# Supplementary material for: Bias caused by sampling error in meta-analysis with small sample sizes
Source: PLoS One. 2018 Sep 13;13(9):e0204056. doi: 10.1371/journal.pone.0204056 (PMC6136825; doi:10.1371/journal.pone.0204056)
Supplement: S2 File — (ZIP) [file pone.0204056.s002.zip]

Archive with 6 entries (6 files):
- sim.bin.lrr.R
- sim.bin.rd.R
- sim.cont.md.R
- sim.cont.smd.R
- summary.R
- sim.bin.lor.R
