# Supplementary material for: Bias caused by sampling error in meta-analysis with small sample sizes
Source: PLoS One. 2018 Sep 13;13(9):e0204056. doi: 10.1371/journal.pone.0204056 (PMC6136825; doi:10.1371/journal.pone.0204056)
Supplement: S2 File — (ZIP) [file pone.0204056.s002.zip › sim.bin.lrr.R]

library(metafor)

setwd(".../lrr")

n.iter <- 10000
set.seed(12345678)
iter.seeds <- sample(1000000, n.iter)

Ns <- c(5, 10, 20, 50)
sz.lows <- c(5, 10, 20, 30, 50, 100, 500)
sz.upps <- c(10, 20, 30, 50, 100, 500, 1000)
thetas <- c(0, 0.3)
taus <- c(0)

sim <- function(N, sz.low, sz.upp, theta, tau, trt.ratio, seed){
  set.seed(seed)
  thetai <- rnorm(n = N, mean = theta, sd = tau)
  pi0 <- runif(n = N, min = 0.3, max = 0.7)
  pi1 <- pi0*exp(thetai)
  n <- sample(x = sz.low:sz.upp, size = N, replace = TRUE)
  n0 <- ceiling(trt.ratio/(1 + trt.ratio)*n)
  n1 <- n - n0
  ni01 <- rbinom(n = N, size = n0, prob = pi0)
  ni00 <- n0 - ni01
  ni11 <- rbinom(n = N, size = n1, prob = pi1)
  ni10 <- n1 - ni11
  if(any(ni00*ni01*ni10*ni11 == 0)){
    zero.idx <- which(ni00*ni01*ni10*ni11 == 0)
    ni00[zero.idx] <- ni00[zero.idx] + 0.5
    ni01[zero.idx] <- ni01[zero.idx] + 0.5
    ni10[zero.idx] <- ni10[zero.idx] + 0.5
    ni11[zero.idx] <- ni11[zero.idx] + 0.5
    n0[zero.idx] <- n0[zero.idx] + 1
    n1[zero.idx] <- n1[zero.idx] + 1
  }
  y <- log((ni11/n1)/(ni01/n0))
  s2 <- 1/ni00 + 1/ni11 - 1/n0 - 1/n1

  out.rma.dl <- rma(yi = y, vi = s2, method = "DL")
  dl.theta <- as.numeric(out.rma.dl$b); dl.low <- out.rma.dl$ci.lb; dl.upp <- out.rma.dl$ci.ub

  out <- c(dl.theta = dl.theta, dl.cp = as.numeric(dl.low <= theta & dl.upp >= theta))
  return(out)
}

begin <- Sys.time()
for(N in Ns){
  for(i in 1:length(sz.lows)){
    sz.low <- sz.lows[i]
    sz.upp <- sz.upps[i]
    for(theta in thetas){
      for(tau in taus){
        out <- lapply(1:n.iter, function(iter){
          sim(N, sz.low, sz.upp, theta, tau, trt.ratio = 1/1, iter.seeds[iter])
        })
        out <- matrix(unlist(out), ncol = 2, byrow = TRUE)
        colname <- c("dl.theta", "dl.cp")
        write.table(out, file = paste0("results N = ", N, " theta = ", theta, " tau = ", tau, " sz = ", sz.low, "-", sz.upp, ".txt"),
          row.names = FALSE, col.names = colname)
      }
    }
  }
}
end <- Sys.time()
end - begin
