# Supplementary material for: Bias caused by sampling error in meta-analysis with small sample sizes
Source: PLoS One. 2018 Sep 13;13(9):e0204056. doi: 10.1371/journal.pone.0204056 (PMC6136825; doi:10.1371/journal.pone.0204056)
Supplement: S2 File — (ZIP) [file pone.0204056.s002.zip › sim.cont.smd.R]

library(metafor)

setwd(".../smd")

n.iter <- 10000
set.seed(12345678)
iter.seeds <- sample(1000000, n.iter)

Ns <- c(5, 10, 20, 50)
sz.lows <- c(5, 10, 20, 30, 50, 100, 500)
sz.upps <- c(10, 20, 30, 50, 100, 500, 1000)
thetas <- c(0, 0.2, 0.5, 0.8, 1)
taus <- c(0, 0.2, 0.5)

sim <- function(N, sz.low, sz.upp, theta, tau, trt.ratio, seed){
  set.seed(seed)
  thetai <- rnorm(n = N, mean = theta, sd = tau)
  sig <- runif(n = N, min = 1, max = 5)
  n <- sample(x = sz.low:sz.upp, size = N, replace = TRUE)
  n0 <- ceiling(trt.ratio/(1 + trt.ratio)*n)
  n1 <- n - n0
  mu0 <- rnorm(n = N, mean = 0, sd = 1)
  mu1 <- mu0 + thetai*sig
  y.cohen <- numeric(N)
  s2.cohen <- numeric(N)
  y.hedges <- numeric(N)
  s2.hedges <- numeric(N)
  for(i in 1:N){
    x0i <- rnorm(n = n0[i], mean = mu0[i], sd = sig[i])
    x1i <- rnorm(n = n1[i], mean = mu1[i], sd = sig[i])
    y.cohen[i] <- (mean(x1i) - mean(x0i))/sqrt(((n0[i] - 1)*var(x0i) + (n1[i] - 1)*var(x1i))/(n0[i] + n1[i] - 2))
    s2.cohen[i] <- 1/n0[i] + 1/n1[i] + y.cohen[i]^2/(2*(n0[i] + n1[i] - 2))
    y.hedges[i] <- y.cohen[i]*(1 - 3/(4*(n0[i] + n1[i]) - 9))
    s2.hedges[i] <- 1/n0[i] + 1/n1[i] + y.hedges[i]^2/(2*(n0[i] + n1[i]))
  }

  out.rma.cohen.dl <- rma(yi = y.cohen, vi = s2.cohen, method = "DL")
  out.rma.hedges.dl <- rma(yi = y.hedges, vi = s2.hedges, method = "DL")

  cohen.dl.theta <- as.numeric(out.rma.cohen.dl$b); cohen.dl.low <- out.rma.cohen.dl$ci.lb; cohen.dl.upp <- out.rma.cohen.dl$ci.ub
  hedges.dl.theta <- as.numeric(out.rma.hedges.dl$b); hedges.dl.low <- out.rma.hedges.dl$ci.lb; hedges.dl.upp <- out.rma.hedges.dl$ci.ub

  out <- c(cohen.dl.theta = cohen.dl.theta, hedges.dl.theta = hedges.dl.theta,
    cohen.dl.cp = as.numeric(cohen.dl.low <= theta & cohen.dl.upp >= theta),
    hedges.dl.cp = as.numeric(hedges.dl.low <= theta & hedges.dl.upp >= theta))
  return(out)
}

begin <- Sys.time()
for(N in Ns){
  for(i in 1:length(sz.lows)){
    sz.low <- sz.lows[i]
    sz.upp <- sz.upps[i]
    for(theta in thetas){
      for(tau in taus){
        out <- lapply(1:n.iter, function(iter){
          sim(N, sz.low, sz.upp, theta, tau, trt.ratio = 1/1, iter.seeds[iter])
        })
        out <- matrix(unlist(out), ncol = 4, byrow = TRUE)
        colname <- c("cohen.dl.theta", "hedges.dl.theta", "cohen.dl.cp", "hedges.dl.cp")
        write.table(out, file = paste0("results N = ", N, " theta = ", theta, " tau = ", tau, " sz = ", sz.low, "-", sz.upp, ".txt"),
          row.names = FALSE, col.names = colname)
      }
    }
  }
}
end <- Sys.time()
end - begin
#Time difference of 9.705774 hours
