# Supplementary material for: Bias caused by sampling error in meta-analysis with small sample sizes
Source: PLoS One. 2018 Sep 13;13(9):e0204056. doi: 10.1371/journal.pone.0204056 (PMC6136825; doi:10.1371/journal.pone.0204056)
Supplement: S2 File — (ZIP) [file pone.0204056.s002.zip › summary.R]

sz.labs <- paste0(c("5", " 10", "  20", "   30", "   50", "   100", "    500"),
  "\u2013", c("10", "20", "30", "50", "100", "500", "1000"))

## mean difference
setwd(".../md")
N <- 50 #c(5, 10, 20, 50)
delta <- 0 #c(0, 0.5, 1, 2, 5)
tau <- 1 #c(0, 0.5, 1)
sz.lows <- c(5, 10, 20, 30, 50, 100, 500)
sz.upps <- c(10, 20, 30, 50, 100, 500, 1000)
delta.bp <- NULL
bias <- NULL
cp <- NULL
for(i in 1:length(sz.lows)){
  sz.low <- sz.lows[i]
  sz.upp <- sz.upps[i]
  dat <- read.table(paste0("results N = ", N, " delta = ", delta, " tau = ", tau, " sz = ", sz.low, "-", sz.upp, ".txt"), header = TRUE)
  n.iter <- dim(dat)[1]
  delta.bp <- rbind(delta.bp, cbind(dat$dl.delta, rep(i, n.iter)))
  bias <- c(bias, mean(dat$dl.delta) - delta)
  cp <- c(cp, mean(dat$dl.cp))
}
delta.bp <- data.frame(delta = delta.bp[,1], sz = delta.bp[,2])

round(bias, 2)
round(cp*100, 1)

setwd("...")
pdf(file = paste0("MD-tau", tau, "-N", N, "-delta", delta, ".pdf"), width = 5, height = 5)
par(mar = c(5, 4, 1, 1) + 0.2)
plot(1:length(sz.lows), rep(0, length(sz.lows)), col = "white", cex = 0.1,
  xaxt = "n", yaxt = "n", xlab = "", ylab = "", xlim = c(0.5, length(sz.lows) + 0.5))
text(cex = 1, x = 1:length(sz.lows) - 0.4, y = -1.3, labels = sz.labs,
  xpd = TRUE, srt = 35)
par(new = TRUE)
boxplot(delta ~ sz, data = delta.bp, pch = 16, cex = 0.5, xaxt = "n")
axis(side = 1, at = 1:length(sz.lows), labels = rep("", length(sz.lows)))
title(xlab = "Sample size within each study", line = 3.5, cex.lab = 1)
title(ylab = "Mean difference", line = 2, cex.lab = 1)
abline(h = delta, lty = 3)
dev.off()


## standardized mean difference
setwd(".../smd")
N <- 50 #c(5, 10, 20, 50)
theta <- 1 #c(0, 0.2, 0.5, 0.8, 1)
tau <- 0.5 #c(0, 0.2, 0.5)
sz.lows <- c(5, 10, 20, 30, 50, 100, 500)
sz.upps <- c(10, 20, 30, 50, 100, 500, 1000)
theta.bp.cohen <- NULL
theta.bp.hedges <- NULL
bias.cohen <- NULL
bias.hedges <- NULL
cp.cohen <- NULL
cp.hedges <- NULL
for(i in 1:length(sz.lows)){
  sz.low <- sz.lows[i]
  sz.upp <- sz.upps[i]
  dat <- read.table(paste0("results N = ", N, " theta = ", theta, " tau = ", tau, " sz = ", sz.low, "-", sz.upp, ".txt"), header = TRUE)
  n.iter <- dim(dat)[1]
  theta.bp.cohen <- rbind(theta.bp.cohen, cbind(dat$cohen.dl.theta, rep(i, n.iter)))
  theta.bp.hedges <- rbind(theta.bp.hedges, cbind(dat$hedges.dl.theta, rep(i, n.iter)))
  bias.cohen <- c(bias.cohen, mean(dat$cohen.dl.theta) - theta)
  bias.hedges <- c(bias.hedges, mean(dat$hedges.dl.theta) - theta)
  cp.cohen <- c(cp.cohen, mean(dat$cohen.dl.cp))
  cp.hedges <- c(cp.hedges, mean(dat$hedges.dl.cp))
}
theta.bp.cohen <- data.frame(theta = theta.bp.cohen[,1], sz = theta.bp.cohen[,2])
theta.bp.hedges <- data.frame(theta = theta.bp.hedges[,1], sz = theta.bp.hedges[,2])

round(bias.cohen, 2)
round(bias.hedges, 2)
round(cp.cohen*100, 1)
round(cp.hedges*100, 1)

setwd("...")
pdf(file = paste0("SMD-tau", tau, "-N", N, "-theta", theta, ".pdf"), width = 5, height = 5)
par(mar = c(5, 4, 1, 1) + 0.2)
plot(1:length(sz.lows), rep(0, length(sz.lows)), col = "white", cex = 0.1,
  xaxt = "n", yaxt = "n", xlab = "", ylab = "", xlim = c(0.5, length(sz.lows) + 0.5))
text(cex = 1, x = 1:length(sz.lows) - 0.45, y = -1.3, labels = sz.labs,
  xpd = TRUE, srt = 35)
par(new = TRUE)
boxplot(theta ~ sz, data = theta.bp.hedges, pch = 16, cex = 0.5, xaxt = "n",
  xlim = c(0.3, length(sz.lows) + 0.4), boxwex = 0.3)
boxplot(theta ~ sz, data = theta.bp.cohen, pch = 16, cex = 0.5, xaxt = "n",
  add = TRUE, at = 1:length(sz.lows) - 0.4, boxwex = 0.3, border = "gray60")
axis(side = 1, at = 1:length(sz.lows) - 0.2, labels = rep("", length(sz.lows)))
title(xlab = "Sample size within each study", line = 3.5, cex.lab = 1)
title(ylab = "Standardized mean difference", line = 2, cex.lab = 1)
abline(h = theta, lty = 3)
dev.off()


## log odds ratio
setwd(".../lor")
N <- 50 #c(5, 10, 20, 50)
theta <- 1.5 #c(0, 0.2, 0.4, 1, 1.5)
tau <- 0.5 #c(0, 0.2, 0.5)
sz.lows <- c(5, 10, 20, 30, 50, 100, 500)
sz.upps <- c(10, 20, 30, 50, 100, 500, 1000)
theta.bp <- NULL
bias <- NULL
cp <- NULL
for(i in 1:length(sz.lows)){
  sz.low <- sz.lows[i]
  sz.upp <- sz.upps[i]
  dat <- read.table(paste0("results N = ", N, " theta = ", theta, " tau = ", tau, " sz = ", sz.low, "-", sz.upp, ".txt"), header = TRUE)
  n.iter <- dim(dat)[1]
  theta.bp <- rbind(theta.bp, cbind(dat$dl.theta, rep(i, n.iter)))
  bias <- c(bias, mean(dat$dl.theta) - theta)
  cp <- c(cp, mean(dat$dl.cp))
}
theta.bp <- data.frame(theta = theta.bp[,1], sz = theta.bp[,2])

round(bias, 2)
round(cp*100, 1)

setwd("...")
pdf(file = paste0("LOR-tau", tau, "-N", N, "-theta", theta, ".pdf"), width = 5, height = 5)
par(mar = c(5, 4, 1, 1) + 0.2)
plot(1:length(sz.lows), rep(0, length(sz.lows)), col = "white", cex = 0.1,
  xaxt = "n", yaxt = "n", xlab = "", ylab = "", xlim = c(0.5, length(sz.lows) + 0.5))
text(cex = 1, x = 1:length(sz.lows) - 0.4, y = -1.3, labels = sz.labs,
  xpd = TRUE, srt = 35)
par(new = TRUE)
boxplot(theta ~ sz, data = theta.bp, pch = 16, cex = 0.5, xaxt = "n")
axis(side = 1, at = 1:length(sz.lows), labels = rep("", length(sz.lows)))
title(xlab = "Sample size within each study", line = 3.5, cex.lab = 1)
title(ylab = "Log odds ratio", line = 2, cex.lab = 1)
abline(h = theta, lty = 3)
dev.off()


## log risk ratio
setwd(".../lrr")
N <- 50 #c(5, 10, 20, 50)
theta <- 0.3 #c(0, 0.3)
tau <- 0 #c(0)
sz.lows <- c(5, 10, 20, 30, 50, 100, 500)
sz.upps <- c(10, 20, 30, 50, 100, 500, 1000)
theta.bp <- NULL
bias <- NULL
cp <- NULL
for(i in 1:length(sz.lows)){
  sz.low <- sz.lows[i]
  sz.upp <- sz.upps[i]
  dat <- read.table(paste0("results N = ", N, " theta = ", theta, " tau = ", tau, " sz = ", sz.low, "-", sz.upp, ".txt"), header = TRUE)
  n.iter <- dim(dat)[1]
  theta.bp <- rbind(theta.bp, cbind(dat$dl.theta, rep(i, n.iter)))
  bias <- c(bias, mean(dat$dl.theta) - theta)
  cp <- c(cp, mean(dat$dl.cp))
}
theta.bp <- data.frame(theta = theta.bp[,1], sz = theta.bp[,2])

round(bias, 2)
round(cp*100, 1)

setwd("...")
pdf(file = paste0("LRR-tau", tau, "-N", N, "-theta", theta, ".pdf"), width = 5, height = 5)
par(mar = c(5, 4, 1, 1) + 0.2)
plot(1:length(sz.lows), rep(0, length(sz.lows)), col = "white", cex = 0.1,
  xaxt = "n", yaxt = "n", xlab = "", ylab = "", xlim = c(0.5, length(sz.lows) + 0.5))
text(cex = 1, x = 1:length(sz.lows) - 0.4, y = -1.3, labels = sz.labs,
  xpd = TRUE, srt = 35)
par(new = TRUE)
boxplot(theta ~ sz, data = theta.bp, pch = 16, cex = 0.5, xaxt = "n")
axis(side = 1, at = 1:length(sz.lows), labels = rep("", length(sz.lows)))
title(xlab = "Sample size within each study", line = 3.5, cex.lab = 1)
title(ylab = "Log risk ratio", line = 2, cex.lab = 1)
abline(h = theta, lty = 3)
dev.off()


## risk difference
setwd(".../rd")
N <- 50 #c(5, 10, 20, 50)
theta <- 0.2 #c(0, 0.2)
tau <- 0 #c(0)
sz.lows <- c(5, 10, 20, 30, 50, 100, 500)
sz.upps <- c(10, 20, 30, 50, 100, 500, 1000)
theta.bp <- NULL
bias <- NULL
cp <- NULL
for(i in 1:length(sz.lows)){
  sz.low <- sz.lows[i]
  sz.upp <- sz.upps[i]
  dat <- read.table(paste0("results N = ", N, " theta = ", theta, " tau = ", tau, " sz = ", sz.low, "-", sz.upp, ".txt"), header = TRUE)
  n.iter <- dim(dat)[1]
  theta.bp <- rbind(theta.bp, cbind(dat$dl.theta, rep(i, n.iter)))
  bias <- c(bias, mean(dat$dl.theta) - theta)
  cp <- c(cp, mean(dat$dl.cp))
}
theta.bp <- data.frame(theta = theta.bp[,1], sz = theta.bp[,2])

round(bias, 2)
round(cp*100, 1)

setwd("...")
pdf(file = paste0("RD-tau", tau, "-N", N, "-theta", theta, ".pdf"), width = 5, height = 5)
par(mar = c(5, 4, 1, 1) + 0.2)
plot(1:length(sz.lows), rep(0, length(sz.lows)), col = "white", cex = 0.1,
  xaxt = "n", yaxt = "n", xlab = "", ylab = "", xlim = c(0.5, length(sz.lows) + 0.5))
text(cex = 1, x = 1:length(sz.lows) - 0.4, y = -1.3, labels = sz.labs,
  xpd = TRUE, srt = 35)
par(new = TRUE)
boxplot(theta ~ sz, data = theta.bp, pch = 16, cex = 0.5, xaxt = "n")
axis(side = 1, at = 1:length(sz.lows), labels = rep("", length(sz.lows)))
title(xlab = "Sample size within each study", line = 3.5, cex.lab = 1)
title(ylab = "Risk difference", line = 2, cex.lab = 1)
abline(h = theta, lty = 3)
dev.off()
