# Supplementary material for: Bias caused by sampling error in meta-analysis with small sample sizes
Source: PLoS One. 2018 Sep 13;13(9):e0204056. doi: 10.1371/journal.pone.0204056 (PMC6136825; doi:10.1371/journal.pone.0204056)
Supplement: S3 File — (ZIP) [file pone.0204056.s003.zip › results N = 10 delta = 0 tau = 0 sz = 10-20.txt]

"dl.delta" "dl.cp"
-0.21234529375028 1
-0.199021948106518 1
0.0321885116474507 1
-0.386651812795176 1
0.16461120728193 1
-0.199077438273166 1
0.64928008867606 0
-0.0452698045198364 1
-0.13874850030162 1
-0.355876823509058 1
0.176284442596321 1
-0.0676323860239375 1
0.0840915422599926 1
0.254680909260025 1
0.554682250528945 1
-0.0759075632482519 1
-0.296667823382171 1
-0.265322472087296 1
0.00658512143263815 1
-0.505593051782164 1
-0.535416847060962 1
0.0178013096695272 1
-0.288931510791307 1
-0.136688666176717 1
-0.149531857306638 1
-0.0930609372365989 1
0.45133136700995 1
0.131339460927499 1
0.109295612009914 1
0.530898067087149 1
0.424495647120839 1
0.466192585276197 1
0.183265171348363 1
0.273034325892189 1
0.145143543575303 1
-0.0120189541117997 1
-0.437127842758658 1
0.332381067994958 1
-0.174735873065048 1
-0.237550254608966 1
0.0696160444265611 1
-0.176369357299956 1
-0.196007684349116 1
0.415271095771924 1
0.292513203772832 1
-0.201403870240978 1
-0.712851405509988 1
0.177059954724178 1
-0.0178065700251714 1
0.00544058539111499 1
0.0631081969453189 1
0.160080678411881 1
-0.4885473871672 1
0.0303531548834307 1
-0.497844094117249 1
-0.590717200471696 1
0.01955022399514 1
0.343100922877504 1
-0.34965167984553 1
0.407730408458998 1
-0.0696111981735242 1
0.09310038566701 1
-0.389525735803977 1
-0.233020782169398 1
-0.0403522452900858 1
-0.372903695457727 1
-0.032332135240684 1
0.721274394109518 0
-0.0756677378965113 1
-0.115439866136242 1
0.0794303977270019 1
-0.432068139045569 1
-0.332121183501264 1
-0.262763471861301 1
-0.553519249778024 1
0.0197783697188492 1
-0.0202552094918623 1
-0.452705728994581 1
-0.325939985534549 1
0.93107712145746 1
-0.114996876626856 1
-0.316316309471086 1
0.108196673821387 1
-0.0836649378734989 1
-0.907383109588058 1
-0.586848639929781 1
-0.558863961407657 1
0.138600375440225 1
-0.450491735520778 1
-0.0499980162947718 1
-0.136987415516609 1
-0.105577024233862 1
0.112438057714597 1
0.221966453397729 1
0.0699156928267687 1
-0.382938894903575 1
0.703142594419599 1
0.0807093816045275 1
0.304871120000156 1
0.432110346106025 1
0.974828683185247 1
0.12291421076239 1
-0.291440616783819 1
-0.335340346374207 1
0.433313124303198 1
0.459091913718247 1
-0.679401807993891 0
-0.395535691399297 1
0.358765276681683 1
-0.1391886679836 1
0.048611437362434 1
0.557169927374733 0
-0.224179162054781 1
-0.210868163217996 1
-0.0690665350277289 1
0.3028737624666 1
0.647051227671597 1
0.320361709559024 1
-0.163040155948504 1
-0.866227589112645 1
0.316149072002579 1
-0.191769850347049 1
-0.649672016577954 1
0.163454964370059 1
-0.101562647905205 1
-0.0738892023273608 1
-0.078473093455809 1
-0.00479772503293577 1
-0.231044107896081 1
-0.166707255799976 1
-0.0168846573228927 1
0.0602738959539191 1
-0.0534242445579599 1
0.0576129012366852 1
1.2155760729691 0
0.291957960402789 1
-0.785282568851382 0
0.812011299725615 0
-0.249422197216433 1
-0.121072404173797 1
0.714730096021859 1
-0.278679613053295 1
-0.116034474371758 1
0.124568723127187 1
0.347508829203526 1
0.678996080957746 1
1.04801852537812 0
-0.471417321427709 1
-0.973146989159933 1
0.558254439760948 1
-0.544920137961634 1
-0.0709150753830184 1
-0.210862679406902 1
0.29111842087364 1
0.198494672301394 1
0.0341987151662145 1
1.28818056073119 0
-0.224573958470484 1
0.247878336336312 1
-0.18401471492769 1
0.0483433523306929 1
-0.400190180852722 1
0.101477231760267 1
0.120329905410924 1
0.0895493422526911 1
0.477279811471847 1
0.816299807546308 1
0.387473846805827 1
0.057759376097613 1
0.00995868102848198 1
-0.050269726292186 1
0.137313331092644 1
-0.160474326025183 1
0.238925045110575 1
-0.344480106050453 1
0.590223009155767 1
0.0693962662664927 1
0.120629757273196 1
0.735169416700824 1
0.194410624746868 1
0.278585459437414 1
-0.242228107170625 1
-0.102018997512462 1
-0.350950730668247 1
-0.512978432321208 1
0.0551866131252653 1
0.590056784207368 1
0.168988357538626 1
-0.262464878540558 1
-0.24464783573321 1
-0.201937048210589 1
-0.0278182864040259 1
-0.505168229742722 1
-0.0589048766815403 1
-0.452395093068895 1
-0.424509863730962 1
0.493870269370993 1
0.120955108284792 1
-0.25977662582316 1
0.60836879175405 1
-0.0219942612413971 1
-0.129136053134861 1
-0.129450044519738 1
-0.703165733629741 1
-0.325353841300977 1
-0.0937206567123507 1
0.168814508552221 1
0.430549666103456 1
-0.745632253674103 1
-0.323134088057524 1
-0.529790470150318 1
-0.26938339828715 1
-0.520210731689915 0
0.190460363891322 1
-0.0171529545402755 1
-0.54881981347447 1
-0.87810095167609 1
-0.230008494074113 1
-0.0693960347633861 1
-0.870219400382079 1
-0.244328266308356 1
0.232541779313678 1
0.15422571663217 1
-0.938078039501246 0
0.365835953475739 1
0.326502851577987 1
-0.0404906081065937 1
0.258541319571152 1
0.219399098949311 1
0.224227958842689 1
-0.108128582593576 1
-0.0458402967732559 1
-0.285864883473586 1
-0.101145568714731 1
1.15105042990737 1
1.15180801417832 0
0.260431621667902 1
0.000682831472643794 1
-0.343621153432915 1
0.119128939693587 1
0.379890380604283 1
-0.415818183397471 1
-0.896019810372427 1
0.639240776658736 0
-0.278108013218912 1
-0.465406522818724 1
-0.230859606055423 1
-0.161967557728524 1
0.35914349050541 1
0.500385797503528 1
0.12941770484925 1
-0.207808723385925 1
-0.531051660623725 1
-0.246571497533073 1
0.0572404537792378 1
-0.0865899445319151 1
0.20822002998682 1
0.708814777156132 1
0.241471983304805 1
-0.412825359644653 1
-0.480650009289869 1
-0.288246159220081 1
0.739437541793355 1
0.502277680096787 1
-0.421515196862439 1
0.489714015273351 1
0.352054686754636 1
-0.0168746042515582 1
0.687315885628016 1
-0.365340289177062 1
0.629824416672462 1
0.0464319639155087 1
-0.058792885866103 1
-0.166679251096556 1
-0.0905421286022456 1
-0.316030841303693 1
-0.0701161723911577 1
-0.476619044260376 1
-0.0818247266588262 1
-0.422391195213629 1
0.0711665711474128 1
0.434591848223674 1
-0.621290437929974 1
-0.0925753127628227 1
0.264104307091819 1
1.46659914097012 1
-0.15877882377242 1
0.0620217468571075 1
-0.63152634995795 1
-0.0451631773275329 1
-0.0107411236824813 1
-0.710490424452265 1
-0.0556560932997716 1
-1.16575736770046 1
-0.0843955166906925 1
0.428828984063763 1
-0.231103178139657 1
-0.289063569083623 1
0.0260290486829566 1
0.425403078195295 1
-0.279663457147649 1
0.136338879222957 1
0.367212833623928 1
0.302473971873051 1
0.35116564780104 1
0.512936387713755 1
0.0540661325979398 1
-0.233608536197951 1
-0.310928601110272 1
-0.132251828277349 1
-0.79283901779856 0
-0.349047051794016 1
0.242841938428514 1
0.340699902915001 1
0.844933467249654 1
-0.0811665484012552 1
-0.195388036175936 1
0.0530492216656438 1
-0.42400587912925 1
0.346747578326242 1
-0.221212582962 1
-0.428522143655525 1
-0.308048384692542 1
-0.973777766955312 1
0.0538602006819664 1
-0.534000220747562 1
0.909142964056295 1
0.142540390298177 1
-0.287568351275324 1
-0.407954532750009 1
0.506095378808494 1
0.0347638755334599 1
0.2550060680402 1
0.405363267931666 1
-0.181434935931205 1
0.409688093946102 1
0.245442213920302 1
0.164649656651984 1
-0.458133364801076 1
0.367634117961534 1
-0.549560456524745 1
-0.144388023889277 1
-0.240110575785427 1
0.157299856423081 1
0.659406284847388 1
-0.282067629048595 1
-0.0634752546225299 1
-0.0575769072213426 1
0.42035958980727 1
-0.211563495573142 1
0.277841872871933 1
0.300346407064947 1
0.684344479823221 1
0.0459135705810445 1
-0.108382222741109 1
0.712249505495181 1
-0.942954774674226 1
-0.0457138753388956 1
-0.644600193894636 1
0.278857275858927 1
0.015428215427623 1
-0.383351651164862 1
0.0720324637195689 1
0.141457045950653 1
-0.779247602697428 1
0.504558272273293 1
0.329616845658322 1
0.440419208081264 1
0.0920859553774909 1
0.0811447776141087 1
1.01540060365707 0
-0.114776631882941 1
0.0568318036903427 1
-0.181768492353126 1
-0.0591892665287196 1
-0.300568048977391 1
-0.303922035656796 1
-0.183915896621242 1
-0.58737886530624 1
0.117253191635745 1
-0.0799101967725089 1
-0.712189482227508 1
0.0437522763289692 1
0.38803845267814 1
0.0103750258102606 1
-0.503983519618263 1
0.00492370785190688 1
-0.523229487557216 1
-0.34606682483344 1
0.0179264959788202 1
0.610392136133683 1
0.0162441309260966 1
0.434916682367661 1
0.0915230973762497 1
-0.0519516532575343 1
-0.166318038399096 1
-0.176250681111233 1
0.0660211786303225 1
0.119661935804911 1
0.0222148113859212 1
-0.30143326946167 1
0.220143433855989 1
-0.101292558691286 1
0.756726277068244 1
-0.926340204007065 1
0.528396795456255 1
0.981945571700476 1
-0.259011231647499 1
-0.0313414058498793 1
0.127281544261916 1
-0.382950177792837 1
0.0655100668140857 1
0.57829546742293 1
-0.442002171902052 1
0.101361961461671 1
-0.185105905485112 1
-0.419041608930507 1
-0.455404172657594 1
0.494484755481574 1
-0.239307398368594 1
-0.676745786488877 1
-0.918125362673182 1
0.140386131643114 1
-0.290306825291792 1
-0.4267719260757 0
-0.023525413786553 1
0.122492299014437 1
-0.477104724481605 1
0.224381084412296 1
0.300288174408301 1
-0.243068943612969 1
0.213937398486348 1
-0.228706112702127 1
0.55638907445461 1
-0.668954127607755 1
-0.871642105965458 0
0.372772266601124 1
0.502622093082029 1
0.171418665096941 1
-0.0368378488745112 1
0.0734702403355651 1
0.06358430875662 1
-0.263361867150866 1
0.113262758127153 1
-0.600210743569394 1
0.27621026722605 1
-0.597812036006462 1
0.016929414377735 1
-0.799797323188018 1
-0.420690079445258 1
-0.706091801733362 1
0.0807543327397542 1
-0.214605871985338 1
-0.0962515535291801 1
0.487427338372851 1
0.114953386906556 1
-0.272128191194915 1
-0.243550793447679 1
-0.123396266421796 1
0.124348628889966 1
-0.456386097970631 1
-0.256317716063392 1
0.501763826050919 1
0.200765767044345 1
0.671316113499945 1
0.508056317968676 1
0.299627800751871 1
-0.377559721671014 1
-0.0850037020280244 1
-0.400302135010755 1
0.0577477760250318 1
0.553006412272784 1
0.205841311606604 1
-0.246984008289262 1
-0.452536005833825 1
0.22148986475697 1
-0.024548861309189 1
0.0436183545329768 1
-0.111738834253025 1
1.24072779693418 1
0.183293393242892 1
0.114711321568568 1
0.690422950548127 1
0.503686068839994 1
-0.156721779718153 1
0.444791100571176 1
-0.0918154407346614 1
-0.0434004401678644 1
-0.0452785482622387 1
-0.275990169552887 1
-0.985072330798934 1
0.88147334257741 1
-0.844694667077167 0
-0.0542271578850404 1
-0.421609625981515 1
-0.376880819252677 1
0.385024106332549 1
-0.0922029256018915 1
0.155956500504453 1
-0.04914234937671 1
0.135869018081627 1
-0.609865161364696 0
-0.219068343595677 1
-0.539469525283955 1
0.411084961598746 1
-0.0230123932644576 1
0.0886245178633908 1
0.793818709708054 1
0.17083883743813 1
-0.157913117297041 1
0.396097681074369 1
0.278009633248465 1
0.178635014244716 1
0.261169708718868 1
0.230483666307302 1
-0.51476609467905 1
-0.509629954074354 1
-0.306311802406882 1
-0.635688049736313 1
0.999483983285028 1
0.631215074013319 1
0.354363368309617 1
0.15552694401898 1
0.386338272519506 1
0.804400460455905 0
-0.233793006956112 1
-0.278429911711958 1
-0.571218274073851 1
0.384777443892386 1
-0.505762646739876 1
0.0682807650751399 1
0.46264621938722 1
0.55954720167758 1
-0.860769539183386 1
0.426100391413671 1
0.290760376204511 1
-0.447826087132545 1
0.292965798111461 1
0.114375803609142 1
0.224832394625849 1
0.581311462237339 1
0.34699519579228 1
0.0838693445594956 1
-0.38952985771991 1
0.569152314769819 1
0.0348032080238925 1
0.78458596707868 1
-0.417914108766639 1
-0.186670807725772 1
-0.0942202008042379 1
-0.0618308865722182 1
0.697682269162343 1
-0.587313031624301 1
0.28045437933217 1
0.132387865823072 1
0.498208646290584 1
-0.263090988006339 1
0.151411356584612 1
0.324993622779611 1
-0.522453030215521 1
0.486758247641539 1
1.49556875636132 0
0.494333223338381 1
0.128217766433214 1
-0.634367045888763 1
-0.340850216325218 1
-0.397945637809956 1
-0.134840561658278 1
0.372493639786378 1
0.701750410640423 1
0.631602805951188 1
-0.111995389069175 1
-0.231811700941504 1
-0.495101582003533 1
0.761641779113818 1
-0.112797419229378 1
0.701284464067654 1
0.715620769212058 0
0.18269633921355 1
-0.246727392887301 1
-0.289512070524321 1
-0.299159789613308 1
-0.231117742346568 1
-0.295612688912459 1
0.0613692664160577 1
-0.650183926917901 1
0.411771917723283 1
0.567357105100621 1
-0.0801989562905347 1
-0.0412860456985319 1
-0.124887230519389 1
-0.211987811894846 1
-0.0439703366777093 1
0.503929078259267 1
0.299356682324746 1
0.113542907862385 1
-0.300010733460854 1
-0.0808452586840255 1
-0.111145729335896 1
0.657283826448244 1
0.0520436947593175 1
0.211509494506681 1
-0.411917526132996 1
0.353679774188353 1
0.136968201591864 1
-0.085128808238016 1
0.0358949889752552 1
-0.0843048461891895 1
-0.0617986023549538 1
-0.181089958353114 1
0.823187761822243 1
0.15592456330735 1
0.713314418122236 0
0.220081054375347 1
-0.424022411391023 1
0.0337533071397033 1
-0.23960529233922 1
0.489126896064691 1
-0.0547300997703738 1
0.0058843949062642 1
-0.333736995341637 1
-0.559185129739047 1
0.690322305520853 1
-0.109713806477216 1
0.0264546531386632 1
0.568377828116351 1
-0.0253590252885622 1
0.860722620601198 1
-0.81528377272808 1
-0.0668486275258866 1
0.49982534615727 1
0.501444324913079 1
0.0297550859000017 1
-0.301693945030627 1
0.564069128610305 1
-0.550308772255854 1
0.552236749968297 1
0.201552427095149 1
0.304851039092019 1
0.0546589655157516 1
0.0951126363659232 1
0.530273154137205 1
-0.370911885146303 1
-0.285920365910794 1
-0.114770462132373 1
0.133394309628504 1
0.459688594571998 1
-0.144075856246242 1
-0.294194744724885 1
-0.0189846056804425 1
0.298110759546758 1
0.095764686785866 1
-0.0268807360938394 1
0.13038593031946 1
0.15422962664825 1
-0.1250663845798 1
0.540575831366254 1
0.559064578894047 1
0.967989258856524 0
0.551374331835107 1
-0.374911274126578 1
0.185474019589574 1
0.0184115507427626 1
0.412834620847278 1
-0.640925606689499 1
0.456315482620247 1
-0.679878320445951 1
0.823251192137213 0
-0.309014384578965 1
-0.43032163812899 1
-0.246348784654723 1
-0.655976012320419 1
0.305299073111192 1
0.266176513067845 1
0.671693554822155 1
0.298371927151033 1
0.0186558389995897 1
0.638553440828325 1
-0.092998268553498 1
0.415568576698 1
-0.33561546752406 1
0.178175145301359 1
0.145833030026165 1
0.723199695328875 1
-0.108401217435097 1
0.493828605904698 1
0.60848726099978 0
0.710801363931692 1
-0.375484803158746 1
-0.231154226689756 1
-0.271442425177872 1
0.381091102358116 1
-0.654781397590605 1
-0.765951221110402 1
0.0292121837820556 1
0.820570795082756 0
-0.549791400430245 1
0.385016778702337 1
-0.403125934383228 1
-0.554602799383226 1
0.254596827945733 1
-0.434513963556775 1
0.493031811999534 1
-0.228521196712534 1
0.702413203818749 1
-0.0371064290107368 1
-0.239249277145809 1
-0.345047423651392 1
0.036817281722673 1
0.130087335115288 1
1.09961355648101 0
-0.516862262199673 1
-0.480025260479076 1
-0.108246151572514 1
-0.106674035879903 1
0.0678718821622356 1
-0.419534172114301 1
0.542048236022064 1
0.130353620773993 1
-0.462328581313522 1
0.68405003867364 1
-0.367462196008193 1
0.14597400550117 1
-0.750866857344104 0
0.435179848178564 1
0.192301512620279 1
0.826612517790907 1
-0.280549301523417 1
-0.729058963601708 1
-0.111371868849603 1
0.544462934807661 1
-0.332325452967353 1
0.493364340659982 1
0.161488486403055 1
0.69178853239615 1
0.243289543748583 1
0.348712667837012 1
-0.127363384750528 1
0.325146151415647 1
0.131546673230749 1
0.00854592438746928 1
-0.0415428525641382 1
0.605550626100703 1
0.125675775903723 1
0.130417622718996 1
-0.163251787294883 1
0.1253180491493 1
0.567051215206693 1
-0.290337977385974 1
0.0535587467066492 1
0.019400204484148 1
-0.643176248581199 1
-0.126701010872716 1
0.513224010312506 1
0.120725142122962 1
-0.188988052247377 1
0.233739587146697 1
-0.70889341603153 1
-0.335683924057354 1
1.21435572758527 0
0.179357054188505 1
0.0249913463491067 1
-0.233646758933895 1
-0.385810549283363 1
-0.428309374542332 1
-0.391886810165119 1
1.0088440732038 0
0.699816458101592 1
0.311069244869306 1
0.201897672306007 1
0.255811928766762 1
-0.133771462429801 1
0.774684688739685 1
0.42501300300653 1
0.00459800793614457 1
0.306445441351556 1
-0.560275647357173 1
-0.0148593961984607 1
-0.509266981062048 1
-0.657983293309259 1
-0.578809513617838 1
-0.0787951233234512 1
-0.203497897929391 1
0.287185646740755 1
0.350653495857292 1
0.179784753246978 1
0.378293496663978 1
-0.114228087418454 1
-0.174201509622707 1
0.699046402565498 1
0.408637745504128 1
0.261599153974696 1
0.279347635123286 1
-0.351569263031445 1
-0.679994670865167 1
-0.0496353630215863 1
0.0167810344225201 1
0.12438662624239 1
-0.117670460470685 1
-0.338907323844583 1
-0.236945611918822 1
0.361300473737666 1
-0.290632069001773 1
0.768596029876826 1
-0.521739533126658 1
-0.518814248284827 1
0.0763356172860301 1
0.204325312302238 1
0.239317927989633 1
0.338217349064009 1
-0.134368059348716 1
1.11701784130305 0
-0.10908933520829 1
-0.217852860496597 1
0.189308627457667 1
-0.0111489625813151 1
-0.212881001183954 1
-0.276731138143746 1
0.629655188418567 1
-0.467440916390818 1
-0.486247279986472 1
0.466825146106258 1
0.00141324726237765 1
0.0448091478610174 1
-0.424434871817273 1
0.665429192591968 1
0.305704486903924 1
0.319586465031235 1
0.0559894289934651 1
0.301055746138272 1
0.0392111708455305 1
0.179811421383987 1
0.394238683947695 1
-0.191850485297151 1
0.416586077003329 1
-1.48540971396331 0
0.2595325040866 1
-0.315037646131262 1
0.327709482328213 1
0.536486263977078 0
0.32721666674047 1
0.455182787044708 1
0.0419461175273897 1
0.104914452250495 1
-0.109830644703447 1
0.163777641601469 1
0.181655486665012 1
0.742798759001182 1
-0.845918289767575 1
0.272898632609392 1
0.895215124239434 1
-0.144691091231956 1
0.109593479413425 1
-0.172080031518322 1
-0.902232054443433 1
-0.418196516243922 1
0.0864249446209423 1
0.351348399254063 1
-0.237752122511664 1
0.137593465747951 1
0.775595911638659 1
0.182012182740097 1
0.724486914218097 1
0.312505833995692 1
1.21865826809363 0
0.301576155504127 1
-0.394962033779315 1
0.21768818592364 1
0.158454099033743 1
0.00314811724596878 1
0.0484764676384607 1
0.45130331893336 1
0.380424397048908 1
0.870095019298508 0
-0.187954077985817 1
0.22292642033163 1
0.775947448633063 1
-0.284404924541228 1
0.293074149056417 1
-0.87346713153671 1
0.26606919392816 1
0.168029658902788 1
0.045736945516086 1
0.250401757051914 1
0.881473608962951 0
0.157620118079562 1
-0.120804883632285 1
-0.104975671997269 1
0.23192558410984 1
0.442620770015361 1
0.172561087963986 1
-0.0403855878113248 1
0.496671086850793 1
0.157578039568769 1
0.0650283207127352 1
-0.0841433824403274 1
0.430379953733517 1
0.00128453979214862 1
1.16285916711619 0
-0.240636695337317 1
-0.283546983193848 1
0.234180441945691 1
0.202352949224235 1
0.474034937486568 1
0.857438707851199 1
0.524037353116767 1
0.543314567189826 1
-0.309531564929646 1
0.0228632149488336 1
-0.279094637300966 1
-0.0919441526070547 1
-0.0389670341897412 1
-0.143829317124822 1
-0.883176821844465 1
0.048468544004332 1
0.188554540528863 1
0.140489972984866 1
-0.0961052729290459 1
0.0721301876233644 1
0.334056721117989 1
0.432144685494789 1
-0.0657952155586946 1
-0.00114717865763577 1
-0.471119366882634 1
0.287497463929181 1
0.158625235465105 1
0.52766322863592 1
-0.221797227010679 1
0.909854178476425 1
0.660092792389652 0
0.748495085780482 1
-0.129590615853102 1
-0.50046992590758 1
-0.10868442596021 1
0.0482965980344769 1
0.506902047032937 1
0.0161865029762234 1
0.00259058584228748 1
-0.0990961785518321 1
-0.830675675399353 0
0.499717475771817 1
0.0227807246627065 1
-0.32871674947428 1
0.0362129175710087 1
0.359380104552978 1
-0.945516363743672 0
0.15125089783696 1
-0.0714112408437764 1
0.0557223518980009 1
-0.0816053877865326 1
0.261516702954318 1
0.443793144607121 1
-0.53420882600498 1
0.100703235854149 1
-0.0337956764770696 1
0.525923236957722 1
-0.168769854640654 1
0.0607783864500117 1
-0.0593714289528383 1
0.12000611574615 1
-0.49164964844503 1
-0.675740311822406 0
0.288453510453684 1
0.3988663011988 1
0.356223423977554 1
0.982577121759125 1
0.171992899620126 1
-0.173810926521694 1
-0.662883966574515 1
0.30930714500363 1
-0.398552228672873 1
-1.01210345643272 0
0.0742170053214959 1
0.680555790560646 1
0.0879636769912361 1
0.923629473385121 1
0.263932883800437 1
0.345015037947757 1
0.500652847414129 1
-0.0170716363539682 1
-0.408522965029164 1
0.173512480482053 1
0.343396025299326 1
0.373450745785578 1
-0.284957327441206 1
-0.21605922862482 1
0.42579039961571 1
-0.369107423911359 1
0.311095937019448 1
0.103957442219147 1
0.0457001497986409 1
0.143614691990245 1
-0.217942778173305 1
-0.231821720040834 1
-0.0436198952499151 1
0.0216516781929135 1
0.0866165961445463 1
-0.340477248910621 1
-0.187314456343144 1
-0.90040428185137 0
0.556338368945858 1
0.523665199986124 1
-0.0878911668800977 1
-0.440186949863236 1
-0.527449122189965 1
0.19619495922999 1
-0.254593239241486 1
0.223752859437377 1
-0.139816005926085 1
0.487797866359421 1
0.122146226342479 1
-0.0262236365120948 1
0.33545842952174 1
0.241332409064277 1
0.518648718182731 1
-0.70444862973474 1
-0.00750206892859132 1
-0.145236827565025 1
0.241272666616041 1
0.21074123378198 1
-0.455460195577128 1
0.489443906246586 0
0.807575481491338 0
0.345104320422879 1
-0.40070364727351 1
0.237058086625109 1
-0.0615985830501366 1
-0.750056963424023 0
0.557073878695098 0
-0.665771421324198 1
-0.463547092732052 1
-0.201941374854406 1
1.08163192675445 1
0.00407291432911645 1
-0.148880231578881 1
0.179588841450001 1
-0.425426474642216 1
-0.264417461494808 1
-0.281025477097336 1
-0.425857007672315 1
-0.145790620540607 1
0.108076255903272 1
0.216269298179791 1
0.082774629807828 1
0.0811115436799223 1
-0.49614943318505 1
-0.631202864797188 1
0.142263267362557 1
0.733988573099876 1
-0.381380492812476 1
0.527726114015445 1
-0.842585374773116 1
-0.292247794220411 1
0.648628132406944 1
0.232249331950144 1
0.326665467982451 1
-0.10717601933733 1
-0.249691751324736 1
-0.0837078656120802 1
-0.243584246235872 1
-0.231942969602973 1
0.58847454641317 1
-0.105343107977399 1
0.413966179182172 1
0.0776286395443807 1
-0.360362607732066 1
-0.171084489899579 1
0.439052983600117 1
0.44568810900994 1
0.286236783626341 1
-0.0616792455680631 1
-0.581594853568936 1
-0.405805234354428 1
0.199096847642247 1
0.220389249435066 1
0.625617438922007 1
-0.338351384747306 1
-0.240772167440296 1
-0.19131528031618 1
-0.373168131641271 1
-0.572275586821287 1
-0.218511389881619 1
-0.79431884913431 0
0.550963979808933 0
-0.419935204687855 1
-0.109551972935077 1
0.494021479916187 1
0.761546832571924 1
0.397639168857889 1
0.140456242050771 1
-0.156988083312622 1
-0.208040207873041 1
0.0237281123145658 1
-0.032667122923255 1
-0.146345745326831 1
0.0179740366850168 1
-0.320507083648412 1
0.128925153385778 1
-0.278597381331979 1
0.619886086478316 1
0.0795694049642216 1
0.539130114829891 1
0.392516655125749 1
0.0789022399061242 1
-0.0729698771728153 1
0.190484663360812 1
0.0292353148121452 1
0.867236672383208 1
0.9083840350417 1
-0.599639378561681 1
-0.227445341383612 1
-0.482889802510154 1
0.147344762734572 1
-0.622945691120193 1
-0.663761089805085 1
-0.587993211873205 1
0.144496601403935 1
0.177811506539035 1
-0.0854305347408492 1
-0.349856773544825 1
-0.274186276230758 1
0.24884982427025 1
0.11541077552324 1
-0.0635860630278806 1
-0.27115829879958 1
-0.0542871701433233 1
-0.538648184920982 1
0.323913931838523 1
-0.318051754362776 1
0.199492960808883 1
0.434882360195102 1
-0.10715073496013 1
-0.1807056012478 1
-0.115767390303937 1
-0.334735239769739 1
-0.242834206633702 1
0.0699653857936819 1
-0.151360441369095 1
-0.0966614543357363 1
0.00735720336575798 1
0.207934491912844 1
0.559777819002492 1
-0.103045597918577 1
0.343836089098389 1
-0.077290322152967 1
1.09495611969286 1
-0.00375838257445422 1
-0.420796650164406 1
-0.673737823320687 1
-0.551961889933959 1
0.00588724902681018 1
-0.788167318122564 1
-0.256874438635993 1
-0.541291186722927 1
0.213961306878364 1
0.0703778118373244 1
-0.0459376913349002 1
0.0731787749197712 1
0.377811529872272 1
0.230891951471482 1
-0.339435456706776 1
-0.610163842616809 1
-0.314890693182496 1
0.0280130524237879 1
-0.0356868953725676 1
-0.214075659625234 1
-0.600824011743625 1
-0.237919553351818 1
-0.157498266528075 1
-0.624240831358963 1
0.0825609389237887 1
0.213737680063332 1
-0.202748257735704 1
0.6274913602308 1
-0.0160316070202436 1
0.525266071118324 1
-1.0779559601661 0
0.588904640048692 1
0.84178096048631 0
-0.337787861847736 1
-0.0247172550519162 1
0.272867375553497 1
0.587643146429657 1
0.369394348637753 1
-0.0891141873048591 1
-0.488447686105287 1
0.295620470822495 1
0.0621332231383483 1
0.101440863052031 1
0.020373865889897 1
-0.143648675620618 1
0.162419452721974 1
0.31015574579368 1
0.490107788895948 1
-0.0803514559829315 1
0.498334671697473 1
0.108910574789603 1
-0.402045792133084 1
-0.224131771884403 1
-0.03986373543711 1
-0.734209859807949 1
-0.284593305809063 1
1.04648116427517 1
-0.140269515585613 1
-0.0683003622232946 1
0.535047207366343 1
0.138480022259889 1
-0.325894222667677 1
0.174398083174951 1
-0.46731340880452 1
-0.750158479370554 0
-0.469932689380917 1
0.251462555784606 1
-0.6102023463647 1
0.195946827915315 1
0.837071197944781 0
-0.207216618870314 1
-0.0784256453831432 1
0.60992457318168 1
0.0454642012454457 1
0.639169121995042 1
-0.12038792360006 1
0.532184261351158 1
0.627192924384261 1
-0.662392139295065 1
0.636948958103329 1
-0.0223285104507631 1
-0.178041638771746 1
0.242035608058085 1
-0.733488098049123 1
0.642855672281598 1
0.529888377677376 1
0.227700752187989 1
-0.220456533227936 1
0.827658690669999 0
0.720316468031786 1
0.0600187812135877 1
0.816536423493927 0
0.76229053974704 1
-0.172740115578574 1
-0.534331917758497 1
-0.964602190250238 0
-0.890271564013842 1
0.495526642435951 1
-0.473824773842016 1
-0.590914328496767 1
-0.793362986596577 0
0.158692400900253 1
0.436257683459766 1
0.747831940317959 0
0.0623190231248305 1
-0.00322557714196155 1
0.232616855768486 1
-0.451110608303476 1
-0.766509791960102 1
0.614805191105465 1
-1.01883256725122 1
0.504318129932598 1
-0.616130356530903 1
-0.00426891469584582 1
0.189230085246844 1
0.629968908185875 1
0.71729944953992 1
-0.337700125840445 1
-0.610726460499614 1
0.0751648875995254 1
-0.651229335139366 1
0.462270738037799 1
0.071198110993348 1
-0.0728230421208323 1
0.291928279366856 1
0.591548452335693 1
-0.397036044765122 1
-0.183968794895688 1
0.768347288857348 1
-0.348938796613616 1
-0.332827747556872 1
-0.0348233277670182 1
-0.134644336510991 1
0.244570275337039 1
0.0112944905965321 1
-0.250819263441187 1
-0.184268160157865 1
0.0528761625085115 1
-0.207273169840102 1
0.463639657221036 1
-0.02515394065371 1
-0.741010244739691 0
0.131658688409661 1
-0.24344787155596 1
-0.47787386132689 1
-0.288988627512794 1
0.921895726549552 0
0.0707467810060971 1
-0.26673657682541 1
-0.100200113666391 1
-0.519038339568241 1
-0.122286775602561 1
0.0269024892112868 1
0.878249412493636 1
-0.00467599139633444 1
0.186879242988942 1
0.330581270178696 1
0.34186112355372 1
0.404981883702651 1
-0.233977041161832 1
0.280500102448344 1
-1.01670740060703 0
0.209024827300209 1
-0.0377641847075334 1
-0.0409765305378716 1
-0.451055994682957 1
0.0750000021403656 1
0.342982843065364 1
0.584553004714554 1
0.119133729656155 1
-1.11277214071643 0
0.832334915264863 1
0.228865300306368 1
-0.384013986927185 1
0.634773271071635 1
0.56989203280405 1
-0.469275424892485 1
-0.0606091815868716 1
0.0307401848623199 1
0.173295212433508 1
-0.0140986186617528 1
-0.851461216589689 1
0.44017031156394 1
0.0717925767066344 1
0.0145716606780726 1
-0.693178869052995 1
0.353504707328 1
0.39740204473779 1
-0.165921111469685 1
0.288457628468854 1
0.732613087415365 0
0.175556265660146 1
0.852473470107836 1
-0.664583344192515 1
0.344276532846373 1
0.314894238630522 1
0.986077034969857 0
-0.275057389275103 1
0.0334173242155364 1
0.352415325009514 1
-0.336117121292649 1
0.374541299017289 1
0.0927658127728738 1
0.178959335457568 1
-0.651804173398025 1
-0.402338505674542 1
-0.21791435607419 1
-0.219051603212989 1
-0.286852677522357 1
-0.260590666699353 1
0.191832843982701 1
-0.0338614116562152 1
0.287267223364064 1
-0.108174704420607 1
0.261055652442289 1
-0.163516666641696 1
0.500731364390962 1
0.892843122937686 0
0.224906666096027 1
-0.732447236951419 1
0.370598456813826 1
-0.365990224356218 1
-0.61275932260247 1
-0.282536298626727 1
-0.711203717557993 1
-0.662998201181788 1
0.46814943080274 1
0.0731475936058664 1
-0.0999253127790407 1
-0.311389366234507 1
-0.0151742303054156 1
-0.099863986837595 1
-0.17321707200185 1
0.281968492840535 1
0.234620062006435 1
-0.954001086608083 0
-0.0647467766178035 1
-0.394351170252775 1
-0.0831451571773771 1
-0.127990025139516 1
-0.0799535127299218 1
0.0257663267124076 1
0.377185079719808 1
0.798681525847629 0
-0.815040042097946 0
-0.436163680265027 1
0.0337888802440779 1
0.548051025189167 1
0.419205827906501 1
0.0684325349949161 1
0.328674336030135 1
-0.336778852113358 1
-0.376267744306381 1
-0.29284921138512 1
-0.484506232929902 1
0.181043761333756 1
-0.680962605152175 0
0.117934892517664 1
-0.78782014382821 0
-0.182427804307128 1
-0.102062684350911 1
-0.288778366863632 1
-0.450207588727675 1
-0.764687571703864 1
-0.12822070180417 1
-0.0333996793958144 1
0.186180872630987 1
-0.341914674534674 1
-0.866250041201796 0
-0.744556398048507 0
-0.162157927103295 1
0.553749228412818 1
-0.182864306192088 1
-0.122967860811396 1
0.0906351898444198 1
0.401956071233397 1
0.208433272784927 1
-0.355177799510351 1
0.289461424563182 1
-0.340855496020044 1
0.0725911825402129 1
-0.119112735708911 1
0.337291911202762 1
0.127215598016566 1
0.0153189584341739 1
-0.747522287710753 1
0.420396099304262 1
-0.5129409732532 1
0.0308492135941249 1
-0.0318680523893675 1
-0.365424525691518 1
0.0907683104279122 1
0.367841990908811 1
0.290723024561886 1
-0.743559486747111 1
0.51619581663962 1
-0.0705187452161539 1
0.348992074115533 1
0.0745267648400201 1
-0.294605695712024 1
1.20827042309443 0
0.276607361797136 1
-0.113292390329191 1
-0.0945226433119916 1
0.445858635119889 1
-0.0549110127157473 1
0.204721766829597 1
-0.894839134780599 1
-0.833161713328478 1
-0.228957814631407 1
-0.50156350067208 1
0.669894862101095 0
0.257162741469822 1
0.119251003531471 1
0.144659610172856 1
0.00800364356186034 1
0.260881322193648 1
0.339940932176287 1
0.0475617061439928 1
-0.64425276779009 1
-0.723623579561982 1
0.114460838539728 1
-1.02404596083179 0
0.394977744136735 1
-0.378848677508806 1
-0.102954568231602 1
0.244696449518344 1
0.212422016091242 1
-0.303862086244934 1
-0.0554090218107203 1
-0.0994049797701173 1
0.0996416420766186 1
0.357767161914459 1
0.408475196161248 1
0.362971307947757 1
0.169650427241118 1
0.0911199958811058 1
-0.0505784106146401 1
0.370293141198791 1
-0.33915519779506 1
-1.09380546234147 1
0.239310063341639 1
-0.108303964370336 1
-0.897313948756164 0
-0.0562152993738989 1
-0.282974584715641 1
-0.555914378547886 1
0.63797112765364 1
-0.365761346886698 1
0.0444042549807713 1
0.457127733626029 1
0.119025793267867 1
0.0884551071870468 1
-0.564463095645401 1
-0.0327000724155721 1
-0.0273582402523797 1
0.626978101747521 1
-0.530687270347146 1
0.303943707574957 1
-0.384161218350083 1
-0.206797392863371 1
0.221634194066287 1
-0.975254091119342 0
0.486070760243692 1
0.103261856499351 1
0.31923719309356 1
-0.211662010659791 1
-0.464829840965345 1
-0.39104026618912 1
0.2180507886426 1
-0.394297263858507 1
-0.950327962481932 1
-0.0409637021207032 1
-0.0239333588008491 1
-0.0107853727645987 1
-0.0227755206136582 1
0.362768531959349 1
-0.637361474078957 1
0.220636469383026 1
0.184811397067501 1
-0.392672638452468 1
0.156381658553848 1
-0.461938997842567 1
-0.0187796101061206 1
-0.237471302958447 1
-0.124839063458969 1
0.306766921536799 1
0.295747631509538 1
-0.330166170146804 1
0.0660588479981037 1
-0.073111701803128 1
0.215448065656294 1
0.157729117959312 1
0.236948878683417 1
-0.725068638507939 1
-0.0728749827701068 1
-0.278270146485208 1
0.271383507173775 1
-0.577646279663565 1
-0.676923651745654 1
-0.549179547562253 1
0.680643848690594 1
-0.26644837586728 1
-0.240558446167906 1
0.825133056241905 1
0.551851112055488 1
0.102700971854031 1
-0.321728531255179 1
0.600107532195424 1
0.0557996485183445 1
0.0488996775411574 1
0.132580539643526 1
-0.0955561589681168 1
-0.210423423296237 1
0.546579817996238 1
-0.643944397544196 1
0.716950856677827 1
0.455116449933488 1
0.682236931566846 1
-0.674707684027389 1
0.11649571945287 1
-0.298923562014672 1
-0.22089041960456 1
0.375505205143539 1
0.119966519064592 1
-0.422603385783637 1
-0.648487263193096 1
-0.0113555719247553 1
-0.0449943890682375 1
0.350056066863132 1
-0.176903546789602 1
0.322998367879483 1
0.188255936935439 1
0.266939161539954 1
-0.287005244863235 1
-0.683170463787383 1
0.0537366707355312 1
0.36072588070718 1
-0.186066759770616 1
0.444545211033956 1
-0.372477631654711 1
0.199691615760993 1
-0.144158029112786 1
0.403963811244191 1
-0.070165141194985 1
0.0144422987258994 1
0.519955402405401 1
-0.412149732566649 1
0.5521052962524 1
-0.450879372116169 1
0.0894457884206268 1
-0.234605984102296 1
-0.218630472712933 1
-0.289803303620337 1
-0.317852658134199 1
0.437996230991811 1
0.138284201702931 1
0.174399862935978 1
0.333410743774823 1
0.143604530737937 1
-1.14574772191764 0
-0.0758447821786007 1
0.101694067658322 1
-0.348802635329004 1
0.158053699209216 1
-0.0155841213632432 1
-0.331754017069627 1
0.0732593448394237 1
0.44030965142013 1
-0.281239196791867 1
-0.257688880274957 1
0.130184644228333 1
-0.515851073261635 1
-0.804915223264318 0
-0.477635851429735 1
0.754877790564853 0
0.236179745220416 1
-0.583957204442376 1
0.312114967924538 1
0.224859286401752 1
-0.671443818909478 0
0.071231399096139 1
-0.313783486456061 1
0.739976747225646 1
-0.0860657024248066 1
0.23716498408361 1
-0.709846442599653 1
-0.80672690855429 1
-0.12741295140385 1
0.451592373321436 1
-0.00695409275867526 1
0.18260653064667 1
-0.196432136262891 1
-0.0770773355776728 1
0.325199815044463 1
0.0376365957131391 1
-0.144076977635089 1
-0.0473661200758895 1
-0.369953148064083 1
0.262785801167388 1
-0.484942661888508 1
-0.828506418076308 1
0.192852179555291 1
0.00805800304528068 1
0.302340426480518 1
0.756102696534595 0
-0.274565032814096 1
0.274949632571748 1
-0.0733309584402463 1
0.0126739508357251 1
0.432732101426966 1
-0.318758154070027 1
0.104374337940205 1
0.390586165392265 1
-0.039647400885587 1
-0.568148599190798 1
-0.0545151322965112 1
-0.421017216933304 1
0.399183465284048 1
-0.0310586381198862 1
-0.334412187072701 1
-0.708360318815352 1
0.221686042470476 1
-0.226547663243426 1
0.10589755646051 1
0.259703859974064 1
-0.226152525948568 1
0.100858494639874 1
0.17688161147581 1
0.217252378055545 1
0.13914511402876 1
-0.185415320146776 1
-0.0215459316234583 1
0.386838491960532 1
-0.682309742323648 1
-0.978363977436217 1
0.227019560038956 1
-0.767252645204985 0
0.448017804399903 1
0.477549358860588 1
1.12186961981901 0
0.333192906560646 1
0.13754776769375 1
0.244842744609211 1
-0.174229393754971 1
-0.139965174742264 1
-0.779911489368682 1
-0.409710117035946 1
0.0848417329733827 1
0.626795868929562 1
0.101793063926526 1
0.570831529974936 1
0.248092119390705 1
0.183742590259903 1
0.282422451733097 1
0.189040512491384 1
-0.725341638528583 1
-0.65658016526285 0
-0.319093394248664 1
0.536121460986809 1
0.164626363007346 1
-0.225280697063279 1
0.0767763301079198 1
-0.315861418134237 1
-0.0131793953017643 1
-0.0926214940639949 1
-0.180940675851112 1
-0.635618340948417 1
-0.0875382336262148 1
-0.192348351936112 1
0.163868949081293 1
-1.33249855376491 0
1.1739305673056 1
-0.217636149917177 1
-0.747137251953372 0
-0.480301871259695 1
0.959376464756415 1
0.75818579332646 0
-0.0708597456003763 1
0.169683325665439 1
-0.564972073215164 1
0.264471264721385 1
-0.550650075813411 1
-0.542697807133201 1
-0.0816872257633384 1
0.269805350243724 1
-0.424406527150866 1
0.67712515116171 1
1.09631047057341 0
0.247822403121448 1
-0.543110069675752 1
0.371450918175374 1
0.25732782258255 1
-0.292736722698221 1
0.274200575096676 1
-0.0669931192687564 1
-0.307431252837031 1
1.04566113860249 1
0.200398752914996 1
-0.45522045061096 1
-0.767071459241918 0
-0.165383365455801 1
0.126693919071339 1
0.171090705109943 1
-0.09887630387799 1
-0.088127139129382 1
0.498451926012547 1
-0.118076631623665 1
-0.417602306043992 1
0.0409595429571285 1
0.409491198964723 1
-0.485811701272517 1
0.0762521503678598 1
0.978997558810737 1
0.32097801285255 1
0.714825823297349 1
-0.0498025589076884 1
0.36030305895664 1
-0.403879596586595 1
-0.292850763964033 1
0.703366901135824 1
-0.452503162049611 1
0.644597354883167 1
0.0229493440115838 1
0.800912707382556 0
-0.180138203209436 1
-0.332828912022838 1
0.241482399351626 1
0.179264158981188 1
-0.263713055426502 1
-0.789456554898941 0
-0.275395795374483 1
-0.246790305918225 1
0.290281004225093 1
-0.0264637705557206 1
-0.358478063926686 1
0.435078351980033 1
-0.112274523115824 1
0.432304644293788 1
-0.00364710321895806 1
-0.186670227232188 1
0.234334301959592 1
-0.158688680492038 1
-0.229238524753522 1
0.101927618835234 1
-0.326939758098001 1
-0.157888363927915 1
0.398864874459465 1
0.203159278011864 1
-0.0881672568940067 1
-0.778809288355293 1
-0.359878034547206 1
-0.553134339943378 1
-0.406223671521362 1
0.136723477140006 1
-0.242470531638194 1
-0.319078864424722 1
0.281694778946737 1
0.562916171860579 1
-0.298992364195641 1
-0.0577832401953182 1
0.0441494339805596 1
-0.284778018329648 1
-0.445483869545767 1
-0.432690175973354 1
-0.473262729802196 1
-0.305300310647539 1
0.0138306955519855 1
0.0542921947697505 1
-0.138914602348935 1
0.451154257427767 1
-0.0676803123583091 1
-0.089976102134503 1
-0.274173407140372 1
0.576503024561816 1
-0.249643054619384 1
0.0105731220579169 1
0.189083630132592 1
-0.078647576240234 1
-0.078462762465782 1
0.251185169633262 1
-0.657246012002079 1
-0.104423967929677 1
0.0694264558275606 1
0.31395987707257 1
-0.146032895326757 1
0.871429358422373 1
0.768840914880801 1
0.179017486376571 1
-0.337029505216681 1
-0.363122743760209 1
0.145544833989942 1
-0.506231798772694 1
-0.297157541883752 1
0.348506092743326 1
0.0574406219916884 1
0.358283354095982 1
-0.246263374450292 1
0.28558640866657 1
-1.27089693093975 0
-0.281994495485108 1
-0.198872378564456 1
-0.579569220982916 1
0.204514073981649 1
-0.282531506024886 1
-0.389118486260489 1
0.159886944036596 1
-0.0991197909987344 1
0.694738657580275 1
-0.729039007682291 0
0.590865426107939 1
-0.353520942407372 1
-0.3616647382947 1
-0.0741240283222264 1
-0.0232653972261015 1
-0.308662877712312 1
-0.184345968528647 1
0.376043547316255 1
0.588831396994438 1
-0.0496949174955068 1
0.538113233840316 1
-0.419934469011946 1
-0.0301817941136948 1
-0.474810274885683 1
0.00091344511525452 1
-0.959876855024803 1
-0.106707806587227 1
0.708874735544161 1
-0.816935414510147 1
0.713552363111372 1
-0.317009139576274 1
-0.818793845076133 0
-0.274528546501443 1
0.445899495984879 1
0.0751133364892792 1
-0.427346396257868 1
0.5409617572841 1
0.349684083046896 1
0.154531184704383 1
0.321622894469828 1
0.0345973649595188 1
0.484046426287317 1
-0.255252585435086 1
0.111540164539664 1
0.372125963443572 1
-0.302057215505115 1
-0.258480238263353 1
0.329514742363148 1
-0.0163979505788044 1
0.0838200765265853 1
-0.149358205681296 1
0.189742642790728 1
-0.683916212194299 1
0.0487649515288378 1
0.605787596874054 1
0.0341030509557038 1
-0.0661624034106876 1
-0.198709920560797 1
-0.569088448069354 1
0.311743935931497 1
-0.882605737058022 0
0.357759006804835 1
-0.336562100946005 1
0.138715538087464 1
0.721882463858806 1
0.466210024025097 1
0.0532907922839641 1
0.405635142815182 1
-0.118688796166544 1
-0.635261756844142 1
-0.112266434234143 1
0.13640497831449 1
0.735202537844195 0
-0.278914123114891 1
-0.658471186127957 1
-0.270526363663997 1
-0.108224993999451 1
0.209672520970189 1
-0.0540290654974421 1
0.832104120637023 0
0.482936052731034 1
-0.0239599204170964 1
0.44416458323282 1
-0.269627332135431 1
0.412795668090293 1
0.633664099565873 1
-0.316179905083046 1
0.213578826453105 1
0.000365271400821168 1
0.197906102042257 1
-0.00382901872669444 1
0.308695286205354 1
0.0519797545120118 1
-0.170525823438822 1
0.681116405705225 1
0.320767065338509 1
-0.556456220606349 1
-0.179612800890601 1
0.0278448221756403 1
0.558148501307805 1
0.00536703691367947 1
0.131504486009854 1
0.321695156999573 1
-0.565143542538492 1
-0.692741964362217 1
0.965266819395477 1
0.0849287129283314 1
-0.283303351651003 1
-0.306441852170752 1
-0.598747664017508 1
0.254994037027143 1
0.168923779098866 1
-0.398166883079905 1
0.752600929520375 0
0.582792230035734 1
1.39561657604532 0
-0.442251519461272 1
-0.289314960955769 1
-0.142499056710573 1
0.4035112613057 1
-0.0834464496448914 1
-0.46281716464237 1
-0.207350819913595 1
0.0449348922762831 1
0.32731093717054 1
-0.375251436572594 1
1.20536563056421 0
-0.221963138204751 1
0.19469710939759 1
-0.432753063642232 1
0.73647098623771 0
-0.149932622078566 1
-0.342874216669365 1
-0.119631552586805 1
0.645616485960972 1
-0.0880110802176892 1
-0.171772528832732 1
-0.104414805308939 1
0.21023993847076 1
-0.0471541523984961 1
-0.0885574509335958 1
0.0217015612891131 1
-0.157830678120028 1
-0.263729354210708 1
-0.173079268645534 1
0.19137207871448 1
-0.342145295561837 1
0.280324340122386 1
-0.0934345409985022 1
-0.0244903681855244 1
0.208295492774243 1
-0.816358177169307 0
0.519148326599509 1
-0.129739208021327 1
-0.235001187487555 1
0.015073121382517 1
0.981462024965159 1
-0.548119480374807 1
0.236932378292013 1
-0.0917412014516646 1
-0.279997379972047 1
-0.264466105682031 1
0.284852189351407 1
-0.0611151733041351 1
0.0420795815046966 1
-0.38531873953882 1
0.286720704406705 1
-0.530685738996802 1
-0.453990226385004 1
-0.133726438737817 1
-0.215755061898273 1
0.374189386845464 1
0.417648263007683 1
0.446708486746743 1
-0.269947657870685 1
0.670706841018892 1
-0.380709328834116 1
0.734273689452277 0
-0.212037121473996 1
0.0560570608251423 1
-0.658992531922523 1
0.206772657635522 1
0.361433191517352 1
0.794142740502263 1
0.537597272086023 1
-0.107044031159669 1
-0.671701592783594 1
-0.366419007721257 1
-0.738167619528108 1
0.270815099950812 1
0.243490101367313 1
0.136983056099716 1
0.0136282530232007 1
-0.203985167521659 1
0.402864512693432 1
0.438827920637571 1
-0.241318078158309 1
-0.169060983354921 1
-0.364383501660218 1
0.456213965599831 1
0.133841379183591 1
0.806246815648979 1
0.17898204627669 1
-0.146464369772508 1
-0.0223487029684213 1
0.527780332695315 1
-0.280750508010047 1
0.630936656664843 1
0.356273422092967 1
-0.517514048941569 1
-0.212059152208261 1
-0.0717563062666018 1
-0.169997097638222 1
-0.0314388645728601 1
0.418336352851954 1
-0.0270572544037846 1
0.00107569123000675 1
-0.149599049704642 1
-0.0342747129939949 1
-0.286756575054146 1
-0.358812201793958 1
0.138909577711855 1
-0.287134763879999 1
-0.0543796315761851 1
1.26668911568822 1
-0.0329249002748799 1
-0.361336018078052 1
0.11882142862772 1
-0.384103180284986 1
-0.550085852510919 1
0.024198231793827 1
0.540595188101952 1
0.208522443467921 1
-0.388161876007262 1
0.0440866259429685 1
-0.0920848062451144 1
1.05722062632728 0
0.6161752237288 1
-0.229786213350871 1
-0.549268579377066 1
0.244695374913934 1
0.0883919152872509 1
-0.212215916190932 1
0.839482337944371 0
-0.401723125889274 1
0.58872036566721 1
-0.104271713019566 1
0.557082071158806 1
-0.194587956575839 1
0.117690832074369 1
0.16550909725159 1
0.29492550886077 1
0.114196711948403 1
0.0605419721036598 1
-0.511768848275203 1
0.13274370376899 1
-0.272075643657641 1
0.723347636348131 0
-0.0497752404556254 1
0.534927736845461 1
-0.631071028028176 0
0.53591936245327 1
0.286920645163744 1
-0.601318823396 1
0.0714212037541299 1
-0.166624192156663 1
0.2290850113883 1
0.244155778360041 1
0.612009790437251 1
0.722789188127534 1
-0.298302831489251 1
0.986120338515885 1
0.637127278531276 1
-0.181595469755432 1
-0.727179821919649 1
-0.460182365260519 1
-0.0862810792457506 1
0.573704306729601 1
0.624953653794168 0
0.439234442020159 1
0.0340439162190183 1
0.650233384425492 1
0.337345229604937 1
-0.48210911672599 1
0.736536586641653 1
-0.275253222433308 1
0.0761631659715996 1
0.922884183673949 0
0.522689677529212 0
-0.0282331886193755 1
-0.0199921102735461 1
0.702688355516616 1
0.0334733897973182 1
0.026716818440294 1
0.303716175825753 1
-0.264867724522929 1
-0.516168648707152 1
0.472159594408293 1
0.0346880602538911 1
-0.150708986814923 1
0.0613132252955273 1
-0.250553176785316 1
-0.311879067848316 1
0.0252480221091326 1
-0.233314722622361 1
0.389020111309555 1
0.342661735987033 1
-0.185305995767763 1
0.226275541574406 1
0.397451109138925 1
-0.469698346481832 1
0.525908103537089 0
0.0581490461227051 1
-0.146727650737313 1
0.227898788065183 1
-0.107236071826641 1
-0.587204383797922 1
-0.736221279105282 1
-0.173974214928281 1
0.70908902221252 1
0.35646703105044 1
0.278448683980687 1
-0.275189413980349 1
0.490965203160287 1
-0.678769896346464 1
0.505148344369682 1
0.252501611518511 1
-0.187808464205288 1
0.431325042941736 1
-0.91657363342789 1
-0.171792129239844 1
0.165281999829127 1
-0.15500973412825 1
0.0326885079821037 1
0.243519511926072 1
-0.330089411175909 1
-0.285563348778714 1
0.46141610982861 1
0.488387956437519 1
0.318247320801667 1
0.12706653646724 1
-0.719328667663356 1
-0.0120033684957798 1
0.598095113448423 1
-0.335819578405583 1
0.642238231189999 1
0.0395130552160954 1
0.504244048656087 1
-0.326170796511484 1
0.0547839852146506 1
0.621713216714725 1
0.263667197810724 1
-0.111478244936893 1
0.226725589494867 1
-0.729356206392751 1
1.13952189373988 0
0.429598136810642 1
-0.365059172656316 1
0.218123164241571 1
-0.118826624806597 1
0.843646549647182 1
0.0257297924483967 1
-0.221334079162796 1
0.294069327865821 1
0.26915428829006 1
-0.599835526819296 1
1.65899178259396 0
-0.399615473685332 1
0.50620298121712 1
-0.593468707231309 1
-0.409746908018628 1
-0.0144667116997716 1
-0.346241907843226 1
0.625398267104147 0
0.0302356714499617 1
0.214274059302561 1
-0.912407557691562 0
0.449772168765274 1
-0.35423813175017 1
0.348037750937628 1
-0.360674436029101 1
0.378725792832861 1
1.04515034870433 0
-0.40537147889746 1
0.24178577480713 1
-0.101289614912391 1
0.424027007910885 1
-0.322127770444301 1
-0.63443211185453 1
-0.293700018345202 1
0.205184408603718 1
0.858241284994069 0
0.567574728669439 1
-0.168318716130166 1
0.219768321203346 1
-0.484676652592944 1
0.127574147529633 1
0.753010895766488 0
0.38461123464634 1
-0.0281021150290124 1
-0.412502765163587 1
0.94996921721624 0
0.529511888625152 1
0.579191873281821 1
-0.262520041017686 1
-0.00400808872160514 1
0.401102278573571 1
0.280843340706866 1
-0.668784121210533 1
-0.253296312277269 1
-0.455691790969931 1
0.181682508447056 1
-0.155756741504711 1
0.140909555001995 1
-0.430902267184091 1
-0.504541188880433 1
-0.321644447565458 1
0.358982833610451 1
-0.140786372551774 1
0.482101994498789 1
-0.0381233505355606 1
0.297214803634093 1
-0.0471998768438527 1
0.423112817564444 1
-0.0377348434252501 1
-0.0530365512743026 1
-0.180515803250043 1
0.115228259473973 1
0.134484671314151 1
0.00406307790060696 1
-0.300133858144107 1
0.278312581210097 1
-0.323756629905954 1
0.584630378155028 1
0.315356130606324 1
0.860281324741014 0
0.276448031518617 1
0.358197541409328 1
-0.0969506492197423 1
0.107264939758984 1
0.695006044120905 1
0.270812826608691 1
-0.691171667043896 0
0.170512170007213 1
-0.370381432434719 1
-0.16384787126855 1
-0.258072861434803 1
0.0433584482298649 1
-0.0678394279602835 1
0.537119158410959 1
0.333762561991408 1
0.658739118286793 0
-0.926159039441305 1
0.0664611814795637 1
-0.276667664859793 1
-0.689288717796789 1
0.0639578925093476 1
0.0263476905263772 1
0.0653859779298959 1
-0.347440503936896 1
0.650785861772678 1
0.396433602738597 1
0.364509899290854 1
0.000975532800368134 1
0.00879101079349168 1
-0.0903059957340548 1
0.0155672430990436 1
0.0472721367270186 1
-0.365827013075828 1
-0.246369994940499 1
0.136447600175401 1
-0.117865786697855 1
0.449652293896658 1
0.783027299537291 1
0.0408116230175762 1
0.0932717684211666 1
0.404263592902106 1
0.0774517414167064 1
-0.461601057055703 1
-0.744681193231722 1
0.383493735189227 1
0.173731563181101 1
-0.03247688237725 1
0.221945874908231 1
0.162149470575453 1
-0.0295973278536199 1
0.181967275093812 1
0.47839921260116 1
-1.48240396020857 1
-0.303762318990069 1
0.270279402236567 1
0.242400573443217 1
-0.00106471219765609 1
0.0834046988761381 1
0.0290098156587871 1
0.188878509983765 1
-0.141922669896319 1
-0.0327816428163058 1
-0.265530857310033 1
-0.103084131140894 1
-0.135454643383956 1
-0.210523350278761 1
0.380518313972692 1
0.0910707087350513 1
-0.203255509645297 1
-0.0751111785668098 1
0.583156354413594 1
0.679581745987246 1
1.04337397563847 1
-0.205038714099616 1
0.276468249961571 1
0.392400256101978 1
-0.220704676396026 1
0.0950118793297836 1
-0.508663234314632 1
0.0964193036298557 1
0.484953455901255 1
0.138326968167221 1
0.305803800084664 1
-0.241586330296262 1
0.187032700062102 1
-0.720728591627401 1
-0.309024037193266 1
-0.535869342968408 1
-0.352032412770814 1
-0.217241786096254 1
-1.04163415691857 0
0.353611722243082 1
-0.14244086430134 1
0.631472928209064 1
-0.117843257371926 1
-0.0604224107439517 1
-0.249760632123728 1
-0.793819716488802 1
0.131232947696421 1
-0.393083331355128 1
-0.399817525942428 1
0.151495016755847 1
0.224050890931218 1
-0.130498514445325 1
0.601757361663085 1
-0.503812600944465 1
0.784425537406597 1
-0.491945639374907 1
-0.252840905702088 1
0.141156174361181 1
0.100385436797233 1
0.104627941068238 1
-0.380361931850438 1
0.0938527800161846 1
-0.686602316829868 1
0.194490912852071 1
-0.0172530300547844 1
0.881772750195616 0
0.309076313935463 1
-0.401319944985992 1
0.192524736568962 1
0.540201141626915 1
-0.275669248165031 1
-0.460776402799226 1
-0.0930654467591446 1
0.0693648638707841 1
-1.04945745745432 0
-0.245586596963498 1
0.452728978942799 1
-0.242378905224929 1
0.730281387960866 1
0.224727586051334 1
-0.0198550058652042 1
0.906198134786832 1
-0.359788816882827 1
-0.0808115414031177 1
-0.280306022930589 1
-1.36184200984271 0
-0.757027349935896 1
-0.226154694191102 1
-0.64080083083194 0
-0.436389412114628 1
0.275632092746977 1
0.0826356160393593 1
-0.707335017263534 0
-0.452427888884279 1
0.101103001442331 1
-0.41549093764199 1
-0.148757449521806 1
0.31307808899684 1
0.525224537209337 1
0.367507524382317 1
0.381996376775761 1
0.273061132813214 1
0.851185053995479 1
-0.49330561593498 1
-0.317012361178723 1
-0.0612537363963274 1
0.40483585468096 1
0.13294853509066 1
-0.601408002109429 1
0.0556950572059931 1
-0.279072456227223 1
0.145863413297038 1
-0.357264553065725 1
-0.416319269453452 1
0.842969819937992 0
-0.924357861231363 1
-0.554509142509719 1
0.196744609628233 1
-0.0676428164797572 1
-0.483305265291794 1
0.468261103821615 1
0.346011137327802 1
0.447934501335655 1
0.175594799732589 1
0.269188467488905 1
0.0876224603571586 1
-0.91573217717072 0
1.31595888605075 0
-0.366373955055639 1
-0.974769351389045 0
0.403254633690977 1
0.0247750811994237 1
-0.365836111768742 1
0.272896598548861 1
-0.000177411563334971 1
-0.544512502990872 1
-0.190695032025919 1
-1.07064703143114 1
0.1226376466749 1
-0.528940166459414 1
-0.780686693514808 1
0.212498634055805 1
0.4639121201292 1
0.468760654475745 1
-0.365516454553134 1
-0.568234512855852 1
0.2436987008237 1
0.103246794453353 1
-0.623618554564249 1
-0.374774640592092 1
0.173687542953724 1
0.8064184274219 1
-0.666326623207829 1
-0.126320487467042 1
0.0748817605646138 1
0.092486432042816 1
0.0913833487326974 1
-0.0456186758225631 1
0.137892132446774 1
0.0438508680845493 1
-0.256999127159126 1
0.356864306061721 1
-0.486035967044874 1
-0.321857142403373 1
0.0267659380741472 1
-0.473200504632187 1
0.116502667827211 1
0.0559808583085707 1
-0.466717838522884 1
-0.276982109344004 1
0.0745346576366458 1
-0.0314562197797563 1
-0.480358835663116 1
-0.879203840514597 1
0.67310342830643 1
-0.347755177082635 1
0.793516396612786 1
-0.517759682207815 1
-0.902614354610368 1
-1.13737743389177 1
0.171668394698067 1
0.402100819955236 1
-0.579528203147229 1
-0.593080801777485 1
-0.421374187743607 1
-0.326581247470332 1
0.0191538389041766 1
-0.246462380110924 1
0.69394849163528 1
-0.877420317115031 0
-0.204728542050424 1
-0.876774267073527 1
-0.00354044906639051 1
-0.442622389637636 1
-0.00568847669629964 1
0.0306161042059568 1
0.0415017034556056 1
-0.324831153687322 1
0.993236966673723 1
0.456309049983861 1
-0.652938216395413 1
-0.35609060235775 1
-0.147278305881379 1
0.0299446200534653 1
-0.323376747621503 1
-0.32959287738269 1
0.218070793026488 1
-0.111701606271249 1
0.413144348170234 1
-0.211692942523001 1
0.716542798889093 0
0.725658442276719 1
0.649802564264864 1
-0.215857221464742 1
-0.504326004066788 1
-0.335906557064348 1
-0.0533084788367105 1
0.38319596014146 1
-0.459283128977289 1
-0.140165953743014 1
-0.29372026194152 1
-0.237964449462082 1
-0.278294600375406 1
-0.0677932678006675 1
-0.223295817662909 1
0.421141028873932 1
1.66207667902138 0
-1.94330907696883 0
1.10205858882986 1
0.253267793374537 1
-0.118429235611174 1
0.172040072869909 1
0.565490285546824 1
-0.350398586960259 1
-0.160015521989688 1
-0.575208573882055 1
-0.0234462302906353 1
-0.0916663215934502 1
0.0303229072713822 1
0.0373180255253003 1
0.0541624958936766 1
-0.798481052353927 0
0.0729640879939911 1
0.548836600487086 1
0.231961580672864 1
-0.470329437118653 1
-0.0186017203671626 1
0.14291697562479 1
-0.211352476920288 1
0.13974620434335 1
0.22602025681124 1
0.56074973248366 1
-0.0929342454583333 1
-0.219673341991299 1
0.868067663141051 1
0.465714649166323 1
0.380786465560988 1
0.275596353364399 1
-0.747027690524669 1
0.527843514474004 1
0.186977587123274 1
0.205959936143322 1
0.523946898064362 1
0.259470646138628 1
-0.54702820137667 1
0.457144925177457 1
0.1470879279721 1
-0.0518180204069713 1
-0.319174001598619 1
-0.0146317275310833 1
0.457564738067273 1
0.52079960958886 1
0.0726125176049833 1
0.168022279653792 1
0.196111854810447 1
0.134496654262563 1
0.282165445607295 1
0.371712323348737 1
-0.0660840307640759 1
0.332137164263058 1
-0.414025484770834 1
-0.760630220946261 0
0.0473815618958958 1
0.266412760784115 1
-0.187384521056398 1
0.426182777412256 1
0.299813530141301 1
0.566954104917058 1
0.152772824861795 1
0.0531007172806124 1
-0.0892512345247356 1
-0.51703950467065 1
-0.30846334282805 1
-0.287248657997897 1
-0.245922669544701 1
-0.178894403628417 1
-0.420499661679929 1
0.350796033217038 1
-0.0108985866118356 1
-0.669191989860853 1
0.553762477665729 1
-0.344486185264158 1
-0.350990892748928 1
-0.587715294083368 1
0.322869166160302 1
-0.00509587371540744 1
-0.588155684670239 1
-0.49636073851566 1
-0.135156383044383 1
-0.15062681279903 1
0.375804190391456 1
0.223578310022675 1
-0.781952390099563 1
0.460074546207624 1
0.135745957845307 1
-0.183834264290946 1
-0.623063371410345 0
-0.112994494334226 1
-0.808986403525258 0
0.0668096352816755 1
0.208844675533757 1
0.178683348588988 1
0.547183329724926 1
0.490662124178223 1
0.423471826052869 1
-0.214379902853763 1
0.68295842931737 1
-0.164202358115215 1
0.156421866109565 1
0.399649944218421 1
0.877509430472273 1
-0.0929870755092142 1
-0.385668943588416 1
-0.853663860952576 1
-1.00007948720024 0
0.686450422360777 1
0.473904059424506 1
0.0937911066045868 1
-0.214336536451993 1
0.584833538417797 1
-0.10608451599164 1
-0.115502084821889 1
-0.209610987102792 1
0.169432344861128 1
-0.158935636140829 1
-0.14962887505775 1
-0.0552985998399612 1
-0.68554554630851 1
-0.483878350709207 1
-0.193680862281459 1
0.589862188258759 1
-0.426877619948237 1
0.077240272530333 1
0.182098979825986 1
0.292550784285562 1
-0.0823444941341934 1
-0.862814653865377 0
0.0578581235453586 1
0.155451845726371 1
-0.0288409014424243 1
0.132119988909789 1
1.02747783309594 0
0.641002270022373 1
-0.451911955755086 1
0.0942665852658096 1
1.13232249359593 0
0.416536216795442 1
0.0741127285702596 1
0.125247025313392 1
-0.11553011387425 1
0.521390158194995 1
0.526186778773124 1
0.185076298153157 1
0.338500316864604 1
-0.244273055081112 1
-0.0558725511576607 1
0.417125773018368 1
0.73450475093675 1
0.234232738859609 1
0.133893913700342 1
0.273135132994976 1
-0.321595345770538 1
-0.440454823349146 1
0.313570022824509 1
-0.091188351408053 1
-0.135682988922116 1
-0.276772271862099 1
0.531416294880653 1
0.234959664293815 1
-0.0126099717939098 1
0.448651328141438 1
-0.0597611258288568 1
-0.244949320529722 1
0.896271646248926 1
0.648220781814432 1
-0.183665492324087 1
-0.146457724431437 1
-0.11363846554847 1
0.391143627521785 1
0.31153612390566 1
-0.518464786113896 1
0.382249329077751 1
-0.217253266030596 1
0.232214242017675 1
0.547058550282647 1
0.150480892011769 1
-0.190850149076015 1
-1.12340061981321 1
0.966520598734887 0
0.0957898847905635 1
-0.0387303641838089 1
0.186341531222413 1
0.184643177002768 1
0.00933577863633808 1
0.273022749449869 1
0.696700628863611 1
0.0842970768816464 1
-0.1345046836929 1
-0.205867644033353 1
-1.29841321289104 0
-0.343287648045924 1
-0.151849289810302 1
-0.0221777591991205 1
-0.403480689388485 1
-0.588247661968243 1
-0.265928486296529 1
-0.622363446198237 1
-0.0358137482697703 1
-0.0896257790681567 1
-0.385924481739947 1
0.0876332262933935 1
-0.746433401824732 1
0.52819703140326 1
0.332668759579317 1
-0.545790108266024 1
0.11310856624734 1
0.401244413351464 1
0.223530174246424 1
0.188284636514009 1
0.041287887713046 1
-0.120960676131414 1
0.117465253835711 1
0.178145921318386 1
-1.43177488010439 0
0.163553342466419 1
0.40070577592214 1
-0.287521334193166 1
0.238826760172708 1
-0.231473189717743 1
-0.575228388812987 0
0.388323765360436 1
0.0452597842727527 1
-0.274987606011864 1
0.290146474837095 1
0.0200593738070919 1
0.685520427768805 1
-0.599571293539581 1
-0.341664311613926 1
-0.736876383518818 1
-0.0324700976036248 1
0.320281632878421 1
-0.859100312685082 0
0.1724816462724 1
-0.673099638144387 1
-0.424480968342094 1
0.226388226024574 1
0.524149506062118 1
-0.271604140561505 1
-0.404252431160851 1
0.48067789937657 1
0.554405320205665 1
0.511045865535089 1
-0.294499167778022 1
-0.235211962013292 1
0.300724928690867 1
0.270905269737829 1
0.156588591224669 1
0.256859518103809 1
0.583830543616809 1
0.404176081516602 1
0.0947281577589393 1
-0.0152354101614834 1
0.371471485846861 1
-0.0878038206105959 1
-0.315352760567939 1
0.66336230355413 1
-0.143625737000123 1
0.623213440437131 1
-0.160269011859097 1
0.191138875849702 1
0.382696354210701 1
-0.144699819153028 1
0.19832044029107 1
0.197662565091482 1
-0.632152922106958 1
-0.160290644814906 1
0.0995776122481294 1
-0.32421832030946 1
-0.279862189434525 1
0.112072462520036 1
-0.464636429195701 1
-0.0526831461575376 1
-0.202183080954897 1
-0.300814837349812 1
0.38717590078232 1
0.329609007736329 1
0.355501756589596 1
0.701226311292323 1
0.352512041647734 1
-0.270735621264769 1
0.305415348537864 1
0.117745876594372 1
0.686805554457233 1
0.26185051027751 1
-0.530090511804436 1
-0.517971301523745 0
0.241917768049194 1
-0.415604936626868 1
0.209735385297889 1
0.494565745447681 1
0.441911036413461 1
0.527121623281692 1
-0.165342702589826 1
-0.330632354638237 1
0.488750712259417 1
-0.298448825781337 1
-0.687634762155398 1
0.237566950820591 1
-0.506432950021827 1
0.924911752283256 0
0.549083975352489 1
0.444861453191127 1
-0.0672391692775188 1
0.232030572126537 1
-0.212314944413948 1
0.103328642296322 1
0.409795937395941 1
-0.0382635875102505 1
-0.833137627285329 1
-0.710811433019677 1
-0.0290855624976491 1
-0.365504534388317 1
-0.00720519389340988 1
0.3579371283995 1
-0.111853857704036 1
0.917508190095184 1
0.052303499662144 1
0.51910547433003 1
-0.13247555001413 1
0.291346624670262 1
0.0794279473029868 1
0.990152574774688 0
0.144573474926538 1
0.276547131036052 1
-0.193266851207743 1
0.399515722996752 1
-0.322429388711551 1
0.310739309402427 1
-0.925820712772248 0
-0.470393897639332 1
0.0653294608091142 1
0.691942239523091 1
0.130913048260844 1
0.633413244930775 1
-0.0856915928694367 1
0.105320293679197 1
-0.860645984538909 1
-0.323080950906362 1
0.343559374161711 1
-0.142757973657067 1
-0.615554299837113 1
-0.0463938767232797 1
0.0365961061038627 1
-0.314016655533036 1
0.0781388013562669 1
0.0476139407967257 1
0.0524325762978 1
-0.0368106100759947 1
0.526477943489339 0
0.555695201041741 1
-0.209019836121593 1
-0.0168394018586571 1
-0.935440145687754 1
0.054738748207053 1
0.248911607901403 1
-0.00514451650783605 1
-0.538067280914038 1
-0.527699920601075 1
0.298535629366416 1
0.465227702762567 1
-0.419458716260312 1
0.140176324447072 1
0.478124723767469 1
0.599058178342197 1
0.12482351490686 1
0.219324636966479 1
-0.277161583050395 1
0.433991864966053 1
-0.840803387642579 0
-0.972321653230415 0
-0.29414158887568 1
-0.711910876191461 1
0.138747155707907 1
-0.0733888026977733 1
-0.730417300346245 0
-0.646844570573822 0
0.0469586613976848 1
0.373121856712158 1
-0.469410936166995 1
-0.232438768458406 1
0.393219246140371 1
-0.0533067693401399 1
0.424400085703219 1
0.0320654689300209 1
-0.525190754750392 1
-0.631118126561572 1
-0.83196571372766 1
0.0361956699721273 1
-0.280624086192693 1
-0.671967672560632 0
0.0786949483543959 1
0.522329913781439 1
-0.388503832995588 1
-0.140462620076209 1
0.215456483128622 1
-0.173836701318078 1
-0.114317581207101 1
0.122963204107227 1
0.00101523638464943 1
-0.430875210617663 1
0.45479271156417 1
-0.556150853134764 1
-0.437123873409754 1
-0.105785149353018 1
0.0480093864325093 1
0.401530719749228 1
-0.316248020955293 1
-0.229471617793332 1
0.347381430565177 1
0.332379751349324 1
0.417004266507828 1
-0.168874525161542 1
-0.0924980300905657 1
0.457742312322901 1
0.180668386777214 1
0.0895523723376559 1
0.68160699360758 1
-0.301337732494313 1
-0.146110385224116 1
0.363597617249995 1
0.0540859281773067 1
0.0129982452078057 1
0.291850800384088 1
-0.141807019109561 1
0.848164268439095 1
0.301468320936892 1
0.536236378226557 1
-0.197287908312141 1
-0.591608399557358 1
-0.164405513429095 1
-0.995882201333725 1
0.447215067726225 1
-0.19694090581552 1
-0.689495689810149 1
-0.181606733929989 1
0.234776233683151 1
0.195455918838423 1
0.105089413929563 1
0.436098215467132 1
0.488345763297668 1
-0.83214249541396 1
0.0875368177585449 1
-0.462311527294489 1
-0.758035684665558 1
-0.736800721731576 1
-0.300179713923635 1
-1.08455361720103 0
0.164833792445502 1
0.710382060216436 1
0.656091285510921 0
-1.0369205816914 0
-0.229532628899504 1
-0.404315911148648 1
-0.601251331837035 1
-0.659997719988023 1
0.274934142681693 1
0.214487544479878 1
-0.429969419425682 1
0.24817242428708 1
0.0559777758244051 1
-0.0819646121231944 1
0.177642499483761 1
0.0993174638238657 1
-0.105234509938017 1
0.0319401579825328 1
0.464676319482621 1
0.25168501886591 1
0.0775683234868195 1
0.557054552289687 1
0.217160994035371 1
-0.254529830621104 1
0.686607838317348 1
0.766443472727586 0
-0.203052131593701 1
-0.0576652689155795 1
-0.168845249930589 1
-0.984520199346514 1
-0.175062346460437 1
0.313533486467817 1
-0.411638523350781 1
0.27743222539999 1
-0.346288134758782 1
0.387703169684972 1
0.134417561034941 1
0.140680660274227 1
0.743322837221772 1
0.0922966280163373 1
0.721059189090636 0
0.261516611287825 1
-0.091699221341989 1
-0.537939452429985 1
-0.154284534562932 1
1.32996291345039 0
0.417114939611193 1
-0.393588745776493 1
-0.0261191162560206 1
-0.0565777588685866 1
0.0955580375317948 1
0.149044652268781 1
0.151026248084327 1
-0.432238757903615 1
-0.00276655074930521 1
0.152449106799102 1
-0.0748897630604496 1
0.476851666469556 1
-0.0745871631413019 1
0.0644535752373938 1
-0.0346480376238262 1
0.0107477674850513 1
0.256871700735881 1
0.0580723981223849 1
-0.508759000111534 1
0.219795538800158 1
-0.359106494439693 1
-0.445491621559926 1
-0.264654235698337 1
0.212140920992235 1
-0.568141333854533 1
0.242352330409665 1
0.226611298455201 1
-0.785718638418076 0
-0.0306817244755132 1
-0.306820882431813 1
-0.171064219316836 1
0.180430688790246 1
0.0281875253718296 1
-0.400780306006486 1
-0.23741180068419 1
-0.214654487466901 1
-0.615756234579832 1
-0.646415227446089 1
-0.239064492529442 1
0.449739265956126 1
-0.424636534623481 1
0.0259456785937523 1
-0.133551494862602 1
0.169260584547814 1
0.289421648909003 1
0.12734597063238 1
-0.226619812497083 1
0.51192208894198 1
0.358792832209557 1
0.0707611759079309 1
0.43685289368295 1
-0.67925857310067 1
-0.629020173616 0
0.570722050278935 0
0.612909380256392 1
-0.410788373040949 1
-0.0157918206878214 1
0.398022184753989 1
0.101135512366001 1
-0.287337328902603 1
-0.64061215598558 1
0.0464289807958949 1
-0.261368709105796 1
0.625691478403551 1
-0.206676013176673 1
0.226468788951504 1
-0.213124732840924 1
0.137684450624528 1
0.463740090847635 1
0.0554942327782924 1
-0.472726382804992 1
-0.447503476243222 1
-0.973565257588948 1
-0.717052935328171 0
-0.02754578462865 1
0.651511203996177 1
0.489512620204367 1
-0.743752076125493 1
-0.106461689986793 1
-0.751034108575777 1
0.181420656023172 1
0.084921485592845 1
-0.806650681110368 1
-0.0704089972971253 1
0.120540639728641 1
-0.0279095482967104 1
-0.535699483076228 1
0.338005654332727 1
0.0826834105912195 1
0.157788236041919 1
0.016289662416517 1
0.368625772772889 1
-0.453941467162864 1
-0.0867276065401408 1
0.95862021036701 1
-0.375400800459798 1
-0.289888221884522 1
0.00467761178045933 1
-0.105065559113798 1
-0.284737925833655 1
-0.632694364258201 1
-0.072052746212044 1
0.715108940642033 1
0.985486872844088 1
0.00852724712213655 1
0.0810750994550291 1
0.368722441456204 1
-0.0381977597928669 1
0.0264792951890236 1
-1.00899206154048 1
-0.251668873510584 1
-0.428303188843547 1
-0.868657059962796 0
0.385014434458668 1
0.06263490202274 1
0.161297584595104 1
-0.32449910682974 1
-0.036147663621313 1
-0.461872360290418 1
0.156435559126127 1
0.698473421309824 1
0.742988752282161 1
-0.484372973824482 1
0.265855299760822 1
-0.03953570362381 1
-0.447312737750359 1
0.505585128074977 1
0.334991902817166 1
0.0309725061197509 1
0.0972504485630967 1
-0.427974147465227 1
-0.1480482862321 1
-0.122488472421735 1
0.374105507461975 1
0.116440612316811 1
0.0943112624746706 1
0.449284471068871 1
-1.1999262610045 0
-0.147899257286419 1
-0.126567135252557 1
-0.247379140004426 1
-0.181381883839054 1
0.668780113159203 1
-0.248620408459605 1
0.619536006590574 1
-0.0979094076719404 1
0.435351942418989 1
0.118303166226448 1
0.217363934694217 1
0.148816187626954 1
0.054378270939802 1
-0.175958397116071 1
0.461237541918671 1
-0.130258731713001 1
-0.317125469757413 1
0.480246031331552 1
0.394510428039976 1
-0.421655919636353 1
0.488678615223722 1
0.351551798718936 1
0.261034420142023 1
-0.0705923480400549 1
-0.315051681289791 1
0.298982032649981 1
0.46301445026734 1
0.07511254881886 1
-0.598775496031648 1
-0.0206431250172412 1
0.165491353308881 1
0.27088678343193 1
-0.135386688520554 1
0.517197603697575 1
-0.543636427653961 1
0.247724187286776 1
0.499526987792636 1
-0.0626601860575062 1
-0.118424987088769 1
-0.0367749922944616 1
-0.0740998589423186 1
0.255709762412883 1
-0.498724110077238 1
0.486657637528864 1
0.11853929401373 1
-0.281176170079663 1
-0.300633092561888 1
0.415734395492294 1
0.169934055328118 1
-0.0894235797836054 1
-0.0268966272756068 1
0.48501759380471 1
-0.126610913017737 1
-0.395219563925946 1
0.681452496928522 1
0.290601363847101 1
-0.4550529248023 1
0.202683574908159 1
-0.416182051843353 1
0.496297785131572 1
0.00212190779757424 1
-0.587709473485211 1
-0.214775340789828 1
-0.390115264549123 1
-0.512758080542412 1
-0.086148890964554 1
0.80106679572413 1
0.118862172966471 1
-0.217898909370729 1
-0.248161238622663 1
-0.0371201869623129 1
0.242742519000158 1
-0.367629285714673 1
-0.985146131929663 0
0.139216268229482 1
-0.170789756490896 1
-0.145122801520525 1
-0.167836642829511 1
-0.149361434171856 1
-0.481595710916382 1
-0.492574302608046 1
0.0290072851439594 1
0.564185535273049 1
0.0639969823462154 1
0.162464346788602 1
-0.0595276335801435 1
-0.0906330508556378 1
-0.316192932659292 1
0.319386161318403 1
0.445325973231577 1
-0.880435765826573 1
0.73735307296622 1
0.0417674290083083 1
-0.325435384616496 1
0.113749702791861 1
-1.12740361296362 1
0.121649993847027 1
0.0017176561161385 1
0.297418277236051 1
0.427055319075839 1
0.19234195948097 1
-0.0136304835517645 1
-0.216464429406975 1
-0.0724629790034406 1
0.383121191694166 1
-0.326342995802292 1
0.0498603495961527 1
-0.323120441359803 1
-0.2959693875165 1
-0.537594219877486 1
0.00126670146880963 1
-0.223316017335758 1
0.192494329597858 1
-0.428743309567349 1
0.467211412518126 1
-0.49434749560892 1
-0.432386602819547 1
-0.335654269308459 1
0.308164413115943 1
0.35569693826425 1
-0.445484050739198 1
0.129944229042605 1
-0.0494060857509232 1
0.275600311649199 1
-0.145258081157727 1
-0.207962971647097 1
-0.0903983954329362 1
0.187586741385623 1
-0.0658516595473414 1
-0.452074864359918 1
0.0856548116615495 1
-0.1490529449592 1
0.176328517071414 1
0.448274234231797 1
0.462597979074716 1
0.389620424357469 1
-0.0597977906287191 1
0.456754581570073 1
0.24960836798988 1
0.149126093345722 1
0.534284506241684 1
-0.154552717440175 1
0.0127047411908025 1
0.196010385090904 1
0.0772594580964856 1
-0.833567219183811 0
0.0258323610783054 1
0.00504551445555115 1
-0.182295870750152 1
-0.0999512837106006 1
-0.372083791685961 1
-0.193819730510409 1
-0.862100320781303 1
0.359548599629987 1
0.184364471317514 1
-0.139082280936268 1
0.314596980068057 1
-0.0241748470718771 1
-0.320813936732358 1
0.164744331710087 1
0.0695179408864094 1
0.316765362047545 1
-0.0866078038356793 1
-0.103642125568068 1
0.0921724837991888 1
0.456388076780854 1
0.331334333853093 1
-0.677690703755443 1
-1.04434507532307 0
0.226491159374092 1
0.165227248308985 1
0.504544669223818 1
0.0188095692003068 1
-0.0103865614115349 1
-0.0293973126455895 1
0.26846364392487 1
-0.0290685495955835 1
-0.416869349158059 1
-0.268662514168753 1
-0.277545353114408 1
-0.453997085515293 1
-0.456013483064446 1
-0.140684916969008 1
-0.207952654288095 1
-0.501778592633944 1
-0.450434532722447 1
0.358766841080538 1
0.337244346244655 1
0.0461946050638093 1
-0.242912633609932 1
-0.109075488252455 1
0.140691661173024 1
0.139429199312031 1
0.22975203951332 1
0.205197434731923 1
-0.0630926607201051 1
-0.483646521123036 1
-0.165269910653589 1
0.0541636623507623 1
0.0501265198958208 1
-0.0757424267961798 1
0.0553073774801226 1
0.441518059390382 1
0.873408097555307 1
-0.242214450106298 1
0.150716350803095 1
-0.453674167842618 1
0.308644138190685 1
0.850815837788789 1
0.70109986283399 1
0.434431923665794 1
-0.523448757586618 1
0.188201170875255 1
-0.0249809008776496 1
0.209650352719952 1
0.428223449169847 1
-0.400166922499834 1
0.0411308357219111 1
0.407064047448008 1
-0.16843690878461 1
0.613978084208801 1
-0.579799208014274 1
0.107035648741086 1
0.625576434183964 1
0.20129542302802 1
-0.731813705863744 1
0.141518957478561 1
-0.234610950177286 1
0.659898596519337 1
0.119739028756279 1
0.331265507753592 1
0.162689356227753 1
0.511319092350536 1
0.351499714121658 1
-0.38588971309585 1
-0.629094349802407 1
-0.0239712997270074 1
-0.379142498252056 1
0.0659865686842012 1
-0.383470305444381 1
0.0238837087755193 1
-0.458559959976477 1
0.852971631602228 1
-0.598568543349341 1
-0.312822160232487 1
-0.651773293001725 0
0.270296919443132 1
0.582307197827362 1
-0.230644365903132 1
0.337713776041056 1
0.586743981626344 1
-0.3896413806842 1
-0.1761991245408 1
-0.228518254729186 1
0.0374487993698926 1
0.439986939025313 1
0.169007577291949 1
-0.223916543519053 1
-0.165573377349919 1
-0.684113337078841 0
0.0973995925385407 1
-0.711460890065294 1
0.190111808351174 1
0.442999989305264 1
-0.188874954441346 1
-0.16074261257187 1
-0.140172442512804 1
0.151681873743108 1
-0.204516561426175 1
0.110114563126477 1
-0.249179741934447 1
0.0205464020056773 1
0.183076659259649 1
0.237329260834324 1
-0.27045702649143 1
-0.111435754687534 1
0.368560444716793 1
0.359455151694957 1
-0.169077451039094 1
-0.0790623340451303 1
0.283286883594725 1
0.321814020801168 1
0.106947216001646 1
0.123095062912055 1
-0.291540668691112 1
-0.17174895854623 1
-0.195952097504221 1
0.22833507838201 1
-0.16338878417525 1
0.0804115857917065 1
0.831404244031932 1
0.870743506165468 0
0.105799100506092 1
0.180196387689807 1
0.413093052738239 1
-0.0318487440182891 1
0.868253075150993 1
-0.473840062625486 1
0.127037630272637 1
-0.324576631670407 1
-0.38822254777993 1
0.566450648155044 1
0.200250481835713 1
0.255630367486904 1
0.531864119684595 1
-0.0395789010795988 1
0.403538859181784 1
0.105590924235083 1
-0.411131933183389 1
-0.41501838324191 1
0.128981670677893 1
0.609257587212389 1
0.0971576618112184 1
0.0572730425755634 1
0.378596632167163 1
-0.487960232675437 1
-0.0557649930384398 1
0.264416214552646 1
-0.906856770502403 1
-0.0992061066449006 1
0.0236712019294531 1
-0.328949149555769 1
-0.445775951774108 1
0.100847547524464 1
-1.25132392192638 0
-0.00595500329131082 1
-0.0943240258796473 1
0.148643684260807 1
-0.320976042586993 1
0.842432497924455 1
0.0641803511444404 1
-0.258399865502752 1
0.675695793237254 1
0.261609087790929 1
-0.459370396601525 1
0.86144124718316 0
0.331546478309897 1
-0.160201031406487 1
0.579105244881265 1
0.581543414156304 1
-0.0926982244224068 1
0.402205875270002 1
0.974964061913131 1
-0.364407378715609 1
0.104951231023507 1
-0.0987680886834062 1
0.904060516297269 1
-0.176501583970586 1
0.295017727411071 1
0.0526795727936388 1
-0.115893602426561 1
-0.520841587836376 1
0.787269457761524 0
0.00585775037553336 1
-0.218581678306493 1
0.309094244540518 1
-0.314640410824484 1
-0.0127002706381351 1
-0.110476411457123 1
-0.111161227056394 1
-0.220950924027153 1
-0.0554844853104365 1
-0.288588008300762 1
-0.287943827920755 1
-0.932750790454064 0
0.161656657158645 1
0.0240458525432957 1
0.252536343752391 1
0.832299709520856 1
-0.220899537219736 1
0.181466358229288 1
0.283424788070994 1
0.105470833884517 1
0.073919766963453 1
-0.0916442995325733 1
-0.330515878910217 1
1.42712563247047 0
0.568651092117702 1
0.235290414740289 1
-0.0937818725535554 1
-0.144216134080651 1
0.858568261580051 0
0.199898903943656 1
0.132224750656936 1
-0.164756023380241 1
0.287242294018954 1
0.215614908180606 1
-0.0593863052744526 1
0.0163303541830539 1
0.409212262143765 1
0.942467975671595 1
0.164397577020245 1
0.253089653661738 1
-0.198814052774757 1
-0.5413499647075 1
-0.831611021721371 0
-0.609677048208948 0
-0.237507571621616 1
0.568682595057293 1
0.55921065043042 1
0.632275857393423 0
-0.563651899818793 1
0.164597077320631 1
-0.717205199172563 0
-0.38431897906683 1
0.177018450731152 1
-0.0502472841146949 1
-0.505448182428861 1
0.50926225821064 1
-0.0265264276372688 1
-0.202724766596659 1
0.626775117069256 1
0.790155587565609 1
-0.977608214253186 0
-0.165915673192089 1
0.0261495635585952 1
0.281685823554081 1
-0.0185533147664333 1
-0.657382170008558 1
-0.524468433669879 1
-0.188325046384594 1
0.170637017665114 1
0.68357230478199 1
-0.579009073721524 1
-0.132291876836743 1
-0.308070272732898 1
-0.705699668262249 1
0.277112592810066 1
0.354446257333575 1
-3.7562310122842e-05 1
0.0870622332548678 1
-0.146258831568178 1
-0.237904389929787 1
0.0306705574010288 1
-0.574472748280714 1
-0.392720295708896 1
0.121333185187019 1
-0.0978516276413985 1
0.262335553795277 1
-0.229947143642453 1
-0.0813253695757751 1
-0.00530783467100543 1
0.204121613248596 1
0.985496318181305 1
-0.385246709264093 1
-0.147511911866882 1
0.232615581290274 1
-1.14829229831748 1
0.170972918583937 1
-0.260618646204694 1
-0.275280655336806 1
-0.40289594563455 1
-0.546649670403607 0
0.183129140957825 1
0.00462528966054671 1
-0.153939508166864 1
-0.259927819918968 1
-0.121738029824151 1
-0.489856614557684 1
0.138478781881801 1
0.213704525041303 1
-0.41552499836396 1
-0.0969217050159453 1
-0.550034153142654 1
-0.212762147008048 1
-0.632733423023405 1
0.606876837766165 1
0.0350798193092 1
-0.386830832893942 1
0.837479104747287 1
0.998038907217059 1
-0.100024950754598 1
0.0237123533257198 1
0.406306984374848 1
-0.0986060260571383 1
0.105825494493169 1
-0.410773073719559 1
-0.242700252274851 1
0.301323982539199 1
0.623789861371517 0
-0.70764453177945 1
0.719084387698568 1
-0.013665583539725 1
-0.0623968195881614 1
0.338264845908948 1
-0.121397976122128 1
1.02982545758954 0
0.337276623426606 1
-0.636735397866857 1
-0.40446651733223 1
-0.40110896956606 1
0.182611094083547 1
-0.345901165364563 1
-0.642339590273572 0
0.0471872264186808 1
0.415253595585864 1
-1.13917110762862 0
0.6337960368898 1
-0.346660291530896 1
-0.0935435384281478 1
0.603321006651926 1
0.414821101488951 1
-0.544053103336714 1
1.23735828006166 0
0.383704661641955 1
0.00580436210795081 1
-0.026496528502445 1
0.122038137894045 1
-0.209544201930677 1
-0.151671039829214 1
-0.0505366305389296 1
1.45715701180427 1
0.0806312571839017 1
0.0970138536616564 1
0.0601544328898619 1
1.06083316196808 0
-0.533461211544298 1
0.222155454426545 1
-0.0228706025541556 1
0.0520751109185956 1
0.215997562973961 1
-0.0208356850855304 1
-0.304762361166682 1
-0.588932215007241 0
0.390673188086549 1
0.512468102002663 1
-0.448832275029158 1
-0.200115566301472 1
-0.20935803558885 1
-0.515464646792152 1
0.241019204585492 1
-0.511553780915446 1
-0.432050519587351 1
-0.546578213173313 1
-0.518971938744311 1
-0.0332511872299112 1
-0.442121309961525 1
0.389911955493344 1
-0.472444895791585 1
0.0226906739997985 1
0.259273510956527 1
-0.536585284391809 1
-0.202714528514121 1
0.113135943632402 1
-0.161951791423496 1
0.222766574982121 1
0.546377884479653 1
0.431626632962339 1
-0.176909737534895 1
0.35311068787699 1
0.0673639603984048 1
0.2137440603593 1
-0.340500670479725 1
0.439213525848913 1
0.0932377562199654 1
-0.243453713784127 1
-0.742854705819909 1
0.43569508839215 1
-0.431370347015934 1
0.0439942751246491 1
-0.254134751377085 1
0.279528764990588 1
0.0294996125562262 1
0.404276768082005 1
-0.271890494433075 1
0.665901228865607 1
-0.327475666359412 1
0.075932535167931 1
-0.478052096438907 1
-0.199013743922183 1
0.5357840062863 1
0.278283788667217 1
0.0129164925102833 1
-0.687682195597777 1
-0.254440371306307 1
0.0679272291705507 1
0.283639168650624 1
0.569846171534939 1
-0.481966880754653 1
-0.0141656925620744 1
0.101405832390248 1
0.731914999950595 1
-0.256175532080002 1
-0.269841030263246 1
0.0143620348244658 1
0.162089370568622 1
-0.11060901479551 1
0.0910255521760025 1
0.31175739839922 1
0.728168995752843 1
-0.0821655558505132 1
-0.29898197254968 1
-0.676147137399964 1
0.0535673250523224 1
0.144420933564963 1
0.275891055005247 1
0.431006213189673 1
0.467435176456746 1
0.696461886482442 1
0.0645047092944501 1
-0.321219629437795 1
-0.233696865840097 1
0.000315330271692116 1
-0.455926429866306 1
-0.139934981910154 1
0.376758613328162 1
-0.361552237176208 1
0.491325512183789 1
-0.943682527760083 0
0.054921726996769 1
0.826067599441353 1
-0.212759972304449 1
-0.295147495455201 1
-0.0903466430938497 1
-0.42607507963363 1
0.0278012658667556 1
0.596176738773325 1
-0.797042523168517 1
-0.478692152420729 1
0.323475357650699 1
0.520105589997036 1
-0.191216760214178 1
0.49768212014219 1
0.148904097460164 1
0.0347250297322747 1
-0.236858027782349 1
-0.356459757478451 1
-0.34452851218563 1
-0.0796312187559932 1
0.991044138147651 0
-0.0730868908706457 1
-0.0884927890031245 1
-0.168457581151158 1
0.280645767315044 1
-0.375269821116506 1
0.737813622075537 1
-0.261958380702086 1
-0.899796810094892 1
-0.687950395177897 1
-0.101088431113091 1
-1.15214691309723 0
-0.110018484793568 1
0.31884707785517 1
0.130731016570596 1
0.447481260677086 1
0.412605795082104 1
0.147118197012807 1
0.645389723334465 1
0.0318488824007959 1
-0.546808672317685 1
-0.584036670660197 0
-0.419651435891491 1
-0.0657460816942748 1
0.113984485599227 1
0.234817638299613 1
-0.246185696724589 1
-0.380018869600372 1
-0.463953688320716 1
-0.228482697774226 1
-0.134581339081614 1
0.0209839983421286 1
-0.444508167295091 1
-0.6222092348585 1
-0.33590677423365 1
0.265712355235064 1
0.428202141410537 1
0.061059607485985 1
-0.205136225865282 1
-0.398918056118703 1
-0.326088091708382 1
-0.452779586011545 1
-0.489963385082845 1
0.176977287994186 1
-0.482878901804091 1
-0.375876827829766 1
-0.473721715657114 1
-0.291285351695078 1
-0.257230160164163 1
-0.330125068865951 1
0.334065140478395 1
0.539882491392822 1
0.301800278855805 1
0.714602151736691 1
0.011410006605201 1
-0.235386593775017 1
-0.894086329808927 0
-0.252376089684452 1
0.0886824086311685 1
1.03999792931633 0
1.1385605185713 0
-0.488757903137203 1
0.616026179222306 1
0.441817469354746 1
-0.570313871556459 1
-0.00664327946184326 1
-0.0650500149544816 1
-0.647845589815456 0
0.0735506293117264 1
-0.437886623146546 1
-0.529931094151827 1
-0.41562659283094 1
-0.451834007731107 1
-0.127834323529627 1
0.867745365553015 1
-0.231636070125451 1
-0.450395486712888 1
0.298576536788837 1
0.75504956102456 1
-0.130920912584669 1
-0.618026915461568 1
0.1261626518161 1
-0.675412567783419 1
-0.506823212406765 1
0.428578875117584 1
-0.689781034204011 1
0.105049437309331 1
-0.514092694340665 1
-0.276075257740557 1
-0.289279895798997 1
-0.800128464907369 1
-0.0988044886216511 1
0.0197626844708102 1
1.04232613172268 0
-0.1203964831786 1
0.508983038917146 1
-0.696860437252499 1
0.237288884783248 1
0.379292676716156 1
-0.406007627271243 1
-0.303921824910114 1
0.418593845369471 1
-0.127804029656997 1
-0.0577855679391978 1
-0.303385567472766 1
-0.598741502155757 1
0.0608518523426899 1
0.312778345900582 1
-0.216815562920038 1
-1.27188566995621 0
-0.417253369551492 1
-0.169938564484913 1
-0.361155533440481 1
0.710374995543911 0
-0.0760157337660198 1
1.09088741031625 1
-0.0661306074482029 1
0.679079337843863 1
0.124650290919675 1
-0.194378813682826 1
-0.00249159452117887 1
0.0555227908187995 1
0.612139054201163 1
-0.0882389356705975 1
-0.0603013595711842 1
0.609426730071123 1
-0.546826366510103 1
0.305587069460669 1
0.0865184917408489 1
0.542296567057214 1
0.375368742102225 1
-0.0332878937683269 1
-0.548287408271323 1
0.151001286930354 1
-0.135826134557824 1
0.645388675913994 1
0.0576154203519413 1
-0.385187517341783 1
-0.15725697965636 1
0.501920794571954 1
-0.16405227725317 1
-0.350249686985719 1
1.06541778204427 0
-0.787935804070844 1
-0.156834737650891 1
-0.0668577522112828 1
0.417665341434195 1
-0.8778500096531 1
0.259448937900013 1
0.877927234396324 1
0.0805707946167091 1
0.0762586333979116 1
-0.91762911840589 0
1.45917931211235 0
0.296267767525815 1
0.584127402205454 1
-0.0566392157226889 1
0.0197472885733876 1
-0.0284481509179389 1
-0.311853034543807 1
0.350036870259332 1
-0.167232945323985 1
0.123961816571344 1
-0.0602074972230869 1
-0.487218889436143 1
-0.266310961864417 1
0.126423512313342 1
-0.143639959441744 1
0.254925270885448 1
-0.803363231330492 1
-0.144199632518158 1
0.0656931295826338 1
-0.211365467131568 1
0.660540940489874 1
-0.24448196426401 1
-0.478477240903959 1
-0.279791239090707 1
-0.710911299346789 1
-0.282924354837854 1
0.369175839330343 1
0.953072279723913 1
-0.123460953810395 1
-0.583974056578922 1
0.4558825864141 1
-0.0969499835000722 1
0.173767270746875 1
-0.349313849277671 1
0.151774749875847 1
1.17020961982513 0
-0.216387359491706 1
-0.56929256058713 1
0.695583956084945 0
0.163211546623402 1
0.559935430207449 1
-0.372898679145412 1
-0.595604784864231 1
-0.509890163037713 1
0.510108775305996 1
0.364989350831505 1
-0.624470568195675 1
-0.16849904155746 1
0.762032791695224 0
0.629597738739146 1
0.04525802046907 1
0.20883087505245 1
0.509059125454287 1
-0.323511664413093 1
-0.102952673908 1
0.305072929309472 1
0.26925813016305 1
-0.291374626877065 1
1.11863635778576 0
-0.363477750830208 1
-0.190556472187318 1
0.363922294732346 1
-0.15055922028693 1
0.12538935158866 1
0.129007793593547 1
-0.27345918849613 1
0.00671173086003205 1
0.379463469803219 1
0.164022864737513 1
-0.884314879404425 1
-1.38282951840688 0
0.488577518190483 1
-0.409036497663657 1
0.12445007625845 1
-0.394231334717791 1
0.427802420438243 1
0.436615017054154 1
0.440658127030049 1
-0.0457353480116034 1
0.168379473383059 1
0.140536194235999 1
-0.348227554362078 1
0.382538411560937 1
-0.253227546591486 1
-0.809295724487443 0
0.161150743261258 1
0.218208060219217 1
-0.218983922477757 1
-0.538152453039758 1
0.0848144665461534 1
0.102119790743559 1
-0.143686827430113 1
-0.00534365809395527 1
0.270535132669478 1
-0.392990090251419 1
0.187912557381494 1
0.348798195806423 1
-0.395672413502078 1
0.269386032147617 1
-0.231259106110801 1
-0.989809688457803 0
-0.849837856445629 1
-0.737352065418016 0
-0.232294567297864 1
-0.919073747053906 1
0.761164703183964 1
-0.574341525355007 1
-0.0626235269146952 1
-0.652505064427376 1
0.339462471945912 1
-0.120684996666467 1
0.118485202542431 1
0.525912617821912 0
-0.376377605175161 1
-0.431773170185718 1
-0.221383673930697 1
-0.421872905176811 1
-0.41672048630414 1
-0.013667639721508 1
-0.076198220772542 1
-0.342635399805363 1
0.528917977465199 1
0.720945685437887 1
1.00690073621599 0
-0.176634279998337 1
-0.739344238255784 1
0.164200680787221 1
0.189677137132618 1
-0.504280784955016 1
-0.547037980644743 1
-0.116439678278756 1
0.37038251587152 1
0.0147948217096721 1
0.00329742928848276 1
-0.353060172888275 1
0.295322450221371 1
0.335304029778465 1
0.556465145162223 1
0.280157075939916 1
-0.0801140380916114 1
0.520537327727255 1
0.317210942336947 1
0.143637359444568 1
-0.281101693801002 1
-0.359294661260026 1
-0.486286344806308 1
-0.070485212808796 1
-0.236345353924868 1
-0.130869751728862 1
0.18371514747921 1
-0.194994909233884 1
-0.0730268014013745 1
-0.138090027248014 1
-0.0628940440880154 1
-0.0132920669085626 1
0.434027457298415 1
-0.00336330103675542 1
-0.120300134638842 1
-1.14102380375226 1
0.245656986030503 1
0.323655970961081 1
-0.552635100230429 1
-0.0877436632242588 1
-0.411822491161761 1
0.24129131452283 1
0.59163081381484 1
-0.500128923789894 1
-0.0903094483557504 1
0.0292949172178632 1
0.118969218643418 1
-0.359887871500348 1
-0.433791205473479 1
0.0410278411592979 1
-0.73351773540743 1
-0.0574057246770608 1
-0.151691247127341 1
-0.0617752562854951 1
-0.446812239770553 1
0.222247075753853 1
-0.340386269569684 1
-0.0819645898491334 1
0.0209493011184053 1
0.0114410404649841 1
-0.0795553005245526 1
0.809301126207834 1
-0.468385405488761 1
-0.676675796380944 1
0.152974325292334 1
0.689561089165615 1
-0.885473766336384 0
0.415438512706819 1
0.213436659954792 1
0.385119018950452 1
-0.311760219346346 1
-0.285147653311962 1
-0.10849304727934 1
0.544912119947655 0
0.231475737191366 1
0.707257449822427 1
0.213564327720685 1
-0.0245168295209033 1
-0.56034905120521 1
-0.50700683665217 1
-0.509593465944671 1
-0.0431264760920594 1
-0.289512155455097 1
0.507947607048435 1
0.730056799191319 1
0.12164127480346 1
0.394151609526244 1
-0.506481690623614 1
-0.075594537895857 1
-0.272650207206084 1
-0.358226386972629 1
0.191006720119922 1
0.435816035899659 1
0.075526911934005 1
-0.0587517809462924 1
0.769287566409325 0
-0.273031319316622 1
-0.388178364990064 1
-0.355395184755391 1
-0.24696973723574 1
1.88478925236187 0
-0.324501534454576 1
0.03525367396094 1
0.304042273570573 1
0.256192974813816 1
0.678620608223529 1
-0.571185838377304 1
-0.145584291481793 1
0.190071130480748 1
-0.144142751458861 1
-0.0964575657843244 1
-0.0948905807641694 1
0.35510222418951 1
-0.0966003716096202 1
-0.0368016994726108 1
0.211911413702026 1
0.458615465626122 1
0.504753463835614 1
0.00617541979950952 1
-0.0254234097279473 1
-0.0687240868314594 1
0.0718417272728676 1
-0.804415622151648 1
0.0295336341517459 1
0.00169499013245544 1
0.674871986818368 1
-0.020583920571684 1
0.6853441047436 1
-0.210393880719484 1
0.104285242573066 1
-0.831290718895298 1
0.207449711018205 1
0.127965775800354 1
0.484108129430593 1
0.825434834815837 1
-0.0702688026238569 1
-0.021633991832875 1
-0.233116501287751 1
-0.087307958826632 1
0.229501562641441 1
-0.278184526223683 1
-0.168321412161749 1
0.127420901482271 1
-0.376834763818756 1
0.813148633574712 1
0.734772987430201 1
-0.235560955658942 1
0.0493774341060894 1
-0.428532130137251 1
0.414961709907626 1
0.617999825758063 1
-0.517438618777695 1
-0.363403449617864 1
-0.164064775193431 1
-0.380495146641123 1
-0.582057542086155 1
1.37476083241531 0
0.505571612335823 1
-0.286386843979734 1
-0.339648648322054 1
-0.0689377284691285 1
0.213238300743781 1
-0.0530097915801762 1
0.365688960429471 1
0.904046369403754 0
0.513465724664112 1
-0.224247913176862 1
-0.093293612337783 1
0.252211533542632 1
0.169811875169003 1
-0.404133429209871 1
-0.314015099093539 1
0.980344162754898 1
0.214087895212878 1
-0.0174041078724446 1
-0.318854960670373 1
0.550137234783679 1
0.408130458592834 1
-0.332932965375189 1
0.302454286099697 1
-0.465648273361613 1
-0.0590040797540687 1
0.0601598490653258 1
-0.152212813668077 1
-0.0626842314067518 1
-0.0859033935183733 1
0.112000300585528 1
-0.0157726397185078 1
-0.601685536768583 1
-0.187740801707337 1
0.0595338046256713 1
-0.14101463233491 1
0.206855721637529 1
0.091807259520428 1
-0.303668402066781 1
-0.802890404434042 0
-0.152011161843228 1
-0.268221647190319 1
-0.837781139339171 1
-0.1019035389471 1
-0.23557181691011 1
-0.746684871515269 1
0.55274600406169 1
-0.223774722200605 1
0.475773359482996 1
-0.241372877312235 1
0.149176010387259 1
-0.452961683985635 1
-0.251772870926131 1
0.654477875990725 1
-0.0890254597494222 1
-0.662629877609121 0
0.277214582040219 1
0.485775237291959 1
0.479925267182671 1
0.0764127428258153 1
0.139922636397155 1
0.173459481491832 1
-0.514023158407403 1
-0.0106389386295897 1
-0.177046846302461 1
-0.475567722059943 1
0.315432244332435 1
0.32404931865155 1
-0.0576414846992229 1
0.145634290634496 1
0.536000668532766 1
0.974226238699075 0
0.190329288546651 1
-0.168816327006161 1
0.260585379439342 1
-0.2628858874079 1
-0.339204284971753 1
0.369408578545838 1
-0.399223470426277 1
0.0551540180806451 1
0.359675054766776 1
-0.300701479548476 1
0.258314155297066 1
0.0511371446116278 1
0.156337539010868 1
0.0610334062792151 1
-0.453952417098455 1
0.370522071150431 1
-0.954569302827621 0
0.603918270165007 1
-1.16513523306238 0
-0.197249297814926 1
-0.106819050189863 1
-0.119805007179062 1
0.76746523506398 0
-0.12672913020317 1
0.139306965047601 1
-0.496124705321781 1
0.631522981817837 1
-0.049296080519727 1
1.12190014380115 0
-0.037198349051705 1
-0.198494216576391 1
0.111975724808626 1
-0.499839698207745 1
-0.374854531136117 1
-0.425911451866718 1
-0.0290259115335239 1
-0.338746306941105 1
-0.0332511248511038 1
-0.612199669808565 1
0.142597009260118 1
0.183444344178435 1
-0.00188079248714626 1
-0.181994661461864 1
0.0546469002032562 1
0.213381321143045 1
0.492348376641736 1
-0.130812358086939 1
-0.385445751148067 1
-1.08448430667534 0
0.487075559832127 1
0.390442303050939 1
0.578368675764383 1
-0.517308956636645 1
0.469914111248674 1
-0.280632093540802 1
-0.468426734753116 1
0.916419239406213 0
-0.206886719085591 1
-0.248941375436371 1
-0.140898937459485 1
-0.67067535211708 1
-0.146818150446329 1
-0.305002835640498 1
-0.0164493308653068 1
0.0533803436273412 1
0.281687460819671 1
-0.138971554385871 1
-0.609422903524794 1
-0.467593334603892 1
-0.412920064711144 1
0.151131316189394 1
-0.56728012373409 1
0.0862541132673227 1
0.100714823427059 1
0.48786543381478 1
-0.598737404221746 1
0.229041945862018 1
-0.27773210927262 1
0.251675305467476 1
0.136568715361308 1
0.0397747972211403 1
0.135310992270782 1
0.168016592107421 1
0.0869268453943704 1
0.299799419040429 1
0.00205048566806557 1
-0.310398006575311 1
0.336655365872987 1
-0.296694208921567 1
-0.167730313434372 1
0.0180522068878858 1
0.186425622944076 1
-0.147707221383628 1
-0.526486354245937 1
-0.0759080174468576 1
-0.518136436631071 1
-0.303680516363813 1
0.408884598198127 1
-0.0700236065081232 1
-0.146303671613949 1
0.469704161270841 1
0.0110782852485666 1
0.509403907516965 1
-0.265619757233283 1
0.336987843642241 1
-0.297456425515039 1
0.813607123795266 1
-0.18589770324913 1
0.739589925217766 0
-0.208608235913001 1
0.656695876601416 0
-0.442890451938739 1
0.0287651504037059 1
-0.020196144073442 1
0.800488983988493 1
0.279354386995319 1
-0.170727413349153 1
0.125212186536711 1
0.650201947319687 0
-0.0220151762166224 1
0.062852928232377 1
-0.297721122016195 1
-0.457699976099231 1
0.0609452054314287 1
-0.30845780371064 1
0.704930424408919 1
0.497462091829371 1
-0.179317603778141 1
0.0278935285864062 1
0.0914671526616752 1
-0.116992106504471 1
0.131680123048535 1
-0.267001130285927 1
0.192113914162762 1
-0.309148843205959 1
-0.279378075821551 1
0.343651389637756 1
0.252171306504259 1
-0.240550549821115 1
-0.0910579948557444 1
-0.636150127251788 1
-0.810324889777956 1
-0.944712245238974 0
-0.5511726364406 1
-0.119669081555774 1
-0.369597052117395 1
1.36950164064982 0
-1.03248897604044 1
0.271834270536523 1
0.105690138218002 1
0.507271650858402 1
-0.0194250725572939 1
-0.0173626437288284 1
0.030646747642186 1
0.0522505376852677 1
0.348924076682434 1
0.124662635525067 1
-0.662380136536429 0
0.59444073456737 1
-0.624560259642532 1
0.735238995730676 0
0.786337454546412 1
0.00984743962922541 1
0.0683734447552889 1
-0.114005002907723 1
-0.409568758347538 1
-0.0500242912646733 1
0.139454135477211 1
-0.200722509530258 1
-0.170385227987793 1
-1.04281373173309 0
0.441918817347924 1
0.182951494148762 1
0.329965350697225 1
-0.52823573116385 1
0.291986203964521 1
-0.455858002211626 1
-0.0967035250269576 1
0.112280983345136 1
0.422349344194242 1
-0.533606220114617 1
0.244461969242956 1
0.567812007721644 1
0.168323922114789 1
0.235847113760283 1
0.421593235532872 1
-0.183371527447539 1
0.38444086132951 1
-0.0165743675753318 1
0.441086031047013 1
-0.95998747493084 0
0.0809394914982896 1
0.273189302600451 1
-0.455615894861928 1
0.504637887256364 1
0.306589391724943 1
0.803056181152842 1
-0.107984613402424 1
0.226817459917631 1
0.033678362693437 1
0.12271467291796 1
0.0545214667721141 1
0.292026089898089 1
-0.304990828935334 1
-0.149822692510943 1
1.32495291308363 0
-0.356907245416593 1
0.0246671690412269 1
0.527164941615787 1
-1.18686175559827 0
0.155927069116378 1
-0.114974467036412 1
0.398467549291394 1
-0.743167647848246 0
-0.101020042576041 1
0.220486108466985 1
-0.674094711688536 1
-0.182716351354323 1
-0.295396236380619 1
1.07305439434819 0
0.513192253337103 1
0.366710945692387 1
0.0926690403240183 1
-0.24412747759953 1
0.12283280265436 1
-0.521583638731853 1
0.24046803015977 1
-0.0932878089175198 1
-0.564631956424569 1
-0.974163290465025 0
0.116875821634731 1
-0.242188343708136 1
0.662310134683036 1
0.449932584958318 1
0.137490906978805 1
-0.00975135527481691 1
-0.0841387753144573 1
-0.498606571513159 1
0.0386525087848736 1
-0.117544346929933 1
0.0510306551313381 1
-1.07124384165573 0
0.00999997904005813 1
0.489690154485697 1
0.267562452159216 1
0.326136028825401 1
-0.437886420177295 1
-0.847233718189346 0
1.10619941156051 1
0.191440076501751 1
0.260065792267921 1
0.12380222265941 1
-0.267319697896216 1
0.200387988919164 1
0.449774655431521 1
-0.00797316748548363 1
0.157947390639996 1
-0.492005357518972 1
-0.559163983264834 1
-0.13822252284205 1
0.559809248571596 1
-1.17362936996461 1
0.209839131039181 1
-0.304553210880898 1
-0.646691342857197 1
0.36036449740447 1
0.597173330599158 1
0.187974588356741 1
-0.23470073308552 1
0.161832939830704 1
-0.0872050696354042 1
-0.275149292292928 1
0.333529270038207 1
-0.396179116355298 1
-0.660634634898292 0
0.324826726490787 1
-0.471542057958249 1
0.543531765405285 1
0.607561905199679 0
-0.258687344854923 1
-0.229535030831345 1
0.523681199358749 1
0.419477407621593 1
-0.118304503938466 1
-0.035508348175475 1
0.0120085649065643 1
-0.316800535575295 1
-0.0232387407735866 1
-0.0335979057425602 1
0.476271793696864 1
0.177671748607176 1
0.115116927684416 1
-0.360493238067623 1
-0.269679294841205 1
0.602886533893191 1
0.175615254400215 1
-0.359476655597066 1
0.503760552288585 1
0.0869807682576098 1
-0.121361481324825 1
0.072573187901952 1
0.238456353829537 1
-0.403814320003623 1
0.285581444090717 1
0.59358064867345 1
-0.242714880906357 1
-0.815221354273332 1
0.131856464585092 1
-0.474623983408937 1
-0.153884749152912 1
-0.416330673104588 1
-0.642853541790619 0
-0.0310870852058088 1
0.033200829712442 1
0.511777429408313 1
0.299553775845129 1
-0.354433300792222 1
0.200637640037025 1
0.314912585509605 1
-0.0158566632430203 1
-0.320484889193145 1
0.206472222312852 1
0.487335989995272 1
0.0969407992955629 1
0.56212852568939 1
-0.0877759502799801 1
0.638462058475437 1
0.65377807131013 1
0.232575575888318 1
-0.020304804779295 1
-0.480443186832881 1
0.301753760534568 1
0.590142135627634 1
0.147451110580189 1
-0.431265632024929 1
0.496147218563994 1
-0.0307893915960407 1
0.0205375527377867 1
-0.926850236828049 0
-0.0649896255452649 1
-0.090367117590881 1
0.497357161647373 1
0.560681343488648 1
0.260328414043944 1
-0.284845566831156 1
0.255109752787613 1
-0.116556434956931 1
-0.366258760590942 1
-0.0979702713913649 1
0.5083203844844 1
0.393702454928998 1
-0.226056117092908 1
-0.1866269962878 1
-0.58116948636387 1
0.112502471331243 1
-0.0744107620424021 1
0.0193309399600772 1
0.762709926080659 0
-0.136420891459495 1
0.017009879043176 1
0.380248236043799 1
0.26419822889234 1
-0.152082888145513 1
-0.00208781671672018 1
0.307944484845862 1
0.460883915060438 1
-0.163537928522796 1
0.0203825738804409 1
-0.168774686614254 1
0.333281688025003 1
0.299011710806928 1
-0.463936242761348 1
-0.0760074872270112 1
-0.355655042929656 1
-0.287693142006238 1
0.229893815495682 1
-0.221825750860629 1
0.20934927654144 1
-0.0686170401823162 1
-1.09809169489936 0
-0.079934564401971 1
0.14715209413087 1
0.68986959773961 1
0.451628251452021 1
-0.240895468710598 1
-0.0848189179238678 1
0.401835419968241 1
0.050008274388454 1
-0.494179727052322 1
-0.702617641155591 1
-0.031897155093425 1
0.00388898830008336 1
-0.447305513394865 1
-0.0757864142374715 1
-0.0944006098602941 1
0.0187654109725589 1
0.239068335104219 1
-0.251925504591122 1
0.354350850576803 1
-0.60322961783399 1
-0.19122345021672 1
0.358615270401528 1
0.64025023308178 1
-0.250486869933071 1
-0.0194657724992966 1
1.09770239311539 1
-0.259669642796265 1
0.532076387392966 1
-0.57348500406919 0
-0.0986995925028446 1
-0.0377449319984101 1
-0.0651007278957294 1
-0.570160605639317 1
0.221344429895642 1
0.160182455845729 1
-0.0602670845408589 1
-0.326593988995886 1
0.247334737751357 1
-0.227835378511295 1
0.147635781648106 1
-0.741037290283842 1
0.740031114580479 1
-0.0630419804570515 1
0.372744880048393 1
-0.200044304951669 1
-0.228925731541806 1
-0.374365976430913 1
-0.359403314096467 1
-0.132650864507588 1
-0.0603653771807248 1
-0.474063273798024 1
-0.0364320732857318 1
0.114576569703754 1
-0.209235557942018 1
-0.164375000380063 1
0.81376269954014 1
-0.360106827699143 1
0.0823760354836191 1
0.714979330019067 1
0.0939128431675605 1
0.318118014098313 1
0.159784325693735 1
0.252504475522854 1
-1.08741874549972 1
0.353006309681981 1
0.934245298791197 1
0.634732863311837 1
-0.582228957371246 1
0.30949712772599 1
-0.728099294514906 1
-0.660325294144723 1
-0.0894804975113013 1
-0.653034526402749 1
0.427291628549726 1
0.149895207580388 1
0.209255127453086 1
-0.333787669621105 1
0.0812508222043495 1
1.12587036239972 0
-0.260531869573761 1
0.656981382997445 1
-0.778592252927622 1
-0.159557264612436 1
0.0834780289199268 1
0.435400512395293 1
-0.423861637403087 1
0.265960531614014 1
0.357309088254946 1
-0.0424703124443323 1
0.170569885028933 1
0.078657278281743 1
-0.326343153266064 1
0.692849486069941 1
-0.438171121628704 1
-0.339186165054093 1
-0.471742901719961 1
-0.375920449881014 1
0.0441864284502699 1
-0.730557113166072 1
0.10705218654591 1
-0.528389486517041 1
0.150981410693754 1
-0.0029785378822118 1
0.46041483015299 1
0.51856763437406 1
0.769891350061353 1
0.0846804371319062 1
-0.345129852709741 1
0.584197101680834 1
0.695260157337295 1
0.0759082556760532 1
0.0926573406439771 1
0.166144398794165 1
-0.0134758453896464 1
-0.191747927278531 1
0.294656306669793 1
-0.117401149838971 1
0.440575235442016 1
-0.290215117964178 1
0.186529829213434 1
0.321006053432505 1
0.0680327333563818 1
-0.410537857758961 1
0.614497460692733 1
0.0773338251797145 1
-0.0543905312581105 1
-0.929760415886811 0
-0.26303260150994 1
0.0611764230549252 1
-0.568216970385986 1
0.767302527828488 1
0.159341845036209 1
0.139181672610561 1
-0.235892094321755 1
0.0385544648538619 1
0.377602953590522 1
0.107375524859962 1
1.01807157670036 1
0.230103714840951 1
0.203976568237964 1
-0.155652259309783 1
0.794840824754081 1
0.136950313873242 1
-0.179306680230284 1
-0.10217565784953 1
-0.586752948695293 1
-0.0051625694216552 1
-0.121675879404054 1
-0.00610663870478648 1
-0.247570505677187 1
0.256040561090524 1
0.140423315511225 1
-0.775969896802768 1
-0.288100517884182 1
-0.325140712411667 1
0.65604681585059 1
-0.291816698993797 1
-0.147471994824931 1
-0.264674489061231 1
0.00238050948720313 1
-0.000119839025681412 1
0.0833927770732699 1
0.226911226808917 1
0.526012623794241 1
-0.310633797527832 1
-0.82698788490148 1
0.390280338906549 1
-0.3075100821097 1
0.196583549509583 1
0.560224790926766 1
-0.297666396898917 1
0.112615272323414 1
-0.145958885970754 1
-0.201809492106734 1
0.165034093962232 1
-0.0265919838878518 1
-0.0215807954593564 1
-0.821649469959939 1
0.385845722764465 1
0.258985017848308 1
-0.051214916874929 1
0.0788630675691794 1
-0.0860102893122111 1
-0.662226901109306 1
0.373935297383036 1
-0.403612883920927 1
-0.375872014014086 1
-0.191437227062451 1
-0.361844845041877 1
-0.0710146108932895 1
0.709760835342882 1
-0.0676639993483766 1
-0.026031538455845 1
0.0999355677035691 1
0.268122906899486 1
0.236922824347321 1
0.547555256261994 1
-0.290924741080425 1
-0.12021004013962 1
0.359767841294025 1
-0.0191416287921137 1
-0.582266897621371 1
0.456360724140157 1
-0.61921342706375 0
0.951948930608769 1
0.159561727336538 1
-0.641797349160847 1
0.279317477214435 1
0.469175665206037 1
0.156766005038874 1
1.47753081039203 0
1.02626150249238 1
-1.01723350131082 1
0.343286570545252 1
-0.7096663944438 0
-0.173462128854073 1
0.271150279471784 1
-0.355672832369962 1
-0.0495571720580351 1
-0.311789220331482 1
0.476792248555474 1
0.503971838231236 1
0.657643047165517 0
-0.123287376875276 1
-0.0837704970234401 1
0.250257111921627 1
0.056767929944194 1
0.88533382677257 1
-0.374645913711668 1
-0.0959868229419213 1
-0.974289305803988 0
-0.051326749767053 1
-0.296629817787118 1
0.159279848679475 1
0.412452800443459 1
-0.479929449354647 1
0.397777290702944 1
0.0665400194589319 1
0.0988718250969146 1
0.188501891054296 1
-0.390074000324958 1
-0.0144181154118403 1
0.426517158290376 1
0.48676455000547 1
0.415754861938733 1
-0.745292632220556 1
0.586767003224059 1
-0.279479626878738 1
0.102819919844399 1
-0.388129723097728 1
-0.335013934595928 1
-0.202382281391609 1
0.161729854837505 1
0.24231006354414 1
-0.852390122731573 1
0.175323230873633 1
-0.266973653438095 1
-0.451817354555716 1
-0.50751074439518 1
-0.0825136587124023 1
-0.62194763671575 1
0.148899624794204 1
-0.329421382502325 1
-0.216278470214283 1
0.1814045435636 1
-0.0899130200270885 1
0.20696654584028 1
0.246073756112587 1
-0.330108119669275 1
0.510374873294332 1
-0.471757464271288 1
0.410248719527248 1
0.163504087713835 1
0.423782148567326 1
-0.729583160493407 1
0.812089481597904 0
-0.242397832912402 1
-0.271868499720438 1
-0.792824818713241 1
0.154532446133372 1
-0.319119634662681 1
-0.138116303700457 1
-0.602464284649505 1
-0.530746502201926 1
-0.798034161075969 0
0.473609049177099 1
0.162390167398729 1
0.0940820671211742 1
-0.0964332984272426 1
0.496614520621923 1
0.033823322240471 1
0.0244014364200211 1
0.107050334283678 1
-0.244370094650708 1
-0.567815266830009 1
0.3223996581774 1
0.00733638723131216 1
-0.93554759055556 1
-0.283690425156078 1
0.215631414441574 1
0.63417509155017 1
-0.313316847196587 1
0.354760547696233 1
-0.200574765426167 1
0.391325577367402 1
0.197171996795988 1
-0.88823006316054 1
0.283695393122638 1
0.736918892380984 1
-0.696795138576269 1
0.309790721144722 1
0.0316630407173174 1
0.0755964524803575 1
-0.0988423090182089 1
-0.635243944833874 1
-0.182780903662099 1
-0.0370243667849808 1
0.0300619773245446 1
0.219119772412339 1
-0.148691961170122 1
-0.383393634105254 1
0.456321080740661 1
0.303154094750589 1
-0.640797403063744 1
-0.40948836223872 1
-0.0579610571904373 1
0.979982090108186 0
0.490927837957207 1
0.262668269149122 1
-0.124984988464103 1
0.556336210865595 1
0.5607724968349 1
-0.432868705253894 1
0.306932554273006 1
0.147546817342551 1
0.128350652041298 1
0.00226371631987228 1
-0.541013779995925 1
0.262351970708758 1
-0.650210500340221 1
-1.01212955502222 1
-0.290836922418582 1
-0.169966422337491 1
-0.345769715394604 1
-0.291318294239896 1
-0.0501506571363778 1
-0.0269041397609663 1
-0.340199782857653 1
0.261609370592471 1
-0.611583951816298 1
-0.35272879744408 1
-0.387240938509808 1
-0.19741325279238 1
-0.251905592290536 1
0.658393825325916 0
-0.361333636847321 1
-0.0631273143779279 1
0.207744724587339 1
-0.278924248861884 1
-0.710694364883229 0
0.583835003328764 1
0.184150417488852 1
0.495616029693291 1
0.342294040813688 1
0.0626331042401994 1
-0.455562647440679 1
0.0821589937915014 1
-0.147880389798076 1
0.0528279682610946 1
-0.485570827727642 1
-0.272993828659313 1
-0.461821840241431 1
0.221240817551563 1
0.181218948582186 1
0.146227002087836 1
0.340050152229796 1
0.559560568742536 1
0.111514277162778 1
-0.331086001539192 1
0.566688621982014 1
-0.378486697726327 1
-0.76745768104716 1
0.272492243190687 1
0.0660899812340986 1
0.236699003815882 1
-0.35985382253131 1
0.425735060392389 1
-0.16823046255055 1
0.426803184873212 1
-0.457992202609744 1
-0.281718434721867 1
-0.372093268480189 1
-0.138948592073733 1
-0.373731404619764 1
0.255863239450498 1
0.081477475710688 1
-0.914217837523637 0
0.278448645762377 1
-0.946318075233134 0
0.546293431941661 1
0.0627192617544901 1
-0.392984466401178 1
-0.0195812547107559 1
-0.268788311774062 1
-0.0386911491800679 1
0.10558574428227 1
0.632561118306428 1
0.543153484277142 1
-5.84860227738765e-05 1
0.0509333438590612 1
-0.408923843734344 1
0.205897350175365 1
0.183804436468618 1
-1.13315327238845 1
0.288810333537629 1
-0.342079291826828 1
-0.102398755903037 1
-1.13879295848575 1
-0.0855347997290342 1
0.369483383651581 1
0.0644676391524522 1
0.167878773981594 1
-0.343041212509642 1
0.319578852866946 1
0.176116981007102 1
0.454405802365029 1
0.465191551087265 1
-0.180255893611796 1
-0.493929602116482 1
0.684268140310125 1
0.224678514925207 1
-0.189660254146814 1
-0.781549324061528 0
-0.286316390237283 1
-0.130733956032421 1
0.390358836962345 1
0.173810553848414 1
-0.450943972520084 1
-0.297277498373667 1
0.130530122438715 1
1.01499337227013 0
0.047413382723889 1
-0.122448843964949 1
-0.424546944858864 1
0.297302154518317 1
0.181884804982194 1
-0.0133264669062752 1
-0.266502050703416 1
-0.00399878003143064 1
0.0512171200067945 1
-1.04008226121666 0
0.145759604337478 1
0.292290254951113 1
-1.01968278358002 0
0.350278039218162 1
0.190096378178835 1
0.957953710864911 0
-1.24134466167681 0
0.0782864025534075 1
-0.75560397749795 0
-0.430493410201975 1
-0.0207829030042767 1
0.3095418084049 1
0.506481225221396 1
0.445442274716474 1
-0.00686787041383697 1
0.399715852567089 1
-1.33973122633862 0
-0.253511132328565 1
0.221933032379796 1
-0.0504806937044392 1
-0.133262903075812 1
-0.0955635632167657 1
0.0612192553774362 1
-0.188973437587654 1
0.0145235561800399 1
-0.0438497891851004 1
0.995548292206868 0
0.549215865409083 1
0.278354171025924 1
-0.230354104488849 1
-0.0233387781037706 1
0.39143770713914 1
0.377145655509735 1
-0.105564565326243 1
0.105637093408163 1
-0.714603803259715 0
-0.174055049569458 1
-0.311027781164272 1
0.0798059639206459 1
0.167757426494992 1
0.27808750361998 1
0.442262099773939 1
-0.125345041808563 1
-0.55629894949089 1
-0.180513815929778 1
0.507071984640709 1
0.5614506381991 1
0.407511598185129 1
0.0839161976252051 1
0.0276835743730655 1
0.204265150842819 1
-0.050776807380947 1
0.350460544993533 1
0.0695539704612444 1
-0.980036533993041 0
1.34972789137076 0
-0.142178101368404 1
-0.0336097554088082 1
-0.197966421227553 1
0.743807267444439 1
-0.230568231014066 1
-0.0957511146915718 1
-0.32246009562498 1
0.325885616683851 1
1.10939159153237 0
-0.048156377542064 1
0.466837013010235 1
-0.170901811569405 1
0.160059777639797 1
-0.0163718723968913 1
-0.264614768892405 1
0.0343139200717786 1
-0.223807185309279 1
0.0266852437303987 1
-0.251562180043829 1
0.315926016104326 1
0.0953911111342073 1
1.05687579640431 0
-0.21695045613048 1
0.561884369255214 1
0.402246116676404 1
0.349239936407755 1
0.161243468977184 1
0.0142000561086612 1
1.14353972113305 1
-0.105434554548592 1
0.342906949022388 1
-0.277358798136176 1
-0.147897724242386 1
0.462382617415746 1
-1.35363899934458 1
0.351435475733969 1
0.310757128442719 1
0.17267544849887 1
0.00238212416223891 1
-0.450989803320193 1
0.602461195531222 1
0.405904985271192 1
-0.817328186534669 1
0.372155070738683 1
0.505784911747204 1
0.048440858362657 1
0.807350889596415 0
0.406609439519085 1
-0.398111592044972 1
0.169852878647097 1
-0.129134645472177 1
-0.0359979800395056 1
-0.317176047429263 1
0.0291936496711766 1
-0.0172771487184138 1
-0.229856397838529 1
-0.393677615670779 1
0.295805826650284 1
-0.203768438904795 1
0.0648303970283201 1
0.186620344166018 1
0.546856849427976 1
0.289119019699145 1
-0.624942224986211 1
-0.0534782057803413 1
-1.62090027164849 0
0.480753772836239 1
0.124178993936945 1
0.0284525714467741 1
0.345342748614022 1
0.473779422122732 1
-0.232331465359113 1
-0.269278834236651 1
0.299636669919039 1
0.41607774948447 1
0.719436100782689 1
-0.485030662371283 1
0.178642516617488 1
0.35837104199706 1
-0.0208030610618733 1
0.150275016085578 1
-0.480844388141936 1
0.50834959483589 1
0.781180515333988 1
-0.59366110489915 0
-0.218980173352321 1
0.725039030934179 0
0.251839585508434 1
0.0779280290417922 1
-0.139647430733666 1
-0.391022211493148 1
0.301099746572033 1
-1.15184665682654 1
0.675731956827617 1
-0.201259458780189 1
0.103829954926335 1
0.326809640850378 1
0.0360991083852119 1
-0.0439616246271391 1
-0.610149202324151 1
-0.0419840600538314 1
-0.417907556094141 1
0.260660841655396 1
-0.109327115088755 1
0.232395484697466 1
-0.138982952260256 1
0.450617614289939 1
0.355436476498587 1
0.0101109227872249 1
0.171514894188734 1
-0.369834787586828 1
-0.421849900774313 1
-0.302197590193616 1
-0.754839685467541 0
0.079546987520619 1
0.868738275557101 0
0.432779169433494 1
0.00668029190670048 1
-0.380144633646433 1
0.0592451570467802 1
-0.582632187160256 1
-0.122799757282685 1
-0.186566775789307 1
-0.165725545574265 1
-0.410651415367079 1
0.213371728359323 1
-0.010150564543123 1
0.206582161510609 1
-0.23597271034117 1
-0.201510951400407 1
-0.766880255163291 1
0.328711235042224 1
-0.47168120434367 1
0.359849101349125 1
0.124828854742681 1
0.500179457736762 1
-0.472388052060475 1
-0.0826876523485776 1
0.826657575503614 0
0.865216657126886 1
0.210214568210052 1
0.02328196349955 1
-0.0303004378598945 1
0.262985471852897 1
0.488254899544667 1
0.736177538070513 1
-1.21720797685007 1
0.698227450567637 1
-0.893377995962505 1
0.721181032934187 0
-0.113939415065532 1
-0.021602647249814 1
1.07849024083338 1
0.108695561080918 1
-0.420072714024344 1
-0.669469462213153 1
-0.112802488963922 1
-0.797494369145083 0
-0.195655045820506 1
-0.23532995392522 1
0.456101380215321 1
-0.291389726143043 1
0.327819477292008 1
0.0535423684873473 1
0.06349652227962 1
-0.959558760414411 1
-0.477197300379264 1
0.220228610290481 1
0.119377901234651 1
-0.493930772164025 1
-0.165385316331595 1
-0.0656429936103627 1
-0.307017786656125 1
0.679832450580111 1
-0.121905340411753 1
-0.440262765984054 1
0.535186157682874 1
0.276961714481808 1
-0.249467052910777 1
0.255037969049198 1
-0.091818865545202 1
0.0303687344924433 1
0.506125456424138 1
-0.035429824593818 1
-0.120030734113785 1
-0.451878264360374 1
-0.0418996142761842 1
-0.804675008103165 0
-0.236153826083038 1
-0.703828401763528 1
0.147725060759107 1
-0.301885742858682 1
-0.54919785300146 1
0.793980568390317 1
0.149793232884575 1
0.0706181814447981 1
-0.553554392228165 1
0.201722787400803 1
-0.88973598338927 0
-0.257193209934095 1
0.134460020466083 1
-0.323044755924134 1
0.0823554663402948 1
-1.06967094506958 1
0.462984345072705 1
0.360456117940934 1
-0.122450172395004 1
0.0752859835896536 1
0.340451281649585 1
-0.652612767167692 1
0.324675558950058 1
0.8292488690737 1
0.415461971233936 1
0.0759663107612652 1
-0.235889578668622 1
0.182835147148017 1
0.301840133993241 1
-0.619672415791748 1
-0.549897540673944 1
-0.00461511394891952 1
0.121390322105795 1
0.771565728276011 0
-0.135653332044815 1
-0.164088899955651 1
-0.2608908105888 1
0.597709786331512 1
0.311988014657859 1
-0.0924600413136355 1
0.480483279670723 1
0.183896730691502 1
-0.197443272357978 1
0.131131169307489 1
-0.216340432863521 1
-0.271283943395169 1
0.369412900072781 1
-0.258638615622218 1
0.0535366222552572 1
0.130947395116554 1
0.135261083916437 1
0.213589759061785 1
0.121289681885023 1
0.791280797209436 1
-0.0782582534576176 1
0.259075404058923 1
0.505961236630533 1
-0.222089915703672 1
0.432696479093025 1
-0.323729122516279 1
0.730216658426382 1
0.369566784029543 1
0.17321506812517 1
-0.439382535766326 1
0.342908665947252 1
0.438782073674506 1
-0.217216608368771 1
0.118570931077244 1
-0.162471274254475 1
0.810424372761589 1
-0.121442184112681 1
-1.23144128303705 0
-0.650274222362951 1
-0.0675108408175324 1
0.315928295537129 1
-0.307004531820009 1
-0.439994971116196 1
-0.107264546778358 1
0.733162336804501 1
0.151504489191122 1
-0.532059046236295 1
-0.141582134453376 1
0.144685098808274 1
0.0978300347366358 1
0.0964837572330823 1
0.418256374313877 1
-0.0802632362924562 1
0.578759611349434 1
0.297741926733279 1
-0.335934954785248 1
0.275573863060955 1
0.398353300263508 1
-0.0301368398955339 1
-0.134604564096599 1
-0.649440695593462 1
0.654509603708495 1
-0.221632122705012 1
-0.148369827572007 1
0.220872228637432 1
0.0915716343717001 1
-0.314072799345307 1
-0.427069037352985 1
0.0762240104876976 1
-0.653535161905586 1
0.11711958714615 1
-0.204539903582702 1
0.801596446942158 1
-0.613324794144944 1
0.180545069696868 1
-0.251009414440485 1
-0.00788549355069244 1
-0.079409691863847 1
0.689339663514819 0
0.110833935690504 1
-0.178803125566662 1
-0.0607686479768554 1
-0.0839097255677931 1
-0.111849099788411 1
-0.200249541575154 1
0.141191178392059 1
0.162773831849927 1
0.453448087555865 1
-0.242689009466432 1
-0.705148335364779 1
0.0162980537956261 1
-0.393932034552866 1
-0.244554415138579 1
0.332354085572081 1
0.475441344604985 1
0.716844448521957 1
-0.365288890782819 1
-0.816847297953496 0
-0.62444586252503 0
0.250108059484407 1
-0.291095372215759 1
-0.092095344947791 1
-0.843370280567585 1
-0.462843334884122 1
0.115781182137908 1
-0.855603238697672 1
0.330735145229553 1
0.292630458830056 1
0.887474669667588 0
-0.17268253017444 1
0.393464414071492 1
-0.161898149343782 1
0.271236540057882 1
-0.342880435378153 1
0.681043226636326 1
-0.826685102971165 1
-0.388411176103153 1
0.243818482980822 1
-0.279896239659007 1
0.460246006161379 1
-0.53844951865075 1
-0.148818623667681 1
0.216459452845389 1
-0.0275025726234451 1
0.0641558621289542 1
0.290551430427917 1
-0.161502898650932 1
-0.470655151468249 1
0.541358926329271 1
-0.342683618539498 1
-0.731793619254727 0
0.224791294560857 1
0.549218949131892 1
-0.0378902592457315 1
0.361123862634318 1
0.294525777647713 1
-0.515886917658412 0
0.502814976189572 1
-0.512395846426078 1
-0.248186581348079 1
-0.873918342240635 1
-0.308877656336567 1
-0.180140818163505 1
-0.0821785143149228 1
0.512599264612158 1
0.44998981594951 1
1.07607364499195 0
0.112815644077629 1
-0.250183360117319 1
-0.315203778599878 1
-0.516128218498049 1
-0.153352760119072 1
-0.121691696038873 1
-0.30569439634571 1
-0.562282556711172 1
0.377295085931091 1
0.269028589522696 1
0.0158913888193606 1
0.191690757673747 1
0.686757513363125 1
0.164945478913277 1
-0.255296541780604 1
-0.566454066082201 1
0.275678217175786 1
-0.355342052343536 1
-0.613856750174882 0
0.0355922972310929 1
0.0855986408369949 1
0.00754654186411031 1
0.223157083575426 1
0.0848858951576183 1
0.376050269500812 1
0.545705309020849 1
-0.179871009440006 1
0.34042495654637 1
-0.222401717793837 1
0.856326273731688 1
0.167949338658072 1
0.105914636519051 1
0.250600391218274 1
-0.729605671652388 1
0.748321068324369 1
-0.357456214177652 1
0.0199723188407849 1
-0.827374343198142 1
0.285602804016815 1
0.14378365065209 1
-0.216791251340317 1
0.291978598631317 1
0.128046060980381 1
0.126682714228415 1
-0.29498184994854 1
0.378931551645006 1
0.263426828127856 1
-0.0536560699480509 1
-0.345279693922356 1
0.0635944962290882 1
-0.314508656906304 1
0.187468132056377 1
0.627669697491228 1
-0.588590913125813 1
-0.139113539261858 1
-1.47735532823469 0
-0.284439811535904 1
0.298127761552976 1
0.902335936310876 0
-0.0428792995098929 1
0.12601502287593 1
0.809779347239233 1
0.641184375544973 1
1.24827000645829 0
0.461068975916395 1
0.0450781581671201 1
-0.082337427863582 1
0.579903546410083 0
-0.194206515504462 1
0.585505020990831 1
1.1595516081759 0
0.398912121220177 1
1.27131055163364 0
-0.574513085843274 1
0.154313032245102 1
-0.198841233205087 1
0.208282942316064 1
0.269015925899042 1
0.595988435088293 1
-0.0639260718122655 1
0.455819005649369 1
0.595810161306937 1
0.168945689111285 1
-0.307369723194316 1
0.403807245349364 1
-0.038360896098102 1
-0.106783938277702 1
0.0538728888806915 1
-0.523818671221101 1
-0.0496767468589902 1
0.206094745727231 1
-0.0646625433958659 1
0.718211643820334 0
0.092657735565706 1
-0.50717178718576 1
-0.094660089351504 1
-0.97058567138219 0
0.611100075928406 1
0.692142809980623 1
-0.317058921686749 1
0.306690056672851 1
0.139853118291792 1
-0.106693259909862 1
0.345208068595815 1
-0.331896814988763 1
0.40711177396815 1
0.00338174087633419 1
-0.235725868081427 1
0.168449499285019 1
-0.255113688387356 1
-0.140197715046356 1
-0.192910237950348 1
-0.954600877354687 0
0.115876310792858 1
-0.351195255594392 1
-0.215414673906158 1
-0.200009704584189 1
-0.043167892554385 1
0.00984816037984744 1
0.565197424021834 1
0.326664148970994 1
0.20275891211835 1
-0.148082524148369 1
0.0667554033470523 1
-0.28435304665741 1
-0.583017676994067 1
0.384215742979759 1
0.400018668630248 1
0.667314479979603 1
-0.0601412529337332 1
-0.129881711784402 1
0.0501923019907775 1
-0.0401233682052932 1
0.256092213526567 1
0.707454113906994 0
0.742169933740352 1
-0.484342755734257 1
0.165628938279707 1
0.013094444894098 1
0.198620727035069 1
-0.447258503799448 1
-0.262055045390445 1
0.171055289970439 1
0.00892124185673554 1
0.166859069337253 1
-1.11197790336019 0
-0.493202695247885 1
0.211729222893957 1
-0.411819407814572 1
-0.240954005510997 1
-0.312660689807551 1
-0.243698274292744 1
-0.196784063737883 1
1.22333032664327 0
-0.138173487700741 1
0.153488163233326 1
-0.119073513150743 1
0.0616250452658451 1
0.470946504005199 1
-0.144531030790383 1
0.780533236915239 0
0.181153329836488 1
0.375301494032578 1
-0.300382685173769 1
0.217295378064322 1
-0.0683061584132408 1
0.434041585252243 1
0.136131613455007 1
-0.0346208882879666 1
-0.424944780481179 1
-0.0298155949617527 1
0.623241712265043 0
0.0725306848482543 1
-0.333863972412792 1
-0.406391870647262 1
-0.197906334833479 1
-0.0972845233489807 1
-0.161988287537846 1
0.0360206192974439 1
-0.573447917773471 1
-0.0651140558372125 1
-0.0314339464633225 1
-0.0664689868196849 1
-0.467950050537316 1
-0.203814088382051 1
0.227330421038637 1
-0.597078128897846 1
0.184453038290134 1
0.799914480078082 0
-0.710005760053709 0
0.0891742574118187 1
1.22392454916626 0
-0.0585461498403503 1
0.0312844142962751 1
0.26216601138333 1
0.159473337594489 1
0.64706371290362 1
0.0545317600559192 1
-0.0991852225293876 1
-0.0658398586923381 1
0.0185445595493627 1
0.859927157478429 1
-0.0915114849354349 1
-0.0369565371594527 1
0.0466126498121003 1
0.646443476202459 1
-0.0948220800803159 1
-0.172168324478868 1
-0.049037139434647 1
0.263785978355384 1
-0.0350690425977098 1
-0.0980459496514164 1
0.440717353404743 1
0.84132157140497 1
0.298825458530648 1
-0.0930435721468208 1
1.15451133361511 0
0.0232949324475572 1
-0.355743987309638 1
-0.214381726399188 1
0.0799591678184905 1
-0.0673933441420282 1
-0.337087818181304 1
-0.149751150677402 1
-1.09017292716826 1
0.373652654239203 1
-0.0753207289244061 1
-0.321918615929345 1
0.535275936896255 1
0.0906262098606647 1
0.397459476286388 1
-0.356520347665573 1
-0.195862121979621 1
0.544817190335986 1
0.39686913274152 1
-0.726482309738244 0
0.242085524211904 1
-0.00398549836730966 1
-0.734846713370537 0
-0.433870685666506 1
0.12191247439955 1
0.133025927213843 1
0.876577342279334 1
-0.608012972350499 1
-0.32827990898447 1
-0.000540577674845305 1
-0.728154192232455 1
0.111047486630868 1
0.0463174404537752 1
-0.500129066390096 0
-0.32309169247169 1
0.468823224649314 1
-0.122194398220042 1
0.269488711590045 1
-0.215736726755809 1
-0.266532803732414 1
-0.139894339414866 1
0.34561759907992 1
-0.343657349072566 1
-0.125642086564212 1
-0.665810581645223 1
0.635203444760268 1
0.558992763180275 1
0.240263620601936 1
0.561129162806007 1
0.127009260878548 1
-0.616228741521473 1
-0.238637711149393 1
-0.587877226850968 1
0.241692551279852 1
0.136841258785889 1
-0.379153210551918 1
-0.895801069278206 1
-0.612078792400588 1
0.432572052676148 1
0.53248823935635 1
0.819818245631742 1
0.0818362824648223 1
-0.574567796163545 1
0.195880523040475 1
-0.411418395765936 1
0.0497686205872309 1
0.0199030765327744 1
-0.341869801843226 1
-0.136397885645201 1
0.10854291509634 1
0.175343826549349 1
0.254766328699589 1
-0.178082595921623 1
0.709730802482969 1
0.472868970039917 1
-0.19377097790789 1
-0.398726495738394 1
0.00359965061585089 1
0.355023052161889 1
0.253299360339405 1
-0.265093366450902 1
-0.279319579874669 1
-0.0359118316418551 1
-0.728039850925382 1
0.061498248685937 1
0.580060447672355 0
-0.33646704903773 1
-0.285641611166792 1
0.483844291780707 1
-0.738064467561302 1
-0.201575596650129 1
0.217378411102876 1
-0.894099759520064 1
0.677014272316533 0
0.11552404782161 1
-0.832660750139242 0
-0.920943101435567 0
-0.0613012033951202 1
-0.243786154599277 1
-0.0973152438053575 1
-0.191774005410984 1
-1.25098145633306 0
0.0495341896063114 1
-1.05386447719636 0
0.355392988231084 1
0.146627887054777 1
0.00225013346823824 1
-0.489915702530462 1
0.0657006407922135 1
-0.0970836361827644 1
-0.157598160154172 1
0.0206976510149762 1
0.0966894620531617 1
-0.397727998507043 1
0.254705119172775 1
0.42799566117159 1
0.190191052524732 1
0.396399199426666 1
0.0118272478007183 1
0.203684744713797 1
0.176998753713328 1
0.0089887972605204 1
0.213981780263732 1
-0.404710093966468 1
-0.288243087507087 1
0.544370072720997 1
0.218548653031538 1
-0.240000877332639 1
0.816656095234412 0
0.175854589597936 1
0.116459240142839 1
0.287385127211468 1
0.274497675431324 1
-0.157873728746819 1
-0.419299025749689 1
-0.0874184490094653 1
-0.326845920877793 1
-0.151458155050405 1
0.0880183234679736 1
0.645275173705207 1
-0.0164297686103202 1
-0.0686811871769477 1
-0.548907993315433 1
0.409825079647266 1
0.857239374155741 1
-0.536185767041386 1
-0.249105946414067 1
0.41988977156989 1
0.229283553026478 1
-0.0515531662328353 1
-0.113943423454043 1
0.239876283787875 1
0.478362850629348 1
0.616519381790096 1
-0.00562415962854587 1
0.0349990280217838 1
-0.328219857242969 1
-0.0198701454927256 1
0.609916713403021 0
0.407896810296183 1
-0.0296813820519537 1
0.136319585388887 1
-0.138021014622492 1
-0.10809290667615 1
0.0170717764513925 1
-0.259487508776545 1
-0.16401938426419 1
0.623848500793598 1
-0.0892526833016405 1
-0.324501639769851 1
-0.0044359308030211 1
0.607106413073267 1
0.0661437276265306 1
0.287178994021434 1
-0.0284527106791452 1
-0.216600782772119 1
0.125199018196017 1
-0.24917814193604 1
0.047276071164272 1
-0.347444235405361 1
0.143077931372228 1
-0.0756968292676968 1
0.388759066992749 1
0.30693331393359 1
-0.481676377024982 1
-0.292177994376384 1
-0.341747984351634 1
-0.317769675160871 1
-0.27015044416376 1
0.412691231943741 1
-0.111646733945272 1
0.133199938318228 1
0.29308565713559 1
-0.0531465877555582 1
0.363379133932172 1
-0.182153808134541 1
-0.163639502471832 1
0.364659868157767 1
-0.241490771189743 1
0.220761969864147 1
-0.65871309183765 1
0.432786858153287 1
-0.171210383319555 1
0.160034917087422 1
0.149255182021445 1
-0.376745262511752 1
0.556317188560847 1
0.310576411686288 1
-1.01260554676793 0
-0.656276558762704 1
0.147761537300264 1
-0.0504326102455247 1
-0.288836464415814 1
-0.394551926245962 1
-0.307991535089234 1
0.0819597095064344 1
-0.115662670062163 1
0.268755505084243 1
0.0569042402024811 1
-0.32901901422358 1
0.176396496724877 1
0.219119046277353 1
0.247896305110413 1
-0.650147241006256 0
-0.266590302635292 1
-0.0914276060700396 1
0.212517876555659 1
0.602707317304874 1
-0.053073682734387 1
-0.199729722028206 1
0.129392220502601 1
0.209091236764425 1
-0.2509303127989 1
0.282792622234724 1
-0.165190871385712 1
-0.00527093134895891 1
-0.320341333966105 1
0.394298601827548 1
-0.385790723008128 1
0.216782279562454 1
0.403153113578224 1
0.0054180751971447 1
-0.210236945680552 1
0.0484102992817846 1
-0.449192329704843 1
0.319502664441862 1
-0.355483972901834 1
0.314719578415146 1
-0.307786878389716 1
0.164085394566824 1
0.305596465995212 1
0.162543684344356 1
-0.348794466680511 1
-0.332687373601814 1
-0.139370485656882 1
0.4988130577989 1
-0.324326753760922 1
-0.331878829101751 1
0.0397828446359855 1
-0.840176092501682 1
0.0499700892317824 1
-0.204345968979887 1
-0.196198475545829 1
0.160209084560862 1
0.0258782881936875 1
-0.166877016521718 1
-0.311342996185633 1
-0.443150681040877 1
0.0127869408341786 1
-0.193427553634489 1
0.0366030202497317 1
0.317709087928761 1
0.368170216980099 1
0.763620540832145 0
-0.195479960271987 1
1.34325131371813 0
0.222979963183454 1
0.720443202674987 1
0.609148562738 1
0.413249171589315 1
-0.0900977354224558 1
0.729838950058825 1
-0.970235722991246 0
0.539445111065815 1
0.949720781093394 0
0.0780057114358931 1
0.106590927600033 1
-0.00380098613089661 1
-0.239162360372033 1
0.448707012535903 1
-0.496702429685472 1
-0.00134410750205272 1
0.102169547151834 1
0.104251848052974 1
-0.8477992333903 1
-0.223579492870549 1
-0.901189264811455 0
-0.454384394133153 1
-0.58262306220273 1
0.892140950619034 0
0.757212046106047 1
0.325382583948819 1
-0.561021933972852 1
0.0714318211107168 1
-0.312467099465385 1
0.586173509419859 1
0.0380094367848256 1
0.132430795407361 1
-0.510620947839546 1
-0.0563330513016338 1
0.156257674442006 1
0.0601970887950067 1
-0.73261318521031 1
-0.445668021202694 1
-0.463764599683513 1
0.0555815494338421 1
0.661747311761261 1
-0.028826596086484 1
-0.548536623062213 1
0.322888741739992 1
-0.35012316743938 1
0.343545897224176 1
0.456033910486911 1
0.241606066339593 1
0.294925488131142 1
0.721583518617668 1
0.127521801740577 1
-0.174616991229748 1
-0.10433179744095 1
0.343139568864968 1
0.26938463707162 1
0.0722576696957971 1
0.288511556563905 1
-0.378453028123603 1
0.0148613347264449 1
0.511687588217112 1
0.158049561037789 1
0.574915322154403 1
-0.423265359932501 1
-0.352890224861985 1
-0.667632634077675 1
-0.112916942658239 1
-0.615624971221137 1
0.998495963406327 1
0.0711946945562855 1
0.0654620595159242 1
0.0770359859813453 1
0.408841813823019 1
-0.30089745521753 1
-0.377816129275576 1
0.525970961563897 1
0.142220926014166 1
0.723254565943632 1
-0.597003565033223 1
-0.0537729318105922 1
-0.930637876090428 0
-0.155189553606796 1
0.257690572549932 1
-0.850640564635544 1
0.122105417110679 1
-0.48147242800387 1
-0.506313054059964 1
-0.853908031803192 1
-0.304416076080361 1
-0.0214262337721153 1
0.172453627200815 1
0.261261268568665 1
0.0587324269213465 1
0.0585788794739767 1
-0.0953261535946435 1
0.235915761233374 1
0.156234525657223 1
-0.0891881705893648 1
-0.0723273549607979 1
0.4758915446198 1
0.347788509447359 1
0.238516649753935 1
-0.383577261132062 1
0.00564507839929303 1
0.336001533287138 1
0.0816461534220137 1
-0.303741696064395 1
0.30570013217662 1
-0.114595320122891 1
-0.676776534343711 0
0.163089230484125 1
0.543458651105575 1
-0.526448874198569 1
0.131434147832005 1
0.314255067324678 1
-0.438076214963137 1
0.801007908604072 1
-0.553880362328692 1
0.461099382674107 1
0.241404670957778 1
0.723594558760952 1
-0.924692121288321 1
0.0781733375276232 1
0.406610673802203 1
-0.331620654555109 1
-0.510614536344372 1
-0.43661091727405 1
-0.213406445071615 1
-0.101017033032151 1
0.185508791295314 1
0.0681013670531474 1
0.845693784300264 0
-0.398252636956719 1
0.520146658271826 1
-0.328519402355625 1
0.406835997703275 1
0.124918038355977 1
-1.01176747577049 1
0.188921830617357 1
0.18765823718256 1
-0.23462025723255 1
-0.291467577405031 1
0.225973317083607 1
1.09811671035536 0
-0.187275535909855 1
0.484490068651974 1
-0.597939500103324 1
-0.245143029400551 1
0.190897908933795 1
0.793876993131885 1
0.392260484265572 1
0.424278214685952 1
-0.0595469711253231 1
0.478880213354438 1
0.290417703691945 1
-0.512273864290279 1
-0.503102900662277 1
-0.838840212694774 1
0.0125317367074045 1
-0.205903147148244 1
-0.250045769654645 1
0.219453218664772 1
0.206961668352634 1
0.338832358219789 1
-0.13853825980316 1
0.733320468087928 1
0.547953784160805 1
0.860599405548976 0
-0.353394595693361 1
-0.101339566331728 1
0.149186444833805 1
0.702483648002529 1
-0.042065221301928 1
0.0666586281574226 1
0.0907258344696051 1
0.376839439084812 1
1.15987208755782 0
-0.570948243865503 1
0.0306378339583804 1
0.0916555996027855 1
0.926749004270253 1
-0.267944902798122 1
-0.541298437597105 1
-0.198808958804342 1
0.285947835333366 1
0.486938055142952 1
-0.11004330981904 1
-0.496442119914684 1
-0.766392163510059 1
0.177312972392837 1
-0.388577627575031 1
0.209740903826537 1
0.258759511614954 1
-0.038039774759523 1
0.582176020657859 1
-0.554069929864312 1
-0.0682045946770387 1
0.115468653258662 1
0.502323979891398 1
-0.194346566251268 1
0.297154497981495 1
0.127940391801189 1
-0.130704262982375 1
0.147471295537731 1
0.110573187278616 1
0.239526563544868 1
-0.113393822775251 1
0.372432327377392 1
-0.751013057783679 0
0.339146319430398 1
-0.142488604090111 1
0.16263000509225 1
0.117482792724244 1
0.0268304961473178 1
-0.270300889227408 1
0.120137424524798 1
-0.237169605269289 1
-0.0296576049188043 1
0.297072117402565 1
0.436355118148375 1
-0.505926202194695 1
-0.0478182478121314 1
0.0719466918572501 1
0.14209396575256 1
-0.0865908994646148 1
-0.341323284387593 1
-0.391747317443958 1
-0.230002722926305 1
0.592286710353101 1
0.124542429548896 1
0.364011454193714 1
-0.081159157703699 1
0.176272210072681 1
0.0847214664552266 1
-0.146602490804558 1
-0.162203607238835 1
-0.574063960978415 1
0.0663617316073173 1
0.146145739927998 1
0.520295354820464 1
-0.626963256581558 1
0.197566129483289 1
-0.734280685953309 1
-0.785762958950051 0
-0.827802400125678 1
-0.481181490527398 1
0.43542230116238 1
0.137928326344735 1
-0.379096372512995 1
-0.154218741764563 1
0.802127029961577 0
0.658515006097608 1
-0.544299673393877 1
0.701587570789222 1
0.675915080354794 1
-0.184857940985747 1
-0.319761361473346 1
-0.176354382022016 1
0.146976342918917 1
1.09186218693259 0
-0.306805416765791 1
0.190541086236402 1
0.1125968389806 1
0.458197043119795 1
-0.460169888991668 1
-0.233349339966684 1
0.0981009269871074 1
-0.221236515332933 1
-0.918392956457049 0
0.142250822939596 1
-0.461121010961726 1
-0.668983573614492 1
-0.0867199577397818 1
0.471951693973781 1
0.0036976186394274 1
-0.173159730139935 1
-0.647550224264055 0
-0.532093455502952 0
0.200476973735123 1
-0.920710960397481 0
-0.175052679556184 1
0.220354308765314 1
0.0549127529083294 1
-0.07717485641424 1
-0.0594732303799038 1
0.151904947129089 1
-0.0263747882926382 1
0.180490054637922 1
-0.649191299969202 1
0.0274903322284411 1
0.157949502910438 1
-0.321916922377533 1
0.420287557400863 1
-0.359872642835268 1
-0.128301942587529 1
-0.979588031861447 1
-0.0355451108041628 1
-0.0657985308763216 1
-0.134730693190447 1
0.250268757173158 1
0.344632576837836 1
0.16143285826645 1
0.267021347560535 1
0.304870783258215 1
0.484254607905436 1
-0.500257181622737 1
0.41286135945269 1
0.0340333944289746 1
-0.0585893477077872 1
-0.205657122257769 1
-0.66336168304609 1
-0.220530650018051 1
-0.346603510307414 1
-0.176100345122376 1
-0.351741286227991 1
0.230167533295437 1
-0.183495633877571 1
-0.296226805336994 1
-0.777781938912004 1
-0.746078502039608 1
-0.0788012611428166 1
0.665002028197499 1
0.720709057516595 1
0.817585789586938 1
0.162470016887425 1
-0.29568806491219 1
-0.26728761958491 1
0.374829269326966 1
0.0460140084685017 1
-0.798515416079428 0
0.411837748367482 1
0.271751873792032 1
0.532963668810535 1
0.254118596384976 1
1.64119343479012 0
-0.327289721727919 1
0.674495279383437 1
0.0323610714789049 1
-0.00565741901914184 1
-0.785180457842351 0
-0.229278641808588 1
-0.794804652831186 0
0.46233772095741 1
-0.163587911656681 1
0.46976792513371 0
-0.849459473962053 1
0.406602001834568 1
0.469361369905091 1
-1.22391630898927 0
0.150567639024813 1
0.0692628275273136 1
-0.334631725330881 1
0.103108880160469 1
-0.27770093788034 1
-0.491960935775682 1
0.215924101117119 1
-0.316137668824938 1
0.734882420947561 1
-0.315351219682945 1
0.721901446863836 1
0.00347392401967817 1
0.440533060209736 1
0.703942909806963 1
0.536504992742561 1
-0.19672325565154 1
-0.212616935837187 1
-0.188034701386206 1
-0.0502647217500999 1
-0.957646611695618 0
0.543788929839412 1
0.104551088029808 1
0.805662413419115 1
0.395008049417954 1
-0.156923184892163 1
-0.103023450233529 1
0.327983602482361 1
-0.0403068956290584 1
0.155972518140556 1
-0.00740447539387706 1
-0.314709536455758 1
0.436743068285969 1
-0.444733085940132 1
0.294945386485872 1
-0.461986639614916 1
-0.399800131923598 1
0.433163212261469 1
0.19830838156793 1
0.381037989757887 1
-0.289456795883295 1
-0.412351584822755 1
-0.0889439159704086 1
1.31571080266144 0
-0.347863265894499 1
0.0469982815874841 1
-0.216747270741802 1
-0.0191683292828225 1
0.496425863140808 1
-0.324941179007263 1
-0.0659393977553674 1
-0.811825436588984 1
-0.461033356192726 1
0.0882535950600199 1
-0.505082290863886 1
0.04700251836017 1
-0.452679345560783 1
-0.663550879161293 1
0.515844100680674 0
0.347414223239088 1
0.017711082459687 1
-0.459771523978001 1
-0.456491784163753 1
0.449940449004481 1
-0.6074865680693 1
-0.565707703100618 1
0.425713816569683 1
0.118236203130155 1
0.78232810137829 1
-0.829506572925958 1
-0.41775313993 1
0.245109284647192 1
-0.417471794671294 1
0.773645016173746 1
-0.099402855120354 1
0.00441551926868311 1
-0.0170415361244693 1
0.0405584179212797 1
-0.540613112218773 1
-0.378851658323598 1
-0.282800996726554 1
0.457040370863337 1
0.816590782742119 1
0.0392605030464922 1
0.295525899504603 1
0.569203795180617 1
-0.143016494764812 1
0.132442973186073 1
0.280182455782545 1
0.29629953900942 1
0.992218668376178 0
0.372456828410637 1
-0.0386383165826456 1
-0.115525881405735 1
0.189564563847447 1
-0.976706431480322 0
0.373332194861941 1
-0.142767937570519 1
-0.00699220873703826 1
0.448282359048429 1
-0.04962326388674 1
0.729025737954586 1
-0.212728941630497 1
-0.0733207923889387 1
0.461335687390602 1
0.0217403653344537 1
-0.28315017614874 1
0.364591699595343 1
0.0788684659353532 1
0.0949106830354599 1
-0.0332298973390282 1
0.213882258948542 1
0.271498120989168 1
-0.250145197336578 1
-0.446082380252311 1
-0.140910787589455 1
-0.21913923643835 1
0.718949362515574 0
-0.0770778786192536 1
-0.0328415355161963 1
-0.0697132024445956 1
-0.190428843326029 1
0.64579885149962 1
-0.330590244564217 1
-0.292034844568381 1
-0.951427340320103 0
-0.473271998184694 1
0.0722952365884946 1
1.10571521679703 1
0.479975582416779 1
-0.233659035380642 1
-0.761196126910263 0
0.410597411539347 1
0.35201386597529 1
0.251542007911843 1
-0.150118408921243 1
0.404823927332775 1
-0.216184545180059 1
0.721081460223549 1
0.0296390300111038 1
0.874152151228517 1
-0.669262699707992 1
0.296762169864666 1
0.00210737252708824 1
1.19452849244943 1
0.343659722474901 1
0.503981971951789 1
-0.202634894735412 1
0.583659289994504 1
0.458751277053555 1
0.0755788746533633 1
-0.436851833962456 1
-0.13624160290238 1
-0.181792282921706 1
0.143029495151871 1
0.156466653821801 1
0.245055006152352 1
-0.0822828545334906 1
0.158236260157676 1
0.255718190385138 1
-0.516732212193099 1
0.757031264256731 1
-0.374702759928518 1
-0.203772911342495 1
-0.266660876652286 1
-0.507913291077131 1
0.162155788152981 1
0.595564359885857 1
-0.310163997147096 1
0.382064408730964 1
-0.00800007819487097 1
-0.145436317361445 1
-0.394131773782108 1
-0.0725325654875907 1
-0.493363651242559 1
0.247482006085005 1
0.175149246193256 1
0.61708455545287 1
0.377742673481161 1
-0.234687807869843 1
-0.256342562970477 1
-0.00264265771597286 1
-0.103481656735008 1
0.383217269224742 1
-0.0138874433026889 1
-0.359906882277985 1
0.489326802690674 1
0.315965228671327 1
0.45641341042182 1
-0.459929960217889 1
0.0159106980248095 1
0.137112205456532 1
-0.461558166268783 1
-0.315976633529641 1
-0.0997894188015927 1
-0.233341863070805 1
-0.577277643988023 1
-0.572629735206627 1
-0.832545167494288 0
-0.281514459548704 1
-0.166109097707292 1
0.0425182460834741 1
-0.158983085763544 1
0.334996927619951 1
0.971302190120574 1
0.403609775382668 1
-0.111537225315925 1
0.0673811321681656 1
-0.464636428872254 1
0.262731953406604 1
-0.221984092055447 1
-0.646779807323382 1
0.123862729073422 1
-0.53722049206914 1
0.51516289734629 1
0.506915743082334 1
0.582975509498031 1
0.0140208936325751 1
0.133167313344594 1
-0.320081045181049 1
0.578137881530428 1
0.137282563216549 1
0.465400585519856 1
0.271351643186356 1
-0.296979150310611 1
-0.245988457899809 1
-0.12476777216066 1
0.30715699909704 1
-0.597983564928391 1
0.430963198325017 1
0.186665025175153 1
-0.235941706473982 1
-0.46407537172188 1
0.693511605949079 0
-0.121632237928603 1
-0.303938845616575 1
0.489033182760929 1
-0.153754037024903 1
-0.157360124832213 1
-0.417256200440961 1
0.310156595472123 1
-0.489770713208973 1
-0.20077057774395 1
-0.0489490160832414 1
-0.305684297539491 1
0.0370921456038217 1
-0.540858801892127 1
0.33154922607102 1
0.0541097685999709 1
-0.00722981259464745 1
-0.521732249134996 1
-0.616294242283976 1
0.0842340791349735 1
0.302410679460882 1
0.0511502513872962 1
0.572846068765043 1
0.618610789304384 1
-0.0411118860296157 1
-0.342544068209136 1
-0.678849128977665 1
0.345753046265917 1
0.126638207107019 1
0.241859409720617 1
0.0723214667912923 1
0.0418189777908277 1
-0.105237341644097 1
0.145937352326913 1
-0.214640324729211 1
-0.845636292592487 0
0.1853380693028 1
-0.0810663088091525 1
-0.336542441186894 1
-0.59225277269022 1
-0.189906894915125 1
0.396160670142939 1
-0.445906218955265 1
0.0901775775932976 1
0.125126494336643 1
0.0566389272411492 1
0.0255407547432393 1
0.364982338794906 1
-0.373223477503441 1
-0.39772147624386 1
0.279040759900856 1
-0.389560661774265 1
-0.455652885808983 1
0.427760481773545 1
0.418495502317926 1
0.133169150180975 1
-0.141691518909535 1
-0.567884675578056 1
0.339202756296983 1
0.0275034814729032 1
-0.323907566261283 1
0.198490807457363 1
-0.191828381040374 1
0.613030992540341 1
0.332072744807067 1
-0.152744402210156 1
-0.22870583338455 1
0.317106860504457 1
0.0711232662645962 1
-0.700588111399217 1
-0.288113410518661 1
0.188161482714875 1
-0.32625731584533 1
-0.291078383091312 1
-0.0964668193306682 1
0.629770956911222 0
-0.741090775240617 0
0.238940818239395 1
0.187051417105827 1
-0.624274577089742 1
0.57271419808279 1
0.471505783018436 1
0.0147390379792414 1
-0.169682209219899 1
-0.605690107643896 1
-1.0614589586412 0
1.18596760011228 0
-0.082417679709154 1
-0.432098829012877 1
0.355269062672601 1
-0.515186437094134 1
0.836924249729266 1
-1.10532537179899 0
-0.342166474155781 1
-0.441028723168639 1
1.16039508834231 0
0.392939129814622 1
0.252710196348476 1
0.259243049370357 1
-0.142132461735995 1
0.0394874998664215 1
-0.242567604328318 1
-0.663729008826419 1
-0.0191369571330657 1
-0.886993015970974 1
-0.0227096150068933 1
0.000406367529455665 1
0.00882634398380986 1
0.143974469564874 1
0.408918198092558 1
1.19601686375378 1
-0.415333988260331 1
0.14971779387337 1
0.0206488967659607 1
-0.238806159191692 1
0.60142895390575 1
0.216384847961497 1
0.104336773115024 1
-0.237642897740024 1
0.222124454741344 1
-0.583970561251147 1
-0.18992127477295 1
0.465184524797971 1
0.195666626455682 1
-0.0788595334761048 1
-0.130554215036886 1
-0.177361486742323 1
-0.0526656488900481 1
0.00792640892735624 1
0.105203531501728 1
-0.0592559833290203 1
0.234839961247782 1
0.398923812640274 1
-0.77644937862232 1
0.34068784433801 1
-0.518982781742701 1
0.267703414494658 1
-0.204108536355415 1
0.135912306007771 1
-0.805583651489445 1
0.0835555825083052 1
0.312591747232889 1
0.270827596396482 1
-0.0586615412232621 1
-0.135640215000783 1
0.299215626027083 1
-0.421703469713971 1
0.275856591764335 1
-0.620969845352407 1
-0.00870286595139285 1
-0.108964172765262 1
0.126286673175164 1
-0.221235245296874 1
-0.679603386907613 1
-0.398331359428387 1
0.0257199660881942 1
-0.312955807335171 1
-0.461133515050817 1
0.284439239347962 1
-0.185515020833726 1
-0.328848164130166 1
0.00694472668179213 1
0.0667844533463077 1
0.228411686155098 1
0.299459676638611 1
-0.656926951414329 1
-0.467782396547674 1
0.0690086567846969 1
0.303908690648824 1
0.0342718013236375 1
0.315093895465554 1
-0.458488491070629 1
0.235602023536635 1
0.109282996047363 1
0.289500980221234 1
0.188551519217613 1
-0.105993777715563 1
-0.228582456988913 1
-0.266490674569072 1
-1.37989356924812 0
-0.025714052099695 1
0.10732149122905 1
0.350322255439092 1
-0.242407973834371 1
0.0131394597985627 1
0.582176490733158 1
-0.456609915944828 1
0.0664235771400829 1
0.196926383386406 1
-0.810590281633318 1
0.778262479781865 1
0.301097260455365 1
-0.268471305542906 1
0.0182082870097244 1
-0.758102012202912 1
-1.68356768551462 1
0.629179206953446 1
-0.249841098952936 1
-0.00677289229293913 1
-0.0438310646902313 1
0.590228381661916 1
0.176039501481361 1
-0.885234663834027 0
-0.0286099473600084 1
-0.293152669257353 1
0.473990268706018 1
0.966373880574374 0
0.825940518334478 1
-0.359505334106798 1
-0.0520986505567743 1
-0.364107844543309 1
0.100167656171448 1
-0.0199722051104268 1
-0.0462027460035017 1
-0.0564135165167384 1
-0.394842485110553 1
-0.624270454141838 1
-0.439562793481731 1
-0.187909505257431 1
0.585990704932778 1
0.256063589267724 1
-0.030727028636642 1
-0.959945880856464 0
0.215756810784 1
0.969872402599969 1
0.0105679287200052 1
0.0604398306901995 1
-0.0526227450364204 1
-0.180674709705645 1
-0.129343950482229 1
-0.322549939575321 1
0.758480023542824 0
-0.0515671185228213 1
0.0294032775598903 1
-0.161455514692112 1
0.122799113701712 1
-0.0525582775624475 1
0.0283924445863525 1
0.225611074177392 1
-0.0161454478755999 1
-0.367413496929456 1
0.767665158892121 1
-0.231837299468234 1
-1.33203634248743 1
1.02060986180699 1
-1.03046510867518 1
-0.882276798281451 1
-0.280232710619844 1
0.367414103464913 1
-0.190472960088444 1
0.107588487246385 1
0.109365174525517 1
-0.000598167786273664 1
0.0456198386222773 1
0.054842901851135 1
0.654704706089117 1
-0.138620299972446 1
0.200518335967017 1
0.0804085522030536 1
0.993479788849301 0
-0.310817592716362 1
0.450771917509519 1
0.478645697305196 1
-0.130088042678395 1
0.264864940319129 1
-0.0695496636058857 1
-0.177275287042394 1
0.131497727547308 1
-0.505072486498345 0
0.909895872461587 0
0.0846228662346062 1
-0.844655243832995 1
0.645486662008282 1
-0.122276696573118 1
0.727555085372189 1
-0.131121052372193 1
-0.738326121058873 1
0.488564821681002 1
-0.06036901048786 1
-0.424560830874488 1
-0.095779965165544 1
0.160981511763879 1
-0.171295005689052 1
0.422624876138173 1
1.04084136560704 1
-0.361623930818355 1
-0.819264907492194 0
0.23576754659103 1
0.25788409314084 1
0.56840966393001 1
0.16008536949995 1
-0.0756732412732178 1
-0.0391766072073164 1
0.264308049634525 1
-0.297755305359952 1
-0.163620535543056 1
-0.349645391057451 1
-0.00672501250332892 1
-0.38073864455545 1
0.0440058468362362 1
-0.373720343109331 1
0.208792616983942 1
0.27368490083436 1
-0.190588923678399 1
0.279462855036726 1
-0.139185816265797 1
-0.0654153714236647 1
0.28245091439349 1
0.0371649694755862 1
0.231873435688436 1
0.320950190953984 1
-0.298410960333958 1
0.0898680664622662 1
-0.863799098741518 1
0.217410932946106 1
0.113026589416397 1
-0.229294672333918 1
0.21553109956823 1
-0.154557022510099 1
0.195590983943591 1
-0.0490890984542865 1
0.0201782865465029 1
-0.0132189985401854 1
0.168666614965696 1
-0.0419830735937685 1
0.421683402787583 1
0.0776469660051375 1
-0.102347266693041 1
-0.629181512815831 1
-0.121066556839962 1
-0.021526511998493 1
0.0418985326100537 1
0.697440867310382 1
0.13338887968093 1
0.211746529335282 1
-0.395695228799202 1
0.490484411469621 1
0.432619151946743 1
0.0523937110817116 1
-0.522687443523716 1
-0.462565179778521 1
0.553152239760849 1
0.162880973610991 1
0.419394088184973 1
0.123065685740834 1
0.00559042876129946 1
-0.351909348369864 1
0.0973798286560228 1
-0.0900709509357204 1
-0.724012197422072 1
-0.365166847744501 1
0.0858295766114168 1
0.632719335641559 1
0.500298223424105 1
-0.630738739790813 1
-0.368055616177081 1
0.218172058840054 1
-0.0804866851848677 1
0.235125818571626 1
0.00510626268663111 1
-0.0701626618721331 1
1.16592870153882 0
-0.249848011954754 1
0.611314587259974 1
0.11942437405153 1
-0.29149323971768 1
0.607932565280755 1
0.586670400461254 0
-0.00458268707086468 1
0.83833985682124 0
0.340779327181746 1
-0.372895089015307 1
0.139798615559438 1
0.156990383380323 1
0.119634317750002 1
-1.08359258398027 1
0.335921899269918 1
0.210538453341246 1
-0.81402512741031 1
0.365800110853114 1
-0.0865121463633873 1
-0.7780193096619 1
0.348831573272945 1
-0.0524179171460443 1
0.420119375367543 1
0.0481396800638066 1
-0.175764640981407 1
-0.681642876664917 1
-0.80583825780774 1
-0.766949231351362 1
-0.192654688470389 1
-0.675875488798588 1
0.0997900383642787 1
-0.807136924498053 1
0.390558913700491 1
-0.163455615825724 1
-0.743675942239367 0
-0.672876045656345 1
0.079982612753411 1
0.186953327835259 1
0.243914844415045 1
0.263322200692629 1
-0.264620124293458 1
0.0611368692264845 1
-0.600696297131393 1
-0.381486801025494 1
-0.0689702831980039 1
0.000873987232856754 1
-0.0159111963988111 1
0.00504021048374947 1
-0.144066155900173 1
0.847420484077574 1
0.0633655722098454 1
-0.679442895611907 1
-0.698205713392518 1
-0.66860458811001 0
0.205933672503057 1
0.0102697528157215 1
0.135783203688853 1
-0.58631355246254 1
0.00320160126007456 1
-0.252911420627272 1
0.0207799053437407 1
0.0897289538720412 1
0.260217826299287 1
-0.757135638344798 1
-0.225699458213766 1
0.616472116669307 1
0.0696385616991495 1
-0.585252926427296 1
-0.35618083518478 1
0.596667879914103 1
0.501311981451828 0
0.0858247789588069 1
0.112276374766315 1
0.14009975471534 1
0.147573647510325 1
-0.239947972848608 1
-0.930866763498372 1
-0.0839268249392515 1
0.61564514149615 1
-0.0107166661243458 1
0.0246130948518258 1
0.198013615300499 1
0.0519835783821656 1
0.313037644814593 1
-0.14715793453187 1
0.265959169072481 1
0.21268734828905 1
-0.534567047943668 1
-0.989648958143435 0
-0.222067605077526 1
0.182057340112505 1
1.26165369729929 0
0.137870138795991 1
-0.0244557684856557 1
-0.117516213874936 1
0.662908391727236 1
0.450389535657016 1
0.176898962750995 1
0.197035078009267 1
-0.261451059063301 1
-0.160593663900647 1
-0.476643503468941 1
-0.414187940428638 1
-0.0664677938927976 1
-0.362596622016737 1
0.0786758844785563 1
-0.146330102861982 1
-0.322428940684145 1
-0.562101315193409 1
-0.105617560782542 1
0.132931329176518 1
0.194820032518477 1
0.618827146715103 1
-0.192863387208247 1
0.454551251711876 1
0.00747385369168589 1
-0.360737317376563 1
-0.154351448168819 1
0.0856668622695811 1
-0.00758535974960267 1
-0.13480733084344 1
-0.81379349177369 1
-0.222196506742561 1
-0.0608299601148722 1
-0.0833149474718018 1
0.247483789230586 1
-0.246342310286717 1
-0.45624192248166 1
-0.248908046037567 1
0.874454700962531 0
-0.231265629518352 1
0.0932113333575704 1
-0.762807803259716 0
0.373771196437496 1
0.602715990004842 1
0.112918342340104 1
-0.263480112335215 1
-0.444224649704512 1
-0.598208788313009 1
-0.601561593327426 1
-0.019000669088975 1
-0.570607580157785 1
0.600450020204386 1
0.181769111181437 1
-0.161032156762328 1
-0.199603217057639 1
0.0669046545326752 1
-1.1830475171683 1
-0.0994486880577646 1
0.266927061744279 1
0.0236159663072101 1
-0.471534779536963 1
0.125046944410926 1
-0.296153145557717 1
0.404451569340332 1
-0.491461549463103 1
-0.406273034269369 1
-0.390763610643782 1
-0.0430606522391943 1
0.402665836883162 1
0.507970908399491 1
0.439867392548837 1
-0.173880977559725 1
0.590944904583171 1
0.0540693208922872 1
-0.462722293219328 1
0.114844797423704 1
0.12523204118855 1
0.300594684203705 1
-0.0118365109599709 1
-0.218662208111411 1
0.541247213681738 1
-0.294895482152999 1
0.440316340995397 1
0.215803774287328 1
0.952155846903415 1
0.0239830896487851 1
-0.00673351608998662 1
-0.422113567915506 1
-0.141077076502146 1
-1.42192514099921 1
0.387189290886512 1
0.0270561918083708 1
0.44433584354044 1
-0.865102889136717 1
0.0325977912697991 1
-0.0152776406398314 1
-0.0745870494297613 1
0.308788812667909 1
0.527242357857118 1
-0.590741047855017 1
-0.472939091161197 1
-0.596327030997508 1
0.566839921157294 1
-0.121792416125315 1
-0.207969871149906 1
0.46961006261516 1
0.362217466208376 1
-0.559902382730818 1
0.14198693194224 1
-0.645792250294985 1
-0.329199317510391 1
0.00781130701518122 1
-0.0474224544467971 1
-0.795034735835015 0
-0.0311603820789167 1
0.0570850137879744 1
0.0362534336180743 1
-0.19290106657207 1
-0.308888006484278 1
-0.115047496426387 1
0.488500883793977 1
-0.010950402384169 1
0.25867982072386 1
-0.0387343485306268 1
-0.0972896149506234 1
0.406672514281328 1
-0.212665522987277 1
0.307847562222267 1
-0.107879665796246 1
-0.335036350392069 1
-0.234242202928381 1
0.429247825571499 1
-0.193037604530354 1
0.726566887491908 1
0.686554778548299 1
0.190980686188531 1
-0.0891390208135517 1
-0.484299533173418 1
0.3275561524699 1
-0.170433204369208 1
0.425642853473777 1
-0.155846890941476 1
0.077693203701706 1
-0.289784575263341 1
0.323605579577738 1
-0.00708619164390707 1
-0.275981457675131 1
-0.567948593349561 1
0.234129644592004 1
-0.450001264299736 1
0.567930390321673 1
0.0561733303113474 1
0.196426134387311 1
-0.734397072066025 1
0.0150003353313273 1
1.3739764892017 0
-0.198228061270655 1
0.581580942468457 1
0.534249066741818 1
-0.241616113083765 1
0.689981120404681 1
-0.35181662710551 1
0.0459602274261175 1
-0.382300523275954 1
0.0326679278040615 1
-0.119970291138739 1
-0.514637968670106 1
0.480034970177473 1
0.735208191567569 1
0.392152031364742 1
0.0538001575326658 1
-0.39522918752826 1
-0.0637885515936094 1
-1.0564310015423 1
-0.557194739731147 1
-0.483239821668118 1
-0.276408979550401 1
-0.233684847361993 1
-0.810436481060617 1
-0.135030147800326 1
0.466170370377991 1
0.140201284385098 1
-0.19540191644126 1
0.00430096838380242 1
-0.437913406348764 1
-0.384858827038642 1
0.278175551799741 1
0.0203120465796362 1
0.407461511372475 1
-0.126314367746097 1
-0.156425046634028 1
0.125256918257265 1
-0.0836234823380198 1
-0.699289883130805 1
-0.576868188029835 1
0.0764630890152222 1
-0.344626674258179 1
0.12471082907576 1
0.0754253548996856 1
-0.206556005510738 1
0.218475286238655 1
1.09436295170013 0
-0.0226451572825233 1
0.341625771503795 1
0.482691984690711 1
0.0935319949954514 1
-0.586360042344274 1
0.188387717102377 1
0.0305548832475801 1
-0.795825080466115 0
0.216288311126082 1
0.287561624386271 1
-0.208725729728986 1
-0.148195397816059 1
0.198959832871144 1
-0.730928431818892 1
0.117407609244352 1
0.178923612843301 1
0.0539494902559072 1
-0.101398674646135 1
0.29470918908623 1
0.256469815136472 1
0.109331105222626 1
-0.15238615888289 1
0.0603139656949788 1
0.553939832496356 1
0.47607694312805 1
-0.0991075920899696 1
0.314516068667475 1
-0.796671261423981 1
0.202238171668788 1
0.274963319049229 1
-0.458974684579442 1
0.44724704291839 1
-0.493943933666822 1
0.0390290299757617 1
0.150644139042929 1
0.124235486969745 1
-0.704068479298211 0
-0.0148276374231016 1
0.170153010365738 1
0.085392919200163 1
0.0151623539945511 1
-0.349545506721556 1
0.02155700207786 1
0.279237821268495 1
-0.151174044424109 1
-0.761696175075863 1
0.306579280713384 1
0.138507424420028 1
0.262187382594331 1
0.387622138882328 1
-0.324782297265288 1
0.137303882885841 1
-0.267442175467319 1
-0.141838961861641 1
0.0535354169253396 1
0.246417299202295 1
0.00613898846575488 1
0.203257712179923 1
0.0771884690838479 1
0.787606915454522 0
0.504511680000219 1
-0.447834605743737 1
0.252194100136499 1
0.348153072445536 1
-0.0608677391504654 1
-0.497493938227273 1
-0.674953101578097 1
0.228079378849799 1
-0.0522259655413666 1
0.980517133207601 0
0.0215413312126918 1
-0.479454973062314 1
0.323232551362223 1
0.113556370424023 1
-0.247903848838476 1
0.476442685347758 1
0.169752169323417 1
0.345355132233167 1
-0.0211087603494605 1
-0.646329423461808 1
-0.182429986953684 1
0.824871958693384 1
0.0361480694128988 1
0.442584312235801 1
-0.242817289797059 1
-0.487301801447457 1
-0.0765859660277023 1
0.543705024309582 1
-0.0559463955421417 1
-0.959102895385152 1
0.464264761664947 1
-0.358371374045605 1
-0.507101555491174 1
-0.299916677104293 1
0.264236449842 1
0.255517734160155 1
0.524106939897401 1
0.699622451748736 1
1.0055539618617 0
-0.0480714767060816 1
0.159105826901925 1
-0.276805363803107 1
-0.707420862279171 1
-0.557309809224675 1
-0.537065967639004 1
-0.448129975792883 1
-0.0993714532510266 1
-0.0464294804918854 1
0.916009558097853 0
0.309816733709816 1
-0.0240355322469179 1
-0.284524393710976 1
-0.628466102426964 1
-0.74882521855941 1
-0.415943908314866 1
0.252887350839685 1
-0.11986244163998 1
0.22807443040548 1
1.17799569151438 0
0.0444719969769394 1
0.0833920980714684 1
-0.622246808484987 1
0.0522731798905493 1
0.806316296894795 1
-0.310126856202695 1
0.652524308524829 1
0.195952366574182 1
0.316798315984474 1
0.10269201713527 1
0.254228623781097 1
0.638051847362844 1
1.17100381964674 0
0.423740339749067 1
0.0677511389917708 1
-0.656825862910194 1
-0.942658268009972 0
0.512957822291905 1
1.13497587261437 1
0.145919229756168 1
0.26280634119172 1
-0.251268352675821 1
-0.957846675909912 0
-1.15449017677004 0
-0.162786968622799 1
-0.667796734231426 1
0.309503171218102 1
0.125167074269767 1
0.125525260154544 1
-0.177948248531587 1
0.236918014372293 1
-0.567427683184086 1
-0.501304021029928 1
-0.197036571189591 1
-0.439721664129104 1
-0.223881349786446 1
0.0459412974295991 1
-0.245763444003233 1
0.925531142329009 0
-0.278549464695267 1
0.885459692360677 1
-0.309958767905177 1
0.241600719338762 1
0.199001400238527 1
-0.106634844590465 1
0.00573983202722234 1
-0.632829445477525 1
0.399260720316925 1
-0.348174248722361 1
0.197594708550282 1
-0.429506391050723 1
0.602635816523258 1
1.10594399502595 0
0.0989866098221491 1
0.578423915526861 1
0.868315181376649 0
0.371149685017533 1
-0.101054597745789 1
-0.450414113388361 1
0.225280985216456 1
-0.304093080731754 1
0.381764322546694 1
-0.564544869945901 1
-0.335109842827757 1
-0.298191357525995 1
-0.672029775960722 0
0.0270666325316022 1
-0.00869247271941417 1
-0.00682685085550115 1
-0.158146105951575 1
0.171430654086586 1
0.392028744994485 1
0.255772310491526 1
0.792161239764017 1
0.494414884928678 1
0.711013518968089 1
-0.108094461034881 1
-0.0338592520114154 1
-0.101323278334848 1
-0.0748801638767149 1
0.0773134326694575 1
-0.421368080104383 1
0.181371579273061 1
-0.388024157374876 1
-0.50831240887633 1
-0.328855536490849 1
-0.06752283274517 1
0.410740247719374 1
-0.251029369915874 1
0.666558253705365 1
-0.196892218423451 1
-0.298233682590142 1
-0.398484552988179 1
-0.361301102667189 1
0.160179932375064 1
0.0390548442245773 1
0.113867553459578 1
-0.0377547445977928 1
-0.236936149733071 1
-0.236555568844152 1
-0.431732926165937 1
-0.217262559730134 1
-0.158411823242717 1
-0.542322265531349 1
0.0645831761610487 1
0.256423691873098 1
-0.375589627270372 1
0.314922003045981 1
0.0523344253952628 1
-0.125441131266389 1
0.197488605483884 1
-0.365021546339703 1
0.444556528429155 1
0.0895467947849506 1
-0.31459677460948 1
-0.858915470145849 1
-0.020553009048734 1
0.499174995197445 1
-0.473570153076893 1
-0.254121348400401 1
0.179653084916968 1
-0.307562190619458 1
-0.326402403118309 1
0.34502423603133 1
-1.36066143480455 0
-0.384200366393418 1
0.387729284011392 1
-0.00681220718123887 1
0.120741957385513 1
-0.52846593057492 1
0.164069425589364 1
0.0684509940906973 1
0.131529035479605 1
-0.517937397116642 1
-0.077876971527666 1
0.66609934552574 1
0.125460899931085 1
0.100055740464532 1
-0.0430208089380804 1
0.128407344988003 1
0.162846329487841 1
0.056628375547776 1
-0.466613286165663 1
-0.11860783157064 1
0.00742900295574973 1
-0.267683198697065 1
0.584816213310212 1
0.588286627696738 1
-0.248452148147042 1
-0.0374491385990475 1
0.374853113958654 1
0.35814734037106 1
-0.0400325455811235 1
-0.25040129089279 1
-0.122972967781929 1
-0.0686253335810546 1
-0.206223853955455 1
0.19392609881802 1
0.956310930795079 0
0.0909185922515513 1
-0.391061207523104 1
0.0936834754935772 1
0.188780848979041 1
-0.224894698328943 1
0.463625294218829 1
-1.48449306762674 0
-0.167783250370337 1
-1.11683919894609 0
0.0228306107487601 1
-0.0948035961833238 1
0.243017249998504 1
-0.76311673615832 1
0.0307064436850427 1
-0.190846518167688 1
0.215128781461568 1
-0.0804870559448953 1
-0.0346608181586409 1
0.0154859209139661 1
0.447629117723793 1
1.10598460370736 0
0.363947946102656 1
-0.29373057888445 1
0.318168677007762 1
-0.57871152087099 1
0.508329837826298 1
0.155185922523992 1
-0.762782105556325 1
0.336105662361995 1
-0.181547302276207 1
-0.305516903673875 1
-0.50707188352164 1
-0.266293593198409 1
-0.299494807334701 1
0.0729421924265619 1
-0.296160662721695 1
0.746421436447842 1
-0.144209677713698 1
-0.608557520915607 1
0.0181718023395546 1
-0.107931984349817 1
0.323517084248554 1
-0.501997012727415 1
-0.26222439544693 1
0.0814492732613892 1
-0.400212274094006 1
-0.235238015797799 1
-0.184697410390536 1
0.447308218609109 1
-0.807320325691742 0
-0.176192952432592 1
-0.207848881932383 1
0.250916792551374 1
0.269413123091117 1
-0.458752425037784 1
0.165014722079858 1
0.124185540143141 1
0.0539464556958586 1
-0.759446665859394 1
0.624313469093374 1
-0.327136446235818 1
-0.463050553565571 1
-0.774284098905137 1
-0.31921631146301 1
0.0776845771458582 1
-0.0885059589699742 1
-0.739475859169406 1
-0.225466461333521 1
-0.217808090010747 1
-0.125543617328525 1
0.0645103180265644 1
0.0258038540237797 1
0.165397156081279 1
-0.0410838181818305 1
0.122762129854733 1
-0.201205333809494 1
-0.0142592809918735 1
0.229539558813336 1
-0.4881274690005 1
0.0360166232193567 1
0.285505100019318 1
-0.0568824683848163 1
0.19548204404706 1
-0.212219826868589 1
-0.167348781518964 1
-0.451281227353362 1
0.114491991655478 1
0.270299150296735 1
-0.385974242780542 1
-0.238484690120168 1
0.719206904816569 0
-0.0120215328891097 1
-0.692238605828189 1
-0.0766315964399669 1
-0.101301140555162 1
-0.36765483826847 1
0.157611133703627 1
0.287386265156594 1
-0.0655431430009555 1
-0.289974707132225 1
0.0139942479171556 1
-0.197052683250577 1
-0.319311797774372 1
0.84500868642267 1
0.022103977672479 1
-0.229926548622233 1
-0.283056439193041 1
-1.09984332748572 0
-0.194070263253181 1
-0.228398138775111 1
0.491366499483862 1
-0.151436593217461 1
-0.804505689682103 1
0.208915048742752 1
0.114551655025533 1
-0.165687845833493 1
-0.0521725948825767 1
0.101275687871004 1
-0.448252129427746 1
0.38313388933343 1
0.074570742290221 1
0.161002799712993 1
-0.202085526661387 1
-0.0422585897619856 1
-1.22302624629061 0
-0.296093295041929 1
-0.403738601099189 1
0.140847168904285 1
0.145903822022479 1
-0.248758046149939 1
-0.472459667851424 1
0.316906778731613 1
-0.217663009815402 1
-0.228307516653647 1
0.711919518432834 1
0.632669798638432 0
0.216654111829259 1
-0.304285364919967 1
-0.583828327183506 1
0.507447499822833 1
0.209022478105526 1
0.059189986371641 1
0.500304911608076 1
-0.41671160221989 1
0.357040939651433 1
-0.262931941931667 1
-0.965942070410941 1
-0.133438661925293 1
-0.495961802151494 1
-0.026685681201227 1
0.160521617919952 1
0.0308725855353858 1
-0.511836644440191 1
0.767729895647261 0
0.144939209410646 1
0.617336135633318 1
0.586353259523787 1
0.159425848323954 1
-0.148569835875767 1
0.0677075061055638 1
-0.739034735141525 1
0.224200804217402 1
-0.485866019486584 1
0.708795302037775 1
0.526014305873644 1
0.062222389856604 1
0.771459902039601 1
0.1219919675689 1
0.231372055110018 1
-0.106706590288178 1
-0.119754335047344 1
0.502611688244269 1
-0.0395766926231754 1
0.293379596903146 1
0.458037806779467 1
-0.337787489930214 1
0.405012502383937 1
0.683534709226652 1
-0.363745464749429 1
0.0582394061126928 1
0.782356709780078 1
0.731172050875192 1
0.0844657679740584 1
0.0751889981832157 1
-0.592251090520738 1
-0.0427662209528655 1
-0.29546511168781 1
0.524440990529706 1
-0.367937625784726 1
-0.0570415013761895 1
0.272335985398796 1
0.460529828963348 1
0.123966485456788 1
-0.0568620783680714 1
-0.39376029875524 1
0.102191165566472 1
0.572964564510246 1
-0.394502634595299 1
-0.646135087318751 0
-0.150349750034759 1
0.820545161736643 0
0.38940053954606 1
-0.363851649353992 1
-0.0427679574135705 1
0.162397541216082 1
-0.233956456075031 1
0.339106295732396 1
0.192393961683776 1
-0.168882910310872 1
0.283391583060078 1
-0.69774317720401 1
0.257716668150295 1
-0.158029648035635 1
-0.788068903836152 1
-0.626056795605352 1
-0.767846727317821 1
-0.10970860070622 1
-0.546480090891264 1
0.0317752161085056 1
0.24626714624642 1
0.0277442681468264 1
-0.124405036046547 1
0.678720041624585 1
-0.0935884302934608 1
0.718520546395683 1
0.141088185217262 1
-0.184923104917182 1
-0.207524083372924 1
-0.290277261507712 1
-0.10952165456004 1
-0.178961154384141 1
-0.405678300420944 1
0.0625950974419296 1
-1.12349443330461 1
0.0107790524011442 1
0.037454238243005 1
-0.335779805787953 1
0.191629000076294 1
-0.371873178609347 1
0.164855466367569 1
0.49248827837848 1
0.855257871780845 1
0.353175070031988 1
-0.208761127131138 1
0.44263118280131 1
-0.316193151770282 1
0.777901770392456 1
0.723122680074754 1
0.0039918676755946 1
-0.00725601288263111 1
-0.0718464900225355 1
-0.702498594489336 0
-0.0928164027508754 1
-0.0736224696039368 1
0.190938019898133 1
0.479489484384144 1
0.0361294751748448 1
-0.772358666686912 1
-0.0106616419571736 1
-0.037455664559068 1
-0.448233904217008 1
0.325743395365049 1
-0.821964243625668 1
0.38102201691084 1
0.0093212891426106 1
-0.339276839386267 1
-0.656821510587016 1
0.494009293580618 1
-0.565230686114143 1
0.149852249518036 1
0.105260436776992 1
0.344113101977484 1
0.255483439395392 1
0.14684350600126 1
0.339724297683723 1
-0.342101243652784 1
-0.121990127236963 1
-0.47470989109655 1
-0.572763578350577 1
-0.301301159899312 1
-0.17614552023434 1
0.0274855174435309 1
0.476964601162022 1
-0.502061399252474 1
0.813944846743229 1
-0.603310011350646 1
0.509169929293756 1
-0.347418394890886 1
-0.162341217549689 1
0.387844868916911 1
-0.686049813154533 1
0.041776892411013 1
0.229086617618752 1
0.420947415424133 1
-0.638122613191435 1
0.365292908606827 1
-0.329287282604128 1
0.347703905318163 1
0.0390857660024675 1
-0.0570134190256318 1
-0.0416785961830161 1
-0.540174914932619 1
0.701517308951636 1
-0.713801696525453 1
-0.2205483747052 1
-0.365717018367462 1
-0.250475099694747 1
0.28506230111009 1
-0.0523576287675733 1
0.361113251816813 1
1.0890900330579 1
0.0456855731839869 1
0.0249426653979227 1
-0.067775627818164 1
0.0313479721918812 1
-0.141049987073933 1
-0.132735859369261 1
0.0360950971966545 1
0.769339504834606 1
-0.0294749628473919 1
0.514249414361128 1
0.895588054615828 0
0.503637776311223 1
0.23182943429962 1
-0.199411803859762 1
-0.274126887861243 1
-0.631891860244616 1
-0.485936492556085 1
-0.934983866212068 0
-1.07741177021523 1
0.0179404410334189 1
0.296892293602825 1
-0.0926874025522695 1
-0.120998118071293 1
-0.0425457795202647 1
-0.268991394630764 1
-0.160378428433743 1
-0.256054238228694 1
0.386219987790293 1
0.502542598654249 1
-0.0341929180855761 1
-0.611128465457766 1
0.405476738554215 1
-0.00791885089723629 1
-0.858956057988797 1
-0.346417318365549 1
-0.0238219626249189 1
0.376681122791523 1
-0.0851887653078976 1
0.336656362339962 1
-0.0299218694812424 1
0.0611119166688007 1
-0.648415908358594 1
0.818753461647906 0
0.28150608681308 1
0.623173052968793 1
-0.114256534271635 1
0.106993818184364 1
0.0885593708878761 1
0.101722789557328 1
0.0892068571069392 1
-0.421585447075275 1
0.293711832136982 1
0.374326983827854 1
0.130238877548972 1
-0.298780394761662 1
-0.0445876887174736 1
-0.0976044537514962 1
-0.194990319949545 1
0.137444964928906 1
0.382992841646272 1
-0.998191172253836 0
-0.963361564337943 0
0.0546944719271441 1
-0.321809395871701 1
0.492344669936405 1
0.101214499529947 1
0.355343129672998 1
0.760953578934519 1
-0.0908246339246818 1
-0.063555782980417 1
0.159858359568831 1
-0.47170045356544 1
0.177094932758419 1
0.418682486666826 1
0.60863809158327 1
-0.390199932111374 1
0.354012408670661 1
1.07035241699668 1
0.784610721883327 0
0.373057081767738 1
0.573463616457845 1
-0.339624400562573 1
-0.181621819556061 1
0.0295188971486388 1
0.108887631418302 1
0.129183396349531 1
0.350414830027119 1
-0.210975635371684 1
0.106611170100748 1
0.302901995908992 1
-0.336624885535371 1
-0.255091590016958 1
0.0420626671483182 1
0.575174356930813 0
-0.480585408711348 1
-0.173626934433465 1
-0.580272429412966 1
0.258963765850211 1
0.268136131303201 1
0.121630046722501 1
-0.204011896136326 1
-0.529307955853249 1
-0.42430996551275 1
0.477145175823491 1
-0.606942535402231 1
0.506369222163591 1
0.212140516444769 1
-0.0164198433306299 1
-0.502446280523986 1
0.183524659381526 1
0.509202860765997 1
-0.524848256496944 0
-0.133950902196091 1
0.461016440116045 1
-1.54656364033857 1
-0.563104924532254 1
0.0858682021527792 1
-0.233384086875006 1
-0.315193098519326 1
0.199950737563976 1
0.21449494323273 1
0.182558413025884 1
-0.401947492524921 1
-0.0998281737166704 1
-0.2730922144918 1
-0.585951618005619 1
-1.04159416346281 1
0.409122170779247 1
-0.277957037968607 1
-0.498368933399437 1
0.273894493580073 1
0.265463263616145 1
0.18972801469447 1
-0.357714291482279 1
0.574137001216146 1
0.158482270659191 1
0.0844869177340148 1
0.346669098633625 1
0.873476806704536 1
0.476834494319594 1
-0.0278458625773803 1
-0.287821704794622 1
0.355726359254575 1
-0.238284809726938 1
-0.714265842064854 1
-0.651108510644007 1
-0.19166345134824 1
0.109835117205934 1
0.356406847150402 1
-0.514116275653941 1
-0.041690422793358 1
-0.15916399706876 1
-0.0940229591302866 1
0.0518165773385406 1
0.356498122946707 1
-0.314205025289084 1
0.647081823336525 1
-0.34398122886758 1
-0.679284278492668 0
0.378583612794506 1
0.0668678350181086 1
0.0149188699994445 1
0.0963711437973041 1
0.174147986703271 1
0.125094254204539 1
-0.106867449793903 1
0.28525554596797 1
-0.206680113573058 1
-0.547595520989797 1
0.223266868681223 1
0.306086543559975 1
0.104496500789014 1
0.456612399879292 1
-0.504065104122368 1
-0.0312907028981896 1
0.882041246247958 1
0.249483544094745 1
-0.235128507138615 1
-0.147113556672577 1
0.467640410357089 1
0.0359339545148195 1
0.360725550398604 1
-0.129390483452886 1
-0.0136129624423632 1
0.350637866695877 1
-0.0721792327474827 1
-0.185464906671468 1
0.149099303872519 1
0.230738579700999 1
-0.213314362207009 1
1.06588366072602 0
1.05890796102685 1
0.365263150989899 1
0.0411592855702851 1
0.00764674689121136 1
-0.166043117615122 1
-0.0725077968355717 1
0.236873059396626 1
0.200024201109411 1
-0.153377796853247 1
0.2202692125548 1
0.565155355565951 1
0.0538241061536217 1
-0.535777230431111 1
0.158194535362093 1
-0.190157328970147 1
0.293407499718015 1
0.0462992659092598 1
0.310792712793386 1
0.632332424739923 1
0.0769862907529486 1
0.252818168338097 1
-0.116795243724363 1
-0.165935291499995 1
0.797394959079776 1
-0.0227429328223467 1
-0.307765780385331 1
0.11419642903815 1
-0.0498458136803756 1
-0.18505294602675 1
0.564682241719543 1
0.334460271113699 1
-0.346230295708694 1
-0.316272365078142 1
0.0144439727018551 1
0.154516812241942 1
-0.912860932516934 1
0.0301647522417796 1
-0.325128270144687 1
0.595632510385807 1
-0.0107902054572607 1
0.595085726501095 1
-0.310857558786046 1
0.22097640614238 1
0.972265856945822 0
0.0697453804530478 1
0.562648661574645 1
0.326982659243133 1
0.361123216254153 1
-0.226358546514597 1
-0.15143624155009 1
0.418969251662147 1
0.0260228390086879 1
-0.762238935346359 1
0.0165998999604952 1
0.0379536776111838 1
0.505955733257761 1
-0.337698671482981 1
0.00182422623452434 1
-0.493311000697685 1
-0.553209235855766 1
-0.277211371587861 1
-0.354539310519981 1
-0.690545172322535 1
-0.772205475234509 1
-0.308481618419349 1
-0.0483806371577584 1
-0.793559914754161 0
-0.0334793856470121 1
-0.30997087906235 1
0.289158149213916 1
-0.467698903922648 1
0.364179261134229 1
-0.371585431075044 1
-0.0455130474141334 1
0.558265252181032 1
-0.284189776525525 1
0.330529232483074 1
0.0770379161715507 1
-0.242112606577197 1
-0.395179898125313 1
-0.0722750202085946 1
-0.749218949070644 1
-0.120715919425962 1
0.363710323142671 1
0.185859853592259 1
0.232295340305076 1
-0.185906005780381 1
0.195532847359753 1
0.221077290283413 1
0.418731341986853 1
0.920815826512121 0
-0.031603140133192 1
0.153694683906822 1
-0.1916817922268 1
0.0160280234368568 1
-0.0535542580124025 1
0.376284157485174 1
-0.157200696070221 1
1.48698015479883 0
-0.461418456733696 1
-0.271712088672785 1
-0.783055474890616 1
-0.0588947520922431 1
-0.184394671794959 1
0.564847701902868 1
0.243082138179871 1
0.829904553065979 1
0.26583950829686 1
0.00337406062254458 1
0.591356742828641 1
-0.502016373943294 1
-0.386099088286871 1
0.259932381381972 1
-0.295437575382979 1
0.592136768577953 1
-0.597489191493513 1
-0.284777806299294 1
-0.363731401498819 1
0.765998766786737 1
0.210270514864239 1
0.449499924721949 1
0.480798388991402 1
-0.144675517764747 1
-0.420600491003987 1
0.307859893465604 1
0.683647413254727 1
-0.684367366615921 1
0.694663194964502 1
-0.315288416975248 1
0.380588728938719 1
-0.625654149147839 1
0.344664418376451 1
-1.10849628156553 0
0.0693845310833142 1
0.416419556404039 1
0.400767831931154 1
0.409074250394003 1
-0.372273158655752 1
0.195726519709489 1
0.47280499545365 1
-0.740149493383428 0
0.0237451494986126 1
-0.35280900416921 1
-0.396829370035976 1
-0.73195347885111 1
-0.507079179336742 1
0.204991689916572 1
-0.314878017154576 1
0.116449942919375 1
0.191420675820394 1
0.510956049935402 1
-0.173440195698201 1
-0.231129107730883 1
-0.254141224902031 1
0.58794227176802 1
-0.179484066314625 1
-0.402570803231 1
-0.541378495061269 1
0.228960993804168 1
-0.308485351040936 1
-0.11298502779745 1
0.462192042558846 1
-0.0517737998833023 1
-0.164886693963671 1
0.190639556463477 1
0.104710718713303 1
-0.0837844473841383 1
-0.218527811204981 1
0.129021954779377 1
-0.933496163924594 0
0.205209832420071 1
0.659422832562754 1
0.106362457433434 1
-0.0297572976746285 1
-0.31491529481588 1
-0.807744333702417 1
0.604017171429912 1
-0.0493363175819205 1
0.624794689518094 1
0.463897053243885 1
0.427181048003468 1
0.759259036979496 1
-0.671280888312669 0
0.159888233726059 1
-0.168825643547736 1
-0.381444960894757 1
0.042241584653417 1
-0.396305975646073 1
-0.871810042891028 1
0.350828914583944 1
-0.305389924353821 1
0.19815162658172 1
0.0432711069069506 1
0.0666952431347484 1
0.380597176232864 1
-0.632057040561526 1
0.58586451594158 1
0.0702575669819051 1
-0.164517920709836 1
-0.251756080728063 1
-0.757153016798544 1
0.292198387609286 1
-0.231384237604532 1
0.212016595599951 1
-0.641041959429301 1
0.287307231596231 1
-1.04533748487547 0
0.0462849076582524 1
0.224227755349784 1
-0.340459165165088 1
-0.520548809625709 1
1.30681358091708 0
0.0489869844412969 1
0.18275826581755 1
-0.159967338893363 1
-0.426948958659921 1
0.725123771378096 0
0.0462028941016183 1
0.0635063143033923 1
-0.0064213946842645 1
-0.748470617469293 1
0.376920154263858 1
0.0677485043943222 1
0.0493492999628295 1
0.0928404790141008 1
-0.559379801391595 1
0.134229695019907 1
0.0451917345479169 1
-0.804557496124013 1
0.213850526965697 1
-0.303461942745556 1
-0.541394575911567 1
0.115304370325456 1
0.0834098988658394 1
-0.497980873200516 1
-0.127659004921458 1
-0.524638646165873 1
0.215701224668659 1
-0.038731093952971 1
-0.699765357634633 1
0.133550151169584 1
0.20600837509855 1
0.0725888090262932 1
0.56516467350039 1
-0.39247961856452 1
-0.120808715072577 1
0.0458860940288502 1
-0.175212629792833 1
0.621001412401391 1
-0.0254115205316196 1
-0.173148074647756 1
0.503617961593917 1
-0.28355172577209 1
0.0865665868964674 1
-0.263003235544216 1
0.302558911784197 1
-0.567268082014359 1
-1.00726810785069 1
0.10861037610438 1
0.47132713001566 1
0.00285517665738734 1
-0.733618024285628 1
-0.261546321922624 1
-0.0372337973238459 1
0.340396230242749 1
0.599875860344886 1
-0.270900803535073 1
1.070713630548 0
0.373274389387713 1
-0.554965559783912 1
0.0423332782375986 1
0.00396457927612268 1
0.206159347636086 1
0.253325514905462 1
0.259199395285319 1
-0.0687802889956438 1
-0.359784379959913 1
0.128031707912144 1
-0.11584410817601 1
-0.0958007340222363 1
0.309954892303355 1
0.526968008717425 1
-0.252785005762433 1
0.373750877360005 1
-0.570756405573573 1
-0.280611076381928 1
0.147746732053096 1
-0.489109922722968 1
0.283661882737431 1
-0.00440976091698314 1
-0.0338039000426302 1
0.576335299848504 1
0.253702334933437 1
-0.350590970071044 1
0.352373196803136 1
0.260638845033755 1
0.245713842731148 1
-0.242708061219126 1
0.991243710616445 0
0.453859319898999 1
0.367665088856935 1
-1.5110843658206 1
1.02466246947884 1
-0.0480960696004745 1
0.297155610402889 1
-0.202653341418411 1
0.463570594630604 1
-0.51950477195857 1
1.08185474540816 1
0.046609126699768 1
0.519287525328382 1
-0.502022973538979 1
0.0868374928606722 1
-0.417851627737237 1
-0.507996553981303 1
0.112125393474956 1
0.214767337142925 1
0.155921991174133 1
0.38845947177951 1
-0.2260282868806 1
0.0340268384580255 1
-0.333926739084653 1
0.209580799623465 1
0.494566349137668 1
-0.544752580097173 1
0.142095413445621 1
-0.173571660392934 1
-0.0863026391156509 1
0.655954042917237 0
0.602706216489252 1
-0.25199099813617 1
-0.347363206854188 1
-0.154731402254345 1
0.183051634929579 1
-0.466879026416215 1
0.268381288830976 1
-0.129853999269616 1
-0.243050962506761 1
-0.867499387414661 1
-0.1894485894936 1
0.151388084955734 1
0.263819565374915 1
-0.467619305866627 1
-0.840434528196646 0
0.435398673405559 1
0.680764781286453 1
-0.00352066635077738 1
-0.104772681479273 1
-0.065408812578933 1
0.700309901779718 1
-0.385854888592302 1
0.351440912055074 1
-0.0992183044504198 1
0.146146712383684 1
0.101904347873957 1
1.13836499403341 0
0.091700806644072 1
-0.246371526263668 1
0.484340574469015 1
0.40743449594425 1
-0.528548314826211 1
0.45367979194832 1
-0.23273987516897 1
-0.263358171159554 1
0.530984380624527 1
0.902552565051199 1
0.299189885621925 1
0.688169100333903 1
0.443684211690508 1
-0.466119616153179 1
0.0302620424517916 1
-0.847110680804536 1
0.577708873847762 1
-0.435845670979259 1
-0.282577651663953 1
-0.436826262880034 1
-1.6812681877032 0
0.710211521094637 1
0.0305057378430978 1
-0.0462925359092558 1
-0.20225861653653 1
0.507869199654276 1
-0.248910321952877 1
0.270926312247944 1
-0.161853063687939 1
0.239449206211765 1
-0.386027584994123 1
0.481099329373501 1
0.0848960571106769 1
-0.806027015815179 1
0.627758308404373 1
0.371618198536 1
1.18451279820495 0
-0.113978256330008 1
-0.684433034365797 0
-0.637016557795325 0
-0.129718458269169 1
-0.516438980667109 1
0.18963635737022 1
-0.259286467500849 1
0.592367288409633 1
-0.0365438758097269 1
-0.0156291930623573 1
-0.27668991824717 1
0.47680101041464 1
-0.654939999962195 1
-0.453957991950024 1
0.225686392451719 1
0.62256234179494 1
-0.775014424556453 1
0.142103130232054 1
0.492232570275204 1
-0.499165128069555 1
0.315403425868775 1
-0.606139737538581 1
0.179005116425656 1
-0.124537124055283 1
-0.0124305069369612 1
-0.0297184475612006 1
0.173576070417668 1
0.125081967979764 1
0.131743469120943 1
0.291040812553975 1
0.0960705463193938 1
0.0588537909264045 1
-0.45700175918808 1
0.262718324741939 1
-0.0827336921373276 1
-0.204094492343046 1
0.21414010807133 1
-0.176780453271476 1
-0.0617688048591745 1
0.0615954436554723 1
0.512974074761944 1
-0.345345097941993 1
0.149825133967348 1
0.00238037053521845 1
0.794157348098182 0
0.354526547166723 1
0.248544302982839 1
-0.138954591674147 1
-0.0672540993231379 1
-0.111130225005072 1
1.7722543694404 0
0.252054314909236 1
0.609071707293575 1
0.603983815023289 1
0.204747015575112 1
-0.102690051462008 1
-0.340289138747421 1
-0.384180496276373 1
0.834564698008371 0
0.274720117480092 1
-0.722156505141244 1
0.07668974207215 1
-0.0897908897980657 1
-0.221647327799961 1
-0.163190387725669 1
-0.511490774927235 1
0.414915403640139 1
-0.134545298724675 1
0.521144998132453 1
-0.362739649376529 1
-0.375914332325337 1
-0.287509004232962 1
0.239171631350499 1
-0.0698217975289332 1
0.221189718367675 1
-0.496939258462206 1
-1.11736447302671 1
0.0894978734979643 1
-0.454111750523978 1
0.426170223239481 1
-0.0853941051885377 1
-0.187171019994517 1
-0.342979412695706 1
-1.24421199285113 0
0.361487374412303 1
-0.270906848028041 1
0.636326375816313 1
0.680878161727436 1
0.185007844808422 1
-0.577884508944002 1
-0.284130995235993 1
0.0892797977925176 1
-0.212215920721863 1
-0.270867146330518 1
0.0250304746477491 1
-0.16883584548091 1
0.142615730793148 1
-0.668037535554464 1
0.614972375395614 1
0.120180765007915 1
-0.222087876494021 1
-0.598891707655472 1
0.130460169804552 1
0.207958040447198 1
-0.420567700896693 1
0.504786820204437 1
0.76061005068076 1
-0.167633339647591 1
-0.470962035584339 1
-0.104098555405667 1
0.351809609348454 1
0.303134492142258 1
0.33972880723146 1
0.397432475271801 1
-0.120765314286899 1
0.14722413289194 1
-0.190437929754374 1
-0.516668671568085 1
0.588092576820436 1
-0.350611896652492 1
-0.0689593684532635 1
-0.286556358307272 1
-0.076583322246769 1
-0.399095429475396 1
0.648158025421337 1
1.08254482933433 0
-0.374585808990906 1
0.168431687300109 1
-0.410574458066981 1
0.248859285078777 1
-0.380186981454122 1
-0.139084357173587 1
0.442612400006596 1
0.00026219255923432 1
-0.283890215637994 1
0.416199228334263 1
-0.0308406916219006 1
-0.080793924256471 1
-0.226122942790409 1
-0.797062096677126 1
0.367394157346809 1
-0.231274560029379 1
0.196543362255348 1
0.0933144044579137 1
-0.370784082032623 1
-0.366235324903463 1
-0.272383909144722 1
-0.0605932001169338 1
0.14753660357365 1
-0.376743372983976 1
-0.56973365672759 1
0.547798646535905 1
-0.218281396830613 1
-0.775657364430163 1
0.166811529128543 1
-0.780752315980763 1
0.192141679836009 1
0.125227222922411 1
1.02331253188513 0
0.30781430967392 1
0.128327505243235 1
0.00581309966071046 1
-0.0952755490569894 1
-0.643777405046224 1
0.0381517178895607 1
0.154829156539626 1
0.457136853907811 1
-0.280501428545917 1
-0.279781575757512 1
-0.540134751209378 1
0.0932821162654357 1
0.00479821636385874 1
-0.551682990857347 1
-0.407694240702844 1
0.71162369235378 1
0.321393528886923 1
-0.790933977080616 1
0.0743140376916134 1
0.0713827437275039 1
1.84754835573927 0
-0.0641436290754186 1
-0.248045041034334 1
-0.399107180464407 1
-0.362196932777852 1
-0.422813317352835 1
0.193757274177995 1
-0.24705946471332 1
0.0690224691670813 1
-0.161702465223787 1
0.0193775686507895 1
0.0999152760158293 1
-0.86160365476059 1
0.510463299736576 1
0.148769228395253 1
0.159459961465081 1
0.144589554563304 1
-0.166947102541152 1
-0.214259340463815 1
-0.0151214748475084 1
0.40234602545941 1
-0.675588716089031 1
0.844144273295429 1
0.525896938480702 1
0.0148063346254491 1
0.0395549500180017 1
-0.186237153296873 1
0.216896155163908 1
-0.295841433573247 1
0.0426541386449599 1
0.201085283513006 1
-0.106841075943337 1
0.853295325040835 1
-0.0810958331610895 1
-0.319173706851705 1
-0.0128505615189349 1
0.544372083381368 1
0.554717777869802 1
0.336376288125901 1
-0.0909215351142782 1
0.0839302931762728 1
-0.274052188763916 1
-0.205094910485668 1
0.482870047359879 1
0.809180646236146 0
-0.0239096896572023 1
-0.754555962489949 0
-0.591627027048637 1
0.550233834815431 1
-0.468083426484092 1
0.425696197258656 1
0.915895195268322 1
0.751657083420331 1
-0.123654155029267 1
-0.195227172108183 1
0.0674403970725623 1
0.0620662069481661 1
0.20604845482585 1
0.237605872782293 1
0.37550683950379 1
-0.522362401887853 1
0.286481332243584 1
0.194140173675068 1
0.3546465813133 1
0.194911046536169 1
-0.0521162055502182 1
-0.257050758095679 1
0.375886310874415 1
-0.362401443982886 1
-0.377191893231489 1
0.156210782544335 1
0.0502321189943159 1
-0.518282050958254 1
0.731823909368177 1
0.509022405818924 1
-0.621628017085498 1
0.0417191665476223 1
0.272263839072993 1
0.16669435873463 1
0.968250713834176 1
0.759778524699435 1
-0.829774053526051 0
-0.330908024635915 1
0.578878974820171 1
-0.44966825569164 1
0.222570523669449 1
-0.593315600547259 1
0.460334884669578 1
0.380329717776243 1
0.411741974267496 1
-0.330831677404989 1
-0.132020462333782 1
-0.21452492721907 1
0.0554563188047655 1
-0.0494493983095471 1
-0.292710797140557 1
0.412544439658082 1
0.319031228193134 1
-0.232353015334918 1
0.392782489047515 1
0.0822608896142605 1
1.00815780386501 0
0.187714648949141 1
-0.272445446359976 1
0.414918196006162 1
-0.274844129517925 1
-0.127570347012393 1
0.0414115735884584 1
-0.438440246369117 1
-0.557124896563375 1
0.0338756520739894 1
-0.312969399611655 1
-0.127142845908606 1
-0.146313324287553 1
-0.210215096670766 1
-0.562165981976685 1
0.204112344656395 1
-0.133439658756066 1
-0.460234623028047 1
0.0220921892468031 1
0.0244182486049645 1
-0.0280526275498237 1
0.237814633679152 1
0.383118693804943 1
0.246786968490006 1
-0.337214435789434 1
0.0230279795416873 1
-0.620809547881016 1
0.0461550391698014 1
-0.130846710976288 1
0.0300768132956746 1
1.0651313551202 1
-0.534104931150568 1
0.224260343087063 1
0.0655258957072165 1
-0.0387271495150542 1
-0.222228994040705 1
-0.129871021315883 1
-0.405747032480465 1
0.133086697980056 1
0.901614684614317 1
0.6656093381577 1
-0.379591216274666 1
0.0338791285682005 1
0.354982978403688 1
-0.247708801098199 1
-0.189037320349963 1
-0.160120998618384 1
0.478713962708447 1
0.127631164550779 1
-0.277454475315169 1
0.385884592352197 1
0.0448013822806576 1
-0.160220946979551 1
-0.481118471929671 1
-0.583769981878526 1
-0.220367793222 1
0.0191748957842117 1
-0.220829116353854 1
0.172849246387677 1
-0.0415448416026847 1
0.815000752173516 0
-0.324342031086391 1
0.407508612671281 1
0.287230498530857 1
0.322948006759381 1
0.00652439297713777 1
-0.0395419760791249 1
0.487124571263717 1
-0.389069513453897 1
-0.337219388927186 1
-0.565117323530698 1
0.313786826438073 1
0.342460248005807 1
0.515161079356759 1
0.374776416514995 1
0.13405858666687 1
0.160918149374695 1
-0.175445274747088 1
0.424561863747489 1
0.176487112891313 1
0.278804360714479 1
-0.250359914115968 1
-0.148306844820657 1
-0.111134985531423 1
0.304453188782995 1
0.0128953703755507 1
0.609858817981077 1
-0.0606675127812643 1
-0.0196340716576148 1
0.0957414353615915 1
-0.195977114490826 1
-0.0149861228128066 1
0.100001659807363 1
0.28064728199649 1
-0.382256122632353 1
-0.223004519237339 1
0.162158103991879 1
-0.226931695625712 1
0.398330422460342 1
-0.0746521070626749 1
-0.843937366296645 0
0.486923664754993 1
-0.519973603163194 1
-0.354023348972287 1
-0.176786730960789 1
-0.621335858002313 1
-0.0487829968658696 1
0.0509606662860406 1
0.171668310180051 1
0.539778865664487 1
0.282384394061423 1
0.601070640253691 1
0.36754366737415 1
0.631355229701698 1
-0.684456441778393 1
-0.477040398685968 1
0.121164068275848 1
-0.781232896632426 1
-0.128312350997233 1
0.416296661963857 1
0.188597971469135 1
-0.617216091496655 1
-0.189177647880639 1
-0.267757532038442 1
-0.47368469216862 1
0.127704779315262 1
0.00597015065879894 1
-0.629111639297189 1
0.0772893684512504 1
0.165915901866756 1
-0.332499603863319 1
0.225118828919534 1
0.00666652903979054 1
-0.266572181883823 1
0.0585184269651536 1
-0.0645538583740101 1
-0.384846617326029 1
-0.231959304259757 1
-0.0962425795604877 1
0.854312563197389 0
0.415023751398408 1
0.00923182335028021 1
0.0994796118573825 1
-0.286855259855386 1
0.0640112424701307 1
0.658225114866756 1
-0.168609683764398 1
0.28278061304936 1
0.76597408821905 1
-1.14472774711702 0
-0.749261643655272 1
-0.124493599507283 1
-0.230901638116379 1
-0.380733761003253 1
0.0683233349246954 1
-0.203221141995893 1
0.0205407713842227 1
-0.517932822752935 1
0.252933617178091 1
-0.914012891119734 0
-0.0512502885585177 1
-0.891800335524526 0
-0.249347919175884 1
-0.337382421326619 1
0.368683862467248 1
-0.0468633200776488 1
-0.375116636577673 1
-0.758719342589885 0
0.160336882315398 1
0.189391804797308 1
0.176424055063825 1
0.319480261616618 1
-0.144523340833569 1
0.5744501705655 1
-0.25302278671908 1
-0.726777554984351 1
0.310426147654401 1
0.0522613415648486 1
0.203981151019112 1
-0.714183448415441 1
-0.501290325172756 1
0.221744120460536 1
0.642959173314693 1
0.491869183824156 1
0.360430928509155 1
0.188980626357904 1
-0.576826631608628 0
0.238165921808852 1
0.526671150225839 1
-0.503860717735943 1
0.159532251699051 1
-0.208327721681557 1
-0.201918238501399 1
-0.0202954710710395 1
0.593246226485278 1
0.277500533472885 1
0.542124686692931 1
0.562504541656216 1
-0.198842992455023 1
-0.102952439785942 1
0.796308197949849 0
-0.131168205993732 1
0.206388674090853 1
-0.514542177065595 1
0.155216605080256 1
-0.15253124252352 1
0.143447259588358 1
0.372959232630865 1
-0.172176898206403 1
0.349679435866308 1
0.0955097934316662 1
-0.163513663934701 1
-0.599047474111259 1
-0.307233316071372 1
0.850412015213429 1
0.327179087307959 1
-0.495634745857934 1
-0.47004734756011 1
-0.323664721562933 1
0.532401679414777 1
0.190747546656771 1
-0.0134740870938192 1
-0.210191401961982 1
-0.742577746539248 1
0.397807871272555 1
0.324281895898521 1
-0.218034253531137 1
0.0212692154597486 1
-0.448986881816436 1
0.195982654444782 1
0.0877247062929018 1
0.434129972530698 1
-0.63456508252216 1
-0.43205291541623 1
0.00199735745966198 1
-0.150789103621284 1
0.264325677438697 1
-0.32217064106964 1
-0.610895513189629 1
0.245619473578723 1
-0.850799714651944 1
-0.831993696616712 0
-0.0458277048840556 1
-0.43074289897159 1
0.389520394009456 1
0.133312143037691 1
-0.864931745308613 0
-0.184556456767023 1
0.178425866619657 1
-0.0486417725388973 1
0.301736220486335 1
-0.72382640478496 0
0.114433507886 1
0.518155743615406 1
0.609337617817238 1
0.136108082801887 1
0.0465272028523784 1
0.664539121127558 1
0.724187802159722 0
-0.401242731827568 1
-0.222904886673463 1
0.399210846773597 1
1.29609152034564 0
0.0537506994912293 1
-0.122730867327038 1
-0.319142764160843 1
0.0317345824874878 1
0.347699306692183 1
-0.378694301772577 1
0.0163642119281758 1
-0.173141142956671 1
0.492988630431689 1
0.127874116011578 1
-0.0139438573315118 1
-0.0789084864213953 1
0.304004444469434 1
-1.14173797842077 1
-0.274565869805785 1
0.772282764003333 0
-0.526619695309808 1
0.288325289691943 1
-0.535373996413324 1
-0.308032655617957 1
-0.0610800242792552 1
-0.175161052364355 1
-0.0690096914392179 1
0.106075285688626 1
-0.157573180303325 1
0.4528559098245 1
0.909433324768667 0
-0.166682140074628 1
-0.184777411134695 1
-0.944684519727369 0
-0.478669983995045 1
0.430686056984943 1
0.126878482447426 1
-0.222643038665096 1
-0.597983502605545 1
0.383921800204368 1
-0.172178842971824 1
0.178922741337938 1
-0.258912216146959 1
-0.166381323570165 1
-0.494665162456642 1
0.182218601905944 1
1.45914976748227 1
-0.184173550071664 1
-0.244673044399951 1
0.271776912294227 1
0.286627493397097 1
0.632034117414094 1
0.111026292973185 1
-0.362568123772611 1
-0.602719016900998 1
0.994632368727679 1
-0.505293073178687 1
-0.821468254019786 1
0.172197262622049 1
0.0457840282559668 1
0.365151842006406 1
-0.206958066243468 1
-0.131943641768527 1
-0.336424633322168 1
0.397891549060268 1
0.320898157093308 1
-0.299059813810839 1
0.149950957456767 1
0.979960748346893 0
0.231522552095132 1
-0.0531290795912456 1
0.106274191130849 1
0.0614763764891809 1
-0.100461231567495 1
0.241264032683809 1
0.413711847843132 1
0.332262310165733 1
-0.26719650736447 1
0.154953418133435 1
0.0697004274337462 1
0.340826077653481 1
-0.0504662528659632 1
-0.231150367618961 1
-0.090799537784512 1
-0.75572869776195 1
-0.116542232167385 1
0.638219771234864 1
0.0269842191270223 1
-0.624474169408103 1
-0.257183872355894 1
0.181242547860728 1
-0.379678289799051 1
-0.184321874192508 1
-0.675681793401765 1
-0.0127881206619451 1
0.307336575302316 1
0.105060466310725 1
0.0735457298377159 1
0.271810702473473 1
-0.100212712830004 1
-0.06647459155602 1
0.121671482326396 1
-0.276689672601981 1
0.279124411149804 1
0.180939946667602 1
-0.387470227180527 1
0.16252704084695 1
0.780616143832146 0
0.151312093693013 1
0.072201210285687 1
0.0188240771509983 1
-0.0115465866615405 1
-0.0369687894538982 1
-0.0918951862072907 1
0.529542723923309 1
-0.0740588673236104 1
-0.630510866951402 1
-0.369427461597959 1
-0.304439980442247 1
-0.0407754480229289 1
-0.524060805826705 1
0.111698556611832 1
-0.0279306126195289 1
0.352932698197103 1
0.247330015929468 1
0.185447569488606 1
0.350428576324454 1
0.325976236891846 1
0.480710644965693 1
-0.708829454477747 1
-0.998530597681855 0
0.594634076216197 1
-0.590317650224399 1
0.155259914189742 1
-0.381032166748268 1
-0.204113583511475 1
0.399773143237892 1
0.96855126956251 0
-0.416609845736639 1
-0.562264830280183 1
-0.519029806416248 1
0.221807485835061 1
0.272094735393324 1
-0.643975383199044 1
0.163476715566826 1
-0.0687869077217179 1
0.209320830862156 1
0.62097623011167 1
-0.200472866671924 1
-0.953503331936779 1
-0.358956297692203 1
-0.473635982298565 1
-0.500757314806624 1
0.466821455768332 1
-0.221216419601808 1
0.203451461142478 1
-0.0785687993379445 1
0.588276921300304 1
-1.09914819723518 0
-0.446956820724521 1
0.0674407518492667 1
0.0499645360393575 1
-0.299389556430476 1
-0.220847818797118 1
0.0919588734219056 1
-0.0407885089659233 1
1.02596600123533 1
0.88732732010571 1
0.458995890225875 1
-0.259961999440006 1
-0.119507405395794 1
0.193198062015607 1
-0.420068540544944 1
-1.51139613232564 0
0.0314533245060353 1
-0.1123280709315 1
-0.00634589383045399 1
0.244773768525889 1
-0.302762841054557 1
0.397897929322106 1
0.0675974390186828 1
-0.600405567172698 1
-0.235806584302357 1
0.199062295322653 1
0.376928121753854 1
0.713921092531204 1
0.179302452853662 1
-0.156580676004468 1
0.298810239724825 1
-0.0242743745919129 1
-0.362184718255623 1
0.29053696191571 1
0.243577880941895 1
0.272023982628908 1
0.0512265980940329 1
-0.391913381597304 1
-0.182387571907365 1
-0.0688314206647109 1
0.811687110582359 0
0.462904976991136 1
-0.140324067307416 1
-0.0120827263357442 1
0.403134848987152 1
0.734222282946619 0
-0.0729149731043422 1
0.574457118567147 1
0.301293793842118 1
-0.376548689643782 1
0.623585521769439 1
-0.204478360593016 1
-0.854208454778267 1
0.263452987389094 1
0.0597569674226069 1
-0.635593947027311 1
0.372981329262103 1
0.409406734392335 1
-0.200839137053414 1
-0.751482948955662 1
-0.715315537584255 1
0.000288935311970455 1
0.197969179916446 1
-0.196715483199155 1
-0.45986318356106 1
-0.273742287675764 1
0.512768727080679 1
-0.191239527023091 1
-0.124293560229572 1
0.666223458851154 1
-0.106410110601609 1
-0.0773514876508348 1
-0.592366781022642 1
0.785018818905103 1
-0.0604669824103949 1
-0.0271672753256263 1
0.366958847914619 1
-0.227200233106154 1
-0.317403701421882 1
-0.381176068887529 1
-0.0274581074670735 1
0.256359828261875 1
-0.611479716237057 1
0.121630526111692 1
0.0853286303010512 1
-0.00721124565528967 1
-0.163297949693044 1
-0.180104910887056 1
-0.58521480451214 1
0.234406386820625 1
0.135905121099448 1
0.424490713166588 1
-0.253068651287839 1
-0.0767433286339641 1
0.131058537224152 1
0.0734891814276391 1
-0.0329245324634894 1
-0.450826658372403 1
-0.50227087199595 1
-0.0828184044819826 1
-0.0068786749990537 1
-0.0841017463084921 1
-0.0482132436202464 1
-0.300770208255375 1
-0.0338228221065619 1
0.250937365040408 1
-0.334263846901245 1
0.411120300610504 1
0.291787509788462 1
-0.316828691856101 1
0.354209722891409 1
-0.0441335924697206 1
0.337290643107721 1
-0.319312292217332 1
0.114967468824421 1
-0.968289562262959 0
-0.113864619504441 1
0.124329209986253 1
-0.405563203399554 1
0.0516474651422197 1
0.342718710313947 1
0.0836814045844997 1
-0.214821372980762 1
0.597958283168046 1
0.0853992067238915 1
0.0882231817344813 1
0.487248489762071 1
0.0842222780655748 1
0.409625549754254 1
0.305173031335837 1
0.474384790320641 1
0.236473348513719 1
-0.76683165254916 1
-0.536363131271291 1
-0.130765169741447 1
-0.576915458143596 1
-0.234538744410205 1
-0.146701548930773 1
0.276731579419605 1
0.196243281597939 1
0.305796385922882 1
0.344142617884408 1
-0.766243695805079 0
-0.0472463172488611 1
-0.104321422901773 1
-0.00445868115375799 1
0.665759441047554 1
0.0488651055693596 1
0.259845612347988 1
0.207291896986817 1
-0.423970249476767 1
0.836620328963923 0
-0.934688638255346 1
-0.0809057256152721 1
0.14158804345923 1
-0.481712400648547 1
0.45805761863857 1
-0.381519021022014 1
-0.137292125642454 1
-0.103285050693933 1
-0.628542807461986 0
0.170889063549962 1
-0.0570381913768817 1
-0.536595553152042 0
0.576170425038836 1
-0.0721287169134858 1
0.051294364940412 1
-0.620332227450297 0
-0.237595962956126 1
0.566415818204072 0
0.0665261943163118 1
-0.179429601318953 1
0.46635808560353 1
-0.0663083864512127 1
0.612722460440262 1
-0.0472401077322674 1
-0.563910506066091 1
0.591222933660273 1
-0.535688756494567 1
0.358409184710454 1
-0.0254685558907199 1
-0.29125375574243 1
0.368688028076147 1
0.281441751107508 1
0.129841955822321 1
0.513484151538986 1
-0.254602490215381 1
-0.395206676207748 1
-0.397543694421331 1
-0.187156396671926 1
0.0897894733159632 1
0.216943868001576 1
-0.94414202053002 1
-0.190619263818974 1
-0.257750813348241 1
0.560833477626911 1
0.0457064522300239 1
-0.484338443223759 1
-0.0111684154944176 1
0.618363109898318 1
0.290735693141212 1
0.354972072512999 1
0.753202034584379 0
0.338027373429197 1
-0.500985157064375 1
-0.0371851873145629 1
0.106957258825271 1
-0.337890093917025 1
-0.48694970157494 1
0.122779840104753 1
-0.10093883054605 1
-0.120017208893315 1
-0.709378290846112 1
-0.578765887763601 0
0.603026796897214 1
0.27306205058071 1
-1.24395229628634 0
-0.283388448186633 1
0.672903458165088 1
-0.458397529876517 1
-0.379621110726455 1
1.01504546641784 0
-0.05694737226762 1
-0.288991109539547 1
-1.01142880963354 0
0.302600813849028 1
-0.260553315312655 1
-0.00465772606037958 1
-0.861343201040339 1
-0.560988991190946 1
-0.143418475330747 1
-0.0953919175982086 1
-0.199265410617315 1
-0.601520350544419 1
-0.32891509918056 1
0.244426066341306 1
0.390977981321381 1
0.228598817676004 1
0.314826055490825 1
-0.00689633081311219 1
0.45051430925753 1
-0.270736599782152 1
-0.271273584573512 1
0.340921807896605 1
-0.953589943063216 0
0.687814603263095 1
-0.345382701149047 1
0.150903816376986 1
0.334265817672424 1
0.522042921691445 1
-0.783623144312022 0
0.0559036457579138 1
-0.584785279259377 1
-1.09426212932896 0
-0.307330056798923 1
0.283398542350058 1
-0.580358629492538 1
-0.208343976620122 1
-0.103153053338728 1
-0.198748874558823 1
-0.0333754929932422 1
-0.0429025051192542 1
0.185320551481113 1
-0.206613755260096 1
0.236952638805157 1
-0.232339196159312 1
-0.209206866748683 1
-0.299760892097702 1
0.394600153444695 1
0.156823323989662 1
0.236258838949638 1
0.116841081500723 1
-0.133998473856571 1
-0.133608930217511 1
-0.307585828490724 1
0.905781906727889 1
-0.0148227446448561 1
0.0697006974281224 1
0.53395858813755 1
0.103879791161124 1
0.675034483704951 1
0.503515148642414 1
-0.00727083451400311 1
-0.155303810188028 1
0.264082932215198 1
0.0779350343605371 1
-0.0945459162253392 1
0.527855351364413 1
0.485755310854041 1
0.17662789323681 1
-0.399441855026049 1
0.00990275140072636 1
0.305131148025015 1
1.25758798382103 0
0.507975746034422 1
0.266342700088513 1
0.76975294813174 1
0.434412548147029 1
0.455379061592652 1
0.884304883339346 0
-0.415753318461687 1
1.12095002848949 0
-0.76063629167101 1
-0.484440508393602 1
0.0266779942721674 1
-0.309330163345554 1
-0.160124637795258 1
-0.122851794430646 1
0.0525138705709495 1
-0.0204307172297647 1
-0.635224790441282 1
0.58563626756004 1
0.590795523662973 1
0.540791247336035 1
0.731287702031069 1
-0.634280052580373 1
-0.474114330340099 1
-1.06835197141079 0
-0.831620562851756 1
0.472234220584131 1
-0.526429491338123 1
0.247495664634283 1
-0.11588955964169 1
1.11116511753035 0
0.170134708637032 1
0.180488845296654 1
-0.305638696199942 1
-0.339913912318991 1
0.205952574893403 1
-0.575361480536898 1
0.920787404551569 1
-0.227876721737939 1
0.463103010770051 1
-0.0837684147286096 1
-0.281249735567029 1
-0.523218646406719 1
0.00601761616445465 1
0.0757672600793483 1
-0.284250161318502 1
-0.718449566575908 1
0.416461554593631 1
-0.0419985806461037 1
-0.510392237369495 1
-0.165270465528769 1
0.382824272398145 1
0.387861607853027 1
-0.326791375232067 1
0.342444270604957 1
-0.431983799769476 1
0.723459612958554 0
-0.151036732986871 1
0.0347651326970729 1
0.528832386748353 1
0.649570993212009 1
-0.00291643877728281 1
-0.454852637876149 1
-0.165919253216516 1
0.0581533972037659 1
-0.31034195534596 1
0.328938951433563 1
0.250543250474592 1
0.695275777018231 1
-0.400997176611448 1
0.371431155766584 1
0.299848604282967 1
-0.0084267177818997 1
-0.552935764839553 1
0.38748645994325 1
-0.00689409367350267 1
-0.263748602372408 1
0.146995616547698 1
0.518543632223031 1
-0.154178626821537 1
0.148570060866723 1
-0.401851694405005 1
0.546035348621807 1
-0.316165890683005 1
-0.0389919835170491 1
0.673875828098758 1
0.532233119513486 1
0.483239827814699 1
0.400894089054777 1
0.168555647858751 1
0.0753533377454111 1
0.430732706854981 1
0.264196926583147 1
0.805910162737567 1
-1.15023365607682 1
-0.0827853872171049 1
0.097739028160166 1
-0.569622418809938 1
-0.180653401986766 1
-0.730804064253917 1
0.0469180656578503 1
-0.222731088010544 1
0.669908739125446 1
-0.072673746225476 1
-0.177555790105917 1
-0.528732945770919 1
0.091418410336395 1
-0.14576012668496 1
-0.254823105679414 1
-0.42821784165446 1
0.405676512454026 1
0.188855296199003 1
-0.197171917443195 1
0.226448363257885 1
0.112420578888512 1
0.366663996113294 1
-0.0306507157020935 1
0.607571617178813 1
-0.154484707753257 1
-0.191757438416479 1
0.281583330455616 1
0.404020125209898 1
0.375879850086985 1
0.204955994371459 1
-0.442482234373024 1
-0.814964940032099 1
-0.0198095381935313 1
-0.304288426988978 1
0.813248242558059 1
0.207056629180848 1
-0.407796904536607 1
-0.345926327593022 1
0.191354561927396 1
0.283245100930029 1
-0.456001275984559 1
-0.0295278668250796 1
-0.17726726533996 1
0.525658775091878 1
0.267930546221704 1
0.731079402698266 1
-0.313429066602165 1
-0.296249754194318 1
0.513456171734008 1
-0.552866850203196 1
0.0619232654284117 1
0.537341927896281 1
0.181042328400036 1
0.819123815972389 1
0.53733762259152 1
-0.250892218153398 1
-0.295342266580202 1
0.219496752406374 1
0.468383601695795 1
-0.0770099685400156 1
0.632688602015763 1
-0.0862136390561606 1
0.171434394374557 1
0.583871585693615 1
-0.433297674277395 1
0.231741315943223 1
-0.432996779428531 1
-0.106056786390851 1
-0.184707778429654 1
0.0279951176390045 1
-0.492985979661874 1
0.328603233910782 1
-0.0977677780223607 1
0.558910736468022 1
-0.627804544686859 1
-0.658084334858341 1
-0.368886464659765 1
0.134540810820548 1
-0.261353468602528 1
-0.682585101417859 1
-0.33223916220221 1
0.993585134256708 0
-0.0727858132794388 1
0.280363653850504 1
-0.460294545257406 1
0.790152728603104 1
-0.106128895729548 1
0.344885054778939 1
0.0576341745015868 1
0.566558056672029 0
-0.488301137071801 1
-0.24336340545228 1
0.293746140556614 1
-0.0892315650007053 1
-0.264734855241858 1
0.14077497548783 1
0.296760618957372 1
0.144291681893302 1
-0.0300410694290036 1
0.995708247134694 0
-0.274449271732593 1
-0.00171909008295676 1
0.133989711922347 1
-0.342971645854084 1
0.130379883018744 1
-0.0570206220469354 1
0.061803980122454 1
-0.398214096787705 1
-0.0125424939221975 1
0.18042117982368 1
0.131913815955029 1
0.115142026582147 1
-0.859379287246964 0
0.444094288529601 1
0.250937931010607 1
0.327473881464252 1
0.788958357880164 1
-0.0431093082430173 1
0.123634152902561 1
0.52776445666485 1
0.108132841982882 1
0.031333046727911 1
-0.258071804224978 1
0.37038871980199 1
0.0891452293629633 1
0.177707824410607 1
0.748673679002122 0
-0.258143416856716 1
-0.105860173886487 1
0.447558996851835 1
-0.3763096453942 1
0.247456153585349 1
-0.220109209288686 1
-0.6051575263516 0
0.0287660826862725 1
-0.128493439311186 1
0.643387012370901 1
0.122870480012583 1
-0.682117082538727 1
-0.0947406875508897 1
0.413482495031835 1
0.196644375792825 1
-0.560075031648664 1
-0.690644155892361 1
0.0387412061776099 1
0.813030330651364 1
0.176006960970231 1
-0.0469588631997222 1
0.233807926708981 1
-0.338684119944413 1
-0.135184971198146 1
-0.0231181872105633 1
0.0280676014696872 1
0.0229464683941765 1
0.155549809602563 1
-0.844653952993966 0
0.361051802441413 1
0.432647252220851 1
-0.0235534716952189 1
0.583246744858144 1
0.850989998363838 1
0.382033368154089 1
0.358516010770606 1
0.147844710804147 1
-0.276697391622784 1
0.239770739587751 1
-0.180463268538688 1
-0.728896793616383 0
-0.749366736389046 0
0.0847910850831879 1
0.782501569764437 1
-1.14774168818928 0
-0.169716346931213 1
-0.518874805119018 1
-0.373557242816375 1
-0.0156718354216146 1
0.138186435738247 1
0.908963543230852 0
0.301729862861726 1
-0.234808124741512 1
-0.247587899463194 1
0.149651991442191 1
0.203270146104983 1
-0.239503198096082 1
0.723143497072051 1
-0.154086808600559 1
0.109166312842504 1
0.120107303008037 1
0.471034803968034 1
-0.884498955907527 1
0.278201439880822 1
-0.153108939539603 1
-0.290297435437196 1
0.138542805692687 1
0.437593268850732 1
-1.07498955609365 0
0.626069091946948 0
-0.554157078971394 1
0.304340303891002 1
0.418318693589286 1
-0.163504705991215 1
0.11008096573176 1
0.53258948762432 1
-0.465486317158288 1
0.120355075299052 1
0.075771389207082 1
-0.462028080097621 1
0.348821544694074 1
0.722530895728613 1
-0.115786772105423 1
-0.0957753167780863 1
-0.736175098473061 1
-0.0532401603694067 1
0.248646204909165 1
0.317349301940321 1
-0.0509829717283861 1
0.612504469932548 1
0.0407908403316602 1
0.192284692297759 1
-0.201918424389219 1
0.660390492333113 1
0.253480421574624 1
-0.310020458320635 1
1.03221839681397 1
-0.272009096919957 1
1.78913038278262 0
-0.263909814677875 1
0.294344598901515 1
-0.0143452686069205 1
0.20297297916517 1
0.0776546588261461 1
-0.223556045956713 1
0.528956731871482 1
-0.209240322686068 1
-0.263988142810701 1
-0.199467157916972 1
-0.0757519880734469 1
0.0140880193822105 1
0.0667833151572719 1
1.01881002583704 0
-0.0568480402381284 1
0.302689177546869 1
-0.257373414691787 1
-0.417638456580235 1
-0.84918713641087 0
0.701311042724097 1
0.0859848035697791 1
0.191688259453385 1
0.164993245121412 1
-0.0624136890771127 1
0.138324154414077 1
-0.821734925599198 0
0.145016286683378 1
-0.0561667204147504 1
0.234383323013 1
0.21395464984273 1
1.27083988950349 0
0.297923590790792 1
0.140332625447054 1
-0.33213033208617 1
0.367874389987874 1
-0.422516531598654 1
0.0922199281303581 1
1.0243413035885 1
0.326496441811455 1
-0.578328882816217 1
0.00989399772142882 1
0.403873381217179 1
0.395917410900509 1
-0.123514076447521 1
0.602028949128279 1
0.0929650030246862 1
0.217674861632505 1
-0.635268001127266 1
-0.510485809572587 1
0.78367250538001 1
0.375213744152017 1
-0.292632619037107 1
0.783919497721078 1
0.571753744497752 1
0.219131591720676 1
0.688083730918809 1
-0.167012601145852 1
-0.808646529982081 1
0.0740684381564557 1
0.211910805979315 1
0.0590138316997074 1
1.20281755676593 0
-0.52632920483899 1
-0.203219684888233 1
0.425203285609199 1
0.023529992288731 1
0.0492337039936123 1
-0.0219736897313964 1
-0.958803505437757 0
0.0673624057560601 1
-0.326683703690708 1
0.251458127462665 1
-0.64843721114598 1
0.29248197224875 1
-0.295037122919846 1
0.0603417147980401 1
0.32991143945577 1
0.85569920762622 0
-0.17653041482419 1
-0.11811359634278 1
-0.0716959375448146 1
-0.146972582413757 1
0.281929466188479 1
-0.312043444637424 1
-0.00534058049335593 1
0.710648606762827 0
-0.618640562717718 1
0.563675694861314 1
0.215568628466624 1
-0.27054763900235 1
0.143935358819036 1
-0.499522197090796 1
0.0210249936363387 1
-0.649146998182074 1
0.0889977013979822 1
-0.157521975295097 1
-0.0240660144191034 1
0.520680208404855 1
-0.341552194860929 1
0.104542911932547 1
0.0182623409373672 1
1.02161785325079 0
-0.586056778823038 1
0.151825088248271 1
0.120905870555722 1
-0.339906601854703 1
-0.144359896723842 1
-0.256640994768691 1
0.405609469716674 1
1.02152535146022 0
0.191497184371648 1
0.169300072755743 1
0.214479430279664 1
0.349322633478413 1
0.352162404887967 1
-0.343052401190965 1
-0.152650491973941 1
0.00016894436376028 1
0.235825387523885 1
0.0941122022561193 1
0.0760592384023625 1
0.329757125267496 1
0.469318010971071 1
0.257113327342771 1
0.156168353928709 1
0.0858149792099963 1
-0.706806315547093 0
0.23781388915061 1
-0.201769195458504 1
-0.163044339034738 1
-0.187227390769088 1
-0.256786210464588 1
-0.152850923461963 1
-0.505878089820249 1
-0.022771785562651 1
-0.0163361826487142 1
-0.511884607028358 1
0.35706443335248 1
0.258427581645614 1
0.339491759470475 1
-0.854042227597235 1
1.0651551192201 1
-0.174374886090138 1
0.353435977964022 1
0.543013491324944 1
-1.28875212224971 0
0.632657585552798 1
0.417844926633783 1
0.1905391601215 1
-0.490096699783212 1
-0.0575875196667271 1
-0.464410965180392 1
0.0392920615008736 1
-0.233414425091675 1
0.207836813077977 1
0.527658463825729 1
-0.906273256076274 1
0.0308769913463858 1
-0.117101232028478 1
-0.393277258940839 1
0.493594734822203 1
0.332977861373382 1
0.124431429239739 1
-0.221332151421998 1
-0.200595638618667 1
-0.0267421632982351 1
0.300610204200713 1
0.100095080885946 1
0.549791966807702 0
0.315404795178896 1
0.138449953530834 1
0.186716389752134 1
0.0261376242386655 1
0.116182508615484 1
-0.287760945595914 1
-0.00879942691449992 1
0.378395313576839 1
0.108669328743313 1
-0.563218958540583 1
0.00568217447640318 1
-0.43103767841446 1
-0.262031990970418 1
0.377862082527194 1
0.0344310308633817 1
0.147458684433793 1
0.203805687166392 1
0.720900141777766 1
0.0862808309403074 1
0.322665431507841 1
-1.26204080682281 0
-0.164349343963176 1
0.0887849674428967 1
0.753066839139388 1
0.193557058298132 1
0.907581927468948 1
-0.545869310947487 1
0.462670860898053 1
-0.076364053257765 1
0.071745153591799 1
0.443635528585597 1
-0.361475390711083 1
0.113633280784535 1
0.0414352932205094 1
0.555002555567297 1
0.0260169968509525 1
-0.25715219650507 1
