# Supplementary material for: Bias caused by sampling error in meta-analysis with small sample sizes
Source: PLoS One. 2018 Sep 13;13(9):e0204056. doi: 10.1371/journal.pone.0204056 (PMC6136825; doi:10.1371/journal.pone.0204056)
Supplement: S3 File — (ZIP) [file pone.0204056.s003.zip › results N = 10 delta = 0 tau = 0 sz = 100-500.txt]

"dl.delta" "dl.cp"
-0.0261405660981006 1
0.0195215718811531 1
-0.0230623550320858 1
0.0216068538821918 1
-0.121313949936522 1
-0.0893559137525596 1
-0.0543290124710202 1
0.0559190712758356 1
0.113674673212277 1
-0.129966226205722 1
-0.0810523758733967 1
0.0346675049127976 1
-0.000497018529545848 1
0.0469858339594396 1
0.11329402926741 1
0.066624740124305 1
-0.11090587004927 1
0.0603223368899758 1
-0.0821859408760379 1
-0.200503209218976 0
0.126051500214141 1
0.0458358981786782 1
-0.0272464715514442 1
0.0992087907322109 1
-0.0607458388911233 1
-0.0158225602871379 1
0.00174984257262696 1
-0.0457713277859572 1
0.0791548175140573 1
-0.0608390773473663 1
0.0749835155690771 1
-0.0128696509231983 1
0.116334667066773 1
-0.0431994259869349 1
0.0699032648041837 1
-0.00376553090148256 1
0.00372152157134277 1
-0.0455663880257573 1
0.215419466705708 1
-0.0321225366563785 1
0.0362047078728522 1
-0.0358627488601468 1
0.201704418904164 1
0.0485054708442762 1
-0.0308624822213417 1
0.0790516303051447 1
-0.0646343896972711 1
0.100185218431049 1
-0.0380385688582025 1
0.157494941975865 1
-0.114271862728208 1
-0.086072880117179 1
0.018480896721256 1
-0.0109074034424378 1
0.0642812523607973 1
0.0462350706041148 1
-0.09315699029401 1
-0.134620216155671 1
0.0169897149314091 1
-0.06489955255667 1
0.016982315339227 1
-0.0891923430392008 1
0.0238125934156508 1
-0.107420922882947 1
-0.0146242344809092 1
0.0356748936682239 1
-0.0660351388864664 1
-0.129632922341199 1
-0.0850886286334151 1
-0.0733813089753375 1
0.23506416008597 0
-0.0374179064502123 1
-0.23614120633029 1
-0.0402905921850625 1
-0.171346211413837 1
0.0719547865434096 1
-0.0283363814660304 1
0.00553324692061466 1
-0.152299287112375 1
-0.0193592151910576 1
0.00657805151987458 1
-0.0710708076876501 1
0.0251009869729828 1
0.0109285722378425 1
0.0482728987631157 1
-0.0202485386776517 1
-0.0784118945055483 1
-0.138837074914321 1
0.0518523301711453 1
0.0566159900258616 1
-0.0609868945194593 1
0.153683016871891 1
0.0157508098513055 1
-0.0688105212666281 1
-0.0537108981154279 1
0.0112047979423158 1
0.0582201195760635 1
-0.0405338807581529 1
-0.0226969385677454 1
-0.0474939793129791 1
0.023916283991743 1
0.100938547380693 1
-0.029835842085198 1
-0.168418912760053 1
-0.0910515696167979 1
0.102929253204259 1
0.0877711053664438 1
-0.0677078929267303 1
-0.0410753224817392 1
-0.00629912607759349 1
0.140352717144495 1
-0.0418493064774966 1
0.179795868741751 1
-0.0430910227650989 1
-0.0906322470795914 1
-0.220396653668435 0
0.0139191960822433 1
-0.0928815085506046 1
-0.0434487942725575 1
0.0433796985482159 1
0.0284956935013035 1
0.0256355679307915 1
0.0489061530935054 1
-0.0376340543192065 1
0.0339556196706601 1
-0.0135455064300311 1
0.0784337573491302 1
0.0571301064297808 1
0.00717772988770208 1
0.0153914746665174 1
0.126010520158585 1
-0.0677833249622094 1
0.113211370007905 1
0.100685366165423 1
0.0969176063554928 1
0.0336331949854989 1
0.12357320710756 1
-0.021365760824009 1
-0.0102850227867192 1
-0.00268846467788571 1
0.216881981241242 1
-0.0515095122259239 1
-0.0933965699864424 1
0.0813718621058991 1
0.0932856683120131 1
0.0823929336231906 1
0.0685171454152719 1
0.0531347532545217 1
0.0240430384461819 1
0.00711830670778726 1
-0.0145558782810942 1
0.0590387970615896 1
0.0252351747306259 1
0.074024103068231 1
-0.0751360847762139 1
0.020211659804782 1
0.109938935029791 1
0.00747504210505206 1
-0.00429323806295003 1
0.0670833808760322 1
-0.0937162050417011 1
0.0340557554857002 1
-0.0570394990994198 1
0.137287496631143 1
0.0936029457969882 1
0.10521710785453 1
-0.093232340086993 1
-0.0867783550788162 1
-0.214867165967547 0
-0.0414963398591372 1
-0.0880585817984744 1
-0.120108602985286 1
-0.0330784832199175 1
-0.0115445045540631 1
-0.00948460908901992 1
-0.111710279642379 1
-0.0796552469190616 1
0.139208639161849 1
0.0709103454282377 1
-0.222195672994905 0
-0.0656278087239726 1
0.0560048490154179 1
-0.0126829557069089 1
0.240169462679359 1
0.180409692198779 1
0.0452317710838719 1
0.105838705399688 1
0.0530229883725835 1
0.0407064210635262 1
-0.0895216227126267 1
0.0969751908782447 1
0.0125104814206923 1
-0.0448853884412511 1
-0.107346251680967 1
-0.0540829451473273 1
0.0697180458089039 1
-0.0811841406019477 1
-0.0515605494473177 1
-0.140861722369327 1
0.0133644261113959 1
0.103051929834688 1
0.0232389305453946 1
-0.129268248357256 1
-0.0997973621581654 1
0.0217962788640329 1
-0.137186528933717 1
0.0590855006061951 1
0.0219451988459163 1
0.0574353951809196 1
0.0315011618079648 1
0.113560414011277 1
0.0524674738642467 1
-0.067729734857446 1
0.0269070686251584 1
0.0952512423849747 1
0.0706772565227151 1
0.032738951418906 1
0.0339703880924849 1
-0.0264667574640807 1
0.150656320130714 1
-0.0377928551009804 1
0.00585222238849302 1
0.10801804802772 1
0.0399066056858589 1
-0.0447491566942394 1
-0.0868163360408707 1
-0.0316889131094707 1
-0.0192915929840023 1
0.0088758530787533 1
0.128629956453289 1
-0.0563308209524305 1
-0.0969584143568054 1
0.0516266708095448 1
0.0187663989118172 1
-0.118758274237953 1
0.0886743738845803 1
0.119738921545338 1
0.00445802102182373 1
-0.0677451138120572 1
0.143282066979859 1
0.0452613123633735 1
-0.150363895889737 1
0.0656558859710895 1
-0.0169841715059652 1
0.203476991657747 0
-0.0539609365304116 1
-0.136419377966372 1
0.104181216349269 1
0.0426511273619902 1
-0.0558219770970506 1
-0.115631498503019 1
-0.101581632383312 1
-0.126394306791363 1
-0.126348813039995 1
0.0290496279978809 1
-0.192643027829468 1
0.0985483510066717 1
0.0694236577596808 1
-0.0786337170103749 1
0.0521089717667284 1
0.133746444594801 1
-0.0261600221898435 1
-0.0761781305306712 1
0.00425309385113157 1
0.0214998411854029 1
0.020220760981807 1
0.00102120023187186 1
0.0943106952229349 1
-0.183952265613283 1
-0.0406619776547103 1
-0.0148167826712073 1
-0.0366246145519017 1
0.092913540428122 1
0.019016064738584 1
-0.0739439617608223 1
0.125300510507074 1
-0.204548450324052 0
-0.0955531771652368 1
-0.0866814684033463 1
-0.157600781199241 0
0.103447173114493 1
-0.0760958487212174 1
-0.00770253734741293 1
0.244771098157541 0
-0.0270202063817534 1
0.116788123550348 1
0.00632820224539538 1
0.211879418557896 0
0.0549027860324961 1
-0.0246024490914954 1
-0.0751377901478429 1
-0.117204590442613 1
0.0248338261021598 1
0.0547109154345004 1
0.172337247190405 1
-0.0636435005825103 1
0.107944232295311 1
-0.107632607443546 1
-0.0327144037926022 1
-0.0461067698637854 1
-0.00537961224856676 1
-0.0337722727558092 1
-0.00210692582604279 1
-0.0424800129202642 1
-0.0388662146927399 1
-0.268114145041154 0
-0.0178119590635864 1
0.0199834046267839 1
-0.070280546990171 1
-0.00532468609087854 1
-0.0525742385322692 1
0.146726049375228 1
-0.0674779149599526 1
0.0958016651037737 1
0.066873163299826 1
-0.0108033568231253 1
0.0559161861627741 1
-0.0483166471443121 1
-0.154842210380033 1
-0.118364388091286 1
-0.109286046819043 1
0.10554715528758 1
-0.140864471616152 1
-0.100551687263661 1
-0.052913370384784 1
-0.139086580149241 1
-0.0499291643061974 1
0.16438986465591 1
0.0168683718954608 1
-0.0994491582639271 1
0.0514280876455511 1
-0.0404943629763803 1
-0.310404756521112 1
0.0016765760180136 1
-0.0662419418007997 1
0.129508117327779 1
0.133605280976088 1
-0.0563824949668401 1
-0.0944041652128673 1
0.0505488567510469 1
0.00970116206067638 1
0.107683311326035 1
-0.0797081193733403 1
-0.0377105475104395 1
-0.211197805974774 0
0.341432450449243 0
0.205491559999149 0
-0.00754608355536954 1
0.0500944513682539 1
0.0629681765434323 1
-0.0473257965078336 1
-0.111987922937196 1
0.0777357003941916 1
0.0635934099325641 1
0.138105098755774 0
-0.139507589307686 1
-0.0560944334203389 1
0.0301156773926441 1
-0.0157151800116668 1
0.104080957931869 1
-0.0369102002818811 1
-0.132134397766973 1
-0.0341001082954674 1
0.0807317678611014 1
-0.0183743740169801 1
0.0804232998711688 1
0.0499737446890085 1
-0.0726352438365729 1
0.0586032931395318 1
0.0527824914495036 1
-0.0974201594406905 1
-0.0519329484737355 1
-0.207166600979905 1
0.00366238415666599 1
-0.129894663452353 1
-0.0458421801483303 1
-0.00320825869549981 1
-0.0501714282768964 1
0.0396530706075783 1
0.116265432891694 1
0.0149844263661203 1
-0.0579929399279825 1
6.41795950389705e-05 1
-0.0440395213916031 1
-0.0709285068683949 1
0.122656912692965 1
0.150460411618088 1
-0.188313358097705 1
0.000491825451874432 1
0.0534467512477973 1
-0.103948631145221 1
-0.0529830503175805 1
-0.0288474868494904 1
-0.0024762189350676 1
0.000735907394839964 1
-0.0493560651013622 1
0.0554017175727733 1
0.0159900259544947 1
-0.0821268198382795 1
-0.034027402576605 1
-0.0185029704075664 1
0.155321216163739 1
-0.0777660300200144 1
0.0308652885148574 1
0.0452361536006934 1
0.0272305021247078 1
-0.240612362152057 1
0.0394515746552336 1
0.0422487304924232 1
-0.0719119514800769 1
-0.01814821424874 1
-0.0672856191460465 1
0.0387600827680302 1
0.0111886923493203 1
-0.0452307028931479 1
0.00361743219051546 1
-0.0278601791825676 1
0.111120368351591 1
0.0393592703814088 1
-0.0287116845431307 1
0.00457782133284077 1
0.00729091574418308 1
0.0979796073596458 1
0.049837664063107 1
-0.159925994402454 0
0.00345396494491689 1
0.204597165517935 0
0.0658058416107897 1
0.0183828910891554 1
-0.0180464909670854 1
-0.0582109693265832 1
0.0276467214610467 1
0.103650665455191 1
0.0560386982822563 1
0.0843019724004181 1
0.166501308325647 1
-0.17992381250122 1
0.0654724299185545 1
0.112071676331029 1
0.125192428938293 1
-0.0936760072033562 1
-0.00696007961954427 1
-0.062698169934845 1
0.114281024824467 1
0.16511558125328 0
0.141702438029104 1
0.00820847462326124 1
0.112379053272645 1
-0.0138757088647304 1
-0.0895516839590352 1
0.103826091491325 1
0.0619705588935126 1
-0.12924641253327 1
0.0166619451540522 1
-0.060750223373587 1
-0.00278239345759173 1
-0.0573706692617037 1
0.00668252696783287 1
0.115034796274337 1
0.0873514715670897 1
-0.0080381420644859 1
-0.0950864577235395 1
0.089514022459914 1
0.210903378217719 0
0.0991192498417711 1
-0.0707783781197805 1
-0.0635292657721656 1
-0.0440957955526861 1
-0.120287427237049 1
0.153525691809538 1
0.0186912163712027 1
-0.0140188828582456 1
0.120163833606526 1
0.115348292324971 1
0.046391475466052 1
0.151679622939484 1
-0.0878892817704064 1
-0.0156613977285626 1
-0.133829981689596 1
-0.0421359538103947 1
-0.0668159722513263 1
-0.201880053168531 1
-0.149751574313575 1
0.062559026305274 1
0.0960596941083384 1
0.00188811234994077 1
0.00410533700893053 1
0.0885260653210908 1
0.0937360172709552 1
-0.0264783272734607 1
0.0320700164175377 1
0.0933947832769951 1
-0.0286535616459175 1
-0.0507833284336984 1
-0.198654926436761 0
-0.0570975972700452 1
-0.0149013978787062 1
-0.0022939182692587 1
-0.163818300486121 1
-0.0671472581983855 1
0.0473610304026454 1
0.0409386736776994 1
-0.100479874560354 1
-0.0214907891282968 1
-0.0964157899156647 1
0.159179848305877 1
-0.0578935783678197 1
0.0660831673484151 1
0.077200739632904 1
0.00953023166815777 1
0.0375672373383646 1
-0.206754353607909 0
0.0161449422614443 1
-0.0376563400083278 1
0.150336153595846 1
0.0833875939086935 1
0.0261963824483785 1
0.0570145148326983 1
0.00212643638562952 1
0.196406955364714 1
-0.187744673495111 1
0.038002839620455 1
-0.24425510369071 1
0.0177117382476595 1
-0.112346679735073 1
-0.0531884849279547 1
0.037463835637847 1
0.101984496628864 1
0.177055138685978 1
0.211782456073318 0
-0.0826032033831373 1
0.0817840033565351 1
0.0585040397039276 1
0.075967243523294 1
0.131618819616238 1
0.0368455018649763 1
-0.111607946227803 1
0.0597481252903052 1
-0.00265835512407646 1
0.0725288448383784 1
-0.00745477777255685 1
0.0943883867768975 1
-0.0998329107367079 1
-0.0252905559299784 1
-0.142068485404297 1
-0.00841336824398512 1
-0.0383438016585399 1
0.0462931812104534 1
-0.0789903652800103 1
0.039086764452535 1
-0.0162856149672707 1
0.00922725192825938 1
-0.169221074449014 1
-0.106235257160938 1
0.0280118652667251 1
0.040946267955072 1
-0.0388063012765002 1
0.0154255914762953 1
0.00909516489534145 1
0.04246234507853 1
0.0859352785290556 1
-0.0868928323969155 1
-0.299754978133688 0
-0.0512696594495753 1
0.0334450540897532 1
0.0962011747656569 1
0.0342957554765141 1
0.0611412360631289 1
-0.0819807747547611 1
0.0435969617278247 1
0.00574916704632296 1
0.0420016461788134 1
-0.0161926317499923 1
-0.00456365011151186 1
0.116800171540127 1
0.047526787198241 1
0.0934216583717071 1
-0.150946145822964 1
-0.042067491786484 1
-0.0263977185407749 1
0.0565730773015902 1
0.178419332646571 0
-0.200198694324156 1
0.0416029763177533 1
0.00606958752054274 1
0.180787976359921 1
0.145857952289538 1
0.0783780956436889 1
0.0164019246433833 1
-0.0336712187846629 1
0.00210085461962883 1
-0.0176673879060076 1
-0.156382046388455 1
0.0345140787303509 1
-0.0356860711590991 1
-0.0873676617002495 1
-0.0717718243815955 1
-0.0856233173224663 1
-0.0109279049460007 1
0.0546277796126843 1
-0.110537822356172 1
-0.0282605350206224 1
0.150575528111216 0
0.0340594525171488 1
0.00714221197098163 1
-0.0704611895810978 1
-0.210795874041446 1
0.0606131428456895 1
-0.0480544582815017 1
0.0799745756422545 1
-0.067659428133257 1
-0.058736934836104 1
0.0830516756178009 1
-0.161083016793073 1
-0.0520851408031359 1
-0.0355731019203759 1
-0.072059271233803 1
-0.137729227765091 1
-0.032996533668898 1
-0.164870492178694 1
-0.0450514070638413 1
0.207789052388854 1
-0.0790939500374745 1
-0.108835770579567 1
-0.081605970417477 1
0.0232542389203574 1
5.34155982229341e-05 1
3.41290870269732e-05 1
-0.293243725970225 0
0.0401100412116296 1
-0.0134122655462408 1
-0.05271110542253 1
-0.0050014490059438 1
-0.102245073942086 1
0.250481562379606 0
0.167057151050427 0
0.0404954251659049 1
0.0442847969566931 1
-0.091644179284353 1
-0.0300220234842183 1
-0.0246242821075599 1
-0.0583294429797443 1
0.0808130499219389 1
-0.0238572904602628 1
-0.159047645236343 1
-0.0720112668814497 1
0.0389951787212173 1
-0.00491725826519668 1
-0.0981681137438649 1
-0.0592617807710641 1
0.151838277186051 1
-0.124911627328893 1
0.0353273042356877 1
-0.0480432309962827 1
-0.0210739949802398 1
-0.0285435895561692 1
-0.0308914791171814 1
-0.027552399204332 1
0.140372399770585 1
-0.125651866719002 1
-0.0676679569413154 1
0.17741150882535 1
0.0385650150035236 1
0.0512762311306044 1
0.122765568674946 1
0.0938381633810194 1
-0.0598813072725991 1
0.0560859342950041 1
0.0670765900875995 1
-0.0662938733674461 1
-0.0705082820523159 1
0.0176888053131987 1
-0.0530277217445484 1
-0.0659681203383059 1
0.14345338647548 1
-0.057852129023352 1
0.0237382687009786 1
-0.0391398935238412 1
0.0329756279701633 1
-0.116825285156517 1
-0.105171814567782 1
0.0151875194948286 1
0.284900218636584 0
0.0961434120060005 1
0.115478949870633 1
-0.0933271414130194 1
0.183836312479534 0
0.0382549675711502 1
-0.0774399125039733 1
-0.0870795831930145 1
0.037239798201398 1
-0.046109060331191 1
-0.0253493255975561 1
-0.0988581833607679 1
-0.0653274050227064 1
0.0934984673003106 1
-0.0357520734798464 1
0.151732806064204 1
-0.0257365479345745 1
-0.127412994433542 1
-0.187608200788571 1
0.0621322765177279 1
0.0739308357378408 1
0.0018212268692733 1
0.0650060435390749 1
-0.013230451862748 1
-0.0984320689963169 1
0.261725326226197 0
0.0142556269125871 1
0.0416272851626309 1
0.0685250432235783 1
-0.00680805268703423 1
0.0793369061823848 1
0.0751458917591848 1
0.117340615244846 1
-0.0955056313681721 1
-0.0675437897829061 1
0.0749390282540385 1
0.0899116385764486 1
-0.197020520361289 1
-0.0877561268022866 1
0.00607450926239595 1
0.121178294742098 1
0.0799977082446463 1
-0.0631534504712487 1
0.00551359007867632 1
-0.0878141383057773 1
0.00867386137665089 1
0.0312877217858456 1
0.00501435785915612 1
-0.00333060335132905 1
0.0856111711780703 1
0.0831284286676228 1
-0.116677049286768 1
0.0255338404950158 1
0.0355552222814741 1
-0.158614490864635 1
-0.0379702911806553 1
-0.0296598617749607 1
-0.0363276002339581 1
-0.0183608654765347 1
0.00953238363830741 1
0.107371450385283 1
-0.0495649990914857 1
-0.0344589008235245 1
0.215236072980173 1
0.0666778212381285 1
0.130915834476818 1
0.0592064700719536 1
0.0172626843664294 1
-0.101673631735671 1
0.0475075113020185 1
-0.119878623672288 1
-0.136992926840428 1
0.0492377514538141 1
0.0730494349470705 1
-0.102851463520119 1
-0.0471479054894561 1
-0.0229217889533357 1
0.0656666291254621 1
-0.00353200863118381 1
0.00378172694567785 1
-0.0425736611849019 1
-0.0332077738064453 1
0.0867473750246166 1
-0.0626437191164351 1
0.00755806691220853 1
-0.0114113835593539 1
0.071055683413479 1
0.0484892768702505 1
-0.214220664058383 0
0.0497074941259579 1
0.082419223451256 1
0.104955212998798 1
-0.139116638732044 1
-0.226989649231112 0
0.0372000483217705 1
-0.212515598843788 0
-0.0526448451572887 1
0.0142633748907314 1
-0.0639296830558925 1
-0.0473166291175041 1
0.0584524848742148 1
0.0390274806914606 1
0.108820305774556 1
-0.230630407465739 1
-0.135419640100807 1
-0.0636801076258539 1
-0.0655232268684426 1
-0.104106283192945 1
-0.0507633793763518 1
0.0921191157705066 1
0.0926187209211632 1
-0.068594457184613 1
0.158244249276579 1
-0.0374796808339788 1
-0.00499515236394749 1
0.0343955774674187 1
0.0323791056636066 1
0.0314540217036587 1
-0.104140822224499 1
-0.0932056750477514 1
-0.129812188210122 1
0.000618332919839881 1
-0.0886572086921572 1
-0.106131769391087 1
0.00814969273874071 1
-0.066297344802161 1
0.0581303694119038 1
0.0134314078106043 1
-0.0225735776003471 1
-0.0786486714374836 1
-0.0606640091317292 1
0.121365080308128 1
0.0949508418168026 1
-0.0566499441717024 1
0.129953960674811 1
-0.0968290925631709 1
0.0042992646265346 1
0.162310508732388 1
-0.0539152151439028 1
0.012757366067183 1
0.061900117748924 1
0.00227141828081922 1
0.0699340834335862 1
-0.00458204935666728 1
-0.0693939692583408 1
-0.143492755889775 1
0.0241296839974968 1
0.000272162521933211 1
0.127920114104512 1
-0.0611123907894565 1
-0.0736786974384806 1
0.0727005068880373 1
0.0178890455477612 1
0.0745566728808846 1
0.00294530323103403 1
0.0459484316799975 1
-0.0999131546720419 1
-0.0407636320324391 1
-0.0619475557260039 1
-0.102008102026204 1
-0.110551538221396 1
0.0586674128157984 1
-0.0157071372646251 1
0.00661571278382421 1
0.0598122556497425 1
-0.0549115018628397 1
0.0856799714106207 1
-0.0311959687754417 1
-0.148013750720063 1
0.0181771890874114 1
-0.0667290918381877 1
-0.00973466421181426 1
-0.0261866541819163 1
-0.0222590949953313 1
-0.0945130618343567 1
0.0571961828878682 1
-0.122175528961909 1
-0.0448490923173461 1
-0.212125392536992 1
-0.133640667177142 1
0.0214791607090519 1
-0.0259079902602226 1
0.30131435747838 0
0.022068831126636 1
-0.0228457159978467 1
-0.0494771568456454 1
-0.120957015853543 1
0.00731719604988038 1
0.0894786992190781 1
0.120174468738038 1
0.011767586277386 1
-0.0294698996916839 1
-0.0174846497732658 1
0.00262128116013877 1
0.0926102487620391 1
-0.0594591230912338 1
0.10012040291948 1
0.0415381463900635 1
0.112611812872241 1
-0.0564244843072105 1
-0.0135244885795283 1
-0.0145389265018398 1
-0.0278311160725051 1
0.126897235554423 1
0.0165308771996229 1
-0.0346139544155896 1
0.0135099845244158 1
0.0132436282519743 1
0.178212504022991 1
0.152811674282972 1
0.0317399408902978 1
0.0114837245532901 1
0.0536576916905371 1
-0.0602373306680617 1
0.0128636874042524 1
-0.00162695435947624 1
-0.0345474757236911 1
-0.0234783856369863 1
-0.0760904548850859 1
0.00488714728476671 1
0.0759749085080753 1
0.175618409816094 0
-0.0120337370066424 1
-0.0838373271918994 1
-0.052843992043569 1
0.00906662682593395 1
-0.0670118826985365 1
0.0210903652223177 1
0.0198184969032483 1
0.00175180840022676 1
-0.094318054899033 1
0.0140067548851599 1
-0.0622959934322809 1
-0.111207329943407 1
-0.0532663888032883 1
-0.102414117372234 1
0.108192294528091 1
-0.0300121541503794 1
0.0658495351282268 1
-0.0287419169431338 1
0.0991418434673594 1
0.0331588021064105 1
-0.0865651452692718 1
0.00120966497435253 1
-0.135429366924276 1
0.0569424300734064 1
-0.0165901555730847 1
-0.0241840575053337 1
-0.0119566323152419 1
0.0140369602208777 1
0.0284113501129147 1
0.0226245130919029 1
-0.131846304229149 1
0.00288784888184845 1
-0.138908939175983 1
-0.0187996471231533 1
-0.162556302232825 1
-0.0842545589905451 1
-0.0115630738217636 1
0.018657825710458 1
-0.0644916346655365 1
-0.00501743646993885 1
0.00709146257689998 1
-0.0333222491164992 1
0.0498275956420389 1
-0.210866311260302 0
-0.0441971680518846 1
0.134327318004752 1
0.0377001721238757 1
-0.103122361778441 1
-0.0632440860756627 1
-0.034991541831542 1
0.0630060666609219 1
-0.206492405553549 0
-0.0703687263589151 1
-0.0585410647105961 1
0.115926843014322 1
-0.118051418662584 1
0.0380197763496464 1
0.0502702893480596 1
0.0333949820868396 1
0.0203923295557846 1
-0.143258645460683 1
-0.00132588306759407 1
0.0440512752612904 1
0.0592327217314598 1
0.015733677115582 1
0.0247987333513352 1
-0.0731768852477843 1
-0.0632579818011814 1
-0.0998758627441076 1
-0.0740587230759502 1
-0.141716805557768 1
-0.154929066979226 1
-0.10370528316426 1
-0.0120293463923471 1
-0.0255199047269187 1
-0.120331547843316 1
-0.0316663376647139 1
-0.196159364553504 0
-0.0646652978947454 1
0.172111715095913 1
0.0473671949462699 1
-0.109700568099475 1
0.111929248477132 1
-0.0274449789499297 1
0.0307314661986602 1
-0.0302008659001852 1
0.163100988056346 1
-0.0980747043996373 1
0.160446191025136 1
0.0932507006095201 1
-0.0139007323827299 1
-0.0656220359768333 1
0.0803581437379727 1
-0.0257448984149887 1
-0.114167390904058 1
-0.150183310833157 1
0.0893896851437781 1
0.0938922622594376 1
-0.135495721342762 1
0.0604108328132626 1
0.180841227240859 1
-0.0642227598413224 1
0.11209618598343 1
-0.124586618425858 1
0.0755163072401073 1
-0.0106916860219485 1
-0.0651038992760518 1
0.0738840531411533 1
-0.0673340073405027 1
-0.203690413070671 1
0.0231885182307041 1
-0.0468578630504387 1
0.0724067730938821 1
0.0299221654538265 1
0.107962921923022 1
0.0180163218548146 1
-0.0308465111291949 1
0.168577541808756 1
-0.0778729223092944 1
-0.11298388724866 1
-0.0550400108347935 1
0.139907004368752 0
-0.0269005302173998 1
-0.0541294131551342 1
8.57583513274723e-05 1
-0.136330003285108 1
-0.232404069938709 0
-0.0595126308598569 1
0.0296647683673084 1
0.0393418421045369 1
0.028724111513955 1
-0.0945836036560223 1
-0.129314786140008 1
-0.153356929260449 1
0.147415099332353 1
-0.125225541215651 1
-0.0541835387621178 1
0.10918597867352 1
-0.0625263270733822 1
0.0875303225198663 1
-0.1292108576813 1
-0.156722872490586 1
0.0598363974925242 1
0.192106374948283 1
-0.154170254998028 1
0.0188075423573211 1
0.0609358829544757 1
-0.132234154158005 1
0.0379551253289335 1
0.0727575979214515 1
-0.0878241900029398 1
-0.00985999774291262 1
0.00667110147056025 1
0.055548161987631 1
0.0831458351016055 1
-0.112226078636136 1
-0.0594697876323458 1
0.027631186070984 1
-0.0408157674183518 1
0.121297446019004 1
-0.0208780430584446 1
0.0665634455468303 1
-0.036779291624555 1
-0.124757598862221 1
-0.0361653961544752 1
-0.112449439721398 1
0.158543657846322 1
0.0828725875413362 1
0.0255794754591974 1
-0.0979896839587655 1
-0.130045031096212 1
-0.0655963707643215 1
-0.0215300421403492 1
-0.108890012688861 1
-0.0898580980447202 1
-0.120047488415099 1
-0.0713644401524088 1
0.138383246897208 1
-0.0219338550780968 1
-0.00100983437147612 1
0.0304865697885927 1
0.104860758354445 1
-0.0911992109885118 1
-0.189763127574801 1
0.0324048898969761 1
0.124556715012048 1
-0.0238114498317215 1
-0.0239509061288767 1
0.0655918310527614 1
0.0534436434066622 1
0.0430842323666095 1
-0.0350256720071675 1
-0.106336307509829 1
0.0578803441263855 1
-0.0931095353436059 1
0.152874926350686 1
0.081564485941357 1
0.00774311868390907 1
-0.0313184964018009 1
-0.049340850397962 1
-0.0702659515694355 1
-0.0887527300933379 1
0.0188566197547022 1
0.0309355001181219 1
-0.119716380882672 1
-0.0540322556145923 1
-0.103234556664244 1
-0.0220464583496856 1
-0.0686743222184268 1
-0.075905335310156 1
0.00574510219835213 1
-0.0446822944270712 1
-0.0737588147501998 1
0.0372219681289168 1
0.0108144003936976 1
-0.0284474516466845 1
-0.0416742683853662 1
-0.0255363641626232 1
-0.0124761456523603 1
0.00546912360273542 1
0.100016233263107 1
-0.0324203159158214 1
0.101309815576484 1
-0.0163644637178147 1
0.0729470381526501 1
-0.141014997477041 1
-0.067403133139506 1
-0.0407465660717627 1
-0.00711821260919751 1
-0.11863651884693 1
0.0685350467987638 1
-0.0568404311302545 1
0.0720620239095289 1
-0.00125320477544218 1
-0.143001625694053 1
0.0108231380302753 1
-0.12432177717751 1
0.000154136862462167 1
0.0150492097003938 1
-0.0357492429716356 1
0.0250865740819471 1
0.118236883784235 1
-0.0692896640508089 1
0.0601311953300474 1
-0.00937415802715052 1
-0.00697768584840063 1
-0.108269975181961 1
0.0158112331540884 1
-0.0706687298800475 1
-0.160095118324974 1
-0.00961276085435357 1
-0.000470527102900353 1
0.0366059703761515 1
-0.0544295125325338 1
0.023837273347106 1
0.0317445277400612 1
-0.0301527580499192 1
0.28112642221565 0
0.0181548131058679 1
0.0379017042997836 1
0.235136529608172 1
-0.131494982635966 1
0.0111937387568358 1
-0.0968620895188285 1
-0.102231904759181 1
0.0618964777758857 1
0.0886401323359657 1
0.0233403819126199 1
-0.0660637236739509 1
0.0538294363623097 1
0.092733419694824 1
-0.000578031695148286 1
-0.0485485801765514 1
-0.117397390440326 1
0.0653846210860265 1
-0.132828496071722 1
0.143864912973294 1
0.149058729182786 1
0.0912434921649487 1
0.240134539247552 1
-0.0624077712404648 1
0.0956109373202835 1
0.0519125309561582 1
3.25181244968838e-05 1
-0.0033579937494848 1
0.0942319753365547 1
-0.0206662816006652 1
-0.106830801415853 1
0.0623768565450794 1
0.0510332709768324 1
0.00373123035192441 1
0.0254791475205894 1
-0.18524769753763 0
0.0264206124588363 1
-0.167344648688237 1
-0.0435977607156767 1
-0.0182131712329273 1
-0.0914906585606176 1
0.0310243355542848 1
-0.172319182828425 1
0.103628329336895 1
0.0126782649970798 1
-0.0167190552050936 1
-0.0996324588950947 1
0.129093596071408 1
-0.00455929947495945 1
-0.0990654171436005 1
0.00589434660179686 1
-0.0369428139357473 1
-0.112172078642373 1
-0.00385476073702676 1
-0.086607961883906 1
0.0112979133653406 1
-0.0533158400789726 1
0.0142796252183302 1
-0.11045273641626 1
0.0806826055025776 1
0.0885098321041232 1
-0.0314918798284691 1
0.0108468258108649 1
-0.203404068278229 1
-0.0698010335794734 1
0.105220709080178 1
-0.0424578512231199 1
0.00832898441358233 1
-0.178824335119887 1
0.0629485281074414 1
0.0464780343838946 1
-0.0547205971829449 1
-0.0171507012432133 1
-0.0844507551780582 1
0.0429757584941241 1
-0.0402885814789307 1
-0.0477631709560568 1
0.0696506411094383 1
0.0765237207814139 1
-0.122167245097709 1
-0.0532133200260045 1
0.139399728816971 1
0.125398556909575 1
0.177805816837461 1
-0.159790304182472 1
-0.115420159778463 1
0.116288473031107 1
0.122748996536426 1
0.0211798641518491 1
0.231626567855983 1
-0.0879523525436239 1
-0.0971050066971721 1
0.0447179035789687 1
-0.0356255626614736 1
-0.00151840325474365 1
0.0495439636037629 1
0.0374646517871143 1
0.0525632855587384 1
0.0429734284773093 1
-0.106038269671766 1
-0.0557640704103404 1
0.0443425952214085 1
-0.115476285477845 1
-0.0497255964075691 1
0.00586847372853732 1
0.0603224810086756 1
-0.0448896264545442 1
-0.022674803351268 1
-0.0504059487487409 1
0.224156843963702 1
-0.0594192438193234 1
0.0284442804614883 1
-0.0431409083598216 1
0.0327092713184928 1
-0.0267920057289132 1
0.0497283509859985 1
0.141800296113132 1
0.129513508790009 1
-0.0121497651564793 1
-0.116587507908241 1
0.128465745003832 1
-0.0215516170006295 1
-0.0638746842518801 1
0.165959867512271 1
0.0793034492707632 1
-0.120480095863466 1
-0.0532573793526643 1
-0.0192221157419789 1
0.0550994670671481 1
0.0781992229339825 1
-0.0336630602658975 1
0.108724437788392 1
-0.0668925885249887 1
-0.046117821552681 1
0.0370280615782878 1
0.108819294025685 1
-0.0656410668596717 1
0.0679890978831862 1
0.0553375323639287 1
-0.119182516181642 1
-0.0869084680576461 1
0.223584826613085 0
-0.0680453651836516 1
0.0331055362954114 1
-0.0690423706458075 1
-0.158574229458422 1
0.0314475717053844 1
-0.0824352151966729 1
0.100626137797892 1
-0.0870616107824059 1
-0.0458536981013869 1
0.0152737399378643 1
0.291361662127603 0
-0.0514437676041895 1
-0.0667933101786292 1
0.0272546709097485 1
-0.0264746734199864 1
0.00996528409060266 1
0.0271747740554599 1
-0.0826110370159452 1
-0.0213536497197771 1
-0.088731072444983 1
0.0314126638006003 1
0.0753325785338525 1
0.0607669213249711 1
-0.0699878243446628 1
0.0834181013203582 1
0.0378177301342684 1
0.0239736205713641 1
-0.0803165455485111 1
-0.135762834714064 1
-0.0494953845580269 1
-0.0668320003652408 1
-0.0873410832240739 1
0.0712295453324297 1
0.0316658858831468 1
-0.025122042363528 1
0.00402810012543768 1
-0.229215346615726 1
0.0375022442966082 1
0.119446723240174 1
0.00182563687707137 1
0.122600062642214 1
0.00432314987921309 1
-0.0130973598521526 1
-0.056116403951826 1
0.059344875675645 1
-0.0172426882286725 1
0.115875490573685 1
-0.0935738494105745 1
0.060860290459712 1
0.0511721442548739 1
-0.0474176904516331 1
0.0138034232823421 1
0.119690835690589 1
0.0368113169142796 1
-0.0914969630789607 1
-0.0471544768452176 1
-0.02063750116631 1
0.0984108132270701 1
-0.00341575582116152 1
-0.132739138343426 1
0.103415412340552 1
0.085158903412852 1
0.217379389316608 1
0.194106570713568 0
0.0600492815802315 1
0.0750548396120756 1
-0.0253661898640593 1
0.0114553153378749 1
0.0352400560611571 1
0.0826150153238036 1
-0.0205608758184542 1
0.032294692130679 1
-0.133144904716884 1
-0.00846462620423421 1
-0.0676905289739979 1
-0.0896366174767957 1
-0.0497964126650351 1
0.132213256949603 1
-0.0429742969835806 1
-0.042928842388745 1
0.0547558540782612 1
-0.0986057637031017 1
0.0807140309905479 1
-0.0227266353879363 1
-0.113126792204118 1
-0.0409128021878725 1
0.0383055789113372 1
0.00316366593573171 1
0.0757647509905509 1
-0.0354148260553841 1
0.0439298438311822 1
0.0181608028619224 1
0.0188895777428659 1
-0.0869571766878205 1
0.098263002054948 1
-0.0533177552062584 1
0.0689246868040626 1
0.0565931277649405 1
-0.140063797534553 1
-0.0315958462289844 1
-0.0229550476797168 1
-0.0773882952843664 1
0.111298159714523 1
0.00274288426908533 1
0.061809650824525 1
0.00962433444399148 1
-0.0712340470470266 1
0.0100970487731734 1
0.00777974568876508 1
0.0972792389351267 1
0.0957012651009455 1
0.1994989313452 1
0.0338665929949463 1
0.177715201954397 0
0.0318447010721021 1
0.0706099044219204 1
0.116468474423221 1
-0.0783231129141453 1
0.0586934388621725 1
-0.0316135381254703 1
-0.0366822596672305 1
-0.0577163837231398 1
-0.163416999892492 1
-0.100747603648828 1
-0.0617353803896485 1
-0.0374045032976491 1
0.0512071087888543 1
-0.110962634872577 1
0.0574561857553075 1
-0.0800648537344183 1
0.0443736160662833 1
0.018326144961673 1
0.028812647727473 1
0.024624390561163 1
-0.0193256968034042 1
0.0282296342951369 1
-0.104297952563727 1
-0.0630601275860511 1
0.182115474998413 1
-0.00768809151855312 1
-0.0444177776411032 1
-0.008502413531745 1
0.0550258167179005 1
0.114671256650506 1
0.0728570464634334 1
0.152983005503793 1
-0.105911009073763 1
0.0499164183681769 1
-0.0955858436869126 1
-0.0324537377028043 1
-0.107288989179525 1
0.122677987135222 1
-0.0105408464034264 1
0.0341573400101051 1
0.0863694536261334 1
0.0828632176616493 1
0.0670904266587954 1
-0.0542337606173132 1
0.0284206962235144 1
0.0408507521467238 1
-0.048532619309745 1
-0.0147522947453344 1
-0.0193161022314636 1
0.0536227787307872 1
-0.143950799574902 1
-0.156043046218126 1
-0.000732303703380306 1
0.0414229378766342 1
-0.0132752519990879 1
-0.0146129417605668 1
0.0338156724634443 1
-0.0340665103386232 1
-0.0899533121472898 1
0.0764771401509608 1
0.0916465335646171 1
-0.119959329993718 1
-0.170797085975234 1
0.0400333736143382 1
-0.0547573216744915 1
-0.115058602601306 1
-0.0256015434765219 1
-0.0510081746570886 1
-0.0703806460056037 1
0.0789394475707417 1
0.0767973631361898 1
0.106992814502443 1
0.105828403217357 1
0.199073938621436 1
0.0283696232310204 1
0.0432243592972731 1
-0.146380158803412 0
-0.125705856787898 1
-0.0346705429520801 1
-0.0520174601134961 1
-0.105999297342716 1
-0.0772000462129388 1
0.0528630308465269 1
0.0116277872466962 1
0.164882736424055 1
0.155890735227601 1
-0.0691797482098823 1
-0.0397334986341945 1
-0.0311153782494971 1
-0.0282011709093516 1
-0.0410831091286033 1
0.0219532253082233 1
-0.0894732403164696 1
0.103547433003668 1
-0.00773166370078961 1
-0.0260847428942876 1
0.0814402850001211 1
0.0251729789757097 1
-0.00958719402634858 1
0.157527944873302 0
-0.0604954889832039 1
-0.094735639531649 1
-0.0136699921436697 1
0.0265198396972911 1
-0.0522665820085433 1
-0.060416013619093 1
-0.00114878127497197 1
-0.0555419709239462 1
-0.0026128250288898 1
-0.258861121984197 1
-0.0659043017020597 1
-0.0348730418077984 1
-0.0927786043478281 1
0.171717802815885 1
-0.102502682316385 1
0.0486771409438453 1
-0.0582625887906764 1
-0.048029589833419 1
0.0851445417045756 1
0.018194932512531 1
0.155056498953078 0
-0.00322176980515276 1
-0.0997671846024583 1
-0.0873777053188538 1
0.0607589158607085 1
0.0293161449948185 1
0.145783217564252 1
0.0686446187050148 1
-0.0657507547125456 1
0.0673064307683928 1
0.0573894020202651 1
-0.101458911233758 1
-0.0338596359075177 1
0.0471638505443442 1
0.214137403062846 1
0.10857489684762 1
-0.0898607230188354 1
-0.0298127674434833 1
0.106412285989443 1
-0.0409643899252089 1
0.0693802006051038 1
-0.00753984054434002 1
0.0113596797984713 1
0.0120804506895498 1
0.021883165999067 1
-0.0703126987575677 1
-0.0305469403452246 1
-0.00295102078778094 1
-0.106782049577018 1
-0.0165659343371189 1
-0.0353370044149363 1
0.0240162406978753 1
0.114387752908541 1
0.0644311766688686 1
-0.0248733233609452 1
-0.00909248393117196 1
0.00755044218743884 1
0.0811256885168501 1
0.272173085758974 0
-0.0926121100458356 1
-0.0577759702418237 1
-0.0718688878043199 1
-0.223589151684728 0
-0.0504417210318153 1
0.13248162846273 1
0.0526857879153516 1
-0.0048856512735159 1
-0.0683927692532836 1
0.0730060473621719 1
-0.014723134060178 1
0.0233325088595795 1
0.0469112098523836 1
-0.112093574638752 1
0.0454532159394337 1
-0.0489710755481383 1
0.0763371862457222 1
-0.0117098326721699 1
-0.0315863624304611 1
-0.0833549465135569 1
-0.0446380935656931 1
0.0486731861840065 1
-0.102727356080342 1
0.0594609975748268 1
0.148665455102014 1
-0.0938982443800984 1
-0.102607767776928 1
0.0864887193067743 1
-0.0112742908259694 1
0.180863231533792 0
0.141034749411949 1
0.159010735914001 1
-0.0592267030038327 1
-0.0517559035763271 1
0.00536115866271623 1
-0.250406736106004 1
-0.0152448051710369 1
-0.0786513071275076 1
-0.0781219614788637 1
0.0738554378487676 1
-0.113689400351776 1
0.0381995581829957 1
0.100903499465214 1
0.0993576813975811 1
-0.0106215577736748 1
0.0125606421867463 1
0.0674969037199715 1
0.0823832837517541 1
0.00203059136216602 1
-0.148526752072419 1
-0.0166247910684028 1
-0.121407438002107 1
0.0322789660249173 1
-0.105645936159084 1
0.0372020263902526 1
0.00343633357633928 1
0.0528432482765364 1
0.0235113768375675 1
0.104747958206725 1
0.00504934154137982 1
0.0619439434052647 1
0.0296605661267401 1
0.057020825669082 1
0.00841596622579602 1
-0.0132103415618504 1
0.0731577124551599 1
0.0955206980089857 1
-0.0763726289708629 1
-0.0326411587890288 1
-0.0143540546288654 1
0.116241177711329 1
-0.097874455043484 1
-0.110767355340523 1
-0.0888991238632201 1
0.0444163302271891 1
-0.105311177310744 1
0.142657030619948 1
0.0657557370700261 1
-0.0311283759414035 1
-0.0428687222779117 1
-0.108118185918399 1
-0.0921530797417702 1
-0.0500476026095006 1
-0.00798124877990335 1
0.0879892377548807 1
-0.0274397029110972 1
-0.172619919869723 1
0.0200399135100875 1
0.103334076644488 1
-0.150801489204043 1
0.0148472489585897 1
-0.0832232724696292 1
-0.0594228643975374 1
0.0382236467734667 1
0.0901109803503222 1
0.032057540721747 1
0.0833693761158776 1
0.0894520569938762 1
-0.136152014082236 1
-0.0599573416225859 1
0.000816806903836719 1
-0.327238310203784 0
0.190839944308394 0
0.0348943527139315 1
0.124791112652699 1
-0.051467513810746 1
-0.0440919443076911 1
0.00826998882040827 1
-0.0862526107876685 1
0.044906772884371 1
-0.0492193030019895 1
0.130825235439138 1
0.0164732584972281 1
-0.111035222555256 1
0.0330842632008171 1
0.0242200129477422 1
0.0717218220346341 1
-0.133326276611736 0
-0.0393692448465318 1
0.0617202899185241 1
-0.106667988398194 1
0.0913455788015704 1
0.0180451385073175 1
0.00406226268581898 1
0.0321582314975262 1
0.0805703576654563 1
0.0273941843521955 1
0.0156289304199858 1
0.0738426664722327 1
-0.192987462869204 1
0.00384432660867997 1
-0.00630715453102483 1
0.0706244013592304 1
-0.0339160359351633 1
0.139089005821987 1
0.0166129042506504 1
-0.120909363405048 1
0.0661965143037597 1
0.072301542801205 1
-0.157936233657559 1
-0.160869129199831 0
-0.118951573978604 1
0.132550349450931 1
-0.113502318760399 1
-0.0461406626697757 1
0.107662853891348 1
0.104071366968136 1
-0.00532913430501969 1
-0.0826538642526239 1
-0.11797712751151 1
-0.211005087952477 1
0.00530639546610304 1
-0.0336550067344658 1
0.0850802419083449 1
-0.258369162857482 0
0.0313470964567192 1
0.0394328716812737 1
-0.0869302167753442 1
-0.0617446376921591 1
0.0280000684591945 1
-0.29409808818804 0
0.0295657940822975 1
0.094228029901059 1
-0.00136278334068702 1
0.180966314295859 1
-0.177851377326422 0
-0.0355442325862596 1
0.22242140066614 1
0.0599319277759611 1
-0.0518581083273024 1
-0.0730164089674693 1
-0.0440460924294756 1
0.194408514206901 0
0.125272431143736 1
-0.0115057758125659 1
0.145816401295761 1
-0.163691724572224 1
0.177155949442408 1
0.213213233554385 1
0.090864160151657 1
0.0137968725005064 1
-0.176842704004591 1
-0.00793607669482699 1
0.206813076181312 1
-0.0962963355359366 1
0.0411321417445956 1
-0.106688580314845 1
-0.142776175864754 1
-0.0613874736468543 1
-0.0346465748342004 1
0.0101760899524542 1
0.0270133815407829 1
-0.0978398597400591 1
-0.0227556076813393 1
-0.0299312847283212 1
0.0840263643896808 1
0.159699735316911 1
-0.0333290305824068 1
-0.0504012287618313 1
0.0893350504635223 1
0.0933652210837709 1
0.129286447326646 1
-0.0225686874451217 1
-0.0689171998569502 1
-0.150513352896663 0
0.0659938993825989 1
-0.118843483595602 1
0.05832622141574 1
-0.0220164133478874 1
0.0244346816430984 1
-0.0475883643442721 1
-0.0512781657013704 1
-0.00598277136124138 1
0.00166770728038458 1
0.13268446036557 1
0.0240967376446353 1
0.061968261782403 1
-0.0822800612603061 1
-0.0153127643947942 1
-0.0144241852884299 1
0.0440485977565379 1
0.0249497433068937 1
0.0475459734345815 1
-0.154701276725184 1
-0.0967657447254918 1
-0.092466024339827 1
0.0980653664589636 1
-0.107125326428756 1
0.104842269780107 1
-0.0489188057056635 1
-0.0633212444329147 1
0.0398733358094771 1
0.0775197345900152 1
0.0209954032541532 1
0.0175581733866334 1
-0.0111611534155584 1
-0.0702191389210839 1
-0.0121096269126045 1
0.0267057501658167 1
-0.0250925985842072 1
-0.0566715239527256 1
-0.0449693450224865 1
0.0309655289341191 1
-0.0792737962014033 1
0.0196439460594439 1
-0.00890729593706763 1
0.0729420534179072 1
-0.0394769705260562 1
-0.102650685339784 1
-0.0375056625100675 1
-0.0207486951949307 1
0.173465400899116 1
0.0618211938408544 1
-0.0703494999299036 1
-0.0220326213665101 1
0.00814366727665558 1
0.0121319293779369 1
0.119123796046245 1
-0.0569375767933723 1
0.078299358303632 1
-0.0871406128971688 1
-0.0703335682910379 1
-0.027272334067202 1
0.0464288573685968 1
0.079123153183846 1
0.0593523774915274 1
-0.0554696521825247 1
0.0288309378386772 1
0.0599054183130509 1
-0.0999273975121429 1
0.0948457476552635 1
-0.00731972498523607 1
0.09496530337122 1
0.0635564419652421 1
0.0089715123251195 1
-0.0415365452748967 1
-0.0861396839121332 1
0.0482985456048273 1
0.0860217685499057 1
0.0166544268728186 1
-0.0887989143062657 1
0.0436312973822342 1
-0.0988686997283228 1
0.0727530685148891 1
-0.0753436571688563 1
0.0860379318121708 1
0.131561756511067 1
0.133722109485104 1
-0.0100373745169845 1
-0.0650011056880317 1
-0.132437566593983 1
-0.149010788424238 1
-0.0415877681849772 1
0.126645237078722 1
0.0506413248138873 1
-0.029240768100043 1
0.0246543176593517 1
0.00401847653427417 1
-0.0426003018578199 1
-0.101985149761022 1
0.0796454091124034 1
0.0805271552579635 1
0.0627341109577484 1
-0.0594175968082409 1
0.0288310025203831 1
0.091332256407936 1
-0.128674548994151 1
0.0427222383408484 1
0.0906785572120459 1
0.0118657783431483 1
0.0241798319774834 1
0.0597856698992116 1
-0.0931810669919105 1
0.0190402840471848 1
0.0398541766812271 1
-0.0274963291230059 1
-0.0532677436664344 1
0.030858928721292 1
0.0374350688125709 1
0.0522320258340582 1
0.099447560738661 1
-0.0118880954808654 1
-0.0623490193558295 1
0.0431990194016184 1
-0.0615326721175757 1
-0.0473891384275687 1
-0.0557005573078494 1
-0.0568298563384216 1
-0.105640930769056 1
-0.0541359952534561 1
-0.194888968789422 1
0.0907811996247761 1
-0.23475007107347 0
0.0135175193070688 1
-0.0726056246176802 1
0.0930451545273745 1
-0.0602422986602598 1
-0.00630660429578697 1
-0.23660383229079 0
0.075617737239209 1
-0.0206982643216911 1
0.0696352543690101 1
0.0393350645505151 1
0.154647193789264 1
-0.00823823142386535 1
0.169725512975513 0
0.145106610405119 1
0.0930890039982759 1
-0.0968347273464546 1
0.00568072387486417 1
0.218420071351986 1
-0.0440155168794196 1
-0.0216418659707091 1
0.091315822920992 1
-0.00864592131776288 1
0.102959234263487 1
0.0146685367510347 1
-0.116747008980023 1
0.0465739654715412 1
-0.00240278774196709 1
0.0545287873342756 1
-0.0578814926831543 1
0.07554224139515 1
0.0553011898637659 1
-0.0242768018525568 1
-0.0124968255125887 1
0.181339063852076 1
0.00698052761792467 1
0.0178604541690752 1
0.0772887747945568 1
-0.0182389537000727 1
-0.0316894104623213 1
-0.044899413793311 1
-0.174456444320643 1
-0.0449101137248861 1
-0.00370155990243604 1
0.03599566778215 1
-0.094040858086071 1
-0.0162827532808009 1
0.0655876008328295 1
0.0568263835016323 1
-0.0465631702560908 1
-0.14229104675894 1
-0.157651397949772 1
-0.000420910848670093 1
0.119912979613228 1
0.000935282106526398 1
0.0529819853274422 1
-0.000779031162512489 1
0.179308424657971 1
-0.0192770750723278 1
0.170026249680973 1
0.0706968006184726 1
0.0932311392433275 1
-0.00025453691936337 1
-0.0832575227296433 1
0.0546709482635229 1
0.11778418390273 1
-0.120740326243325 1
-0.00171451164862159 1
0.0621280184103284 1
0.115173905338432 1
-0.104607261596328 1
-0.0329406172347963 1
0.173665533944297 1
-0.0666729697819878 1
0.0155799647341242 1
-0.0944568809049827 1
-0.124479240274459 1
-0.0719117806658174 1
-0.0380070072076512 1
-0.110405595595132 1
-0.00182991589919788 1
0.131259317624642 1
0.0236815898294548 1
0.0378382061164059 1
-0.0111390552928914 1
-0.00351320592676489 1
0.0768066368118527 1
-0.0496184074860508 1
0.133229919556908 0
0.0180533371517861 1
0.0126193501502157 1
0.0225089703984282 1
-0.0330077973687065 1
0.00194586008197002 1
-0.118762962921624 1
0.0384435378515608 1
-0.155939299411193 1
-0.0836370926771792 1
-0.0397379258978651 1
-0.0759407598016052 1
-0.00280855173103853 1
0.00185256869592201 1
0.145209650495117 1
0.17316007625512 1
0.16337327735962 1
0.0160745360580364 1
-0.0184709565192795 1
0.0952386368472773 1
-0.123616920820435 1
-0.0058472243903076 1
0.0877777218234741 1
0.189382280140994 0
-0.00657852610726986 1
-0.00610649554475556 1
0.0794108360408259 1
0.110611573382661 1
-0.180328587876646 0
0.0460978414746481 1
-0.094889564050469 1
0.0425935935317095 1
0.169810910446372 0
0.0114376943813542 1
-0.0474296122738311 1
-0.0972849598730271 1
0.0536728686602175 1
0.096616689280405 1
0.123166498228974 1
-0.0872800158333525 1
0.33504829532483 0
0.0475898718787268 1
0.387697786737454 0
0.0370987568510016 1
-0.119216894517522 1
-0.109694933979333 1
-0.183084443422245 1
-0.124519609478431 1
0.0602602927590464 1
0.091730093149144 1
0.0336101813191076 1
0.111638485995558 1
-0.0369730067284166 1
-0.0371137669804563 1
-0.0727620493485518 1
-0.0953659642780504 1
-0.141411642086429 1
-0.0543677658026383 1
0.00310775539734754 1
-0.0458637889892929 1
-0.00827012365965359 1
-0.172535297112064 1
-0.0793532811381439 1
0.0292813907858556 1
-0.146733857715367 1
-0.221350739573948 1
-0.0380448805906211 1
-0.0306663749782092 1
-0.134697939617486 1
0.0887064950006826 1
-0.0133874700091984 1
-0.143326617144978 1
0.0442730440354339 1
0.180953775602895 1
0.142916952890802 1
-0.0817507990352186 1
-0.109460191462413 1
-0.11624616493699 1
0.0199671722174511 1
-0.0962391171751548 1
0.0197085287543088 1
0.0149059130652498 1
0.0218162434102569 1
0.0382409279107301 1
-0.0394027007747585 1
-0.020178361139866 1
0.0243175354673732 1
-0.101013207779105 1
0.0193900858702857 1
0.0534626908990938 1
-0.0417629449654537 1
-0.0590265474319689 1
0.0795832850690284 1
-0.0695327692674223 1
-0.0714651169714995 1
0.118801905930582 1
0.087256313740375 1
-0.0436964375103831 1
0.0462201531039792 1
-0.223424316715846 0
-0.103313953976349 1
-0.0274395900966738 1
0.0204060943102504 1
0.069607429163368 1
-0.0500865652192792 1
0.0382128269433704 1
-0.0916933128434542 1
-0.0279964610463463 1
-0.0126984285351286 1
0.0154811835091097 1
0.0489945214969677 1
0.198488554462807 1
-0.0594696395820815 1
-0.140501145308806 1
0.109160014863233 1
0.0327342249198454 1
-0.18329870989191 0
-0.0229141925520846 1
0.0628709529764197 1
-0.170596688986164 1
-0.0528202676430415 1
-0.123390716409895 1
-0.0045958517172637 1
0.0607554905180313 1
0.0629916622223092 1
-0.0754591660289002 1
-0.164121872818403 1
-0.0807752129634821 1
-0.128273869510768 1
0.228391712407599 0
0.101241149363587 1
-0.0374329487470052 1
-0.050810979333293 1
-0.102135968555008 1
0.125477876330059 1
0.0282122294896152 1
0.0660601204013356 1
0.12942989531457 1
0.140835351999987 1
-0.0283621186254905 1
0.100003125081165 1
-0.128864253043205 1
-0.053771324842901 1
0.102455943016521 1
-0.194009936735104 1
0.013918226400861 1
0.021585579477418 1
-0.0386736886977156 1
-0.015546977612948 1
-0.0622437268277888 1
-0.109034833250224 1
-0.045133018053428 1
-0.0321335099021655 1
0.0126882819643697 1
-0.0369296029885569 1
-0.0256557717880331 1
0.0722817901193056 1
0.10784874555486 1
-0.102030762516538 1
-0.154183668600084 1
-0.00385630937387245 1
0.0874684946725355 1
-0.0943381833080239 1
-0.026671306237825 1
0.0018176412676771 1
0.0253512284717132 1
-0.0254842363954922 1
-0.043434528654585 1
0.115279280253344 1
0.0912705219479761 1
0.00492578620231446 1
0.00673309690853095 1
-0.0698986221696624 1
0.0497175236070305 1
0.0706651835154599 1
-0.00106186405677126 1
0.062414348732048 1
-0.137412502109287 1
-0.0909554334386789 1
-0.139223541885947 1
-0.00193896241722985 1
0.248314719330014 0
-0.0108073027276824 1
0.0584809844459117 1
0.0665514153773095 1
0.0762722817764738 1
0.142018217931029 1
0.0476925093941826 1
0.003735902058167 1
0.00845687151132934 1
-0.0339223691637107 1
-0.0544266541441775 1
0.0262298036181753 1
0.163444826185895 1
0.21500692648247 1
0.0262355900051147 1
0.0508254918267064 1
0.0308625757763227 1
0.153255428156519 1
0.13090604401602 1
0.119662821709261 1
0.0545921456737503 1
0.0895271389120771 1
0.0836772032811852 1
0.072052243916327 1
0.0669359686885569 1
0.0248220445010423 1
-0.0821899116914235 1
-0.0119692879604315 1
-0.163299918169644 1
-0.10866369001854 1
-0.0109972833323635 1
0.0543946817994085 1
-0.0689330108280665 1
0.0305405857072401 1
-0.036472532748315 1
0.112149286210273 1
-0.0478778391223088 1
0.138416752842319 1
0.0369130213558513 1
-0.0212792625312626 1
-0.124127634270981 1
0.0287327852349208 1
0.125708573200703 1
0.193984278712923 1
0.189776049961279 1
-0.0879406110201258 1
-0.188959368284898 1
0.0823343282730644 1
-0.00741327280971381 1
0.177376285840408 0
0.0503712274197799 1
0.215680052868238 1
-0.021884728995162 1
0.0641210625979734 1
-0.0519250924279424 1
-0.0214798127203582 1
-0.0574442570762322 1
0.0489072692116655 1
-0.0531555221923817 1
-0.0641329952086927 1
0.023151224696798 1
-0.0773427943661691 1
0.0788839951941562 1
-0.0711778352864829 1
-0.13682517652157 1
0.0924098288485351 1
-0.0331389553185748 1
0.168028257585081 1
0.230030955477476 1
0.0757409441823449 1
-0.00128140135160341 1
0.104506577545702 1
0.144558263793994 1
0.0368145810482333 1
0.115253910714395 1
-0.0528513183751197 1
0.0135845378818156 1
-0.0191368989738013 1
0.0891419258619484 1
0.0325449282812898 1
-0.0888145611897844 1
0.062633303792497 1
0.0611080596544798 1
-0.0246227088253081 1
0.0962409946200695 1
-0.255583019228554 0
0.0832399424903629 1
0.132831298238118 0
-0.0071090173520393 1
-0.00754327779602027 1
0.0152894142632157 1
0.1183497847559 1
0.00897095469840764 1
-0.0212445387531013 1
-0.156237080421272 1
0.0338006853220077 1
0.0487832532923566 1
-0.0488283213041356 1
-0.0190807831810741 1
0.0400425663584426 1
0.135543749309986 1
0.0369392349696596 1
0.00839855916907692 1
-0.0257923721651863 1
-0.0647010648114408 1
-0.131340342255127 1
0.0414012759384876 1
-0.00284022751828814 1
-0.0846873422378178 1
-0.0287861913048421 1
-0.0912551489978511 1
0.02638688783114 1
-0.00800230087026237 1
0.0759770470940052 1
-0.00876161647274132 1
0.153027373523233 1
-0.0322624090763398 1
0.0443309315658949 1
0.119178678914456 1
-0.0213115415151406 1
0.0869323704833593 1
0.0967348094468147 1
0.00248617693386072 1
-0.0373716943860549 1
-0.0970595510776069 1
0.131321080454161 1
-0.0591969690205441 1
-0.0138928322442256 1
-0.11274881582892 1
0.0245007987285302 1
-0.044487468835687 1
-0.0856528076815849 1
0.0138290408358647 1
0.0993335561985556 1
0.168774824700624 0
-0.0640692514481243 1
0.0529201244407179 1
-0.117119615036973 1
0.0421233573685216 1
0.0160338876425166 1
-0.0130817357892201 1
-0.0170964024803579 1
-0.220115220315942 1
-0.152020821471502 1
0.0200208408825777 1
0.000600581476780426 1
-0.127780618999179 1
-0.106834897855373 1
-0.00532861798916561 1
0.0191634881964357 1
0.306273080671685 0
0.0387169120229792 1
0.103351117364317 1
-0.0373288678015019 1
-0.0283238964867763 1
0.189546847123672 1
-0.126601929050667 1
-0.00732565103749781 1
0.114848683497424 1
-0.077117077916713 1
-0.0103688267894324 1
-0.0485531966859462 1
-0.0616030910381508 1
0.0640071088487067 1
0.0616217164581574 1
-0.122475480276015 1
0.126928213931201 1
0.329589464157167 0
0.115452907403733 1
0.0966300187499866 1
-0.0384419892957198 1
0.0679976061462061 1
0.0385060929154378 1
0.0201086146333326 1
0.0629071463345188 1
0.00914816103765269 1
0.0467635328921468 1
-0.0295441225052948 1
0.062561504423228 1
-0.0438242459005334 1
0.035171024795738 1
-0.0502912429302318 1
-0.0179891333313593 1
-0.0614912936733572 1
-0.0117089075528699 1
-0.0508234458157769 1
-0.0466241586210158 1
0.264224553544678 1
0.121962621801551 1
0.05660532186225 1
-0.0763534952898435 1
-0.191335324508384 1
-0.106537852242583 1
0.0652583083399711 1
0.0384711424579763 1
0.000921432038631822 1
0.0966990814770943 1
-0.0327017287056576 1
-0.258506375816195 0
0.0611630821089199 1
0.053060711522815 1
-0.0145105169659822 1
0.148524264034855 1
-0.00170263935388333 1
-0.153481807098975 1
-0.0500314458766395 1
-0.00805103711891161 1
-0.0731243517151987 1
0.0899975786027625 1
-0.0778433894639303 1
-0.0291342729282782 1
0.160397581595098 1
0.0161719587071078 1
-0.112356002275174 1
0.201254039951783 1
-0.0377681367055615 1
0.0178350367933185 1
0.121802600989125 1
-0.0132073040769577 1
-0.101443470236078 1
-0.0764287892859987 1
0.0707180617166605 1
-0.059654916294748 1
0.0160098872194789 1
0.152185204782756 1
-0.0541310294945676 1
-0.109675754846767 1
0.0324270238294733 1
-0.0730183546083257 1
-0.0431723682260274 1
-0.0987270475412935 1
0.0931546905672639 1
0.106115511157924 1
0.00988061619583907 1
0.0280481928028635 1
0.0326561052682984 1
0.0466950744865395 1
-0.0442363579489959 1
-0.0594948800499578 1
-0.0374889297513279 1
0.206115006804912 0
0.0171992748429586 1
0.0591955986115623 1
0.0678508494586082 1
-0.0242774132158781 1
0.00427308984134614 1
0.0757987454216152 1
-0.0106023519117215 1
-0.0225333937797424 1
-0.00323335394542598 1
-0.0837657936959055 1
-0.00601306836609483 1
-0.0413423698814656 1
0.0293723027285742 1
-0.15356518404823 1
0.0146959293909649 1
-0.0785869980918032 1
-0.0377037350575021 1
-0.0124820054697969 1
0.00321222306025736 1
0.0947270605387032 1
0.0278757619936086 1
-0.078978954294862 1
0.0120885604242976 1
0.0103327905966246 1
-0.122436185281194 1
0.0583947093651107 1
-0.0125472032098278 1
0.0188696211532737 1
0.000279605747350913 1
0.100569794990099 1
-0.0430213166916656 1
0.132095857180259 1
-0.156073644656899 1
-0.16581245866412 1
0.0891653860200252 1
-0.0721179822966684 1
-0.270157493512835 0
-0.0933653156715511 1
-0.109555619885864 1
0.0199552539296044 1
0.127838647053275 1
-0.016669412048584 1
0.0749364836061866 1
-0.0480442294699693 1
-0.037220189755534 1
0.0830497823234335 1
0.0421681159892415 1
0.00536009807334515 1
0.102181950010761 1
0.0342822090315713 1
0.0183952031395985 1
-0.150111850677274 1
0.0374074429944908 1
-0.0384414821103756 1
0.0815520802230468 1
-0.125051828673043 1
0.0960494602822264 1
-0.05235307606756 1
-0.0429956743300271 1
0.051928191128037 1
0.177993212715915 0
-0.235837455005147 0
0.0228830794703043 1
-0.0793846576808453 1
0.0429805038027542 1
0.0327378296723103 1
0.0746514233107142 1
0.0202644529404597 1
-0.0472491954819942 1
-0.076498893419854 1
-0.0941883077337664 1
-0.0893563486895191 1
0.0442141288396988 1
0.00805283516866714 1
0.0977584586742411 1
0.050269230030071 1
-0.00802093582284036 1
-0.0466497043890826 1
-0.0879811141546002 1
-0.135562865355284 1
0.0597959001960432 1
0.0956922859300346 1
-0.00674792386722277 1
0.10823075229937 1
0.0129733718867384 1
-0.0373333893503504 1
0.0232434979930993 1
0.102035765143895 1
-0.0180063809403145 1
-0.107611125589336 1
0.0633940286228675 1
-0.0972394516118306 1
0.075833362027073 1
-0.056308895579602 1
-0.0488164147379889 1
-0.0296242504371255 1
-0.0845956192839736 1
-0.0436541434842104 1
-0.0260361626469705 1
-0.0652904473664565 1
-0.156259054149243 1
-0.11831947533785 1
-0.110008702060229 1
0.0360378119650803 1
-0.080503633214989 1
0.103003395075104 1
-0.0357574589806734 1
0.162167257364504 0
-0.0104316905192717 1
0.0453104599309445 1
0.00414935569814534 1
-0.146354266178163 1
-0.0214220258223183 1
-0.161277217990941 1
-0.0136107842392972 1
0.0447173525988682 1
-0.0169853606266296 1
0.00462909037910006 1
0.0377241743420179 1
-0.0677325446759303 1
0.0491593370848179 1
-0.128638286261737 1
0.0802517750994675 1
0.158631113318389 0
0.023136632117934 1
0.10321092545403 1
0.0184388415121663 1
-0.0181277629605185 1
0.00428343052106795 1
-0.0801265916705499 1
-0.0949161372528801 1
-0.0300863232259897 1
-0.0758971719747795 1
-0.1490704199782 1
0.0818668652541197 1
0.0152663384071699 1
0.032837616417042 1
0.0158019958771558 1
-0.0214695224879095 1
0.0075111323407081 1
0.122139553654927 1
-0.0882045503375435 1
-0.268996860733812 1
0.0966221952663546 1
-0.0142856662770216 1
-0.0445793559829254 1
-0.131789033156418 1
0.0681261419142522 1
-0.143463038044943 1
-0.0676043972638921 1
-0.0463269932612766 1
-0.130711058557605 1
0.00619801004279831 1
-0.13635681860544 1
-0.0511325370958143 1
0.0300774053156913 1
-0.0181462537030398 1
0.0986983665610326 1
-0.0329651103604897 1
-0.121876200437848 1
-0.115545617541501 1
-0.058258086278413 1
0.0210695009076305 1
0.128256763792695 1
0.0847935716304418 1
0.144888542093306 1
0.0267791854792102 1
-0.0852126901550721 1
-0.0442273917331074 1
-0.303495177447002 0
0.115156492372942 1
0.0213363126280021 1
0.147052097670696 1
-0.0478162979874988 1
0.0268126585809162 1
0.0182398598411549 1
0.0664397376531028 1
0.0736869186206146 1
0.0787850738486599 1
7.91708372460016e-05 1
0.013066867009072 1
0.0687738649657873 1
-0.150945076717864 1
0.0599059046984533 1
0.066056145676218 1
-0.0247939423412111 1
-0.0944077868207762 1
0.123585239479326 1
-0.149819640021864 1
0.0247721260087673 1
-0.0662962157172905 1
-0.0311986132779071 1
-0.0451743937757574 1
-0.0618569602768286 1
-0.0653779619539394 1
0.0166001505260135 1
0.114428754286988 1
0.0223467717897635 1
-0.0228996936795022 1
-0.0513487498937151 1
0.187341503860769 1
0.0777185348212083 1
-0.0258589065017878 1
-0.0134814496703648 1
0.0361507066835531 1
0.0164749921075633 1
0.0737803389697242 1
0.0244203176421543 1
0.145997950672764 1
0.0202422886634008 1
-0.0180337737735498 1
0.047928617520226 1
0.0426708236135571 1
0.0265763596099445 1
0.190150977421675 1
0.0609471803072168 1
-0.04095492156918 1
-0.179813586921637 1
0.118482708974905 1
-0.0370865473833803 1
0.0061232836746949 1
0.056095244402418 1
-0.0200699658623911 1
-0.0236414612894192 1
-0.0605196772392293 1
0.00973031849593026 1
-0.026971897426087 1
0.295113367162343 1
0.102290323029915 1
0.0565271789330756 1
0.0289807643301998 1
-0.033870532791505 1
0.0555013134566297 1
0.158563628200291 1
0.0654821374026855 1
0.0120898332460072 1
0.0243971678175383 1
0.0871478752678115 1
0.208744747560534 0
0.107132701472927 1
0.0680435000241568 1
0.0633619086861713 1
0.105898010691396 1
-0.0613273368381944 1
0.00107725460333431 1
-0.203016204567432 1
0.120656946649887 1
0.0485980583715257 1
0.013884156122848 1
0.0459471285101144 1
3.21161250963903e-05 1
0.193417957187774 0
-0.039311868079489 1
0.0258706260260332 1
0.0521236736856078 1
0.085694413801979 1
-0.025826712888649 1
0.147135022124539 1
-0.0262939950800016 1
0.0100870160690996 1
-0.0242109750162992 1
-0.0173028998869285 1
0.0146365362303007 1
-0.129452572600258 1
-0.0426935314074082 1
-0.0616669753402891 1
-0.117903767550117 1
-0.01337835706117 1
-0.00270220690089226 1
0.0817922725670718 1
-0.0627300257732518 1
-0.0404796845146293 1
0.15373589675846 1
-0.317608175259337 0
0.0826448255047126 1
-0.0382811259167207 1
-0.055543591789962 1
-0.00858982926641778 1
-0.161914968022539 1
0.116529813537243 1
-0.0455141687312405 1
0.0605897907080246 1
0.0863523434017984 1
0.0399887009242624 1
-0.084501199214283 1
0.243579350284411 0
0.221776402570451 1
0.0480875531510043 1
-0.000135688825162723 1
0.0946952366670293 1
0.0275933296336096 1
-0.299286491786713 0
-0.0885169735712612 1
0.314138596871272 1
-0.117012633748665 1
0.00612960624674318 1
0.0489909110476603 1
0.023827324240119 1
-0.00574378559007939 1
-0.0674617935757679 1
-0.0134898602453329 1
-0.0272646413802856 1
0.0388154318712497 1
-0.0428507447184907 1
0.0837680462846863 1
0.0634443473786202 1
0.0116066121386408 1
-0.0359131509310708 1
-0.112015515420064 1
-0.0965500714571372 1
0.0533715111671581 1
-0.00663701150101753 1
0.100164148242265 1
0.108471666128965 1
0.133987926388895 1
0.131883355866887 1
0.0297042927373593 1
-0.00767950559273073 1
-0.116870898163461 1
-0.0366898969831076 1
-0.0417850244785702 1
0.0146271568557651 1
0.0120146178700095 1
0.17019631664234 1
0.126655291007164 1
-0.15289997174054 0
0.120014867748071 1
0.0245918880388614 1
0.0208893247870283 1
0.025845222088207 1
-0.105540652566525 1
0.018446679893823 1
0.0421056527452561 1
-0.0774500482281087 1
0.0544926579350577 1
0.0406786441758883 1
0.000629874786485449 1
-0.0904756688614012 1
0.258815041787999 0
-0.063183138223826 1
0.399599393754996 0
0.0219441298073629 1
-0.0648755403913944 1
-0.00606999156631868 1
-0.133233478322766 0
-0.0366515044868764 1
-0.014826778855279 1
-0.0665703630686784 1
0.0130591147502324 1
0.0306753017711732 1
0.0686005365226154 1
-0.0399783245242523 1
-0.0463607167554291 1
-0.0107433650032276 1
0.00891533496507108 1
0.101448534842098 1
0.166250935439097 1
0.0571107718683887 1
-0.150612159462133 1
-0.159801421418972 1
0.0323245201745956 1
0.0318569117779041 1
-0.0319330334837742 1
0.0439202385468562 1
-0.059558815821274 1
-0.00365158572107947 1
-0.0707600159501302 1
0.05081048848395 1
-0.0315100076867849 1
0.00702461900358926 1
-0.0218643263076623 1
-0.0344231580545416 1
0.0549550755495334 1
-0.200864022209582 0
-0.237510754960761 1
0.0303865608581825 1
-0.024030685716288 1
0.00908872727961259 1
-0.071238486210647 1
-0.0621129469403761 1
0.0104701269685993 1
-0.00760365241854377 1
-0.0122412709938607 1
-0.0597287254589139 1
-0.00971951379532543 1
0.0563174126394386 1
0.0228462296898034 1
-0.0920353429185112 1
0.160190340306723 0
0.0888820304471888 1
0.10016072086399 1
-0.154054204593151 1
-0.0855822714214243 1
-0.258057012072847 0
0.0730830089081883 1
-0.0469918521370364 1
0.0693812814469005 1
0.0874794483649654 1
-0.0235411790061273 1
-0.0355264828275993 1
0.0935780988003029 1
0.22925784992918 1
0.249688182668505 1
-0.0290605205338161 1
0.0690861510706117 1
-0.121130003172821 1
0.0408374553644077 1
0.0263408739103675 1
0.0631827084022162 1
-0.000899832966027891 1
-0.133462462890563 1
0.0212107224503718 1
0.127172849664191 1
0.113703569105449 1
-0.0505497698189585 1
-0.000431482168576684 1
-0.253715985740104 0
-0.118933572366713 1
-0.132658293167201 0
-0.0599072643015193 1
-0.0235366061657351 1
-0.00900683570963965 1
-0.049505440191458 1
-0.0288235785551514 1
0.052703251079397 1
-0.000454258509291105 1
0.00558242231138225 1
-0.10449237997513 1
-0.0199291265079914 1
-0.101273251898309 1
-0.147292006383834 1
-0.107315921494582 1
0.0566243746840154 1
0.0092035871250399 1
-0.0820497755445097 1
0.173133938929088 1
0.19961761017355 1
-0.116299794301362 1
0.0830438832947821 1
-0.044296667234632 1
-0.0386488146226687 1
0.149864756731656 1
-0.0940209417074735 1
-0.0860899790654834 1
0.0264465743700015 1
-0.132630495768954 1
-0.0110187941727375 1
-0.0413896517321358 1
0.0406205906964819 1
0.0867173870937415 1
0.0827202504418386 1
0.0332020399193115 1
0.0814251587185544 1
-0.0257682193984969 1
-0.0293415438901229 1
-0.0184034722355787 1
0.0396254815094076 1
-0.17241224302016 1
0.0387707655925971 1
-0.0622889531558661 1
-0.0192906412021555 1
0.0799857899058692 1
0.0979552426980829 1
-0.0690418959553327 1
0.0340150930046387 1
0.00396144809814397 1
0.140063032553862 1
-0.129874771230896 1
0.00153546568356783 1
0.139315485878667 1
-0.0753955455421952 1
0.116774564057833 1
-0.136535512892022 1
-0.026339871312932 1
0.0618107397123152 1
0.145269163246177 1
0.00330142324757394 1
-0.0840781939655841 1
0.105052796650341 1
-0.0143348093222 1
-0.0880597726952153 1
0.185663634398074 1
0.08767779665238 1
0.151512950029521 1
-0.107041153363879 1
-0.0239075923518821 1
-0.070867718750879 1
0.0616728566820898 1
0.0129001498071086 1
0.069179347497057 1
-0.115144022647762 1
0.174227390506998 1
-0.105477586047529 1
0.00890250435477301 1
0.0545864565550939 1
-0.0176112463408608 1
-0.0602496701068874 1
0.0127400688554155 1
0.088518312569786 1
-0.0354874947349631 1
0.0372863992810094 1
0.164982835425713 0
-0.0436572612830438 1
-0.0245124898442655 1
-0.0524782275564986 1
-0.143361659879895 1
-0.0188627993659674 1
0.0848581483053121 1
0.0782991602432153 1
-0.152825104802918 1
0.0771795460462305 1
-0.0262552945843155 1
0.0578755187577887 1
-0.030267187064196 1
-0.0281720748563356 1
-0.0570212010102641 1
-0.0225559030252469 1
0.0441676040066629 1
0.0539575357369857 1
-0.189375029099083 1
0.0790807373959524 1
0.0179302147719684 1
-0.0434495551648046 1
0.194559208078119 1
-0.0256485694884125 1
-0.0748965476671651 1
-0.0445053039273545 1
-0.0123320682104893 1
-0.213495422780668 0
-0.104685909662676 1
-0.0475626259050912 1
-0.0231701833784541 1
0.115835718344589 1
0.234053547445908 0
-0.0170684865668547 1
-0.0858348185432377 1
-0.0468187480101633 1
-0.0356166970190041 1
-0.0428397075455752 1
-0.10319246574798 1
-0.0259030354145875 1
0.0157559187112608 1
-0.039917947944333 1
-0.0490978921829498 1
0.0417322127787813 1
-0.175324744981786 0
0.150060502152031 1
-0.104144872899107 1
0.141519993438573 1
0.0246116503712997 1
-0.0333466020543996 1
-0.151998986430053 1
0.115719664464811 1
-0.137154423719104 1
-0.110906827304889 1
-0.0207451880729999 1
0.0955762601604029 1
0.12214458911554 1
0.0330671086968225 1
0.0328499364222925 1
-0.0537913429311034 1
-0.0948313095429013 1
-0.0821368396917986 1
0.104576579388177 1
-0.0271492580858403 1
-0.0267079315004435 1
-0.0307599643517658 1
0.0487629075922377 1
-0.0208155675319649 1
0.162216829007318 1
0.0482682106633896 1
-0.0391671927789373 1
-0.0720356525768473 1
0.0634242937981337 1
0.106438631136184 1
0.0298100452563232 1
0.0608261512073388 1
0.0675112564207908 1
-0.0567428895195166 1
-0.0991894141001576 1
0.045529011972228 1
0.119134635290498 1
-0.0569615819920356 1
0.0496007878027478 1
-0.01465538659835 1
-0.0279759480432104 1
0.0466343644456776 1
-0.0488206063129757 1
0.00305976276907787 1
-0.201173389467756 1
0.0926855782054239 1
-0.144024950367869 1
-0.142132608048764 1
0.029588532641038 1
-0.11103638735557 1
0.00950414311864504 1
-0.116591212101012 1
0.118446333278914 1
-0.12258719277751 1
0.0013469882740121 1
-0.0216175468301629 1
0.0185168733934652 1
-0.0771716295671177 1
-0.0427048095160818 1
0.0139812244920055 1
0.111630151242674 1
-0.0571117896928959 1
0.128503769632948 1
-0.0278136420383517 1
-0.00329531559709937 1
0.0980315772706844 1
0.0108486898645726 1
-0.0789767732505592 1
-0.0785198127715922 1
0.0253440314856364 1
-0.0572935903068022 1
-0.0157719113091656 1
0.0768417653056524 1
-0.0091974248409461 1
0.0375430107616362 1
0.130027620758347 1
0.152774919484105 1
0.0706160896732312 1
-0.0600550742495146 1
0.11480585686757 1
-0.0621654439432106 1
-0.0331281063162847 1
-0.0188630025928062 1
0.00459001708134605 1
-0.161534215360149 1
-0.0741226924382198 1
-0.00882906288580342 1
-0.00389068166960767 1
-0.0457232276983609 1
0.0726443876680823 1
-0.0573522181405912 1
0.0406105651007003 1
-0.0384650863163828 1
-0.0955067809493546 1
0.0590813783480594 1
0.0567651331456642 1
-0.0818007991127781 1
0.0217610465411711 1
0.17220486008886 1
0.0490246660928463 1
-0.147379782996616 1
-0.025127813682961 1
0.0652357927490273 1
0.0664327854458349 1
-0.0215791567946048 1
-0.0656893242331568 1
-0.125291659947528 1
0.0929122106661803 1
0.0929472769802973 1
0.168615283023374 1
0.0535387010766463 1
-0.0364139957144367 1
0.130368024844052 1
0.047094022298362 1
0.0808644411464118 1
-0.186364428252384 1
0.0201638147666326 1
-0.093618066312436 1
0.0306196437108478 1
-0.156457140990642 1
0.0631780820295611 1
-0.0975645191188247 1
0.152961629357011 1
-0.132388528816363 1
-0.145831414827622 1
-0.0798792291289352 1
0.0391703874092596 1
-0.0453579190185819 1
-0.105423649964575 1
-0.0474801088162129 1
0.0211863014004342 1
0.104244713974368 1
-0.0489985967141274 1
0.142311887500951 0
0.135814594669786 1
0.0841239836003183 1
-0.0889146609363571 1
0.0458587359782746 1
0.0149730795430591 1
0.0961779198203978 1
-0.0165536985693599 1
0.0275646171874549 1
0.107239953487389 1
-0.138338188252252 1
-0.16084214490158 1
-0.0920793837170087 1
-0.0910679667880545 1
0.040148024382324 1
0.153221405040749 1
0.0386993621309752 1
-0.0383291110774506 1
-0.0496184744183442 1
0.0509704213808578 1
-0.0920963369653381 1
-0.0385702697647871 1
-0.0754649743809333 1
-0.0487486835034462 1
0.174331795044531 1
-0.0415472180133003 1
-0.0315729573430102 1
-0.0281908739357055 1
0.0964882558697695 1
0.000266304497777022 1
-0.0950613034681771 1
0.00261528945981346 1
-0.170578602501939 1
-0.0390375412646409 1
0.0698641611858645 1
0.0111144035418588 1
0.042967864619232 1
0.02943569598819 1
-0.0305120194294567 1
-0.120185950837795 1
0.00995965088691553 1
0.0647287000355192 1
0.0969736504617099 1
-0.0426989335867453 1
0.0654508748593895 1
-0.099014065435401 1
-0.191743992367649 1
0.00173397339847832 1
0.0198735881569907 1
-0.104069263716575 1
-0.0211616395431868 1
0.0259681250390715 1
-0.0321664587596457 1
0.0517141624166565 1
0.0982579842896564 1
0.132661968332622 1
-0.0245384742256579 1
0.10303888625269 1
-0.0822276808206651 1
-0.0247403179737025 1
0.148464244710614 1
0.0742912206371911 1
-0.0436680813741004 1
0.115126448141893 1
-0.00503402812815259 1
-0.0725886871368945 1
0.128148005726947 1
0.110235758986065 1
0.113779876099893 1
-0.0123154685872452 1
-0.0189360929632677 1
-0.0922704499409376 1
-0.0376064358463741 1
-0.100191317680725 1
-0.192406516187862 0
-0.106031488379249 1
-0.106585434944879 1
-0.0185107543633688 1
0.0624863257898631 1
-0.0209118747445926 1
-0.0333599783758188 1
0.0440375449030091 1
-0.034370129060058 1
-0.0751783247478296 1
-0.0465897024304681 1
-0.0575557095026065 1
-0.0428165798177355 1
0.0720838960637216 1
0.0233705734263838 1
-0.00311882122875394 1
0.0443101703220839 1
0.108131540002261 1
-0.152595739541298 1
0.00736112658744244 1
-0.0797630852061855 1
0.0824773711254044 1
-0.00846496135643808 1
0.233580787576315 0
-0.0052214004339731 1
-0.0138078346445927 1
0.0151097012128526 1
0.0627024959156016 1
0.102409043154391 1
0.160882833431007 1
-0.0432248379506913 1
0.116392871537719 1
-0.0131436458739334 1
0.00444559781366653 1
-0.125433877634894 1
0.0894384625170308 1
0.0355851639355542 1
-0.0765241846767603 1
0.0340262295587492 1
0.0126555320667703 1
0.108427641107025 1
-0.0604147575825759 1
0.0704893849989052 1
0.011616417463564 1
0.121498690274149 1
-0.0935458757616898 1
-0.0403728884411237 1
-0.079237250277387 1
0.00946791567333489 1
-0.113897922435105 1
-0.0638658809575526 1
-0.0375432458680085 1
0.0971447093408638 1
-0.247517879980356 1
-0.0819309543263762 1
0.159005883198058 0
-0.0992724409205517 1
0.0509812038060196 1
0.0776411548123443 1
-0.11076801778361 1
0.0055744523816887 1
-0.0209583268785769 1
0.176198531764926 1
0.0416119931417444 1
-0.0674359274930553 1
-0.0479361144509067 1
0.0932098236888592 1
-0.175421033975798 1
0.158609427826598 0
0.180167245041173 1
0.0505346264938786 1
-0.0213175194079113 1
-0.0204331017304866 1
0.220259747927107 1
-0.0744011095667975 1
0.200471910009308 1
-0.0369457945693391 1
-0.00880774818861476 1
-0.167249998146889 1
-0.164650950016056 1
-0.0555500188452672 1
0.0684656408005154 1
0.0604696799575656 1
-0.00917103719359762 1
0.102628656274046 1
-0.016772333276573 1
-0.147638685770829 1
-0.0763138827524959 1
-0.00764938961165559 1
0.110214430098214 1
-0.125131350516338 1
0.190795166897607 1
0.0470859141957312 1
0.078540012721609 1
-0.111518215447544 1
0.0739992112598165 1
0.253319229201666 0
-0.0886402844687477 1
0.242208576206098 0
-0.00204300404355689 1
-0.0858786903612863 1
0.062764298817822 1
-0.0350456020854601 1
0.0812629748935626 1
-0.0201215936456867 1
0.103643231958023 1
0.048415982127094 1
0.153065076966164 1
0.166561265219097 0
0.0162773016776542 1
-0.0234267901321934 1
-0.0104257107898457 1
0.045177320220763 1
0.00143760826086911 1
0.045838351280552 1
0.0209717167931445 1
-0.0988851023630408 1
0.132791804237796 1
0.104564966166105 1
0.0109125894704853 1
-0.0247626567253175 1
0.00773319313637042 1
0.0451907255027712 1
-0.0657799448784283 1
-0.0984604502421491 1
0.0284320305620169 1
-0.0219941151837032 1
-0.0317272701736135 1
0.122448313923462 1
0.0352635716512147 1
0.11195045607199 1
0.0428036126130514 1
0.0565466549368807 1
0.00976791145345422 1
0.0062192447259766 1
0.275528473843247 0
-0.116905882906456 1
-0.0457459725061276 1
0.0534239074149187 1
-0.0196002121120005 1
0.0139252046359104 1
-0.0517653319545233 1
-0.0366729663142405 1
-0.0271396043183909 1
-0.0556122591151463 1
0.0210170344679506 1
0.00775329395658844 1
0.0321172919460999 1
-0.0792745724282988 1
0.0235185576061478 1
0.154352027056983 1
0.0515165389452619 1
-0.108664624299102 1
0.00649891468197934 1
-0.0390287694263416 1
0.117211223813961 1
0.00161836282730259 1
0.0249856429347642 1
-0.0854857851729346 1
-0.0723449505038532 1
-0.0547843863514825 1
0.0629771956125595 1
-0.117437717072031 1
0.00528284164704591 1
-0.149291029579096 0
0.0337830023692657 1
-0.0768838061391645 1
-0.0562160012485797 1
-0.117581093100354 1
0.0225753287270302 1
-0.0527439779167895 1
-0.0454291362070643 1
0.000511599430210598 1
-0.0461376142352887 1
0.0697175694566085 1
-0.0599420782735193 1
-0.199796613919794 1
0.0657653162065374 1
-0.0510341961374486 1
-0.278218029972006 0
0.113084137043236 1
0.134992431378111 1
0.00527495779520018 1
0.0353105850335352 1
-0.0590069041623327 1
0.0780953848024099 1
0.00450128100632713 1
-0.075901797965177 1
0.0874141961088188 1
0.09416140889084 1
-0.0109773657144598 1
0.153678413526745 1
0.172738290302125 1
0.134662221757417 1
-0.0410475978159127 1
0.0727565534571682 1
-0.053460978046589 1
-0.00046537346984097 1
-0.12868401799669 1
0.25753697558161 1
0.0591783488304172 1
-0.0590101040703205 1
-0.140343097148878 1
-0.0740450376151391 1
0.0579796517702566 1
-0.00251708919129605 1
0.0568973886825194 1
0.12923967298924 1
0.0705601845059949 1
0.0998225713516453 1
-0.0443126123341055 1
-0.0887377973507627 1
0.16234498050007 0
0.124145611239722 1
0.0514549498946854 1
0.0374422481950012 1
0.034027070144046 1
-0.10873142941227 1
-0.0141145433895389 1
-0.0682353624071217 1
-0.0972044223034407 1
-0.195666575244054 1
-0.13279311089612 1
-0.0201495192562785 1
0.064346757140476 1
0.025885341196524 1
-0.041820229807776 1
0.145204898264807 1
-0.0878840438742424 1
0.0457303838393778 1
-0.0484030759847872 1
-0.112795771242814 1
-0.169185842314247 1
0.0988453508560159 1
0.021653374721091 1
0.0498041991816833 1
0.0351710080234056 1
-0.0191844910795826 1
-0.224884674624693 0
-0.0256783090007395 1
0.180746749463577 1
0.026870421495095 1
0.145667146989204 0
-0.00787840134636909 1
-0.0355045433514069 1
-0.206034658986745 0
-0.119160055144689 1
0.00362465558961994 1
0.00865664643396952 1
-0.10278774211641 1
0.066076964591408 1
-0.0856751650432206 1
-0.130968785766544 1
-0.0149870881564959 1
-0.150390215068391 1
0.100550156832809 1
-0.0114504091081043 1
0.0557509977787414 1
0.00322947303620253 1
0.0780344783932205 1
0.135656986339449 1
-0.204452006678802 1
-0.00329433472609945 1
-0.083092406428993 1
-0.0763427285971597 1
0.0105034973749995 1
0.157010353545049 1
-0.13310357346611 1
-0.0640597265891339 1
0.0219037843732855 1
-0.0403821221381802 1
-0.017783671420388 1
-0.0372195683881416 1
-0.176004981071924 1
-0.00420564673074446 1
0.0687763901246101 1
0.198622622065564 0
-0.0194108869755615 1
0.0642041544147217 1
0.0064330383794727 1
-0.0335707784331743 1
-0.0110738492192448 1
-0.0233326264168651 1
-0.00273139220342805 1
-0.0673857694022789 1
-0.0234268613502768 1
-0.204755327991629 1
0.00240725394377961 1
-0.128552477453749 1
0.0701932983946257 1
0.0749312148109728 1
0.0311670615067175 1
-0.0655925228339024 1
-0.00422727406807492 1
-0.0405411692940143 1
-0.151439804251573 1
-0.0906164557796072 1
-0.1474504474083 1
-0.0869235178368986 1
-0.0622145259811727 1
0.0982184142860055 1
0.087664883191563 1
0.132215618592704 1
-0.171447732215041 1
-0.288970621155374 1
0.0756042385790472 1
-0.0122663088001893 1
-0.0127035041089613 1
0.0522175816616711 1
0.00346072435721518 1
0.0947946051021188 1
0.00849938291220403 1
0.0313182407489105 1
0.0236735571408648 1
-0.0129686787844038 1
0.0461545744209486 1
0.184499037331526 1
0.0517199165510204 1
-0.0587260571122672 1
0.0918906370652818 1
0.0311414939749002 1
0.00635797366875293 1
0.0172553115250645 1
0.0652438074977204 1
-0.0598982380543855 1
-0.057804926308816 1
0.116230465498693 1
-0.0388162254930251 1
0.118537690445722 1
0.095671642453772 1
0.0515982399635805 1
0.0570517073571844 1
-0.0721142666832846 1
-0.0266949178122617 1
-0.0887450015890566 1
0.0181514250093203 1
-0.0226886418693632 1
-0.138704193555162 0
0.0457874479241989 1
0.0102730007128168 1
0.07196454921286 1
-0.105630121137682 1
0.0334129550545831 1
0.286112804383595 0
-0.0484154102256567 1
0.112557996940965 1
0.00015483074031873 1
-0.0486373685667765 1
0.102183575232578 1
0.0902325463910252 1
0.155277184436955 1
0.000599553895928702 1
-0.142006517784594 1
0.0472109750069838 1
0.0213257662084815 1
-0.131135626525036 1
0.0429153872864766 1
0.102233677386054 1
-0.0171403563873384 1
-0.0136445674920563 1
-0.0581108147696169 1
0.247175193910299 0
-0.13445947208471 1
0.0213502093617776 1
0.0970655552921542 1
-0.144782176846913 1
-0.231869931335975 0
0.0646471368203859 1
-0.215202292767779 1
0.252135960719894 1
-0.19563575297876 0
-0.0632912044625748 1
-0.135600523164623 1
0.0516554060342396 1
0.0324049989139637 1
-0.0345548954460694 1
0.0935401010745449 1
0.0219223243423975 1
0.11951308317077 1
0.116302115299273 1
0.00734814184754581 1
0.0455832310417299 1
-0.0718168560150437 1
0.127787043586579 1
0.097093314112301 1
0.120172844129309 1
0.0431119083195099 1
0.157997978890459 1
-0.0402231385837206 1
-0.101765883199732 1
0.0162638438607883 1
0.044855642086304 1
-0.018813202809247 1
0.123931205604736 1
0.0391276288595228 1
0.000383782903041897 1
-0.197137934330292 0
-0.0442337321612197 1
-0.00122219842559702 1
0.242487961355679 0
-0.0309309319263241 1
0.18557849873002 1
0.00580822189880317 1
-0.0251919942786514 1
-0.0291215957163437 1
0.0719945159410605 1
-0.0562806976676828 1
0.155485316433814 1
0.057731222063698 1
0.0914715682258742 1
0.0312568433391147 1
-0.0114506363173654 1
0.0108995347457526 1
-0.0650064020737727 1
0.0426462750461944 1
0.011345605327467 1
0.044257126655304 1
0.128915553499955 1
0.0097011915363377 1
0.18971577536172 1
-0.0163267792107252 1
-0.0628064170775332 1
-0.28787083616856 1
0.0377197931107347 1
-0.00735737870399253 1
0.105299182302699 1
0.105359693581838 1
0.00218731177000196 1
0.130963001359709 1
-0.196576454377419 0
0.177493631196931 0
0.0788262010106166 1
0.0112845750487263 1
0.0695839106113804 1
0.0487871011039791 1
-0.022228997900867 1
-0.0842753568753954 1
-0.0494425944925063 1
0.151255020264891 1
0.0455839140403496 1
-0.145121043811123 0
-0.264941568065098 0
-0.0579591216994317 1
-0.0235200827274375 1
-0.0896746826456073 1
0.0918510589699671 1
-0.0956981176110294 1
-0.152766529753322 1
-0.0861213674184161 1
0.00117915875100049 1
-0.093961684007642 1
-0.0138040118500576 1
-0.0718374216931434 1
-0.130775079682076 1
-0.0869878068694746 1
-0.00815069818158269 1
0.114157377101849 1
0.0136010515299373 1
0.0179214156916902 1
-0.107475251098601 1
-0.106007190736607 1
-0.0975367491326664 1
-0.0377389339831019 1
-0.0619499389451609 1
-0.0256715980019156 1
-0.0785848476640408 1
0.056611872409213 1
0.0289726585473466 1
0.0287818841558794 1
0.0695209141881554 1
-0.00351821095155288 1
0.125243080446834 1
-0.167663507500825 1
-0.102198596662872 1
0.0106374670849811 1
0.067364621750085 1
0.0396342259222593 1
0.0346858635746469 1
-0.154451212831621 1
0.0212780372252359 1
0.154781403753909 1
0.0721040753356209 1
0.0781580147182675 1
8.62951179875122e-05 1
-0.159419947319106 0
-0.138437562125754 1
-0.103721694875749 1
0.0238971700859881 1
0.0254013981766125 1
0.0901273782877763 1
0.115353727096988 1
0.00081142916841502 1
0.0142028348668283 1
0.138515778570811 1
0.0352351571512555 1
0.0708342905210152 1
-0.0218545002175578 1
0.0731011225875009 1
0.0206919137801766 1
0.0193029378101907 1
0.0697120362577875 1
0.0429762304018844 1
0.010142165608693 1
0.0272919402017618 1
-0.0143681234216871 1
-0.0289444717573783 1
0.0398878804321161 1
-0.190886594566936 1
-0.0363734012692028 1
0.0775222591128052 1
0.0407726079564566 1
0.002327146284563 1
-0.147896068945449 1
0.0910723760981235 1
0.118352075066399 1
-0.04631243819475 1
-0.0748722811905991 1
0.069409379594678 1
-0.0918395729195361 1
-0.0355172027600511 1
0.0979085309885036 1
0.278954295959459 0
-0.0424378386783994 1
-0.156338858630903 1
-0.117652041485505 1
-0.0939047648877232 1
0.0100017360959198 1
-0.0462694216250229 1
0.252643023314172 0
-0.0885846229296888 1
-0.101557963879329 1
0.0585343511065882 1
0.0048343721802124 1
-0.143334578593549 1
-0.0449812016431086 1
-0.131733550114019 1
-0.222908843193331 1
-0.0457320459491457 1
-0.019344817084057 1
-0.125903135484437 1
0.0962746736943235 1
-0.058184548122456 1
-0.0535595543568276 1
-0.133712927558987 0
-0.00573952696220176 1
-0.054590810618512 1
0.0286192045997846 1
0.0216893342777852 1
-0.0179439636356419 1
0.0121189378959974 1
-0.0640842379396369 1
0.123887773262426 1
0.108683865902198 1
0.0401401819194136 1
0.088246139167152 1
-0.0352032798863916 1
-0.102545618254183 1
0.180426557536063 1
0.07513087020994 1
-0.0730947821097186 1
-0.0165757379813997 1
-0.0295951783093751 1
0.0291913155158525 1
-0.0256218990133403 1
-0.00710660223123163 1
-0.083256010336055 1
-0.145020544433523 1
0.0419031029520453 1
0.0076880202432818 1
-0.0207681579586652 1
0.0301113595807026 1
0.117144301254097 1
-0.0161621173399711 1
0.0118354674110537 1
0.131471426608732 1
-0.0314520498734563 1
0.109997302338456 1
0.0442800939437616 1
-0.106075424018837 1
-0.0550256930835675 1
-0.0100397900193427 1
0.0161607748939205 1
0.0572017859497447 1
0.00113093710031513 1
0.00542698525278586 1
0.25824811847602 0
-0.0753603394545724 1
0.0908970858339691 1
-0.192341312298996 1
0.17073532389945 0
-0.0969947501624309 1
0.0218721606386673 1
-0.021081873794521 1
-0.0266286319962129 1
0.0529537480145509 1
0.00182931287793766 1
0.166564038465322 0
0.163239999555903 1
-0.224537111937783 0
-0.0353264434757112 1
-0.0222533881136238 1
-0.0608865562233832 1
-0.0502849834434755 1
0.0637720259504808 1
0.0691860474699907 1
-0.136808302495056 0
-0.275266059584396 0
-0.127087359775747 1
-0.029404492718218 1
0.145744067076978 1
-0.048605572564808 1
0.100861957183911 1
-0.0373889950931198 1
-0.106183488919797 1
0.0410582885972349 1
0.0514641536007909 1
-0.013169399380704 1
-0.194181907354276 0
-0.0850628168482736 1
0.0214362877129286 1
-0.0745403548951121 1
0.0658237558894107 1
0.0573864927373942 1
0.0840704251805599 1
-0.0762615593945305 1
-0.0376963932898834 1
-0.0217598593528943 1
0.0614587410452378 1
0.0676573464527709 1
-0.138419357457227 1
-0.102725828477152 1
-0.151319855476053 1
0.0445552688746338 1
0.0838216965818065 1
-0.00607581129690078 1
0.138567703314948 1
0.0456610595306238 1
0.118050949671829 1
-0.0447464727968601 1
-0.0966038364281427 1
-0.0690547618738941 1
0.0497563008901909 1
-0.0341707997802434 1
-0.0755511510861861 1
0.196991957187818 0
0.0886084117390406 1
-0.0961137790309406 1
-0.0336235399179533 1
-0.00748547271565408 1
0.144603720624319 1
-0.0185108992400612 1
0.162772942431352 1
-0.0250035996771188 1
-0.0498491469191909 1
-0.0812774028286658 1
0.0178599083862658 1
0.00858041890216998 1
-0.0545385106109533 1
0.0294776268523654 1
-0.00319774218485064 1
-0.075935028623676 1
-0.0509523178857091 1
-0.0869930767034173 1
-0.118139465101797 1
-0.264495006232397 1
0.0675710355436437 1
0.0810020927211309 1
-0.0103731951457643 1
-0.0429355565413377 1
0.0711436261836772 1
-0.0501484056210456 1
-0.0948415545693672 1
0.0221791180906685 1
0.0791036203661099 1
-0.103852947367774 1
0.0382685800768041 1
0.0226611452724567 1
-0.0557708843748844 1
-0.0359407243133527 1
-0.0177190747079894 1
-0.0925540019537434 1
-0.127558030420834 1
0.146665633511035 1
-0.0683305625863747 1
0.0342487966164479 1
0.0396656754861686 1
0.186712551099022 1
-0.0689982123228503 1
-0.121915533218605 1
0.0257787607878411 1
-0.0484200159571393 1
0.0178542932345929 1
0.0432416220473935 1
-0.0737881073186466 1
0.0251512091265453 1
0.0405939256601578 1
-0.0189765193159684 1
0.016499453831541 1
0.151698432450146 1
-0.0895111011206973 1
-0.103544732915487 1
0.0605504444339719 1
0.0569681486619095 1
0.0157474029049628 1
-0.0679378179087103 1
0.0319906942486604 1
0.0304300315956951 1
0.0844793890419508 1
-0.0963865662655973 1
0.0345280825431289 1
-0.280061714923962 1
-0.0735461736260532 1
0.0405621701780705 1
0.104764285252935 1
0.0404956361142391 1
0.121902749328627 1
-0.0665882904712893 1
0.0282247950750905 1
0.0845154642047665 1
0.242734710774703 0
-0.0588679342006279 1
0.0439863746538031 1
-0.0248949982259579 1
-0.152146876701092 1
0.0271596482710592 1
-0.115165743090497 1
0.00614450701031215 1
-0.148795893531131 0
-0.113418466731384 1
0.0558899504620085 1
-0.116700854728381 1
0.0935895084917883 1
-0.160313225483888 1
0.0651702237188641 1
0.0755769670145258 1
-0.153526883609596 1
0.113107001265345 1
-0.0618730299707831 1
-0.0875988462455115 1
0.100908164880512 1
0.0433419083748456 1
0.115380799897069 1
0.0310911737830851 1
-0.00903797709298421 1
-0.00996202837685909 1
0.0254319662570121 1
0.0662119637719064 1
-0.0200630059985467 1
-0.135678236871398 1
0.0811397730381032 1
-0.0153302226843348 1
-0.00287186291005873 1
0.00247490550392459 1
-0.104441575439579 1
-0.144640128904631 0
0.0127126645048935 1
0.141061770036812 1
-0.0247554181416575 1
0.144036226886425 1
-0.0716335470822324 1
0.0679064252739046 1
-0.309802610415688 0
-0.141474018516226 1
0.109743720420616 1
0.0349906728255249 1
-0.099525441007581 1
0.192975193523925 1
0.043033530371175 1
-0.0837986189908539 1
-0.0466816346143147 1
0.00307834000812307 1
0.0967920692649976 1
-0.0874910632553434 1
-0.0727092998430087 1
0.0160153174548808 1
0.166445120054905 1
0.0716789902954232 1
0.00123248875348143 1
-0.0952977114609133 1
-0.12814438516167 1
-0.0957410862074859 1
-0.00551022729194142 1
0.00550318964638079 1
0.0611098249378901 1
-0.0134296782940567 1
0.0467085846785866 1
-0.0217919120023959 1
0.0212742785916423 1
0.112484944880141 1
-0.203760454863663 1
0.0241038188504606 1
-0.13856231788576 1
0.0501635315730851 1
-0.0417809302687187 1
-0.0564414007257903 1
0.142507512210038 1
0.0945243341149411 1
0.312080629137223 0
-0.0195717978091652 1
0.124622873903059 1
-0.0834634557594863 1
-0.0053052731075486 1
0.00987326387148761 1
0.261986678049005 0
-0.0203141576273932 1
-0.0400328643694805 1
-0.199324165151989 0
-0.0441673056985344 1
-0.0446093668511647 1
-0.163558907261061 1
-0.0718569945998001 1
-0.132822268584013 1
-0.0214230882620011 1
0.0467690101670293 1
0.0780930506559001 1
0.0781435217702739 1
-0.0639394923137477 1
0.0389023744522592 1
-0.159439628382902 1
0.0669057459448002 1
-0.0939174103591923 1
-0.0810426717129309 1
-0.0749936289375351 1
-0.0444879360657849 1
-0.0690405777084675 1
-0.0860664100713116 1
0.0931015561676368 1
0.0349731236270048 1
-0.00395158182756134 1
0.0630903009123061 1
-0.000821833683854592 1
0.0996670203068549 1
-0.233546279911633 0
-0.0790549573558858 1
0.170432119533461 1
0.056348741034326 1
-0.0513505768883863 1
-0.0112727986050079 1
0.175604076105376 1
-0.0474201380439925 1
-0.0209536089669399 1
-0.0221748910456733 1
0.0872136468638292 1
0.049861099050414 1
-0.308555466883065 0
-0.122698137572725 1
0.0352308905620742 1
0.0123325429063312 1
-0.041871018066011 1
-0.0810701766124506 1
-0.00505061072788665 1
0.172248923079979 0
0.0097516168006059 1
-0.11173403434534 1
0.100511045955789 1
0.040715890094676 1
-0.00414171346887448 1
0.000718834059664499 1
0.0381278991301412 1
0.0862640607161958 1
0.0524570945279685 1
-0.0956278397453073 1
0.0954023013410311 1
-0.0819371662768789 1
0.00875278457452482 1
-0.148582996054125 1
0.0747604585002638 1
0.168961282720032 1
-0.0746129881404732 1
-0.0575118715209185 1
-0.0367997542843875 1
0.0398968456428642 1
-0.134448573645493 1
-0.0830227568030177 1
0.0749724621443981 1
-0.14639842128925 1
0.0440486671865844 1
0.0940980805536475 1
-0.138805885538528 1
-0.166105978233789 0
-0.11694790513121 1
0.000965896802360252 1
-0.046630303589215 1
-0.165563074275206 0
-0.0850949617763679 1
-0.0640330937739404 1
-0.0147101447072306 1
-0.186050824438455 1
0.0993533241509676 1
-0.0735247870050986 1
-0.0331814826606727 1
0.0801067369964863 1
-0.108934449808921 1
-0.112674332915423 1
-0.153264316120995 1
-0.114419690509117 1
0.0768090154114359 1
0.171281413692244 1
0.0577370715418364 1
0.0143145762734069 1
0.0998039316216685 1
0.00695430565213653 1
-0.0549808724914606 1
0.186293138938123 1
-0.161843623470628 1
0.0629422572188348 1
-0.0942709479346735 1
0.103464476188088 1
-0.102690488327032 1
-0.00876153754508491 1
0.0148869123390363 1
-0.000496304526416854 1
0.0323832253971149 1
0.0556565785866498 1
0.0652080758280358 1
0.131729110655244 1
-0.0242225389097828 1
0.067150514716313 1
-0.162574173047175 1
0.0756909102382032 1
0.0281994131934324 1
-0.0421623828343154 1
0.0244542876414212 1
0.00661103555193204 1
-0.121686160760583 1
0.132362706777232 1
-0.0198784588167768 1
0.170367150962324 1
0.119035588893197 1
-0.00380832699575591 1
-0.0670874971003573 1
0.0196747528714913 1
0.0178892455631758 1
-0.134734858641687 1
0.0398817598323382 1
-0.156638653609026 1
0.132284234424108 1
0.152856619983459 1
-0.0907431970282107 1
0.175243183635282 1
-0.11048549391745 1
-0.0791867835862105 1
0.0532604836206921 1
-0.0431876286370022 1
0.173394421222371 0
0.0114530662839366 1
0.0326474122632007 1
0.0827171388272187 1
-0.0359925029356434 1
-0.06455299512075 1
0.106076829970187 1
-0.0186678901419871 1
-0.0604226691766942 1
-0.069864856945145 1
0.0288478333136836 1
-0.157282206529386 0
0.118475316520059 1
-0.0231581937037505 1
-0.10510098986166 1
-0.002765795884601 1
-0.0582298353401401 1
-0.0799537037764745 1
-0.0876320750135103 1
0.104041737277088 1
-0.0172108597959668 1
0.0338547743404461 1
0.0547132968252725 1
-0.082081778470194 1
-0.10871043790237 1
0.103659309837404 1
0.102707987369716 1
0.151337945867757 1
0.093435468389002 1
-0.0330118818068392 1
-0.0992669530221036 1
0.116663018101716 1
0.0665770335263959 1
0.0899925097824204 1
-0.119596137199733 1
0.0938895006857274 1
-0.0328182478587911 1
-0.0428960272869667 1
0.039782294970845 1
-0.0674569275549893 1
0.031700055324827 1
0.0533407758320576 1
0.0160957392624814 1
-0.018305125333235 1
-0.0412295693706456 1
0.0026554289467131 1
-0.0218087277394782 1
0.00374179060851836 1
0.026400449071013 1
0.0524840961350656 1
-0.25530182909043 0
-0.0407745832673133 1
0.113291415609611 1
-0.0654158677572922 1
0.136982217855116 1
-0.0468986825614503 1
-0.0419539391735821 1
0.0967084229335845 1
0.00214592140186509 1
-0.0471104981497732 1
-0.0707142655225051 1
-0.0339799137673256 1
0.00695330668558919 1
-0.0477450478059592 1
-0.120848457319323 1
-0.0780733274034397 1
0.124134944082216 1
-0.10031603894755 1
-0.0294494764191405 1
-0.0113791857919755 1
-0.0439205049047777 1
-0.059491397532711 1
0.108534261560654 1
-0.05541174239731 1
-0.0599537506838714 1
-0.0573693954800755 1
0.237794136287394 0
0.00571391406906731 1
-0.00760770120915075 1
0.171159846538911 1
-0.0401401332837422 1
0.063130731833789 1
-0.0564379397134586 1
-0.150783831003 1
-0.0708777894861987 1
-0.0271917887831173 1
-0.103864587274548 1
-0.0788033974002869 1
-0.0758975352276113 1
-0.0983751173383426 1
0.00347142475862207 1
0.146437001797237 1
-0.0342454364252303 1
-0.0908960619944117 1
-0.068284142981762 1
-0.0432913719179081 1
-0.016423915182822 1
-0.0416738885535062 1
0.0736759688811636 1
0.0642627767976357 1
-0.0703559737108606 1
0.0991658111794262 1
-0.0905996199591658 1
-0.109764761046454 1
-0.0501312323078773 1
0.102403902762984 1
0.0306619940830582 1
0.0796765313256679 1
-0.208472369361173 1
-0.0103846440902817 1
0.179343554033822 1
0.0168288219783192 1
0.00522416950764904 1
-0.0590852137619195 1
-0.148755950500241 1
-0.00616888325947877 1
-0.117441492942194 1
-0.00428966983938664 1
-0.0474359592963891 1
0.063402468263549 1
0.112897116617455 1
-0.009678641197464 1
0.149353914329141 0
0.0691337080596433 1
0.152260403498385 1
-0.019291836590139 1
0.0746543175301652 1
-0.0438028175589646 1
-0.159592667827872 1
0.0860964569355808 1
-0.0519536579241564 1
-0.0481891698166257 1
0.0337178554504075 1
-0.0520199146059805 1
0.138829184579234 1
0.0219712816142192 1
-0.103311888535957 1
-0.00525967775031632 1
-0.00488049204101881 1
-0.024127729514369 1
0.200499773794504 0
0.0535977765872704 1
0.0312848853456772 1
0.028946773321541 1
0.0497039730033247 1
-0.165987187201369 1
0.0726323465589636 1
-0.0295179365529249 1
0.0345945847413965 1
-0.0331511685170664 1
0.0856760221085616 1
-0.0268570090329292 1
-0.0218291658890537 1
0.00232746442759141 1
-0.00739252020132677 1
-0.10841854671973 1
-0.0163611506127152 1
0.102481974314797 1
0.0314526023926792 1
0.0425630952926589 1
0.162259927754561 1
0.0932333296496782 1
-0.0117906736629516 1
0.0320757032668596 1
-0.0801937340286504 1
-0.00128503474224152 1
0.0532460636073996 1
0.135704341859485 1
0.0599453722901494 1
0.243939835603404 0
0.162013890943037 1
0.123890578649125 1
0.0604447357312064 1
-0.0744457073251217 1
-0.100092715631935 1
0.00776531211318786 1
-0.0378888459415137 1
-0.103082486851248 1
0.0119887118335571 1
0.144568107130069 1
-0.0283504513317467 1
0.183737722680625 1
0.0505781866642905 1
0.0852634252231352 1
0.101444461475396 1
0.06170014325796 1
-0.00677827154644248 1
-0.000375688044722789 1
0.0915379403031546 1
0.0181672417364941 1
0.0992573936945393 1
0.00571700475430357 1
0.103962307354296 1
-0.0527289298644991 1
0.0515019609463437 1
-0.08423757044525 1
-0.129487314769216 1
0.075930891527993 1
-0.104575432046568 1
0.0875006843001112 1
0.0791050455108951 1
0.0661571002940666 1
-0.020299081074106 1
-0.070053757993048 1
-0.0236301581282615 1
-0.0961454318660392 1
-0.0243195993583118 1
0.175422726226971 1
-0.133478153177486 1
0.126029594989272 1
-0.0591026136284693 1
-0.0519273196462162 1
-0.034279385136192 1
0.0267787789544402 1
0.023753758876094 1
-0.105022954283688 1
-0.0483295632163378 1
-0.0966082247593226 1
0.0191292532484344 1
-0.0451012176732332 1
-0.0104850197695566 1
-0.0118032016626958 1
-0.0567433808036124 1
-0.0210662177576694 1
-0.103319164820561 1
0.0284889220614769 1
0.0361709888241235 1
-0.0973369221282845 1
-0.0642604660090805 1
-0.0786490083841765 1
-0.181380722290315 1
-0.0807934427970137 1
-0.00713769639714608 1
-0.0509092146216588 1
0.0297995462173579 1
0.0190955043531934 1
-0.0512526978824267 1
-0.0500455103903266 1
-0.0367991194549395 1
0.048886383385223 1
0.0632962575258556 1
0.0402964746763659 1
0.0183762467408698 1
0.0279363868613033 1
-0.00527212428221755 1
-0.0622539460883193 1
-0.218484345266419 0
0.00165668348700337 1
-0.123897521119506 1
-0.0114550404472958 1
-0.0423528349305496 1
-0.0254052456245068 1
-0.169391508484759 0
-0.0121762349324343 1
0.0476432913675085 1
-0.0997383362081291 1
-0.181779456566891 0
-0.0552835203749859 1
-0.0329072756889026 1
-0.00202800340920007 1
-0.128384062731759 1
-0.027396869146149 1
0.191684510955757 0
-0.0507779188544936 1
0.087957203409253 1
-0.0276675420029051 1
-0.00913327523093954 1
0.051171750196011 1
-0.148984272931288 1
-0.0731980037783036 1
-0.0837887696493837 1
0.0784948937382054 1
0.0991184602134622 1
0.0823548779911387 1
0.0878998096737244 1
0.122783737921793 1
-0.0142815567079919 1
0.00167131319315755 1
0.0598555937229712 1
-0.0418338185949548 1
-0.0402018463699489 1
0.00163750124233646 1
-0.135805612708532 1
-0.0339763632418622 1
0.01204450900338 1
0.0242895299048754 1
-0.0520148593385579 1
0.0830125451574653 1
-0.0731530774914408 1
0.0465020593530655 1
-2.1746884587978e-05 1
0.0136052721205963 1
0.21453241483267 1
-0.0469192379272565 1
0.0310431924097298 1
-0.0229941447404554 1
0.0152678543881475 1
-0.0120586577179397 1
-0.0927540993295248 1
0.06139160089175 1
0.051645980472007 1
-0.0747669357017835 1
-0.0593469193700621 1
0.159909435836798 1
0.0724950551227612 1
0.0101184980389113 1
0.0232338355422965 1
-0.0934129351810765 1
-0.179992239143844 1
-0.0239546209755599 1
0.0543923062557498 1
-0.218315526014353 1
0.0786576033146845 1
0.0523393161340557 1
-0.0351103540433573 1
0.0395343602826526 1
-0.0473090891860034 1
-0.0684124803638494 1
-0.0500543315810423 1
-0.0869369631422282 1
0.0534644518418341 1
-0.159312742254507 1
-0.0463335859441524 1
-0.0172593477762116 1
-0.00222790528137281 1
0.0795727545280937 1
0.0330971121664873 1
-0.164366234686638 1
-0.260384877466858 0
0.0435603439223682 1
-0.0633800163807207 1
0.115185519540386 1
-0.0648831337067774 1
-0.153279769877492 0
-0.0904696043071586 1
-0.010816346556064 1
-0.0155877259979093 1
-0.153272777470469 1
-0.128977097458408 1
0.035762002504376 1
-0.115283616325031 1
0.110536667122983 1
-0.0141170466212463 1
0.111908276880377 1
-0.0695175349637314 1
0.241495307269813 1
0.0251710275553373 1
0.0468995386542727 1
-0.0842025980142279 1
-0.0418012492533258 1
0.00514604339352037 1
-0.189926388462311 1
0.0723889089295456 1
0.00497320886986218 1
-0.0306054481042413 1
0.0288682899152498 1
-0.0574881754365893 1
-0.215861755440678 0
-0.0902595351208836 1
0.017890492791646 1
-0.12466113668651 1
0.0971226532370691 1
-0.248731252804059 0
0.0578018526859839 1
0.0998167431476311 1
0.13396807664887 1
-0.0110472915175051 1
-0.108629304687503 1
-0.238842348702936 1
-0.0491972055374439 1
0.00355348379196047 1
0.0353340106716212 1
-0.0292230929129373 1
0.0384555720160875 1
0.0016776139556354 1
-0.032539871190984 1
0.0343291460921351 1
0.0438217597147518 1
0.0602786137890754 1
0.00990419529603096 1
-0.0532705159864276 1
0.00710793297407932 1
0.175905332002791 1
-0.0713818860018953 1
-0.0399814519363067 1
0.0929970693380866 1
0.0199633334261571 1
0.0683868280861261 1
0.0813322052934993 1
-0.060333492174879 1
0.0304439532930972 1
-0.11707612170839 1
-0.0318296328587074 1
-0.00468658867523538 1
0.083937556019954 1
-0.0280227603153685 1
-0.0691609614253067 1
-0.0430370087052243 1
-0.0533707079787614 1
-0.0192434908521145 1
-0.103576068596973 1
0.172686027356657 0
-0.156185517920647 0
0.0118383388345773 1
0.0451526576796967 1
-0.0412288263948473 1
-0.0213943395470079 1
0.179507837495192 1
0.0327067103132953 1
0.00440069525783991 1
0.120885904910226 1
0.0834695746137528 1
-0.00586245639642531 1
0.276563620208059 0
-0.0141753282548446 1
-0.0269701190777801 1
0.0191739667184052 1
0.0392413916740471 1
-0.0678786302520847 1
0.0426401111667137 1
-0.121241680762536 1
0.0572169099700964 1
0.0754320053622071 1
-0.0414300718013843 1
0.0917852429107327 1
0.12918401935274 1
-0.0442488305091138 1
0.07367138890842 1
0.0392230413551797 1
-0.112873539688608 1
-0.123519603170138 1
-0.00574594497195234 1
0.217930307506978 1
-0.110440265026705 1
-0.0606229969287081 1
-0.00468946886391645 1
-0.0203620065805343 1
0.0748818814430839 1
0.00180010106297939 1
0.00101574901578536 1
0.0230931409848276 1
-0.0550860410702181 1
-0.0103649799974872 1
-0.128149297317017 1
-0.19831966745797 1
-0.0311731826336691 1
0.029896817399544 1
0.0317125798511626 1
-0.0853095056878208 1
0.0588419173331929 1
0.040060793482369 1
-0.170705358894172 1
-0.0372888198818414 1
-0.0476463828601664 1
0.0440147934437497 1
0.0290866262785551 1
0.105197540439205 1
-0.0511259375885443 1
-0.103340931968878 1
0.030100740848224 1
0.0824020388421637 1
-0.0706496316977727 1
-0.0144743525228268 1
-0.0570475652029026 1
-0.00116050214834616 1
0.0517485950887832 1
0.0796727789164903 1
-0.0252140454944605 1
0.0702380806605277 1
-0.00428147583286477 1
0.0815461187106131 1
-0.0891357034836124 1
0.191369971614342 1
0.0142596076926971 1
0.0551565910832027 1
-0.0670298812665655 1
0.140589324045869 0
-0.00013367614354157 1
-0.0406210004821815 1
-0.0999087028621827 1
-0.0438985381602955 1
0.081813357668143 1
-0.0132636363257476 1
0.00936776909479657 1
-0.108064193958203 1
0.0845631531159255 1
0.0157686478878402 1
-0.0177471889909047 1
-0.0398883494134447 1
-0.173173623097707 1
0.116423805843011 1
-0.0381598086603727 1
-0.0430466055702815 1
0.0233628533437782 1
0.00121507714721289 1
0.0282255748876685 1
-0.0813756005995088 1
-0.0932684613008103 1
0.0650996896733863 1
-0.0519013007172474 1
0.0682346599792361 1
0.0647701851265632 1
-0.0187111366168208 1
0.125853516727563 1
-0.0377193399705753 1
-0.0201656057393794 1
0.0393581729227736 1
-0.335429554660962 0
-0.0380467255756395 1
-0.0661396379886421 1
-0.114405116309021 1
0.0827519880020118 1
-0.0981910047260231 1
-0.0549150090215802 1
0.118721996156237 1
-0.00238189204332344 1
-0.256349245247266 0
0.000875852414614707 1
0.0762360646592475 1
-0.104315296204463 1
-0.029837921156546 1
-0.131321634103488 1
-0.0894566683495762 1
-0.0108906923077809 1
0.0925307636486604 1
-0.0422500491896486 1
0.141926733034301 1
-0.117338969772379 1
-0.0520269425336947 1
0.162388188353798 1
-0.0603293275109185 1
-0.0220653703601694 1
-0.158396560161763 1
0.032673521926503 1
0.0325181585444166 1
-0.0756691856217809 1
-0.0946918328164098 1
0.0535391903883844 1
-0.0214099522307051 1
0.0091880398281972 1
0.0543328464307815 1
-0.107225022542233 1
0.0573710014377364 1
0.0657639024477125 1
-0.149891274631858 1
0.0323917337905023 1
-0.0218827885312958 1
0.0694757269850995 1
-0.0449195947968952 1
0.000144552574518586 1
0.149010672832211 1
-0.03897571104468 1
-0.105981286208443 1
-0.0143726122895289 1
-0.0942884231260749 1
-0.111889679313178 1
-0.152595618400329 0
-0.0183503889030142 1
0.0614795485426519 1
-0.0542235328134944 1
0.059864715610242 1
0.038887336440774 1
-0.00719982792270452 1
0.0932712652088536 1
-0.0821888559160494 1
0.121001066910131 1
0.032060635930555 1
0.123642724526687 1
0.0421690478412162 1
0.0803937409378351 1
0.0927893223185956 1
0.00313770160900376 1
0.0388419002227647 1
-0.00475498982429371 1
-0.144815883388597 1
-0.0568650242914967 1
0.0423372172043055 1
-0.0750513956084364 1
0.137589917632274 1
-0.0583056636475084 1
0.312285366370289 0
-0.0559960198001652 1
0.0512272534352397 1
-0.0208845035024993 1
0.0332889283738456 1
0.0442241880886525 1
0.130928851440893 1
0.162746752704689 1
0.0251832208366181 1
0.0584688624737338 1
-0.055138094421913 1
0.000169799928997402 1
-0.0485437939725964 1
0.020026559108475 1
0.0740125218063095 1
-0.0837201069203728 1
0.0257156739766653 1
-0.0949710658388026 1
0.119801144346178 1
-0.00495616700237689 1
0.00422022419037937 1
-0.0276130159476444 1
-0.0649833461786739 1
0.00597841334641724 1
0.0764009307944312 1
0.119099211272633 1
-0.0116312176452944 1
0.000279722614466699 1
-0.10084173345417 1
0.00856816270302135 1
-0.0145270836514415 1
0.0321320519949829 1
-0.0763295750257081 1
0.18221284194011 1
0.0607933307143638 1
-0.0258071489133318 1
0.0309099444883832 1
0.0260546129988672 1
-0.0880398162935908 1
0.0526163141233039 1
0.0191840099579871 1
0.099662388406187 1
0.00580968462543574 1
-0.0494030719287223 1
0.183435500071297 0
0.0969755039048624 1
-0.144322631817262 1
-0.05483250606983 1
-0.0364414094928247 1
0.00799868300143452 1
0.0925799604700001 1
-0.0466585338647706 1
-0.0647545690506588 1
0.00627357354255119 1
-0.0685482987475236 1
0.086390453034376 1
-0.0174189691138129 1
0.0937455667630466 1
-0.0720028253743743 1
-0.0212601030648629 1
0.0929635855651576 1
-0.0111870502052961 1
0.0794652374322357 1
-0.205632192230057 1
-0.0384278737052892 1
-0.0484402670781579 1
-0.0422331162883014 1
-0.0781835624606131 1
-0.102743948936834 1
0.0272299683063556 1
-0.116945310221731 1
-0.159142349097335 0
0.0228303068700388 1
0.0172698910704189 1
0.00912480699894362 1
-0.0382410702311851 1
-0.0349887105708121 1
0.0572948405882391 1
0.0572221907904945 1
0.129711009543672 1
-0.133145675176481 1
-0.0477615173293243 1
-0.0143686402222889 1
-0.0345122720928346 1
0.0574953702567979 1
-0.0378391504158807 1
-0.0745708153687945 1
0.000738123343331235 1
-0.0385862759857061 1
-0.0187301170762597 1
0.167502523809838 0
0.0385955078649521 1
-0.0958116242438922 1
-0.0160424680346059 1
-0.162518670946145 1
0.0341936062355008 1
0.0610962281035905 1
0.0186703907442718 1
-0.0737192489057574 1
-0.0389585518103863 1
-0.0951363546441504 1
0.118623478447024 1
0.0711541309315323 1
-0.0430930490836459 1
-0.00859527635920879 1
0.0506453292983512 1
-0.124466422361465 1
0.0847457432268424 1
0.0818156222591197 1
0.0062866790591147 1
-0.0411227891865067 1
-0.0500884712531647 1
-0.129014441560284 1
0.00316026282192183 1
-0.0929002504928436 1
-0.0915643124815502 1
0.0255933035201226 1
0.0939084821607807 1
0.0186261495121757 1
-0.0173592651763197 1
-0.0297719345906333 1
0.0262998516175099 1
0.00332542295756052 1
-0.0877567482991657 1
0.13124820499597 1
0.0946323178632636 1
0.186769437438428 0
-0.0152889206079479 1
-0.0561252985777228 1
0.0186516988267616 1
-0.0202451096696796 1
0.09750879831819 1
0.173504668093893 1
-0.0369402803030117 1
0.0722304442661378 1
0.100093074195783 1
0.108371127855329 1
-0.212546579437883 1
0.0590007324699654 1
0.0654646146409032 1
-0.14228737305834 1
-0.433225836447102 0
-0.0966138831442278 1
-0.228197367826498 0
0.000375633485925272 1
0.103586863958522 1
0.223174059602584 0
-0.0912517775156885 1
-0.105686665654609 1
-0.042508150317909 1
0.0557514979744256 1
0.205094850174222 0
0.0395058402105431 1
0.0737194086613066 1
-0.0750352038451684 1
0.0174480906466757 1
-0.0637917382354376 1
-0.114044259067971 1
0.0606367213553675 1
-0.210203460941385 0
-0.0237570192025717 1
0.0216813324901539 1
0.0589809614735051 1
-0.137099291948224 1
0.00489688813979083 1
0.0558598950707117 1
-0.0318063923492145 1
-0.110195594047033 1
0.107274052452324 1
0.0548411407614814 1
-0.0157625785593732 1
0.012063748480273 1
0.094880690997806 1
-0.0118471684220069 1
-0.0792642580820973 1
0.0553263869501768 1
0.00823019133797372 1
0.0479178097499191 1
0.141355112581707 1
-0.0277062058594773 1
0.0341508459844149 1
-0.079539365080126 1
0.0431869407767733 1
0.269557383487656 0
-0.062787807958705 1
-0.0502515570303231 1
0.0501549864605873 1
-0.0701089033121227 1
-0.03653888520603 1
-0.0819121189846572 1
0.0185591776015483 1
0.20150445622486 1
-0.0106107564549353 1
0.00397535458647736 1
-0.0424943327988485 1
0.000814980383956462 1
0.0622247263474625 1
-0.101229189764518 1
-0.0069679330946122 1
-0.180075874824205 1
-0.101963272949528 1
-0.0960004836516457 1
0.168099115789006 1
-0.129259179744441 1
0.270244918033443 0
-0.0490819137485577 1
0.018399334618899 1
0.197379678108903 0
0.050655274280496 1
-0.0587189766256905 1
0.0937205640245768 1
0.114781850158541 1
0.0510664831322184 1
-0.0132599238611692 1
0.0892047688262494 1
-0.0436452594921651 1
-0.0520855609461041 1
-0.029115273280515 1
0.179109203785605 1
0.0378608035454461 1
-0.0149467387731281 1
0.0212794970035495 1
0.00737142331173533 1
-0.0615561819868773 1
0.0158804292683902 1
-0.0346415207833741 1
-0.213598753728197 1
-0.130902769862461 1
-0.0392899537510229 1
-0.0222396147118292 1
-0.00795145976252818 1
0.0162298270234245 1
-0.0816168386357296 1
0.186699516208338 1
0.0678127128542329 1
0.0951484815667387 1
0.113618248070871 1
-0.0376997998052929 1
-0.0180291940828465 1
0.0462430089033414 1
0.109741123315409 1
0.160534843391736 1
-0.0247547898994296 1
-0.0885710940297185 1
-0.0771552461769333 1
-0.0145165873364976 1
-0.0391276451122644 1
-0.0694561900662548 1
-0.0206583544970541 1
0.0472971524301685 1
-0.134880120273598 1
0.0263856978332285 1
-0.104960889890359 1
-0.0768127220352396 1
-0.0290644228038194 1
-0.0901260962871761 1
0.00437902513584264 1
0.0576826776587778 1
-0.047348868842332 1
0.114742193810952 1
0.0538628810531109 1
0.0168656980591824 1
-0.156996787969838 0
-0.0122764171100501 1
0.00634237715928157 1
0.0107168177487552 1
0.0226612468293783 1
-0.0288164519521782 1
-0.0311270205078665 1
-0.0816040849492937 1
0.0146567274549632 1
0.152418430614612 1
0.0451508245531365 1
-0.0870171532863667 1
-0.00762715042890034 1
0.222596664273766 0
-0.0768430278120979 1
0.114890584975552 1
-0.180892649770463 1
-0.0263291826273014 1
-0.018760035777883 1
0.00478441734152268 1
0.193656034911875 1
-0.0557560197296542 1
-0.093268855925828 1
-0.0271368386582132 1
-0.0337885950438722 1
0.0734882413202988 1
-0.183089751998226 0
-0.0779879501453463 1
0.00502543432998768 1
0.00376511099775637 1
-0.204278484952057 1
0.0243204896320686 1
0.0957504856373265 1
-0.163250911622545 1
0.040120898956202 1
0.00884004276121514 1
-0.0529439483367475 1
-0.158265988819894 1
-0.00343844553883738 1
0.0541714710670089 1
0.0873706448301457 1
0.114852423483746 1
-0.194271595904482 0
0.155279340225693 1
-0.0741849797124106 1
-0.023467732938951 1
0.0376734252093269 1
-0.035181704712962 1
-0.00988744218823185 1
-0.0338108593245192 1
-0.0742938179151287 1
-0.0197098042934061 1
-0.0551350661504926 1
-0.133434278446416 1
0.170655846813034 1
-0.0686957524465937 1
0.114315590638792 1
-0.00477694271325009 1
0.0306465782798357 1
-0.040238818494827 1
0.154314744028106 1
0.0367678020043312 1
-0.0413033916914361 1
-0.057451621771541 1
0.0347034767432052 1
0.132042596923366 1
-0.229317994716084 1
0.0828725945078598 1
0.152368206994583 1
0.0371779486461974 1
0.0868792255695961 1
0.139545427588026 0
-0.170756242533703 1
-0.160616565474749 1
0.0489623863430121 1
0.00591443445000801 1
0.0137667052706273 1
-0.0113103560343666 1
0.0953604775389374 1
-0.0151531171050403 1
0.109255642595049 1
-0.00765120189362067 1
-0.0260208669679827 1
0.18199874835711 1
-0.159598909634531 1
-0.028068285049165 1
-0.0937287243885447 1
0.00796218335613189 1
-0.116947609485643 1
0.220328544982397 1
0.0201135891222387 1
-0.0369639730674398 1
-0.0248347367866613 1
-0.109270893950334 1
0.00947866798828713 1
0.178748308071649 0
0.0556013202945717 1
0.0844080916760958 1
-0.0476974088382184 1
-0.0228968855173741 1
0.102070938495119 1
0.110653112321176 1
0.0115146556713611 1
0.0310437809883824 1
-0.295690461145731 0
-0.331513314056455 0
-0.072860715845801 1
0.0353751713816743 1
-0.031119216703911 1
0.0477785971336023 1
0.128720642301854 1
0.154310213266871 1
-0.212846816158293 0
-0.0252899163350856 1
0.0380988101468269 1
-0.0291253073685386 1
-0.0120828266931457 1
0.154524889093372 1
0.152848613435574 1
-0.0262916311373903 1
-0.0591917088567999 1
0.0526615635230689 1
-0.138862072150596 1
-0.111058052816026 1
-0.0895212250947551 1
0.0420686167164382 1
-0.0628688134694405 1
-0.15669604995321 1
0.139430932823647 1
-0.0035078412328668 1
-0.103556195292013 1
0.187967504327794 1
-0.0562177741840731 1
0.191403740182722 1
0.0242418657246676 1
-0.152000505382054 1
-0.143323222750956 1
0.00245338555745861 1
-0.0151453884035691 1
-0.0695355856787416 1
0.0763851135446409 1
0.0879216650023959 1
0.0412319642484047 1
0.358081821360514 0
0.114565857493947 1
0.127536880623153 1
-0.115438474205027 1
-0.0325916871971072 1
-0.102853747010085 1
-0.0834066273592286 1
0.0356885348833811 1
0.0639807912344648 1
0.0829004988715555 1
-0.0222043832261958 1
0.0984710180287995 1
0.0985020705684791 1
-0.0440550340575495 1
0.0236693090086439 1
-0.0131707117704729 1
-0.199932624349017 0
0.0281685522131191 1
-0.0417516479493449 1
-0.051862238571694 1
0.206700830019725 1
-0.0852275074960559 1
-0.00619861022614665 1
-0.044078709604136 1
-0.0494693583698411 1
-0.00445786289145639 1
0.168391154427029 1
-0.0175104097049321 1
-0.0814183897347668 1
-0.0460521105387431 1
0.0542269868499384 1
-0.0960603692419555 1
0.00545848781409165 1
-0.0612358784777852 1
-0.0049128451992083 1
0.0472369299271261 1
0.149061135028461 1
0.220040550300905 1
0.0386914040861367 1
-0.0882926872905176 1
-0.00702626247131649 1
-0.0811339083807189 1
0.0795494096275456 1
-0.0441290005591114 1
0.0301086853510565 1
0.0601235115947708 1
-0.0673003667100067 1
-0.252515427481393 0
-0.0938034062386268 1
0.0811264189297155 1
-0.0378101766953023 1
0.332706755023721 0
-0.028659300538808 1
0.0157240045447387 1
-0.00303348659411225 1
-0.00240585223337505 1
-0.130022604544274 1
0.154720660493075 1
0.0203849263685678 1
-0.0616008598960199 1
-0.155666084972749 1
-0.123822651842737 1
0.0543613119057931 1
-0.015232172365769 1
-0.0653353302443647 1
-0.0731690279017969 1
0.134627042759449 1
-0.207790923132012 1
-0.104533041292708 1
-0.0358589223929935 1
-0.0214938784207971 1
0.0151278261927894 1
-0.0642380800166399 1
-0.0535141710192448 1
0.14581412702077 1
0.00138944470929878 1
-0.141466430103226 1
0.0450853489019089 1
0.0447705450192842 1
0.0108205089800579 1
-0.137768117374595 0
0.0267024974287908 1
-0.0290342819872089 1
0.123802285374229 1
-0.0305630113900232 1
0.0365885994200368 1
0.036861417031274 1
-0.140888084419346 1
-0.114248589972817 1
-0.0720600687599048 1
-0.0408592561803095 1
0.00677997391483565 1
0.0466442991921725 1
0.0723250154743872 1
0.0986341616725588 1
0.113745871689597 1
-0.0795041186663348 1
0.0777208083320682 1
0.121682205370911 1
0.00607580941719544 1
0.101925025739575 1
0.0502619538523221 1
-0.0860467460528977 1
-0.0478449492201115 1
0.0830495426040494 1
0.0439603376116465 1
0.0837167050512976 1
-0.0339396730456878 1
0.0806147028151998 1
-0.113066946025518 1
0.0618574309200639 1
-0.0659676059232081 1
-0.0213984565252777 1
0.00878462421126303 1
-0.107926721162106 1
-0.0764975634794155 1
0.0279167684997827 1
-0.114209424565627 1
-0.122397736674085 1
0.0137973185198885 1
-0.0421147030901558 1
-0.0121195964189399 1
-0.0809777120780354 1
0.0602814771308002 1
-0.0273686457598736 1
0.0305388043286816 1
-0.0942861416969249 1
-0.0669747669170571 1
0.0305341351774384 1
-0.00405337983990764 1
-0.0886448965403533 1
0.00977046495301522 1
-0.014105851253321 1
-0.0238848565091857 1
0.00336858779388483 1
0.118428109682874 1
0.25142240760947 1
-0.0393272474478925 1
-0.0983052360035625 1
-0.0399713043632043 1
-0.0903783649597774 1
-0.193756215200317 1
0.0470612587436226 1
0.0831026307606215 1
-0.00664034464662184 1
-0.108977902549274 1
-0.00546197362480621 1
-0.0955612520914728 1
-0.0377376255594334 1
0.145755693741321 1
-0.00184228305598363 1
0.0355848830617905 1
-0.0419242713831067 1
-0.056774299535101 1
0.073559596168579 1
-0.0211216547203934 1
-0.00123834953211153 1
-0.00695433441579954 1
0.0453670493750354 1
0.00743966198600439 1
0.0205966436880343 1
-0.131464044645057 1
-0.127459286896575 1
0.0173156493328129 1
0.104534180815254 1
0.0246024860149765 1
0.013943107401661 1
0.147317984340332 1
-0.11449342452516 1
0.102410100611978 1
-0.128219566846271 1
0.11296008290593 1
0.051042289103115 1
-0.242953062763825 1
-0.0835015850462466 1
-0.13458244691396 1
-0.190925693692281 1
0.119577125663492 1
-0.104767801024764 1
-0.157400263400877 1
0.00123487995171297 1
0.145597531947091 1
-0.054501500512909 1
0.176876551381114 0
-0.0518499264671625 1
0.0219805982443742 1
-0.0974454716812347 1
-0.104195447457278 1
-0.0250581902246687 1
0.198740415165778 0
-0.0535169718578942 1
-0.118944961230908 1
0.0253766102766281 1
0.0608169336439359 1
-0.0175778459457718 1
-0.00460553547180946 1
0.0206796593099622 1
0.0225558270548906 1
-0.0080861465869115 1
0.0368909851244022 1
-0.0252227924271252 1
-0.136473545227045 1
0.0315597904684876 1
-0.0525454001913909 1
0.041566892273792 1
0.0782326306202615 1
0.0767400172051817 1
0.126826482385658 1
0.121580438435407 1
0.0341289530573189 1
-0.11859468749299 1
0.0469609237248107 1
0.109161391427121 1
-0.00764987664468444 1
0.0784834664968619 1
0.0885864389557704 1
0.00966957906609304 1
0.0476056485891363 1
-0.207075751756264 1
-0.0062350441391881 1
0.0751917610017137 1
-0.00179726460018892 1
-0.119403756473978 1
0.011055092379272 1
-0.167415035856899 1
-0.00628561201340256 1
0.071149133620787 1
-0.0117742929325807 1
0.00705410908258255 1
-0.0875807626779265 1
0.219485794505831 1
0.0894880448231726 1
0.0498453697361445 1
0.149516025808488 1
-0.0741688984941577 1
-0.119696765615957 1
-0.227040468629433 0
0.118696372994265 1
-0.0883836874578835 1
-0.0143877120465695 1
0.0312136165513836 1
0.0955366386976097 1
0.0839446861381357 1
0.0597995209194083 1
-0.0932523191491895 1
-0.0874815254154055 1
-0.101041943158307 1
0.0224686039943208 1
-0.00901523182342485 1
-0.150899137842233 1
0.114816289903939 1
0.00403689727898906 1
-0.122709145787965 1
0.111961051880133 1
0.0709672135053999 1
-0.118004392358298 1
0.0865220331276894 1
-0.0383174653699064 1
0.0193673967749334 1
-0.139796038842129 1
-0.0259509578646169 1
0.13948382311434 1
0.00145364773531772 1
-0.0992445536137333 1
-0.0697232210339385 1
-0.0504984006278301 1
0.111985350546743 1
0.0261476332448683 1
0.0388086041638415 1
0.021780234201288 1
0.170063990954847 1
0.00782463666647824 1
-0.0540393191462936 1
-0.0678501027544119 1
0.182529731793943 1
-0.057103320434917 1
-0.00312547564258428 1
0.0514620152393728 1
0.0579187782090961 1
-0.103030877081664 1
0.0315284515035579 1
-0.000744891744504705 1
-0.23470691954105 0
-0.0371357674471699 1
-0.0366393343517013 1
-0.0844826806480672 1
0.0411520744367544 1
-0.0345366369858006 1
0.00724988826055892 1
0.0228054771877295 1
-0.0157572635380871 1
0.188108827407345 1
0.150025276419829 1
0.123591189605968 1
0.0506797149962014 1
-0.0463670937073492 1
0.0924374510579056 1
0.0968011804936976 1
-0.183005621587344 1
-0.0071036370460653 1
0.170374804279344 1
0.219832873765216 1
-0.150749752967984 1
-0.00243612087245922 1
0.113647885930405 1
-0.0640400191019492 1
0.00406677530950065 1
0.0792318347004682 1
0.0600757747326172 1
-0.0158111379190762 1
-0.100139416601235 1
-0.0582756335330363 1
-0.0116651534950416 1
-0.108480901346723 1
-0.0896257085390703 1
-0.0478245113828284 1
-0.0103025153235523 1
-0.184197363728463 1
0.128606159624065 1
0.0682784633479463 1
-0.0344993195636745 1
0.0330503380536751 1
0.0518271291246988 1
-0.156998935251857 0
0.132605584586006 1
0.0604217220450488 1
-0.112782240287537 1
-0.0611886710698045 1
0.00362846893516018 1
0.117128085645841 1
-0.0207464355031548 1
-0.105773918120677 1
-0.0390083297310908 1
-0.00182842407215726 1
0.0433206618737298 1
0.0631527068461459 1
-0.00140549656079371 1
0.0212917247920907 1
0.0205938675307989 1
-0.0927982061670085 1
-0.0292024769466827 1
-0.0941959054747026 1
0.127449944416423 1
0.0357741261334825 1
-0.0304567138015615 1
0.00557948223165289 1
-0.0303722160157538 1
-0.130733986612789 1
0.0176909389493417 1
0.123088124241934 1
-0.136230244087691 1
0.0294999271109258 1
0.0333072508021768 1
-0.0664846111513143 1
0.0418047787796644 1
0.0493717004736067 1
0.0667361922056827 1
0.00615026133343318 1
0.134320242797551 0
0.01701669927427 1
-0.0463600076427657 1
0.0202307329536472 1
-0.12055589974456 1
-0.0710834512443816 1
0.00526560281796983 1
0.0624378006530513 1
-0.0151659786225362 1
0.0342602575252148 1
-0.0272008159193695 1
0.13589774266106 0
0.0931741047926051 1
-0.190766510569051 1
-0.0175454294329035 1
0.00857068282241012 1
-0.0271352338898048 1
-0.0187251147296939 1
0.0893733481377727 1
-0.177585192563934 1
-0.0771525780017514 1
0.111852798423534 1
-0.0319671763198101 1
0.165237223790699 1
0.0162046448637336 1
-0.00542674774637043 1
0.16781551263698 1
0.0920916461142862 1
-0.0358322217048646 1
0.0734207432657215 1
0.0986415550043417 1
-0.080991746766878 1
-0.0504403848011588 1
-0.116109775127923 1
-0.134577778195182 1
0.0560400382531389 1
-0.0313794952888271 1
0.00541706447582118 1
-0.0320821523504321 1
-0.0055555566970776 1
0.0788747787146875 1
0.0371266253361598 1
0.0203282046678032 1
0.206358536212491 0
0.00118076274461647 1
0.0285929086854731 1
0.0308847609545445 1
0.0528915737517035 1
0.0747275641232078 1
-0.0547029882651591 1
0.00769497866910735 1
0.0565226618440507 1
0.0097123007401814 1
-0.0337896525249545 1
0.105765018834084 1
0.0904365757929074 1
-0.00520215845412125 1
0.154245497253606 1
0.031741900218305 1
-0.0749321584745244 1
-0.0667509456729452 1
-0.112472181823336 1
-0.00572021369231325 1
-0.0343970196069161 1
0.024212227685066 1
-0.00795130932884762 1
-0.0124340287331617 1
0.132469706438669 1
0.0630529889221932 1
-0.0286400641459798 1
0.0734413631462117 1
0.0120897225870439 1
0.188269270276143 0
-0.0631468982929607 1
0.0913993819838797 1
0.119377753132527 1
0.0118933461501888 1
0.0110109211504252 1
-0.0422837304979078 1
0.0195983742188737 1
-0.0411818362531143 1
-0.0543312606431136 1
0.0339754927970199 1
-0.229743792285974 1
-0.0553148737004123 1
-0.0697974654070146 1
-0.021093170373554 1
0.0368723468289274 1
0.0880285032431226 1
-0.117903793162846 1
0.052413382696772 1
-0.00598658442949208 1
0.071431888659208 1
0.0623856132999971 1
0.0933656306622018 1
0.0666372714014644 1
0.0550900389948249 1
-0.00309709848714902 1
-0.241300232285268 0
0.141683537940101 1
-0.0230077349284883 1
-0.178926764774414 0
-0.0286507912597587 1
0.0454998350376812 1
0.049795271866059 1
0.0681697101793923 1
0.0654127100196904 1
-0.122924119265062 1
-0.0284133242414862 1
-0.0271974974499282 1
0.0280272965891777 1
0.0794695515517094 1
-0.0044407583947831 1
-0.0482552918505203 1
0.0552187943896969 1
0.0677653860313249 1
0.102278059587426 1
-0.127917019370052 1
0.106449785722053 1
-0.245408363435441 1
0.00360119631689127 1
0.0337575108014595 1
0.153094207992441 1
-0.0404751813878351 1
-0.016325107913742 1
0.0682164074036126 1
-0.0894226379697773 1
-0.0402004755605614 1
0.0796539723891082 1
-0.137743157671269 0
0.136820838408414 1
-0.0222773284561715 1
0.0185232693805447 1
0.0342742056116469 1
0.00386565989716843 1
-0.00780070008571071 1
-0.00465318291384838 1
0.00499628123407001 1
-0.0998372172408205 1
0.0625790325467429 1
0.134649713578403 1
-0.153299071601868 1
-0.0608457870565648 1
0.205260078787447 0
-0.0593416968315799 1
0.0197025070339013 1
0.188936767920703 1
0.07478486220384 1
0.0615546390879654 1
0.0467453051796002 1
-0.199441748538591 0
0.072353308645102 1
0.0414493340307716 1
0.23837522495051 0
0.0701975751331293 1
-0.112158222538136 1
0.00114921807830069 1
-0.04390181314003 1
0.0631497824846442 1
-0.0358590298227954 1
-0.00113356796283996 1
-0.128478636895245 1
-0.0348281549007356 1
0.0956796453414865 1
0.0389687961886923 1
-0.0141114224547156 1
-0.0212626061812845 1
-0.0223965285400437 1
0.0975565426941874 1
-0.0130076122490131 1
-0.17462107968711 0
0.149788921975889 1
-0.200604901875506 1
-0.140375281814931 1
0.0235761847301921 1
-0.0846352230070462 1
0.0623753589070689 1
0.0452268915976743 1
-0.0218048028169261 1
-0.0827650280788896 1
0.006006762359584 1
0.0139974511457007 1
-0.115086743353453 1
-0.143217600572429 1
-0.0167944345924745 1
-0.144126230561806 1
-0.101691412648034 1
-0.00101197888078501 1
0.0286848059835062 1
-0.0959577326429903 1
-0.0542784042905083 1
0.125487350532862 1
0.0421309028065121 1
-0.0959106485212366 1
-0.045869405839036 1
-0.113738337107191 1
0.0830258103494253 1
0.150819171447964 1
-0.0850160191698983 1
-0.0311176045985608 1
0.0102458565037386 1
0.174865147866527 1
-0.140952895892493 1
0.0420531225603391 1
-0.193004844149112 1
0.0656341447169202 1
-0.0191847833061851 1
0.150054947642079 0
0.0276743521869722 1
-0.0307816221628685 1
-0.126363501715962 1
-0.0851948920939202 1
-0.0324139855227867 1
-0.0233562218317524 1
-0.0512543769123959 1
-0.0277783414046086 1
0.0205060099468851 1
0.083214632185577 1
0.0768473182520294 1
-0.139543252722911 1
0.0152522714686563 1
0.0520164050791738 1
-0.00586552649189817 1
-0.0693868102914987 1
-0.030358817923032 1
0.0831490671236707 1
0.0652887800470563 1
0.091978505980107 1
0.154310576306862 1
0.155467253943777 1
0.026395484102401 1
-0.0935342917627884 1
0.0288022666909452 1
-0.0244947516474929 1
0.10696049043938 1
-0.00653506827938309 1
-0.0122554746460119 1
0.12550582441317 1
-0.0111273145066066 1
-0.0329492745157173 1
0.055150069016983 1
-0.0851048198312393 1
0.0412293039584942 1
-0.125663285895234 1
-0.0118654862816855 1
-0.0950868658904653 1
0.0625554738538846 1
-0.021402145613463 1
0.147828453649337 1
-0.0106031895120399 1
0.0388502269294729 1
-0.0670300887855444 1
0.0364257368779261 1
0.04817744392645 1
0.0152754469756136 1
-0.0168082580439932 1
-0.261604571168919 0
0.193643854088756 0
0.0409120304628534 1
0.0153790840657306 1
0.154623815841791 1
-0.0335104950259768 1
-0.0616033586632474 1
-0.030131039462009 1
0.0551615407922411 1
0.121344410236625 1
0.157980122745758 0
0.0236525235020314 1
0.0306398464593651 1
0.0435090218959067 1
0.0822354035804864 1
0.00827775386356418 1
-0.0728154615562367 1
0.010519503143079 1
-0.0810566836154128 1
-0.00985868366059481 1
-0.00216899848524835 1
0.0208221575962762 1
-0.00350668260816416 1
0.109220793145994 1
0.0462866795573627 1
0.0494878655444968 1
0.00804612658687793 1
-0.0771590566528904 1
0.0711191387459989 1
-0.0880080435618718 1
0.106669479381953 1
0.0712020866317744 1
-0.0685183722440564 1
0.122362555020277 1
0.0490644758468106 1
0.0062827705909447 1
-0.0484321518791698 1
0.140629385677987 1
-0.0431399823678522 1
0.0757179626621939 1
0.150908601431691 1
0.04172534340297 1
0.0115988941623534 1
0.110336448316236 1
0.155060213421114 1
-0.0288998404082983 1
-0.0036710907789002 1
0.0804750331980182 1
0.0839352709872208 1
0.0574827273928617 1
-0.0278253193396199 1
0.166765824759374 1
0.0555006668096867 1
-0.182915055409094 1
-0.0366346346041666 1
0.0632000179060802 1
-0.118552350818477 1
-0.0177080352742443 1
-0.0614477515814207 1
0.0801412880400555 1
0.0317071359262948 1
0.135002752739714 1
-0.0725478441906407 1
-3.24685487422538e-05 1
-0.0539755832213251 1
0.0752677019341336 1
0.10362930167147 1
0.0146116675085621 1
0.0716493737860482 1
-0.0478861524016234 1
0.0346070639063446 1
0.213397048417382 1
0.192261014456971 0
0.0669170591665193 1
-0.0361815471901784 1
0.0625177588543472 1
0.0415837389317052 1
-0.0141703557901087 1
-0.0322009764495172 1
-0.0295284033470154 1
0.077924759262893 1
-0.0146237974234319 1
-0.0224159330006837 1
0.0553252327022903 1
0.0316115120312691 1
0.0575970216797681 1
0.0607125679103928 1
0.0759071945163797 1
0.0916247298906867 1
0.0715469860055373 1
0.0398344392474513 1
0.00232934613663616 1
0.074080187692148 1
-0.0668576048579055 1
0.0412716929002025 1
-0.038736838589775 1
-0.0866547319408317 1
0.0306038499579233 1
0.0821263123185231 1
0.110305914945919 1
0.0634471921826606 1
-0.0549210603213845 1
-0.0582338750663159 1
0.0430927163539742 1
0.074675877403455 1
-0.0902187112946808 1
-0.0653294986080862 1
-0.0630699585090897 1
-0.0240902100667467 1
-0.0736458767031782 1
0.0773154379712497 1
0.0974399935315045 1
0.0114661460242658 1
-0.0738314046371529 1
-0.0101355631796164 1
0.0683225864136159 1
-0.0517063653383982 1
0.0303256900571935 1
0.00532764065317288 1
-0.00577703120712749 1
-0.07524361304147 1
0.117951319564176 1
0.12323629293304 1
0.00144804461739396 1
0.0733896856037079 1
0.0200210499654709 1
-0.015576993365503 1
0.00713350922213813 1
-0.00504114788003741 1
-0.0228080032735506 1
0.0500225471966062 1
0.0662967972764898 1
5.42978148218194e-05 1
0.0142612777135604 1
-0.0780220405443163 1
0.134338693631448 1
-0.0202111041970301 1
-0.0611856617754494 1
0.117842033220862 1
0.0102180694716866 1
-0.0343442352063496 1
0.0083650286672229 1
-0.00611570871889752 1
-0.070079838109519 1
0.00882723797789666 1
-0.111159882836757 1
0.0954008857609029 1
-0.0753942208432521 1
-0.0222476569108013 1
0.0859568626617688 1
-0.0740732043515206 1
0.0955022909130145 1
0.0668531418269845 1
-0.0585305179877278 1
-0.0258482614991039 1
-0.271898819971184 0
-0.00407190665793871 1
-0.29593226902736 0
-0.0407937885188351 1
0.153279562033096 1
0.0406024845514201 1
0.0244504920688247 1
0.149936346399784 1
0.108156774233681 1
0.123251456539124 0
-0.0744607387027588 1
0.105239740209986 1
0.00630027990823151 1
-0.001756502771244 1
0.0646365249982095 1
-0.130955400709922 1
0.110546877119054 1
-0.0374449109032437 1
0.0197018436009512 1
-0.0258153636056103 1
0.0778354195231321 1
-0.190319788648762 1
0.102773384336986 1
-0.156793079623401 1
0.0395465797404087 1
-0.0213725237368834 1
0.11368061781952 1
0.21528862948972 0
0.0329809168921977 1
-0.0189082926817609 1
-0.000254458881434486 1
0.0033785095946922 1
-0.128325421652922 1
-0.00225970379601804 1
-0.068269798487934 1
0.0999245994010682 1
0.0623462407120813 1
-0.00154635238862323 1
0.0962946724801543 1
0.00528992888886633 1
-0.00129131956122125 1
0.0282454559870763 1
-0.0537007335431453 1
0.0499765995930149 1
-0.0975116889237444 1
-0.0605710084264762 1
0.00147704769608364 1
-0.0595879588060147 1
-0.0662857363426885 1
0.0640834017450703 1
0.050611147324981 1
0.110806351448266 1
0.0571670223187351 1
-0.0113514137883096 1
-0.15331959261689 1
0.163604109651871 1
0.071133655649745 1
-0.118044022830163 1
0.118938085512183 1
0.0544993829949382 1
-0.19941457580202 1
-0.0887181657034306 1
-0.074412410393887 1
-0.0845420495392198 1
-0.0232097648361336 1
-0.161490347639027 1
-0.0351933756363282 1
-0.0672606034731653 1
0.00284629777756008 1
-0.0063720459051574 1
0.0308203413324723 1
0.0125282797278379 1
0.0491873290328352 1
-0.188916462751737 1
0.0300224676994977 1
0.000788124399654352 1
-0.119745275631166 1
0.0289278141519205 1
0.0775935026721394 1
0.0836794714025734 1
0.174855240555241 1
-0.0745830022692021 1
0.063586927572777 1
-0.107753425831974 1
-0.0137681308810168 1
0.0340667659033606 1
-0.076864279060259 1
0.253437913444904 0
0.157614207965414 1
-0.0201027911995581 1
0.0369691608100174 1
0.127977807753639 1
-0.158016967525623 1
0.1110768376557 1
0.0212173542410788 1
-0.0427862711648337 1
0.0522519687915356 1
0.11050822669193 1
0.0554804089975884 1
-0.142330286147628 1
0.0816680399999379 1
-0.0862671017201642 1
0.0482628265346541 1
-0.000377809052631241 1
0.14227908380188 1
-0.0457446520162295 1
-0.0634978819252151 1
0.0076427918349325 1
-0.0396104034261136 1
0.142707125153373 1
0.11149387201021 1
-0.0307726600392193 1
-0.0158770677238356 1
0.05391610337628 1
-0.0102745774715312 1
-0.0086290237176381 1
0.0744073527184161 1
0.0453727008592371 1
0.108335873436036 1
-0.0156925615038844 1
-0.0187338112393054 1
0.080614031462647 1
0.111242888256952 1
-0.0989021640376223 1
-0.084609275016583 1
-0.0474568044926495 1
0.0290967917791205 1
0.0657113750157801 1
0.0595700121523008 1
-0.108756027973214 1
-0.088177302420128 1
-0.0901100001332807 1
-0.102568973155567 1
0.110162390369306 1
0.00478602264571246 1
0.0782003609174435 1
0.0591595584022847 1
0.153169820475102 1
0.201050339576561 1
0.0638691821676925 1
0.115989333114138 1
-0.082280607578896 1
0.0947017848368959 1
0.0175622354787929 1
-0.161341223095819 1
-0.0848174077277547 1
-0.0708919513372492 1
-0.0307840385232718 1
0.11114747920023 1
-0.0952477446606057 1
0.0956359061967222 1
-0.0486438312923146 1
0.022054487341228 1
-0.0159041824007588 1
0.0824950105690037 1
-0.157698448071733 1
0.0390737670872867 1
0.0612959226644162 1
0.206195271949623 1
0.0459489565304085 1
0.0468296766780623 1
0.0570179868616892 1
-0.164536409871498 1
0.0475207999257987 1
0.100558305663876 1
-0.0340403897971701 1
0.0250772815637598 1
-0.0238006594236278 1
-0.11357433631067 1
0.0115194845225697 1
0.0119681968492188 1
-0.054891198870689 1
-0.121966422975081 1
0.0227449637161337 1
-0.08964920274691 1
-0.033135028478856 1
0.0613239773870309 1
0.0559347490203458 1
-0.177750212493335 1
-0.0556456637037727 1
0.0537356138669943 1
0.0256016023836433 1
-0.24381509467682 0
-0.0720946097846307 1
-0.0814254430912839 1
-0.177996224366437 0
-0.0136625073698248 1
0.100570640923816 1
-0.0149038549737603 1
-0.0726336856383754 1
0.0582541132625801 1
0.0314450692852261 1
0.0307574422861993 1
0.163076277171868 1
-0.143018339058882 1
0.0999941219972693 1
-0.0925196399893798 1
-0.0176985278247292 1
-0.140273371834488 1
0.06932984617353 1
0.0414849555534436 1
0.0935665937507412 1
-0.00553389781048204 1
-0.079798205111709 1
0.075284698203778 1
-0.0841536133018567 1
0.104693029577244 1
-0.0154692972930881 1
-0.135750284513365 1
-0.0335894606954732 1
-0.179361898777483 0
0.136126644766491 1
0.0759736305975893 1
0.0954908709412229 1
-0.0591262503731714 1
0.107226862195841 1
-0.0144405367810744 1
0.178140841162739 1
0.0121238135551345 1
0.0420465023918756 1
0.0549587135156225 1
0.0789022531986195 1
0.0566625190744753 1
0.0194706282551547 1
0.124072035714527 1
0.0441397265526711 1
-0.0799150973767735 1
-0.0430292549350138 1
0.0168901481211913 1
0.0533917416954164 1
0.0366227696772039 1
0.135237600026474 1
-0.0506113491357387 1
0.219617685200138 1
-0.160667221743168 0
-0.133335347421606 1
0.00438412110989017 1
-0.0074412522780819 1
-0.295991847927884 0
0.0875021603457393 1
-0.00763906301605783 1
-0.0914468445682176 1
-0.0920058542943404 1
0.033950617400293 1
-0.0159476145312614 1
-0.13506398239409 1
0.00743085474175639 1
-0.0140092372922594 1
-0.0181962618996261 1
-0.0234544932749567 1
0.0293016211876256 1
0.0634985722603768 1
-0.0593757045952431 1
-0.0244403062732808 1
-0.0334457154281782 1
-0.0193624522539029 1
-0.0149857042991324 1
-0.192941234686185 1
0.221920759998481 1
-0.032326107057969 1
0.0247519410419106 1
0.00747811289817891 1
-0.00172910669702159 1
0.0367900768602416 1
-0.0483745883503602 1
0.0523761527269484 1
0.0145772435295682 1
0.0521539342473308 1
0.0945536096462005 1
-0.0639110316986949 1
0.0399217816625533 1
-0.0166217703458491 1
-0.054366947099626 1
0.0742598347610411 1
-0.0266158848573344 1
-0.0400999555566957 1
0.102596166998604 1
-0.0677861771967866 1
-0.129353641754102 1
-0.10916341088259 1
-0.0750297894134134 1
0.0363711880099592 1
-0.0629232517563131 1
-0.0456727763670456 1
0.00705880988907247 1
-0.0266440222780581 1
0.0155286753649041 1
-0.0155146701160367 1
0.0510669227445167 1
-0.0597175556800442 1
0.096707655817816 1
0.0589624029411055 1
-0.0233591762802246 1
-0.081421291402678 1
-0.0124867405278615 1
0.088410466860359 1
-0.131094073148863 1
0.0859248858365231 1
-0.0131530602609471 1
0.201546493660813 0
0.147510329915236 1
0.01727996691871 1
-0.0874313796217929 1
0.12166533392583 1
-0.0566028990889161 1
-0.0568257224750766 1
0.059906073503048 1
0.118358665935688 1
-0.130936302450942 1
-0.0156079782481609 1
0.150106661673248 1
0.0330597256939764 1
0.0123182761591868 1
0.151907259691079 1
0.0948153457653286 1
-0.012714815230606 1
0.0357323822276218 1
-0.0974964218554523 1
0.0638578552049071 1
0.119876616543149 1
-0.0990013180355396 1
0.0467951541745544 1
0.00548647768303449 1
-0.152412274533138 1
0.128803123948659 1
-0.0270509309584174 1
0.0886328073950716 1
-0.0348414845719493 1
-0.0544817262841362 1
-0.0707670426681444 1
0.24442584805082 0
-0.0389460543854223 1
-0.0313450136360937 1
-0.0556497229287958 1
0.023073472316462 1
-0.00634957530788772 1
0.0898758686910008 1
0.0135367769131404 1
-0.0795356392255943 1
-0.0564383786034683 1
-0.138015359518214 1
0.0169330773951019 1
0.0608578140558685 1
0.108831843591537 1
-0.0420148959050376 1
0.0515551515474377 1
0.0474934474886561 1
-0.168681250878275 1
-0.0747935799510419 1
0.0251671667206528 1
0.151614878158422 1
-0.0322529855335653 1
0.037427975970045 1
-0.0295971549413269 1
-0.0522228367306183 1
-0.153746992742422 1
-0.0529203770602715 1
0.0547515633029742 1
0.118889745028251 1
-0.0374265793041311 1
-0.0842417784681519 1
0.142629747319229 1
-0.0680858416431765 1
-0.17389442373909 1
0.0994056248065508 1
-0.0722059153385731 1
-0.13702503724253 1
0.0456053984613931 1
0.0251425339369971 1
-0.00929786417483348 1
0.0403789139665961 1
-0.104543252298395 1
0.0711265361545072 1
0.0112765739668887 1
-0.0595125033641947 1
0.00668955488073763 1
0.151225685489277 1
-0.0747386932215163 1
0.0207210402048541 1
0.138666195148956 1
0.00108177247883274 1
0.120131910421136 1
0.120794039143531 1
-0.12141069750646 1
0.122593533811721 1
0.0761186498293163 1
-0.0947596315692245 1
0.202180210691662 1
0.0110371350091126 1
-0.00341866725795335 1
0.0863994723629216 1
-0.0520669488702947 1
-0.0913394012596878 1
-0.128622919715245 1
0.0199570348613025 1
0.112896240010362 1
0.0562667389912257 1
0.0507213707750842 1
0.0512922460531072 1
0.048807684996836 1
0.0195749004952159 1
-0.0820538313904615 1
0.0277180570054574 1
0.0201733274377292 1
-0.0706697165684963 1
-0.0213460133431865 1
-0.319666894814685 0
0.0555570131063168 1
0.0630258591615851 1
-0.0477184108415904 1
-0.240151179802943 1
0.112670292415855 1
0.0851502346441368 1
-0.0983470918117432 1
-0.0589869633909466 1
-0.10454451287534 1
-0.0480426449846253 1
-0.135552553081835 1
0.0826499100386881 1
0.110150339274768 1
-0.112078045914629 1
-0.0150307703779782 1
-0.0638539228785341 1
0.0385293696237625 1
0.0767085062159183 1
0.152793611601373 1
0.303665778811504 0
-0.167354301549511 0
0.0321328955533207 1
0.175555712871674 1
0.114902825448794 1
0.039017699982075 1
-0.0774576932843067 1
-0.114413860114995 1
-0.0431283523250054 1
-0.0402433869431219 1
-0.102368629523526 1
-0.0882283687362914 1
0.0736259177733027 1
-0.0157115969296284 1
-0.144499252857368 1
0.055060154596367 1
0.0660344752647198 1
-0.0154956983702817 1
0.0877660459034815 1
-0.0240072921473406 1
0.0534918791123244 1
-0.062350445723968 1
0.016075361987072 1
0.00186348815330231 1
0.00253235507909686 1
-0.0196492221869438 1
0.057429555588969 1
-0.100720108912668 1
-0.218185551429158 0
0.0272059760661653 1
-0.032733650199934 1
0.0861535184221336 1
-0.0863676629745504 1
0.0502846397137689 1
-0.112077639985672 1
-0.0309757681891582 1
0.149942689273472 0
0.0476337007744044 1
0.109246352894934 1
-0.103565547604912 1
0.149509285203503 1
0.00209678495553919 1
0.0256450895191212 1
0.0217184355102827 1
-0.0977273317405467 1
-0.000802586060488148 1
-0.04644248860123 1
-0.0816303780091671 1
0.134617626587888 1
0.0748763346834964 1
0.0684077656353401 1
0.0721154722950813 1
0.0314437468738698 1
-0.0683753034873496 1
-0.0675504942235688 1
-0.0318700017069634 1
-0.0066490645226359 1
-0.00459924738065851 1
0.0154773496166391 1
-0.15840240232635 1
0.0449676501127997 1
0.0531415643805861 1
0.068765117356762 1
-0.0178838188728855 1
-0.0371885320333924 1
-0.068135079587325 1
0.0662865880890521 1
0.263514094793293 1
-0.0432076142022914 1
-0.0890667855283656 1
0.0736674491492983 1
0.240664535220317 0
-0.129430056148889 1
0.0294975228631006 1
-0.0310787486356817 1
0.0207413279591472 1
-0.0756210609866755 1
-0.172881398988371 1
-0.126007323461563 1
-0.280670131469068 1
-0.00390069857928833 1
-0.018223808333389 1
0.0264185299651552 1
0.0123999206501938 1
-0.0520050856599363 1
0.0943078425886975 1
0.18125903601364 1
-0.0034491485561062 1
-0.128643515224647 1
-0.101250172946982 1
0.218676967825318 0
-0.0215893813431513 1
-0.0566180403454707 1
-0.0636857550353497 1
-0.0486781072889072 1
0.0123188365856698 1
-0.178283705302641 1
-0.196119509705048 1
0.213529719648156 0
0.0549942764809717 1
-0.195698100205745 1
-0.022880993709008 1
-0.0337751349757072 1
-0.0457012974072613 1
-0.0276266729405211 1
0.0781116313476016 1
0.163360276227217 0
-0.0373738601949152 1
-0.000457697435321254 1
0.0195881582534766 1
0.0325806630092126 1
-0.0358174192720581 1
0.0119901805685053 1
-0.144442490395053 1
0.0613739374355038 1
0.0421545932894991 1
0.0197699692152295 1
0.186955496325467 0
-0.0904703779123776 1
0.0279655922759034 1
-0.0316774445456219 1
-0.0428844851006606 1
-0.116018845041762 1
0.0440742566078513 1
-0.0845531976224475 1
0.107262992839445 1
0.0849245090938915 1
0.082037080053664 1
-0.0675868653733072 1
-0.137798837921881 1
-0.0366187487811719 1
0.0769763431470594 1
-0.0929701956044758 1
0.0871436655183538 1
-0.0986893903704646 1
-0.0930377626431381 1
-0.0161081064405952 1
-0.0829056106435036 1
0.0267885014806294 1
-0.0413945430399757 1
-0.0511621252039489 1
0.0213214319381307 1
0.016639869843642 1
-0.0321897371856722 1
0.0398819451047229 1
0.0137302613213412 1
0.0519670009566573 1
0.0677816788963995 1
0.0831311243509055 1
-0.114057146747445 1
0.0586602291658238 1
0.0676260279665892 1
-0.0383150063572995 1
0.0420858370112911 1
-0.0118619810625489 1
0.054455611455143 1
0.105292385155876 1
0.0790899394455756 1
-0.0889383817623787 1
0.0429891981703881 1
-0.0070343262352667 1
-0.0423280041748047 1
0.152002510677775 1
-0.118758823453682 1
0.012793827034534 1
0.00766229535906332 1
-0.0279349209166631 1
-0.0476544490057745 1
0.171477165827643 1
0.134599370311968 1
0.0789337553327702 1
-0.0564715219095843 1
-0.0978447930942946 1
-0.00923008475323189 1
0.0537636754123493 1
0.176040240899976 0
0.081514898780224 1
0.102316225144834 1
-0.118720790497078 1
0.0850161808260217 1
-0.0255239612348809 1
0.0106001601271689 1
0.0542607151723427 1
-0.0486916158533008 1
0.0657988699032228 1
0.048006951925767 1
-0.0191800381547386 1
-0.00539412057557417 1
-0.110743984822198 1
0.0421794225241935 1
-0.0286406487025459 1
-0.0561033440674803 1
0.153281875458475 1
0.0459820985803272 1
-0.164049648018301 1
0.0353356095591889 1
-0.0839687532106246 1
0.0785887211081733 1
0.0749223392604974 1
-0.0273264601705893 1
0.0446542910762163 1
0.185925875528435 0
0.071501752765757 1
0.0433994649245049 1
-0.112330048204112 1
0.0951537266432205 1
-0.0720632048358073 1
0.00388627068048944 1
0.105715802040449 1
0.0116273706963305 1
-0.077179184552552 1
-0.0297594633741371 1
-0.0355695807832803 1
0.129297948789759 1
0.00722635384025837 1
-0.0925201608263744 1
-0.206204229260471 0
-0.029686990532958 1
0.0910788745801828 1
-0.00591888934843515 1
0.0967162733996408 1
0.0160528513556211 1
0.0652650755010691 1
-0.0101817749534289 1
0.0451603693247218 1
0.0737973784915669 1
-0.0311155379382026 1
0.0153267003369316 1
0.100911407377655 1
-0.0247521419814861 1
-0.0318358092203842 1
-0.104366422998686 1
-0.0836517487552369 1
0.0189182473990333 1
-0.00416717623718678 1
0.135286882100761 1
-0.0680930241600031 1
0.143399372261173 1
-0.0919073577870785 1
0.0100287334979747 1
0.0222367361268347 1
-0.0412958704688662 1
0.0269585013451381 1
-0.0285028909731601 1
0.126833160474513 1
-0.00775220351624049 1
-0.119735497618599 1
0.000974565048050935 1
0.0465131387291455 1
0.0949593046790606 1
0.00298507382438687 1
0.110577576110924 1
0.0790511450969069 1
-0.0307473574503717 1
0.120396221505337 1
0.00948285117468526 1
0.15513100434015 1
0.0585034785849354 1
0.0353998968875901 1
-0.0222719353582453 1
-0.00544921384560186 1
-0.143150834112846 1
-0.0553835640020307 1
0.0611395952655392 1
-0.109951028641507 1
0.136985533571135 1
0.119049863329236 1
0.0111735467758745 1
0.00844039277430151 1
0.135568837551062 1
-0.0619995850710354 1
0.0098883626713645 1
0.100747546151194 1
-0.132120600981726 1
0.00622321996835801 1
-0.123906006685851 1
-0.179959039812304 1
-0.113714261663309 1
0.133429483536603 1
0.019197616831128 1
-0.0140604722501752 1
0.118125793415849 1
0.000573525319955141 1
0.0102444743756399 1
-0.0236857969729171 1
-0.0124786496983133 1
-0.0183568981853012 1
0.0144655271881903 1
-0.129229556513913 1
0.0278825312256973 1
0.015022324841845 1
-0.0163353734939974 1
-0.0499417266639672 1
0.0534750507628411 1
0.0475786491804843 1
0.0921543395228528 1
-0.0631553646938166 1
-0.0793021487620183 1
-0.103454400300996 1
-0.107627622097523 1
0.0444925852282475 1
0.0372912830368767 1
0.0610962391670758 1
-0.0398223081336168 1
0.00184394297717316 1
0.0072099861381322 1
0.102773321889908 1
0.0246670021673517 1
-0.0725585038016021 1
-0.145705297114033 1
-0.0469745035146578 1
-0.0548838289562509 1
-0.0485417982924359 1
-0.191743929409133 1
-0.0375342371465316 1
-0.0359798003324828 1
-0.0682758190194366 1
-0.14380157768925 1
-0.0243645456303077 1
0.0276868871385572 1
-0.160319616994205 1
-0.0368607700430525 1
0.0840276597079397 1
-0.0526300562771534 1
0.0312131407205501 1
0.227172350060515 0
0.0296310989620645 1
-0.118526911619088 1
-0.0834578038404253 1
0.0751701698782675 1
-0.0568369182134167 1
-0.0250988315098565 1
-0.0194519910976185 1
-0.00799484413511451 1
0.0334254835689677 1
-0.0589504879326682 1
0.0790217835816869 1
0.0851207794864021 1
0.075384026197467 1
-0.0805040132681134 1
0.101928716161113 1
0.0232958659516362 1
-0.00634236915131862 1
-0.122876398287157 1
-0.0456180204566545 1
0.0807522212711364 1
0.0479278785459796 1
0.0229011598974137 1
0.05538977178468 1
-0.031328405944707 1
-0.0633307434221713 1
0.039875580883839 1
0.0846329473924146 1
-0.00404844042930795 1
-0.0667918728021413 1
0.00743954427928765 1
0.0969126872781751 1
0.0967548375861622 1
0.0590810419154279 1
-0.0199149305945928 1
0.0884789063238239 1
0.110187845222548 1
-0.0217372062039387 1
-0.0381128603336549 1
-0.0125838075717703 1
-0.00592324521894446 1
-0.0453935151231095 1
-0.023326967494794 1
0.0493701555181693 1
0.0489285936829057 1
0.0752989884706871 1
0.0455658310866626 1
-0.0706782018997096 1
-0.125739958015925 1
0.0519021695206439 1
-0.148261304276659 1
0.104477078156004 1
0.00365518618240715 1
-0.00784482602390972 1
0.0568113231232184 1
-0.0365851740780841 1
0.18017878571036 1
0.0970946890818303 1
-0.0193488119888635 1
-0.0807112094492574 1
0.100927213482954 1
-0.00479483665442931 1
-0.000928013367156543 1
0.038226971266964 1
-0.179581516432955 0
-0.0365820342013796 1
0.0717715445529249 1
0.0650308206105882 1
-0.225645807622853 1
0.0626723780107641 1
0.0316265432485715 1
-0.0476125651332919 1
0.291474455370378 0
0.0292953845241267 1
-0.109758635529052 1
0.0855811152639692 1
-0.203382939602695 0
0.0570952868735088 1
0.00825269067450126 1
0.20780756191915 0
-0.00253663364887026 1
0.0397915673540594 1
0.00579212439989078 1
-0.0152526163199767 1
0.00878158856446272 1
0.079471961425956 1
-0.0477520813124164 1
0.139798787975303 1
0.00153406782605294 1
-0.0423730926673814 1
0.0396614053538289 1
0.0530121131010413 1
-0.0985151842319872 1
-0.157493402432745 1
0.124612808837558 1
-0.0198012902590988 1
-0.0370077302488499 1
-0.103439411320746 1
-0.260057383247889 0
-0.00996207267821936 1
0.0763934932400177 1
0.0351724357795977 1
0.0334121831396744 1
-0.0882143855426337 1
0.0800663039485439 1
-0.0993905816980167 1
-0.280161444611794 0
0.124371879654116 1
-0.0831605198338801 1
0.0582327350236373 1
-0.136230464366219 1
-0.164860353201751 1
0.000142576122631312 1
-0.0729423005644606 1
-0.0379865002903853 1
0.0121159874061418 1
0.0872055257831537 1
0.0222629828486248 1
-0.0493103257249106 1
-0.0160471708733358 1
-0.078243556278997 1
0.0445896173055914 1
-0.0407481953856692 1
0.284328884689009 0
-0.0699993678927048 1
-0.0327392330949618 1
0.0503899196171197 1
-0.0130506187713991 1
-0.0147322067864359 1
0.0907690034108702 1
0.0516131670988343 1
0.026392559368047 1
-0.151958235206667 1
0.0120310006486738 1
-0.0284107263333737 1
-0.0571652440263427 1
0.0163295277752934 1
0.198250326374762 1
0.109954085159489 1
-0.066223653351512 1
-0.0976643107552072 1
0.0803718681943983 1
0.124421756562343 1
-0.152779157249766 1
-0.0329626256779062 1
-0.146168354925853 0
-0.00317412560754091 1
0.0949276318559035 1
0.0929967148745643 1
0.0227238953555426 1
0.105990593039863 1
-0.253762295246453 1
-0.0241795132799911 1
0.0640971722454256 1
0.00490583145917645 1
0.0551532797264867 1
-0.011677915005168 1
-0.0092131374425062 1
-0.0395752819091949 1
0.0310991631013406 1
-0.00494328545873578 1
0.0670783601391312 1
-0.0201892802155521 1
-0.117617078019818 1
0.0450150207085792 1
0.0364933906763163 1
0.0618811450138371 1
0.0256414428450729 1
0.00665301888995717 1
-0.0727934592163594 1
-0.0129000972794671 1
-0.109611515782424 1
-0.0923441354406646 1
0.0236263627705748 1
0.0388521392148127 1
0.00882605915574235 1
0.0849871843937832 1
0.0682109865858067 1
-0.023077220514126 1
0.00174963105433133 1
0.0319563057187013 1
0.0581258408954206 1
0.0118856504420243 1
-0.0801973835351723 1
0.0526382217998802 1
-0.0667276397931449 1
-0.0346815763158679 1
0.0520232465648507 1
0.114708953267529 1
0.0216451622266546 1
0.0175331703403272 1
0.0675613780307514 1
-0.0699415915480303 1
0.0592970949240577 1
-0.192308720858647 1
-0.0107420305700352 1
-0.0586283636701653 1
0.0712975368745895 1
0.00596836168549452 1
-0.0577184923079419 1
0.0187028704457319 1
0.042930532063641 1
0.0539617968850378 1
0.064501793026882 1
-0.10226287278862 1
-0.100114850517969 1
-0.0341187544922641 1
0.117072247908118 1
0.0287052490179893 1
-0.0275028535576012 1
-0.0841876970979184 1
-0.203288804176502 0
0.105555401542307 1
0.109247946225746 1
-0.0700809946792389 1
-0.0290982603066811 1
-0.0150528698955929 1
0.135213428844153 0
0.011129269598512 1
0.214650247271018 1
-0.00901874239349296 1
-0.0376052149924863 1
0.0469296938196156 1
0.00175187812683203 1
0.147950829943193 1
-0.0166208601494048 1
0.0142883389981877 1
-0.0157602122689233 1
-0.0692129944129441 1
-0.0353338543251213 1
0.0873302656557566 1
-0.0804986106086495 1
-0.0660547715310841 1
-0.0581940809635584 1
0.124460243747344 1
-0.335109816273231 0
-0.173006081735585 0
0.0638723447708375 1
-0.0902028303003031 1
0.22588951327468 1
-0.115159871604992 1
0.166310428775769 1
-0.0178971669640845 1
-0.24177892628849 0
0.137456365478977 1
0.0524454121731407 1
0.0634884335959656 1
-0.0465087886361297 1
-0.0185187881470121 1
-0.0250935437658635 1
0.0883973850556705 1
0.0431712270291596 1
0.0101914285408712 1
-0.0491115730147206 1
0.0201507638768832 1
0.0774365023878226 1
-0.0826864727111702 1
0.0997309672726648 1
0.0154682806839433 1
-0.167314826717681 1
0.140408919415214 1
-0.196031336311927 1
-0.0993026510724541 1
-0.0026696451273307 1
0.0521288320651691 1
-0.120752146188332 1
0.016654436645478 1
-0.00373274877143721 1
-0.00604080149830143 1
-0.0859696586290844 1
-0.0322866958549286 1
0.0996815740251703 1
0.0219359785824554 1
0.0884637778884999 1
0.121995794551196 0
0.0411302551793098 1
-0.052042280495046 1
-0.0407034427011084 1
0.0493518113835086 1
0.17211823011054 1
0.111285639672208 1
-0.109975004398508 1
0.0682623899847296 1
0.188512494314667 1
-0.0796960882645822 1
-0.0338396483898815 1
-0.0569376592006791 1
0.0360716345005071 1
-0.0328077175265866 1
0.045449741351108 1
-0.120759531369722 1
0.117476552854069 1
0.000564741811634878 1
-0.093234005934954 1
-0.0657705199684936 1
0.132913865000865 1
-0.124055304122809 1
0.113648032885914 1
-0.074011954806529 1
-0.00144459979422818 1
0.0484861734636809 1
-0.0130841965800131 1
-0.00937977867825089 1
-0.0740477597565282 1
-0.0782922873638912 1
-0.150638480127743 0
-0.0180099392077814 1
-0.162181229352426 1
0.0231995096496441 1
-0.289162506749345 0
0.140345895185524 1
-0.0847361068518127 1
-0.0400733757525214 1
0.25741094472491 1
-0.122515467121902 1
0.0315308332224641 1
0.0460600423063493 1
-0.0477586017184365 1
-0.00163474779810679 1
-0.0187038547975104 1
-0.154352040035804 1
0.0321479546993374 1
0.00772788361083072 1
-0.0848574231491475 1
0.0383622432331701 1
0.0952335811604146 1
0.0770275865353078 1
0.0328137257811307 1
-0.00577860145744961 1
-0.183617026274034 1
0.153136426167579 1
-0.157522766485096 1
-0.0690021636671345 1
-0.0811315669401113 1
-0.109015691381871 1
0.00853206847502856 1
-0.0895565468581165 1
0.22555256971352 1
-0.0541475185691861 1
0.0842653171868456 1
-0.0763779867701258 1
-0.059934343344328 1
0.0368704931636301 1
-0.13000267434834 1
0.00914283792273009 1
-0.0600049726867686 1
-0.128419730583135 1
0.0633858147193566 1
0.0207448648313205 1
-0.0326845337690839 1
0.0604873136356077 1
0.0176067773704031 1
-0.0186365477049328 1
0.0477853850827176 1
-0.0220502215400188 1
-0.00297040511933463 1
0.0133604742840575 1
0.081487732687326 1
0.0425085208070126 1
0.0358187476181283 1
0.0852324739960429 1
0.0736741118588155 1
-0.000730640954999241 1
0.102924876929448 1
-0.0451678405520171 1
-0.0529210130329765 1
-0.0428889174527438 1
-0.130077843538655 1
-0.0174542541734973 1
0.127300889102923 1
-0.0107363789335924 1
-0.0543482829575879 1
-0.172398763119702 0
0.0753134562146454 1
-0.013493002326214 1
0.0417255468165013 1
-0.0794789855169447 1
-0.00591792947216002 1
-0.0777201193503686 1
0.0411500421797461 1
-0.0279130460159114 1
0.121213456477712 1
-0.0487280075037477 1
0.150691119768385 0
-0.292363817763674 1
-0.0552191144902701 1
0.0164050592788329 1
-0.0513929684112737 1
0.208823165573966 1
0.149520109003435 1
-0.0880208562948118 1
-0.0800836022216233 1
-0.070421595839937 1
-0.0700864483062471 1
0.0650296151154391 1
0.17038338871928 0
0.155860684231559 1
0.012698220051264 1
-0.0771127413419015 1
-0.00566353366599822 1
0.086652054225536 1
-0.0627810787780068 1
-0.0961460320448602 1
-0.0983385426673359 1
0.0327735897435402 1
0.0144711785151208 1
-0.0293988129684848 1
-0.0269435815000633 1
-0.0405369082170935 1
-0.12089387268542 1
0.0500381771730919 1
-0.16830865806221 1
0.0848061532650965 1
0.052177824098072 1
0.0197934200927964 1
-0.282065518115804 1
-0.104490092104165 1
-0.0786639934824829 1
0.0166079074304647 1
-0.0297715292586894 1
-0.00975105851890259 1
0.0344319690114639 1
-0.167238103638396 0
0.056904820692315 1
-0.0240509959703282 1
0.143379012234155 1
0.0428911875746634 1
0.128922880539344 1
-0.0236818237930981 1
0.0125170064513301 1
0.0763169518164481 1
0.0216106425608775 1
0.0283727140545391 1
0.0107586790200419 1
-0.0976008875069067 1
-0.0226295218034491 1
0.108430130535666 1
-0.0811464230470884 1
0.0418477206965036 1
-0.00280224808950503 1
-0.0150476003388822 1
0.0604549829724634 1
-0.159382060713031 1
0.0602270330933359 1
0.132247223202616 1
0.052306297416572 1
0.0137022107021134 1
-0.0313323627295216 1
0.124654859070259 1
-0.015104117868806 1
-0.0489885427423829 1
-0.078917395032439 1
0.0484207248578672 1
-0.0276724287181445 1
-0.000940732862459145 1
-0.0260317425144194 1
-0.0470333329974997 1
-0.0680302585624722 1
-0.107041839836069 1
0.146635920282816 1
0.053328424125355 1
0.0267679655514041 1
0.00930014203957666 1
0.0662322742370351 1
-0.0204747364668323 1
-0.0353218930020835 1
0.112538567502441 1
-0.0175611804210426 1
-0.027796094734085 1
0.0111284288429331 1
0.0528632723452547 1
-0.07311318231906 1
0.202156755634958 1
0.0953743529407303 1
-0.00586405004095713 1
0.074435707221985 1
0.0479346242032795 1
0.114489228647023 1
0.0689545004179087 1
0.0681144104441407 1
0.0181843245604511 1
0.00191383297133313 1
-0.0901053029465758 1
-0.176755175971666 1
-0.00226740534048352 1
0.0148520554035257 1
0.0491262321683595 1
0.00598876250684059 1
0.0162890751419344 1
-0.0341581325155244 1
0.0122010854084878 1
0.130336198254197 1
-0.129603133705157 1
0.070714447350391 1
-0.270075985834885 0
0.0156218098661635 1
0.0151842329470492 1
-0.0283164054670071 1
-0.0451898870874788 1
-0.128504905905403 1
0.0746359800649222 1
0.137658237374996 1
-0.0124400108136205 1
-0.0481463183615579 1
0.0760011566244635 1
0.0203690107085524 1
0.0606076692844304 1
0.180749024539061 1
0.00343125736939078 1
0.0110728016470397 1
-0.0654789072817704 1
-0.0611256515828081 1
0.0623609964000421 1
-0.128959363581055 1
-0.0184605238353581 1
-0.0842825846276593 1
0.0591134276509273 1
0.0158155820120657 1
0.119249941280118 1
-0.045950197028867 1
-0.0010994447576479 1
0.0226550533088196 1
-0.0534752034197424 1
0.0160349984617195 1
-0.0508437549941237 1
0.0215808150862146 1
-0.0054559745293323 1
0.046279719235608 1
-0.0620695247308028 1
0.0935719795588934 1
0.0352654981069853 1
-0.0323481140400763 1
-0.0503771236794368 1
-0.180833381326309 0
0.0250250668582698 1
0.0522873816307821 1
0.127176966674466 1
-0.111400855226706 1
0.00931921858422873 1
0.126189152781995 1
-0.00283987315053285 1
0.155317623637059 1
-0.0812789832065285 1
0.00249873657629546 1
-0.126810477564427 1
-0.0792942593460947 1
0.00581277318922805 1
-0.023117896690642 1
0.0648053538182194 1
0.0516458591859256 1
-0.0328683059993587 1
-0.0149524560645468 1
-0.147327883804539 1
-0.170843760617353 0
0.0657835465515378 1
0.0224676668294659 1
0.0220039833949225 1
-0.128852606619498 1
0.00269165119673587 1
-0.204693642502467 1
-0.207775454812072 0
-0.0341871506571336 1
0.146530570145216 1
-0.138489927734674 1
-0.0362263741238357 1
0.0823706275506519 1
-0.167457713268323 1
-0.0662276468297571 1
-0.0896589845348926 1
0.0295494299201156 1
0.0695357315424426 1
-0.0540642598171545 1
0.0881586639687594 1
-0.0695706755592796 1
0.00374721583878394 1
-0.0391900208877292 1
-0.0298885217296946 1
-0.0390903069009111 1
-0.041087128190808 1
-0.189415914282819 1
0.0611072692481806 1
0.177280307220041 1
0.234420966538222 0
0.136774237561137 1
-0.0150527630599611 1
0.0142127841914422 1
0.081844424461321 1
-0.0336383235988162 1
0.0736803441635159 1
0.132662633562543 1
0.00632079378682466 1
0.138563524976142 1
-0.0853488868565364 1
-0.0363901282942758 1
-0.0501781266198148 1
-0.0396478833018518 1
0.0818940293625084 1
0.0532734593316231 1
0.165309428355601 0
-0.0121153068816862 1
0.0445008454219245 1
-0.00135355974174791 1
-0.0314976798611089 1
-0.0217207308002597 1
0.0110406366705543 1
-0.0867595775723355 1
0.0692613081996002 1
0.000142448678912652 1
-0.0110777007609634 1
-0.0290948558630681 1
-0.0726604127739032 1
-0.0474533586504298 1
-0.042001907029908 1
0.103857924836533 1
-0.0966738247077246 1
-0.0299564179881848 1
-0.120976601821495 1
0.0970721675044828 1
0.0818841552048403 1
-0.128131252776559 1
0.0326850525786995 1
0.127364135659243 1
-0.0229255009981695 1
0.0128623735701721 1
0.197845333681765 1
-0.0172110003303679 1
-0.00234268014688547 1
-0.064829160063636 1
-0.0461411360671083 1
-0.0534026946039779 1
-0.00734655997603587 1
-0.0403481829537104 1
0.122351190591258 1
-0.0570213325741312 1
-0.0491731562375806 1
0.0922482823285848 1
-0.278154070637113 0
-0.0137085118020155 1
-0.072177407789179 1
-0.152554312065107 1
0.0363609001382676 1
-0.0218110218348579 1
-0.0491238022387259 1
-0.148860142797374 1
-0.152158101797879 1
0.0620465500656297 1
0.0711920279061974 1
0.0480451288903383 1
0.0943952490960407 1
-0.171308972508336 1
-0.117686756449032 1
0.05277040759201 1
0.0893309924458939 1
-0.0630307491486352 1
-0.0947782618166006 1
0.0356607721767845 1
0.0782606145522373 1
-0.0220299198121335 1
0.0616144270593165 1
-0.00556327082171638 1
-0.0638807212139865 1
-0.0383612233237499 1
0.102971415755859 1
-0.0466279133205001 1
0.0129401196914094 1
0.0828466659184113 1
-0.0396905140613515 1
-0.0379192113474685 1
0.397023078141002 0
0.020338319669845 1
0.178535793438562 1
0.140104630122885 1
-0.114887209046158 1
-0.0452299072787211 1
0.128856580680339 1
0.0794012010050757 1
0.0324773264487859 1
0.0133368159960194 1
-0.097885252836597 1
-0.129808976768668 1
-0.0675889936194516 1
0.0334253858870911 1
0.0384764962436607 1
-0.30870918369746 0
0.132351288998684 1
0.0406772239305314 1
-0.0789022815112392 1
-0.0919767614520134 1
0.0232284629018002 1
0.0399340354042151 1
-0.0701594678078991 1
-0.0903257603720483 1
0.191407619324515 0
0.107303205102877 1
0.0682931634354132 1
-0.0840431755214503 1
0.0423185679697448 1
0.01277780531346 1
0.0790148607601385 1
0.0619630505736561 1
0.0654759907474686 1
0.071764403607231 1
0.00689077881542786 1
0.0711495709097703 1
-0.0676172055475428 1
-0.0150589028326972 1
-0.0133777865536604 1
0.0949570956435972 1
0.0751917257093788 1
-0.0953700429699992 1
0.102220057343399 1
-0.0227655100850936 1
0.00483591006780906 1
0.0476255199840768 1
0.0434905944416376 1
0.0613317044766834 1
0.0385835697873067 1
0.0192718578546052 1
-0.0924581450934149 1
-0.043770874175591 1
0.0277232994635128 1
-0.148277456163035 1
0.025700802592452 1
0.0993601015256998 1
-0.0392519603770285 1
0.0564161273591539 1
-0.0772451145455127 1
0.032995059795776 1
0.138535614015691 1
-0.0740403537200334 1
0.0786869637911871 1
0.076533488098162 1
0.103347134970174 1
0.0752186067840217 1
0.000263872660201073 1
-0.0381205799361704 1
-0.166518522520894 1
0.0205497495544592 1
0.00633646954096712 1
-0.0599708547914632 1
-0.0163378496054474 1
-0.239248449199379 0
0.0928285382293599 1
-0.17725641113984 1
0.0488728684227097 1
-0.0476666720436956 1
-0.139439850700767 1
0.0956290973043945 1
-0.0516156722175441 1
-0.036099858514612 1
0.0654311974376703 1
0.102896065244049 1
0.0563728110513638 1
0.191035273333264 0
0.0849533432248133 1
-0.124066861147202 1
-0.0644598909238619 1
0.0540252899953566 1
0.0836121607619362 1
-0.11736271036254 1
0.0597712440514413 1
-0.00420738032923891 1
-0.125954478168058 1
-0.180239584228307 1
0.0308263068224307 1
-0.00265440490163216 1
0.0518711774254915 1
0.137160215435147 1
-0.154297561246575 1
0.0163352120491529 1
-0.159324345097403 1
0.0466451394165037 1
-0.160790532535938 1
-0.416202451866968 0
0.0899095949960061 1
-0.178652349118639 1
-0.083723632273895 1
-0.00511644151096533 1
-0.03817602998454 1
0.0759193075120812 1
0.0464309404996468 1
-0.0391679396531327 1
0.0102398798425658 1
0.116104934889957 1
-0.189354564051499 1
-0.0139603321900373 1
-0.286574156375554 0
-0.102464891074845 1
-0.0335683882678746 1
-0.0692318131142426 1
0.125880800481639 1
-0.00098474036066748 1
0.0199649497287472 1
0.0926266859876926 1
0.0727189249755453 1
0.052520987464466 1
0.0374623237397423 1
0.0454798838159314 1
0.0570780188560887 1
0.102798407988911 1
0.0617231180111674 1
0.0521794865637881 1
-0.0514961869822726 1
0.0774013463215111 1
0.117169877445698 1
-0.00247789970339736 1
0.0191783212325176 1
0.0156170140877876 1
0.081800111665649 1
-0.113867645690382 1
-0.0661411666474004 1
-0.0113185764168606 1
-0.0781670418858199 1
-0.106762005324564 1
-0.202970213832468 1
0.0492479955279442 1
0.0573065064558161 1
0.0345926151469908 1
-0.101656457371862 1
-0.00031127876380499 1
-0.0241655639624734 1
0.0616266034961113 1
-0.116862743239861 1
-0.128098556295028 1
0.0372560128527608 1
0.071642641513652 1
0.109447808508324 1
-0.165942505285673 1
0.118292736686182 1
0.0155187151189868 1
-0.0980075486190946 1
-0.0554664767638542 1
0.0754908410106266 1
0.0285927126910021 1
0.114081285855739 1
0.0513388888755714 1
-0.0580936985666421 1
-0.0467802689885949 1
-0.0188837158823042 1
0.116336509176526 1
0.0710076383419253 1
-0.0211573035056667 1
-0.0242923551879317 1
-0.190303872479662 1
0.115517769965279 1
-0.0119888005419572 1
-0.176321127672292 1
-0.108192723511707 1
0.000577359080494513 1
0.0932618072534063 1
0.019945464541787 1
0.108547822071887 1
-0.110873606399263 1
0.105301596005601 1
0.0958300259746216 1
0.0779318619306924 1
-0.04220020030537 1
0.138282856258445 1
0.112092173177936 1
-0.090445567632213 1
-0.026747653138657 1
0.0849624983873667 1
0.125673629937941 1
-0.130416665275485 1
0.122356694277249 1
0.0340629437267983 1
-0.00837657990987141 1
0.0742018221197768 1
0.0293715940076904 1
-0.114870491750031 1
-0.090671312050968 1
0.163147832611023 1
-0.0290238227258039 1
-0.0401273720247447 1
-0.136583575294286 1
0.00893551811709303 1
-0.0230647867207926 1
0.0254179973032268 1
0.013161591122175 1
0.105350467093009 1
0.0256770834839208 1
-0.00233233394207944 1
0.0946756675593764 1
-0.10999017833231 1
-0.169313837215556 1
0.0277554436487873 1
-0.131326152564681 1
-0.0081922538487501 1
-0.0158976662728296 1
0.00010399577820496 1
0.154322391230213 1
-0.0269518996380134 1
-0.0602615907610091 1
0.0342082682580574 1
0.0552517170779255 1
-0.123752418345154 1
0.0658809730963484 1
0.0438770448777108 1
-0.0418701910784663 1
-0.030555226035292 1
0.00155731411580348 1
-0.0513367143478842 1
-0.00464973413714314 1
-0.0524213915271693 1
0.0666302098182964 1
0.0080748772710886 1
-0.0319593460598251 1
0.165582220433801 0
-0.0207662339598168 1
0.113489486752126 1
0.0712043759895545 1
0.000443784800223509 1
0.110219241904432 1
-0.0186292828788278 1
-0.0534890973686383 1
0.0169699794892301 1
-0.140440893942298 1
-0.0982691220484394 1
-0.0284270024519723 1
0.0824323579113224 1
-0.0490186188962025 1
-0.0658592966500518 1
0.0470062723625066 1
-0.0195009350317361 1
0.0438463199745219 1
-0.0270287371193744 1
0.0310064173525465 1
0.0690773373070976 1
-0.00137337021701452 1
0.242401082742588 0
0.0156374929372395 1
-0.129654439702012 0
-0.135517593684079 1
0.070499597172525 1
0.0732814085081019 1
-0.068781161056311 1
-0.0729691484646049 1
0.0118153256780182 1
-0.125725277709441 1
0.0211988575967131 1
-0.0687048746718096 1
0.053518604537065 1
-0.0855126148534665 1
-0.0230396978891837 1
-0.00889344665419924 1
0.0211515935830033 1
0.0821820417631706 1
-0.0074471676041401 1
-0.107672032604544 1
-0.0726640473094873 1
0.0931399411293984 1
0.0238532990539262 1
-0.179516026624702 1
-0.00227530384133698 1
-0.0297298752527593 1
0.252088474057093 1
-0.0944965942843786 1
0.00615761654259803 1
-0.0296532115885754 1
-0.069459929490548 1
-0.118552048877678 1
0.10300418864056 1
0.0942457567317275 1
-0.129497991057111 1
0.138606293582731 1
-0.0532455300036834 1
-0.0867680993729694 1
-0.128485434259263 1
-0.0291882733408571 1
-0.0277990416371236 1
-0.14640125354403 1
0.0487382331174759 1
0.0789987568198746 1
-0.0625974843581098 1
0.167077807141158 0
-0.0321753549373459 1
0.192002493950752 1
0.163303839479586 1
0.171810184159608 1
-0.0874872630168129 1
-0.0213114102128018 1
0.125724447898861 1
0.132375310346975 1
-0.0648958685658281 1
0.0884896430172661 1
-0.0060482770426118 1
0.0540336904812891 1
0.0483411837961348 1
0.0467208771823785 1
-0.0399510436658234 1
0.0923268733913921 1
-0.116740603252817 1
-0.23157617109851 1
-0.0143689834940022 1
-0.0204015893946127 1
-0.0219405920313742 1
-0.076988351821378 1
-0.0412916705943341 1
0.0209071086151641 1
-0.0727842475458489 1
0.0753494934640402 1
-0.0403721387912548 1
-0.0305853216788232 1
0.0255916209293153 1
-0.109533547688884 1
-0.127062382313056 1
0.0700847600591344 1
-0.0817285907468546 1
0.137510145839491 1
-0.00222504729041432 1
-0.153096814140219 1
-0.0470650381413145 1
0.0274229087012506 1
0.0414692092106576 1
-0.138305114033437 1
-0.0433181523198518 1
0.096598382563239 1
-0.0880998911268199 1
0.189805304918243 1
-0.015518612404167 1
0.00699041765927209 1
0.0121321826801081 1
0.0468630401565086 1
-0.0266415632493903 1
-0.161730762087504 1
0.0105038835100477 1
-0.198693322968431 0
0.0591695695372023 1
0.0345495538184018 1
-0.122720521491977 1
0.0132414201577965 1
0.160780975440456 1
0.0566571840056718 1
-0.198268898634447 0
-0.124295718719863 1
0.0461246140839421 1
0.18864436817145 1
0.0928179314278526 1
0.017813374243107 1
0.131166561114696 1
0.170080498300863 1
0.00684375536043821 1
0.0136068248335473 1
0.064724983160717 1
0.11480506306781 1
0.119197687287264 1
0.0570464228894782 1
0.0816239548207769 1
-0.0941080947039192 1
0.0934856062466574 1
-0.16296350268919 1
-0.0839258583283827 1
-0.119828230314876 1
0.143771705300915 1
-0.135641076339412 1
-0.031771550954657 1
-0.0113309700713575 1
-0.0457801860804419 1
0.121154066131012 1
0.00455435030329469 1
0.0322763746328713 1
-0.0713694117590888 1
0.141466345649704 1
0.0041295096531839 1
0.160339636697119 1
-0.0207013915479383 1
-0.223575484781454 0
-0.0553967320548014 1
-0.0863738551540415 1
0.169642340447846 1
-0.0119111811904737 1
-0.106562564859467 1
-0.0295767055517644 1
0.0208679262845355 1
0.0510376617255814 1
-0.0644536003329064 1
-0.0191644982452428 1
0.0339804799573454 1
0.0237410251891029 1
-0.0626695876411873 1
0.0675682137974595 1
0.212898903854059 0
-0.0201017527716876 1
0.0998323767327284 1
0.0134794074791081 1
0.113452519983026 1
-0.0815172333906639 1
0.234879873854879 1
-0.191105400293261 0
0.125537389382457 1
0.0229371544907185 1
0.0169216529920736 1
-0.057198610616373 1
0.125947655984802 1
0.00390004195071541 1
0.00997209149280547 1
0.115283415423672 1
0.00552861812152807 1
0.00980491008892678 1
-0.119659479593827 1
-0.047125630648937 1
0.0225111932460107 1
-0.14332531285386 0
0.0833316149356124 1
-0.0521819002545396 1
-0.0610046980406808 1
-0.406694854021732 0
-0.116843169048427 1
0.0440075590097961 1
0.176316413736282 1
-0.0241011076354402 1
-0.0445759408641155 1
-0.0226662089827848 1
0.0704331563290121 1
-0.0450879863206179 1
0.155989808497059 1
-0.0919098188761846 1
0.0375102096904713 1
0.0483188953442148 1
0.0300814732266114 1
0.0255279945742111 1
-0.146220606036354 1
-0.237202350906749 0
0.0589437713744607 1
-0.0767840540703176 1
0.0797769956905518 1
-0.0555634780882251 1
0.0195088900153153 1
-0.021417767526003 1
-0.0169359967864251 1
0.0536993488914567 1
-0.121280415463614 1
-0.0445231055017295 1
-0.044113032653718 1
0.217152968311565 0
-0.0274788756490195 1
-0.064469256473056 1
0.0727957703215497 1
0.144424301138264 1
0.0232343369869777 1
0.100400887223354 1
0.19749707633804 0
-0.0427717473588794 1
0.0527263222949965 1
0.103173651148005 1
-0.0596704451422253 1
0.0333415097652752 1
-0.071381630478258 1
-0.299744668722037 0
0.0322288556100221 1
-0.180936615786963 1
-0.0937807968850338 1
0.150980025749334 1
-0.265074096993313 0
0.00456188367013954 1
0.12269966331425 1
-0.0735208716996531 1
0.0676089437090405 1
0.0071055724145087 1
-0.0307449523451124 1
0.00627949950354848 1
0.110816889124549 1
-0.0490315464793678 1
0.0379285481794843 1
-0.0146194137961433 1
-0.092840735601005 1
0.0727103628236783 1
-0.0955382459214419 1
0.0715873168124992 1
0.0646418784427815 1
-0.0429261176410306 1
-0.143844227483145 1
-0.0152813374499736 1
-0.0044877023782383 1
0.0344371107278483 1
-0.146807744968567 0
-0.0177726571759787 1
0.0158805363973354 1
0.160772790308491 0
0.0228939027225689 1
0.0906850022869944 1
-0.259237537860609 0
0.0760069446050501 1
-0.0191405862020654 1
-0.0425170234900342 1
-0.0729622299050971 1
-0.0379592549088973 1
0.0232254574357945 1
-0.0357505192265709 1
0.0762554839100863 1
0.122752338664883 1
0.0369121789779171 1
0.0413561250256351 1
-0.114008911699798 1
0.00373815087514472 1
-0.117687209996489 1
0.175561702510497 1
0.105419439793105 1
0.113605205946246 1
0.118964112002949 0
-0.100542323272656 1
0.00206441117695554 1
-0.103075845104755 1
-0.0620248692541027 1
-0.0515879345264007 1
0.0469131037555342 1
0.0450337567152505 1
-0.0870064683446432 1
-0.194989151819094 1
0.0225717913327148 1
0.163786506840025 1
-0.0121514258776494 1
0.0274803409449118 1
-0.0244202709301129 1
-0.164615345630813 0
0.0562400088955015 1
0.115886132802982 1
0.0713256315621967 1
0.109710828013106 1
0.132935698105917 0
0.0215205583920948 1
-0.0938871364446936 1
0.281731778987131 0
0.0328240716843031 1
-0.0420092074596025 1
0.0290787987168163 1
0.0615236158234815 1
-0.00395736839740568 1
-0.0145412541537803 1
-0.0671209764778033 1
0.106278894345498 1
0.0263808423051893 1
0.113050320511536 1
-0.0735841608516268 1
-0.0656462312908496 1
0.0985115068882147 1
-0.0905905339164272 1
-0.0297892550222083 1
0.0386132590020853 1
0.0204327838561634 1
0.0831305830953328 1
0.0322334167117794 1
0.0532733512667389 1
0.0515264928702769 1
-0.00762473494209922 1
-0.0301493386157156 1
-0.140503385957378 1
-0.0520539314996461 1
0.168056254830485 1
0.138291264926929 1
-0.22635181304905 0
-0.0795773342135359 1
0.0603309090764693 1
0.217379159452017 0
0.163448251816315 1
0.112758355124244 1
-0.0101839279456291 1
-0.0778080286031261 1
0.057056587870704 1
-0.0570551315046463 1
0.0852958853960891 1
-0.0740546173590149 1
-0.164639517223202 0
0.039099599059466 1
-0.0504317670901311 1
-0.104225979642343 1
0.0620021451981485 1
-0.0254969561987984 1
0.00939666077324451 1
-0.0075047839435024 1
0.0812650760962712 1
-0.03921155978691 1
-0.234031928820444 1
0.0517358893457625 1
-0.0631673556963175 1
-0.0104054984656879 1
-0.00654934025442901 1
0.0634690515495941 1
0.0538831964614528 1
0.0819105097805923 1
0.0756129399281621 1
0.0647352943770723 1
-8.94267686647743e-06 1
0.0526288901549554 1
0.0625982789996495 1
-0.12990545962142 1
-0.0374427157757522 1
-0.166750902868205 0
-0.0581395758987337 1
0.0155965284070096 1
0.00609994178092069 1
0.0762584975287362 1
0.0984042097640639 1
0.0529631401307694 1
-0.0666915021692261 1
0.0338815497679014 1
-0.00250568145149325 1
0.115448566963421 1
-0.0557073639379928 1
-0.114927862037344 1
0.0300460038041646 1
-0.0295881956764417 1
0.0840558695105973 1
-0.0472107908857619 1
-0.00364678984665994 1
-0.0504493844911412 1
-0.098977922507979 1
0.127024468229907 1
-0.0244735886839063 1
0.0295940062760983 1
-0.0250805785188421 1
-0.00303335738128484 1
-0.14679612153643 1
0.135730069529155 1
-0.147286320011661 1
-0.0234298199928464 1
0.0152815851165881 1
-0.0206277945510396 1
0.135847917439891 1
0.140270491026778 1
0.0304814388285774 1
-0.119689447600903 1
-0.0112678838426158 1
-0.188839596799124 1
-0.0202266255884377 1
0.0077327416200332 1
0.0198700547599325 1
0.0530667933280906 1
0.22650520746675 1
-0.0515423909960742 1
-0.115066419511551 1
0.0667573561275285 1
0.0716785061851485 1
-0.068864680978891 1
-0.0750861586216696 1
0.00394311643406294 1
-0.14298325121466 1
0.222581138048296 0
-0.0688916027408297 1
-0.155305493559729 1
-0.0654020494970869 1
0.231329043763893 0
0.111920127423465 1
0.0506319982455763 1
-0.0673616761248084 1
0.0675725545318157 1
-0.157751963485687 0
-0.0473219217561579 1
0.0929479667988442 1
-0.0117965482814106 1
0.0382236771338961 1
-0.120756800677541 1
-0.0477109359821255 1
0.0965731076723894 1
0.0436541357263786 1
-0.119729836122259 1
-0.0644466511174159 1
0.00465033391789729 1
-0.0330280458921315 1
-0.121328217082672 1
-0.102598086188101 1
-0.115660135157977 1
-0.0369881376530822 1
-0.0990541926037645 1
0.0531788463265777 1
0.0123526591503833 1
-0.0253348293478064 1
0.0832435679238462 1
-0.0592839101039059 1
-0.118205017124708 1
-0.118763492464021 1
0.0317596353989543 1
-0.0877387238244108 1
-0.0232438066835951 1
0.159934909300532 1
-0.0744355643859652 1
-0.0857813935781665 1
0.049605767012914 1
-0.0483968263134212 1
0.0325833467102366 1
0.0369342682917847 1
-0.184556145081506 1
0.0977276984852404 1
-0.0454764421266446 1
-0.0667568667701016 1
0.203141314490798 1
-0.0592369919662208 1
-0.0316069827171842 1
-0.022220439574148 1
0.00430770437387056 1
0.223472600596652 1
0.00706028770029581 1
-0.0838462462133439 1
-0.128529788653758 1
0.066460768409487 1
-0.331349867465806 0
0.149777378416827 1
-0.076452787139093 1
-0.00685663275988418 1
0.0551970683753591 1
0.00838060505243828 1
-0.145832534688711 1
-0.00441006622805964 1
0.0433159613937745 1
0.0991213657743219 1
0.031512523864776 1
-0.161266962857423 1
0.0758250741039547 1
0.0723664092785476 1
0.00259651855681472 1
-0.147746260171076 1
-0.0799121682359784 1
-0.101894559038482 1
-0.0912771317239454 1
-0.0585685253657287 1
0.0109963560861621 1
0.0734518426630547 1
-0.100656747767573 1
0.0704243937428196 1
-0.0333395390240204 1
0.0583943500680269 1
0.252637968268714 0
0.014710228909756 1
-0.0367228159323568 1
0.00740370940688541 1
-0.0497895529167109 1
0.00072778452909146 1
0.00795953247211792 1
-0.110829834678409 1
-0.115477028415977 1
0.0163448439296472 1
0.0264740377340742 1
0.0973463985768657 1
-0.0301706871093215 1
0.0067281260319019 1
-0.137525309867593 1
0.0127701264431304 1
-0.057595850176247 1
-0.00509191408956496 1
0.102766776903029 1
-0.136779791393233 1
0.00428989518976328 1
0.0456559336156522 1
-0.0587346527490556 1
0.0950871325785953 1
-0.0410720711380111 1
0.0969693778023038 1
-0.0780347921781878 1
0.0120539215075844 1
-0.0295858683901597 1
0.0325083563470242 1
-0.0123458476949652 1
-0.0248027745035629 1
0.103649543978405 1
0.0826154239846887 1
0.157823353078054 0
0.0119311667026958 1
0.0569175250409478 1
-0.0843038137016304 1
0.0982746443513214 1
-0.0494277676505524 1
-0.086219751151062 1
0.151558668215037 0
-0.256710976172967 1
0.00724203559779251 1
-0.0143858048741537 1
0.0315778081249579 1
-0.0509661666116609 1
-0.0108698883185766 1
0.0607296858433157 1
0.0104473509708447 1
0.000416732959332461 1
-0.102590382381419 1
-0.0813276529604621 1
0.135807741775128 1
-0.092531825241242 1
-0.035625010158822 1
-0.020318031704379 1
-0.0544611669207527 1
-0.00784751604379143 1
0.0316725126754941 1
-0.0156281930013621 1
-0.068192147736177 1
0.0511855046055896 1
-0.176767416724207 1
-0.138969562749258 1
-0.00444243919211097 1
-0.0349373846347277 1
-0.00955180162249991 1
-0.04057739486171 1
-0.104018328647723 1
0.0352765924454603 1
-0.0260997030817188 1
-0.00486903963128472 1
-0.0221264475168693 1
-0.0930380461307082 1
0.0536830689463714 1
0.0130582678072443 1
0.10294933032783 1
0.131856882277159 1
-0.196801042587082 1
0.0913130752591322 1
-0.0521223142647853 1
0.0192433163239038 1
0.0288232590086015 1
-0.0521964730229561 1
-0.0547358915702003 1
-0.00762542709105607 1
0.0390427049410082 1
0.0108903011941804 1
-0.128379342424164 1
0.0755572066354113 1
0.00244978651719056 1
0.0700992553510611 1
-0.12825826412649 1
-0.111951872379036 1
-0.0175840668404289 1
0.0462938817419309 1
-0.119489720900204 1
0.00715445565232201 1
-0.0714477260436057 1
-0.00153300066562344 1
-0.0440005461645698 1
0.0129634789156682 1
0.00970324491888966 1
-0.0869291837007241 1
-0.000740202810538697 1
-0.202284986502153 0
-0.0721430903415845 1
-0.0455214905760417 1
0.0194058863928832 1
0.190139819910728 0
0.0353261734298838 1
0.0439050897237359 1
0.0219645624464826 1
-0.0603692485769875 1
-0.0864952143623274 1
0.0624098367068992 1
0.0730186214352216 1
-0.117694278254049 1
0.0084660229491064 1
0.131142547066299 0
0.121297307093165 1
-0.142584547846426 1
0.0246572631507372 1
-0.0828226739934894 1
-0.0341016589738094 1
-0.0354179579539121 1
0.0739348648458908 1
0.164508541231874 0
0.0356401350262655 1
-0.135306648265135 1
-0.0714505595640373 1
0.00499422421280422 1
-0.0403953620504421 1
-0.122049116897514 1
0.0623366474725522 1
-0.0946701793125178 1
-0.0995283372701996 1
0.16573723451657 1
-0.0935161726606459 1
-0.213467018378601 1
-0.0135899636607595 1
-0.0541719548061129 1
-0.0354719369157356 1
-0.0577580944291978 1
0.0325125891499849 1
-0.0969694943564498 1
-0.0348985509260991 1
-0.124223987156735 1
0.109534845697016 1
-0.0885567829526482 1
0.0664423458277482 1
0.0485655461819602 1
-0.0797909935588271 1
-0.0632130641851791 1
0.0245569819357844 1
0.0131235265565225 1
0.0459359543941262 1
-0.00854317893683947 1
0.0844422637422081 1
-0.0736027228237799 1
-0.0447876478736598 1
-0.146133701178272 1
0.0575264243888388 1
-0.103895876101816 1
0.081324841683432 1
-0.0883143947542167 1
-0.138591669134844 1
-0.0135991327914143 1
-0.0477727608054009 1
-0.0160546745128878 1
-0.105658342371795 1
0.0208761798205141 1
0.0516520580005216 1
-0.0414204710655346 1
0.122152115491135 1
-0.0727471551526966 1
0.00296146203755252 1
-0.183987112700032 1
0.114021072364948 1
0.00744879367499039 1
-0.0263310854202613 1
0.0196277597605356 1
-0.162791044230173 0
0.00243496542558808 1
0.0130361164139428 1
-0.0557876422144215 1
-0.0267029160294681 1
0.0136623756533763 1
-0.0975153986557273 1
-0.118879256465502 1
0.0199319937088699 1
-0.154371386563612 1
-0.00619634885321153 1
-0.0504724626530616 1
-0.168312387842084 1
-0.0331529787382658 1
-0.0590009276604422 1
0.0416478298435323 1
-0.0177560036216095 1
0.0579023603138968 1
0.0724270540822339 1
0.0858699435754376 1
0.0824287888049549 1
0.154388749133952 1
0.0559180323031375 1
0.101924881075994 1
-0.211003240615687 0
-0.0238290567906194 1
-0.0560939865983492 1
-0.148609025296994 1
0.000436676105977207 1
0.0865080660473846 1
-0.036081337068667 1
0.0847925773436722 1
0.0113693632364875 1
0.00750965997224266 1
0.124379111830521 1
-0.0346463576952294 1
-0.0114518878184305 1
0.0726563407428454 1
0.0308966823393744 1
0.062202354351803 1
-0.15979441311962 1
-0.101696199046418 1
0.113500043149631 1
-0.0498008001011618 1
0.0477510691806153 1
0.0294941091028751 1
-0.0597186611759943 1
-0.0579356702132656 1
-0.0566697899287162 1
-0.0512624329470851 1
0.147939680669715 1
0.0594284758612506 1
0.0602024266613568 1
-0.0993724283628926 1
-0.0295809029229055 1
0.0682133895161228 1
-0.0518188252816283 1
0.012792672709954 1
-0.00299611964282608 1
-0.00663842262752363 1
0.00159343177522653 1
-0.0773907244008647 1
0.103116367491424 1
-0.0464928456639701 1
-0.0327051321243619 1
-0.0707055090302245 1
0.124199002270099 1
-0.146983664164164 1
0.046267283434496 1
0.146908086909317 1
0.070414827538218 1
0.0210439941976708 1
-0.0701307242997972 1
-0.113198687735375 1
0.0846630620965525 1
-0.0803203039835942 1
0.0250170429359239 1
0.0912221986971337 1
0.0585379397939899 1
-0.0341091340353586 1
0.0623027799944718 1
-0.153683356235705 1
0.0247492867059245 1
-0.00663740590237281 1
-0.0652135434487038 1
-0.0103589937098583 1
0.103854439179315 1
0.0202631741767278 1
-0.00153664973304448 1
-0.119014279138437 1
0.050601426419702 1
0.0188032601720264 1
-0.201247975728073 1
-0.0643747084805075 1
-0.0896536927232253 1
0.025470168128401 1
0.205741803728909 1
-0.0927083293667903 1
-0.0901585084080676 1
0.0247143409239317 1
0.0290042653938793 1
0.0581503883167851 1
0.00368430056133732 1
-0.0580418713028707 1
-0.161223065615112 1
-0.0247146248771482 1
-0.138306500017584 0
-0.139102721764791 1
0.0293753129420054 1
-0.106005934123477 1
-0.011925763012711 1
-0.0634527919444499 1
0.0660666301088389 1
0.00783672031317192 1
0.172984335062383 1
0.0231871306094332 1
-0.0353033530851356 1
-0.111536329339159 1
0.130349515349552 1
-0.0845145982220809 1
0.00292180107497294 1
-0.0179810581569526 1
0.00578388137710303 1
-0.0726009835128032 1
0.000624198265390876 1
0.029174748788397 1
0.0428780014065554 1
-0.100359658327414 1
0.166666765674626 1
0.0231050089654285 1
-0.0254390133910563 1
0.152286027442834 1
0.157867010136432 1
0.0649424181462537 1
-0.126269149599635 0
-0.00888360458166518 1
-0.0375219025266157 1
-0.0549892033826481 1
0.130208898139978 1
-0.10344276631998 1
-0.096248161111125 1
-0.0228095155250288 1
0.0568230647782661 1
0.00417582680282003 1
-0.0160146240035479 1
0.0684474201683623 1
-0.051297283371106 1
0.0377994694384671 1
0.00765223085230371 1
0.0666289218296049 1
0.0393371059267785 1
-0.186763359285022 1
0.137766046074178 1
0.126256710549236 1
0.0373632921831888 1
-0.0211772071944774 1
0.105619139574482 1
-0.0636626687250707 1
0.073906944377226 1
0.047519971091105 1
0.168645536876581 1
-0.070440059924395 1
0.0120701133285745 1
0.030361944304583 1
-0.115337396193038 1
0.18067102491604 0
0.159694249284039 1
0.0558136956178775 1
0.0803211699491705 1
0.0246682183837699 1
-0.0628316025374112 1
0.0205980833896262 1
-0.0455010310016691 1
-0.177354806297376 0
-0.0117660878851976 1
-0.144661670553609 1
0.0815376516306439 1
-0.054317881813706 1
0.0178695087704008 1
-0.0198459224813425 1
-0.0993198941019703 1
0.00920602788926267 1
-0.0369874783719795 1
-0.017088302269901 1
-0.149724143979784 1
-0.177504691211234 1
0.0102605711529774 1
0.0874160024116495 1
0.129080682486021 1
-0.0167822952775157 1
0.0516014781211131 1
-0.0117176313151911 1
-0.0755845768394594 1
0.0181894721304533 1
-0.0439944542642878 1
0.0223735289135918 1
0.039922962473189 1
0.0378979474056036 1
-0.00266885107769541 1
0.0636693568098111 1
-0.00766356803065469 1
-0.0316636943642016 1
-0.0185606335900716 1
0.176849442946343 1
0.0150796822060636 1
-0.0545537022318498 1
0.044858055986373 1
-0.0564879370141861 1
-0.0311027986114004 1
0.0570988790450292 1
-0.202584125073397 1
-0.00589471666841411 1
-0.0691105582685605 1
0.0130393353779584 1
-0.0229733225545705 1
-0.0727007311676387 1
-0.109033468277198 1
-0.0819473408061383 1
-0.061509496698041 1
-0.0144374948940571 1
-0.0314352247913457 1
-0.0137014188316802 1
0.0701738670547438 1
0.0951128922239329 1
0.0484605963894365 1
-0.00290042075915809 1
0.0904382198438011 1
0.058159637721625 1
0.155835486395551 1
-0.010186241286559 1
-0.141939294190625 1
0.0962912598891841 1
-0.0941947136043964 1
-0.0334886272258417 1
0.0914509558094059 1
-0.0464443690636621 1
-0.0344568512065671 1
0.0285824513096968 1
-0.125995655197852 1
-0.00995207021700066 1
0.0607473098693417 1
0.17028117390669 1
-0.0472696066711935 1
-0.0939355330411256 1
-0.0403110959677443 1
0.137975435295778 1
-0.0187973831500784 1
-0.0373695929491227 1
0.158345858504137 1
-0.290910742873484 0
-0.053123401066393 1
-0.0484182237466825 1
0.0628178900320989 1
0.0900917877427131 1
-0.137916444067689 1
0.0685440919486777 1
-0.000233198892090967 1
0.270397488115735 0
0.0956861533234756 1
-0.0116137012323457 1
0.0379717325954564 1
-0.0695901391617423 1
0.00241090965262098 1
-0.00685996871469481 1
-0.270394671355234 0
0.00385780963416834 1
0.0359573699433451 1
0.0901348139869703 1
0.050964524655407 1
-0.112257059252478 1
-0.0727756396252793 1
-0.0677594149491199 1
-0.117527347573811 1
-0.109086710757602 1
-0.113258242039019 1
-0.0078944019493688 1
-0.03971473815074 1
0.186071407417041 1
0.203851046960326 1
-0.145067908085039 1
0.135361713332966 1
-0.0950836162632164 1
0.0109964631559877 1
-0.0311943816748409 1
0.0352051245100538 1
0.0315786458614713 1
0.0765614726845638 1
-0.17267915176098 0
-0.0994065514028496 1
0.0181266171799695 1
0.165684772191042 0
0.0170486587205953 1
-0.164142648173614 1
-0.0280629940693639 1
0.0305800407050114 1
0.0659477275312471 1
-0.0986248064090935 1
-0.103478133674008 1
-0.000118448493838928 1
-0.0756742413192066 1
0.0865484143853904 1
0.00580471379764998 1
0.0659867357280308 1
0.0544199179388591 1
0.066553349024369 1
0.0267573408806878 1
0.0362660566994128 1
0.149764448469808 1
-0.109475234319001 1
-0.0672735655064409 1
0.102847869980345 1
0.0624061020224791 1
-0.0127020794879232 1
0.129702604537725 1
0.064302432010681 1
-0.230067971248758 0
0.0212739236595134 1
0.0557513228208431 1
-0.101805074949691 1
0.0709525754362521 1
-0.0145581444364558 1
0.144384998833825 1
0.0828941880133659 1
-0.0383835048834514 1
-0.165611865094091 0
-0.071720359562163 1
-0.105706295283226 1
-0.108455195161348 1
-0.0989630120800618 1
-0.131260258250959 1
-0.0561351478285542 1
0.0957485586678489 1
0.0644887091166411 1
0.130620301995183 1
0.1257959071696 1
0.0177623763308256 1
-0.0358795129804543 1
0.0289847224439374 1
0.0893303181262837 1
-0.0218123489988771 1
0.0141097393623974 1
0.157540870827934 1
-0.179923540327441 1
-0.178898111807518 1
-0.149935718530197 1
0.0289016821732846 1
0.107027788789423 1
0.141190017069386 1
0.0514007259859061 1
-0.0193048234795008 1
-0.0250893169579686 1
-0.101711418021819 1
-0.0576966699423248 1
-0.0673725241061557 1
0.140052199837962 1
-0.0291381311098346 1
-0.010072510954067 1
-0.0583162449439669 1
-0.0586098982730449 1
-0.168700008689655 1
0.00109598943095503 1
-0.00625302485260157 1
0.0575102222535992 1
-0.0516288785498556 1
-0.086899320398906 1
0.0579029618944772 1
0.019422785546554 1
0.0881672343020611 1
0.0616022805031672 1
0.012624989530963 1
-0.0851311459156885 1
0.177779463816674 1
-0.041414627542476 1
0.00391326801388765 1
0.124293262646946 1
0.0905102195763008 1
0.227878738284278 0
-0.0353745356069043 1
0.0960330123241009 1
-0.196767364504604 1
-0.0473294967256129 1
0.218292650069323 0
-0.0170482383233845 1
0.0263181430227747 1
0.0407577739146547 1
0.0268049961608045 1
0.139292438291536 1
0.0154462068084675 1
0.0350226955337877 1
-0.0237858906222527 1
-0.0912921421387073 1
-0.100868734529957 1
-0.118071604417871 1
-0.0466439561624856 1
0.0204210507626284 1
0.042329902427076 1
-0.0750066468250029 1
-0.00773220433958282 1
0.072780922740309 1
0.0939057093697298 1
0.0968312970128515 1
0.132202312505219 1
0.022375003251681 1
-0.0170707212139136 1
-0.119678541104872 1
-0.0579404020832057 1
0.125970004073712 1
0.114642024379233 1
-0.0389210220303267 1
0.114808853832156 1
-0.013034590440742 1
0.124761104890098 1
0.0228966808999054 1
0.0596007235431909 1
-0.0463448962468116 1
-0.0142031800861293 1
-0.109656727103631 1
-0.0551560603766173 1
-0.0686437878713142 1
-0.0434485971374054 1
0.0783430008120803 1
0.0160458693730496 1
0.149389228443618 1
-0.123367414842924 1
-0.0258481431575868 1
-0.0369144325242889 1
0.0602018712305748 1
-0.137983169399867 1
-0.0384343705486513 1
-0.0309228998618468 1
0.0322602485107939 1
-0.0123508725350463 1
-0.052220609226046 1
0.0191019575527982 1
0.0433427054845443 1
0.168416748201299 1
0.0697599914534612 1
0.16737577961261 1
0.18299101047978 0
0.0220631664123078 1
-0.0410627009398398 1
-0.0940336737428108 1
0.0059233549111039 1
0.00436541184809578 1
-0.0380338347729016 1
0.0364623356403953 1
0.0490560597919384 1
0.0147667967630369 1
0.0351130724730895 1
0.000723633342935348 1
0.139049284095833 1
-0.16731887257194 1
-0.0178147545515359 1
-0.0528828090179104 1
-0.131778608545287 1
-0.0279282342993685 1
-0.000644359867665263 1
-0.00784843223812561 1
-0.103575890246303 1
0.0669168755203135 1
-0.0304689555434663 1
-0.114132008393362 1
-0.0774188688414615 1
0.113497686615228 1
-0.0983619816693891 1
0.117477951644591 1
-0.144456486210083 1
0.0512464376905024 1
0.0478609400287939 1
0.157481434131648 1
0.104307693487424 1
0.0304998622953566 1
0.079362934745403 1
-0.0109237218171842 1
0.0350931372818509 1
-0.0609407484421622 1
-0.0912566434542892 1
0.0869172244036551 1
0.00689710492368012 1
-0.0956891108845836 1
0.115662145169544 1
-0.045149646115655 1
0.0744138474615012 1
0.0676591367754339 1
-0.159754582384236 1
0.0433145294433267 1
0.0129074019581134 1
-0.0515203364750117 1
0.104162279978926 1
-0.0802456390671845 1
0.0380735993784511 1
-0.0108672689914199 1
-0.00833478761745792 1
0.0710030817118334 1
0.100041150498371 1
-0.00362794835295331 1
0.098670195115577 1
0.105636550640886 1
-0.211347432196288 1
-0.0307565131811092 1
-0.0129906443603998 1
-0.0207806300446955 1
-0.0341601712802351 1
-0.187850614096426 1
0.129598311062267 1
0.0265242374249831 1
0.0162534325694541 1
0.0543878189054193 1
-0.115712549601665 1
-0.0168610965491828 1
0.0657439180387385 1
0.0149626615448913 1
0.0495702609757795 1
0.044581283309118 1
0.0306764857825499 1
-0.0169444515817665 1
-0.0237321880747376 1
-0.0703553174676187 1
0.0719506584241331 1
0.0173113104788516 1
-0.0984684827870636 1
0.0243805679640241 1
0.0994953573722351 1
0.0744605070273533 1
-0.15455305623539 0
-0.0804040726641782 1
0.170263932950121 1
0.0961667710855685 1
-0.0562227840226348 1
0.0317622728816192 1
0.0334511351450736 1
-0.144969406390557 1
0.0626320861893646 1
-0.0396067706681033 1
-0.0711791928036723 1
-0.036981147834015 1
0.037431335735357 1
0.071918138377858 1
-0.0101817774411019 1
-0.0175929752457796 1
0.104481551797656 1
0.0866698403157708 1
-0.0403901488558592 1
0.0181010305707852 1
-0.000409211732371599 1
0.0313262321003371 1
0.0794852390384035 1
0.0661736402495374 1
0.0262485768692603 1
-0.0597760477120433 1
-0.0523902952261667 1
0.0831070218261851 1
-0.244458736004018 0
0.0356842281526466 1
0.181280083824901 1
0.122696880841721 1
-0.0344019285338245 1
-0.0372990243781985 1
0.0262237799666548 1
-0.00944786779153148 1
0.0308842138374189 1
0.0470141493554569 1
-0.0687238830773428 1
-0.0476463498420395 1
0.000840873231207504 1
0.112920300725274 1
-0.0254180325428863 1
0.0299721256378828 1
0.00686628963733342 1
-0.0270520942534356 1
-0.0296818359315484 1
-0.107906373550409 1
0.111210948009929 1
-0.179213527448399 0
0.0845635767732119 1
0.018697012720173 1
0.0917774186280772 1
0.0498405645079719 1
0.0415423962877819 1
-0.00263569467560707 1
-0.0725624039989052 1
-0.0479300617163364 1
-0.0367349104849932 1
-0.00485759648177278 1
-0.153488171484974 1
-0.0646954579289766 1
0.0133539162331497 1
-0.0240072122211738 1
0.0697863208968384 1
0.0557229050086841 1
0.059955996358094 1
0.0101679653558961 1
0.266753641101833 1
0.0468737079502376 1
0.089193930755718 1
-0.065947230935221 1
0.0530366903585206 1
0.0199483286517837 1
0.0143298959624434 1
0.00192889303977757 1
0.0694981465194671 1
0.0120953696636972 1
-0.0333064327763495 1
-0.0189824094049698 1
0.0914681056849855 1
0.099135702038882 1
0.0274736147261054 1
-0.133200656575175 1
-0.042028928402467 1
0.0176024862004327 1
-0.00910619087311617 1
-0.0315859848561546 1
-0.113561156271505 1
-0.122064993188128 1
0.168991391576486 1
0.263916717297802 0
0.166716865349538 1
-0.0392377556748768 1
0.0361348665478677 1
0.186431764222377 1
0.130493277012494 1
0.0385923148129473 1
0.0307757216900699 1
0.0202667857597496 1
0.0237777886047091 1
2.96602050757766e-05 1
-0.00155052101631564 1
0.0450809818676846 1
-0.059460446942803 1
-0.00183685929494084 1
0.0471824168387107 1
-0.0455279876567122 1
0.0116898162163546 1
0.0816145246548602 1
-0.00192679611500484 1
0.234515044195071 0
0.166922496580297 1
-0.0227387577724272 1
-0.107365483418926 1
0.0204728840583539 1
-0.00117309351523241 1
-0.113672980786843 1
0.127817508246081 1
0.0948469260081665 1
0.00897125858923697 1
-0.0377679858501922 1
-0.0783636008858661 1
-0.0129591189708031 1
-0.125549440363555 1
-0.0762438732218907 1
-0.0120555477041181 1
0.0994211983804371 1
0.0879517181664631 1
0.149970098966766 1
0.197805880297699 1
-0.286267457339284 1
0.0449999401582851 1
-0.150284567635516 1
0.0542607576166072 1
-0.033038729366569 1
0.0224520218377467 1
0.0386673348197747 1
-0.200739149308975 0
-0.0800918912092758 1
0.116584336324791 1
0.0667825748378678 1
-0.0163224753927588 1
-0.0150971573542667 1
0.00933704534430063 1
-0.151740097680018 0
0.206618375184937 1
0.0938460046883432 1
0.0307598175403784 1
0.0307577372169077 1
0.0217557221092641 1
-0.284648067135075 1
-0.055260442561549 1
0.0107331241388238 1
-0.061115439930119 1
-0.00763257690619356 1
-0.0359579201047809 1
0.0352323439629652 1
0.00965904422421233 1
-0.0117229471586402 1
-0.0652689022203723 1
-0.0813301707245015 1
-0.0391878110001167 1
0.120937144195087 1
0.0230096009163162 1
0.00495441624429754 1
-0.0471380700538555 1
0.00973901424151201 1
-0.0277568404063377 1
0.112761338454022 1
0.106378985069831 1
-0.161847126462827 1
-0.152512038910548 1
0.155979609370503 1
-0.207351430211658 1
0.117471608418407 1
0.278124952426076 0
-0.0742761045670298 1
-0.0712789465092252 1
-0.056362809009565 1
-0.122629877563702 1
-0.0698017441415097 1
-0.205362522377574 0
-0.0404545643788113 1
0.0590574022408526 1
0.103301197117533 1
-0.181655059089485 1
-0.0609494806795751 1
-0.157436814541006 1
0.126800998843861 1
0.0417512388033928 1
0.0218718776270056 1
0.0607741805395387 1
-0.145152498067413 1
0.103815695635646 1
0.0228163204678805 1
0.00687350016795497 1
-0.0402310928758716 1
-0.0111210572133507 1
0.024740112108439 1
-0.0243618378843518 1
0.02127338982755 1
0.054375607037608 1
0.0722646026371026 1
0.069459702723365 1
0.145844171637071 1
0.087980175097383 1
0.0279486209076685 1
-0.0168993136273861 1
0.0568355662338872 1
0.0562516251942669 1
0.0283080833342479 1
-0.0586854975518219 1
-0.0936206213883477 1
-0.067181789635443 1
-0.00125149853111931 1
-0.0613139958378918 1
0.00878268207946835 1
-0.0443275717639529 1
0.125677327671252 1
0.112422301518894 1
-0.0110934810426619 1
-0.059476583090525 1
0.137046125016975 1
-0.0758935258061986 1
0.0342160379326937 1
0.0168260664017717 1
-0.178355508502417 1
0.0347980771075055 1
0.19867456366131 1
-0.0378574673893323 1
0.0676665961278222 1
-0.179812856085289 1
0.0611875364386166 1
-0.0775646158638837 1
0.115120177909746 1
0.169027374397464 1
0.0248432662485897 1
0.045528830838067 1
0.118348808121834 1
-0.0518434952983157 1
0.020910133658114 1
-0.0545382612033049 1
0.0166412415795677 1
-0.280138983409324 0
-0.106274421961672 1
-0.0772289975226641 1
-0.0310669721867206 1
0.00224817287083682 1
0.0158424335316855 1
-0.0535712683533004 1
0.0402406696071911 1
-0.0958772852137793 1
0.0139419763795592 1
0.145834017947388 1
-0.0411061373544349 1
0.0364900548925748 1
0.0802685173150668 1
0.0329782396477622 1
0.20908210473643 0
0.129895538935317 1
-0.110283436408387 1
-0.241078824045703 0
-0.185815234275328 1
0.00125428076986932 1
0.15728936163894 1
0.0339684094252255 1
0.10640400226112 1
0.152413609710086 1
-0.0986643890569006 1
0.0467193410965248 1
0.0767892112563966 1
0.0212825218151571 1
-0.0375637387864003 1
0.0286078052828613 1
0.0410130665809105 1
-0.015852639982656 1
-0.02426272634354 1
0.110143024319296 1
-0.00991090457012963 1
-0.0105942087828448 1
-0.0441279739081295 1
-0.162302184375831 1
0.145925930168168 1
0.0559554599887778 1
0.00118842133069031 1
0.0255189020692061 1
-0.0145704573600257 1
-0.112974279792027 1
-0.00553534804431509 1
0.0391095249358235 1
-0.026930635019509 1
-0.155460109375766 0
0.0724426610925013 1
0.0443443783734837 1
-0.00136407307076212 1
-0.0665963409325434 1
0.0224095358092596 1
-0.0336447252702364 1
0.0837156641438796 1
-0.0466438572552056 1
0.0518229394665711 1
0.0561517462041637 1
0.0378681165317978 1
0.0169629700765785 1
-0.0775120306765047 1
-0.0437166059715174 1
0.0916080024176586 1
-0.00888419546447882 1
-0.126673453083693 1
-0.0436622916336813 1
-0.0599176337097116 1
-0.026487228436955 1
0.0304645010964532 1
0.000895619006027401 1
-0.0771628233402631 1
0.0410619217308986 1
-0.0234534654488877 1
0.190371768875996 1
0.198403035320079 0
0.164555843782074 1
-0.0854151452187845 1
0.0691536429916787 1
0.036210288393586 1
0.00158700681529598 1
-0.0519943396701267 1
-0.067462573796621 1
-0.0121554988914011 1
-0.0730154312033892 1
-0.0438164841082744 1
-0.11989931297843 1
0.0401100131302543 1
0.171718698560502 0
-0.0390611474488675 1
-0.0644492854222293 1
-0.0121518023472809 1
-0.0359817298298442 1
-0.0426903095123657 1
0.0258835520057869 1
0.0295128123448181 1
-0.0122027688291402 1
-0.0361455692396088 1
-0.0673878681753598 1
0.191412504328015 1
-0.0293148203809127 1
-0.209330377389487 1
-0.228115118547799 1
0.0331434870632232 1
0.0142479780510748 1
0.0427112033421171 1
0.107660082291131 1
-0.0597315179170112 1
0.159741978744659 1
0.202132936071768 1
0.0480508719715931 1
0.107811210814836 1
0.156451243879865 1
0.168541828166751 0
-0.0275371365788353 1
-0.0190153621032449 1
-0.0435563535453159 1
0.0680622858089044 1
-0.0187563979385352 1
0.0302123592480252 1
0.0421099225102696 1
-0.166973427616873 1
0.086122004088647 1
-0.112498154759486 1
-0.11077840939913 1
0.0520535011180211 1
0.0800010439534219 1
0.186299227286946 1
-0.102413647149391 1
-0.085891332216567 1
0.0988729507739397 1
-0.0676578667164438 1
0.0402127791803702 1
-0.0784275452003825 1
0.0277419602031566 1
-0.0472598573594984 1
-0.00659156413215641 1
-0.0157574858422014 1
-0.0337837026808324 1
0.0400769619948878 1
-0.0151900291392369 1
0.133709735465438 1
0.0487091313192443 1
0.0247891115243836 1
0.0010356183517881 1
-0.0746107750472155 1
0.222508018310307 1
-0.0506125007849941 1
-0.0676354026085227 1
0.0900606717168302 1
0.0759849683698621 1
0.0121840531628529 1
0.0303047530301085 1
0.0988292746081759 1
0.0279202484042677 1
0.0469114608415807 1
-0.0250705517369708 1
-0.000934269105948127 1
-0.1238075018429 1
0.0367838521459684 1
-0.00448867985636672 1
-0.125462010651186 1
0.0178822085377906 1
0.0630572738792254 1
-0.0707449270648856 1
0.0235086183141891 1
-0.15423519820366 1
0.0103310697195387 1
0.249299272247285 1
-0.0854583129266901 1
-0.0817977783239333 1
-0.139325972277627 1
-0.0937992927114522 1
-0.110712031713548 1
0.141321292447031 1
0.00566129833836932 1
0.214804886563653 0
-0.0645393068022775 1
0.128093459875746 1
-0.0190280903992257 1
0.076692269639837 1
-0.0575284536650203 1
0.048675012353226 1
0.128553566186163 1
0.0351492256779947 1
-0.184957607984545 1
-0.0511132580664416 1
0.138870281681045 1
-0.0425253875229866 1
0.0898872476303613 1
-0.0289125787290021 1
0.0531476309632408 1
-0.020773254612065 1
0.10495146219142 1
0.180371936516576 1
-0.0473100000514932 1
-0.039779271872322 1
0.254917664232038 0
-0.132229734167496 1
-0.0111046809963817 1
-0.0106054978741462 1
0.0476902277391043 1
-0.224444517558214 1
-0.0392587583203995 1
0.0702607388625014 1
0.0981864800118355 1
-0.0125899651421135 1
0.0500207156971362 1
0.0392593242885548 1
-0.0351307761925938 1
-0.0565271580382802 1
0.043652473771317 1
0.00883821263165511 1
0.0886381678290648 1
0.0215799891746332 1
0.0397545416899735 1
-0.229472585658047 0
0.00556992970562553 1
-0.0330474006483041 1
0.168433036715595 1
-0.0904463124947371 1
0.0671150397474278 1
-0.0143935199534534 1
-0.053271209249884 1
0.0597964827440848 1
0.00405405755119466 1
-0.0330482580431576 1
0.0243154278409821 1
-0.0398131221095415 1
0.0907010184933976 1
-0.0341442445399339 1
-0.0199274475346248 1
0.111130583374173 1
-0.0600714979179127 1
-0.0218926984728264 1
-0.117854925826524 1
-0.00980864045277508 1
-0.0688800352831481 1
0.0308402290212163 1
0.0545866208144202 1
0.0362406703369157 1
0.0555158420510217 1
-0.0511001979260777 1
-0.0544205516579413 1
0.0644999308334745 1
0.0189976664453623 1
-0.0130750001066266 1
-0.123454068325723 1
0.00388050684935209 1
0.133733223006991 1
-0.0868364693498342 1
-0.0191617835140266 1
0.0291210861733488 1
-0.177398975246049 1
0.148335095472304 1
0.178587906155495 1
0.0558834094798561 1
-0.0579692733904661 1
0.101392259141947 1
0.00230266846650917 1
0.065773807729721 1
-0.180957402179119 0
-0.0696708905542346 1
-0.0468814243522527 1
-0.0412553554122394 1
-0.0838035831584523 1
0.0617948153087526 1
-0.0190418301559472 1
0.0396021156632946 1
0.040861735689448 1
-0.11282521384304 1
-0.127729624699233 0
-0.0337930664321702 1
-0.00129148798232166 1
-0.149094696916909 1
-0.0890155993441227 1
0.0425327496454978 1
-0.0439446089906644 1
0.112459406742473 1
-0.0148334669195035 1
0.0257836624523142 1
-0.283648088637454 0
-0.193265153721202 1
-0.115569635438656 1
-0.0354488470624524 1
-0.0131834579948779 1
0.0718786159875973 1
-0.0435164727985152 1
-0.0965095678290165 1
-0.029575713727085 1
0.0167845168481231 1
0.0907873931528489 1
0.00626224677774835 1
-0.106748793779715 1
0.0480594564898045 1
0.0504815193174389 1
0.0670639830870494 1
0.0389925971578219 1
0.064581295799868 1
-0.137037237992451 1
-0.135173461263856 1
0.0631779988063548 1
0.0371898199703758 1
0.140020476994268 0
-0.139652358577226 1
0.233105761230614 1
-0.0269649518718415 1
-0.0778462035667454 1
-0.0369720862521477 1
0.0279416430590298 1
-0.171372239525264 1
-0.0436831537847135 1
-0.0118270700804736 1
-0.0955619834329501 1
-0.0117364804960865 1
0.049048497918498 1
-0.103025021864961 1
0.125273318793423 1
-0.0169347161354929 1
-0.0123468579704891 1
0.079594884729607 1
0.031109210535934 1
0.0474825485102577 1
0.0178780503570025 1
-0.0455582484742468 1
0.0360365359396398 1
0.202352212705437 1
-0.0338481311661909 1
-0.20925092907437 0
-0.0833146195850418 1
-0.0484108401754787 1
0.0911621606816146 1
-0.150367932198014 0
-0.18175173293365 1
0.0814533813480211 1
0.144572155472185 1
-0.0434336815644736 1
-0.0798919443690045 1
0.0715342855728352 1
0.061031433420066 1
-0.0623184421733384 1
0.016450782366588 1
0.0224132172510401 1
-0.0735131228373631 1
0.0494111571477266 1
0.0165042375174965 1
-0.040491132181127 1
-0.0620058022186945 1
-0.0587668842638083 1
0.0300573591226306 1
0.0781873799180201 1
0.0354683023244725 1
0.0861942224154411 1
0.0488018569977803 1
0.197914051505962 1
-0.0869940703278242 1
-0.0156656274084418 1
0.00544284841867101 1
0.0656611457943768 1
0.0178534952920718 1
0.0165121841189995 1
0.0763861525610093 1
-0.0118631514689416 1
0.08105284292205 1
0.106738441440098 1
-0.0400380280102266 1
0.13421091064465 1
0.0986143717965805 1
0.0498864737978199 1
-0.0206763319707984 1
-0.0314739407604997 1
-0.0267319342893332 1
0.014650897070825 1
0.0123697845739467 1
-0.0193666625341966 1
0.0583984238304704 1
-0.0387345900771537 1
-0.0326734821645156 1
0.142216392377384 1
0.0688513070591909 1
-0.00712381029072021 1
-0.113176692029124 1
0.0805618208611174 1
0.0742737988729542 1
-0.00668037501041373 1
-0.108954771978651 1
0.0431122197330009 1
-0.0122985150150933 1
-0.0981999690749736 1
-0.0234930196593969 1
-0.0185966205675476 1
0.0556307948675969 1
0.0485544026960154 1
0.0699378495965743 1
-0.105657509802167 1
0.0327796320820423 1
0.0708925747412284 1
0.085185414027611 1
0.0253771861024272 1
0.0660986597913261 1
-0.106340549977357 1
0.0280559428814248 1
0.0412166471938252 1
0.126813889391007 1
0.175414753744415 1
-0.166017367249391 0
-0.0688662743458437 1
0.174815402783165 1
-0.159925432904474 1
0.137769361816277 0
-0.119539431545723 1
-0.0758440551297595 1
-0.0924398396310836 1
0.016940434964754 1
0.0068382415384737 1
0.066224869206473 1
-0.0972036158126754 1
-0.0133264073418826 1
0.0816691720615875 1
-0.320374913665614 0
-0.072324754957721 1
0.0362342684133955 1
0.0372759940954421 1
0.133403373325734 1
-0.0367896147877748 1
-0.0805037793230056 1
-0.0656608232948378 1
-0.236821889781173 0
-0.148640247153198 1
0.105029617775576 1
-0.00863436792423631 1
0.196523905535396 1
0.132963510718624 1
-0.0156416846656737 1
0.019828106322701 1
0.092871430627085 1
-0.0881450439141936 1
-0.10661279600358 1
-0.0675007766184106 1
0.0116045546675613 1
0.037130079605795 1
0.0399241701240963 1
-0.0591701939594145 1
0.0438821713858672 1
-0.0395284058283701 1
0.0778439503613822 1
-0.0538644780012398 1
0.0611054768487759 1
0.00548870023764126 1
-0.0305859133895042 1
-0.00813279561255471 1
0.00235642852591266 1
0.0653435937063987 1
-0.112604697139873 1
0.103803328358496 1
-0.213594015141598 1
-0.022764311467222 1
-0.044727594678045 1
-0.00960018007675796 1
-0.0436460638899205 1
0.0322031745231887 1
-0.221442054570721 0
-0.0621477494886305 1
0.128896201171239 1
-0.0717742692116731 1
0.0234160172530527 1
-0.0283242520238928 1
0.124754550249532 1
-0.0422437249530966 1
0.0247167552563498 1
0.220091057506136 1
0.0779452522897948 1
0.220286372105478 0
-0.00467307881570873 1
0.0615919142347828 1
0.138657939971721 1
0.00957894161958644 1
-0.0172413008470309 1
-0.150016704552066 1
0.115167258608613 1
-0.0253591888978041 1
0.081523267914936 1
-0.0212078952372716 1
-0.195220523594502 1
0.02891003104233 1
-0.0265637809071079 1
-0.00303468123967628 1
0.0984453531996284 1
0.07399883372359 1
0.0485100389739226 1
0.0932039676003714 1
0.00361962666097747 1
-0.025159489738433 1
-0.00827501826435184 1
-0.0191345920163101 1
0.141406416259542 1
0.0385961945291469 1
-0.145493872406767 1
0.0159338210529168 1
-0.0583371328101802 1
0.005738741095223 1
0.00292231033005464 1
-0.0423841466703082 1
0.0508784591471848 1
0.0426029550783334 1
0.146290332912803 1
0.0227847962100842 1
0.101579880596155 1
-0.0681357607539641 1
0.0175848526517977 1
0.0230567217168597 1
0.0337796663378138 1
-0.0946346415515319 1
-0.153209438491241 1
-0.0917142357513529 1
-0.029047514412958 1
-0.0126380141074198 1
-0.0210487055231284 1
-0.0313246882829997 1
0.0480903445530402 1
-0.0287815216364511 1
0.0203004052531545 1
-0.298715803149356 0
0.221547390620765 0
-0.00505131244145426 1
0.0277687272845281 1
0.0990867477036612 1
-0.0689810463190899 1
0.0391803336715009 1
-0.1364315004439 1
0.0511475647612801 1
-0.0380603403270153 1
0.015470193294722 1
-0.258126377972207 0
0.0442166223712945 1
-0.0643729763347468 1
0.000179669912833578 1
-0.0542293032720007 1
-0.143976215650057 1
0.0404252362752073 1
0.048147373946484 1
-0.159239648698991 1
-0.00228519527479044 1
-0.0957547679312141 1
-0.18442455074267 1
0.0260758687552452 1
0.0362380016873087 1
-0.00306031466289242 1
-0.196928238668906 0
-0.0713892716208056 1
0.013211377652147 1
0.133094521827552 1
0.0339370454734648 1
0.120442325208956 1
0.0677680302433697 1
-0.0238233169653239 1
-0.0421458035644571 1
0.0338097009356843 1
-0.112304845607304 1
0.0357565069887834 1
0.0030646252072278 1
-0.0464935086011668 1
-0.172876279398371 0
-0.00444570407051561 1
-0.11797874790241 1
0.1250584108842 1
-0.0705247370839344 1
0.210237613896231 0
0.124043612971043 1
0.15168446409028 1
0.0731271997182755 1
-0.0991055092929725 1
-0.0045043829571428 1
0.0611355605796204 1
0.0955481350695064 1
-0.0326349679736309 1
0.00483098687590571 1
0.0257409516478627 1
0.00685799594542435 1
-0.0180743391486793 1
0.0117677561604564 1
0.126566889880349 1
-0.153644666487988 1
0.103607384692926 1
0.118561423566394 1
-0.0475547032416491 1
0.202396748658535 0
-0.0543732637324629 1
-0.0495371731883666 1
-0.150502493954419 1
0.0217254746102375 1
-0.142032639943562 1
0.121065780789126 1
0.0525005344846137 1
-0.0391208673173799 1
-0.156914444409265 1
0.0296161983965289 1
0.0476855570552735 1
-0.0527791368055171 1
-0.0731630351882011 1
0.0426932147927152 1
0.133969190757407 1
0.0945498566910847 1
-0.105003493722704 1
0.0133540599285916 1
0.0641458035730455 1
0.0325719081304089 1
-0.0611275550003089 1
-0.00556240851638731 1
0.063959546500041 1
-0.179552172395337 1
0.0159761864818687 1
0.138584532731178 1
-0.128249179511071 1
0.0321149092287247 1
0.200952619283502 0
-0.114572891076554 1
-0.0317032066587305 1
-0.049329897025 1
-0.0294526350478182 1
0.0923491331897963 1
-0.122708545357063 1
0.0826464488225481 1
-0.114884832242307 1
0.0311267205390147 1
0.101719492486647 1
-0.00476243415983317 1
-0.0604678907940806 1
-0.0462474385391823 1
0.0797745036705049 1
-0.169311458670121 1
0.0591392261801029 1
0.021788290508078 1
0.0882184417266516 1
-0.112317754202625 1
0.00710524939611042 1
-0.0421853869251308 1
0.169758886211634 1
0.0670343200198443 1
0.0739549690999471 1
-0.03478745679467 1
0.16628211601761 1
0.0463752151824846 1
0.0846041750169204 1
-0.0181633454415097 1
0.124639225894846 0
0.0437055664791481 1
0.0320574314859134 1
-0.010955356737168 1
0.0560604619515069 1
0.087863218199223 1
0.0705875459485185 1
0.0666808168252545 1
-0.0813878362989704 1
-0.160989842762703 1
-0.0528508463266596 1
0.144248144022848 1
0.0806739636276214 1
0.0205598923807423 1
0.00733137074256956 1
-0.0788962699184407 1
-0.041413178276372 1
0.00497976903370165 1
0.0389259458280101 1
-0.00717631042442323 1
-0.09143656146679 1
-0.0358586173064799 1
0.209720555450623 0
-0.0138704508585581 1
-0.101860142817615 1
-0.0199779582532741 1
-0.000504977645187054 1
0.093556893954586 1
0.0209742307186357 1
0.0422462117567749 1
-0.127756490293841 1
0.0728648990399045 1
0.0938133677943871 1
-0.0571442080848358 1
0.188828332116502 0
0.0884163002725087 1
-0.129204386789625 1
-0.0559331263814103 1
-0.0441839821891948 1
0.100651938377214 1
0.102768466619782 1
0.0114278643672169 1
-0.0103394583793422 1
0.0103688497086433 1
0.0150435661340621 1
0.104427684702425 1
0.0505181081775758 1
0.0961936818074039 1
0.0640153290302302 1
0.139391347187162 0
0.0283943107450051 1
-0.0885249811210463 1
0.150284873174549 0
-0.0198778835113019 1
0.0388136726709811 1
0.0191060984445854 1
0.0541066837373392 1
0.098241828290211 1
0.123180357254822 1
0.0422097217967356 1
-0.0842761728674021 1
0.164638358326527 1
-0.327038697636794 0
-0.0395400049746524 1
0.046921708234964 1
0.140817789647071 1
0.0818201193310178 1
-0.0993365873600024 1
0.191635240760464 0
0.0895266180348398 1
0.00937629681449077 1
-0.129587527974936 1
-0.0100045606027919 1
-0.150495092037832 1
-0.16442116967164 1
0.111058856888222 1
0.0553659752771359 1
-0.223837073632876 0
0.0397054189299994 1
0.0755439340546101 1
-0.118614082290489 1
-0.0156394850244512 1
-0.0450558573182803 1
-0.0731899761672222 1
0.00322690796651128 1
-0.107944276042529 1
-0.0378568933178538 1
0.025377427925577 1
-0.0848720136667074 1
0.0204234321577873 1
0.082998799505481 1
0.0890722759063449 1
0.0665393412476048 1
-0.0670840116537592 1
-0.107072544115588 1
-0.0896019583365338 1
0.056061820862432 1
0.0144428835265108 1
-0.0147265164387288 1
0.0852988802712621 1
0.0195318803381352 1
-0.0402196242806115 1
-0.0743301967670501 1
0.00601445543750623 1
0.0507264062927033 1
-0.0879629629622468 1
-0.0745029380633332 1
0.153506617079247 1
0.0404802031062566 1
-0.090484108034938 1
0.0021313269487872 1
0.0546773760794011 1
-0.049315180549954 1
-0.113065064754261 1
0.0411866709910469 1
0.256008841846542 0
-0.132803485713601 1
0.0620987092329904 1
0.0820621171363686 1
-0.0141669365893727 1
0.160186757912536 1
-0.0760450682564331 1
0.0457137716609846 1
0.0705405360053565 1
0.0052987688391089 1
0.00945857641471673 1
0.0132013824694675 1
0.0268628753747967 1
-0.088096985521268 1
0.00100385132993359 1
-0.211901489262937 0
-0.0416447234527329 1
-0.0151118333492538 1
-0.0390626190721719 1
-0.054291586095333 1
-0.127645544654389 1
-0.132404842610861 1
0.100432958252347 1
0.113793692813939 1
-0.0836099951736943 1
0.213888657796184 1
-0.0764753504324795 1
0.14258896534974 1
-0.0394906896686145 1
0.0601279773359502 1
-0.0788085759652362 1
0.0923265999139632 1
-0.173110029726907 1
-0.0134051891043796 1
-0.0188355405511492 1
0.147192703774383 1
-0.00570418209839905 1
0.033002837300295 1
-0.000681641813937156 1
-0.0172614509233428 1
-0.148933470642741 1
0.0717981414522869 1
0.13489194507637 1
0.0857285202022526 1
0.101169502670209 1
0.0611154947214764 1
0.00322138943174351 1
-0.0382004591791565 1
-0.0523497202464569 1
-0.0587767516685692 1
0.0450988278826854 1
0.0198732908753462 1
0.214572268582448 1
0.00627812214255539 1
-0.0757074701745311 1
0.204797876860067 0
0.160081022808467 1
0.0018870536549782 1
0.018278678095626 1
-0.108336340520193 1
-0.0302532726348804 1
-0.139298919927006 1
0.208160709754273 0
-0.0145188396146038 1
0.145916208706495 0
0.125349944269739 1
-0.124730049390037 1
-0.0224941092127901 1
-0.0679453162049302 1
-0.0579244861023187 1
0.0679933216240032 1
0.0459881140178021 1
-0.0223648753140706 1
-0.025287431237392 1
0.0036107139126058 1
-0.0316597450732749 1
-0.0534644562827083 1
-0.0382297457825358 1
0.0588683404157057 1
0.0985095289246081 1
0.0612382991105929 1
0.0357905085733259 1
0.0659376067484283 1
-0.183715239594899 1
-0.0216526414108691 1
0.0210419193109275 1
0.0513834266621115 1
-0.142836839983482 1
-0.0624701639720744 1
-0.127796130774793 1
0.0631695429585091 1
0.00232782904864212 1
-0.0661835175752702 1
0.0906719083154836 1
-0.00694726517931113 1
-0.0707496554470858 1
-0.109807265112155 1
0.167922499065269 1
0.109126486146006 1
-0.0505625094396196 1
0.087171101853032 1
0.00169334819707826 1
-0.0305864008736406 1
-0.0325808766605186 1
-0.0510220811660005 1
0.0973047640069277 1
0.156475728051038 1
-0.0992899245164815 1
-0.0140373019342869 1
0.0042116889679128 1
-0.0338240118458435 1
0.0643124650646499 1
0.196459382131832 1
-0.0318794956191717 1
-0.00795976986462867 1
-0.0530100495939317 1
-0.0733168769525336 1
-0.0626273494403393 1
-0.0186135641903992 1
-0.0413892669400651 1
0.0375498198016889 1
-0.138478611052831 1
-0.0426607189322785 1
-0.306104023643191 1
-0.00525921164130296 1
0.0390855682070872 1
0.00255170705082461 1
0.0236042439037568 1
0.0759130047817277 1
-0.0268801401030601 1
-0.127280231325738 1
-0.0557275311707131 1
0.0739093289165242 1
-0.0186876023466964 1
0.0519929748800581 1
0.0804721131195783 1
0.0291244883960426 1
0.0844619229424325 1
-0.00350193200430497 1
0.053392887651841 1
0.0755989675608839 1
-0.0316852875495052 1
-0.0338732604062101 1
-0.0080130972512017 1
0.0194307039103619 1
0.0217733982643456 1
0.176976112764932 1
0.032407315295799 1
-0.130611684057955 0
-0.0235125136717522 1
0.113967994284244 1
-0.0696248421773802 1
-0.223260027062379 0
-0.0765768853273522 1
0.0913134205759885 1
0.0931588909210934 1
-0.135060897275903 1
-0.166671431752621 0
0.0213558471377425 1
-0.0462816618278475 1
0.0345759515313739 1
0.0800303584902785 1
0.101984631711382 1
-0.130529858035956 1
0.0881871785183831 1
0.0115240147201602 1
0.0593790140950648 1
0.013916048945514 1
0.189266055007667 0
0.116321329716138 1
0.0586943628932282 1
-0.111434619078983 1
0.0211923239432856 1
0.0634867333883843 1
-0.0663985810134212 1
0.0714308105055195 1
0.153314947154393 1
0.0811620247272653 1
0.00408001853415748 1
0.0147863112539042 1
0.112716691338379 1
-0.0599964341327003 1
0.0251750952180118 1
-0.0109856842522789 1
0.00256681602251809 1
-0.162622129395301 1
-0.0496338309152346 1
-0.0217523892815767 1
0.0035731982636359 1
0.0824943814233004 1
-0.200368084524744 0
-0.0993839074815832 1
-0.0735144458814377 1
0.114090702158047 1
-0.00152607815648869 1
-0.00547019916661053 1
0.0518164618420166 1
-0.0928182362084105 1
0.0582695293260745 1
0.0300047269910655 1
-0.0609979886900743 1
-0.0542690637491528 1
-0.04750816518551 1
0.137760798036504 1
-0.0312100884229883 1
-0.062832606875211 1
0.0735621424922193 1
-0.0283585206427582 1
-0.124751722465073 1
-0.204412914480494 0
0.0761902508899949 1
-0.00601551865150177 1
-0.0144092614246899 1
0.101726913994613 1
-0.0315721307919966 1
0.0231195186004985 1
-0.074045227920635 1
-0.0257000853804735 1
0.0928365587377206 1
0.131495809550789 1
-0.0899048887885657 1
0.0124133935187359 1
-0.0568153001221881 1
-0.00716112617888972 1
0.109304490015327 1
-0.147259861579686 1
-0.0147612566441024 1
0.057392006045954 1
-0.0467047493212648 1
0.0482173887479095 1
0.00894881606595416 1
0.0647285338050003 1
0.11977657368992 1
-0.0257053339944736 1
0.0359045457936738 1
0.0180126674844373 1
-0.0526833903966769 1
-0.00194469996133327 1
0.0299341763565015 1
-0.00804543105757229 1
0.181975503489575 1
0.00599790635265092 1
0.0140058357156269 1
-0.0359039406722243 1
0.0929594311146252 1
-0.0338510292691708 1
0.202749087602312 1
-0.0374582194013476 1
-0.100058671586658 1
