# Supplementary material for: Bias caused by sampling error in meta-analysis with small sample sizes
Source: PLoS One. 2018 Sep 13;13(9):e0204056. doi: 10.1371/journal.pone.0204056 (PMC6136825; doi:10.1371/journal.pone.0204056)
Supplement: S3 File — (ZIP) [file pone.0204056.s003.zip › results N = 10 delta = 0 tau = 0 sz = 20-30.txt]

"dl.delta" "dl.cp"
-0.271873191445411 1
0.250721766084601 1
-0.137568773267143 1
0.634024379303919 1
0.172114444684187 1
-0.238038188157938 1
0.0482140019848898 1
-0.119031403700787 1
0.0893878743809635 1
-0.0515156745622746 1
0.0854385204708213 1
-0.353781310567146 1
-0.337450286114848 1
0.158028641012094 1
0.116812475736629 1
-0.380065215305636 1
0.0306730740972321 1
-0.0381403598346783 1
0.118560114006865 1
0.0834060328991451 1
-0.0755584272743473 1
-0.0909256054252658 1
-0.574224481418017 1
-0.491736393424714 0
0.327610032553936 1
-0.616751174725045 1
-0.498710484979381 1
0.519302570876945 1
0.111324953836944 1
0.0639734851928764 1
-0.645997579357371 1
0.426284680746164 1
0.109185985126222 1
-0.418418493371429 1
0.0503356434619081 1
-0.0976144026575902 1
-0.237798506925299 1
0.366365935715239 1
-0.158541137856205 1
-0.088612858969831 1
0.0687511514594145 1
-0.172724841590352 1
0.299230393358885 1
-0.222450642751694 1
0.272121443013451 1
0.360511160575866 1
0.581420004448258 1
0.10120611612129 1
0.0307904337032937 1
-0.406082317518746 1
0.355450553848928 1
-0.145767938300795 1
-0.104978530742736 1
0.253604756347107 1
-0.0417331214433675 1
-0.134773224980672 1
0.0828405355486666 1
-0.255565248414966 1
-0.0256767312994718 1
0.191548092781394 1
-0.21020167220086 1
-0.288273968780739 1
0.659248382816918 1
0.25759313069165 1
0.0680529077607371 1
0.387492570333919 1
-0.00692205453976269 1
0.109603399498613 1
-0.0407871062214751 1
0.0150408541500875 1
-0.0109578920202985 1
-0.314382383228644 1
-0.468604031935534 1
-0.25398115972358 1
-0.462532612045941 1
0.204875572531815 1
0.0711720422880399 1
-0.139911427479441 1
-0.612661978678028 1
0.618937400870387 0
0.235070511067172 1
0.216598206427955 1
0.00682935207505497 1
-0.117167186984158 1
0.758121462949213 1
0.0722214880875418 1
-0.14331528641323 1
0.0884344926917168 1
0.604489624610787 1
0.289877794713055 1
-0.356821073706885 1
-0.0512344327927917 1
0.389703964690569 1
0.414126334118365 1
0.165295711782027 1
-0.165956336550875 1
0.292108866743919 1
0.238039228739549 1
0.0654753529762648 1
-0.0830990119550913 1
-0.508344637952599 1
-0.0696805246344726 1
1.0376295405777 0
-0.408809867483295 1
-0.0435709960762047 1
-0.154614755788519 1
-0.237709731980787 1
-0.123256371907391 1
0.528453988874167 1
-0.178725822090574 1
0.128935006421636 1
-0.367432977277437 1
1.05798006332286 0
-0.210668013185254 1
0.167862675132932 1
0.141435987432951 1
-0.512440503927587 1
-0.323325468197747 1
-0.45223327876708 1
0.011895922865697 1
0.00756277690210891 1
-0.109879754550703 1
0.29485665499504 1
0.477158023513588 0
0.187677744461862 1
-0.110159639808099 1
0.147907004499805 1
0.183868742377319 1
0.090310427529642 1
0.149699710922762 1
-0.373768244249769 1
0.0507054073766088 1
-0.165505330917401 1
-0.252309957015139 1
-0.0933391083026107 1
-0.049784183258631 1
0.04905530899242 1
0.367461910869231 1
0.450204886849681 1
0.0398011646191874 1
0.426248978470995 1
0.300076250611887 1
-0.379545197710723 1
0.220199599442492 1
-0.237008241130455 1
-0.241593596309356 1
-0.134809755038697 1
-0.371152101931356 1
0.338823041496344 1
0.403859228173951 1
-0.421942397190355 1
-0.365851641035605 1
0.311730805370776 1
0.358323186550525 1
-0.23900030505519 1
-0.327312386813974 1
1.1613743144932 0
0.464901743811268 1
0.0987407574310363 1
-0.121286254964382 1
0.273735281416193 1
-0.0865634207220293 1
-0.233983628238539 1
0.288106055237483 1
-0.553211780301137 1
0.0915551781945603 1
0.449504956897046 1
0.0182332803071838 1
0.40355231424588 1
0.178230226424832 1
0.10149314491045 1
-0.324844286805695 1
-0.147313625765799 1
-0.030239466570516 1
-0.0355424286656146 1
0.195324065979098 1
0.463956622301269 1
0.0634831797144013 1
-0.128836849527104 1
0.0338182090141676 1
0.515438664165436 1
-0.291050504136469 1
0.27734888773135 1
0.0117229323719175 1
0.0972285361094389 1
0.214575473396958 1
-0.114903848454066 1
-0.0612135111546819 1
0.147758840454187 1
0.112645006863435 1
-0.447987451919331 1
0.797693937429553 0
0.533099565518141 1
-0.200384818557681 1
-0.43495806076721 1
-0.194899992046809 1
0.0897581850377088 1
0.244428891144148 1
-0.531880638278508 1
-0.040792378987477 1
-0.689161071861037 0
-0.191742880518825 1
-0.521040145525477 1
-0.331424947531545 1
-0.291701414612056 1
-0.135997148874394 1
0.254785809181743 1
0.37857785566023 1
-0.30452085281478 1
-0.141131354970244 1
0.236926284108825 1
0.578376095580327 1
-0.0604272718959657 1
0.0245525645663072 1
0.0360250618714385 1
0.332569077734179 1
-0.243248119144928 1
0.209309681673866 1
0.12091532924951 1
0.557819321904506 1
-0.120395866848678 1
0.0365310701595288 1
-0.12746745971204 1
-0.163529948263085 1
-0.0217697596803347 1
0.130207950250255 1
0.40227743100537 1
-0.214800410470036 1
0.489087344215333 0
0.414103941556275 1
0.238771048438058 1
0.0963967572063928 1
0.187849314524389 1
-0.0057800073760656 1
0.195561780650989 1
-0.440355198409024 1
-0.0820189722800134 1
-0.12521767630403 1
-0.491625382171515 1
0.01019393301439 1
-0.0973498107869383 1
-0.29233656609994 1
0.221844988291219 1
0.292754466955625 1
-0.41804223773353 1
0.146879816767713 1
-0.0596520366282646 1
0.212347044917019 1
0.364515597660011 1
-0.178433276735489 1
-0.059359045423627 1
0.0264036296797254 1
-0.05622432747848 1
-0.181635829915125 1
0.264103669304241 1
0.148333579810787 1
-0.184871570485651 1
0.341255699569309 1
-0.160612639050068 1
-0.308596697709922 1
0.0732449568036482 1
0.356080848510462 1
-0.23631916450867 1
0.189986114829428 1
0.432247334683902 1
-0.503304596550663 0
0.138372258401291 1
0.24366481534987 1
0.196268230397809 1
0.157978346626839 1
0.210947548413499 1
0.084170277010633 1
0.127859021825625 1
-0.197419434390963 1
0.314094891767551 1
0.453620190124883 1
0.185218680978838 1
-0.148102877631292 1
0.532558358609429 1
-0.365625703517829 1
-0.00847259975465843 1
-0.489636964119325 1
-0.0735566352387325 1
0.0925281120273905 1
-0.144009228786504 1
-0.181237663841089 1
-0.110043206091544 1
-0.431434121344634 1
-0.0414180180350348 1
0.384476851044947 1
-0.221697846756205 1
0.0911352850475413 1
-0.596962953651829 0
0.199693335613264 1
-0.278642214989685 1
-0.0551456356958343 1
-0.25942835924359 1
-0.137545208195038 1
-0.359221451847449 1
-0.572170071674338 1
0.359084609758307 1
0.486544076022372 1
-0.133675863761581 1
0.478035433440424 1
-0.0704209569061625 1
0.338765072376468 1
0.60495738266492 0
0.333290175346134 1
-0.027981365051509 1
-0.348598562040572 1
-0.761211385797582 1
-0.215773037579639 1
0.0877001005120927 1
0.228941120585663 1
0.145755038607839 1
0.149660095603953 1
0.0338821339725876 1
0.229654708986922 1
0.0255574657854306 1
-0.367407870955706 1
-0.000637745938272816 1
-0.758148322085252 0
-0.194627444500391 1
-0.71219329202619 0
-0.185592194957354 1
-0.120172119984528 1
-0.109099377959254 1
0.134321839719157 1
0.0305653886143988 1
-0.244172115043785 1
0.427031214563432 1
0.313691441314176 1
0.790298041788521 0
0.464001301313366 1
-0.120276154696487 1
-0.131054439773068 1
0.132890340041787 1
-0.175534408907019 1
-0.485465408052642 1
0.670306498890988 1
-0.371156206309694 1
-0.577068138363666 1
0.180338112185742 1
-0.208098922036909 1
-0.208360443776339 1
0.74030382537842 1
-0.0417411933312288 1
-0.322284655248023 1
0.129648517626799 1
-0.263617323326927 1
0.0202188300664235 1
0.814136554510713 1
0.443218900771366 1
-0.133361643629851 1
-0.175091554595667 1
0.182263872149996 1
-0.316807595815651 1
0.0262206945848598 1
1.13567532533771 0
0.155567616174706 1
0.036167716679396 1
-0.184336151333673 1
0.00663313583582198 1
-0.373053715893663 1
-0.198947925054974 1
0.608772292725437 1
-0.0488636663729166 1
-0.272379714692277 1
-0.449306760774829 1
0.402244566564772 1
0.00103666815194137 1
-0.420542763446795 1
-0.138913280558456 1
-0.259744352757692 1
0.184130630799301 1
-0.0730306970180124 1
0.000782782460241459 1
0.542141209600008 0
-0.247478249043561 1
0.296122997641142 1
-0.338195063286049 1
0.192370673889871 1
0.0466261987900734 1
-0.19065738878879 1
0.0970272306638313 1
-0.312051285565887 1
0.130358434376774 1
-0.290307453929041 1
0.0952965245520765 1
-0.173290308298208 1
-0.256431202983017 1
-0.0596859968350836 1
-0.335220240288555 1
0.0238050121613698 1
0.0437443835378764 1
-0.114633986473021 1
-0.00603376984565997 1
0.574182688241798 1
0.620434960277957 1
-0.522490683678693 1
-0.141177746623041 1
0.188783338112139 1
0.0434075272030104 1
-0.36141174957222 1
-0.247723732517272 1
0.294164705384414 1
0.120864979826924 1
0.0676760659064915 1
-0.468873319299487 1
-0.0605545251509523 1
0.0315555938355538 1
0.028770559567997 1
-0.289436331133685 1
-0.16127994292518 1
0.146996605211434 1
0.368865425868992 1
-0.0945983401538546 1
0.480665329137774 1
0.0264506608948216 1
-0.251644810242872 1
0.041170983753493 1
0.251738085698554 1
0.149182765576532 1
-0.417243108577331 1
-0.195336531233582 1
0.42609797464148 1
0.141229530069103 1
0.00388352603288575 1
0.15091957745407 1
-0.0716798971907122 1
-0.303700635538205 1
-0.289846600893507 1
-0.119945908645447 1
-0.395439862139144 1
-0.335934510964081 1
-0.0565494190668077 1
0.0769657060778164 1
-0.28403244496309 1
-0.370753215430345 1
0.0872686041453459 1
0.156033769105956 1
-0.563855836919089 0
0.0202185791149838 1
0.688177683025975 1
-0.133802343522205 1
-0.463926443727849 1
0.417396987397899 1
-0.31957765364518 1
0.195897696738965 1
-0.279430812549162 1
-0.1193928503921 1
-0.216239566867435 1
-0.198890479235087 1
0.165330872132256 1
-0.239301109723154 1
-0.0865167780321266 1
-0.226422269676235 1
-0.0982573456195294 1
-0.0534798956146014 1
0.247530130802533 1
-0.395539895455378 1
-0.319025562905162 1
0.136880878270552 1
0.161032467524801 1
-0.0796445471991854 1
-0.2925715162253 1
0.0622182557530001 1
0.254925052113508 1
0.104860875733487 1
0.258919694139823 1
0.138997849776523 1
-0.0111831711172375 1
-0.0821439027929037 1
-0.189247042213217 1
-0.146490966676455 1
0.951040617177414 0
-0.0534720752377716 1
0.302788537716155 1
-0.135870340027223 1
-0.0859904457071087 1
0.206769717499478 1
-0.595749695718534 0
0.411542360551244 1
0.147750196846762 1
-0.268282095135566 1
0.480960972389321 1
0.163525367847616 1
0.947660116843171 1
-0.523775939531182 1
0.0614898611901492 1
0.0209190708005507 1
-0.54390101953551 1
-0.243805677921147 1
-0.0362301080729104 1
0.0746866062089671 1
0.191657884572776 1
0.202227143757671 1
0.336953788198817 1
0.100354679901343 1
0.169227170136847 1
-0.130409002757874 1
-0.441403342113584 1
0.405168911224476 1
-0.376906227575585 1
-0.0468052584004897 1
-0.193760564844406 1
0.653781542655762 1
-0.0984412912430074 1
0.0513806406428688 1
-0.16918968540618 1
-0.253628284476906 1
0.129834888704878 1
-0.525971734063677 0
0.366534290737344 1
-0.276435744562299 1
0.55201668660034 1
-0.114682390176237 1
-0.0198050758494299 1
-0.541493165434193 1
-0.399685231810646 1
0.49096457548397 1
0.846174473116569 1
-0.48858568875361 1
-0.052755182283441 1
0.230172878249985 1
-0.15033459592875 1
0.409082841929245 1
0.497758454753813 1
0.335843044986696 1
0.50948828289934 1
-0.428202488973748 1
-0.102370706723656 1
0.247806297319197 1
0.03998682476532 1
0.166964799300317 1
-0.156739398165076 1
-0.229990474175071 1
-0.31805887442071 1
0.150437642551202 1
-0.217754006453718 1
-0.0344161736364156 1
-0.145255371899751 1
0.434395198853404 1
-0.303058178663467 1
0.514628543598133 1
0.209973354700192 1
-0.126566408957922 1
-0.00821103949733598 1
-0.56774935436836 0
-0.751319065508878 0
-0.0785002234826073 1
-0.0380749902086573 1
-0.39538450207207 1
-0.479127554657832 0
0.0310369388761299 1
0.511424979705052 1
0.34941870358026 1
-0.252134600798229 1
0.00639413429344721 1
-0.0123920686425865 1
-0.526468312970927 1
-0.443035443685993 1
-0.217440479993957 1
0.215905157475551 1
0.171637983496158 1
0.526696424213033 1
-0.0412133156462154 1
-0.387711095336762 1
0.355739899648198 1
0.240217107629645 1
0.0318812600052058 1
0.243996568537596 1
0.296466926197578 1
0.424544023249618 1
0.0606559791303531 1
0.209610602442404 1
-0.0675599823123613 1
0.101802479659229 1
-0.136088758530683 1
0.352431725020532 1
0.272874855257242 1
-0.0174245546508065 1
0.897071583436695 0
-0.475249378700918 1
-0.0717454103937992 1
-0.159160813009176 1
0.61939164860502 0
0.272719611051637 1
-0.214907656609721 1
-0.119057385694826 1
0.283551154473155 1
0.27336510610447 1
0.81569059321478 1
0.265644823259143 1
0.186174320965767 1
-0.162894049040181 1
-0.100456775944425 1
-0.1497365397101 1
-0.0128887860632659 1
-0.264496237667183 1
0.87352512259362 0
0.174292126730153 1
-0.0310681813038698 1
-0.454847308889927 1
0.137320350376425 1
-0.0610432778317476 1
0.633550564152761 1
0.327634786417599 1
0.172180429316391 1
-0.311896049814327 1
0.807828841706848 0
0.300822190787547 1
-0.0986891591350329 1
0.276825821646538 1
0.22249848326533 1
-0.362176957310629 1
0.697465458201446 1
0.555958666196562 0
0.378562467595691 1
-0.633371185322304 0
0.386754726162792 1
-0.652316590801576 1
0.104120174300021 1
-0.12201197542039 1
-0.231903382942086 1
0.0643871833292353 1
0.194765091230495 1
0.0756136835629942 1
-0.181334526859989 1
-0.0280769408794472 1
0.186583850787732 1
0.616996687813038 0
-0.582394918683282 1
0.00536829098611468 1
-0.0537866632813657 1
-0.15663705212428 1
-0.168785372231876 1
0.150505771566395 1
-0.196989946609859 1
0.190703642659219 1
-0.776505983193484 0
-0.40173306877118 1
-0.234151939316509 1
0.22132293814485 1
-0.1700092331646 1
-0.169054243610205 1
0.167364836381216 1
0.352885356708792 1
0.0198747636579844 1
0.342425770545383 1
0.208333232393773 1
-0.127381251273979 1
-0.106652645301063 1
-0.190305126867443 1
0.175106645163679 1
-0.393039236680184 1
-0.310479448255591 1
-0.37178269950854 1
0.176379327992119 1
0.161906508355033 1
0.249861433329386 1
-0.426030160662446 1
-0.694338992650379 1
-0.601935197842919 1
0.170468235876413 1
-0.3032571014746 1
0.570735479954876 1
0.0716069522751557 1
0.164085526644733 1
-0.617202638475588 1
0.439280987279107 1
0.0568894433738889 1
-0.335597271607767 1
0.551392129392625 1
-0.0655907403964188 1
0.23224658162588 1
0.0113689134048597 1
-0.0644526910336294 1
0.0812604293496245 1
0.535197296510566 1
-0.29153538259449 1
-0.55063052011378 1
-0.00452879145487085 1
-0.217406306638974 1
0.451378860811503 1
0.127335054328113 1
0.452015730100465 1
0.468589180063736 1
0.49598451050087 1
0.0749381356595555 1
0.20586630547807 1
0.389043709054897 1
-0.285319113155533 1
0.345002092947345 1
-0.282781354971952 1
-0.0587885604535104 1
0.0560676607769909 1
-0.118708117638023 1
-0.169256222800492 1
0.114346388422453 1
0.172617635187402 1
-0.0417324311704483 1
-0.274666263689997 1
-0.0970084212263572 1
-0.315145403364461 1
0.193040679918784 1
-0.436815100376725 1
-0.0976952289336557 1
0.268021937404679 1
0.537913637909436 0
-0.176760155193088 1
0.0138628613956108 1
0.255913086897341 1
0.481905014392699 1
-0.269144758858442 1
-0.2410873482438 1
0.190251453389296 1
-0.12318477092491 1
0.404896672581797 1
-0.0568892945072017 1
-0.351244544187383 1
-0.365127079090903 1
-0.404590059313519 1
0.14232136057942 1
0.367012010040252 1
0.0169487571059862 1
0.0644404836663322 1
-0.583864100554593 1
-0.358731298015061 1
0.0900097947810754 1
0.0398639130144623 1
0.268674222133769 1
0.433620923744575 1
-0.237318875418347 1
0.151120975404284 1
0.419800264689235 1
-0.036928155948198 1
-0.0734961326916822 1
0.157502810630241 1
0.207036245769571 1
-0.0997002133254421 1
-0.100676882622124 1
0.0141361641369518 1
-0.0677168242758034 1
-0.195410635639416 1
0.334740323068821 1
-0.378972576332439 1
-0.116714168687414 1
-0.0362390994401749 1
-0.0146385799863211 1
0.0284489024690772 1
0.105188915486209 1
-0.486782889008368 1
0.269418347870856 1
-0.0346401940053759 1
0.306073602402249 1
0.0632002987685812 1
-0.160600370409906 1
0.305750296035485 1
0.26218020911411 1
0.359284488565008 1
0.331910855364163 1
-0.0975842383351035 1
-0.160592820584695 1
-0.218201243316987 1
-0.22072820620919 1
0.0068041054601013 1
0.14569013412601 1
0.0200554979656312 1
0.00354415176887866 1
-0.142686916864784 1
0.122071036528497 1
0.444884835392827 1
-0.064881465053428 1
0.378111729217637 1
-0.194481249247686 1
-0.0206778095564122 1
-0.332182338161181 1
-0.0681121843773463 1
0.013618766101333 1
-0.00916722797751206 1
-0.254917413935693 1
0.222516340886629 1
0.0579474034773768 1
-0.184230680908844 1
-0.092116791724747 1
-0.131875243773502 1
-0.101950302043807 1
-0.0365354547008508 1
0.446915209811458 1
0.0834484831102893 1
-0.377990063184065 1
-0.106816165867302 1
-0.420062289656363 1
0.173233112921093 1
0.406445893374322 1
0.380186158184917 1
-0.190316638632445 1
0.0457668216581462 1
0.131180341410229 1
-0.19018767255549 1
-0.0488162535649458 1
0.478017908538219 1
0.634425677337646 1
0.887669896089048 1
-0.119174533227942 1
-0.442264033765269 1
-0.0840722338544652 1
0.51539955188941 1
-0.452942979766963 1
-0.162672735193971 1
0.0741601466480234 1
-0.224459224893895 1
-0.337005019472946 1
-0.211856485663613 1
0.117926188049162 1
0.282464739101323 1
-0.321603910241731 1
-0.100340760117403 1
-0.0386156852177989 1
0.231668274476847 1
-0.243177594438332 1
0.128187861228663 1
-0.150649966375652 1
-0.265490729070107 1
0.0517113593717592 1
0.195435252122059 1
0.386823958385575 1
0.449664377611235 1
-0.147612491222768 1
-0.170157583766208 1
0.0707163012196223 1
-0.0501138199179654 1
-0.0771976451368695 1
0.0596714402028944 1
-0.259194372619634 1
0.873856460074611 0
-0.319803545516514 1
-0.199160208080918 1
-0.126246621386991 1
-0.261561699104988 1
0.267851957652198 1
-0.256924335871579 1
-0.334814813259474 1
0.15790539456455 1
0.307054878523227 1
0.109507207299613 1
0.125171346869308 1
-0.646977418284154 0
-0.174815417429246 1
0.703171428203746 1
0.100801496520817 1
-0.187363503185246 1
-0.221932719146642 1
0.291939987185099 1
-0.191457965358983 1
0.0619570517453842 1
0.0563010146512955 1
-0.0184735946984924 1
0.274219763521361 1
0.188860507471158 1
-0.225644736817611 1
-0.389123055340664 1
0.534945688925173 1
0.312253629245044 1
-0.0929046781345506 1
-0.168387743373047 1
0.568051758278681 1
-0.0209048706525764 1
0.0582900336868843 1
0.437136084512688 1
-0.0388304852693682 1
0.0605858731791541 1
-0.0196887516212348 1
0.653168021937701 1
0.348220636472037 1
0.0788765868206339 1
-0.314281415668483 1
0.0858064421157807 1
-0.0341511678558663 1
-0.171143134163457 1
-0.455487686867503 1
0.143331652756808 1
0.131643279879864 1
0.0743420102964943 1
0.00542550598848527 1
0.128035021920698 1
-0.423333439907683 1
-0.296428761528442 1
-0.222679813632003 1
-0.160558649894301 1
-0.542844747551085 1
0.231603000224042 1
0.49729786088331 1
0.288009684123623 1
-0.313973836241207 1
0.392442045802495 1
0.0482738576306779 1
-0.131886518873217 1
-0.150331642816449 1
-0.03158673677426 1
-0.00863698863011564 1
0.328886179161957 1
0.180449219617134 1
-0.0811526792023739 1
0.789368066146685 1
0.167265216390259 1
-0.350058224819091 1
-0.50943538493878 1
0.801264112678505 0
-0.194826956976925 1
-0.271335805046578 1
0.136324918330978 1
-0.437473749566499 1
-0.290654166425028 1
0.00263506128932645 1
-0.43653680057016 1
0.134693871686463 1
-0.65009285171089 1
0.0105897697220936 1
-0.124578052972039 1
-0.204513296328785 1
-0.386545098711037 1
0.131349200726741 1
0.0561273503729254 1
0.24638042595554 1
-0.104235281509052 1
-0.204003984591348 1
0.196924844194415 1
0.437855275001078 1
0.02287787458501 1
-0.19708548687632 1
-0.709541475665299 0
-0.89255793670954 1
0.196237119697309 1
-0.117496869002422 1
0.229066113138671 1
-0.249500909592893 1
-0.0829435849387018 1
0.09437350036904 1
-0.225613974024369 1
0.501376393983767 0
-0.0416465636814908 1
0.103189912852982 1
-0.152636235750588 1
-0.276870201807904 1
-0.0765725134758486 1
0.0560958503815452 1
0.0854676977920279 1
-0.164870552861253 1
-0.171700304393864 1
-0.158709324207587 1
0.258582903017711 1
-0.485632767342846 1
0.0218808420199252 1
-0.226566694922487 1
0.453786425259991 1
0.174362065945669 1
0.46267895241966 1
-0.251706820945424 1
0.0934356923071082 1
-0.0731343714335658 1
-0.487910142843765 1
-0.235497734889475 1
-0.110045795862121 1
-0.48643239009702 1
-0.0673560988229113 1
0.196119615401414 1
0.097831293095055 1
-0.702288382011785 0
0.568258276642045 1
-0.0761067150796561 1
-0.0801300997911948 1
-0.242787413989282 1
0.369184886950227 1
-0.287575074130078 1
-0.00911861457516638 1
-0.437980963529232 1
-0.0322905080842484 1
0.118202964596829 1
-0.455153517183685 1
-0.0363574669067021 1
-0.260578819913377 1
0.216429268084658 1
0.183576478941257 1
0.126200476137452 1
0.502784151988285 1
-0.418749527312912 1
-0.173954633768402 1
-0.26225147915892 1
-0.277928985954493 1
-0.000568575935429819 1
-0.262904102784045 1
-0.206123704885003 1
-0.417157662696507 1
-0.658869240933854 0
0.430111737327594 1
0.0239551516569443 1
0.280388065932396 1
0.130050114746536 1
0.232744723089398 1
0.109320038362408 1
-0.368612076213583 1
-0.212068917534951 1
-0.191587785217589 1
-0.217750673239166 1
-0.254832862936773 1
0.326487369042485 1
-0.243344048334096 1
-0.364613404107877 1
0.234270681298062 1
0.362370025355001 1
0.168237538705457 1
0.801479068569675 1
0.185117270829992 1
-0.500955417276923 1
0.174300454516325 1
0.146585951158733 1
-0.567205714359442 0
0.220870970683598 1
0.180281757579355 1
0.0368137249516995 1
0.155115074450843 1
0.303132122233624 1
0.139216505523146 1
-0.456508624142476 1
-0.0848395290271549 1
-0.521699186815523 1
-0.0167520281332742 1
0.255745281147691 1
0.519999458133308 1
-0.066874736888463 1
0.335415355733384 1
0.225319270388551 1
-0.194959891525743 1
0.0436871546132939 1
-0.0984779325233653 1
-0.595465709662733 0
-0.213849273560485 1
-0.150096879001012 1
0.0539901350626016 1
-0.668334946135789 1
0.22423387544793 1
0.208295531458518 1
-0.409507988496076 1
-0.274232437234123 1
-0.13071428937309 1
-0.0192944119581524 1
0.455531659385664 1
-0.290402309893575 1
-0.112943144476557 1
0.188350797776076 1
0.295416421329058 1
0.0504381673521504 1
0.54427298121946 1
-0.279860693458159 1
-0.635449203367177 0
-0.272159645155886 1
0.0204155100974528 1
-0.530598286583076 1
-0.446377233861289 0
0.152461457060832 1
-0.14196212561625 1
-0.23205511122828 1
-0.0306715267861848 1
0.279975681185704 1
0.169938439594342 1
0.0463753586645287 1
-0.59405108749041 1
-0.0101771007649699 1
-0.599723312429879 0
0.193266035954756 1
0.0373441986071677 1
0.194088948089699 1
-0.112827638621389 1
-0.441147041784609 1
-0.427333088534878 1
-0.551616294588595 0
-0.0410711277285095 1
-0.0469801937993866 1
-0.393405892177721 1
-0.306975472415135 1
0.0865121656510729 1
0.358809580436143 1
-0.216060412906728 1
-0.146598753697829 1
0.545895251510304 1
-0.0146572675450846 1
-0.0771185975571408 1
0.498333091689094 1
0.587103984481117 1
0.493959712506958 1
-0.0371477857105244 1
-0.112427055259558 1
-0.0362478674907238 1
0.0625977785114147 1
-0.288256894523574 1
-0.159345501020402 1
-0.0829566503322296 1
-0.0931261407742529 1
0.0761500178165676 1
0.591974102152699 1
-0.100238905450785 1
0.196453099976912 1
-0.0290993420265444 1
0.190884753068223 1
0.327081939759072 1
-0.0775340750929209 1
0.266908253195208 1
0.138536594484746 1
0.0601426538470907 1
0.0231883629359453 1
-0.241271092193897 1
-0.0737564482114181 1
0.178844296548249 1
-0.222328651918005 1
0.0594980468993697 1
-0.41387924434862 1
-0.761954325559488 1
0.809450037067619 0
-0.101711686456704 1
0.311170602501174 1
0.00961092762201048 1
-0.196253541559566 1
-0.127642391737903 1
-0.251654187910044 1
0.0120779232570724 1
0.30763130807771 1
-0.429921830367322 1
0.0438448679847938 1
0.228327267606098 1
-0.0196889144694642 1
0.262642474260974 1
0.168852900214938 1
0.185233667118736 1
-0.813296237613796 1
-0.440256960468322 1
0.283124506354192 1
-0.962154797875262 0
0.331661302526151 1
-0.452306405657816 1
0.116067620240351 1
0.586905410059634 0
-0.398605120268447 1
-0.144556870099998 1
0.361640136222478 1
0.0960375589981682 1
0.33350817303564 1
0.352249536056048 1
-0.129015791537562 1
0.257887906499283 1
0.0332433892296732 1
-0.241345860346489 1
-0.123527199674701 1
0.685962340857974 1
0.363577870146434 1
-0.162625734846375 1
0.265853809862328 1
0.0913395474234697 1
0.0240530799041879 1
-0.434023288630961 1
0.22141957474965 1
0.101302102145011 1
0.481901965065938 1
0.394670156499199 1
0.174113346750433 1
-0.737124514076978 0
0.425780004741243 1
0.0926251172538761 1
-0.410478414527101 1
0.1651144380471 1
-0.157074525668135 1
0.423527170492804 1
0.195992111768476 1
-1.01932500334338 0
-0.117067885492201 1
0.231092760905805 1
0.254092368592466 1
0.0996581876379605 1
-0.19921400354865 1
-0.123696756096976 1
-0.220932375589871 1
0.237018569102282 1
0.280574347871228 1
-0.221452890263958 1
-0.387419081083322 1
0.155086657771398 1
0.319919334272298 1
-0.103110330445918 1
0.275353150830836 1
-0.621120192629182 0
-0.43334133642798 1
-0.389149307767382 1
0.0851275035416575 1
0.240223512908711 1
-0.238755870985891 1
0.122823874843302 1
0.121184453617369 1
-0.0117666997889871 1
-0.186608860868684 1
0.505497018742957 1
-0.203553126040834 1
-0.171392430938161 1
0.253595194837928 1
0.0411741701075781 1
-0.56873274474842 0
0.243411749264038 1
-0.0474293205591721 1
-0.569286233104026 1
-0.0848905957137326 1
0.0540351164984139 1
-0.326520451827392 1
-0.0764995381043236 1
0.0506955013989322 1
-0.181682453863082 1
-0.223193321249631 1
-0.404858890535712 1
-0.37750634707155 1
0.0902770112342544 1
0.164579767155677 1
0.956064826327594 0
0.369665025858665 1
0.0702228893435234 1
0.357931985921658 1
-0.391869842447466 1
-0.791176148971964 1
-0.0854552357302913 1
0.11825601249708 1
-0.130887926592543 1
0.626985021850393 0
-0.49554557926413 1
0.149483276407249 1
0.20349058062668 1
0.777119107427472 0
0.335268965538113 1
0.395961975019199 1
0.120959066057046 1
0.315972073279687 1
-0.289476438849564 1
-0.354897282451128 1
-0.070118535513844 1
-0.115898747151003 1
-0.0391576691868324 1
-0.00529666022089383 1
-0.216004944472433 1
0.488369710591944 1
0.181844037840905 1
-0.523282041588608 1
-0.0823651215599339 1
-0.110725732031312 1
0.161584953736613 1
0.171654054790635 1
-0.716769843561839 1
-0.448468794692701 1
0.00411191193051053 1
0.0449570100563585 1
0.289561844818372 1
-0.288237029191315 1
0.250729760802546 1
-0.338954600388591 1
-0.0877749781297162 1
0.385017363517763 1
0.279812422249059 1
0.275668368627347 1
-0.132259758864251 1
0.0912953957946881 1
-0.227306913478359 1
-0.00445618968592713 1
-0.0405255196837122 1
0.317672562364377 1
-0.229409551403085 1
0.295491059201189 1
0.200836670283991 1
0.531411546562139 0
-0.226185308539282 1
0.0925405952812973 1
0.0275622100345456 1
0.299680299674241 1
0.0882772742411978 1
-0.121238837535421 1
-0.378270300410288 1
-0.0759408769109255 1
-0.276073815911544 1
0.13061764513529 1
0.301340309229686 1
-0.0277301065662902 1
-0.0491641254220329 1
-0.178240090458969 1
0.166520484168453 1
-0.602718749141667 1
-0.225676095567944 1
-0.680204919599451 0
0.237660110707442 1
-0.363329207779691 1
-0.560093194774238 0
-0.115172620845175 1
0.192215588257432 1
-0.269298341178811 1
-0.277584396231856 1
0.0905032154346905 1
0.114529087288997 1
0.198347853670214 1
-0.0184929647597996 1
0.253255217471471 1
-0.120628935205248 1
0.828704967476877 0
0.104437288426538 1
0.0848546457562472 1
0.184621547677533 1
-0.42860338899471 1
-0.353719315712126 1
-0.266702710349306 1
-0.0601671238855584 1
-0.258911158149169 1
-0.300297473451191 1
0.00556984819775978 1
0.374910671050289 1
0.318691440330431 1
0.0181099932722048 1
-0.406842900176673 1
-0.00453817647253504 1
-0.464499622879821 1
0.144772290802408 1
-0.261723790608371 1
0.490800351365386 1
-0.177763203992513 1
0.369982142519996 1
-0.0903238662885631 1
0.185731436439981 1
-0.460260446528458 1
-0.149055727990573 1
-0.00959267494484106 1
0.178172980814865 1
-0.13312769052883 1
0.0311368224415692 1
0.300486414693856 1
-0.209921422172924 1
0.162612401138129 1
-0.279490557554239 1
0.13410148342425 1
0.104194084818933 1
0.261231473872639 1
0.0341037638232682 1
-0.237627923986016 1
0.330353144952129 1
0.294645361197785 1
-0.187066748491745 1
0.468978857234595 1
0.59959457929652 1
0.339954072660636 1
0.292193948162016 1
0.403955005084159 1
-0.433058366709527 1
-0.299786002028594 1
0.424472077350461 1
-0.252684155561942 1
0.237584419657486 1
0.197554700425109 1
-0.323121810786462 1
0.0696246591961189 1
0.713158620366193 0
-0.184261677957756 1
-0.0501401320470765 1
0.109389885341093 1
0.278858242382784 1
0.0255457872520825 1
-0.516045224096874 1
-0.273403208849816 1
-0.020690978477391 1
-0.141715769634487 1
0.172086421470222 1
-0.213209014923293 1
0.069139646990721 1
-0.0757566444515164 1
-0.417812128220693 1
0.449055351879211 1
0.0179072323017239 1
-0.102083494294102 1
-0.156640989900378 1
0.25164020398777 1
0.250469715556343 1
0.223794105540909 1
-0.483308047571633 1
0.147061033641666 1
0.0086899324240852 1
-0.217902050563683 1
0.177358642331404 1
-0.0466404586168921 1
0.114457397408896 1
0.0144385160193202 1
0.332840109430067 1
0.613842611879873 1
-0.37210890735464 1
0.239735220242341 1
-0.406932160352855 1
0.277226193310861 1
-0.0486020058748139 1
-0.129397890562747 1
0.293488599646937 1
-0.0192919387780994 1
0.588299247293266 1
-0.500284464590718 1
-0.36668896805661 1
0.15164982795619 1
0.297481369050328 1
-0.0698836246028666 1
0.271327970593765 1
-0.463937036892944 1
0.0361195468810184 1
-0.20977686821061 1
-0.196698178307326 1
-0.238240648434021 1
0.126320528688858 1
-0.0573602784951924 1
-0.35026909950226 1
-0.541451012457341 1
0.200159212498294 1
0.270209715382833 1
-0.123706657788032 1
-0.177075792390262 1
-0.701234365567047 1
-0.298062208778144 1
0.0512455186019118 1
0.32820399460157 1
-0.0754678255384181 1
-0.345434070743526 1
-0.145820170690488 1
-0.478309817486346 0
0.00775476725210025 1
0.519665057856189 1
0.242930324348154 1
0.375582615038916 1
-0.0738104662734479 1
-0.168319672975617 1
-0.184587859891243 1
0.024402169060833 1
0.392802118802782 1
0.200746724385169 1
0.7025656573618 0
0.85623089326419 0
-0.00862220042883316 1
-0.0383351259785247 1
-0.638318071962221 1
0.30782618350155 1
-0.390905251506636 1
0.0961946601900114 1
-0.644902376885261 0
-0.680016856156271 1
-0.0539818392341526 1
-0.112001127026577 1
0.0320068740138611 1
-0.262682561459604 1
-0.167370450392662 1
0.0736360077475299 1
0.1680141946283 1
-0.0930571470646384 1
0.0119334758557389 1
-0.273418543401408 1
0.38243384703246 1
-0.0218179117173721 1
-0.0809059957985694 1
-0.42781717497607 1
-0.349522566886704 1
0.022564574799109 1
-0.204415965303308 1
0.170541663230422 1
0.554343758081879 1
-0.36702636894613 1
0.161732524045699 1
0.245503703865143 1
0.890216113916529 0
-0.0963269450262597 1
0.287016402967085 1
0.153446879422657 1
-0.0924505084636759 1
-0.215819238921849 1
0.187522746980971 1
0.476641068011146 1
-0.697117348554874 0
-0.124457988628836 1
0.235147072857701 1
-0.124680984467817 1
-0.0970790205050708 1
0.167385987612718 1
-0.0867257011314941 1
-0.269107665245899 1
-0.338944036175588 1
-0.0710207918940444 1
0.0214833547083808 1
0.217342415112451 1
-0.799992108016502 1
-0.154725940266497 1
-0.0102721586966566 1
0.370117926940617 1
-0.365196903888612 1
-0.161130026251813 1
0.114204512269432 1
-0.074357529450221 1
-0.129569493591318 1
0.0230938301261766 1
-0.20429364587925 1
0.153422181018838 1
0.110919790279555 1
-0.0784191062385294 1
0.925610712554817 0
-0.117508135587241 1
-0.507231660526815 1
-0.194136275332812 1
-0.161519900885224 1
-0.0161046240169054 1
-0.0137955563823741 1
0.212634273432279 1
-0.223578325646094 1
-0.611405248863295 0
-0.0521819497752843 1
0.466049053450324 1
-0.0543201274289224 1
0.548590579256882 1
-0.157646456161693 1
0.0649569840131273 1
-0.490557530740716 1
0.248696010542172 1
0.718826213852835 0
-0.0640616888380373 1
-0.351120239890877 1
-0.170893664626386 1
0.284443661159344 1
-0.143200302337685 1
0.312378336520319 1
0.674760611399708 0
0.0512283648752332 1
0.119975478609899 1
-0.0854838469767909 1
0.0524676878792683 1
-0.150126092530014 1
0.0507213053780724 1
0.000414615172822056 1
0.458566309820067 1
-0.0775942665582047 1
0.113582570730804 1
-0.440878585102105 1
-0.163738908160745 1
-0.0867180783026204 1
-0.518076671912835 1
0.171854736210426 1
-0.00517507706744505 1
-0.183729538998984 1
0.168058545962599 1
-0.326733623289278 1
0.359741495026982 1
0.470662626549661 1
0.35770376040606 1
-0.0761540510230785 1
0.296048900970723 1
-0.130369850386445 1
0.558070621195246 1
-0.0269829882604099 1
-0.124086525442669 1
0.263825129277969 1
-0.063600633807633 1
-0.959990233139985 0
-0.109568652380844 1
-0.454787587703994 1
-0.149449502200545 1
-0.137165796611042 1
-0.727775281131749 0
0.135515676288571 1
-0.520045079827246 1
0.692096053220095 0
0.109310643829901 1
-0.111874980688516 1
0.130478938106528 1
-0.305977835687466 1
0.216667826094204 1
0.0581701777779863 1
0.0483014675495566 1
0.0590985249735179 1
0.215065102392888 1
0.271118765505321 1
0.130087302887399 1
0.240680185407282 1
-0.45624615536295 1
-0.0730226192466285 1
-0.259540462995599 1
-0.382597412250395 1
-0.315227044251532 1
0.284272924456638 1
0.101239842997015 1
-0.383624094396003 1
-0.0588168712123502 1
0.569642588476355 0
0.750526397778034 0
-0.136448462494392 1
0.383926185473033 1
0.0864714675876759 1
-0.585240198233255 0
-0.470033452955737 1
-0.184980167421756 1
0.0824005596238235 1
-0.338557484634398 1
-0.302266069244528 1
-0.0706692182222105 1
0.234691345366049 1
0.390170172582325 1
0.70474649377339 0
0.209551952820111 1
-0.0758340309994002 1
0.319901189505691 1
0.454924934425689 1
-0.194432241239729 1
0.157376254824177 1
0.22815206942156 1
-0.240556289838344 1
0.332782618226352 1
0.0631374007947879 1
0.301568484940185 1
-0.291913057063959 1
-0.110530310821719 1
0.267630492841907 1
0.140907254627846 1
-0.311304944141947 1
-0.021247797795796 1
0.263636310189596 1
0.184919885179573 1
-0.269999943684012 1
0.711092884849662 1
-0.356935827105545 1
0.296458252206315 1
0.330785273580738 1
0.12176842679767 1
-0.0438319863371774 1
0.472538912491499 1
0.373344234897635 1
0.0982101121513002 1
0.476499342859887 1
0.268242926914523 1
0.108840899442815 1
-0.133446693896808 1
-0.307671652546996 1
0.0722138817301237 1
-0.681985569734035 1
0.393181146495235 1
-0.419203117364804 1
-0.0973135682889473 1
-0.0268220123113142 1
0.168039574289279 1
-0.129512426832487 1
0.0603084115548837 1
-0.421494789668719 1
-0.0473438408372084 1
0.359835298032473 1
0.157947466965094 1
0.332937487964663 1
-0.17289334625846 1
0.159592813253197 1
-0.312704679542248 1
0.050980810753874 1
-0.701433546358699 1
-0.135892974279139 1
0.454664212751903 1
-0.0943972356948221 1
0.362920217691931 1
0.704912170296918 0
0.0804824143492944 1
0.0670886691317667 1
-0.460771633741216 1
-0.237689912460884 1
0.269828352163991 1
0.0575916253116054 1
0.102046161097498 1
0.271115152559194 1
-0.49889514755813 1
-0.0914757733146207 1
-0.240388303781002 1
-0.359475889270749 1
-0.349753935985098 1
-0.0544690605887573 1
-0.551003282955281 1
-0.00314421812328899 1
-0.378706992500355 1
0.0795408801647088 1
-0.212271686932057 1
0.334802376376948 1
-0.163118346850963 1
0.14915603155855 1
-0.120875356527924 1
-0.519490107547697 1
-0.512056716561694 1
0.559097334911347 1
-0.431630225661392 1
-0.119808579043593 1
-0.130173085127659 1
-0.084754173239359 1
-0.106042210059011 1
0.231524018864725 1
0.113134456312741 1
0.10545691415163 1
0.346499729117299 1
-0.0645524809549607 1
-0.353866025065689 1
-0.216908008043909 1
0.0230309374672821 1
0.054476332910575 1
0.182058470959548 1
0.75841579431492 0
0.374847952267606 1
-0.263809096027526 1
-0.121986088921236 1
-0.441835586280717 1
-0.065043510414572 1
0.14423313090495 1
-0.619836741167224 0
-0.13092904785789 1
-0.244524776438088 1
0.385020135277193 1
0.270149728187473 1
0.433924593692734 1
0.314318545191119 1
0.37066103312557 1
0.103010309620543 1
-0.210332214885948 1
0.067076132674891 1
0.29994547961853 1
0.583546879776996 0
-0.260501196381967 1
-0.0276733288959001 1
-0.313391733806873 1
0.0703979559388734 1
0.332458979030528 1
0.0948385461270799 1
-0.116960574141433 1
-0.0444572240159881 1
-0.0423596950757278 1
0.129142783413043 1
0.111433233928448 1
-0.336308810962042 1
0.427808143540886 1
0.170325030645663 1
-0.301360885058074 1
-0.470789963235059 1
0.371706280296221 1
-0.0169371873602844 1
0.0731251033993192 1
-0.384449601183463 1
0.04176963375825 1
-0.67615369987163 1
-0.189884084975352 1
-0.180510977730446 1
0.223824295609453 1
0.111424801724649 1
0.079834451887396 1
0.155024640567254 1
-0.310648354550864 1
0.146496483513003 1
0.43669517888798 1
-0.217565094453341 1
-0.0316336898291796 1
-0.0236931162899581 1
-0.140245800596222 1
-0.455670347101803 1
0.208093387743671 1
0.252413988727728 1
-0.232258256294297 1
-0.264141372961966 1
-0.105858829520928 1
0.458850531636926 1
-0.0543938990012891 1
0.0603201338505556 1
0.0605402370237983 1
0.0970510960259285 1
-0.562879168394262 1
0.206435297562772 1
0.106774383072285 1
0.225751145945078 1
-0.158494533774155 1
0.386765229650472 1
0.0685112036235079 1
-0.0355645055532931 1
0.120387102355793 1
0.186086871515654 1
-0.118726427553642 1
-0.02802417470733 1
-0.124807598483409 1
0.446804200233447 1
0.179199063778921 1
0.103448263417338 1
0.394317537896246 1
0.0156692039140054 1
-0.0107731794199505 1
0.174918170249538 1
-0.420991736567489 1
0.419128186440025 1
-0.119908636059774 1
-0.276168694380428 1
-0.37016376685847 1
0.345988350441429 1
-0.38721083522664 1
-0.419964872318379 1
-0.024147302558131 1
0.0225840283012651 1
-0.205708743463701 1
-0.525374353162533 1
0.0698136762111681 1
0.364847648342764 1
-0.253530668230384 1
0.0556860584015134 1
0.259415082962829 1
0.236699276284597 1
-0.100397804568335 1
0.0812264159861472 1
-0.154478234692096 1
-0.132297832165883 1
-0.170320781855725 1
0.149725583421345 1
-0.349241253497153 1
0.221355786576365 1
0.187081327920795 1
-0.0658150946328089 1
0.0857275931272536 1
0.157743766802378 1
-0.602601825251365 1
-0.135469316834064 1
-0.445625882074745 1
-0.200760399725254 1
-0.011240261820402 1
-0.605178971320121 0
-0.469811391357512 0
-0.0457444874212913 1
0.552705455362681 1
-0.304176295729257 1
-0.189499255743183 1
0.224112613682436 1
-0.254318748616226 1
0.255956686027123 1
0.418716968137308 1
-0.179929528625623 1
-0.404231365341424 1
0.14310477938582 1
-0.0220507276064135 1
-0.221424128523605 1
0.28807894477915 1
0.236575443851127 1
-0.506898317956697 1
-0.0919178989795427 1
0.668556650038527 1
-0.496040228623305 1
-0.193658458453245 1
-0.27534032504258 1
0.365245411177038 1
-0.183287762744912 1
0.391150496097637 1
0.0845837227682455 1
-0.719208813092241 0
0.214899961503684 1
-0.689215594115203 1
0.664042926387428 0
-0.0722518400868385 1
-0.0754395271949575 1
0.0215974574833133 1
0.028922077730791 1
-0.31427278460897 1
0.345070622844613 1
-0.136063534123293 1
-0.131440626313841 1
-0.344641691058456 1
-0.0361920233210228 1
0.319280680546482 1
-0.520994386382924 1
-0.489170199845801 1
-0.825809951163962 0
-0.26489630106951 1
0.11134863361828 1
0.519839116211326 0
-0.124620285449377 1
-0.00202730689717607 1
0.0754732956137704 1
0.0301868467423766 1
0.239732696696351 1
-0.0857164233099836 1
0.391313302167412 1
-0.0869565532436994 1
0.0298090390738845 1
-0.45518366415758 1
-0.286230945866676 1
0.0396016818044538 1
0.101250818906284 1
0.0962083897380607 1
0.415951336295674 1
0.0429757740091764 1
-0.453058033109197 0
0.587207778155803 1
-0.404336750842061 1
-0.0231689798048635 1
0.0153139075471065 1
0.175398670577608 1
-0.152976007451104 1
0.366864601608362 1
0.400629087513679 1
-0.84561913988067 1
0.102927618786828 1
-0.10722287806488 1
0.0169592388105471 1
-0.228333204450503 1
-0.201108365456669 1
-0.0401205049735329 1
-0.0678836534863193 1
-0.73764881001543 1
0.321188206627768 1
-0.216746273105356 1
-0.270785573198782 1
0.552083322711925 1
-0.106504226500698 1
0.83292781507246 1
-0.111965528609365 1
0.463922873252249 1
-0.334721341875795 1
0.42121862085522 1
-0.0952618447787123 1
-0.178750944412595 1
-0.00167904738375284 1
-0.314056635499111 1
-0.0792297656265999 1
-0.431707582237013 1
0.344418326317115 1
0.262936860227556 1
0.060360531205741 1
-0.467353774008128 1
0.606471703509423 1
0.0663703434761313 1
-0.391000638511029 1
-0.293083902844339 1
-0.38740465421527 1
0.0531625874049576 1
-0.27753815955959 1
0.0526911439677288 1
-0.281831264743857 1
0.276566633655613 1
-0.203397113577322 1
0.0962735101824895 1
0.432086677388948 1
-0.0116188159996826 1
0.840049948247058 1
-0.523637213768267 1
0.44503514955806 1
0.0084632107604494 1
-0.160662121554448 1
0.108531521271825 1
-0.00707922586723816 1
-0.0226010275065965 1
0.651498290519386 1
-0.360836722039892 1
0.683919459973015 1
0.591625672019754 1
0.0304932335755914 1
0.297442694156201 1
-0.133442429783402 1
-0.00631463892874847 1
-0.0469683606104471 1
0.250193483290681 1
-0.000807351810342372 1
0.272414626578805 1
-0.0841419429112228 1
0.0581826440546803 1
0.311019376629282 1
-0.00354868716714429 1
0.0351336960236592 1
0.047985724224088 1
0.339001147989899 1
-0.108276424362548 1
0.110408655573479 1
0.328479304184753 1
0.0151780560511409 1
0.607146042752326 1
0.114685516551971 1
-0.293490866475318 1
0.167757860776472 1
0.531909956227139 0
0.555614142380589 0
0.271847780497903 1
0.248303461101156 1
-0.000184767995711516 1
0.0930856776141412 1
-0.189978241906891 1
0.335069494253431 1
0.133777437503126 1
0.397229333446063 1
0.473221731572741 1
-0.137259617569138 1
0.151760723571081 1
-0.400280428759927 1
-0.490563287445478 1
0.43257321365584 0
-0.100641040079021 1
0.63894566179182 0
1.02412158322445 1
-0.029320819735803 1
0.164032598932004 1
-0.746720777873646 0
0.242660318341656 1
-0.386559930944285 1
0.122146450426853 1
0.515564342892093 1
-0.418013416574284 1
-0.565563423336235 0
-0.611134291607013 1
0.612507783645466 1
-0.167665527663306 1
-0.281099719602474 1
-0.180020004011067 1
0.0547153238270777 1
-0.410209016512743 1
0.0366960478577691 1
-0.944876656037762 0
0.134331707903028 1
0.0896878585942916 1
-0.217603247784891 1
-0.189751727673966 1
0.188501605736461 1
0.216943293239907 1
0.266132357643622 1
0.425150189430036 1
0.00442729698768295 1
-0.459664470801752 1
0.119283956971376 1
-0.185849745714342 1
-0.0964592415160878 1
-0.454599295986995 1
-0.331763872874934 1
-0.0604879051096167 1
0.144648475219203 1
-0.0981582199874262 1
-0.332934662933841 1
-0.0359914494424903 1
0.55449797503735 1
0.354163168343443 1
0.285198658418676 1
-0.590903659203563 1
0.116969953155287 1
-0.287445685198695 1
0.33171298667089 1
-0.159929665139018 1
0.0136207623523152 1
0.372714561706903 1
-0.148320646970907 1
0.284576912642596 1
-0.383022588252966 1
0.115873789918316 1
-0.0474840355207737 1
0.244611643550482 1
-0.225192611814047 1
0.194506795828235 1
0.14513468229792 1
-0.295697641001712 1
-0.159934807666172 1
0.410996037214614 0
-0.140241631222011 1
-0.142364971744367 1
-0.172614805781933 1
-0.324415312739197 1
0.344658125140726 1
0.584599219797647 1
-0.583255817629422 1
-0.49271787787808 1
0.0458470766786652 1
-0.302205082162035 1
0.0879609537732552 1
0.364490895662229 1
0.20788416911615 1
-0.136927416465741 1
-0.690539475676755 1
0.682465257901543 1
0.00344867136603143 1
0.27368387425133 1
0.300494783637822 1
0.507908523646616 1
-0.234082529744983 1
0.424968344978115 1
-0.353039482188511 1
-0.0363910834746131 1
0.427899597055589 1
-0.169282845484326 1
0.295689184645841 1
0.109738481435675 1
-0.505709235552395 1
-0.328053186612528 1
-0.0761641653697312 1
0.208755371630298 1
0.59999064500555 0
-0.172663756909782 1
-0.190803320226361 1
-0.309776163700876 1
-0.410908421939073 1
0.396903115176727 1
0.145878229539589 1
-0.266091173560518 1
-0.10578518996634 1
-0.148682050671648 1
0.112963534760184 1
-0.0790416866300028 1
-0.198983306871272 1
0.0187014403308851 1
-0.309306938188176 1
-0.172748405214696 1
-0.470698361872698 1
-0.329628848209474 1
-0.195750314945335 1
0.320009632373965 1
0.269509170801526 1
-0.265175673669179 1
-0.183425659766929 1
0.252466886231868 1
-0.174053718111245 1
0.18213340504675 1
0.176218426457226 1
0.545418927498109 1
0.440098109825997 1
-0.422298176267666 1
-0.265080910892441 1
-0.137429296778148 1
0.0479748882392474 1
0.317092967934361 1
-0.121745477242791 1
0.405290669828328 1
0.104107327039837 1
0.2365345848911 1
0.148952060061996 1
-0.0730556726297801 1
-0.340940449075536 1
-0.433907666076988 1
0.114945481369891 1
-0.0110942311703839 1
-0.141241447685634 1
-0.189693642804869 1
-0.456746748475549 1
0.230664958614292 1
0.0830625887792472 1
0.028088007101642 1
0.31000118135331 1
0.377435368951901 1
-0.0289525437796544 1
0.392685446603323 1
0.0686651119031646 1
0.0601362987361614 1
-0.0957028840579618 1
0.100983956210094 1
-0.343501899824934 1
0.339556115294573 1
-0.0110637433532789 1
-0.0592119704520254 1
-0.0459091259737061 1
-0.194089715176342 1
0.2941046567789 1
0.492371633810519 1
0.0767773803138022 1
0.00484381163329669 1
-0.0342458926633893 1
-0.200509020901965 1
0.172541497030815 1
-0.095108810966707 1
-0.186552862863183 1
0.209018302679475 1
-0.406610785289859 1
0.217258333234248 1
-0.308807519334933 1
0.150374363329275 1
0.450986471319831 1
0.447955368386397 0
-0.0787777172650653 1
-0.040779594670921 1
-0.315215170155645 1
-0.0108159974492192 1
0.108933261434944 1
0.0183845374285562 1
0.0449578486375627 1
-0.114836425101118 1
0.241365639490354 1
-0.0295692475478605 1
0.0395686169232214 1
0.0234611680119498 1
-0.315823645318335 1
0.0134244691448803 1
0.228877224394246 1
0.262620874932184 1
0.253507689332742 1
0.221139371799341 1
0.25196972319867 1
0.368061177467993 1
0.0640264742716127 1
0.11237971804118 1
0.171581588772427 1
-0.306351972955233 1
0.457914992588431 1
0.346592054811253 1
-0.211279368823416 1
-0.0929766909444703 1
0.416904657358786 1
-0.0830389278402774 1
0.400442316609926 1
-0.357954643577209 1
0.309976172938946 1
0.785651830185134 0
0.110613975092356 1
-0.209065459861485 1
-0.573906118357423 1
-0.0471838664534421 1
-0.224599593492949 1
0.247775691499278 1
0.411937416319507 1
-0.394703342505883 1
0.223604365981265 1
-0.0960178368623121 1
-0.272328118471604 1
-0.29589800540229 1
-0.164360829946803 1
-0.0277993893172493 1
0.0651176705935202 1
0.422057737629805 1
0.220186987915046 1
0.198636642039658 1
-0.441626719345821 1
0.136687418777597 1
0.162518721691667 1
-0.147431845746044 1
0.0708503485503364 1
0.199656857689055 1
-0.180623589658734 1
0.0941411987504821 1
-0.298222456673527 1
-0.571636767826883 1
0.282030650970145 1
0.198413898118433 1
-0.154496021398612 1
-0.339217454832487 1
0.611562466468023 0
0.47282839986743 1
-0.344542399014518 1
0.000499767816640996 1
-0.208504919769938 1
0.0571179945802137 1
0.0634745676155219 1
-0.744332889608535 1
-0.421538592593786 1
-0.0713144102615722 1
-0.315091796122473 1
-0.219289824608388 1
-0.301651435616627 1
-0.232819731337301 1
0.341750808129333 1
-0.111341992456791 1
0.079203183369691 1
-0.139660411764298 1
-0.152281797468863 1
0.399262358133067 1
-0.331306723505327 1
-0.250209032588205 1
0.155514571456937 1
0.265188232761376 1
-0.137284509225034 1
-0.0658169284088447 1
-0.461904113401435 1
0.0392622189934894 1
-0.129149485597709 1
-0.0356726761722166 1
-0.0861568456383995 1
0.169051193644191 1
-0.542095244893215 1
-0.19192702236256 1
0.275947677806018 1
-0.142332369069174 1
-0.611147925597511 1
0.135952366117615 1
-0.415827415817481 1
-0.237813147122252 1
-0.0228916227438922 1
0.0206281690147128 1
0.141099704768612 1
-0.483164177094621 1
0.256721856425195 1
-0.0122670824150996 1
-0.244710268589322 1
0.442679784680215 1
-0.119042260714131 1
-0.030812497403395 1
-0.129903566755002 1
-0.197994553181307 1
0.546337537442733 1
0.30201244930898 1
-0.95994219828366 0
-0.545294683422242 1
0.593955966335627 1
0.507049416531057 0
0.067101055714555 1
0.21493413626222 1
-0.0347812857270863 1
0.410627072471585 1
0.224557465014254 1
-0.15035109614365 1
-0.164537894245054 1
-0.190080273241512 1
0.102418232137849 1
0.505809603446131 1
-0.131278036554489 1
0.512151717247052 1
-0.0450385987993915 1
-0.37862389586469 1
0.442121076111113 1
-0.148356170060306 1
0.160166240078583 1
0.262318265038515 1
0.102885099668884 1
-0.112678866679842 1
-0.0422460281849203 1
-0.0703239429579219 1
0.0477437799610983 1
-0.164632586693385 1
0.0593981745126867 1
0.214847924380041 1
0.47522995938699 1
-0.102827550518559 1
0.182821771066626 1
-0.315971386770978 1
0.203644266281304 1
0.222179914603978 1
-0.0414887140105246 1
0.222713423246547 1
0.0186331893248214 1
-0.263633194678065 1
0.43232891425623 1
0.225666100960274 1
0.331329590630385 1
-0.376773037478454 1
-0.111199095803479 1
0.295357461994656 1
0.0922036191207372 1
-0.590775421925695 1
-0.109146841267776 1
0.290077751231323 1
-0.177262060643168 1
0.365878664105852 1
-0.0598985204203268 1
-0.155914126785851 1
0.220749200208336 1
-0.342586313862494 1
-0.246568110270782 1
-0.0366114296974615 1
0.154576718890679 1
-0.294701415396698 1
0.361346598500944 1
-0.173757105395625 1
-0.408715154661011 1
0.0900121353075878 1
0.187426291531283 1
-0.320586213289001 1
0.0969841023644972 1
-0.15281699544367 1
0.00761889831146274 1
0.174682914620346 1
0.302596359677372 1
0.228706503988002 1
-0.445130744440928 1
-0.669480853050576 0
0.103664290335182 1
0.0558159894573508 1
-0.0142454102851042 1
-0.219163237712559 1
-0.178307401531937 1
0.08918846146875 1
-0.564191468763986 1
0.433016678034067 1
-0.191768324178494 1
-0.68442078613931 1
0.15374579425064 1
-0.0904046486612274 1
-0.283875343265826 1
0.265074392281809 1
-0.593834324942022 1
0.182124298128469 1
0.0323519328189822 1
0.0922259250138014 1
0.282601965191561 1
0.536446426229266 1
-0.387847281827757 1
-0.369100548160569 1
0.185556665205374 1
0.621100518957545 1
-0.349384692735228 1
0.271763009958378 1
-0.241860324627809 1
-0.151269130893069 1
0.168413028170844 1
-0.134765602311521 1
0.169482512531209 1
0.117923313319531 1
-0.131029532233386 1
-0.0651232878247531 1
-0.103232228229807 1
-0.19168560361836 1
-0.385067231993824 1
-0.29392333701215 1
0.389146591287779 1
0.0615215535531334 1
0.403202755213524 1
0.140003564046812 1
-0.26249170425643 1
-0.207293549074682 1
-0.0433508356309079 1
0.175126909536921 1
-0.225930553043366 1
-0.773868590351758 0
0.292003444409437 1
-0.0558031410862019 1
0.345630719553109 1
-0.569722367025666 1
0.355048175147332 1
0.22910859333403 1
0.176494137953987 1
-0.222164816033326 1
0.0393974645489283 1
0.203346155855054 1
-0.292151556195809 1
-0.139559105108484 1
-0.26394153981106 1
-0.146454628714732 1
0.691983917900348 0
-0.326197060925375 1
0.490846437075432 1
-0.461117034634818 1
-0.359021154029032 1
0.393426914727884 1
-0.215739207836881 1
-0.244816423755212 1
-0.0923665690087369 1
-0.249196969085409 1
0.260244620495027 1
0.171372256084121 1
0.110811344061944 1
0.332160314620984 1
0.490352355892802 1
0.306397894619601 1
0.311694572533496 1
-0.214829528157666 1
0.0284655450080715 1
0.519326222346817 0
0.0614141217390558 1
0.198609003252905 1
-0.16783030410871 1
0.0739397791903327 1
-0.636721349100372 1
0.0457055497971912 1
-0.377959937518844 1
-0.0746421783571855 1
-0.531354387308861 1
-0.492500901355197 1
-0.213630353534484 1
0.679948478159126 1
0.0788302386521947 1
0.104077583789759 1
0.261302278168595 1
0.094292866649825 1
0.308251149417857 1
0.383851799767136 1
-0.281357161997639 1
-0.551383411167163 0
0.320716189329957 1
-0.104140502915898 1
-0.0882220830775172 1
-0.166927424943574 1
0.26023119391221 1
-0.583768565373969 1
-1.01059859264928 0
0.0705203560822602 1
0.187775086114687 1
0.0523050164995373 1
-0.063576336460482 1
-0.356190864621162 1
-0.102308706366633 1
0.22508697186092 1
0.534624981968075 1
0.148544917722763 1
0.414516574176013 1
-0.527697082159305 1
0.143187900644919 1
-0.129006792577556 1
-0.41746442095668 1
0.143625808337949 1
0.314212854830089 1
0.472971943887973 1
0.363445464630053 1
0.112253642491392 1
-0.105844367344312 1
-0.242097975877097 1
0.700150108508085 1
-0.356938388674293 1
-0.233078300009019 1
-0.187325656065517 1
-0.380928450929132 1
-0.275799792788095 1
-0.0678135791771267 1
-0.28269096334907 1
0.263074057139931 1
0.345025956236219 1
-0.0628258383491875 1
0.270281312338546 1
0.49438537281347 0
-0.0355155398549493 1
-0.226210799137462 1
-0.345679489030897 1
0.233649234726392 1
-0.15663731621144 1
-0.122722877577294 1
0.706206633901437 0
0.662163829347508 1
-0.186073874163454 1
0.99962265368846 1
-0.335285273654132 1
0.194656688378497 1
0.30145979910699 1
-0.0597260361001363 1
0.224446352077552 1
0.0162465316227964 1
-0.21823284541365 1
-1.09202515709952 0
0.414651385334543 1
0.351717347987904 1
-0.0136506099309048 1
0.358975505342274 1
0.0612579167299059 1
-0.549522152923974 1
-0.481276088224812 1
-0.186771893894126 1
-0.0980329001019391 1
-0.422766335768078 1
-0.320706552993843 1
0.0354522566580684 1
0.187382182856151 1
-0.199189937221965 1
0.0682347199053388 1
-0.0329162770578807 1
-0.113591135555228 1
-0.581585910516281 1
0.290375801817286 1
-0.300483175297338 1
-0.0496562049228989 1
0.0927800938455324 1
-0.254044085184456 1
-0.12897621005802 1
-0.59057518754679 1
0.207076642267117 1
-0.142386571851643 1
0.552965509708238 1
-0.134514111003723 1
0.230954622644476 1
-0.782001772254065 1
-0.162619232785497 1
0.141644878711255 1
0.0199071295467383 1
0.406795860924644 1
-0.815256005750007 0
0.130214881136967 1
0.339336537091318 1
-0.026973585776431 1
0.184909568825218 1
0.270809843159586 1
0.0581770054155171 1
0.212601641237611 1
-0.0361545457375322 1
0.203582155224359 1
0.280419936716967 1
-0.0432044470523212 1
0.0781076409411624 1
0.081472139502065 1
0.556869712501878 1
-0.266792617750897 1
-0.165481029527079 1
0.276695891712802 1
0.00360653399906455 1
0.214311720472819 1
0.0823002108784236 1
0.0477354473223407 1
0.102804819878632 1
0.252077702644959 1
-0.171666526206323 1
-0.428819227711316 1
-0.88835029651978 0
0.278269565764311 1
-0.111118529159569 1
0.396723811586349 1
0.275484167718961 1
0.144022106989079 1
-0.722149766827404 0
0.0662758518796357 1
-0.394525763216363 1
0.398397181864823 1
-0.041185916757793 1
-0.110732522685604 1
0.143830167672585 1
0.446571246188094 1
0.314956842261228 1
-0.368518113222551 1
-0.118399588657618 1
0.345449519379171 1
-0.842600313483871 0
0.397209558211408 1
-0.525936017005111 1
0.5047225640376 0
0.369543038809689 1
-0.258608562954488 1
0.214591701883821 1
-0.519415229312052 1
-0.154399868424089 1
-0.198885141461741 1
0.473061557206314 0
0.256059110514995 1
0.236392291723358 1
-0.289211139051677 1
-0.499930698542603 1
0.373084365196557 1
-0.427923050963332 1
0.209726295548796 1
0.143361954990924 1
0.455158360818673 1
-0.148159880781566 1
0.140688329446866 1
0.363984104406303 1
-0.383715556782642 1
0.135311145744339 1
-0.445822958843207 1
-0.202340556563174 1
0.0423963202555303 1
-0.555927962428731 1
-0.370638467184243 1
0.0103823234859458 1
0.102474113709786 1
-0.253828713716143 1
-0.377652176225542 1
-0.100757925959516 1
0.198458195150275 1
-0.0135377701543042 1
-0.609899094446592 1
-0.0020470018995885 1
-0.554868869427731 1
-0.00488637883195372 1
0.0636661094927532 1
0.0676883323195509 1
-0.235914320002228 1
-0.587806963007293 1
-0.0633033208677714 1
0.384105846024233 1
0.0906296959996388 1
-0.253517987192991 1
0.485095914489658 0
-0.0251461337335907 1
-0.641690709089681 1
0.464714800075016 1
-0.171753388403112 1
-0.11081773938783 1
-0.29768734539695 1
0.0323261601059179 1
0.34779654457725 1
0.45278334739333 0
-0.106946996324905 1
0.608346125122838 1
0.00820927381489694 1
0.140592859975483 1
-0.0128616613275531 1
0.267617007871687 1
-0.313465660863765 1
-0.402868954247417 1
-0.164783501863451 1
-0.113426527285828 1
-0.44304426946518 0
-0.0162672791880143 1
0.198712851410488 1
-0.198659379481947 1
0.159715194802257 1
-0.185625902195583 1
0.241473139922461 1
0.0168908914021473 1
0.163950335740968 1
-0.600539291229567 1
0.00172384289455979 1
0.179410698486032 1
0.028958627252142 1
-0.0990980110385196 1
-0.376720600145754 1
0.728591847069841 1
-0.0714680582821962 1
0.573437904114921 1
-0.359000436734554 1
-0.165487868703317 1
0.40410057176366 1
-0.0879413582665091 1
-0.00748079898910289 1
-0.293362001223902 1
-0.416736090263297 1
0.386280494891196 1
0.0898844800047731 1
0.0636653316305126 1
0.0452604218476673 1
0.194445550894908 1
0.0040230243331065 1
-0.402476582441789 1
-0.336980795856197 1
0.439904143291857 1
0.11577795495328 1
0.112221673003967 1
-0.28063711438848 1
-0.105108211928681 1
0.252605466209691 1
0.0855010187056582 1
0.486855385924444 1
0.33727481698152 1
-0.366839244304251 1
0.325987906301527 1
-0.109225214282517 1
0.0107333283856314 1
-0.604538109219659 1
-0.165685853721823 1
0.204114159552024 1
-0.728163276755206 0
0.273160470170107 1
-0.336283263683013 1
0.0389894117734563 1
-0.36845475468337 1
0.187488031991651 1
-0.0640068856047752 1
0.0898865191405053 1
0.559578838221189 1
-0.346632002389256 1
-0.23274799014088 1
0.256365891585166 1
0.0602420050436487 1
-0.943727121507168 0
0.223687889137565 1
0.0243031685513306 1
-0.485468116829671 0
-0.477051743971817 1
0.0666415095699604 1
0.642439892847626 1
0.00740411556279238 1
0.152206913566878 1
-0.230517374073422 1
-0.30071028671331 1
0.0957075021369672 1
-0.269316311483614 1
0.174494157176247 1
-0.618605252228299 1
-0.568487782636534 1
0.162478975084403 1
-0.35736126055972 1
0.524616135796097 0
0.35565244546433 1
0.0057853820975515 1
0.323701081879455 1
0.305479003752044 1
-0.162157639329856 1
-0.0221014271778496 1
-0.328647291121662 1
-0.249006137241164 1
-0.0836028129151912 1
0.495530919248339 1
0.243268362539744 1
0.0730581750578946 1
-0.447594996622008 1
0.192166740547608 1
0.75109497280564 0
0.892603400939427 0
-0.203088120381654 1
0.381814294936256 1
-0.0439205820340644 1
-0.0715459620307704 1
-0.0554655628910752 1
0.338334428073067 1
0.577304811064269 0
-0.481811326708805 1
-0.16539878991353 1
0.0255398468448992 1
-0.0601296465358923 1
-0.459525535640461 1
0.197088664881009 1
0.0709401126592259 1
0.0264361462348243 1
0.0140441030451164 1
0.0576968943172905 1
-0.164216786083526 1
-0.278027680253385 1
-0.128845160469922 1
0.0590000897265255 1
-0.253321141178475 1
0.518494445956239 1
0.0631159733122827 1
-0.0667404641939138 1
-0.188679936049977 1
0.282614511878188 1
-0.420404028644598 1
0.231203632530264 1
-0.0919798204116305 1
0.100903016960464 1
0.102951932281686 1
-0.0125916844550431 1
0.512062328930099 1
-0.282720807891733 1
-0.13907479503048 1
-0.262184262453999 1
-0.0216955821127746 1
0.179421761113621 1
-0.00701178395118003 1
0.129664788116295 1
0.12268396185718 1
-0.39114624817517 1
0.220319002628596 1
-0.0281419570885663 1
0.317741539487535 1
-0.410303260851391 1
0.399526888283394 1
-0.598521179781023 1
0.712994618576885 1
-0.128296228823544 1
0.0815903124281002 1
-0.330764669542758 1
-0.0535843567816754 1
0.196224162088504 1
-0.319650063755372 1
-0.103538767043664 1
-0.299916307731796 1
0.443067198029776 0
0.415438950397352 1
-0.288182768964353 1
-0.632739244283317 1
0.339789822960482 1
0.00554298525075859 1
-0.301931359214191 1
0.400906857588459 1
0.0638216209408381 1
-0.404498667881042 1
-0.214977087501391 1
-0.335275983576005 1
0.221066268603442 1
0.66217524951778 1
0.0149342177995313 1
0.317218053241224 1
-0.250264756615136 1
0.210742340245549 1
-0.141487886200851 1
0.30861793216282 1
-0.604507077386974 1
-0.148028092260368 1
-0.0525647894454047 1
-0.0915523032840152 1
0.0104472432007905 1
-0.449328267233994 1
0.0899181975087648 1
0.147996427874209 1
-0.924683383408147 1
-0.755029725902327 1
0.0548509781292882 1
0.079316350873104 1
0.305847966693547 1
-0.125565023370298 1
0.244700472273588 1
-0.095086439081198 1
0.220156958897157 1
0.26910842910567 1
0.263149825975299 1
0.169611572852402 1
0.0294312455197097 1
-0.189991014954911 1
7.7838301659014e-05 1
0.179471724865304 1
0.179999477050239 1
-0.156412011316588 1
-0.290502924922658 1
-0.265186664532525 1
-0.0496094842023103 1
0.340484248066823 1
0.193152888898585 1
0.100610165766195 1
0.2434139627396 1
0.0550400450505876 1
-0.27355590798549 1
-0.150947379793064 1
0.489283816810179 1
0.205829205390342 1
0.0286236266517473 1
0.554337822896372 1
0.143015759305394 1
0.692569362154843 0
-0.270617382968368 1
-0.00348289116387587 1
0.505424507020136 0
0.000639841149801239 1
0.635190501722214 1
0.554918640646141 1
-0.367841442388612 1
-0.374288018706199 1
0.0164886551431057 1
-0.144604697650498 1
-0.273051573950822 1
-0.385555855450952 1
1.38525808429306 0
0.222776666886208 1
-0.880676712044355 0
-0.0179878954887456 1
-0.0578228740563508 1
0.286794752740783 1
0.348400794745772 1
0.068984522458922 1
-0.347802236436068 1
-0.161174957538205 1
0.235944474254446 1
-0.0615835087806997 1
0.207816240156735 1
0.152574959249303 1
0.67244873377475 0
-0.0154690583913949 1
-0.302357250475712 1
0.778054098446499 0
0.449477146081737 1
0.234563235599596 1
-0.0679365413850605 1
-0.141232887086871 1
0.0871159204393716 1
0.0693947719852559 1
0.366903408986622 1
0.306407393812188 1
0.223187977305843 1
0.234227283994742 1
-0.0960743656338597 1
0.269818095594106 1
0.0970345362073327 1
0.23531356899651 1
-0.364313792209156 1
-0.134069086966353 1
0.258992262041986 1
0.241831121038983 1
-0.0799512352136228 1
-0.0573988228238354 1
-0.488987152475779 1
-0.0264864976968553 1
0.0131324722689842 1
-0.136061085099504 1
-0.212595180460598 1
-0.0524260362927111 1
0.141570535376686 1
-0.0383215084477599 1
0.175129544655874 1
0.0795839652644242 1
0.187786467351761 1
-0.250925696925905 1
0.167805321997576 1
0.18494790257067 1
-0.0319395632170763 1
0.192369485262838 1
0.0614546990198021 1
0.247196797555922 1
-0.303166743620943 1
-0.323133850045967 1
0.116812755848215 1
-0.170799443806236 1
0.0120057383063417 1
-0.442537655318615 1
0.610255344394198 0
-0.234002236127253 1
0.133846890259351 1
0.127841535447108 1
-0.469944526683084 1
0.28674549828722 1
-0.359330202966488 1
-0.221446702375779 1
-0.26896951310503 1
-0.0557918755154747 1
0.33435317097796 1
-0.719007882691256 1
0.481118591310781 1
-0.1892144564981 1
-0.0746319211274642 1
-0.405541932797587 1
-0.104557396336238 1
0.745234890748461 1
0.365071675768126 1
-0.302590287351021 1
-0.183970337326468 1
-0.256343720709239 1
0.438346882468643 1
-0.647864830570695 0
0.295798808627676 1
-0.167696686827002 1
0.0687536377503495 1
-0.0834223070246417 1
-0.504384010911803 1
0.0515242152925783 1
-0.235036121654895 1
0.0608963152498868 1
-0.0244372331199411 1
0.278908376782667 1
0.0717274220357316 1
-0.0184943989097007 1
0.156652274950306 1
0.77491424452337 1
-0.376910482219158 1
0.509416804411209 1
0.174143778586045 1
-0.209187570979281 1
-0.152419670153791 1
-0.195673708056914 1
-0.0163997927601091 1
0.307054203430556 1
-0.319204894218939 1
-0.350398661819416 1
-0.508494093436966 1
0.156893165443002 1
0.760371734621934 0
0.630116183412174 0
0.450927662231963 1
0.537330219158612 1
0.0339195854401911 1
-0.426766305131086 1
-0.366066254381707 1
-0.19971479166747 1
0.256146058273921 1
0.185456193561493 1
0.315274391641272 1
0.159440162369141 1
-0.0668468200039022 1
0.158323852630762 1
0.52085158352949 1
0.311707981168048 1
0.267771928426163 1
0.254479258202007 1
0.7836750262442 0
-0.0337901264193637 1
-0.335153902051451 1
-0.221495236848816 1
0.21649633468274 1
0.148659685957193 1
-0.176803811125247 1
0.395430703014543 1
0.446623406693777 1
0.109326873087651 1
-0.263061133145218 1
-0.0540458720035507 1
0.0508248296525822 1
0.378908278977207 1
0.499331511459927 1
0.307115288824543 1
-0.217376104585337 1
0.189521744441068 1
0.238690773212039 1
0.0857418577328259 1
-0.396382559775996 1
0.0440173200475859 1
0.47707006548905 1
0.034547008494445 1
0.0836281769125949 1
-0.195221366589341 1
-0.206691481333751 1
0.860806975293771 1
-0.233295053758034 1
0.107387323252531 1
0.00418489788090512 1
0.0834973259393374 1
0.126974702174018 1
0.436656805635078 1
0.197536124468354 1
-0.404090093263874 1
0.364680635271402 1
0.205653608448681 1
1.01001553985877 0
0.263854729939481 1
0.172740235038637 1
0.0986003780593338 1
-0.0169822467542818 1
-0.244512999376471 1
0.0289533806082419 1
0.22453990206422 1
0.461129315502783 0
-0.0382986755958106 1
-0.00956934477981051 1
-0.345962389156894 1
0.430831987695156 1
-0.0257795431608556 1
-0.138496997756199 1
0.174179930650147 1
-0.253545340175394 1
0.611695788213833 0
0.274434495457015 1
-0.0809221608125789 1
0.291112516727063 1
-0.194879798485609 1
-0.13304941429057 1
0.576563137794167 0
-0.168190366109858 1
-0.110721969258501 1
-0.252052292126741 1
-0.0225755144720202 1
-0.243309132152789 1
-0.173038798710363 1
0.236146396362088 1
-0.304821851616867 1
-0.114647623084808 1
-0.160605876866265 1
0.0843318679318922 1
0.175490471389596 1
-0.144511433911637 1
0.183552033532273 1
-0.156976145582501 1
0.502821738710625 0
-0.393634698555235 1
-0.0808145683044404 1
0.0101245069353022 1
-0.340671841160457 1
-0.0673357597173369 1
0.279345898036704 1
0.0907344412076424 1
-0.00673278944619019 1
0.167291948264463 1
0.114981344724402 1
0.365326915387547 1
-0.073604164985965 1
-0.0351812078424787 1
0.102686186552864 1
0.0993814142960587 1
0.0899360166672585 1
-0.219930882804232 1
0.228193772417312 1
0.148895049808635 1
-0.0921183668065049 1
-0.78036790099196 1
-0.468809861539632 1
0.661404189503515 1
-0.0341359947494019 1
-0.382663996379318 1
0.29173265384612 1
-0.104616854571713 1
0.642916088024073 0
-0.666694947779077 1
-0.145564971682822 1
-0.228874584871034 1
0.243089521447111 1
-0.620208872077681 1
0.384796873892686 1
0.0356799706554841 1
0.494868262746425 1
0.15621304673423 1
-0.262329099482906 1
0.28194280983045 1
-0.0168011142275554 1
0.0324544433181466 1
-0.0154137582845178 1
0.208330335544052 1
0.206586771036768 1
-0.253472418469385 1
0.0218324877899939 1
0.597008607387923 1
0.444623362537269 1
0.0555808250030447 1
0.138906626623177 1
-0.112934804260174 1
-0.197106802441953 1
0.501560603236215 1
0.41729530924016 1
0.0637965482668364 1
0.112184128030256 1
0.101409742591093 1
0.189408060894896 1
-0.186642838829136 1
0.0401916066369804 1
0.0317310146993787 1
0.453608903971084 1
0.118032126390064 1
-0.030097631819894 1
0.285603563201845 1
0.0771515727462437 1
0.0972498547860883 1
-0.179791217766392 1
-0.38122923735002 1
-0.11304011497573 1
-0.107621183516944 1
-0.265139973789532 1
0.387548202143422 1
-0.203767778322134 1
0.104988573287316 1
-0.0832906284733268 1
0.531204631005546 1
-0.739335136311442 0
-0.0839689336088967 1
0.0929837007231828 1
0.215601003438091 1
0.681517521524249 1
0.247882182169057 1
-0.12832837522652 1
-0.0678719475674351 1
0.0956046029593345 1
0.77463550188678 0
0.474629323508527 1
-0.144187257248028 1
0.110011617646029 1
0.119149835878107 1
-0.195760813680053 1
0.834323788127818 1
-0.465671112107507 1
0.55996026646636 1
0.175436215331896 1
-0.569013865705369 1
-0.824470305806704 1
0.23545100105153 1
-0.123656399511584 1
-0.17606563698736 1
-0.396492206539921 1
-0.0973179408299218 1
-0.403015268385867 0
-0.0231119064958443 1
-0.0555674114429305 1
-0.220614063540085 1
0.126355568771174 1
0.437980509683895 1
-0.294087496727801 1
-0.388945119323189 1
-0.337543455385135 1
0.129167691876212 1
-0.152506741947825 1
0.1912593865435 1
0.232367459192591 1
0.387409960394636 1
0.438018579388207 1
0.00369617343824161 1
0.355276599380566 1
-0.19667238226811 1
0.40309290643724 1
-0.288975846934633 1
-0.183929409880501 1
0.538363157984103 0
0.408602124712324 1
-0.121400950431202 1
0.00278075678209841 1
-0.224365000836561 1
0.267129204639242 1
0.722541996947052 0
0.129457606954395 1
-0.200229160957708 1
0.0576880661659674 1
-0.429121751927643 1
0.121716225072235 1
0.21658276629177 1
-0.094066063469627 1
0.118362004649557 1
-0.322819403577264 1
-0.0542279591699987 1
-0.14079967881877 1
0.358803585022038 1
0.256955744226746 1
0.183576911795797 1
-0.612210046185074 0
-0.042112100973847 1
0.147651662977178 1
-0.502689527194609 1
-0.259366352650483 1
0.184138066937406 1
0.555102736907625 0
-0.071796938520453 1
-0.444701068315597 1
-0.0912680275498369 1
-0.495156929888841 1
0.0480641908488392 1
0.0359470747154976 1
-0.27488489167487 1
0.00455708832150914 1
0.173140803051388 1
-0.0884454251994523 1
-0.21483802356469 1
-0.398695206476981 1
-0.462784328210458 1
0.15034388195494 1
-0.0663593256467539 1
-0.232807748182472 1
0.248325457506608 1
-0.28171934162025 1
-0.0259374357005463 1
-0.765836671362045 0
-0.0831399350237842 1
0.245631361571854 1
-0.171101682854489 1
0.031441866527043 1
-0.0292335921561893 1
-0.285443510885222 1
-0.0958731585394945 1
0.206168791548248 1
0.499186894754478 1
0.29583529568946 1
-0.0760006860749184 1
-0.105233397411999 1
0.0608549884712564 1
0.050902312698319 1
-0.21239028855211 1
0.0372688401785898 1
0.214308213773787 1
-0.0190898980755737 1
0.570465486241762 0
-0.86768129926699 0
-0.475594574788599 1
0.154076648318889 1
0.0644683518203529 1
0.116239264813413 1
0.0822288737621225 1
0.255358305784825 1
0.0506288512831638 1
-0.147277359418521 1
-0.282939449511919 1
-0.328457244285283 1
0.193658769258004 1
0.0414862951236939 1
-0.453063203939552 1
0.0116011979151647 1
0.653783337456381 1
-0.386546546088158 1
0.29359713833282 1
0.123066985178815 1
-0.348738607580433 1
-0.00889257435505957 1
-0.0937148384391144 1
0.668919021569259 1
-0.195806638788841 1
-0.318169693249428 1
0.604496626485304 1
0.333100575922875 1
-0.246685549921227 1
-0.0492929828811334 1
-0.141300566318421 1
0.181760079609869 1
-0.222467744139796 1
-0.286519075061147 1
0.0284040818164527 1
-0.835413308951394 0
-0.273297090194137 1
0.354746238218308 1
-0.301736225549653 1
-0.575728007085879 1
0.0436782726969918 1
-0.32640226124626 1
-0.00130356946839597 1
-0.214781756822398 1
-0.0387445079469039 1
0.20463015936528 1
-0.0305680903965165 1
0.767928270408717 0
-0.623702874416959 1
0.250183380842559 1
-0.264633748771575 1
-0.0655498658290049 1
0.528060202702824 0
-0.157606390861382 1
0.0581001029423551 1
0.235924121613574 1
0.412325505246793 1
0.101947250394372 1
-0.523180098496189 1
-0.274811356312359 1
-0.307931396651162 1
0.18309803657118 1
-0.205557275653284 1
-0.0191614361252551 1
-0.40158361148039 1
-0.272984639036092 1
0.773996765546199 0
0.0362555695300116 1
-0.236689961246615 1
-0.0851588007233455 1
0.119158091463581 1
-0.108451744887123 1
-0.326007099269024 1
0.350230072604931 1
0.121010648943472 1
0.545644400145425 1
-0.145408744688461 1
0.160377661669393 1
0.0177621050542035 1
-0.140403003510055 1
0.00295557145401464 1
-0.223643555556408 1
-0.018840194526195 1
0.332827763109385 1
-0.0386049500067089 1
0.0457748511303819 1
-0.252772883187399 1
-0.209985350873193 1
0.117038410007911 1
-0.323871451682154 1
-0.0759814901590025 1
0.408461956633352 1
-0.615673683690747 1
0.21701854139828 1
-0.0992482566786971 1
-0.00346377179259952 1
-0.532758316528659 1
0.208492009890414 1
-0.185513387950202 1
-0.107240857086671 1
-0.413437974276766 1
0.492837424753659 1
-0.422647408330434 1
-0.0239739444509559 1
-0.0586275063265124 1
-0.0246599181878887 1
0.428939913076377 1
0.338751660269386 1
0.197988345179614 1
-0.330812058354198 1
-0.0195965260236238 1
0.0735131425006913 1
-0.166336507305917 1
0.173914544331859 1
0.0105203573666174 1
0.189415068635412 1
0.0354324567916217 1
0.37254418787719 1
-0.46392710880801 1
0.0349038771721151 1
0.438967740971018 1
0.10054478229714 1
0.632457176782625 1
0.151578651242143 1
-0.5331258715709 0
-0.235842174295755 1
0.144094412612896 1
0.480334129471626 1
0.130951278552841 1
0.462928319713085 0
-0.181578184994806 1
0.297511576945267 1
-0.0364844967726113 1
-0.390179589903279 1
0.0724166662924748 1
-0.446125335464815 1
0.20596597510804 1
0.117830057139692 1
0.206389851104569 1
0.0176983397517902 1
-0.295351326810584 1
0.0748929298067652 1
0.162233456133508 1
-0.0817754241809694 1
0.304369323395325 1
0.12940717774687 1
-0.117240273419628 1
0.277309801569523 1
-0.118503222833333 1
-0.0788992840364963 1
-0.22641298350775 1
0.0646020544929664 1
-0.0974915650786118 1
-0.131236971695115 1
-0.229442534798116 1
0.456364282289429 1
0.0875431902338325 1
-0.651659987756354 0
-0.0217274713102915 1
0.371765984151023 1
-0.318731959812762 1
0.384238422566441 1
0.207600168094354 1
0.107105441178903 1
-0.0484824075101686 1
0.312156237697335 1
-0.0929216286276192 1
0.693921410792239 0
-0.203265156819932 1
-0.684628359369645 1
-0.0654207463647952 1
-0.531621872912672 1
0.122590136741844 1
0.0485417339461677 1
-0.218603231237483 1
-0.0551902421309535 1
0.200183747260124 1
-0.184475835686699 1
0.503455987481814 1
0.467759723502497 1
0.0903709125339763 1
-0.399751750539745 1
-0.0599371867445062 1
0.256216761189896 1
-0.451022841288277 1
-0.116826339070114 1
-0.208704608088947 1
-0.0293609268339642 1
-0.0773102265670479 1
-0.218390327497793 1
0.260898550693471 1
0.0551159977484191 1
-0.168394142125016 1
0.33773324646161 1
-0.102727820554045 1
-0.0640943679050703 1
0.140265325956086 1
-0.291839760953698 1
0.31645177739174 1
-0.0270945492231375 1
-0.225290917506346 1
0.201123401927672 1
0.549192955598077 1
-0.109490866595458 1
-0.651082966180993 1
0.201424663170299 1
0.211366327075377 1
-0.270772516197714 1
0.379795675610295 1
0.567421171388761 1
0.130605532589894 1
0.192200902274644 1
-0.0614720226410778 1
-0.442933699067464 1
0.101694502220308 1
0.258773308184756 1
0.286218970222707 1
0.0487739474283879 1
-0.308112844643532 1
-0.237287001896434 1
0.168367692547129 1
-0.46637504078872 1
0.182452696839656 1
0.0549516608967547 1
0.0334472126411471 1
-0.0692778398222565 1
0.421668576618347 1
-0.42152180390744 1
0.0670855288247 1
0.497130563925299 1
0.0300230002614992 1
-0.151967938766763 1
-0.556607454669763 1
0.373756547521113 1
0.59214905035537 1
-0.0873568852528319 1
-0.374050230355234 1
0.321267572526169 1
0.376384593671754 1
0.617104767760076 1
0.777960106829995 0
0.43135136167443 1
-0.802360757817867 0
-0.020313631514196 1
0.259901383967367 1
0.00796758873768641 1
-0.0678346755787882 1
-0.0284229577194231 1
0.064363510635581 1
-0.299340444702074 1
0.100760354764943 1
0.0576835471245137 1
-0.0570763799737953 1
-0.1334807325948 1
-0.0390975708408988 1
-0.141092132292447 1
-0.51065818237589 0
-0.212030575733574 1
0.201639426309213 1
0.132948811431835 1
-0.0309269046768582 1
-0.123736063157401 1
-0.369974193847892 1
-0.196092480548729 1
-0.19680571459188 1
-0.287658979219659 1
-0.519601507098734 1
-0.149819372600406 1
0.0721258634183776 1
0.0343790365004744 1
0.144742136842122 1
0.748851988266733 0
-0.358740732089345 1
-0.718300772029266 1
-0.605549332820589 1
-0.0307717153907135 1
-0.126985777876727 1
0.0676054933060082 1
0.376863816479821 1
-0.187799201793506 1
0.50586989058684 1
-0.0950798482864852 1
0.0509343952631843 1
-0.386881008184412 1
-0.656062367888843 0
0.372017770463581 1
-0.0737239921671145 1
0.0804421726585066 1
0.316642882355626 1
0.061627842072148 1
0.519685114740317 1
-0.30930932156863 1
0.199613020617174 1
-0.478460872640359 0
-0.558591555233187 0
0.0104333106598313 1
-0.0242246717005372 1
0.0632276535983825 1
-0.0850658189049863 1
-0.258744070480571 1
0.165347381013236 1
-0.034947128509931 1
0.530085749701781 1
0.0194452369754968 1
-0.553878856925758 1
-0.239359003521397 1
0.313182126779649 1
0.0128132485405691 1
0.0704151980665432 1
0.0186732019191269 1
-0.364581397499941 1
0.341641747514534 1
-0.494330290081036 1
0.373857593365011 1
0.0176615426819161 1
-0.0119579312899218 1
-0.106175915357277 1
0.626178973385464 1
-0.259517554495997 1
-0.224831743991829 1
-0.498494631560429 1
0.548856571674124 1
-0.344255124378995 1
-0.0926355835732071 1
-0.132960571635145 1
0.227634905491402 1
-0.327357033544318 1
-0.437455147137784 1
-0.025359856535546 1
0.572180750365403 1
-0.134906947493514 1
0.132208569418492 1
0.338650016942228 1
0.337885952376828 1
-0.128449150329261 1
-0.23852335161706 1
-0.182654765031237 1
-0.244479085729102 1
0.142648851318518 1
0.135170271435823 1
-0.172097911814664 1
0.157174674363984 1
-0.153258374751221 1
-0.377677303642225 0
0.0328665990969358 1
0.421514215182733 1
-0.525258094577861 1
0.266548412391663 1
-0.66796823348002 1
-0.017599151607589 1
0.394580983743162 1
0.247892301062221 1
-0.167236143912565 1
0.0542000316488211 1
-0.183302079509935 1
-0.0549805052253824 1
0.0705198293585969 1
-0.118042341445352 1
-0.199938324319123 1
-0.124317731491653 1
0.146190769014534 1
0.140445412199943 1
-0.327595635010124 1
0.103478035979911 1
0.398075501008712 1
-0.330833845945073 1
-0.25524815817507 1
0.108428151591397 1
0.465459256723478 1
-0.12164716407492 1
-0.0448531451617512 1
-0.0448096683287961 1
0.286724166557462 1
-0.174215231284281 1
-0.00927296141951631 1
0.200719209492413 1
0.0102555389443807 1
-0.161864249227411 1
-0.0571178946803928 1
-0.206525548586793 1
-0.248080887970076 1
-0.140382703467348 1
-0.0519518043788367 1
0.213605296796948 1
0.0662423165699544 1
0.00146492157547003 1
-0.491042745625676 1
-0.345410664908942 1
-0.300450568854991 1
-0.348561949021321 1
0.055886787186461 1
0.0235289503725247 1
0.165835550987918 1
-0.485359754906865 1
-0.143199221231361 1
-0.133696806544546 1
0.542638563742777 1
0.449506177634346 1
0.14406370873744 1
0.0136673133734045 1
-0.225484983027955 1
-0.0480793987322689 1
-0.321569392216696 1
0.612978419879317 1
0.136419767956596 1
-0.253122668569062 1
-0.0878052555684719 1
0.274300707688064 1
0.429229186304481 1
-0.593880693243266 1
-0.281591257853004 1
-0.0272511561283032 1
-0.00374091839884546 1
0.0972740764586421 1
-0.0372211816692483 1
-0.0421372308288113 1
0.203748640811449 1
0.469193289914242 1
0.152561159805178 1
0.0231921765597389 1
0.0155168519404909 1
0.147207865113276 1
0.220393568324569 1
-0.00920787594224833 1
0.0193578024089138 1
0.161401252712718 1
0.508202821726379 1
0.118039713219658 1
-0.662020005455519 1
0.0728665653957937 1
-0.203203167099733 1
0.371809086718823 1
-0.185554601432257 1
-0.281522614224444 1
0.0721322436502944 1
0.612816546624551 0
-0.620370907863111 1
-0.0555206546965724 1
-0.0684237070469351 1
-0.0397491639735048 1
-0.448548388548971 1
-0.46247609268641 1
0.508661886664862 0
0.0570985022502037 1
-0.77379625952381 0
-0.00455032052051585 1
0.0661360745310763 1
-0.016393689303872 1
0.135975628527173 1
0.0343522986439251 1
-0.146696458671181 1
-0.164423832775759 1
0.356440405310949 1
-0.121203147629465 1
-0.0222119377728241 1
-0.00548506900689522 1
-0.32387854076845 1
-0.256363812822893 1
-0.0954211627757957 1
0.0358995692391223 1
0.0203026305635548 1
0.4388217661566 1
0.0321896428276336 1
-0.0175820685790141 1
0.416362477143472 1
0.0113408907284579 1
0.280422901197684 1
-0.0439118337996876 1
0.357460246658226 1
0.163670323546 1
0.666102989272502 1
0.218384777952433 1
0.0254230224242369 1
-0.0635652881967874 1
0.394788735490609 1
0.375969631173527 1
0.373308537458837 1
-0.0106041256934279 1
0.115427266696288 1
0.103683643389159 1
-0.114753868566151 1
-0.393396975197917 1
0.329970770989002 1
-0.100851560174914 1
-0.173595377710771 1
0.0393849395528412 1
0.0424950300924257 1
-0.0631305402738774 1
0.249188194482296 1
0.185913677440813 1
-0.26613019869673 1
0.0687762433467912 1
0.0336442411322808 1
0.051423325936085 1
-0.588672751407876 1
0.184015833265695 1
-0.0278810529671317 1
-0.00966714083888087 1
-0.374197319632873 1
0.000151852320864315 1
0.366704204369894 1
-0.19357297287275 1
-0.388588678943111 1
0.00775821602800855 1
-0.497116416235549 1
-0.0836989957895483 1
0.000881835986321796 1
0.0253177484934804 1
-0.204843959595946 1
-0.317985334358847 1
-0.319493714045531 1
0.337890566536847 1
0.115703977299309 1
0.341148841038875 1
0.223831547616098 1
-0.165683015976459 1
-0.150686774782464 1
-0.209775030453697 1
0.187162383383524 1
0.0750420555688913 1
0.101870514922686 1
-0.173666810707653 1
0.0799693853512471 1
-0.0717281406689626 1
0.383849073155356 1
0.123881042436267 1
-0.0295141947817529 1
0.0713624156876275 1
0.410587535198425 1
0.121785882357403 1
-0.339541693009732 1
-0.0914945102210781 1
0.407383976665263 1
0.10637934801405 1
0.317704618427722 1
-0.246372139597891 1
-0.0784890184488808 1
0.221576818627186 1
0.190027354144772 1
0.343567988388365 1
0.492910654462333 1
-0.266482452638152 1
-0.138888804501236 1
-0.066149456424101 1
0.366167095754876 1
0.118754862093369 1
-0.23339083167436 1
0.484096044105529 1
-0.344746398806713 1
-0.347418224016068 1
-0.128497436006696 1
0.245045736391295 1
0.053544911009953 1
-0.201519996577932 1
0.311080752781686 1
0.35493656367153 1
0.0162115066953037 1
0.311105627890738 1
-0.0433346881338079 1
0.356344759913778 1
0.433376896253222 1
-0.0351797927918801 1
-0.29736490258917 1
-0.143732090639477 1
-0.079957418296875 1
0.232186851764315 1
-0.288401057535844 1
-0.0422234277842709 1
0.228654240658605 1
-0.492859094408088 1
-0.0251492298860423 1
-0.454500073009642 0
-0.0600666958696619 1
-0.321683004655193 1
-0.00445888022810248 1
0.18091559347426 1
0.20185243017765 1
-0.59321517802788 1
-0.216998464432537 1
0.136056161217036 1
0.512199903541467 1
-0.285383933856526 1
0.263547410491159 1
-0.117320461656821 1
0.164664091767501 1
0.655418886026276 1
-0.0502529374626681 1
-0.454938718259826 1
0.015772294991409 1
-0.412868423371008 1
0.146592918782301 1
0.155513210762446 1
0.657068950676945 1
0.0731794911828838 1
-0.340225324962851 1
-0.271846737742579 1
-0.271773290299229 1
-0.0702570389723955 1
0.168412822579325 1
0.12869058934559 1
0.104841030964071 1
0.0211372798137633 1
-0.0590376684463738 1
-0.117920774497984 1
-0.337330602418253 1
0.000394588800441204 1
0.0551771707918334 1
0.411507237266651 1
0.0468756572948023 1
0.23195758155913 1
-0.138508133456772 1
-0.45153748635699 1
-0.362623108566904 1
0.120395146531793 1
0.00563686603415701 1
-0.183991666149795 1
-0.36701271292866 1
-0.150514294924741 1
-0.160256662261508 1
0.7630311405404 0
-0.0810603703421626 1
0.353236375351154 1
-0.0638305823657934 1
-0.305854818250776 1
-0.160243988437235 1
-0.220926463738903 1
-0.0627415935946909 1
-0.375439856047256 1
-0.0975608467872022 1
-0.0497503186043905 1
-0.324827340117976 1
-0.186841155371273 1
0.187070654100418 1
0.573826958533944 1
0.0434499496480177 1
0.298631562800486 1
-0.0802524442806561 1
-0.287166487915251 1
-0.317178351278201 1
-0.151008239236493 1
-0.368049577951391 1
0.233170422483163 1
0.893871842023308 0
0.350560118630094 1
0.0284051062627254 1
0.537608057484335 1
-0.02274342286818 1
0.106880599927127 1
-0.245457643616236 1
0.0859437072911426 1
-0.0993885339029896 1
-0.33363393868449 1
-0.224840760235819 1
0.375857010706538 1
0.11335854523599 1
-0.337881580635262 1
-0.118045077848562 1
0.288175945633698 1
-0.131710573479693 1
0.744106349192054 0
-0.263284453110746 1
-0.0930327189815006 1
-0.104754271273245 1
-0.642333181906302 0
0.0985769656744669 1
0.339840238244867 1
0.0297795103159812 1
-0.191592623226484 1
-0.277447278671179 1
-0.455097061714873 1
-0.484264866938913 1
0.0258502087243425 1
0.173738331301342 1
0.31219641389403 1
-0.0587734636585242 1
0.161988026197185 1
-0.692487367821386 1
-0.206492558777468 1
0.514254077643768 1
-0.132096497415018 1
-0.509779058476353 1
-0.167281288550992 1
0.0938352905994634 1
-0.0758561498542589 1
-0.843732848172317 1
0.421171084587745 1
-1.19599055227013 0
0.27540694113312 1
-0.238150844110354 1
0.00502454713091814 1
0.278798488104659 1
-0.643442730429701 0
0.0799017890189992 1
-0.343253460418513 1
0.176842993465068 1
-0.068359045904229 1
0.11600065263561 1
-0.338146008361636 1
-0.0274025973222283 1
0.016177758147741 1
-0.738476681146193 0
-0.0281317949405989 1
-0.160648027173298 1
-0.234694177809899 1
0.171998927694881 1
-0.0764087902617636 1
-0.166296101899056 1
-0.088394960074401 1
-0.365615036750862 1
-0.18048312556407 1
0.201369335383836 1
-0.566709130083938 1
-0.294528034808206 1
0.0290098213439252 1
0.0516712092448146 1
-0.12266680745207 1
-0.646681194592967 1
0.602214255285145 0
-0.217968357154202 1
-0.154300952092477 1
-0.18093787346798 1
-0.928985120667979 0
0.222847790832227 1
-0.582247070950379 0
-0.323308411266735 1
-0.180494825366751 1
0.192538208067273 1
0.0272265702707939 1
0.136626339864965 1
-0.387063058791408 1
0.109289721921708 1
0.427234026807672 1
-0.327105376722619 1
0.0279883766055384 1
-0.804390244812608 1
-0.0383855255048365 1
0.173564578485294 1
-0.109099629850378 1
-0.0711143331469116 1
-0.0653309129554338 1
0.0479548034686722 1
0.325720907227545 1
-0.422398882434016 0
-0.277582886148712 1
-0.0501673153952333 1
0.0347288517915638 1
0.166574326123351 1
-0.237539925643127 1
0.738572760318589 0
-0.449934542695532 1
0.142323539050478 1
-0.268466222449427 1
-0.148308702511801 1
-0.533956635115745 1
0.414129330453229 1
0.156331645220558 1
-0.000238618683129133 1
0.59201602374506 1
-0.171970281450933 1
-0.250666045835185 1
-0.574138349368119 1
-0.13692330604334 1
-0.146203662551078 1
0.204872592861858 1
0.563377849718124 1
0.132350381361744 1
-0.0449553816754904 1
-0.114310318566972 1
-0.409809042470035 1
-0.440065133821258 1
0.233835500469031 1
-0.0624172091553072 1
0.102940395358149 1
-0.0555542478055545 1
-0.149796536957444 1
-0.199027272910122 1
-0.0701045020089398 1
-0.22550071369257 1
-0.335345611064133 1
0.0524447019300967 1
0.0093368058355797 1
0.12780319226407 1
-0.34787924691659 1
-0.222340101459808 1
0.527883484966617 1
0.490242328982165 1
0.333860440370913 1
0.0679013493614571 1
-0.0265951743161885 1
0.0988809719969844 1
0.274366710622436 1
-0.220437962186224 1
0.193029057021892 1
-0.208044918261713 1
0.154839713965138 1
0.903445232206745 0
-0.058059750447564 1
-0.534444764456605 1
0.0239332732329247 1
-0.921837200052106 1
-0.471899940345689 1
-0.232083791262333 1
0.158030649600298 1
0.374198698225489 1
0.206233614223704 1
-0.0511033303931807 1
0.170370785055157 1
-0.512423460036946 1
-0.227365512449716 1
0.0941990164162125 1
-0.127803603629534 1
0.39648560569516 1
-0.0274730555002911 1
0.516349347913975 1
0.552119868605436 1
-0.102540324510588 1
-0.643334096927072 1
0.150185542707965 1
0.00853811363706406 1
-0.156143583505141 1
0.103197509834177 1
0.14242017124909 1
0.361244562541249 1
-0.560342381177282 0
-0.136338048481844 1
-0.683938526322272 1
0.181054007071012 1
0.437784526030081 1
0.00190686047936223 1
0.335923568443719 1
-0.0143396471980355 1
0.246219386976487 1
-0.110994655525889 1
0.0562674929009735 1
-0.140168483102769 1
0.0633086336838498 1
0.171784547328855 1
0.271753260778905 1
-0.23925847358345 1
-0.457369099981483 1
0.0179458148778948 1
0.50452078592512 1
0.078552371470426 1
-0.445015087243602 1
0.38376489280519 1
0.279439208163315 1
-0.346446823581378 1
0.079321399755699 1
0.278455036501757 1
0.213345200024628 1
-0.351288399856941 1
-0.0106564604881015 1
-0.245508803363716 1
-0.122797750371308 1
0.235792642423488 1
0.242006256860347 1
-0.216928063673244 1
0.419509899251119 1
-0.340196791332862 1
-0.0337439621218499 1
-0.144229971113372 1
-0.37094969260393 1
-0.331072852078972 1
0.234903835980451 1
-0.0287238037105686 1
0.496270338795087 1
0.436682832070203 1
-0.469207009241087 1
0.384424610540937 1
0.332174734265665 1
-0.849328654457778 0
-0.22018987592101 1
-0.306777216928582 1
-0.504023525159059 1
0.462342692274215 1
0.313719127581478 1
0.376995235576378 1
0.105040830895037 1
0.384001873770796 1
0.285800726974974 1
-0.564833102560936 0
-0.496456222458347 1
-0.419332330862639 1
0.0938677933581995 1
0.233404044242149 1
0.433526996250678 1
-0.0444761968157956 1
0.42258287280926 1
-0.311735340253217 1
0.243178055525619 1
0.305579269860154 1
-0.150566938833113 1
0.488087703458231 1
0.0121266710347915 1
0.00020583549768053 1
0.395998247397215 1
-0.10509928724939 1
0.420776755205305 1
-0.399051011587725 1
-0.196269745162224 1
-0.234590401612255 1
-0.167333617483491 1
0.418478546831393 1
-0.394502273265984 1
0.438113986253498 0
-0.0741468264237293 1
0.0326241042695418 1
0.342965369117085 1
-0.143514255850689 1
-0.0582959782592596 1
-0.140362354423265 1
-0.305588383862922 1
-0.467428019684923 1
0.176799749731676 1
-0.0997723842590745 1
-0.0979914144648005 1
-0.347970394220129 1
-0.465574467050706 1
0.28438263845027 1
-0.357465127556281 1
-0.138852975482035 1
-0.151811625086245 1
0.337571450299184 1
0.0519001852708914 1
0.355316932412178 1
0.0755082417625838 1
-0.274284843790609 1
-0.226506340347194 1
-0.125145977033783 1
-0.171336894475474 1
0.13433018754644 1
0.166330962008686 1
-0.105929827590361 1
-0.262793121626007 1
0.246838436407582 1
-0.210705390863875 1
-0.120699761064692 1
-0.189725084188441 1
-0.155557241750733 1
-0.0702388317477973 1
0.185541599494614 1
-0.438142866784151 1
-0.415962332814028 1
0.528964711546296 1
-0.276647819672006 1
-0.126226442607293 1
0.151643161950032 1
-0.0481521109109015 1
0.148942670196012 1
-0.183041021911793 1
0.251848434694976 1
-0.200408869333384 1
-1.23781352231474 0
0.0196078302310653 1
0.0262427782748546 1
-0.337019554613599 1
0.63163038184047 0
-0.025424703839263 1
0.118846620504486 1
-0.0727343967087664 1
0.233130926215064 1
-0.309835091247493 1
0.293811750292899 1
0.403671484935492 1
-0.327050561048921 1
-0.410268446342775 1
0.499885866116734 1
0.172343191219308 1
0.103393961393413 1
0.441112517319092 1
0.619569225823045 1
-0.397120849979726 1
0.386585802103104 1
0.0878364334348791 1
0.247392484431341 1
0.588240888718113 1
-0.288220652048433 1
-0.387273973163112 1
-0.36391987013706 1
-0.00671722271784331 1
0.0382332508249226 1
-0.363434941375932 1
0.0149913450560816 1
0.0351992475261187 1
-0.426629663451699 1
0.267090384226918 1
-0.362825372481972 1
0.231710217776674 1
0.173854223501446 1
-0.0468306960036308 1
0.144793031104458 1
0.0443257569723777 1
-0.435323519759251 1
0.114226966735925 1
0.268288759625696 1
-0.242595469633394 1
0.132712803429611 1
0.200072796675251 1
0.578456562056105 1
-0.10812464914397 1
-0.195239389306764 1
-0.108993797446435 1
0.127255854524431 1
0.303112603302426 1
0.100727909525275 1
0.162802420619815 1
0.359788045394576 1
-0.353443858213832 1
-0.11571327572781 1
0.547286736489803 0
0.25487692030237 1
-0.298245121251496 1
0.00128764143160055 1
-0.637505616353713 1
-0.752283991218896 0
0.00348950167795269 1
-0.00910276706142354 1
-0.240091861083628 1
0.281451788295755 1
-0.191660713520503 1
-0.046369122302423 1
0.0206068831603038 1
0.0112544362880263 1
-0.177043135090858 1
-0.210110068309129 1
-0.222463236860662 1
0.102235999524704 1
-0.30270428149215 1
0.289510447276697 1
0.0657394935760237 1
0.12555977426061 1
0.0732771417805387 1
-0.350628489848704 1
0.0738735579695716 1
-0.150664613531115 1
-0.272025241467791 1
0.357951214677102 1
-0.286906972718539 1
0.118497530968517 1
0.349670962851267 1
-0.311110516231969 1
0.134701697439996 1
0.329612776805295 1
-0.135704001323321 1
-0.0735767043490912 1
-0.252991287942169 1
-0.0396762164075799 1
0.402479977341723 1
-0.648166987659561 1
-0.105183999664479 1
0.127377861143137 1
0.307146865092403 1
-0.162684170359392 1
0.290387250248555 1
0.195045468034046 1
0.0945805990639018 1
0.246323498421109 1
0.282072302939744 1
0.218689618423509 1
0.648583038334533 1
-0.085347943756649 1
-0.0481700559868795 1
-0.626224387806154 0
-0.681745001541707 1
0.0669902551693189 1
0.34838691095223 1
0.273355904597134 1
-0.429353652337453 1
-0.157549309795919 1
-0.258464836507197 1
-0.368866342986002 1
-0.185082882524891 1
-0.234343136010826 1
-0.0153396574992033 1
-0.00761603695601061 1
-0.350514396717181 1
-0.365986842405142 1
-0.492923943106432 1
0.312062160864873 1
0.136944198569606 1
0.200801992316192 1
0.403142740076741 1
-0.114216242531562 1
0.206336063033071 1
-0.469332415519902 1
0.78005018559838 0
-0.874903472789837 0
0.241586472571873 1
0.419070347584736 1
-0.0980089912847266 1
-0.382827830199058 1
0.590312901986535 1
-0.146135116941519 1
-0.055284408973264 1
0.111624706005143 1
0.18872949418051 1
0.14967881462613 1
0.0354649104952175 1
-0.689747722288502 1
0.209660803670473 1
-0.465842323746292 1
-0.248213442101296 1
-0.246545946887824 1
0.31993380547744 1
0.199895199504989 1
-0.312759062738276 1
-0.301329368068577 1
-0.175642572651231 1
-0.184898627894806 1
0.71675842415137 1
-0.129660289582264 1
0.498821435955434 0
-0.222036566100453 1
-0.00322891497186004 1
0.376024938825928 1
0.264801508326372 1
-0.312318460508097 1
0.0289026721053871 1
-0.062369512765908 1
0.102452778069531 1
0.0370512643781221 1
0.0490472834659146 1
0.130747170080237 1
-0.12375377135701 1
0.223339859343079 1
-0.316638579363165 1
-0.748271025434251 1
0.0770032074683482 1
0.338123136831093 1
0.397230660235799 1
0.181659906348624 1
0.147893595355726 1
0.188002284297093 1
0.0577749489688133 1
0.21958879491472 1
-0.333773704892273 1
0.395884455733085 1
-0.248054158427987 1
-0.219627533004473 1
0.0511557505280927 1
0.270922092622989 1
0.518744935303809 1
-0.0652678998842904 1
0.603941496743717 0
0.0136693544062183 1
-0.485965709921383 1
-0.195544474419839 1
0.0251942100416387 1
-0.311188491584851 1
-0.308200271656846 1
0.0805488734742872 1
-0.42573535704012 1
0.355642621672918 1
0.0810722923825807 1
-0.544679355828229 1
0.299195665965868 1
-0.638531016775783 1
0.012330979214084 1
-0.730287847536239 0
0.392482837701994 1
-0.0420695391127298 1
-0.186220521616419 1
0.282594775909762 1
-0.00459175177493353 1
0.327959600661422 1
-0.0877006205339252 1
0.0300673758562902 1
0.0913518230825093 1
-0.459631772680933 1
0.426331654938 1
-0.467434830177371 1
-0.160984719473653 1
0.0830215274412905 1
-0.3575100348837 1
-0.167284474785337 1
0.414748575671623 1
0.309438128223949 1
-0.505738154915465 1
-0.376887466115361 1
0.409842605378717 1
-0.116807591298675 1
-0.915651375161822 0
-0.555653020106194 1
0.380871752216232 1
0.255552124363591 1
-0.0683181159010425 1
-0.394408786996846 1
-0.233207795432727 1
0.468667007018639 1
0.401254055307334 1
0.12099892233704 1
-0.326267484107233 1
-0.0455041524399048 1
0.388640077870219 1
0.0198304275933223 1
0.561847045314159 1
-0.0134970554667373 1
-0.0819345571862507 1
-0.123856550646584 1
0.0679192882215643 1
0.381044054846744 1
-0.565053018916423 0
-0.0314671645841585 1
-0.0679190301435832 1
0.419494846353374 1
-0.436879575129293 1
-0.244718376644406 1
-0.158647605816937 1
-0.323944850575307 1
-0.286588971446831 1
0.00543179840713909 1
-0.138406574836597 1
0.0625456608952445 1
-0.148076087286674 1
0.684355238909762 1
-0.188773227263136 1
-0.0676102462777814 1
-0.0599698878961133 1
-0.12629830204712 1
0.15384808186615 1
0.151111910441586 1
-0.258974530017186 1
0.0297799455682082 1
0.514984316141546 1
0.733401340615666 1
0.598382432217825 1
0.23965252101009 1
0.630880082531768 1
-0.320086952500045 1
0.0879891629003757 1
-0.720225004721804 1
-0.143465659809723 1
-0.199523608219632 1
-0.274007981581282 1
0.241226933690167 1
0.106637229747455 1
0.999849196551505 1
0.0454187788040658 1
-0.0368729512274387 1
0.029326319361434 1
0.39921162024436 1
-0.238339716303059 1
-0.512489503897552 1
0.0451545374717793 1
-0.346798530631472 1
0.115945399523989 1
-0.397464807838081 1
0.436146923482622 1
-0.00825804589995469 1
0.502305351204263 1
-0.514020084777253 1
0.171861913846448 1
0.251896559023382 1
0.302519873456528 1
-0.0972086121224726 1
0.00129464329327308 1
-0.0674842642704312 1
-0.105574217581379 1
-0.162779329801177 1
-0.0895855212628525 1
-0.156771506935167 1
-0.0358401726488003 1
0.11566243606887 1
-0.0217732919169348 1
-0.0621785107453499 1
-0.228394690748955 1
0.0464187013846219 1
-0.561728950815357 1
-0.11737427257959 1
-0.392443193635237 1
0.226618930011612 1
0.224635039825323 1
0.126705680252766 1
-0.302963791491694 1
-0.640613267274231 1
0.178891764061128 1
0.456119110238558 0
-0.221617817640807 1
0.0964095071832789 1
-0.24149467167759 1
-0.0320782569360601 1
-0.323737585858615 1
0.0967385237635394 1
0.110054975850795 1
0.209147202275335 1
0.365495354864585 1
-0.196938917143972 1
0.009031316930325 1
0.190491372753912 1
0.0361717437763342 1
0.0474072299817525 1
-0.1892513387974 1
-0.294413869341307 1
-0.37590110444055 1
-0.0920921700383312 1
-0.219426498248246 1
0.00582800041147624 1
-0.187572165061371 1
0.136614145858233 1
-0.301160249423754 1
-0.572405157557885 1
0.152938817581978 1
0.0256594273823657 1
0.401895465718014 1
-0.511673236918748 1
0.228173530408154 1
-0.0252996082715934 1
-0.388416243567248 1
0.192404407021364 1
0.0513114584399325 1
-0.558324217896677 1
0.0992994190511426 1
0.519366412813799 0
0.0867646783641878 1
-0.160918852693269 1
-0.595654167932827 1
-0.0743519585384844 1
-0.469438294622937 1
0.156810241908333 1
-0.201639413864818 1
0.0243603278475679 1
-0.36332206156382 1
0.0576993277327243 1
0.0192681247894361 1
0.270244019026886 1
-0.00325466745306611 1
0.306148759048887 1
-0.25725644599377 1
-0.18329716800934 1
0.736013258464223 0
-0.240671765451043 1
-0.0798010735258831 1
-0.0254038402223058 1
0.0655517632141947 1
0.438956092724834 1
0.183842287600113 1
-0.320669727735315 1
-0.361602101658644 1
0.537782683316021 1
-0.182157281130123 1
0.0757069116684005 1
0.327848550168876 1
-0.0901391377905255 1
0.209711342670314 1
0.203000135354525 1
0.276059484558292 1
0.0571383125852149 1
0.13839326054032 1
0.0278466143607925 1
-0.151850608245643 1
-0.227574977841835 1
0.158132417009105 1
0.213469421325083 1
-0.0103555711125256 1
0.0234989494007682 1
0.0199696699812042 1
-0.370265536350135 1
-0.513971982006953 1
0.0150635583225899 1
0.323026046735926 1
-0.324808279338665 1
0.122031886634683 1
-0.227446393091491 1
-0.0224406161931656 1
-0.0815793887193575 1
-0.17395024220575 1
0.39673000156674 1
0.229980372782568 1
0.0866600343189733 1
-0.00488124334283244 1
0.107528902022359 1
0.0669238216147115 1
-0.637102003036117 0
0.274541281637603 1
-0.0991054850543868 1
-0.295323123895763 1
0.0352911200932057 1
0.447319034873255 1
0.433393807240827 1
0.034100975756736 1
-0.624429292610945 1
-0.0194019687923834 1
0.0858831880685357 1
0.434841226240887 1
0.400263175729585 1
-0.0299494477964743 1
0.286953406708399 1
0.0851346317076532 1
-0.328014231292317 1
0.172614400101474 1
0.49968994668157 1
-0.173465524406727 1
0.351343266541197 1
-0.359481654579929 1
0.00397057882667092 1
0.365913177782967 1
0.239701785617031 1
-0.263312746736626 1
0.474095286063965 0
0.141561579608345 1
0.0333541019899892 1
0.0514121473855781 1
0.0537070157033778 1
-0.178860183972925 1
-0.328622932365447 1
-0.654172660004708 1
0.456825982318984 1
0.0434580264252587 1
-0.0619089915752343 1
0.0357090247539493 1
0.043816960215775 1
0.348797108439094 1
0.0934365533868716 1
0.0908847812511866 1
-0.47089508845747 1
0.137316616212371 1
-0.453591860445187 1
-0.164388808495833 1
0.552842614149223 1
0.552599750832423 1
-0.475816565879279 1
-0.17729834004608 1
-0.0662633115374573 1
0.215847101699641 1
-0.193415303577297 1
-0.181701202632604 1
-0.0931143011931296 1
0.0237741034615526 1
0.052794049833334 1
-0.349323283188652 1
-1.2035711672986 0
-0.340726852415919 1
0.0207945069979495 1
-0.0450959978040143 1
0.0585497935487178 1
0.0222733947680674 1
-0.782638635372797 1
0.145832689908265 1
0.430651830611194 1
0.0867223715089973 1
0.337027705687149 1
0.239034028570743 1
-0.334740342018079 1
0.0464958277104611 1
-0.187971865957364 1
0.177651758478183 1
0.238303258128056 1
0.201147406549271 1
0.00867632326988935 1
-0.333684945073471 1
-0.524358090214347 1
0.30290204924869 1
-0.0990946146277094 1
0.392333268577786 1
0.156147627916114 1
0.0294499280160532 1
0.465760530076622 1
-0.742579075546225 0
0.360771890210756 1
0.130445669528236 1
0.280857330161307 1
-0.00406037757511128 1
-0.273968905144798 1
0.375576135320281 1
0.235976465659081 1
0.383061766839701 1
-0.0308184245172439 1
0.226309491247303 1
-0.0804241334690977 1
0.308294907861703 1
-0.373341068757177 1
0.681905041376763 0
-0.41374876575011 1
0.143200419156623 1
-0.216325995623713 1
-0.0602314639062369 1
0.441848653040407 1
0.299649022421413 1
1.15686670074727 0
0.0251550578254987 1
-0.204334697260977 1
-1.01082594844656 0
-0.279636522510734 1
0.232050588030175 1
-0.295852943173624 1
-0.286348778393464 1
-0.424191964895085 1
-0.117613889497425 1
-0.44011598275459 1
0.107908777770147 1
-0.312479035917441 1
0.620645602212522 1
-0.146011155469804 1
0.230389431156151 1
-0.160620779708049 1
-0.122754096983582 1
-0.0372582780827515 1
0.0655251612316754 1
0.367300923410558 1
0.0689189271902721 1
-0.0420395970087729 1
0.00350712678075099 1
0.245135452836883 1
0.477510274220417 1
0.547341568591083 1
0.272188479581261 1
0.140696501060448 1
0.0379841508968197 1
-0.0368570166646636 1
0.0153470760111879 1
-0.339649926186548 1
0.195798835241346 1
-0.227348925496484 1
0.426398836690354 1
-0.177283103723803 1
0.462472342389371 1
0.0631496075366594 1
0.0454055418525437 1
0.406002059002026 1
-0.229155746920903 1
-0.0470144365715928 1
-0.136552191688222 1
0.339684500648614 1
0.210067443223197 1
0.0859605031884946 1
0.210693173773199 1
-0.166355604282948 1
0.355462550572062 1
0.26546263933214 1
-0.140374225873738 1
-0.210827666089599 1
-0.0406320935481374 1
0.196410825627406 1
-0.245354677990606 1
0.521500198393259 1
-0.199666174547727 1
-0.111740546386913 1
-0.174176673026939 1
-0.363757467711627 1
0.218908591675591 1
-0.0753939842922297 1
-0.247450796424153 1
0.0834040156577346 1
-0.0544751854120411 1
-0.311398237922549 1
-0.326229451679572 1
-0.151128006526441 1
0.283863745887133 1
0.0430027606205329 1
0.418483421868014 1
0.323216520408415 1
0.199833266159496 1
0.161196579680335 1
-0.0396330099146063 1
-0.183558176987913 1
-0.183365326357395 1
-0.14326688528042 1
-0.301280938666967 1
-0.0761251007240844 1
-0.239676436193766 1
0.0197151093067371 1
-0.302230931878784 1
0.0266585363574973 1
-0.293343877165146 1
-0.382718082065662 1
-0.210362232491722 1
0.0852111395923469 1
-0.00401650885781213 1
0.011395101273668 1
-0.1099019880819 1
-0.2370057471559 1
-0.520390352986202 1
0.226995053573351 1
-0.204736581139081 1
0.157800823558075 1
0.246845773078501 1
0.118668575955215 1
0.109337515602562 1
-0.169720179108879 1
0.455019437026441 1
-0.0605269860240653 1
-0.0365874788631859 1
0.0517032206487078 1
0.274974426600102 1
-0.614357424714347 1
-0.0243758510638324 1
-0.431308163942077 1
0.0189775967365254 1
0.559894543768239 1
-0.362799062587971 1
-0.365947467471489 1
-0.245176810771199 1
0.451565482571243 1
-0.104133760655775 1
0.231852388425735 1
-0.184960144868611 1
-0.162520887466755 1
-0.548001370943005 1
-0.283824742483123 1
0.235711453736115 1
0.111010207837117 1
0.203945318188712 1
-0.433648346242617 1
-0.216793189353646 1
0.147250100193264 1
-0.0706747318256441 1
-0.353039944280525 1
0.0188370426445549 1
0.108227015538614 1
-0.120458216961779 1
-0.52991385010322 0
-0.278218165983149 1
0.00251329002916229 1
-0.151681746414874 1
0.0532176051380548 1
0.00761626546913269 1
-0.400587514899484 1
0.666470696664048 1
-0.52096304733693 1
0.101850547690918 1
0.205398170392098 1
0.312736587258434 1
-0.731870000368747 1
-0.118058250364049 1
-0.363873366215271 1
-0.368846862458419 1
-0.120262557384124 1
-0.333453104127828 1
0.236995853650186 1
-0.132746166196739 1
0.703066326485768 1
0.167292304815928 1
-0.209387794085141 1
0.103115087621733 1
0.10898878289562 1
0.241394576497743 1
0.0818489711581204 1
-0.0622916990680741 1
0.0397088834405038 1
0.20857849864109 1
0.197728631979112 1
0.574104100580054 1
0.170001021206204 1
0.176141422618781 1
0.206558525293118 1
0.0735202507973085 1
-0.501606636982276 1
0.247084740821046 1
-0.130371997893006 1
-0.17900071331982 1
0.143252396073883 1
0.143706006862289 1
-0.485695247289109 1
-0.484930261963921 1
0.246040192570941 1
0.358405027177441 1
-0.242906790075933 1
-0.0839388373897692 1
0.387961949345732 1
0.383315018136783 1
0.362070810061046 1
-0.199323235400137 1
-0.292559272267662 1
0.210288326870243 1
-0.667577144476052 0
-0.327857235910197 1
-0.315552924351466 1
0.250426940026156 1
-0.267728651540062 1
-0.328535383578548 1
-0.404552854313201 1
0.168807196645152 1
-0.285744616824399 1
0.205376708892927 1
0.261376621351788 1
-0.433633047998015 1
-0.208582070074568 1
0.0165315158546366 1
-0.443864760840828 1
-0.00435267506933855 1
-0.558685346516156 1
-0.669828359132306 1
0.270856128719105 1
0.381300415241894 1
0.139241264340236 1
-0.100682410349372 1
-0.11278383094063 1
-0.632024339355398 1
-0.0452326722656035 1
-0.520839627106719 1
0.0850743699107076 1
0.193690243316763 1
-0.634489413550124 0
-0.384161215194782 1
0.198023507938862 1
0.637080491581699 1
-0.0270467558560589 1
-0.0300060499265806 1
0.469306249025109 1
0.389619117986805 1
0.22477156945362 1
-0.151386871327988 1
-0.480986180387275 1
-0.0918937659823224 1
-0.109040955161696 1
0.0502832884886615 1
-0.0723651642514385 1
0.38348772776643 1
-0.452858232265897 1
0.146863601956399 1
-0.287258071932392 1
0.225644391255785 1
0.0526486401143037 1
-0.340549254618102 1
-0.35391138989843 1
-0.42668717794528 1
-0.365540502704734 1
0.803214960980588 0
0.155550076402072 1
0.166881486820577 1
0.320378700512454 1
0.125606347948044 1
0.110871640270053 1
0.0324740670255423 1
-0.0744491745176322 1
0.536647070839945 1
-0.18047574015446 1
0.229097505436176 1
0.30406614396975 1
0.377824649813424 1
0.0646500344811616 1
-0.0612324637732331 1
0.376143269392243 1
0.0291097667321797 1
-0.518363671278654 1
-0.255881394916636 1
-0.138670537099987 1
0.13009767642175 1
0.0899946942429855 1
-0.414332505956853 1
-0.161965846063246 1
0.0315846006245102 1
-0.348704774626855 1
-0.0616583728567491 1
-0.098737783601076 1
-0.470430955005763 1
-0.212483378923542 1
-0.262384079279382 1
-0.300359861537013 1
0.313637333356814 1
0.340882921581135 1
0.454539217976734 1
0.417708831578463 1
-0.259144398631313 1
0.720327468358639 0
0.184307947084742 1
0.511977869664639 1
0.103947974016658 1
0.179676600797849 1
-0.129395123429032 1
-0.217721733532734 1
0.21510207349297 1
-0.10783462683631 1
0.237666136266122 1
-0.0759640702431944 1
0.0446336670209314 1
-0.176450004095059 1
-0.0365251402426071 1
0.188418261541189 1
-0.0968661244577732 1
-0.156295235046486 1
-0.0637892242901619 1
0.147653974036308 1
0.0164964486735423 1
-0.370565471957895 1
-0.153154234097525 1
0.264068957315736 1
-0.485753576593857 0
-0.727512815130933 1
-0.265178630162504 1
-0.202681656288867 1
-0.140257961857989 1
0.090029263049098 1
0.250270892493827 1
0.289684242349407 1
-0.253539147249027 1
0.23238423280291 1
0.351832654075597 1
-0.296999552267195 1
0.0647246186250385 1
-0.0456227970408786 1
0.0944288449404659 1
-0.118470886443208 1
0.00698879654351105 1
0.518494199091321 1
-0.724982788432565 0
0.476733545188377 1
-0.273092386084068 1
0.0483597834535899 1
-0.0720193770272254 1
-0.319921941103151 1
-0.0974742429950609 1
-0.343856010377654 1
0.189221524514567 1
0.0700561687410235 1
-0.292864417185965 1
-0.345180165325107 1
0.136005195296327 1
-0.173029368421667 1
-0.212098585741306 1
0.320063184356491 1
0.210498430103022 1
0.25639267174104 1
0.0577724192449758 1
0.244697914746787 1
-0.522879704098113 1
0.579815253243553 0
-0.127056144649126 1
-0.389296797334807 1
-0.546070019341853 1
-0.254600784863139 1
-0.00727199388259103 1
-0.153060538044364 1
0.180222343951255 1
0.725092326615313 1
0.0236661049076415 1
0.00597363760257955 1
0.0505668452224583 1
0.376910622567906 1
-0.225411823200325 1
-0.258173430473336 1
0.291852327545005 1
0.154911071137955 1
-0.455243196936362 1
-0.196659404893014 1
-0.110202302706959 1
0.338997970347662 1
-0.32165869505157 1
-0.00647716868477906 1
-0.133079426973415 1
0.0164294548132791 1
-0.502751968934576 1
0.45001528231561 1
0.623502616096861 0
0.241205900130862 1
0.287194378662617 1
0.277144806363989 1
-0.112457981096018 1
1.05269018547611 0
0.396980571223627 1
-0.265962139230836 1
0.405777661647615 1
-0.21929341614599 1
0.177371929006993 1
-0.0666679955711432 1
0.0260934861652174 1
0.0350684574083458 1
0.180979451757892 1
-0.708817922610965 1
-0.0468507218861119 1
-0.585769412941881 1
0.0374149241839778 1
0.322717815896372 1
0.0546359670191273 1
0.251420659203384 1
0.0841814302903659 1
-0.528686975866798 1
-0.100576562267702 1
0.101303341691155 1
0.343780564500039 1
-0.0153294039281175 1
-0.103950217088643 1
0.0475359871309572 1
0.267176847984455 1
0.225841349407918 1
-0.255654932080552 1
-0.329244309109048 1
-0.13883397465115 1
-0.586243179928331 1
0.100744837738205 1
0.193177361447314 1
-0.0778341858284968 1
-0.00895974432364966 1
0.120218277405524 1
-0.478755348351562 1
-0.541229624299272 1
0.173833638155946 1
-0.221547586781979 1
-0.0574272855567381 1
-0.198466836719223 1
0.00916106570752162 1
0.162595740736427 1
-0.104289495859941 1
0.0652675583580351 1
0.622176483228691 0
-0.367981960589305 1
0.0991407251552257 1
-0.33807881509255 1
0.0380807855469438 1
0.235847175831708 1
0.114143861468988 1
-0.329921806383861 1
-0.0415640674892515 1
0.160133466430605 1
0.235736784307323 1
0.192655638981137 1
0.232923887525413 1
-0.0583990350956999 1
0.264840376857572 1
-0.192925754873166 1
0.0140693926245406 1
0.227498019332355 1
-0.0917927733102708 1
-0.17713171461599 1
0.374420178968193 1
-0.238874016732809 1
-0.354498796822752 1
-0.0479473490921503 1
-0.0822534413129828 1
-0.0810342529836531 1
-0.152631048522962 1
0.252347275713261 1
-0.00747905974884071 1
-0.279354404690628 1
0.0916588692686189 1
-0.101389753824996 1
0.540717162379534 1
0.305368222299912 1
-0.383574840332521 1
0.485433226319899 1
-0.0213068647410331 1
-0.059514130429257 1
-0.204219499406929 1
-0.0396433080125942 1
0.22253577526189 1
-0.260742345866957 1
0.178594516885312 1
-0.00827297811392106 1
-0.16445011243478 1
-0.00598801649339134 1
0.0187321988746589 1
-0.15197014915965 1
0.182110842504713 1
-0.0899558106809062 1
-0.10320061960019 1
0.326905118827898 1
0.121514401811517 1
0.0421285869148531 1
0.181499130808369 1
-0.299906787174747 1
-0.0582585070529412 1
-0.0377956209505417 1
0.235268362475765 1
-0.602004468667228 0
0.280595466579181 1
-0.369059497628034 1
-0.0390692998466021 1
0.632194242789695 1
-0.177388631628196 1
0.439161985912346 1
0.516534478496011 1
-0.227766162291704 1
0.1037058936712 1
-0.438696386285522 1
0.310589220634194 1
0.331024359308714 1
0.369926087617525 1
0.289586152904842 1
-0.18769045874172 1
0.196240737508872 1
0.191637945347181 1
0.337728450627552 1
-0.0114892214898136 1
-0.580699572829987 0
-0.312514041039513 1
-0.134285736584834 1
0.19401588387683 1
-0.383067758309031 1
0.806031050302614 1
-0.413102558319669 1
-0.160974899750979 1
-0.69685942143552 1
0.174743859029923 1
-0.309888760615546 1
0.00186439101534017 1
-0.0529238596088557 1
-0.108688610735738 1
-0.482551364441956 1
0.0623994255021325 1
-0.0843486957906825 1
0.354978586819129 1
0.188754008516788 1
-0.0618209629311266 1
0.126807222714823 1
0.105224153152479 1
0.494937342286278 1
-0.130364323107471 1
-0.124967991371527 1
-0.0504173675392585 1
0.106914134311844 1
0.356886921358909 1
-0.0130838751310595 1
-0.028090065483794 1
0.434069244690547 1
0.242750116005418 1
-0.102319134204138 1
-0.219184231041579 1
0.116795308754579 1
0.243501999528532 1
-0.342525544568819 1
0.107073544038107 1
-1.03845820336657 0
-0.207116619596081 1
-0.0274353736608998 1
0.226982281464901 1
0.180490425042409 1
-0.298720660200404 1
-0.0522230490572597 1
-0.176283968897038 1
0.0549101272874618 1
0.92952763770379 0
1.02163140559561 0
0.495342926445878 1
0.460421463293179 1
-0.0424065908737248 1
-0.385131258937628 1
-0.2399195604297 1
0.216727268992313 1
-0.516223076754191 1
-0.325771830430503 1
0.138615804178897 1
-0.206497575196122 1
-0.320111244174444 1
-0.281668091164432 1
0.0684971546634297 1
0.443072027588128 1
0.273189892089461 1
-0.198782414790474 1
-0.119309402021204 1
-0.543989474928482 1
0.597923281819451 0
0.0156474332374383 1
0.00862748024962838 1
-0.642817402058996 1
0.170987061440152 1
0.0106600730757948 1
-0.326417416477224 1
-0.410988755422465 1
0.443158280123568 1
0.27831857263776 1
0.136798655536596 1
-0.320693069696621 1
0.106426856905816 1
0.434902650711941 1
0.449911340502215 1
-0.0119349548825697 1
-0.489748188241369 1
-0.340725787435863 1
-0.123971523126816 1
-0.174440789994559 1
-0.296976786900079 1
-0.144977381071321 1
-0.238732774402324 1
0.0928072357144284 1
-0.0132125623639197 1
-0.0154259282623645 1
0.405439494573785 1
0.442202197911789 1
-0.333078290769104 1
-0.171576597150731 1
-0.206241199235061 1
-0.357816663960286 1
0.493985882065397 1
-0.384921927333739 1
0.0620411899921557 1
0.109093930109241 1
-0.255913917115536 1
0.0831331501575867 1
-0.490549701509094 1
-0.358987605883999 1
-0.537471418789708 1
0.44962275089624 1
-0.426634484654608 1
-0.500155367880947 1
-0.366669667497569 1
0.185428699000693 1
0.281788872808563 1
0.519696152988658 1
0.399882690505561 1
0.0687177071544209 1
-0.193860698597985 1
0.277489511307529 1
-0.429576786342164 1
-0.213346610972045 1
-0.497950650396631 1
0.0221401604473042 1
0.0219213841646324 1
-0.00926505406439535 1
-0.109142459196747 1
-0.202078769329159 1
-0.279131715522176 1
0.575500782123703 1
0.0987334166660906 1
0.0648480960233763 1
-0.50449239437547 1
0.152071401779942 1
-0.0742149860496982 1
0.459105498481068 1
0.243336170533438 1
-0.0205199795501714 1
0.727499757343354 1
0.65607122520245 1
-0.00968585204682441 1
0.406362916104327 1
-0.149610866419696 1
0.0746112984184354 1
-0.292899057981375 1
-0.483206297065749 1
-0.0429864319805659 1
0.909135723931076 0
-0.758218754152731 0
-0.126929648734673 1
-0.642423084174989 1
-0.547380612565209 0
0.278221421292458 1
-0.525798148505576 0
0.173550935970645 1
0.0170303222124944 1
0.454194967598069 1
0.0325759590359412 1
0.133522810829897 1
-0.00808815110209184 1
-0.0576659053239017 1
-0.399077165757531 1
0.101640326787878 1
0.0118617624093816 1
0.0530431470042482 1
0.604997820280165 1
0.023656199255262 1
0.512649508605206 1
0.802130423719341 0
0.131001690282079 1
0.296744885466146 1
0.578020040888567 0
0.256917176348375 1
-0.182170111729203 1
0.0743680324396572 1
-0.192516545673805 1
0.350325064760679 1
-0.204932175772947 1
-0.246764104230808 1
0.210747736168127 1
-0.20272413619494 1
0.129359486502933 1
-0.0616918446040491 1
-0.0552493717065657 1
-0.063754518156645 1
-0.00997580363928763 1
-0.106659112438865 1
0.508834142463808 1
-0.0637700621494231 1
-0.259337487931998 1
-0.0520414849813567 1
0.206780717619 1
-0.165477446557688 1
-0.430491657474995 1
-0.289278792381118 1
0.030812702755391 1
-0.0507726573264945 1
-0.182784629723725 1
0.0635494821921033 1
0.021036551526361 1
0.0209438947782246 1
0.129875794381589 1
-0.132509916447559 1
0.391927070567827 1
-0.0948413613917373 1
-0.176546595297265 1
0.550146044591491 1
0.0750526017497477 1
0.183010830845115 1
0.145017372652625 1
0.0470053432521945 1
-0.0355419882324465 1
0.10977073885015 1
0.0616240854540797 1
-0.286041087752786 1
0.666908334826338 1
-0.269947549276969 1
-0.0132322015071421 1
0.312649245655116 1
0.210292765960904 1
-0.00669315423422551 1
0.0452464684610508 1
-0.449521272134413 1
-0.210285901989171 1
0.121297925978117 1
0.416856045042032 1
-0.316882273595781 1
-0.696768374652776 0
-0.452677915626151 1
-0.0948022828370467 1
-0.810915351281318 1
-0.194585566266103 1
0.153937420959053 1
-0.457647592153512 1
0.13028443703935 1
0.00627041569943188 1
0.110092346826244 1
-0.689377457446546 1
-0.244380251314052 1
0.0088035111835595 1
-0.472602046191959 1
0.313995853367571 1
-0.0333427181433473 1
-0.330198113734413 1
-0.418661943761109 1
-0.600977962766049 1
0.0741333947075342 1
-0.731901549259649 1
0.0372855630517933 1
-0.345291309414686 1
0.0620048647057973 1
-0.192961467679012 1
-0.521415486698863 1
-0.0133748385056237 1
0.232229135748423 1
0.112670500325829 1
0.0179196024581204 1
-0.383849498547541 1
0.578127708413413 1
-0.0363027598469341 1
-0.0772390314277817 1
0.0871347661022026 1
0.00102843131430037 1
0.16663655225323 1
0.326912273293084 1
-0.0151432699056225 1
-0.0838410051967012 1
-0.0656343858661109 1
-0.374749337076322 1
0.522689175424467 1
0.321849111458198 1
1.15531717053819 0
-0.391640556948436 1
-0.122272496536279 1
0.340789158383323 1
-0.317883009671389 1
0.262200934578707 1
0.234720005490453 1
0.468869047717022 1
-0.0318554513652305 1
0.16688916866756 1
-0.120882573083566 1
0.179721027049402 1
0.283282827105866 1
0.222347647065171 1
0.0494817269304502 1
0.246146490804851 1
-0.684597373289939 0
0.0372549222509529 1
0.188855530371547 1
-0.141364761909471 1
-0.169825048824617 1
0.28357785367103 1
0.214135290958229 1
-0.108784664531304 1
0.446438314784322 1
-0.148606171908593 1
-0.221639036490339 1
0.0945380935526872 1
-0.647729198633253 0
-0.0297900345286262 1
-0.120271511891928 1
0.10445100957948 1
0.405664835390025 1
0.0109901974350938 1
0.0413759837836736 1
0.0940430567469405 1
-0.01220704806857 1
-0.195480546891223 1
0.226830344210424 1
0.30083326947351 1
0.0762262382032291 1
-0.451004224636437 1
-0.178111578817264 1
-0.457698000723466 1
0.235714986820155 1
-0.197094431966401 1
-0.00744367651708598 1
0.154660640956037 1
-0.235977036873134 1
0.106725066069652 1
-0.0890693912146 1
-0.0383102535133852 1
0.191762410390178 1
0.435132252447428 1
0.582359624730255 1
0.519493467700786 1
-0.081815007495209 1
0.142853529575737 1
0.0358751690987925 1
0.0531298061314401 1
-0.223148515580595 1
-1.08339991978905 0
-0.0211620681194184 1
-0.0608333420751226 1
-0.239368979506648 1
0.130985773634437 1
-0.202941552947663 1
0.307179779144755 1
0.141340210953704 1
0.211715859952624 1
0.352365018748011 1
0.107639474839578 1
-0.125311590527552 1
0.0359537405175165 1
0.327632948345549 1
0.033707534240671 1
-0.0166405680656736 1
-0.190828942271697 1
-0.329583116117586 1
-0.44727855985134 1
-0.571524736309032 1
-0.358570595748998 1
0.168710831942216 1
0.565178421514101 1
0.184929226946019 1
0.300595626921367 1
-0.115007496729268 1
-0.399850846646512 1
0.0343169034869175 1
-1.20832846247138 0
0.873310497323402 1
0.509928511036419 1
-0.200640172330126 1
0.105429914143361 1
0.121341865731408 1
0.175469981214561 1
0.217562091869472 1
-0.148516280245277 1
0.0707222176153202 1
0.678766059952548 1
0.215680193260848 1
-0.286463530649408 1
-0.164604195886659 1
-0.0415929026127177 1
0.112573137326684 1
-0.128313554069117 1
-0.0212013809878785 1
0.294664897485121 1
0.571106632831347 0
0.0136503625028628 1
-0.0547787254104591 1
0.233051243332847 1
-0.329217232882707 1
-0.0181435878283475 1
-0.0131247876235174 1
-0.934872741883552 0
0.682302121712062 0
0.70828939053531 1
0.00568221483002374 1
-0.0474175778677769 1
-0.0685652933011685 1
0.554111884099446 1
0.0292996013719651 1
0.169026692395018 1
-0.00456224218126117 1
-0.0662275703953749 1
0.211736781051157 1
0.153117925309269 1
0.709850876322576 1
0.517065094089294 1
-0.36535914264914 1
-0.242234887971846 1
-0.00993167482656504 1
-0.0375191520202258 1
-0.185551715186817 1
0.33948217955213 1
0.216246588555231 1
-0.139956094249332 1
-0.437381696153157 1
0.104016552606502 1
-0.0617757000447286 1
-0.0327559137927872 1
0.578523543864956 1
0.236361948033017 1
0.0126560288008757 1
-0.247476591521352 1
0.235653970978175 1
0.161704617593238 1
0.713588630109281 0
0.073821396263564 1
0.30785996769833 1
-0.413394257075921 1
0.0420005812852742 1
-0.351050423385146 1
0.00506403363071406 1
0.606725484594277 1
0.26264566452952 1
0.0769534431430124 1
-0.144215505361327 1
-0.112346671117823 1
0.0530187999413165 1
-0.0799095488818284 1
0.526999383922424 0
0.089974765882624 1
-0.0666512320861003 1
-0.032623874946536 1
-0.1541764292857 1
-0.621343176643055 1
-0.250876810536979 1
-0.270884975440525 1
0.123972175142146 1
-0.0314970694384128 1
0.234992056577385 1
-0.147795817771465 1
-0.237243626325478 1
0.357064811935483 1
0.0868135369625386 1
0.0991592984458723 1
-0.0997964757489336 1
-0.292960676522593 1
-0.409624807102176 1
0.616564280670005 1
0.496947541529031 0
-0.0531193973946319 1
0.405142834245426 1
-0.324114052536453 1
0.20115941635551 1
-0.0476664835642126 1
-0.309325858489839 1
0.170370752253387 1
0.0135606349860101 1
-0.112765538582346 1
0.613814872587352 1
-0.172074263682095 1
0.0242407252460647 1
0.0558293071618819 1
-0.0357151903635602 1
0.182587220893849 1
0.0112517869008752 1
0.575826540469461 1
-0.176020614255878 1
0.0270079033666333 1
-0.88043944586168 0
0.359328666589769 1
0.0475502674290104 1
0.0731104032028786 1
-0.0476447863687381 1
-0.373085561937807 1
0.327883892868785 1
0.208381429460285 1
0.0387833389804053 1
0.304819517646491 1
0.100050936454292 1
0.355963186947374 1
-0.0800096614551318 1
0.253775113751827 1
0.156065094186227 1
0.104142977786133 1
0.0224264258937482 1
0.158297291091244 1
-0.0788943118705378 1
0.291389799732391 1
0.443078272332636 1
0.0262254367432959 1
0.0985275710394167 1
0.0188613624816887 1
-0.0728049655358819 1
0.629824923707351 1
0.173526847963485 1
0.104977101369634 1
0.133023766950191 1
0.382891200180645 1
0.172387398485123 1
-0.142213580403793 1
-0.237166236421034 1
-0.141767015611729 1
-0.341830858122407 1
0.0216190901837695 1
-0.257837641292977 1
-0.349611282867387 1
0.0981904336605255 1
0.186613545152936 1
0.436036106468968 1
0.992632562260969 0
0.421976463128084 1
-0.189441561280851 1
0.150711663582482 1
0.275151767145872 1
-0.264257545662911 1
0.148563906430562 1
0.120658057825461 1
0.212722891958875 1
0.135682422376223 1
0.309718497984992 1
0.569720005280145 0
0.343671089544641 1
0.0469442544177609 1
0.452492498241802 1
0.207335219844847 1
0.533781273702714 1
0.696372739385674 0
-0.156119362652436 1
-0.51592086302403 1
-0.00829440598320524 1
0.0339828381940381 1
-0.40312711657105 1
-0.114824926069201 1
0.447768998129741 1
-0.0853999003901923 1
0.1092706547947 1
0.332853388971363 1
-0.418441574768368 1
0.51863449336004 1
-0.199661341103099 1
0.402112241674745 1
0.0819084459269418 1
-0.460746179513058 1
-0.415267158659966 1
-0.614826783058861 0
-0.114721417199855 1
0.419055381496036 1
0.0817593614125512 1
-0.42249911980435 1
0.439076169041123 1
-0.252529902004004 1
0.365339120644853 1
0.225612881979259 1
0.611956020575046 0
-0.356640612342421 1
-0.0820425969126693 1
0.0251717422632836 1
0.665082364522459 1
-0.216432852486829 1
0.308063525660206 1
0.188912517096832 1
0.16089619074267 1
0.420757641418192 1
-0.378976384375536 1
0.0920736013146441 1
-0.184901085887015 1
0.374792949347289 1
-0.248469515173275 1
0.150678116132152 1
0.361201297950197 1
-0.362487121896522 1
0.00167938056616127 1
0.506381078435312 1
-0.0990566071686651 1
0.553416618130373 1
0.191143714392014 1
0.0424857589302498 1
0.104486029300662 1
-0.181015386584007 1
-0.10537244776795 1
-0.0765821016131337 1
-0.344424937457727 1
0.159009037927437 1
-0.69283352940003 1
0.0605069504880817 1
-0.0679689365373407 1
0.488545647842051 1
0.10360105072852 1
0.496407985668133 1
-0.0162840638170216 1
-0.235202158783797 1
-0.403672058964172 1
-0.401765690400923 1
-0.14387696560755 1
0.351491522285394 1
-0.176453937684015 1
0.310315888549279 1
-0.177565693061389 1
0.439381711758598 1
-0.119339277254876 1
0.554177751830429 0
-0.587172688942484 1
-0.46363281830636 1
-0.095282200166188 1
0.469181471473893 1
-0.223763554920723 1
0.372891658821795 1
0.111268100973617 1
-0.250206145543531 1
0.235340883008041 1
0.427316158158926 1
-0.0356496791823169 1
0.26565607469959 1
-0.412014543218909 1
-0.0661163880010726 1
0.0283793578498828 1
-0.133999757740858 1
0.152869688228686 1
0.0120332720115911 1
-0.375623289955182 1
-0.394984531142941 1
-0.440942625007628 1
-0.0587813461319845 1
-0.0798618064848455 1
-0.0775207502456972 1
-0.252856428824847 1
-0.207174220292674 1
-0.0242699319251048 1
-0.118691245467067 1
0.165939482866196 1
0.648095067315002 1
-0.688216581654338 1
0.347523107385804 1
-0.279586307054801 1
0.169883982943771 1
0.340704436036975 1
0.0659052413955401 1
-0.073655378466799 1
-0.256835895981697 1
-0.158231100235252 1
0.0430292000203657 1
0.0829442155231257 1
-0.0548594073185172 1
0.124407103251644 1
-0.0725360907311156 1
-0.379942203335796 1
-0.158412380094507 1
0.104656790665881 1
0.0665167384630265 1
0.16010576483271 1
-0.00345512899575522 1
0.619777110294003 0
0.35796485030504 1
-0.31504734275389 1
0.135771127254498 1
-0.407847604726698 1
-0.703242930003102 1
0.0847916226335147 1
0.127935433922289 1
-0.236841334011917 1
-0.315593814532176 1
-0.16600283271557 1
0.192309827225775 1
-0.279501699997071 1
0.0321469347961704 1
0.125581882758801 1
-0.00972647003886424 1
-0.084928875182493 1
-0.0970925038569073 1
-0.0326429421317802 1
-0.365734307264055 1
0.153663155389739 1
0.0617513730136514 1
0.038995108070992 1
0.312202603014664 1
-0.621854547229979 0
0.66517573552624 1
0.120158743644129 1
-0.0685561811569252 1
-0.552950625557201 1
0.178917461908897 1
-0.0400849982994424 1
0.0740009025870612 1
-0.171215799564781 1
0.149918323841338 1
-0.183799154646529 1
-0.252479713190327 1
-0.238472671558204 1
-0.102798725458502 1
0.266128498092609 1
-0.109697229703704 1
0.190276581250114 1
-0.160404241154362 1
-0.0640489912577337 1
-0.261469288552993 1
0.908848359180164 1
0.498524706564489 1
0.188308192800069 1
0.411703640742377 1
-0.350185887619626 1
0.26536465936204 1
0.178725381839938 1
-0.321523710764162 1
0.40291781867345 1
0.212096181656099 1
0.306598229940314 1
-0.170101024434657 1
0.23151513221883 1
0.0605886858123904 1
0.025965990945309 1
-0.0804531325036607 1
-0.172918891584784 1
0.0205861238314844 1
0.260700261161458 1
0.888082244728945 0
0.205654730587739 1
0.172435889330713 1
0.30239818752505 1
0.677383298412599 0
0.392091386689433 1
0.0479483018133672 1
-0.0924106812206996 1
0.0393831433870823 1
0.10286499038622 1
-0.125884107788657 1
-0.103638980349005 1
0.0159669607208099 1
-0.174835141433911 1
-0.26445225509346 1
0.21760392171316 1
0.0429004552243532 1
0.447061925158457 1
-0.0390745584161397 1
-0.0462120331041493 1
-0.405968238057741 1
0.306999463242458 1
0.0902126041583728 1
-0.0132344208200064 1
-0.00473224538195365 1
-0.183975573416246 1
-0.239639231375636 1
-0.124914081966184 1
-0.478743688831065 1
-0.283008857054634 1
-0.0381060170391946 1
-0.130759528459737 1
-0.206968179199649 1
-0.263632537629629 1
0.187301199972334 1
-0.368224308790796 1
-0.125660579768973 1
-0.0737740095332367 1
-0.137234051114993 1
-0.132988117374234 1
-0.0428664001540768 1
0.0805321503001842 1
-0.0768915780596317 1
-0.460309324415617 1
-0.252256856751881 1
0.273085585485603 1
-0.299003697629086 1
0.322808235883453 1
-0.0312119155492055 1
0.0832347921447036 1
-0.0757415475499083 1
0.247523267313064 1
-0.377406681713594 1
-0.275194416446845 1
0.221507635766687 1
0.454540589150893 1
0.100241346360968 1
-0.239916997158438 1
-0.58961283760306 1
-0.463656479168349 1
0.188096724260682 1
0.551114744678103 0
-0.158451863698461 1
0.293128467112153 1
-0.552748982043934 0
0.60513566878466 1
-0.362909815034678 1
-0.205596432881774 1
-0.200456381782614 1
-0.0345291469793244 1
0.466147882409584 1
-0.465861866975518 1
0.445308828307079 1
-1.29574125980759 0
-0.123090982015426 1
0.377743175192223 1
0.582272119017553 0
0.286528248246724 1
-0.184800038712535 1
0.159888564227473 1
-0.302205695821022 1
-0.172762342674309 1
-0.205234316213434 1
-0.0297082360916837 1
0.0540484905761151 1
0.556764156708101 0
-0.119527439122447 1
0.238897126376457 1
-0.214274258127112 1
0.342218259408307 1
0.132631012897327 1
0.337489805000866 1
0.0992211735675641 1
0.241297511941862 1
0.126795596710022 1
0.223712120693457 1
-0.0748310147391095 1
-0.405442349180832 1
-0.38902164918311 1
0.323641004795202 1
-0.119756131839692 1
0.0560263140304485 1
0.56709694611289 1
-0.1500257344874 1
-0.170229882170282 1
-0.262357494486814 1
0.146229868892471 1
-0.192988517394673 1
0.0379760848083317 1
0.71906937709225 0
-0.246288285890271 1
0.17361734348594 1
0.382389484392288 1
0.0763564309646223 1
0.789417709206371 1
-0.0270665793323569 1
0.145520208746785 1
0.160890114273666 1
0.427538478053207 1
0.0769834697088416 1
0.0194340703500285 1
0.0652441711821815 1
-0.208706450770624 1
0.0635682034871355 1
-0.171348750148909 1
0.0338580029190222 1
-0.189727222589215 1
0.154568359402445 1
-0.120689809007894 1
-0.403454306717142 1
-0.295719819476434 1
0.310963490244631 1
-0.0102408629033486 1
0.296201632903037 1
-0.226820521935187 1
-0.0717436534378885 1
0.160015366324083 1
0.0589282980372501 1
-0.0277923321181169 1
0.156615530007578 1
0.250861136534336 1
0.414081492539282 1
0.287150955686038 1
0.106251583001589 1
0.176452193124515 1
0.238850095196435 1
0.31779434608962 1
0.120547541389525 1
0.499356205821183 1
-0.224976225648088 1
0.207011967047828 1
0.637840894549032 1
-0.343227289941675 1
0.0624504547217884 1
-0.141680051540522 1
-0.380052444894608 1
-0.232824361093101 1
-0.772297260082973 0
-0.51155714298011 1
-0.0626771967233613 1
-0.0419858824891993 1
0.242854109498051 1
0.0931561842387438 1
-0.349568592827823 1
0.0681450675920915 1
0.347768591793081 1
0.125283102930653 1
-0.73000676761088 0
0.169215880919767 1
-0.315913801359595 1
0.0959920558227845 1
-0.131547477216064 1
0.56050133413487 1
-0.0920554589791958 1
-0.132683537439659 1
-0.234891509589211 1
0.215801351709171 1
0.376446648220355 1
0.129999654616902 1
0.0260379931312779 1
0.15536157406475 1
-0.133959738945819 1
0.0199774344974544 1
0.953864314592075 1
-0.132843372368733 1
0.44734105543979 1
-0.214704649559129 1
-0.564465729554303 1
-0.232785952000181 1
-0.200890114858337 1
-0.317604987335349 1
0.211993448475536 1
-0.107681807320537 1
0.389684843605922 1
-0.0624138962941124 1
-0.209160921134318 1
0.114495179182918 1
0.748055511227316 1
-0.117896472014062 1
-0.0153674892575514 1
0.056858843269055 1
0.0238393047524257 1
-0.235626621812973 1
-0.0994081507129765 1
-0.236236080737256 1
-0.370768544876248 1
0.0671246356841174 1
0.280029233430996 1
-0.259167418619877 1
0.35345545383139 1
0.14302685671169 1
0.140723497839794 1
-0.237043931948017 1
-0.0220457614440508 1
-0.247349777519601 1
-0.329159891489736 1
0.670464156018843 1
-0.609649866231067 1
0.401548875735946 1
0.195281776774259 1
-0.0067434086992406 1
-0.479489647450001 1
-0.0885066988459358 1
-0.451386453883087 1
-0.00163523736018922 1
0.157670300885173 1
-0.490574787185522 1
-0.258091133637417 1
0.128485525647895 1
0.0825740771622202 1
-0.450565729240981 1
-0.0519429209636635 1
0.175559366738313 1
-0.492532535294723 1
-0.0949225774386666 1
-0.618019177405986 0
0.103654935244475 1
-0.0848175266608652 1
0.462764289711568 1
-0.135533130447846 1
0.707320894903919 0
-0.228418917100361 1
-0.553352987046581 1
0.255693951735078 1
-0.27615556595442 1
-0.0518082178713534 1
0.248920055301201 1
0.0175038469084208 1
0.124596868753465 1
-0.293479263225594 1
-0.203444766545389 1
-0.434684129210041 1
0.308974177450121 1
-0.524033294927636 1
0.042066642212377 1
0.261507485707319 1
-0.0925492148495951 1
0.30188431582077 1
0.232098466933712 1
0.172734675878758 1
-0.13543922401513 1
0.364667144265969 1
0.202520413170851 1
0.0677371766069293 1
-0.438809588205423 1
-0.285527441512678 1
0.424550968351739 1
0.858812817707469 1
0.0441274043564948 1
-0.157622700509685 1
-0.554641040104741 1
-0.187357306729251 1
-0.178731358125434 1
-0.460011813308281 1
0.0996359043678539 1
-0.312792222182473 1
-0.24804237683028 1
0.378136624905768 1
-0.297105714512359 1
0.106587597951841 1
0.548067232409868 1
-0.233167054736001 1
0.268284547357024 1
0.0209752031183599 1
0.0832674507439027 1
0.0454345698885202 1
-0.291134252733134 1
0.229149472885724 1
-0.459019000920344 0
-0.0629049034773505 1
0.210688057493545 1
0.0791423403506995 1
-0.842856752145023 0
0.0306967171252726 1
0.373205289666023 1
0.32326671732544 1
-0.115945284506752 1
0.216930676254648 1
-0.212066505353438 1
0.267291812221469 1
0.37817590430652 1
-0.0307664786873048 1
0.170088905256722 1
0.383206344447482 1
-0.466764550716734 1
-0.322895082442322 1
-0.0229060806827549 1
-0.126732326306169 1
-0.254148711152652 1
-0.455229427018722 1
0.209071215125619 1
0.0531741151852244 1
-0.0256445129062902 1
0.385110628097798 1
0.288348510008756 1
0.0195232993296437 1
-0.226595242982046 1
-0.251262206731322 1
-0.0325116219844366 1
0.316224439899796 1
0.0287541734272052 1
0.00517287131941245 1
-0.145587621293117 1
0.0820950413418914 1
0.23875554688825 1
-0.375306283003642 1
0.196853860349019 1
0.0105947257585187 1
-0.0851843064759895 1
0.0787720628644424 1
0.641362135083645 0
-0.116518322625734 1
-0.528248267000355 1
-0.485820646993819 1
0.172528418270043 1
-0.269307508424916 1
0.0667818371363387 1
0.0903639867451515 1
0.226752725128597 1
-0.182461258507305 1
-0.395766420287534 1
0.176438023749558 1
-0.531356539185983 1
0.245447137953484 1
-0.107925301555382 1
0.0695215627050748 1
-0.291623203371778 1
-0.146927334035434 1
0.162298083469828 1
-0.417344263570566 1
0.570096738935624 1
0.192834512223903 1
-0.38021705933075 1
-0.288417677759803 1
-0.181631421249218 1
0.197480521950993 1
0.101222717532686 1
0.360070846268631 1
0.0704830427864977 1
-0.0723168841937306 1
-0.477668632939009 1
0.0996642747657727 1
-0.104160706514672 1
-0.0248386760559339 1
-0.227967701918704 1
-0.221864705737629 1
0.121671839964172 1
0.0585427282579291 1
-0.107177313960845 1
0.0579392127768384 1
0.174714654087992 1
-0.264185753683248 1
0.000375913759038227 1
-0.0183287673523576 1
0.227665356361758 1
0.488458497074178 0
-0.357491331632745 1
-0.0625334560217022 1
0.100195015028461 1
0.120364864708443 1
-0.14310919877802 1
-0.787985638224677 0
-0.565097584925045 1
-0.159618976385914 1
0.0747078678005848 1
0.111290595229629 1
0.100843411380488 1
-0.369722511935782 1
-0.100120886036146 1
-0.299876040418863 1
0.536216996501297 0
0.0371094939978189 1
0.695104717608194 1
-0.561899320013017 1
0.288526379517258 1
-0.774237193352411 0
-0.0961423665457341 1
0.61367697377934 1
-0.0732657962167856 1
-0.0130923936520952 1
0.235596327601717 1
-0.0623871822752198 1
0.108132179874167 1
1.01983775025751 0
-0.192199034179875 1
0.6199233542346 1
-0.164408566606643 1
0.300595847001512 1
0.182194983762127 1
-0.0767757150902396 1
1.1090663947186 0
0.019627485944792 1
0.0450584406661583 1
0.161570805090245 1
-0.174685074420885 1
0.0576493608527979 1
-0.443350429736886 1
-0.0546208761291465 1
0.0397826614319902 1
-0.148342070822426 1
-0.576387738062487 1
0.0230486212948883 1
0.438630228032999 1
-0.136648277813373 1
-0.711206930231341 0
-0.153072885737238 1
-0.205881641059001 1
-0.191952229189094 1
-0.451043565161957 1
0.183624763251464 1
-0.429007788128193 1
-0.297297599364901 1
0.219780559166635 1
-0.0092951010303997 1
0.179646494430548 1
-0.0779404274255535 1
0.347286803346244 1
-0.0988741700675386 1
0.201833741396201 1
0.106658425398171 1
-0.224250800218198 1
0.099464439495588 1
-0.0365484193956911 1
0.17299607447693 1
0.186426900334325 1
0.38963315227697 1
0.0531508189786132 1
-0.397342024430906 1
0.0103626151046409 1
-0.119681243556303 1
-0.528508271370259 0
-0.298059654014513 1
-0.175946356751223 1
-0.156878976672789 1
0.0850215688150158 1
0.34703569027687 1
0.35837374999877 1
0.330493014345481 1
0.481829801790858 1
-0.206813451098499 1
0.0133528816976124 1
0.2172977967554 1
-0.108858815592593 1
-0.0831509828016145 1
0.183258635784562 1
-0.045331974287135 1
-0.11403239207674 1
-0.00868425858807428 1
-0.0692562208965367 1
0.371001541202621 1
0.0347240722399386 1
0.222003444698222 1
-0.296105597104604 1
-0.34713952277054 1
-0.126565583270788 1
-0.39425281470389 1
-0.566690538196745 1
-0.152421107725179 1
0.360090554663638 1
-0.0835238389420732 1
0.0208466768884003 1
0.0787332079156071 1
0.222494046839031 1
-0.501302484715189 1
-0.448049293726519 1
0.0871564255719491 1
-0.211583465977376 1
0.189400643839249 1
0.123201186652413 1
-0.0440867476064677 1
-0.121554993730429 1
0.145448481347868 1
-0.262151584598145 1
-0.0609434698135303 1
0.196187076146632 1
-0.272987347030333 1
-0.426331620346951 1
-0.377951901948885 1
0.0989605828666951 1
0.0629091142791676 1
-0.371851210464248 1
-0.220435181970442 1
0.227583716677084 1
0.0580399356104549 1
0.470776430587276 0
-0.00915664660065076 1
0.02659234530818 1
-0.0476495400657192 1
-0.0688800508646722 1
0.171155477557837 1
0.383193840926056 1
0.242651417632484 1
0.302645801460636 1
-0.163225452315998 1
-0.265351572648201 1
-0.363779531012799 1
0.327309542653932 1
0.489686190622584 1
0.310791785719473 1
-0.57027497465105 1
0.165597123317952 1
0.0333984216012042 1
0.146752853327648 1
-0.376338522562524 1
-0.0483093338719264 1
-0.0610791342362334 1
-0.188575128166211 1
-0.250423302511932 1
0.0987520490775728 1
-0.23467644894865 1
-0.428114197560197 1
0.276050642984677 1
-0.166943608121427 1
-0.0137586328026066 1
-0.0406380804980028 1
-0.207241219098284 1
0.0100537806705271 1
0.77012441594532 0
-0.212956702363417 1
0.262603119000117 1
-0.143190287687026 1
-0.25540258299595 1
0.415858705789897 1
-0.444894325824318 1
-0.251315797817819 1
0.255637337745051 1
-0.236719177428574 1
-0.0985890249110473 1
0.251323788366876 1
-0.507115621563937 1
-0.166622988406418 1
0.212460959411332 1
0.399628767482275 1
0.336090930051401 1
-0.17217924639052 1
-0.445121940852934 1
-0.320167507151671 1
0.563002449032778 1
-0.217158570724532 1
0.341874925663083 1
-0.430587831213839 1
0.224253085219529 1
-0.071590290147557 1
0.215197048003386 1
-0.18689888083582 1
0.128871022247147 1
0.156674270560075 1
-0.143558536424898 1
-0.212924148274673 1
-0.150047103049253 1
0.113804785343736 1
-0.607100788205809 1
0.138799083845924 1
0.41910478937929 1
-0.0189568134677936 1
0.395198791012272 1
1.15176666378784 0
-0.137750087851373 1
0.579955226154919 0
-0.188333937105891 1
0.119704208093788 1
-0.207881965285429 1
-0.314843241357983 1
0.0684885425970136 1
0.104903941550347 1
0.0332481261033596 1
-0.557619518513061 1
-0.200081449705966 1
0.521592904263408 1
0.593344513587234 1
-0.0666063363288962 1
-0.24328154189253 1
-0.406683986838053 1
0.116821914210101 1
-0.325501750309652 1
-0.169307766518889 1
0.212265174555672 1
0.595691790430149 1
0.147206642388594 1
0.36467081746064 1
0.0413195421362223 1
0.297289780402904 1
0.141378905867632 1
-0.374082984250409 1
0.11478902550376 1
0.270100885664209 1
-0.0512128971366231 1
0.0898773163290617 1
-0.0136006438786088 1
-0.120063916217664 1
0.226291960352841 1
-0.118709340246646 1
0.109900246834379 1
0.0154897723999252 1
0.099476801914609 1
-0.0885693300509499 1
0.786925593175316 0
-0.20461002081608 1
-0.488704703077185 1
-0.30257810463214 1
-0.251053766706592 1
0.244577227019325 1
0.119349884340255 1
-0.223719296197706 1
-0.38512375507222 1
0.219354717389885 1
0.0409174438199758 1
-0.0393304150811916 1
-0.139991020422413 1
0.246668138299123 1
-0.0472896923408451 1
-0.0175124732370953 1
0.00196432292081643 1
0.509857370354335 1
0.329365184457475 1
0.166069379194031 1
0.0589664553479779 1
0.186308241544871 1
-0.478924413741338 1
0.24854589073058 1
0.537156091610398 1
-0.0107068011029955 1
-0.0780122909449325 1
0.0752330917358023 1
0.167199749935516 1
-0.540875258814699 1
-0.388951666803554 1
-0.613587821370777 1
0.0851311384211482 1
-0.0703352575825643 1
0.0121538618748572 1
0.447086809365214 1
0.125573082367904 1
-0.426696839077004 1
0.214937228872523 1
-0.143519253115313 1
-0.0611833838017901 1
-0.356983650443183 1
0.0649768762523351 1
0.0144218894350706 1
0.706644599124618 1
0.107828159081039 1
-0.0204097764128073 1
0.19774031964877 1
0.330732805669066 1
0.155809196024785 1
0.251898773676508 1
-1.14534221969314 1
0.619031993054751 1
-0.461707434124435 0
0.127170756503364 1
0.415365848376027 1
-0.0716397340848969 1
0.182271884784442 1
0.0167419456674559 1
-0.0616427093167329 1
-0.0159175292183829 1
0.237517627006294 1
-0.0379184587059704 1
0.183883965703075 1
-0.126232663419532 1
-0.195829689166888 1
-0.134761043732378 1
-0.360296612019989 1
0.256364048696487 1
-0.1660330162036 1
0.22207380749439 1
0.668354494079483 1
0.209082269759426 1
-0.304099734015422 1
0.177892291984026 1
-0.259697358963859 1
-0.160572568140067 1
0.377495964010545 1
-0.444353528765137 1
0.280320878577732 1
0.0633341656197188 1
-0.370954596220491 1
0.443056794601623 1
0.0465969553554286 1
0.0542749480471871 1
-0.158309545267776 1
-0.0993657073915552 1
-0.0511155355756747 1
0.00319706261143782 1
-0.133861093191897 1
-0.136755607309355 1
0.342932325412691 1
0.150210278178719 1
0.843902007288896 0
0.0817429832659278 1
-0.0905424136608117 1
-0.342197132213069 1
-0.0428717067609046 1
0.171808105671014 1
0.0770684203303937 1
0.0406011523062967 1
-0.176518022511815 1
0.877292554968048 1
-0.209273793248607 1
0.109376699273328 1
-0.384650086970902 1
-0.189820142783035 1
0.511023680895233 1
0.0305394797660654 1
-0.135817829273615 1
0.0222770753751249 1
-0.130425462740026 1
1.18824882385422 0
1.07269365654678 0
-0.0104696162262112 1
0.36255429227235 1
0.17582123747428 1
-0.137348524311076 1
0.181243856656192 1
-0.297087416541966 1
0.000808249741436256 1
0.126173367332121 1
-0.1301462446398 1
-0.00325034248899362 1
-0.154084169688928 1
-0.0202544345687407 1
-0.752755659929424 0
0.000528143457749201 1
-0.339516746027321 1
0.535020404903893 0
0.478478637707026 1
0.0450343967271883 1
0.468866512689211 1
0.132185398473898 1
0.0160771959869348 1
-0.479960336020477 1
0.235388113616678 1
0.388474548871788 1
-0.555897619536528 1
0.0137801010847405 1
0.137307197349647 1
0.00788176588367024 1
-0.663612565269609 1
0.152446004637413 1
0.323081503018393 1
0.0668953285778737 1
0.144528604070088 1
0.727600942673652 0
0.407180022172448 1
0.189631131051888 1
0.338445491687131 1
0.478471963271775 0
0.540538405060124 1
-0.147374816749656 1
-0.0315063547951893 1
0.42669759435472 1
-0.486213803477747 1
-0.0596787506334636 1
0.195767012499194 1
0.105979022201923 1
0.154414617452816 1
0.183705152788966 1
-0.114658352153054 1
0.0933548426929552 1
-0.103244030678578 1
-0.0925388411325768 1
0.0681084094490053 1
-0.130708981075625 1
-0.272804647528156 1
0.127249738302307 1
0.0334499416020084 1
0.573946504012389 0
-0.418612029716343 1
0.112593419699648 1
-0.261988159729818 1
0.118484361422074 1
-0.129151488646812 1
-0.222160878476378 1
-0.748660746538483 1
0.254962644226963 1
-0.134271505408847 1
0.243788329229221 1
-0.12652007922534 1
0.402169444126602 1
-0.0611267163075712 1
-0.217976984399492 1
-0.480736198947992 1
-0.0411615719391254 1
0.47574744722336 1
0.0014986622887935 1
0.176726373973794 1
0.266605583749221 1
-0.369464289704626 1
-0.210907764050203 1
-0.115033272687861 1
0.121181627072837 1
-0.104793041381085 1
0.363212828062203 1
0.341203967641203 1
0.197391112081215 1
0.376209089635218 1
-0.306200707683524 1
0.595868707875363 0
0.184379799218781 1
-0.334774912694824 1
0.301954857955978 1
-0.117897189578431 1
-0.0505223619350954 1
0.127955348096243 1
0.00593498418923188 1
0.394492312011005 1
0.285168578709424 1
-0.0822288320232515 1
0.333453595245696 1
-0.045700016155927 1
-0.618902381842464 1
0.20338261324787 1
0.176588921927407 1
-0.0694331619257812 1
0.32423740068471 1
-0.198597192922119 1
-0.333143006144423 1
-0.112752774345168 1
-0.0577029080060562 1
0.343443239683267 1
0.538178873621156 1
0.0235767256191406 1
-0.319642732884158 1
0.110269057520532 1
-0.0496998044327772 1
0.58746632796838 1
-0.42031100309509 1
-0.294719864946034 1
0.0754783695979204 1
0.284208174376589 1
0.210978169433574 1
0.00925614669807369 1
-0.270055467671236 1
0.486919276249161 1
-0.0603079282240936 1
-0.108164505176593 1
0.326996778606063 1
-0.817343583539299 1
0.0561803450805071 1
0.0840337253294498 1
-0.195172683205584 1
-0.0960582745505874 1
0.274911735813423 1
0.280692428030911 1
0.195043853104288 1
-0.232534423903581 1
0.0133203741488618 1
-0.0576196657507623 1
0.269107063094756 1
-0.18489506938295 1
0.43926269957347 1
0.131026309997443 1
-0.149099831582739 1
-0.079844616661991 1
-0.217222976254543 1
-0.644577488452958 1
-0.0277262279085135 1
0.215951702316647 1
-0.0994988186366776 1
0.277150973126657 1
-0.0291709529182141 1
-0.508707913063908 1
0.247720790580703 1
-0.185442812981032 1
-0.146675873302228 1
-0.336470208528812 1
-0.0307260143410561 1
0.0322542938652497 1
-0.185470480062127 1
-0.126291362807246 1
-0.751982589319449 1
-0.0453919024466354 1
-0.122779691201847 1
-0.347827587148435 1
0.320507658671058 1
0.526131675421081 1
0.0792143425160989 1
0.238030877832741 1
-0.0931458337878112 1
-0.157124012782323 1
-0.0586072246040231 1
0.426585182706737 1
-0.0305564092358299 1
-0.340395451590443 1
0.00407737530004142 1
0.295720922711074 1
0.59609820160275 1
-0.148688640628314 1
-0.104782738367487 1
-0.316888750266864 1
-0.88022622761527 0
0.00298943380447962 1
0.226635469961471 1
0.0367747631457778 1
0.31678299414796 1
0.178704698189762 1
0.159307880863335 1
0.0870583839035219 1
-0.058387553985837 1
-0.0708793127072716 1
-0.122800507015794 1
0.434381709677595 1
0.662198687061478 0
-0.377693754028333 1
0.254336161750931 1
-0.0561772674289624 1
-0.32969679224 1
-0.0405018095955635 1
-0.606835375185283 0
0.250648813791563 1
-0.203078979309203 1
-0.0750204620693838 1
0.116782204217767 1
0.223213926731678 1
-0.0623567845144856 1
0.318585273326528 1
0.0513146894486406 1
0.368233112718978 1
-0.366242460136873 1
-0.588201849279141 1
0.00837298687725784 1
0.155273633105874 1
0.302784818984409 1
-0.084433882133985 1
-0.0593091781295057 1
-0.144422699200376 1
0.238468926292222 1
0.408529586182095 1
0.0233015153030269 1
0.00265427229694722 1
-0.31408268761968 1
-0.00933074082947682 1
-0.125551794926736 1
-0.183857888940529 1
-0.356414256746609 1
-0.595500157747144 1
-0.0182110190271267 1
0.318418534282188 1
-0.107363064363589 1
-0.836441681217411 0
-0.201143351215558 1
0.511262983773825 1
0.230318741316012 1
0.263559736556119 1
-0.0673517976509858 1
0.333335748799751 1
-0.104828066360865 1
-0.482725853705185 1
0.0272180284885086 1
-0.322718460365663 1
0.197074363328298 1
-0.0518629521159155 1
-0.0270798152550154 1
-0.347037377459256 1
-0.0546376046996576 1
-0.574729526080636 0
-0.956444263279337 0
-0.263710480370384 1
0.274725692520883 1
0.520011327463855 1
-0.41778100658658 1
0.137390583795705 1
0.375171525199025 1
-0.28637200012449 1
0.33477971710083 1
0.0856878497088104 1
-0.190994097275087 1
-0.231413548277894 1
0.924001215589014 0
0.395918770358417 1
-0.375253478218098 1
-0.0621757230185777 1
0.0691316310192157 1
-0.00553320659114876 1
0.235546129182653 1
0.460753751619391 1
-0.150679624470353 1
0.352771799359116 1
0.0726019471716064 1
0.370523439319493 1
0.0353499279970645 1
0.323865509375753 1
-0.00124373522339177 1
0.31187173617428 1
-0.0581836591766563 1
-0.24204396184881 1
-0.256122288591296 1
-0.164326926096609 1
-0.820653233152933 0
0.111417052067121 1
-0.0240080158788832 1
0.586994157169611 1
0.0823747310863321 1
-0.224044024163387 1
0.108080615992064 1
-0.0863298108356249 1
0.080949632753101 1
-0.268486671170034 1
0.65223473184143 1
0.412882090180841 1
-0.190156709241594 1
0.159045893759525 1
-0.375405562814829 1
0.142464546594047 1
-0.0827591064860448 1
-0.475299160171507 0
-0.581902863405158 1
0.0547418317118786 1
0.0952467598188219 1
0.738467989671032 1
-0.291463422660213 1
-0.0562516986452264 1
0.225230813083715 1
-0.475551424983955 1
0.151565962262697 1
-0.973737375866714 1
-0.376426974065652 1
-0.0986475490769153 1
-0.603256787923358 0
0.325271762509356 1
-0.136170104534034 1
-0.217185477845545 1
-0.406938581316108 1
-0.609653627420029 1
-0.579032753145643 1
-0.356854915284889 1
0.232902336276639 1
-0.127314532234149 1
-0.465186779252541 1
-0.375458327230534 1
-0.314723072495604 1
0.668805699367255 0
0.0324809096104945 1
0.121103748448849 1
-0.5617252638607 1
-0.251739235556694 1
-0.427090226211162 1
0.301024943408 1
0.143653099770457 1
0.00314285584947564 1
0.0129316445603386 1
0.463528918542558 1
0.12081662255337 1
-0.476529167011772 1
-0.205543095225635 1
-0.17873282615549 1
-0.0832123376216702 1
-0.124319768204977 1
0.427586650214885 1
-0.249632745918344 1
0.00979647367471049 1
0.0420340049313518 1
0.0138628631585487 1
0.261673880038267 1
-0.441339576956055 1
-0.103195939932277 1
-0.317653273920186 1
-0.25232008487518 1
0.214431015495358 1
0.131888532266626 1
1.05619123627722 0
0.310579846157867 1
0.101065025137855 1
-0.147942065657057 1
-0.471350840985197 1
-0.22546585629464 1
-0.586260865002471 0
0.455793264860467 1
-0.095270359751625 1
-0.146065042374276 1
0.369213312162442 1
0.133540987409372 1
0.0423503100117612 1
0.1224732698074 1
0.473601072503145 1
-0.032383138790145 1
0.589035328002738 1
0.173709388389718 1
0.187280131847788 1
-0.0944797602616688 1
0.328646364189209 1
0.273507310402427 1
-1.05126586397964 0
-0.198271131016504 1
0.102535564558284 1
-0.529059146211831 1
0.0172448143041756 1
0.165189595755848 1
0.695163268422549 0
-0.134840110088241 1
-0.0770324916749548 1
0.569603703327897 1
0.114697382935959 1
-0.0960496996282723 1
0.172932271399147 1
0.167495689748605 1
0.299674607702315 1
-0.3618590290917 1
-0.413700215344498 1
-0.0633615070769933 1
0.16612464383327 1
-0.348159775358349 1
0.41553668452283 1
-0.246404698590688 1
-0.377021794866807 1
0.0743179424666537 1
0.0111893812421158 1
-0.132609983417679 1
0.219839942823593 1
0.117232302903082 1
-0.144598423676981 1
-0.131371566977754 1
-0.69387246288585 1
-0.00541129552128866 1
-0.289381615596306 1
0.40675574256647 1
-0.262762959566508 1
-0.16954595949959 1
0.331992061553625 1
0.0372427834926008 1
-0.06514780398463 1
-0.40119418498035 1
0.442495197626758 1
0.0633692010175252 1
0.554545587216259 0
0.274784379164339 1
0.20073814511673 1
0.309441360743911 1
0.235700494150442 1
0.270406271223828 1
0.0416365339278031 1
-0.28822429736553 1
-0.185746242681227 1
-0.872766419625046 1
0.045662685552567 1
0.250961656014369 1
0.718945989729167 0
0.191124620210686 1
-0.0025303893219069 1
-0.378455309977053 1
0.488738803139975 1
0.00605896269493082 1
0.11703289619689 1
-0.300367475668507 1
-0.0490539097252886 1
-0.391691964201864 1
0.136989834957478 1
0.0171539613466479 1
-0.537907745235583 1
0.150787086285515 1
-0.136397256607821 1
0.0780386991077631 1
0.105778938080162 1
-0.425996013805034 1
0.530048469859263 1
-0.282015621225689 1
0.227292395584943 1
0.573354071188693 1
-0.0778781144245248 1
0.42141313478613 1
-0.214929990986538 1
-0.42498674694746 1
-0.07145037531939 1
-0.354902863033804 1
0.00333629279313877 1
0.177153715785925 1
-0.210875032255082 1
0.10139413144261 1
-0.524992899484472 1
0.393835587413384 1
0.0338723920396803 1
0.436309064780812 1
0.385215389948589 1
-0.0202520432265314 1
-0.310121293708814 1
-0.0315922858766664 1
0.175585322334208 1
-0.0506891961128165 1
0.648130675784408 1
0.209619082471542 1
-0.153652702020056 1
0.142082070303326 1
-0.0966536541259465 1
-0.104148400121063 1
-0.175589410250436 1
0.282215953738741 1
-0.0575168534347821 1
0.253625520192899 1
0.263345598739058 1
-0.846911698046198 1
-0.187280701499488 1
0.00664199053625733 1
0.13464487259756 1
-0.192852468154241 1
-0.654383087272521 0
0.045037414919611 1
-0.416404910719222 1
0.324893523319296 1
-0.153412338883385 1
0.0659189422661906 1
-0.335614136898143 1
0.105392927006421 1
0.120862764321807 1
0.213793782250447 1
0.310443921397225 1
-0.187531680329527 1
-0.517229565443755 1
-0.845349089178439 0
-0.120854756439892 1
-0.255911177586373 1
0.984889326206175 1
0.0314970246835222 1
0.132238529494428 1
0.720835462641309 1
-0.188703396519379 1
0.484926994557562 0
0.232954368949064 1
0.395751926250118 1
-0.0519860213834 1
-0.139727509770095 1
0.116253556239916 1
-0.59018160349621 1
-0.283418618618683 1
0.0491686584519017 1
-0.136357150048269 1
0.128252618595106 1
-0.279883462052225 1
-0.309834595429547 1
-0.445240925905099 1
-0.202228735368834 1
-0.625541436169747 1
0.00223071947945867 1
-0.232029197906054 1
-0.455559382670529 1
0.208119229390247 1
-0.0402186588357728 1
-0.104476875814915 1
0.0275815471843846 1
0.0184410201278509 1
0.275336124609064 1
0.279435049290227 1
0.121631244803705 1
0.0974333660966152 1
-0.116874004998844 1
0.139246424621589 1
0.472014135525912 1
0.0933703111789488 1
0.667225480609672 1
0.00945161562817354 1
0.932756685010507 0
0.128170187784226 1
0.492415354186201 1
0.0694256209934884 1
-0.177202861697164 1
-0.211545887394615 1
0.0811194963366522 1
-0.00984802158798373 1
-0.36885132867152 1
0.199668703659778 1
-0.550550993198584 0
0.257511217705634 1
-0.0857225080930357 1
-0.137285624950051 1
0.0479585274341482 1
-0.0528774762293247 1
-0.164989025188081 1
0.24523002818702 1
0.131968116772558 1
0.0566790884800353 1
-0.245489276176479 1
0.170868546189551 1
-0.303389384892315 1
-0.308278039676002 1
-0.178781014858968 1
-0.328997737309457 1
0.331551301962739 1
0.314145878957662 1
-0.124133967200396 1
-0.194584399884905 1
0.0796499098624732 1
-0.298395443817799 1
-0.124258978408606 1
0.230537106425121 1
-0.234209854052024 1
0.0857939503324088 1
0.0787408699950869 1
-0.142978203992412 1
-0.228889949577637 1
-0.539084069475889 1
-0.211348719264846 1
-0.541905775698896 0
0.0355085222892054 1
0.00427464272327975 1
-0.453450684828542 1
0.43581715892742 1
0.121667417312744 1
-0.128526291285845 1
-0.043999538539004 1
-0.0822362247888519 1
0.405111252921364 1
0.220223261898029 1
0.0784228684829238 1
0.189294440937133 1
-0.032636085941867 1
-0.165274282255235 1
-0.182201437251521 1
-0.0689016647574489 1
0.786933526353792 0
0.230579026005417 1
-0.0274220847939407 1
0.0681296930453662 1
0.0656575140729899 1
-0.385797135292524 1
0.0274398481674954 1
-0.195076496360483 1
-0.0675687896247594 1
0.281878268646495 1
0.0795521906694165 1
0.16476179599814 1
-0.340334917282127 1
-0.0535067078511663 1
-0.207584669351498 1
0.221735237261052 1
-0.124445685342481 1
-0.369245596869444 1
0.0140919705007314 1
-0.491542276847206 1
0.246934752490193 1
-0.531410182902342 1
-0.129917422214491 1
0.175801395564186 1
0.0974816627692661 1
-0.217655471530622 1
0.300065763056903 1
0.181965314820847 1
-0.153554326809951 1
0.504292247578336 1
0.0875863611374799 1
0.139946750537383 1
-0.148665985855918 1
0.296568956355255 1
-0.400057779399607 1
0.371155502178465 1
0.130790351459843 1
-0.111268234705977 1
0.144097526263492 1
0.392992653370064 1
-0.292153835967848 1
-0.577379754918853 1
-0.283750966074952 1
-0.426513131284354 1
0.254381710643003 1
0.13195599905164 1
0.166587570328686 1
-0.0475948804914243 1
0.0652211990263089 1
-0.0313789491662655 1
0.295799585865097 1
-0.482557144515792 0
0.172985560908326 1
0.0722001244787174 1
0.0753139337703134 1
0.25330535369396 1
0.00601114336712143 1
-0.0333764787471005 1
-0.567399735335693 0
0.455344332844575 1
-0.144083617366064 1
0.341347697514525 1
0.198197479943753 1
-0.43812076319066 1
-0.350986292690958 1
-0.105992130210995 1
0.0870597837964402 1
0.0721478040817279 1
-0.283498788537314 1
0.204432774004523 1
-0.278256027588161 1
0.479019604597846 1
-0.249470335825664 1
-0.20926180601575 1
0.300728333925373 1
0.148264769903832 1
0.397488111217413 1
-0.286775395692561 1
0.506379063854198 1
0.133306494159203 1
-0.0819596886301608 1
0.0709740547213628 1
-0.0232601824350783 1
-0.0201797454632029 1
-0.495258586538097 1
-0.203248862793321 1
0.537067089016671 1
-0.112435985354161 1
0.373205770937644 1
0.403220788905717 1
0.133449201631066 1
-0.0965895402034304 1
0.436553075685687 1
0.192151375681824 1
0.180494912332984 1
0.45268901494398 1
-0.148027047372822 1
-0.183850147446038 1
-0.303387770725849 1
0.247492187073028 1
-0.154827811702072 1
-0.193403032736887 1
0.0908186781510697 1
-0.0956292942109306 1
0.118945094086745 1
0.00589550683683354 1
-0.177653024619866 1
0.318507155520524 1
0.0883773208152318 1
-0.0247571802319737 1
-0.348624900273881 1
-0.0192609917599392 1
-0.0220347869988952 1
-0.377649071432803 1
-0.278296303798163 1
0.353511742542226 1
-0.232618272141298 1
0.411399564712544 1
0.153574024874382 1
0.618155032518199 1
0.211803184970241 1
0.887939099459591 0
0.314885489900754 1
-0.242718667010803 1
0.0364700600565116 1
0.202381899462385 1
0.399398208155723 1
0.527866031338874 1
0.271730741154917 1
0.344300193118769 1
0.366255173563076 1
0.135914668434235 1
0.159906054509006 1
0.220843867788619 1
0.136000279125081 1
-0.0903895428415591 1
0.163383339736563 1
-0.225249368157862 1
0.165731201641219 1
-0.191896440618301 1
-0.283883454812151 1
0.315463910095455 1
0.0887853811376631 1
0.462632781272319 1
-0.154275193378884 1
0.490691886425616 1
0.154986587121091 1
-0.376754184491773 1
0.484367544285113 1
0.510222170086113 1
-0.0752595346111736 1
0.0737830145017294 1
-0.252533339028018 1
-0.379702544854029 0
-0.0081499237812271 1
0.299483841829876 1
-0.10945352621396 1
0.0557362166674236 1
-0.0580171818796169 1
0.276986370091631 1
0.238214557465099 1
-0.258351818581865 1
-0.62866552583042 1
0.377058134932193 1
0.224527028551214 1
0.77283589164885 1
0.168987461431212 1
-1.16391976784844 0
-0.246787509190357 1
0.206491893330497 1
-0.305185896026778 1
0.00482379994636235 1
0.044727044370815 1
-0.23646755165261 1
-0.639318033977537 1
-0.14607334885584 1
0.355227467985451 1
0.406259685440487 1
0.440814176647848 1
0.252951438487913 1
0.122321837397524 1
0.775795658699428 1
-0.137666251078154 1
0.145182111812702 1
0.0293397901830296 1
0.300251208559244 1
0.403924309236538 1
0.205404583718888 1
-0.460738777577696 1
-0.214765372490224 1
-0.234158483744457 1
-0.132272131598272 1
0.161374013405682 1
0.0960991610360278 1
-0.211258066075838 1
0.0879667316010505 1
-0.389704243072633 1
-0.296846611625538 1
0.600869715444121 1
-0.0831001440707139 1
0.167588730775472 1
-0.383971780418277 1
-0.852938612128531 1
-0.367540883223322 1
0.520723589731188 0
-0.562454548037399 1
-0.26050908013487 1
-0.600732945508787 0
-0.582645388134644 0
0.31274074606208 1
-0.440153110528474 0
-0.369063332833124 1
0.212576077806442 1
0.120642096005176 1
-0.129144529939635 1
0.84575506436349 1
-0.242935056320747 1
0.371603964909489 1
-0.0951906020318249 1
-0.360515206526045 1
0.0896490002214056 1
-0.149753731942835 1
0.00630126872524858 1
0.539060760615897 1
-0.00335851147905611 1
0.154627795474343 1
0.311129379440953 1
-0.286740098157677 1
-0.571546019132927 1
0.497957226790572 1
0.298703214216024 1
0.299862272097855 1
0.0876353404456643 1
-0.171047239206847 1
0.198879554484046 1
-0.236564348725967 1
0.122687370838647 1
0.171335654562543 1
-0.162250345415073 1
0.0679618186192566 1
0.0204020855325046 1
-0.386785134498216 1
0.153881239253422 1
0.29839958922243 1
0.353568669288456 1
0.113108242764613 1
-0.418537552164679 1
0.533916043181484 1
0.27033444307034 1
-0.161251945551283 1
0.281043603492465 1
0.452812704705135 1
-0.26645600195715 1
0.290034848701376 1
0.527646239971235 1
0.0678928508569512 1
0.0299650010278704 1
0.480358194126108 1
0.256230445805999 1
0.0121618188981214 1
-0.15653238421204 1
-0.223327157626886 1
0.23117753325322 1
-0.0775236770466425 1
-0.0304928472372504 1
0.230976690370207 1
0.0554503347476549 1
0.13941681182668 1
0.112639031992676 1
-0.111846835500369 1
0.0193130197344681 1
0.10918386115407 1
0.2111645246402 1
-0.3830608318241 1
-0.638476032195077 0
-0.0155171887968097 1
0.2732272142305 1
0.315220106189997 1
0.10286511943451 1
0.33943735306974 1
-0.700146702593354 1
0.481561772147193 1
0.4343606902579 1
-0.350238741776631 1
0.218941604792724 1
0.442254080897124 1
0.423413822607059 1
-0.0235810351030765 1
-0.368176399618302 1
-0.124222348203249 1
0.10660381908501 1
-0.0475978916567938 1
-0.157922043618596 1
-0.530917564134659 1
-0.364194630342295 1
-0.0768328883131342 1
0.124146603834854 1
-0.203307281241657 1
0.236555171967631 1
-0.332898368415313 1
0.248697010488521 1
0.202324773537989 1
0.0667481416470351 1
-0.204544186732321 1
0.340149778159772 1
-0.163409839824846 1
0.0911362691808835 1
0.179748805228555 1
-0.345753724587 1
-0.429377253717232 1
-0.355259041969553 1
0.0838942686252976 1
0.700302271257362 0
-0.593537699899036 0
-0.028289521644872 1
-0.158162723464631 1
-0.154873439030245 1
-0.150406796956734 1
0.140310061375713 1
0.295089276444911 1
0.0953378730361175 1
0.460467707108352 1
0.208869555241397 1
0.142724507396172 1
-0.230865212878065 1
-0.00558874606014324 1
-0.126456534232636 1
0.0627703396505111 1
0.636554388762562 0
0.19392148844954 1
0.0732346013796152 1
0.271490679450255 1
0.42843959851574 1
-0.0535064046855406 1
-0.0456191223034984 1
-0.00958359885356571 1
0.00197523838890126 1
-0.0130911007599597 1
0.445748325786649 1
0.668181742596636 1
0.256773760016174 1
-0.191261543136986 1
0.0742235797848143 1
0.164549726507281 1
0.291696692518412 1
0.0693511583588614 1
-0.520018817114952 1
-0.210497475123011 1
0.058096098932004 1
0.137417743950753 1
-0.0494707375354523 1
-0.0521654392630994 1
0.0890509300960067 1
0.546520423333617 1
0.574730462683931 1
0.00446577727387848 1
0.503377180094424 1
-0.67451437274029 0
0.494299638135887 1
0.256865922790378 1
-8.9293082349326e-05 1
-0.0259154493970945 1
0.166350684909624 1
0.32237782040045 1
0.31977564800741 1
0.228249532464382 1
-0.376988283124784 1
0.0482264145309961 1
0.147249749302547 1
0.197691919883988 1
-0.139407106785953 1
-0.143007450992534 1
0.0772376036388961 1
0.0722654072743529 1
0.372374407176674 1
0.534824465973541 1
0.0196600090118111 1
0.51893969185012 1
0.256100557759751 1
-0.142349418259776 1
-0.210249941682599 1
-0.0657316567037831 1
0.117085318405452 1
-0.206304165002849 1
-0.68522303637293 0
-0.067762120983457 1
-0.0594870406509075 1
0.321563175850189 1
0.0708372759584999 1
-0.120535723898116 1
0.345069201479819 1
0.186069339465153 1
0.486168807826796 1
-0.169647034424435 1
-0.0841295850004739 1
0.439247973784285 1
0.147282144273486 1
0.315746180051248 1
0.119541680419856 1
0.373778313318811 1
0.0394326889789774 1
0.226559449696771 1
-0.295115970051742 1
0.0133559011203107 1
-0.387474658419153 1
-0.305086858228568 1
-0.143944901215302 1
0.172919462407209 1
-0.294398726091963 1
0.108933974176898 1
-0.236589330531966 1
0.628628847733318 1
0.248765530603971 1
-0.272942106369729 1
0.111588144066561 1
-0.0641836373100452 1
0.699119791366464 1
0.5630681820443 0
-0.322235796125205 1
0.159998183343405 1
-0.0248566595585876 1
-0.172805689109748 1
0.25115356178817 1
-0.180055586976761 1
-0.189675393744623 1
0.867112866488118 1
0.720707064148996 1
0.29092996445569 1
0.0222560844619477 1
0.251178978388678 1
0.378181398724309 1
0.123980207079041 1
-0.0555618729042742 1
0.219401747011505 1
-0.00502193751216742 1
0.0777328315725093 1
0.0691812340530547 1
0.20920075164179 1
-0.118011935529642 1
0.227001150241905 1
0.604537257902628 1
-0.0858999187796355 1
-0.319511293733954 1
-0.154312841513129 1
0.0536114446019223 1
0.172097352380262 1
0.375243189485195 1
-0.0602403275282861 1
0.20813813692177 1
0.201614242418918 1
0.0489359406029373 1
-0.148263642741667 1
0.00951035527346093 1
0.241759965331252 1
-0.677417283719646 0
0.269132796854009 1
-0.279846075893221 1
-0.582227533901466 1
-0.495242306182181 1
-0.0195570254322303 1
-0.133603956729937 1
0.481472611258225 1
0.97923277613755 0
0.110287754998648 1
0.0597133213993873 1
-0.136468469178524 1
0.185272667087796 1
0.487811656177284 1
-0.628899699926054 1
-0.241014796672823 1
-0.620993749710974 1
0.475940342200471 1
0.178630663720349 1
0.0383181673599032 1
-0.0287902190255984 1
0.177353692376312 1
0.329259004746752 1
0.170912154484093 1
0.0914169144008124 1
0.168809655378743 1
0.174171201128511 1
-0.1506297654305 1
0.012076865534172 1
-0.680357125442974 1
-0.148372642125649 1
0.335542250474409 1
0.409817388895835 1
-0.52011834009849 1
-0.275022753284851 1
-0.264188564966739 1
-0.744300127018728 1
-0.487272115484838 1
-0.430039148488966 1
0.10103951037293 1
-1.02201152602912 0
-0.25349462258487 1
0.749159459221676 1
0.151819090952213 1
-0.238163707366514 1
-0.499698124630626 1
0.342852776110367 1
0.0993205015683022 1
0.00281985805171409 1
0.668790130887893 1
-0.149532909240617 1
-0.124979504229597 1
0.0606524524583725 1
-0.27183389975546 1
-0.358555990998029 1
-0.253843478541404 1
0.489757727354505 1
-0.196847283421432 1
-0.00323785605253045 1
0.0469839095825893 1
0.0352656564560399 1
-0.708328672930127 1
0.058795264335724 1
0.397977720993824 1
-0.114311607856102 1
0.0522608301575403 1
0.522123956762309 1
0.0933102748371149 1
-0.0369590055489488 1
-0.20069493373277 1
-0.155954851893862 1
-0.55040627558854 1
-0.0275595763788178 1
-0.0186176176880343 1
-0.0399088618148748 1
-0.390119152707112 1
-0.0449494101198778 1
-0.0688730671091568 1
-0.599102645489539 1
0.079495851311526 1
-0.0797193704765432 1
0.0601957606968821 1
-0.0949582031529042 1
-0.282069176355471 1
-0.190885169022729 1
-0.0352901619841209 1
0.108265472767537 1
-0.00318462040680384 1
0.125031330628282 1
-0.151907501605448 1
-0.0139502077761745 1
-0.411850260050824 0
-0.0669624098406442 1
-0.235119361924453 1
-0.487828449622327 0
-0.112989243047166 1
0.00475210705802856 1
-0.658137167860952 1
-0.227649769704475 1
-0.121731655975348 1
0.721328901708584 1
-0.113457671224668 1
0.231647673967977 1
-0.218763847603469 1
-0.107599769010254 1
-0.323802063760696 1
0.0402151438663309 1
-0.557264713606764 1
-0.302155854864771 1
-0.110332036770463 1
-0.17008304058118 1
0.101041922632757 1
0.617001254478189 1
-0.359756987524477 1
-0.266607594770474 1
-0.268153199598496 1
-0.147921501720641 1
-0.143724182093314 1
-0.024507248094576 1
-0.452950029420838 1
0.605574919023834 1
0.242956197357398 1
-0.117584877956789 1
0.915042405730846 1
-0.0739111012550732 1
-0.434954950133506 1
0.0233537130573538 1
0.0758228948166639 1
0.0821616069756929 1
-0.0776761777294835 1
0.346296291528329 1
-0.21263118232805 1
-0.0281749804972718 1
0.349601181475858 1
-0.479563208152274 0
0.310165031488334 1
0.511245158034037 1
0.212920431978265 1
-0.153569353700772 1
-0.0734066203421698 1
-0.0862029488860659 1
0.297619954310659 1
-0.239671613405031 1
-0.114002018083963 1
0.122300451769922 1
0.4624707096975 1
-0.153098729628206 1
0.0549908529739536 1
-0.602270575008114 1
0.393688365091422 1
-0.0189319564168024 1
-0.277542946033193 1
0.14572662152763 1
0.0643115588006411 1
-0.0776713388171429 1
-0.229565969907813 1
0.114585490256621 1
0.334614229061003 1
0.335222004724365 1
-0.113025640014751 1
-0.0649093279314728 1
0.655514953715167 1
0.0252962383262072 1
-0.0942640347868659 1
-0.45369937803576 1
-0.0172935780010544 1
-0.526885174679074 1
-0.793973171974766 0
-0.0737901579891933 1
-0.0503675574487244 1
0.0187944751710975 1
0.193301386085708 1
-0.13894801381123 1
-0.139862702050395 1
0.431840743809711 1
0.187225580411381 1
0.11663583685715 1
-0.530809441608379 1
0.0186339728096791 1
0.283374205950167 1
-0.0256621965071125 1
0.324351135007212 1
0.209706385653601 1
0.199455198242137 1
0.0985817865190829 1
-0.620578290917544 0
0.240808410868709 1
0.559862991724366 1
-0.117820321133691 1
0.264004629304084 1
-0.198977609593515 1
0.427518537958681 1
0.213511914041116 1
0.25090546792179 1
-0.217051921484156 1
0.229434970169525 1
-0.211729522432353 1
0.109307834496118 1
0.117093196905423 1
0.304474808788343 1
-0.0409004525603296 1
0.244768331359046 1
-0.308388120563429 1
0.3228815459336 1
-0.37622613380856 1
-0.0721236467775029 1
-0.0770630489394986 1
-0.370154773947689 1
-0.429817523982819 1
-0.0468284269478934 1
-0.376381148110174 1
-0.00979755775752444 1
-0.0449443317593367 1
0.703419707304244 1
-0.261093120829259 1
0.0462946257794759 1
0.126024022246279 1
0.228576712551828 1
0.158305661361895 1
-0.0624567300196197 1
-0.0143261918209381 1
-0.251832040471077 1
0.343391118337552 1
0.0514253816392515 1
0.381583804864958 1
-0.457725849789247 1
0.040263221995639 1
0.26593612056742 1
0.228451728492343 1
-0.373663534642231 1
-0.117376360237287 1
-0.0360021040157719 1
-0.666871097814771 1
0.265528472656076 1
0.784669558178455 1
0.165930924012005 1
0.180776952971887 1
-0.241147984159243 1
-0.266105769093739 1
-0.118746019084055 1
-0.18866763978812 1
-0.22007036921805 1
-0.32417541277999 1
-0.180285877960842 1
0.36557091144984 1
0.257866528844912 1
-0.067069441091052 1
-0.100628345557272 1
0.0447500964832923 1
0.0319197461924911 1
-0.408212184220732 1
0.287568651926825 1
-0.284723951378121 1
-0.198253930990527 1
0.111994802613984 1
-0.135386191007234 1
-0.848101000831138 1
-0.172290346081429 1
-0.165517831794372 1
-0.723512149180601 0
0.295135827719468 1
-0.11830273812595 1
0.090073950413629 1
-0.0353960054533163 1
-0.107929000516075 1
0.637524373638567 0
0.502367309334596 1
0.303330586214982 1
0.440925694930447 1
-0.275009585891419 1
0.105293375473721 1
-0.00904472384035608 1
-0.349826625720302 1
-0.109716324535331 1
-0.0578266277666179 1
-0.286076377876465 1
-0.291321132163942 1
-0.00114758242973616 1
-0.30324529157348 1
0.0998450204904217 1
0.675997614753248 0
0.442640010928143 1
0.544547515363045 0
-0.109618073236851 1
-0.243848190325343 1
-0.315523799946032 1
0.0261930657953531 1
0.620650510549164 1
-0.0846033719805607 1
0.552696796973 1
0.403145995557617 1
0.148654734712307 1
-0.380471455564963 1
-0.403404804221322 1
-0.162424118090646 1
0.185206102551739 1
0.104927677478696 1
0.159989838626911 1
0.20231159863999 1
0.490639757913109 0
-0.223528667357877 1
-0.125908245264748 1
0.248672907037685 1
-0.256777812254885 1
-0.0682537216029652 1
0.394820608616232 1
-0.372078607368192 1
-0.000913545837065377 1
0.94895630888843 1
-0.114233612799232 1
0.628766758439729 1
-0.302128351280286 1
0.0486251162029119 1
0.0314309337589602 1
-0.32652143096187 1
-0.218854426436257 1
-0.272768774021588 1
0.730406411252964 1
0.0241797011459911 1
-0.479883689959508 0
0.110865169803695 1
-0.369985283311403 1
0.814347438512694 1
0.105749746987515 1
-0.489091289680103 1
0.0951224068397271 1
0.0729282031785157 1
0.760421205310129 0
-0.044096999917607 1
0.310654339908074 1
-0.0300110124452843 1
0.252105096945885 1
-0.110583989676146 1
0.105487481900917 1
0.168976845292049 1
0.173274255111455 1
0.0655682603444636 1
0.0047025413799717 1
0.382258387153514 1
0.352523936110145 1
-0.0995819102897322 1
0.202309444645127 1
-0.364307251881197 1
0.281229223926748 1
-1.30823903811588 0
0.243277601510716 1
0.132747767074433 1
0.137332938024577 1
0.266393876934836 1
-0.346776843911296 1
-0.466278838622788 1
0.228884258028154 1
-0.549354393821315 1
0.363373895605435 1
0.414043524472549 1
0.659321572483633 1
0.0426868450921653 1
0.689252300780331 1
0.666092904812736 0
0.227695370446666 1
-0.400462515772236 1
-0.459047689970726 1
-0.201215039908091 1
0.00521333967329932 1
-0.137355241672263 1
0.0126874571665231 1
0.139917801273468 1
-0.10747394936878 1
0.273399752618754 1
0.193914555719306 1
0.690067024416483 0
0.440788447855709 1
0.178433439344271 1
0.456474691582507 1
-0.288164751158451 1
-0.0859229481980907 1
0.377900489921578 1
0.0041795136813913 1
0.0590929765038526 1
0.24544381491093 1
-0.181158143314619 1
-0.282172178415811 1
0.164271865697553 1
0.156363778243379 1
0.209495519929303 1
0.0674740183119014 1
0.338070214508757 1
-0.0296611474714543 1
-0.0574258141816755 1
-0.415601894979921 1
-0.110219569392761 1
0.443092258100608 1
0.0821823432634776 1
-0.403737828047389 1
0.407439249224576 1
0.487040083378897 1
0.101786873855491 1
0.16831322479241 1
-0.656904177498927 1
0.112769933829833 1
0.365563559539586 1
-0.163313053328852 1
-0.122350766575115 1
-0.0702582520744226 1
0.384322167414345 1
0.167556161519753 1
-0.339202963056135 1
-0.0497397190833928 1
0.160013723387444 1
-0.589984641666629 1
0.0722009309773958 1
0.295842054230614 1
-0.0137802519116343 1
0.0707039446309664 1
-0.273514941792603 1
-0.0408336050972293 1
0.396524657455353 1
-0.0935730164503984 1
0.0638760377862228 1
0.514261211938216 1
-0.0893328113639422 1
0.428532899398777 1
-0.0836721382769257 1
-0.643671833707022 1
-0.139679887280259 1
-0.123372557646424 1
-0.468905685401018 1
0.407168404783679 1
0.246523659477383 1
0.104572102438399 1
-0.218317985499265 1
0.0251277466133939 1
-0.141507168215711 1
-0.445281054416447 1
-0.0566453180105884 1
-0.257667395395682 1
-0.355540307684868 1
0.153116367883015 1
-0.0848951797407587 1
0.336375781050715 1
-0.11540923095178 1
-0.0716119022277544 1
-0.0778108576966819 1
0.0865404701900329 1
0.1192632095456 1
0.285699450506169 1
0.117795277001018 1
0.0503353079533514 1
0.287601019592946 1
0.551513022971661 1
-0.25532308796391 1
0.17354833529961 1
0.0273372508431086 1
-0.157175506252242 1
-0.524838059324776 0
0.00842753516099171 1
-0.326952197363624 1
-0.0235819773969801 1
-0.377481534190286 1
-0.145450003107585 1
-0.294123530689788 1
0.269845578887394 1
-0.0156631775518507 1
0.086221336402257 1
0.134833077030474 1
0.10951599583969 1
-0.109212816079298 1
-0.39884663106015 1
-0.1215371531318 1
-0.106849562055015 1
0.241556043963074 1
-0.337593954903332 1
0.0120427395433502 1
0.125988267272742 1
-0.128405383414821 1
0.550430848780255 1
0.0340523414711712 1
-0.378328059939004 1
0.479863693728856 1
-0.0909792594047509 1
-0.0887036293978003 1
-0.30719958663088 1
0.0774341691737945 1
0.27303009294401 1
0.455506354153687 1
-0.0756132496826765 1
0.497179945048757 0
0.0798093795249642 1
0.00886022939622055 1
-0.523957011285106 1
-0.0052260960853483 1
-0.127447352320559 1
0.444424814066783 1
-0.221650786996469 1
0.146390987627973 1
0.235783197138103 1
0.154938682349184 1
0.360949214856378 1
0.221314261221135 1
0.44156988883072 1
-0.00803512768748922 1
0.245141088593876 1
0.436799896409607 1
0.00130398071755613 1
0.578769349208619 1
0.130441726978316 1
-0.382357711324289 1
-0.141426706853265 1
-0.0159785040400652 1
-0.340967328171604 1
-0.668366713811753 0
-0.906499009188594 0
0.0599022358652112 1
0.0124878409398429 1
-0.598042376287314 1
-0.308197383395663 1
-0.388349329230553 1
-0.0498390841426239 1
0.0306048788234222 1
0.0746495368489064 1
0.560861155271493 1
-0.185958409108126 1
-0.171198009469097 1
-0.0641465707518917 1
-0.0405481989912576 1
-0.586018468657042 0
-0.354594983600204 1
0.296436209930735 1
0.343140408185363 1
0.186304344362436 1
-0.0423152993969431 1
-0.132291680579387 1
0.0773899721784126 1
-0.356811592108105 1
0.0695096149795393 1
-0.254621632887399 1
-0.0681018575113824 1
0.54121566804464 1
0.414378913761835 1
-0.628819245048229 1
0.152111457378457 1
0.0361883899880239 1
0.251504656302589 1
-0.0678881588513886 1
0.091066835559618 1
-0.00759387861601341 1
0.128879859606141 1
-0.00652057382379085 1
0.110215757117402 1
0.775752507969513 0
0.547049474862112 1
-0.202702896300302 1
0.595283784998175 1
0.0222347776936401 1
-0.0430943540969696 1
0.0115868406986352 1
0.500064208277994 1
-0.450854069844235 1
0.020951446264629 1
0.228845149417707 1
-0.109446367148176 1
-0.0468542528732106 1
-0.191357374794492 1
0.152489234067506 1
-0.323055246048932 1
0.495284233108768 1
0.392214275883484 1
0.697119007208774 1
-0.124388475754652 1
0.491946186673572 1
0.179128406233687 1
0.300214919201814 1
-0.27701711615786 1
0.376133094386265 1
-0.0710873559880672 1
0.0925310353650405 1
0.409336167369087 1
-0.50239824508479 1
-0.223279456088914 1
0.276461948492181 1
-0.0759625024972738 1
-0.14055381429069 1
-0.720480541302173 0
-0.000709987606752283 1
-0.135880244125786 1
-0.359436744933219 1
-0.916332908423801 0
-0.252008482514541 1
-0.0475911716073286 1
-0.0493069193119542 1
-0.548547901551248 1
0.650611020519133 1
0.298290758429081 1
0.350355932098035 1
-0.482999856876174 1
0.418627736307879 0
-0.143257023414203 1
0.44110816509231 1
0.11787148636195 1
0.532705260669063 0
0.171805379187717 1
0.209782418879854 1
-0.1655604574984 1
-0.178109156775173 1
0.383352717719127 1
0.156313865670887 1
-0.0369506862975718 1
0.0350217308745309 1
-0.172237931048035 1
-0.595787857535582 1
-0.0203371645674345 1
-0.0803603648944234 1
0.202091446090384 1
0.386425721186487 1
0.211452429701023 1
0.0782527378951297 1
0.142998921079212 1
0.17303768688488 1
-0.216577777939969 1
0.0832176495770104 1
-0.277717073532181 1
-0.0155307531418683 1
-0.965193829708285 0
-0.0112726169933423 1
0.258178746191554 1
0.197574189614356 1
0.028563842981861 1
0.535654602739863 1
-0.00813453149801903 1
0.273576840313901 1
0.274468382257125 1
-0.535684326797013 0
0.353920541426557 1
0.0305303614453319 1
-0.411380145970645 1
0.0436098794192159 1
-0.216717985452072 1
-0.735265321264097 0
0.232623941671216 1
0.109646691275993 1
-0.228786914641484 1
-0.0840431908290804 1
0.132552625894433 1
0.730332407584353 0
0.188085078815644 1
-0.0464484201395486 1
-0.0295986375795624 1
-0.0295575774018405 1
0.400943164990466 1
-0.272855701317645 1
-0.203718961397261 1
-0.595568992931061 0
-0.0968377800092774 1
-0.0419597201211843 1
-0.236729780828973 1
-0.10816052535339 1
-0.36340178990898 1
-0.0407891972911743 1
-0.160304010254758 1
-0.213769100627698 1
-0.596868421013541 0
-0.289375115840839 1
0.0575196074586323 1
-0.0990965670505463 1
-0.126760875510425 1
-1.06789125208061 0
-0.16440076049409 1
-0.0741982032090987 1
0.758529204340137 1
0.53072821964158 1
0.543050744399623 1
-0.00872092292386367 1
-0.0938820209022088 1
0.408754858774001 1
-0.158585141505826 1
0.082240626935375 1
-0.00229290267983537 1
-0.0479609211946 1
-0.142910374734851 1
-0.38071967580543 1
-0.370028280641535 1
0.40597563217489 1
0.0819053278279347 1
-0.191522400998595 1
-0.513472102091211 1
0.298219324454122 1
0.649038745931154 0
0.161928819714659 1
0.2355166659587 1
0.0135011240591424 1
0.240989101229729 1
-0.190210262291439 1
0.0500303195628401 1
-0.511125567565223 1
-0.665969320016376 1
-0.348500863070031 1
0.205744826645974 1
0.416825216309022 1
-0.364096823598813 1
-0.132967001613094 1
-0.477215353696192 1
-0.697228864908036 1
-0.468888535672534 1
-0.515475625859194 1
-0.226113208771979 1
-0.334426733659492 1
-0.292521361760879 1
0.266279927655039 1
0.088262657555161 1
0.153947879551805 1
-0.545145790393691 1
-0.289893112923988 1
0.683422063189393 0
-0.288387105992883 1
-0.0773455671439119 1
0.517080585542962 0
-0.0937177087212559 1
-0.258993800084198 1
0.506211688123265 1
0.359531201035305 1
-0.135646011994865 1
-0.302950328702088 1
0.0856351692998208 1
0.366063491696424 1
0.0668690483609972 1
-0.231466977630969 1
-0.116666543379086 1
0.239304899184808 1
0.0418386762177317 1
0.203363677160774 1
-0.0833170273209944 1
-0.232382902722269 1
0.430724703952646 1
-0.412400919758112 1
-0.46301634897661 1
0.461235508136791 1
0.246192740562171 1
-0.329551756345093 1
-0.279182262880018 1
-0.211537219858012 1
-0.0205649425803298 1
-0.0577850150660578 1
0.315331254909023 1
-0.630914552280873 0
0.11161667013168 1
-0.319277687402485 1
-0.0435713185714706 1
-0.0977506311575569 1
-0.767061744925199 0
0.170058399095577 1
0.312937111562001 1
0.0521893546016071 1
-0.201872400812158 1
0.25115742228104 1
-0.0867135024791139 1
-0.327236091500712 1
-0.0503785553405866 1
-0.122905379371225 1
-0.0564630614614265 1
-0.0961968337501626 1
0.179900570630902 1
0.0125744500495075 1
0.0468082556052503 1
0.160066632809236 1
-0.24283089962976 1
0.593579161555056 0
0.294787154367602 1
0.290480347636195 1
-0.290534897501402 1
-0.20588767682702 1
-0.217223187041549 1
-0.158472633554093 1
0.264768055030325 1
0.438072271249217 1
-0.729051687866501 1
0.0323169868524302 1
-0.143416043114015 1
0.0834973071654638 1
0.21240093635051 1
-0.140100412435456 1
-0.108323963084683 1
-0.58175561290155 0
0.846865447748469 0
0.295106015428617 1
0.0950740145604708 1
-0.0244734061809972 1
0.14010108325588 1
-0.0719431457912277 1
0.0807322873043186 1
-0.106144249902202 1
-0.235119942529495 1
0.235611503843789 1
-0.396096409298 1
0.0731963453881911 1
-0.29217400599113 1
-0.0517375100149439 1
-0.284559196193566 1
0.159394950093409 1
0.0907301761145657 1
-0.180224395925126 1
-0.0743519396044406 1
0.281992685843114 1
0.567385281882851 1
-0.903510725959454 0
0.107141949558674 1
0.343709303793233 1
-0.0624405835109891 1
-0.358825584512114 1
0.0286822252504018 1
0.622069923971638 1
0.135966821068232 1
0.666709405157164 0
-0.0763788810572993 1
0.210582434109964 1
0.78288257668558 0
-0.0456222845253472 1
-0.0316488796403132 1
0.0980019477249257 1
0.117890138828796 1
0.0979039820254047 1
-0.343269982880271 1
0.146745923842087 1
-0.0220731907966753 1
0.175689190519569 1
-0.308724753853864 1
-0.0717733950072917 1
0.0758082718764808 1
0.00539864999748866 1
0.00130381593672101 1
-0.0921909744445849 1
-0.0922065317955332 1
-0.270551705632476 1
0.525529887224074 1
0.692303810733483 0
-0.0121033253627666 1
0.279079862681505 1
0.155377789015188 1
0.541839299138991 1
-0.109772740230783 1
0.156203132589433 1
0.264792552005974 1
-0.0477114850506661 1
-0.015182860213597 1
-0.0785994068738193 1
-0.583711505750911 1
0.400380512716421 1
0.309160338198429 1
-0.154417242359778 1
0.301876751060041 1
-0.11541864138479 1
-0.0941741105669135 1
-0.0385005092736809 1
0.37422060148857 1
-0.486044670091738 1
-0.0893117068681924 1
0.620882088255728 1
0.014876779394342 1
0.360743289867999 1
-0.204016768498079 1
0.248348314964847 1
0.330961661163262 1
0.295580519925699 1
-0.436199086190212 1
-0.0416216669480985 1
-0.377222085635512 1
0.0329659730401123 1
0.138725850540976 1
-0.355370871741649 1
-0.256584497770756 1
-0.149142717848475 1
0.376134337092188 1
0.249480980163348 1
-0.322845839517035 1
0.7763730780251 0
-0.0221003470606176 1
-0.39539700588719 1
-0.535293903304708 0
-0.398090477876462 1
0.251183482138435 1
-0.403860860588613 1
0.474319143577252 1
0.154096468497725 1
-0.176725612156496 1
-0.563228423311292 1
-0.364626322524508 1
-0.628131910787752 0
-0.19305172169148 1
-0.111795792561132 1
0.207897698333322 1
0.260986587876155 1
-0.971636574971225 0
0.183672489370337 1
0.187824537302695 1
-0.156237349368311 1
0.250121771921225 1
-0.161759239509517 1
0.179577086068345 1
0.124016427854363 1
0.158705131061869 1
-0.069361374065679 1
-0.0331949598952064 1
0.00144944616112462 1
0.272126528961212 1
0.106215163851034 1
0.012566609226972 1
0.246729157986012 1
0.251835811225159 1
0.731362678903954 0
0.0973696699856186 1
0.250629365727281 1
0.03224389605419 1
0.0132574631184744 1
0.0342836566188885 1
-0.0960628568118677 1
0.503540257322784 1
-0.105728930124327 1
0.0323376193764872 1
-0.000707657926537413 1
0.627928320354155 1
-0.325500291483083 1
0.0327562055564899 1
0.360827984970057 1
-0.050881132443807 1
-0.288914092466773 1
-0.2918443565499 1
-0.188900877208623 1
0.270284168810989 1
-0.0158105336971052 1
-0.386114180148731 1
0.233539077431219 1
0.667618119347038 1
0.384658023142688 1
-0.149568248912074 1
-0.222118824364359 1
0.222915176534874 1
0.212050724034501 1
-0.293215564150161 1
0.179606256437577 1
0.296741333289692 1
0.546978454084853 1
0.104390806017549 1
-0.156460856542432 1
0.181026603717988 1
-0.0459828521314054 1
-0.208835718573955 1
0.309085116655143 1
-0.010571129792653 1
0.201700787092765 1
-0.557297689351401 1
0.78796096745738 1
0.450576609799007 1
0.287817555917507 1
0.025939093746507 1
-0.0487857447115245 1
-0.131542612045033 1
-0.0905264932616882 1
-0.426427544088101 1
-0.44478265214272 0
-0.093177777876801 1
0.765583382311999 0
-0.168567548694008 1
-0.0514722287452493 1
-0.0499097421264987 1
-0.149005565040712 1
0.369966585979717 1
-0.111161070123412 1
0.283923335437517 1
-0.572102173335618 1
0.215034049417755 1
0.318057082988106 1
-0.243660809333144 1
-0.0890075870736624 1
-0.00651581145182164 1
0.374113849658653 1
-0.401247839343929 1
0.29337922503666 1
0.786706900575868 1
0.460223029450888 1
0.121824173749675 1
-0.250526622851278 1
-0.108046042768524 1
0.23834953465362 1
0.128024195204012 1
0.485187649605328 0
0.423407465252687 1
0.251195882244907 1
0.17501681990724 1
0.525946697913303 1
0.002841226160675 1
0.224434740720288 1
0.189712614250017 1
1.35654677323178 0
0.16151791187836 1
0.370321105723486 1
-0.00473421315764642 1
-0.0503205566037068 1
-0.459114791148365 1
0.551223022261831 0
0.0439655845033913 1
-0.471024979748887 1
0.17021617875802 1
0.468706041359743 0
-0.0586291012778713 1
0.191389240561611 1
-0.314354978476556 1
0.582330435111093 1
-0.193010178915532 1
0.167238450211206 1
-0.176306648971041 1
-0.255622037032389 1
-0.00308289390479058 1
0.170935967018608 1
0.216181449651667 1
0.0505139405148455 1
-0.0920838578249238 1
0.242116831674209 1
0.0730509429147619 1
0.290832570717534 1
0.284156386373968 1
-0.0895707521916589 1
-0.0236068857697154 1
-0.0231152774042215 1
0.194523966703051 1
-0.161199686681053 1
0.208750890663179 1
-0.258708197813568 1
-0.643870674025481 1
0.0733964299368529 1
-0.396412073069418 1
0.142192893729541 1
0.205422819350828 1
0.041551633975201 1
0.0827510479969036 1
0.160306612151662 1
-0.0700224913346542 1
0.0548353708581474 1
0.0150938740167939 1
-0.0807994186216543 1
0.0531805137919542 1
0.150243686664984 1
-0.469137770186523 1
-0.401102267008357 1
-0.00772161945495659 1
0.311435014259721 1
0.389306055721388 1
-0.338958150388025 1
0.126872357647036 1
0.281274624195164 1
-0.149931330099653 1
0.536601598264888 1
-0.0232154479335265 1
0.271485319685708 1
-0.110382101714954 1
-0.39668705369051 1
0.510611673809062 0
0.141706920986499 1
0.0578007770772062 1
-0.227458017124376 1
0.462466836403067 1
0.409650205069761 1
0.501637340194612 1
0.136846160615258 1
-0.0154008170935585 1
0.295127127109256 1
0.465177775815286 1
-0.0794230651391665 1
-0.0522547159842286 1
-0.249525532452666 1
-0.130848873933454 1
0.363323404659235 1
-0.233563608190036 1
0.375835326101589 1
0.0249110961875933 1
0.33765353227736 1
-0.493423229022705 1
0.15011544922157 1
-0.31254475373123 1
-0.0385456074122041 1
-0.0370299074230821 1
0.137978028385754 1
-0.631979794133241 1
-0.280889459304576 1
-0.00901101808693175 1
0.473989363247662 0
-0.184586124980828 1
-0.344832068936591 1
-0.374841311037663 1
-0.0737883264627363 1
-0.854574746369586 1
-0.22614770780381 1
0.119148695604963 1
-0.051927058134304 1
0.275336319502198 1
-0.286243724667785 1
-0.0684419697797846 1
0.27988531613615 1
0.301060427838375 1
0.256132234335456 1
-0.115241026257663 1
-0.409712004419691 1
0.300147817679485 1
-0.0750917802460772 1
0.0166581429372356 1
-0.157419962214993 1
-0.392425147748414 1
0.00788499278575194 1
0.102401568032069 1
0.225462929097305 1
-0.561761243637126 1
-0.0119258118816179 1
0.547672891029348 1
0.258962989927156 1
-0.256770476065225 1
0.152680928439386 1
0.296264030034272 1
0.156819577548291 1
-0.180992678100769 1
0.0926032470291328 1
-0.257464088415273 1
0.272435758179692 1
-0.647315130415234 0
0.230390316086891 1
0.0284472000858128 1
-0.119612959282205 1
-0.0432162197462971 1
-0.140135275888598 1
-0.422527751857887 1
-0.234015986070346 1
0.749363505383861 1
0.25876592701876 1
0.199953226798518 1
0.302171391554952 1
-0.0199222225821913 1
-0.401615250543082 1
0.145941961035402 1
-0.281390108188595 1
-0.476915362140131 1
0.284382536772805 1
-0.176358690193002 1
-0.13014924465958 1
-0.0251579802098336 1
0.36101658045625 1
0.369211793126648 1
0.354509243328127 1
0.128694073989099 1
-0.157705771249949 1
0.258141903487606 1
-0.0967081271065039 1
0.540994720750546 1
-0.261757266736105 1
0.203317751509527 1
-0.01961033394921 1
0.420987352435377 1
0.0463360915156252 1
-0.826365802314949 0
-0.668594059964809 0
-0.238681815420055 1
-0.362003485230858 1
-0.59554270461357 0
-0.173686512023087 1
0.129691353399735 1
0.434492796811742 1
-0.327757105188471 1
0.0864712370316895 1
-0.510078079784978 1
0.315642336124336 1
-0.0426852414741172 1
-0.00569001475646192 1
-0.244932690143722 1
0.1587604162694 1
0.161774347205141 1
-0.23589208968234 1
-0.0454189291128592 1
0.53698267004902 1
0.354841191265772 1
-0.615665319725741 1
0.442274054161253 1
0.133720644097187 1
-0.194855682578754 1
0.112774798748211 1
-0.666800514863029 0
0.503871880883412 0
0.120947624537701 1
-0.361643433116811 1
-0.0960277584077868 1
-0.124894542798362 1
-0.0223838513322228 1
-0.107369993595956 1
0.5832862765173 1
0.241225736373344 1
0.0979771348722965 1
0.274025421352778 1
-0.0745463552594821 1
0.119333379204066 1
-0.569297724523584 0
0.00689514631249094 1
0.0913922358264713 1
-0.67303300719984 1
-0.0391446073623001 1
-0.251443638509851 1
0.236585144520972 1
-0.0561755147796764 1
-0.174880100407311 1
0.0385615481194308 1
-0.211698852236185 1
0.0511215254980345 1
0.336209281528459 1
-0.0135469660999914 1
-0.128329967680343 1
0.351427629349109 1
0.242970411231492 1
0.494334459575502 1
0.0499128583186571 1
0.315616109972362 1
-0.144263166544076 1
-0.215181302239864 1
-0.00180812030746999 1
-0.919607198119275 1
-0.207510446888732 1
0.676200961627904 0
0.274480906708506 1
-0.0968657195374247 1
0.218851126019763 1
-0.10372218051017 1
-0.141265117067326 1
0.354158576888447 1
0.307569891774112 1
-0.0654508978476789 1
0.248825260558154 1
0.487839789807129 1
-0.347437083763747 1
-0.0850017626546775 1
0.0334166714171742 1
0.090366768013146 1
-0.259957058808241 1
-0.0538359991662834 1
-0.171067077613271 1
-0.815096025324112 0
0.216135766403046 1
-0.650827070994161 0
0.176854153292133 1
0.108662175108838 1
-0.107419148197102 1
0.349242649144816 1
0.247067173375049 1
-0.0896490662486128 1
-0.0484608228636438 1
-0.20950112877624 1
-0.213003440662442 1
-0.193838445125552 1
0.320050767202214 1
-0.298385521092126 1
0.0172417844150932 1
0.228756167142604 1
-0.0203627575299764 1
0.215913561703499 1
0.0832106665793715 1
-0.342636320780211 1
-0.361578224085003 1
0.0225098391246547 1
0.0629213710973318 1
0.0300147788989064 1
-0.045513846416532 1
-0.27637180469896 1
-0.0102004179611989 1
-0.0877562425795019 1
0.190938959383474 1
0.116651831320059 1
-0.258511780504766 1
-0.0784026818797413 1
0.108679052536719 1
0.100813518341766 1
0.000310481086596426 1
0.157719764362852 1
0.0962975962381954 1
-0.00483529190228352 1
-0.175266945657378 1
0.0636406136245137 1
0.343553983283488 1
-0.321459233509796 1
0.42003303947222 1
-0.110679346315247 1
0.045376216528183 1
0.447892784162458 1
-0.166599673536249 1
-0.326560684104869 1
0.151569207894894 1
0.00785417465867187 1
-0.153845353627542 1
0.102249935129395 1
-0.0536613501577316 1
0.0308882163139441 1
-0.057096504570813 1
0.166209050227545 1
-0.0740875371938702 1
-0.334127268822967 1
0.361301717207272 1
0.597264602812461 1
-0.45323988441208 0
0.424098984486209 1
-0.0465688316028907 1
-0.275546625299057 1
0.290117456490304 1
-0.245891794476715 1
0.0648879526129914 1
0.209959399330086 1
0.134810801195657 1
-0.537044306515362 1
0.0561053883856914 1
0.278105205273782 1
0.0244479924297902 1
-0.174575237877769 1
0.486429808696703 1
0.327760014991706 1
-0.453299771099658 1
0.505049421539398 1
-0.146052324338692 1
0.0127338530436645 1
-0.0906655227251071 1
-0.215060001488455 1
0.376799058951396 1
-0.702261411007378 1
0.0749450403234189 1
0.240468356980649 1
0.055606279491839 1
-0.289502500876529 1
0.124343668426683 1
0.193570862503248 1
0.00483251569088677 1
0.352444960970633 1
-1.13744404325276 0
0.427205881355542 1
-0.245932967079621 1
0.540499306419509 1
-0.0601736895486002 1
0.168760471873822 1
0.0292492259484556 1
0.267003009948451 1
-0.160457103526245 1
0.676270506579071 1
-0.712893987776837 0
-0.120450154077737 1
-0.495542805865251 1
0.391969602615831 1
0.129307697900023 1
0.155304503170798 1
-0.358323372515343 1
0.113657258101544 1
0.177504539270044 1
-0.249538750735267 1
-0.0409643498480873 1
0.0654214040637885 1
0.0691083789220154 1
0.0847039716994729 1
-0.139475453094506 1
-0.39930753629014 1
0.064837770587132 1
-0.193718671679064 1
-0.222809431794948 1
-0.472906862355508 1
-0.155665423053957 1
0.000139231401341346 1
-0.136287805598016 1
-0.242872793488337 1
0.554107474340589 0
-0.151863533215443 1
-0.116479521818562 1
-0.326784261154553 1
0.148673721023025 1
-0.0187213479285317 1
-0.411011724488232 1
0.00829171216576556 1
0.33222135824868 1
0.796679866038358 0
-0.224062670886983 1
-0.373909254769618 1
-0.954149912023339 1
-7.98029101935216e-05 1
0.284581344182596 1
-0.450734620777309 1
0.224392927234707 1
0.169384105760822 1
-0.145650071412309 1
0.144577663683822 1
-0.0952251839546974 1
0.000378045205343965 1
-0.188911671851309 1
0.0202268956632208 1
-0.0590086653496174 1
0.155147825581176 1
0.612566646692549 1
-0.332746340800577 1
0.0176431404238041 1
-0.501705628833042 1
-0.510063384554223 0
-0.143471322009053 1
0.0465086718490639 1
-0.297260414788842 1
-0.0359298575168988 1
-0.64022880276591 0
-0.0939425810185859 1
-0.200439721810111 1
-0.0489365484996953 1
0.42000881679597 1
-0.140607365761443 1
0.426720381671146 1
-0.263128934303368 1
0.336285647877783 1
0.100050645186138 1
-0.182974746564171 1
0.205654636037585 1
0.327893882341001 1
-0.0452837706885112 1
-0.260079401999524 1
-0.000413244969498197 1
0.181038591865335 1
0.559144549621076 1
0.0457308973487142 1
-0.00474094084034185 1
0.377517687099069 1
0.468550621881891 1
0.130519661155062 1
-0.036496668708711 1
-0.0668673174924621 1
-0.189783645293284 1
-0.149441837757594 1
0.877081976717435 0
0.0232412316630463 1
-0.161036431012206 1
-0.062402420434458 1
0.639130686147468 1
-0.0413233697422766 1
-0.245701605900492 1
-0.127622436373483 1
-0.620867421692089 1
-0.229676443637148 1
0.622432453184938 0
0.444411328486565 1
-0.0137269005913178 1
0.0566947121461757 1
0.369449189311445 1
0.128928799123443 1
0.124677763659928 1
-0.134235235993059 1
-0.187560779735642 1
-0.638099848323917 1
0.0928018864357581 1
-0.0778420190682551 1
-0.289559318956667 1
0.349417479622248 1
-0.197263945687978 1
-0.500265311156348 1
0.184117417905243 1
-0.287907988076508 1
0.160138318637092 1
0.104742221134207 1
0.120134452456564 1
0.204454857660998 1
0.185170812929905 1
0.250794602180066 1
0.234427557663967 1
0.16965401872713 1
0.0427869985763954 1
-0.416266982702494 1
-0.177698107487294 1
-0.116610362225354 1
-0.117166288876189 1
0.145579977196524 1
0.158839198992482 1
-0.406531395534373 1
0.893233540396649 0
0.49384796764501 1
0.0101149332342956 1
-0.237284506226318 1
0.407070818068425 1
0.351245015715345 1
0.0252605688753357 1
-0.0379123656541058 1
0.18491634658103 1
0.389666483047254 1
0.118838448643938 1
0.0544681936098309 1
0.200928881193036 1
-0.209855845469403 1
-0.00603131377212238 1
-0.308529696267604 1
-0.13229414578412 1
0.345703028241695 1
-0.198621776219763 1
-0.0090606002893703 1
0.185111567840485 1
0.509239471579324 1
-0.202050426164641 1
-0.350338203052997 1
-0.17025256026186 1
-0.234089165919385 1
0.217282791212406 1
0.315352388301672 1
-0.66499315527824 1
-0.218523433156833 1
0.187326716284188 1
-0.422032356542796 1
0.21967216718887 1
0.28605052040257 1
-0.00753155943808114 1
-0.238109493394977 1
0.196474964218541 1
0.346371994857905 1
0.27386669709291 1
0.10308324899202 1
0.0149876866143704 1
0.046352916706824 1
0.13733640983335 1
0.208356952996319 1
0.0149175550573932 1
-0.140762240196471 1
0.219696676198744 1
0.483705231388199 1
0.0831955858642738 1
-0.115302921804845 1
0.0316964406358477 1
0.274791580477803 1
0.186102171775447 1
-0.0137828712504007 1
0.219054428037384 1
-0.61418957760587 1
-0.0280013338531317 1
0.482635474117906 1
0.154694697146072 1
0.295426751861275 1
-0.19268162230663 1
-0.14372222591026 1
0.387853622681436 1
-0.0360084008045825 1
-0.121332671487155 1
-0.0249656650612661 1
-0.0912278783672533 1
-0.175253246820305 1
-0.330419398778985 1
0.241314412190529 1
0.642672804044911 1
0.172006844667753 1
-0.299390686260552 1
-0.0752541244567256 1
0.420379508349283 1
-0.00542688131643815 1
0.077933327736816 1
-0.155299621313473 1
0.46443469902452 1
0.20861042050754 1
0.236072060138529 1
-0.1741324468455 1
0.0977713110586015 1
0.0238662901510535 1
0.0305009416658019 1
-0.224893136153883 1
-0.258632203645474 1
-0.232579790449675 1
0.2858959019245 1
0.567502364468252 1
-0.279172245997842 1
-0.0698179113760892 1
0.290255866528568 1
-0.0576645756231219 1
0.0439172469151548 1
-0.619653314057152 0
0.0633245500241858 1
0.442208093842775 1
0.434165643590251 1
0.358701421533141 1
-0.0398835198751979 1
0.352757590229859 1
0.163068980934438 1
-0.19917782645581 1
-0.167753635280687 1
0.226468484932635 1
0.380178600902853 1
0.137182538316408 1
0.650776682365941 0
0.303561160910307 1
0.224268925614006 1
0.285051738201423 1
0.392284909025206 1
0.114108563056339 1
0.346262356828644 1
0.135474911394622 1
0.266006920779542 1
-0.65010649158096 1
-0.248165155854395 1
-0.0300766720338139 1
-0.0887607661927685 1
-0.224057734395014 1
0.451648859902048 1
-0.024942324180734 1
0.268249195177429 1
-0.195217173929855 1
-0.289946016995523 1
-0.334131286355757 1
0.35523855660941 1
-0.0496394987415349 1
0.591249606252734 1
-0.314387773297573 1
-0.259707318797004 1
-0.689411492578549 1
0.0235288077272086 1
0.423483099354611 1
0.0669978346502435 1
-0.155494440723816 1
-0.147631945702728 1
-0.327943115837831 1
-0.0345133108514747 1
-0.693273213303844 1
0.407749868533487 1
-0.185975230189979 1
-0.282925703157401 1
-0.514907611618997 1
-1.03594853046564 0
0.123097662234349 1
-0.239002631251815 1
-0.253758437105872 1
0.690134886554153 1
-0.509308439146382 1
0.135802617282036 1
0.0199849428667452 1
0.401731537255362 1
-0.0455634668939569 1
-0.275298451252071 1
-0.250294656564023 1
-0.257790290515132 1
0.513655014280946 1
-0.239161700834353 1
-0.174327962862457 1
0.643795553305102 1
-0.105911900031068 1
0.0889295671978803 1
-0.5202196484789 1
0.0777801170048875 1
0.5292289112805 0
-0.0362924054406106 1
-0.4796079198485 1
0.408072939316148 1
0.568900560709938 1
0.167332568440429 1
0.201674055383964 1
-0.0614343809591037 1
-0.212231489711001 1
-0.222886708487646 1
-0.554214994453985 1
-0.209234994602128 1
-0.0085889892357246 1
-0.156059178740827 1
0.0121791279486754 1
0.250751994799866 1
0.396824100265557 1
-0.218068334774164 1
-0.51163174965673 1
-0.043419560046194 1
0.643633827503434 0
-0.344525547303389 1
-0.031476531804274 1
-0.257495590517593 1
-0.702278958690575 0
-0.506954869848561 1
0.164087569409799 1
0.279730773755055 1
0.512560236983416 1
0.258935349211013 1
-0.248909648591657 1
-0.162608320177853 1
0.241529983201341 1
0.522638577794645 0
-0.27896623010524 1
0.0721835931398247 1
0.391955420765649 1
0.339753055603766 1
0.400652232405799 1
0.631623101065167 1
-0.0656486441817559 1
-0.0688309819184806 1
0.232559531918136 1
0.462980428838466 1
0.137196010984 1
-0.0169864547655736 1
0.201409867030904 1
-0.16468966074716 1
-0.410058162953211 1
-0.452906825591701 1
0.692690668509062 0
0.123541133876473 1
0.16519971061267 1
0.233113752481654 1
0.191562179446824 1
0.894884621631929 0
-0.0362808314887232 1
0.0267082914984491 1
0.110381848772227 1
-0.0961828833152065 1
-0.246045243906904 1
-0.27975263649544 1
-0.0203869070108813 1
0.0427567174468138 1
0.488234952041303 1
0.719664506298343 1
0.072933144148069 1
-0.987968063266418 0
-0.146362313180447 1
-0.826609140497592 0
0.160883038267126 1
-0.253929827859599 1
0.311445749149395 1
0.092107028057221 1
-0.470597929691232 0
0.06093413696399 1
0.227538825690491 1
0.0896423090745131 1
-0.116140408961937 1
0.751792248830637 1
-0.282287029143736 1
0.302919338300104 1
0.032778330915323 1
0.0935045697217501 1
-0.255881590332655 1
0.549663524500919 1
0.250569351840483 1
-0.319042935139655 1
-0.12561150030209 1
0.270586486189467 1
-0.31375818922649 1
0.00835308221780481 1
-0.480131929294294 1
-0.356579496066195 1
-0.121175980027862 1
0.461583295444257 1
0.243465501217483 1
-0.533764068129256 1
0.125663770325175 1
-0.356128231319317 1
0.0344943909910402 1
-0.129255652202889 1
0.021297587795553 1
-0.434746034185827 1
-0.873600603641453 0
-0.171400992694202 1
-0.248775909423532 1
-0.119565227470886 1
0.333790813511316 1
-0.260747773323778 1
-0.272642213774895 1
0.345596599034211 1
0.401702439437807 1
-0.184012265421528 1
-0.350293664983966 1
0.0835450812178125 1
0.280917151078806 1
0.100542264742398 1
0.0634688850432195 1
0.167006918078322 1
0.104882663540964 1
0.463691585395693 1
0.486139263051202 1
-0.104441265219086 1
0.244420452454909 1
-0.28806094342951 1
-0.199426950887842 1
-0.331524060427328 1
0.471045483310186 1
-0.749804781280338 1
-0.0714931944544803 1
0.232187136093896 1
-0.579486361996513 0
-0.0156131009401317 1
0.0368697944195405 1
-0.0791391681671604 1
-0.19541295127343 1
-0.144472660640998 1
-0.385519397545622 1
-0.362564194556397 1
-0.219909574478283 1
0.129792416641307 1
-0.241782254476406 1
-0.25159844320958 1
-0.00341687625743599 1
0.540265009382241 1
0.381406032376907 1
0.65889710456438 1
0.190912456868491 1
0.717177202443582 0
0.250925590262505 1
0.225470188551503 1
-0.330907664830185 1
0.176538291181936 1
0.153633825421383 1
0.349754511408236 1
0.382794751743703 1
-0.207338852371368 1
-0.172430509410142 1
0.022581227732394 1
0.0599461283340698 1
0.0497247133480383 1
-0.152521364781777 1
0.116289610109518 1
0.038010710999852 1
-0.0813012795730554 1
0.537406704556007 1
-0.096254834419342 1
-0.0711892575404816 1
0.238919442490667 1
-0.122087595001691 1
0.554499623154293 1
-0.142073784455984 1
-0.725651702508132 0
0.0743800111373416 1
0.138099356807912 1
-0.354940583888766 1
0.269463515164761 1
-0.20577476001107 1
-0.467492832224964 1
-0.175714763684784 1
0.0436518934576553 1
-0.585545127084839 1
-0.387774945804619 1
0.03472135237904 1
-0.402435725983142 1
0.0653468385540736 1
0.208771826885973 1
-0.56601560812036 1
0.0259775358967223 1
-0.168268417737319 1
0.0139263337581948 1
0.0143252855234289 1
0.0232571122080057 1
0.0604526443103209 1
0.153746681887986 1
-0.367747231917849 1
0.300530735109395 1
-0.47444250483386 1
-0.405066057692361 1
-0.140589841140577 1
-0.154916195331093 1
0.192024982982949 1
0.295193481630721 1
-0.0834085339781027 1
-0.415053678181116 1
0.0973108950146632 1
-0.644442686919577 0
0.229341334577121 1
0.338100332337331 1
0.11720381135764 1
0.519567403868781 1
-0.359993984733041 1
0.179367132628983 1
0.527793384161443 1
0.00425341140691825 1
-0.0501199042981137 1
0.0269717140268456 1
0.546021087626244 1
0.244309140776594 1
0.14976260151888 1
-0.112180257497439 1
-0.371591426420344 1
-0.15658076962061 1
0.684463476505746 1
-0.14748683344117 1
-0.176626543541284 1
-0.0952077372325931 1
-0.186092096357448 1
-0.264054270693415 1
-0.0195405091591188 1
0.0866373281194221 1
0.375940666634315 1
0.73551970407622 0
0.186126559769426 1
0.101132209008355 1
-0.286281283668575 1
-0.26909032206644 1
-1.24975592525181 0
-0.267819965573313 1
-0.128059100159374 1
0.0781958682366401 1
0.301545558478667 1
-0.119175005521148 1
-0.156608899786721 1
0.251060875958681 1
0.465534015602817 1
-0.0498933353883482 1
0.265459874811556 1
0.16975200233771 1
-0.0735789149219607 1
-0.17933831132051 1
-0.116799485990821 1
0.175725774535278 1
-0.0825163475655506 1
0.0303738859464033 1
-0.391596062711636 1
-0.144417189468331 1
0.729941268871106 0
0.401808568530181 1
0.166414142090867 1
0.356927132023308 1
0.24689573101833 1
0.128183485046889 1
0.167172988062158 1
-0.131503487820701 1
0.454757836117673 1
0.0998574653251168 1
-0.298262801013754 1
-0.316100224890873 1
-0.46534798004397 1
-0.0476942042519027 1
0.514112145217782 1
-0.547996297552853 0
-0.00856358157529213 1
0.462983752527194 1
-0.281467030313329 1
0.17030153984663 1
0.0337275781440574 1
-0.121818305269066 1
0.401176479569699 1
0.234117581723537 1
0.162306918818613 1
0.713478541470043 0
0.558192008416422 1
-0.766352580617144 1
-0.137963111742368 1
-0.224074892426634 1
-0.0642134898924853 1
-0.29499435120286 1
-0.21153425755656 1
-0.35548641763247 1
0.230654329036588 1
-0.0770484747154185 1
-0.0189843447899636 1
0.226423465599585 1
-0.00650062608548729 1
0.042760784734548 1
-0.468654942188759 1
-0.167553201324127 1
-0.553777658182022 0
-0.273967823935976 1
0.357046674201037 1
-0.00416296043451009 1
-0.00565798148673169 1
0.00467445040431647 1
-0.20440244068751 1
0.0955580376262723 1
-0.171112529500213 1
0.4589653314781 1
-0.332764687618022 1
0.36136649054271 1
0.304908014690589 1
-0.151580065097551 1
0.349733106572675 1
-0.138773450609061 1
0.123127000455031 1
-0.0837643233888572 1
0.522548823706988 1
0.10946306284782 1
-0.104673029511296 1
0.0119461038432001 1
-0.549500877986102 1
0.0453798634783208 1
-0.0274287656613399 1
0.238397934950763 1
0.335553085035698 1
0.49527373529133 1
0.303875976782677 1
0.605580952820315 0
-0.26196280952118 1
-0.216057033045902 1
0.100776571660135 1
-0.201758467331308 1
-0.445657391197817 1
0.0941643064629392 1
-0.310806794054035 1
-0.151627368012508 1
0.209445806127716 1
0.409247679484827 0
0.140556585877751 1
0.0490598971348643 1
0.188641262783501 1
-0.13605721426618 1
-0.033045302183122 1
-0.120481405733143 1
0.122097042478719 1
0.176962678130131 1
-0.00701379773730746 1
-0.17295757905915 1
-0.322440416519694 1
-0.00145504012036679 1
-0.171241906273047 1
-0.0945723953358067 1
-0.0993938012672406 1
-0.027623394001518 1
-0.420206186961917 1
-0.143838220069911 1
0.0526645866208039 1
-0.182102129667186 1
-0.162047450344044 1
0.0624676681197392 1
0.29545147565424 1
0.00631254749202705 1
-0.0290689781967417 1
0.124575850081268 1
0.483267013846105 1
0.542150491324594 1
0.171681584893259 1
-0.39430775789344 1
0.0663746715762885 1
-0.313267305031338 1
-0.648187581543887 1
-0.331297183112582 1
-0.226601722106073 1
-0.272613350129166 1
-0.192813763085398 1
-0.258644615531744 1
0.22639117850571 1
0.0170705860308813 1
0.154171505962249 1
-0.23931109902169 1
-0.259550858504119 1
0.256252302603531 1
0.0425690295868407 1
0.668968082813871 1
-0.664055662682089 1
-0.0738534873451621 1
-0.14694305113967 1
0.446791554865217 1
0.194471742756228 1
-0.382833710088458 1
0.170796570631613 1
-0.568300201486318 1
-0.221322047222621 1
0.0595772298391768 1
-0.355793366104251 1
-0.480023132976743 0
-0.25783513626107 1
-0.111038186429894 1
0.0491201164062946 1
0.215465173778033 1
-0.647939189191525 1
-0.472602828651758 1
-0.34851601113808 1
-0.147372485261827 1
0.285890848199102 1
0.52784055160193 0
-0.0973879071134616 1
0.421255160254527 1
0.0279198772118643 1
0.36411837925011 1
-0.086426916951417 1
0.0134083187787983 1
0.0649145099757352 1
-0.04185187740344 1
-0.259377933238769 1
0.0477644407224646 1
-0.230553217647291 1
0.730772564408131 0
0.150627001496826 1
-0.294392467825543 1
0.0708933191810456 1
0.296471385086329 1
0.0383869444843828 1
-0.110622393194372 1
0.476666315161589 1
0.212438594706463 1
0.548807416985195 1
-0.240893178997611 1
0.0158276486110715 1
-0.342802007437803 1
-0.270537127696166 1
0.121487495028364 1
-0.529595476467528 1
-0.0623411047299044 1
0.104642799988343 1
-0.0871875460339226 1
-0.22491749254141 1
0.312604931691109 1
0.439811954962553 0
0.444765775133849 1
0.833761989767307 1
0.0546688057085372 1
-0.0553200513993028 1
0.211154837364281 1
0.105916957518803 1
-0.104641097478055 1
-0.322326814229193 1
0.0837617441759509 1
0.520592600824128 1
0.491241756937385 1
-0.0760807859862707 1
0.148148242153547 1
0.467017181752887 1
0.361028183672208 1
-0.268726364041772 1
0.0268166843049727 1
0.460164029046367 1
0.343643063658723 1
0.093107593428504 1
-0.0906519021725306 1
-0.612106132263686 1
-0.0471212414541979 1
0.197791767478705 1
-0.112142095775543 1
0.0933647010310682 1
0.80744145635905 0
-0.276322995987119 1
-0.427404938748381 1
0.00186655931189063 1
0.167310699182965 1
-0.00680239222607865 1
-0.127785277590928 1
0.422473807839701 1
0.373377547652053 1
0.283237463186312 1
0.0414448846460199 1
-0.389497670910844 1
-0.235490376624501 1
0.580482572681441 0
-0.117068819317175 1
-0.115922717899187 1
0.0311766616591925 1
0.0353755543849174 1
0.0408313594354602 1
0.241494976509431 1
0.088819616445292 1
0.138984403128801 1
0.305563917019812 1
0.101881967523164 1
-0.0750572337929369 1
-0.00107906871084274 1
-0.391724550915697 1
-0.00990219325773828 1
-0.310327553364779 1
-0.277489754710048 1
0.413420239373933 1
-0.127834995527092 1
0.0307965101510671 1
0.139622370434631 1
0.0119256827236976 1
0.451865227303232 1
0.123954236736671 1
-0.158430024578832 1
-0.290691880436707 1
0.250210860635853 1
-0.141939545691013 1
-0.109496729950373 1
-0.0276610324071046 1
-0.341004516169574 1
0.21131749412818 1
0.32290654005649 1
-0.117503003152631 1
0.0188591581822788 1
-0.127377843452354 1
0.28638379925243 1
0.309890277045179 1
0.171137805993144 1
-0.227229394562691 1
-0.493740257145589 1
-0.275867984277704 1
0.0522453356266805 1
0.195457373203965 1
-0.0280247461366459 1
0.155554254815572 1
-0.171272198742962 1
0.408914060295275 1
0.260420254398093 1
-0.138768774052103 1
0.334805967935872 1
0.326151793681997 1
0.178246731559922 1
0.632731098929715 0
0.0469907505554544 1
0.0168660849802126 1
0.0023630259477215 1
-0.127256439391019 1
0.186700775792482 1
0.115195591896366 1
-0.118901978683164 1
0.0373082639848111 1
-0.3480632932866 1
0.607803932864199 1
-0.288864835695395 1
0.151406000786576 1
0.175183290988877 1
-0.546705507017884 1
-0.284108451291441 1
-0.446200866574431 1
0.112395152176562 1
-0.0268118264536201 1
0.162366137788191 1
-0.0863037179867148 1
0.35419037635849 1
0.0287971387671244 1
-0.473805610683869 1
-0.448246393975584 1
0.0834461375324364 1
0.0789691414949539 1
-0.437796794485428 1
0.232509083541181 1
-0.0116927013719869 1
0.5302461568897 1
0.232612112279019 1
-0.609776930750078 1
0.439557813704349 1
0.536420762515802 1
-0.397125865596902 1
0.0887179620589238 1
0.129373426647325 1
-0.0600033896439816 1
-0.471385209752256 1
-0.760227928560083 1
-0.180739903391335 1
0.467355772067137 1
0.256183075174564 1
0.234986981380686 1
-0.556183135492837 1
-0.0132294020875273 1
-0.447236823892626 1
-0.078198369369212 1
-0.534705873142477 1
0.256649617445782 1
0.16988979970391 1
0.152822693033861 1
0.0702074853729531 1
0.172276782319748 1
0.154881127382471 1
0.28818433675166 1
-0.335672375941292 1
-0.0936283901512584 1
0.669873164154021 1
