# Supplementary material for: Bias caused by sampling error in meta-analysis with small sample sizes
Source: PLoS One. 2018 Sep 13;13(9):e0204056. doi: 10.1371/journal.pone.0204056 (PMC6136825; doi:10.1371/journal.pone.0204056)
Supplement: S3 File — (ZIP) [file pone.0204056.s003.zip › results N = 10 delta = 0 tau = 0 sz = 30-50.txt]

"dl.delta" "dl.cp"
-0.061090323705012 1
-0.333927457778904 1
-0.0130319012575196 1
-0.324707044276543 1
-0.00894937330638707 1
0.154644711538266 1
-0.078110932757218 1
0.00240967398867386 1
-0.13413881719406 1
-0.0794940990787228 1
-0.0245296562603176 1
0.142064864496204 1
0.136933361500484 1
-0.131085889593969 1
-0.00596691660375438 1
0.00639735336764037 1
-0.0948585078576545 1
0.0855516142337451 1
0.0555300173631428 1
-0.128420281043691 1
-0.381985807535803 1
-0.149886095300731 1
-0.291089178051581 1
0.268809843695726 1
0.103618848126237 1
-0.0268566072954378 1
0.377220777801655 1
0.0800716746018154 1
0.134805565051981 1
-0.252285700489615 1
-0.216537540017611 1
-0.0254745287078209 1
0.0515162757271423 1
-0.333230419080578 1
0.0762976347109041 1
-0.47616696766378 0
0.149332447530776 1
0.313304847178161 1
0.0248165036449134 1
-0.0454178718559161 1
0.0601232219704002 1
-0.0273347071324276 1
-0.490482173854308 1
0.0577720739170456 1
0.223492704523411 1
0.0211257206790213 1
-0.559887777844253 1
0.249524282258142 1
-0.294460559257895 1
0.0940179423619222 1
-0.614892040036585 1
0.0727691048915293 1
-0.131998814331904 1
0.417700350240619 0
-0.347203090898185 1
-0.0338231670240005 1
-0.111216405526973 1
0.291073434650665 1
0.0485214446793006 1
0.00438246037325257 1
0.253889592050239 1
0.0873726720053012 1
-0.0863585548333481 1
-0.0592684335351507 1
0.518471450933654 1
0.0998574944369121 1
-0.0611104880415709 1
0.174547352414023 1
-0.216529948709978 1
-0.0975729396379837 1
-0.014682890652587 1
0.0114481350496424 1
0.699755467353895 0
0.191313695886376 1
0.117004628821887 1
0.0483990458169936 1
0.135745432740315 1
0.409678705289318 1
-0.0264232981570501 1
0.134155140696004 1
-0.0295246588197041 1
-0.0699510618055801 1
-0.268619843295276 1
-0.0928944136175481 1
-0.0148301361197346 1
0.0620094658297987 1
-0.24652750154149 1
-0.218013501425503 1
0.189709117364953 1
-0.067020376287334 1
0.170302129854485 1
0.0183638860415613 1
-0.0419825481541247 1
0.0309379451116275 1
-0.000505607172471514 1
0.0464070975464854 1
0.19640158676709 1
0.360044936706022 1
-0.0151569713591295 1
-0.0417479362033919 1
0.202693212529911 1
-0.0693437393714365 1
0.227664772777446 1
-0.0817179854842706 1
-0.0873343486499524 1
0.282718383918449 1
0.0595561693898862 1
-0.268962061207626 1
-0.0222498144709316 1
0.144171075380363 1
0.142525411050531 1
0.058837485910373 1
-0.241105611842156 1
0.0168835623092814 1
-0.055644448217356 1
-0.327110103971259 1
-0.177921046348946 1
-0.083920919861189 1
-0.25512112763287 1
-0.0848042578861957 1
0.00811533172447382 1
-0.346213306920804 1
0.126076150834849 1
0.193309659690385 1
0.0962022689335631 1
0.0967525987655747 1
-0.115304003423519 1
0.0232783481204782 1
0.233838150171887 1
0.470933286946135 0
-0.459753401319923 0
-0.236581592855092 1
-0.0982857435108377 1
0.103595516173987 1
-0.234873638460816 1
0.593564154418186 1
0.309735791272516 1
0.0435120653799376 1
0.0179483657807244 1
0.110846003069123 1
0.226806322621009 1
-0.201750771082751 1
-0.625468525257051 1
0.784608681963281 0
-0.32048496954222 1
-0.268750172632484 1
0.35977867820869 1
-0.474647802964965 1
0.468817929061573 1
-0.0452285544445018 1
-0.328251368098401 1
0.0836883109669098 1
-0.142820394425467 1
-0.0427314527113338 1
0.180676525796907 1
0.0459841852717669 1
-0.32401357050789 1
-0.212829530257746 1
-0.197214142922961 1
0.245601906316935 1
0.099357266525604 1
-0.244322211645139 1
-0.106819133188696 1
0.0187263455041228 1
0.027493785895602 1
0.444980001665559 1
0.644139569285222 1
0.17840609844788 1
0.162169643992893 1
-0.207224018875869 1
0.218197811985756 1
-0.450273468614907 1
-0.538142995638552 0
0.122370910095589 1
-0.134728634057684 1
0.16207136298516 1
-0.482154272967109 1
-0.149123198860671 1
0.272288219838407 1
0.284190949877401 1
0.528286062492049 1
-0.0385350399241791 1
0.363115538962672 1
0.078590821606535 1
-0.576721937592178 1
-0.0704320032502314 1
-0.0245042007448407 1
-0.0178257507280386 1
0.202846282190973 1
-0.158132467589029 1
-0.0328095114543165 1
0.16863233019172 1
-0.526035162727838 1
-0.23933782564614 1
-0.0867738639755881 1
-0.106265342449184 1
-0.277238083373498 1
-0.0213033373673177 1
0.0995927324972515 1
0.0359074718108831 1
0.00242463031226999 1
-0.0572574438527486 1
0.290742952764492 1
-0.245948141478812 1
-0.236275737053351 1
-0.255783388651349 1
0.365028726249459 1
-0.104189418303736 1
-0.298224737552493 1
0.159570712238712 1
-0.000945076569884448 1
-0.438638187031721 1
-0.0380575053749716 1
0.684265595511038 0
0.0239846789522699 1
0.353043601851204 1
0.41438410555992 1
-0.255155994954584 1
0.169151153656928 1
0.186356124676643 1
0.0370826785233783 1
0.0183551389229732 1
0.011656377219025 1
-0.235253726264608 1
-0.231281935859037 1
0.110621351072273 1
-0.349227325357657 1
-0.263486927830935 1
0.00287097381482469 1
0.208705806570203 1
-0.29853607594786 1
-0.0712736043740838 1
0.0575017254884644 1
-0.206432931853334 1
-0.0633398951620734 1
0.114015622874245 1
-0.226572464993747 1
0.060284064365547 1
0.414874845041891 1
0.154598010444421 1
0.201772790130703 1
0.0226096795605398 1
-0.211740187435028 1
-0.219002090255863 1
-0.217018241677002 1
-0.0828028059460855 1
0.179944348445851 1
0.266388917578574 1
0.0439765492293304 1
0.582670892176263 0
0.0758755264916679 1
0.112284704452475 1
-0.302347671271252 1
0.147736159675772 1
-0.00658435521605695 1
0.309048551043886 1
0.104395816500016 1
-0.248254438966241 1
-0.0013724647522089 1
-0.190040390142306 1
-0.160626240111339 1
-0.0533707549900146 1
0.238660906939075 1
0.022280082682866 1
-0.0320579194797545 1
0.104933245267724 1
0.533510037067899 1
0.126120706131238 1
0.199984964833367 1
-0.0258358877468386 1
0.0260666118987736 1
0.06204319370439 1
0.126886143695776 1
-0.129782474662458 1
0.277846840832427 1
-0.0775301007976619 1
-0.330680845163392 1
-0.126525116611572 1
-0.257193201508026 1
0.200015959167044 1
0.13093287749093 1
0.580909345938394 0
0.293349589475992 1
0.539340458121711 0
0.318954549037139 1
-0.189638186795294 1
0.0424708354653501 1
0.166373654440022 1
0.223293006650425 1
0.0642686829358978 1
-0.152799880615018 1
-0.00716155809158029 1
0.158549330613244 1
-0.307253627078769 1
0.10938099765049 1
-0.422391942642762 1
0.0205038225288838 1
0.102304651815445 1
0.00295553529838322 1
-0.0759285554928017 1
0.017066158784 1
-0.046746085271034 1
-0.184344951388383 1
0.0678701592049749 1
-0.04372513459532 1
-0.37658879772762 1
-0.246353412393113 1
-0.0516206108457266 1
0.192922646208307 1
-0.0138550469683221 1
0.00400402790842334 1
-0.260823916514005 1
0.00515031569223864 1
0.330256734538906 1
-0.0302217839344639 1
-0.109232311617045 1
-0.0655553742341237 1
-0.290927818963041 1
-0.00933750003024558 1
-0.0537442421600114 1
-0.155259677738258 1
-0.121663442896147 1
-0.0984197003941657 1
0.428445325638427 1
0.349993069536796 1
-0.222531491000135 1
-0.37149117157984 1
0.173658261195292 1
-0.0487902954966025 1
0.0488749175487793 1
-0.143726035441733 1
0.576363835984769 0
-0.404391662816141 1
0.0950426489155036 1
0.110101943556307 1
0.510584646041378 1
-0.0227987377694426 1
-0.0213575787907783 1
-0.167936431585811 1
0.0331297782462317 1
-0.152162569832589 1
-0.409973267150006 1
-0.0842718430771064 1
0.00332797752054634 1
0.081566274426553 1
0.134373974035038 1
0.0922723411575929 1
0.154109355831268 1
-0.0180155903525507 1
-0.0326483760606022 1
0.264503638792788 1
-0.138345337242569 1
-0.0212022709337357 1
-0.260577096917071 1
-0.043994630040209 1
0.0324838155071632 1
-0.0376910616930128 1
-0.0377383357265408 1
0.197603621718311 1
-0.27353545458566 1
0.0991290776752209 1
0.62884692037261 0
-0.158747076934881 1
-0.0662745209729047 1
-0.704302889432654 0
0.0809932829800927 1
0.194419859222928 1
-0.081937526136355 1
-0.16981951847636 1
-0.232317719982649 1
-0.190080143407043 1
-0.00284377223285297 1
0.683111662106106 0
0.112497361642211 1
0.116669468453171 1
-0.355426747308178 1
0.00661785423073644 1
-0.0445256299356955 1
-0.403253611827976 1
0.0970435146634999 1
-0.0310339434758545 1
-0.188186775653809 1
0.122942003992316 1
0.165154845639261 1
-0.498598842475741 1
-0.0854819278790099 1
0.0435025568849439 1
0.126018675456847 1
-0.0193666725153825 1
0.00251059226835992 1
-0.257309346122615 1
0.0981192766638078 1
-0.128054754520452 1
0.151417785898776 1
-0.213503642073211 1
-0.342409757741345 1
-0.19591639356897 1
0.27609290456816 1
-0.351044279114522 1
0.0589085315663681 1
-0.33731040066522 1
-0.344901111295848 1
0.0614161395082996 1
-0.403990298711637 1
-0.246459679741806 1
-0.222845810404516 1
0.149069150147685 1
0.242844399886531 1
-0.207533034746007 1
-0.0492880495739631 1
0.13202188782618 1
0.0322951986899446 1
-0.636283224749228 0
0.338579661135883 1
-0.021862697860061 1
0.107150688495919 1
-0.142291627025477 1
-0.529720343569236 0
-0.0792770193430758 1
0.364226510919807 1
-0.098768563801064 1
-0.0906415227792933 1
0.0103355178449435 1
0.253699355012241 1
0.0831601759117361 1
0.142309973356893 1
0.369447445509906 1
0.542874323691801 0
0.207720192765556 1
0.105054761213653 1
-0.393360623264374 0
-0.1269874079722 1
-0.223999638665791 1
0.117733102689363 1
0.31807156700955 1
0.408332000621537 1
0.108572650045403 1
0.227965747585507 1
-0.225947712129131 1
0.269614735131457 1
-0.247110568458238 1
0.493031190233471 1
0.106419124721657 1
0.0629043501659639 1
0.224810713266789 1
-0.252071861076035 1
-0.577397236708196 1
0.144570589420334 1
0.0578850263864114 1
-0.00726680675061595 1
-0.106699865123918 1
-0.0745489712998857 1
-0.45156652049752 1
-0.179437404429299 1
0.143122748887436 1
0.0192590234199607 1
0.112432500715355 1
0.718339316262752 0
0.000597076179690757 1
0.09885205742329 1
0.186781376315572 1
-0.0675368464039297 1
-0.0946884834779201 1
0.123081379598133 1
-0.00791535599168744 1
0.317589707930987 1
-0.0101607896143392 1
0.166443339641604 1
-0.0187721290521336 1
0.186678591592872 1
0.366507613050692 1
0.164909779046932 1
-0.108850211377541 1
-0.0028400953370818 1
0.0290539506260769 1
0.063428202360471 1
-0.0686353810169604 1
0.0581567807237093 1
-0.371854670092359 1
-0.0403297795137554 1
0.174904856580112 1
0.23036148700656 1
-0.631871965195622 1
0.0339772123173603 1
-0.0637162861939872 1
-0.348879670750592 1
0.205355554193468 1
-0.337591121753786 1
0.054613493726441 1
0.0572273883183678 1
0.0235776201952567 1
0.230464495311241 1
0.238919247453335 1
-0.31868956211687 1
-0.0645546240312926 1
-0.268912553094677 1
0.0373722471191363 1
0.331107805484819 1
-0.035143737001149 1
-0.349034885765629 1
0.157176476796412 1
0.335429035479267 1
-0.164023499726484 1
-0.193720356994355 1
-0.274037125412664 1
0.0759148235616335 1
0.294690961128763 1
-0.0444974682315021 1
0.478341110341253 1
0.566185733041803 0
-0.362891817363233 1
-0.118914805164932 1
0.138477234521933 1
0.62547603405408 1
-0.183118521235021 1
-0.0971652878287967 1
0.130134042868824 1
0.164163730393648 1
-0.208980594608721 1
0.218165208476242 1
-0.254699780319207 1
0.037544093181719 1
0.0714466722233784 1
0.0229758385870166 1
0.159644126970869 1
0.0423241384708176 1
0.116549775985184 1
0.0496022373221941 1
-0.732153936805432 0
-0.0750749840299729 1
0.147983489907552 1
0.100038490475715 1
-0.106183701066271 1
0.253292454008511 1
0.117640877745845 1
-0.397616315411377 0
0.338914921026249 1
-0.0683289567766065 1
0.078086090349451 1
-0.0601507985290726 1
0.11084830071099 1
-0.0313573728463701 1
-0.105708654468199 1
0.125363190017279 1
0.21629304153054 1
0.0853389698034693 1
-0.400799540710667 1
-0.356700910516324 1
-0.162218205751181 1
-0.157387400073708 1
-0.275794645180661 1
0.0934423303296256 1
0.308347749171154 1
0.253687973850378 1
0.0832679014536631 1
0.0593784014963948 1
0.469022336921809 0
0.229874207771374 1
-0.033918205303019 1
0.247397471390421 1
-0.360998607470367 1
-0.0197423854839744 1
-0.0140593721281693 1
-0.247589808763619 1
0.131286084693477 1
-0.0976875559113836 1
-0.162836969935248 1
-0.572366000584951 0
-0.364507798950118 1
-0.0257204977724901 1
-0.421717526443316 1
-0.120304857277528 1
-0.172962794284591 1
-0.28634027707123 1
0.434176227520104 1
-0.0724364427529806 1
-0.202338850883557 1
0.306934638636112 1
0.274684972479301 1
0.494551552301214 1
0.32554301530459 1
0.245246806396349 1
0.805964104079653 0
0.104530777362909 1
0.074074890557901 1
-0.292559794995566 1
0.296479408984205 1
-0.389324706398857 1
0.309063061871071 1
-0.31834438313409 1
-0.259992442229471 1
0.0861231925272405 1
0.234624593769719 1
-0.139180375974168 1
0.291426209194545 1
0.204871511055516 1
0.432227279898396 0
-0.0953065118246932 1
0.12284949225731 1
0.0984501030685207 1
-0.236942666206644 1
-0.139589175828327 1
-0.2427901271651 1
0.0398667631565713 1
-0.284057620263974 1
-0.57524633656563 0
0.0188999155504232 1
0.0525195486283241 1
-0.228180381936906 1
0.176805162766895 1
0.172960444931869 1
-0.0722286210099039 1
0.114678780916705 1
0.210818786389275 1
0.0862602601045795 1
-0.251478819263202 1
0.100064021812541 1
-0.0118015768340774 1
-0.440614434343393 1
-0.181935210315554 1
0.171523570974016 1
0.198624375725414 1
-0.322011129289408 1
0.20222229152102 1
-0.312993208037823 1
0.105182971071685 1
-0.158405707795443 1
-0.145471584055217 1
0.17274764633384 1
-0.130768491338746 1
-0.0510328769976877 1
0.301331340179164 1
-0.134064349509237 1
-0.203841999959322 1
0.558409276604354 1
-0.310615391864199 1
0.412478073466657 0
-0.0818458073209862 1
0.159807361760546 1
0.0213640767043117 1
0.311684529014259 1
0.49726861884709 0
0.136726759104519 1
0.152335881303577 1
-0.225118238041849 1
-0.277083793410536 1
0.12901140876967 1
-0.0166711601993846 1
0.110415141668924 1
0.0411385469101335 1
0.360822368424196 1
-0.0636833056982358 1
-0.09897582406459 1
0.236944582079461 1
0.703872399546192 0
-0.081175660284999 1
-0.114947049750288 1
0.00619297818042307 1
-0.0304044727985517 1
0.26137209926813 1
0.303881177369833 1
-0.0962786241101396 1
-0.569218498102081 1
-0.0252987321949602 1
0.471809831988768 1
0.249587353490284 1
0.130161404301149 1
0.321302539713376 1
-0.00425293980001645 1
0.306876703632248 1
0.0818855822687088 1
0.19386349046112 1
-0.259284216512463 1
0.54249489720045 1
0.354720991396715 1
0.190821969683759 1
0.165419150167511 1
-0.34142499873822 1
-0.0895377386332195 1
0.319239525476822 1
0.315333920285713 1
0.516790533944193 1
-0.216207759357296 1
0.0279650065062078 1
0.501282601405035 1
0.0659404338689792 1
0.0407274890422495 1
0.0358048261600153 1
0.0338721409482927 1
0.285878414316485 1
-0.165194046834713 1
-0.100507913908648 1
-0.284567544847773 1
0.214163065134849 1
-0.0711328413304023 1
-0.191125506768683 1
0.38669950217421 1
-0.323370715661932 1
-0.104431036696448 1
0.147859747957184 1
-0.170427272077878 1
0.106006235144896 1
0.324435428317196 1
-0.190858385345761 1
0.0520726998051177 1
-0.296185654651519 1
-0.0716524599514029 1
-0.0813945278113389 1
0.0814422121588815 1
0.358842668940031 1
0.209363072651643 1
0.0657099610008339 1
0.0216510251439919 1
0.0507817440787282 1
-0.256953104349334 1
-0.0118564812849682 1
0.0453220157729722 1
0.070523705550209 1
0.049624165075046 1
-0.361799426878921 1
-0.35733815067437 1
-0.0808048792622892 1
-0.0699840830084026 1
0.622824920938531 0
-0.0986183723046356 1
0.0263607993427296 1
0.338021366457108 1
-0.222604796896167 1
0.018395889916528 1
0.089228093242248 1
-0.106498911802531 1
0.0785848624221271 1
0.405158060962542 1
-0.0114906653719558 1
0.199277606253334 1
0.51586979287322 1
-0.213426922656368 1
0.253105976391658 1
-0.0835244625158416 1
-0.199276192708861 1
-0.107104998618217 1
-0.286096443236464 1
0.0384298491593873 1
0.21904352403387 1
-0.0141663951649032 1
-0.472257131425182 0
-0.00214794043719529 1
0.556647740570356 1
0.380234990097577 1
-0.25517039478004 1
0.123490856539644 1
-0.30164757761442 1
-0.34371073527111 1
-0.0697351667392747 1
0.603302714662677 0
0.289887131792792 1
-0.0733084541426449 1
-0.0831628557765428 1
-0.285584268252766 1
0.20986159785151 1
-0.174447497109504 1
0.257090667053151 1
-0.262489683596043 1
0.381609670873755 1
0.204234733669566 1
-0.27376766670506 1
0.183436062770692 1
0.500309297849393 1
-0.13930594998013 1
-0.0597541800245594 1
-0.508403828273252 0
0.260024702421857 1
0.0990930496684778 1
-0.380678001372019 1
0.374724866259976 1
0.281504777886362 1
0.184180645603343 1
-0.145953077906799 1
-0.121922981138231 1
-0.123689721875207 1
0.0227593257719383 1
-0.134383297255636 1
0.380569485796177 1
0.231930015801272 1
-0.202617634516859 1
0.423395064535546 1
0.0537746440493576 1
0.0571181194553492 1
0.112708180342886 1
0.244152533503691 1
-0.121292527950817 1
0.267662009232641 1
0.294253343460359 1
-0.0544902431528328 1
-0.333619451178963 1
-0.540669593845836 0
0.151208009174593 1
0.0267644856651253 1
-0.23038986101306 1
-0.240538954408661 1
0.311328211032816 1
0.0323629631013921 1
-0.137774483991168 1
0.393942317930272 1
0.0374542093441014 1
-0.279803840074052 1
-0.222231270378266 1
0.141691903455947 1
-0.116546824550138 1
-0.860249322172667 0
0.0559997181541279 1
-0.0899376585784245 1
0.355682557572944 1
-0.435576707275504 1
0.110359939420861 1
-0.025190263003115 1
-0.0903248472138465 1
-0.0603842014665013 1
0.414180480897512 1
-0.0465733907520367 1
-0.159351582697 1
-0.0923311057181617 1
0.145651709704637 1
-0.557317419173975 1
0.255518515152865 1
0.355360554842456 1
0.0925888210625587 1
-0.432338481026206 1
-0.0169888246156385 1
-0.123454275284825 1
0.139789907156976 1
-0.467258347043663 1
0.342229543804971 1
-0.0290560553585133 1
-0.0442039178903861 1
0.100369790494251 1
0.225109174566547 1
-0.167313279426842 1
0.146364725908356 1
0.214493195207476 1
-0.23926246474502 1
-0.056270089753518 1
-0.502094893116557 1
0.114775012954746 1
0.0778319562858511 1
-0.253086671178091 1
0.618930518505361 0
-0.179194969473408 1
0.380131340993943 1
-0.0984227983682265 1
-0.721641583140818 1
-0.134862403813793 1
0.0202097430606707 1
-0.166649169717856 1
-0.51810158951031 1
0.134364179433674 1
0.0373832982925983 1
-0.168500769147978 1
-0.2473863151231 1
-0.275633420063151 1
0.175744757965439 1
0.385715411308467 1
0.322252277641775 1
-0.0164270547945196 1
0.333436778680497 1
0.0028502922904293 1
-0.203746893057593 1
0.258020613465577 1
-0.270646453195463 1
0.0305944237781042 1
0.0272667093968381 1
-0.24865866379227 1
0.156967261499821 1
0.096117155694265 1
0.22653604331986 1
0.0928122599668116 1
0.114317508023984 1
-0.45665941176123 1
-0.117009944420007 1
-0.347534032722831 1
0.820819187269958 0
0.21070758476003 1
0.0475225153943164 1
-0.0553548273397771 1
-0.324366039869075 1
-0.142273052754441 1
-0.218890758539083 1
-0.0414402729054807 1
0.11723832190072 1
0.135453809633689 1
-0.217340323106027 1
-0.125178910273856 1
0.507659895242377 1
0.155745339227137 1
0.245946127269971 1
-0.22014953003628 1
-0.167056134266141 1
-0.424517081750021 1
0.0212683665671352 1
0.0369575227491126 1
-0.123570209828042 1
0.402734187726776 1
0.271974644077668 1
0.573532402822251 0
-0.487709265103186 1
0.653168738125723 1
-0.135691765691658 1
0.417581043388538 1
0.277556286969732 1
-0.198729828952036 1
0.175187905902785 1
0.0212960599665983 1
0.15688623441988 1
-0.229449270293256 1
-0.193604548372883 1
0.294675702104942 1
-0.00277992920470796 1
-0.0028137306184137 1
-0.0130466412738541 1
-0.214838708434854 1
0.0250204207660233 1
0.0563795111236545 1
-0.410979002992427 0
-0.315269569181403 1
0.110912939876487 1
0.109605458535057 1
-0.0537473283345003 1
-0.50307477787901 1
-0.311745104967983 1
-0.036238013936946 1
0.583433791135363 0
0.0520969925757725 1
-0.294446151185593 1
-0.625796572335055 1
0.218419664115639 1
0.148448477621981 1
-0.608856042868213 0
0.189533539398132 1
-0.238386420243844 1
-0.261539088488279 1
0.146275788950591 1
-0.0620572912391135 1
-0.0934336529925675 1
0.33313347939407 1
0.127466413660396 1
0.179304753755813 1
-0.0510495812568659 1
0.0572654087733545 1
-0.241938277215294 1
-0.0242391148632902 1
-0.0550957068361664 1
0.10514563155416 1
0.491448149456313 1
-0.106641857823494 1
0.154075540048319 1
-0.218181014931917 1
-0.0633145345880921 1
0.290023823003456 1
-0.0428204661209471 1
-0.149717912738237 1
-0.262943696175131 1
0.217625644129507 1
0.00493895913105874 1
0.20362707016422 1
0.265405790420887 1
-0.603614888924825 1
0.017000886462675 1
0.202665919046099 1
0.114115277502594 1
0.0809722509135907 1
0.290841718614265 1
0.104179771463491 1
0.290108050021921 1
0.687414917605886 0
-0.307977317486841 1
0.218943191063179 1
0.344251254707274 1
0.311573671626888 1
-0.0207893325491889 1
0.22375439880293 1
0.248742198775423 1
0.226301276502885 1
-0.198699895649884 1
-0.316131235123811 1
0.0721926019662134 1
-0.323954683646581 1
0.12662591166338 1
-0.055004661594013 1
-0.0268382470351852 1
0.0169203038523945 1
-0.377096548797984 1
0.376179102057902 1
0.232611385166223 1
0.224439935187779 1
-0.127997905782999 1
0.0322696355648383 1
0.0985542949180638 1
-0.454777999389504 0
0.332319941442018 1
-0.059391844552966 1
0.440780768916106 1
-0.44138785443661 1
0.0474263677425994 1
0.452385763712509 1
0.203173648325815 1
-0.124454253456938 1
-0.0609589551567638 1
-0.106364871995708 1
0.476711918678043 1
-0.0996821916702952 1
-0.141836912749831 1
-0.194772653718415 1
0.350979660481938 1
-0.508216393288891 0
0.16346818163495 1
0.0551604862682126 1
0.326878553871698 1
0.397762630050819 1
0.272970532170019 1
0.0214946086607724 1
-0.336881509794523 1
-0.0036763872570792 1
0.0244800201379974 1
-0.344531448235554 1
0.0366228670889624 1
0.294394200209395 1
-0.104243692399545 1
0.490654308358937 0
0.12474426963822 1
-0.287003888673368 1
0.0609481718078027 1
0.235126110068193 1
-0.239235944644495 1
-0.206165437580035 1
-0.345970439851929 1
-0.215693022946444 1
-0.120534809459181 1
-0.0733542334395432 1
0.576917717847985 0
-0.230543694551246 1
0.399705315769583 1
0.187059446203807 1
-0.0662562858859972 1
-0.15878808042467 1
0.0411349758301824 1
-0.016180821537774 1
0.504845122479051 1
-0.206022284820854 1
-0.0718969114177172 1
-0.220764858578116 1
0.161456779552125 1
-0.0630758826610645 1
-0.210788823220101 1
-0.166308240884042 1
0.00150105337770294 1
-0.0508123938264744 1
0.0728673673149901 1
0.113628356541785 1
0.00603037858678251 1
-0.0616674368165407 1
-0.0327690049417649 1
-0.128564679760322 1
0.124415141244214 1
-0.0328568037726477 1
-0.294499526607626 1
0.483837906365266 1
-0.115647909222751 1
0.140703087290383 1
-0.225111158876357 1
0.273911988703828 1
0.351218752616969 1
-0.237811329398635 1
-0.222147561147331 1
-0.189053685926593 1
-0.0619560640027574 1
0.295771642251773 1
-0.319414579290874 1
-0.25887749746718 1
0.107489051842499 1
-0.104265435276322 1
-0.0892026177995968 1
-0.220217369337621 1
-0.101626367715445 1
-0.11644579192288 1
0.0162192783901071 1
-0.277906139963488 1
-1.00018429326641 0
0.185882116185285 1
0.168065405681594 1
0.167102936122182 1
-0.14837707819908 1
0.178855165879889 1
-0.1938465779692 1
0.129066545001556 1
0.294007195159937 1
0.218906044391877 1
0.141584622026728 1
0.10231052047333 1
-0.0722936917262306 1
0.210512951648666 1
-0.217543673984861 1
0.417035016660002 1
-0.128848021909819 1
0.0689527864597041 1
-0.404290357879468 0
0.398015465749898 1
-0.347776395360907 1
0.325327674166409 1
-0.217880222658974 1
-0.519395063117231 1
0.345217256370451 1
0.0313329951046081 1
-0.240057961807215 1
0.0716052394918006 1
-0.087326605639079 1
0.0573290945573793 1
0.159351726510517 1
0.161943207736361 1
-0.388607072394379 1
0.245066561447133 1
-0.141396835173799 1
-0.302442047447099 1
-0.0374558197246024 1
0.414941824418019 0
0.176198550638911 1
0.454129032318644 1
-0.0767159178396417 1
0.0556183194138149 1
0.305353278140663 1
-0.0399264710437305 1
-0.121720325880381 1
0.0514112836105273 1
-0.173926381896801 1
0.0801095115578996 1
-0.390115846416586 1
0.0324107802816872 1
-0.370074697003195 1
-0.162460737310705 1
0.072028523968448 1
0.0403090469583106 1
0.398865537625625 1
-0.0305483085787343 1
-0.142200308578888 1
0.142202881588636 1
-0.227233991674993 1
-0.0790397091555453 1
-0.247010224712722 1
0.0947804394156455 1
0.0455813471697337 1
-0.217400625168524 1
0.106425415892728 1
-0.135044531724055 1
-0.338873134257249 1
0.434190615606739 1
-0.0691588183185277 1
-0.329191599645305 1
0.410896524259435 0
-0.117177851284306 1
0.26117123400664 1
0.162814316016286 1
-0.118708454468401 1
-0.288496245812879 1
0.117547277222994 1
-0.0436314849077007 1
0.200019748616689 1
0.0457483795344971 1
-0.092400369026321 1
0.259096323361642 1
0.107141333978268 1
0.192614549856646 1
-0.517352626294225 0
-0.0731976392800533 1
0.359275546423226 1
-0.584210126227733 0
0.616484990195774 1
-0.0985279351875649 1
-0.328641449154989 1
0.591598857230437 0
0.262649626452073 1
0.0558957564376621 1
-0.0272475296385042 1
-0.207072601819395 1
0.4638352295992 1
-0.138837763413792 1
0.0942429075672052 1
-0.638258760259003 0
-0.00814630518283862 1
-0.34514150124306 1
0.167621904096453 1
0.273090210003316 1
0.382032342934869 1
-0.135964062436135 1
0.189265825845855 1
-0.0131396156853807 1
0.196172657767047 1
-0.433666002889031 1
0.247342355605509 1
0.152108749330104 1
0.0935519042091524 1
0.0825180566575043 1
-0.484239997242701 1
0.318472090054842 1
-0.40358263175312 1
-0.0665930799247024 1
-0.803781496780856 0
0.0862969749712064 1
-0.345599995470538 0
0.118364762840806 1
-0.196057175822176 1
0.171050002470056 1
-0.00491622006001553 1
-0.266497465818212 1
0.0429107115817054 1
-0.166149068361565 1
0.304614027535591 1
0.635236960498751 1
0.136290361664492 1
0.0168477388985323 1
0.118346488020069 1
0.247430127846399 1
0.254877787516124 1
0.361617510762332 1
-0.280445681731638 1
-0.158924917018405 1
-0.132770103178384 1
0.0129908674680374 1
-0.0753305955881451 1
-0.695541632307305 0
-0.14331408924227 1
0.418201172016117 1
0.138248811186825 1
0.318806279201842 1
0.329618442278591 1
-0.147970347490012 1
0.111348879590079 1
0.205009531298424 1
-0.089299127738518 1
0.185587158152168 1
-0.164689480884957 1
0.454808028621848 0
0.135227228792893 1
-0.150295406694909 1
-0.0839997591482321 1
-0.0983664449972638 1
0.312590491024507 1
0.26831970268329 1
-0.0495421337626617 1
0.103394816927773 1
0.075164365951495 1
0.0672331068147209 1
-0.0364544191866109 1
0.188728621755788 1
-0.058499412829543 1
-0.353984896093201 1
0.40830662457051 1
-0.0971834251530876 1
-0.277897257590228 1
0.00320924837606332 1
0.0801329879890177 1
0.1823467037352 1
0.580172330755263 0
-0.295616950633254 1
-0.164481565848002 1
-0.293306290849452 1
-0.0202979959688729 1
0.190809446019359 1
0.0526776961771663 1
-0.0028545305432881 1
-0.0318178487269567 1
-0.43311606615762 1
0.0513840308926104 1
-0.249642858657149 1
0.211467872905063 1
0.168836962274784 1
-0.148754938738375 1
0.0728678135465097 1
0.259108899697816 1
0.0220849738557325 1
0.145994136038779 1
0.0872802244043529 1
0.0191971837096506 1
0.417737763834469 1
0.241609353622165 1
0.0709518784744054 1
0.179717156018529 1
-0.12051959114118 1
0.208104582041692 1
-0.139761333710304 1
0.000673883586229508 1
-0.190463163402771 1
0.0680518498631264 1
0.0635916908266443 1
0.609478725415734 1
-0.249303800405241 1
-0.318092899816823 1
0.237683759602384 1
-0.0524495195304749 1
0.200642833368512 1
-0.276508513629429 1
0.0618508893040953 1
-0.190977542433271 1
-0.298552717726676 1
0.447260694915456 1
-0.288129554770818 1
-0.230118628206718 1
-0.262430108966635 1
0.437816353382441 1
0.346948621692314 1
-0.124644730451141 1
-0.137373992700663 1
0.156242629992073 1
-0.276321165862795 1
-0.134122062809607 1
0.125910323813391 1
0.0823003692150401 1
0.108772770136272 1
-0.535710120075407 0
0.000215243571334144 1
-0.224195576796152 1
-0.0347956393379676 1
-0.302851179036398 1
-0.488212632819276 0
-0.328936752350365 1
0.00910672242524622 1
0.32310035624185 1
0.121923026454375 1
0.227391261440555 1
0.1941796978641 1
0.112354468285313 1
-0.0256329310822782 1
-0.0484363976534835 1
-0.457362423594688 1
0.142000465808292 1
-0.265321154403705 1
-0.368990818479065 1
-0.173460778550827 1
-0.332517662802392 1
0.319340017899095 1
-0.028525530687109 1
0.190171165088858 1
0.0390853468216837 1
0.526931541661437 1
0.140970618573933 1
-0.00319444313759816 1
0.328334428589627 1
-0.120597928518481 1
-0.371951446427686 1
0.308387981445145 1
0.00642681172316218 1
-0.0166562121672035 1
-0.242276931386668 1
0.143805971081098 1
-0.0587348724407927 1
0.0141558061499588 1
-0.0119630980807284 1
-0.0596410616902637 1
-0.402272210631638 1
-0.0188322786667281 1
0.194979583466905 1
0.145075204381957 1
-0.0120988988642175 1
0.272670049245371 1
-0.210207272728713 1
-0.0535879297715486 1
0.224912026904773 1
0.222607685402138 1
0.0615694673127184 1
0.0881404812095158 1
-0.051308762361199 1
0.0978100482454022 1
-0.0331441094285421 1
-0.142748665299512 1
0.294929824453258 1
0.117772106659763 1
-0.416311348467756 1
-0.0254349495407126 1
0.082987108298364 1
0.0203833790683189 1
0.273147046945288 1
-0.0209617772808673 1
0.0879830763119019 1
0.0152525282614141 1
0.140069705902472 1
-0.058345786881446 1
-0.000267760787453511 1
-0.251627130933895 1
0.289931647097959 1
-0.499072459761547 0
-0.134360308753102 1
0.236124384108065 1
0.155464937376139 1
0.64269589549223 0
0.329002492949684 1
0.170626666443342 1
0.130001686481923 1
-0.21434576178069 1
0.326791689900099 1
0.0294235444592831 1
-0.102859898250168 1
-0.0394796616764161 1
-0.0659862097797959 1
-0.124900884257273 1
0.048246077024375 1
-0.0886867686594939 1
0.0368752767434844 1
0.255430171671824 1
-0.0898653788367517 1
0.027810408395069 1
-0.438068230769602 1
-0.185436370448622 1
-0.0129662566787798 1
0.10233308541481 1
-0.0329355145171724 1
-0.0338198408015462 1
-0.44890046402973 1
-0.134833703813823 1
-0.226568265996741 1
-0.29445584509584 1
0.415569315436991 1
-0.0393899839418547 1
-0.319251156399631 1
0.075860861209837 1
0.167838059473703 1
-0.149456445007776 1
-0.115246239208592 1
-0.0534281481600966 1
0.14698808475049 1
-0.182347965323529 1
0.103504562112133 1
0.0677318609818811 1
0.229060569023872 1
0.145439945245522 1
-0.657726770077034 0
0.245508883994244 1
-0.290689609355642 1
0.153047757108982 1
-0.146264686915178 1
-0.135005275693699 1
-0.0440104542911627 1
0.060862168368098 1
0.293981818910735 1
0.110192839650557 1
0.45001818572987 0
0.254064559487247 1
0.0320445730799053 1
0.217194190988189 1
-0.123992218786753 1
-0.341134682636962 1
-0.115849202151244 1
0.207778626252351 1
-0.116739912607242 1
0.0814174294170602 1
-0.133584104481205 1
0.0517751803078361 1
0.326399720817284 1
-0.169718653769145 1
-0.00125187625429505 1
0.291635005092792 1
0.233489420634754 1
-0.109209335740145 1
-0.194973552366771 1
0.656774894964354 1
0.0106393467769792 1
-0.0172420079867395 1
0.162860768423202 1
0.0141291279068351 1
-0.482250451840654 1
-0.356052311300365 1
-0.434759952755779 1
0.0223223061369748 1
-0.0102231865164179 1
0.34458372025951 1
-0.840682982173728 0
0.24497500425523 1
-0.197009829291771 1
-0.0326147036485068 1
-0.0436111704887353 1
-0.0198395233868621 1
-0.0432986944263143 1
-0.140677329853204 1
-0.170797999529152 1
0.144757962019753 1
0.263733209261186 1
0.202170164354634 1
0.13859924941883 1
-0.240631865326756 1
-0.0103498198278606 1
0.168691065945483 1
0.489276352960491 1
-0.010520134504653 1
0.0508846976137198 1
-0.0791809880694072 1
0.338915022958588 1
0.276568499252791 1
-0.179697173703925 1
-0.432408922462588 1
0.00464506088391639 1
0.329918434968115 1
-0.0167078420154049 1
0.267815472425277 1
0.0250902179184407 1
0.263389578305972 1
0.34149060837613 1
0.427028196476004 1
-0.290664063439459 1
0.172780739808674 1
-0.0379892971488622 1
-0.0991724342383305 1
-0.232907149185153 1
0.480268048899687 0
0.0031952228343044 1
-0.0227294148900476 1
-0.258015315029282 1
-0.136997911667329 1
-0.145446463266813 1
0.0882355088849939 1
0.0101916948418023 1
0.248304389595834 1
-0.415111925008195 1
-0.118774769044361 1
0.0209242271034432 1
0.501690706082809 1
0.33700894192007 1
-0.115025156119964 1
0.466149210465422 1
0.0538513138743053 1
-0.549780582787672 1
0.0598539067580097 1
0.499624980278892 0
0.180231222459853 1
-0.145838714614057 1
0.205692018374302 1
0.0284150977793395 1
-0.39084976987606 1
0.465234680109863 1
0.0989122778421204 1
0.239243014682632 1
-0.0720695117649837 1
-0.11803211022825 1
0.156182826409177 1
0.105022484903444 1
-0.494259551820144 0
0.176535485748933 1
0.170945681055409 1
-0.0949825705630618 1
-0.0767671979294096 1
0.154982273007747 1
-0.174344716926219 1
-0.109572051355488 1
0.188718442015941 1
0.833807827932587 0
0.0834529835324954 1
-0.267900520243898 1
0.23227008369339 1
0.123548344212989 1
0.427696506510171 1
-0.505167332424549 0
-0.0338692846300207 1
-0.305487434881474 1
0.0354871818747933 1
-0.263483425444579 1
0.260595155733908 1
0.296084721194913 1
-0.166142041323306 1
-0.492498551492083 1
-0.216855229966009 1
0.301858113936688 1
0.0665726683898014 1
0.177362842612863 1
0.223094778451847 1
-0.374771822437181 1
-0.00511055335702772 1
0.105377424466814 1
-0.0314245352737414 1
-0.20356861678435 1
-0.303804604646071 1
-0.0556737460608039 1
0.0143155212490154 1
0.300970720294155 1
0.412917254908503 1
0.380961394121237 0
-0.0469604949134378 1
0.235176328093629 1
0.209329982323921 1
-0.273138063664367 1
-0.232376673351095 1
0.0241045044166767 1
0.17407526135881 1
0.304305444982816 1
-0.420887276365032 1
-0.296206875504009 1
0.240586477796643 1
-0.165043903213237 1
-0.413200393394989 1
0.0170934297913934 1
-0.00398537134756628 1
-0.0957143213809545 1
0.0371034536440108 1
-0.179001610958867 1
-0.455861185229816 1
0.224339451764649 1
0.0629697719283621 1
0.206487105958556 1
0.192359154607739 1
0.0231077023204198 1
-0.188334996527869 1
0.0395727437873478 1
0.104635375399741 1
0.198404823855448 1
0.495545981320346 0
-0.174542493329782 1
0.5827841991918 1
0.618818770550462 0
-0.688462149461299 0
0.25513604156546 1
-0.239152616912789 1
-0.0545406094622577 1
-0.279687238063886 1
0.17626369549028 1
0.123159717719383 1
-0.190385049479832 1
0.43825457906903 1
-0.0382646831976239 1
-0.148497239143707 1
0.0145533776817451 1
-0.221068519342759 1
0.00941535730390871 1
-0.359677597930516 1
0.049864750880095 1
-0.00927725232904451 1
-0.141411078703812 1
0.762479992201858 0
-0.47228544088176 1
-0.0890268375513033 1
-0.203348986036986 1
0.0156576383761079 1
-0.217628940286143 1
-0.226521559015791 1
0.149574645802632 1
0.151298016206137 1
0.278742937614487 1
-0.239610601290176 1
0.0271721112178941 1
-0.327905895742474 1
-0.59712261328314 0
-0.00382949864372581 1
0.0361819429005799 1
-0.115479753399956 1
-0.0518802409286593 1
0.209274713775473 1
-0.230485551344833 1
0.136152874063814 1
0.00901688505746168 1
-0.157200175421834 1
0.00779782743052435 1
-0.757934177635696 1
-0.192317842824688 1
0.249828737113222 1
-0.231209895684179 1
-0.527085662241969 1
-0.793814238856679 0
0.131941092311065 1
0.513882703765536 1
-0.0648203757718393 1
-0.0543863822205004 1
-0.0727251047079756 1
0.104966635523976 1
-0.141529196460652 1
0.0230795180767529 1
-0.0403362955028614 1
-0.416283088610912 1
-0.0860204421933497 1
-0.312970494803014 1
0.167234752396204 1
-0.299105608209437 1
-0.352679665971884 1
-0.0336908141036793 1
0.154880119097465 1
0.0987567774799239 1
0.18198287477506 1
-0.0248286596535955 1
-0.221139617012444 1
-0.079491528307134 1
-0.298066502207689 1
-0.0166201901345604 1
0.0837686474326477 1
0.363254854463064 1
0.0672348250496387 1
0.260676177469291 1
-0.206483707179503 1
-0.0186235321248228 1
-0.107911519249138 1
-0.0228284003641719 1
0.188713519209303 1
-0.253378080651699 1
0.281196799572979 1
-0.050382424688559 1
0.232416385185006 1
-0.375205871516292 1
0.150732346589008 1
0.197909730356857 1
-0.107788427678742 1
-0.352345785844873 1
0.19748335493445 1
-0.661932240069275 0
0.214502341018178 1
-0.325795881992352 1
0.125222010251694 1
0.0470210368906649 1
-0.196510275931262 1
-0.350743319813318 1
0.142421238712898 1
-0.604380347356608 1
-0.308795590399229 1
-0.0829836284882222 1
0.0244574247632104 1
-0.0819516440032344 1
0.200545443948587 1
0.443881745499376 1
0.0799500019201064 1
0.0131239440851221 1
-0.0433962468082253 1
0.163895891625976 1
-0.262799072086945 1
0.102250351757624 1
-0.198923387701939 1
0.0564615302923582 1
-0.124863189055849 1
-0.121926384500923 1
0.205430356319654 1
-0.0208672770853566 1
0.25652356944814 1
0.368469137299703 1
0.409413360799826 1
0.00505138637061479 1
-0.0758067641487719 1
-0.203158178273753 1
0.653607586607269 1
-0.354004464425743 1
-0.160402926200238 1
0.354035460978561 1
0.519242250508652 0
-0.0947751048729831 1
0.467372161771202 1
0.0795413038736519 1
-0.0350250891450431 1
0.0812575663736489 1
0.0372794722129894 1
0.260911982821789 1
0.375397753287709 1
-0.325858204913416 1
-0.0129955751965281 1
-0.391560535608092 1
0.199492251275027 1
0.258682446324708 1
-0.145205366541642 1
0.100888866673246 1
-0.000593668658657953 1
0.0471789800893181 1
-0.420673980228574 1
0.103410818069667 1
0.12581582894239 1
-0.0885144762944089 1
-0.0202466023357325 1
0.287134094171235 1
0.0734627326791447 1
-0.187364304733302 1
-0.152421385242002 1
-0.158232437400516 1
-0.514921776774726 0
0.390130274708683 1
0.0397178493519586 1
-0.00129552538107972 1
0.143193116133247 1
-0.114736228950822 1
0.670974783859673 0
-0.0264457740654284 1
-0.420022167057758 1
0.24980107134056 1
0.0629610108342007 1
-0.222756492244112 1
-0.00313417168685535 1
0.0377422311034216 1
0.280819604346962 1
-0.149717570519935 1
0.0831871102374288 1
0.242619768522557 1
0.0395582970695774 1
0.248794574848962 1
-0.0149432822995251 1
0.0956468111406269 1
0.223824042742119 1
-0.158865090708233 1
0.0144392644430007 1
0.24960513066954 1
-0.215478264546826 1
0.0589658779917108 1
0.0921427193394088 1
0.287968120555692 1
-0.193919117137045 1
0.362945872400306 1
-0.15079060988072 1
0.276978198715957 1
0.091551025037016 1
0.0250254351912181 1
-0.112266026069928 1
-0.393724792820559 1
-0.133213028637163 1
-0.0403867738627038 1
0.0205218278241277 1
-0.261010044385817 1
-0.282068784524266 1
-0.16946601730796 1
0.168659529456939 1
0.0803689904310763 1
0.154959723671737 1
0.538313773791319 0
0.280325080681896 1
-0.130466818472307 1
-0.159254812520244 1
0.187543253623745 1
0.144322092209619 1
0.214406328964433 1
0.167816505605833 1
0.0316455688037823 1
0.205777118897463 1
-0.153402348185349 1
-0.340332546953306 1
-0.343543113850636 1
-0.0162133257488936 1
0.0448452145260527 1
0.147678901075072 1
-0.051145725775899 1
-0.264213772098856 1
0.114821189765793 1
-0.267886577070043 1
0.442696507999902 1
-0.355396114922892 1
-0.0520810995611889 1
0.294985674128395 1
-0.178337837286013 1
-0.0690129418195494 1
-0.190756326240921 1
-0.266377622390273 1
0.0936259327664665 1
-0.141548690149251 1
0.113095569744287 1
-0.529363318267709 1
-0.347335484413757 1
-0.194421744404799 1
0.192549670131608 1
-0.0607034693828976 1
0.135220028268895 1
0.417927117173466 1
0.330290855522568 1
-0.0863029974703093 1
-0.292524473308138 1
0.42032169826582 0
-0.0709022268742911 1
-0.259193738012177 1
0.219126931996241 1
0.216069688568329 1
0.303481181058709 1
-0.0463386995074264 1
-0.0156935469761054 1
-0.173394990352224 1
-0.365935219967978 1
0.524558801599109 0
-0.207469830302225 1
-0.089364176823391 1
-0.195759406083739 1
-0.255441984070951 1
-0.14357640114841 1
-0.0791078222650492 1
-0.586006167502513 0
-0.127832506263547 1
0.00572791510219028 1
0.0711085517178697 1
0.211776903328966 1
-0.0143446991610251 1
-0.125422093737203 1
-0.589426663054413 1
-0.205987174348562 1
-0.10206188336479 1
-0.246744316217873 1
0.137618452992324 1
-0.0460960949746944 1
0.396009491976857 1
-0.417910747553678 1
-0.0191124654218342 1
0.0960176902160126 1
-0.0840904782500737 1
0.541585589163002 0
-0.150412721816562 1
0.279341266979226 1
0.0461627404301892 1
-0.0352650068195806 1
0.28229478465576 1
0.145225010009443 1
-0.164299638229599 1
0.304231695715759 1
-0.187682598716343 1
0.00618090270764096 1
-0.174733553140288 1
-0.161734661510793 1
-0.10709018023139 1
-0.531117186896966 1
-0.429618726594857 1
-0.1486576776631 1
-0.018815322211486 1
0.1436046648132 1
-0.484975833224765 0
0.626298220499067 0
0.116176597945989 1
0.0282159609554624 1
-0.474502106269833 1
0.0741187923479617 1
-0.0118630536298302 1
-0.140083652511752 1
0.00703868866522991 1
-0.00465229461166856 1
-0.106535247436816 1
-0.043303405388719 1
-0.39467307427443 1
-0.0985864935860608 1
-0.0955928904709958 1
0.148713435556635 1
0.0342149608580241 1
0.0689003053311569 1
0.326959958366663 1
0.0642229346111364 1
0.273176725402218 1
-0.056274446737379 1
-0.41248949399642 0
-0.132343809206028 1
-0.207875922717563 1
-0.398839878378919 1
0.150100730388872 1
0.165644879305185 1
-0.0727790021217609 1
-0.113177446541867 1
-0.0117961717169454 1
0.426140120804652 1
0.210741416390413 1
0.306782404277602 1
0.48643355530739 0
0.0221729388376433 1
-0.0611949235613147 1
-0.015456638601548 1
0.317070654009315 1
-0.401479688900305 1
-0.0636331519153227 1
-0.151476978618517 1
0.0940174204573225 1
0.230526125447872 1
-0.0123571723332989 1
-0.00359431539843428 1
-0.19489945338311 1
-0.283308805264821 1
0.0201647452972802 1
-0.045352200669037 1
0.200121921690628 1
-0.0529148415472543 1
0.17878578299128 1
-0.00996008565063277 1
0.430471423497029 1
-0.0646562266038986 1
0.18862163321248 1
-0.0801314623987264 1
0.614962881301617 0
-0.284385370488271 1
-0.0238627135909468 1
0.256484354470298 1
0.130485760420254 1
0.267559597590138 1
-0.148921137516655 1
-0.375872958192608 1
0.390918230826614 1
-0.088264509843388 1
-0.149987271566916 1
0.138771284313492 1
0.173154425991465 1
0.149556601131849 1
-0.0346905674168899 1
0.142222919549682 1
0.00370691849052912 1
-0.166151046626987 1
-0.341234198619749 1
-0.369692692375756 1
0.109212413686631 1
-0.0027899846607133 1
-0.082097078372248 1
0.00938900107638235 1
-0.171696187354831 1
-0.206616445899508 1
0.233924171502809 1
0.0670295894291075 1
-0.295983440448718 1
0.124704215327382 1
0.332081775270355 1
0.204132777173724 1
-0.124295188531897 1
-0.0344625163454409 1
-0.196114068375288 1
0.515329062688157 0
-0.259861859721807 1
-0.114685839928837 1
0.182821032972184 1
0.0622386377125178 1
0.00944171723341648 1
-0.0411328345696261 1
-0.265022356534666 1
-0.196792577033314 1
-0.151607880766549 1
-0.258403269678641 1
-0.143059661140115 1
0.463614087610419 0
-0.516874653264981 1
-0.212126498452773 1
0.28251469664147 1
-0.43448878565878 1
0.0468044532982503 1
-0.221767049655483 1
0.0153537153844042 1
0.0266976541936545 1
-0.0727630099331672 1
0.15008935873197 1
0.322600241325201 1
0.338991836886553 1
0.200652206075126 1
0.111701209781397 1
0.584618562748201 0
-0.114948451352935 1
-0.42871830876287 1
-0.242717723048175 1
0.026871026096573 1
0.12880472344164 1
-0.275788050059519 1
-0.440875204480256 1
-0.312344163572533 1
0.115331605305674 1
0.253543824255419 1
0.203903369210416 1
0.19640231770472 1
0.121483199138301 1
-0.18168714472937 1
-0.2851976054666 1
-0.121134905542562 1
-0.0738142067051533 1
-0.322551411785226 1
-0.193186665239141 1
-0.0912840421544511 1
0.213011648284337 1
-0.491210885202311 0
0.469212230588681 0
0.0635734536469604 1
0.10029750126237 1
0.176101751179028 1
-0.0851724034510024 1
-0.19282219058243 1
0.024385007640454 1
0.390900000439494 1
-0.323697604389424 1
-0.064173908447978 1
-0.477295349444438 1
0.276827988007753 1
-0.229939490900037 1
0.215297629662626 1
0.0589573934679649 1
0.0531991971261919 1
-0.467549141231246 1
-0.121909568811931 1
-0.340916997272798 1
0.210212405276823 1
0.573498997629799 1
-0.0225988616129408 1
0.138481347857011 1
0.16434929370435 1
0.485778402987816 0
-0.275139015800171 1
-0.118248553099529 1
0.339720805115657 1
-0.00223225531676999 1
0.345623460343842 1
-0.352493923243776 1
-0.39106860313353 1
-0.205452587398942 1
-0.141208948416333 1
0.158120433377787 1
0.0472242899498597 1
-0.0498368547755928 1
-0.218895116614715 1
0.0310414229823886 1
-0.0694408043426874 1
-0.0665658749021846 1
-0.0254055869029884 1
-0.133148779829385 1
-0.66825660483627 0
-0.112914852595141 1
-0.109341348126023 1
-0.0978825710161322 1
0.00440057197249352 1
-0.341404183705938 1
0.183908970171888 1
0.316047961465694 1
0.0447993773660356 1
-0.136289936611125 1
0.258917302711244 1
-0.116278486304252 1
0.0769538327360007 1
-0.270108431759894 1
0.063283848970792 1
-0.435084149489516 0
0.185831972781699 1
-0.203846462906391 1
-0.0474082395535487 1
0.166947935779733 1
-0.384588698671783 1
-0.130080670754083 1
-0.086077978401045 1
-0.539032972080991 1
-0.0668650095562772 1
-0.391029405377749 1
-0.240896025086168 1
0.0317575207388067 1
0.546186002768547 1
-0.118983843479705 1
0.197568845688392 1
0.184361378675977 1
0.360812417213147 1
0.0885790264390314 1
-0.034087270492891 1
0.140959089155686 1
-0.0776040307324643 1
-9.46916244241149e-05 1
-0.223565386063293 1
0.0259712494627371 1
0.171080783812915 1
-0.489736764763836 1
-0.026478130634661 1
0.387875661949122 1
0.156224957900789 1
0.0905847511431122 1
0.327899706685094 1
0.0736325799725047 1
-0.142297203963925 1
-0.272713897075001 1
0.00210248397559953 1
-0.169736123741023 1
-0.571130450584213 0
0.107253193661859 1
0.0927465702206192 1
-0.165046108567407 1
0.100473983008827 1
-0.128028858881878 1
-0.187076890878955 1
0.0331007578971249 1
-0.371119969930028 1
-0.383043464648856 1
0.0149976357308494 1
0.288565613755573 1
0.14790767180098 1
-0.184439746961791 1
0.0386213964704342 1
0.202016953703094 1
-0.0581463549115163 1
0.189945157793075 1
0.152789292734216 1
0.0855141731700064 1
-0.105971940057856 1
-0.288695652758216 1
0.159337213965446 1
0.0762263018633177 1
0.0724045291215412 1
0.553059709468022 0
-0.446576918120223 1
0.362965500872019 1
-0.162168531322696 1
0.0308766637918609 1
-0.354955542516501 1
0.012721215655759 1
-0.179789742328477 1
-0.578432200156125 1
-0.102292308458713 1
0.000325430068210409 1
-0.215698455590665 1
0.372865374664746 1
0.103522836172387 1
0.0529336022130241 1
0.0418958040685454 1
-0.498781359051379 1
-0.241683235656916 1
0.261340101453343 1
-0.0893313011800738 1
0.0878491914385441 1
0.112667839052691 1
-0.642227579257796 0
0.330193158702667 1
0.0629087123683423 1
0.287228213869162 1
-0.0135146807362435 1
-0.0705302164014057 1
-0.0791032422285437 1
-0.604247909652501 1
-0.195286262303323 1
-0.171307932876853 1
-0.195765336183248 1
-0.16493363861691 1
-0.120465353309565 1
0.380203740646308 1
-0.168048991934368 1
0.406918124788861 1
0.0756882484855001 1
-0.311390705829787 1
0.0846644245039762 1
0.176615579845916 1
-0.498614984085598 0
0.634340341493515 0
0.137635913289988 1
0.281641627354283 1
-0.0297365074123403 1
-0.00135959478730775 1
0.0536245704595568 1
-0.704623839735863 0
-0.117768910158609 1
-0.0718737256003573 1
0.0876000099327795 1
0.173303622178375 1
-0.194429081308469 1
-0.217344047714764 1
-0.0600643326036017 1
0.271525204882587 1
-0.0579391246633408 1
0.0973618734973719 1
-0.230412997209632 1
-0.0445559144041691 1
0.0261813565813884 1
0.175516540706862 1
0.177707501792058 1
0.12874606491473 1
-0.31426769763731 1
-0.399150110604044 1
-0.00745460469554146 1
0.0169169029545046 1
-0.0659736792089985 1
-0.51650580277771 1
-0.09768440236029 1
-0.279749144892359 1
-0.354349921136019 1
0.0729353671467623 1
0.200292021853523 1
-0.241488401445493 1
0.101133303105864 1
-0.0176895507147791 1
0.0152385138532815 1
0.0807739491125692 1
0.0912291775996962 1
0.273264940127537 1
-0.042002375864445 1
-0.0477349802614636 1
0.0466763365431819 1
-0.0811724662049949 1
-0.623364378043037 0
0.225424716724991 1
-0.039678047539075 1
0.179459060069181 1
-0.0735206481454952 1
-0.010202057004087 1
-0.164054404058057 1
-0.359304978556762 1
-0.299785744416665 1
-0.223793239734183 1
-0.147667728191557 1
-0.401822835898472 1
0.0951530257346414 1
0.434069530881838 1
0.0695960486222698 1
0.0166770453399207 1
0.0117740463940699 1
-0.0190973877178337 1
-0.0354162133752426 1
0.160276393940852 1
-0.511065194058028 1
-0.083182440429658 1
-0.126308577533595 1
-0.154527876154881 1
-0.124835451169581 1
-0.334211395334418 1
0.192279201479895 1
0.188434634497399 1
0.278960319216956 1
0.108808846275992 1
-0.636498687518151 0
-0.119861141360118 1
0.0635308887776829 1
0.0302202151637071 1
0.134593943346247 1
-0.204362480602918 1
-0.150726712815051 1
0.626716260916347 0
-0.148370841750928 1
-0.195953782471365 1
-0.040450041571012 1
0.287217080574459 1
0.158652429920915 1
-0.294328709703494 1
0.178639761812464 1
-0.194919821779119 1
0.162904169394555 1
-0.047849664409575 1
-0.390942464701802 1
-0.0110126175484146 1
-0.210758229871587 1
0.40336838623831 1
0.374716598223986 1
-0.163958470213167 1
0.000182951291348099 1
0.111248321340212 1
0.145374640422565 1
-0.156359074007339 1
-0.233796937019832 1
0.0319206086354169 1
0.223883586415463 1
0.056088571151915 1
-0.184923553137623 1
-0.0165895564681716 1
-0.149398724037762 1
0.17225448036494 1
0.0564273552873227 1
-0.1059703644104 1
-0.172619504001987 1
0.0731498626252441 1
-0.405421492144568 1
-0.145616320126466 1
-0.363874587260594 1
0.0036943299092029 1
-0.139403942807867 1
-0.115676040459546 1
0.162036235013223 1
-0.0682644807172825 1
-0.06423528285073 1
-0.179007289252262 1
0.133619571221877 1
0.36896185521407 1
0.154927823318502 1
-0.114204026001355 1
0.104537622064499 1
-0.0327880380655718 1
0.0386765792656658 1
-0.138869248828343 1
0.0265524140800266 1
-0.106287122629015 1
0.0511090982818322 1
-0.0743583239046626 1
-0.490872137700811 1
0.0887929453669383 1
0.183429213709698 1
0.151901788683625 1
0.194199726963514 1
0.142557267368278 1
0.0996680950639978 1
-0.127166127106562 1
-0.343264606984035 1
0.564756035683212 1
0.0532605988996407 1
0.525962375651563 0
-0.00929554316154729 1
0.777547389291383 0
0.215734337647615 1
-0.0963092443113911 1
0.19512112123424 1
-0.0151173298653163 1
0.499724312316502 0
-0.143042009869594 1
0.199011211298639 1
-0.149518320108556 1
-0.209376925009417 1
-0.0482959515897446 1
-0.135187787491511 1
0.0773611224086529 1
0.349248949857754 1
0.0361478284318407 1
0.0220236977849206 1
-0.191307047836763 1
0.118106951158224 1
-0.135125989518441 1
0.200404682788745 1
-0.167560427309193 1
0.322051992334747 1
0.191249523492656 1
0.0780318534903181 1
-0.165097771176036 1
-0.0475038112452103 1
-0.0465293539269515 1
0.39228778443584 1
-0.340384160843424 1
-0.19491425833248 1
-0.0474089967852715 1
0.0370382247691006 1
-0.0640628667164252 1
0.0670277448363599 1
-0.207580516417649 1
-0.182528293762312 1
-0.253910038724344 1
0.069944952094751 1
0.0501302955395153 1
0.0267096060714074 1
0.28432861906347 1
0.149394535857329 1
-0.519900062783135 1
0.00705830930555287 1
0.00322604913615839 1
-0.209356390057463 1
-0.0463422978062261 1
-0.163293704276064 1
0.347551724995486 1
-0.308551641437004 1
0.159406106557841 1
0.0619971937238001 1
0.162086989206503 1
-0.264017367502888 1
0.0990922144759534 1
-0.009463802302196 1
0.146564173337667 1
0.2614372002121 1
0.0393903323210973 1
0.266533782136384 1
-0.287541947629214 1
0.072674447856574 1
0.217460266022548 1
-0.16879226669951 1
0.147722142510902 1
-0.0813670497862868 1
0.0709606461818774 1
-0.0388489305123672 1
-0.164496487370298 1
-0.0262643171329595 1
-0.104038019309575 1
-0.378882257841963 1
-0.102904765685833 1
-0.217239230212709 1
0.133644902475757 1
0.0132941988890748 1
-0.301755813668438 1
-0.0796798494760644 1
0.079967158248094 1
0.108490751900117 1
0.480936833884741 1
0.128019891835742 1
0.172800972781379 1
-0.267804129109607 1
0.0208487645525764 1
-0.24221736119347 1
0.245047933506277 1
-0.10109554356852 1
0.0349069009217018 1
0.285008451877274 1
0.0888994024580611 1
-0.0110253025215513 1
-0.308685663145791 1
-0.114231856866924 1
-0.191151554060952 1
0.264791087690427 1
-0.0845069462213045 1
-0.264376794881791 1
0.0970934751043578 1
-0.0518952627999568 1
-0.358237103473097 0
0.00319825078697544 1
0.126890240332079 1
0.167447614295115 1
0.197440986712719 1
-0.0279508340915401 1
-0.249433960315931 1
-0.183768793182503 1
0.909959398792958 0
0.164362221262183 1
-0.320325258726594 1
0.277820106799615 1
-0.0922954706390824 1
0.0165060001792412 1
0.313655112975718 1
0.256370866631103 1
-0.172032163946247 1
0.136604647699913 1
-0.0580029896374326 1
-0.151888602489866 1
-0.130363470954694 1
-0.0482768576224253 1
-0.18147789452756 1
-0.27645712333525 1
-0.0751674189359133 1
0.121802119329288 1
-0.361151458475115 1
-0.0991948303403192 1
-0.426487120717363 1
-0.291797689682142 1
0.065564654331106 1
0.149828046726527 1
-0.0568602519904348 1
0.383109321408461 1
-0.0446284045636908 1
-0.0164473846610975 1
-0.409271213571976 0
-0.2862280036216 1
-0.569179787589261 0
-0.104529271522557 1
0.159655124724912 1
0.567019229391327 0
0.313856198165079 0
0.0405354447140628 1
-0.273155909143455 1
-0.529664092574901 1
-0.153315705386206 1
-0.0571838174939774 1
0.0199730721619347 1
0.0453558365899031 1
0.442159365389436 1
0.0591693367869207 1
0.217344991565366 1
-0.242264307022415 1
0.29945678641234 1
0.385342158817901 1
-0.0167854700149458 1
0.390702166745964 1
0.235354063022996 1
-0.0158921307262695 1
-0.402616830878076 1
0.0397966829030821 1
-0.22924322857131 1
0.187695256735226 1
0.0598268417996435 1
-0.46747524392688 1
-0.0939082778078861 1
0.491898046442033 1
-0.0174819015048839 1
-0.338746429098197 1
0.195698956749834 1
-0.270124309172858 1
0.307724896732026 1
0.109194814268721 1
0.0891899332247151 1
0.105150522667684 1
0.155940466951554 1
-0.0033572897614903 1
-0.231355126469579 1
-0.195146018341945 1
0.24153599120927 1
-0.0218306207378438 1
0.326866006863066 1
0.229680966507172 1
-0.590386158718778 1
-0.483596529157387 1
0.165370544728996 1
-0.235620989339832 1
-0.320371940132591 1
0.00396158897410247 1
0.211177792871844 1
0.144186627220965 1
0.228364708589824 1
-0.15963903594285 1
-0.0827585882219042 1
0.632457050752143 1
-0.232502938393953 1
-0.0131260526997284 1
-0.343572620315882 1
0.279782730027432 1
0.225239884839493 1
0.398540679509438 1
-0.284719505411569 1
0.294956991582334 1
0.312251693777884 1
0.23260622357109 1
0.18377259387424 1
0.0719961326543787 1
0.250780774269437 1
0.15207764207749 1
-0.0171775526207457 1
-0.123709335843744 1
0.26065623831067 1
0.237158351904184 1
-0.0415798139732467 1
0.292029036239724 1
-0.106683605280623 1
-0.194607431915742 1
0.0361449661588822 1
0.091515845678278 1
0.187199668536326 1
0.152150227965536 1
0.071976914470183 1
0.0825259446027911 1
-0.624476491669627 0
-0.140603817543842 1
-0.190920188304405 1
-0.330720486995118 1
-0.0832489036157058 1
0.1439687460592 1
-0.0385287527902567 1
-0.145772630307951 1
-0.188731846488088 1
-0.344326602596488 1
-0.516428799126849 1
-0.134762609518331 1
-0.798860409120593 0
-0.244445256703113 1
-0.126924099057175 1
0.218055127501451 1
-0.152826404670446 1
0.428139448385455 1
-0.429817495346147 1
0.529122085605381 0
0.0291148804169597 1
-0.307605587473492 1
-0.227527357269781 1
0.00710220749873326 1
-0.34180624610042 1
0.291216188056798 1
0.0747621145392659 1
0.332476659915829 1
0.11852719500076 1
-0.212259434007072 1
-0.423188436512706 1
-0.100405507921068 1
-0.214069885578904 1
0.177307176581577 1
0.00171690869647484 1
-0.238249651280182 1
0.110953620721555 1
-0.0667218001688127 1
0.525639379907132 1
0.104115760151445 1
0.162253977119613 1
-0.0623687837313803 1
0.183312914307855 1
-0.283741399566312 1
-0.0694073334982135 1
-0.165689197657515 1
0.307640953882244 1
-0.232268269205527 1
-0.106554276386335 1
-0.329707145081748 1
-0.222307965681327 1
-0.278129499977365 1
0.241099730519636 1
0.208068486638022 1
-0.0604442843500418 1
0.0148133897357897 1
-0.0822685100944689 1
0.395408250213698 1
-0.0443836741451164 1
-0.320290067492867 1
0.0721996426939753 1
0.267692065704832 1
0.0307193400694593 1
-0.00550103000717633 1
0.0753267554352751 1
-0.106666188237768 1
0.370966746668559 1
-0.037878479302005 1
-0.009300432700103 1
-0.50101060130537 1
-0.136213285549913 1
0.0272382689503116 1
-0.182126248014364 1
0.338370262833811 1
0.28923648166226 1
0.0796856600708558 1
0.215483043036126 1
-0.231736670870859 1
0.159349721672577 1
0.0376573313520878 1
0.101110569960989 1
0.393717989615391 0
-0.16971707646668 1
-0.192118903908851 1
0.155605784638626 1
-0.00248953910206552 1
0.0926384437699764 1
-0.0184824970198041 1
0.15835792865143 1
-0.123558691271794 1
-0.232902215075794 1
0.184631076118378 1
-0.282647895544792 1
-0.299741061815369 1
-0.429723480724437 1
0.211906026730271 1
-0.509512253223942 1
0.0854182916918479 1
0.211374633714647 1
-0.463841404091187 1
-0.164527434974589 1
-0.04467773500932 1
0.0543807301456695 1
0.0465397847728949 1
0.0761196571755113 1
-0.501671367864782 1
-0.179154683352787 1
0.205404922151514 1
0.582387276704063 0
-0.118313233563043 1
0.233776255869872 1
0.644337852994012 0
0.038267159843941 1
0.0154009951243937 1
0.21257436622069 1
-0.20326196491248 1
-0.227153384296477 1
-0.640527713877684 0
0.0790174522736551 1
-0.0318932863541812 1
0.121774421825094 1
-0.194693252349623 1
-0.128661055225881 1
0.144896549815363 1
0.406807617233247 1
-0.814332923085245 1
0.172864276681413 1
-0.216903300993204 1
0.395783841087621 1
-0.485311145611692 0
0.0126631719887303 1
-0.119427163126763 1
0.129159345998617 1
0.370098510067685 1
0.27040695611275 1
0.200547859339718 1
-0.132699081952913 1
0.352062367130311 1
0.0625388485693318 1
0.0361941547454836 1
0.275798380845198 1
0.206897191287604 1
0.0246435353111129 1
-0.0531671373937516 1
-0.00754402794007944 1
-0.394497890138738 1
-0.0318147916791285 1
-0.205055944072313 1
-0.131222918282894 1
0.0711833126153835 1
0.0889941522926988 1
-0.113683387654532 1
-0.122785227881569 1
0.0827745067472386 1
0.174045920924268 1
-0.289782807826647 1
-0.15976798582562 1
0.275875338418634 1
0.0189172697819254 1
-0.00392840789051887 1
-0.286974536276081 1
0.142469300784751 1
-0.082126322795543 1
0.0395669527399994 1
-0.189086766331042 1
0.442712605470121 1
0.338853001086365 1
-0.246102082549048 1
-0.298050912857632 1
-0.134353665902123 1
-0.0327482475479868 1
-0.452176883702416 1
0.00378106427621889 1
0.105453477151975 1
-0.324500916506211 1
-0.199893065835782 1
-0.32274848708872 1
-0.186321394074056 1
-0.138873257732782 1
0.613346412582792 1
0.0688020010582685 1
0.234780790788417 1
-0.407227182042482 1
0.177653137582932 1
0.0212768142400304 1
0.382669720419829 1
-0.0394623504338053 1
-0.499960288282794 0
-0.264479636150877 1
0.15167088375942 1
-0.543088465691667 1
-0.177389600150624 1
-0.0414481972406616 1
-0.392022730616075 1
0.0778839700136605 1
0.0728581345595913 1
0.0988335701946031 1
-0.126844765756331 1
-0.0313546887413063 1
0.143314998729323 1
-0.378642163308863 1
0.140094702695612 1
-0.0169411345287002 1
0.0359396539082836 1
0.48335193377116 0
0.241536777308738 1
0.415988954375263 1
-0.290674870911648 1
0.247540066390845 1
-0.358332142367875 1
-0.0258254190410857 1
-0.285726603439057 1
-0.319882587746119 1
0.0204585616826999 1
0.15955146344866 1
0.321011670858385 1
-0.0042818653942507 1
0.873783426317026 0
0.233409924123998 1
-0.306040908352806 1
-0.131975776884476 1
0.18717311747384 1
0.252231212110235 1
-0.335368171557643 1
0.338359782218672 1
0.126068362098323 1
-0.0835316284022401 1
0.0642649912464146 1
0.137570234906435 1
-0.212298280010968 1
0.012213194677684 1
-0.0859296740022354 1
-0.0411182673958475 1
0.209777360178335 1
-0.070800637809813 1
-0.258611606741698 1
-0.284141635956482 1
0.25987081125827 1
-0.275525161457804 1
0.107715515983148 1
-0.127707703261628 1
-0.0150405889242581 1
0.475256634631589 0
0.208601863641313 1
0.11420434677719 1
0.188753683506721 1
-0.225254267117503 1
0.234413683522471 1
-0.320666889484916 1
0.0973657337403151 1
0.211472352441767 1
0.0636086893826384 1
-0.124842811311175 1
0.0176754745677959 1
-0.200781573807589 1
-0.198224778624097 1
-0.15783218834792 1
-0.537010810428566 0
-0.0563650479161368 1
0.000844152511173379 1
0.155877902912161 1
-0.224889827586853 1
-0.0149778858338282 1
0.729087762901417 0
0.172194664983011 1
0.0728957926657733 1
0.0492110721056381 1
0.219710684069714 1
-0.631717868604716 0
0.0116292182631559 1
0.236914220166239 1
0.0608333706070081 1
-0.446627864996482 1
0.20888321428756 1
-0.522027738987359 1
0.562342026746911 1
-0.161406646862679 1
-0.0400542891469714 1
0.0761894310089106 1
0.191702365671119 1
-0.348040012617298 1
0.18079821857607 1
-0.229707764689647 1
0.021625835242915 1
-0.367114608824351 1
0.071555909661083 1
-0.250871699808658 1
0.101925408798167 1
-0.0608165469756759 1
0.013345950696905 1
0.0264603124721355 1
-0.259064608339536 1
0.00538732737492711 1
-0.218509221183278 1
-0.00749354453814184 1
-0.0819614440319432 1
0.0450755546716601 1
0.163657188989512 1
-0.206655571183896 1
0.250002786932692 1
-0.172050097385004 1
0.052403398798099 1
0.456444833061666 1
-0.142841429837978 1
-0.369472415860732 1
0.377104479434543 1
-0.377894232001097 1
0.281816997339542 1
-0.012487141309617 1
0.32523821827233 1
0.183636664794189 1
0.494991780822143 1
0.395066649779822 1
0.151034794816733 1
-0.386078241376167 1
0.200913362844476 1
-0.0218647856951468 1
0.31788851090293 1
-0.00305303735519034 1
-0.365174388582882 0
0.0829987209500414 1
0.0538898606414554 1
-0.14464923869491 1
0.192354479572904 1
0.0311925486762525 1
-0.153913162074138 1
0.168532708049345 1
0.36668273867293 1
-0.0228046331386006 1
-0.0224453247964283 1
0.147530529499826 1
-0.425716413554878 0
0.291705900161802 1
0.121910192289388 1
0.0981034818362335 1
0.428712872603629 1
-0.21846292423571 1
-0.639875311469714 0
0.0617941619041711 1
0.0935336130547279 1
0.315827956437104 1
-0.103265315035205 1
0.56827683762614 0
-0.0333039928502925 1
0.673232965043164 0
-0.0039315705762068 1
-0.138310050671047 1
-0.18634758553422 1
0.235137724634944 1
0.0291431056620032 1
-0.214498328047241 1
0.626819856514792 1
-0.0706469645183909 1
-0.215222049607077 1
-0.0413218331856809 1
-0.102850793451068 1
-0.449637260311343 0
-0.0691750466691798 1
-0.318743142247012 1
-0.277371677192672 1
0.0943748259070277 1
0.324657915916789 1
0.0360710780466186 1
-0.271029086782118 1
0.316664012713041 1
-0.32401783341829 1
0.369359011489152 1
-0.139793138565049 1
-0.0997156817968933 1
0.126375620062314 1
-0.0793042675502333 1
-0.384272708567901 0
0.254420853922286 1
-0.0682795891224943 1
-0.391292594227548 1
0.269016382807902 1
0.205226606406143 1
-0.232773859006581 1
-0.0288134741408978 1
0.237925129709148 1
-0.377143988556174 1
0.0488429546653181 1
0.225970436302653 1
0.126547850894397 1
0.0594747670311091 1
-0.0645728378133227 1
-0.150897601092834 1
0.119470510762808 1
-0.128176774440676 1
0.090085238565055 1
0.244630408003547 1
-0.0291079129281043 1
-0.122713342573468 1
-0.0177092664701032 1
0.166573069223643 1
0.0287228091822769 1
-0.136176569003908 1
0.11623865971185 1
0.0883261693256485 1
0.139357956354907 1
-0.221787700086887 1
-0.37717822109467 1
0.0454814718656431 1
-0.04262139646401 1
0.101182622922273 1
-0.193799704402074 1
-0.355693508478473 1
-0.277996120132384 1
0.00283177760414119 1
-0.0996160193760174 1
-0.115341985669003 1
-0.164538506924839 1
0.12253850726081 1
-0.635288038557138 1
-0.142840145250399 1
-0.164175956262832 1
0.108186959004675 1
-0.518101642380577 1
-0.246472557378385 1
0.150011445935596 1
0.632676539186291 0
0.206866747042071 1
0.0558190607400919 1
0.0120173886214499 1
0.166086696204016 1
0.0992953799845989 1
-0.183009630754375 1
0.219151495828884 1
-0.227906391543011 1
0.342268454483097 1
-0.0207438881038987 1
-0.133507894781161 1
-0.429340894279026 0
-0.272420853609057 1
-0.133997818903482 1
-0.178639397550688 1
-0.246257929174483 1
-0.198262977861579 1
0.00273931241619053 1
-0.30591257677417 1
-0.356876088104218 1
-0.448946311086435 1
0.479103039678299 1
0.143621397015902 1
-0.140088366574468 1
0.207119986059618 1
-0.249838284560736 1
-0.22398863832666 1
0.103613251143431 1
-0.276565674994875 1
0.330574982980775 1
0.0698557661005164 1
0.411774603771373 1
-0.020794280344181 1
0.165321230279856 1
0.0980468475939692 1
-0.11129770738111 1
-0.14296206771123 1
-0.125116211982131 1
0.0826112540260572 1
-0.0885737054219901 1
-0.385907887665383 0
-0.192328717308233 1
0.0829694377480624 1
0.0493960097582761 1
0.0860747308673272 1
0.132070802016439 1
0.00457018259315149 1
0.031967824060404 1
-0.128905723938864 1
-0.24462581261255 1
0.0560306581762529 1
-0.315923731085746 1
0.303515678681266 1
0.0570321133694232 1
0.366023150149272 1
-0.149467268113317 1
0.424711073947659 1
0.182233071841549 1
-0.388499892077834 1
0.0329524727783548 1
-0.34155749790225 1
0.321612874760505 1
-0.16570247854823 1
0.145526466448334 1
-0.0136547134658522 1
0.326074523938328 1
-0.152888026389607 1
0.286292976046561 1
-0.017518378331523 1
-0.490130324562988 0
-0.0117867021780213 1
-0.0843388909565231 1
-0.0982115296314973 1
-0.118368372527911 1
0.00756610522125706 1
-0.246663936868483 1
-0.234711139842921 1
0.157747594304091 1
0.0463238354647399 1
0.0603017558131025 1
0.173123706104496 1
0.0443834129547837 1
0.308703781717028 1
-0.0215837141414214 1
0.0142854370619421 1
0.238105825863433 1
0.277002023906831 1
-0.148001984278803 1
0.227751582047168 1
0.399972058174555 1
0.151590002651179 1
-0.127247175574838 1
0.447893952776598 1
-0.0086193631192474 1
0.235935729086472 1
0.235623604505934 1
-0.349461754918505 1
0.262032174294033 1
-0.205240547483276 1
0.0172367016148603 1
-0.292074142124326 1
0.137120178859048 1
-0.0697440005707035 1
0.434006417125526 1
-0.0351626548849399 1
-0.0149966054936413 1
-0.182207353963922 1
-0.29830546844007 1
-0.256217485562101 1
0.159947622842091 1
0.367462226820643 1
0.251150324954714 1
0.358321038986252 1
0.266934367848555 1
-0.0557543308551367 1
-0.041833501484444 1
-0.321591118978391 1
-0.0980007864480767 1
0.241815362089715 1
-0.0990927005263797 1
0.16477534415267 1
-0.0800887897085513 1
-0.165562603539026 1
0.276572786554534 1
-0.432019150235986 1
-0.260620531493662 1
0.12512015711919 1
-0.205733908748748 1
0.0898771085700484 1
0.146847785225854 1
0.199541473533027 1
-0.0556191766527911 1
0.31063198389094 1
-0.406070485388642 1
0.124729497006966 1
0.0332728029739248 1
-0.297419612840581 1
-0.0589762749409212 1
-0.367308671187473 1
-0.488645197439813 1
0.458609271588583 0
-0.273396819918231 1
-0.0700366782338511 1
0.204642657741127 1
-0.00115301350479781 1
0.371933727017677 1
0.0449359543714889 1
-0.128053649165896 1
0.211967664387221 1
0.222450897207738 1
0.62567645222439 0
-0.098702502290467 1
0.0133796070860675 1
-0.444811903758238 1
0.284416048941293 1
0.0219299256443913 1
0.208309578373643 1
-0.0550375154210324 1
0.101705190687967 1
-0.122573351663323 1
0.15788516622485 1
-0.228077313508766 1
0.0916864531748626 1
-0.00801281976123465 1
-0.0039646170058053 1
0.229204585490207 1
0.0591930375805215 1
-0.0170908617452785 1
0.0264380651178834 1
0.0593902880260311 1
0.13124317392915 1
0.27020662318442 1
0.0872600157095066 1
-0.243639705444169 1
-0.333425314963821 1
0.298748984882374 1
-0.0626106546798888 1
-0.36817201492291 1
-0.0940045994749199 1
0.138095168098629 1
-0.0998928033858399 1
0.0434164937834749 1
0.37815815663834 1
0.249016874638087 1
0.353118313584161 1
0.124357771966418 1
0.0819551690167922 1
0.0176673724909654 1
0.0514791631716039 1
0.196063950131735 1
-0.310074989006054 1
0.346342116560499 1
-0.348171219675155 1
0.0309881616388134 1
-0.00231765664222961 1
-0.114202247062309 1
0.181028098226589 1
0.0272271833735409 1
-0.28367132870195 1
0.0605546315325521 1
0.424037456670644 1
-0.0568982875136267 1
-0.203787979180893 1
0.0520915900404528 1
0.168239930716977 1
-0.00543390606837951 1
-0.518312891347806 1
-0.199548346667695 1
0.242351248638596 1
-0.0242768801921208 1
0.283284667526277 1
-0.0502525917107279 1
0.17405265565502 1
0.0995994244570786 1
0.512300378331328 0
-0.236004977777351 1
-0.269524034772204 1
0.126876709676926 1
0.226182776084028 1
-0.153100010522133 1
0.155691465507163 1
-0.0873456611381408 1
0.486404475208025 1
-0.0738405169393239 1
0.199631088591959 1
0.244599009880995 1
-0.128940263077282 1
0.397327481507251 1
0.225918857733461 1
-0.154253902284491 1
0.252582922637781 1
0.416719748710543 1
0.0580170292539307 1
-0.18008122172111 1
-0.115759697362591 1
-0.345834364042898 1
0.741622633273076 1
0.299647368246019 1
0.131191948420048 1
0.143602438755376 1
-0.0650831497464833 1
-0.356737001951899 1
-0.301848693782661 1
0.0156985387725405 1
0.403534733549016 1
0.0341637115515894 1
-0.155791986234207 1
-0.19859980772523 1
-0.0605297315440475 1
-0.587935278028768 0
-0.0764476197885598 1
0.00703108528370037 1
-0.300353733489267 1
-0.328215734707007 1
-0.166931087018309 1
-0.173762758900292 1
-0.323642273094045 1
0.384024796604009 1
0.132421285767495 1
0.138717552073207 1
0.279847552952837 1
0.347287102675464 1
0.201105752056368 1
-0.113973433482066 1
0.041239720062494 1
0.324007037218267 1
-0.206028674124022 1
0.222388401232294 1
0.0910846622325984 1
-0.0219424522310806 1
0.347905110773776 1
-0.171910256082149 1
0.205283388913692 1
0.00256262982892706 1
-0.410225609972604 1
-0.221420256519259 1
-0.13916497974011 1
-0.170197161654162 1
0.0408621795180312 1
0.0719852611297966 1
-0.0158189539265344 1
-0.0295795383516611 1
0.34687053244898 1
0.214152897907145 1
-0.210629090509882 1
-0.151898999160606 1
0.186865998977491 1
0.074735666294468 1
0.140164856741945 1
0.201771779274885 1
0.240697413365495 1
-0.045879121961283 1
0.275603698037 1
0.137661446310971 1
0.0499308217025533 1
0.108263711460159 1
-0.271343140926943 1
-0.117757045062259 1
-0.0907006483280967 1
-0.30262272618258 1
0.302282375558004 1
-0.0761193422774839 1
0.0641247864298791 1
-0.37222491919438 1
-0.0367089513762821 1
0.189618389782269 1
0.0526171199833482 1
0.175343106886685 1
-0.0219862880930898 1
-0.0167342782497046 1
-0.519835310943069 1
-0.183252650798468 1
0.0280216063741646 1
-0.324687202344315 1
0.283161173440014 1
0.10843218285669 1
0.17883521897802 1
-0.105068217651939 1
-0.263666802373139 1
0.426020619725345 1
-0.274582522259093 1
0.181759447858237 1
-0.00603233770737551 1
0.289114384035353 1
0.191544279962349 1
0.0384546851051564 1
-0.00259775212965648 1
-0.076307531420868 1
0.132556533757474 1
0.180439046717682 1
0.33505561417428 1
0.327459480126987 1
-0.26737526903001 1
0.323040102136177 1
0.800946305874521 0
-0.279221028951544 1
-0.0747739537102819 1
-0.0935130259319685 1
-0.0736892435694966 1
-0.572167933345669 0
0.054536452916183 1
0.118390255872166 1
-0.0993257544033711 1
0.129190172363596 1
-0.512083432980954 1
-0.337953892434148 1
0.36820262724885 1
0.0506353950243452 1
-0.213091166359797 1
-0.480841629530695 1
0.482065306573215 1
-0.270099948707442 1
-0.183956624227804 1
-0.619597695721498 1
-0.279794251440047 1
0.00897936871492765 1
-0.0381635696235323 1
0.011176537277997 1
-0.213213583247062 1
0.4141894211074 1
0.00996759805702464 1
-0.145952727021994 1
0.144867268303978 1
0.0852669251653481 1
-0.262867165945188 1
0.0492955349524892 1
0.351869191924289 1
0.11967355582636 1
0.0775450841164319 1
-0.0840211357862903 1
-0.454568653534807 1
0.0454490723245107 1
-0.111811900197425 1
0.585435750860672 0
-0.222300042558054 1
-0.0289849465729053 1
0.135705228582169 1
0.160801294112407 1
0.371720530803066 1
0.274298443216296 1
0.19973472834725 1
0.456332368464305 1
-0.327680458799844 1
0.0356544742046437 1
-0.180275741065594 1
-0.26067842317095 1
-0.17579006647419 1
-0.169021487141661 1
-0.306540125336578 1
-0.0761588070578492 1
-0.0561737178439909 1
-0.184098997607248 1
-0.104055058816987 1
-0.34676617457028 1
-0.163306895141427 1
0.0588554632877711 1
-0.0835558515173729 1
-0.0498366221781519 1
-0.270444947837794 1
-0.128386117913449 1
-0.34330330898136 1
0.224250025366552 1
-0.14314698336258 1
0.32470415241869 1
0.342860818910829 1
-0.0600349461585065 1
-0.0243084187535498 1
-0.46169920736207 1
-0.332628859786323 1
0.0475232082577712 1
-0.202415298486834 1
-0.0374617838341172 1
-0.0889836764831048 1
-0.0180777760124956 1
0.0719848060264245 1
0.0774376010963033 1
-0.347623897908483 1
-0.189999023428934 1
-0.158219940227648 1
-0.100390419262413 1
-0.210255104107281 1
-0.283636575780238 1
0.182190093665237 1
-0.292445228023342 1
-0.241053670697761 1
0.11478915004593 1
-0.42875893525909 1
0.321065243560769 1
0.188825062649218 1
0.245765726230142 1
0.166375201172855 1
0.165339893525124 1
0.4058252389061 1
-0.26060069604008 1
-0.00338871798042348 1
0.0130570032496973 1
0.2723947757338 1
0.192991059059281 1
0.322948368444942 1
0.169667787979477 1
-0.201550730526107 1
-0.299192915986372 1
0.365369968744603 1
-0.0139397631994393 1
-0.26283146855795 1
-0.257061067583386 1
-0.058156338728847 1
0.23259200368966 1
0.170262127153313 1
-0.341557438357609 1
-0.110795166024556 1
0.0287951468643995 1
-0.130483839611525 1
0.21537887866352 1
-0.728162831436678 1
-0.197753652145978 1
0.20084462939034 1
-0.189962572727399 1
-0.479025670056408 1
0.0261781859950464 1
-0.103459972688813 1
-0.0352977963003335 1
-0.0670481803565395 1
-0.567271179122836 1
-0.015647391030146 1
0.172209386813618 1
0.144627179317714 1
0.439866262700184 1
0.0979720535498163 1
0.0417787754534784 1
0.436039924783403 1
-0.0532769802599811 1
0.345825597176707 1
-0.173162325947588 1
0.323668491532408 1
0.0555733214760255 1
0.123907762907733 1
0.254828083412891 1
-6.32512642550652e-06 1
-0.0805347301321483 1
-0.543025032354779 0
0.025708972347768 1
-0.0638866179487361 1
0.0923969279042707 1
0.104985257592569 1
0.198325435498649 1
0.0471811684947624 1
0.442561390913141 1
-0.171437186371121 1
-0.138533154525329 1
0.169308430449325 1
-0.403326528013941 1
0.267536019911535 1
0.0861619528752835 1
-0.397453968362935 1
-0.00399098630423672 1
-0.117984411391218 1
-0.334669872375068 1
0.030054914274396 1
0.0449941075590653 1
-0.323656292386044 1
0.258928343466213 1
0.44387042487876 1
-0.257212199525373 1
0.10483029810438 1
-0.113172390309037 1
0.315190120515428 1
0.147771233794416 1
-0.103843565756928 1
-0.260864953178363 1
-0.080507643388376 1
0.245268239789991 1
-0.247879082160958 1
-0.0837551141540644 1
0.0629515028201775 1
0.371661452421424 1
-0.0404815180699639 1
-0.346613368218938 1
-0.136621485018793 1
-0.0233888232953504 1
-0.00587368330059071 1
0.421912662794189 0
-0.253741596043982 1
-0.240939611548107 1
0.148623294510648 1
-0.105321604500835 1
0.445060632277313 1
-0.378148055670358 1
-0.305017387865917 1
0.277200789809363 1
0.0136857506222615 1
0.0286972188386373 1
0.167320870198577 1
0.350093906453356 1
0.169816277494819 1
-0.198935215574288 1
-0.408731161958522 1
0.088311983364579 1
0.161038184024197 1
-0.169011981439346 1
0.168814316389596 1
0.174511024071838 1
-0.181157302706819 1
0.335364725096763 1
-0.0666517021038639 1
-0.255033523321898 1
0.112326489870936 1
-0.0682281320874396 1
-0.0344910655700231 1
-0.197254462098691 1
0.47299680455998 0
0.0774824889365907 1
-0.283558800859051 1
0.00319852595429659 1
0.131241584756196 1
-0.299745764257286 1
0.0338767727415284 1
-0.186130860193509 1
0.0866823048119899 1
0.226121571209945 1
-0.393970960081021 1
0.165964809928976 1
0.159581048095326 1
-0.258251607145975 1
0.185512843170607 1
0.0158175662985916 1
0.181957642068759 1
-0.0510178038539589 1
0.0126163633907246 1
-0.0361107219542465 1
-0.316631682758957 1
0.0769577293837875 1
-0.0844018723377886 1
0.366584875996073 1
-0.0258199630600934 1
0.0635247065785672 1
0.00521699554660587 1
0.0552550172963746 1
-0.00128509566072115 1
-0.588073496424205 0
-0.349430906470804 1
0.297897035094094 1
0.673403719995091 0
-0.00523402766868811 1
0.497800550899388 1
0.129651162354267 1
0.191517617502707 1
-0.248501901715276 1
-0.0438121795032002 1
-0.176978057088605 1
0.447174732899403 0
-0.27513025260009 1
0.205858474932274 1
-0.546744837188371 0
0.655321184317904 1
-0.0853943318049189 1
0.123139926960337 1
0.00385905679312365 1
-0.110819021380875 1
-0.135540184142722 1
0.0284396101991832 1
-0.0924632879338255 1
0.112992168193722 1
-0.240650665368164 1
-0.430157150730616 0
-0.324695825178972 1
-0.152816200923047 1
-0.275683599068523 1
-0.247742035193519 1
0.0302236133873556 1
-0.400806296230016 0
-0.0982271817983332 1
-0.357725849403926 1
-0.581309378904139 0
-0.225669803519607 1
0.00829784176903897 1
-0.17562917756103 1
0.115721409511587 1
0.0782932204217118 1
-0.390957090519484 1
-0.141836247463375 1
-0.0879944929466609 1
0.123228451236014 1
0.406852029889308 0
0.0211327549481597 1
-0.304446350405589 1
-0.233005564062127 1
-0.219637371826887 1
-0.156559583308401 1
-0.00606168970825433 1
-0.133752072043753 1
-0.16994275496923 1
0.211237524503789 1
-0.0797338218047421 1
0.0943544169983514 1
-0.00655677361238067 1
0.144459084442494 1
0.181939877802491 1
0.137283866666215 1
-0.0312565949857102 1
0.310278723723892 1
0.281055227813696 1
-0.0509880671249081 1
-0.0464871653964988 1
-0.0105858321044592 1
0.543877443170621 1
0.454772431371312 1
-0.0154265628258898 1
-0.0700056641481561 1
-0.0318523254129728 1
0.204272416197135 1
-0.00807045570292346 1
-0.0619170597234134 1
0.478866231569254 1
0.000306370576683465 1
-0.0248718997533957 1
-0.105219744708099 1
0.0657367934638232 1
-0.123257730210814 1
0.0623233543821249 1
-0.0467494795119404 1
-0.0249619317626864 1
-0.098181209938346 1
-0.138483261854957 1
-0.0301502489951684 1
-0.13624708943169 1
0.0355804507503546 1
0.0817587707544368 1
-0.241063793987323 1
0.273450175552851 1
0.129060148830921 1
-0.0638081835699353 1
-0.00791892220850066 1
-0.584560341330209 0
0.269370171450795 1
-0.0160224720401398 1
-0.129796533414823 1
0.473004557972678 1
0.202330585764522 1
-0.036814114077437 1
0.680465721966419 0
-0.374560044954954 1
-0.0150470856966254 1
0.529398337837318 0
0.203259972716291 1
0.0124892781506672 1
-0.201454663231657 1
-0.429863745696664 1
0.355630934421645 1
0.169643939035886 1
0.0298074073951708 1
0.267752449467694 1
-0.246002614748555 1
0.343920104988812 1
-0.0620732510147909 1
-0.111665977478376 1
-0.260912322444415 1
-0.347631414970028 1
-0.107571699702329 1
0.128803294457607 1
0.307114895172422 1
-0.0203149725547048 1
-0.127708450848233 1
-0.438902607454098 0
0.0564137741068492 1
-0.099250345297962 1
-0.0987587840108899 1
0.136905919835675 1
-0.223049953952754 1
-0.161438203689793 1
-0.248631318066387 1
-0.349742600608543 1
0.461498603343836 1
0.123044030050571 1
-0.31785681165927 1
-0.265623690596461 1
-0.208043926318243 1
-0.0931090835102912 1
0.140733057959441 1
-0.18104307749644 1
0.124651840248743 1
0.110373443575039 1
0.0703480520050232 1
0.0714921508273891 1
0.0393551873797705 1
-0.447761788558805 0
0.0301136901821791 1
0.134853298990687 1
-0.138081142315255 1
-0.0675639687546108 1
-0.624857355902501 0
-0.0851964110150897 1
0.672326539042271 0
0.00177037903186347 1
0.223896554877229 1
-0.0113961514617889 1
0.246453847393174 1
0.0548072873328843 1
0.00673390464843784 1
-0.317304742563859 1
0.11904959985254 1
0.167256321053188 1
0.219976275746342 1
0.13323964921216 1
-0.198262476387535 1
0.0149824236614511 1
-0.0612384100538481 1
-0.16873331895421 1
0.0692092067409634 1
0.507185419850738 1
-0.447465833157108 1
-0.365164064622787 1
-0.0687542556112245 1
0.0903695217817933 1
-0.0972167500408373 1
-0.494435069898925 1
0.0141181690503798 1
-0.119745546256122 1
0.0465332050516121 1
-0.0242327648976986 1
-0.0276975062826343 1
-0.464615913618052 1
0.314007961663274 1
0.131994456894051 1
0.21540214538027 1
0.169900263224524 1
-0.054308693770209 1
-0.0854617845456691 1
0.224047571515806 1
0.269219044841726 1
-0.184674033116034 1
0.58941877070643 1
-0.138690353849962 1
-0.269687985454015 1
-0.18320088079612 1
-0.344093972458732 1
-0.130667607673315 1
-0.0575943265491195 1
-0.0799556252696124 1
0.263740877674921 1
-0.0591074508174432 1
-0.196336903648023 1
-0.0596631952742595 1
-0.203403005093319 1
0.0171916788942396 1
-0.294217745072806 1
0.353627679539761 1
-0.180556797147814 1
-0.225681573462904 1
0.649857009722051 0
0.182970105071282 1
0.0170045856151432 1
0.0330002675545775 1
-0.570325083258724 1
-0.137631062640448 1
0.175178587206525 1
0.0788048499331663 1
0.00957068834216714 1
0.292642269565064 1
-0.364129112864487 1
-0.201570167682946 1
-0.0279112236993351 1
0.172756472434857 1
-0.158886068857062 1
-0.00261003241826166 1
0.298551694938028 1
-0.254757401126952 1
0.261325298423449 1
0.19169704715713 1
-0.181519877101868 1
-0.271550267277381 1
0.150704082576412 1
-0.304055748987699 1
0.191523380840551 1
-0.0730821300218426 1
-0.298638624405242 1
-0.174764306693366 1
0.233805158327492 1
-0.0487577096337215 1
0.17966269189233 1
-1.18583547849806 0
0.23830388479266 1
0.745376154396095 0
0.0483037633769136 1
0.281703928908485 1
0.369922938142346 1
-0.416236209687674 1
-0.380073294199127 1
-0.899117869996083 0
-0.155359623094745 1
0.0337332855882257 1
0.0568724997376931 1
-0.197066132828082 1
-0.018556960080395 1
-0.087704420390303 1
-0.360928289502395 1
-0.128083284577688 1
0.0586200344615207 1
0.222715752423862 1
0.364419168993879 1
-0.32525259881775 1
-0.124485889285278 1
-0.278609089554686 1
-0.11856300228101 1
-0.0288939613294709 1
0.176855583956319 1
0.125565089253713 1
0.0522420841110236 1
-0.192729280338887 1
-0.0782911648554747 1
-0.0371729839087103 1
0.0710903380093889 1
0.370391739366801 1
-0.102774696526756 1
0.0658098103006301 1
-0.0625432202982107 1
-0.0893921757393735 1
0.143990389058001 1
-0.501175169106114 0
-0.166018213493878 1
0.189736615955347 1
0.160641413275321 1
-0.0763282032607976 1
-0.0941480618163286 1
0.185125826244655 1
0.131222836368604 1
-0.348781989982016 1
-0.148063253138587 1
-0.354517950384793 1
0.128003386044297 1
-0.212257450331116 1
0.012291654170956 1
-0.247817014909752 1
-0.296678581447599 1
-0.544188794858234 0
0.0125562204137175 1
0.0148970935146746 1
0.196647608697891 1
-0.273297391018117 1
-0.238284148148363 1
-0.00478031339582419 1
0.0510535709734738 1
-0.00675047459012205 1
-0.378184921001722 1
0.39550782614802 1
-0.517240141007312 0
-0.16178315505545 1
0.364815333170593 1
0.0415853496447817 1
-0.180628290546879 1
0.00672796930073802 1
-0.030531851396006 1
0.650459318110939 0
0.0330691510056547 1
-0.029852591681729 1
0.46811555380361 0
0.135338094762116 1
0.141569063030351 1
-0.148526866032034 1
-0.0813845785551695 1
0.01673526901305 1
-0.0537826180905251 1
0.145429050892224 1
-0.307766256646195 1
-0.230412781156512 1
0.0320162227996005 1
0.259243761861264 1
-0.0305369608210813 1
-0.208244304759872 1
-0.127439081245477 1
-0.101076688264773 1
-0.342562262154502 1
-0.0421807236889981 1
-0.0135338472717104 1
-0.0886690869097816 1
-0.178436423292887 1
-0.479850337742886 0
-7.85159784378042e-05 1
-0.00259188742394104 1
-0.215173389862165 1
0.464833169376036 0
0.224431787712545 1
0.0100539890451405 1
-0.20618316323665 1
-0.271054236751102 1
-0.283053291428202 1
-0.309604221667916 1
0.293930082342367 1
0.203645874827461 1
0.136215377868518 1
0.156910753848021 1
-0.0270568915328905 1
-0.296802576094322 1
-0.0448344749059123 1
0.414178569839287 1
-0.787082599308548 1
0.295226447051226 1
-0.263072556496334 1
-0.132876669890874 1
0.135698871244622 1
-0.228033487707579 1
-0.12319529046556 1
0.464296965189021 0
0.0406801781756684 1
-0.30050893339457 1
0.214911665740866 1
-0.229144347037716 1
-0.154126173398357 1
0.264314198560718 1
0.0240862370205328 1
-0.183905904583138 1
-0.477568899758753 0
0.0598009320793521 1
-0.0566048881802625 1
0.457036810000842 1
-0.272127009075796 1
0.148028676878035 1
0.357785491268068 1
0.300120509427968 1
-0.251891501882243 1
-0.292317459492154 1
0.300809465018319 1
-0.04981793199661 1
-0.483938693981946 1
-0.334013923658342 1
0.469896338775627 1
0.0868305980949136 1
0.012518704522782 1
0.280320079452748 1
0.557966020395771 0
0.0830252928607438 1
0.0884362959739168 1
-0.250940284644693 1
-0.0293730296489275 1
-0.286465597467081 1
-0.304597465985084 1
-0.123156824187082 1
-0.283834613567338 1
-0.32896367655051 1
-0.331743525627644 1
0.243054896388515 1
0.143812264050054 1
0.133692472135649 1
0.0246681236362958 1
0.00995933343891134 1
0.0803324162974013 1
0.218008307999635 1
0.144618653458427 1
-0.295293608400181 1
-0.0444021559165695 1
0.00811529569389977 1
-0.140951168342361 1
0.0609938220480859 1
-0.107642483851395 1
-0.00182693520118934 1
0.584843183820544 0
-0.458263686909438 1
0.457482106524327 1
0.0557130996810883 1
-0.193886367510697 1
0.295287046011274 1
-0.159850074372018 1
-0.388283863566778 1
0.38137864310886 1
0.0464514177529319 1
-0.231780834918677 1
-0.293513655456579 1
0.0247115521724196 1
0.16992830446291 1
-0.00824339683054665 1
0.0469088583771228 1
0.227800859682324 1
-0.0853122149489441 1
0.00354426626776726 1
-0.0871656980572302 1
0.165467140926632 1
0.79154435844085 0
0.189832639694018 1
-0.237623250011612 1
-0.0955195927498225 1
-0.159917845762753 1
-0.393326473201193 1
0.664890551882511 0
-0.217939221928654 1
-0.0577893619315478 1
-0.124207957282124 1
-0.108349662488474 1
0.144419906725667 1
0.429196779395667 1
-0.0759989637193612 1
-0.0794875451040223 1
-0.635688490106988 0
0.00510350320097351 1
-0.269192998970056 1
0.0224701169119285 1
-0.516036578225623 1
-0.187774022638495 1
0.0397394544530402 1
-0.413115823760719 1
-0.0409945244171983 1
0.183418974106795 1
0.146089776823547 1
-0.220770663470725 1
-0.198544344081978 1
0.356079635792857 1
0.647389877787922 0
-0.0516147727167997 1
-0.450234709458985 1
0.233486091521999 1
-0.129128215579174 1
-0.051430720897737 1
-0.107688395811797 1
0.15174428279628 1
-0.404283579374018 1
0.20681019280691 1
-0.00439761204700174 1
0.0171185790067184 1
-0.112171722207612 1
0.0455252223145231 1
-0.506083644452022 0
-0.00214854854174251 1
-0.17867979480749 1
-0.0444139626865805 1
0.235592463474351 1
0.0723147368211205 1
0.100943242939359 1
0.132612998014337 1
-0.12137030967591 1
0.110175464902168 1
0.0757314843928051 1
-0.085296792170766 1
0.220423604151653 1
-0.0579351989188373 1
-0.029776912843604 1
-0.432839176179092 1
-0.0458949456649272 1
-0.0424040288209641 1
0.201994862684901 1
-0.302660171039378 1
-0.247351492014055 1
0.0934681246651297 1
0.197064203944621 1
0.273731861453727 1
-0.0176626744374225 1
0.225406044718841 1
0.202415327207235 1
-0.424857459442355 1
0.0217978836152168 1
-0.152830390204294 1
0.0104066503980081 1
0.18107219586041 1
0.126671001037727 1
-0.33269263310229 1
0.30743032149455 1
0.384636236649341 1
-0.124254893314325 1
-0.0376646885189389 1
0.0940185235102995 1
0.472428731529445 1
0.138973812579265 1
0.324867425849113 1
0.311071978106489 1
0.221672473794538 1
-0.162208018884305 1
0.0127285385347014 1
-0.325007398332357 1
0.237757962213311 1
-0.124713298814095 1
-0.061747951101505 1
0.0251245581526491 1
-0.0111292241439043 1
-0.237501993708912 1
-0.347047084028934 1
0.118578011503009 1
0.337196016285685 1
-0.134390408468551 1
0.312979766932733 1
-0.076518855297048 1
0.193009102503256 1
-0.403531355902047 1
-0.253621556614625 1
0.241471135195478 1
-0.192847269823214 1
-0.608195608087483 1
0.368321434911293 1
-0.229829076299355 1
-0.000199095483906758 1
0.00315735024058735 1
0.153189836053842 1
-0.274633113835533 1
-0.223438267222096 1
0.259860592784936 1
0.0922932694516553 1
0.519841613305211 0
0.0303003659949959 1
0.181406769667586 1
0.0271939128169074 1
-0.104688077316945 1
-0.044723444780057 1
-0.100989302093648 1
0.0455497327526984 1
0.0102379712795361 1
-0.733758582214927 0
0.080086025316422 1
-0.32542435348238 1
-0.112715488850171 1
-0.330601619964591 1
-0.313353215829499 1
0.0409815033238338 1
0.130030019373133 1
0.291514588502366 1
0.479129796091056 0
-0.0516890247048245 1
-0.295458772144521 1
0.129769891467582 1
0.648127140265469 0
-0.07925341444748 1
0.142570816569528 1
-0.142200477086603 1
0.184941224047929 1
0.360214717010561 1
0.105323203216906 1
0.27507462765965 1
-0.1703531255155 1
-0.012047556981497 1
-0.0107122086815106 1
-0.0963984767985151 1
0.408185473350398 1
0.433682011020881 1
-0.565758048976394 0
0.0768284413292939 1
-0.0826381379121237 1
0.368728978391196 1
-0.152801608375774 1
-0.388045988344772 1
-0.0300598509839148 1
-0.0501544433254596 1
-0.0145661268976812 1
-0.322456619139926 1
-0.140847767572517 1
0.0502689049115677 1
-0.141993358680196 1
0.225259531866304 1
-0.159082260174304 1
0.655255705383782 0
0.148674922088856 1
0.000470687841667608 1
0.238881323221644 1
-0.231190879087853 1
0.102244590569962 1
-0.0725071137409345 1
-0.0862467625680401 1
-0.0184007760152946 1
-0.628419276330883 0
-0.00322876101323496 1
0.101315482193045 1
0.344229526414846 1
0.0374634852950052 1
0.17681769778417 1
0.0770192108486098 1
-0.0246899110314993 1
0.0164333967012643 1
-0.0984527173249339 1
0.0100106022294724 1
-0.637986586128353 0
-0.106069901984119 1
-0.146301488838119 1
0.0465167710217062 1
0.413788832582669 1
0.0205179582381729 1
-0.38303072007185 1
0.0246945531634831 1
-0.00827188188684144 1
-0.286201270229981 1
-0.354789390463572 1
0.0815067919871283 1
0.222876577645513 1
-0.205710640363351 1
-0.0863740779768448 1
0.540387365105507 1
0.00981977359713712 1
0.165350026461004 1
0.227547495737544 1
-0.317990333555996 1
-0.162659799102666 1
0.405052069645891 1
0.168426052925025 1
-0.158723444695392 1
-0.19538862953317 1
-0.00600069242331393 1
0.0639862799959706 1
-0.076058654215565 1
0.194424344807944 1
-0.261282490803685 1
-0.0915050943569351 1
-0.0734229696185489 1
-0.200509692645517 1
-0.055837988745598 1
0.166054227286799 1
0.0639513115563497 1
0.0386656351007606 1
0.0055127653509066 1
0.11966104895015 1
0.247938080738441 1
-0.0215927011676949 1
0.109174840260806 1
0.109638385408472 1
-0.329710777981022 1
0.0815927936968304 1
-0.113950234819895 1
-0.260368831183773 1
0.153969929256871 1
0.37438212835694 1
-0.328191209236707 1
-0.372198678132987 1
0.117027893618378 1
-0.0469327030549038 1
0.0523126184933188 1
0.0724253116422823 1
-0.291028028044434 1
0.120539754312055 1
-0.224582029896983 1
0.0456272861562392 1
-0.121548947234147 1
0.129100854413404 1
0.267307292211641 1
0.293583487460591 1
0.12073522075251 1
0.0504761851399618 1
0.134899060854188 1
-0.216169278620878 1
-0.216931394591561 1
0.297261430562152 1
-0.594446530693533 1
0.319173265443861 1
0.108026103418981 1
-0.114915989033455 1
0.409657489338665 1
0.311224162409428 1
-0.241059603467166 1
0.311703959119087 1
0.173346909046283 1
0.0873183058569026 1
0.313328910461109 1
0.111114140314577 1
-0.15154608685034 1
0.111776484979085 1
0.154677446978958 1
-0.163268704289576 1
-0.123329550890957 1
-0.246905133805627 1
0.0727606704401336 1
-0.189012648794616 1
0.0755104365668225 1
0.0251294982805312 1
-0.0292322957671807 1
0.175517795037515 1
-0.0532713886456298 1
0.580847823714944 1
0.055245055526365 1
0.169703168033485 1
0.228724472691977 1
-0.121153840389953 1
-0.168541219072754 1
0.145411450593472 1
0.167363328492948 1
-0.219579869512649 1
-0.0947724818756922 1
-0.111838054181852 1
-0.21868204729891 1
-0.0756603326133346 1
0.0275293001887466 1
-0.256259505007417 1
-0.235306226680794 1
0.227413024812641 1
-0.0494557175660773 1
-0.0139642315555954 1
-0.179639606048955 1
-0.0440041979468974 1
0.531795297280294 1
-0.107337711826225 1
-0.0108813276671092 1
-0.0985828456970808 1
-0.0257252630289918 1
-0.0128797526103872 1
-0.169485491165435 1
0.15713459954928 1
-0.174151942374252 1
-0.0416160098204053 1
-0.102067690154971 1
0.244230844049372 1
-0.417789890017216 1
0.181275079592434 1
-0.159353950596794 1
-0.426096990364267 1
-0.103422100314877 1
-0.244222352609256 1
-0.237187761100804 1
0.119294623292697 1
-0.162465631143464 1
-0.178089737844839 1
0.035968412871205 1
-0.0285451861255661 1
0.0795526266892021 1
0.0262414652809476 1
0.259380273733326 1
0.00979125179268452 1
-0.260301108884317 1
0.063947562962855 1
0.443243777119956 1
-0.105614283050007 1
0.397937258254728 1
0.363059830425377 1
0.0563968536623135 1
-0.387450850013668 1
0.112364686618852 1
0.251050041731828 1
-0.0976836157772972 1
0.0619319036463214 1
-0.218329202562761 1
0.255907394732191 1
-0.306546786362456 1
-0.0454858541642599 1
0.281657440497249 1
-0.00247453613558084 1
-0.0262275454793175 1
0.213575633029785 1
-0.220222404366653 1
0.129341504133012 1
-0.0172162087914958 1
-0.26209707462352 1
-0.101976626774134 1
0.168390739225775 1
0.200207412187339 1
0.101705472416206 1
0.366290750527926 1
-0.264204260887353 1
0.0215035418185671 1
0.127732317928271 1
-0.131818946328781 1
0.0282213985100696 1
-0.125961473403644 1
0.06525938466002 1
0.376314960139182 1
0.018890089324877 1
-0.0997056045714674 1
0.325147864112832 1
-0.245047737093115 1
-0.496222937355207 0
-0.136280615390668 1
0.207521983453305 1
0.00619537845467888 1
0.0342272739626255 1
-0.104588258317334 1
0.428827767390656 1
0.0321065896982489 1
-0.170545811962063 1
-0.144616659717099 1
-0.350912021335472 1
-0.213572114310474 1
0.204040117886653 1
0.557289547264403 1
-0.0626358323770694 1
0.270801832040026 1
-0.176813317930377 1
-0.0479782073649665 1
-0.20759550732417 1
-0.300273111525105 1
0.208395862054741 1
-0.114865649674365 1
0.0363334507129965 1
0.282536756812958 1
0.0719442876642045 1
0.61298987960449 1
-0.160924362628046 1
-0.394805455296767 1
-0.344740196303966 1
-0.144285686793076 1
-0.16768334606796 1
-0.26387900967117 1
0.550392250390547 1
-0.360848185304278 1
-0.153674305391669 1
0.225450949696421 1
-0.170087907620446 1
0.0113035742059807 1
0.183951148460845 1
0.263516295553429 1
0.167004850635735 1
-0.0765987009267693 1
-0.26396050535009 1
-0.395016019664974 1
-0.354287328357915 1
-0.0585728105830357 1
0.238941639416256 1
0.0456866143080555 1
-0.155329010534196 1
-0.202787755795822 1
-0.316861206909754 1
0.0164391377794703 1
0.145286987734816 1
-0.301541235180235 1
0.260731434353914 1
0.230101589642047 1
0.525599081469474 0
-0.024795543615692 1
0.379349887721123 1
0.00127586027740828 1
-0.415148387462701 1
0.407330971430852 1
-0.590512118494234 0
-0.458264045202978 1
-0.144946630377981 1
-0.148604887011222 1
-0.218693862115908 1
-0.25048307079293 1
0.411399964732965 1
-0.308047412085245 1
-0.224244108496457 1
0.0577118864760702 1
0.0244620948381379 1
0.1268222579161 1
0.0852896862062403 1
0.0760678425156802 1
0.108187635220918 1
-0.164062501089866 1
0.222721943389621 1
-0.075386037310611 1
-0.29630786220329 1
-0.186627889694547 1
0.0465512154757764 1
0.146783356869604 1
-0.0930160591251406 1
0.161872176134755 1
-0.283659150501856 1
-0.355289202429787 1
0.0242945997962073 1
0.595277059099875 1
0.0158596177912254 1
0.41659811735505 1
0.20280237390352 1
0.0752183700349653 1
-0.213837953577174 1
0.143078296127424 1
-0.200297932305816 1
0.240762662184206 1
-0.227545225089796 1
0.400046194327598 1
0.0322704888583125 1
-0.142702826921064 1
-0.591138370224395 0
0.00597670594922536 1
-0.0190391362342064 1
-0.407519080951079 0
0.109233953903084 1
0.356916927018208 1
-0.351837192081975 1
-0.269283740751346 1
-0.184628766450317 1
-0.437828280897248 1
0.0562303457102226 1
0.0143617846229946 1
0.443573966374685 1
-0.00675835825224222 1
0.243055902616624 1
0.0267986297550539 1
0.0429748799279366 1
-0.0197633130594823 1
0.397235855447089 1
-0.23490456248848 1
0.180749401847806 1
-0.0561730308971592 1
0.198054813622826 1
0.0982176454850894 1
-0.0263192781657059 1
0.125024832539742 1
0.423107545979495 0
-0.128947754398915 1
0.0872462656198276 1
-0.11017392567018 1
0.302484346678626 1
0.529800901141595 1
0.141260514926281 1
-0.0192927803260952 1
-0.0278329764098646 1
-0.53024474983506 0
0.0592440308055813 1
0.044852852155993 1
0.174358520300866 1
0.171118903727186 1
0.0533560743315469 1
-0.419890275973752 1
-0.112210401061049 1
-0.17278102876757 1
-0.446428440582336 0
0.133304624242601 1
-0.151993944926319 1
-0.0548779172525235 1
0.00393141791959131 1
0.298310917838932 1
-0.1709251572246 1
0.264793019085802 1
-0.0655010777251159 1
-0.00483085680506549 1
0.124217539339443 1
-0.241551304318794 1
0.338614329794135 1
-0.00486960172761144 1
0.000992411201195009 1
-0.236043186941558 1
-0.317989222954052 1
0.143678608550339 1
-0.0519053348893549 1
-0.304225184225693 1
-0.364509467028176 0
-0.0259374909320097 1
0.220196117004951 1
-0.0363156979048883 1
-0.16716964107191 1
-0.2294394178964 1
0.037745939082309 1
-0.126146519503859 1
-0.21196352610944 1
0.157910529463354 1
0.00623055519051651 1
0.132517370595155 1
0.257566814684064 1
-0.18493466379713 1
0.0872769242494321 1
0.0177660614104537 1
0.270716109604579 1
-0.114162486857865 1
-0.476938592014548 0
0.298469880731191 1
0.0509010792894217 1
-0.0804590931645391 1
-0.388091881576682 1
-0.376201258314781 1
0.212070769410453 1
0.142338951904654 1
-0.394293773643344 1
-0.356391496561366 1
0.021359222941694 1
0.00782981794534489 1
-0.059619591932617 1
0.0563240762595107 1
0.143292217145565 1
-0.15333235238976 1
0.319984285222102 1
0.0591089594657263 1
-0.0321868844411695 1
-0.00859136994835321 1
-0.0271137949696952 1
-0.0813190927906642 1
-0.297003821058888 1
0.268591173678299 1
0.178995677712498 1
0.197488531042115 1
-0.110930311739309 1
-0.00189283027601744 1
0.230627594211349 1
0.0353079803818466 1
-0.00529467369828192 1
-0.0266960541061015 1
-0.195823520897623 1
-0.0851815463419237 1
-0.113312362827279 1
-0.0788841747549525 1
0.0483731890414107 1
-0.136088968727301 1
-0.177106310142726 1
-0.299219082086352 1
-0.269692203526869 1
0.10572109946963 1
-0.0833458755595081 1
-0.141000624210408 1
-0.0871061482880974 1
-0.367645296222302 1
0.273622338321549 1
-0.026465951226161 1
0.643888607243083 0
-0.502287275051167 1
0.355518260206044 1
0.0984824875856446 1
-0.0226497198292618 1
0.394892941041804 1
0.214468689404723 1
-0.0334507796578006 1
0.495233491051413 1
-0.140011118718374 1
0.0275793150764806 1
0.202996836431812 1
0.180788732682215 1
-0.829771067660685 0
-0.165792313650216 1
-0.210384951867646 1
0.199939470225046 1
-0.0427533789574776 1
0.366635217956575 1
-0.0871998937134347 1
0.138295607743297 1
-0.288054274850997 1
-0.061965363775594 1
-0.105537266822492 1
-0.391140556117796 1
0.378677912975426 1
0.0613661525196232 1
0.282356221551862 1
0.248861613783729 1
0.14140874581641 1
0.072365908594625 1
-0.0545761545320791 1
-0.39715284737793 1
0.276891606283198 1
-0.166049256189379 1
0.220337719793453 1
0.319318116220331 1
-0.138963069544873 1
0.276456181812193 1
-0.530137023016091 0
-0.00337346815312206 1
-0.0334521531944445 1
0.00464382189186287 1
0.156722703847879 1
0.249643037322274 1
-0.0114488603344327 1
0.286213417485951 1
0.446523806781781 1
0.206477368066181 1
0.00941017853376046 1
-0.542722798704223 0
-0.070403748329079 1
-0.0559613181098645 1
-0.150021231427028 1
0.0465962924351327 1
-0.0278386054933604 1
0.175543702049075 1
0.277870463712812 1
0.163298899462631 1
0.388090700760459 1
-0.199619803885699 1
0.0311876826356296 1
0.185715166582705 1
0.404136976040768 0
0.151052173124452 1
-0.274797451722745 1
0.0309939359160565 1
-0.104033749248391 1
-0.0306886031361996 1
0.0490274940939253 1
-0.148761629156587 1
0.0534068775085591 1
0.0780816149813849 1
0.0378354954374549 1
-0.227991228646576 1
-0.175755929986855 1
0.186876000177506 1
0.0598651146325569 1
-0.352628473267625 1
-0.0082703300563234 1
-0.132706226591689 1
-0.378765630757413 1
-0.192781197629933 1
-0.394440296478529 1
0.590984200336119 0
-0.238313639827932 1
-0.00582800852763798 1
0.430059587332926 1
0.121898786839929 1
0.693416741432704 0
-0.494495565968292 0
-0.0125069558372992 1
-0.157362772571413 1
0.138253800766847 1
-0.168721409599933 1
-0.255806084361181 1
0.0975390547709842 1
0.141487683693459 1
-0.036433635266262 1
-0.00866754191799559 1
0.0963137881186555 1
-0.029347350498423 1
-0.121547615532783 1
0.10030068448642 1
-0.202126631654513 1
0.014463976766239 1
-0.362510309565616 1
0.259158552139651 1
-0.318889906209494 1
1.07375689956568 0
-0.0850394152141859 1
-0.134155312661835 1
-0.488659192369259 1
0.182090077740996 1
0.0835407476850963 1
0.263594263349124 1
0.0517796025879978 1
0.0290736804192788 1
-0.263178124179952 1
-0.252410896559755 1
-0.169579372997596 1
0.363655234970585 1
-0.111871310045784 1
0.168843098803052 1
0.0082033272465657 1
0.339504514288164 1
0.384335630380364 1
0.0928429267913743 1
-0.0615474363266655 1
-0.0447622478289947 1
-0.0799174951886027 1
-0.126630444534949 1
-0.378932831413524 1
-0.0599366550355183 1
0.224468413618775 1
-0.0970842516120513 1
0.156747251448906 1
-0.107559563261681 1
-0.0856027934328729 1
0.207239162443356 1
0.0433496930542802 1
-0.12329501516282 1
-0.259303931725749 1
-1.1095521469895 0
-0.171582610681634 1
0.141413739583071 1
-0.10197635937797 1
-0.135170622702441 1
-0.117374375380918 1
-0.700974935306587 1
-0.0883618118928929 1
-0.341307465821611 1
-0.138012951658358 1
-0.0744415108766414 1
0.0481457941263048 1
-0.10009804449223 1
0.239239241583151 1
-0.562104935065805 1
-0.312247844416724 1
0.331721006590852 1
0.162605246545122 1
-0.398649072778141 1
-0.133952912961166 1
-0.42634857766548 1
0.403035854563909 1
0.0289099262174398 1
-0.0599063426649579 1
-0.0525585153695329 1
-0.44321261875065 1
-0.0828763584767598 1
-0.127450662820626 1
0.218314115539802 1
0.182405297838384 1
0.29817802918346 1
0.612963075046592 0
0.170303256195476 1
-0.166596666667583 1
-0.182683557752362 1
0.00906406809059944 1
-0.36135347643687 1
0.00309223282751044 1
-0.268748495970863 1
-0.0461265936957528 1
-0.211099089351238 1
0.552971102056297 1
0.00737941686702142 1
0.278365460918176 1
0.191659082810589 1
-0.0854889627867676 1
-0.531149647357623 0
-0.000707551239404424 1
0.324950692239438 1
0.0102910564174324 1
-0.055114102287369 1
0.374301279231139 0
0.00118453864335461 1
-0.0987394173930331 1
0.0772143498171884 1
-0.41192369592487 1
0.288669535535559 1
0.0750460332614267 1
0.278628904603469 1
-0.0130595573807706 1
0.395801862756013 1
-0.291354471464833 1
0.0612121111259595 1
-0.0983913735391334 1
-0.0669617017118227 1
-0.0873170795034338 1
-0.455753501833869 1
-0.107755977947751 1
-0.646301620327894 1
-0.0331976148999578 1
0.135910657544648 1
0.0945675397381384 1
-0.151330187117719 1
-0.24161701070078 1
0.229327294876074 1
-0.199130113296094 1
0.0178840016160182 1
0.25712310546904 1
0.381834383139081 1
-0.135053240509854 1
0.0413990277224326 1
0.343653409227428 1
0.0580201550226882 1
0.100160918435636 1
-0.0224055648583845 1
-0.0951284567145167 1
-0.112284782931447 1
0.236852291725273 1
-0.431479734017075 1
-0.00695164728049234 1
-0.0691824809352925 1
0.0888964837565699 1
-0.00631109790034091 1
-0.227304093120095 1
-0.558127136846343 0
-0.200911537333433 1
-0.333924934313681 1
-0.092840612964248 1
0.269733471185966 1
0.0471044757135387 1
-0.275672549648222 1
-0.337164295269164 1
-0.0785862477374481 1
0.0674953119516984 1
0.180043712733464 1
0.153125199649319 1
-0.101233699361862 1
0.0716311109298795 1
-0.302226289418995 1
-0.0938128910701645 1
0.307329483971347 1
-0.174675406753595 1
-0.166547610661497 1
-0.0844370881018622 1
-0.0441117171529585 1
0.157735184156121 1
-0.484346965906649 1
-0.0463288630790234 1
-0.58738173854732 0
0.399642214478948 1
-0.0987390365260218 1
-0.150723952336441 1
-0.248247735852892 1
-0.302556783962202 1
0.165882827520242 1
0.223372637549338 1
0.269607507412621 1
-0.333043347870998 1
-0.208996410568425 1
-0.018763350738422 1
0.0369180678105354 1
-0.0798834810555959 1
0.0632886846272861 1
-0.319067714500656 1
-0.342107819108431 1
0.306205890097155 1
0.0739617531809301 1
-0.0349760060610684 1
-0.10886447346925 1
-0.0807002331863799 1
-0.0114643927324513 1
0.203595142697799 1
-0.137993153085034 1
-0.0673277439266708 1
0.350228627403967 1
0.394103474157726 1
-0.460303058084114 1
-0.123257554727032 1
0.206885145737317 1
-0.181509095253555 1
-0.146994928156997 1
0.0301416430818849 1
0.15011135017861 1
0.0938883298277964 1
-0.0367137642430974 1
-0.128288623021642 1
-0.0944508111176258 1
-0.0573015237808273 1
-0.119107959948185 1
-0.0421131615537338 1
-0.192278991212244 1
-0.00837142534939513 1
-0.331946609524466 1
0.31699129994551 1
-0.371403143465221 1
-0.00412422725175696 1
-0.021810289715523 1
-0.255575413940867 1
0.236244920165717 1
0.00358660631823427 1
-0.044215703170595 1
0.6294424305258 0
-0.231775140226532 1
-0.117302738729063 1
0.17884467116658 1
-0.025484994350236 1
0.506781843588485 1
-0.367175514472018 1
-0.0567794926842902 1
-0.594766809030813 0
-0.0262662654428625 1
-0.0291994436833573 1
-0.284883559023822 1
0.173844818757848 1
0.195961531963947 1
0.228573385115788 1
-0.187235433642925 1
0.0396878688218108 1
-0.213012610196776 1
-0.400760419112795 1
0.331725067328801 1
-0.161196656016624 1
0.319823845034814 1
0.118514300277849 1
-0.0269067467951903 1
0.797872449764033 0
0.293978146446328 1
-0.329632086140808 1
-0.169656845631829 1
0.316310516048598 1
0.104447897465712 1
-0.216327888946298 1
-0.0996340589899961 1
0.0540273864648834 1
-0.0358207362073584 1
-0.108973448066116 1
-0.299633610861356 1
-0.0456105487525238 1
0.0639286715946543 1
-0.217058309690106 1
0.0356884734568163 1
-0.466974233589988 1
0.445437214458555 1
-0.324724598986949 1
0.0130349903981075 1
0.630416676609392 0
-0.61591463173004 1
-0.173588689543215 1
-0.129049957190574 1
-0.0127391789627955 1
0.384820633774934 1
0.259424297030749 1
0.112307529414226 1
-0.239691114914001 1
0.342189239852085 1
-0.10303282247023 1
-0.260617805560296 1
-0.485687173156004 1
0.283353762909709 1
0.0951520849374324 1
-0.0124883427133784 1
0.0735753192143184 1
0.741530942294108 0
-0.0424043822757051 1
0.261886462835822 1
-0.118143503343938 1
0.119885454183768 1
0.590561497903752 1
0.0551140805306554 1
0.0464580833822257 1
-0.0997571610693924 1
-0.343676233865247 1
0.0120537502403396 1
-0.0903448432152219 1
0.0677086578613881 1
0.0843033729399258 1
0.0530653416907952 1
-0.28644018557318 1
0.0111378843215843 1
0.20195250572605 1
-0.0290580414296609 1
0.656905669826062 1
0.0793752780084881 1
0.206290384257586 1
0.0300734989290538 1
0.143257426395365 1
0.0350053738160211 1
0.280380637700175 1
-0.0184606145722301 1
-0.0398998120767955 1
-0.139896519683914 1
0.307243083449943 1
0.152912623299714 1
-0.162982334554199 1
-0.479117377726259 1
-0.386804852525838 1
-0.203381873321356 1
0.240662383559516 1
-0.0117116868334271 1
0.252095650917043 1
0.205476195873318 1
-0.208456744328927 1
-0.14213350270837 1
-0.593808529874041 1
0.55499142839314 1
-0.288362727016806 1
0.00302616504705033 1
-0.220561840954308 1
0.574889637865448 0
-0.218045572892044 1
-0.175425170896511 1
-0.40250722673604 0
-0.289102728062306 1
0.107389149830689 1
0.0407168572651406 1
-0.0102639424120472 1
0.1274461689561 1
0.237672961909048 1
0.363543252303068 1
-0.134072579666144 1
0.114973008943669 1
0.143544254046859 1
-0.109378377794786 1
0.182697452946597 1
0.443246673264397 0
-0.325699629168343 1
-0.481135659118941 1
-0.555726117677347 0
0.0131807380459541 1
-0.056665587512848 1
-0.0490681957651661 1
-0.278790674698707 1
0.0174878880328828 1
-0.0308441772729156 1
0.107488990626998 1
-0.0436761792794744 1
0.170907026463868 1
0.0319307219673856 1
-0.0198746106215574 1
0.0592712681087522 1
-0.263662342221518 1
0.076434790793937 1
-0.0934775284892391 1
0.23045754274192 1
-0.308172427454712 1
0.00462084678793978 1
-0.252693281248517 1
0.035503167908649 1
-0.442426282864206 0
-0.341354998001054 1
0.182639287585299 1
-0.285191689919569 1
0.0114635162289672 1
-0.207044053518057 1
0.347516404063054 1
-0.028743057518356 1
0.154409507583693 1
0.0445665720288341 1
-0.166449115807759 1
-0.130791411282253 1
-0.375148735484688 1
-0.0157809919304341 1
-0.345711518490386 1
-0.0748728733827688 1
-0.186564912297602 1
0.602372848263731 1
0.237122911788077 1
0.115635251486285 1
-0.0120131414984456 1
0.0146074028738026 1
-0.0833385920602866 1
0.239611393295245 1
-0.477880517563087 1
0.749901626971852 1
-0.222574114843515 1
-0.223807008659774 1
0.141891233609947 1
-0.00208909420953075 1
-0.190904443702447 1
0.301675369340435 1
0.0909040508778185 1
0.16740092138149 1
-0.0850598125274116 1
-0.168338872662124 1
0.197005351244813 1
0.29915340939962 1
-0.137887743900577 1
0.134463864473004 1
-0.081136440946985 1
0.533863230748794 1
0.272024855703246 1
0.122578761854863 1
0.0106464464025156 1
0.0269935159551779 1
0.232642132875084 1
-0.0190028854655529 1
0.265562094618456 1
0.0454210439475991 1
0.0608717253314969 1
-0.0683053081177207 1
-0.65500113768334 0
-0.0980618488934324 1
0.563397945956085 1
0.354785515559969 1
0.0570918649443758 1
0.190517718107995 1
-0.140501984745975 1
0.00534879417303749 1
0.0734903606468908 1
-0.00155603520307837 1
-0.890810708727388 1
0.220681003036338 1
-0.423499625981363 1
-0.125696945596682 1
0.375077915275528 1
0.20143774742145 1
-0.17014410385046 1
-0.0740859571308817 1
-0.0717969409894408 1
-0.445177523100789 1
-0.17967037943109 1
0.330196152807077 1
0.396589656739766 1
-0.0474546158523281 1
0.141622392637145 1
-0.122147143126556 1
0.0355872788991857 1
-0.0173367310105345 1
-0.123471684049246 1
0.0733416992388524 1
0.00213358730657305 1
-0.121735476259404 1
-0.184044288312265 1
-0.0206540469401447 1
-0.00683520498190134 1
-0.124291236433647 1
-0.0472473259016917 1
0.327457008971543 1
-0.208108489662616 1
0.396880037839095 1
-0.391743033709786 0
0.28810340213985 1
-0.25947821482853 1
-0.238188079500794 1
-0.0819287502100548 1
0.194234619370307 1
0.0581472813842622 1
0.19117520584079 1
-0.382479610586596 1
0.0296250002852294 1
-0.483067772769166 1
0.428675470987906 1
-0.272936404395136 1
0.20218386152545 1
0.332312240597574 1
-0.174124965068395 1
0.0389470491489244 1
0.0461761707266826 1
-0.219634177041653 1
0.449487861573057 1
0.304793131188817 1
-0.38057179540031 1
0.0170198151827667 1
0.241605283811249 1
-0.0125294778681514 1
0.00713181670511525 1
0.279223440065247 1
0.19869126132723 1
0.155468807700307 1
-0.496023116239862 1
0.660763348484043 0
-0.116508484698495 1
0.00637041611790218 1
0.188400341916546 1
0.0730717561464211 1
0.0304362276171858 1
-0.0979267393655588 1
0.467682635428568 0
0.126368442327426 1
-0.00705333737970361 1
-0.11294019926411 1
0.289357250442627 1
-0.210337027213737 1
0.192044866861666 1
-0.48077902908331 1
0.206964588350959 1
0.169184840673291 1
-0.322797137630421 1
-0.146686682058048 1
0.0668841294929307 1
0.184332742776054 1
0.0166338928445641 1
-0.0405157304037679 1
0.362999877670191 1
-0.129675266432888 1
0.000520674917140002 1
-0.188442505158526 1
-0.01675643864155 1
-0.369398240779181 1
-0.190403306579025 1
0.484226165767626 0
0.476628871916307 0
-0.324435148225063 1
0.138407479752525 1
-0.349824242026907 1
-0.52100936216539 1
0.011497317030358 1
-0.000525141287745056 1
-0.143922538595487 1
0.0726245190665332 1
-0.0815876152703841 1
0.513678665764809 0
-0.3744035574664 1
-0.59687842566559 0
-0.0122445697087358 1
0.112723284364547 1
-0.0954140408507606 1
-0.0401180127371509 1
0.0147763850655829 1
0.203582075427598 1
0.0518637935486027 1
0.325112006536748 1
0.0953997462523706 1
-0.104890779189064 1
-0.0580309597970926 1
-0.360431392986017 1
-0.0467463394400803 1
0.34905805378036 1
0.0286261838039009 1
0.014686476686784 1
-0.242094526330401 1
0.149042402567199 1
-0.203996906768051 1
0.0913138098288012 1
0.130179362404646 1
-0.284951964957594 1
0.362027522245237 1
-0.0557312801842355 1
0.0810059950685255 1
-0.256408110607531 1
-0.206303455538332 1
0.243398691201278 1
0.0172010091951572 1
0.656339976272758 0
-0.0335954891577764 1
-0.174133634618423 1
0.360350247307502 1
0.331918421858958 1
-0.305324817470382 1
0.0652237572303085 1
-0.111600487582616 1
0.0464207558390586 1
0.195538812721028 1
0.248299950505981 1
0.040998181128361 1
-0.0291914479937165 1
-0.376643306686212 1
0.352529203042885 1
0.0199712030197212 1
0.195041532525908 1
0.134268675028056 1
-0.464890482727605 1
0.0897136837784975 1
-0.225327330505753 1
-0.334163266275561 1
0.122683211867006 1
0.13335978123341 1
-0.0601841863610678 1
-0.0103271107706918 1
0.187996990966812 1
0.066188482188701 1
0.336125363245922 1
-0.0251616061204312 1
0.346581596616656 1
0.334465992820231 1
0.0312308851179316 1
-0.178874631505432 1
-0.144083280354253 1
0.182435053506219 1
-0.0222995078581268 1
0.0808241357720011 1
0.0594145828217399 1
-0.253344110732539 1
0.00823854890550133 1
-0.0411541022857041 1
0.252412467042348 1
-0.311098111221762 1
-0.0630587820159378 1
-0.13140915437254 1
-0.199730593699245 1
0.149361070021861 1
-0.0802093913388369 1
0.168573728038952 1
0.145046649494194 1
0.518122547036354 0
0.144657706575278 1
0.393801514360769 1
-0.0670909755118546 1
-0.552182377029262 0
0.152925260773221 1
-0.0797510348000339 1
0.364386204116195 1
-0.510823851684767 1
-0.111017286353961 1
-0.00458427666381567 1
0.0211380857043509 1
0.211195342084217 1
0.0930711600336873 1
-0.022957478790154 1
0.228298318439157 1
0.79090509145882 0
-0.019176489346734 1
0.345099985511275 1
-0.204161288945634 1
-0.13616704672525 1
-0.318707116009303 1
0.62101160240116 0
0.00699314538069871 1
-0.096774562400145 1
0.297294507635805 1
-0.0237403646252805 1
0.260365787876744 1
0.0183715193916241 1
0.22419557345401 1
-0.0667375195295028 1
-0.263183522975578 1
-0.000185037099705326 1
-0.450728623477677 1
0.0452359371240985 1
-0.159748846465583 1
-0.00302304901967765 1
0.113439465151584 1
0.00616807908797915 1
-0.296131550979566 1
-0.31013949163787 1
-0.261449047414169 1
-0.0744215497976407 1
0.168853788480814 1
-0.0363969352100011 1
0.318411278251284 1
0.0106331657165377 1
0.283799314327446 1
0.0937095628296289 1
-0.446278694640767 1
0.525955869317721 0
-0.413308745183051 1
0.119330465530949 1
-0.222060782173626 1
-0.0219668407800256 1
-0.213606450819616 1
-0.0338212579869289 1
-0.348125400122775 1
-0.585569584540049 0
0.418835318067512 1
-0.29823501753327 1
0.126540225463713 1
-0.0517777141811931 1
0.036706775399852 1
0.259556374255871 1
0.0328042854343134 1
-0.0385786389766368 1
0.48015806772435 0
-0.322690206099909 1
0.0812810351700263 1
0.237576319595624 1
-0.28920388952394 1
-0.00160850437919846 1
-0.0372297827618319 1
0.0271942191483241 1
-0.116817436236687 1
0.0951271974452757 1
-0.378505518828288 1
0.562530503126333 1
-0.066190147963899 1
-0.13708603562513 1
0.500912686549185 1
0.00767138169539234 1
-0.153554653793416 1
0.394549279301205 0
0.281085126188057 1
-0.478279822119687 0
-0.285132831520931 1
0.140664758820261 1
0.237977890243015 1
-0.240218265707003 1
-0.0548943747074554 1
0.0360988342287312 1
0.0305903452509218 1
0.0583639713666441 1
-0.156112291865667 1
0.31149607658129 1
-0.350081765928589 1
0.339875888581091 1
-0.240341240965153 1
-0.196536274538665 1
0.112136640322579 1
0.0034836584470008 1
0.265056990634299 1
0.18784418189247 1
-0.167855418845739 1
-0.00264122175099267 1
0.314209108976182 1
0.258529459659189 1
-0.133399347822221 1
-0.338881504513481 1
-0.0495826204993953 1
-0.111540320660163 1
-0.0598670238408293 1
-0.12642771734995 1
0.222163523280689 1
0.269716063716535 1
0.606057609281806 1
0.0911461630466585 1
-0.198952027855095 1
-0.0383341746448906 1
-0.146992342703963 1
-0.299564408144636 1
-0.439014543771727 1
-0.138565653121052 1
-0.232476464355714 1
0.0904568486358862 1
-0.371765542530574 1
0.303095193918404 1
0.239864857612253 1
-0.054554209357891 1
0.646836862662049 0
-0.235194445152508 1
-0.525654307839562 1
0.139430014585982 1
-0.0469467408870922 1
0.6547029410745 1
0.175968627013635 1
0.119789237838638 1
0.215473693675513 1
0.130709032711411 1
-0.0161666628111151 1
0.0155699862872541 1
-0.0630548132095361 1
-0.0634897802317135 1
-0.286478790310428 1
0.333442600519001 1
0.26771417560479 1
0.0390913731564135 1
0.200565890639584 1
0.216156038428931 1
-0.12560021982558 1
-0.4318001622719 1
0.400911524663733 1
-0.160702560851135 1
-0.141540144407523 1
-0.145868855572318 1
0.19406048655334 1
0.149430531968184 1
0.191403142292904 1
0.192131291206534 1
0.272357733268475 1
0.515404373043107 0
0.209252698339374 1
0.0834929549344553 1
-0.144247169796921 1
-0.0416558017961858 1
0.394061606446021 1
0.00618845492578736 1
0.368944236002763 1
-0.0128303467861976 1
-0.135493279837248 1
0.174242061977857 1
-0.0238017135799188 1
0.217899003757324 1
-0.299922140999513 1
0.16111445068928 1
0.621647479346525 0
0.106751941103507 1
-0.110970814402692 1
-0.0102398512697874 1
-0.415496979296146 1
0.247185554051753 1
0.0940571125838483 1
0.111080489050672 1
0.442424924657597 1
-0.270698843701365 1
0.0706945050947562 1
0.32172454983419 1
-0.0364313693522351 1
0.228071903247523 1
0.0867300557585412 1
-0.0489538474457439 1
-0.138165762989268 1
0.276685468889413 1
0.00569415887488786 1
-0.101172764585654 1
0.0166892716856252 1
-0.120572232342518 1
0.29873240929359 1
0.104765895693072 1
0.291985812377046 1
0.562648886346422 0
-0.158177959333769 1
0.0685479641246934 1
-0.106211600097553 1
-0.13191214781914 1
0.471035444399087 1
0.361408645078084 1
0.292098998787453 1
-0.235784737929849 1
-0.00951260035876228 1
-0.478706181785219 1
0.128177468696832 1
-0.0767484767219866 1
-0.310304126022187 1
0.171112859505344 1
-0.0111551278291234 1
-0.123443635710289 1
-0.183153980840553 1
-0.0815152044909186 1
0.160961516835428 1
0.222003594533357 1
0.203232883180952 1
-0.114546995249088 1
-0.335911022270103 1
0.227397527747036 1
0.151465961360973 1
-0.228953638820468 1
0.11260754091995 1
0.0158545891517952 1
0.0357146993929998 1
-0.00582053159890041 1
-0.227179557544662 1
-0.0886348310851663 1
0.273529934619554 1
-0.148094275658259 1
0.0823289541028508 1
0.0952330220548878 1
0.0118021884460004 1
-0.509855201551789 1
0.00618117771988229 1
-0.0105152765796956 1
0.305464706651024 1
0.21265866225733 1
-0.236847059617979 1
-0.299341361120347 1
-0.451533075380791 0
0.312478059979599 1
-0.103982194613526 1
0.0218458832238963 1
-0.235877916937358 1
-0.069797617425722 1
0.0359270434145936 1
-0.156027802347186 1
-0.632140854622766 1
0.141921190945798 1
0.582723995466714 0
0.114958171598216 1
-0.0344094132850404 1
-0.187544775952664 1
-0.25314299453357 1
-0.0569446024431238 1
-0.0635353083453886 1
-0.157082976312368 1
0.0319712417164041 1
-0.178231345308149 1
-0.158479640422926 1
-0.285357205903957 1
0.263219757245388 1
0.016975485775907 1
-0.469979035309661 1
0.126041960543139 1
-0.062589876777663 1
0.0941606129661595 1
-0.00788904469090916 1
-0.152401680879301 1
0.0397916290029669 1
0.00400712657323662 1
0.0916115907857993 1
-0.242815480119351 1
0.438981476290467 0
-0.0550272696487035 1
-0.110175949623541 1
0.228684527035159 1
-0.193029610740793 1
-0.157473988889928 1
-0.0115630510250979 1
-0.229887490354514 1
0.24327973546177 1
-0.112451361590928 1
0.541866131606505 1
0.0023561259295919 1
0.070760466904302 1
-0.13336624307565 1
0.143844853060895 1
0.0758285204752118 1
-0.274332974068505 1
0.135929075314514 1
-0.171543578977526 1
0.658678025280441 0
0.0120269321987765 1
-0.159691871375088 1
-0.0613498247718496 1
0.0205250498789305 1
0.321986589043075 1
-0.228291634181673 1
0.214427797460083 1
0.229624407341028 1
-0.0660210158724057 1
-0.0499768477576935 1
0.496728269695273 0
0.0583317866243111 1
-0.183221417411626 1
-0.223661089637877 1
0.164284396892068 1
0.00128200105851158 1
-0.00992211398389714 1
0.125583167816524 1
-0.268417544801027 1
-0.48286699143275 1
0.333710593707852 1
-0.298970120739968 1
0.136518422028606 1
-0.249171545540723 1
-0.0625046080691692 1
-0.146720996371375 1
0.0893114558209486 1
0.173823751851854 1
0.144038244125896 1
-0.0594770627094875 1
0.0446999856606238 1
-0.433491698020849 1
0.0143832154991165 1
0.0945930228072383 1
-0.261154812623258 1
-0.297010260160342 1
0.192014983513897 1
-0.00569132296599012 1
0.371959773667996 0
-0.0996146681832619 1
0.0327285047179765 1
0.147351562971382 1
0.277396811016394 1
0.0821582742962813 1
0.0191796600238999 1
0.455475397897996 1
-0.115948430334535 1
-0.00708294371377258 1
-0.394632638296778 1
0.0837273061952309 1
-0.343410507750606 1
-0.185104086078677 1
-0.293046866004533 1
-0.127303235947078 1
0.144191832832172 1
0.249829117922018 1
0.0176739386115055 1
0.269903263207639 1
-0.0853073587243524 1
-0.0344260142613661 1
-0.143543858287701 1
0.0415543992540458 1
-0.148027734882912 1
-0.460177440719701 1
-0.0480225544543195 1
-0.0698093605218843 1
-0.312712350998012 1
-0.0406798512069631 1
0.180665152322672 1
0.425130634148688 1
-0.379909397403217 1
0.334310663384628 1
-0.256627457829755 1
-0.0342664174537549 1
0.232787478450037 1
0.0761154695331679 1
-0.0639443038086997 1
-0.369927101584155 1
0.0983646991027251 1
0.237063453250277 1
-0.405801441433582 1
0.260930339497126 1
0.051869289063678 1
-0.0317190119054152 1
-0.302225630019672 1
-0.184963560306219 1
-0.360321198622612 1
-0.0264641058046285 1
0.107732057843833 1
-0.197092169542414 1
0.204750901839571 1
0.148656897282023 1
0.401882100540474 1
0.321131840150609 1
-0.445056965465869 1
-0.20007139710595 1
-0.0524562117362345 1
-0.0969260786066791 1
-0.176108363770839 1
-0.371334699733034 1
0.0495639196070813 1
-0.124184511757992 1
0.126024680097427 1
0.315478711732309 1
0.0687318484144449 1
0.0978708684536386 1
0.130018168777102 1
-0.124438751640091 1
0.343133670805164 1
0.22932775369735 1
-0.0359107022756475 1
-0.292113298495639 1
-0.662085223930594 1
0.122032466050023 1
-0.0809846335205781 1
0.51789808656838 1
-0.134930781103401 1
0.139615606759736 1
0.0919845647728481 1
-0.192406450585373 1
-0.408851319731457 1
0.0595970805947907 1
-0.0315052814438371 1
-0.369658173554485 1
-0.281934720679339 1
0.0922064999463534 1
0.0867361763860416 1
-0.809636036974446 0
0.217653648835208 1
-0.106211393100074 1
0.140079961489241 1
0.388608539946313 1
0.537400887654312 1
0.187633610687058 1
-0.197584849245162 1
0.0627359117071289 1
-0.105387133392293 1
-0.0798301821803775 1
0.0324796424596773 1
-0.72878504615044 0
0.289517909696539 1
-0.107037019755782 1
0.171382783965485 1
0.138768583228861 1
-0.159683849069071 1
-0.0926235547135095 1
0.0560409159109676 1
0.253880371609926 1
-0.335886349290681 1
-0.117264391129466 1
-0.0701704915661719 1
-0.187837489443925 1
0.256935216536237 1
0.0994647490888971 1
0.118526264034149 1
0.141542915148886 1
-0.162615854287215 1
0.196483794693053 1
0.308124308451068 1
0.147680311244514 1
0.360008438860788 1
0.0243055683340441 1
-0.16005304414953 1
0.320275980266432 1
0.0250994952195939 1
0.129371916324139 1
-0.105278268101299 1
0.454647067588231 0
0.00643405244824215 1
-0.330764365435216 1
0.168142180340965 1
0.162133934452786 1
-0.188968413051409 1
0.161964831581852 1
0.213677524549663 1
-0.00683921416465273 1
-0.153078369895542 1
0.33411757419158 1
0.345318052797262 1
0.169390474693853 1
0.308514971379829 1
0.119993856912139 1
-0.271675453653084 1
-0.0106619163317749 1
-0.0532442003060911 1
0.179359999735057 1
-0.167992588505327 1
0.0500384137566273 1
0.218680544784974 1
-0.0697637111887346 1
-0.0304461391310865 1
0.515580029469266 1
-0.177224709393048 1
0.38825126809863 0
-0.140361626655852 1
-0.42246842857438 1
0.122228852476556 1
0.191063762968196 1
0.237563272161619 1
0.150704593075981 1
0.259082123982788 1
0.532318007490969 1
0.0886895129672723 1
-0.0877245135130243 1
-0.0252075987922045 1
0.102529040397364 1
0.301301601857009 1
0.0833542812173452 1
0.783783389363529 0
-0.193343154679969 1
-0.332754935275973 1
-0.0760367144715563 1
-0.0530831447814818 1
0.279880327521122 1
-0.144444889665527 1
0.0568635948373845 1
0.205149496417686 1
-0.0456508931972785 1
0.105881088340572 1
-0.152149267754654 1
0.480833041115828 1
0.16896769901223 1
-0.00371047613801481 1
-0.315230004678577 1
0.0687212655519641 1
-0.389963603507251 1
0.472181005515106 0
0.204650335633642 1
0.392343888604161 1
-0.145802397053355 1
0.407392602577279 1
-0.100082747343646 1
-0.230703648026287 1
0.25054466978134 1
-0.0419311074696322 1
0.102281208483131 1
-0.231154878405573 1
-0.137056113549124 1
-0.258783894114714 1
0.15495762082907 1
0.126812874945567 1
0.254236351782241 1
0.105975364480656 1
-0.0112647633391115 1
-0.221014133058801 1
0.179374598203718 1
0.189933988828855 1
0.294484369605259 1
0.034281347770907 1
-0.442939839119188 1
0.685953220951607 0
0.0318293303190743 1
0.104076426890401 1
-0.0513439909098945 1
0.000730632869051201 1
0.0875621069314282 1
-0.289788367644765 1
-0.113654435260914 1
-0.22812021586802 1
0.29426124152705 1
-0.277735994434899 1
-0.456872430473374 1
-0.336960418783276 1
0.209842909732983 1
0.0778599481646565 1
0.580395444860245 0
-0.248991564861388 1
0.221028729089634 1
0.219880238574118 1
0.0723127133132794 1
-0.244169823780603 1
0.194753221002519 1
0.23873003362356 1
-0.0106399167424542 1
-0.157536067519405 1
0.365093051091039 1
-0.28928122527246 1
-0.0491183979515583 1
-0.315131536655061 1
0.106561281166923 1
-0.330057229396899 1
-0.0360407346031924 1
-0.223791062220775 1
0.00199774704500338 1
-0.0806818165639692 1
-0.00731164777327154 1
0.191564438660255 1
0.105010588161754 1
0.0345477746913705 1
0.208722486936885 1
-0.156790949563639 1
0.0273443841161459 1
-0.044622415430428 1
-0.0549492971655124 1
0.223275954989593 1
-0.0892547288752391 1
-0.12813087311648 1
0.0698507550880533 1
0.0306797788313642 1
-0.221075280793058 1
-0.187388908537085 1
-0.292902245690352 1
-0.152356732142051 1
0.271622908330713 1
-0.457837010827042 1
-0.0822224074705984 1
0.0605441625534202 1
-0.117923180257517 1
-0.240877750912239 1
-0.107466633838528 1
-0.0299888247565041 1
0.2940957735833 1
0.360599075934175 1
0.228645359781713 1
0.263309503841171 1
-0.469642331223972 0
-0.0962068666816282 1
-0.0581715309668152 1
-0.172253575609457 1
0.122421102956967 1
0.441371761799644 1
-0.656576856723411 1
0.151152072283526 1
-0.0530768029562721 1
-0.124639908494246 1
-0.0918054959567941 1
0.250250262900387 1
0.224914456308461 1
0.275197803573157 1
0.351061556268278 1
0.408547945157204 1
0.271803136444007 1
-0.112386457936855 1
-0.122622165834205 1
0.0415850809070135 1
-0.204048882891127 1
-0.219177795795695 1
-0.00903973317782052 1
-0.719366038106488 0
0.151622486026324 1
0.31872435427179 1
0.0785754895180678 1
-0.105946214413496 1
0.260474061540285 1
0.336465350402047 1
0.12153806786701 1
0.138592893464806 1
0.730862645926871 0
0.164367886644086 1
0.199104146536158 1
0.0812563108347625 1
0.0857180911589374 1
0.0854938321249817 1
0.0626793085652799 1
0.0963438252630588 1
-0.104206643187414 1
-0.212891931911157 1
0.361812528127588 1
0.0136713468685745 1
0.0633653450492461 1
-0.490569458064312 0
0.555777267467822 0
-0.487747659148405 0
0.100792137628772 1
-0.308711613510108 0
-0.718038908054892 0
0.0302289631063215 1
0.0690093732449258 1
0.108080228294521 1
0.263405990465451 1
-0.0237783564903558 1
0.288098680871921 1
0.165274415782251 1
-0.0796665548816111 1
-0.00079001081817473 1
0.113111001164316 1
-0.117072250563722 1
-0.465467466403125 1
0.147095573204061 1
0.198637171431042 1
0.0747826582812994 1
0.0538003334416183 1
0.249552400567847 1
0.119540461319089 1
0.311605829394096 1
0.0968794453261516 1
0.259583151086456 1
-0.301017797441101 1
-0.336226945857065 1
0.0444845161766441 1
0.20195365791586 1
-0.237736831938764 1
0.0295792014492693 1
0.0337227082913264 1
0.303511737960423 1
0.0473206572723361 1
-0.234295993742763 1
-0.0754467806689686 1
-0.382015774816976 1
0.246216140074204 1
-0.263502910492659 1
0.22642286149979 1
-0.0976795222532085 1
0.273836181344587 1
-0.144712951253885 1
0.334340669158957 1
0.397309807508546 1
0.31180509419447 1
-0.494683583196739 1
-0.117884909000747 1
0.0157802699949351 1
-0.0662549687864632 1
-0.0769478236897973 1
-0.227975588041206 1
0.125776986952742 1
-0.142508669476415 1
0.257062612667977 1
-0.457483777969492 1
0.385077153101347 1
0.473436138690024 1
0.513315009067849 1
-0.0440116494752425 1
0.347738114381299 1
-0.0346404550485375 1
-0.11141510077632 1
-0.0543535864007692 1
0.206441688661911 1
-0.0218759886156192 1
0.126490374902887 1
0.0248721959138844 1
-0.0980829047162391 1
-0.2969726311259 1
-0.428903539671745 1
0.250540902723265 1
-0.107918511249085 1
0.510235096921547 1
-0.178746532205767 1
-0.119690331726913 1
0.332237570651462 1
-0.283746038515037 1
-0.478967801668915 0
-0.35559490166111 1
0.190626547907215 1
-0.254842647774761 1
-0.0162668039047069 1
0.332561476259068 1
-0.0533324817169009 1
0.24582837508849 1
0.210558241942449 1
0.204885033849077 1
-0.219867723298719 1
-0.110599559333889 1
-0.18414274664898 1
0.204210382325572 1
-0.126077433805942 1
-0.223936746285853 1
0.19959303193893 1
-0.283648740237738 1
-0.0365100307226579 1
0.267216313923735 1
0.0208527514355836 1
-0.818655869886297 0
0.376418524529609 1
-0.433011583835068 0
-0.0183783987065181 1
0.224785175354041 1
-0.282255952781535 1
0.110243471521925 1
0.005011147573531 1
0.551475485623243 0
0.623288758698156 0
0.169391407855178 1
0.144313215979183 1
-0.191912401730376 1
-0.539908393842183 1
0.164328321942002 1
-0.306604819385199 1
0.685946754414294 0
0.254010826616135 1
0.104655730058822 1
0.0269316123402552 1
0.137133548531205 1
-0.118063367387514 1
0.179333567243411 1
0.0346928433434135 1
0.353562370685838 1
-0.117987293473038 1
-0.192723318341471 1
0.0100384364967211 1
-0.0913913866318103 1
0.242900842514425 1
0.448853685726106 1
0.202164680800765 1
0.153450877902428 1
0.246227013877483 1
-0.34414731913115 1
-0.185453722442589 1
0.245728669668062 1
0.197858031513814 1
-0.251577215832269 1
0.188315133258691 1
-0.0504729994842635 1
0.366329755011662 1
0.0834936804722299 1
-0.299856701718171 1
-0.137148519340635 1
0.148442251377653 1
0.438468521716681 1
-0.047441901984037 1
-0.235877946240568 1
-0.0102640132274708 1
-0.155988780442796 1
-0.265627267420041 1
0.382626662855733 1
0.281671136938588 1
-0.0698547552316376 1
0.0992041371545671 1
0.373123452908272 1
-0.0718052111588212 1
-0.106368489878482 1
-0.00851623594025731 1
-0.700791480206583 0
-0.37570661680574 1
0.160151283029339 1
-0.0931540311984355 1
-0.0806165180326626 1
-0.162869631078933 1
0.165965486170731 1
-0.230851044739829 1
0.428707523734188 1
0.126462132418014 1
0.361607206114369 1
-0.0766699002138696 1
0.164670898203704 1
0.292078736142295 1
-0.283489086358589 1
-0.10775016247258 1
-0.457568751105136 0
-0.371514353255674 1
0.337570065081045 1
-0.181048638582807 1
0.0846750195507312 1
-0.160842272516826 1
0.126613663789318 1
0.0267953614662789 1
-0.0177668754869797 1
-0.10484015486034 1
-0.334058660285965 1
0.244084077347194 1
-0.226521590857629 1
-0.17886287102529 1
0.105143456688293 1
-0.164827239728123 1
0.167954658898469 1
-0.614273690485291 1
0.212448985972055 1
-0.685063419745351 1
0.0929219965143897 1
0.190765121475544 1
-0.00838999578646821 1
-0.0450938768455525 1
0.0694568465190789 1
0.255201921172469 1
0.141661220751375 1
-0.164256689365082 1
0.57481201463333 0
0.33168049041232 1
-0.0400345711759274 1
0.545343699972603 0
0.000935922298308994 1
0.554721149751757 0
0.22452610357634 1
0.0372813517905778 1
-0.0136236557751741 1
0.162499945843268 1
0.189122500950848 1
-0.372519017566112 1
0.38179409212349 1
0.0604789829244902 1
-0.151194051483341 1
0.156747809121644 1
0.403465244388175 1
-0.206653199918509 1
0.202465095311144 1
-0.219582405970791 1
0.0570013408779304 1
0.0743076635162789 1
0.0621222359173824 1
-0.110649628908723 1
0.144616639422992 1
0.546111773793734 0
-0.270369676858846 1
0.166648853395266 1
-0.00953781267192789 1
0.385382611746664 1
-0.528420284068898 1
0.032708396429036 1
-0.0102873629077914 1
0.194822209635903 1
-0.048627629022763 1
-0.0468378009311097 1
-0.00801665901126847 1
-0.189636575722993 1
-0.0358668451266246 1
0.0479945510647896 1
0.134965779809506 1
0.272660707150035 1
0.0787591885858727 1
-0.397108428794945 1
-0.0168016355762987 1
-0.36121723290143 1
-0.123622341551637 1
0.135911938971264 1
0.00907653798714813 1
0.133880968253688 1
-0.0735631317177943 1
0.00560400000735031 1
-0.156917750364562 1
-0.168966426707985 1
0.0218912230350812 1
0.246671586790394 1
0.590926329124102 0
0.270579852237635 1
-0.353383567528116 1
-0.374827079291405 1
-0.0557786091811349 1
-0.0327281668063668 1
-0.0655522561643997 1
0.230866408497475 1
-0.137753032390323 1
-0.444432038881281 0
0.45668120090315 1
0.161966271637876 1
0.0150471134741093 1
-0.24798996214093 1
0.101172123825834 1
0.0941875648783081 1
0.328296923352601 1
-0.163691338353089 1
0.0262676045203041 1
-0.0193839693106295 1
-0.0361245745710139 1
0.135354515087149 1
-0.41114433728034 1
-0.185793836409803 1
0.401955400820819 1
-0.0330949249049623 1
-0.433816376839385 1
0.241166077934147 1
0.149790131661828 1
-0.567576714915124 1
-0.0384656106799624 1
0.531284477278993 1
0.0651204958389766 1
-0.0738357676671726 1
-0.348964769349132 1
-0.172659471726056 1
-0.155874091641455 1
-0.0896585215073913 1
0.122262691785956 1
-0.0179484618971118 1
-0.215841926855862 1
-0.0693872517413679 1
0.203410112606409 1
0.0671839349783464 1
-0.032065442146307 1
0.0306284154128744 1
0.0400336290958944 1
0.276676116114278 1
-0.114848872580417 1
0.00789196186920602 1
-0.0410938692722523 1
0.0967430080954096 1
0.101669521239488 1
0.0151171078833582 1
0.38809573351919 1
-0.327608928963423 1
-0.00741995865533013 1
0.0482046779401288 1
-0.160708232768611 1
0.122534216816595 1
-0.273012970867669 1
0.178800470431949 1
0.0170980870364049 1
-0.456194958188691 0
0.270518717899997 1
0.709717345897181 0
-0.191297460082727 1
0.297759602535895 1
-0.0598411043569078 1
-0.0811211219244507 1
-0.549384304672077 0
-0.410352561784676 1
-0.0310821053957585 1
0.296268756597225 1
-0.166532852194015 1
0.0711656952480657 1
-0.165862846942281 1
-0.114669750612071 1
-0.105043164108989 1
0.293656333461986 1
-0.0449964598171618 1
0.283967478428879 1
0.236130482269254 1
-0.468065620057515 1
-0.106381689980562 1
0.19642206035433 1
0.0955932364256849 1
-0.360912977267762 1
-0.0266843638105879 1
-0.198203139017095 1
0.151385720282896 1
-0.37947872772008 0
0.171753534236392 1
-0.0633487844023313 1
-0.72864480363461 1
0.469153972483986 1
-0.0190217142913408 1
0.0570655807787241 1
-0.427963038148157 1
0.10420104057091 1
0.270839710136952 1
0.234886420638399 1
-0.0786418346400838 1
0.00730179871838683 1
0.41165810133053 1
-0.0552752547358221 1
0.0643399399255998 1
0.203714908677965 1
-0.338329140308506 1
-0.514065966817607 1
0.107717408838972 1
-0.182949907044064 1
-0.0309863477292935 1
-0.11301638006049 1
0.178290897067692 1
0.22805854508418 1
0.305851889644634 1
0.211871078884634 1
0.0966990613913585 1
-0.0640490458143898 1
0.442961368303326 1
-0.144557288731984 1
0.452814776571547 0
-0.345055684211873 1
0.384474161401237 1
0.0171051441331736 1
0.151527078043868 1
-0.0411846713522361 1
-0.0181920573819574 1
0.0682764054849172 1
-0.0552651178745921 1
0.378710650201725 1
-0.64504981567141 0
-0.496340463100055 1
-0.156407479011894 1
0.478074750532829 1
-0.0555437649814693 1
-0.627080414151366 0
-0.111140100804621 1
-0.122835540112807 1
0.0746107742143087 1
-0.235267597835202 1
0.248267967712197 1
-0.140370520351975 1
0.0333020546261738 1
0.120390968217753 1
0.00499680231412869 1
-0.254157925717279 1
0.115554084999397 1
0.337680522429914 1
0.0916102560956783 1
-0.17279554179775 1
-0.0164040377702001 1
0.322786727766191 1
-0.120925812655695 1
-0.0616287296514976 1
-0.347029827540778 1
-0.0546673683272913 1
0.00604292043764491 1
-0.267041380457205 1
-0.215403020627284 1
0.114442303381476 1
0.190414680206663 1
-0.308592333964301 1
0.731207517473665 0
-0.223939161981315 1
0.145334227429852 1
0.00273824036887449 1
-0.166981629970233 1
-0.264375322011975 1
0.120337992416862 1
0.369759294462935 1
-0.111285018492702 1
-0.223743021985989 1
0.177018846248148 1
0.207694030993652 1
-0.0606949372987052 1
-0.0110385952231889 1
0.0628234341680054 1
0.0863979284170852 1
0.0557994203534625 1
-0.149229491981503 1
-0.127831902849335 1
0.311547796134802 1
0.30670662321617 1
0.206360615510337 1
-0.679124957722256 0
-0.138886295702314 1
-0.329459710839672 1
0.422369071829285 0
0.0420748718447751 1
-0.239133774134271 1
-0.145145117508476 1
0.598393815383415 1
0.340684797588902 1
-0.45492136272112 0
-0.0343930096928462 1
0.184093576613592 1
-0.117704923398512 1
0.0866605109370304 1
-0.0823076812534946 1
0.011649395309563 1
-0.358816157436576 1
-0.281882441074075 1
-0.266225522278684 1
-0.041154916287344 1
-0.0870520676454378 1
-0.0539425170331597 1
-0.0862283002185793 1
-0.155016368094883 1
0.0622095064095865 1
-0.317604513314654 1
0.19644378998321 1
-0.152290874660011 1
0.755628886359905 0
0.114650539064705 1
0.22696278332798 1
-0.853947796179875 0
-0.21555833164243 1
0.139921817051968 1
-0.0765669426178684 1
-0.0916755078113879 1
-0.164459728472679 1
-0.766896333680958 0
-0.0292236422425283 1
0.0758365566830029 1
-0.264222523209086 1
0.278681778359798 1
-0.13028223680339 1
0.417028066330196 1
0.620554243287645 0
-0.327750767677555 1
-0.270034796964171 1
-0.159541943673334 1
-0.1541042847215 1
-0.106248748408799 1
-0.139002492257138 1
0.887113704124998 0
-0.0867267579720526 1
0.285781655812149 1
-0.986279979762959 0
0.0137798735260207 1
-0.216360644390149 1
0.294307931126852 1
-0.0196724981668055 1
0.423183751761738 1
-0.286103188713844 1
-0.251011627937378 1
0.0600242863598622 1
0.142533864824237 1
0.0943282576484141 1
0.0874615110898565 1
-0.0926715906588748 1
0.160479769439456 1
0.103495198009867 1
0.287921396886914 1
-0.00414171024603976 1
0.0293512599139909 1
-0.241266663898033 1
-0.226220598989745 1
0.159974657042853 1
0.0145923555347565 1
0.22453145366848 1
0.0585311617730852 1
-0.0985439623844768 1
0.384222747590887 0
-0.0427841326061056 1
-0.117824540793859 1
0.0770538010504612 1
0.0439804407828542 1
0.324392154330209 1
0.172579026267658 1
0.139929692110305 1
0.0960540210973145 1
-0.527384851585258 0
-0.0354873273922803 1
-0.339499751146581 1
-0.308233204225954 1
-0.184311110556124 1
0.0241973234999258 1
0.0897918824069153 1
0.13094845837475 1
0.063312922327149 1
-0.170241089363342 1
0.200264469224415 1
-0.238270909871304 1
-0.0658616090578763 1
0.464237936603772 1
-0.11317500027627 1
-0.065392221161426 1
0.22568245207998 1
-0.184941148670814 1
0.123938113375504 1
-0.190616243323264 1
0.0821951296507682 1
-0.0671517150972327 1
0.772254075169068 0
-0.0972425317418048 1
0.108037029829513 1
-0.205694228932736 1
0.216899853371225 1
0.179395161415369 1
0.015487620108475 1
0.378023898302229 1
0.217808924296809 1
0.323972494952008 1
0.665443052590581 0
-0.107245692939873 1
0.227417082590059 1
0.597947064409387 1
-0.227700157176083 1
0.0718001591808865 1
-0.017619503216347 1
-0.115279677490986 1
-0.152308483932273 1
0.508595610173675 0
0.519263119412857 0
-0.237909732093297 1
-0.129776111447643 1
0.0497876865334367 1
0.0969506066871555 1
-0.208044802926501 1
0.098884919876741 1
-0.0122729104520483 1
-0.660251199662648 1
-0.0228757706033017 1
-0.0258935385695581 1
-0.105268608019332 1
-0.692001316412927 1
-0.105644291972118 1
0.250082601495005 1
0.739086519680982 0
0.16002865715313 1
-0.0362466596387691 1
0.233838683735742 1
0.0306176019110123 1
-0.128203070942766 1
0.131924318868447 1
-0.293480983149805 1
0.173062642803436 1
-0.0700491131626443 1
0.335186070847556 1
-0.142884439017036 1
-0.025021541687793 1
-0.123950748897753 1
-0.376754717281265 1
-0.314046985915497 1
-0.0931728575401587 1
0.00502940506343768 1
-0.139636651629696 1
-0.309020644690229 1
0.180396340416185 1
0.202436038141501 1
0.0329981948673444 1
-0.185962604382237 1
0.369078373939776 1
-0.337016533405376 1
0.0667436548852547 1
-0.112718539998787 1
-0.258302316633242 1
0.331124476488333 1
-0.481143761614852 1
0.183048126736503 1
0.191859375944916 1
-0.0143717456761128 1
0.401004557879461 1
0.192012636318475 1
0.0126268022343649 1
0.0527697807331633 1
-0.284040250462419 1
0.00116274548543997 1
0.181145284918662 1
-0.134538849915977 1
-0.143574463703656 1
0.028482847180595 1
-0.22059039820333 1
0.311163178458798 1
0.445654585059061 1
0.158970344398083 1
-0.175870919270386 1
0.234308691932323 1
-0.105476056749283 1
-0.243189521461642 1
0.138399038777162 1
0.0731223460066215 1
-0.215576145215497 1
0.174921981931568 1
-0.180360900224308 1
-0.0105372703630703 1
0.207750370283473 1
0.267708639426189 1
-0.115668781759912 1
0.190493513390021 1
-0.372540972574524 1
-0.325355383546461 1
0.0262058268170696 1
-0.0809417897694015 1
-0.0980807351138133 1
-0.234959822630049 1
0.185285365828272 1
-0.111562291481194 1
0.170242213056587 1
0.0564464526606451 1
0.317143926314311 1
-0.128604592377761 1
0.209879685189767 1
-0.382807325994125 1
-0.354901117653323 1
-0.0350817658044606 1
-0.169541517292608 1
0.416660464784742 0
-0.434970016770165 1
-0.183809189751172 1
-0.354100336894508 1
-0.352596945623325 1
0.520647671708365 1
0.410029538188684 1
0.139351485539915 1
-0.446681650746519 0
-0.236046733968966 1
-0.124121648407331 1
0.35852695111184 1
-0.0372457082927498 1
0.345416619217787 1
-0.259295188530739 1
-0.159404385685908 1
0.0216136655601908 1
-0.199312469788723 1
-0.0311246983734304 1
-0.0112374990452527 1
0.178773416030439 1
0.41885698535121 1
0.0208298733281414 1
-0.0216111465235465 1
-0.390251433107849 1
-0.30022519238954 1
-0.067124627729428 1
0.227486019920616 1
-0.293764539839367 1
0.133451159673941 1
0.345294032690031 1
0.176176174655307 1
-0.210581989216856 1
0.239239485415415 1
-0.129924780505722 1
0.116979079087473 1
-0.341200856713403 1
0.225309035048159 1
0.711116773661343 1
0.0436398680738165 1
0.192976831963924 1
-0.0452736930184023 1
-0.203437843258478 1
0.189121126110587 1
-0.224741935936418 1
0.291828632327465 1
-0.539503422862112 1
-0.0112968883025157 1
-0.471296627699537 0
-0.254653462889827 1
0.0371716583722871 1
0.480886984932527 1
0.349909199875668 1
-0.156847640060299 1
-0.134158787041294 1
-0.0983930464671017 1
-0.244383770585162 1
0.135190062556883 1
-0.0310739120142178 1
0.311620412720809 1
0.284620174083725 1
-0.0737109741288125 1
-0.333069706206739 1
-0.00170334011780821 1
-0.0555109017992705 1
0.00781048244261625 1
-0.131528848774865 1
-0.361075820416712 1
0.00334599115575776 1
0.450087948102567 1
-0.117856710717548 1
0.100296250176068 1
0.102049500861783 1
0.269200122517777 1
0.158040279956436 1
0.21441587790425 1
0.114261894510197 1
0.117910336305437 1
-0.196118220955624 1
-0.012668540742263 1
0.145646912155144 1
0.613250753769184 0
0.0653940944915391 1
0.185607146607101 1
-0.279228685061907 1
-0.135620712596791 1
-0.0161550430854546 1
-0.592964366113382 1
-0.0280147143595883 1
-0.299339524824357 1
0.140742031116291 1
-0.205410265813052 1
-0.118919044674473 1
-0.234505510685293 1
0.546359003182307 0
-0.7251787036459 1
-0.235126647533867 1
-0.0498977461741988 1
0.275596968794244 1
-0.0188570118760014 1
0.151427563837588 1
0.0353188090404907 1
0.403754512306583 1
0.17998078871267 1
0.0891538713354421 1
0.104957269438798 1
-0.294403174047015 1
-0.556488658450405 1
0.0994733130720204 1
-0.374580447677655 1
-0.186846323146265 1
-0.00290536517799093 1
-0.178155596568201 1
-0.00240463759995965 1
0.149673224610146 1
-0.132138104583488 1
0.0938533480247068 1
-0.214427041757585 1
-0.494168237448674 0
0.605655295804054 1
0.111117844590824 1
0.0566850529133868 1
-0.264813414632486 1
-0.0217993187130495 1
0.0370972822813318 1
0.159188690478708 1
-0.123557815062754 1
0.271086184643381 1
-0.0933293889233417 1
-0.258671475566144 1
-0.0439959839805404 1
-0.103314757039088 1
-0.229131404552997 1
-0.137346248023811 1
0.548205310624996 0
0.125725183545926 1
0.204879270971667 1
0.272699499896389 1
0.146748883820298 1
-0.137205463555141 1
-0.00758009279422718 1
0.120421885882151 1
0.0932221495855624 1
0.0917027983573417 1
-0.392545766316397 1
-0.410498625225696 1
-0.0288741285823871 1
0.181972766389756 1
-0.00767901639833689 1
0.134991639639493 1
0.0203600237425306 1
-0.0147036109591691 1
0.180753676691366 1
0.248366185596369 1
-0.187255283449887 1
0.278487528601007 1
-0.145378866385828 1
0.507430281259697 0
-0.260550069153291 1
-0.212580917326773 1
0.203532456320906 1
0.216787256844661 1
0.0903146503387522 1
-0.458937816225977 1
0.0565376878047764 1
-0.265973461424202 1
0.234472325432746 1
-0.327777139244092 1
0.0242433485625158 1
0.218897683604677 1
-0.53586928166115 1
0.210796041502235 1
0.243157714824503 1
0.210795152835406 1
-0.222958788878513 1
0.334521866040746 1
0.198889861620562 1
-0.255378693194554 1
0.199574553969207 1
0.19002658990733 1
0.0315608317256873 1
0.136048314896201 1
0.616673947743933 1
0.227214133308306 1
0.190728044393555 1
-0.240609083888594 1
0.0590010485256614 1
0.1484448671542 1
-0.136767364933761 1
0.0292653528800183 1
0.185739989696963 1
-0.266572778586495 1
-0.206790190420048 1
-0.868611915500553 0
0.132162490021399 1
0.352460495128442 1
0.409101699103806 1
-0.276854370984812 1
0.387636223273836 0
-0.181557989096988 1
-0.00844583548159927 1
0.103471173151766 1
-0.00672928937708432 1
-0.204017735982728 1
0.134292734662095 1
0.259751743315945 1
0.442751571901459 1
-0.477824744306027 1
-0.125420776613057 1
0.46312278816264 1
-0.189417214000909 1
0.214484881887968 1
0.263397201465957 1
-0.743751063712082 1
0.340297259732749 1
-0.0542158875016036 1
0.11707538931688 1
0.262173711641171 1
0.0422663684802952 1
-0.203736433803249 1
0.279612990776272 1
-0.105100702527654 1
-0.175096364942202 1
-0.25207705594129 1
0.176411982970239 1
0.0466720811029128 1
0.15815013777154 1
-0.0367742227206421 1
-0.0780257841739075 1
-0.160505217762339 1
0.0574359283576361 1
0.444262099047248 1
-0.214707627378892 1
0.347329622806779 1
-0.0924850088728701 1
0.358925102923138 1
-0.135544223191317 1
0.261627149077 1
0.381971118152219 1
0.0345906098210344 1
-0.391920138626054 1
-0.138167803655348 1
-0.076001265646514 1
-0.147995568305871 1
-0.227528047428579 1
0.268933449412981 1
0.292061701177497 1
-0.200714339301891 1
0.00421963291986424 1
0.279436905397374 1
-0.451998398632127 1
-0.0185990746601363 1
-0.0823672654311205 1
-0.28262687864617 1
-0.0822250795117403 1
0.00917412406359214 1
-0.0136585312169123 1
-0.31611207979038 1
0.0605607059226448 1
0.169904176436939 1
0.0643407175074272 1
-0.70147287743391 0
0.190358990271103 1
-0.278472263889781 1
0.310590433748846 1
-0.433609609326765 1
0.142886718708261 1
0.0205680323301347 1
0.138555175435032 1
-0.226042725477417 1
0.0480065937337797 1
-0.414188692425515 1
-0.109808026689088 1
0.133279729367607 1
-0.0747637291928647 1
0.168617290565982 1
0.0728456384965184 1
0.119489307190196 1
-0.213435790358984 1
0.412483007237196 1
0.346977207333901 1
-0.416436895677281 1
0.157152579786687 1
-0.273496876279421 1
0.138442957828336 1
-0.423758962469439 1
0.169679216408686 1
0.0630487039107867 1
0.223066931564757 1
0.0728667406509611 1
-0.0247429502643795 1
0.0682567204319448 1
0.0474405383054173 1
0.016341309611596 1
-0.0593711104372759 1
-0.128529102587383 1
-0.0759501110081475 1
0.173735060824593 1
0.312308963039139 1
-0.0658372282405698 1
-0.129203834142192 1
0.0282101636920124 1
0.520718677952372 0
0.277425456239447 1
-0.115770664743339 1
-0.184260843517439 1
0.139766508793876 1
0.638195625450607 0
0.347236168763805 1
-0.163345428023045 1
-0.220946679236676 1
-0.107182268967927 1
0.0870540186017997 1
0.108511771690283 1
0.124937333879672 1
-0.157372721390374 1
0.12836280167333 1
-0.717501798190462 1
-0.110854788326115 1
-0.051826634976244 1
-0.0780078519064375 1
0.0496849408620322 1
-0.0458792367198588 1
-0.269223204254581 1
0.0131343263767377 1
0.532222488111512 0
-0.113254508896968 1
0.175840633622931 1
-0.318577737264267 1
-0.220197337043235 1
0.212583004048822 1
0.141475100768957 1
-0.144458635439999 1
-0.183091877202275 1
0.124944405245594 1
-0.0737058202127157 1
0.012366090596821 1
0.0453600799531019 1
-0.0215121314177821 1
0.194906011393 1
-0.0938811891377176 1
-0.436254011198598 0
-0.0741437296247759 1
0.289379968972952 1
0.0689957480241807 1
0.085612655904327 1
-0.0293743892030451 1
-0.0271130989660065 1
-0.450186370934274 1
-0.135488943829775 1
-0.0824907160605208 1
0.194508101920312 1
-0.0295131407699382 1
0.672325220290193 1
0.142836624055365 1
-0.63889228388683 0
-0.420955225207241 0
-0.0356627434356262 1
-0.438384542063116 1
-0.194320648427472 1
-0.335145868591236 1
0.0837375164234044 1
0.0255618065573983 1
-0.545545717645128 1
0.333167857717259 1
0.538035461048198 1
0.356889316681557 1
0.176476846952098 1
-0.0422220969987161 1
-0.0398256258663443 1
-0.279831859837151 1
0.23940420000018 1
0.408527336953778 1
-0.281317100176817 1
0.254377742169958 1
-0.189694777065673 1
-0.17693606498418 1
0.327211960631469 1
-0.183379319630668 1
0.0267539208562578 1
0.302436880848419 1
0.0367115109714835 1
-0.0509475691210214 1
-0.224917161851353 1
-0.164960631713494 1
0.189413736342371 1
-0.086634812503472 1
0.120380551791831 1
0.0193668575842291 1
-0.100179866858737 1
0.00718859505313587 1
0.540379924833107 1
0.210034045735778 1
-0.122867225162219 1
-0.156103588973872 1
0.0174326087071868 1
-0.247646923118377 1
0.0798813232164614 1
-0.142966603166634 1
-0.273611130336366 1
0.036658627579307 1
-0.296185113416162 1
0.181139472070426 1
0.124584247356481 1
-0.25205314832882 1
0.0684806263552262 1
0.00683922466426154 1
0.142978741413823 1
-0.0978180222822857 1
0.0931067472868799 1
-0.195731588399489 1
0.11459907860735 1
-0.0339879133128548 1
-0.0153777597898332 1
0.0195853044997935 1
0.21109329361293 1
-0.38319283419361 1
0.324793361815775 1
0.104609936649103 1
-0.0820493970140935 1
-0.463001673018534 1
0.427895789992079 1
-0.23285917910564 1
0.34323684458106 1
0.0835484374447515 1
-0.592430736915249 0
0.387286017971745 1
-0.347080730783461 1
-0.0192064465557814 1
0.18449122482435 1
-0.0760415145556626 1
-0.118891304737132 1
-0.516599728321402 1
0.361965360336062 0
-0.038523506459771 1
0.00999697495359086 1
-0.430065932168526 0
0.312310882979736 1
0.135085549840818 1
0.271777658542433 1
0.0541294468344035 1
-0.148945210317191 1
0.304056345155022 1
-0.0659200812167417 1
-0.32802247282413 0
-0.120910277275685 1
0.166323010010734 1
0.167929681513367 1
0.114449723637415 1
-0.0694186767269375 1
0.450876313512794 1
-0.300282461266641 1
-0.0532767946563559 1
-0.198779212359838 1
-0.0634295334051541 1
0.101787054852526 1
0.314284459939568 1
-0.095111638859195 1
-0.191824648748758 1
-0.0679223875942059 1
0.530705177054629 1
-0.712433393865927 1
-0.00855506868839187 1
-0.0193882061117833 1
0.0584966601785541 1
0.220059763848936 1
-0.351966327070939 1
-0.147666171622124 1
-0.149806825710529 1
-0.295783111883365 1
0.257951718467206 1
0.18931439455301 1
0.00130752329255401 1
-0.121432756953828 1
0.311079542897856 1
0.0014358704472309 1
0.701304364849233 0
0.136193259740748 1
0.543555951009421 1
0.224695472997852 1
0.175110125489609 1
9.17808433237299e-06 1
0.0211095844643174 1
0.254971866439003 1
-0.0999341290954566 1
-0.0824273313078177 1
0.131327942321982 1
0.175670294484198 1
-0.146623746276053 1
0.0160864639068729 1
-0.276473055023098 1
-0.165222081640189 1
0.206115120090425 1
0.422831529131764 1
0.00616745234836739 1
-0.0365745107754324 1
0.0266423707864027 1
-0.282465852002165 1
-0.255893259537775 1
-0.149176142001992 1
0.346453160831804 1
-0.505120833380321 1
-0.47731139834611 0
-0.0849685233056749 1
0.304599855616839 1
0.362360856053332 1
0.159863399434848 1
0.265958188464588 1
-0.255203759584177 1
0.36116774615867 1
0.684418796932027 0
-0.415273190739058 1
0.372518908603246 1
-0.493691754221558 1
-0.135030248752332 1
-0.108692258569253 1
-0.342691324846924 1
0.414744388568584 1
-0.272931108869567 1
0.205495255120826 1
-0.0512285518296072 1
0.00139188741657368 1
0.0381296008692614 1
0.0245892324875792 1
-0.24256577886947 1
0.107141846269264 1
0.328316105474883 1
0.108637143764484 1
-0.155963681354118 1
-0.067663706700453 1
-0.511330574346423 1
0.286157097919563 1
0.0229389521859055 1
0.0546984364209551 1
-0.196694479391918 1
-0.269636149767481 1
0.0343208547968898 1
0.444416269406126 1
-0.147955610887009 1
-0.11597918662395 1
0.0154449375827052 1
-0.158759180856906 1
-0.16117153711218 1
-0.074971796846016 1
0.221185626235632 1
-0.287004906202655 1
0.0466285366464978 1
0.0666801557960859 1
0.494879334982802 1
-0.505396161836592 0
-0.00548663933372522 1
-0.441324301919991 1
0.0404390158885382 1
0.101481238616842 1
0.121913552694795 1
0.057127850168558 1
0.049012275067301 1
-0.138947853758449 1
-0.187993433883499 1
-0.0871609116029795 1
-0.334488166028704 1
-0.0224834876348705 1
0.374900938296706 1
-0.300845904157926 1
-0.0605164799985458 1
-0.379687222073482 0
0.15650675360607 1
-0.0444108838093299 1
0.0312644047153742 1
0.316029917645994 1
-0.0268934298771964 1
0.0285268804256879 1
0.0587950348405264 1
-0.1625410820514 1
-0.109374236466801 1
-0.500372826742256 1
0.0199386406553761 1
-0.381320020843402 1
0.131326821664113 1
-0.0133677599282472 1
-0.18097211436947 1
-0.114023298242276 1
0.161036981350695 1
0.00213785529899146 1
0.054444829030779 1
0.229668677495676 1
-0.0382451857522494 1
0.0643290287790877 1
-0.0381076238412845 1
-0.239889320188206 1
0.260137162843919 1
0.0136151167421551 1
-0.0383149737786296 1
0.184413608415015 1
-0.35771512193573 1
0.146688655314672 1
-0.301000468764628 1
0.347421921874946 1
0.19945240022575 1
-0.00817511281420353 1
-0.0925996446789065 1
-0.141456810915877 1
-0.0633670065339436 1
0.0396696475623366 1
0.168684905153097 1
-0.0551275164109091 1
-0.395226884017006 0
-0.00143783184060967 1
0.0779061901486079 1
0.19716335972727 1
-0.0698344730163563 1
-0.155197849843909 1
0.50071309520376 1
0.385790766306459 1
-0.0011966530035474 1
-0.130570746141826 1
-0.343895282110268 1
-0.12424604560192 1
-0.571815715959347 1
-0.129464290787106 1
0.141250455831249 1
-0.152783663192763 1
-0.329789591823074 1
-0.239369764426584 1
-0.169044800322724 1
-0.145078135728078 1
0.18977678809806 1
-0.0826395158322566 1
0.400905486539103 1
0.320961514267231 1
-0.381166491714101 1
-0.259767144058974 1
-0.303617368003299 1
-0.0875191777430383 1
-0.199385932514358 1
0.0473360411645096 1
0.230919571609202 1
-0.241758114955356 1
-0.185005449036301 1
-0.0876946799047418 1
-0.263385129047402 1
0.336109288665835 0
0.0796268258302285 1
-0.162351589014901 1
-0.0400592316247417 1
0.199903926154745 1
-0.0359774116901161 1
0.624705171286497 0
-0.0198422757536004 1
0.276358695786429 1
0.098108258427957 1
-0.0822609766779516 1
-0.112824755204175 1
0.0846972930826086 1
0.120924447150193 1
-0.0277449876831115 1
0.0744868708444617 1
-0.0435418803677654 1
-0.287734354288813 1
0.0189067926096897 1
-0.105813336028472 1
0.0409454765128101 1
0.216690802864712 1
0.073877714703797 1
0.19869491395178 1
-0.395968249280562 1
0.0290183452439073 1
0.156312433506302 1
-0.189926780754615 1
-0.404602635315695 1
-0.25230941889619 1
-0.088027138411936 1
-0.0454723867982168 1
-0.128567404776467 1
-0.48604437055942 1
-0.0855484448770732 1
0.0663591788779823 1
-0.155410265251257 1
-0.0569261028452457 1
0.0152206534300968 1
-0.0408046838098602 1
-0.124923379428346 1
0.236053939611973 1
0.142764070947976 1
-0.220176515137298 1
0.268119156705912 1
-0.475735649268255 0
-1.10056954990846 0
-0.242557970572755 1
0.214773960972722 1
0.187622582032446 1
-0.194514621519728 1
-0.143592042787025 1
-0.0917852039075393 1
-0.203845019597117 1
0.332997874747819 1
-0.118007134248767 1
-0.0824721554661628 1
-0.285738275219673 1
-0.137614959419907 1
-0.296354042926764 1
0.067474697107586 1
-0.0951865507745672 1
-0.320495948117095 1
0.17011571045995 1
-0.129856562339281 1
-0.0968607478098478 1
0.107673825158927 1
-0.13519913208711 1
-0.393738892832187 1
0.00150624621935008 1
-0.251704032285803 1
0.105736749657111 1
0.0380071768158047 1
0.245271052281758 1
0.0230771825097284 1
-0.0745830957367635 1
0.155052243051912 1
0.219147681494087 1
-0.375711801954826 1
0.22437838646652 1
0.26351017386355 1
-0.0165834860546179 1
0.387050497551572 1
0.309415579550507 1
-0.534344374684415 1
-0.503686305360239 1
0.266675890216386 1
0.0312701790699663 1
-0.212991623918224 1
0.185452325243208 1
0.293444568747395 1
0.383873402957727 1
0.0421930160676261 1
-0.129380804641945 1
0.00210785762877392 1
-0.0735312730659341 1
0.249835162937932 1
-0.744628564620334 0
0.17337079856682 1
0.22489885610527 1
-0.243039658910441 1
-0.286760080660911 1
0.174811059584451 1
-0.132894413669896 1
0.0789537912709096 1
-0.012150308622527 1
0.538234947452302 0
0.0965022717559975 1
0.203504195461693 1
-0.190081215446488 1
0.527766682333501 0
-0.431735433679821 1
0.0740373142066885 1
0.511387114091218 1
-0.148120541408606 1
0.16308802971599 1
0.0727689838494664 1
-0.195903726770013 1
-0.47524576616302 1
-0.601398234081685 0
0.000856713886143438 1
-0.119768691172311 1
0.208930128419756 1
-0.0945307595059265 1
0.168954802036818 1
0.19053841652681 1
0.141531462864669 1
-0.291863594558551 1
-0.32618863244268 1
0.281110034643527 1
0.0299051700833351 1
0.631000005172641 1
0.477785516080237 1
0.336564606288922 1
0.125724703096709 1
-0.424107402247066 1
-0.107879597955582 1
-0.0864544532546983 1
0.0944922645447318 1
0.111441274227123 1
-0.0734085340169749 1
0.132904706464075 1
0.429622926196782 0
-0.381239165847219 1
-0.0605560826227487 1
-0.0601832910897421 1
0.343505669968941 1
0.719564268363551 0
0.189404344237247 1
-0.489623656841459 0
0.0640697425179677 1
0.274202821831163 1
0.189768784651806 1
-0.418695859538405 1
-0.0430247181797533 1
0.198759490738934 1
0.467361580899099 0
-0.129277845440387 1
-0.537698690757961 0
0.0708496172301537 1
-0.219250468462088 1
-0.14161000076287 1
0.0920841958125096 1
-0.227241178075585 1
0.0365608674390182 1
0.0288482719572547 1
0.169158833513585 1
0.121901851606354 1
-0.0723663623185311 1
0.597289602350529 1
0.352961955659499 1
-0.07858437472129 1
-0.151551971292036 1
-0.0856534033114681 1
-0.0210314941152685 1
0.115202299015565 1
-0.396276411271769 1
0.244999558139042 1
0.0704288045067088 1
0.360610840293629 1
0.104878628995713 1
-0.230526024042473 1
0.242737223146174 1
-0.245562123856674 1
0.0610802967817451 1
0.237035079959235 1
-0.0660267638746328 1
-0.119981952148188 1
0.149513096591226 1
0.243438194071772 1
-0.0452056893170191 1
0.179618651721831 1
-0.387393934545959 1
0.316211370452775 1
-0.138213030615721 1
0.0751812473706036 1
-0.0307380204767443 1
0.251648728325051 1
0.091460083054077 1
0.3006630296674 1
-0.24790998638412 1
-0.237377081969858 1
-0.238422904097771 1
0.0884921338519311 1
-0.120606594571428 1
-0.0250508640900062 1
-0.48084753113487 1
-0.366639795289636 1
0.246007708271779 1
0.256105465441949 1
0.0176232872609095 1
0.141106159716736 1
-0.487276067070343 1
0.108022328210959 1
-0.138173265493022 1
-0.0185560237832251 1
0.163608955132312 1
-0.511353588940081 1
-0.37912671530231 1
0.183918680818999 1
-0.0150039945698922 1
0.244746969670665 1
-0.112647328498495 1
-0.207648978826832 1
0.231763066298756 1
-0.15626031086435 1
-0.382062124462166 1
-0.0911794433943675 1
0.0729241354307015 1
-0.0439692000292247 1
-0.0153400615934233 1
0.133014278437959 1
0.144169164740022 1
-0.347722864738165 1
-0.262377990451686 1
-0.551695957932056 1
0.216068537384472 1
-0.361670490221341 1
-0.206445903350491 1
0.34866311652208 1
0.269376718157819 1
0.00466366807993461 1
-0.0994668844206408 1
-0.270343758753065 1
-0.119035823988804 1
-0.314087469486456 1
0.104756057715597 1
0.344107876073989 1
0.0724076373282069 1
-0.0571530234614761 1
-0.00150843147374807 1
-0.324118852442632 1
0.231566825828079 1
0.448881944177411 0
0.0286729692729143 1
0.175387731836956 1
0.529950780954062 1
-0.0139652686121624 1
-0.0444249247842644 1
0.0582103969565897 1
-0.197817105997195 1
0.301549473391786 1
-0.212821646188669 1
0.223564195152895 1
-0.0661001399960726 1
-0.209022378966713 1
-0.0277048781498335 1
0.25042197252443 1
-0.404943178448439 1
-0.0398988926602445 1
0.217843535922948 1
-0.0808838409008678 1
0.000733100281354704 1
0.0488291783630837 1
0.236724959654361 1
0.0509295416318625 1
0.0847740347479279 1
0.107528788489662 1
-0.0593567267596616 1
-0.787236644302622 1
-0.268363846071652 1
-0.0662522627928143 1
-0.225755743986166 1
0.505157993979538 1
-0.685769842278736 0
0.0974347687128723 1
0.243427505340658 1
0.603977021981327 1
0.172626412127123 1
0.381791550009473 1
0.246233566353086 1
0.252237939363784 1
-0.086404434355942 1
0.176205705476271 1
0.309733482164713 1
0.191501638224369 1
-0.297222059144469 1
0.308061971536088 1
0.434262206906453 1
0.198460194215137 1
-0.303728367346712 1
0.402088648734035 1
-0.0391844302388475 1
-0.272952356399754 1
-0.174202026789789 1
-0.195127728024887 1
0.0614591515739479 1
-0.0870621652700911 1
0.00799506480856001 1
-0.0911538116857619 1
-0.427617969396086 1
0.171236533161086 1
0.0150062230269032 1
0.462637525822722 1
0.146698917508149 1
0.0676815677720462 1
0.467278977938832 1
-0.277301689813983 1
-0.211074379097698 1
0.259237328467288 1
-0.21371431465944 1
0.159195642660967 1
-0.113024433345444 1
0.338031598086958 1
-0.18044551548216 1
-0.33390465877613 1
-0.169161408705336 1
0.167940115554726 1
0.125079925507105 1
0.0126914536314192 1
-0.285533745502989 1
0.201704314286796 1
0.18658363947071 1
-0.0148070026706697 1
-0.0913215773441871 1
0.275177826902536 1
0.0388258242486234 1
-0.138516433926023 1
-0.270408663886169 1
0.261201779638374 1
-0.113153922141549 1
-0.424529950292281 0
0.680930980846454 0
-0.532249226424267 1
-0.185993277352984 1
-0.0630125695933902 1
0.0217111138290539 1
0.151592176959101 1
0.139136140426729 1
0.316145400217497 1
-0.0647603080757473 1
0.475304080227909 1
0.55082682727023 1
-0.0276079013999649 1
0.136203592797699 1
-0.045048812876142 1
-0.230696366594534 1
-0.302973980684251 1
-0.333114193114188 1
0.106208268194787 1
-0.130407908415085 1
0.00979465738758546 1
-0.320119959817791 1
0.120201560015077 1
0.0204629829510751 1
-0.0403892005277676 1
-0.0724260298153727 1
0.156068193966298 1
-0.044937305475676 1
0.235380355813701 1
0.00629792765151841 1
0.0701774588771657 1
0.0774676125170274 1
-0.154015115545648 1
-0.103197221066758 1
0.21060610941227 1
0.216494954890295 1
-0.0233743046769177 1
-0.214103698509412 1
0.330717791310521 1
-0.373522449445382 1
-0.0661243190512243 1
-0.497535967366432 0
-0.0237139400711319 1
-0.0820699884892142 1
-0.315851906213069 1
-0.131375602523424 1
-0.307857368118847 1
-0.380181159628445 1
-0.216072861950553 1
-0.187997861316102 1
0.0438322767546076 1
0.243568655221227 1
-0.437130489774324 1
-0.0161287138430132 1
0.176119918347371 1
-0.279453607174877 1
-0.412839836775076 1
0.247383196336342 1
-0.325221123770655 1
-0.275710839647487 1
-0.228505219350655 1
0.149403592817954 1
-0.0753556057583286 1
0.00181135041911948 1
0.0756250547118322 1
-0.402004773493917 1
0.080067750081127 1
-0.173066060343135 1
-0.160531636104407 1
0.136673957037997 1
-0.0677881487386039 1
0.198928955631137 1
0.516880488360776 1
-0.0360796886277396 1
-0.136778066123193 1
-0.0601401108908894 1
-0.221278926391171 1
-0.0422963626189403 1
0.114642236714054 1
-0.265309392709024 1
-0.206994402739833 1
0.355966294642437 1
-0.101768626414001 1
-0.173202822844706 1
-0.257076327297073 1
-0.223444667542706 1
0.309509517211159 1
-0.665733461027463 1
-0.0947796749109696 1
-0.256499398339562 1
-0.210852226304584 1
0.0414941019578842 1
-0.0192149310017238 1
0.206725222228824 1
0.271088305776592 1
0.25629005586822 1
-0.258632060673411 1
0.0171066627586385 1
0.246039562852076 1
0.19399539450911 1
-0.0370104164987412 1
-0.036418269554625 1
0.400082614230735 1
-0.00807657332040149 1
-0.0144814078068444 1
0.27866473720905 1
-0.0752661871188906 1
-0.24242454663297 1
0.103936668003761 1
-0.203314741242382 1
0.143716768138265 1
-0.0116586306328764 1
-0.101789640686949 1
0.238109833549749 1
-0.139491092619114 1
-0.213943189452855 1
-0.173324955701293 1
-0.161675182094382 1
0.189124824594594 1
-0.194669329802577 1
0.0238015490878698 1
0.367870188413452 1
-0.155389534442745 1
0.350547997001146 1
0.0153382520672928 1
-0.54422354427572 1
-0.00587117600717682 1
0.0781823575102896 1
0.297171330409735 1
0.447143989329632 1
0.205553526003005 1
0.287288159713273 1
-0.14923411332802 1
-0.123470875586869 1
-0.14064312335207 1
-0.412351097877491 0
-0.0807868583934482 1
0.40822435138846 1
-0.240193645980288 1
-0.086231410476038 1
-0.198665013650302 1
0.174550679040175 1
0.101912808761564 1
-0.364758977904349 1
0.140737567193212 1
-0.0138306979649126 1
-0.164544991165494 1
-0.126714513773529 1
0.0705124104985662 1
0.169154021840135 1
0.0980806352950117 1
0.1350331589862 1
0.213936612254816 1
0.303076363168978 1
-0.27691924680405 1
0.273796419817818 1
0.377457664070813 1
-0.0584873374128174 1
0.0742924918983631 1
-0.0899658424747138 1
-0.0841469520740699 1
0.044204779209252 1
0.27096287201304 1
-0.0880529238338399 1
-0.0244361337418579 1
-0.0161359131358941 1
-0.0768798568512703 1
0.137945325777393 1
0.134721710258899 1
0.565803625604518 0
0.243561302485652 1
0.0657480899498806 1
-0.087497368295157 1
-0.209019269440848 1
-0.155151662281127 1
0.150833464336307 1
0.47442788281288 1
-0.170212430983977 1
-0.302182648665474 1
0.198924993062384 1
0.0426773883461374 1
-0.00153295639141193 1
0.255469004523009 1
-0.225371668536139 1
0.326349826754751 1
0.0380336154099211 1
0.0278113175643743 1
-0.208705892434932 1
0.21018525666197 1
-0.0442618692911098 1
0.370466936226542 1
0.1301399318582 1
0.419276209669651 1
-0.00742359013908422 1
-0.0884169223198119 1
0.345657150705047 1
0.112638706870969 1
0.0364731663217872 1
0.293290370637641 1
0.194951244796373 1
0.294949169281696 1
-0.149749888051929 1
-0.272937667834226 1
-0.0762310456859764 1
0.0714496006843238 1
0.130464698290566 1
0.257062571412471 1
0.112109630424883 1
0.0509798963493612 1
-0.329872912745751 1
-0.278120632400106 1
-0.196971928869076 1
-0.180253022263354 1
0.0253546732214648 1
0.0414312440150706 1
-0.134078530510575 1
0.148862150942274 1
-0.122341567857506 1
-0.443502425797942 1
-0.05421967165685 1
-0.0728940651720782 1
-0.352417916224164 1
-0.0399546688510897 1
0.206814863135527 1
0.17662429022793 1
-0.0829365808816836 1
0.00552889557492282 1
-0.138294458005665 1
0.127871518837293 1
-0.0762616484173141 1
0.19467274060503 1
-0.148218987943541 1
-0.0313133965231942 1
-0.0578142009344775 1
0.322153654617082 1
-0.104888864927561 1
0.563460484086853 0
-0.283511021430827 1
-0.309747420347972 1
-0.193136116740177 1
0.131142657032823 1
0.0901007069860314 1
-0.0683575871245167 1
-0.0700685601538873 1
0.212455909891841 1
-0.00500999419634784 1
0.112597048855992 1
-0.201796129038038 1
0.14345277061038 1
0.0245530900477236 1
0.389432726318025 1
-0.00682913726614343 1
-0.294744997436549 1
-0.00218575352407321 1
-0.260894158500871 1
0.0650735994482565 1
-0.266774147034609 1
-0.0680162795781191 1
-0.200950269525387 1
-0.213743123262206 1
-0.048508816267162 1
-0.0238714521584939 1
0.48778218528044 0
-0.193720280948409 1
0.113905531649178 1
0.582929975291887 0
0.00982939788718361 1
0.171199078970958 1
-0.0233500713089677 1
-0.451797779817053 1
-0.00672128362299723 1
0.104081920221151 1
0.250983120902876 1
-0.0403407099817138 1
-0.0878223900961447 1
-0.0057318472054277 1
0.337760528046805 1
-0.271704178872087 1
0.145486196343844 1
-0.297446340508069 1
-0.264155906257727 1
0.0156241611909909 1
-0.220978143276831 1
-0.0886275227283841 1
-0.373800979605355 1
-0.65357728195509 0
0.278021405734901 1
-0.01053085677329 1
0.0241560478914301 1
-0.258478674886779 1
-0.0760937320466928 1
0.226470320320034 1
0.117802732510256 1
-0.0429097019113491 1
-0.349252001982694 1
0.0130003110269892 1
0.025093006686262 1
-0.329933016926826 1
-0.131137176545348 1
0.0585833784302761 1
0.42037059292079 1
-0.064112963589238 1
-0.0462936327185809 1
0.0680767555520557 1
-0.141193403067862 1
-0.219730685519214 1
0.286189183100499 1
0.034814796561046 1
0.00249153199260458 1
0.0729657165314255 1
0.440061337869195 1
0.263995637891145 1
-0.106818238234437 1
0.0227942588486549 1
-0.0931059866487102 1
-0.0926243835606689 1
-0.198088016492258 1
-0.0012506830110971 1
-0.158865146973103 1
0.214517392190762 1
-0.30306176328576 1
-0.153540948801505 1
0.311377813548255 1
-0.04785667428037 1
-0.306504609133039 1
-0.128528532261676 1
0.286113087539762 1
-0.394609348890176 1
-0.184945526299438 1
0.123914529292017 1
-0.226674333792611 1
-0.291089118030974 1
0.1515781509265 1
0.0487568888316351 1
0.173424548418041 1
-0.00449867761399474 1
0.352519578324316 1
0.00777950333681031 1
-0.0268905402766941 1
-0.0792929845012691 1
0.133402980318431 1
-0.00400421664675243 1
0.420839960661118 1
0.160666417118937 1
0.590046568807606 1
0.212511952471445 1
0.0620595463217658 1
-0.429622313081705 1
-0.213340583580817 1
0.300864665789331 1
-0.00103937083291777 1
-0.380947477582673 1
-0.256483133536474 1
0.73157650282478 0
-0.184634811937521 1
-0.037759726652412 1
0.146059851320277 1
-0.0138806678277599 1
0.159994191575922 1
-0.0680957920560095 1
0.324195483293658 1
-0.128047135887252 1
0.0458421182251855 1
0.315968561789876 1
0.0196208483673559 1
-0.105009396758287 1
-0.0495843629706514 1
0.0380563305151881 1
0.077992500629848 1
-0.151865074168455 1
0.0298126746301429 1
0.321513188528035 1
0.242983521218535 1
-0.0437660410364949 1
0.216284737337283 1
-0.0590575919405389 1
0.179860321790934 1
0.170957219361683 1
0.176733750989248 1
-0.507559278879787 1
0.0847792274886928 1
-0.0211115670810017 1
-0.135298137385902 1
-0.0613288507699571 1
0.231421821037 1
-0.0804837565336363 1
-0.034641663778327 1
-0.195518588277321 1
0.199174553138887 1
0.186176663423374 1
-0.339280427026957 1
-0.0942062429191336 1
0.394060137569784 1
0.00860336444305158 1
-0.203158449939393 1
0.0991359461405539 1
0.227473001442896 1
0.0679036542998175 1
0.104511019388616 1
0.0372453503094544 1
-0.295463193328813 1
0.294865685386594 1
0.261727638808554 1
-0.214903242339561 1
0.0933466002158154 1
0.33336853824061 1
-0.0610545003591458 1
0.0234281073515093 1
-0.0776700065413081 1
-0.127451169641981 1
0.0143921323272963 1
0.240366984493735 1
-0.32009296909831 1
-0.0540570597527834 1
0.300848339225154 1
-0.298024552186776 1
-0.0934897759914436 1
0.142616955776782 1
0.179025694830667 1
-0.186878337324714 1
-0.0879097846179518 1
-0.053535145494419 1
-0.164615218009597 1
0.0404624476760799 1
-0.072112502379517 1
0.907945108312796 0
-0.489155641744496 0
-0.0956793720598522 1
0.287687185070019 1
0.482122562111261 1
-0.0185271726130161 1
0.119297505606608 1
-0.629373123511091 0
-0.290161826238507 1
0.409612218987765 1
-0.0596249205415941 1
-0.372257034869908 1
0.159174513753139 1
-0.226544963044823 1
0.169356418574347 1
-0.105347121461111 1
0.0637337943604766 1
0.0551206440014939 1
-0.091440340265334 1
0.695364725350122 0
-0.175523447603407 1
0.238029861505664 1
-0.0463089370423609 1
-0.0683035845043845 1
0.133087199613309 1
-0.414198329966314 1
0.246957687973443 1
0.14971152326358 1
0.0663738387784123 1
0.0144669265932886 1
-0.0423859850051278 1
0.185620063217416 1
-0.180966994795675 1
-0.451531704788784 0
0.166718604214681 1
-0.120844575251443 1
-0.0368840603614795 1
-0.179914553731541 1
0.0356417319686484 1
-0.465181126401135 0
-0.535283831954337 1
-0.825671946068695 0
0.0578525543464494 1
0.0815019725664467 1
0.230606129283053 1
0.196294132026681 1
-0.273259834106809 1
-0.0902086538086465 1
0.0881012021897905 1
-0.0247116739392459 1
-0.0191058751401122 1
0.100307524444371 1
-0.449545761127115 1
0.321349904837796 1
-0.409205511740167 1
0.400121658785977 1
-0.101644553274324 1
-0.279721722506094 1
-0.217097236002171 1
0.216629004187951 1
-0.157016163973061 1
0.363622456160954 1
-0.0787232229876052 1
-0.0707791495994282 1
0.0661960033962569 1
0.0588242368881368 1
0.0341771674097515 1
-0.283425576908538 1
-0.132795564901233 1
-0.341214277023646 1
-0.0719690984952816 1
0.0189543952944792 1
-0.200199798033938 1
-0.15349533422701 1
0.130488810485091 1
0.471669455810295 1
-0.326518889462818 1
0.450055280693828 1
0.0613588913702161 1
-0.380382330528931 1
-0.0420147402763852 1
-0.438007353703048 0
-0.175066767100813 1
-0.219011497843145 1
0.242787004651534 1
-0.0873446233527727 1
0.0113647742990271 1
0.276829395617966 1
0.056157426074819 1
-0.0172561070320227 1
0.51523562861148 1
-0.42644172825823 1
-0.0162993899006308 1
0.305892793363146 1
0.0727815847797449 1
-0.331762800209184 1
0.238204857696963 1
-0.321948629794998 1
0.8217652621704 0
-0.12358679855482 1
0.274733232282901 1
-0.0521218378651872 1
-0.182379630133074 1
-0.234857986074786 1
-0.157759447055557 1
0.158921618678378 1
-0.560877594147902 0
0.353877507541902 1
0.0252799339205389 1
-0.244039796313542 1
-0.0911599895000815 1
0.133205596747718 1
-0.192487696562467 1
-0.509682661776021 0
-1.21322028889965 0
0.821677864961265 0
-0.197760973556605 1
0.458167640287035 1
0.222341764154088 1
0.0422045696038296 1
0.110351384189039 1
0.233834180030693 1
0.221012749008011 1
-0.0800135584005023 1
0.402064398705855 1
-0.305339111552321 1
-0.124278624767803 1
0.0455706193774288 1
0.0313515114340841 1
-0.147698771172366 1
0.144739297858331 1
0.319882572217149 1
0.161098742868299 1
-0.305474069518729 1
0.445354458083655 1
0.364479965310372 1
-0.118291115934097 1
0.448542836138303 1
0.34992548382167 1
-0.177121990132865 1
-0.173079731488653 1
-0.00305636611761235 1
0.268745327377425 1
-0.207950556017467 1
-0.0665619506196499 1
0.187459856053888 1
0.132904428231519 1
0.197517307318221 1
-0.000614072936054894 1
0.0447404006649057 1
0.0754220159649385 1
-0.0149898205921329 1
-0.182716614816225 1
-0.351126134443283 0
-0.0565122245535384 1
-0.157591561439199 1
-0.0506953179861727 1
-0.0408873682626477 1
-0.354736373670076 1
-0.408893037268648 1
-0.220228475214881 1
0.0449642754505385 1
0.0436474966109794 1
0.0214510579511921 1
0.120673728937546 1
0.108741295121657 1
0.100264996708405 1
0.0110293040226518 1
0.0345898063599661 1
0.0423524456982184 1
-0.510977628642355 1
-0.293555924951835 1
-0.535944584480892 0
0.147752515469215 1
-0.390310238160245 1
0.176288156813587 1
-0.0235348528665048 1
-0.0105361067371524 1
0.42878860562963 0
-0.360126207145623 1
0.235205008098892 1
-0.00207713446157838 1
-0.40643774281498 1
-0.00513197700456033 1
-0.0604658610893578 1
-0.0237323932628952 1
-0.247349456370498 1
0.297069468884514 1
0.209738128877687 1
-0.0818950643208713 1
-0.405276230440953 1
0.0949591869198307 1
0.341219947751541 1
0.0891527429063058 1
-0.278241403983592 1
-0.123193831856314 1
0.000953671972000483 1
0.463767994933498 1
-0.177654393433777 1
0.00450772880169479 1
0.302549599033392 1
0.322511551000001 1
-0.435977427895323 1
0.260801985070345 1
0.036973157338131 1
-0.0967650607739626 1
-0.185448799225906 1
-0.130469313951816 1
-0.257525147388136 1
-0.0269787955221849 1
-0.256404408260659 1
-0.126263351717807 1
-0.0767487445729032 1
0.23883156948006 1
0.0557615197510628 1
0.338731197180037 1
0.0623511459693511 1
0.251412790232126 1
0.146274843010389 1
0.303659118952849 1
-0.0530449318982936 1
0.172676868237755 1
-0.237672168035719 1
0.123920803245949 1
-0.108081009753492 1
-0.166406554585121 1
-0.387041502273334 1
-0.0156528244623959 1
0.0430394821926117 1
-0.0983536395718824 1
0.197801303301935 1
-0.113073932490663 1
-0.38227451797913 1
0.370825073242156 1
0.247937985442225 1
0.0539391479754174 1
0.145283656921367 1
0.0143064708980748 1
0.0589105374097632 1
-0.0325902383069073 1
-0.147444139417067 1
0.0165469171888034 1
-0.301121521585077 1
0.208806822588067 1
0.0455508600079218 1
-0.113417071773194 1
0.0604069267056958 1
0.0917252584117765 1
-0.180922359090377 1
0.186706997234148 1
0.316035172493996 1
0.455929359618339 1
-0.0189949839854524 1
-0.0283816803195236 1
0.108126594030784 1
-0.124211832602909 1
0.229818126313463 1
0.098245499623882 1
-0.0830281241518766 1
0.0258171793201951 1
-0.148981985670834 1
0.15510495098383 1
-0.134100760756552 1
0.137620126428459 1
0.130409545412465 1
0.0455330371999604 1
-0.0614423894325582 1
-0.10020064086931 1
0.248454730777545 1
-0.0873161141377377 1
-0.326802592907788 1
-0.398038075906476 1
0.758079588573602 0
-0.0926057534809694 1
0.354748798723295 1
-0.0281246964900053 1
-0.523963775361796 1
0.191578848215741 1
0.240257327288393 1
-0.0852492990600852 1
-0.310023230433733 1
-0.0864054719433897 1
0.355084149210169 1
-0.0818687303965604 1
-0.164012130635862 1
0.241574462547343 1
-0.190965104815335 1
0.250190772462812 1
-0.203276568087418 1
-0.505446756145119 0
-0.00353552261545162 1
0.108123062347573 1
-0.00289086589981746 1
0.204511853436216 1
-0.438569424067198 1
-0.474617981569827 0
0.0025114493269914 1
-0.114921063056514 1
-0.120517919304031 1
-0.240953965270903 1
-0.317900750948872 1
0.129946770879518 1
-0.0151223420608265 1
-0.02174396194097 1
0.0845215568674664 1
0.0983116546400467 1
0.108917712410561 1
0.176556183322529 1
-0.174765357920139 1
-0.235986187616725 1
-0.040480762458012 1
-0.249370915947789 1
-0.24835475140029 1
0.571525421377517 0
0.262063036791234 1
-0.377393145209784 1
-0.516224539188367 1
0.0870853610254035 1
0.0149163220898428 1
0.369217442319221 1
-0.463929844341999 1
0.114737995416821 1
-0.0214840312018731 1
0.136497323486409 1
0.00414718921053652 1
-0.0486432861052202 1
-0.386189049176701 1
0.0217686404181688 1
-0.0525811349463957 1
0.00739442731677152 1
-0.280562891640943 1
0.0127037534730104 1
0.302454964006289 1
-0.283336253421377 1
-0.211293717236366 1
0.289987900525563 1
0.19522211408489 1
0.0788258524274183 1
0.337266314900754 1
-0.233896231030689 1
-0.0829002617697986 1
0.23463502182689 1
-0.135585080972243 1
0.223260763011106 1
0.376833258534111 1
-0.207451640576273 1
0.374011633063579 1
-0.28297132456383 1
-0.00565496860802785 1
0.294308698963774 1
0.144938169770584 1
0.391574985124057 1
-0.2937945140787 1
-0.0319082075362214 1
0.0761270162674089 1
0.234160112539054 1
-0.35993337007571 1
-0.319010871052362 1
-0.393099650998124 1
-0.28178723872799 1
-0.0229544412486946 1
0.00290519554248199 1
-0.0851995672909744 1
0.415437255954347 0
-0.187828101368779 1
0.398615174717204 0
0.300293787831156 1
-0.238276046472501 1
0.239866656877888 1
-0.271485151893474 1
-0.0613728170264643 1
-0.239984342230643 1
0.00683584266898732 1
-0.196994060755912 1
0.363654459155018 1
0.115147304229193 1
0.00586533103519593 1
-0.267420044259824 1
0.18939887142101 1
0.176727366669804 1
-0.11047656740827 1
-0.104965757959731 1
0.0570985011358773 1
0.318713864921531 1
0.0349985426969137 1
0.473535335540577 1
0.362075039451701 1
0.321390977927762 1
0.278179262896016 1
-0.56243701841609 1
0.203535871134542 1
-0.0261566275987955 1
-0.228238599507625 1
-0.277619296115512 1
-0.178281534658555 1
-0.0269956876862203 1
0.0404282878285864 1
-0.113160420887889 1
-0.144978560334446 1
0.00220428808648242 1
0.480309187063718 1
-0.264426879754653 1
-0.127041863644742 1
-0.451019657260847 1
-0.099044800157595 1
0.100182436035751 1
-0.0197599841138772 1
-0.107226060978606 1
0.16922214848014 1
-0.533688144758476 0
0.156480644186872 1
-0.444376292178846 1
-0.916396484911668 1
0.00411712116065356 1
-0.420694347564116 1
-0.222758347310476 1
-0.0633671459090347 1
-0.0510139853518876 1
0.208374547964727 1
0.175451616156766 1
0.198781849914713 1
-0.176927979697523 1
-0.377875180744828 1
0.0105680576961659 1
-0.0610233604422689 1
-0.263227555186197 1
-0.334272282792186 1
0.176023032336433 1
-0.154523437310656 1
-0.0906893174195242 1
0.21136963236412 1
-0.116645736758815 1
-0.257802070717426 1
0.037831853218586 1
-0.0618043226033859 1
0.205403980331721 1
-0.0208368271016091 1
-0.144035189945402 1
-0.0199649054584261 1
-0.424698150467666 1
0.142715359683849 1
-0.621101866465414 1
-0.107667033317031 1
-0.0488290962679113 1
0.0210374250317026 1
-0.106282498099967 1
-0.00901410474568779 1
-0.123827135829433 1
-0.205935346662387 1
0.203989679449193 1
-0.0348012455099863 1
-0.133833615372628 1
-0.421785256416749 1
-0.211631471328556 1
0.187342130438685 1
-0.134090358953487 1
-0.0801181142233746 1
0.326849026423832 1
-0.408324668959895 1
0.471126737881055 1
-0.00580453382423771 1
-0.105701852119736 1
-0.167258865353868 1
-0.343514731190567 1
-0.0719606088115308 1
-0.26473561557847 1
0.273696787516867 1
0.207743649148662 1
-0.336531497546446 1
-0.0349843340785667 1
-0.29804488198017 1
0.426613938796251 1
0.265448087044852 1
0.27945081433563 1
0.274015954741171 1
-0.0755201192584965 1
-0.12471555325301 1
0.0537510426537905 1
0.186719428521954 1
0.105632835900129 1
0.133213007181015 1
-0.155090746156902 1
-0.229315656898232 1
0.12072513321913 1
-0.105930685733545 1
0.312240895260162 1
-0.0222289273311524 1
0.0301365214298864 1
-0.523922703421048 0
-0.408510111644671 1
0.0555978307478402 1
-0.254094056479358 1
-0.142364156511849 1
0.0873553790433907 1
-0.326226691145983 1
-0.0751468440967244 1
0.370211360581542 1
-0.188087426744405 1
0.101169770869107 1
0.0669352502428739 1
0.162293491034565 1
-0.047925197894348 1
-0.203284986670518 1
-0.334844269937215 1
0.328007756949864 1
-0.149174429246391 1
0.208042361674063 1
0.0601624919707486 1
-0.298585314965176 1
0.31348372249383 1
-0.00881828292375291 1
0.532586835517734 0
-0.11549410623064 1
-0.174220069911416 1
-0.258485632808325 1
-0.396806147333327 1
0.486457106636273 1
-0.308733879451505 1
0.0576485181372512 1
-0.0774169563298981 1
0.305448506422482 1
0.151948981026417 1
-0.0294350976917201 1
-0.448592993979665 1
-0.226809036646898 1
-0.0383740838680217 1
0.191661468699482 1
0.344652659554194 1
0.0274968356822568 1
0.217497735076872 1
-0.100668793092884 1
-0.316021959953248 1
0.0609066177727501 1
-0.401903109169461 1
-0.208987972506077 1
0.105826031162393 1
-0.232008352527007 1
0.0714985547419573 1
0.2545909588467 1
0.0115774023734588 1
-0.0990778706513363 1
-0.269310054811683 1
-0.154716632296158 1
-0.0728012645695698 1
0.171387516994117 1
0.440511706314015 1
0.509109525240515 1
0.156541643382244 1
0.298145390069563 1
0.206699313818516 1
0.379477902950211 1
0.165560200061159 1
-0.385276886687259 0
0.131851488930748 1
-0.00721503253295882 1
0.153721926921549 1
-0.211349286476806 1
0.0315085999683025 1
-0.034293131398197 1
0.147362469368278 1
0.167419167018032 1
0.117400666166536 1
-0.0352074474950725 1
-0.150455518384841 1
0.0280904221129644 1
0.0925360802126095 1
0.0569680100563413 1
0.0989028658280285 1
0.221300224027146 1
0.0551689541060399 1
0.184436437802644 1
0.169406504571012 1
-0.34318390986223 1
-0.126728188812264 1
-0.140645694006506 1
-0.00938281262457471 1
0.212744397913227 1
-0.421442328631351 1
-0.345018069310755 1
0.081332156956999 1
-0.052683720241907 1
0.161450649395488 1
0.162367725752757 1
-0.327220688612173 1
0.00928054420141602 1
-0.38036198795186 1
0.287004972601291 1
0.532688357530219 0
0.107504668332915 1
-0.00169825370901379 1
0.0938667570409344 1
-0.00388686401152355 1
-0.035735181578496 1
-0.266618868158543 1
0.160533247539042 1
0.021791613784768 1
-0.229821862528056 1
0.753619925368385 0
-0.356537899486987 0
0.262880031435654 1
0.0840163639910562 1
-0.255874667693637 1
0.225962330960689 1
-0.0834504572730969 1
-0.0690797651262449 1
-0.207240964290144 1
-0.189797630299964 1
-0.116688823414664 1
0.207542162513475 1
-0.212876518553908 1
-0.049151450203208 1
0.0928095772399171 1
0.150003530754231 1
-0.526098715680887 1
-0.162512669738343 1
0.0764092669751618 1
0.293143004729819 1
0.140783591873083 1
0.183312872586988 1
0.11720392611913 1
0.184782472233372 1
0.0203599217690596 1
-0.0111232408708968 1
0.345981496610947 1
-0.326159382550525 1
-0.209232881105322 1
0.352112952850896 1
0.00824141982162427 1
-0.226894998986676 1
0.313044798615751 1
0.213106145085433 1
0.255039055127021 1
-0.302982235187015 1
-0.51806952610692 0
-0.248795888949607 1
0.0875555268002146 1
-0.00792639741056661 1
0.411837502713067 1
-0.352043681340053 1
-0.298682589080524 1
-0.623272672565943 0
-0.0889650695335443 1
-0.232193645833412 1
0.0377163984822202 1
0.0848899881366686 1
0.0172921390086967 1
0.472972273780981 1
-0.0775934016216169 1
0.01024179750976 1
0.00250357185657629 1
-0.0576897289270727 1
0.384970968352073 1
0.0626180156617519 1
0.0930087406560203 1
0.101345983426335 1
-0.0902275400268031 1
-0.2757908017631 1
-0.244851095919225 1
0.541447184351959 1
-0.270589722877556 1
0.0974430761096532 1
0.319055613175245 1
0.0897810710735727 1
-0.00520370196503035 1
-0.675803201089315 0
-0.116222915214662 1
0.178874716496494 1
-0.0947093691742037 1
-0.0945759106367007 1
-0.123187083267153 1
-0.129785082664802 1
-0.00102937317073783 1
-0.0142796870119243 1
0.231042058660894 1
0.30841886091719 1
0.0699873231711622 1
0.0566103288677501 1
-0.0900584015115278 1
0.0107807009541505 1
-0.461533031660322 1
-0.169817530363083 1
0.423390889191074 1
0.0507333204596511 1
0.180088132207357 1
-0.221388543259567 1
0.0234479159066676 1
-0.0243437210062186 1
-0.0262592827061348 1
0.328070679829909 1
0.204539419440751 1
0.210949493384072 1
-0.272061157807671 1
-0.436240168634022 1
-0.235411849600813 1
0.213762586682239 1
0.141117871336387 1
-0.225124809359432 1
0.123870011513025 1
0.178580989439873 1
0.313290487590375 1
0.286529033686488 1
-0.0732423729282179 1
-0.252042115131586 1
0.379434137135473 1
0.494494311442634 1
-0.0336582844342365 1
-0.260994335385109 1
-0.0180568766735677 1
0.0106887281145445 1
0.0750028417777883 1
0.0476442919079776 1
-0.0791576157929178 1
-0.00838899069567858 1
0.185797606113057 1
0.298089567516608 1
-0.14260486873969 1
0.325421071530263 1
-0.0632454470555198 1
0.217570010093966 1
-0.428044680158979 1
0.189250396120881 1
-0.184970519354074 1
0.508686571301262 1
0.217107887660603 1
0.248539302641795 1
-0.276649431389801 1
-0.153482743899256 1
-0.133384681294096 1
0.331541676488536 1
0.000803846757400417 1
0.0893845114553168 1
-0.259192942103897 1
-0.238394443074887 1
0.303756878997835 1
-0.0103913436130561 1
0.409688987725231 1
-0.356358711863825 1
-0.208642504478317 1
-0.124539451032857 1
0.196823667662637 1
0.10546813602653 1
0.0933532099894747 1
0.294812301555211 1
-0.108572599269969 1
-0.201224791905973 1
-0.119316107148054 1
-0.0526827355325857 1
0.159902650461632 1
0.0299003796834138 1
0.246920153067538 1
-0.0668625773022221 1
0.108845347788575 1
-0.0773071362122222 1
-0.249920358620122 1
-0.326843541633431 1
-0.245734394880772 1
-0.044751419091696 1
0.207601191235305 1
0.0716067846170562 1
-0.0283327418133688 1
0.533884345806236 1
0.122887298796198 1
-0.117183323096084 1
-0.178251761538067 1
-0.0445234234037274 1
-0.0115868497696773 1
-0.720046967646169 0
0.105111538619017 1
-0.580450851120544 0
-0.376756474307133 1
0.0694654931837954 1
-0.745705296570577 0
0.116191799333836 1
-0.371766894853732 0
0.385849128471677 0
-0.268619886317224 1
0.0408022895162923 1
0.259852195108455 1
-0.101488958135626 1
-0.0516396829458731 1
-0.631779803712603 1
-0.346551997325512 1
-0.0968090226437636 1
0.00179858195504252 1
-0.115440039559615 1
-0.0150803308271446 1
-0.0276125166844332 1
-0.0975448137673199 1
-0.0167977129541675 1
0.116080105068865 1
0.0223355777539647 1
-0.4917712837338 1
0.255599133764939 1
0.0912311361990224 1
-0.236305332588196 1
-0.222293787670972 1
0.159849385286476 1
0.161651351558292 1
0.525163885362796 1
-0.228299539524442 1
0.261168875341106 1
0.274705518620738 1
0.711433098768645 0
-0.0671398878451887 1
0.427879247737698 1
0.533336504931322 1
0.0655687986551885 1
-0.105539186085817 1
0.206051537208138 1
0.322265796919791 0
-0.0919517511173599 1
-0.0743788859047311 1
0.177047529563438 1
0.0770817004381391 1
0.167365880157211 1
0.269970535402668 1
0.113932474890178 1
-0.211432108543971 1
-0.186236160944173 1
-0.478217853466268 1
-0.378835710178436 1
-0.311890443315677 1
-0.427696183231753 0
-0.0346499281754988 1
-0.101950693705707 1
0.160858799744668 1
-0.228474521699394 1
-0.293105895796611 1
-0.0163602023896574 1
0.0146167456134992 1
0.253362866648216 1
0.127760170275657 1
-0.672228948348609 0
0.176316667867341 1
-0.497446906239031 0
0.127409951779712 1
0.155080926439865 1
-0.278620054817594 1
0.12688852179422 1
-0.0280548123757353 1
-0.0423196234768253 1
-0.188472570169885 1
-0.16752531752587 1
0.183513651964855 1
-0.0199708045916237 1
0.0256152280786066 1
-0.156911912934852 1
-0.0629395524480927 1
0.312924854593821 1
-0.0927611062771545 1
-0.509926622425608 0
-0.0238714512789777 1
-0.184970964654562 1
0.550572768146912 1
-0.252886814265831 1
-0.108343491745246 1
-0.545508613094804 0
-0.0872919288823894 1
-0.0738403332826734 1
0.158132555642829 1
0.0292535921788792 1
0.176839220292018 1
0.36487808322593 1
-0.0196388687658389 1
-0.1888031839338 1
-0.119289635415688 1
-0.0477327190265538 1
-0.445349281610876 1
-0.323060814141774 1
-0.200952535349957 1
-0.0520160973951184 1
0.0487069210025482 1
0.385414792648897 1
0.00346638910930181 1
0.122477967221179 1
0.0389097601167307 1
0.0920639429648075 1
0.358001789363882 1
-0.0559134203147654 1
0.0880121626061318 1
-0.253876518567196 1
-0.0561368509854261 1
0.236359457881502 1
0.106759969376439 1
0.31225693610193 1
0.10343411785891 1
-0.466678952293808 0
0.01433464653547 1
-0.102600849115806 1
-0.313151677335286 1
-0.124459225436434 1
0.0582880140109749 1
0.0418728766579458 1
-0.112164164296847 1
-0.279531975206103 1
-0.121145261695721 1
0.0626220573337812 1
-0.234332977852469 1
0.373200004442263 1
0.123094251919935 1
0.318492158445548 1
0.135498227765076 1
-0.199848548513444 1
-0.40870634921492 1
0.158582896197033 1
0.020315919313916 1
0.108866160219974 1
-0.221182964432787 1
0.321892567669737 1
0.195586109793271 1
-0.383297699139987 1
0.35258152684405 1
0.114924651229269 1
-0.371800507851518 1
-0.0491031965940174 1
-0.237872444239659 1
-0.149918729685649 1
0.022802248969782 1
-0.0214399979830274 1
-0.24442039488223 1
0.0327007562975882 1
0.373018995862467 1
-0.240307936745856 1
-0.089292663360568 1
0.0486598119732966 1
-0.428167998059528 0
-0.54962291050031 1
0.16135166114228 1
0.272419256600511 1
0.603781593135385 1
-0.638267754084241 1
-0.2990550026752 1
0.0934146950219828 1
0.102464128493651 1
0.317630531604622 1
-0.230311394247012 1
0.167114455969074 1
0.0981735993584326 1
-0.414492469246149 0
-0.176103888029205 1
-0.0779090412158715 1
-0.190824567541933 1
0.142065502879195 1
0.185687773024861 1
0.301961114708015 1
0.0664106705820352 1
-0.0458220280952165 1
0.030256753934156 1
-0.161549411324178 1
0.563599030287741 1
-0.339633826177613 1
-0.120961403129062 1
-0.0792417766893415 1
0.0222409806321905 1
0.292056330246714 1
-0.275755847245332 1
0.234275007041272 1
-0.158696446136888 1
0.0655649174580009 1
0.40566370413787 1
0.201829786281483 1
-0.484780429449907 0
0.654319670624718 1
0.196692167492304 1
0.314720978382108 1
0.120992243290264 1
0.187663895175511 1
-0.0836637462815264 1
-0.344683980368963 1
-0.104523391653723 1
-0.0490384605497006 1
-0.63069520021349 0
0.101271251910187 1
0.0180387954854226 1
0.219803948412057 1
-0.209482020220114 1
-0.130913316540416 1
-0.168641774702443 1
-0.359110411637338 1
0.230648673452341 1
0.224171484482719 1
-0.00741695004745325 1
0.16176742409229 1
0.287271274005385 1
0.313983197627857 1
0.29701045964951 1
-0.189472140982164 1
0.185799620315896 1
-0.0445385718297437 1
0.147287207701102 1
-0.370262158653266 1
0.0914963156803128 1
-0.0334969779015146 1
0.222758086562804 1
-0.187009740728443 1
0.10371024854426 1
-0.241336235006371 1
0.0292449504658958 1
-0.0410574044224055 1
0.235938085030768 1
-0.206512739482117 1
0.299854560019556 1
-0.19122320807468 1
-0.0490057611860657 1
0.557657725171253 1
0.0236600386537533 1
-0.378364331897182 1
0.00040721665299312 1
-0.367392031446675 1
-0.0462307883277607 1
-0.0229704588245888 1
-0.0525048981027391 1
0.262253162566161 1
-0.061346337098994 1
-0.129601395088025 1
0.0642188388312928 1
0.102241733407495 1
-0.0428181451983905 1
0.24182059591173 1
0.182775951878901 1
0.404528310679466 1
-0.284182087756884 1
-0.197749713130186 1
-0.10423668569016 1
-0.166071085250128 1
0.27761046265377 1
0.13412408883418 1
-0.0757813445652854 1
-0.409944584390897 0
-0.170734587805391 1
0.0438711166358921 1
-0.180432757615334 1
0.101130580752622 1
0.186974484886922 1
0.0399191515354636 1
-0.365665348421657 1
0.133689375772911 1
0.279762056592256 1
-0.403781764159342 1
-0.00538002156133899 1
0.10227535234951 1
0.0567151251150795 1
0.116270734205414 1
-0.0399445672926665 1
0.0625933580544125 1
0.119685396770478 1
0.351481091450907 1
0.214762127006079 1
-0.124157872384655 1
-0.274690761461318 1
-0.0636343487152445 1
0.0790813965054043 1
-0.0252030751048388 1
-0.14369324431652 1
-0.251917889324363 1
0.1338271768959 1
-0.324418745639722 1
-0.115192746636303 1
-0.200060092342043 1
-0.334982586772225 1
-0.0236903111660417 1
-0.541643030512857 0
0.268672052985754 1
0.0512981487894153 1
0.214844112779659 1
-0.0518734208364778 1
0.0966160349016136 1
-0.110965661873197 1
0.560049197782554 1
-0.159220874321451 1
0.175683237166784 1
-0.0896775572637383 1
-0.224082530609328 1
0.37507549197486 1
0.0606793756730792 1
-0.48320399876351 1
-0.0121715702565539 1
-0.0482339350141133 1
0.699007153283739 0
-0.117548330209754 1
0.425358347549155 1
0.108432335088816 1
0.222279382129215 1
-0.26575955051184 1
0.0959341885202588 1
-0.370737643759077 1
0.0130069049621746 1
0.319523710814276 1
-0.174220175785178 1
-0.202652730250862 1
0.289562265778094 1
-0.208812739605316 1
-0.0877971357897123 1
0.170461569389798 1
0.102126384264147 1
0.0351563785457273 1
0.507409673004441 0
0.339783025623352 1
0.131419369476939 1
-0.39654856867101 1
-0.388444982365679 1
-0.130695097449974 1
-0.143521150519617 1
0.157384253651622 1
0.0708258007043283 1
0.152539984327048 1
-0.412887805120769 0
-0.0829336938049301 1
-0.440549567133553 1
-0.257299235707953 1
-0.043006718749728 1
-0.1884011812756 1
0.109286130813447 1
-0.296746550869136 1
-0.0979602000746961 1
0.406238266911876 1
0.0124431689922563 1
0.0841928794192692 1
0.392564188732471 1
0.25273494846889 1
-0.0178424529031718 1
-0.0934414019981035 1
-0.0641708449058146 1
-0.222984231358174 1
-0.6411502926846 0
0.526235506880478 0
0.186403784305418 1
0.0306882538937579 1
-0.331079555870463 1
0.401625239969813 1
0.161063828163458 1
-0.0689033605773168 1
-0.00208478439619401 1
0.149993733723805 1
0.0211318965052047 1
-0.0827977872245583 1
-0.0816065132699487 1
0.159974642170752 1
0.166050508797439 1
0.159941822863064 1
-0.316497959685684 1
-0.257353277050702 1
-0.175781133988258 1
0.0447443022137147 1
-0.130217845520959 1
-0.445771984241688 1
0.417106249185801 0
-0.0436414465049397 1
-0.286933032444743 1
0.267336262997833 1
-0.495769546038706 1
0.573081063396655 0
0.0644955882374265 1
0.115935551380338 1
0.0809112539233679 1
0.358575658996846 1
0.188039440419036 1
0.283459881904099 1
-0.255703277989693 1
-0.0957896987832323 1
0.0771550408696829 1
-0.00405409764369292 1
0.278070123407792 1
-0.217720834810555 1
0.391178013486256 1
0.131454490723873 1
-0.246535402972928 1
0.0812720323151594 1
-0.503276771304329 1
0.0103353767293648 1
0.138953191421014 1
-0.000117011662808336 1
0.381193725220218 1
0.170398077149585 1
-0.190240542079492 1
-0.0585580183763426 1
-0.506062889156411 1
0.265644229344837 1
-0.204240499513949 1
-0.477833358988795 0
-0.108906284775778 1
-0.258077413906697 1
0.123054773826686 1
0.0964774033265785 1
-0.106967264802199 1
-0.315952589244849 1
-0.382783772163427 1
0.150386847177283 1
-0.0919671617736927 1
-0.0951732082637381 1
-0.56567641081261 0
0.0741344746639802 1
0.18127668422295 1
-0.197631589201436 1
-0.456887914029506 1
0.453676451976149 1
-0.280566310246475 1
-0.12380734420926 1
-0.253593035544089 1
-0.14541251644377 1
-0.0175718484208624 1
-0.218343546504221 1
-0.0640798768224446 1
0.0556565462486709 1
0.173565541827433 1
-0.249904358614499 1
0.00606380815852341 1
-0.362552358718521 0
0.0437519267918897 1
-0.216586041181644 1
-0.235766180640711 1
0.495759338519519 1
0.0898841007573812 1
-0.00859020035302269 1
0.233352144583543 1
-0.120511989579977 1
-0.271817386810114 1
-0.150647568216137 1
-0.0759443039219681 1
-0.579090723371256 1
0.0826888478016859 1
-0.0983688886696093 1
0.290928228549491 1
-0.176007172385507 1
-0.15938932025223 1
-0.372757637333798 0
-0.0611552602669901 1
-0.0528699155049725 1
-0.035754910353835 1
-0.149712762542664 1
0.421704772041855 1
0.104863199544154 1
0.0973782261938333 1
-0.123916984797033 1
0.256639682204228 1
0.099376252451168 1
-0.0895775322727432 1
-0.0766067009885868 1
-0.102430087026663 1
0.239145494468158 1
-0.341283686948099 1
-0.530004213550982 1
-0.173584700340961 1
-0.226700991720704 1
-0.112209822945379 1
0.214724180664847 1
0.30330482505883 1
0.494038523859247 0
0.0721676586495456 1
-0.527324128961386 1
0.127168967055367 1
0.46949800425817 0
0.0503660069883784 1
-0.0212838923351 1
-0.12889034675589 1
0.194561521215395 1
0.180926655639918 1
-0.224071406034094 1
0.209213426831067 1
-0.0256824860949776 1
-0.104127834397191 1
-0.349326591304278 1
-0.539492805008358 1
-0.106491751701798 1
0.147632495622341 1
-0.0502694481027609 1
0.0602631082375833 1
-0.306570862768631 1
-0.286460122254471 1
-0.0191132577029055 1
-0.0957777196297732 1
0.0964604412982877 1
-0.109036406126941 1
-0.125015915476118 1
-0.23230241647371 1
-0.0228581808063077 1
0.10128781151382 1
0.488223168400208 0
0.0925583394058287 1
0.163195224370391 1
-0.0970159426983874 1
0.29134248352711 1
0.0300985485637906 1
0.00183062957871311 1
-0.0124922314407619 1
-0.668718568557098 0
-0.239083455745437 1
0.269104185216915 1
-0.200291508385979 1
-0.0398891722009092 1
-0.0246384911164184 1
-0.0574949688830603 1
-0.256013298302134 1
0.438306324958212 0
-0.0223191327769076 1
-0.145909640692459 1
0.19946088305781 1
-0.104211204533169 1
-0.412073559027855 1
-0.284730364623755 1
0.275579354872813 1
-0.0772327211546955 1
0.0502174246229508 1
-0.477194408420465 1
-0.191924535416174 1
0.0571092634202994 1
-0.252820762875373 1
0.128373667987152 1
-0.258864736706035 1
-0.0412864356093782 1
0.302890184207257 1
-0.0712995868717087 1
-0.0751322803112722 1
0.515285324403426 1
-0.304457398080119 1
0.248182173054612 1
0.175434528743978 1
-0.19910917537708 1
-0.12044147558045 1
0.208359869126437 1
-0.52330293802914 1
0.165421398623814 1
0.201837264169017 1
-0.151483896494868 1
-0.326521877044112 1
-0.0968164784607135 1
-0.265233293189775 1
0.370707642062725 1
-0.0161091199079226 1
-0.289469232877639 1
-0.0656203029422654 1
-0.264322325966357 1
-0.163304534749231 1
-0.0032753860694986 1
0.220812641850983 1
-0.256466048872462 1
-0.00196054190479166 1
0.0220454064045189 1
0.120369784433925 1
0.0336604167029026 1
-0.354642269125023 1
0.0127723155764216 1
0.0819409443787963 1
-0.28761831655573 1
-0.0764195424964007 1
0.0544794391766039 1
-0.360979408015944 1
0.0721034637514187 1
-0.264092976715136 1
-0.296305783268337 1
0.0829546288118987 1
-0.329410765216729 1
0.117173769729773 1
-0.587685507862127 0
0.55511148613552 1
-0.15887010984013 1
0.605017032759118 1
-0.534559957625174 0
0.424732391779375 1
0.00856587256687583 1
0.296901625188316 1
-0.196639186928593 1
0.236555908664329 1
0.0419819646663408 1
0.121435062301575 1
0.102980563150074 1
-0.00220752888776417 1
-0.0790756871730509 1
0.278492203475675 1
-0.348249936743351 1
-0.0941168256510534 1
-0.287314109994779 1
-0.0244714306450405 1
0.269561260596166 1
-0.0962610685476992 1
-0.154813994963918 1
-0.00881730024272116 1
-0.107985448532345 1
0.041396894850006 1
0.0029966982374507 1
-0.0326306730717914 1
-0.00499786070074514 1
-0.106430332335498 1
-0.0756465692922305 1
-0.259699951165075 1
-0.189804557935517 1
-0.273522724195916 1
0.235179864452115 1
-0.39279658263212 1
-0.323515975095554 1
-0.0233858839083593 1
-0.203691654201709 1
-0.226312165938479 1
0.231073715373465 1
0.162379586016967 1
0.240691722262236 1
0.0556217909824685 1
0.164751395729777 1
-0.00291553531375165 1
0.123879910521206 1
0.207239050365589 1
-0.392593388435288 1
-0.0568259285213803 1
0.0500768231892866 1
-0.263240545890392 1
0.264273201394199 1
0.00862135957084072 1
0.165027923537392 1
0.498828939257329 0
-0.01334311486176 1
0.254039972057385 1
0.111976043319347 1
-0.298139561288647 1
0.0287968792309921 1
-0.210193426312298 1
-0.142158330950858 1
-0.038915519940039 1
-0.256698257280673 1
-0.0266090593591098 1
-0.40704462077675 1
0.0105743369067094 1
0.289435512792288 1
-0.0544706402292524 1
0.105326525696975 1
-0.0153242830554208 1
0.0510319044263392 1
-0.149760194770848 1
-0.274701981541772 1
0.0759643291733282 1
-0.334253109065982 1
0.462260370102003 1
-0.0345002918307631 1
0.102740743307616 1
-0.0753459045676209 1
-0.384271412820739 1
-0.506455776536999 1
-0.181691909887721 1
0.0492196663142095 1
-0.419866082663262 1
0.198512944444266 1
0.121364961291909 1
0.104650597200796 1
-0.306185060978576 1
0.209801906410402 1
0.118971794312263 1
0.557477005274808 0
-0.00366253236761265 1
0.372712466094114 1
0.159296477498536 1
-0.319540318118974 1
0.372881090973291 1
0.297701277845872 1
0.325724182738137 1
0.0763827091157783 1
0.117244837700613 1
0.153343807419163 1
-0.168918852204086 1
0.307084681371003 1
-0.0859148823304723 1
0.0540599721504982 1
0.0475184211318321 1
-0.16561342327183 1
0.0166557735031294 1
-0.0968473557222159 1
-0.100528264923572 1
-0.143914230098371 1
-0.120863628590483 1
-0.176974873246837 1
0.095230170369155 1
-0.0644960999830642 1
-0.0163143334726994 1
0.211437150662351 1
-0.000141764679560993 1
0.134495790231639 1
0.322839073784154 1
-0.20270489584062 1
0.213178060641082 1
0.308928789063226 1
0.163464259025953 1
0.493512474781633 0
-0.0418113589618208 1
-0.100171593178113 1
0.188018050292906 1
-0.139562515595544 1
0.166514406252717 1
0.0288619675727879 1
0.202557024361691 1
0.0752406308590648 1
-0.0407477404295297 1
0.206939775134339 1
-0.542871988541988 0
0.0173288292954673 1
0.0112601116599396 1
-0.417994213289621 1
-0.175142955229045 1
0.277171684458613 1
0.353991030741666 1
-0.0730474749073416 1
-0.23914340213276 1
-0.0372927990547927 1
0.364455840272006 1
-0.432513577243098 1
-0.0710580914829387 1
-0.189101500366679 1
0.242654883351859 1
0.103935218879994 1
-0.105985041565526 1
0.160336659289535 1
-0.386095223965983 1
-0.12647850477845 1
-0.634447638383399 1
0.115351070807437 1
0.0371982532853344 1
0.0281540563840084 1
-0.200126009684213 1
-0.0630837973256033 1
-0.0711605872631496 1
-0.298778878939549 1
-0.100437287788533 1
-0.16432169556633 1
0.11876894857326 1
-0.00295350996627908 1
-0.0893153533433036 1
-0.380569177252941 1
0.180156669875705 1
0.123192999522925 1
0.0446185885515484 1
0.178292669611929 1
0.140888503604474 1
0.180090205785125 1
-0.0676586988955717 1
-0.53812769093352 1
-0.0778525427087468 1
-0.00623881608657157 1
0.036479293058485 1
0.00780946052183421 1
-0.209974361209046 1
-0.220583248697532 1
-0.212689444432442 1
0.408603695408548 1
0.273244491401562 1
0.752530101693586 0
-0.266802594473375 1
0.205544661915998 1
-0.165652565742049 1
0.118341288045934 1
-0.10343040867624 1
0.344349732369743 1
-0.142195015573906 1
-0.0108727984545762 1
0.277505034344758 1
0.0761054919591036 1
0.444159936259416 1
-0.0409347313746055 1
-0.214139795732753 1
0.0521525520589081 1
-0.12223006131303 1
0.406443723504858 1
0.105706063791202 1
-0.176685175762531 1
0.118162220362614 1
-0.0642262586969001 1
0.0708384980198141 1
-0.100898200917324 1
0.24045134688218 1
0.0613224745495689 1
-0.439700260469024 1
0.128621978808392 1
0.0643861199898667 1
-0.12075121141926 1
0.1109501462159 1
-0.233781037558577 1
0.305219532984076 1
-0.348332924322555 1
0.28087809557413 1
0.0733861641464318 1
0.275157938587916 1
0.0191662351128776 1
-0.193344079385111 1
-0.218950761035754 1
-0.438653987894411 0
0.167045642676545 1
-0.0845283522076034 1
-0.125084310110412 1
0.348838890815806 1
0.274293856172942 1
-0.304667803296662 1
0.00274563828174509 1
0.403052635659444 0
0.0429026175773249 1
-0.145552434914491 1
-0.0367956561759624 1
0.253160822252092 1
0.00948587899064456 1
0.0441194421511133 1
-0.239985164496695 1
0.152530198706762 1
0.442322374154269 0
0.140277026167511 1
-0.00326105428678953 1
0.275028051687145 1
0.0237257769060281 1
0.0615019635215094 1
0.404298049750213 1
0.44599572508238 1
0.0559876102203987 1
-0.143515627854393 1
0.198600878669538 1
-0.200065775404525 1
0.300332513103372 1
-0.293879090357806 1
-0.335909554545228 1
0.0113992293707832 1
-0.16627343091076 1
0.199166756479746 1
0.0991603248851664 1
-0.194006831993277 1
0.297922800721312 1
0.317844485949511 1
0.222401659099615 1
0.239128330072763 1
-0.274057958224327 1
0.371515070452122 1
-0.146815947170649 1
-0.643005268469636 0
0.218739953986434 1
0.0344752056434896 1
-0.368024902509299 1
0.121748988444047 1
-0.0665785083952243 1
0.127009666124127 1
-0.0889238322368223 1
-0.37606800102388 1
0.126470025813352 1
-0.130683770937449 1
0.502036800767963 1
-0.337539756938751 0
0.189870412580576 1
-0.146464733721199 1
-0.188304409275731 1
-0.436448544187061 0
-0.087455431719565 1
-0.0639820439812888 1
-0.118560539257643 1
-0.0227667024797107 1
0.0933247840850543 1
0.0724646971344584 1
0.368901294425445 1
-0.216951618782342 1
-0.0694397107485038 1
0.161969969943756 1
-0.0089693035067496 1
0.316871442240007 1
-0.143856334533616 1
-0.193205833028383 1
0.300031346774348 1
0.00228760887825701 1
-0.0519707037269759 1
-0.231659789893108 1
-0.144221624376663 1
0.516333436980039 1
0.107607235132452 1
-0.0599476837258055 1
0.27087090172125 1
-0.280503550407428 1
-0.0921881382264693 1
0.14846679199707 1
0.0228017786099844 1
-0.152735147716015 1
0.0224815764219005 1
-0.382090531646269 1
-0.0753296440975418 1
-0.402540196832897 1
0.133509871591896 1
-0.136364644451222 1
0.570397676344512 0
-0.087449072021508 1
0.341658384479861 1
-0.156956337231538 1
0.168373338552071 1
-0.0131261401398128 1
-0.0598829519613678 1
0.160756818929209 1
-0.177238611704034 1
0.482186215180027 1
-0.183288825845728 1
0.000940100891589842 1
0.276363980211948 1
-0.0357982061449221 1
-0.0948725516216538 1
0.179366974623337 1
0.122851361546663 1
0.101516976299166 1
0.108483983588839 1
-0.0522879492166512 1
-0.389283964826843 1
0.0807932379864645 1
-0.045168066001131 1
-0.178446863949151 1
-0.185810779919573 1
0.0983435839986243 1
0.540100437982617 1
0.353801337354012 1
0.627817876191752 0
-0.400967445810243 1
0.362693668246534 1
0.110717775345942 1
-0.0119023920930007 1
-0.344325973666411 1
-0.222155528554247 1
0.725065596203669 0
0.00211135949808261 1
-0.130294216758115 1
0.573588364742641 1
0.428722445607292 1
-0.932722096985 0
0.0779671178480297 1
-0.128100544995816 1
-0.0424961573052335 1
-0.371873993917624 1
0.321441450468104 1
0.305032620875377 1
0.0115139003844779 1
0.285806927823012 1
-0.0410280067752987 1
-0.127020416376119 1
0.080831519235281 1
-0.0507155715672442 1
0.256043042421479 1
-0.22589834905641 1
-0.254103205636861 1
0.530991545814161 1
0.301646663558127 1
0.115349737374136 1
0.329341943235115 1
0.221234855566205 1
-0.273158973248337 1
-0.115829901116889 1
0.00156667742979034 1
0.129865993932017 1
-0.584885660705946 0
-0.104225510471075 1
-0.288766534714409 1
0.371355244044869 1
-0.0385461562374182 1
-0.221888425182475 1
-0.134720056091319 1
0.252303040922467 1
0.151602793854039 1
-0.0546660345797114 1
-0.0125022619225667 1
0.362776631085029 1
-0.116206689010517 1
-0.0262027126020671 1
0.347891285577998 1
0.223433072746353 1
0.0659948995153382 1
-0.0787794390727339 1
-0.363800761021888 1
0.120626073680906 1
-0.250387659272202 1
-0.18180652527486 1
-0.262264263430915 1
-0.144457787013644 1
0.254910002041231 1
-0.157973381347749 1
-0.0654577842536036 1
0.489828926295429 1
0.00622222291628208 1
0.263595712599627 1
0.14563823582562 1
0.11496533366555 1
0.22101206089496 1
0.160000314839641 1
-0.31910221682746 1
-0.00242140475258458 1
0.284012586708752 1
-0.332974415508187 1
0.038154785801505 1
0.00288013370526873 1
-0.11121277715968 1
0.0134069532791336 1
-0.484975065535423 1
0.197154603544059 1
0.0580623165535885 1
0.242504153035935 1
0.00859773654396981 1
0.274142802383942 1
0.0882436416858043 1
0.0026495754868336 1
-0.0938944812073203 1
0.0931333862204018 1
-0.0987781170088304 1
-0.183960624240527 1
-0.125428426826149 1
-0.115573903219765 1
0.105177755704447 1
-0.235408279717364 1
-0.0786397912028518 1
-0.216345144634221 1
-0.175904205164189 1
-0.327444707319123 1
-0.335953689759156 1
0.173795891728968 1
-0.259618502740706 1
-0.143686116522603 1
0.128617541675841 1
0.129140005991354 1
-0.2366703935647 1
-0.0954577986341658 1
-0.0104323164250991 1
0.0737001481672156 1
0.300950054121885 1
0.282990684967722 1
0.0381656811939373 1
0.0777081920613421 1
-0.0378489324869941 1
0.123488990551276 1
0.161940800191851 1
-0.205815170675619 1
-0.0985798340011183 1
-0.119514503677688 1
-0.03455960761644 1
-0.318821255110857 1
0.352044329119216 1
-0.134154690499003 1
0.0166651844220335 1
-0.275265545613736 1
-0.0908927515698679 1
0.684959210874674 1
-0.010085490097072 1
-0.194505519801627 1
-0.210403034435649 1
0.314142757018986 1
-0.497391853500624 1
-0.182681072799776 1
0.252004110752723 1
-0.123226651749442 1
0.0501259571765933 1
-0.458390060706744 1
0.0252906028779211 1
-0.136679980534087 1
-0.216279934365802 1
-0.0863158921855489 1
-0.128509925511025 1
-0.548713781429821 0
-0.107688405857309 1
0.0692651113679441 1
-0.269225729570217 1
0.0315267633775205 1
0.592346622036764 1
0.000383150583410456 1
-0.162704936884161 1
0.11712553685198 1
-0.213480347344898 1
-0.182772054495629 1
0.202350497076525 1
-0.032562476954295 1
-0.165668762531839 1
0.52189969263573 1
0.333427649960669 1
-0.119816402814183 1
-0.189193471707764 1
-0.0756724663393933 1
-0.408428723760742 1
-0.216155797320351 1
0.244641189989861 1
0.403400274991128 1
0.000745385884540799 1
-0.0740746660498713 1
0.325550366881641 1
-0.300574815456494 1
-0.089707430327112 1
-0.462375671578118 1
0.128694561082435 1
0.0237363350485095 1
0.026510836548966 1
-0.300930835062187 1
-0.13809017758075 1
0.462186552602996 1
0.150448338745418 1
-0.170008952605522 1
0.429595480537016 0
-0.309277984389697 1
-0.0724289507637071 1
-0.385245633936709 1
0.676305300935244 0
-0.0762009131325624 1
-0.241761968400534 1
-0.0235296931613153 1
-0.267347684311457 1
-0.0974826408233645 1
0.0260274259315286 1
0.298289627949354 1
-0.0629912626282188 1
0.00442323619431576 1
-0.123785296644581 1
0.0107790221477734 1
-0.210613925146927 1
-0.302361518592912 1
0.376052905397695 1
-0.00342067775196041 1
-0.171498003787007 1
0.436266510466166 1
0.0711371131930462 1
0.0928699689900074 1
-0.177272495855911 1
-0.212672228799163 1
0.0465788924064168 1
-0.236899327131128 1
-0.222054480588205 1
0.428355798233882 1
0.458552459642525 1
0.0273001821135575 1
-0.219862178601318 1
0.00360998563322644 1
-0.412366308970056 1
-0.0768515243318313 1
-0.119274959249446 1
-0.289181976034174 1
0.193042569248796 1
0.177678135325439 1
