# Supplementary material for: Bias caused by sampling error in meta-analysis with small sample sizes
Source: PLoS One. 2018 Sep 13;13(9):e0204056. doi: 10.1371/journal.pone.0204056 (PMC6136825; doi:10.1371/journal.pone.0204056)
Supplement: S3 File — (ZIP) [file pone.0204056.s003.zip › results N = 10 delta = 0 tau = 0 sz = 5-10.txt]

"dl.delta" "dl.cp"
0.435961970844566 1
-0.206872399922107 1
0.472964145760701 1
-0.451455077683649 1
-0.17364778484784 1
-1.46510388646943 1
-0.350459268538483 1
0.46429010078965 1
0.546313347022406 1
-0.0558163012583197 1
-1.21234860607598 0
-0.103743450953123 1
0.322070787517347 1
1.13478926896019 1
-1.56435884115101 0
0.0389895710300654 1
-0.322171275644869 1
-0.856611885990507 0
0.275698751139747 1
-1.22591014663764 0
0.079431362213075 1
-0.210461386531623 1
-1.02872015322185 0
0.714299346290983 1
1.59316148076383 0
-0.188883072887651 1
-0.844218789593763 1
-0.24866931843152 1
-0.221815261949255 1
-0.635446896259944 1
0.863440519533793 1
-0.501514589685751 1
0.217297086283327 1
0.132241873758878 1
-0.368829499325513 1
-0.0137801173855197 1
0.207578033419413 1
-0.765034070466369 1
0.468151420462869 1
-0.592222676149347 1
-0.443328794914181 1
0.290262503413046 1
-1.46424960079783 1
-0.330026346483137 1
-0.601081049735203 1
-1.23524549768277 0
0.191664384618547 1
-0.350309064140931 1
-0.861944605080013 0
1.03318066478487 1
-0.232173848594597 1
-0.771608050514176 1
0.278795916379261 1
0.0354887202450401 1
0.637426336513614 1
0.918774648427282 1
0.746542599873513 1
0.358862892387269 1
0.311799747566208 1
-0.68012375966362 0
-0.505937656448705 1
0.771077637216928 0
-0.482263883465608 1
0.416024755151571 1
0.190924459779108 1
0.439250646125616 1
-0.500925983145972 1
-0.874393228374505 1
0.0924208301902906 1
-0.748763880052223 1
-0.42735312039924 1
-0.0849784316702688 1
0.382536984421962 1
0.140957891309977 1
-0.424715887410443 1
-0.724820851919079 1
0.0466187490392686 1
0.848418015924657 1
-0.0573753624425114 1
-1.66377346348247 0
0.267301078408274 1
0.0911223511409567 1
0.138550208373379 1
0.0517685479401755 1
0.418601123478974 1
-0.00787111187968832 1
0.99352005858153 0
-0.375019912762853 1
1.61893218790058 1
0.250028101611143 1
-0.195493343987521 1
1.15607797691811 0
-1.38906545470572 0
0.0235309452180128 1
0.557038045103825 1
-0.386963786681645 1
0.0576550369993942 1
0.133142953038433 1
-0.0352085780627018 1
-0.178378800833086 1
-1.32664897384627 1
-0.720782885413551 1
0.383190677051249 1
0.683065978389065 1
-0.404202420652603 1
-0.207279386427393 1
0.564211238644262 1
0.00666847459104569 1
0.579392913875826 1
0.949783235017493 1
-0.330171760821631 1
-0.119926960770976 1
-0.667173569966556 1
1.36547398788692 1
0.198917634331754 1
1.71537955376367 1
0.359433052051402 1
-0.346064821768124 1
1.22701185428362 1
0.739874084167244 1
-0.0298040333386788 1
0.00831296273864008 1
-0.0144616927351747 1
1.42577457782549 0
-0.0617675549185059 1
-0.563011914859005 1
0.34358543742788 1
0.629699221592544 1
-0.130528953334022 1
-0.38521713998316 1
-0.215029327272025 1
-0.692935894024959 1
0.300366185152255 1
0.294264636360667 1
-0.622090191279858 1
0.0919361404446012 1
1.10115772561261 1
-0.566086975758073 1
1.14299560469085 1
0.905019109158184 0
-0.862770791560355 1
-0.458426455752089 1
0.264300730697088 1
-0.473846972360705 1
0.189565063866603 1
0.0282707338774881 1
0.895424210025958 1
-0.0854290097042112 1
0.763852929441303 1
-0.964981651818989 1
0.315750665826232 1
0.623669558537068 0
-0.320879684022372 1
-0.356151227085514 1
-0.149842872024847 1
-0.0501246653899184 1
0.17792454638693 1
-0.729827655118829 1
-0.962379071797356 1
-0.283906264686076 1
0.854172239933348 1
0.146128995886973 1
0.28261080274463 1
-1.20481088544194 0
-0.34099165308634 1
-0.18524684642138 1
0.183240764073573 1
0.420669799426141 1
0.372083586812919 1
-0.187218796746905 1
-0.577361860502748 0
-0.311326758770055 1
-0.177916887280328 1
-1.37276836554705 1
-1.4185885241005 0
-0.776597454678206 1
-0.333482866758913 1
0.767638955908023 1
-1.83275274253533 0
-0.180840882431627 1
-0.0524027066158274 1
-0.0331428790510182 1
0.259378016309394 1
0.0692568416367484 1
-0.360048587116379 1
-0.836791558262879 1
0.126933873403346 1
0.60323210539346 1
0.0965776909061069 1
0.856706627891698 1
-0.261298682288631 1
0.875123224625324 1
2.39362629141591 1
1.02151610852145 0
-0.285341137524609 1
-1.20335527113181 1
1.5156902685451 1
-0.192596931956224 1
-1.08803488774622 1
0.300537913446579 1
1.23877032769205 0
0.786583266820756 0
0.329963670322266 1
-0.452517023478425 1
1.16163665736495 1
-1.25002489139172 0
0.0768337498563692 1
0.285640285487891 1
-1.76251297557127 0
0.0239591625082043 1
-0.0655827280972809 1
-1.07844557416096 1
-0.138897355008294 1
0.982582351258932 1
0.98869686696877 1
0.226054368400386 1
0.771386242280967 1
-0.625727337209857 1
-0.236951841577168 1
-0.50222571895455 1
0.638794625218682 1
-0.345387635008312 1
0.424149420691288 1
-1.1055799394846 0
-0.358738333940205 1
0.585595502950687 1
0.0744777169178116 1
-0.215132889425018 1
0.414202725511683 1
-0.00685801546256593 1
-0.923071105148264 0
-0.36331904342932 1
0.68340097026661 1
-0.977984849636135 1
-0.530456135404315 1
-0.909951892890658 1
-0.825826730546056 1
-0.140060479161007 1
0.0565181715168005 1
1.43376785584526 1
-0.0610417303677105 1
1.02890859745806 1
1.52773714278342 1
-0.128665964177532 1
0.424212030165386 1
0.0576587612072608 1
-0.898664440351479 0
-0.181665730625648 1
-0.422286907480983 1
0.906991224203635 1
-0.695133746732157 1
-0.166843763167304 1
0.0913867480344929 1
0.427156373676065 1
0.136498077448921 1
1.62911950235234 0
0.275790574528553 1
-0.608907842423681 1
0.251172691577634 1
0.560010847476137 1
-0.685457161835755 1
0.14056449978201 1
0.657113858030649 1
-0.409706204050712 1
0.534797395094426 1
-0.489300503455439 1
0.745296203302453 1
-0.187458844684291 1
-0.422711178244354 1
0.837446126030201 1
0.85580344100264 1
0.400122816847733 1
0.555784957468275 1
-0.443292450913257 1
0.393324264409729 1
-0.632284817632641 1
0.71274324747293 1
-0.0301680553822537 1
1.98434542200176 1
0.375502711114157 1
-0.913775331635793 1
0.0426159831461362 1
0.0357424518051426 1
0.708121709618891 1
0.425448512560446 1
0.767702195145509 1
0.0272688444807377 1
-0.524856281594005 1
-0.759921343473989 1
0.807863774391145 1
0.583142706332075 1
0.953916290483241 1
-0.00903939813916035 1
-0.161433937937718 1
0.413865197498764 1
0.435794331041947 1
0.382949353281117 1
0.0562605617311472 1
-0.0321875880123044 1
-0.14786882746266 1
-0.973674464581364 1
-0.441362529266123 1
0.681836968566387 1
0.648783877598485 1
0.354420355015886 1
0.737900877593207 1
0.452487594720729 1
0.431933662621506 1
1.03363803682237 1
0.0585684231387497 1
-0.392778208290368 1
-0.217574388827748 1
0.56169975443794 1
-0.0269256611406562 1
0.258969350209283 1
-0.081228082752767 1
0.485471710830357 1
0.0674406225567518 1
-0.94182123042323 0
1.84816398193109 0
-0.0427018026813868 1
0.833901308654048 1
-0.78455022460197 1
0.882826450536505 1
0.0591236446030952 1
-0.0146845793772346 1
0.874348596855667 1
0.795573286205594 1
0.195172710164649 1
-0.00451776504386851 1
0.333427725940043 1
-0.528637338105328 1
1.98965143134653 0
0.679749619439953 1
-0.37511421459508 1
0.897967860929661 1
-0.319641483128745 1
-0.347733124781561 1
-0.102474732857779 1
0.504899912830211 1
-0.613485644535825 1
-0.105302969954041 1
0.103106468413086 1
-0.0859197323587315 1
-0.189116083735869 1
0.445834153379843 1
0.46753625577063 1
-0.516299550849296 1
0.108706453829301 1
0.929814489489833 1
0.225864744303682 1
1.17409233682315 1
0.8095396847275 1
-0.503696390626977 1
-0.481434687923556 1
0.854206973475836 1
0.856109021788259 0
-0.161730207944302 1
0.152178368756395 1
0.954057557539093 1
0.670635660307915 1
-0.178366174181941 1
-0.125016722601129 1
-0.379994290767881 1
-1.23771196459887 0
-0.693490536659664 1
-0.243298916528259 1
-0.601337301693587 1
0.420016384257317 1
-0.608573179966473 1
-0.598393162090099 1
0.234791517882816 1
0.717516339412563 1
0.476513636996946 1
-0.171270589633649 1
0.267584353366411 1
0.310043501727503 1
0.813372545881254 1
-0.955644991000315 0
0.337455642259766 1
-0.835287691429011 1
0.648574426876326 1
-0.30238969953525 1
0.800283813620883 1
0.893894248402059 1
0.216422797678213 1
1.00135622933644 1
-0.415303096021741 1
0.666939049477427 1
-0.775052929128468 1
-0.510093765517317 1
0.198480045345038 1
0.495169019011824 1
-0.560652648778534 1
0.996750113699653 1
0.0667027867726662 1
-0.593661156833888 1
-0.708173513710153 1
-1.05258854682664 1
-0.129381280422475 1
0.254480176651637 1
-0.276233061174313 1
-0.10068134022596 1
0.202359718293788 1
-0.1557587309587 1
-0.389075288945172 1
-0.637400614125589 1
-0.817582556456128 1
0.00316252670674044 1
0.522670374427302 1
0.0862833169770713 1
0.691797263882061 1
-0.813980390087221 1
0.554295725801389 1
-0.284202827052205 1
-1.18292240949129 0
0.427074683626737 1
0.592599836453536 1
0.157733557565706 1
0.655583349543628 1
-0.66986980446142 1
-0.0716510342678236 1
-0.248396203773192 1
0.0376187555134181 1
1.06455968042215 0
0.258225904477241 1
-0.945528905858168 1
0.980800639695321 0
-0.119556950835131 1
0.501503195319635 1
-0.0173178962651361 1
-0.118246073392023 1
-0.602628557215165 1
0.631516489942841 1
-1.23242184234531 1
0.465498209934044 1
-0.457734617107861 1
-0.161119706603382 1
-0.297582570978085 1
-0.608668230071711 1
0.0516568464454887 1
-0.80629138825778 0
-0.00831058634885407 1
0.429038770081189 1
0.333341820260973 1
-0.654487429083557 1
-0.152346186551997 1
-1.00801496883451 1
0.337365515751699 1
-0.534217328170056 1
-0.796791673778565 1
0.628651532161519 1
0.516524419478775 1
-0.301258538478665 1
1.07878678670039 0
0.178439105351335 1
-0.813178530166331 1
1.22325421859969 0
-0.69177841281529 1
-0.292606755586549 1
-0.788684644950319 1
0.12448339251461 1
-1.0421233728795 1
-0.56259794027567 1
0.532231822663683 1
0.36587846431762 1
0.67431271690866 0
-1.85949438019091 0
0.154097861006861 1
-0.0220277648960412 1
0.445613161973821 1
0.340852771560653 1
0.737587083441735 1
-0.768276731295477 1
-0.705228741094691 1
0.00772477250710921 1
0.544364410097618 1
0.64173311751642 1
0.0461507259744661 1
0.462650873872213 1
-0.597431213707736 1
0.742918309575306 1
-2.2236247572047 0
-0.00699895706213137 1
0.478293621004633 1
-0.57217094154333 1
-0.441998341768747 1
1.62061342560889 0
-0.604759547440574 1
-0.181239943499049 1
-0.888047273192461 1
-0.0646811429924968 1
0.291627709032951 1
0.634935561107321 1
0.18944677542702 1
-0.237983095355906 1
-0.457044546772189 1
0.704831555024292 1
-0.833462168539147 1
-0.812872008607082 1
0.173710435877669 1
-1.14860644412034 1
0.103596361636455 1
-0.807971333486192 0
-0.169439931962565 1
0.0597923869328368 1
-1.44047553059956 0
-0.968353388194322 1
1.08079945258916 1
-0.00110101337659436 1
-0.406460487761542 1
-0.742817227657551 1
-0.206325112204805 1
0.654772735692389 0
-0.183454575473404 1
-0.0235931750980514 1
-0.314859923201485 1
0.788677039993756 1
0.981303628937542 1
0.446354166917174 1
-0.0501948119574932 1
-0.383950898666139 1
0.353813529031479 1
0.588783855327728 1
0.363668240456323 1
0.490986441985183 1
-0.176379044257089 1
1.35234388007056 1
1.02775715440192 1
0.546106250887916 1
-0.455441329938781 1
0.716427887090463 1
0.0975661402564272 1
-0.551801178813909 1
0.293658213335879 1
0.223850313947856 1
0.0771446610688734 1
0.515439269745267 1
0.743153521296709 1
0.546694133327694 1
0.35167949258315 1
-0.038216689767698 1
-0.350859753930781 1
0.415290756184095 1
0.617159243490619 1
0.532947929446306 1
-1.19002721919321 1
0.208022653145709 1
0.308851250540794 1
-0.10585456954652 1
-0.892939112914109 1
-0.695778221339967 1
-0.307744794867228 1
0.501949494987598 1
-0.46406346535706 1
-0.292276381550197 1
-0.166408649893369 1
-0.011511641869625 1
0.308614486287811 1
-0.324994437867269 1
-0.783676937610359 1
-0.454460555470608 1
-1.01867727087552 1
0.527616205065089 1
1.00253659246314 1
0.390734803275393 1
-0.26497623266118 1
0.122398883001345 1
0.678785644539386 1
-0.430124255824856 1
-0.0705116516029835 1
-0.522803571974299 1
-0.259048990750193 1
0.0875041434125094 1
-0.169130044008466 1
-0.84871540926224 1
0.467819338017591 1
0.208466533923875 1
0.282183779294386 1
0.7542687511913 1
-0.685600686170224 1
0.0374645220016361 1
0.417111759018902 1
-0.833445190336661 1
-0.286775709392291 1
-0.818475118213138 1
-0.299004303044471 1
0.0122984646626928 1
1.23743088615138 1
0.60622227209109 1
0.182422221599302 1
0.909234384728597 1
0.188126231710906 1
-0.143542430103147 1
0.287946741421164 1
-0.06225796733062 1
0.247817515794909 1
-0.107785177817197 1
-0.284954958991654 1
-0.925678336107708 1
0.453973877568731 1
-0.240335961510342 1
0.17815306261507 1
-0.948681916263147 1
0.816721028635009 1
0.246228039665323 1
0.0918649507740276 1
0.092450774671272 1
0.216809268298737 1
0.432406648556542 1
-0.370990989224606 1
0.830799411543695 1
-0.0991978500109787 1
0.0226586397405193 1
-0.075706277998098 1
-0.0307875501766725 1
0.406485577128917 1
-0.579515218198122 1
0.0049668552560829 1
-0.39663569443246 1
0.833161579983282 1
0.345703648462959 1
0.6589823303947 1
0.653992765242252 1
0.737599502103765 1
0.346315410317262 1
0.325054781471362 1
-0.617288839550282 1
-1.78122108424976 0
-0.0828714702103624 1
0.155179198481557 1
0.138152847929334 1
-0.870037192976072 1
0.477972426220485 1
-0.0250285267974383 1
-0.63523654305178 1
-0.442802503763196 1
0.592506659385611 1
-0.102800694941563 1
0.577734164786877 1
-0.272013606499297 1
-0.287527464437316 1
0.780930301809738 1
-0.534924552397819 1
0.566028658214497 1
0.414290722275072 1
-0.090154004660599 1
-3.07066505933581 0
-0.213340821373679 1
-0.297000180745122 1
1.62877472008066 0
-0.0773038847216515 1
0.0844715739765836 1
0.690566874895246 1
-0.449229122930368 1
-0.797804021729798 1
0.0237099266859604 1
0.899142825845496 1
-0.540290175308878 1
0.0730545312630504 1
0.288191330715905 1
0.609138802461589 1
-2.94850255331493 0
0.633635840145499 1
1.14107311904567 0
0.45980591378191 1
0.27751314067875 1
0.500330831917391 1
-0.536150403441399 1
0.0548395280344734 1
-0.71741512804879 1
0.160890733327727 1
-0.920351168919981 0
-0.324414115833988 1
0.465573492723132 1
0.935456875419068 1
-0.0327038644361484 1
0.513218892896616 1
0.0594828909149597 1
0.293157252781286 1
0.0103062180294274 1
-0.224131597852364 1
0.0279122050856677 1
-0.328545626916867 1
0.1825775435158 1
-1.5814903569626 1
-0.157402005557234 1
-0.518835521783164 1
0.435577407355731 1
-0.157086740360652 1
0.698984000649115 1
0.13499928029341 1
0.891540438029288 0
-0.254341562233969 1
0.22177983023432 1
-0.662961771734209 1
-0.360283616907472 1
0.67354528396598 1
-0.140488167709068 1
0.0367973026149186 1
0.574407620004045 1
0.113114162180101 1
-0.454391242461797 1
0.0951409962695635 1
0.0697901599549727 1
0.723503245557607 1
-0.545664155568955 1
0.370642922664553 1
0.190885446956009 1
0.539344375541558 1
-0.102493091728664 1
-1.86011829388156 0
-0.625388915538036 1
0.537194563504762 1
-0.246294761533255 1
0.293103860918425 1
-0.0608284801735386 1
-0.324501958087471 1
0.376284313570995 1
0.213924498656475 1
-0.797659189782402 1
-0.598118110711605 1
0.206177160513172 1
0.181093245599253 1
1.09846565444043 0
-0.410866734378266 1
-0.22570664861795 1
-0.406971320577041 1
0.239575100655234 1
0.0485236784769609 1
-0.881675086403139 1
-0.566932432134494 1
-0.853015032738991 1
-0.469431893683257 1
-0.180532553545253 1
0.375506403466033 1
0.268055583243093 1
-0.621959390109817 1
-0.0174708241593154 1
0.548525315501376 1
-0.221718114227889 1
0.469009081780932 1
-0.319637078907954 1
-0.537016184651459 1
0.770008767842386 0
-0.287847038682783 1
0.169499923198343 1
0.602093580189528 1
-0.724319560058296 1
0.42820368527604 1
-0.824142062103643 1
-0.812954433889616 0
-0.344101589540895 1
1.0966832092015 1
0.475137777393914 1
0.757823501800057 1
0.255285641415431 1
-0.07784155727408 1
0.152496047900573 1
-1.71656280164794 0
0.313884590845146 1
0.742895333915752 1
-0.25025616691795 1
0.0971878882430231 1
-0.875972130307716 1
-0.162407844492452 1
0.999044288035009 1
-1.40671300344066 1
0.268386518995875 1
1.3095373128192 1
0.544978189323489 1
-0.38179076862417 1
1.27152931812945 1
0.877005267510828 1
-0.59605956801579 1
-0.603413340694692 1
0.160777881195116 1
-0.42081014665915 1
0.369295583083288 1
-0.392241137871879 1
0.788555238094619 1
0.377054548941376 1
-0.0815126415563825 1
0.756468924337806 1
-0.788123648226061 1
0.134364264331406 1
-0.978866438258252 1
0.0754271149738497 1
-0.129804148080425 1
-1.12942483548861 1
-0.03359544975333 1
-0.136040086133515 1
0.271848477363833 1
-0.109132331633091 1
-0.0330429576434097 1
-0.293764840963562 1
0.237350137013036 1
0.336412744269308 1
0.173314473991117 1
0.173000134170446 1
-0.224498229669528 1
-0.531534174569098 1
-0.73456216006989 1
1.74462668078792 0
0.0974420121456884 1
-0.812806827110533 1
-0.884980966825195 1
1.51585972698117 1
-0.989801020764589 1
-0.772110238019598 1
0.34684016782456 1
1.32176676581317 0
0.576208692656826 1
0.825839488031629 1
-0.409970696480463 1
-0.228692443933329 1
-0.683285874991724 1
-0.226301675903258 1
-0.369955758586662 1
-0.114751651941051 1
0.382569295593357 1
-0.247519374550866 1
1.57386215309343 0
0.276754544633782 1
0.0487004369690183 1
1.04389549471025 1
0.00662778330271473 1
-0.115251629975915 1
0.608874258513053 1
-0.937478971611726 1
-1.21803349567895 0
-0.520901820274089 1
-0.0130339274629458 1
0.73908970799385 1
-0.747027981843714 1
0.390367158570072 1
-0.369040874117095 1
-0.0488952257785058 1
-0.0137476617484927 1
0.943428391701343 0
0.0513905351587649 1
-0.676333000150888 1
0.264181984284331 1
0.294094672915714 1
-0.321394824577629 1
-0.36468590626689 1
-0.114708357271954 1
-0.313544994360936 1
-0.119210002846122 1
-0.239148859735128 1
-0.444991282704725 1
0.965903433565105 1
-0.486168680001272 1
-0.292945276475002 1
-0.0780071850683098 1
0.0860939680929119 1
-0.754038849819167 1
0.255542405332732 1
-0.500062685960875 1
0.402695416821226 1
0.473827693867787 1
0.850980810004006 1
1.1063834035954 0
0.356755833776331 1
-0.956796882669544 1
0.428535075732824 1
0.265788375735251 1
-0.135561688028708 1
-0.124954573686921 1
-0.429235266889316 1
-0.01805590868228 1
1.42886237049379 1
-0.980301029103676 1
-0.697586133143959 1
0.32504256505794 1
1.10730314586892 1
-1.07296314012436 0
-0.823631454313324 1
-0.728247448176294 1
-1.19992989548448 1
0.293602861885278 1
-0.617470873674307 1
0.130584393077939 1
1.15126601068941 1
0.1846615990759 1
0.775492190939907 1
0.447099088179115 1
-0.436683727846441 1
-0.0636946847325646 1
0.416831011721193 1
0.219242465749906 1
-0.863914366089423 1
0.244441430976391 1
-0.0348602894445968 1
-0.515023139920002 1
-0.158377955995551 1
0.796837447876562 1
0.672700266239323 1
0.194393950182369 1
-0.0742274101873206 1
0.309649512508698 1
0.386219112106153 1
2.01182010316519 0
-0.454936974704132 1
0.457781515580187 1
0.495465287536349 1
-0.0309500408312632 1
-0.369351638362517 1
0.541302071742037 1
0.193931668428769 1
1.15871948614586 1
0.995499810740275 1
0.80306279352273 1
-0.171536085231534 1
1.03345689163423 1
-0.453197201438411 1
-0.33359468234952 1
-0.610725269043784 1
-0.553094062628251 1
-0.363616999833341 1
-0.354365834108243 1
1.05820520598312 1
0.512685664776938 1
0.758963173888634 1
-0.135181521656243 1
1.25814109006932 0
0.00884102014415013 1
0.115785290755227 1
0.613141613770468 1
-0.60638785504258 1
-1.23933356394576 0
0.0622391247637222 1
-1.020868300262 1
-0.0890687972694331 1
-1.20453562535016 0
-0.0784184053853309 1
-0.395965627509805 1
-0.793779307420807 0
-0.974353253932277 1
-0.253412290705969 1
0.684269972378283 1
0.146959703939535 1
-0.656006160334321 1
0.881739573022805 1
0.938271688013136 1
0.487644760774539 1
0.45294053667337 1
0.362620464428604 1
0.087612382488496 1
-1.18765516999393 0
0.177709475545481 1
-0.37890061054171 1
0.588774851050387 1
-0.281589736278647 1
-0.124223600191584 1
0.498387035313714 1
-0.526592310886358 1
-0.619495881125085 1
0.65484217797022 1
-0.133358725306419 1
0.152443238600685 1
-0.112949825012076 1
0.064625898739582 1
-0.34649673796669 1
-0.224503341146851 1
0.866704851508466 1
-0.798884703726582 1
0.223790417506193 1
0.584491480281253 1
0.824754073892916 1
-0.421302126034253 1
-0.88962518642253 1
-0.960267201969453 1
1.18038659195496 0
0.159171927080537 1
0.610251737444164 1
2.05991650043548 0
-0.663200658276577 1
0.0629903268982188 1
0.20649416290892 1
0.118778272677284 1
0.595522002764926 1
0.539068861036294 1
0.182052171572239 1
0.585946622339471 1
0.179676039495365 1
0.909338712738875 1
1.68794070382246 0
1.04850262299887 0
-0.518936194476578 1
-0.0364819785306578 1
1.27938406774537 1
0.648176069057937 1
0.4945554135218 1
0.680024537094852 1
0.878398027042871 1
-0.555594188439028 1
-0.452416917886114 1
0.102943485584589 1
0.345947426040906 1
-0.00357935041512084 1
0.611548061458606 1
-0.651096297192121 1
-0.354580410354568 1
0.0739666385394664 1
1.34760859777286 1
-0.167751753351766 1
0.814581604326795 0
-0.0154333403457152 1
0.148969167323287 1
0.363473337781655 1
-2.04575917006475 0
-0.127557653294387 1
-0.188183837450201 1
0.357912061392835 1
-0.28120661652897 1
1.67075765983024 1
0.535459172646252 1
-0.0713007025706726 1
0.405830466837958 1
-0.0325566546031753 1
-0.390740446382629 1
-0.695223749448858 1
-0.881452234544717 1
0.520548504554475 1
-0.51914084162728 1
-0.108863929641477 1
-1.06158757034458 1
0.219811534205607 1
1.32285879596601 1
0.141145729791344 1
-0.684581834365081 1
-0.230644853232371 1
-0.217257012623713 1
1.23865768592161 1
1.05682651153123 1
-0.376992379734323 1
0.211576955378634 1
1.62809501355716 0
0.10057283783866 1
0.18256086844866 1
0.309820811285595 1
-1.03253044042181 1
0.539519909642012 1
-0.317116726762936 1
0.208554763457081 1
0.558522711953249 1
-0.0493875073494732 1
0.196198353565107 1
-0.832361402801932 1
-0.801784938728586 1
0.522099074521051 1
0.627563188676179 1
-0.53125931180483 1
1.48141853212998 0
-0.152484654584386 1
-0.554962410272385 1
0.120721415985698 1
-2.57189325034462 0
-0.827717299749017 1
0.562801306771407 1
1.07353374902412 1
-0.143320098996335 1
-0.179651234612004 1
-0.874602600017002 0
0.644417863668702 1
-0.822659158341199 1
0.0789901355176462 1
-1.8685211241844 1
-0.163097574986441 1
0.0866591504697823 1
0.00884578827540444 1
0.122572971689008 1
-0.516415196012523 1
-0.891971580090901 1
-0.433054292885831 1
-0.369103998830684 1
0.45885916633763 1
-0.785422792695809 1
2.77815869592688 0
0.9085756428276 1
-0.186354815857076 1
0.00491868128059225 1
-0.277700671432005 1
0.192375575993485 1
0.103558130809258 1
1.4135432839742 1
-0.415251351925056 1
-0.270316868169852 1
0.919779818593039 1
-0.382618770325908 1
0.0392024807853873 1
-0.448376817217884 1
-1.00434144846051 0
-0.25504467153336 1
0.436567204284327 1
0.291222680116905 1
0.345532106491747 1
1.05567951234583 1
0.477857600564134 1
-0.580453334319905 1
-0.908521037638567 1
0.360927460637452 1
-0.199130151034955 1
-0.828850974139808 1
0.122405515950512 1
0.403820683816604 1
-0.835206570365897 0
-0.0808169153594277 1
-1.16288758752884 1
0.56632019460631 1
-1.35555508324096 0
-0.433109031725914 1
-0.421080927800408 1
0.361681662443611 1
-0.110208764606836 1
0.153431714375803 1
0.451813683982774 1
-0.583363357013326 1
-0.461324591298609 1
0.553960429828565 1
1.24604682370821 0
-0.523614116376965 1
-0.0433658588921606 1
0.764829333231881 1
1.52055702807631 0
0.318254243694877 1
0.41545009197013 1
0.000402032789074033 1
0.385488972374014 1
0.520730084031488 1
-0.124360885306554 1
-0.764956870174366 1
-0.254567888311225 1
0.779432220970699 1
-0.461538803898292 1
-0.755405944385617 1
1.23792766880468 1
-0.161616514256302 1
0.226093382993178 1
0.319577923232665 1
-0.415979657051346 1
-0.356614866957517 1
-0.895483070349173 1
-0.605671425597502 1
-2.02378896053528 0
-0.375705504095868 1
-0.664707873502888 1
-0.096986298983381 1
0.299067959452703 1
0.582223104101045 1
0.538791466145426 1
-1.30433552925496 0
-0.431270433253169 1
-0.00680048280348092 1
-0.0714994714430315 1
0.659020572421861 1
0.142724452942169 1
0.245549397899962 1
-0.30149408329663 1
-0.259808822430339 1
0.522927240510777 1
0.21378760335051 1
-0.0579283322663551 1
0.543286412746351 1
0.0393149808933266 1
0.241398384915164 1
-0.215508556884825 1
-0.149539453285232 1
0.534155858254369 1
0.623508877866591 1
0.279140420477103 1
1.3906835239063 0
0.326540226753746 1
0.965085217223186 1
-0.587328027960462 1
-0.960600940318364 1
0.478610343881283 1
-0.188382406662472 1
0.161425918984813 1
-0.527498200921194 1
-0.590092018541236 1
-0.10285522663977 1
0.339061930516177 1
-0.100163259174075 1
-0.169184500222659 1
-0.0236228131020267 1
-0.865992806452986 1
-0.261790212444653 1
0.499352688381289 1
0.617610368699112 1
-0.269037419717192 1
0.530390635847631 1
0.853911798627883 1
-0.523443067033912 1
-1.15084981270252 1
0.148163248161986 1
-0.31997174467931 1
-0.577647433582813 1
0.129549075914494 1
0.114198499852611 1
-0.480918751051985 0
0.474475200257029 1
0.587333141567844 1
-0.411556453036825 1
0.98935648595722 0
-0.756918856601619 1
-0.156195006110091 1
-1.04821703451353 1
1.43828684815487 1
-0.353544711329285 1
-0.433437123115617 1
-0.313678605953146 1
-0.296573507462357 1
0.0772489858743472 1
1.02303667722698 1
-0.425632205780575 1
0.0234292922167323 1
0.324204111457514 1
0.152645399669638 1
0.557390852718894 1
0.253486670020672 1
-0.52121722219579 1
0.879958427549073 1
-0.0679789231940951 1
-0.335539511128972 1
-0.355029692171325 1
-0.887076320165778 0
-0.442958015928439 1
-0.817615018116538 0
-0.436995415372235 1
-0.0986464191117661 1
-1.58371979996975 1
-0.581397724615168 1
-0.742738809875189 1
-1.49383675456421 1
-0.430482790671734 1
-0.028476480828934 1
-0.580677785043347 1
0.479425359213946 1
0.0275866994048947 1
0.598566985613484 1
-0.55743478246823 1
-0.199090065500554 1
0.817413402435937 1
-1.12845590462745 0
0.437872614686178 1
-0.306378559298198 1
-0.716385765842416 1
0.448217110348637 1
0.0442794021614358 1
0.0997454970526946 1
-0.98615023529627 1
0.433866288961112 1
-0.780884038105436 1
-0.453914480786078 1
-0.662402664947301 1
0.987454339366266 1
-0.807520004110241 1
0.100792475564082 1
-0.352558013379208 1
0.78973452179504 1
0.46502669410902 1
0.339121068258587 1
-1.14678872197658 1
0.450495305672445 1
-1.64930168282217 1
-0.572309612161289 1
0.325545585235007 1
0.968897537187083 0
-2.14312235603693 0
-0.334531297148961 1
-0.624160940604622 1
0.610119837174171 1
0.584242945437868 1
0.477911336353044 1
-0.762802269735276 1
-0.289362766086966 1
0.764610549659269 1
0.0403464684551782 1
0.792034214496682 1
-1.39742233372445 0
1.38174974162144 1
0.566693399211789 1
0.111399868690292 1
-0.332844767762927 1
0.799948593398287 1
0.00246529640503156 1
0.616902316944963 1
-0.392541388566147 1
0.361397555116302 1
0.993526901288781 1
1.36987292583587 0
-0.336534707649121 1
-1.38069428406034 1
-0.16880747492589 1
0.137081098628709 1
0.320286936264369 1
-0.511293179256892 1
-0.782850540213657 1
-0.0271848203898705 1
1.29794863380887 1
-0.545264247571228 1
-0.420842100485181 1
-0.404556884455967 1
0.0829668540193804 1
-1.35641157589913 1
-0.383689243521559 1
-0.409397127542438 1
0.226506565234996 1
-0.0285936811469529 1
-0.990935007708238 1
-0.0883756680348551 1
-0.727609325716372 1
0.548933147799277 1
-0.264030771582522 1
-1.41019258057777 1
0.0902695396240439 1
0.0828235529009561 1
-0.691478950090504 1
-0.837186621575943 1
-0.847603556397479 1
-0.57532731357593 1
-0.779189234320599 1
0.289802864016019 1
0.0611956954209806 1
-0.802151564235994 1
-0.318818432815451 1
0.425862058906458 1
0.222353936756857 1
-0.632171871887975 1
1.34801163283447 1
0.512206249175583 1
-0.555654011015871 1
0.407522684899328 1
-0.346319726663748 1
-0.899178480124133 0
-0.571289788887126 1
-0.626341180850092 1
-0.275987897465766 1
-0.0860838266606785 1
-0.299660320308466 1
-0.0053497168887566 1
0.476135140435431 1
0.247951535089331 1
0.301182032845071 1
1.24960819543321 0
1.03678037900046 1
-0.0167913968362003 1
-0.645911522779907 1
-0.111024624168757 1
-1.02639022784751 1
-0.0336273078296656 1
-0.32082531989563 1
-0.451588256761346 1
0.453721318560798 1
-0.0219963044720247 1
-0.979220823386525 1
0.406790169492214 1
0.73396453536141 1
-0.710082842448641 0
-0.379715720990005 1
0.506575331754729 1
-0.66251656688911 1
-0.725869681316003 1
0.0688546414512471 1
-0.219016399531247 1
0.937125580756076 1
0.672436043907908 1
-1.26441476931055 1
0.430655818748642 1
0.000788253173027116 1
0.831801295390782 1
-1.18167423892791 1
-0.92699834250764 1
-0.342668117724325 1
-0.570277685834756 1
-0.244076404108885 1
-0.00529719104245933 1
-0.093004477869099 1
-0.44945858871219 1
0.529697395110853 1
-1.20317375657553 1
-0.385750840468962 1
0.35140044304843 1
0.547889262287664 1
-1.12901070495255 0
-0.211818216677056 1
-0.123468509571539 1
-0.0641664458004768 1
-0.537638393455642 1
-1.05326558332014 1
0.21769508579399 1
0.0840071855259337 1
-0.851027236792448 1
-0.120290050506149 1
-0.172082493210119 1
-0.11253942837988 1
0.0445616047345394 1
-0.159004171101769 1
0.270601524900582 1
-0.0883847911307949 1
-0.743609792306936 1
0.247277610599817 1
0.0351795458871425 1
0.312378113514613 1
0.207725664873175 1
-0.574165129781459 1
-0.721304223260469 1
-0.256316203702638 1
-0.0975403275581261 1
0.292777938306042 1
0.369123556599634 1
0.251512266544193 1
-0.12280207725074 1
-0.385068915619877 1
-0.684977668674889 1
-1.33495369336232 0
0.148378629319064 1
0.515585576166712 1
-0.0804147182734889 1
0.204244346818052 1
0.238862493407322 1
-0.296511051593849 1
1.12737632896103 0
0.51723138550318 1
1.00610384894675 1
0.146387256389999 1
0.314699807517948 1
-0.517737407340766 1
-0.648444818669518 1
-0.307275756947176 1
0.973005974380234 0
-0.454308316508022 1
0.519883010156192 1
-1.22466622406417 1
0.333256947852512 1
0.940862079691905 0
0.449963963296048 1
0.0521194835076572 1
0.145883651482181 1
-0.190838467721942 1
0.442876121228565 1
0.234457485477159 1
0.0861178611714905 1
-0.876676989440374 1
0.837684391405469 1
-0.742161635198556 1
0.336896747520607 1
-0.447509071806249 1
0.276205475332454 1
-0.625146587211576 1
0.499034971928714 1
-0.129266470159484 1
0.159122882199099 1
-0.461886200624214 1
-0.25837549295956 1
-0.121638381697456 1
0.582781641903306 1
-0.141298613435369 1
-0.645297960945999 1
0.00678349944680945 1
0.0971519590761987 1
-1.55554323393208 0
0.287416136979935 1
-2.01028094055469 0
0.0611437524117099 1
0.486022096594799 1
0.746427884110815 1
0.0992123601128128 1
1.40296423275546 1
-0.431687257274858 1
-0.221245652258275 1
1.1969120525318 0
0.622629676663852 1
0.658501709413973 1
0.472490104813546 1
-0.240548488983682 1
-0.963054780667204 1
0.231835918404514 1
0.23814560049122 1
0.337881660266971 1
0.089891590757355 1
0.873268052107119 1
-0.474596665243238 1
0.131477041916117 1
-0.290307889799613 1
0.936518419901188 1
1.08275169780664 1
0.497508539761817 1
-0.819253591036381 1
-0.3308864347794 1
0.0148149022401451 1
-0.482446572752274 1
-0.136380434032456 1
-0.435138154816472 1
-0.430573178542092 1
0.149789058776253 1
0.348019625858196 1
-0.438014342168082 1
0.821555491693974 0
0.62697170026379 1
-0.632691415990067 1
-0.745262014304714 1
0.429916738906215 1
0.321775598221313 1
-0.569449522951881 1
-0.301827106141822 1
-0.633448289586885 1
-0.0722598650182628 1
-0.137023206086341 1
-0.243185991813882 1
0.518789580914205 1
0.081847086804436 1
0.252742576232696 1
-1.17235156175023 0
-0.0794910359689701 1
0.132450643488913 1
0.186962627200589 1
-0.718326484203711 1
0.755860627176611 1
0.378516253767284 1
-0.0528044909808964 1
-0.830682662124729 1
1.44348036182726 0
0.165755443290985 1
-0.184012053615973 1
-0.618153324479528 1
1.15651406046601 1
-0.609343051913284 1
-0.216181169895895 1
-0.251495946004666 1
0.545918609223253 1
0.450534650269283 1
0.304458214716818 1
0.236846874146395 1
0.905367564425523 1
0.241114295895225 1
-0.74611489999365 1
0.115465109538405 1
-0.479010097108317 1
0.0470281476209314 1
0.106054774928641 1
-0.44031768425791 1
0.242237935363415 1
-0.356083949508609 1
0.879672169097348 1
0.134355668514268 1
-0.476259188952218 1
-1.24507854048953 0
-0.355790158607355 1
0.406459025802585 1
-0.265006472247631 1
0.260809243768102 1
0.950841144228315 0
-0.480366007016375 1
0.3584702567001 1
-0.00481207401488801 1
0.196001603626125 1
-0.588624492051438 1
0.464095314518487 1
0.679246168835634 1
0.427794077904678 1
-0.82831662386581 1
0.129391324642137 1
0.397508757687876 1
0.158932378014634 1
-0.430954586543175 1
-0.315559714349535 1
0.242919061845118 1
-0.807795312966978 0
0.994811150145679 1
0.76910117976541 1
0.0564251758084476 1
1.02423737452199 0
-0.327302456941997 1
1.18967272934578 0
0.555961757830652 1
-0.440463559304797 1
-1.73466239283556 0
0.179225716917177 1
-1.55031118373615 0
-0.443240496631536 1
0.349961292859611 1
1.92138378967347 0
-1.55421533203077 1
-0.737724877883155 1
-0.554403690558783 1
0.0154250997654806 1
-0.0213755292194064 1
1.05985388649551 0
-0.713095829971935 1
-0.12927959710567 1
-0.187113224387421 1
0.535156433476069 1
0.221174980916553 1
-0.0990814769298768 1
-0.946391523535399 1
0.111852206253165 1
-0.516849217787737 1
-0.908381179190081 1
0.42395462852591 1
0.055431847917512 1
-0.74676961705032 1
-0.408069173021852 1
0.0837782022295728 1
-1.04667540484217 0
0.126925329725189 1
-0.205442654293072 1
-0.319106548964871 1
0.446805462536536 1
0.0392048168741349 1
-0.471715297098732 1
0.598660301323265 1
0.641560539141181 1
-1.75579804740459 1
-0.511618645297953 1
-0.217714871785974 1
1.60725956063149 1
-0.129024713427039 1
1.41012783774625 1
-0.108866552842312 1
0.397745113303712 1
-0.236249681548196 1
0.22036599959752 1
1.20337449313119 0
-0.487889724345031 1
0.106543682817621 1
-0.359716484337231 1
-0.2385732990762 1
-0.880998218155163 1
-0.39707840444558 1
0.423852745827948 1
0.410731906943076 1
0.99160453995984 1
0.603858074036496 1
0.374848774946203 1
0.37787350176838 1
-0.0484826553112453 1
-0.0234014277364618 1
1.22854588685159 0
-0.360842979480052 1
-0.0816601982808877 1
0.261957689410606 1
-1.42380422880311 0
0.48704371853754 1
-0.30228848370784 1
-0.589287463329916 1
-0.259688609977061 1
-0.779046823450013 1
1.23115988059702 1
-0.618107466426543 1
-0.0479063261370558 1
-1.01071608078731 0
0.455573331177384 1
0.853019690274222 1
-0.23911178512005 1
-0.117058606203826 1
0.468166577636849 1
0.148476813287383 1
-0.594126406243536 1
-0.196489085626375 1
-1.03182683147618 1
0.0828668192542968 1
-0.5987906577486 1
0.753431590575019 1
-0.128617872828938 1
-0.174541277182544 1
0.262065937214618 1
0.127510316132329 1
-0.54579599610538 1
-0.102811151561375 1
-0.188315104912438 1
-0.193434200181855 1
0.457889914713613 1
-0.0963809203427938 1
0.67475483406849 1
-1.2482719851234 1
-0.130787061640493 1
-0.636638641811502 1
-0.655231983930789 1
-0.949451089125763 1
-1.27848844633689 1
0.476532047181248 1
0.942916310319086 1
0.541980000126217 1
0.035933348967561 1
-0.634873333673275 1
-0.363966864964362 1
0.945677938497215 1
-0.27806545064543 1
0.733912928097922 1
0.558824962805653 1
0.0673391290955132 1
0.132281272446095 1
-0.228127061315425 1
0.14655355534165 1
-0.768404922176621 1
0.014418369934754 1
0.0282856638793067 1
-0.208619850863362 1
0.704752202330342 1
1.28894004647415 1
-0.604238171666384 1
0.0410824216445666 1
-0.603479656011944 1
-2.14074858155814 0
-0.218250016633993 1
0.519020607918537 1
-0.430589303968476 1
-0.558481297054066 1
1.31945817399956 1
-0.712389360861698 1
-0.236836560493975 1
-0.529188860350839 1
-0.0112663580613154 1
-0.471665187133919 1
-0.430042236397924 1
0.134286720414768 1
-0.323919230762346 1
0.430276304027517 1
-0.327413670977873 1
-0.632861477151222 1
0.619092365545245 1
0.377077257843006 1
1.36374554036782 0
-1.66490696372595 0
-0.923606099896472 1
1.24303684358721 1
-0.291043050371605 1
-0.868891875904824 1
-1.56966175911565 0
0.798414292598917 1
1.11185881650026 1
-0.552290482479396 1
0.889401278153265 0
0.64644882722206 1
-0.615122834473937 1
0.126371857464818 1
-1.08787160912154 1
0.127728736696357 1
-0.834084056763159 1
-0.14413824459965 1
-0.764284670249874 1
-0.554101374255075 1
0.734711327108617 1
-0.0549609275014277 1
0.237085051053024 1
0.669924994617222 1
-0.0791055449987816 1
0.0791240050552602 1
0.0215390005317126 1
0.551694302846087 1
0.297475410385 1
-0.51530978591042 1
-0.747865909871976 1
-0.556592710508356 1
-0.256296133202178 1
0.0488302821737243 1
0.445749937156683 1
0.2064611429293 1
0.60846584532393 1
0.445503213716886 1
-0.273006588486482 1
0.00511968422516733 1
0.558519649257223 1
-0.421771921631996 1
0.575647176091368 1
-0.930874749474043 1
0.812897459059934 1
-0.15170665123897 1
-0.0737082035096651 1
-0.348256253341322 1
0.00937144267568837 1
0.166097598219848 1
0.698813361185628 0
-0.173575033431341 1
0.498234019846946 1
-0.0916418375556124 1
-0.6096277275896 1
0.448969587242827 1
0.212637656560364 1
-0.456015665747146 1
-0.0501678138543624 1
0.0613015531926797 1
0.392640812004324 1
-0.0270920521716982 1
0.850205879174924 1
-0.923823062682708 0
-0.0180611204220716 1
-1.55435246655428 0
0.303510766958503 1
0.19758236843033 1
-1.03990589075951 0
0.737140569240775 1
-1.2062539768848 1
0.0720917340917453 1
0.774016868128923 1
0.846021416697368 1
1.17576880163943 0
-0.665104178571085 1
0.267360323825333 1
0.399956101670789 1
-0.903684551208083 1
0.28035268815467 1
0.0600853424777932 1
0.0980314881472234 1
0.720118794507312 1
-0.424200328666821 1
-1.01278894581787 1
0.589379689823994 1
-0.256606896641915 1
0.393766175566365 1
-0.879832517767188 1
0.0717224449473138 1
-0.181848391010777 1
0.115236405589235 1
1.33376085307056 0
-0.234401171064467 1
1.18846296634524 1
0.116815672228389 1
-0.102184511630757 1
0.88431409726424 1
-0.264353388311482 1
0.45921168239894 1
-0.462835294047304 1
0.371724376965622 1
0.155723938080387 1
1.12146096938448 1
0.186598320947952 1
-0.543073540380675 1
0.185369020728523 1
-0.190181901375335 1
-0.43871622806263 1
0.196553558319306 1
-0.50306806912218 1
-1.03590894250468 1
-0.727836897470919 1
-1.73602758031065 1
-0.882069721878411 1
0.384550445701222 1
0.604749481598262 1
-0.758758089801688 1
-0.202365993012413 1
-0.202927463913182 1
0.157350925807264 1
0.614852801932096 1
-0.830043387845939 1
-0.237412528738146 1
-0.873663814812905 1
-0.9785343266649 0
0.455242317431658 1
-0.343285003562596 1
0.0588695910670272 1
0.224981862875438 1
-0.316856573952554 1
-0.156489495006032 1
-0.664937391937253 1
-0.525881537390072 1
1.03015609593256 1
2.12737025151767 0
0.766600240841652 1
0.27208373593493 1
-1.098840785385 0
-1.01476313290923 0
-0.107276556140673 1
0.0713342946644919 1
0.00494276158403958 1
-0.0973034375261903 1
-0.196341574216747 1
0.023340827589946 1
0.452000472618437 1
-0.210733238261434 1
0.488934235090597 1
0.309000943506026 1
-0.209022772792479 1
0.0941670019598543 1
0.0134280749377408 1
-0.166150202881167 1
-0.128806033268135 1
0.648070292286237 1
-0.216136613574988 1
-0.518284100015843 1
0.366566509558091 1
0.26177152632293 1
-0.324357608231317 1
-0.40712925731479 1
-0.0862568156306369 1
-0.147074643046728 1
-0.151691175399959 1
0.0942637017358503 1
0.162593478689496 1
-0.157318905318044 1
-1.04674822698722 1
0.00239859356444839 1
0.0102935747719748 1
-0.763223852856287 1
0.16671743066282 1
0.0906735873652167 1
0.0527118023669556 1
-0.83764397285967 1
0.239183571136313 1
0.055638909181828 1
-0.34727678008815 1
0.49004933216563 1
-0.410416628136554 1
-0.631159935511334 1
-0.0442274394225136 1
-1.29311847682637 0
-0.0417011544675089 1
1.01972510162087 1
-0.60701500523749 1
-0.106931823032086 1
0.391412757181494 1
-0.68055912636035 1
-1.78033256169578 0
-0.322145862803188 1
-0.146555096573208 1
-0.0311138917681693 1
-0.136282268082317 1
-0.165018494456875 1
-0.115506130754503 1
0.206977692618408 1
-1.48168738862664 0
-0.56601504161342 1
0.459974467144035 1
-0.372073190732752 1
0.732187212086891 1
-0.220402087489746 1
1.27763464315305 1
-0.536910453326142 1
0.950793381679954 1
0.780469674900738 1
1.12815143149371 1
0.154480374986446 1
0.86091364801477 1
-1.14144771192885 0
0.652748048846985 1
-1.20268531513766 0
0.670387848798912 1
-0.116941150277144 1
-0.0448391597861238 1
-0.308477940030509 1
0.418891519150142 1
0.167030467910079 1
0.389453986505928 1
0.272376952492537 1
-0.695934643791764 1
-0.535172562823659 1
0.446773879654164 1
-0.852308982858712 1
-0.490492583739267 1
-0.763296146669464 1
0.176640095782575 1
0.36417146868997 1
0.0770559843353101 1
-0.407229008198212 1
0.237979617962191 1
0.0488921629310304 1
-0.303634253098538 1
-0.274809965933101 1
-0.458581136697945 0
0.142424407491945 1
-0.906604617479773 1
-0.589814774292086 1
-2.22741886979938 0
-0.114844815389731 1
1.15668787647457 1
1.76580356293974 0
0.202696371090672 1
-0.771878752092613 1
-0.221454951306002 1
1.12799379500023 1
-0.281648596187637 1
0.0949290446018215 1
0.388369601268093 1
0.369027673832162 1
0.129613658913675 1
0.34733820146177 1
-0.757023250167931 1
1.6047592192 0
-0.0374369855663686 1
1.0313207846485 1
1.16201679189212 1
-0.167727501015695 1
-1.32952856192461 1
0.427037022494138 1
0.84890589524751 1
-0.435695818168144 1
0.527583106430931 1
-0.849075828028335 1
-0.522204614316971 1
-0.493844588470469 1
-0.0343052325786676 1
0.333276916100531 1
-0.285987170122435 1
0.240416444658794 1
0.268271535114419 1
-1.15002577143929 0
0.512197858862209 1
-0.78278241984399 1
0.0168159585311502 1
-0.850424485650272 1
-0.488044200775022 1
0.604951260536339 1
0.0194392530193522 1
0.914696675770778 1
0.281209220899925 1
-0.489898404345635 1
0.0479933380664638 1
0.604572414634785 1
0.631350965886597 1
-0.934412271284267 1
-0.676256109229555 1
-0.648082363616619 1
-0.0334389620503819 1
0.287837705072657 1
-0.323158492819395 1
0.251541518862115 1
0.220319293445077 1
0.476897619400263 1
0.395255475919086 1
-0.680449443302841 1
1.23739821875468 0
0.614840022883883 1
0.441162319973243 1
0.0328471212291045 1
-0.839810972172471 1
-0.409960528739538 1
1.1934750850919 0
0.700854622830819 1
0.400053990419498 1
0.539896534362764 1
0.21327056582833 1
0.258475707831819 1
0.47471505256644 1
-0.326866939863321 1
0.686883692908463 1
0.255437080126834 1
-0.316912827374115 1
1.82631685709239 1
0.287466762573609 1
-0.227813576580223 1
-0.316529365940428 1
-0.543932656536052 1
-0.636995652169216 1
0.459788282488022 1
0.37170250699201 1
0.00318442228672689 1
1.02356415966853 1
-0.781550612570181 1
-0.651396146797488 1
0.0690516716455383 1
-0.702392269467921 1
-0.404768801208519 1
1.33699633091647 1
-0.505778299181981 1
0.345801346244498 1
0.688870029862373 1
-0.0242507617134876 1
-0.503911476821521 1
-0.0865138401670733 1
0.081205420708732 1
0.851189259688046 1
-1.23526528733807 1
-0.233952202080401 1
-0.45319319504254 1
1.05777125910216 0
0.361321538197249 1
1.28021455108271 1
0.592413512109343 1
0.666553248232512 1
0.690875826059817 1
-0.187430744389696 1
0.2076115917059 1
-0.61015570346921 1
0.0307372531275553 1
0.427223399863843 1
0.251870502770984 1
-0.242567153006207 1
-0.470272937259746 1
0.440773486978658 1
-1.36770439857247 1
-0.0836193301350854 1
-0.65724642551271 1
0.248866839312398 1
-0.617263643934634 0
-0.496023465003971 1
-0.0549586910826064 1
-0.437766406384237 1
0.00557834064295334 1
-0.223776924305022 1
-0.478880975626593 1
0.116541207756913 1
0.760177513226827 0
0.684889512863429 1
-0.261249532656841 1
-0.913223460270409 1
-0.34008906726818 1
0.0627297643620073 1
-1.44307483522963 1
-0.114640075387523 1
0.641784668729199 1
0.212270578158461 1
0.549081554895032 1
-0.102936359464405 1
-0.470274781315867 1
0.0775631502870258 1
-0.585532029754846 1
-1.09063337876896 0
-0.472980220382622 1
0.105689533890354 1
0.247615744039011 1
0.0178239070282556 1
1.16784631487743 1
-0.481043571113814 1
-0.558862554375583 1
-0.62221791607379 1
-0.287455076289275 1
-0.370436834135124 1
-0.115753897205194 1
0.611722283800973 1
1.07177625959412 1
0.410499698221003 1
-0.605987742812039 1
-2.46139097814724 0
-0.205886260988778 1
0.604970734815261 1
-0.707602602218058 1
0.522309482096372 1
-1.31169536221881 0
-0.0188433118145105 1
0.685846426798959 1
0.7836053741837 1
-0.711318370161554 1
0.16284817178912 1
-1.49084696676637 0
0.274851861692042 1
1.0053281195091 1
0.7781992231215 0
-1.1191736026781 1
0.16918896037768 1
-0.209401455618367 1
0.0524343602820212 1
-0.114248640876315 1
-0.0417926717793207 1
0.885697035162588 1
-0.0155602768212287 1
0.47885356763907 1
0.0839768627715125 1
-0.157581631737791 1
-0.880883892901647 1
-0.779767499170244 1
0.100151160578191 1
-0.208470625125813 1
0.445296675683143 1
0.393243426493812 1
0.262931246106584 1
0.796486174111527 1
-0.250500951064223 1
0.744147845076045 1
-0.0753265593811911 1
0.263215546164969 1
-0.992111756536443 1
-0.159899880307907 1
1.56271301484455 0
-0.568063754258321 1
0.872985495089908 1
-1.28139901910237 0
-0.197122076100488 1
0.855475434667008 1
0.0694921967550066 1
-0.184968053345347 1
0.232558982003409 1
0.777330418509346 1
-0.341195337478221 1
-0.0117402040775959 1
0.210445871784737 1
0.00856194195614773 1
-0.238006297683574 1
-0.343353837797524 1
0.844858297996835 1
-0.401852580618601 1
-1.07752247926174 1
-0.39587272975081 1
0.0838967673956664 1
-0.970613734698418 1
0.215006111403594 1
0.275343238354371 1
0.0524335906475504 1
0.21470620288348 1
-0.99508659944126 1
0.625532438086195 1
-0.886833675472798 1
-0.0760074728910487 1
0.993872761207749 1
-0.217688030398973 1
0.916820076147412 1
-0.992985662841787 0
0.0105051456909494 1
0.820080216939372 1
1.71053110522614 0
0.421322520326239 1
-0.460341757033563 1
0.308257093818276 1
-0.0539421348684684 1
0.416385517544828 1
-0.0627289560120684 1
-0.587468022383885 1
-0.475047098908787 1
-0.823827447171976 1
0.0961007936818916 1
-0.334064243196556 1
-0.0803008047071742 1
0.671691441417946 1
0.265386835924502 1
0.681465334918606 1
0.285929857092198 1
0.708945264700839 1
0.867657577862655 1
0.00703601356618411 1
1.42009709398114 1
0.25206791426576 1
0.5771750802316 1
-0.402842294346451 1
-0.0704774663195722 1
2.12926932914436 0
0.0553522495757443 1
-1.07448920559782 1
-0.640054084165052 0
0.0422208530670239 1
0.084445212001128 1
-0.594230266393473 1
-1.41656493984031 1
-0.187362275907558 1
-1.52595896753859 1
0.425311610620182 1
0.508543251538667 1
-0.0938132086661767 1
0.182203819518825 1
-0.0197057682707034 1
0.599517981197426 1
0.302692460380823 1
-0.760798149281666 1
0.521430746001581 1
-0.237459089107147 1
-0.740279717621349 1
-0.748595718617348 0
-0.799061249964252 1
-0.857686449465848 1
-0.0580833536362463 1
0.200060189421247 1
-0.0289717320048918 1
1.71458153467163 1
-0.182482669067325 1
0.515661883055439 1
-1.05672170660994 1
0.47860668985435 1
0.284824639161747 1
-0.266329382573101 1
0.15086556346895 1
-0.00335799224837949 1
-0.242227178630006 1
0.503176450062588 1
-0.765398377360682 1
-1.64323791434048 0
0.242069048839305 1
-0.176415785806168 1
0.388561928724388 1
-0.805669777021622 1
-0.273897865437485 1
-0.616367600669642 1
0.0249166784783651 1
1.10784806787951 0
0.470566598465262 1
-0.373607481223074 1
-0.691620482789519 1
0.80406479512701 1
0.860677165708835 0
0.248081651673813 1
0.205730003812072 1
0.145823247729594 1
1.3254824496762 0
0.515832385024243 1
-1.68290679640683 0
0.436942834537934 1
1.0589355076357 1
-1.31853614758178 1
-1.56008103559331 0
-0.321764348748273 1
-0.111535897424428 1
-0.424767670738869 1
-0.428337253833851 1
1.02894359495463 0
-0.377127870656829 1
-0.131584276374392 1
-0.187864126549998 1
-0.808996987489379 1
0.175865551739171 1
-0.29941474325976 1
0.105777544562235 1
-1.31421539278777 0
-0.990560115524336 1
0.269070627998576 1
-0.4828537155463 1
0.147768972438437 1
0.66609154038032 1
-0.665145568474996 1
-0.180743085858673 1
-0.353050511323253 1
0.0050331525108005 1
0.519661018024502 1
0.0212378474887752 1
0.783085037931532 1
-0.476729740979358 1
-0.125785068687127 1
-0.676147207717811 1
0.898454928106148 0
0.183529953173343 1
-0.938996603058221 1
0.27895480471872 1
0.283093543969376 1
0.505675699364086 1
1.13815665993694 1
0.289483392434174 1
0.410712424914512 1
0.355960623796712 1
-0.793695765933681 1
0.504690593283067 1
-0.387409227277956 1
-0.861908783001682 1
-0.279040344362385 1
-0.358348954048292 1
1.41208759819512 0
0.387009235973463 1
-0.10882543514017 1
0.243001627281012 1
-0.316955683692355 1
0.0585474845713514 1
0.637342988344174 1
-0.35960660821805 1
-0.269634343400307 1
0.148832577721931 1
-0.0677468847289036 1
0.635704194011963 1
-1.78784567924425 0
0.769358589496154 1
-0.0310521413699896 1
0.209550494986212 1
-0.233665397987775 1
-0.0520854512607058 1
1.09602211588473 1
-0.434876375867879 1
-0.163984797397906 1
-0.0454680958975629 1
0.0352200866471641 1
-0.135993387742704 1
0.200305922533338 1
0.358144096276118 1
-0.881857753735483 1
0.255660369436968 1
0.794388658640432 1
-0.479866938627361 1
0.710733409285757 1
0.472119881837315 1
-0.221286138302109 1
0.230253067051208 1
-0.264961207048816 1
0.612071145173626 1
-1.86562421861735 0
-0.23416167808252 1
0.170353907228829 1
1.10690745415153 0
-0.689202001468083 1
0.16313887823722 1
0.141542862889558 1
-0.58351045061863 1
1.12834780952253 1
-0.065909843093222 1
-0.399193840704837 1
-0.489204301308254 1
-1.98529681346902 0
0.060619611989844 1
1.17700490290739 1
0.00296729934810569 1
-0.121425370812745 1
0.963859143257591 1
1.07429460514323 1
0.949324255031133 1
0.49386859488575 1
-0.418189471049494 1
0.188576929425037 1
-0.0750148228368987 1
0.22255755337315 1
-0.247719523901479 1
-0.790607978922394 1
0.715771277854238 1
-0.414531492731213 1
-0.289703995363383 1
0.669356258280951 1
-0.740475859010892 1
0.423792429288025 1
0.21873522865499 1
-1.10905373207442 0
-0.100757107055469 1
0.0744217578456192 1
-0.758990357469482 1
0.756101160394259 1
0.318720735668518 1
0.0230717424498828 1
0.297349117092226 1
-0.0968139777906745 1
0.019224051400431 1
-1.33328003129988 0
0.647769632534199 1
0.815557761300623 1
-0.591389666249626 1
-0.824240729108977 1
-0.106168198297746 1
-0.634926357621619 1
-0.789006112768988 1
0.139236742725254 1
-1.08260153435341 0
0.216422437569715 1
-0.0262901086698337 1
0.31655605787641 1
0.158362746371148 1
0.594377528750584 1
-0.387061041569742 1
0.925887558859567 1
1.55404482643596 1
0.391426252112285 1
0.248891125287166 1
-0.065557539596779 1
0.241638741259168 1
0.367308245300024 1
-0.766485706861978 1
0.70453864436981 1
-1.07012586340657 1
0.4185400844722 1
-0.00186691914877168 1
0.189212371435044 1
0.376704317311708 1
-0.580605949521359 1
-0.564796016128367 1
0.84696707782985 1
0.186638295817636 1
-0.483333834497136 1
-0.382427186425176 1
0.87720392274375 0
0.116925625489986 1
-0.369109641092383 1
1.81440135426851 0
-0.023844080781172 1
-2.10584216086425 0
-0.0218552145143515 1
-1.96812960107116 0
-0.108285979140824 1
-0.340705360260908 1
-0.784234811309217 1
0.755993973744314 1
-0.504416172652466 1
0.107309211543784 1
-0.630596913388216 1
0.174581765244772 1
0.0711657143489114 1
-0.425081834590836 1
-0.649653075847858 1
0.809003192446996 1
-0.191049373674917 1
-0.0639837621867114 1
-0.154590194651494 1
0.296494228861862 1
0.208676873001544 1
0.891715823177265 1
0.486214715586978 1
0.0573871658183653 1
0.0558815760076636 1
0.110470591804364 1
-0.0339189642042696 1
0.599079235986491 1
0.487445407389714 1
-0.812350387747424 0
0.336542029351284 1
-1.25192467399986 0
0.0328535889686045 1
-0.647186305104631 1
0.0383615984347929 1
-0.386937751025958 1
-0.524160333671555 1
0.313695819958499 1
-0.903407260675426 1
-0.210336331497784 1
-0.632465898086491 1
0.36817385985669 1
-0.426890444772991 1
0.523579232882749 1
0.410027588586461 1
-1.19105541749407 1
-0.694523766551541 1
0.40380795588273 1
0.396805116617502 1
0.0511386974791244 1
0.136662086489544 1
-0.812985835640608 1
-0.942277209812184 1
0.646732784896924 1
-0.726179054886983 1
-1.66665131433106 1
-0.0866645045650118 1
0.324449911480648 1
-0.7912973093408 1
-0.727864076938742 1
0.944253878553435 1
0.221825155706932 1
-0.637134373200104 1
-0.0818717009809071 1
-0.904986597035607 1
0.169831786418853 1
-0.403811456406978 1
1.18011712598065 1
1.58265628140296 1
-0.307787543974245 1
-0.419991325327812 1
0.912843399853529 1
-0.20149748858051 1
0.395777137965858 1
-0.313671073105826 1
0.422916980864753 1
-0.300280719541366 1
0.244581699850906 1
0.199430880940935 1
-0.916903071137185 1
-0.0785090500044601 1
-1.21721199713858 0
-0.394903748094897 1
-0.123044325798083 1
-0.882523275534861 0
0.160008844173387 1
-0.579112508389467 1
0.553664773861616 1
0.0936369061994115 1
0.610272878430044 1
-0.207532704715354 1
-0.324090795562799 1
-0.903695314965814 1
0.183750463883225 1
0.685978015151192 1
0.050305590697499 1
-0.0744689890280084 1
0.339229249463542 1
0.782744968413061 0
0.34746529837694 1
-0.565611573615065 1
0.683740007717274 1
-0.528393653277371 1
0.408873153399633 1
-0.0811217499217594 1
0.136407400558723 1
0.672007455763313 1
-0.720983412233374 1
-1.01580676750576 1
0.215278997378951 1
-0.372855763727017 1
0.334633096873245 1
-0.392333017119478 1
0.305145240467531 1
-0.801081520918955 1
0.368553693022344 1
0.318607856216304 1
1.04263478032919 1
0.820112853697309 1
1.0962697665339 1
-0.122141347736471 1
-0.151598152676618 1
-0.120458938968324 1
0.135701242542548 1
-0.0530687802274103 1
-1.17266208118359 0
-0.577207684114444 1
0.488278432626419 1
0.254587076243709 1
-0.20584537125935 1
-1.01373669723562 1
-0.223253204145758 1
-1.38266579307134 1
0.965871028378031 1
-0.982105452361562 1
0.997295957837874 1
-0.706345766078013 1
0.489206805800756 1
0.606493799203565 1
1.07408804441894 1
-0.355725980525314 1
-0.79316193841629 1
-0.136241116000651 1
0.985443625803399 1
0.12359847226642 1
0.10044345957396 1
-0.0758712232187647 1
-0.244288667937266 1
-0.628570401214874 1
1.07446876381605 1
1.21507001233576 1
0.0653440478397022 1
-0.251880834916365 1
0.3401900102444 1
0.315083533215551 1
0.116589901480711 1
-1.48157785010843 0
0.0976360174473857 1
0.506209836617579 1
-0.0475375592468704 1
0.152364975491603 1
0.080694065759289 1
0.404049277135104 1
-0.252078641695505 1
0.171445561523356 1
0.289936216916599 1
0.211003566898632 1
-0.272224684386516 1
-0.20619870519445 1
-0.0248259646472018 1
0.729664892590937 1
-0.190554361141021 1
0.411245339900762 1
0.493085650050053 1
-0.356189774930332 1
-0.985528419977131 1
0.954364182708674 1
0.904653348534287 0
0.145086718412661 1
-0.337418641413548 1
-0.445786084266561 1
-1.12782054925449 1
0.180201585227236 1
-0.243044716432977 1
-0.543442894959121 1
0.993907777686451 1
-0.0689830444266331 1
0.86591161774387 1
0.659113434423098 1
0.131527900823246 1
-0.815413160906067 1
0.386624518181228 1
0.0645640136149682 1
-0.625423260824442 1
0.609452771301781 1
-0.607050563606979 1
-0.390060695992378 1
0.478925184711682 1
-0.922599520199729 1
-0.583455198538226 1
-0.254058771470733 1
-1.6574941282663 0
0.755150474669969 1
-0.569383556869285 1
0.798156287925946 1
-0.334271073472666 1
-0.410006842366223 1
-0.208989916784799 1
0.0484208948826119 1
0.566683873646897 1
-0.143906606140817 1
-0.00221138155796125 1
-1.42783408967192 0
0.527299058702972 1
0.470242653231915 1
-0.400059800530836 1
-1.13103637134635 1
0.712546530546896 1
-0.313372869406861 1
-0.183278672315101 1
-0.269529897201196 1
-0.0644042654933434 1
0.474205185142223 1
-0.0787769656844049 1
0.121251211395091 1
1.50888720619612 0
0.585753686321316 1
-0.538396043007318 1
0.689518706808658 1
0.816364745222484 1
0.522564984201712 1
0.923953958378544 1
-0.439878873219436 1
-0.0650963553843707 1
0.240900628569069 1
0.635992152634713 1
0.448459643615603 1
-0.238948465996543 1
-0.347626166618207 1
-0.0833474023160353 1
-0.844782162184012 1
0.183895818785152 1
-1.18506086938874 1
-1.07128434015941 1
0.610775542688269 1
-0.0224433213356899 1
0.365772375723028 1
-0.506591958842688 1
-0.15088625739858 1
0.715237311399607 1
0.509388812043269 1
0.744353463518084 1
0.141833802294665 1
-0.225053732467266 1
-0.207696530647799 1
0.445227067252162 1
0.976264420745943 1
-0.572830799314913 1
-0.0934543505026798 1
-0.765480678063729 1
1.10229904142227 1
0.367269532286798 1
-0.0644478116591621 1
-0.634432476458394 1
0.6193612589289 1
1.30055771602228 0
0.132423887961464 1
0.546390399504627 1
1.09714678500878 1
0.421636587341111 1
0.222248497271026 1
-0.601636985802836 1
2.35872085124012 0
-0.168172603793147 1
0.473421980877232 1
0.673641557509866 1
0.0117906435322094 1
-0.358072829711961 1
0.357626166845105 1
-0.231137236988055 1
0.433669550083253 1
1.11704712394262 1
-0.017419948385463 1
0.282766648857036 1
0.157113991342053 1
-0.0846322643178599 1
0.49153714657821 1
0.64196709376707 1
-1.33555621513397 1
-0.435183719784747 1
-0.647047253868895 1
-1.31971657439218 0
-0.324727467633155 1
-0.231174453455043 1
0.197392175638419 1
0.609379883409894 1
0.385256191699215 1
0.0365031665452446 1
0.359313319178187 1
0.388523242734691 1
-1.83525694804788 1
-0.0846550519229817 1
-0.196549134462528 1
-0.670762096425254 1
-0.431562039383349 1
-0.508632358829626 1
-0.144466211791316 1
0.295164511760103 1
-0.535256294198352 1
0.055243309320791 1
0.349730339789779 1
-0.0246541722610012 1
0.22468535845133 1
-0.253699962184936 1
1.43439783157082 1
1.04647496672598 1
-0.408666065768637 1
0.493427044091734 1
0.233655912801894 1
-0.361898404222391 1
0.0552340916150943 1
0.781742402888011 1
-0.750422003335067 1
0.316617512977335 1
0.0496430364383777 1
-0.0118367009729219 1
-0.980189171217685 0
-0.46160468322138 1
-0.70421575442914 1
-0.276368736855765 1
-0.653079882920909 1
1.10511943984753 1
0.319344258737628 1
-0.155496322426979 1
-0.317646571931482 1
-0.0811792047476712 1
-0.971766418065711 1
0.335182751816186 1
-0.565300048114795 1
0.662546755754267 1
0.578239831469987 1
0.107757633547951 1
-1.24058935682209 1
0.55248746738294 1
0.196680997459566 1
-0.179553441219389 1
0.140092827056557 1
0.687526871805271 1
-0.243733261062161 1
0.277716645665857 1
-1.21525308229964 1
-0.168728803428683 1
-0.0268480571994479 1
0.461388268092414 1
-0.204236920136596 1
0.17718548662421 1
-0.588015041295323 1
0.451734177516638 1
0.0647271838471981 1
0.834270926923068 1
-0.800225854035557 1
0.791349962008027 1
-0.0603758237124764 1
0.493011072483339 1
0.278202696195479 1
0.187896292317327 1
-0.420821956443673 1
-0.816792660845044 1
0.0655893644844151 1
0.0744218043977383 1
-0.349333026430765 1
0.00363798436798358 1
-0.324319384256091 1
-0.337288569519146 1
-0.0479449767054034 1
0.222065098748131 1
0.285605062248811 1
-0.775564254798777 1
-0.54989514070977 1
-1.35731028591067 1
0.821191962819508 1
0.777892200501433 1
0.33958529148287 1
0.00533417456929955 1
0.383372168013437 1
-0.0448998036481793 1
0.806728553101979 1
0.818906552039678 1
0.666201197071108 1
0.36287388608744 1
0.768992585926763 1
1.0772395922386 0
0.98858775403035 1
-0.289526592715964 1
-0.0564690785791085 1
0.951943117244417 1
-0.37740913778539 1
-1.50135456668729 1
0.445355856492865 1
-0.6922946896376 1
-0.672383420969263 1
-0.793837150115176 1
0.112012158135833 1
-0.360154856894864 1
0.388961383694025 1
-0.291842379220181 1
-0.726770719259824 1
-0.0214551579918231 1
0.381347598420804 1
-0.304459978190244 1
-0.981178369955907 1
-0.297683598052652 1
-0.219402251120009 1
0.381694617793213 1
-0.331112669376825 1
0.129456662352264 1
0.662675852149874 0
-0.62313570237009 1
-0.0648058769079986 1
0.743513353622664 1
0.506495883036125 1
0.110097237252738 1
-0.0831011093363538 1
1.23824156349476 1
0.27819485321328 1
0.243676854934904 1
0.400162627158946 1
0.00383707217321939 1
0.827820109627617 1
0.0804694611548278 1
0.428805128231526 1
1.48098093961787 0
-0.98916202080458 1
1.62451242399079 0
-0.925532495837199 0
-0.247439421183568 1
-0.474053518725124 1
-0.0282305807085174 1
-0.644586277359122 1
1.61689339033548 1
-1.01082870188366 1
-0.61422748947435 1
1.38436125085842 1
-0.561791908436618 1
-0.503157867701582 1
-0.0155862516750933 1
0.545531259809109 1
-0.777780313239158 1
0.337167924388466 1
1.20144178274292 1
-0.253554939578003 1
1.08220051126596 1
0.911676313105144 0
0.60708820933729 1
0.406210593659037 1
-0.176710568294366 1
0.269142609245602 1
0.0167631585494617 1
-0.293277661016537 1
4.02532025503555e-05 1
-0.400321447195861 1
-0.0906446357643862 1
-0.0926421568976383 1
0.511533785062521 1
1.26972541125005 0
-0.425122860588479 1
-0.366222863334286 1
-1.46710602450673 0
-0.575550115806301 1
0.315398345544395 1
-1.01772010570615 0
1.14169829180075 0
0.535625948228337 1
0.194423173600059 1
-2.4457608117076 0
-0.31393819509897 1
0.564970357086121 1
0.77440879029104 1
0.319638870870484 1
-0.373384373193101 1
1.321062188248 0
-0.266477080373352 1
0.892531941014751 1
-0.603252997387107 1
-1.39345108022865 1
0.383625439090362 1
-0.305448953193792 1
0.110597353000872 1
-0.261157106428309 1
-0.115392097699235 1
-0.310872081224211 1
0.715376507757752 1
-0.0129073666009092 1
-0.302745857826032 1
0.0539411998955351 1
-1.14207353174698 1
0.398736299173864 1
-0.359390958653923 1
-0.236111436343415 1
-0.377657222229317 1
0.980476754791354 0
-0.749958447713768 1
0.558273963343531 1
-0.33916391712185 1
-0.328081403118726 1
-0.877711182553361 1
0.280084125771451 1
0.604029851107701 0
-0.658731404352215 1
0.113624900293929 1
-0.374240297744678 1
-0.298614907447244 1
-0.93173434506926 1
-0.327503851968537 1
-0.110965843608093 1
0.392522084181309 1
0.478895265784222 1
0.536832130867507 1
0.567767816298561 1
0.947099954631634 1
0.698802502055655 0
0.621777791260956 1
-0.721693008005142 1
0.0978597718026677 1
-0.835235076685194 0
-1.00586884038439 1
0.776570212556389 1
0.999431304138532 0
-0.400277798522366 1
-0.340196439897062 1
-0.26187740836178 1
-1.18511424298576 0
0.295173698569666 1
-0.324463705292296 1
0.363687744898369 1
-0.071341679088053 1
0.643311081876884 1
0.292956320698088 1
0.192322645486167 1
-1.13951920643773 1
-0.456969151220748 1
0.806991407704097 1
-0.209983481281578 1
-0.317689202950112 1
-0.264911643465593 1
0.850164336703388 1
-0.0585615862313694 1
-0.0302939656088722 1
0.0523828414867577 1
1.11136417652572 0
-0.0176380704461327 1
0.0926937799295131 1
0.0437667093865169 1
1.7651353047897 0
0.626236781703853 1
-0.0505522277162527 1
1.03054494662964 1
0.419215608405557 1
-0.283654792318053 1
-0.0301421918187663 1
-0.00561587290686003 1
-0.630918749072225 1
0.00196279759273743 1
0.73553422769573 1
0.455625365317486 1
0.141994688949495 1
-0.105503463404382 1
0.44999244556469 1
0.159580407039475 1
0.165354480874278 1
0.303468296587428 1
-1.37330651694878 1
0.0734120453330516 1
-0.593415682368312 1
1.36438202477352 1
0.489298549888869 1
0.3354612307942 1
-0.0242321174619964 1
-0.51382115699685 1
-0.238491163769854 1
0.16916488192359 1
0.807996440253052 1
0.391224694879776 1
0.449501854091292 1
0.451207387974414 1
1.01431359662747 1
-0.613241467809705 1
0.222412166855037 1
0.359438139026505 1
0.862136958408147 1
0.0946247934832883 1
0.553672365451106 1
-1.17270859865326 1
-1.75539827744485 0
0.890719236977874 1
-0.242927941495504 1
-1.57286054980307 0
-0.369158347185653 1
-0.132642683330415 1
-0.0167195206914842 1
-0.193583929864963 1
-0.03579374922548 1
-0.0750623191456975 1
0.112128527041329 1
-0.697963276006019 1
-0.128730140487518 1
-1.68909175418911 0
1.04734567328363 1
0.190882167452256 1
-0.463609653543021 1
-0.244681808523117 1
-0.0931455709781657 1
0.376268690937021 1
-1.09603287594797 0
1.96395880110053 0
0.360728672008474 1
0.559523707140048 1
0.76516517237683 1
0.441953619411938 1
-0.463533042940023 1
0.416219463284785 1
0.474985712742114 1
0.151797699089754 1
-0.0895444018412461 1
0.443991312205836 1
-0.276896349918109 1
0.492760161405973 1
0.286147425929136 1
0.177119233264167 1
0.175204571815685 1
-0.0630786328162138 1
-1.02045065122214 0
-0.65583394433744 1
0.152044717065738 1
0.418051216502049 1
-0.348876966347804 1
-0.307920265632502 1
-0.887657727422531 1
0.0153858338854772 1
-0.0928280559476149 1
-0.165629329541737 1
-0.88719087559411 1
0.575273679136526 1
-0.0756065530086231 1
0.417715241840586 1
0.0941620172046316 1
-0.328970785118028 1
0.595968415804281 1
-1.48678232214604 1
-0.86755481071638 1
-0.390754348719993 1
0.986138530581799 1
0.112790155978894 1
0.0616303942342537 1
-0.263100029881051 1
0.0802785348209124 1
-0.380819486478679 1
-0.541375271015753 1
-0.99511654227529 1
0.928885334584683 0
-0.488655482305518 1
-0.166097582270886 1
0.297792615535328 1
0.0256595215621429 1
-0.381437680081624 1
-0.41636113466426 1
0.972412340118585 1
-0.120494591272318 1
0.546191770361605 1
0.230483745389134 1
-0.481009127035233 1
-0.206924768912547 1
0.705377972026035 1
-1.06710997384194 0
-0.107518329477822 1
1.02237429395055 1
-0.788335224196011 1
0.492753322955312 1
0.578956507069744 1
-0.235645831675196 1
-1.03694789809346 0
-0.120642978242458 1
-0.380194975544509 1
-0.246757643302259 1
0.123660238871875 1
-0.157217576790592 1
-1.05932535823303 0
-0.47656522651755 1
-0.554227154728842 1
-1.08091450573291 1
-0.194094184230401 1
-0.535098016660406 0
0.883935745534841 1
-0.362528550428946 1
-0.154810219048652 1
-0.387384230161539 1
-0.555775049792712 1
0.587005493200727 1
1.15394705797276 1
0.659944126537146 1
0.202026354562376 1
-1.3220277235006 1
0.554919520015303 1
-0.39860044102388 1
-0.330630135350944 1
0.191953730591754 1
-0.364112316052155 1
-0.0149537545237316 1
0.17118838017609 1
-0.705932828760305 1
0.0967477041668636 1
0.350186061939317 1
-0.281157175229853 1
-1.23021200688452 0
0.962565374006149 1
-0.0514951073167465 1
-0.343534205746612 1
0.809488295999343 0
-0.866399142541117 1
-0.165436228578478 1
-0.737112692372544 1
0.182871700379063 1
-0.526582966346949 1
-0.0690618085609579 1
0.302767548507172 1
0.233691599839594 1
0.554410078580311 1
-0.991480372382283 1
0.264442837044058 1
0.749077558994146 1
0.197473071490724 1
0.396805736983543 1
-0.848560707985296 1
0.070375835086393 1
-0.188302868119457 1
0.858817624132412 1
-0.547550038419269 1
0.513176921416439 1
0.752965448957464 1
-0.557309851686506 1
-0.42199828162292 1
0.102907513099939 1
-0.0479859034223167 1
-0.963209165838716 1
0.939121344288872 0
0.304766953510936 1
0.533063390323008 1
0.316231988732792 1
-0.584927795968278 1
0.214357410169012 1
-0.285620339260968 1
0.615616372925921 1
-0.423385561726039 1
0.34854503343942 1
-0.220488637768446 1
0.37594777980858 1
-0.0728552175536915 1
-0.825029150620343 1
-0.525483125104637 1
0.631755125943341 1
0.358856845625018 1
0.596062276971251 1
0.44951272309684 1
0.658827561468791 1
-1.46650251823943 0
0.307483320834575 1
2.24293840238214 0
-0.197188372395889 1
0.0415420006262959 1
0.763611179163119 1
-0.248833315938397 1
-0.327832702768714 1
0.882216052291783 1
0.639455062458637 1
0.121176060292134 1
-0.503521502926403 1
1.1166391346003 0
0.622621207037906 1
-0.361837277676465 1
0.742455007219854 1
-0.499791230645413 1
0.362962795785172 1
0.867423471406838 1
-0.0378956187576491 1
0.488780628761406 1
-0.0372207453422606 1
-0.468861187656458 1
-0.506220391571423 1
-0.748689392393376 1
-0.816425835276683 1
-0.737383625850663 1
-0.493711208912528 1
0.00250243942648709 1
-0.00607099777514358 1
-0.0841324245889573 1
-0.0477078738358716 1
1.83165540009168 1
0.387797262143907 1
0.352293775366674 1
-0.233466740580468 1
0.32569502365791 1
-1.60698689720867 0
-0.23989134175064 1
-0.380854544321537 1
0.445749245332873 1
1.06296611086295 0
0.510140143549856 1
-0.38699111847177 1
-0.540137180396214 1
0.0246073296936925 1
0.356800290680345 1
-0.741146257395398 1
-0.358061298883308 1
-0.470143729368221 1
-0.452981598190459 1
-0.52496429475827 1
-0.940612792552695 1
0.405328248975106 1
-0.215455418020707 1
-0.0267160605327862 1
0.125850301162656 1
0.520188960322645 1
1.05529709600256 0
-0.604688099192226 1
1.00749975918593 1
-0.420448598124966 1
0.307972688683782 1
0.707658178476801 1
-1.03217946049328 0
1.00446362285004 0
0.0518201674207442 1
-0.00811563906593699 1
1.22243400627702 1
0.537917080384964 1
-0.188435205732609 1
-0.261778680672041 1
0.908567333294651 1
0.301342459499125 1
-0.232894702027871 1
-0.358699865882047 1
0.077630439231339 1
0.808048066490664 1
-0.681522935846209 1
0.444600812787479 1
-0.901062541194563 0
-0.238009111278839 1
-0.176023008058825 1
-0.101106826589413 1
0.974277157731792 1
0.468305916749175 1
1.71373420144027 0
-0.183964499986707 1
0.025718196169905 1
0.4059179367547 1
-0.480211752685562 1
0.736451135420631 1
-0.0911512108754646 1
1.18776104162725 0
0.143344228855636 1
0.0614797755346565 1
-0.401212436032112 1
-0.0323220891123912 1
-0.0734067248713851 1
0.326881876646396 1
0.170561953500551 1
-1.20113368690697 1
-0.959798552883322 1
-1.11758845946903 0
-1.26389286329449 1
0.377380000634378 1
0.608042426703392 1
-0.364665666263758 1
0.387924630785743 1
-0.914071599095239 1
0.491151371284044 1
0.922313813708573 1
-1.08274943192862 1
-0.868765574547058 1
0.160436776974556 1
0.134176476452585 1
0.158516115817083 1
-0.906028901037837 1
-0.963894288923543 1
1.06062207153306 1
0.0147066630947364 1
0.11127572396888 1
0.613568804715502 1
0.454210729426633 1
0.531041444914498 1
0.864646218734702 1
0.991107957574801 1
-0.244841621685672 1
-0.448604995695919 1
-0.753004341204022 1
0.792580010505491 1
0.0665819929623113 1
0.160655253178078 1
-1.74490452519707 1
0.721599084516701 1
0.317730344596659 1
0.26642110599503 1
1.26848647800849 0
-0.17821717108662 1
-0.150005544855279 1
0.312772737808855 1
0.248803873518437 1
-0.271345404051274 1
1.42330725823724 0
-0.307091492495367 1
0.0509149894096815 1
-0.460512202254285 1
0.681519698522048 1
1.07303038282406 1
-0.189164229947012 1
0.211275175564928 1
-1.55427730466184 0
-0.373197383141994 1
0.191098895500534 1
-0.25735325140026 1
-0.439275812772105 1
0.140558369642897 1
-0.440162149376301 1
0.457771506131265 1
-0.886148836302247 0
0.420693486180015 1
0.344677142164128 1
-1.28876841630587 0
-0.412556959910683 1
0.168370861859426 1
0.264986527513979 1
0.0228310757825195 1
0.518343800145588 1
0.52583667259805 1
0.403203453169376 1
0.170168461950001 1
0.490041231063478 1
0.181968557971351 1
0.00205492899272657 1
0.897213975453933 1
0.238714612410048 1
1.03508707847123 0
1.15969650092435 0
-0.905566734948131 1
-0.516918968811352 1
0.216060842417317 1
1.34430794728397 1
-0.108219467165706 1
-0.565673017449896 0
-0.22430337006313 1
0.336747406062306 1
0.940174956117351 1
-0.484940362835951 1
-0.673380917782517 1
0.0888431402905534 1
0.195612682944762 1
-0.236146918819159 1
-0.647531648559519 1
-0.462874591896386 1
-0.739722906329961 1
0.168238711920573 1
-0.234978293641903 1
-1.10915087701355 0
0.134593627814425 1
0.263009355882054 1
0.101992703240212 1
0.134589503990379 1
-0.362786885937085 1
0.402448154847497 1
-0.287055409092474 1
0.480772205690795 1
-0.414772764571461 1
0.289514327828208 1
-0.515961111032154 1
0.321195665744868 1
-0.0599089275876474 1
-0.0933137716091006 1
0.994107891979678 0
-0.296413514567908 1
0.938471816314206 1
0.0107310643646382 1
-1.35170939482117 0
1.04596234632362 0
-0.219186921833234 1
-1.27575063236722 1
0.539805063426941 1
1.57751371645906 1
0.0320136943925574 1
0.905701105693555 0
-0.450825115821617 1
0.123916147025834 1
0.096530713119136 1
-0.00287060678537607 1
0.0834924399432238 1
0.638772270456125 1
0.000965262617855567 1
0.165964795849074 1
0.15442752239513 1
-0.762190871972687 1
0.554168047942742 1
0.386984724113318 1
-0.605250720730706 1
0.0625074018297236 1
0.134042167629174 1
-0.201022056991583 1
-0.554491677896786 1
-0.53372113440234 1
0.0243499164635885 1
1.07214431422213 0
0.424237524820561 1
-0.364017334679475 1
0.808335609194002 0
0.0348487621382815 1
-0.0506234535545038 1
-0.680386800222142 1
-0.5761324437377 1
0.985752890140654 1
0.0688544357581172 1
-0.558395853467426 1
-0.080006333314116 1
-0.0558765434290249 1
-0.277289901977424 1
-0.100840105108965 1
-0.362254970002817 1
-0.5928587931427 1
-0.56105068318493 1
-0.847513486735066 1
0.233361087949135 1
0.743547600469662 0
0.444148519343857 1
-0.861728909886621 1
-0.0604696611984815 1
0.340541037366782 1
-0.801965122566945 1
-2.43439167227688 0
1.16427421083121 0
-0.0701705952051318 1
0.531673065425084 1
0.0508081507963627 1
-0.919374875581342 0
0.364793678534919 1
0.361154098876808 1
-0.77930799824051 1
0.0937725974682226 1
0.011376407070157 1
0.329358631398157 1
0.130274046033227 1
0.312755652531171 1
-0.603141387154888 1
-1.21878367164145 0
0.0239119708158916 1
-0.259226459734302 1
-0.151071121413744 1
0.939358335210613 0
-0.0799723131259544 1
0.0415645289016169 1
-0.0981283586888188 1
-0.463370795247149 1
0.336722243427468 1
0.165659645074526 1
0.141434617219021 1
-0.598560374820184 1
-0.133146818781918 1
-0.985301334182364 0
-0.810398427201386 0
0.431052855943014 1
-1.00290544708271 1
0.384018418499566 1
0.0544696212064812 1
-0.00191540941457105 1
-0.751079964822162 1
-0.788237553233744 1
-0.410871044931998 1
-0.314637029164061 1
0.454187091535654 1
0.473232947270009 1
0.00283447041796778 1
0.671462353612479 1
1.00246872629862 1
0.355510309282436 1
-1.31382407253301 1
-0.00831474121185619 1
0.270523947979693 1
0.110629170023155 1
0.470624905363914 1
0.242319909861826 1
0.903820444316811 1
-1.72207113355546 0
0.902538887683664 1
0.252898233008894 1
0.122061043923272 1
-0.747875637033066 0
-0.290319823387754 1
-0.890632056564563 0
0.749089302226432 1
0.0593137911939202 1
-0.456607137964191 1
-0.0467908181895466 1
-1.27682638241779 0
0.0556222518233044 1
-0.0480860899708145 1
0.306202747832797 1
1.11274352706781 1
1.5184436576529 0
-0.102376015328501 1
0.186521937469376 1
-0.246063848240448 1
0.84943776200806 1
-0.508113380706593 1
1.26584320573182 1
-0.384655024436978 1
0.55315608348585 1
-0.576751018750655 1
0.348549911388146 1
-0.0385381125332068 1
1.76772229433725 0
1.48185794510713 0
1.04238846649469 1
-0.0950733026466082 1
-0.334345014783732 1
0.292430751712621 1
0.0366847275310339 1
0.109874844258776 1
-1.1351871792933 1
0.0141270599142329 1
0.333239643889102 1
1.146740372188 0
-0.736973905317126 1
0.429656804677635 1
-0.0727274774825413 1
-0.953308728363099 0
1.08800089314117 0
0.58789246010018 1
0.347729084071486 1
-0.7768226788852 1
-0.010664481031405 1
-0.887113872607476 1
-0.756315206861469 1
0.221869312207273 1
0.483960891616338 1
0.287305781129218 1
-1.178352530618 0
0.178209849411058 1
0.233062276360765 1
-0.791348863943204 1
-0.365311431997551 1
0.498899845500007 1
2.14003314477435 1
-0.383570174365584 1
1.23993671262566 1
0.362615595353801 1
-1.05377709880845 0
-0.326064804263586 1
-0.137321783334693 1
-0.0697831095407232 1
-0.436386097606345 1
-0.0138818864622686 1
0.262626293646944 1
-0.161984854021407 1
-0.348540409497315 1
-0.789264248563637 1
0.17749895324643 1
-0.142696669343853 1
0.139910143739681 1
0.0562470421522216 1
2.87049860052406 0
0.40448881926847 1
0.297128802878822 1
-0.155805604398668 1
-0.550116153817799 1
-0.333095107868402 1
-0.422401973818163 1
-0.250790089748757 1
-0.454980159026299 1
-0.88084413399931 0
-0.983191746024548 1
0.656801166498983 1
-0.803828458502037 1
0.189440428535169 1
-0.0441736534349786 1
0.244968499219577 1
0.150155675336217 1
0.0927720464729812 1
-0.370013023306287 1
-0.487345080634854 1
0.0773592619496905 1
-0.576060952999207 1
-0.317700991964956 1
0.316663624879214 1
-0.102141698597284 1
0.352840267872403 1
0.0553663570257857 1
0.206752259683527 1
0.46315563917151 1
1.16340297685029 1
-0.418363011084505 1
-0.199344314307389 1
0.497268299170305 1
0.00638348930261303 1
-0.647085429899412 1
0.21392850577234 1
0.153224505686489 1
0.241612805419789 1
1.0292830624895 1
0.0248355136890567 1
0.781372982120484 1
0.695423707037253 1
-0.185755723803533 1
0.9283500160098 1
-0.151042117149761 1
-1.16494166230399 1
0.306682165657497 1
-1.18135491674858 0
-0.0233806281323747 1
0.352400141483481 1
0.885353462927822 1
0.0361579875410042 1
-1.35713370610063 0
0.327189192583541 1
0.844805060705042 1
-0.754289536173279 1
1.0642577506238 0
0.941616209266196 1
0.105297409447393 1
0.0440749243548639 1
-1.39007634813374 1
-0.413951639855091 1
-2.08889369793443 0
0.755926008467784 1
0.206056589137348 1
0.687377929166121 1
1.16892459294438 0
-0.334155311325502 1
-0.45575019407212 1
1.35469247108809 0
-0.396537503710109 1
-0.996345980081714 0
0.104376134091454 1
-0.580184651266891 1
-1.57909263031257 0
-1.4156390232883 0
0.70495855170265 1
-0.0633026414876814 1
0.54953270732247 1
1.23002251832562 0
1.09740366411481 1
-0.21611484189036 1
-0.330693980366821 1
-0.339207478799372 1
0.160027019243325 1
-0.45893674677 1
-0.484065672867981 1
-0.291598852726326 1
-0.505927928809826 1
-1.89533260452384 1
0.803267187184707 1
1.77747104117691 1
0.363749551529152 1
-0.171300589243169 1
0.146406735733298 1
1.03396215297582 0
-1.52996061564212 1
-1.10465634976352 0
-0.314387958907121 1
0.467351316382412 1
0.177137252806752 1
-0.633312975227416 1
0.449335608802132 1
-0.518342996131864 1
-0.163915852724363 1
-0.598416290056947 1
0.199629146408531 1
1.08999188147813 0
0.164781903680041 1
0.884141055778937 1
0.410124064155367 1
0.17113421440908 1
0.191059206818782 1
-0.97867217160911 0
1.37649737301997 0
0.738850199912617 1
0.718953322307341 1
-0.358146544597231 1
0.285931774938888 1
-0.254694747671968 1
-0.289556413942922 1
-0.444131669972008 1
0.389654278071285 1
-0.566978910978504 1
0.576687329056864 1
0.335112758441848 1
-0.402282010243748 1
-0.517208220466164 1
0.381264285483866 1
0.318322597550362 1
-0.47297698327046 1
-0.140344182096487 1
0.528956562180815 1
-0.318599515926282 1
-0.646326482859653 1
1.10007521930823 1
-0.598787436041305 1
0.192555691380203 1
0.389032569640817 1
-0.044021883554699 1
-0.430773367496897 1
-1.2700681639045 1
-0.40804383702399 1
0.729857325794565 1
0.132668759293152 1
-0.617057708014106 1
-0.17845121830491 1
0.0653077937102198 1
-0.265630285721505 1
-0.0508891740376441 1
0.965079635295171 1
0.4423780699808 1
-0.471491245047494 1
-0.156452308241895 1
0.0375369888559249 1
0.293417335056937 1
-1.68809000110883 0
-0.821440112197665 1
-0.457052446268769 1
-0.163710338258922 1
0.0437409091411413 1
-1.35028853944855 1
0.451370909561318 1
0.323162866032992 1
-0.484776216273834 1
-0.0180203451909328 1
1.19054561595899 1
-0.722916560582631 1
0.226539711316748 1
0.820728601696329 1
0.818552683607049 1
0.118476811780788 1
-0.365368263748062 1
0.101794003443159 1
0.749455314297204 1
-0.16036535612444 1
-0.377510626138571 1
-0.506860250425064 1
0.225785704146656 1
-0.686178295921748 1
0.986663879563761 1
-0.616451209867037 1
-0.187083584155372 1
1.06887657800872 1
0.75786800184183 1
0.0714253267152306 1
-0.0262682405706488 1
-0.252324862360086 1
-1.70308941876371 1
0.616761338432302 1
-0.37841138423684 1
-0.146056716829246 1
1.03927988005945 0
-0.0578487518443916 1
0.572726513172858 1
-0.398795017946597 1
-0.202530775333794 1
-0.447649034046712 1
0.794060687908884 0
0.139566231320274 1
-0.0948280804404813 1
-0.437084429350317 1
-1.1853621396261 0
-0.574142559175808 1
0.963593295120202 0
-0.0949337916610108 1
-0.0238452082140538 1
1.33948289865681 1
-0.0294106964515933 1
0.214187328946298 1
-0.447060419712069 1
0.311471937865118 1
0.84499956493858 1
-0.488040371906652 1
2.16226375630979 0
-0.936523794666234 1
-0.325345835091444 1
1.29406727842528 0
-0.547355106710885 1
0.334438498900461 1
-1.17180577651225 1
0.266477629082063 1
0.59276629242598 1
-1.00520955776173 1
0.40515213560093 1
-0.116214477296592 1
-0.26850969672105 1
-0.613046457390382 1
0.563275700575427 1
0.615132731013577 1
0.490906060998799 1
-0.252845426256116 1
0.0266452451079632 1
-0.851078165801693 1
-1.16288402258223 0
-0.371536940397431 1
0.2148979063794 1
-0.816984224648364 1
0.795207336359579 1
-0.112477616756459 1
0.826960831940187 1
0.827326613453632 1
-0.387250142482428 0
1.6034393307547 1
0.126054181294946 1
0.656480121984502 1
0.376071707753355 1
-1.0684840696001 0
-0.0838840644360933 1
-0.517798743647786 1
0.060155290086081 1
0.282540966997663 1
1.15451823090234 0
-0.165975873459988 1
0.318966554725646 1
-0.603770557512205 1
0.877941954466185 1
0.445282168643176 1
-0.0830927558436575 1
-0.0877460630440044 1
-0.367934443116716 1
-1.25431377891822 0
-0.169233808308023 1
-1.16725996801235 1
0.309018200237467 1
0.249656447831314 1
-1.42724883735758 1
0.537075882088535 1
0.714690480984606 1
0.719694512983669 1
0.051531137404311 1
-0.44007664839418 1
-0.271219020580054 1
-0.351804623903605 1
-0.0800942048573929 1
-0.642320338935536 0
1.22044227529886 1
-0.902227174566977 1
0.0425883310825986 1
-0.479546496680051 1
-0.413154785308925 1
-0.450067930112484 1
0.553705655576296 1
-0.214441881284365 1
-0.362768186956828 1
-1.53574978524364 0
-1.04972380261506 0
0.220929517362672 1
-0.769388939930276 0
-0.216519584023089 1
0.602113121027073 1
-0.930209296464086 1
-0.680262938686472 1
0.826514867614317 1
0.906077623050924 1
-0.735236410573792 0
0.0112420825213036 1
0.0637221823208967 1
-0.163184584665038 1
0.759613317842663 1
-0.765929978091488 1
-0.292739491729313 1
0.734523500425404 1
-0.156802080399178 1
-0.491791534728926 1
-0.0620230324441313 1
0.246366382588428 1
-0.101379559635037 1
-1.27921297534405 1
-0.312492625607866 1
-0.347395360378346 1
1.07565930888062 1
0.146660403785266 1
0.521251622003965 1
1.47016662957671 0
1.06679273132937 1
-1.3238432590447 1
-0.394894682043484 1
-0.341823784716244 1
-0.0322307014515723 1
0.122641686634862 1
-0.425508313153429 1
-0.744393015404837 1
-0.510750136345334 1
-0.713728898833474 1
-0.208068673367362 1
0.779397483051728 1
-0.472091551420616 1
-1.49945902934849 1
-0.324013304672873 1
0.0857776032700149 1
-0.176203542863092 1
-0.819073727177932 1
0.523559751497253 1
0.24745339374361 1
0.829968773150784 1
0.978364567370505 1
0.201110633266295 1
-0.721704024429262 1
0.059720303270022 1
0.949962231187302 0
-0.606691693538759 1
-1.00896651955433 1
-0.0758385512032578 1
0.0792614540256862 1
0.0815435447470266 1
0.204314858922283 1
0.00463289548511777 1
0.472270311766846 1
0.782892410235149 1
-0.584106153517353 1
0.0793305015232834 1
0.0960198974960608 1
-0.00067169930732551 1
0.0467256878870801 1
-0.519611745246717 1
0.180347710680021 1
-0.467666433847406 1
2.04319483002912 0
-0.308083920213636 1
-0.219950202199878 1
-0.112287606896182 1
1.46186917707666 0
1.0002228204183 1
0.346140571344025 1
-0.72611759807567 1
-0.753749434891294 1
2.25055546098376 0
0.0503555674971125 1
-0.773069960311988 1
-0.523144933832811 1
-0.609506123097057 1
0.421218556056499 1
0.382324661111717 1
1.20882312165896 0
0.137801113733767 1
0.740701484701767 1
-1.17701215106393 0
0.0177432934271216 1
0.0074325453161186 1
-0.0873886680895379 1
0.16911698518355 1
0.455734500018139 1
0.0825781240042605 1
-0.460618540803577 1
0.91867087563412 0
0.0315043337937007 1
1.95937149068781 0
0.0699322538574361 1
0.957198409743856 1
-0.0150637438876244 1
-0.932880931988001 1
0.692041005055016 1
0.237330930590564 1
1.68750812085969 0
-0.00305649809869557 1
0.0101623277100484 1
-0.498323177179143 1
0.414923924541338 1
0.168601483095479 1
0.321606006497313 1
-0.36196675432137 1
0.611510807553726 1
0.468102631528623 1
-0.0550654314485594 1
0.393254091558021 1
1.11708839431822 1
-1.24610438313097 0
0.00337879154738763 1
1.08243054474341 1
0.229960152717473 1
0.197954204212079 1
-0.0291908500802592 1
0.152247218660679 1
0.512759936526701 1
0.936844407085087 1
-1.56621962977468 0
-1.06637584921336 0
0.183305085856414 1
0.373906289077807 1
0.549483521121106 1
-0.252697837617893 1
-0.119392631750308 1
-0.383594044345424 1
-0.572675786813288 1
0.0854392499118617 1
0.138595879417582 1
-0.228458882314289 1
-0.66372811625408 1
-0.00855212235157662 1
0.922490365750318 1
0.0809693659166441 1
-0.544440268601233 1
0.97543388070484 1
-0.253062511786177 1
0.300311806859281 1
-0.117423537364223 1
0.715902226348407 1
-0.609734362818588 1
-0.071345007715269 1
-0.0752030401939948 1
-0.471081607458878 1
-0.632556591761216 1
-0.131407607222055 1
0.257371088037474 1
-0.0858037786248784 1
-0.368688440496728 1
-0.869408687959421 1
-0.0664122179564486 1
0.951271138193559 1
1.29460491521169 1
-0.452920482789039 1
-0.30005463304122 1
-0.365724673743132 1
0.128050904095783 1
-0.594665377066627 1
-2.28677044370623 0
-0.818367495054235 1
0.439214165569611 1
-0.628717777055861 1
-0.166170936736891 1
-0.303723915856381 1
-0.485708024997259 1
0.0273047788004482 1
0.253348436443647 1
1.85432465897645 1
-0.229230171190132 1
-0.371265181611682 1
0.917117748453102 1
-0.506469679487891 1
-0.259348051799344 1
-0.449790513310003 1
0.389262350720254 1
-1.32178480526557 1
1.74226588030609 0
-0.807215671926852 1
0.424214796343411 1
-0.470167190280303 1
-0.106920042543395 1
-0.685880946822888 1
0.730158181384088 1
-1.60637547690633 1
-1.49763268961233 0
0.0905855846794646 1
-0.661111824406962 1
-1.01446150475145 1
0.371128304874097 1
0.214941244074295 1
-1.57812498522971 1
0.228000182337907 1
1.19947499636347 0
0.137563694974651 1
-0.179447072709882 1
0.130097305497594 1
-0.676624431116703 1
-0.831838541837575 1
0.684328291861331 1
-0.465594832934059 1
0.169274216339673 1
-0.458246261066348 1
0.111522638048478 1
-0.894758312141442 1
-1.19538175164389 0
1.28836353789215 0
0.617114606015485 1
-0.486810112982015 1
0.713733631489199 1
0.525881568891656 1
-0.00560529737950953 1
0.534610655011147 1
0.0348412155300141 1
0.62567956932233 1
0.0323875925096751 1
0.167945454971791 1
-0.932565295354698 1
-0.0787032135971746 1
0.949350700768864 1
0.159062153706599 1
0.700162613321202 1
-0.0054711194850744 1
-0.530877542340708 1
0.120375028915376 1
0.247427463428983 1
-0.166716114048295 1
-0.0791782928683601 1
0.863159493643814 1
0.914359036537253 0
-0.557352594691861 1
-0.0956632641366306 1
0.127228411116561 1
1.76593953922533 0
0.00109807115624175 1
0.628162135277229 1
-0.872177346526021 1
-0.247903042627907 1
0.338769650013616 1
0.40959341009779 1
0.293849493725654 1
0.047077456559315 1
-0.65618031947329 1
0.846285618900889 1
0.0397900075400337 1
-0.382135649477297 1
0.789925573500268 1
0.401062485377459 1
2.06930030742341 0
-0.726114895307289 1
-0.190474917148822 1
0.336172404988124 1
0.318580895707103 1
-0.3232110520323 1
-0.55286935542122 1
-0.14244716731015 1
-0.226978590388477 1
-0.306021390897267 1
-0.33180487113809 1
-0.162495855920015 1
0.472258227265329 1
-0.907943237608986 1
-0.750295862630406 1
0.823809454465896 1
0.109649249106936 1
0.771955474795855 1
-2.25280434199884 0
0.214561430242866 1
-1.34497872191885 0
-0.749530024719699 1
-0.167349148388908 1
-0.0625888073945883 1
0.581142579475483 1
0.705771523358392 1
1.03679056914533 0
-0.687606221848885 1
-0.66504479255127 1
-0.447872695345304 1
0.692293041589019 1
0.244170691739984 1
0.0862903403215586 1
-0.941938121551867 1
1.84940029911329 0
-0.745295525683168 1
0.467058201880408 1
0.155603269897684 1
0.49411113006108 1
-0.164140772926784 1
1.00161809602012 1
-0.713211203922355 1
-0.13418252466739 1
-0.788124730868176 1
0.270904965263549 1
0.130676676598112 1
0.264632122698313 1
0.00377249515096612 1
-0.574802437725577 1
-0.0428513980484745 1
1.26926720137859 0
-0.550253256560372 1
-0.10723403444408 1
0.129033020743329 1
-0.751314583846103 1
-0.390456250941015 1
0.0884093569918735 1
0.902858554028608 1
-0.170312601113925 1
-0.346172316553563 1
0.0165872634415835 1
-0.0609104789095084 1
-0.384766454554286 1
0.710998597196741 1
0.184224116293839 1
-0.439253724161765 1
-0.419842960396794 1
1.25532947659293 0
1.57693909172553 0
-0.296582401555541 1
-0.170715159402777 1
0.58238130218526 1
-0.0472028498005643 1
-0.439932134708473 1
-0.75761543474235 0
0.203944106657285 1
-1.35723092519499 0
-0.267946300215055 1
-0.286943001478092 1
-1.30529655737328 1
0.331180629307177 1
0.438327290387081 1
-0.639568541327587 1
0.0754928143281459 1
-0.355468019226282 1
-0.0984060801744715 1
0.263358180893015 1
-0.549709661265488 1
-0.0791181695792604 1
0.197506911321933 1
0.0939020760601282 1
-0.802093857113106 1
-0.33463296241442 1
0.514570113085786 1
0.390437219442674 1
-0.601431733211922 1
0.265225166689978 1
-0.538288630823974 1
0.273115282624714 1
-0.882873250825324 1
0.576139447119256 1
0.168369239040546 1
0.98017320245366 1
-0.0122522786612621 1
-0.23382720463712 1
-0.517449235579792 1
0.280838302372309 1
-1.29761063792237 1
0.107684207220359 1
-0.99162419609552 1
1.12862514796354 1
-0.676773187222453 1
0.0598813619513455 1
1.98319164793126 0
-0.251992957497243 1
0.109953737119329 1
0.184241529784278 1
-0.602274069259406 1
1.02288966140732 1
1.5067661514243 0
0.346640453664624 1
-0.120753194448151 1
-0.601873715938396 1
-1.24932884907069 1
-0.222601721619009 1
0.91658314008584 1
0.352367676937709 1
0.136383190333111 1
-0.795535126004204 0
-0.678586639339964 1
-0.177670594319604 1
0.164449738214075 1
1.19492224879495 1
-0.361456062138814 1
0.684301617927101 1
0.907934984659907 1
-0.468949597187724 1
0.184867201635724 1
-0.643506900997102 1
0.00613810386365486 1
0.762983915502204 1
-0.155456873824764 1
-1.3193006083899 0
0.342546364138283 1
0.248024661368106 1
-0.349573626997836 1
0.697735045351545 1
1.50904521699207 1
-0.68564021930272 1
-0.208687897930702 1
-1.18591502385007 1
-0.289267454256018 1
0.572709305796481 1
0.835369229226769 1
0.0856269164639044 1
-0.301367541594807 1
-0.998234843428889 1
-0.312728629499054 1
-0.924177214439492 0
1.00648592504815 1
-1.60634811331468 0
0.0168503058628318 1
-0.481111369759384 1
-0.00499566478658252 1
0.295465540878567 1
-0.738386512695048 1
-0.0827883294707336 1
-0.905581571022861 1
0.614718877862432 1
-0.0241071065534476 1
0.147169090679913 1
0.416378605265183 1
-0.550349419178526 1
-0.748496577081795 1
0.057190794534034 1
-1.01385409691436 1
-0.408013664503514 1
0.0960633695392132 1
0.564135197524711 1
-0.37853327288038 1
-0.660042111872897 1
0.986631107235544 1
-0.0860589793701948 1
-1.60179498674655 1
1.15533083340169 1
0.624840000461434 1
0.399012254380067 1
0.0183181102238153 1
-0.744741076573885 1
1.2443824287391 0
0.937425856013873 1
-0.178399268241114 1
1.42999989726115 0
0.235257916108565 1
-0.707838093826974 1
0.120830691219268 1
0.269120362621077 1
-0.000870192873531253 1
-0.0506858720144676 1
-0.715484189803132 1
0.7020422026899 1
0.367939131017444 1
-0.251599217806261 1
-0.104848524772875 1
0.25261464822533 1
-0.365404266893253 1
-0.345052548918788 1
-0.753190825115965 1
0.209030283763635 1
-1.01964293900927 0
-0.533271625826804 0
0.427405410125437 1
-0.279092267317724 1
0.595717905350187 1
-0.284451068176805 1
-0.422366224231046 1
0.414567653486679 1
0.187904608365701 1
-0.554698305486942 1
-0.890621078067319 1
0.345767216298903 1
-0.305250473731422 1
-0.745253205154397 1
0.352006324462152 1
0.0163897572778998 1
-0.687211875279844 1
-0.858622873239788 0
0.667339326583118 1
-1.10202974160006 0
-0.608667190966476 1
-0.868592665462268 1
1.70686679410822 1
-0.131756163274006 1
-0.956674064596286 1
0.270727050055623 1
-0.220341475299741 1
0.24701464875231 1
-1.00633704428883 1
-0.589346219827397 1
0.101231270902087 1
0.996575115817075 0
-0.0616234746023731 1
0.229548832085983 1
-0.019928889622752 1
0.986942846212352 1
0.607830857930532 1
-0.180007666280816 1
0.685703081349076 1
0.497249405141632 1
-0.461442673107209 1
0.156483635552408 1
0.858023083584915 1
-0.0564809796663498 1
0.809901399855472 1
-0.0877003276177719 1
-0.0955431844852544 1
1.87494566691745 0
0.0214105343870897 1
0.77374245738696 0
0.0819825443101482 1
-0.820141437206898 1
0.344655045419946 1
0.437029604480173 1
0.54994863691352 1
0.121641803227246 1
-0.59301435499514 1
0.102001101911707 1
-0.674408376803064 1
0.133033274037405 1
-0.041057833748008 1
-0.731624927435578 1
0.498308285782792 1
0.196025756829106 1
-0.93254324489092 1
-0.0300390697694696 1
0.0491214830999637 1
-0.10518043911133 1
-0.190766614640213 1
0.343835986892254 1
0.295514638530883 1
-2.50560342816129 0
0.398313066763552 1
1.42437414802536 1
0.184226451947198 1
-0.0535411938998795 1
-0.373046824785256 1
-0.151209169976911 1
0.315464624225783 1
0.206582456943273 1
-0.199726659154464 1
-0.16437039402734 1
0.0601720409635155 1
1.68309644867224 1
0.728556028423559 0
-0.282295441310664 1
-0.36419521499556 1
-0.795094592849701 1
-0.0867794650760992 1
1.63675275454162 1
-1.10335205009698 0
-0.0267674002775677 1
0.554351427563769 1
0.572359114132687 1
1.11028724461146 1
-0.786358773279787 1
-0.405530250376198 1
-0.628797674133662 1
1.00470578565916 1
0.151808317687665 1
-1.01513120859525 1
0.808178390681314 1
0.0433835666753882 1
-0.890541291526245 1
0.546185937930388 1
-0.0836128440039978 1
-0.291153693167967 1
1.03027169989302 1
-0.664228996403237 1
0.187903605103953 1
1.28082260926983 1
0.0513966670546221 1
0.190730033638775 1
-0.496798157065268 1
0.277671024241799 1
-0.0502115987860177 1
-0.50114537961699 1
-0.291775016180567 1
0.10535884230313 1
-0.661869022038079 1
0.709369433739031 1
-0.45204513021879 1
0.0934404453179556 1
-0.492642439076304 1
0.53107082701048 1
-0.353209490171344 1
-0.486198431010258 1
0.465339683440127 1
0.410229533303191 1
-0.312056484430524 1
0.416800491743615 1
0.31159602892938 1
0.461805427526141 1
0.466724095706322 1
-0.0102939990440832 1
-0.85192514200836 1
0.326763806570152 1
-0.100138502745847 1
-0.152556974289982 1
-0.598793588858936 1
-0.773521139923836 1
0.692541736810922 1
0.0808466426565008 1
-1.17786923480011 0
-0.737455278578113 1
0.386729456920957 1
-0.611415537708313 1
0.128178169960225 1
0.481040953958749 1
-0.530218866201074 1
1.07778167820213 0
0.126291318657833 1
-0.289702914345826 1
-1.26715682160708 1
0.415794853382358 1
0.33970185312486 1
-1.02843421002281 1
0.850480735186412 1
1.15817130229229 0
0.211460972075099 1
-0.716134477280674 1
-0.299602771070038 1
0.123466685952163 1
-0.103906221275311 1
-0.30111419213331 1
-0.185967263090246 1
-1.36551812349792 0
-0.357805652337633 1
-0.288976535597573 1
0.435709916872832 1
-0.208558643323256 1
-0.760369568611847 0
0.453233504379188 1
-0.372856870558319 1
1.15223561882946 0
0.879014853392057 1
-0.92433988760757 1
-0.186983369510437 1
0.0340714823352842 1
-0.634184366808475 1
-0.00135907207863779 1
1.29692520057399 0
0.667011178099418 1
0.161208058830727 1
0.0521244758746021 1
0.253164637256513 1
0.354446550269662 1
-0.451199366975486 1
0.956972226161309 0
0.471670735769284 1
1.20182106542264 0
-0.700446609805403 1
-0.408555125780741 1
0.242433421912111 1
0.472830629006042 1
-0.292358898815073 1
0.224497159544445 1
-0.881016036249851 1
0.0935840904558921 1
0.654722403001612 1
0.279067649561031 1
-0.828036222239289 1
0.164249315183732 1
-0.852569715876284 1
-0.555663960455513 1
-0.477283415409662 1
-0.201962924475642 1
-0.278131954950966 1
-0.460130211109852 1
0.129142195277265 1
-0.414237945765577 1
0.272296606259223 1
-0.225245004893262 1
0.393677776973923 1
-1.56456294365792 0
0.110371301121502 1
0.6691651106903 1
-0.267901652675252 1
-1.19976336338235 1
-0.547593240698103 1
1.01134655963983 1
0.165712723720919 1
-0.0249213573788754 1
0.820018653436185 0
0.461226534763637 1
-1.33967112304562 0
0.116999586375096 1
-0.0363326839666604 1
-0.578646458858641 1
0.91020515898341 1
-0.396529414726422 1
1.00349159552864 1
0.0673888400375605 1
0.699615527879833 1
-0.732816316060289 1
-0.809078649443709 1
0.0995965578419671 1
0.549018127293966 1
-0.285616757832882 1
0.36184849140734 1
-0.26528652705224 1
0.502090004556223 1
0.663687374729364 1
-0.406725956117917 1
0.0194179616393189 1
-0.203667091628712 1
-0.979786920565797 1
0.782941119096356 1
0.0542829588798429 1
0.850810130347001 1
0.41551998288152 1
-0.481531652114403 1
-0.377356014374141 1
0.369925354464891 1
-0.7714678562966 1
-0.954494443017553 0
0.48131770378371 1
-0.310001627640742 1
-0.366213289968195 1
0.193297701083185 1
0.432195048101872 1
0.216670039668637 1
-0.614868959087168 1
0.101320180722701 1
0.455263466874609 1
-0.0370151877477742 1
-0.0863936328615127 1
-0.717538337899315 1
-0.910429195935848 1
-0.0599868227768738 1
0.218971228311436 1
0.245496855169892 1
0.208966619565725 1
-0.079445337574288 1
-0.239565609040152 1
0.611789643254107 1
-0.384602041172658 1
-1.08398746658653 1
0.334653515032955 1
-0.2043108511658 1
-0.190503593116592 1
0.459177217340698 1
-0.273647168041224 1
0.427505702486611 1
-0.0258229834631839 1
-0.083330157724946 1
-0.160083591164483 1
-0.577104624843381 1
0.0290085866660846 1
-1.0732756206798 0
0.825167646558811 1
0.063632366675261 1
0.023907695390788 1
-1.04253439316499 1
-0.826762439236959 1
0.261633599494838 1
0.851946309080587 1
0.349476971175273 1
0.215755628956489 1
0.654353580151675 1
0.276643657113453 1
-0.159025768478456 1
-0.221320644987417 1
0.771615767678737 0
-0.90656487860484 0
-0.00781370801525599 1
-0.0975083344567771 1
-1.24010714825901 0
0.421682792674136 1
0.296210656997353 1
-0.7825327379912 1
0.874130814159459 0
-1.08687621352958 1
-0.963689468655042 1
-0.156952331971928 1
0.157385947583488 1
0.100992392756861 1
-0.274813378175685 1
0.40406013290611 1
0.624610272566888 0
-0.303922289901691 1
0.64884056365514 1
0.208006467511184 1
-0.6931422251878 1
-0.256904612761413 1
-0.325412106942562 1
0.368771898934451 1
-0.129754140175507 1
0.645245672454075 1
0.585040881913633 1
0.163397981566018 1
-0.678964068780643 1
0.811458857660564 1
-0.0328596898070962 1
1.09826794055695 1
0.710948539485865 1
0.135793992535604 1
0.383319453396064 1
0.00917176853503782 1
-0.737945221145223 1
-0.500954543244317 1
1.03629879112197 0
-0.0692458241152729 1
0.604647701270597 1
1.7323712421802 0
1.66211418401908 1
-0.33170097113536 1
-0.704570956108349 1
-0.665325163789843 1
2.09778188382281 0
-0.94482540929371 1
0.472543368236771 1
0.37679740700471 1
0.947102139954179 0
-0.0737834003419963 1
0.0824374451663596 1
0.958929352589124 1
0.471386716146511 1
1.47104664280872 0
-0.105953555835049 1
-0.152429327222998 1
-0.563496588094297 1
-0.894137565494669 1
-0.243798589589306 1
-0.191041386951646 1
1.09957795068988 1
0.372486762060547 1
0.122828791475963 1
0.249091309731544 1
-1.00151677943685 1
0.828984528373222 1
0.276029118380123 1
-0.248706197586341 1
0.380854482057287 1
-0.553039256425154 1
0.324353087712626 1
-0.0169882251031582 1
0.273114690147635 1
-0.637236139816845 1
0.676252236790662 1
1.21027259919154 1
2.59510206848527 1
-0.184478029916331 1
0.93946263447693 1
-0.214691877621967 1
0.599820379195335 1
0.231995281892883 1
-0.0261519409796891 1
-0.0746019442275604 1
0.945903790730381 1
-0.375055047460397 1
0.28915122907513 1
0.179266309343567 1
0.332970465497508 1
-0.39105599271882 1
-0.973264596332375 1
-0.33799945344927 1
-0.892978665556195 1
-0.0597474815654464 1
0.516176053312446 1
0.020233071167509 1
0.941425312740039 1
0.242062479304543 1
1.4867771054235 0
0.884109902281761 1
-0.0307890783432749 1
0.58928837523136 1
-0.419586523680695 1
0.553048640609068 1
0.797767516152612 1
-0.405958570155082 1
-0.0388138052634146 1
0.359010441620513 1
0.0521871941678609 1
-0.626200469882501 1
0.15213687609859 1
0.0462169672677913 1
1.45122123515184 0
1.00463922221482 1
0.122578210879979 1
0.512245443288868 1
0.908578645161651 1
-0.146289234295245 1
-0.917131262303011 1
0.370289172124175 1
0.217268421061046 1
-1.3785290988879 0
0.414196809994861 1
-1.31426251298384 1
0.926372415989077 1
1.46202657125827 1
0.219138301174873 1
0.178159956685492 1
-0.386850054615323 1
-0.697594176808274 1
0.0475745670518243 1
-0.0209535521612468 1
1.10105815069615 1
-0.594795946934165 1
-1.79427431259429 0
0.0847851471759669 1
0.863236711765006 1
-0.20538234248788 1
0.1928443399743 1
-0.163707754846203 1
0.0608820649593935 1
0.198426981530968 1
-1.11574159929618 0
0.0124695415778859 1
0.0996030831073205 1
-0.939127098902074 0
-1.30650037581492 1
-0.514612786824932 1
0.372135825785335 1
-1.48066154545319 0
-0.543187317743716 1
0.0772284888122034 1
-0.506189187329121 1
0.119639228118037 1
0.0410445853918031 1
1.02970737071842 1
0.206521004215918 1
0.0514779242913327 1
-0.0662340442121148 1
-0.72727471878891 1
-0.355917232859121 1
0.107703120812367 1
0.548950405213905 1
0.609788405213644 1
-0.906876397211157 1
0.414399758166529 1
-0.851090071244709 1
0.102389757428704 1
0.456161194778303 1
-0.203959294112208 1
0.205206689218021 1
0.313450482659339 1
0.288225050692122 1
1.17305650003487 0
1.14157347147313 0
0.434040517553869 1
0.786722420957763 1
0.654591936206177 1
-0.592114257223699 1
0.213364486855424 1
0.0734851162008665 1
-0.201751264230738 1
0.135371856507088 1
0.959873608339717 0
-0.781674939439175 1
0.299571337728224 1
0.48787312191915 1
-0.881072856618916 1
-0.182136656697216 1
0.0580493445734336 1
0.278349680334355 1
-0.457512267188078 1
-0.591690242031937 1
0.450022162278959 1
0.015007067555168 1
-0.337591213800727 1
-0.0258215506868671 1
1.03639651536591 1
-0.981446337515441 0
0.0390336950983467 1
1.02636573738565 1
-0.465905334986296 1
-0.549267438346618 1
-0.577684771942858 1
0.169782929254142 1
0.995380110609789 1
-1.30871070112965 0
-0.338577658427789 1
0.347437590275297 1
-1.68326836026177 0
-0.0223589677139813 1
-0.493362294417189 1
-0.777235922627553 0
1.19607985795905 1
0.149693236335077 1
-0.860516412699435 1
-0.32005804953129 1
-0.0474240884835304 1
-0.788673514285 1
0.716516012415462 1
1.01129795109874 1
0.594014236760117 1
0.326004127646343 1
-0.598424980636768 1
-0.147718599980439 1
-0.0571854308327179 1
0.219511542801021 1
0.321429748387476 1
-0.169805174667911 1
0.130689766238807 1
0.557301732107186 1
-0.345282596234521 1
0.231796597024355 1
-1.05098134100784 1
0.356946083502343 1
0.494106428214759 1
-1.20268586110868 0
0.0265519345841948 1
0.968452014675928 1
0.208119868046714 1
-1.80451041834 1
-0.11594707983196 1
0.987259164523912 1
0.442568778730488 1
-0.237849570214611 1
-1.17123839897807 0
-0.590806174245559 1
-0.0197402565036311 1
-0.567989502183504 1
-0.480896877180092 1
-0.436233337262231 1
-0.645422757040517 1
0.683880761597938 1
1.0410310686455 0
-0.0701228055247062 1
-0.263328127822831 1
0.123412437441616 1
-0.132658126701762 1
0.3535189170829 1
-0.498764450897004 1
0.853451320659796 1
0.400362736944514 1
-0.0880390609333115 1
0.236233378430339 1
1.34861845593829 1
-0.0529049446605631 1
-0.501625861079154 1
-0.505834309325086 1
-0.955923973873461 0
-0.902561599670206 1
0.78269163862274 1
0.535230967579722 1
0.279689559661905 1
0.387505560331597 1
-0.942646173256062 1
-0.43576465003209 1
0.12779701473536 1
-0.239015545386268 1
0.449955907662446 1
0.521189383248489 1
1.00542661305376 1
0.355678742581808 1
1.77526747505186 1
-0.393502108438733 1
-0.370045709980136 1
0.84034448171803 1
-0.531300470751144 1
0.112810398130733 1
-1.5363048178901 0
0.639710133556319 1
-0.896771113637704 1
0.0522562597751689 1
1.57001538241582 1
-0.546106136518299 1
-0.16574043322772 1
-0.254424557830136 1
-0.742122044603136 1
-0.0276185868912204 1
0.226073344184501 1
-0.491888870855134 1
-0.667433648205474 1
0.363894739894495 1
0.775723679383659 1
-0.718353296596109 1
0.0364632721833751 1
0.137989368871622 1
-0.136864241081598 1
0.907783342931325 1
-0.76360881352224 1
0.281427051653351 1
0.824025172463897 1
-0.302842051846484 1
0.520998444503833 1
1.2355251373705 1
-0.252815044477757 1
-1.7533860514888 0
0.177979238251514 1
-0.202696071318267 1
-0.600917853900831 1
-0.554014323670192 1
-0.269185819200811 1
0.761894451077737 1
-0.491351808941921 1
-1.07564629965777 1
0.948605030266975 1
0.426212503234057 1
1.16405560049568 0
-0.456046344684403 1
-0.259190136560625 1
-0.315600273532145 1
1.26840185875618 0
0.865646642237863 1
-0.0933565352299759 1
1.02738958268319 0
-1.14954608156176 1
0.212279112210343 1
0.0856170668357878 1
-0.277724605724265 1
0.58252683138692 1
-0.874663188214392 1
-0.770927923710952 1
-0.479382589688517 1
-0.490556357145956 1
-0.603817787597868 1
0.0663523334322846 1
0.293473766988972 1
1.10957025754946 1
0.24170742240483 1
0.584637029056579 1
0.272492673463051 1
-0.197705090772937 1
-1.09342983621689 1
-0.546788227184254 1
0.518624377323929 1
1.43383614499495 0
-0.343940407175331 1
-0.165417839105893 1
1.28138937789103 0
-0.318531754733762 1
1.99137160785151 1
-0.259023302097452 1
-0.664212341226183 1
0.445277820142479 1
0.356948262149416 1
1.15686852045682 1
-0.362492613591491 1
0.803046108647268 1
-0.119529846988662 1
0.662021118455011 1
0.742965838235077 1
-0.232381059509451 1
-0.376867521690655 1
-0.39408964205323 1
0.322578845890885 1
-0.471191772402555 1
-0.377420457203885 1
0.280039059532419 1
0.503293852675937 1
-0.302558516370821 1
-0.254517609887904 1
0.718690271971309 1
0.489798834336265 1
-0.291335114933154 1
0.770167566068692 1
-0.800398195712786 1
-1.25622038220495 0
-0.0627312352359169 1
0.611707090532791 1
-0.477527150652916 1
0.0590817481689878 1
-0.013303611096518 1
0.0550886785938228 1
0.766055755375218 1
1.39176619682701 0
0.4952121361358 1
0.603746961769108 1
-0.527835665393762 1
0.108924768672682 1
-0.192132369677858 1
-1.06337279031397 0
0.364478149449909 1
0.639737345466845 1
0.509883417508643 0
-0.076080255077619 1
0.247096933367189 1
0.418719259915544 1
1.70673980940244 0
-0.985773750687212 1
-0.597968477580714 1
-0.51851327735447 1
0.290194216662288 1
-0.236078386679076 1
-0.204813188212696 1
-0.38959831885915 1
-0.0398533181084541 1
-0.664686620595656 1
0.310227597467087 1
-1.24353230901865 0
-0.365414242764188 1
-0.436727262024272 1
-0.342003276516043 1
0.132273165679207 1
0.611744445461375 1
0.00502686427079621 1
-0.318743124107534 1
1.10652817897451 1
-1.4889958402018 0
0.226226102138522 1
0.42863975014909 1
0.529134902798141 1
-0.608116803789928 1
-1.12858824717747 1
0.126479879154726 1
-0.186225418201589 1
1.65045030364762 0
0.274363093291757 1
-0.360380916953146 1
0.527642017250853 1
-1.06734542442683 1
0.0460630747571342 1
-1.35088186708124 0
0.592432559848122 1
-0.174257311040808 1
0.333752545654468 1
-0.0411542539172051 1
2.13564365540441 0
-0.0387565704107127 1
-0.587470903081135 1
0.503718114969909 1
0.852473147310698 1
0.942815123393582 1
-0.040482567980451 1
0.700484138364449 1
0.0960392649373879 1
-0.0542989080107499 1
-1.0407950180036 0
0.642400863522585 1
-0.105203201336849 1
1.61401209335754 0
-0.153180439674756 1
-0.492598518618686 1
0.0324213532498394 1
0.0637229065133953 1
-0.40994634365903 1
-1.07644829242772 1
0.515501073717508 1
0.439781497562638 1
0.856280784654744 0
0.126790515619953 1
-0.148033639640121 1
-0.0872514349625525 1
-0.67829533929595 1
-0.433421894289384 1
-0.363655008115299 1
0.0901569361233091 1
1.04155318103645 1
-1.26844509509464 0
-0.265530590305451 1
0.441023933849038 1
0.0584493198600367 1
-0.345115159235333 1
1.03295136650165 1
-0.375654286130621 1
-0.0993759021885022 1
0.407917840631309 1
-0.0851433266479567 1
-0.730802043662313 1
1.6045333964881 1
-0.0799474985580261 1
0.67136300871975 1
0.166331637901371 1
0.168129336036396 1
0.838525459589958 1
-0.0407579392233998 1
-1.6205122729229 1
0.304865770163846 1
-0.630377800388229 1
0.530886988262557 1
1.95877884672997 0
0.663510283105405 1
0.482726686267003 1
0.783080460877478 1
0.704127568561372 1
0.143997750417331 1
-1.41470782291071 1
-0.149606611159498 1
-0.521119449141593 1
-0.0192831576087555 1
-0.159713390417563 1
-0.6278108142232 1
-0.384985402068986 1
-0.526521139412823 1
-0.394078052401924 1
0.132084114474899 1
0.767310778539698 1
-0.0232395120316097 1
0.809296698005245 0
-0.0795707729358777 1
0.0415906364364447 1
0.546309966651876 1
1.26707611094454 1
-0.760964966296263 1
0.351663876118942 1
-1.68698799040323 0
0.297308087499605 1
1.02344314132598 0
1.06546132899609 1
-0.603491051571921 0
0.467590096477111 1
0.462712970508905 1
-0.880476697607045 1
-1.48248854498219 0
0.920031146500097 1
0.217080521235599 1
1.16460928088597 1
0.255870163661539 1
0.39171782724002 1
-0.383206972815282 1
1.18941522390951 1
-0.314534305720517 1
-0.40947908695197 1
-0.12689726007877 1
1.06681919381904 1
-0.474253532294122 1
-0.271133366136424 1
0.416353456449739 1
-0.333225249098781 1
0.725085766431556 1
-0.410414578568364 1
0.716788783957085 1
-0.175981291824017 1
-1.09596979132827 1
-0.478922070504609 1
0.88009673279826 1
0.769562383304943 1
-0.267453141895753 1
-1.10744849810409 1
0.0198843695793831 1
-0.575273850113033 1
0.152546000565099 1
0.0332163703432919 1
-0.196909842384603 1
0.41390439960549 1
-1.13545709850133 1
-0.831607686088666 1
-0.149024117149832 1
-0.965435569396654 1
0.604722833936921 1
-1.03852551789506 1
-0.765898547551006 1
0.911675075641013 1
0.222625257320646 1
-0.576807441689609 1
0.566589208260209 1
0.806003964852936 1
0.317349366433391 1
0.742683271137099 1
-1.1993555147674 0
-1.96453156273842 0
-0.610052324960416 1
0.665110313958263 1
-0.651142188951624 1
-0.6808150175052 1
-0.694707208120982 1
-0.183130503179467 1
0.877170815084449 1
0.753620347965605 1
-0.215913431094378 1
-1.03603215454834 0
-0.653644919384783 1
-0.414458260666277 1
0.00674058150363682 1
-0.433704133286629 1
0.477494112293514 1
-0.0270603385619363 1
0.0808554983875935 1
-0.145772357695583 1
-0.732851038177839 1
-0.400454970402547 1
0.0909365999254624 1
1.25311382917624 1
-0.269959075948418 1
0.0130767120236104 1
0.454010120627484 1
1.15313187780324 0
0.784300673504073 1
0.0685726279154301 1
-0.691680636506543 1
-0.0204618203371022 1
0.583464724483934 1
-0.21114956945241 1
-0.211159817599607 1
0.551076084863865 1
-0.317575351599606 1
0.0967750615860741 1
0.294206194960956 1
0.666863667838359 1
-0.31375838562557 1
0.478766290566625 1
0.37543247925653 1
-0.360620637015559 1
0.0779672689158672 1
0.66816168953303 1
-0.64845927920971 1
-0.411165384772688 1
-0.0730093008986017 1
0.19590141140477 1
0.779078658274511 1
-0.418052392500328 1
0.605327374384729 1
0.838261306704457 1
0.485402399718889 1
-1.09188769091272 1
-0.431307470787492 1
-0.061758611134557 1
-0.861948386938258 1
0.215696381215157 1
0.444915808231028 1
-1.03474384051071 0
0.046382594810473 1
-0.244616838547493 1
-1.0739129030306 1
0.264657147978546 1
0.148034384897228 1
0.12893226279533 1
0.616072845045395 1
-0.630881010833762 1
-1.04302683850543 1
0.00433171881980897 1
0.211808596777282 1
0.00504019364210709 1
-0.235449047717163 1
0.514846981086588 1
-1.36935912628252 1
-0.183934704700381 1
0.141231432316868 1
0.379547322178978 1
0.302440180085273 1
0.010441598513141 1
-0.787809733737772 1
-0.289347225047075 1
-0.124720121083675 1
0.188967000805884 1
0.460705120195906 1
-0.445550797449885 1
0.209845973293602 1
-1.81943752611404 1
0.18046757345586 1
-0.797202398196619 1
0.199563899743561 1
0.540424421472506 1
0.832336655415452 1
-0.648783204911827 1
0.181589065979186 1
0.327849348857711 1
0.527533737486636 1
-0.205186279331229 1
0.234906664941812 1
-0.448042829195521 1
0.497161178762542 1
0.318986363070477 1
0.687227714353298 1
0.73419139525598 1
0.0209891486300353 1
-0.689319841411439 1
-0.117676158592857 1
-0.355458129263975 1
0.334074393927143 1
-0.478913758085551 1
-0.516704398977156 1
-0.288518687016682 1
-0.603230310971308 1
-0.209528354494387 1
-0.940105732869987 1
0.448587343403948 1
1.35318651911189 0
0.494351344898963 1
0.771557536373785 1
-0.164461940648198 1
-1.25272937223743 1
0.0159154973704095 1
0.754635249226074 1
1.0087940958474 1
-0.235302790306163 1
-0.0508072946419999 1
-0.681127459190251 1
-0.121852312387994 1
0.203542019775861 1
0.229417356040016 1
0.263300460857992 1
-0.33095195297524 1
-0.395448936009891 1
0.52647606154503 1
-0.986310921802068 1
-0.449702491595846 1
0.148930458008334 1
0.0833844034633659 1
-0.231281880065725 1
0.545801660349753 1
-0.934423923624652 1
-1.07769259874212 1
0.514564216472641 1
-0.462908152814933 1
0.964897237331897 1
0.88559629429281 1
-0.278445924357963 1
0.449693696018711 1
0.930978994509246 1
-0.337038394473512 1
-1.15303040230887 0
-0.335341654826549 1
-0.866052459115936 1
0.429199684496616 1
-0.615317457740503 1
-0.948968071354062 1
0.337492804639696 1
-0.21512660032283 1
0.16923313541946 1
0.765154769250287 1
-0.00911101466774829 1
-0.635644797403932 1
0.165032599070872 1
-0.951216931124645 1
0.141855735818808 1
0.0693668196397141 1
0.692345986549195 1
1.19068706184993 0
0.628737677566516 1
0.0335278748940512 1
-0.110850462160886 1
0.510811414323032 1
-1.32253785421824 0
-0.235435519144595 1
0.316010373118352 1
0.541722574938771 1
-0.207888015936313 1
0.650618207963739 1
0.310301580335148 1
-0.571467127465998 1
0.709255141905292 1
-0.102167674901841 1
1.04262821973342 1
-0.222901095980846 1
0.31502534380936 1
-0.129270822221378 1
0.489986694534368 1
-1.07597021521493 0
0.481379358805041 1
-0.437743469579675 1
0.631326907187853 1
-0.3501684785656 1
0.207158570213715 1
0.0976364339646154 1
0.45297284096755 1
-0.0346500120056645 1
0.778534545542652 1
0.612082786652395 1
0.645164436692917 1
0.163646845736981 1
0.683838099915848 1
-0.178090713024301 1
-0.0193445573640867 1
0.0436331772169734 1
0.144990857058775 1
0.83190205448645 1
0.703225748480999 1
0.754864097218581 1
-1.31768109931603 1
-0.137432072510274 1
0.484838436159583 1
0.0179426101706345 1
-0.265038435605564 1
0.0905332066632895 1
-1.29404635408839 0
1.29029231683807 1
-0.427368387207632 1
-0.911159665904509 1
0.276960885881124 1
-0.40518111250663 1
-1.02348365830132 1
-1.86534771687761 0
0.145711183013718 1
1.38298272752925 0
0.505698266769338 1
1.83698814254433 1
-0.489988251619175 1
0.195359435849409 1
-0.36120563217274 1
-0.796588785331034 1
-0.337307307735941 1
-0.211426968907438 1
0.718618299756014 1
0.3964601765295 1
-0.574793401216613 1
-0.5266753489998 1
0.0539601598421821 1
0.431930354430781 1
0.011403774225796 1
-0.86026070903822 1
0.0683769668743296 1
0.20164574769918 1
1.40547208702967 0
-1.0809546590359 1
-0.0859967743687484 1
-0.15447350674378 1
-1.6792236956143 0
1.82789107318967 0
0.288787543008222 1
-0.204331624539174 1
-1.94059425866762 0
-0.812094041336343 1
-0.590531805487126 1
1.03311559344531 1
-0.162836468174772 1
-0.115210834089323 1
0.45959153113746 1
0.292936167431019 1
0.563821291086247 1
0.0964620781151196 1
-0.285160273503604 1
0.121420043240057 1
0.28718165492324 1
-0.266115514887297 1
-0.0511828678793981 1
-1.57088087938415 0
-0.577379702508926 1
0.640695681654656 1
-0.69148967834752 1
0.381799427049774 1
-0.848910593256194 1
0.249585580905026 1
0.941384042537362 1
-0.71327445975761 1
0.642268921091403 1
0.795961121132552 1
0.452327179682154 1
0.715272356849695 1
0.450379810216525 1
0.401804289663489 1
-0.46915264037592 1
0.143742230186409 1
0.0814217488384222 1
0.767116107437322 1
-0.933973578121418 1
-0.338896314766515 1
-0.714885268669155 1
-1.16226934782857 0
-0.592548751557338 1
-0.633381633622124 0
0.327507971500149 1
1.58268858519797 1
0.967969624074638 1
0.932133286616383 1
-0.171197590734029 1
0.594944908824401 1
0.204735331966807 1
2.56745180390845 0
-0.127899970868015 1
-1.35067849257072 1
1.04348073125223 1
-0.636850959124929 1
-1.05282662106829 1
-0.555874468371003 1
-0.250992535794489 1
0.633848757322302 1
-0.318750122027548 1
0.176928446126212 1
-0.150820168652745 1
1.24476176616176 0
0.543864419749088 1
0.00867184805925386 1
-0.00973791707536098 1
0.75907866961789 1
0.893170338173904 1
0.471385842541953 1
0.443594262446453 1
-0.223914502740815 1
-0.313627599309109 1
0.0817285938738229 1
-0.338955658302508 1
-0.36019733941071 1
-0.58437624586814 1
1.94771597069105 0
-0.307294066548709 1
0.151759581599759 1
0.789958392858418 0
1.46674747934606 1
0.146640111468473 1
-0.515010145119328 0
-0.594778091900007 1
-1.00308960325922 0
0.304264131017535 1
1.14916451061932 0
-0.960547672452943 1
-0.513706637142321 1
0.451431437623 1
-0.705988764730748 1
-0.645316255107262 1
-0.552116004800854 1
-2.00116559062679 1
-0.0586448968638084 1
0.217591917359978 1
-0.425079795300261 1
-0.970883546419851 1
-0.35976389607742 1
0.645552888277585 1
-0.0827234236492135 1
-0.547721013560569 1
-0.107617154477043 1
-0.00836173546162813 1
-0.131802253438727 1
0.824865188707533 1
0.0513169332329931 1
1.33804115964 1
-1.00842830965392 1
-0.521987008855561 1
-0.0922499442613352 1
0.761376291549257 1
-0.24585066544433 1
-0.688248017956415 1
-0.216339988528505 1
-0.51610872353614 1
-1.18255806780838 1
-0.478221474886512 1
0.910226970124263 1
1.41170750850105 1
0.15782334340359 1
-0.0920031691794423 1
0.788691235147969 0
-1.11598969084687 0
0.358536664753605 1
0.157958762399217 1
0.775088597802681 1
0.370711855485063 1
0.485936187022216 1
0.303631717581916 1
0.160076591865063 1
0.24831749164675 1
-0.657295172962357 1
-0.462115014319579 1
0.0823900325066208 1
0.0816432001755561 1
0.851666812194575 1
-0.498393030346998 1
-0.60321706821834 1
-0.956455133642645 1
-0.230692689833673 1
0.049278007170821 1
0.866310168998006 1
0.46705728290022 1
0.867739206345917 1
0.48343604590162 1
0.00491080152427651 1
0.335183186827491 1
-0.346257836937129 1
-0.239525402415331 1
0.0940670169979334 1
-0.172085021550726 1
0.276685507129028 1
-0.204818842782761 1
0.512809055276249 1
-0.0149474607657342 1
-0.318539796165009 1
-0.641196268227179 1
0.839097474424436 0
-1.98915241862204 0
-1.06575054814521 0
-0.0593060933263166 1
-0.763677863179932 1
0.201029252957826 1
0.36078542408945 1
-0.320956638761826 1
-0.178848949827817 1
1.03633949085907 1
0.128267707422534 1
0.189679503330854 1
0.886577417995832 1
-0.268579647999823 1
0.9947045023118 1
0.0926651957694814 1
0.84628838258179 0
-0.509912076033758 1
0.0891897173404665 1
0.878974448676882 1
-1.16280708545829 1
-0.228224313417765 1
-0.840840008413765 1
-0.329503606412536 1
-0.292462788471639 1
-0.0833467944375382 1
-0.134713662825346 1
-0.687179619818527 1
1.1042850921077 1
-1.01503843949186 1
0.890647398988467 1
0.336262272985329 1
0.206089912883001 1
1.34884387664435 0
0.243289624499985 1
0.581251629267699 1
-0.6379777917297 1
0.810396752209388 1
-0.677375435083683 1
0.172567459363291 1
-0.497267276594506 1
-0.970271182100445 0
-0.796906064963691 1
-0.293474039565765 1
-0.461598370666906 1
-0.798805658224611 1
-0.487219497483766 1
0.868007217127559 1
0.583474770689915 1
0.313865205239838 1
0.108667486784446 1
0.474495119131958 1
2.49583856995798 0
0.960336870643926 0
1.0653825240789 1
0.0821600646222153 1
-0.561297229691846 1
0.355814188195218 1
0.152637676820204 1
0.433660586954927 1
0.752453505578612 1
-0.382434001673285 1
1.47148390404489 0
-0.645801567194605 1
-0.0614856778792237 1
-0.238890405984972 1
0.0104623648579837 1
0.279958640974845 1
0.561533073805522 1
0.0169884562011092 1
0.463941388129114 1
-0.699134874577681 0
0.992631942584258 1
0.169492621916983 1
0.192352582381407 1
0.517162059133798 1
0.50351321765815 1
-0.0916322998528103 1
0.0699756015102999 1
1.05641619257677 1
-0.444941378668283 1
1.57502023079051 1
0.421870252250561 1
-0.294519337780656 1
-0.269568476110296 1
0.314813908751895 1
0.0298668623736311 1
0.0862944734425529 1
-0.472262320028608 1
-1.7652397560476 0
0.346782574851672 1
-1.13574780804441 1
0.719225030681885 1
-0.533652062102787 1
1.13095312744045 1
-0.285523341093791 1
0.443514840798345 1
-1.26266757760198 0
-0.111246549266825 1
0.228054895876703 1
-0.213950101819917 1
-0.566648433054783 1
0.327467629066908 1
-1.24829782508437 1
-0.233427382149307 1
0.974477838624188 1
-0.549354896425559 1
0.217638828436522 1
-1.13969247616166 1
0.757489413670886 1
0.653168562641781 0
-0.208852463319123 1
0.648493260178898 0
-0.807279068668902 1
-0.503353226152588 1
-0.22353978098836 1
1.70675299846464 0
0.479295966284977 1
-0.408136380743583 1
-0.86664086295021 1
0.0217115140752455 1
-0.0700709804796848 1
-0.0150502616531199 1
-0.597024819411794 1
1.2584912132902 1
-0.0631375486274641 1
0.107142915950561 1
0.297940859876623 1
0.0399880370577468 1
0.517615459430719 1
0.433657069163244 1
-0.374132480331969 1
-0.0792439746325204 1
0.458465362060204 1
0.795873671631465 1
0.523652932582656 1
-0.224446866161192 1
-0.0794160455659811 1
0.755081400347773 1
-0.114442429491364 1
0.0426028748206137 1
-0.186553923660513 1
-0.274025214679687 1
-0.486881552596951 1
0.897649331840727 0
-0.485922504852498 1
1.65206876701333 0
-0.0850424830403646 1
0.627973317225872 1
0.200338754952042 1
-0.0212239829768679 1
-0.634286275867168 1
-0.523910969990424 1
-0.683467304269667 1
-0.324851566180049 1
-0.0334415947917035 1
1.00391815854222 1
-1.13970920551768 0
-0.317050256040807 1
0.584637362331736 1
-0.68102515870648 1
0.64509561531185 1
0.606516693496926 1
-0.165951103685723 1
0.168573761126349 1
-0.107340363666232 1
-0.929331088157021 1
-0.152691164263784 1
-0.232094791956058 1
-0.203872328527823 1
0.25179963065385 1
0.165118655052564 1
0.292905656389525 1
-0.206513776288321 1
0.478882056131622 1
0.664575535250875 1
0.297289129032293 1
-0.132742146604059 1
-0.0479851074260127 1
-0.00432898985307315 1
0.245952177465442 1
-0.518096372537162 1
-0.265231609593406 1
0.228398463048627 1
0.126177231608567 1
-0.843002395019409 1
1.97839512181844 0
0.18924017485834 1
-0.320823185754157 1
0.613385745485238 1
0.995494166609657 1
0.541318689562122 1
0.370604172094538 1
-0.0660419314716863 1
0.249140057908019 1
-0.624157059300791 1
0.615443507541347 1
-0.704617549246459 1
-0.393577032512573 1
0.4256823471958 1
-0.672909947659506 1
-0.0978106940354834 1
-0.125289918051828 1
-0.832776713285665 1
0.868686852326239 0
0.0115901924601031 1
0.1783594658437 1
-0.903926478091905 1
0.580124391581697 1
0.490622360071072 1
-0.499287837633002 1
-0.873489689075091 1
-0.653384118537879 1
1.13565460021 1
0.013662768687657 1
-0.83156088034343 1
-1.34123385280368 0
0.932308857668811 1
-0.291423377957497 1
-0.605001169049827 1
0.513764695583122 1
-0.050648302017358 1
0.514768534843906 1
-0.224685751507937 1
-0.863151076041372 1
0.241869403050748 1
0.0775633651362378 1
-0.697664094814888 1
-0.514964660094837 1
-0.40205612319399 1
0.0361444868414472 1
0.846238023438099 1
1.18024913858836 1
-1.7350706724513 0
0.875780002891516 1
0.325466615036266 1
0.0409883861114471 1
0.240924308962333 1
0.238325414676143 1
0.791150393566609 1
-0.412408617263946 1
0.131776514253607 1
-0.267578624575951 1
-0.581361877261899 1
0.0697768559753449 1
1.07756559094959 1
-0.340899132738436 1
-0.910945807481838 1
0.628207212915524 1
-0.240267430163904 1
0.127961085390662 1
-0.905591488724514 1
1.11415769297941 0
0.663755271107647 1
0.100069359142877 1
1.32219847428435 1
-0.333201094434065 1
0.452545701702289 1
-0.724189525528005 0
-0.838536367346582 0
1.00143920083255 1
0.299273511848001 1
-0.697974079217364 1
0.934649007200029 1
-0.726183325194215 1
0.305870885166581 1
-0.572600552292566 1
0.362800397094591 1
0.150912138503336 1
0.505626044836164 1
0.067171060195487 1
-0.466968245846493 1
1.87794134195778 0
-0.466189733257207 1
-0.354944736463646 1
-0.131266067016727 1
0.0557318581038332 1
-0.334115732658793 1
-0.542983260566567 1
-0.600107646776434 1
0.234200756887167 1
-0.14698629142164 1
-0.642415266340837 1
-1.15995252956699 1
-1.34263187357573 1
-0.058785092569914 1
-1.02833851662104 1
0.578981783226739 1
-0.148741813748526 1
1.04861589970969 0
-0.58994803227486 1
-0.79171095942317 1
1.00268122283615 1
0.742159413700381 1
0.840518245040397 1
-1.24290739154054 1
1.58196857300963 0
0.441445342141433 1
-0.227567838342463 1
-0.338126658552538 1
0.894028899250371 1
0.320507402871013 1
-0.168558356767686 1
-0.67273359121653 1
-0.0759757325999674 1
0.405442482283274 1
-0.1757778015304 1
-0.0604208378676738 1
-0.11294888925063 1
0.466312733524307 1
0.793944934518553 1
0.8424874600802 1
0.0398562037220965 1
0.0448395633671035 1
-0.00315363615566294 1
-0.20713492878796 1
-0.00963464537828509 1
0.591757757760759 1
-0.564386435951307 1
0.202020062607266 1
-0.041949718037013 1
-1.44501463289758 0
0.367614916011132 1
-0.0307080499811325 1
2.07563471642213 0
-0.350588791154833 1
0.545456807747541 1
0.672355158386577 1
0.429412805574682 1
0.0125767025802694 1
-0.421620941379189 1
0.25641830292569 1
-0.656989919056378 1
-0.378729975503416 1
0.618338649969878 1
0.789737748916482 1
-0.518901264903044 1
-0.188967170029258 1
0.358854447710132 1
-0.525101983692332 1
-0.281386205158518 1
0.95949637967091 1
0.547046142553189 1
0.29980770104176 1
-0.0340540900145685 1
-1.29478219443368 1
-0.943650428129521 1
-0.056627068415077 1
0.25507682189333 1
-1.51291643144495 1
-0.0625225247265133 1
-0.230046282048871 1
1.09789127996966 1
0.393360865399705 1
-0.299643247508836 1
-1.55554016350007 1
-0.426329068812898 1
0.921154221463205 1
-0.568055042579974 1
0.0708597661116856 1
-0.248044702490087 1
0.106338194812599 1
0.0968969850015509 1
0.597685639529719 1
0.594564032915591 1
-0.942050876186275 0
0.113326914379861 1
-0.827223192611757 0
-0.90393512434901 1
1.83415038072839 0
0.20680803535241 1
0.0642211323883028 1
0.604234011774287 1
-0.582455935590899 1
0.349768141262738 1
1.09868246608399 1
-0.0409616242465468 1
-0.709333669722087 1
0.578838946884379 1
-1.05048822690804 1
0.0081832393803549 1
0.138854868893409 1
-0.138468030290908 1
0.31029506016596 1
0.230641572875859 1
0.308766532529632 0
-0.475544506954668 1
0.354455241805307 1
0.0758625956762011 1
0.0627552551484228 1
0.0558497240601304 1
-0.11067888706357 1
-0.760659247278168 1
0.215855091195315 1
0.287623440403091 1
0.188854398459928 1
0.122921261761464 1
1.37045311516091 0
0.122321180198599 1
0.212503750895082 1
0.992415588503502 1
-0.532185791558385 1
-1.66016405938141 0
-0.0379151154872309 1
0.0944118792069895 1
0.27631613599548 1
-0.80703071481812 1
0.426597822871705 1
-0.26896399511839 1
2.50844195419792 0
-0.15668141463966 1
-0.144986880160335 1
-0.272093037148098 1
0.0470657816582765 1
-0.131359931040149 1
-0.773228889007094 1
-1.0139823824684 1
-0.334118575472762 1
-0.587661510666412 1
-1.74244272618413 0
0.297391213522828 1
-0.120763531100251 1
-0.287984207669248 1
-1.29828438749354 1
0.476794606526691 1
1.06026092178535 1
0.575377252982266 1
-1.27088269053265 1
0.13778223657459 1
-0.373971988625821 1
-0.101071032633301 1
1.55354092051122 1
-0.73976130131945 1
0.645645690946014 1
0.599294757701154 1
0.169495499198725 1
0.0567615022019124 1
0.0102124187162788 1
0.0331695658812792 1
0.331416411627097 1
-0.15506499711859 1
-0.443868030562396 1
0.30549552479739 1
0.20540716552437 1
-0.428055176762824 1
0.0524976787619798 1
1.0955272256802 1
0.00512755442398538 1
0.432697151087003 1
0.347302361888892 1
-0.220062128601824 1
0.460173773520463 1
-0.127206000734148 1
0.569815104632947 1
-1.12399054238709 1
0.16293546994491 1
-0.277504007706403 1
0.0503942201428612 1
1.01955249074604 1
-0.309185441896443 1
-0.344203715150774 1
1.14100941307068 0
-0.209658557787479 1
-1.18030834149651 0
0.124548180873997 1
1.50824192830203 0
-0.92804643142394 1
-0.353409954601843 1
-0.423596593029063 1
-0.292147377820544 1
-0.0543934113666921 1
-0.547623981520135 1
-0.977660188347153 1
-0.212821129800486 1
-1.11668634719742 0
-1.24092694744985 0
-0.097346632023864 1
-0.412823873737365 1
-0.104201820009452 1
-0.428817059312698 1
0.17522952307032 1
-0.137235828215054 1
0.120221211120911 1
0.576746956115527 1
-0.140783323087195 1
0.97738670007776 0
0.531036681652595 1
0.452200730485477 1
0.0298053522189448 1
-0.241683150301344 1
-0.344771831942702 1
0.361799131751367 1
0.965760429132403 1
-0.578737861484991 1
0.545475948005901 1
-0.0443025361553771 1
-0.0457918140822559 1
0.128225735667495 1
1.40744026390229 1
0.478081633894682 1
-0.592653849679917 1
-0.121698753110473 1
0.0959435736088951 1
-0.292459916546623 1
1.0919785685843 1
2.20882871714585 0
-0.742355847192184 1
1.01075688496441 1
0.663456744615823 1
0.168719313551392 1
-0.871590546016815 1
1.05979364629934 1
-0.947080705177335 1
-1.02471023904414 1
0.64506069613111 1
-0.675540692668785 1
-0.634585778806648 1
-0.84413930137468 1
-0.7746186488713 1
-0.555249441402549 1
0.197841335135311 1
-0.771586501995411 1
1.01509626001032 1
-1.3152035962706 1
-0.803120315217401 1
0.711511084019311 1
0.217401023479806 1
0.0943315389897182 1
0.466641312987854 1
-0.77296257250665 1
-0.189381067549102 1
1.24341711483897 0
-0.350917547933653 1
-1.49851718553342 0
-1.79223469376156 0
0.482830336345388 1
0.521925002181978 1
0.234299645340282 1
-0.0511729708769084 1
-0.249401771717745 1
-0.973473501564548 0
0.24983173405676 1
-0.594507431298095 1
-0.159271887574973 1
-0.24789750181064 1
0.659625959870467 1
0.208537482975271 1
-0.351629363088424 1
0.0442920045124521 1
-0.387756268840334 1
0.710898424722951 1
-2.076272464052 1
1.87299691430763 1
0.183839183692625 1
-1.59250741907845 1
0.696514591087716 1
0.0667692862046152 1
-0.3998404651683 1
-0.613340342161199 1
-0.551538476655045 1
0.285289052477693 1
0.351803146509979 1
0.147341349422685 1
-0.117340899450474 1
0.781432057523007 1
-1.6881184288993 0
-0.949814259830944 1
0.869923127135586 1
-0.486902274858532 1
0.126050857675245 1
-0.263048597500434 1
0.0471117946142161 1
0.284371120932334 1
0.587678069707119 1
-0.11881098378417 1
0.681900123284993 1
-0.155320414897282 1
-1.25572195224124 0
-0.267447986879498 1
-0.507006561026311 1
-0.163579062623705 1
-0.204551296402228 1
0.667107613865271 1
-0.528098271116646 1
0.151180819047118 1
0.204221766466456 1
0.630827887489551 1
0.0458245860781811 1
0.236451888362473 1
0.209830426707551 1
0.799302072024101 0
0.411906004149529 1
-0.536346529901821 1
-0.6176893045765 1
0.420184523746073 1
0.523464518510839 1
-0.358293220863699 1
-0.489146047276815 1
0.765849291896745 1
-0.456789492829454 1
1.64250401333287 1
0.604243447682889 1
1.21963529929454 1
0.270734683474867 1
0.345575074884987 1
0.0504888802348223 1
-1.5484907699004 0
-1.23194816336955 0
0.223344322289651 1
0.907536186352841 1
-0.0297538492381667 1
0.961411196957465 1
0.262685846488591 1
0.770547154087593 1
0.0915255036659758 1
-0.65950269731959 1
-0.15589685745493 1
-0.835074013454302 1
0.511653166381852 1
-0.079340036536362 1
0.36561699990565 1
-0.0103675278128885 1
-0.381330586695946 1
0.00415231072765516 1
-1.16127598545803 0
-1.22512701402926 1
-1.22415494709193 1
0.105218889753719 1
0.591981549617012 1
-0.00832566150613492 1
1.02002795004192 1
0.192153572903013 1
-0.814784031939637 1
0.0633638008087404 1
0.713782529728343 1
-0.186411624159416 1
0.342526055787999 1
0.0516772609462668 1
-0.122269194745701 1
0.495526303948712 1
0.000675501690437605 1
1.56677452566404 1
0.488479282440714 1
0.320564140874371 1
-1.06739900176965 1
0.838360297388378 1
0.544160824681095 1
-0.859982048058716 1
0.299171437780392 1
-0.0218324758686404 1
-0.216237577652657 1
0.229726589861342 1
-0.291822837693478 1
-0.376961958767348 1
-0.247463283200424 1
-1.37893642828998 1
-0.241211689665593 1
-0.808768507472087 1
0.732692556851973 1
0.40521069794874 1
0.0464492473083108 1
-0.681246032659779 1
0.399087904793881 1
1.19673894562852 1
-0.315615408392768 1
-0.107141056893997 1
0.23962146548307 1
-0.0173394828870162 1
-0.693385163276518 1
0.349312422100154 1
0.730364150379091 1
-0.27179750766124 1
0.726714706873116 1
0.361645388758573 1
-0.719248444733624 1
-0.686811170979322 1
-0.531970378592151 1
-0.000251650337121628 1
-0.614889178472404 1
-0.714249512154422 1
0.924161336187422 1
0.141313211580649 1
0.756760157490883 1
-0.119571918560116 1
-0.457900438489269 1
0.253402796140834 1
0.0668982853392708 1
0.441425171899232 1
-1.52952121004533 0
0.0234861782854503 1
-0.247993117025438 1
-0.0350156155071599 1
0.171019574523989 1
-0.628362143995435 1
-0.186619544303451 1
-0.36028921980166 1
1.14372218968926 0
0.481289658802819 1
-0.480300834596338 1
-0.534263013105527 1
0.200291846463114 1
-0.018227164236693 1
-0.19706798323633 1
0.118391157588034 1
0.378539546056928 1
-0.188503186242881 1
-0.366748252112934 1
0.758917684567556 1
0.144735011828484 1
-0.418298304637659 1
0.661435189525151 1
0.808068188281922 1
-0.989382595168794 1
0.594583279380279 1
-0.048002832549472 1
0.39737087237676 1
-0.421237454691231 1
0.0982825858800813 1
0.669525445777467 1
0.951860965827123 1
-0.417092250841148 1
1.15754773424126 1
-0.277389232781368 1
-0.0939740087631027 1
-0.0853959512762427 1
0.7257867077092 1
0.329464402231859 1
0.345982884581311 1
-0.475151832458932 1
0.156644757790339 1
0.0215634348357771 1
-0.473394441260158 1
-0.978192365875111 1
-0.145331019527322 1
-0.321681161058759 1
-0.527568248718251 1
-0.613671148431066 1
1.13125799559805 1
-0.639345904806029 1
-0.508499475358728 1
-0.778828118382456 1
-0.240630478585054 1
-0.24679479172249 1
-0.0260693419461296 1
-0.182263357254412 1
0.712122219164566 1
0.373778372756316 1
-0.0469928466009375 1
-0.41733543817904 1
-0.938378264843843 1
0.787097118693471 1
-1.05643136600837 1
-1.38078067858432 0
0.452202566452882 1
0.133692667335471 1
0.297862623413282 1
-0.165709894258902 1
-0.432169881476239 1
0.111483031475547 1
-0.0257507952177315 1
-0.133132467950764 1
-0.881583337571123 1
-0.540691345099156 1
0.233382975923369 1
-0.249060852421646 1
-1.50317174549376 0
0.362596358983083 1
-0.15504934467633 1
0.441978979553834 1
-0.355618413895947 1
-0.655841992086596 1
0.20420512027506 1
-1.11831558767435 1
-0.252880043762389 1
-1.39973842747706 1
-0.0743276677910051 1
-0.131994926062226 1
0.676199159786526 1
-0.518422309120527 0
-0.108598002756246 1
0.319995468348072 1
-1.72390508004653 0
0.273696407250524 1
-0.338159056650977 1
-0.221241852891385 1
0.938867711893643 1
-0.503817892645685 1
0.263705333992694 1
-0.979665467802509 1
0.315222556452505 1
-0.00190852037816414 1
0.167117334323495 1
0.476739157025492 1
0.276919503489724 1
1.28072517423465 1
0.0508837060430173 1
-0.358156039838739 1
1.00202012280257 0
-0.278311942630654 1
1.08718719209711 0
-0.255164470760051 1
-0.772301383978374 1
-0.0966747445285048 1
-1.46273276123241 1
0.466765886677299 1
-0.329303851255551 1
0.110112964459653 1
-0.0541338818353617 1
-0.00756060320079027 1
-0.915114599980152 1
0.0470884876867007 1
0.828832437054454 1
-0.0132767475644802 1
0.589452318203362 1
-0.857806175827815 1
-0.222265483887278 1
0.204904732855701 1
-0.0442997006083784 1
0.426013129094163 1
-0.0476099155809672 1
-0.613779253824778 1
0.262359458733841 1
-0.137214199267039 1
0.509704929604315 1
0.154924725217319 1
-0.34395678962694 1
0.153149188478672 1
-0.349497402294728 1
0.148842000115748 1
0.520298938642888 1
-0.165555559774155 1
-0.986003260351629 1
0.835088332352962 0
-0.168694193506231 1
-0.139311503674319 1
-0.0335840878544211 1
-0.479979887614215 1
1.90468063391123 1
1.72795139122689 1
0.6446059958673 1
-0.61023879755724 0
0.0389804183862352 1
0.971238901453096 1
0.397707786920268 1
-0.972601999647463 1
-1.07667064686481 1
-0.456201395750017 1
-1.3999055695594 1
-0.0695069478059429 1
-0.204521623787509 1
0.156754270355909 1
1.12030755834635 0
0.166970394038438 1
0.164300872290098 1
-0.564273639209432 1
0.104183860440369 1
0.804445471722934 0
0.42661132353673 1
0.0130762040394245 1
-0.418329660231311 1
-0.380180276130501 1
0.669372542545617 1
0.412927774184455 1
-0.240948950772974 1
1.38360427469632 0
-0.759925526465512 1
0.354720693708358 1
-0.475586104724049 1
-1.19503335067875 0
0.565397663143901 1
-0.731834456444665 1
-0.733236044753828 1
-0.433797659127536 1
-0.438258518617531 1
-0.0251156259151804 1
0.723476641949882 1
-1.29520059401211 0
-0.366503353570607 1
-0.554567003856316 1
0.56031473712373 1
-0.379286850706618 1
-0.680335671567403 1
-0.383340905220323 1
-0.0239283282244875 1
-1.13052755254713 0
0.534361019695943 1
-0.467653344599813 1
-0.677312902125732 1
0.621432577773442 1
0.0422931700608345 1
1.32705455337954 0
-0.614291459058426 1
0.510653232607486 1
0.202855444479975 1
0.519697802195611 1
0.719302704651026 1
0.317219046024505 1
-0.194881564202662 1
-0.146429582948445 1
-0.845003087765732 1
-0.0879479695709096 1
-0.3758398701796 1
-0.149640019146737 1
-0.0495931653456909 1
-1.41186311310996 0
0.220322321629604 1
-0.243994188252469 1
-1.3183891136777 0
0.12927946681652 1
0.0524348396418887 1
1.10847194499518 1
-0.034991690722406 1
-0.395350989319282 1
0.887407779447491 1
0.668415888020459 1
-0.494046303171975 1
-0.606926793455006 1
-0.0113474979154097 1
0.671604248653059 1
0.17668934400465 1
0.107649166694762 1
-0.654253799753428 1
-0.799018124235491 1
0.555398398381935 1
0.457515284804898 1
-0.271401727355218 1
-0.543243415686998 1
0.408494657748142 1
1.14035979153342 1
-0.642507289167911 1
-0.752509709252999 1
0.931999481257409 1
-0.713046516383797 1
0.400586531684063 1
0.541188718924003 1
-0.202096598011987 1
-0.0642141715457847 1
0.335852024404534 1
-0.511125549026049 1
0.0169628305345767 1
-0.517742666131939 1
-0.252318351008088 1
-0.640259516672208 1
0.687224932029589 1
0.774955111675928 1
0.441221027993116 0
-0.290288402404148 1
-1.59050182698258 1
0.668836885464327 1
0.599656745571307 1
-0.2870919111195 1
0.106927776712186 1
-0.729119395820222 1
-0.994102985966332 1
1.92631996591606 0
-0.25823239114799 1
0.863705239703336 1
-0.220395457672768 1
-0.296201416790796 1
-0.35945579296607 1
-0.297499115568375 1
-0.647498608137618 1
0.494178775442586 1
0.430411102909924 1
0.0466222374348316 1
1.40935343482614 0
-1.52973826876971 1
1.4252203711781 1
-1.28392833102958 1
0.0363880217720648 1
-0.903828032410667 0
0.524539937037276 1
-0.138186987546509 1
0.0189550837150673 1
-0.257792119580192 1
-1.45047096329703 0
0.326946314916385 1
0.509508821887085 1
1.01633854302761 1
-0.024865779361835 1
0.896761272951431 1
-0.945789794182753 0
-0.73868874252814 1
0.290835341002196 1
0.432993498311023 1
-0.596715908131752 1
1.66182313878379 1
0.921231301090537 1
-0.519336541940447 1
0.336182366748177 1
-0.216238429934659 1
-0.623165474033617 1
0.319189227217381 1
-0.481268209596578 1
1.35875360271223 1
-0.885020252601405 1
0.324569356053986 1
0.0567383829805444 1
0.233954644962694 1
0.737764654563162 1
0.0794373182322979 1
-0.492329128276303 1
0.841619176436062 1
-0.32326401494232 1
-0.556970738977918 1
0.220066258189083 1
-0.837000134485968 1
-0.00117123445263728 1
-0.472850566413435 1
-0.197182079988485 1
0.0685992754260631 1
0.91344437706277 0
0.865606628442546 0
0.987102239906008 1
0.530135798367816 1
-0.195794000355321 1
-1.16565306882498 0
0.284222629857152 1
0.791493401194837 1
-0.521221893027272 1
-0.714000675799236 1
-0.410109936268053 1
0.292480290558556 1
0.12553356853942 1
-0.580277921925193 1
0.318686766871046 1
-0.611361800596866 1
-0.26717016975021 1
0.532368667386353 1
-0.475232419394083 1
-0.048819883526829 1
-0.103773442376036 1
-0.68183737331097 1
-0.108220295916584 1
0.118704273750696 1
0.51088650329646 1
0.355730587406232 1
0.710855282372499 1
0.159492817383706 1
0.980141620863319 1
0.140265556542643 1
0.114580534702123 1
-0.498751468009979 1
-0.782902593076027 1
-0.41657632874604 1
0.107673200994663 1
0.00247580908830099 1
0.21286492292723 1
-0.0744121042625305 1
-0.665168465356119 1
-0.0596832404018119 1
0.26236936506894 1
-0.8293882336995 1
-0.344369280621957 1
-0.181121734303634 1
0.908074823461165 1
-0.0741694304964021 1
-0.625050992949947 1
-0.885226468509988 0
0.293088646239249 1
0.500421781757842 1
0.0006742241489716 1
0.610039811808498 1
0.892019934754353 1
0.0539200163894929 1
0.37379571715142 1
0.197920578549071 1
-0.850975940206006 1
0.79695265108533 0
-0.680831107092323 1
-0.951328246156309 1
0.487186456567662 1
1.40346536587442 0
0.0122306283221004 1
-1.12026243748657 1
0.665321790935011 1
-0.499473243337935 1
0.556859298955349 1
-0.343880921731674 1
0.973324349002299 1
-0.359452783857299 1
-0.229823182329076 1
0.320607833038965 1
-0.338490379706426 1
0.914525116679698 1
0.0230113779104181 1
0.172641180953441 1
0.767418396424973 1
0.691084803751343 1
-0.499213395260154 1
-0.0684790825236485 1
-0.387500649193682 1
-0.197427373912313 1
1.27217474877826 0
1.02163105052739 1
-0.375222076626827 1
-0.480740418815565 1
-0.434719169383444 1
-0.698344628949037 1
-0.120817412651758 1
-1.03425982846032 1
0.25540594772011 1
-0.333668204283832 1
0.690180017595581 1
-0.152237116060864 1
-0.546221256435643 1
-0.17634689946214 1
0.18997975504433 1
0.433759464191615 1
-0.354952238868611 1
-0.205320297842604 1
-0.126073713916539 1
0.179113911563873 1
-1.0405514792957 1
-0.00130655851953304 1
-0.54731523298262 1
0.0580269385239604 1
1.09519095008734 1
-0.0639324224569199 1
0.649443104180652 1
0.45161815386755 1
0.230648411180768 1
0.147332839135026 1
-0.391652060566765 1
-0.366322679550338 1
-0.146694096963012 1
0.181086014502085 1
0.420398280616339 1
-0.25064013067028 1
0.268977142796042 1
-1.08485461793678 1
-1.02238603132975 0
-0.017220314604849 1
-0.868434804085873 1
-0.608765800853059 1
1.59348428567788 1
-1.4612558948907 0
-0.941679824505943 1
0.274855511100473 1
-0.26489511168245 1
0.436320882914648 1
-0.386498251275739 1
-0.127071356106114 1
-0.31245419289749 1
-1.04968275795711 1
-0.554761990442946 1
-0.39350451412304 1
-0.243748391542146 1
0.621107661657092 1
0.272754226371087 1
-0.465852752205705 1
-0.289853161601086 1
-0.0596342715638637 1
0.759734850731795 1
-1.0346498691726 1
-0.909363613479637 1
-1.03732298907847 1
0.796651424786959 1
0.0996307552684646 1
0.127194542606405 1
-0.572301301831664 1
0.726925329246574 1
1.00575851593522 1
-0.602066772939947 1
0.0342589823373463 1
0.195776540721375 1
0.207080211639876 1
0.186107659315372 1
-0.723576945409907 1
-0.251371501320278 1
-0.0161702398225885 1
-0.581545501691673 1
-0.112632116383825 1
-0.183997840915159 1
-0.0236458508168337 1
0.243495323744028 1
0.823129186830651 1
-1.26442015282597 1
-0.171201492352825 1
0.817510738588291 1
0.03406493747304 1
-0.175838953151361 1
0.470404026176606 1
0.35750598236076 1
-0.949321065397336 0
-0.40390510106947 1
0.205291732546763 1
-0.132529918466883 1
-0.398016787443125 1
-3.03400319552893e-05 1
0.373064608894986 1
0.366102552334957 1
1.12159591238229 1
-0.262218776652337 1
0.216304662818664 1
-0.233053794794076 1
0.0450064755061095 1
0.0840893967744878 1
-0.269341975732973 1
0.0503808407756061 1
0.246610650743651 1
-1.476754603769 0
0.202266760019515 1
-0.419813893931301 1
-0.482341440106063 1
-0.0255065946040047 1
-0.96752225736673 1
-0.413428294300074 1
0.0957467530657805 1
0.725834674881571 1
-0.0580024277215955 1
-0.211574240136009 1
-0.405597084457173 1
0.324736582061313 1
0.740466382566352 0
-1.03114007366619 1
-0.540894685292604 1
0.693267920833075 1
0.812669965601013 1
0.739016327282642 1
-0.401862448176345 1
0.483154433128338 1
-0.0568142649817552 1
0.60839468058402 1
-0.569407828931177 1
0.885765804772254 1
-0.233602677846221 1
0.98445664591217 1
-0.264984963440247 1
-0.140610350439919 1
0.169995808673665 1
0.514669160800227 1
-0.000858315381609326 1
-0.44352360632274 1
0.998965040712523 1
0.279443955300303 1
-0.61906699117163 1
-0.246669574015168 1
0.661310805047649 1
0.936637791343434 1
0.640238014941694 1
0.60363897821358 1
-0.527305866837327 1
0.625473579357 1
0.183399683462811 1
0.520414926885005 1
-0.0305204657546656 1
-0.270685130660839 1
-0.123996885509833 1
0.0686345181976446 1
1.42910729930386 0
-0.602087432253122 1
-0.689243740922193 1
0.102985430993248 1
-0.486239819349544 1
-0.628267351542952 1
-0.0611824713155407 1
-0.727727378418537 1
0.773931163160971 1
0.102746948577186 1
-0.209646220863961 1
-0.172310570060049 1
0.377039880368424 1
-0.341771009264354 1
0.088425425679839 1
-0.542095653209187 1
-0.284400226514505 1
0.962617199585452 1
0.128514798590029 1
-0.185603908215669 1
0.326905850049413 1
0.0633821967861795 1
0.91494116395333 1
-0.344474251865331 1
-0.0875069850561487 1
0.0700822467884255 1
-0.440639878060434 1
-0.0710309851312411 1
0.731121110898692 1
1.0709246070522 0
-0.636503940008235 1
0.125579569697259 1
0.301519596453373 1
0.880507012249872 1
0.242239158295365 1
-0.0263804167081867 1
-0.27129148551342 1
-0.455726787980005 1
0.922908719049245 1
0.244341242654327 1
0.0650569777695629 1
-0.25839546927853 1
0.340980690021776 1
0.862704934210287 1
0.505550351023123 1
0.85304303577211 1
-0.197190833462462 1
-0.39563410458283 1
-0.742001624345203 1
-0.283985570412979 1
0.477462624517316 1
0.507290365931636 1
0.309322914384748 1
-0.656287986729232 1
-0.100694824239246 1
-0.330092611602129 1
-1.06530124572322 1
0.102878128160052 1
0.865076768208293 1
-0.831516107209267 1
0.0136559745227254 1
0.710521554790267 1
1.35971374186791 0
-0.485745979523321 1
-0.312046022798089 1
0.355860666566916 1
-0.0350791301769747 1
0.869740164053779 1
-0.849586391620644 1
0.351170017026685 1
-0.228565056203146 1
-0.248554246792198 1
-0.153454210693324 1
0.252741047221149 1
0.211098389437958 1
-0.29446017053181 1
-1.13940156348322 1
0.852663995024696 1
1.04529644066738 1
0.138308207227033 1
0.064190604114627 1
0.218056160811674 1
-0.905537577840702 1
-0.113158973889139 1
1.01002931571292 1
-0.585687974892242 1
0.233731589117444 1
-0.583579935166759 1
0.243075775660969 1
-0.12304351552961 1
-0.60419921424652 1
-0.319394616499806 1
0.162497584851532 1
0.42704419380121 1
-0.0905404015717058 1
0.18296323415724 1
-0.0512125188291918 1
-1.37977301405038 1
-0.0787960848934576 1
-1.22728754505417 1
0.417975789949833 1
0.54369576831275 0
0.201103641885344 1
0.142142259167994 1
-0.623212937941892 1
0.106793404052777 1
-0.043614272408331 1
-0.211530786773105 1
0.157518931253403 1
1.0525801126879 1
-0.25903826018159 1
0.422486794348337 1
0.0353263875179961 1
-0.465321875076556 1
0.662883633012782 1
-0.257361320648794 1
0.864247743867721 1
-0.620715169991742 1
0.450949718765516 1
-0.362073489695369 1
-0.721015115505961 0
-0.198697223190106 1
0.0509114280463787 1
-1.13917114285711 0
0.19266484235029 1
-0.668466437865794 1
0.896786859371186 1
-0.382936197405426 1
-0.724179345893617 1
0.240255415878832 1
0.468464337809489 1
0.0793322798883283 1
-0.462949567307316 1
0.0402659475677901 1
-0.894389123250467 1
0.568430915206309 1
-0.026497721164244 1
-0.796218107035894 1
-1.44086339456007 0
1.04270913908708 1
0.828825102228591 1
-0.784483907155935 1
-1.031799277139 1
0.732359311468576 1
0.331521481262944 1
0.0755107726923819 1
-1.23844586492625 0
-0.496335376148674 1
0.0403340181530559 1
0.0983788021239075 1
-0.0318813146767834 1
0.477810326721691 1
-0.366694240150453 1
0.220184522264144 1
-0.774724559555045 0
0.615006368742442 1
-0.602158465969415 1
0.421177263217221 1
-0.555752406969463 1
0.650867357670519 1
0.534769500452025 1
0.447724229503447 1
0.0378553218832795 1
-0.731864874198908 1
0.278584448450013 1
-0.109199931557107 1
1.71384473680873 0
1.0903844174567 0
-0.486287805120819 1
-0.115661910735586 1
-0.68812087467472 1
-0.0713036965096304 1
0.391169142929677 1
0.172088698658045 1
0.0196174207705832 1
-0.476043100124631 1
0.135345166751773 1
0.500203442307018 1
0.180421934684727 1
0.362252702147316 1
1.22796538083514 0
0.112969411442709 1
-0.834624056987026 1
0.926402404065959 1
1.51327909595747 1
0.576941814534856 1
0.988061915346844 1
0.795120092866461 1
-0.672195924432852 1
0.503182032993268 1
-0.25899099979317 1
0.727124758005743 1
1.82491568151094 0
0.383839650833918 1
-0.49399355109324 1
0.563771594195179 1
0.163404315626315 1
-0.0517700970575368 1
1.01237245192512 1
0.896981752958193 1
0.852926618000295 1
0.689774207049607 1
0.34048036453749 1
0.550752874831757 1
0.252383194148535 1
0.540899157790099 1
0.259535826881429 1
-0.0306435866155726 1
-0.305910740758802 1
-0.684823891860459 1
-0.293324120029216 1
-0.388007978332193 1
-0.360237230704118 1
0.472286771925201 1
-0.895793263635835 1
-0.434753451270494 1
-0.246775468564578 1
-0.609875201704099 1
0.180383340935363 1
-0.738614774364489 1
1.00161531168399 1
1.90396921916652 0
-0.361218403687269 1
0.438101656708343 1
-0.936223856592357 1
0.928185664489054 1
-0.655625861131441 1
0.267388758546288 1
-0.13803160222018 1
-0.764415374286594 1
0.103906763888029 1
0.238439876205667 1
-0.99142495400503 1
0.0441432452697546 1
-0.532899394198554 1
0.0550545742706475 1
-0.96886836800313 1
-1.3896137560395 1
0.161050171296013 1
0.544721755884528 1
-0.321488204010677 1
1.41632236515751 0
0.657600308400142 1
0.978604186096328 0
-0.0429519541605474 1
-0.998669520164918 1
-0.00443752780433912 1
-0.634203585289302 1
-0.165317412257029 1
-0.391808616612189 1
-0.291815178643292 1
-0.613602740057272 1
0.0987290632019998 1
-0.126585051150664 1
-0.337354713064444 1
-0.476398179560697 1
-0.574691753286591 1
-0.486227776539138 1
-0.0467758018176424 1
-0.233479948699784 1
0.144056819163559 1
-0.587155142692378 1
-0.485143020401501 1
-0.560784955337729 1
1.30090011911118 0
-0.495790831710749 1
0.869314634754927 1
-0.467427540117097 1
0.0524717121406618 1
0.37650986431712 1
0.885876715189922 1
-0.337657383742528 1
-0.347331746502254 1
-0.49378867090553 1
-0.920219882143836 1
0.547360386077099 1
0.175988335857919 1
0.381876970483744 1
-0.00419069023203933 1
0.606447020070621 1
0.12491413016334 1
-0.0143822641237635 1
-0.170317603347156 1
-0.218255579313786 1
-0.313581752377311 1
0.485558023372851 1
0.58622200946545 1
-1.03112864091434 0
0.687382010693764 1
0.32300700512887 1
-0.247068508511145 1
0.21105604420395 1
0.0309502931459862 1
0.00616484904206638 1
-0.11357268349665 1
-0.0935798485666062 1
0.195747074607414 1
0.508599462550881 1
-0.247460473439253 1
-1.42071090757233 0
-0.340021414114704 1
-0.634844929579504 1
-0.7381734473016 1
0.842046324123133 1
0.744330034199714 1
0.318123896709013 1
1.4410372994568 0
-0.235912606535703 1
0.395770522342835 1
-0.437433216219669 1
-0.098313072936715 1
-0.260934950623193 1
-0.161847209550984 1
0.589304524510288 1
0.912231422559437 1
-0.732961058836556 1
0.330513210657527 1
0.732506072982192 1
-0.478393856729258 1
0.373870251807972 1
0.0260547340230152 1
-0.0237839195823221 1
-0.0615355263748477 1
-0.0483132923273249 1
-1.19948767283714 0
-0.490637749660031 1
0.407172195091911 1
-0.807276440366367 1
0.0105444963008137 1
-0.78705335551238 1
0.0739826945876467 1
-0.547809929088499 1
0.272278407940305 1
-1.20255871882276 1
-0.033531314359845 1
0.0583814663188062 1
-0.465068090882421 1
0.379465575267098 1
-0.833958210085835 1
1.00960686618871 0
0.18601968624964 1
-0.27397978079459 1
-0.487372818181182 1
-0.0171379984964985 1
0.548994849714698 1
0.981107406169329 1
0.359152001726652 1
-0.0141082738633952 1
0.59247828025802 1
0.299469837793312 1
-0.402234122557902 1
-1.17444367321922 1
0.0453124461834618 1
0.56372608612619 1
1.00645079650988 1
-0.553776713392601 1
-0.521583589506984 1
-1.84067550491327 1
0.143308244043913 1
-0.577193205076129 1
0.371500924305773 1
0.0565394687825676 1
0.0572972919407744 1
-0.27635071491122 1
-0.202374754910086 1
0.486633108144729 1
-0.435799066078432 1
0.512352722040437 1
-0.00148918108155943 1
-0.261028260814347 1
1.23100840345805 0
-1.27998594139127 1
-0.0813289564467008 1
0.369179816052224 1
0.616069470916994 1
-0.561051865291091 1
-0.12399776917961 1
-0.947252947773714 1
-0.107298629339221 1
0.100889121527972 1
0.551805217819119 1
0.0620346340990787 1
0.559775949057494 1
0.96988138645389 1
-0.0817139226472336 1
-0.872243147050225 0
-0.133887006130258 1
0.138899127779927 1
0.0991917144961258 1
0.637948046303447 1
-1.28254391963617 1
-0.937666595922298 1
0.19109777908791 1
-0.335398159363932 1
-0.626726195254281 0
0.110856169940259 1
0.0739376563657752 1
-0.176893642646821 1
-0.347701683225879 1
-0.662319415703432 1
-0.0434601652763999 1
1.26200283504649 1
0.134902477266574 1
-0.240644176204341 1
-0.465756361571136 1
-0.194741017937011 1
-1.11173455645332 0
-0.279043764521583 1
0.330398543139366 1
-0.0730538594206258 1
0.228256260320821 1
0.200349513392229 1
0.513969473656046 1
0.230208316211732 1
0.242674195735751 1
-0.129063702772735 1
-1.25752779226093 0
-0.155311564029216 1
-0.182787047317537 1
0.511720412939746 1
0.81816273620955 1
0.42819716313507 1
0.166981172189277 1
0.0499145530593276 1
0.231587805693696 1
-0.0616859674405868 1
1.05523485762776 1
-0.309098787389909 1
0.524406670409974 1
0.41118189496915 1
0.302262716832277 1
-0.0176646374952538 1
-0.0745494918234262 1
0.505359608773551 1
0.094577264961507 1
-0.589054341234108 1
0.684984115361492 1
1.11454203082454 1
-0.621765972369076 1
-0.22265506360763 1
0.94050847096946 1
1.14387219486618 0
-0.0640409807738507 1
-0.979287377329655 1
-0.1525139711854 1
0.866974817023443 1
0.565609678566418 1
-1.48010912288619 0
-0.090405106214579 1
-0.801107944596714 1
0.0199195745295729 1
-0.440592402698534 1
0.791165731464764 1
0.628113688138119 1
0.474788515439358 1
-0.338091281179936 1
-0.321399534924555 1
-0.888667561638056 1
0.04168681515551 1
-0.691581512784418 1
0.594922948614928 1
0.107078400490234 1
-1.13908321836286 1
-0.10426600982048 1
0.309737535444824 1
0.262105792352749 1
0.0227052188391862 1
0.471638130229031 1
-0.309128009466714 1
0.35975844131576 1
-1.48257720402685 1
1.35298504711848 1
-0.040979207448296 1
-0.402877335994981 1
-0.200571841110778 1
-0.573854036630268 1
0.232392430140318 1
0.847208333244552 1
-0.660738301947321 1
-0.440661757264467 1
-0.0888664957529866 1
0.235741960988308 1
-0.734936609824321 1
-0.375956280726674 1
1.00373206837257 1
-0.179549186001341 1
-0.213198727682395 1
0.855628509762445 1
-0.280412669282769 1
0.0335565389169399 1
-0.409413518372961 1
-0.349210027597094 1
0.747780934569536 1
-0.269060432174088 1
1.43428426795745 0
0.132303785997672 1
0.691310699573212 1
0.300900743276979 1
0.45155861532135 1
0.347227758206523 1
0.0827073238291273 1
-1.36620617817158 0
-0.312888075312229 1
-0.741387000162363 1
-0.5499570547572 1
-0.00368443182001121 1
0.521130107087537 1
-0.230587467959481 1
-0.330849403244036 1
-0.309196778595846 1
-0.430295825751243 1
-0.43905400296038 1
-1.133381958746 1
-0.727734788101641 1
0.414502924218774 1
0.985164792225919 0
0.0449297733267979 1
-0.209822151911034 1
-0.946129219920807 0
-0.535950109193547 1
-0.725171475510788 1
1.24547780124177 0
0.340791891513183 1
1.55870221295502 1
-0.870332057268759 1
0.203909271337465 1
0.20944100119962 1
-0.265275196176931 1
-0.371010301332713 1
-1.08763038389764 1
0.17936846850822 1
-0.962183735141527 1
0.311688935856184 1
0.0295025065526032 1
0.92046393052903 1
0.952251066634232 1
-0.139931226469133 1
-0.259351157807257 1
1.48991679408718 0
0.479580830650222 1
-0.0891360408702648 1
0.198452280213536 1
-0.174521504640485 1
-1.12337399729204 1
0.278542537103831 1
0.213738129837892 1
0.591124674592743 1
0.39883090706507 1
0.763311782672648 1
-0.0808674274403199 1
0.177848909011136 1
-0.0587601311771136 1
-1.22090029257503 1
-0.488303423631404 1
0.079118466628581 1
0.449965887785271 1
0.0498756792525681 1
-0.15993932917499 1
-0.596998370228364 1
-0.126352558188487 1
-0.691664719893408 1
1.42731925442823 0
0.761461565092235 1
-0.308143533073296 1
-0.345323735911951 1
0.288959054355526 1
-0.205927913210374 1
0.0796018237467276 1
0.655918178855198 1
0.150510106192176 1
-1.20152526020112 1
0.339299904276766 1
-1.00852321400431 1
0.850259194152767 1
0.0650557490748013 1
-0.0128322146385907 1
-0.0464857519946691 1
-0.758596817300283 1
0.492889808737633 1
-1.06564971282157 1
0.186131355068483 1
-0.49092536077039 1
0.214666521826604 1
0.32592696910849 1
-0.215320302687979 1
0.546852920918595 1
0.609088152483783 1
-0.0956270217032423 1
-0.0980285904750045 1
0.330138060277305 1
-1.24212823074768 0
0.29117650061149 1
-0.881939210653923 0
0.0665381193706863 1
-0.462589704954982 1
-0.916648195022414 0
0.122066107402948 1
0.268443231615942 1
0.776104090482557 0
0.0421870721409691 1
-0.355975979914157 1
-0.186120669358008 1
-0.153376864132686 1
-0.124065658245191 1
-0.215022896332726 1
0.392244675848555 1
0.0965412516636824 1
-0.759089365436197 1
0.0503891462957696 1
-0.948989756866802 0
0.950786325254326 1
-0.466086691757698 1
-0.922532133976739 1
-0.0732896409826213 1
-0.611386163743072 1
-0.605516778444856 1
0.376611050786605 1
-0.824395296661154 1
-1.23164605526484 1
0.955573679259631 1
0.274443490093314 1
-0.106874537596405 1
0.207752227552428 1
0.182392643048796 1
0.567861846464715 1
0.0949301049358715 1
1.60195725394912 0
-0.400912553107169 1
-0.410398921855477 1
-0.566295100047676 1
0.683384133657533 1
0.694075445241678 0
-0.146561990847106 1
-0.727297053519274 1
0.158798401253756 1
1.97236295087588 0
0.0616910179951573 1
0.0210523644001982 1
-0.323474266631867 1
0.550109484609627 1
0.694786074062126 0
0.584523776407931 1
0.785441340783262 0
-0.483895149840042 1
-1.15034533540488 1
-0.520181331873508 1
0.160861976422906 1
-1.00709763598913 1
0.0757718001164598 1
0.110003115709988 1
0.32886646707693 1
-0.616757151710391 1
0.601478858541231 1
0.0529594948774966 1
-0.0852036615001294 1
-0.465391474588227 1
-0.564630195004646 0
0.0208423165506568 1
-0.934625101725681 1
0.108653706291155 1
0.244392749747007 1
0.136192136367402 1
-0.659749771494316 1
0.106767619391882 1
-0.98395669215164 1
-0.310433005468218 1
-0.641519403235404 1
-0.464710731019905 1
0.369044985312415 1
0.499126429600893 1
-0.238056063730609 1
0.175321372168502 1
-0.181526325353251 1
0.384847972454882 1
0.102599143155511 1
-0.123005781028452 1
0.847160835157931 1
0.137739005530311 1
-0.771436467079758 1
-0.758195316964786 1
-0.290683930454496 1
1.00024344199612 1
0.774250750951786 1
-0.410635988029016 1
0.691597086544226 1
0.382345836040374 1
0.472116362169773 1
-0.652293657406457 1
0.136099259735652 1
-0.403584915957819 1
0.198411179129827 1
-1.61200040867939 0
-1.07838396777336 0
0.211058280547966 1
-0.522272070257676 1
0.63833990914971 1
1.2571006509197 0
0.284142922653262 1
0.247592997217196 1
-0.206066221491792 1
0.471504891108291 1
0.621089979481589 1
0.187471346666684 1
-0.0715835982792932 1
0.239405525868405 1
0.501657758304712 1
-0.306466887312766 1
0.214579129023256 1
0.281648504040553 1
-0.273407142768489 1
1.38165127569831 1
0.678488332175456 1
-1.22253886327507 1
0.344811173750896 1
-0.578032656590659 1
-0.202322382766571 1
-0.5162792740753 1
2.04795567879526 1
-2.03227742844554 0
-0.328707093437948 1
-0.281519867797082 1
-0.5969667838151 1
-0.452135160933991 1
0.462186154064348 1
-0.610820534812315 1
-0.582912645661235 1
-1.3656041950259 1
1.31719299527913 1
0.687343316362763 1
-1.27732612558723 1
0.576882615376007 1
-1.26373424349486 0
-0.0979104956598902 1
-1.04753633218116 1
-0.240189344975567 1
0.815345585247346 1
-0.478871819584943 1
0.798040223792732 0
0.352469489381801 1
-0.240527991888503 1
0.558475670829356 1
1.15196956979483 1
-0.830853290850176 1
0.455807284179042 1
-1.07718286852941 0
0.424649792519018 1
0.367645550835963 1
-0.107871376604835 1
-0.750439143351921 0
-0.439517199483302 1
0.413957044651656 1
-0.111797285560346 1
-0.986177010295328 1
0.641887816931068 1
-0.243125106079049 1
-0.308930156309763 1
-0.378689103779092 1
-0.188634754729097 1
-0.00094114106974208 1
-0.619027717145867 1
-0.661695189790011 1
0.369606596575065 1
-0.30124470120566 1
0.628697492145731 0
1.03883390639521 1
0.284338769407882 1
0.0994154626583935 1
0.0423478153740587 1
-0.0154541701701462 1
0.686691577178224 1
0.245653228385732 1
0.727844901467642 1
-0.51729777975281 1
-1.06675832328005 1
0.136830689354966 1
0.0405092971651341 1
0.977105567790787 1
0.633707500865931 1
-0.799713631043119 1
1.00614256271519 1
0.142924299404783 1
0.108025495694327 1
-0.689384906441599 1
-0.683963130767918 1
0.823113971647376 1
-0.122622988950638 1
0.964162221636234 1
0.782419326469713 1
-0.486356971280797 1
1.17467840544366 1
-0.263902924464201 1
0.158895998797533 1
0.451613228053223 1
0.127584409416209 1
-0.310475651852368 1
0.807867849916229 1
0.717167597673474 1
-0.824286516180341 1
0.989311954425507 1
0.357020564992594 1
-0.928332028400557 1
0.277200196599209 1
1.2208904606917 1
0.679934259694939 1
0.408061667609665 1
-0.732445709728836 1
-0.519149505207859 1
-0.0598064383280404 1
0.0258938619732095 1
0.0841360533142009 1
-0.412869928036464 1
0.744983146432714 0
0.0254796118884275 1
0.0220320349527818 1
-0.440368966453776 1
-1.27091925992932 0
1.33728588492719 0
-0.12819352282346 1
-0.853991517353099 1
-0.183357839631963 1
0.385278754756203 1
-1.72711934789293 0
-0.627042681190561 1
0.184479657498871 1
0.228396127742249 1
0.118387344866234 1
-0.00747715199476416 1
0.895986204479014 1
-0.623719934881799 1
0.338167736204428 1
0.747987088620901 1
-0.67469379642235 1
-0.470202510837338 1
0.188673694059242 1
-0.435774100000036 1
0.513132032569217 1
-0.0376891816293771 1
-0.0742983551882751 1
0.203010161303049 1
-0.13664933948739 1
-0.336239294626031 1
-0.663121394618523 1
-0.428209963899968 1
-0.976934081228971 1
0.17091722884883 1
2.02907571536056 1
-0.242755768903139 1
-0.690194135328559 1
1.11441646637531 0
2.25981612951109 1
0.680974247308377 1
-0.511017442247927 1
0.689292139280281 1
-0.354998796888636 1
0.375741412676031 1
0.143722302920382 1
-0.0626806884372443 1
0.59511850477681 1
0.629057702042417 1
1.03753222296842 1
-0.243076146138398 1
0.283099459222906 1
-0.1306185059577 1
1.1324649019923 1
-0.424572517033897 1
0.714464401017127 1
-0.656868936444635 1
0.192313150741672 1
-1.69150371535683 1
0.391943508469887 1
-0.719293910582825 1
0.110646446184126 1
-0.0544821796030942 1
0.58893023918172 1
0.817306218895925 1
1.38511822002206 0
0.0711947385408999 1
0.430696993504936 1
0.380027093976278 1
-0.90692537344504 0
-1.77029530386793 0
-0.59497668379187 1
-1.71409274089494 0
0.53709990461563 1
0.305365133055921 1
-0.374141856352563 1
-0.00957969739347408 1
-0.603985747325142 1
-0.568589838897526 1
-0.14517474090797 1
-0.698073217274083 0
-0.551827915347397 1
0.446649245895201 1
-0.0364529424923478 1
0.705325089410718 1
-0.155434208157385 1
0.192059275735881 1
0.0752483957551752 1
0.34981503617852 1
-0.298126025385577 1
1.44178668814564 0
-0.308042471592481 1
-0.64298047979142 1
-0.138305364664639 1
0.882933647753961 1
-0.510647978718998 1
-0.387271439720895 1
0.542689020798455 1
0.177995391983066 1
0.153905809061275 1
0.205555584814894 1
-0.273486966027972 1
-0.111777994472258 1
0.634015685378369 1
-0.0180999059788018 1
0.767966246437002 1
-0.111202847293665 1
0.140242878872088 1
-0.198613201787847 1
-0.681562107055377 1
-0.912800618789258 1
0.0208478032577698 1
-0.446324644921349 1
-0.412436241203253 1
0.392978670540545 1
1.01150166271992 1
0.366253885751499 1
0.750772214000234 1
0.835885557598717 1
0.269450688319359 1
-0.584497941911875 1
-0.499358082370201 1
-0.389201727243711 1
-1.13482079112965 0
0.667467511619274 1
-0.77377061547158 1
1.47054468530874 1
0.813057421731552 1
-0.772363600668904 1
0.165687581650052 1
0.499678678776303 1
1.31586664250791 1
0.0751327593405745 1
1.15362529128231 0
0.0823386533497213 1
0.501780377429146 1
0.00376248937908429 1
-0.29631466333447 1
0.961214402053005 0
-0.10055027587327 1
0.538348413554181 1
0.0363010570743568 1
0.020634439120759 1
-0.666011306690782 1
-0.545428085370789 1
0.584087635976667 1
0.426345272355842 1
-0.776203028704577 1
0.0730578601329475 1
-0.112956792559195 1
-0.156536646793515 1
-0.561520684954631 1
-0.157807509964755 1
-1.17289653220998 0
0.250771831906568 1
-0.408435806954002 1
-1.43097522349195 0
0.0580946494683856 1
-0.0517491049666165 1
-0.549224178002384 1
-0.677605866989725 1
1.07961529659906 1
0.46101115676592 1
-0.593491318998873 1
0.0549449687838086 1
-1.06358194497517 1
-0.100744919740353 1
-0.190353210694706 1
0.0975029825861191 1
0.0464362850420739 1
-0.111327581572138 1
-0.268578091985865 1
0.0639528887807961 1
-0.266307466604774 1
0.80796770854568 0
-0.302604174431 1
-0.545014934297366 1
0.348443310161768 1
-0.226755471229036 1
-0.828799981245262 1
0.812281532097887 1
-0.1562643459655 1
-0.0530104787342421 1
0.675495125012192 1
-0.675041508254866 1
-0.150709183673017 1
0.207509737249009 1
0.107049468579673 1
-0.455228625633481 1
0.702959410738128 1
-0.822353287459021 1
0.293231792469281 1
-0.296074171787357 1
-0.364954620349691 1
-0.626587970357522 1
0.0501771155040317 1
0.394038482997759 1
0.156582198666445 1
0.692544790934353 1
-0.179807877810093 1
0.354625821982046 1
0.527202298970086 1
-0.95936830227155 1
-1.41195200605441 0
0.0868165106362506 1
-0.78375390074524 0
-0.253170382723221 1
0.93817146661597 0
0.442688803993335 1
-0.609305827772077 1
-0.961347324782038 1
1.04816496825249 1
-0.270288732734934 1
0.480124074912537 1
0.234206391790257 1
0.372712169493418 1
-0.179210140910802 1
0.167664583694704 1
-0.373000343779807 1
0.748926182843219 1
0.166157292873338 1
-1.17347044868161 1
-1.26138376663748 0
0.0594082930117367 1
0.31675828052193 1
0.99516475234744 0
-0.448210510939372 1
-0.870956817163347 1
1.10544546774553 1
0.476079612106272 1
-0.306311658485636 1
0.697848065228835 1
-0.388646726420346 1
0.0633420209402209 1
-0.755311499194713 1
-0.166484819837612 1
0.824118256244166 1
0.394606061040398 1
0.76915739855591 1
-0.884302895383503 1
-0.409623298871537 1
1.20536438626541 0
0.367667619023199 1
1.70076055539655 0
0.41894943759242 1
0.726282950415892 1
0.0539936056785029 1
-0.273777333817632 1
-0.335723839348495 1
0.412454306927753 1
0.00856023283897911 1
0.208661470162075 1
0.285408843489405 1
-0.0968724580773778 1
-0.540011653501552 1
0.243693742288612 1
0.0857915648799437 1
0.445508875647045 1
1.02116506497552 1
0.255811259333028 1
-0.341000828170323 1
0.109907187445016 1
-0.00670149985704718 1
-0.728879759955255 1
0.0658526296771786 1
0.105659941471068 1
1.17826481300972 0
0.421622054522947 1
0.137903083234744 1
0.0646491181962313 1
-1.32039762981816 1
-0.978529791072771 1
-1.43456196054335 0
0.402859720146441 1
-0.469940760016528 1
0.231341567706772 1
-0.469102782884257 1
-0.805849432078972 1
-0.0399240042376671 1
0.864710329676079 1
-0.684647479648523 1
-0.926805886878322 0
-2.01669667597084 0
-0.312822227766533 1
0.227558656205345 1
0.478801031933938 1
-0.502536412171146 1
1.27689376974593 0
-1.01000165133274 1
0.028460868843775 1
-0.775942087875676 1
0.174536636527914 1
1.52368756936391 1
0.299145163817797 1
-1.18383720374061 1
-0.202035148801352 1
-0.714415981692011 1
0.13491947616292 1
-1.32415203818202 0
-0.248330463345706 1
-0.840860155779186 1
0.269192713551259 1
-0.650371402854125 1
0.627095254578588 1
2.04664578086162 0
0.0755473038419904 1
0.987984471402559 1
0.446292280076578 1
-0.0760031334572214 1
-0.0260497594320658 1
-1.00381744225935 0
0.490557139502442 1
-0.691771405920728 1
0.367963923578628 1
-0.165649449101622 1
0.168351203946153 1
0.475889509407872 1
-0.134103227725833 1
-1.01714791038158 1
-0.425004408857343 1
-0.544211888657002 1
0.862308268150056 1
-0.429304326593675 1
0.593756984474542 1
-1.09822234869645 0
-0.09132662315502 1
0.57710585057084 1
-0.399614897603218 1
-0.672396673512267 1
-0.876750255534072 1
-0.225039978363055 1
-1.1561204859377 1
0.346409790606989 1
-1.79215261333092 0
0.524693085137757 1
0.545335766782654 1
0.970940405576947 1
1.15404303856801 0
0.459779642943363 1
-0.22077701841604 1
0.51115207599999 1
0.0739895358450437 1
-0.792176255324123 1
-0.631500984549805 1
0.165513719298005 1
-0.495541597517496 1
0.108163226886016 1
0.119186957353229 1
0.792978176670621 1
0.617798553415929 1
0.32899875310553 1
-0.35491634256254 1
1.20932386959226 1
0.9176424005719 0
-0.582506142190379 1
-0.706243868979424 1
0.700070820149566 1
0.966583963862727 1
0.352496170099523 1
-0.234114408961753 1
0.432486973647263 1
-0.270856432039983 1
1.21608161730951 0
0.125232817569187 1
-0.838881006304934 1
-0.642194993517051 1
0.41880411131267 1
-0.251415847398133 1
0.115784697505941 1
0.619067972153665 1
-0.555626815720004 1
-0.0574136924744574 1
0.034244975473242 1
-0.0912376627515398 1
1.31920401188377 1
-0.51285038717129 1
-0.210351001101132 1
0.431853418202373 1
0.533548166991743 1
0.242084255761392 1
0.180916825598733 1
0.690587078617334 1
-0.26663395226208 1
-2.11978030334056 0
-0.376422791446174 1
0.524247540151778 1
0.0233694793970397 1
0.61632966892675 1
-1.41123816685085 0
0.971175515220927 1
0.863452662747385 1
0.271410295702267 1
0.741602746260283 1
-0.16341694174256 1
1.37186892851074 1
0.12903459646925 1
0.856482964717568 1
-0.194377705382094 1
0.102396993932113 1
-0.308795364137166 1
1.52262037817687 1
-0.760264406170952 1
-0.346671021812623 1
-0.10934343335798 1
0.0806694194898377 1
2.1205607196046 0
0.649239310752801 1
-0.996262891489115 0
-0.462903942297695 1
-0.0182600376781871 1
-0.147482435335051 1
1.22411463491637 0
0.591216872582477 1
-0.022288253496543 1
1.02175507899414 1
0.191248098542949 1
0.197096812817707 1
-0.0194890850409447 1
0.38647059593551 1
0.615177736556158 1
-0.788037754053218 1
-0.779371383442821 1
0.0503853590834829 1
1.05255997491348 1
-0.728533524695242 1
0.564389354970516 1
-1.17970439159792 0
0.679873550249574 1
0.849959403897371 1
0.127276825926562 1
-0.0595767558469531 1
0.535155265882405 1
1.12036858321756 1
-2.00591101850886 0
0.878289567385982 1
-1.28975334251889 0
2.40079525583102 0
-0.385741022486381 1
-0.964708520572841 1
0.385513778484125 1
-0.588251458361564 1
0.515329900469767 1
-0.883981396894407 1
-1.13120390668602 0
0.0505582923072758 1
2.08699444128164 0
0.0424792968929064 1
0.660841664531315 1
0.0389699919925972 1
0.288488922748528 1
-0.863991640841831 1
-1.47745433175692 1
-0.225989564599472 1
0.405145501474915 1
-0.748575503346878 1
-0.203551950734138 1
1.68540483683931 0
-1.52256485881952 0
0.0914507181508574 1
1.14167959994918 1
-0.899369836423015 1
-0.0377497455772896 1
-0.100352008597781 1
-0.428688970471697 1
0.807893810677052 1
0.0340964134200564 1
-0.534530905028013 1
-0.743986515421275 1
0.279870693534829 1
0.149909637975972 1
0.700601707519297 1
1.54383742965582 0
-0.0465659914559453 1
-0.24105062204342 1
-0.859087161597011 1
-0.404840823509557 1
-0.378501030689331 1
-0.939495531342383 1
-1.53363915010528 0
0.553259600026177 1
-0.367823047301948 1
-0.253095731140459 1
0.135877059771146 1
-0.237142594644548 1
0.604956936994874 1
0.559089797568877 1
0.778244468473138 0
0.495456252688552 1
0.0710171387604721 1
0.544240849588624 1
1.41004444892637 1
0.298916645220232 1
-0.621450837632678 1
-1.18962500245605 0
0.327211151692496 1
-0.176304807900526 1
0.34536209641076 1
-0.272801770611937 1
1.38613434924958 1
0.754120165373159 1
0.830782053252802 0
0.501772425899662 1
0.112783629744246 1
0.22434902442778 1
-0.494046725498413 1
-0.998822686167418 1
-0.505406771841637 1
0.335925760133555 1
0.41304225967431 1
0.0811955742590324 1
-0.0639322931613833 1
0.348874126569871 1
0.617773716192681 1
0.0783713816794587 1
-0.226141071543576 1
0.712055982959376 1
-0.678007593156108 1
0.246368321569024 1
0.489682272513372 1
0.600270425387423 1
-0.6810882347235 1
0.761313187941065 1
0.682187658837803 1
-0.432829275295217 1
0.867493783850007 1
0.961743458381734 1
0.232241179091253 1
-0.0789557595403922 1
-0.0610385654828648 1
0.41211385435555 1
-0.524581594310787 1
-0.172594875339007 1
0.173917011586022 1
0.241316686507951 1
-0.476485925200326 1
0.279426585761844 1
0.221571110837642 1
0.700505552599753 1
0.188163334630318 1
-0.844251855017942 1
0.970503667877465 1
1.09376651955786 0
0.59025586756158 1
0.188061909550328 1
-0.0774074517400452 1
-0.402289669529396 1
0.0248404283541552 1
0.465961319121328 1
-0.862709084666655 1
-0.181972044184937 1
-0.0317471948547964 1
-1.0181312021051 1
0.705744171717814 1
0.399653725140022 1
-0.344997302861755 1
1.26604373931985 1
-0.397196434093223 1
0.0517510036311141 1
0.957959046002222 1
-0.0533327036594339 1
0.52618414302652 1
1.62914092510721 0
-0.280363104508917 1
0.657991331345476 0
0.0632005418007169 1
0.309057163418339 1
0.0617734627950419 1
0.340765610302176 1
0.0602001756388189 1
-0.161276780060548 1
-0.935916830423339 1
-1.09745290873185 1
-0.480184855423978 1
0.901453983187721 0
-0.109348921679766 1
-0.748119271435593 1
0.0371785368768355 1
-1.24502003678783 0
1.30139221612865 1
-1.03132640103905 1
0.158397693446603 1
-0.891042450146969 1
0.28551906906864 1
1.37383889989287 0
-0.478364601637969 1
-0.27604272636131 1
-0.30488744751635 1
-0.308756688631062 1
-0.321288983704139 1
-1.61924749882557 1
-0.336816989469501 1
-0.901231408025002 1
-0.552886781055627 1
0.00232092496500863 1
0.419118425893843 1
-0.543031883233875 1
0.171990992340742 1
-0.647294759990461 1
0.431874702036442 1
0.290250247875759 1
0.183543812202331 1
0.756965245561142 1
0.815240625023338 1
0.776553504233085 1
0.445774308440302 1
0.505082980677589 1
-0.096349380676013 1
-0.407281461595676 1
0.784880714246443 1
-0.00738950402765004 1
0.37370239162385 1
0.0858916227645315 1
1.04443183481933 1
0.616587416582366 1
-0.152755396001104 1
0.476105200029015 1
-1.27087497385532 1
0.863219954624238 1
-0.275012361414416 1
-0.246224385931534 1
-0.490059517451102 1
-0.687113006389823 1
-0.308432119165857 1
1.08942427726485 1
-0.340473749789151 1
0.305984995603463 1
0.317833976068216 1
0.393610783090564 1
-0.345199567234901 1
-1.57518578071629 1
0.549843219710727 1
-0.768289005448283 1
0.851167318634892 1
0.533826941218317 1
-0.137100392587568 1
-0.757616628374584 1
-0.477649258650855 1
0.276166149623497 1
-1.1047267962967 1
0.130060711290573 1
-1.63389753121127 1
1.4812861562735 0
-0.574422176298636 1
0.54883395491084 1
0.363763200643639 1
-0.461534013749507 1
-0.0311630204861592 1
-0.786740599888048 1
0.574766774249036 1
0.0570728572436963 1
0.295724084899624 1
-1.94160145371955 0
0.0772037443169916 1
0.384964592427358 1
1.00274268410937 1
0.578522763228985 1
-0.153535064539407 1
-0.500776901063481 1
0.438172358561709 1
-1.50163709183295 1
0.105115163861149 1
-0.189685379585523 1
-0.0702102946761993 1
-0.122417230341908 1
-0.555036787927781 1
0.167040419892872 1
0.766615255029574 1
0.955126724446857 1
0.552164349125083 1
-0.977990483918841 1
0.728855223795358 1
0.228422952100302 1
-0.540574231677723 1
0.659133697648126 1
0.557668066216968 1
0.0859425633905583 1
0.343829674473638 1
0.3156915566144 1
0.0933122081088088 1
0.315142135529702 1
0.895199427551772 1
-0.421886948530995 1
0.865905359125722 1
-0.822636429670439 1
-1.14248710963398 1
0.382163494541731 1
-0.74780910721355 1
0.285794392167945 1
-0.373430646561203 1
-0.103465576340637 1
-0.591831978832549 1
0.260101828051045 1
0.84670804116901 1
0.848984098086325 0
-0.690842096202163 1
-0.488256342988807 1
-2.23402802945944 1
0.630732287045253 1
0.038008165885311 1
-0.719401750803016 1
0.11991539454334 1
-0.512233529207452 1
1.24495012308249 1
-0.119172853110467 1
0.43098825967038 1
0.962311489857115 0
-0.55440690450318 1
0.556185581412922 1
0.547394937430719 1
-0.389887340908511 1
-0.624057750246766 0
0.623861862893938 1
-0.280903216288777 1
0.320754968435537 1
-0.318898494073321 1
0.444280837063179 1
-0.0556076713442835 1
0.0731085348036058 1
0.175536820191259 1
-0.608671692503004 1
-0.238560486923497 1
0.137136983275399 1
1.81600499647823 0
0.303924320213547 1
-0.196673438560397 1
1.14064942316745 1
0.462615567319622 1
-0.832988498406909 1
-1.19962045264796 0
0.25835977844477 1
1.24359222213341 1
0.0908530052802921 1
0.733600410377987 1
-0.165177071879459 1
0.0732413563197931 1
0.765270636891151 1
-0.436226388607406 1
-0.181529878940695 1
1.34503702058581 0
0.181396744089974 1
1.16240762919517 0
-0.958576611796626 1
0.154241242579147 1
1.0390771648772 1
-1.30816267452158 1
0.208813117095047 1
0.0548562000825494 1
-0.690015813245287 1
-0.187934916058775 1
-0.128552872065498 1
0.30135322161187 1
-1.86965665040118 0
-0.804547374566363 1
-0.0964319131892925 1
-0.216672627874784 1
1.21650782822893 1
-0.041192818595952 1
-0.522906770558485 1
-0.528621902733764 1
0.171408734468884 1
-0.598723673497877 1
-2.04827390436457 0
0.284407151888316 1
1.07953227269601 1
-0.104179509419469 1
0.550397822494518 1
0.0304811201653594 1
0.547972368895997 1
0.802333652578041 1
-0.554231925495941 1
0.818132188778644 1
0.101895781800835 1
0.280230212440703 1
-0.0755970971732167 1
-0.196110814717609 1
-0.40547628647052 1
-0.289102043335767 1
0.866368218077214 1
-0.243228205329976 1
-1.04930627670689 0
0.283949414332713 1
-0.567935187549854 1
-0.942274221356822 1
-0.545439568523877 1
0.452869954253006 1
0.133882859706019 1
-0.311299657213182 1
0.102505295515983 1
0.622536778348232 1
0.739149323140098 1
-0.593717944135685 1
-0.147830815994132 1
-0.275667964270569 1
-0.588102652683485 1
0.277933716703555 1
1.41741027893009 0
0.90525933968494 1
-0.182816503067102 1
-0.45806192250796 1
-0.658329845164078 1
-0.0630641771304577 1
0.180820338576545 1
0.0225022398961624 1
-0.148125014176772 1
-0.16543278927011 1
0.138344093232918 1
0.579048119521938 1
0.289692020088523 1
0.531939804539463 1
0.534631352752141 1
0.208441683172362 1
0.271855186171531 1
0.464710703845243 1
0.0117862180801792 1
0.0220739919069698 1
1.18239802406788 0
-0.559771894266115 1
-0.964876668562612 1
0.685904327550355 1
-0.906797028168458 1
0.425508435474157 1
0.31535902155039 1
0.421370602439762 1
0.0508579164854383 1
0.412851732006652 1
-0.61977810429489 1
-0.0919387345999992 1
-0.0467940641231186 1
0.41386169319169 1
-0.146028251645439 1
0.810184101370774 1
-1.16156120534303 0
0.968010662771905 0
0.264873828739073 1
-0.19417175416808 1
1.13852922062803 1
-0.797097635706034 1
-0.824771515310886 1
-0.0580895864888892 1
0.425714307507805 1
-1.52386685774834 0
0.0139908480051778 1
1.26179086998003 1
0.0860779275744082 1
-0.259613866369878 1
0.343653443575737 1
0.419728146960926 1
0.329497720706913 1
1.01231550423605 1
1.81683981436655 0
-0.776583833898481 1
0.856118108978073 1
-0.273264565645718 1
-0.541329846858318 1
-1.14752570734638 1
0.713476480466624 1
1.31004402350193 1
-1.12948783601255 1
-0.161341969539521 1
-1.04913711603489 0
0.311150191444419 1
0.337808627126166 1
0.778918693630469 1
0.810416936419534 1
0.862529834020648 0
-1.07548959915025 0
0.337329821185215 1
0.579256675054032 1
-0.777664588142918 1
0.95652057758894 0
0.341521580777143 1
0.274152654143227 1
-1.28649227353907 0
0.0797130393128284 1
1.52639502245007 0
0.0466242996035124 1
-0.024638835210537 1
-0.407865207974823 1
-0.458243623931031 1
-1.23344038401192 1
1.45650544143919 0
-0.855660224309611 1
1.1918693491817 1
-0.0095486309317897 1
0.167281573294939 1
-0.530823651056177 1
-0.22898592997095 1
-0.537081413405358 1
-0.146391908318242 1
-0.399282195391807 1
0.183446718600121 1
-1.062677108699 0
-0.652867171123572 1
-0.297044654810973 1
0.00422650638814566 1
0.505518873022467 1
-0.487223482693301 1
-0.559039358958972 1
-0.173626115768923 1
1.50676549770054 0
1.07770220558453 1
0.541070137689358 1
-1.32712106386597 0
-0.990697986159244 1
-0.251776700934864 1
-1.57977835484741 1
0.101243511292004 1
0.479306116360561 1
0.225637194298848 1
-0.0171391323388457 1
0.343245885662053 1
-0.678859702278723 1
-0.373285731088705 1
0.163435062688869 1
0.391568905180429 1
-0.27606463397731 1
-0.120686259945193 1
-1.17511000644017 1
-0.48338958208136 1
0.0710058700869851 1
-0.23302892215559 1
1.08286715362956 1
0.617106502037891 1
-0.381567792942078 1
-0.842322054500508 1
-0.287979833907702 1
0.148762382669751 1
0.271733971828145 1
-0.624091639690123 1
-1.0774082168022 1
0.0723856795954214 1
1.50479904168397 1
-0.736366785070981 1
0.261825686090385 1
-0.260673282550397 1
-1.08218752234691 0
0.752528441449535 1
-0.241093107151055 1
0.395120953950111 1
0.304234663140088 1
-1.89045879200823 0
0.637912839458937 1
0.629435251121474 1
-0.758053953931625 1
0.857727989902142 1
-0.775588432978188 1
1.55334793648649 1
-0.132323840026482 1
1.18888482239998 1
-0.10225654312877 1
-0.274043400802555 1
0.872026809483796 1
0.0801226475609492 1
0.436776642973154 1
-0.387236703481146 1
-0.487901626715462 1
-0.155657468437967 1
1.22446855406588 0
-0.410044472414746 1
-0.053593701277687 1
-0.189022941880507 1
0.943698554506164 1
-0.456482867637802 1
0.28691036458324 1
0.616146745853526 1
1.27697166011337 1
0.90333124648599 1
-0.264065263473971 1
-0.829502895436077 1
-1.67231377112777 0
0.27751126594132 1
-0.01581858837809 1
0.187675181561999 1
1.13287053662897 1
0.0340775688640942 1
-0.217353319101542 1
0.219420712859116 1
-0.506292375528315 1
0.087673008802294 1
0.177045237794939 1
1.08038561980503 1
0.649692086503031 1
0.132345140798863 1
0.33861958156685 1
-0.440843561690654 1
1.68995989073295 0
0.113623745352194 1
-1.36115591280442 1
0.171730787367401 1
-0.381050363557743 1
-1.72075967718161 0
-0.589282147485646 1
0.176665407961976 1
-0.35555887651938 1
0.888767621850379 1
-0.039598728686995 1
1.46334513991475 1
-0.0944768649094603 1
0.643752504318554 1
0.186843282633265 1
-0.202802497177647 1
-0.314552595403025 1
0.253301727991337 1
0.129946053500702 1
-0.0513202317951234 1
0.0248382804771643 1
-0.578043236799864 1
-0.208421434439279 1
0.0710787295847178 1
0.714360623250729 1
0.0234884179248927 1
0.560053634524779 1
0.151293044879433 1
0.202939063643821 1
0.157450704333948 1
0.916652759485012 1
0.0263978560779753 1
1.00700064813436 1
-1.43730313652549 0
-0.110824744663684 1
-0.906242491814951 1
0.705129955112275 1
-0.94645870742939 1
-0.468648956591614 1
-0.030445442664585 1
0.351719351249462 1
0.318054481596999 1
0.0146314655810207 1
-0.165623319209998 1
-0.195496361005581 1
-0.204665318595412 1
0.5083788522513 1
-0.974391451209676 1
-0.474481299325902 1
-0.18217197581547 1
0.868296022640238 1
0.491459639681657 1
-0.379575760847506 1
0.427058132319587 1
1.2913984486897 0
-0.286814367144221 1
1.67742308371398 0
-1.15569960209879 0
0.499052126178853 1
-0.115231139723048 1
0.318825729787158 1
0.558857595762862 1
0.27222661038746 1
-0.566759525998937 1
0.337225525909102 1
-0.0128679057994146 1
-0.219614857068894 1
0.144028557504245 1
0.174484509722519 1
0.341148485898942 1
0.0106669920532367 1
0.000495010819543146 1
-0.633410984909804 1
-0.155081132752312 1
-0.726002111602754 1
0.257175260805344 1
-0.222858175201963 1
0.101732983266626 1
0.138976404902038 1
0.406146979621755 1
0.112002937386681 1
0.0964755328126045 1
0.141035011425219 1
-0.535269069150121 1
-0.297690152329187 1
0.695009445996504 1
1.35477769934087 0
0.220649142094412 1
1.02228344676705 0
0.588451441514837 1
-0.664485151030944 1
-0.0197932658669414 1
-0.371633804525732 1
0.561896879489394 1
-0.100773682157665 1
-1.08533167576202 0
0.219038174295386 1
0.177131884118887 1
0.65640588421216 1
0.0564454760709102 1
-0.133087726841433 1
0.15145604758655 1
-0.0265710934013539 1
0.151720039833693 1
0.423248217450321 1
-0.262240635995147 1
-0.574132658590228 1
-0.408141156182104 1
-0.592824466565352 1
0.372820774263875 1
0.904051232598024 1
0.315189262846947 1
0.542362466666278 1
0.0369478077052094 1
0.31824027362535 1
-0.104568589538017 1
0.906844675526153 1
0.152593585752419 1
-0.776603028852447 0
0.73852290033015 1
0.0191147757510351 1
-0.190828079089191 1
0.233444056596941 1
-0.796997982410872 1
-0.430170359676364 1
-0.876879219465522 1
0.154476634283428 1
0.0566694114405192 1
1.15596238419909 1
-0.22049180736773 1
-0.260064300594624 1
0.858535911675804 1
1.2283646050853 1
0.392062509086674 1
-0.334797068395094 1
-0.319831023477953 1
-0.345870741840467 1
-0.0750087754700266 1
0.877414450775302 0
-0.862652243898314 1
1.36689332221703 0
0.56766367248766 1
0.561616593652991 1
0.0519312247342138 1
-1.14678609765319 1
-0.869975826868459 1
-0.299534228198572 1
0.597188608987268 1
-0.0299412631288371 1
0.548391814168605 0
-0.670691170136417 1
-0.823523362569451 0
1.29787560762409 1
1.55034967833616 1
-0.204035931426824 1
-0.25479159454158 1
0.661159393570887 1
0.289623086661105 1
-0.51994210598547 1
0.351996157383971 1
1.00308545729448 1
-1.35802543227362 0
0.838781353697979 1
-0.240978642851827 1
-0.79218330452709 1
-1.07889115976291 0
-0.28507310312094 1
0.619229171417824 1
0.119205059716853 1
-0.298336270528114 1
-0.457590295077064 1
-1.54444338412872 1
-0.23875448126634 1
-0.0345284352453209 1
-0.148378367354491 1
-0.423106659568741 1
0.811154047445525 1
0.581337940417749 1
1.11415326831365 1
0.499639950989765 1
1.33152542814111 0
0.223279154541712 1
0.426300724553313 1
0.506203058226894 1
-0.294780805916794 1
0.333646296272653 1
0.0186429549734107 1
-0.590386069478666 1
-0.783299242240481 1
-0.433993576636609 1
0.211921085699889 1
-0.56514890182916 1
0.0470581691812361 1
1.08554739751735 1
-0.211921236481123 1
-0.527445139343516 1
-0.462358709298508 1
-0.443451932726238 1
-0.110275097633347 1
-0.258792738953295 1
0.621890290940471 0
-0.153979750122095 1
0.893620720763937 1
0.125762330131886 1
-1.08056721303993 1
-0.0548911684196026 1
0.0146975908236548 1
-0.31694456217325 1
0.736154840963365 1
-0.417407114457846 1
-0.361492937643814 1
-1.07709378528879 0
-0.654793785049778 1
0.511023041998222 1
0.685066952066826 1
-1.00985562063263 1
1.64034120086728 1
0.294087779576696 1
-0.0666510526628357 1
0.120495055247205 1
-0.648548116351638 1
-0.30125564287358 1
-0.230826809627359 1
-0.0475344204468291 1
-0.928177178222305 1
0.521730778465895 1
-0.424165572237314 1
1.23725942753038 0
-0.846271315089145 1
1.10999785632727 1
0.483938537463802 1
-0.756712968086099 1
-0.0719100944177482 1
-1.09261900627933 0
0.12530120675816 1
-1.2496675478735 1
-0.154270134114798 1
0.346436357989752 1
-0.204261095273635 1
0.636432681379373 1
-1.81669186048221 1
0.499784046639171 1
0.0877067685317525 1
-2.10148455397383 0
0.218866852752548 1
0.542712773143599 1
0.358062597435662 1
-0.897129575545822 0
-0.220912333254367 1
-0.288483169897729 1
-0.13804556026293 1
-0.215185051056998 1
-0.234581816781342 1
-0.790164538699017 1
0.365836738314792 1
0.011384586687233 1
-0.111374795495117 1
-0.432822747412892 1
0.599898412571925 1
0.304290161163528 1
0.615229939150062 1
0.142483944779478 1
-0.498192476785842 1
1.29150025986529 1
-0.151613680314945 1
-0.080183576262317 1
0.307150409722796 1
-0.15035685217574 1
-0.635035962125982 1
-0.353637387411985 1
0.156422355029578 1
-0.0015296621090735 1
-0.933245089422938 0
-0.198301460798437 1
-0.233390920828691 1
-0.225957843348827 1
1.36156934194945 1
0.132938862604323 1
0.287591674451047 1
0.47543514359825 1
-0.903522045408485 1
0.769275022695254 1
0.867274818785427 1
-0.66840617634054 1
-0.291763732026172 1
-0.231639471646692 1
0.337517816613524 1
0.422915449571273 1
-0.534147136257417 1
-0.306591912272996 1
-0.0376735923449241 1
-0.0752041591139557 1
1.18161471987036 1
0.00370448856396252 1
-0.181546055827611 1
-0.617362009174691 1
-1.21137997184595 0
-0.171616631160988 1
-0.762991152978196 1
-0.0647340678117628 1
-0.347410877024065 1
-0.502996957555863 1
1.28808466674227 1
0.336915792792611 1
0.268918727851964 1
1.30342310834415 1
0.10190827734073 1
0.513890229707049 1
0.236403616044277 1
0.484923383817732 1
0.588054760536636 1
0.406792704365807 1
-0.246748946811383 1
0.251182084976154 1
-1.26174961136035 0
-0.0387248223013564 1
-1.09620464684644 0
0.0567513553828489 1
-0.245235346215392 1
-0.421711410198444 1
-0.553513209277005 1
1.2361727060738 0
0.839651487785689 1
-0.247475614181206 1
1.20379631205149 1
0.728702680528994 1
0.201086412638303 1
0.0756278104734939 1
0.261496545759686 1
-0.285621984104291 1
0.699545628508436 1
-0.739269508624796 1
-0.135520004069238 1
0.113568063986112 1
0.22173017882037 1
0.38911692832542 1
-0.290286452570309 1
-0.808840912769526 1
1.56794196445076 0
0.675418588680659 1
-1.20398973113966 1
-0.477867414942067 1
0.0168993515831137 1
-0.804642288272316 1
0.238150273009365 1
-0.182256387677123 1
-0.404447337816609 1
-0.194501570917828 1
0.31045731338845 1
0.0299943056060447 1
-0.429049952652598 1
0.323930183859452 1
0.554541672210258 1
-0.121387806938954 1
0.412495248024495 1
-0.153539894304933 1
-0.927750862085632 0
0.415593041621688 1
0.284437296165541 1
-1.02647729961951 0
-1.13683733870877 0
1.18699662984887 1
0.391903663922202 1
0.175220559506586 1
0.29190252231938 1
-1.07090249175394 0
1.42910712585171 0
0.30587700495488 1
0.220909684126654 1
0.89900492909866 1
-0.491444999423227 1
1.20136324749666 1
-1.21791416218255 1
-1.64891755074903 0
0.219102324365676 1
0.0544590203994773 1
-0.682139579869269 1
-0.868946278477597 1
-0.837937313539712 1
0.720912734927055 1
0.282527269772699 1
0.07886251630777 1
-0.302015711236575 1
-0.39826867887149 1
-0.184271544033885 1
0.733425086158652 1
-0.263746133811372 1
-0.0884457207976021 1
1.39592843288957 0
0.811481857626018 1
-0.220615579418295 1
0.078786646068488 1
-0.182398281928362 1
1.00998642344092 1
-1.26806401389001 1
0.189470368194112 1
-0.199308684248239 1
-0.769239510338994 1
-1.01343842791643 1
-1.32397906198929 0
-0.134503572781915 1
0.0462928263805665 1
-0.606407901049911 1
0.0232179071868074 1
-0.163354272511913 1
0.287431697311293 1
-0.0935378134823223 1
0.507567693509252 1
0.267620536081995 1
-0.121043629288739 1
-0.228765337909125 1
1.25831536134259 1
0.948522740730081 0
0.0201398967660383 1
-0.393148916690246 1
-0.670861199798446 1
1.00288973772875 1
-0.402188306318414 1
-0.581881462543679 1
-0.85745718643029 0
-0.590512656733018 1
0.210720978777273 1
0.289248809528979 1
0.358882224996049 1
-0.409807823077774 1
-0.787887431863404 1
-0.701248757631993 1
0.816496131222076 0
-0.455026479227801 1
0.0156836178757838 1
-0.155356563236487 1
0.379493465690062 1
1.09284746670977 1
0.44198827573042 1
-0.293496989786543 1
0.557383257025305 1
-0.499253933652457 1
0.0104246953759075 1
-0.199452290842281 1
-0.110952718213981 1
-0.644809456167127 1
-0.914023812007646 1
-0.321965794973788 1
0.0485644563121027 1
0.948959958411305 1
0.35975668724241 1
-0.521857449351966 1
-0.540975789431193 1
-0.994891186776764 1
0.0186281119080369 1
-0.297860623236172 1
0.204495502903836 1
-0.0219001665059357 1
0.51612580836283 1
0.218835782027419 1
-1.00709937585418 1
-0.514447662040362 1
0.769148806840043 1
-0.0152252242114666 1
0.756996996012544 1
0.409761714385159 1
0.337504587019414 1
-0.158232042361414 1
-0.915706175108514 1
1.50052575604004 0
0.396120259925741 1
0.438104638708533 1
-1.04621968809812 1
-1.19104947903919 1
-0.692038361429041 1
0.394613872728078 1
0.117159404952628 1
0.415699234741979 1
0.972009283894887 1
-0.877760967626985 1
0.409891978699603 1
-0.10021763262442 1
0.0879178146745172 1
0.754785366140054 1
0.199396729864758 1
-1.94746156519348 0
-0.691173734751994 1
0.2555071447495 1
0.225569729884528 1
-0.03863378694684 1
-1.01531621328657 1
-0.887146280549575 1
-1.34152704399397 0
-0.710255219650511 1
0.572407270428449 1
-0.172572363347695 1
1.66165974600653 1
-0.771128791617308 1
0.143524306654484 1
0.696808198568416 1
-0.464546070797805 1
-0.160853768426448 1
0.124700046455678 1
0.26620291998533 1
-1.39500520410108 0
-0.191325018869605 1
-0.577770805006486 1
-1.16542669356097 0
0.556145541113932 1
1.01979539603412 1
-0.242933097222112 1
-0.876185179777661 1
0.612215260029725 1
0.701826440048517 1
-1.42107489659288 0
0.021577715736389 1
-0.0585850268298309 1
-0.144306985158525 1
1.10293938296944 0
-0.266905289906356 1
0.94540285582429 0
0.284157885994509 1
-0.37007254883721 1
-0.285738530823582 1
-0.12435594213696 1
0.312478488520651 1
0.32221518658625 1
-0.881908056118246 0
-1.05520442209964 1
0.243364984899328 1
0.590266285792721 1
-0.576340586134351 1
0.513416949382115 1
0.27225318570023 1
0.322361433624779 1
-0.869070000366596 1
-0.358726673578573 1
-0.274587053377496 1
0.321957462826047 1
0.182078945967202 1
-0.54604693476197 1
-1.31230312387495 1
-0.581568257833278 1
-1.87990772284702 0
0.483723429900795 1
-0.343728032093281 1
-0.857713703209063 1
0.490991125640109 1
0.25171022066639 1
-0.64836745591581 1
0.53196862929478 1
0.528940032605469 1
0.745861159079803 1
-0.699175741169236 1
0.491791261262367 1
0.467635179827933 1
0.236080901692126 1
0.679614196397428 1
-0.880957707893482 1
-0.378864393224069 1
-0.133059118818985 1
1.26005041826629 1
-0.272600770590673 1
-0.0702229059693287 1
0.612749637335818 1
-0.873425446876513 1
0.0684112326057155 1
-0.390024443532942 1
-0.631541061306427 1
0.488463413217042 1
-1.04953124049676 0
-1.28148188581286 1
-0.474980071708854 1
-0.836919956913562 1
0.50060619418714 1
0.0869051960276663 1
0.181166589135869 1
-0.310080476521892 1
-0.950956273653721 1
-0.220341576210819 1
-0.223402304060056 1
-0.274338641590369 1
-0.825545197409448 1
-0.636019321905765 1
1.01513453918792 0
0.0290014816735271 1
-0.0515127683550231 1
-0.0654914660848115 1
-0.349094365000711 1
0.677329888440718 1
-0.690507635767259 1
-1.02617723405336 0
-2.28784275215176 0
-0.445621143428631 1
-0.412088563904451 1
0.231040088178823 1
-0.407357645222008 1
-0.0493094705592228 1
-0.47684637784933 1
-0.200488448732125 1
0.498218397991907 1
0.533606684826336 1
0.353352751097107 1
0.768057093177303 1
0.568855864736906 1
-0.295221450290087 1
-0.773692624433507 0
0.401525680445649 1
-0.338655477795909 1
0.55574233218991 1
0.719383532424173 1
-0.448710240292095 1
-0.192238336409071 1
-0.276432388178641 1
-0.137011879961634 1
0.104918432132903 1
0.507020676403192 1
0.614733936683636 1
-0.665288893093672 1
-0.0482892942462446 1
1.27600326364238 1
0.359670808364896 1
-0.689993481486234 1
-0.78456528748161 0
-0.0216161109879389 1
-0.639586536116923 1
1.25104519005947 1
-1.08306086748931 0
0.321178929618971 1
-0.355443467543146 1
0.59457693315352 1
0.713565825076154 1
-1.32380644438046 0
0.803128365109995 1
-0.0411587258441982 1
0.151090963534013 1
-0.190749950496368 1
-1.38221465934201 0
-0.227642407841665 1
-0.0336961222217032 1
-0.46626419038314 1
-0.0583656385468727 1
-0.767497324919323 1
-0.194430637595002 1
0.00076680721290256 1
-0.00495436581477133 1
0.592214976706908 1
0.905646891838438 1
0.468555399427326 1
-0.109677630789333 1
0.533771574856862 1
0.654909805896647 1
0.94356688371967 1
-0.458053679159595 1
-0.0895835966828061 1
0.671273899283975 1
-0.0239354360812033 1
-0.0192928624024474 1
0.210498342804797 1
-0.995261069536156 0
0.743851176568547 1
0.791799989654831 1
0.507051261605402 1
0.675869741474023 1
0.237685661931729 1
-0.0681192356807475 1
0.596222512602402 1
-0.548665930623227 1
0.0880408906530724 1
0.272340574005132 1
-0.813795207189504 1
0.512454702815249 1
1.86690451283406 0
0.49920335925919 1
0.392961916692578 1
-0.981098029042844 1
0.306270564000198 1
0.0629394248266754 1
0.190450635504244 1
0.101269713766664 1
0.828565741327484 1
-1.36409235695829 0
1.22755052566516 1
-0.109332819754852 1
-1.6369790963999 1
0.0675584411440416 1
-0.0794263496246682 1
1.68065392760076 0
-0.225160025693402 1
-0.0895201796536678 1
0.551093794640348 1
0.736615405768643 1
-0.266111240229397 1
1.19479473912105 0
-0.85507105332376 0
-0.626285018749996 1
1.10570395834535 1
-0.500076254953141 1
0.691964569928146 1
-0.532795396685326 1
0.56992890258215 1
-0.310996715202099 1
1.20205782314542 0
-0.526368990471858 1
-0.0667443271291498 1
-0.0391660796325461 1
-0.0694872902441628 1
0.680046619904899 1
-0.0605308688075641 1
-0.527304654447117 1
1.85379699306607 0
-0.0354235637176919 1
0.608532588350449 1
-0.292029367415793 1
-0.337993160498423 1
0.424747410740969 1
-1.4504248292154 0
0.257507077265192 1
0.675947978636505 1
-1.17339602317614 0
-0.282390771099971 1
1.03373149552552 1
-1.62759691618484 0
-0.231252090597792 1
-1.0842150839699 1
0.743015412787399 1
0.251662612093404 1
-1.38866975124653 1
0.130656570028614 1
-0.253321757867032 1
-0.121320051209047 1
0.432011263355951 1
0.466484451115446 1
-0.285331095257084 1
-0.026361432523519 1
-0.0297200581698169 1
-0.427802584102164 1
-0.732027428499594 1
0.265704578267361 1
0.100334949803188 1
0.476684192016643 1
1.71037902974717 0
-0.780268982960541 1
0.317848226588317 1
0.435671183320852 1
-1.34749562214041 1
0.882443984748361 1
0.94207973276314 1
0.504678454728264 1
-0.236443936724332 1
-0.298394346445279 1
0.444771445084548 1
-0.277690007582328 1
0.221390808991056 1
0.303198887660367 1
-0.935921546904271 0
0.756195268380286 1
1.61553637006742 1
-0.212478588607209 1
0.436003236451554 1
0.0858281637395064 1
-0.14662358847669 1
0.488067957950698 1
0.537854328286643 1
-0.582655471123115 1
1.49520877091354 0
0.983000869258238 1
-0.679949067553399 1
-1.20636155340698 1
0.204675224678565 1
0.613199011851745 1
0.77340123136638 1
-0.0306642522479321 1
0.544149983708861 1
-0.985470136111104 1
0.89300797324837 1
0.007308381892408 1
0.0942555473244591 1
-0.735769515496621 1
0.478140396552777 1
-0.256951654534814 1
0.080270212726908 1
-0.775260654980581 1
-1.43889872890055 0
0.425335044270318 1
-0.940673959416041 1
-0.465888297977138 1
0.393066920183537 1
0.6746420310932 0
-0.10506236201746 1
0.605529176715141 1
-0.733617744806804 1
0.00729941336072934 1
-0.140000940001821 1
-0.674808085273575 1
0.652927136683718 1
-1.37764606030393 1
1.37085545555469 0
0.275442380022505 1
0.208979694561905 1
0.155701069985118 1
-0.31660276039994 1
-0.608985687041638 1
0.520523725111923 1
1.54337708960684 1
-0.423475510477572 1
-0.170893393465551 1
-0.484265320787907 1
-0.894037016275372 1
-1.10021444422274 1
0.974958252617263 1
0.596642081307043 1
-0.0419862223010837 1
0.241781613012783 1
-0.604157025332205 1
0.257432861144382 1
0.032993741100304 1
-0.0695417891479417 1
1.34933591654188 0
1.20909775063942 0
-0.255178453811192 1
0.106180084394497 1
0.511809514379826 1
-0.556267988886091 1
-0.875169706239862 1
-0.244972749436103 1
1.21131471995488 1
-0.35438723068217 1
-0.0560355201912462 1
0.156190904527603 1
-0.294449932671911 1
-0.800069192502921 0
0.0273147364802017 1
0.851138229183688 1
0.798806192436583 1
0.208765947905326 1
0.222064069390883 1
0.447410094979465 1
-0.337189747242943 1
-0.187410409381492 1
0.534984565759589 1
0.162200416754621 1
-0.691460847604889 1
-0.814910146467848 1
0.382140399109948 1
0.0686801261920187 1
-0.821339029850842 1
0.53041342208888 1
0.620070188161832 1
0.201702650266679 1
0.180352386053759 1
0.486850433698521 1
-0.26282682511765 1
0.11266928772047 1
0.896237526880833 1
0.59609899605646 1
0.610671124570262 1
0.144171282289039 1
0.0729782658758553 1
1.02268988292642 1
-0.636319133710969 1
-0.78510936004822 1
-0.142308115974658 1
0.15114496390626 1
-1.00273015614958 1
0.192401096406089 1
-0.270335518906722 1
0.612977865487773 1
0.0722040574507018 1
-0.138830252198739 1
-0.401086994327113 1
0.206340510263232 1
-0.441047964817387 1
-0.0773700770816079 1
-0.78232048913169 1
0.547748266371531 1
-0.315382028500749 1
-0.0361684183751931 1
0.715992481985016 1
-1.46291193712372 0
0.0545331675193431 1
-0.387557530405098 1
0.229397327191905 1
0.783901781505131 1
-0.121811945989502 1
-0.000610863213260093 1
-0.534898661412756 1
0.186777604233707 1
-0.310515691888588 1
-1.59909664857443 0
0.397973728095573 1
1.81401345163331 1
-0.889382311466494 1
0.545170911359218 1
0.537445131295 1
0.827600123754889 1
0.996825281755859 1
0.314797838552453 1
1.22950250248893 0
0.0790683794766882 1
-0.156122748856289 1
-0.151160197431568 1
-0.305528037767879 1
1.36054765717467 1
0.155462867763491 1
-1.23412656665508 1
1.29968389788353 1
0.133332670924692 1
1.33229905005079 0
-0.4576598266965 1
1.35178226678422 0
-0.0014708665721147 1
0.688563638802617 1
-2.03006754748635 0
0.379289878027571 1
0.549500875423466 1
-0.75787802095906 1
0.0979750705571889 1
-0.918286397087058 0
0.458841985094163 1
-0.841529160494975 1
0.998164344116277 1
-0.962755532535786 1
0.492807406077551 1
0.301112273406235 1
-0.367684205223903 1
1.05685708324295 1
0.252444323443025 1
0.922280719731159 1
0.514082720808397 1
0.463468026209152 1
0.177324020299853 1
-0.385130424151679 1
1.00754282991221 1
0.910991329966032 0
-0.148458546703262 1
-0.998180552217886 0
-0.310864080136318 1
-0.31075561744741 1
-0.572917985780337 1
0.0673185398842348 1
-1.37305904448005 1
-1.03340343767435 1
0.0314073718200105 1
0.401864923456628 1
-1.26272745871134 1
-0.665171205506999 1
0.0799210796376045 1
-0.513451406270863 1
0.138744945288566 1
-0.660374415043622 1
0.607753690845005 1
1.12398187662453 0
1.43073073612387 0
-0.508403293354566 1
0.591258427978118 1
-0.0634274963105192 1
0.444285295017088 1
-0.048261577159826 1
-1.35599410761513 1
0.0624479388499363 1
-0.461545222128955 1
-0.218108905170829 1
0.00738026819546223 1
-0.0142763802066128 1
-0.104978685580094 1
0.20431370058336 1
-0.672657296840504 1
0.860830229731871 1
-1.22531709683366 1
-0.733632202925392 1
-0.0304272368368151 1
0.532634404511607 1
-0.0625940903996811 1
-0.239077622001542 1
-0.644132502125176 1
0.427876115187941 1
0.41758759680541 1
0.531344704382379 1
-0.0902343988952855 1
-0.604281118038195 1
0.124914424754337 1
0.021377717565609 1
0.185748161363343 1
0.423693725373473 1
0.466553473380652 1
0.505011999861186 1
0.30270188711233 1
0.646794041766697 1
0.357345945860504 1
0.141384325094526 1
-0.0106107416427086 1
-0.259147182302226 1
-0.574534991706501 1
0.0572442591439964 1
1.55327047967768 0
0.0313173891500883 1
-0.357402690683219 1
-1.32464241005362 1
0.33032679591741 1
-0.400557448691565 1
-0.0877401979430835 1
-0.479675459279746 1
1.14558730133542 1
0.207438662601153 1
0.250756162491967 1
-1.31619663443727 1
0.098430830507676 1
-0.19121677209137 1
-0.237692124856913 1
-0.980516261617338 1
0.510189879596245 1
0.722774214965309 1
0.553448132081495 1
0.320178500222967 1
-1.5495840784954 1
-1.72240209581926 0
-0.412668010785738 1
0.0719663366616593 1
0.725078902581051 1
-0.204083218793232 1
0.394775456607901 1
-0.744751458182464 1
-0.300003862828052 1
0.859152518540531 1
0.0434318466009131 1
0.805363297557379 1
-0.474651086071219 1
0.0610686967464192 1
0.822833224725006 1
0.127448696817013 1
0.988529811173291 1
-0.0828036934925243 1
-0.110670988275433 1
1.40443186350493 1
-0.288349583745274 1
-0.137437571657906 1
-0.35816446832643 1
0.471626848008882 1
-0.872189468754517 1
-0.398144156019869 1
-0.0678064258376751 1
-0.77205582129717 0
-0.0411196571052496 1
0.774254956903402 0
0.115084999328522 1
-0.240675489022894 1
0.74013423209942 0
-0.925362500625746 1
-0.208326162742425 1
-1.48060211569399 1
0.849397510384017 1
-0.171831453264379 1
-0.152981913519347 1
-0.884798041129574 1
-0.870639398983967 1
-0.592291336749772 1
-0.533194632227229 1
-0.104076116391842 1
0.637048142665231 1
-1.17454786854901 1
-0.652242432039964 1
-0.270540833499256 1
0.862573319658257 1
0.264143702575438 1
0.722734809637454 1
-0.28447505104181 1
0.0765519202753418 1
-0.196768857046623 1
0.178406068784065 1
0.0517527039313102 1
1.13422780013991 0
-0.0771297128074565 1
-0.257319585140374 1
-0.0733790978094629 1
0.530496302206719 1
1.63976911972036 1
0.461191480750725 1
0.339984446620867 1
0.614248288685516 1
-0.786997783577802 1
-0.699367979536585 1
1.13206660631642 0
-0.0938633703806939 1
0.92947443045155 1
0.378797230012052 1
1.17640980430676 0
0.860811374602752 0
0.593474060557738 1
-0.026021469468551 1
-0.863669519598746 1
0.00645036788776215 1
-0.310857525815498 1
1.26945462705402 1
-1.19787489876154 1
0.950736920830694 0
0.206055199106561 1
0.354494910124445 1
-0.997405303755559 1
-1.08098338285563 1
-0.267480741050842 1
0.154260340497535 1
0.795968053529981 0
0.285310518142828 1
-0.0640446881246568 1
-0.714618630215721 1
-0.296182219916819 1
0.379785602624878 1
-0.413936767706336 1
0.284325767416107 1
-0.249175197712223 1
0.047169820688056 1
0.433421215617184 1
-0.171367484413185 1
-0.0686312855461859 1
0.188584541553565 1
-0.964692023729381 1
-0.174730669643616 1
-0.139429073527681 1
-0.0788240170202214 1
-1.16107305563267 1
-0.919924955351742 1
0.286884374123886 1
0.118674974135118 1
0.0432537690813078 1
-0.534094012892687 1
-0.0775121764221056 1
-0.562747837760138 1
-0.373047253691408 1
0.65521566652024 1
-0.71887304438364 1
0.806695479044149 0
-0.330492977947751 1
-0.373499147031046 1
1.54635791855658 0
-2.18163450377655 0
-0.266409851849656 1
-0.431640359201407 1
0.0354320466272849 1
-0.199158121084951 1
-0.181653054749726 1
-0.457618274342389 1
-0.292629412654428 1
-1.11465568101584 1
-0.164367306629668 1
0.519545500171875 1
-0.586504919117734 1
1.10979208860751 1
-0.307425401307459 1
0.144618799691058 1
0.170438623156847 1
-0.271964152130086 1
-0.184692519742013 1
-0.271364107065147 1
-0.457836620388525 1
-0.0920075404203184 1
-0.546093963821735 1
-0.326031817475817 1
-0.337297082008875 1
-0.148354610852328 1
1.46124541259857 1
0.556407555272696 1
-0.86173061168977 1
0.706620209715653 1
-0.0843748588261568 1
-0.503652902868247 1
-0.786024880158756 1
-1.20544807826992 0
0.624331852647718 1
-0.582033167416395 1
0.161395697830851 1
-0.393532471494387 1
-1.16379876849979 1
0.973816071316258 1
0.16149658548532 1
-0.1271719038825 1
0.521485827543792 1
-0.0769942126920904 1
-0.791230422157681 1
0.607119587321642 1
-0.596201397240191 1
-0.31435727713478 1
0.132756741787281 1
-0.214798035560916 1
0.22399264560069 1
-0.261703662980223 1
-0.198589084071913 1
-0.444240458146087 1
-0.261811788234542 1
0.0847722213982318 1
-0.220015669441387 1
0.548560946474611 1
-0.563527564504764 1
0.298607674240324 1
-0.226696010163961 1
0.823092591386078 1
0.357762867591717 1
1.38813487554675 0
0.807678211923915 0
-0.0762285711078157 1
0.11176272090608 1
-0.0376196828406064 1
-0.311485407045013 1
-0.652886560758128 1
-0.33068459279629 1
0.493043998959217 1
0.296727222413836 1
0.525326947051717 1
-0.307691864559117 1
-0.296377281706981 1
0.71785382598096 1
0.158020994363329 1
-0.542377865471793 1
-1.4950065136212 0
-0.00799591735583757 1
0.29079213309411 1
0.310976337841395 1
0.357558145814528 1
1.04528483920119 1
0.115804609901367 1
0.417023492156334 1
0.548806680099771 1
-1.08310000874024 0
-0.626784246537807 1
-0.328197204948217 1
-0.10976492765548 1
-0.525875626389343 1
-0.365921334447676 1
0.366208307187175 1
-0.0874961206286556 1
0.154815183070872 1
-0.338116799315593 1
-0.287746447102347 1
1.34093359413389 1
0.72478679126823 1
0.103674401963096 1
0.020427747325405 1
-0.562471359662115 1
-0.746190986991124 1
0.00326911915359163 1
-0.47539488449016 1
0.129987123967563 1
-0.294604227985679 1
0.544780919537392 1
0.0775508850206356 1
0.522029059547732 1
-0.424338404731559 1
1.17214408146541 1
-0.837007221706852 1
0.518571876232101 1
-0.0300648668632022 1
0.0766260217380235 1
-0.468673773990665 1
0.344307445093615 1
0.0135631197148984 1
1.50643950299618 0
0.851391829773798 1
-1.1116677630292 1
1.66125386992967 0
-0.281929895593315 1
-0.9646056993162 1
-0.299317605900757 1
0.21093400692659 1
-0.677045061605626 1
0.629130027908241 1
-0.895561026324307 1
-0.333396716451389 1
-0.412713488023146 1
0.284427609405681 1
0.404734964879839 1
0.965866758780935 1
0.124136540084586 1
-1.21459321078982 0
0.0567064789254823 1
-0.408785858177411 1
-0.766724684008379 1
0.23898901273817 1
-0.603218035121169 1
1.02479499842847 1
0.807621669018204 1
0.201133938674751 1
0.434858794591622 1
-0.391357462252907 1
0.397838169478109 1
0.520351161196417 1
-0.16459628908274 1
0.904661285388351 1
-0.297416605509366 1
-0.234000794478342 1
0.698247939513698 1
0.893850718471137 1
-1.77857981482866 1
-0.205342931617692 1
0.0824312493176011 1
-0.29532937602075 1
-0.226063295306922 1
-0.509648521939427 1
0.297854637819042 1
0.314343303283063 1
1.022045085978 1
