# Supplementary material for: Bias caused by sampling error in meta-analysis with small sample sizes
Source: PLoS One. 2018 Sep 13;13(9):e0204056. doi: 10.1371/journal.pone.0204056 (PMC6136825; doi:10.1371/journal.pone.0204056)
Supplement: S3 File — (ZIP) [file pone.0204056.s003.zip › results N = 10 delta = 0 tau = 0 sz = 50-100.txt]

"dl.delta" "dl.cp"
0.194420414132598 1
-0.211075559842794 1
0.231405960485946 1
0.0958775039680618 1
0.148649657462767 1
0.0685570462419263 1
-0.00572707182639634 1
0.0854820697931925 1
0.0152674814263969 1
0.31231350964568 1
0.31006433091895 1
0.0314434337006903 1
-0.183287540204707 1
-0.0380481060958611 1
0.0946529936470683 1
-0.149217133646796 1
0.20722969960679 1
-0.10453096088309 1
-0.00947539115403979 1
0.0543081805784861 1
0.00883830492174766 1
0.0671277200537665 1
-0.305927648127434 1
-0.151804876858947 1
0.124368985209444 1
0.0300750632771545 1
-0.0572402273983531 1
-0.117697819202697 1
-0.217009006858123 1
0.0755330636383039 1
0.276110894271689 1
0.0968335575703361 1
0.0044627711749896 1
-0.242870028445414 1
-0.0117247384715671 1
-0.075630334317194 1
0.156679288483196 1
-0.109346972023948 1
0.0185796841270388 1
-0.0452037676186203 1
-0.0769917500824059 1
-0.308775939143413 1
0.173711857795724 1
0.293827249984753 1
0.396600109715769 1
-0.198103310917268 1
0.0170062863346583 1
0.154560598188868 1
-0.308750752083198 1
0.2273948501039 1
-0.000248846990845814 1
0.129297355552171 1
0.432179813629929 0
-0.0942508969498351 1
-0.126211766660037 1
-0.484651190716427 0
0.07182271066575 1
-0.0248621244724261 1
-0.159776180535211 1
0.110552593250883 1
0.140984692303628 1
-0.338027612388805 1
-0.260195269816062 1
-0.0984843524336786 1
0.0946031868097857 1
0.0816257682675624 1
-0.130345359882733 1
0.12882036910396 1
-0.111092015430286 1
-0.113627058636357 1
0.100814804013335 1
-0.00652494448340782 1
0.222827715941277 1
-0.147136710750081 1
0.0341125846472189 1
-0.0618047295981527 1
0.092683020035368 1
0.237221964290881 1
-0.101016036059035 1
0.0499206019601987 1
0.0200943892927115 1
-0.461276549055879 1
-0.24295092064268 1
-0.177462123995829 1
0.122039277568342 1
0.227817563299947 1
-0.313401714741092 0
0.0627812154129626 1
0.204184128111191 1
-0.134172322227752 1
-0.0120725997298137 1
-0.0778870222865839 1
-0.137491889313502 1
-0.160128143275494 1
-0.0241754709910722 1
-0.199350472620585 1
0.115612928155888 1
0.00169044858283529 1
-0.0322696533352579 1
0.254153990988013 1
-0.212973685925438 1
-0.0518632025330563 1
0.0453079608033145 1
-0.0816144091187126 1
-0.105499836231624 1
0.265899338882028 1
0.0736886878193447 1
-0.228431363133868 1
-0.0025749451912382 1
-0.0506501325518597 1
-0.0733150146514055 1
-0.0246405890531583 1
-0.370111279373838 1
0.114564453405593 1
-0.126327164736721 1
0.475029930014085 0
0.132670672923429 1
-0.118427974860956 1
-0.147325856395736 1
0.121011909954695 1
0.0194112593184915 1
-0.380392827934715 0
0.10255094693005 1
0.0144295893970288 1
0.00263873084788603 1
-0.0113202704590656 1
0.0819233986264136 1
0.0309176645594681 1
-0.0305817651714423 1
0.0840838417225275 1
0.19926682015794 1
-0.267369201184247 1
-0.315290784726978 0
-0.258289337913909 1
0.0144723510272887 1
0.0531075127704907 1
0.113211658772141 1
-0.000169469076982931 1
-0.0314014293437353 1
-0.112639961468749 1
0.120975286334654 1
0.289223782227341 1
0.240848453564653 1
0.0433918460703733 1
-0.456251826263574 1
0.0891243882159907 1
-0.211673787127614 1
0.0797984152129246 1
-0.0247463680128483 1
0.13028061800011 1
-0.238795074093582 1
-0.0772296271947204 1
0.318241539552348 1
-0.246219793674708 1
-0.230306443056095 1
0.0389523098467945 1
-0.250607302161124 1
0.173681941809237 1
-0.188661897913962 1
0.225438850254706 1
0.10251258136242 1
0.107658322230181 1
-0.125934191791071 1
-0.0597195542722865 1
0.322147219178521 1
-0.034107337162284 1
-0.295848588426752 1
-0.110678064913513 1
0.347095212396991 0
-0.0835193463522199 1
-0.0362438498935443 1
0.0706969312101832 1
0.156853716623205 1
0.166312469314314 1
0.0594350590563875 1
-0.486351823678118 1
0.377054065459393 0
0.0677879367013598 1
0.225544446468078 1
-0.32636982782601 1
0.379478346167326 0
0.144275929754616 1
-0.101880269148293 1
-0.0741675558816295 1
-0.303692878233099 1
-0.127691650527187 1
0.148538753421792 1
-0.0638890976196097 1
-0.105012458678117 1
-0.149969811694188 1
-0.303587923507192 1
0.164285571004095 1
-0.146337271429978 1
0.013010745362598 1
-0.297739173159159 1
-0.0735345114767374 1
0.159840283594207 1
-0.143785080256393 1
-0.0981487995137139 1
0.172184104741336 1
-0.0111865512809543 1
-0.184270019388308 1
0.415515816962888 1
0.0880850718970975 1
-0.0131881825761839 1
-0.357127819346112 1
0.0674861239630829 1
-0.0113600842673935 1
-0.278099661318264 1
0.0403714431232818 1
0.318681836900839 1
-0.198596964545683 1
-0.0167213832620174 1
0.105023390311867 1
0.112257040006517 1
0.0649252293523374 1
0.158070517148446 1
0.150016214782547 1
-0.054879803779984 1
-0.199141252801491 1
0.238793223043345 1
-0.0354635285754082 1
0.476663934101743 0
-0.0088522814350088 1
-0.0192688627928789 1
0.148544188494876 1
-0.0953473413830759 1
-0.0143659899521991 1
0.0499116851480065 1
-0.083960481097563 1
-0.247451480732481 1
0.327490105630155 1
0.26248076233844 1
-0.0233679296007133 1
0.20757543356446 1
-0.242305287882166 1
0.104901894549306 1
0.098586116985523 1
0.114146388159886 1
-0.137901359973878 1
0.0538602086615217 1
-0.0482611380277806 1
-0.081119009435664 1
-0.277208579671691 1
-0.293253617463863 1
0.0198830560936402 1
-0.151046940170781 1
-0.100705299026836 1
0.0377616094862059 1
0.0162730271511598 1
0.100605315791279 1
-0.203465485176976 1
0.284969514547908 1
0.0889471421373584 1
-0.175417871532619 1
0.16853768042572 1
0.228997501757676 1
0.0941634417444528 1
-0.134629138549731 1
-0.10985732270738 1
0.335573283953792 1
-0.0114555304064273 1
-0.00109779684060719 1
0.359397109548776 1
-0.104409877569608 1
0.121278434733945 1
0.0729068445030286 1
-0.024215449600698 1
-0.0752032833354924 1
0.361021674166149 0
-0.0766717745434557 1
-0.0907638397620351 1
-0.127361524455545 1
-0.0535937031278563 1
-0.241741486318724 1
0.0565336245934991 1
-0.0190161203673476 1
-0.0682962358605453 1
0.0625543333455977 1
0.0438003596441252 1
0.11443883645251 1
0.143682852521351 1
-0.266854615713492 1
-0.0435337483100391 1
0.0806284110660957 1
0.339581731166026 1
0.0146935313445285 1
0.0324929460965755 1
-0.272488632925665 1
0.265691683261328 1
-0.0965608904665313 1
0.338299459736294 1
0.186075051111428 1
0.133195108388379 1
-0.0279772270851008 1
-0.0454596933775563 1
-0.110923814621987 1
-0.104296995932511 1
-0.0482565158025386 1
-0.0825802010952052 1
-0.20540459173108 1
-0.0546892401758386 1
0.0465340807912262 1
0.180542067793679 1
0.0542455908076967 1
-0.0329384587951594 1
-0.0639735955846929 1
-0.332119285000702 1
0.0649390548419557 1
-0.0505244937537819 1
0.353774062499919 1
-0.000471857769753791 1
0.121485254291616 1
-0.393668948501421 0
0.12456856160843 1
0.32895149036083 1
0.373182194374238 0
-0.183085028166328 1
-0.176523154665211 1
-0.174104922718116 1
0.121119121120122 1
-0.0112441486280348 1
-0.0723243942642243 1
-0.0396055122355052 1
-0.250246890093767 1
-0.130900393126365 1
0.180117188471936 1
0.118817794658521 1
-0.11428627296256 1
0.120084167697368 1
0.275696753225887 1
-0.150978504567851 1
-0.145602829612784 1
-0.106053354609709 1
-0.0070075325716244 1
-0.144441468164923 1
-0.0454575174285555 1
0.0515327009689295 1
0.0663043518060749 1
-0.200537249075848 1
0.117568699901784 1
-0.0315879197203708 1
0.0210024922525282 1
-0.0301365882277602 1
0.0600651726635513 1
-0.123949469153991 1
-0.105109631797265 1
-0.092919015917462 1
-0.00726414277078941 1
-0.0274251726402706 1
-0.123616524477238 1
0.0407430469313636 1
-0.493709076783878 1
-0.0738578848475829 1
-0.0203082995377943 1
0.0363447778985663 1
0.193365730869089 1
-0.0413947801820727 1
0.0579674091672146 1
0.0566576735479261 1
-0.0760756786651705 1
-0.251941147926457 1
0.0801276233118322 1
0.130730292956554 1
0.451402429171462 0
0.193376079178089 1
0.19980743760405 1
0.143876083266038 1
-0.190716171493884 1
0.0603096299935395 1
0.360396442560291 1
-0.159779466086518 1
-0.183083607698385 1
-0.266271147928408 1
-0.160294126493739 1
0.0481281848072584 1
-0.0647469719816436 1
-0.0680136027453861 1
0.386516895213312 1
0.241153362014123 1
0.030602050763024 1
0.0908943464924461 1
0.1626388251806 1
0.198927488102562 1
-0.168820061054944 1
0.412354882459133 1
0.180558816146968 1
0.0370958004664494 1
0.127280115543161 1
0.0229202518058292 1
-0.108316625797057 1
0.145067884746781 1
0.251191916861338 1
-0.0712654564273573 1
-0.0952619059519504 1
-0.266652698151159 1
-0.216907207123082 1
0.112861872915292 1
0.0676200786526036 1
0.0959833678441565 1
-0.206471315113069 1
0.255343791750953 1
0.241510167118866 1
-0.178954564653818 1
0.266673444621843 1
0.0547724159910985 1
-0.35276346606622 1
-0.108459489996068 1
0.0501582526769098 1
-0.0593281147779865 1
-0.0359212699244375 1
0.113857810508398 1
0.443726642602833 0
-0.311848543831376 1
-0.0543726533407393 1
0.0245078721050408 1
0.0683441863252773 1
-0.0071236867427025 1
0.264244899441912 1
-0.18274206172178 1
0.324444005894623 1
0.00970556595593423 1
-0.0803985149201813 1
-0.0331857216584064 1
-0.0346125620026267 1
-0.344809222323948 0
-0.0977571753500448 1
0.218068089686472 1
0.133912722170264 1
-0.18529911861243 1
-0.0249137310410569 1
-0.142870420645739 1
-0.0584010511907501 1
0.324768029908901 1
0.153838066116564 1
-0.16771196418349 1
0.117937765524842 1
0.124781588924596 1
-0.00167145135627643 1
0.17996930198139 1
-0.158509097390698 1
-0.177053118014213 1
0.352095189788696 1
0.0749586029435555 1
0.0172782960885214 1
0.212822218297162 1
-0.016656885568999 1
0.21525354692998 1
-0.11026520115562 1
-0.153349723033193 1
-0.14808281174875 1
0.0777012916363886 1
0.0369457462212016 1
0.203784789907851 1
0.0685490711552326 1
-0.441363874560113 1
-0.110527579537725 1
0.16750422945534 1
-0.115389936968831 1
-0.275480056438402 1
0.248536513675343 1
0.00908940706846893 1
0.0782148176015749 1
0.347565641091488 0
0.183348712857242 1
-0.209235999262248 1
0.00689407620050642 1
0.242077421888146 1
-0.138125570934094 1
-0.230726753904036 1
-0.168900803089933 1
0.144688306080402 1
0.419772657060066 1
0.0288583642869991 1
-0.0739131584814691 1
0.262686957937733 1
-0.191273002476115 1
0.395112765576349 0
-0.0631236671523801 1
-0.0715083428786392 1
0.0111542388209533 1
0.00300052068131818 1
-0.0216813373422033 1
-0.123434262437289 1
0.0935845084878221 1
-0.0461143093911093 1
0.10430295981189 1
0.260449029143526 1
-0.0893255123360351 1
0.135583518053686 1
0.176704678945574 1
-0.269741576010698 1
0.100510566785748 1
0.382144705070018 1
0.461167026745513 0
-0.300420518499264 1
-0.355739486794689 0
-0.0406683442565556 1
-0.166550433208666 1
0.186353342524864 1
-0.02127619756255 1
-0.0124352955209103 1
0.139793260954477 1
0.16463191765313 1
-0.0562267725658977 1
-0.136262580664304 1
-0.14246998227332 1
0.130709011136513 1
0.18905347964334 1
-0.172060045634026 1
0.029049317387072 1
0.165184220481035 1
0.220852861929826 1
0.26540157006746 1
-0.205879042089586 1
-0.152025297013802 1
0.118116974284766 1
0.0934734483974877 1
-0.173696957221597 1
-0.00401205926067939 1
-0.0471716422983768 1
-0.193905418267667 1
-0.226399031169838 1
0.178766024455019 1
0.0396499551076127 1
0.0662991258597408 1
0.0923081385526898 1
-0.0872942804359823 1
-0.0132454312877786 1
0.353398323672064 1
-0.109589756553055 1
0.17594000659752 1
0.157406900563417 1
-0.166064153223416 1
0.154427872177149 1
0.0819888878560595 1
-0.109620318285871 1
0.202242615008439 1
0.111586171649816 1
-0.0882160905405269 1
-0.133008240017627 1
0.00658049398129705 1
0.0975081141871927 1
0.172070690360768 1
-0.024256114082258 1
0.0260511829297567 1
0.00499653828275194 1
0.184737969565959 1
0.0312494262830232 1
0.269788652796694 1
0.135000218500329 1
-0.18488410133214 1
-0.168244011181401 1
-0.19620268470615 1
-0.163101866312588 1
-0.165695024146488 1
0.0447925468676572 1
-0.0609043922738319 1
-0.123144732359104 1
-0.086128689949723 1
-0.207468740535717 1
0.191202296056939 1
0.21191367294648 1
0.136930216388996 1
0.0476397185870338 1
-0.0739128458645435 1
0.345180340141724 0
-0.173912356577289 1
-0.0574043439338757 1
0.0263936658847146 1
0.142315855629082 1
0.0410528817416366 1
0.142566212683419 1
0.156498742335556 1
0.0566043219207802 1
0.250863482106271 0
-0.158359258082582 1
0.0521150903256226 1
-0.0676681263221168 1
0.299320368142183 1
0.0449450404247677 1
-0.0974916475500055 1
-0.437303384131742 0
0.0637915651867989 1
-0.0291329858417613 1
-0.369586957594581 1
0.19472868756526 1
0.0963977872532587 1
-0.0991053222129146 1
-0.694713999499393 0
0.0937335166749264 1
0.118437371989896 1
-0.000601225513010215 1
-0.180133738236615 1
0.36828618517401 0
0.0129138034819415 1
-0.186326292074981 1
-0.0950462268161894 1
0.22419171216879 1
-0.239062111234979 1
-0.445006622187441 1
0.0519400241070384 1
0.125941869941846 1
-0.270910107910869 1
0.403473829043043 1
0.0946706360500632 1
-0.146201338679693 1
0.0737355469634633 1
0.24007146305469 1
-0.086353271010352 1
0.185271257372213 1
0.0616558855174278 1
-0.285071910265374 0
-0.100045559885459 1
-0.183555956408278 1
-0.0762262174368339 1
-0.194310151297718 1
0.0664701718273431 1
0.0843755259934007 1
0.104246044539555 1
0.1960931048963 1
0.155477930200902 1
-0.101498119391808 1
0.174983287580491 1
0.00221399652408365 1
0.0902858590204293 1
0.160585831868218 1
-0.0588788409057082 1
-0.155137030657763 1
0.119006345375289 1
0.159480115559318 1
0.0184162169701101 1
-0.0518579262994214 1
-0.147118073174866 1
0.0313228751619264 1
0.00170125931763748 1
0.21556046113879 1
0.0144254423334173 1
0.119251502961204 1
-0.167124449647803 1
-0.111566551833582 1
-0.0989409842950728 1
-0.233051058966536 1
0.00148187690677053 1
0.0696890986566449 1
-0.134869910929595 1
0.0786179443282071 1
-0.0646970664282596 1
0.141136661903961 1
-0.253574344106885 1
-0.220105761144976 1
-0.0481583798451871 1
0.00036576868655374 1
-0.0558925482621025 1
0.00622428371111469 1
0.0877343229563223 1
0.000177609427943225 1
-0.126873521643011 1
-0.144865433423765 1
0.274702824480727 1
0.13753454708708 1
0.0643030572034338 1
-0.287780582686402 1
0.094425025733836 1
0.0537691979088387 1
-0.0616697771260363 1
-0.0257648413566262 1
-0.25626676717085 1
-0.181829757383701 1
0.176441611926673 1
-0.295946047932229 1
0.13893902081083 1
0.207252909053249 1
-0.230998048041841 1
-0.145883482707216 1
-0.0428931784162108 1
-0.0778432902402037 1
0.281190865715081 1
0.169577926412486 1
0.348565936099922 1
-0.00406003678176093 1
-0.0194825475534274 1
0.418639256129865 0
0.289242419734358 1
0.0415114606750031 1
0.0638525438287027 1
-0.0876001678538819 1
-0.0404625450027315 1
0.0282170944441935 1
0.045475642804152 1
0.123004765982563 1
-0.101884597169774 1
-0.11234062554837 1
0.0157063327346135 1
0.1430511360272 1
0.0605393242119689 1
-0.355762696289584 1
0.228683320819917 1
0.236331403728869 1
-0.256399073831318 1
0.183396469169761 1
-0.178415037858505 1
-0.451615724930216 0
-0.0202144892847744 1
-0.186759315518623 1
0.344186092542337 0
-0.050804242049513 1
0.199461651189462 1
0.158514034365226 1
-0.0588115222803192 1
0.173168715365471 1
-0.183676742394151 1
-0.133556461102148 1
-0.122725559706853 1
0.0780955798641007 1
0.0397356121344354 1
-0.112530191176541 1
-0.130533280433427 1
-0.00731261633797214 1
-0.0186013190068472 1
-0.385147721794755 1
-0.057897783307429 1
0.105458710176487 1
0.217926492534043 1
0.168327848188631 1
-0.106527117113557 1
0.103985679634768 1
0.06747629614628 1
-0.0920330814831196 1
-0.00228438490467148 1
0.107122950641797 1
0.103950258432879 1
-0.00983166043265368 1
0.263329520058489 1
0.0636952519989041 1
-0.243448215703173 1
0.282267931468214 1
0.152466985261175 1
-0.0222867170724132 1
-0.181093407194983 1
0.170643588019338 1
0.232628947333265 1
0.000324801137725643 1
-0.185742126056853 1
0.109380069278036 1
0.0434041937647513 1
-0.00901482840398559 1
-0.392969455623088 1
0.0561780381932777 1
0.228020646460953 1
-0.212193115063206 1
0.398213713851196 0
-0.0628104552432288 1
-0.243940000533191 1
0.125470800153575 1
-0.111405747241102 1
0.228557843666012 1
-0.117868755962154 1
-0.0225068918379788 1
-0.015037302582932 1
-0.124994386033212 1
0.118450891603115 1
-0.0485430894657604 1
-0.263335878578707 1
0.103701436511086 1
-0.251809148643497 1
0.0338622356895335 1
-0.148428615284969 1
-0.0438925212478338 1
0.260255169581867 1
0.00243871525505384 1
0.115791811956426 1
-0.294764940898462 1
-0.445015439330832 1
0.123694228852662 1
-0.0809653615310147 1
0.366000721083211 1
0.206317007032077 1
0.134843419975314 1
0.339752482711024 1
0.0954295502856927 1
-0.159392008165827 1
-0.0668707576376415 1
0.0477050633449044 1
-0.348093407348009 1
-0.174414763478604 1
-0.199141544534703 1
-0.0266543079027409 1
-0.136524855779044 1
0.136522879515309 1
-0.423564624997578 0
0.164470092441105 1
-0.0354277777057802 1
-0.0305447800772729 1
0.30517009633528 1
-0.302048922928799 1
0.322000470347124 1
-0.0247333331712353 1
0.0716166841888472 1
0.296563218695786 1
-0.214888885976432 1
0.157620073275981 1
0.0995149654972382 1
0.24068529953785 1
0.0583729812120811 1
-0.254385262106515 1
0.135308362796797 1
-0.167653352163186 1
0.243692176611703 1
-0.199121678768934 1
0.102988086511017 1
-0.47914220594699 0
-0.0871790665496861 1
0.00537116711285678 1
-0.15747169294141 1
-0.140282802986395 1
-0.145999782066574 1
-0.239969840895078 1
-0.0481393985590626 1
0.164447742453713 1
0.177133436305366 1
-0.0472421110089973 1
-0.0428459767797389 1
-0.317179755423566 1
-0.0649400004749023 1
-0.0288673937292147 1
0.0702395957910535 1
0.0437650614865088 1
0.157660486794361 1
-0.0755767871652504 1
-0.0634426600225683 1
-0.036857123547053 1
0.00810447041163971 1
0.0378554141723135 1
0.117777050458229 1
-0.00872665851955607 1
-0.0696757602677822 1
0.118844761411518 1
-0.332785912503331 1
0.107684578758672 1
-0.214875852966559 1
0.0241882331692048 1
-0.126498190016906 1
0.266880623574529 0
-0.120037902070231 1
-0.179811493094876 1
-0.00682743165911544 1
0.515587625152923 0
-0.0241688348233619 1
0.113324171630528 1
-0.229132911481896 1
0.0405125530842186 1
-0.149827367527714 1
-0.00236059068997722 1
0.170187973334383 1
0.0395340176215351 1
0.0899278812141557 1
0.201252910750693 1
-0.0402667962777549 1
-0.0425721153550919 1
0.0133967074478809 1
0.218338388310091 1
0.11301322401817 1
-0.239687790879734 1
0.175439645495828 1
-0.13039244168907 1
0.116598067506708 1
0.0563255421799075 1
0.0156881248092411 1
-0.0247476089990988 1
0.0615675695204879 1
-0.0966066048455951 1
-0.0778308604651028 1
-0.0931190507933486 1
0.114591473167063 1
-0.316478280220023 1
-0.146456786857983 1
0.0972934720526429 1
-0.0373906416252073 1
-0.103892682223223 1
-0.0559448765667721 1
-0.131893999670138 1
-0.0433368645617807 1
0.0430230458686356 1
0.0350887278047026 1
-0.194793096610174 1
-0.272417924589138 1
0.0600018011449072 1
0.0385484613238987 1
0.400368359163845 0
0.141626041415753 1
0.109344615336904 1
0.578229244798328 0
0.100105186678926 1
-0.0323888462729835 1
0.0890701067858986 1
-0.0122840929559618 1
-0.325304388994467 1
-0.234761552902006 1
-0.0222728329044217 1
-0.0720602470003452 1
0.0632070971729775 1
-0.0378749314565948 1
0.0864979866689578 1
0.224862169311112 1
-0.119795194748188 1
0.190329715112236 1
-0.126765694472873 1
-0.272623257171492 1
0.170442825018174 1
-0.159786978117387 1
0.358695959876675 1
-0.0236675017034047 1
-0.0674103977021644 1
-0.0355647442175462 1
-0.0190285107152456 1
0.0762008231517852 1
0.0754460415464515 1
0.0306920786876689 1
-0.00531874728659959 1
-0.0352257590488125 1
-0.218115179339513 1
0.0839526994166462 1
-0.132092429878851 1
-0.128152437274327 1
0.289781888883204 1
-0.217661491430506 1
0.137909331720231 1
-0.082668125965855 1
-0.220033345516113 1
0.407483953576602 1
-0.180143791943906 1
0.041388629037092 1
-0.242982857532737 1
0.210827083162906 1
-0.102905322994197 1
0.310554354620772 1
0.0689127533393096 1
-0.0307017567318554 1
-0.184390761494205 1
-0.00564204832677285 1
-0.0456006373948877 1
0.123303547182232 1
0.0538315954298711 1
0.690136802201601 0
-0.316976767683684 1
-0.503350977872236 1
0.109930313314372 1
-0.25074190744733 1
-0.195558163834066 1
0.00936453612454499 1
0.212741961699305 1
-0.000586778090848998 1
0.336335389820972 1
0.0950426482482027 1
-0.113782267846107 1
0.0366743420879071 1
0.133890067146963 1
0.22003099305832 1
0.0361358656025784 1
0.0965518328323441 1
-0.133625486686124 1
-0.0882113191871491 1
0.125862988916398 1
-0.260469977829727 1
0.01530688252372 1
-0.0910305224956027 1
-0.0448589843653944 1
0.123441445205724 1
-0.114104181667793 1
-0.232396233523264 1
-0.103814424145728 1
0.168003978215344 1
0.199525050068623 1
-0.112483880362426 1
-0.285895576492579 1
-0.0832816390275913 1
0.314246595716855 1
0.17694550470141 1
0.4283271476175 0
-0.13907470362576 1
-0.0308703029694527 1
-0.117982853162605 1
0.0418310215996271 1
0.192994799684853 1
0.228075313093103 1
-0.0260060697752534 1
-0.0810981728427972 1
-0.101315687966575 1
0.0430621704505401 1
-0.194512597830003 1
0.0532982513267748 1
0.195665508662215 1
0.0671267216389125 1
0.00801155526870862 1
-0.0195975296303059 1
-0.0368314810585422 1
0.169005776146507 1
0.249686121602218 1
-0.432631773431977 0
0.121005605337916 1
0.0606465331167777 1
0.134935606205841 1
-0.0752402034213589 1
-0.303299083932653 1
-0.260226295157783 1
-0.135827842429844 1
0.174725887485039 1
-0.16004878169752 1
-0.0745663555294317 1
-0.444960473993887 0
0.0854760057474626 1
0.1775667589619 1
0.132787370495169 1
-0.132528762929509 1
-0.169437978264573 1
-0.123031164347893 1
-0.0767321314052744 1
0.286919749413737 1
0.0925009362307061 1
0.0197287132566236 1
0.104576643378777 1
0.031919388299568 1
-0.126651767344961 1
-0.168132078269081 1
0.0658325147081501 1
-0.073391509424339 1
0.0557495077810347 1
-0.153948761380516 1
-0.148684837660695 1
-0.119927622082715 1
0.103721299723213 1
0.137933925942167 1
0.403540282141481 0
-0.119356908837137 1
-0.0873318938753576 1
-0.226736728425683 1
-0.0142755139089478 1
-0.240817818723474 1
0.139166770578984 1
0.525846292540895 0
-0.287664582135383 1
-0.0917160130514169 1
0.235661341281074 1
-0.302142844907066 1
0.28591431165384 1
-0.0437846514601903 1
-0.0688407262581599 1
-0.338475440552365 1
0.22263550309646 1
-0.0308490694736235 1
0.180881537775136 1
-0.176707533617769 1
-0.152128644376376 1
-0.418427207511751 0
0.0479148830271617 1
-0.0319339784258476 1
-0.031111536293511 1
-0.19979322696359 1
-0.0704733648636785 1
-0.0453362774709823 1
0.262636806153755 1
0.135214908538304 1
-0.115042657734642 1
0.00160772579502375 1
0.18020035308856 1
0.110676647008492 1
0.0230074058012108 1
-0.0576157554192663 1
-0.0424547088927003 1
-0.19990482397484 1
0.165550442038341 1
0.151483255703255 1
0.183640412254541 1
0.0473846199236916 1
0.0692978827706025 1
0.221098357822028 1
-0.28117303226023 1
0.175726181912591 1
-0.0180507337846579 1
0.19523927795032 1
-0.0142606031825437 1
0.0700515900483417 1
-0.111185720103724 1
-0.287848196017825 1
-0.179438084550643 1
-0.0438315999598148 1
0.0365955834084753 1
0.14582186256466 1
-0.249231101156228 1
0.30684204998142 1
-0.213010043203046 1
0.199683256093905 1
0.0893117798444661 1
0.153640648362558 1
0.173420910511972 1
-0.142720756093054 1
0.0679754155725139 1
-0.048280950192568 1
0.159842154836341 1
0.0560078735223151 1
0.288135989448655 1
0.0869679499404103 1
-0.157953137887707 1
-0.194380178103374 1
0.172033180898125 1
0.141432943656425 1
0.277299453232946 1
0.048608946414894 1
0.11399137591064 1
-0.00655605010565873 1
-0.0900938232921205 1
-0.0228880784688948 1
-0.345216434346006 1
0.0381820125566784 1
-0.0735929633315646 1
-0.142860965103205 1
0.234513589439248 1
-0.225121415093498 1
-0.274274749998174 1
0.122697044815318 1
0.247890851828264 1
-0.140492170711004 1
0.101315732907479 1
-0.225961655508087 1
-0.0539078842506298 1
0.148286294841545 1
-0.447526713776003 0
0.0253196842618317 1
0.0933934846314056 1
-0.00495301563528515 1
0.151151458514695 1
-0.197288921909608 1
0.198357924499141 1
0.495138445696718 1
-0.0168401403490554 1
-0.190329345226394 1
0.211747233865771 1
-0.209637112250343 1
0.0322521220489629 1
0.326143999196164 1
-0.111018448416676 1
-0.0645335864024367 1
0.0260138895740434 1
-0.0317794794775492 1
-0.213420763125637 1
0.0482739019443744 1
-0.105930890213144 1
0.112518233295044 1
0.128181205026491 1
-0.181251462540884 1
-0.115440507285232 1
0.0520236121114714 1
-0.0659916241309906 1
-0.162538883230013 1
0.0527038275449848 1
-0.350606734786856 0
0.0346819557003086 1
0.201577330940275 1
0.18895092711002 1
-0.00598541103108496 1
-0.0941704659437357 1
0.0370358033007686 1
0.00233060121635852 1
0.314643797593921 1
-0.23571256744863 1
0.213864489150078 1
0.0258040015376189 1
-0.168905798075435 1
-0.328721037034008 1
-0.158763412753802 1
-0.113730358844092 1
-0.288033779020581 1
0.0310219854878979 1
-0.0485574923360887 1
-0.230716520781566 1
-0.00237512304113 1
0.146834009265521 1
0.0793153253250212 1
0.092411526741336 1
0.407897996877987 0
-0.285408551783452 0
-0.150916742557052 1
-0.440515952290313 1
-0.0567735267733531 1
-0.16367580450107 1
-0.0215200698561053 1
-0.309265417164754 1
0.0679819006812683 1
0.0974994735838095 1
-0.435968596657762 1
0.0319026728508719 1
-0.0674495880356017 1
-0.304584102584068 1
0.249300933732885 1
-0.236767281891752 1
0.178490459039526 1
0.26664911528446 1
0.0190773231183044 1
-0.0813833879718094 1
-0.037271175405979 1
-0.148727170251434 1
0.297091981464081 1
0.183420863533114 1
-0.0593713602547148 1
-0.0973144214307959 1
-0.187319418583379 1
-0.0144894908085828 1
-0.102482895676909 1
-0.00858121975908692 1
-0.304160062439948 0
0.0908655344837099 1
-0.285741230102399 1
0.285613215523332 1
0.0842839743837889 1
0.052157765286933 1
-0.048593821600029 1
0.00478203132752634 1
0.106822900935291 1
-0.416908945817798 1
0.284105885476985 1
0.146027113622801 1
0.24429401962357 1
0.241603692004567 1
-0.143362447042384 1
0.341313976872327 1
0.133811843275975 1
0.0797937169950344 1
-0.155627864149176 1
0.125710213419683 1
-0.346990526582441 1
0.294981073774106 0
-0.081355043959319 1
0.282457202637519 1
-0.35726817138182 0
-0.111559139583759 1
0.0898237038661897 1
0.00764542702999673 1
0.32674780397795 0
-0.167140327352645 1
0.0672062451134439 1
-0.0510310781610151 1
0.0861945905738702 1
0.134942045411274 1
0.0627709665399446 1
-0.188242726410062 1
0.273868103448371 1
0.233335930319754 1
0.0638836594863124 1
0.131210839815793 1
0.051770163883165 1
0.209492887790852 1
0.252163469878481 1
0.000545565021588094 1
-0.235953957525328 1
0.0261074860090003 1
-0.148259378530226 1
-0.122775955908289 1
0.278805500927171 1
-0.0386212969617075 1
-0.460196126535846 0
-0.133630476781085 1
0.00155913263910985 1
0.237612001722393 1
-0.27837706769181 1
-0.0763185535188119 1
-0.0745060556026672 1
-0.0963637977972424 1
0.164241573128378 1
-0.239273603631784 1
-0.0395444497149029 1
0.143574876845318 1
-0.207759125340461 1
-0.0572657206754203 1
-0.0422232278629753 1
0.0910417265957246 1
0.217151767753128 1
0.0793413479154134 1
0.000606508452177676 1
-0.225792877877429 1
-0.270827136962525 1
0.0401742167537156 1
-0.0675882131965268 1
-0.0584964211165594 1
0.337562759830107 1
0.0613105359782707 1
0.0213596558542963 1
-0.0665429952955325 1
-0.0761693528227325 1
0.170651199491139 1
0.120700630576477 1
0.030633516049824 1
0.329982873069282 1
-0.301582027733168 1
0.000387713308835483 1
0.0290832961019337 1
0.115092484070463 1
0.252544941248206 1
-0.183465305671414 1
0.167990647221219 1
0.0624689965316215 1
-0.446689979316375 0
0.0481308711808966 1
0.0549564165358697 1
0.0204881558320603 1
0.0634199708125081 1
-0.0585612212193504 1
-0.239254170621635 1
0.0456676245391888 1
-0.0183695477497207 1
0.215997520215551 1
0.37554660277303 1
0.186231213113065 1
0.0219901555980969 1
0.104578962585529 1
0.157326337249473 1
0.0943263057528164 1
0.116061516966635 1
-0.271053261866912 1
0.0865416159987162 1
0.0458697082836886 1
-0.135517360586194 1
0.173227663441524 1
0.151406951855738 1
-0.111724479036569 1
0.280204904969029 1
0.492581687618651 0
-0.0279410653361371 1
0.166721908358165 1
-0.00835775797661205 1
0.132701142948105 1
0.149182144414083 1
0.0347328973666735 1
0.0900562675753668 1
0.119713999085507 1
-0.196502097407614 1
0.155919664239906 1
0.195643685999116 1
0.0695710775200105 1
-0.0510700075326096 1
0.175639216649745 1
0.0421012434081268 1
0.0771867197753438 1
-0.164026462774811 1
-0.0728258427426336 1
0.0796645339310887 1
-0.194514036848381 1
-0.0771698223183575 1
0.218584898916206 1
0.23084435556189 1
0.169055573107251 1
0.163595899700446 1
0.054657639799497 1
0.301585578218946 1
0.241337009713669 1
0.0972378536609549 1
-0.197267198418927 1
-0.0705605361635951 1
0.124913341295158 1
-0.0753570292607711 1
-0.0958857719123611 1
-0.304215893914249 1
0.0161997576522679 1
-0.429533010337582 1
0.456992104760449 0
0.4400333842257 1
-0.0690243390158353 1
-0.0264558967461286 1
-0.205698629033892 1
-0.0332956893321161 1
-0.215288269743944 1
-0.502743916142564 1
0.0761753563688375 1
0.0199549096997336 1
-0.0381941975018683 1
-0.143859660415113 1
0.000445574020461815 1
-0.356834456633807 0
0.194044215260604 1
0.115799323099804 1
0.123674147107987 1
-0.10945475580061 1
0.0222765559073781 1
-0.12645606414093 1
-0.105569074428772 1
0.0603461432409644 1
0.00730362556725296 1
-0.143722051973676 1
0.287009090402974 1
-0.125344383658909 1
0.147709153538521 1
-0.196405436113403 1
-0.0975738493342992 1
0.117932597879026 1
0.0618133235981785 1
-0.119288849392281 1
0.119704048026997 1
0.00821820143056702 1
0.266869630318756 1
0.0470852539840536 1
0.0951270684667593 1
-0.0217018926878212 1
0.0662014864302938 1
-0.210669378157156 1
0.173047703127411 1
-0.00779455985563225 1
-0.219580891047247 1
0.059530558499514 1
0.0900698402095892 1
0.481676703108957 0
0.256070241989846 1
0.00925005457241006 1
-0.146540810456947 1
0.182533892468219 1
-0.0882575054644638 1
0.00926575888019211 1
0.173327066669311 1
-0.0710654755123371 1
-0.445358651246102 1
-0.195095714237229 1
-0.246288650810501 1
-0.171550555592925 1
-0.251823529121076 1
-0.133075800654055 1
-0.0761887820272046 1
-0.218171417906997 1
0.115533454374246 1
0.0561340761645355 1
-0.129332115868292 1
0.298009787443983 1
-0.204668571972455 1
0.240933711834226 1
-0.0511516543322174 1
-0.0149790841958993 1
0.134729941958982 1
0.0858809991287305 1
0.0354860264448139 1
-0.14501456491765 1
0.117970721303857 1
0.0626720675810642 1
-0.225053822505031 1
-0.090897174944467 1
-0.290286185402012 0
0.149216619398263 1
0.000282700727004576 1
-0.021101528206063 1
0.178739613444386 1
-0.00188563810867026 1
-0.230573852833436 1
-0.180660405706351 1
0.119437942842701 1
-0.133760169612493 1
-0.093889858686425 1
0.163714048464774 1
-0.144904936021294 1
-0.122908778771839 1
-0.270010664429752 1
-0.125938982917899 1
0.0532449439729476 1
0.0349208871025986 1
-0.0811093721842568 1
0.237150840671818 1
0.0230445193544468 1
-0.182666922424418 1
0.154094952940115 1
0.294326260118358 1
0.25397522012008 1
-0.304456816624732 1
0.0157228949074648 1
-0.0407536035768297 1
0.077398188998834 1
-0.265857037973852 1
0.187236810547897 1
0.198944646745713 1
-0.0374208404650378 1
0.105763552957961 1
0.0512115201324572 1
0.194373620605272 1
0.15609743028371 1
0.0849779497172797 1
-0.0286164387368695 1
-0.0886149133891888 1
-0.333107608068442 1
0.375687857580525 1
0.138581414833461 1
-0.0462628667186541 1
-0.110481024557225 1
0.1548970098257 1
-0.114182392946353 1
-0.0650178558649986 1
0.107808300321415 1
-0.247462720801961 1
0.124874509249145 1
-0.0551414423354234 1
-0.00334624682718121 1
-0.166580751853427 1
0.267770589205108 1
-0.040418670237597 1
-0.160319138992558 1
-0.224377655906424 1
-0.127613177191028 1
-0.0879112371199593 1
0.389345216774646 0
0.00643467473721711 1
-0.0169977202182687 1
-0.0394428060230082 1
-0.0368362825411747 1
0.0207054169732128 1
0.146894894498712 1
-0.0537109403495581 1
-0.231390170895147 1
-0.0732872231472236 1
-0.00485065157753533 1
0.0592601061690029 1
0.154737123598391 1
0.021603039733866 1
0.231096698675009 1
0.177290528219643 1
0.380331386480986 1
0.288084054217581 1
0.0330376118618748 1
0.196118389631415 1
0.197667583451579 1
0.0232634268022121 1
-0.502531797328524 0
0.0895380375460116 1
0.0419559325575117 1
0.06798931816635 1
-0.282557794691699 1
-0.108485740509281 1
0.029994209577422 1
-0.0181013062397929 1
-0.0355593900634983 1
-0.0218627824044335 1
-0.119879836718262 1
-0.153045650532384 1
0.112484204589089 1
0.0484070554220039 1
-0.0413397188043216 1
-0.0878430074754202 1
-0.212732459133658 1
-0.224590914805799 1
-0.163463594388435 1
-0.0602891869355119 1
0.386287346164967 1
0.110395799554451 1
-0.162618436158634 1
-0.135285708054941 1
0.0765673519021174 1
-0.0359884425265158 1
0.130406105695987 1
-0.174211308112015 1
0.263011894113017 1
-0.290137698975 0
-0.132574147341952 1
-0.212628127836948 1
-0.0327706253025298 1
0.175700526321284 1
0.31417554072743 1
-0.285825623441505 0
0.406426367062791 0
-0.377285681981857 0
0.183724682509478 1
-0.390684300238606 0
0.0081813170820519 1
-0.0736472484639428 1
0.00748447666129768 1
0.154840066927476 1
-0.0815302021982759 1
0.00548036885797249 1
-0.00499155859542941 1
-0.0115047453423296 1
0.347123418773701 0
0.00694405744359178 1
0.185958775394409 1
0.293551805805264 1
-0.244249019090007 0
-0.118366546427522 1
-0.23637715001011 1
-0.186756075578108 1
-0.183191470442324 1
0.065954379053139 1
-0.142094530268203 1
-0.0614395801274839 1
0.0182106070423555 1
-0.14054023729602 1
-0.181374294237286 1
-0.178176360035238 1
-0.0480514347898505 1
0.177379187699477 1
0.0151036958730208 1
0.0407976549663183 1
-0.274657873826951 1
0.219503326558367 1
-0.318091206757824 1
-0.154997067130612 1
0.0283442140361496 1
0.0743942199086183 1
-0.159590345877142 1
0.0724681860488859 1
-0.131107532471695 1
0.0117752129352739 1
-0.108299099410711 1
0.0451363622351098 1
0.15986693117601 1
0.00245492587511864 1
-0.126346205176575 1
0.352565208338217 1
-0.143980824503009 1
0.0554141950125864 1
-0.193285463412669 1
0.00850424888791092 1
-0.105779300677801 1
-0.25542357443967 1
-0.118226949014707 1
0.0513735566512049 1
0.184945454329937 1
0.244546324051325 1
-0.177942766685375 1
-0.124439553074699 1
0.141695525116705 1
-0.0568172494586528 1
0.10185392966992 1
0.435255224595329 0
0.17390524812122 1
-0.165596979762606 1
-0.0444416618163254 1
0.122472246703001 1
0.375649341389237 0
0.181205268727503 1
-0.0745835466602085 1
0.269802216776686 1
0.0659781437574067 1
0.574456726952881 0
-0.141116757910418 1
0.151018938448189 1
-0.0195379018232387 1
-0.0280548319444934 1
0.426548930230523 1
-0.0747602896626481 1
-0.068655748016286 1
-0.244521767300157 1
-0.395099826316387 0
0.126884271686018 1
-0.214631364973622 1
0.141874466187801 1
0.34172033742843 0
0.255339425697861 1
-0.0954233156559814 1
0.201066780076626 1
0.0230825715409394 1
-0.148039669292285 1
-0.0343473733907986 1
0.213600745215424 1
-0.0800962635104121 1
0.241946668635237 1
0.123366998362184 1
0.0698825575744389 1
-0.178983226784879 1
-0.470899649548935 0
0.212690835675097 1
-0.155530056116682 1
-0.0749740408431411 1
-0.201129066838291 1
0.256571773860561 1
-0.204240499708775 1
-0.101275607869196 1
0.193707963803614 1
0.144012203694422 1
0.280428676247396 1
-0.113048734100678 1
0.0730660259278792 1
-0.117766186218734 1
0.100125412333191 1
-0.111611896956131 1
-0.160802561859009 1
-0.0275515575202187 1
0.0516870440081539 1
-0.22312666550276 1
-0.0727685799769841 1
-0.18830393944365 1
-0.154498479585943 1
0.0222895971592868 1
0.0578821072077709 1
0.159538298096746 1
0.085643455502943 1
-0.420784348842155 0
0.254888193883079 1
-0.172175628368467 1
0.212415530215959 1
-0.26332533180694 1
0.104767987372994 1
-0.107093064485135 1
0.209536166024907 1
0.138788387953763 1
-0.00796366343318014 1
-0.209231513291081 1
-0.107099863841172 1
0.0140850307157866 1
-0.0426449032120167 1
0.0424546359114858 1
0.0583329978885888 1
-0.234417765924887 1
0.100130413593996 1
0.0912446649589586 1
-0.366044676494035 1
-0.233659878668942 1
0.0990226075612704 1
0.207130277486868 1
0.351113929164378 1
-0.0955279572985236 1
-0.275979753400654 1
-0.281218363279163 1
0.127923413254325 1
0.215236630334037 1
0.309407317049788 1
0.202278888110637 1
0.132398957129978 1
0.378309038433344 1
0.00941066599417149 1
-0.238049975141062 1
-0.0226353211164977 1
0.321809074680499 1
-0.0904138058235184 1
0.362033920880412 1
-0.0215935428547367 1
-0.134057650419918 1
-0.0186741985367556 1
0.0985817492315073 1
0.0797076411041149 1
-0.180348066952359 1
0.0224587247028533 1
0.0294079908490493 1
-0.220964509615157 1
0.272457605161097 1
-0.0484099615377493 1
0.219069598775858 1
0.114949472342893 1
0.0258355124455848 1
-0.071753701728165 1
-0.161578485498551 1
-0.141075147500034 1
0.00763322885770322 1
-0.259063915072597 1
0.13723668287423 1
0.522439463594743 0
0.331608127524847 0
0.216731881560915 1
-0.274898564594151 1
-0.0926199668870994 1
-0.002293218664961 1
0.010139574427423 1
-0.203176596756072 1
-0.177468624783535 1
0.367601014419704 1
-0.142873128884911 1
-0.154386314537116 1
0.331138042320792 1
0.166034828357809 1
-0.279216006345653 1
-0.158895366931405 1
0.0678061984627856 1
0.128841450917654 1
0.0387697232135742 1
0.280533052725608 1
-0.207208215478754 1
-0.0346176650880956 1
0.0996011835084358 1
-0.264352136726688 1
-0.107894292640558 1
0.0179891388610199 1
0.0129042910301647 1
-0.317803912176837 1
0.53471197286846 0
-0.027149136021117 1
-0.123269343026957 1
-0.25470677639064 1
-0.0509760388836648 1
0.166734633385549 1
-0.0893760912353696 1
0.219329740569618 1
0.338840050961681 0
-0.0366553259597782 1
0.0223993817676866 1
0.0913340303921026 1
0.231134353028583 1
-0.347299062223241 1
0.232289529138397 1
0.00903934238735472 1
-0.0161570398316966 1
-0.0279507564492595 1
0.0577593340315883 1
-0.0579150936835528 1
0.0464916099702125 1
0.0762494903253341 1
-0.0850173612784607 1
-0.270009272824711 1
-0.117890867421479 1
-0.123824915938954 1
-0.0969321933744572 1
-0.0314080722201203 1
0.0217876799545809 1
-0.0839754040878352 1
-0.438361087582555 0
0.144439923873801 1
-0.0477749282205443 1
-0.0664945214465297 1
-0.370708736890937 0
-0.224778318950379 1
0.206950033039849 1
0.087705263359269 1
-0.230469538331659 1
-0.139577305254229 1
0.433522140393592 1
-0.184490782163148 1
-0.088265696648078 1
-0.054320288288426 1
-0.0880534050377 1
0.15236130995775 1
-0.108170775910458 1
0.34067443482669 1
-0.0389542593918962 1
-0.10906525325066 1
-0.257098483809593 1
0.000608370886834445 1
-0.180129710297802 1
-0.201000203222099 1
0.34619746127773 1
0.120807968715214 1
0.398359524991965 0
-0.157214745207883 1
0.010529825591548 1
0.422662814204757 1
0.498147586867325 1
0.166584883259773 1
-0.128868979079758 1
-0.0417175160360048 1
-0.0693121562171487 1
-0.0441328055544631 1
-0.174861414667151 1
-0.174048684381957 1
-0.0882153734291915 1
-0.0553427162785156 1
0.0302126445393469 1
-0.176646672646145 1
-0.143537001277974 1
-0.0267427891006279 1
0.245554314158745 1
-0.100349998371685 1
0.00164490961547077 1
-0.350776839701287 1
0.0359671737582354 1
0.229355488944284 1
0.00851003745464059 1
0.0198421198418635 1
-0.0729986254317258 1
0.170609230367169 1
-0.050669718319492 1
0.152666729596872 1
-0.162188575612102 1
0.167712800364542 1
-0.202731707075987 1
-0.0365855684259411 1
-0.130847508841859 1
-0.0118417802008911 1
-0.105898369403017 1
-0.276588413980083 1
-0.105172929685735 1
-0.163358842317199 1
0.295930900850041 1
-0.212716084285126 1
-0.040774838439922 1
-0.0421217364995012 1
0.0798810428365463 1
0.106275820252065 1
0.330390041575707 1
-0.101919289214831 1
0.359659291934079 0
0.0285052273956896 1
-0.0894422748200097 1
0.0115452873647701 1
0.0991725824285003 1
-0.0664288735872023 1
0.0870772080766999 1
-0.105891151480503 1
0.0398443917430103 1
0.201128503526613 1
-0.156551604286227 1
0.0447966319717008 1
0.144570077546993 1
-0.0122315009933516 1
0.0534150906733006 1
-0.0226012224757423 1
0.187371886309994 1
0.039507114983054 1
0.0305310153736499 1
-0.0494139496285486 1
0.043208871945853 1
-0.246726640321681 1
-0.0246722122593054 1
-0.0163214523968578 1
-0.288078709668626 1
-0.104484368780267 1
0.0535059030340147 1
-0.18741188502533 1
0.0944300136887095 1
0.0575531143935885 1
-0.200444425420285 1
-0.0521254250849879 1
0.00323294969477483 1
-0.249439993934009 1
0.102296680760154 1
0.00885275095179822 1
0.086725844884664 1
0.118091360051223 1
-0.100987789594547 1
-0.134546381143054 1
-0.180323277109858 1
0.144034327462079 1
-0.0412998611231802 1
0.15200901242592 1
0.314647579879953 1
-0.119694064723228 1
0.0495634748169001 1
-0.079935688702127 1
0.0838312151604858 1
-0.300422127397221 1
-0.11999236803694 1
0.149537301903607 1
-0.155773268019793 1
-0.286217793345354 1
-0.0120726081538951 1
-0.160961666636543 1
0.0102535958272256 1
-0.081461307304924 1
0.0659147928708686 1
0.297269067434053 1
0.0176456739963684 1
0.0829735885903007 1
0.19557637550738 1
0.00743387331597811 1
0.00516967544173349 1
-0.0901674730725263 1
0.0661983443620562 1
-0.187356288727543 1
-0.246813679839526 1
0.213323246281429 1
-0.170464830393458 1
-0.149213097891876 1
-0.241076458943965 1
-0.137263841341145 1
0.384906179402246 1
-0.162373227261584 1
-0.110057559137463 1
-0.105350449917885 1
0.349511052465733 1
-0.0290145042446291 1
0.0999866500122373 1
0.244085077359429 1
0.193769749984242 1
0.281487345430686 1
0.244490357635875 1
-0.0730757646785701 1
0.0952688072883896 1
0.195586838529214 1
-0.111131002906413 1
0.109518690143554 1
-0.204591418496623 1
-0.208782419598368 1
0.269170124088797 1
-0.322547411500359 1
0.261290330215302 1
-0.0461751902661976 1
0.100120563838215 1
0.118964966338517 1
-0.0225203540321084 1
0.172003757839829 1
0.102440212952522 1
-0.101231098790035 1
0.152214167147066 1
-0.0599378027151851 1
-0.112327940991873 1
-0.096291033038469 1
-0.149916426141095 1
0.0311564462620367 1
0.233253083040802 1
0.0450783306023455 1
0.0505756426829793 1
-0.24133033509552 1
-0.385274082290075 1
-0.299507316961724 1
-0.133541914478849 1
0.29690774278699 1
0.00114534968841471 1
-0.371322798694456 0
0.111777058945304 1
-0.0691375071054177 1
0.0622740871362544 1
-0.159143818518619 1
0.103814766625161 1
-0.027432339212733 1
-0.197898355338471 1
-0.212598512653728 1
0.209918097849728 1
0.21825648506027 1
-0.362651378230501 1
-0.131131386286933 1
0.17625290990125 1
0.0390393739811304 1
0.0202911250494584 1
-0.220659256390417 1
-0.157422587828707 1
0.382022860676816 1
-0.0978934305376109 1
-0.0220957846904689 1
-0.163255815695387 1
0.0989559880097436 1
0.0194710166154334 1
-0.0300000686488942 1
0.0408046628807871 1
0.0926534054291321 1
0.0109197751857252 1
-0.475587778757673 0
0.106498519089509 1
-0.329679824706388 1
0.0572402078162638 1
0.381698433071524 1
0.220339554472217 1
0.0489532402404939 1
0.0470603155201341 1
-0.0147865656016512 1
-0.173478382369365 1
0.0168124310014398 1
-0.385157009500754 1
0.115791337786794 1
-0.0685422739338486 1
-0.169407879061523 1
0.00700533751939017 1
0.24839648939834 1
0.0135851369544259 1
0.0617101875274035 1
0.180888374509368 1
-0.174270274512533 1
-0.177054545005406 1
0.204499899299366 1
0.153429320858598 1
-0.322530900415936 1
-0.216537652374737 1
-0.129715788363511 1
0.380971197547554 0
-0.00263823571676547 1
-0.403442800840529 1
0.145801549666148 1
-0.214358720648928 1
0.0209903254240237 1
0.597090981159735 0
-0.193708586446637 1
0.103942007906321 1
0.103493145216201 1
0.163110866307969 1
0.15973996625084 1
0.00519991606070176 1
-0.0319557838325094 1
0.0491311488072108 1
0.157338142447036 1
-0.00699038896336402 1
0.00725765169923787 1
-0.0266137984103858 1
0.143479715694581 1
-0.198951787871087 1
0.29275541358395 1
0.0421828749162615 1
-0.357294993104855 1
-0.547430500804702 0
0.371327181968851 0
0.302610575013688 1
-0.136916319118901 1
0.160923857388771 1
0.210371366829476 1
0.197339159710585 1
0.0574274119331687 1
0.00430964737563538 1
-0.0510573072841618 1
-0.00984261542397805 1
0.118985234193917 1
-0.00559716017317823 1
-0.152049258768157 1
-0.241230047561021 1
0.203303477164364 1
0.237475253735933 1
-0.242041628181663 1
-0.437705614497642 1
-0.0151073892167739 1
0.0812867274477237 1
-0.0193628784748068 1
-0.320433300796821 1
0.0111469482807536 1
0.144069550447139 1
0.270156393962146 1
0.45847747891169 0
-0.0600792864880814 1
-0.130633277039419 1
0.0197143870487595 1
-0.0731081356414618 1
-0.0139668677567258 1
-0.054652732396276 1
-0.263473420830162 0
-0.15069187989026 1
0.309523830151168 1
-0.0354759101978316 1
0.298253013558314 1
0.149403017566766 1
-0.0367019194370844 1
0.0522892070245557 1
0.221165596553289 1
-0.187513747816421 1
-0.20049736332812 1
-0.00917393124211892 1
-0.0645512156980737 1
-0.0883219876740413 1
-0.00692923162339484 1
0.0191423107891335 1
0.434257979014196 1
0.0206290593282926 1
-0.012035438468627 1
0.0314207686735032 1
0.0351451323103711 1
0.0138011514540156 1
0.0892602733877684 1
-0.184964438878363 1
0.0316621458440216 1
-0.148945980360062 1
0.0137751800885962 1
-0.102024355397048 1
-0.0261239165781333 1
-0.0111977803909892 1
-0.088448244548317 1
0.0583095036815189 1
0.163114520458126 1
-0.0220024144677597 1
-0.12134075633272 1
0.0636352641428924 1
-0.19057362295742 1
0.343674620560077 1
0.00594652275127752 1
-0.0361775704615255 1
0.0156715105687191 1
-0.0404403830264944 1
-0.160595894842632 1
0.300442351533118 0
-0.1480078085279 1
0.0116007032875566 1
-0.177468983378294 1
-0.126606782426962 1
0.0687427242916259 1
0.31775855286893 1
-0.0940242619392297 1
0.0704176174233345 1
0.166809783309659 1
-0.137542623095594 1
0.0201957718360975 1
-0.0864510049763765 1
-0.170123178048997 1
0.095699895665592 1
-0.00232990164616659 1
-0.0515797532442106 1
-0.431675526894523 0
-0.022608672871566 1
-0.0569581096707895 1
0.137645135669586 1
0.0166589008149876 1
0.189500600591618 1
-0.065774864658641 1
0.12420805041408 1
0.143679849614854 1
0.0438960747397275 1
0.00630311394442298 1
0.00862540252064618 1
-0.179515396711097 1
0.20242489743638 1
-0.137582717123538 1
-0.286040970904854 1
0.145310020547427 1
-0.400027888985222 1
0.0650061800339913 1
-0.104118883249112 1
-0.213323552554221 1
-0.13609793836417 1
0.015104728504082 1
-0.0342483637988608 1
0.136728255794461 1
-0.122523886230018 1
0.106107467278207 1
-0.161715213551581 1
-0.0512355114877192 1
-0.029572167671918 1
0.0734808518275709 1
-0.0213628373876596 1
0.0197442257372444 1
0.089983351185386 1
-0.132856559606853 1
0.235164079692401 1
0.105800185905154 1
0.27696441596153 1
0.340427553781569 1
0.0879598085371152 1
-0.263948216987767 1
0.189601051422663 1
-0.0607711452532664 1
0.140095916139191 1
-0.500756402218694 1
-0.0645220361618964 1
0.197903636920369 1
0.0343218492088286 1
0.124548124554354 1
0.0309048749661832 1
-0.410767733641179 0
0.0859790914223713 1
-0.116878193691319 1
0.079409584188401 1
0.184182433963276 1
-0.115209938334543 1
-0.215003930861883 1
0.0464670079174388 1
0.0799101005814969 1
0.0814141227213939 1
0.535671609763694 1
0.27302802957926 1
-0.142098008763695 1
-0.040280198708385 1
0.035629339586751 1
-0.0807237883173494 1
0.0628949799597092 1
-0.330518043947236 0
-0.070927578064267 1
-0.138589349316727 1
-0.153333928659263 1
0.00318079358767853 1
-0.00456699654964864 1
0.0735757326003559 1
0.0957221558199143 1
-0.268956350197604 1
-0.0296059522685188 1
0.0372136534907358 1
0.0372543499897726 1
-0.047559630742446 1
-0.175173394547939 1
0.243503053024088 1
-0.273072217343483 1
0.135927440252364 1
0.221766582120088 1
-0.00147473741100287 1
0.0992573078264993 1
-0.0328387667943718 1
-0.0589691094296276 1
0.0372089871126206 1
0.07766024796757 1
-0.0613490193869378 1
0.0255443336446048 1
-0.0175171920054272 1
0.199464068550185 1
-0.0879822538241075 1
-0.142410180515211 1
-0.0122159458340182 1
-0.0429459898243505 1
-0.183133296492543 1
0.117428891666565 1
0.187733629778037 1
-0.129224596265082 1
0.212618989119 1
0.0800046332366836 1
-0.277658743247303 1
-0.297615909809618 1
0.102253739020389 1
0.120768512555582 1
0.248424408579417 1
0.0650170796277205 1
0.0292146259542604 1
0.00250183234844894 1
0.208780016547589 1
0.174330305527528 1
0.100187264642025 1
0.0121928948260765 1
0.0990356483009434 1
-0.091287251839164 1
0.246065027925746 1
0.0284936923190274 1
0.105192690813406 1
-0.299845191956424 1
-0.156707299848723 1
-0.142102269652449 1
-0.0556501663148264 1
-0.0368942820604351 1
-0.170554624000242 1
-0.427132170392699 0
0.161079930885274 1
-0.133724760616867 1
-0.122277999287131 1
-0.0112024611039258 1
-0.0662075919448702 1
0.0807447249916318 1
0.156313120461557 1
-0.0361641484108867 1
0.058339295700518 1
-0.0356122182775131 1
-0.144275314264609 1
-0.229292511558179 1
-0.303884428794359 1
0.213923445784498 1
-0.201427030201338 1
-0.306198495377635 1
0.300832104762051 1
0.0893385605236468 1
-0.364257714096664 1
-0.322775836971823 1
-0.11808079689029 1
-0.194090349043811 1
0.152024852084322 1
0.0312095505699219 1
-0.204427058810775 1
0.102782608871838 1
0.17388548582664 1
0.19088015495271 1
-0.38072008300994 0
-0.123687872968456 1
0.0509895270275875 1
-0.343493964298609 0
-0.493984331564827 1
-0.119276753988214 1
0.251956966817972 1
0.0361842174982267 1
-0.0934610646575617 1
-0.211560226889489 1
-0.00339953906538446 1
-0.0941175121601279 1
-0.186712141460356 1
0.0494217414624911 1
0.149254819336177 1
0.018518534856161 1
-0.0245154528498855 1
-0.29405428147265 1
0.0299151221343399 1
-0.028635050967179 1
-0.0306467564437151 1
-0.0150392500738062 1
0.166933633038376 1
0.0164006316722227 1
0.235980577979416 1
0.0525611178981913 1
-0.173721276178516 1
-0.152362442530223 1
0.0823949440132923 1
-0.352102223143749 1
-0.161040506554827 1
-0.154896409985995 1
-0.277985291161536 1
0.118854295352479 1
-0.04045011200953 1
-0.270911348891846 1
0.245184718334569 1
-0.118262221132995 1
-0.0945837915515629 1
0.171038542965744 1
-0.221069328351228 1
0.147230533918156 1
0.0705514775995834 1
0.0645730547892563 1
0.191432873493274 1
0.0238018067839887 1
0.0952202679982708 1
0.0606952733492207 1
-0.112226081497768 1
0.0735795849845926 1
0.107254185554355 1
0.302342596874366 0
0.00278486832056809 1
-0.204300069231576 1
0.00901417744857407 1
0.0925863563450081 1
0.0101338219190343 1
0.0180246804369167 1
0.0251947154504748 1
-0.0216042338044914 1
0.142667691094121 1
0.0781069307884816 1
-0.0784771768683064 1
-0.00948699015042845 1
-0.00393758942725774 1
0.0808050230212159 1
0.00828035736211961 1
-0.180477877071862 1
-0.0466171838438653 1
0.243887328450811 1
-0.193872235909104 1
-0.165206505487253 1
0.0952227766374285 1
0.126526159047545 1
-0.112709876307219 1
-0.235938611822866 1
-0.16668728851862 1
-0.118537650251948 1
-0.147789244003341 1
-0.172448113881918 1
-0.0238406650929345 1
-0.0889758382179883 1
0.123856311390868 1
-0.126331358981952 1
-0.0382100388211895 1
-0.190975151181835 1
-0.0939392879585185 1
-0.0254870019862867 1
0.16009818254062 1
0.513187537102006 0
0.123155940488615 1
-0.048667930484388 1
0.0798142093542164 1
-0.242256005282814 1
-0.220482179524136 1
0.0983354166224586 1
0.107276988071127 1
0.174675928893747 1
-0.25139563740383 1
0.0273343832780296 1
-0.00291231652165048 1
-0.267497794697535 1
0.215608852450511 1
-0.00329685781676521 1
0.0783207493807078 1
-0.192923572294595 1
-0.303078808177344 1
0.00299851510367662 1
0.145627281112742 1
0.285987864068802 1
-0.109095917889361 1
-0.0357147544328029 1
0.0314562455858065 1
0.0469157912301769 1
0.0832284411781672 1
-0.364082368906875 1
-0.119090105982897 1
0.119471570468002 1
-0.153183027145599 1
-0.0195466001030465 1
-0.196837255760655 1
-0.32770792189778 1
-0.140116344178896 1
-0.304682075790815 0
-0.188641043541251 1
-0.0137981305891995 1
-0.0168954088259187 1
-0.0917091283786316 1
-0.0293033075065511 1
-0.25742059733409 1
-0.286544147322211 1
0.127335848436535 1
-0.198885598547719 1
-0.00546984931222272 1
-0.193265088417117 1
-0.0543987695031071 1
0.211154135889769 1
0.247867788292408 1
-0.211046881081348 1
0.0605473701081688 1
0.413393919030464 1
-0.139956618842326 1
-0.0598320514137364 1
-0.285375086535557 0
0.0656000735577199 1
-0.13028387944085 1
0.114092472728905 1
0.0845853082841575 1
0.200873804524384 1
-0.338898526209046 1
-0.294710183999941 1
0.177987040459714 1
0.260714233522042 1
-0.13592314142952 1
-0.0849935394120213 1
0.152069437504154 1
0.0513247940976744 1
-0.373843245805998 0
-0.157583667577511 1
0.238763722779966 1
0.0612089956669882 1
-0.135480771029497 1
0.0558910892018325 1
0.465104443862011 0
-0.0929398504989242 1
-0.12214365908112 1
0.0336908625103457 1
0.191690625949205 1
-0.0251801624930814 1
-0.111571164542285 1
0.0178830834781866 1
0.447900483011286 0
-0.0271591208133624 1
-0.264315830855259 1
0.0433958470760422 1
0.0593865794178567 1
-0.134394812427598 1
0.0777259755326051 1
0.0198761187005007 1
0.298093523714999 1
-0.09411067419598 1
0.0512703750574344 1
0.371173283623738 1
0.158716350846353 1
0.122946790733285 1
0.533158642918372 1
0.176786123344636 1
-0.127351598392071 1
-0.438501301044113 0
-0.188708334757682 1
-0.307612853119113 1
-0.00435937405713246 1
-0.0218530139448344 1
-0.154417963022057 1
0.00878479660660098 1
0.143639864416649 1
-0.168989032617219 1
-0.0130788647287445 1
-0.057249047057281 1
-0.0103449537549644 1
-0.0829981587868438 1
0.127801592869213 1
-0.0613861320994501 1
-0.00574132227526166 1
-0.253165856051998 1
-0.176254666541323 1
0.208258409646418 1
0.128186236912299 1
-0.0217260586229439 1
-0.23665976347585 1
-0.0224514871041122 1
-0.254422671902945 1
0.293093731635654 0
0.215153182579028 1
0.0819355051859564 1
0.10605969333592 1
-0.215821922508668 1
0.262084785642602 1
0.323335922815848 1
0.0910568197525447 1
-0.182741587388474 1
-0.123303254356176 1
-0.0341256479311672 1
-0.127399983384552 1
0.054656981929306 1
0.198718375907326 1
-0.102445935594256 1
-0.117154968583273 1
-0.591874613289848 0
0.0726222005776893 1
-0.242353358988945 1
-0.10633883120953 1
-0.564341477663069 1
-0.0987217594785159 1
-0.373418060863512 1
0.246980687600389 1
0.151312582431924 1
0.352214589108786 1
-0.145217589993109 1
-0.0945098044187366 1
-0.321149834911699 1
-0.341680546158497 1
-0.079609710998482 1
-0.240363645193728 1
-0.254331206630375 1
-0.0605921250416975 1
0.16937654904895 1
-0.0471466863587113 1
-0.144294625106979 1
-0.092033242746065 1
-0.155183709703606 1
-0.0134197704566445 1
-0.0399259802985166 1
0.0573294597741143 1
-0.0350333881097399 1
-0.0214331773932688 1
0.0179418701685288 1
0.209721700433622 1
0.0564508665248521 1
0.204123755767969 1
0.261412654146784 1
0.229766188449248 1
-0.0656783837916631 1
-0.0406489960606588 1
-0.209312789866621 1
-0.0156573221327413 1
-0.0646687256820729 1
0.297606985382315 1
-0.299152824086202 1
-0.0782470949914576 1
0.180518529461063 1
-0.288810626489364 1
-0.0175696538831659 1
-0.0476929634691719 1
-0.125232248806297 1
-0.0945271942116881 1
-0.239259754423777 1
-0.241683815954674 1
-0.0846035814892317 1
0.410419720064981 0
-0.164793355792695 1
0.0678366026307306 1
0.289262911583817 1
-0.00417254731727627 1
0.320745286328517 0
0.0502608483228093 1
-0.0742931851256634 1
-0.097765030344398 1
0.292295252724454 1
-0.452690807147888 1
0.0866564458742763 1
-0.101514693639887 1
-0.451036460904334 1
0.106816456058099 1
-0.378983503732503 1
0.0582846311928883 1
-0.164645690434451 1
-0.318878702391604 0
-0.085530008049025 1
-0.0294416405129271 1
-0.063562138142718 1
0.429572658309827 1
-0.439449455051971 0
0.355884789151605 1
0.0427931260344317 1
0.104260934059868 1
0.114226902647953 1
0.0445361705522486 1
-0.253250290509414 1
0.114149418741246 1
0.294616651529144 1
-0.335145571334084 0
-0.187505399212677 1
-0.0821639024632643 1
0.27058105954708 1
0.23774431005962 1
0.333096812403982 1
0.00805407827506666 1
-0.0746951564745376 1
0.023916983936699 1
-0.0415646083046029 1
0.0195514329773298 1
-0.383006393331241 0
0.229281682800114 1
0.111902298278624 1
-0.204753913349402 1
-0.13527827009529 1
0.0875622213356528 1
0.0699076689452036 1
0.153495029004204 1
0.243556423532514 1
-0.368093101182412 0
-0.140847913073902 1
0.0358063654294492 1
-0.225013209356198 1
-0.0730792988253229 1
-0.0333809039838662 1
0.136702911734867 1
0.0319775510937282 1
-0.186502054010766 1
-0.0102923240587605 1
0.130287638018292 1
0.127218598385869 1
-0.584541930544875 0
-0.0811976768575432 1
-0.0854333014117207 1
0.00329985303979149 1
-0.241891635786105 1
-0.10657493316213 1
-0.0393956139585857 1
0.0464897742058591 1
0.0284026536382624 1
-0.0662541658386686 1
0.00507277568833958 1
0.0310080646381158 1
-0.0889896529024805 1
0.0380709819413184 1
0.0834809523356594 1
-0.0960212281988359 1
0.251017169040235 1
0.0280156338598255 1
0.320415120271263 1
-0.0480929266379698 1
-0.461869286027651 0
0.116070795168258 1
0.268312680780308 1
0.0535517829473292 1
-0.248733056124895 1
0.0520342930268968 1
0.160994891474904 1
-0.00639998479440117 1
-0.188059507078713 1
0.174100308328401 1
0.0963589934120112 1
-0.0368378127896442 1
0.211537210308388 1
-0.075533239354767 1
-0.164250719703008 1
0.0669319911852214 1
0.0578851972514152 1
-0.00480336027961253 1
-0.235519133973921 1
-0.0411837840836694 1
0.0766227382799246 1
0.233220943816693 1
-0.160523028643966 1
0.0339790534679896 1
-0.197322478557218 1
-0.133420437747933 1
-0.363384722920986 1
0.151416133263108 1
0.0359750089641821 1
-0.115629736522977 1
0.24205131778864 1
-0.185367913365458 1
0.12292816082207 1
-0.148426626081592 1
-0.0612187050309772 1
-0.126978355381486 1
0.130006946958614 1
-0.221479086878355 1
0.136289603947135 1
-0.0154894748612529 1
-0.030176765849682 1
0.190484370034319 1
0.0422571999582571 1
0.253321843613695 0
0.325809631754504 0
0.232605929720189 1
0.183006495838196 1
0.112946157608098 1
-0.0376048136465743 1
-0.0590946343695451 1
0.148351457033439 1
0.0330899456903377 1
0.575956752860728 0
0.238537946864581 1
-0.229361917708325 1
0.187456553517746 1
-0.181052867120148 1
0.120556337941128 1
-0.350530664802224 1
0.0377553457596099 1
0.0854677585468029 1
-0.140619177466873 1
0.13165807522059 1
-0.0561594320139359 1
-0.106149936798921 1
-0.0569037944962709 1
-0.0838658816331716 1
0.143355493352577 1
0.265346978886547 1
0.155007364178026 1
-0.408246837483153 1
0.0246198879034982 1
-0.596151386854859 0
-0.256519762102238 1
-0.122438840421037 1
0.0330513952148034 1
0.243915021471003 1
0.233650739391247 1
0.0300707584565378 1
-0.339876110188395 1
0.227310615827039 1
0.359654548226506 1
-0.0620579669114869 1
-0.262912833962306 1
0.037917449859536 1
-0.0600332483204241 1
0.100825372721634 1
0.18635285303388 1
-0.146935473934804 1
0.0565342783115707 1
0.0732150485287712 1
0.253100554185987 1
-0.0495599557838116 1
-0.078226121384749 1
0.0492594837494513 1
-0.0132423544265014 1
0.173463487598571 1
0.130478594888136 1
0.248361508370194 1
0.0330310051424662 1
0.0959311744279324 1
-0.236765838484529 0
0.10361225725262 1
0.263451619253797 1
-0.0284696373604696 1
0.153678879302527 1
-0.149979663348535 1
0.0775102432516333 1
0.106760686256705 1
0.217968054160045 1
0.358234886840985 1
-0.505007766301586 1
0.169354370396137 1
-0.0987915331732609 1
-0.119576894862813 1
-0.120976312832074 1
0.0791774293861158 1
0.030083115839225 1
0.0808798581600646 1
-0.0705561610969359 1
0.218772474832333 1
0.081845641769704 1
0.151066477439055 1
0.2271805772942 1
-0.0452586714306408 1
-0.0580086169591368 1
-0.0557669695957614 1
0.459751775468802 0
-0.501423579054682 1
0.193524003668829 1
0.0697234790009882 1
-0.0175386029361479 1
0.284781354322839 1
-0.159012897483502 1
-0.0167043307268261 1
-0.622832581061324 0
0.00893376192493215 1
0.17139811002752 1
0.00737857480330958 1
0.0915995594997736 1
-0.146517146052159 1
-0.100585752747614 1
0.103996306421301 1
0.0158917236857857 1
-0.0631791360587733 1
-0.095461223614097 1
0.162144716813593 1
-0.0400778947683277 1
0.02615362813425 1
0.038671919110464 1
-0.355201715875213 1
0.213098628091642 1
-0.0321640318788934 1
-0.090483972409763 1
0.113642769062321 1
0.162298186839281 1
0.119756121011239 1
0.137136671984463 1
0.199346435276166 1
-0.176572632631233 1
0.10045570993332 1
-0.138181383146911 1
-0.0542800186899614 1
-0.07330785462497 1
-0.0577708753843827 1
0.107060396855361 1
0.186067083128416 1
-0.210797895258586 1
0.38069763695188 1
-0.0818758668668279 1
-0.0576992495678218 1
-0.198303924764512 1
-0.0959542975896991 1
-0.0100013817355418 1
0.175194731092551 1
-0.163884957396304 1
-0.0686220477377914 1
-0.230932558087766 1
0.0387994484289944 1
-0.0304363305334128 1
-0.158458983113598 1
0.200923887987781 1
0.0506743913796196 1
-0.108635020706896 1
0.144557239879627 1
-0.166993373057713 1
0.396230148443271 1
0.129193351152399 1
0.0525675442043978 1
0.303891777927286 1
0.0196966861850313 1
-0.111041502460129 1
0.0653996835253274 1
0.0349286493993856 1
-0.0172426141468776 1
-0.420298966441703 1
0.189638566933865 1
-0.0602350866790116 1
0.424104234481265 1
-0.183903172208872 1
0.276819252509883 1
-0.0989799408813493 1
0.0652122960682637 1
0.152367714268883 1
0.152952104042661 1
-0.287669165589718 1
-0.367566953955585 1
0.0390497760804955 1
-0.0744844007849361 1
-0.282051617679393 1
-0.15679420762339 1
-0.170365253250467 1
0.215721512649855 1
0.347254739986804 1
-0.0955016666295563 1
0.123631059142807 1
-0.17818962406213 1
-0.0213457130535844 1
-0.272645140149369 1
-0.00528453272023878 1
-0.00544059534689442 1
-0.0246013061906386 1
-0.123077073826748 1
0.139546604446536 1
-0.326740388193088 0
0.0192052242508452 1
0.0662639259805645 1
0.0421285602157806 1
-0.157961266803566 1
-0.0030351794017676 1
-0.0311570466581267 1
-0.144384803199701 1
-0.0139253056768486 1
0.0832915316531323 1
-0.224578739840231 1
0.00756619979573261 1
-0.0607110340764533 1
-0.0110727939065385 1
-0.0706709817062494 1
-0.12379483581079 1
0.222332808031341 1
0.178115052907409 1
0.194982400935564 1
0.00931502745086511 1
0.00182939393332131 1
-0.00290245510362032 1
-0.188345918094018 1
0.138223157236123 1
-0.157020068569642 1
0.109602055335223 1
0.151115235093206 1
0.209911020468157 1
0.276467338078272 1
-0.126469312562341 1
0.146247791744794 1
0.0699231662579336 1
0.0616488912719865 1
0.565041507118846 0
0.217162024841426 1
-0.0757146524584556 1
-0.0594864831342068 1
0.203395471497806 1
0.168145444597266 1
0.155699812223489 1
0.226960376588567 1
0.0325284854621322 1
-0.264853078252092 1
-0.0230557461704079 1
0.272791115616342 1
-0.341869935100323 0
0.150922939194413 1
0.284782084028193 1
-0.00274448114837471 1
0.232500022640801 1
0.243123175865754 1
-0.148615996133868 1
-0.259387910250837 1
0.226733663735877 1
-0.182986369755624 1
-0.0333503129264318 1
-0.244693624938554 1
0.0207369968625887 1
0.0600799327549788 1
-0.158738687252547 1
-0.217431159966268 1
0.263554313276341 1
-0.375237096845646 1
-0.0554558952871569 1
-0.27319977273752 1
-0.218993949607112 1
0.162196356845016 1
-0.28507154550267 1
-0.162992376757368 1
0.26256058080019 1
-0.27230086512581 1
0.122819992158961 1
0.317164657384084 1
0.0857237984898831 1
0.0901008168034845 1
0.018261281734127 1
0.113744183178173 1
-0.135809961149677 1
0.367518201888616 0
0.0339854216071702 1
0.123421529260262 1
-0.0818516539250047 1
-0.0840901076824575 1
-0.0761289498112391 1
0.118277873339977 1
-0.285921343662835 1
-0.0153840098968715 1
0.116222251281315 1
0.374508519082749 1
-0.0171633290088952 1
-0.00455184737051061 1
-0.111473369851454 1
0.123045862700209 1
0.0138817611885381 1
-0.108237428764098 1
-0.14242361769807 1
0.0504373628681713 1
-0.223163828638002 1
0.0137257784819288 1
0.22797102328388 1
-0.173180389065463 1
-0.0528282924324379 1
0.146382668814803 1
0.102927496105985 1
0.16803720678918 1
-0.0723456004504354 1
0.0566114083855312 1
-0.0806415691491724 1
-0.216146738953945 1
-0.0722025963734114 1
-0.310243531550723 1
-0.0783333418833402 1
-0.106298455168082 1
0.0439328587497928 1
0.180269484507223 1
-0.114639056165752 1
0.185332013872733 1
-0.0483582481901509 1
-0.0490773569658285 1
0.0651628420574745 1
0.00482574257585687 1
-0.0446934548867631 1
0.183544956561876 1
0.0731997513627807 1
0.0247710105765 1
-0.222807938872157 1
-0.192680759633801 1
-0.00777210113293946 1
-0.124872722634514 1
-0.0764572679554413 1
0.195327338691867 1
0.105847344560367 1
0.262131990574367 1
-0.231908165568583 1
-0.319167411383452 0
0.0260802145628261 1
-0.0993101837058325 1
-0.0571441708381971 1
-0.0706288133278852 1
-0.113542856092154 1
0.0410406589742683 1
0.0696644757432733 1
-0.0498349163837009 1
0.324403142955769 1
0.119295954024336 1
-0.213426603404481 1
-0.0040105122407578 1
0.205251786080862 1
0.0371438587315837 1
-0.113944462536793 1
0.28140213240489 1
-0.13984017948614 1
-0.279186941177999 1
0.139759805286134 1
0.287292731369808 1
-0.0794456708749768 1
-0.185966906228449 1
-0.00315483498186721 1
-0.0505601840741968 1
0.10812929380709 1
-0.255818877627423 1
0.0283088757087862 1
-0.283023168825698 1
0.12382566653108 1
0.0383814670099147 1
-0.0465466981167757 1
0.00544935659685685 1
-0.219393783257769 1
-0.224232366866444 1
0.16695472754823 1
0.0527897312721637 1
0.0980628011125002 1
0.11696059133167 1
0.0639920832263984 1
0.00229332026821624 1
-0.203304137280164 1
-0.109184839670092 1
-0.0800899653241594 1
0.087431117260154 1
0.0947733554696434 1
-0.394192122742188 0
0.112652087092292 1
-0.0498793400337806 1
-0.192059450858951 1
0.148450753124037 1
0.205739159203019 1
0.0375907100290518 1
0.201129481396352 1
-0.0536451915423754 1
-0.0872264507011078 1
-0.0353309046773909 1
0.140323315193773 1
-0.00173950035361804 1
-0.0220749495363024 1
-0.129213706737086 1
-0.105341830341904 1
0.202748588902215 1
0.0365078797911825 1
-0.141342830215779 1
0.36210271855429 1
0.0751177036760457 1
0.139865076699604 1
-0.445765164317724 0
0.0520196104071727 1
-0.149703991153867 1
0.218045797494822 1
-0.0150836528089286 1
-0.000155117329430765 1
0.205449496851859 1
-0.319059645705104 1
-0.0462646053298247 1
-0.000775590077263438 1
-0.143506473224425 1
0.132983595024517 1
-0.139114885371813 1
0.158248517837199 1
0.0417537569750152 1
-0.467417801120858 0
0.0463814146100489 1
-0.152765483380258 1
0.171065762684622 1
0.180627353270964 1
-0.133882983830688 1
-0.118447245329798 1
0.0302220037955152 1
-0.207745900476249 1
-0.175172830629138 1
-0.0366921219917942 1
-0.0721216774102011 1
0.0220544702269726 1
0.404459326801788 1
-0.23653465033551 1
-0.339282890905473 1
0.192692146587653 1
-0.044726134515415 1
-0.202436603359192 1
-0.0404944371322091 1
0.228757435449173 1
-0.0956054772215182 1
-0.0650380078434062 1
-0.203361031151173 1
0.112505875055492 1
-0.110682838063112 1
-0.0601502379845239 1
0.065350806026362 1
0.0308751990398892 1
-0.00935334775758068 1
0.187682103786122 1
0.0471326355352716 1
-0.0615983819595691 1
-0.155976962795385 1
0.215442340003852 1
-0.0902986369158036 1
0.0481615161262216 1
-0.0744793290679256 1
-0.164743245938814 1
0.125198787103636 1
0.0560143149410284 1
-0.0147307660189287 1
-0.017506065021076 1
-0.0659294039499743 1
-0.450764421512976 1
0.229241792830651 1
-0.121785435177494 1
-0.0547164376491419 1
0.163542680928594 1
0.152513408535291 1
0.00192858116145332 1
0.241806276760288 1
0.279489993241572 1
-0.0937653703590803 1
0.0652992962301004 1
0.0667795244227387 1
0.318595521020284 1
0.0353289139193896 1
0.00771882938557743 1
0.0973558305955279 1
0.0396017699968927 1
0.507558028390761 0
0.192628810895735 1
0.117419570117625 1
-0.171480116283194 1
-0.0283484948110386 1
-0.0458126230286602 1
0.304902729877396 1
0.0518250580615696 1
0.111355972597334 1
0.038116980659964 1
-0.0635641621468575 1
0.0900808461552703 1
-0.13068428748506 1
0.083496715411023 1
-0.188774984789283 1
0.299312295275843 1
-0.12936937946311 1
-0.126200374582668 1
-0.0831732591087285 1
0.229325332955252 1
-0.235130961000014 1
-0.267673241919372 1
-0.0267768265609925 1
0.36142546841431 0
-0.130169312491948 1
-0.013896842440968 1
0.458148581297329 1
-0.00873433201127369 1
-0.156717640696408 1
0.136355227986906 1
-0.331876725852993 1
-0.223602191616008 1
-0.225474100588422 1
0.0284764353249886 1
-0.430189796885373 0
-0.00100341750147642 1
0.152779748646343 1
0.299496498819685 1
0.0934201901173188 1
0.288967388841075 1
-0.117110774621995 1
0.09923458628948 1
-0.0397151659837119 1
0.208205289778385 1
0.12187015432696 1
0.061962061308136 1
0.00200966412078925 1
-0.0511515807468563 1
-0.060824200152508 1
-0.0718649026147141 1
0.0272626711277592 1
0.0178495326013818 1
0.0690062067281071 1
0.0314830154985205 1
0.123942079242431 1
-0.0660177727068157 1
0.0665510410012136 1
0.258994831718672 1
-0.123783271239126 1
0.0167937997498163 1
0.200556071978676 1
-0.0612662026248053 1
-0.120571801168637 1
0.211699214144189 1
0.137427037911398 1
-0.180936813425429 1
-0.0371470169030676 1
-0.00171716248179784 1
-0.296878016181508 1
-0.0347284621906783 1
-0.246217659802914 1
-0.124214909535139 1
-0.0280020987892417 1
-0.294631973852066 1
-0.0165611460567368 1
-0.0811481143941589 1
-0.0934662437907692 1
0.431956872108351 1
0.055280077672591 1
0.396032508906553 1
0.156949480937719 1
0.0562420209106687 1
-0.181245808761877 1
0.0753303319005437 1
-0.218768404557748 1
-0.166271542724263 1
-0.105259852531638 1
-0.0280697516455775 1
-0.227877566021338 1
-0.407654530740401 0
0.0503419222539352 1
-0.163858939518749 1
0.0766617186909478 1
-0.130111901276196 1
-0.033767473910581 1
-0.211557011805102 1
-0.175118816612683 1
0.222946632721693 1
0.276921963620048 1
0.291469642493369 1
0.119780759954194 1
0.154755955615356 1
-0.129327359445134 1
0.040248662044503 1
0.0478106078205186 1
0.0201499785683438 1
0.0686644770998359 1
0.0461032701588607 1
0.155016661909452 1
0.448992294645373 0
0.091993712284696 1
-0.336781486598046 1
0.306402899764611 1
-0.0131010980582466 1
0.0744227034697921 1
0.07502955852694 1
-0.264327275071451 1
-0.0983354285091664 1
-0.2397365185137 1
0.120583757259317 1
0.102102729208429 1
0.0711429008583087 1
-0.109594287759879 1
0.0335706278230374 1
-0.350965341560561 1
-0.0838744883884359 1
0.0223704217644012 1
0.180513558833093 1
-0.293465024990421 0
0.0394865746673555 1
0.0902670898773846 1
-0.0535515446857772 1
0.0167407963761044 1
-0.101046110437352 1
-0.145150699160498 1
0.0288590486535422 1
-0.163118368876975 1
0.165059127342146 1
0.0306665294550863 1
0.0582721738553624 1
0.398449623997187 1
0.0534325803340928 1
-0.039235054419266 1
-0.0184648937998298 1
-0.0745223035412637 1
-0.281705520946943 1
-0.0976607024520794 1
-0.133263118362215 1
-0.212989744812116 1
0.0828005947712286 1
-0.148052140238232 1
-0.0392072811125077 1
-0.0902636785491695 1
-0.0416473377190004 1
0.0458917547162388 1
-0.42448269221593 0
-0.442036362947712 1
-0.0326278673070327 1
-0.0964262309285151 1
-0.239013754831933 1
0.0113456998072575 1
-0.218754243380335 1
-0.105939449227891 1
-0.112893139438471 1
0.160555203939665 1
-0.166712939879196 1
-0.0429296603875853 1
0.0300470380313823 1
-0.452595051814419 0
-0.0770706693426634 1
-0.172397142028327 1
0.0648298698831198 1
0.422258504680886 1
0.0695269079163323 1
0.185596273387818 1
-0.0118688351913758 1
0.148759005264555 1
0.0508092011774492 1
-0.00974410026410707 1
-0.0367775562644036 1
-0.251441692370815 1
-0.497540876010586 0
0.138183384480844 1
0.242049875849265 1
-0.300885281696924 1
-0.0514470052529663 1
-0.146520091057034 1
-0.139904548775837 1
-0.230244904649577 1
0.0231114780627757 1
-0.0652135422325662 1
0.228226373873344 1
-0.242528766005494 1
0.0476053922023196 1
-0.0526479747309509 1
0.219312093965899 1
-0.408335539811225 1
-0.0793454410622065 1
0.346742031129987 1
0.0326820333308089 1
-0.271037724195678 1
-0.127239077503856 1
0.14804775524865 1
0.191916888554078 1
0.307797102805194 1
0.0210594468020451 1
0.0792146267732985 1
0.116633962118411 1
0.0302232590943936 1
0.314820421711813 1
-0.185822391552524 1
-0.174941479655351 1
-0.141402003340975 1
-0.124012316699882 1
0.402471392430472 1
-0.155523436226365 1
0.0175223991677876 1
-0.0274455109899391 1
0.0664367083057352 1
0.130162829597318 1
0.0111501577352254 1
0.129598056685148 1
0.33230064381549 1
0.243834812967949 1
0.023340577150057 1
-0.0664421557925395 1
-0.0299294043321847 1
-0.165198750472225 1
-0.00108288288664089 1
0.166836624531154 1
-0.0228453437811694 1
-0.366913953579818 1
0.165248021110716 1
-0.232376068787104 1
-0.421556140754571 0
0.250778214353128 1
0.353902168896615 1
-0.172037889544205 1
-0.310018008258616 1
0.187246102810531 1
0.074519551940282 1
-0.0413586339165277 1
0.131101116229675 1
-0.0579679735511024 1
0.160131274333637 1
0.0361631813146215 1
-0.038532699907118 1
-0.288490843568631 1
0.117721695403304 1
0.0494925280015758 1
0.073756136594885 1
0.213737356940826 1
0.156640529841562 1
0.132354889505819 1
0.0437041206822474 1
0.0530297526081379 1
-0.20841786227141 1
-0.0294818183519734 1
-0.08151321267405 1
0.0529373823958976 1
-0.38330979893773 0
-0.0923317478878747 1
-0.137891105065055 1
-0.0761176926751958 1
0.0945325211392203 1
-0.0177184857275205 1
-0.0157533034409575 1
0.170778165787186 1
-0.383552267880052 1
0.109900393607219 1
0.184275581421163 1
0.0413023379659306 1
-0.0964812304670824 1
-0.0364749982123374 1
0.0182017161915994 1
-0.121606851236545 1
-0.00554258806591523 1
0.0918202446700435 1
-0.496346031661728 1
0.00228296118561278 1
-0.0979968278517152 1
-0.308872951490888 1
0.132229512436479 1
-0.089695918772967 1
0.0814122486468671 1
0.337722896564914 1
0.248525505390804 1
0.165380372998651 1
0.0773360091924518 1
-0.156391876848647 1
0.0131566660792183 1
0.0024587880246566 1
0.179257984244526 1
0.000805649369363543 1
0.15370237022528 1
-0.129980089300558 1
0.139540865762334 1
0.258400214605208 1
0.494595301716676 1
0.0757312102827171 1
-0.071416862803107 1
-0.213851267083228 1
0.00698654506782708 1
-0.101180111668702 1
-0.0735944896578449 1
0.170536062601879 1
0.0699766691383604 1
0.0178955828326942 1
-0.0185181799939792 1
0.0478838961258178 1
0.153696501264072 1
0.0820930525578925 1
-0.124358726146782 1
0.403725091796197 1
0.130139348040165 1
0.128992890901078 1
0.0959227154306633 1
-0.0364815394580754 1
-0.0996621654542943 1
-0.16002937436608 1
0.0696804750850203 1
0.098703143273633 1
0.037973665529221 1
-0.007120353226279 1
-0.133087628976422 1
0.129151586978656 1
-0.032570278305604 1
-0.340990904146737 1
0.27538538885553 1
0.0403252097631216 1
-0.148320738327624 1
-0.227531608052215 1
0.250861478087224 1
0.107636378847651 1
0.179107515083673 1
0.00213845055473336 1
-0.065135097826978 1
-0.068307918036597 1
0.0810230324560214 1
0.0786164526817893 1
-0.190356667489373 1
0.277362388187032 1
0.0859093466397434 1
-0.629736703280875 0
-0.488493760457109 0
-0.0426793984427202 1
0.204636815174723 1
-0.153852460409938 1
0.102675935204673 1
-0.0152307819478796 1
-0.248238458623467 1
-0.0624239772036683 1
-0.0249621234914229 1
-0.0347865643622798 1
-0.0362879363545494 1
-0.0802454915360558 1
-0.10988527429782 1
-0.133842970921057 1
0.222531585551705 1
0.0630873340242468 1
0.171367071583506 1
-0.0399910759590921 1
-0.0329326122785518 1
0.0701218185621815 1
0.111926172111925 1
-0.172549674739498 1
0.418297072484029 0
0.159120309347137 1
0.165233998607819 1
-0.13612406717626 1
0.102695214217544 1
0.14285011571088 1
0.100439086755904 1
-0.34039262474153 1
-0.0198881292245508 1
0.334109033638689 1
-0.14759423788891 1
0.136606671419391 1
0.144901732407135 1
-0.203589575302069 1
0.160731594208643 1
-0.356420465221062 0
0.168586501910341 1
0.393942596706934 1
0.0359595363696924 1
0.286130914490159 1
-0.253145649564823 1
0.00613664171460823 1
0.191836308456615 1
-0.124543601522224 1
0.0321789889684959 1
-0.070210248877247 1
-0.150477914903815 1
-0.218133030760479 1
-0.236950624143863 1
-0.00557651466928694 1
0.269220637971978 0
0.102205292035852 1
0.0945373234189558 1
0.00297685285786565 1
-0.190948658200863 1
-0.0483559418671134 1
-0.0131657389073028 1
0.0248656352376421 1
0.306592724759234 1
-0.0709489464258333 1
0.111554851881627 1
0.033712284956255 1
0.520182312816899 0
-0.0941643682549865 1
0.128366646127076 1
0.366202793180005 0
-0.198862661083221 1
0.071473192883931 1
0.154878669213154 1
0.273534665118835 1
-0.19641527521912 1
0.0829152859116067 1
0.15604688235524 1
0.122106389982588 1
0.0711521530118179 1
-0.0796570082515688 1
-0.00832718522359559 1
-0.0381032047671863 1
-0.0923065098422248 1
0.138549958437076 1
0.0480705199152365 1
0.116840518856776 1
0.124757244487988 1
-0.00744048563013656 1
0.0387045182088709 1
-0.00934431806542298 1
-0.32525424830259 1
-0.0524098883789288 1
0.252528986063975 1
-0.0467747887870753 1
-0.121349231652741 1
0.113580449510924 1
-0.284874646855477 0
-0.117379803406086 1
-0.196703066162678 1
-0.278267255732019 1
-0.0372530437875924 1
0.0310738717633626 1
0.0401786961455562 1
-0.290386736306717 1
-0.059833267362747 1
0.164813760495082 1
0.0778079346814371 1
0.0515735097321159 1
0.0063944636415437 1
-0.0163849620693961 1
-0.103890354672922 1
0.329186494184386 1
0.222767008487917 1
-0.182308169337264 1
-0.0135858587226977 1
0.108464040648026 1
-0.33481948380054 1
-0.0667297930282215 1
0.225096569502606 1
-0.311244531775094 1
0.343714815912821 1
0.516013645337813 1
-0.0882619396627933 1
0.274752027214043 1
-0.111895712284839 1
0.0686470221956371 1
0.147942952284733 1
0.254183581890582 1
-0.203821228940785 1
-0.0784601084298244 1
0.249662993627645 1
0.35267653390091 1
-0.0388318314779962 1
0.144143001437001 1
0.0377225603028945 1
0.241211693545701 1
-0.0738057939175396 1
0.0597344069553846 1
0.137130261406721 1
-0.0299422249753939 1
0.338449281760507 1
-0.017930806600415 1
-0.279084561899987 1
-0.0319780746859289 1
0.0185499468402946 1
-0.104953434581305 1
-0.156270242042278 1
0.14015017253001 1
-0.106544112130763 1
0.13361352330089 1
0.0569821581614771 1
0.0513685744071781 1
-0.0481387928454827 1
0.375526231243283 0
0.0762702466272467 1
0.338388366718614 0
-0.36749683332396 0
-0.0104071594119487 1
-0.125945096853658 1
-0.210645988301328 1
0.348226263591956 1
-0.335117497378151 1
-0.0232927151084694 1
0.16986584298814 1
-0.0114825353433874 1
0.288055677551081 1
-0.122554757959752 1
-0.391511912662772 1
-0.280149819972181 1
0.130635017238044 1
-0.186529975504468 1
-0.268759946374783 1
0.0693626790952089 1
0.0543208922602377 1
-0.0949875343238005 1
0.0132739353238732 1
-0.302780658553019 1
0.0951020903866221 1
0.0673976268108422 1
-0.0800205853500446 1
0.0140087823439876 1
0.156584998214048 1
-0.31205317771371 0
-0.0178285891076677 1
0.17301955974346 1
-0.124134447966939 1
-0.0430796389372828 1
0.00477860807235039 1
0.0298908748065673 1
-0.0652741493637713 1
0.0560764992721454 1
-0.249518665608028 1
0.147384990311003 1
-0.0199149023273866 1
-0.0703691458699309 1
0.292535778272131 1
-0.144583453489375 1
-0.160066527223444 1
0.15707484545336 1
0.230349498925285 1
0.216313647301457 1
-0.0192844228430564 1
-0.342327540682831 0
-0.0884190443356401 1
-0.0236683396977491 1
-0.0251568650419753 1
0.0426760909166598 1
0.0341622562286467 1
-0.214459858022203 1
0.0860585768589315 1
0.077175078226443 1
-0.00748678758270723 1
0.0950693450595761 1
0.0914836338032319 1
-0.288737245776926 1
-0.0622113180943916 1
0.142484374044957 1
0.283304029490718 1
0.239347678947636 1
0.161217976286006 1
0.0639091212255417 1
-0.350507866618479 0
-0.157747251823378 1
-0.16255830349393 1
0.294371809519183 1
0.0288839132925384 1
0.0328079168421487 1
0.18506510145499 1
0.292835928831003 1
-0.118413441245611 1
0.090654446184478 1
0.0838489396435532 1
-0.19508840208708 1
-0.159150479867854 1
0.0799932912380563 1
-0.120818300185449 1
0.130152936596385 1
0.0489735925136906 1
-0.279234194224673 1
-0.0656379910282512 1
0.315850884239838 0
0.0318936897253832 1
0.108764061464022 1
-0.137749044811929 1
-0.132730193443238 1
-0.0272836721558934 1
-0.278333060046063 1
-0.0519133971533157 1
0.0809708599051394 1
-0.101145066010753 1
-0.0562564459375831 1
-0.03210681629951 1
0.0320870148498852 1
0.261736315279664 1
-0.0782330277322745 1
-0.0794000845563232 1
0.00108313111978886 1
0.0289807007643727 1
0.0843919674155992 1
-0.217959587485219 1
0.131695491306297 1
0.295650968199436 1
0.0967858454173565 1
0.13167260168321 1
0.135427330833442 1
0.225306887731045 1
0.05024657650195 1
-0.0375659370781202 1
-0.187349710435668 1
0.0220276888222335 1
0.216245824125427 1
0.26484304000839 1
0.126491478299977 1
0.0155069774206638 1
-0.0664053894163049 1
-0.0703195551026584 1
-0.198691319127155 1
0.0221178036504995 1
-0.141132388478428 1
0.0476678154010861 1
-0.111355886462218 1
-0.1365834520976 1
0.0664545934847406 1
-0.0979190190907391 1
-0.275918185342296 1
0.00748745178751103 1
-0.0731489330483501 1
-0.0595295651891249 1
0.0542906053052725 1
0.00415323400266094 1
0.0384168095849796 1
-0.0166678623560414 1
0.309791772913393 0
0.155753363765774 1
0.125566550526651 1
0.0371646995494817 1
-0.257986080074692 1
-0.0672353669787238 1
-0.248645845978582 1
-0.0285283596371572 1
0.368442895309534 0
0.201651906033321 1
0.270072490317436 1
-0.169881749442532 1
0.178608388354258 1
0.0522577238554605 1
-0.0744530193944044 1
-0.307006150317193 1
0.139720607775478 1
0.159107427460223 1
0.381241543904425 1
0.019526769083958 1
-0.0258525558856332 1
0.130484687905019 1
0.305894358861272 1
0.104984371631645 1
0.37712383808475 1
-0.0511145116967566 1
-0.0161057356263677 1
0.0405622432518928 1
0.00129309407355305 1
0.0458350087678683 1
0.232489900420499 1
0.364828490997103 0
0.338998075610842 0
0.141841060350712 1
-0.142577165693165 1
0.367762625390788 1
-0.0305809948035404 1
0.00377351506144802 1
0.0928528730375964 1
-0.119821397189256 1
0.169196227525199 1
-0.13200023187381 1
0.0865444601558037 1
0.302823593937958 0
-0.255308291264381 1
0.0801571676327034 1
0.0100982982726299 1
-0.128644770404214 1
0.068428033120185 1
-0.102409037296466 1
0.12869426738395 1
0.194121327141584 1
-0.0316404977582295 1
0.162261400693012 1
0.078920927657012 1
-0.168553581114547 1
0.236887599611574 1
0.1528802851983 1
-0.256049871112018 1
-0.015972236862899 1
0.0459057535861909 1
0.579977403770349 0
0.25192602316728 1
-0.307986889361824 1
-0.0197350115524687 1
0.236172507454755 1
0.207095918012427 1
0.00978908108673853 1
-0.18541275240564 1
0.264846001219254 1
-0.172038765904022 1
0.0966023044137114 1
-0.0965054594529575 1
0.462671870740642 0
0.181269077324434 1
-0.0446388148956835 1
-0.133366245107402 1
0.0618642153987923 1
-0.130248167516187 1
-0.0753601005392531 1
-0.0678953428045595 1
-0.161898660890451 1
0.120611411193248 1
0.0947673992130449 1
0.18322002577402 1
0.15049409836317 1
0.0248772883640051 1
0.0212714270672058 1
-0.0507780335281499 1
0.00459513887388705 1
0.0243751872768595 1
0.465391019882759 1
-0.203887616666132 1
0.0446603408402553 1
0.0304096139048278 1
0.0996872223573167 1
0.121657612294579 1
0.0724218420162985 1
0.109152588530545 1
-0.0343960140875009 1
-0.16255410849969 1
0.0590514408652514 1
0.226711527282301 1
-0.0816668130659689 1
-0.0801638597258881 1
-0.0236845787773957 1
0.148330968787439 1
0.240229055567096 1
-0.0763933942619427 1
-0.102494420210367 1
-0.0787814247412556 1
-0.170950345309748 1
-0.143146639406026 1
-0.0238663981061457 1
0.0872239592696676 1
0.205957668415376 1
-0.0915966650657681 1
0.298328940805519 1
-0.103816381155018 1
0.122915228881764 1
0.305867973871357 1
0.224779669257211 1
0.112743460501557 1
-0.0458268838821464 1
-0.221222331618803 1
-0.190529267020919 1
-0.137555787103332 1
0.0172514924243969 1
0.0726841971143779 1
-0.0459402731497544 1
-0.10809197319576 1
-0.158902191929584 1
0.103291730699518 1
0.0628240567586553 1
0.171195317738789 1
-0.0315913606493362 1
-0.059289442714638 1
-0.403343586009277 0
-0.081102478828211 1
0.166531484878003 1
0.151312602422053 1
-0.400027461446416 1
0.00733931276867763 1
0.244326382198174 1
0.122144089932034 1
-0.0404890473462724 1
0.148801997505428 1
-0.0653538720541367 1
0.245456088623706 1
-0.175751364018097 1
0.330866887352179 0
0.122050560495764 1
0.0817156874756459 1
0.0116765434076011 1
-0.0110409712229401 1
-0.0698676614673368 1
-0.117235163913441 1
-0.321123608350243 1
-0.0534631326247773 1
0.270564460958042 1
-0.054751501390107 1
0.0700802695523774 1
0.0914630282592715 1
-0.0453012702694728 1
0.129418838911496 1
0.00361245328243098 1
0.0498847448267153 1
0.0458654092729619 1
-0.0446569620293605 1
0.171281949953535 1
-0.198932607759602 1
0.016384210083484 1
-0.187727254396441 1
0.0821738422395327 1
0.0844182952092511 1
0.00864198020463255 1
-0.178860430857898 1
-0.0844686311701157 1
-0.129821162557293 1
-0.461346421313784 0
-0.149366881855502 1
0.192787145131496 1
0.001526454670363 1
-0.244246063543596 1
-0.0717664041683101 1
0.279595386718082 1
-0.0215478479064853 1
0.206835529351264 1
0.116332229486459 1
0.101092350024634 1
-0.0201266637737306 1
0.174651647293815 1
0.157591498685068 1
0.244682945892848 1
-0.111331963541622 1
-0.0405728378139565 1
-0.15551425943631 1
0.012479875736659 1
0.177315513311029 1
0.103129513484667 1
0.0068663507238744 1
-0.177503583050313 1
-0.159680588920125 1
0.188477727544369 1
0.0793242107296668 1
0.067718859293759 1
-0.540164138702446 0
-0.347069127881212 0
0.0978556705149063 1
0.272559833364391 1
-0.0853711387123591 1
0.205379863779514 1
-0.0849583441616215 1
-0.0465466635198757 1
-0.0448641253658651 1
-0.453541569670044 0
-0.0393297948163465 1
-0.0269818793813163 1
0.0617297933688004 1
0.0952247904798396 1
0.296773183987968 1
0.0800346827264737 1
0.0107761390509134 1
-0.0438327922126104 1
0.144886282488638 1
-0.141327609760969 1
-0.216013640657378 1
-0.0545364882934302 1
0.0811553955654744 1
-0.0677058424053898 1
-0.154885559999738 1
-0.159483362962731 1
0.0581092628461665 1
0.131474835964939 1
0.0724816143725689 1
-0.170798764712524 1
0.0308584601495353 1
-0.315657073058994 1
0.242498929030847 1
0.191398437341522 1
-0.0653054997836641 1
0.00785646639360739 1
-0.133146337895052 1
0.0114554210328956 1
0.28075348055096 1
-0.341032813576284 1
0.274929276039586 1
0.0971639091272087 1
-0.0238267178572552 1
-0.302636773577121 1
-0.0442032084194833 1
0.176294075356937 1
-0.278142852193634 1
-0.212701918100053 1
-0.142778490549459 1
-0.0110546481281965 1
0.105760732867745 1
-0.166680699559234 1
-0.00852340805467333 1
-0.113440834689706 1
-0.102225381748082 1
0.0725227843837601 1
-0.0790162596761307 1
0.170312980339423 1
0.334865184048423 0
-0.112048566936385 1
-0.0651738911682306 1
-0.141904183562765 1
0.0438941627391836 1
0.296909491226427 1
0.154382973248649 1
-0.19001273950043 1
0.19413488888812 1
0.099426140381934 1
0.186968703467009 1
0.308527100330477 1
-0.125576299858158 1
-0.145944451778025 1
0.247153532279935 1
-0.0563280930031266 1
-0.258761059785059 1
-0.0713505886680278 1
-0.225598308788632 1
0.149298561218702 1
-0.333607910002393 1
0.0452770753600475 1
-0.31052632755015 1
0.0323241479238276 1
-0.292045844913095 1
-0.195903240894411 1
0.0161434783767084 1
-0.285823156006804 1
0.170177825068939 1
0.205588080755204 1
-0.0945597667542515 1
0.203413647055571 1
-0.172636816210013 1
-0.1883669936976 1
0.115038482112805 1
-0.0329148931370377 1
-0.0187980796645701 1
-0.0839667222237456 1
0.250071629958149 1
-0.00400052563609309 1
-0.0381574077343613 1
-0.102540577938556 1
-0.152246990801645 1
-0.10133445758972 1
-0.0374141327279912 1
-0.11491753709384 1
0.0232498794519478 1
0.168226788554847 1
-0.353858718720834 1
-0.111088674760963 1
-0.141587436155966 1
0.328979457173838 1
-0.0755844275998685 1
-0.052032683292804 1
-0.0305552624129106 1
0.111210139218592 1
-0.0493205605137705 1
0.209191715387101 1
0.246096252722148 1
-0.00119806741101403 1
-0.0250896895854551 1
-5.23981237953736e-05 1
0.0300615793768257 1
-0.0794302410680836 1
-0.114568939960983 1
0.0902710356695813 1
-0.0322811582484818 1
-0.16981073433171 1
0.094930132688574 1
0.120339736566808 1
-0.128007358565262 1
0.375585534135991 1
-0.0829387645775601 1
0.127740941743989 1
0.124655026498075 1
0.162957236220789 1
0.180945036056917 1
0.0175094624421704 1
-0.10908807979656 1
0.174513309206503 1
-0.256597076051281 1
0.155881075468776 1
-0.0760335851090707 1
0.0541691017925146 1
0.412874186371779 1
0.333135534656503 1
0.0788869457061805 1
-0.344391319016206 1
-0.027057748386345 1
0.40549089182232 1
-0.283849570909215 1
-0.0423061284804955 1
0.150254088593316 1
-0.28628943171408 1
-0.142766538477916 1
-0.0376362662997057 1
-0.257755173901261 1
0.365697081209591 0
0.143763628192362 1
0.128690661861359 1
0.376629681918303 1
0.0797863281010226 1
-0.0791749838410961 1
-0.0287418808690738 1
-0.0140457824727182 1
-0.311419071073899 0
0.138834267390344 1
-0.171283567970248 1
-0.163037284903069 1
0.101795695698603 1
0.0269892046972017 1
-0.073407179907894 1
0.151699035935586 1
0.0348381728096976 1
-0.0682281904434306 1
-0.0851645015793673 1
-0.155098763108616 1
-0.243935203897454 1
0.0580051209090124 1
0.0404460127617859 1
0.025505544902997 1
-0.376754077637301 0
-0.231595648625072 1
-0.0624979247487756 1
-0.239155139775442 1
-0.0695538903923342 1
0.153406428020506 1
0.411197293485482 1
0.0562721092586949 1
-0.118081056373694 1
0.0959576832370663 1
-0.153627441661289 1
0.00286338870272131 1
-0.146058182057662 1
0.080327974727107 1
-0.0160221803514955 1
-0.0510886949171046 1
0.147299494939879 1
0.0832747365084511 1
-0.216356860903108 1
-0.315171928358632 1
0.035744460623097 1
0.00835112414289066 1
0.152783133468048 1
-0.0144353403598343 1
-0.0695390657763366 1
-0.00308953856869369 1
-0.0543120276706753 1
0.0348698540710081 1
0.137218081292252 1
-0.0914176252500044 1
0.180240000787654 1
-0.217525307503238 1
0.244797938130242 1
-0.163313663794242 1
0.250511842786646 1
0.123184025800156 1
0.21248127884326 1
0.320913048942208 1
0.0529318331274831 1
0.176743589248855 1
0.0671059565422253 1
0.130477278368094 1
0.41041992872631 1
-0.181245727086229 1
0.170914206709459 1
-0.0323243828764014 1
0.08384626581834 1
0.0427272135667518 1
-0.0546695286610549 1
0.109497879857474 1
-0.0401397881886357 1
0.155323254570912 1
-0.122157458567735 1
-0.0459341684896495 1
-0.0355491896548554 1
-0.161188872833267 1
0.189417196583753 1
0.19768114042311 1
-0.119846038553559 1
0.152134235291666 1
-0.161212260544772 1
0.128245421308009 1
-0.231818487452235 1
0.0710830019309802 1
0.149332814484138 1
0.172682090812859 1
0.119003801262375 1
-0.116704006223245 1
0.0202214692137295 1
0.0715445750660174 1
-0.206421597696806 1
0.22016667854908 1
-0.25477717180615 1
-0.179734787468886 1
-0.179692051149396 1
0.278327060095075 1
0.250758070070238 1
-0.0231082219083537 1
0.32686984470813 1
-0.219081784806614 1
-0.148199782299193 1
0.0307260036357945 1
-0.37274616248564 1
0.0969831597931017 1
0.100808961660205 1
0.142507885976241 1
0.07446072531639 1
0.065583500240473 1
-0.223867881102552 1
-0.0833382949047649 1
-0.198345716149302 1
-0.255541104963883 1
-0.111729662390648 1
-0.118530082814233 1
-0.018882311152897 1
0.151494823095957 1
0.0925490467977342 1
-0.056269810440618 1
-0.167180882403988 1
0.102016569247824 1
0.147608445693059 1
0.114155229336653 1
0.125029173239791 1
-0.00782379317428408 1
0.122783660293302 1
-0.171131589301733 1
-0.16600917954722 1
-0.398469995600051 0
0.0497650265844492 1
-0.265958628981499 0
-0.177560867709617 1
-0.139273676590579 1
0.0505350167800756 1
-0.0463413733431157 1
0.223051826630792 1
0.147846020742675 1
-0.168637118952261 1
0.284435651532397 0
0.105404339411581 1
0.0303216277641065 1
0.0089380790869974 1
-0.229107007320774 1
-0.304557285360338 0
0.0500963919043868 1
0.169209006683004 1
0.225736255964673 1
-0.0800190182924995 1
-0.195305824686544 1
-0.0558439283972483 1
0.0265833321189325 1
-0.117781713291327 1
0.0179470600954944 1
0.30407860548134 0
-0.0381734185730623 1
0.00592312549304337 1
-0.169240230919003 1
0.344999748641875 1
0.153440942044961 1
-0.140312393928045 1
0.394609061780636 1
-0.241076133621798 1
0.108177078912923 1
0.0886109586050753 1
0.166188075988062 1
-0.0268319035064826 1
-0.166269323747847 1
-0.122418123938232 1
0.117885814736195 1
0.0844398639030638 1
-0.113719275020536 1
-0.175004464838837 1
0.0707961735145821 1
-0.0563473257405857 1
0.183877794401481 1
-0.279922499023086 1
0.060136922143014 1
0.374536616254847 1
0.245506488399657 1
-0.069569177481287 1
-0.108377983133753 1
0.136858598611578 1
0.0415754085067344 1
-0.0429394338468815 1
0.0680947292202528 1
0.149925397041732 1
0.181380647012227 1
0.044098846467488 1
-0.289220712197816 1
-0.178942416620133 1
-0.0661463301504463 1
-0.0626766692582623 1
-0.189999023696686 1
0.0328251949615468 1
0.0133889740069545 1
0.187449520494653 1
0.0134396973408539 1
-0.0949675020181647 1
-0.516158370273525 0
0.0765634044572016 1
-0.0541964497763786 1
0.176011922355855 1
0.129221821051562 1
0.156679376970004 1
-0.0250293999426187 1
-0.0109129921574367 1
-0.0124262568723393 1
0.0121473255918144 1
0.0126050503392893 1
-0.001487168718246 1
0.382270318099165 0
0.234326455806576 1
-0.405024091296336 0
-0.0976525509601644 1
-0.0433198515992727 1
-0.102699754562515 1
-0.125749814215358 1
0.0899019608750468 1
0.134127762379301 1
-0.150782585696148 1
-0.00666230374440799 1
0.0694345615220292 1
-0.19646416843776 1
-0.017263235889396 1
0.187301093259514 1
-0.0137394235315667 1
-0.282093684326407 1
-0.156150247729807 1
-0.018125019855808 1
-0.126632060569452 1
0.0335351219677752 1
-0.188910488002389 1
-0.23340344755566 1
0.170410162344247 1
-0.1837776569934 1
-0.153995000787952 1
0.115616372497325 1
0.0771733356803192 1
0.0419935662830921 1
0.187984793768903 1
0.185629366089325 1
0.130629635763846 1
0.143450853109552 1
-0.0988413697559497 1
-0.0571345264359219 1
-0.0740283756430428 1
0.2482548517525 1
-0.0198408345181677 1
-0.0360602273846764 1
-0.202857986821433 1
-0.0167245947892688 1
-0.04515337439555 1
-0.0199378670547767 1
0.0368188312366965 1
0.193993210844846 1
-0.0922628823133461 1
-0.00693781124625001 1
-0.16539738317652 1
-0.240380422281463 1
0.215025153143267 1
-0.0382249160356872 1
-0.198167963704348 1
0.28678765304734 1
-0.277638173054783 1
0.0602269562948878 1
0.0729719206203503 1
0.0197466518028411 1
-0.283598162928239 1
0.187466033263336 1
-0.0991440906434572 1
0.227064765480864 1
0.035703185360787 1
0.299569163202725 1
-0.273751168115822 1
-0.177083243158858 1
-0.015577196780787 1
0.0386447238622377 1
-0.361379866444963 1
0.0594898685546481 1
0.30842801862724 1
-0.159912447004215 1
0.468892783253358 0
-0.252991120408459 1
0.0605241586117503 1
0.184637745859234 1
-0.154231045478142 1
0.257407797662849 1
0.00266193579379951 1
0.162946822597892 1
-0.123686610711738 1
0.0580713404166144 1
-0.0824579693648808 1
-0.0819523754585485 1
0.143748026384644 1
-0.00590239784240993 1
0.282845446058368 1
-0.0342202215152313 1
0.0386826760746044 1
-0.218951840724355 1
-0.254177267054559 1
-0.227585764061771 1
0.0211092625754921 1
0.0908989778027668 1
-0.423723590199765 1
0.119030070517493 1
0.162737236273746 1
0.194227438494698 1
-0.117638270810984 1
0.190488949825969 1
-0.213133272908305 1
-0.145848489410993 1
-0.226010054752748 1
0.208659352613907 1
0.0329056758043004 1
-0.137419505049169 1
-0.0946075435435062 1
0.107390433161629 1
0.00386684057286715 1
0.126604199173982 1
-0.057699281794959 1
0.165949619936391 1
-0.35765006348974 1
0.382630919149648 0
0.0493374794352159 1
0.0513811091238886 1
0.0730200797844572 1
0.357230739412762 1
0.0980204442795001 1
-0.00438013568104603 1
-0.121040564889253 1
0.0892496555220958 1
-0.178928032589792 1
0.184648580678116 1
0.012368165525201 1
-0.0126876770071227 1
0.0657151718587803 1
-0.0357089333931773 1
-0.221819427640778 1
0.182232364968365 1
-0.146350697906772 1
-0.00860999804347793 1
0.16387759031102 1
-0.0331699000561358 1
0.237518722340204 1
0.116393030111502 1
0.307906379762518 1
0.186294271124696 1
0.106622872662314 1
-0.0429267293686889 1
-0.0498140554217146 1
-0.216564510899245 1
0.0420274471060829 1
0.156229405091824 1
-0.0267110139250406 1
0.0528950923462516 1
-0.00048957992115873 1
0.209225985634893 1
0.246012247141345 1
0.129235522515436 1
0.0436668702128253 1
-0.217080655286735 1
-0.24045650554381 1
0.0921610374606891 1
0.0263647682615498 1
-0.036900108866412 1
0.102125984653752 1
-0.207718294574289 1
0.276460269552417 1
0.00462409094620196 1
0.0782790665514952 1
0.166307454784713 1
-0.0974056848733708 1
0.167628080673986 1
-0.150296558988635 1
0.0654625964240811 1
0.0343663146422084 1
0.194123274259021 1
0.162717702755349 1
-0.0704691091941851 1
-0.0103597812136402 1
-0.0131989892500197 1
-0.106295524512261 1
0.248554929228707 1
-0.0834340218534489 1
-0.0313764835478394 1
-0.0780818757089796 1
-0.0959006379200159 1
0.024185115971987 1
-0.0101380863389222 1
0.10439834523719 1
0.252887598615845 1
-0.188317839585337 1
-0.28024284088939 1
-0.108781946638835 1
0.173566519894434 1
-0.00779656242120525 1
0.0919503520503975 1
-0.0132981274949684 1
0.134005818008991 1
-0.344130107014661 1
0.366751566382615 1
0.0129553029134504 1
-0.109691237232011 1
-0.208666715666431 1
-0.21409172822845 1
-0.0774533353954759 1
0.0189048814380166 1
-0.0462070512990874 1
-0.0908814945853881 1
-0.0780899011869775 1
-0.0511382791357272 1
0.283266320189659 1
-0.0487989389719494 1
0.11766849947779 1
0.145497279228758 1
0.14518926241906 1
0.0300237077414105 1
-0.226210835083967 1
0.0318932238453141 1
-0.111155177173541 1
-0.072368285726309 1
0.123282532697886 1
0.0374301142166602 1
-0.0100958875034876 1
0.290730404928616 0
0.133492791151698 1
-0.202106521112678 1
0.0947938355879939 1
-0.300771902062739 1
0.0860642582838513 1
0.0316923296598052 1
0.056923457394074 1
0.130791785397619 1
-0.0214263689497566 1
-0.110739833084902 1
0.00706201732768386 1
-0.224341974476901 1
0.105530524553426 1
-0.164531783783737 1
0.177635532328088 1
-0.0100622647292023 1
-0.0743693381386332 1
-0.341037304022697 1
0.19368598609122 1
-0.211472352483376 1
0.259332075092587 1
0.0452849812981893 1
0.194963274809475 1
-0.0443334643163576 1
-0.172505254319628 1
0.0670654599785295 1
0.0931484256382808 1
0.0989463223717526 1
-0.0609863986198014 1
-0.00761195400989888 1
-0.0704707811413748 1
0.228189728913345 1
-0.150242216612533 1
-0.0368121267522989 1
-0.141995958231519 1
-0.116034731670008 1
-0.0544314498117733 1
0.135111752036246 1
0.0665533141549786 1
0.157149594306879 1
-0.115116759545669 1
-0.0132914432129506 1
-0.293246632180173 0
0.0491213746917442 1
0.10879350513535 1
0.0629261130774958 1
-0.463937328341832 0
0.381691040060216 0
-0.376332651250172 1
0.197197292299632 1
-0.0660275811986738 1
-0.0375406931024737 1
-0.0164856424527935 1
0.155439979451456 1
-0.336820329228154 0
0.0402722379383952 1
-0.1394834917034 1
-0.163123868512388 1
-0.0892863446451573 1
-0.0446938714899359 1
0.241339732749514 1
0.264276188219089 1
0.011011578525088 1
0.073015187023252 1
-0.161958448479782 1
-0.00182748678702425 1
0.1729715778492 1
-0.173496150061669 1
0.0103273590856254 1
0.0908425981018335 1
-0.0208627386721008 1
-0.0942039632537393 1
0.0882705952457161 1
0.180530537690505 1
-0.0498921804648547 1
0.0448696240542423 1
-0.264868912799777 1
0.627837560024481 0
-0.0399641739275672 1
-0.114820663129349 1
-0.0591578939025869 1
0.144065765940429 1
-0.060820972669574 1
0.0152133332359677 1
0.0138542927171053 1
-0.180046320984689 1
0.178674002961503 1
0.0851410514237076 1
0.0102516786186957 1
-0.0918531472759017 1
-0.0864965255829844 1
-0.427732326309491 1
-0.0973187135339169 1
0.0928829063754863 1
-0.041564532861603 1
0.069811610100427 1
-0.26527661282273 1
0.00853872643244337 1
0.0787319681680019 1
0.152898384006976 1
0.0160314207557201 1
0.129733716992978 1
0.0811173909639384 1
-0.147713276125879 1
-0.389823459184397 1
-0.100275292158953 1
0.259768834311721 1
-0.0482169552384091 1
-0.0994428393206968 1
-0.121752184214005 1
-0.237437912928814 1
-0.0509275252769558 1
-0.0992912710249122 1
-0.0438736295242755 1
-0.0816421922778713 1
0.111896671184782 1
0.132103792758575 1
0.00405610057169314 1
0.113755261743278 1
-0.0679478450849948 1
-0.0356149228601006 1
-0.0355309397397805 1
0.215085789549475 1
0.435293322023816 1
0.0151641167005339 1
-0.0731570001128658 1
0.181990878373048 1
-0.172589495284475 1
0.00400112929543072 1
0.248524246807339 1
-0.456327807998988 1
0.138882805768894 1
0.0399646911577554 1
0.131846113459121 1
0.0243135024463408 1
-0.239441965094238 1
-0.0353037552538282 1
0.441605378421594 0
0.325782752119472 1
-0.0758610299297581 1
0.079097462637352 1
-0.265020252810902 1
0.114895543966107 1
0.224368231958668 1
0.000960271008065767 1
0.145908921040887 1
-0.145388595481203 1
-0.350303809173467 1
0.10068175832927 1
0.147944071104506 1
0.0785221144034876 1
-0.164956374666621 1
-0.317201365105444 1
0.19864674866467 1
-0.088130243125967 1
0.114786708443386 1
-0.0989821725441682 1
0.182806035794537 1
-0.22394066639172 1
0.0712377378180311 1
0.135672005288336 1
0.122352752145014 1
-0.0167745099575836 1
0.23473224944546 1
0.462380007751661 1
0.00862059205987319 1
-0.507361369682641 1
-0.231404671214293 1
0.260031565142171 1
-0.139014896794175 1
-0.179916487384078 1
0.0744674850825786 1
-0.119462304983526 1
0.0398420944752433 1
0.2611345606273 1
0.220709058766249 1
0.0171077910171532 1
0.0298780410089925 1
0.114786791934103 1
-0.0375826513768684 1
-0.0433632276849247 1
0.129134114509627 1
0.233919769380437 1
-0.235408173492653 1
0.0954190917445678 1
0.0753320514246309 1
0.371049426539081 0
0.15135773608508 1
-0.079317452620566 1
0.0111235126458923 1
-0.06707689858819 1
0.147489908163501 1
-0.189687493982644 1
0.101214717595113 1
0.0411382319483607 1
-0.041817341703693 1
0.112799119054846 1
0.0508392365802552 1
-0.287523178441769 1
-0.332985433539037 1
-0.148223172345466 1
0.0815705799212544 1
0.0464141476440992 1
0.0978116228115941 1
0.149398103106103 1
0.184452891408267 1
-0.0120801068913187 1
0.236716837718452 1
0.297002496988282 1
0.333475375115102 1
0.04144106015037 1
-0.161963966172249 1
-0.364862689308166 0
0.00816409756675663 1
0.455155815098059 1
-0.0938055165908566 1
0.0928208862005737 1
-0.319171555947726 1
-0.00338749922079062 1
0.0519806700219633 1
-0.489887077975423 1
-0.193105034401613 1
-0.0509389498303873 1
0.0553616428324791 1
-0.463480137689467 1
0.0384443042265345 1
0.159963079583554 1
0.267730340807487 1
0.0488789252108063 1
0.185926437844647 1
-0.0857169697010985 1
0.0686915485457795 1
-0.707747171870807 0
-0.0369291671354401 1
-0.160033320504374 1
0.151923767198371 1
-0.0297550408943423 1
-0.023357267267122 1
-0.0286877364464286 1
-0.077255347892694 1
-0.308749950372599 0
0.180269222261915 1
-0.379667320184541 0
-0.0277417304444975 1
-0.0609348539522274 1
-0.0989335678018639 1
0.0449403421276531 1
0.0286368374555691 1
0.11546661080064 1
-0.520655557416781 0
-0.0234148812774388 1
-0.0273144538407297 1
0.00705469139322492 1
-0.122462040129024 1
-0.0156518854216236 1
-0.308751840042281 1
0.0721612849110026 1
0.0346618795289996 1
-0.0488685608403292 1
0.0985590523755244 1
-0.0277334354744006 1
0.414762277479231 0
0.159752302772267 1
-0.237741562036841 1
0.0206970906116152 1
-0.0356466303181922 1
-0.253537193420292 1
-0.212238591012233 1
-0.230273984081795 1
-0.223747979454853 1
0.150802255749476 1
0.0286479611389882 1
0.0388547317579635 1
-0.173984954101882 1
0.305662699493094 1
0.148575679239254 1
0.038014462776631 1
-0.106311202811545 1
-0.187849145351895 1
0.0897072079414355 1
-0.0429111150869441 1
-0.160388481567766 1
-0.168402589879129 1
-0.2369633289927 1
0.0767819483896242 1
-0.112905247612537 1
0.103223620528959 1
0.470489291288497 0
0.169911200431056 1
0.0191798813890077 1
0.0687277916419741 1
0.117829048461027 1
-0.0149074823791222 1
0.0968464120119354 1
-0.294754554477618 1
0.169499264729005 1
0.255856527128587 1
0.00130345965698657 1
-0.504442979931356 0
-0.129936670435391 1
0.168676788607386 1
0.117132497385526 1
0.115884613176857 1
-0.219709138536344 1
0.298578799380149 1
0.256834767337694 1
-0.240486818387942 1
0.234233897634803 1
-0.0504236797543081 1
-0.0816475137425684 1
0.0523668917125245 1
-0.132129822926087 1
-0.186949713216844 1
-0.0714203380951826 1
-0.0960990153173902 1
-0.152799595269895 1
0.171318211092627 1
0.0930025417554689 1
-0.040751545064588 1
0.303216815625058 1
-0.196983644154517 1
-0.0738430633470085 1
-0.223242821631823 1
0.4570893289013 0
-0.159899487940274 1
-0.0838776500366937 1
0.0691975370790654 1
-0.532659651745871 0
0.484729095685193 0
-0.390406409221359 1
0.238366464733407 1
-0.0104928175690523 1
-0.319112969328242 1
0.128320748094747 1
0.0536563391217921 1
0.221817076534622 1
0.206236804101362 1
-0.247386249380285 1
-0.172879916880516 1
-0.222360880491892 1
0.0877118656401158 1
0.16592839468183 1
0.0427755159974533 1
-0.380426476336582 1
-0.22838912691445 1
0.243350534531695 1
0.0562398949330135 1
0.521551932020428 0
0.0286793821863588 1
0.0248497313510178 1
0.0445910396665811 1
-0.190942801777656 1
0.0190494322761831 1
-0.00575631181192493 1
-0.213660191933892 1
-0.152141184723622 1
0.0794127704916104 1
0.28826955906317 1
0.109214591941275 1
0.317636875702032 1
-0.109968555568852 1
0.160340647465056 1
-0.0255703431288126 1
0.0677758565005464 1
0.0982991300949191 1
-0.0696930566011675 1
0.116200064151339 1
0.441331940238695 0
-0.163029503897841 1
-0.103086147942546 1
0.158014607845729 1
-0.285528751946219 1
-0.264064765089369 1
0.19377546785957 1
-0.000593616502622841 1
-0.0795456350716588 1
0.0669455980306102 1
-0.148976282113936 1
0.00505986543649428 1
-0.259140604426514 1
-0.0164256801019305 1
0.112357012133578 1
0.0775223498592392 1
0.0801721196482128 1
-0.106931958400486 1
0.0521787074925587 1
0.160727430261284 1
0.0543854653201118 1
0.351248522028504 0
-0.187789754583745 1
0.0317776971035606 1
0.0393184704855435 1
-0.0710203551179712 1
0.1899980715011 1
-0.0742629903579851 1
0.0774486159814171 1
-0.130742093614329 1
-0.0630068197087899 1
-0.276929961274732 1
-0.1862984776522 1
-0.077275416841885 1
0.0253185137286162 1
-0.146130177161883 1
-0.0659499421864893 1
0.101484615827261 1
0.0504957789898375 1
-0.0884965398701965 1
-0.0776217420446985 1
0.172225238404319 1
0.442258728101279 0
0.167908965481688 1
-0.0559689859794836 1
0.421806788092086 0
-0.128000587024129 1
-0.147350924362131 1
-0.0960281280771643 1
-0.130921808939179 1
0.246883099657494 1
-0.284604347658518 1
-0.0868781290131675 1
0.00483457306872185 1
-0.0713794939611462 1
0.0515068165968135 1
0.285447966059322 1
0.0956269102494774 1
0.501634196223071 0
0.0665044422354964 1
0.511800627578878 0
-0.241071069429792 1
-0.0654772982602691 1
0.191285181366488 1
0.815213361834888 0
-0.0360322816400401 1
0.198790873301924 1
0.00685110075997913 1
0.0851408517916672 1
0.0956812984558279 1
-0.0894006473706763 1
0.347944291787139 1
0.0167729908077468 1
0.336319189739471 1
-0.0318493902198965 1
0.207238528437868 1
-0.0300398194646583 1
-0.01634352023532 1
-0.172468549973493 1
-0.0909605782615495 1
0.200942674009703 1
0.0730031879071263 1
-0.393138755727018 0
-0.281194308814616 1
0.0102285681130911 1
0.0504043594162517 1
0.242537251521085 1
0.0401116033586283 1
-0.352346870263497 0
-0.0915540858353445 1
0.0909036386513499 1
0.00225023064148694 1
0.285338031550853 1
0.120612369818489 1
-0.107226621024704 1
0.298422706330562 0
-0.275772827434558 1
-0.0362451397645564 1
0.229356365068826 1
0.156889303535777 1
-0.0495790110157841 1
-0.0983930919611295 1
-0.0835491615448018 1
0.261168643365893 0
-0.312770874691522 1
-0.0980102582569888 1
0.0686152382539325 1
0.0615141160638765 1
-0.0402669402616522 1
0.20839804471517 1
0.18508539085667 1
0.0346106006277052 1
0.0177126193480497 1
-0.074649739727866 1
-0.266232543790908 1
-0.145171749432979 1
-0.13097008340513 1
-0.159996337531112 1
0.0267622641552653 1
-0.0543746323765059 1
-0.098090537014106 1
0.000605006489662649 1
-0.0295690035604263 1
0.0270330605859545 1
0.241303582474215 1
0.122196735513243 1
-0.140205327566284 1
0.00148099025601708 1
-0.100719866892152 1
-0.105877408528543 1
0.0524011413291881 1
0.127275027172445 1
0.12348320152471 1
-0.0270461655114793 1
-0.006588510028813 1
0.460534792795175 0
0.0384904515440424 1
0.0659839609560127 1
-0.257412371571047 1
-0.0716587717886788 1
-0.510854307079694 0
0.0322619400729642 1
-0.0677487522135592 1
-0.8874719459139 0
0.155460550111925 1
0.0165074112075911 1
0.173373361299285 1
0.220093529071101 1
0.193555861899067 1
0.203862513379948 1
-0.0668267839908998 1
-0.176585237324972 1
0.156903053631495 1
0.048178660661914 1
-0.322720865579717 1
0.0434935414186597 1
0.0954093005571197 1
0.180362059040647 1
-0.178370216620674 1
0.0427196854908332 1
-0.191290117713494 1
0.0702807768757729 1
0.0945125035711238 1
-0.0518487249393923 1
-0.219593540916806 1
-0.0783210058568743 1
0.176476086316283 1
-0.142022710753062 1
0.355697741823099 0
0.137011430945206 1
0.170576240918342 1
0.120836090620674 1
0.554213297306641 0
-0.0540886736088403 1
-0.117405932491658 1
-0.0301007873176714 1
0.296611280964757 1
0.0567042966194194 1
0.342911623767468 1
0.0241073248441498 1
0.181479455925503 1
0.239723681694976 1
0.0608010492683697 1
0.162266366123114 1
-0.372614866179651 1
-0.135325310375973 1
0.206314590351346 1
0.191441586159875 1
0.0570335605180002 1
0.133627736051469 1
0.0431198572100841 1
-0.0129428247666685 1
0.0635864329593476 1
-0.194560604949374 1
-0.0246433569354048 1
0.0206622311874105 1
0.0433060800698398 1
-0.0125446079117879 1
-0.172535653129275 1
-0.0148197944744865 1
-0.636301195167016 0
-0.174304026293403 1
0.0806892909188341 1
0.372085047059372 1
-0.0919525160747528 1
0.0419587381346416 1
-0.0418082228118165 1
0.081836602381417 1
0.00854053865593291 1
0.22958508092743 1
-0.0255370959344225 1
0.298618943647466 1
0.190795915806372 1
-0.120499469967644 1
0.174739760181521 1
0.205743699111168 1
0.0341040622238817 1
-0.0302318106337705 1
0.0288735064186594 1
0.128071805284022 1
-0.294413444731098 1
-0.388481839403628 0
0.0433038379787519 1
-0.0511545203616404 1
-0.48531794622903 0
0.192740382035255 1
0.444311622667383 0
0.0192839512692227 1
0.0479127082862165 1
-0.278332944343003 1
0.0142500675072738 1
0.0209391100411778 1
-0.365997730542041 0
-0.0593620476382416 1
-0.0117036108861093 1
-0.0632545582218177 1
-0.0965682894987152 1
0.158035109936257 1
0.317767774187498 1
-0.139807916920305 1
-0.0971603850385295 1
0.392523490685165 1
-0.168490605717292 1
-0.12710959267446 1
0.132708896296741 1
-0.179889191419282 1
0.0567131107677624 1
0.0755224692702554 1
-0.0786066643320176 1
0.340710360727815 1
-0.128395465900164 1
-0.0646624614914917 1
-0.216528192407598 1
0.0493268545057512 1
0.24154763708606 1
-0.0539240395033807 1
0.0269728723285862 1
0.00538828530073934 1
0.0833437818493611 1
-0.173462528286349 1
-0.0536441391404539 1
-0.157540491537211 1
-0.0593411736436798 1
0.20710850225161 1
-0.0955757540923675 1
0.0157897474491984 1
0.356226739689742 1
0.0650405343290844 1
-0.286737886242686 1
0.014261250752024 1
-0.155931322473906 1
0.478351405110448 1
0.126529064038355 1
0.162033523007431 1
-0.146015788558926 1
0.0808376093556362 1
-0.0677406343813776 1
0.0333663339038979 1
-0.0010433169233021 1
-0.106399083361062 1
0.314626353227093 1
0.192149269812051 1
-0.162487829677346 1
-0.0817314422569891 1
0.147388720784146 1
0.0146473560714948 1
-0.166397133743759 1
-0.237089605973408 1
0.177633385799503 1
0.018580397373827 1
0.17077538496807 1
-0.0289670367049785 1
-0.00101269339711753 1
-0.0495197816344029 1
-0.136471287404488 1
0.0338254806122576 1
-0.232258999306976 1
-0.0775594816441733 1
0.233141329562786 1
-0.0843070008086651 1
0.0516975207786273 1
0.12433555855656 1
-0.0882647861652322 1
0.0298775853830863 1
0.0253680897240542 1
-0.0629495224759173 1
0.205606470327344 1
-0.130876968244455 1
-0.103045876467243 1
0.0889316280902629 1
0.0537701364953431 1
-0.275914250314501 1
-0.182923171945559 1
0.103573090173386 1
-0.249012401712071 1
-0.0153108280307111 1
0.0178461071381948 1
-0.168175137840761 1
0.0949007158929438 1
-0.055574346106283 1
-0.209248645926436 1
0.0969310851587888 1
0.0648908581688202 1
-0.156516636287117 1
0.260190968081783 1
0.114948803217937 1
-0.062855676580641 1
-0.261725555962991 1
0.364222309635976 1
0.125263340712932 1
-0.220757188631447 1
-0.0117185411885535 1
0.322755920107068 1
0.17380293436256 1
-0.172522357314093 1
-0.210566058746262 1
0.336524533126972 0
-0.115610837804368 1
-0.0575286470729414 1
-0.600737552336839 1
0.0171818441085367 1
-0.0921316804904139 1
0.204316047554838 1
-0.050817364491424 1
-0.0596849432487323 1
0.201505359719782 1
0.0187767529770367 1
-0.0745984641245175 1
0.0446948023515664 1
-0.095792509900117 1
-0.257064617487665 1
-0.0611750251670457 1
-0.0396147056088045 1
-0.0935845071976017 1
-0.00891422618442524 1
-0.17136485181518 1
0.153739092457789 1
-0.132313903494796 1
-0.0684199005716602 1
0.371049547847799 0
0.0993112926067634 1
0.300544137280899 1
-0.386884305745641 1
-0.216941286848877 1
0.076856623010586 1
-0.224464629291307 1
-0.114317574563703 1
-0.23248215298829 1
0.141124611590295 1
0.243449207710878 1
0.118234435442523 1
-0.307142888741315 1
0.0938932586348153 1
0.0747915788244713 1
-0.0340222760881066 1
0.380270212192878 0
-0.119055199687515 1
-0.573697449140493 0
0.0460275520521063 1
-0.0482983241161756 1
0.0469747388006547 1
0.0159600348499764 1
-0.41065470833526 1
-0.199322780306084 1
0.0292062461860587 1
-0.0508261244533073 1
-0.0278097333318567 1
-0.0651512867079349 1
5.60705978316853e-05 1
-0.0580337045068887 1
-0.0322563066949601 1
0.26812561685916 1
0.0349537899317045 1
0.306849556706758 1
-0.0897820310668265 1
-0.171510149943497 1
-0.0554125716548898 1
0.0922058225815411 1
-0.261126813933613 1
-0.125265347133547 1
0.357947117569158 1
0.128505392914044 1
0.0791403699357337 1
0.0184042930433188 1
0.126389225155431 1
-0.0998083413539813 1
-0.317889473317252 1
0.123886772415756 1
-0.155507638318299 1
0.130614346979353 1
-0.115938956255195 1
-0.0297495278984527 1
0.327760012690064 1
0.0755867753770634 1
-0.0153823393772757 1
0.0460536912879271 1
-0.126361246018353 1
0.181530755466797 1
-0.252213209025408 1
0.000999904057634116 1
-0.113951550636248 1
-0.215458583936887 1
-0.147354820369513 1
-0.0238898370865852 1
-0.0907346467551415 1
-0.23706088024176 1
-0.072458882172386 1
0.108911573443025 1
0.361690479916182 1
0.479044332243465 1
-0.252104318844015 1
0.0433557884267012 1
0.271328590831651 1
-0.363490596655281 1
-0.000258846361285399 1
-0.194207382356799 1
-0.16319698936479 1
0.392518900968232 1
-0.202771294261186 1
-0.00973569212631752 1
0.161626486782802 1
-0.0196023162672752 1
0.0997114169191282 1
0.0548861621176799 1
-0.032367108283797 1
-0.25602119892056 1
0.196649152905722 1
0.0837472560168834 1
0.149350320787656 1
0.256759731539246 1
-0.137297739071631 1
0.187122040213312 1
-0.0145520994601428 1
0.18953158739245 1
-0.234992104876326 1
0.292057375264361 1
-0.0603461937697452 1
-0.171591067644276 1
-0.21727937899742 1
0.00235393396791442 1
-0.102596152023497 1
-0.000697978691467795 1
0.076660309734908 1
0.124509193449678 1
0.105264289648387 1
0.296094725227799 1
-0.504961238168986 0
-0.375366190002775 0
0.195024117581322 1
0.128493560714128 1
-0.114278274700817 1
0.363720662986037 1
-0.0625741648930997 1
-0.14849977111752 1
-0.100141068443827 1
-0.0852906825757268 1
0.00928734594534846 1
-0.0322752318332978 1
0.292493885723996 1
-0.254804143214012 1
-0.0986647591059579 1
0.0442216896807905 1
0.146627637875191 1
-0.0491176512925571 1
-0.267733897585006 1
-0.0352813619756671 1
-0.0967756990173732 1
-0.0828626304393369 1
0.237112439769181 1
-0.157500417208209 1
0.358205284265441 0
0.105284002694634 1
-0.05752656300339 1
-0.134756633351863 1
-0.169524312332169 1
-0.38564148985188 1
-0.0233760751629363 1
0.157650165013522 1
-0.181703904892978 1
-0.0783283191236209 1
0.312607410841352 1
-0.0133365273624773 1
0.134382100239211 1
0.195236584101784 1
0.171799833550836 1
0.0131103236235015 1
-0.0784877228382984 1
-0.0370788688427337 1
0.17795496716618 1
-0.109180458974243 1
-0.176531721868777 1
0.0469164871745019 1
0.0850455816468456 1
-0.0622667804188701 1
0.120620658310998 1
0.107528100912277 1
0.14670968816401 1
0.0437379109967895 1
0.151511673493754 1
0.00815426968353627 1
-0.00967530758200352 1
0.0536316785581151 1
-0.102756038430605 1
-0.212948231097524 1
-0.194345182094638 1
0.345232494661078 1
-0.010987199664872 1
0.418949318612569 1
0.25433823184368 1
0.0271133562939833 1
0.0413657412281862 1
0.0128326728580129 1
-0.0909137690929411 1
0.0748613282687126 1
0.0808982838347021 1
-0.041691930189398 1
-0.283014176851673 1
0.120296110923154 1
-0.18175786918811 1
-0.0636341113711787 1
0.133190785468881 1
-0.15403891912048 1
0.177932927843439 1
-0.0278289330413145 1
-0.0183130395018434 1
0.0497121615210518 1
0.000374516759160441 1
-0.153452390639054 1
-0.11022166925758 1
0.155987855267158 1
0.0102726683612146 1
0.121355264668951 1
0.00178497460027371 1
-0.0183379719281418 1
-0.197391586220731 1
0.226898009247103 1
-0.231880361782639 1
0.226855641435678 1
-0.0447567913751038 1
-0.24733548864813 1
-0.0469804562291581 1
-0.0352000603789842 1
-0.169727158683488 1
0.0674967180884255 1
0.050841341381432 1
-0.0941565483610363 1
0.277049059910661 1
0.0519470589992828 1
0.319920082907265 1
0.441107614922104 1
0.470596231002163 0
-0.20604193160391 1
-0.0811523696499242 1
0.262383685063452 1
0.235236629884747 1
-0.247193837776655 1
0.126955411830347 1
0.232871722651896 1
0.0958156831350605 1
0.261653023931586 1
0.272258352048525 1
0.0404065520563726 1
-0.0513229375477098 1
0.461748058150016 0
0.207178208598937 1
0.16379049535287 1
-0.240057967768348 1
-0.0573121435460058 1
0.0047852785171635 1
0.0362252533154902 1
0.0105268759131718 1
0.0388432375764795 1
0.0434365209156998 1
0.109845184509063 1
-0.0871974535248833 1
0.0873692884327964 1
0.169023859743572 1
-0.0389564772397464 1
0.0886702641407567 1
-0.025029649200469 1
0.0764759489487892 1
0.117562837714296 1
0.0224835403112247 1
0.362667246927061 0
-0.0545870402425621 1
-0.335978494873986 1
0.00688584528333369 1
-0.00333332512256655 1
0.0547126066527777 1
-0.18982496223945 1
-0.0538894322907402 1
-0.110008086064815 1
0.107689871121837 1
0.0362697410500191 1
-0.0424973402815384 1
-0.039617749406284 1
0.435013545188606 1
0.345352180330871 1
-0.160171692446577 1
0.0272446754827282 1
0.27533605771987 1
0.0574400539064388 1
-0.116282231802812 1
-0.0924878029842899 1
0.0637289321477678 1
-0.248345444583758 1
-0.268758516592743 1
0.114970216260218 1
-0.139200051518353 1
-0.0795693524667713 1
-0.14542622793541 1
-0.25885823452443 1
-0.267897873265014 1
0.124307599276354 1
-0.0210339854283407 1
-0.078541186791199 1
0.350305394385608 1
-0.323323797071262 0
0.107230210295706 1
0.138051824533818 1
-0.231939323265528 1
0.101816872633422 1
-0.272707762593206 1
-0.374056965218574 1
-0.0414852211417846 1
0.0125490945551208 1
-0.0860472897146498 1
0.147110731633621 1
0.0889499965797175 1
0.163437832996928 1
-0.205415083779854 1
-0.161973209427727 1
0.0083758220628606 1
0.229628191238208 1
-0.187360783403391 1
-0.0941500426685265 1
-0.146071956754188 1
-0.0908424192451791 1
0.0613885478085267 1
0.370305712998252 1
0.269599954907887 1
0.210770340157314 1
-0.0377171965348981 1
-0.406485069184645 0
0.0142462275019076 1
-0.0554294156394147 1
0.190742470367866 1
-0.253831636703443 1
-0.239603974941995 1
0.389176462951814 1
0.321541840009987 0
0.107124098878944 1
0.131566382440832 1
-0.080148507505823 1
-0.0357719592115698 1
0.0725477078184449 1
0.342032100650803 1
-0.165344082119174 1
0.00685595254392535 1
0.0395101626814007 1
-0.226967166893445 1
0.241791330787021 1
-0.258074591831911 1
0.178534528102032 1
-0.0494792469793144 1
0.135559397578738 1
-0.203470010922944 1
-0.684589281792041 0
-0.0614327238904807 1
-0.149267301688915 1
0.0784494854030358 1
-0.00865246547070735 1
0.0110788781510386 1
-0.112201050798485 1
-0.00833979174505196 1
0.253008022934041 1
0.300980210024729 1
-0.0822808183006778 1
-0.153537032709487 1
0.18894377689096 1
0.135691056102022 1
-0.396020227949395 0
0.104731826535764 1
0.0975007151495281 1
-0.0387517493596359 1
-0.393622069158216 0
0.205061125386541 1
-0.107526999958914 1
-0.224098951710179 1
0.624874707378897 0
-0.327176102976453 1
0.276671529543526 1
0.17073739430112 1
0.220754160933169 1
-0.00255530370143429 1
0.0456611941358021 1
0.0178038195828392 1
0.069940797154874 1
-0.187603862174499 1
-0.210964033184786 1
-0.172001481667848 1
-0.0171558067564088 1
0.224809923998166 1
-0.158887921404132 1
0.182225751320179 1
-0.0276846338620082 1
-0.152084210892907 1
-0.063848606692215 1
-0.267743268799156 1
0.143891203446616 1
-0.0706512822224427 1
0.291838444482469 1
-0.0233002730682047 1
0.043521849307117 1
-0.126624541593819 1
-0.0142862562440989 1
-0.216188241677809 1
0.326912565305659 1
0.0809485600484926 1
0.0800663985699284 1
0.184754692867386 1
0.535484437222046 0
0.0825417320505609 1
-0.0102776294832968 1
0.0431773032736343 1
-0.0931183636906228 1
0.0696737724475658 1
0.33247197160098 1
-0.0573670552082415 1
0.0346291405321496 1
-0.122575108980305 1
0.363416592102146 1
0.00506131697572557 1
-0.0460038299025038 1
-0.154748875058935 1
0.184120282160478 1
0.0853211368271448 1
0.224914451093637 1
0.0491114118568259 1
-0.27617938637526 1
-0.0781915515358863 1
-0.11338371752651 1
-0.00364053364259345 1
-0.0230780293275349 1
0.464381047184618 1
0.260826135962881 1
-0.147089025929758 1
-0.177443258300477 1
0.0886816012809974 1
0.0407340182286524 1
-0.0601768099312993 1
-0.162827954925826 1
0.140515040783923 1
0.207207605852565 1
-0.313832807247956 1
-0.219554036606826 1
0.124419937603085 1
0.316547987379385 0
-0.0366783372556606 1
0.255519708534289 1
0.0504510919071967 1
-0.236696217928975 1
-0.133970744076428 1
-0.016063257418836 1
0.140147370438721 1
0.131670857082616 1
-0.0146363868330396 1
0.180301391665492 1
-0.324065138107291 0
0.158255555545555 1
0.232819420831319 1
0.0464385980062458 1
-0.0640484357239362 1
-0.281890649890828 1
-0.0864546575543113 1
-0.142516772404089 1
-0.0264916162526691 1
-0.281941055988348 1
0.217078358635517 1
-0.11528777481959 1
0.126740459096394 1
0.0830925034595634 1
-0.0650819129267427 1
0.0721910980934755 1
0.0382314846005109 1
-0.312168786599671 1
0.121379447932392 1
0.288174412125189 1
-0.0422601884063327 1
0.0644290109511912 1
-0.0424752855570689 1
-0.103146407510188 1
0.331827577562123 1
0.133597885879404 1
0.13627350863315 1
-0.207022399536747 1
-0.368432506338666 1
-0.0169067038331887 1
-0.126483333854633 1
0.138678158823032 1
0.0444357190119472 1
-0.147075973369039 1
0.0439667150060156 1
-0.0853857203588671 1
-0.0639496419913419 1
0.00190288314755752 1
0.155990984520348 1
0.0505592316084405 1
-0.246432945234675 1
-0.0686375995740768 1
0.232821235263294 1
0.0125091331136582 1
0.134963998314998 1
-0.116680911563153 1
-0.182140131848468 1
-0.0346077362051724 1
-0.192334958446551 1
0.150049804758851 1
0.0372196627223445 1
0.331919100975349 1
0.00347011530826724 1
-0.196777673879191 1
-0.538477166141135 0
-0.193266246160088 1
-0.112899987932224 1
0.126290772889863 1
-0.0498963835528099 1
0.271318698344952 1
-0.0994510612691422 1
0.0900370723608493 1
0.0592032634842806 1
0.135065548746611 1
0.1642981961135 1
-0.180362998858703 1
0.0702806625445536 1
0.0371768338992324 1
-0.0151164657644769 1
0.0851434726156229 1
0.0509453175272377 1
0.132122851076574 1
0.163679245194219 1
-0.118484668833946 1
0.393440450883057 1
0.0718394429256142 1
0.224127875687008 1
-0.187310605727343 1
-0.0607638131163747 1
-0.108368877237327 1
0.046246833251702 1
-0.0550765804050608 1
-0.0557552640916847 1
0.2815632500554 1
-0.0691016263769626 1
0.082598494746377 1
0.11901895808093 1
-0.160022087662217 1
0.00892068674132988 1
-0.19936241519731 1
0.301863851112338 1
0.109308989367254 1
0.181744368837498 1
-0.0484996650048478 1
-0.134501929037431 1
0.112282095186467 1
0.093290998773015 1
-0.0581925286225985 1
-0.0440847163632865 1
-0.190632276970891 1
0.0323629751148925 1
-0.0853259467025435 1
-0.197914783473324 1
0.161559222218001 1
0.213491115125539 1
0.0286951414163697 1
0.013369610826078 1
0.00102172666233108 1
-0.030901896650071 1
-0.325169777125594 1
-0.42059962576731 0
0.148876826700162 1
0.132385775649673 1
-0.354705945609818 0
0.138099410926029 1
0.01197487057358 1
0.0842189675262103 1
-0.345451129424838 0
0.00891000358894444 1
0.326209123550705 1
-0.214773815186954 1
0.222394888565223 1
0.0504141123448345 1
-0.0658067105511146 1
-0.110349748965097 1
-0.0524582482787111 1
-0.0281341483254604 1
0.118279270454285 1
-0.234032939232958 1
-0.130140492638113 1
0.0278270741711674 1
-0.177777755034079 1
0.143016358410969 1
-0.141535986762256 1
-0.1004984778442 1
0.00947463953707223 1
0.00185631441685011 1
-0.0143208743267232 1
-0.0580828224054655 1
0.157933905294999 1
-0.0421926542240932 1
0.1120154309016 1
-0.0940857686673728 1
-0.17567192767867 1
-0.102332331558855 1
0.199267070074318 1
0.0995424741209835 1
-0.0350655403626615 1
-0.298526975574936 1
-0.091400268272286 1
0.0495327303249702 1
-0.139477183590101 1
-0.0450295485931871 1
0.136554007807098 1
0.141663292605297 1
0.0702173012523919 1
-0.0368261663150822 1
0.289384605661391 1
-0.0375929621740044 1
-0.244791022338272 1
0.126314547684609 1
-0.0176686452975556 1
-0.171182375295065 1
-0.142969229192665 1
0.0136637592732372 1
0.0700175163313079 1
0.11217850979393 1
-0.180464099174931 1
0.122179088361443 1
-0.258612403361404 1
-0.0489062051501044 1
0.124782934945789 1
0.217501544480947 1
-0.225870941683274 1
0.157160762538624 1
-0.0165884593188304 1
-0.141592364511998 1
-0.315096676846432 1
0.201671248425383 1
0.356417362011809 1
-0.024444495391171 1
0.0765321578126072 1
-0.348111495916873 1
-0.0983510786860113 1
-0.113871457522603 1
-0.275803568969697 0
0.129501718726902 1
0.0447330017848 1
0.0510324217477235 1
-0.0776927349734602 1
-0.207478811033434 1
-0.0407418086334787 1
-0.16014631702307 1
-0.197787349356073 1
0.19052976872722 1
0.0178213413705032 1
-0.293893388177999 1
0.0308566095957828 1
0.15343292871672 1
-0.0131469048601788 1
-0.0822025796866664 1
0.526498929364621 0
-0.143010306627342 1
0.0169517544607305 1
-0.12100188559326 1
0.223602045442403 1
-0.212270194839482 1
-0.0533923756081322 1
0.240821726223074 0
-0.126873912567526 1
-0.0782523043484529 1
-0.2162964636011 1
0.112969828186399 1
0.120096954338174 1
-0.282192912423703 1
-0.333895785284309 1
0.137455949313368 1
0.0356836519937069 1
-0.089148022994211 1
0.281631012034149 1
-0.34803455708692 1
0.0910458367337527 1
0.0846718684104811 1
0.232156517881328 1
-0.104205782159362 1
-0.0413327827139058 1
0.114536855333495 1
-0.0169960865599904 1
0.293742734020139 1
0.0108170951365289 1
-0.3645961146976 1
-0.07891010774159 1
0.0317964513961124 1
-0.318008125693582 1
-0.0644417346332519 1
-0.113505038918452 1
-0.204472839972961 1
-0.0981131640611137 1
-0.0969168151079905 1
-0.0615662825050741 1
0.150540635616758 1
0.0460794597921278 1
-0.136153971087325 1
0.0680050666946853 1
-0.287925662823778 1
-0.0681055155718181 1
0.000133019729233394 1
-0.0632654787036415 1
0.0158375832667258 1
-0.0955027316823749 1
-0.0446843824855146 1
0.108055561945773 1
-0.0660148684962777 1
-0.192492888938465 1
-0.260919041341528 1
-0.166982633612773 1
-0.0698985009739925 1
-0.00372872191135315 1
0.218509614024438 1
0.167223936778348 1
0.177002281301578 1
-0.0356138639162865 1
0.294301549081461 1
0.109343904431535 1
0.201612069323623 1
0.0883947193108138 1
-0.104971623228452 1
-0.0423164275359858 1
0.219554636832008 1
0.296491913546423 0
0.301440101018672 1
-0.0884085960233248 1
-0.125292951544371 1
0.170220024298128 1
0.128515565585508 1
-0.103921271485625 1
-0.233606243480971 1
-0.165068454358382 1
0.273847501591426 1
0.377311679009932 1
0.120243175957676 1
0.14138800960422 1
0.0384893201962061 1
0.0457071580552455 1
-0.200970413482308 1
0.170389697320834 1
-0.0077910946867436 1
-0.0904823652655125 1
0.190592121564974 1
0.374969094008578 0
0.0716314870539867 1
0.143916143687855 1
0.125967574867696 1
-0.0302611483814244 1
-0.0167815684629026 1
-0.243366365027959 1
-0.0249361120762713 1
0.018260911849605 1
0.0083192740308329 1
0.302308891861222 1
-0.135839301203782 1
0.0256043122369392 1
0.157107661435094 1
-0.125351840024539 1
-0.123978488485439 1
-0.00977709873250891 1
0.141770857999648 1
-0.158246613968194 1
0.201499219120771 1
0.0397063260265113 1
-0.01984422897703 1
0.152681317935375 1
-0.135357468437787 1
-0.140103851291411 1
0.34411456556633 1
0.259255977010334 1
0.275878802663971 1
-0.207517429363211 1
0.10922324410181 1
0.0422618497067147 1
-0.288229366376825 1
-0.0983570960606739 1
0.15075161352057 1
0.267685712032653 1
-0.14336185338686 1
-0.0289607138486219 1
0.041472612021161 1
0.108108037813837 1
-0.145806606041316 1
-0.119798473031481 1
0.187344489867388 1
0.0481687010886043 1
0.130779798007336 1
-0.129502839006489 1
0.0300448234927483 1
-0.0130930649096867 1
0.0339151693197233 1
-0.00770742612841707 1
0.0780862827841324 1
-0.0224854695869007 1
0.136178749957168 1
0.0104724878972377 1
-0.0597778919485289 1
0.252956075922116 1
0.0617570160765235 1
0.20172316266315 1
0.0898202955930531 1
0.119435367224874 1
0.0465610470796143 1
-0.00573956330577557 1
0.0518911032394181 1
0.328019476409298 1
0.116388489362297 1
0.168736415383692 1
-0.0194354872334838 1
-0.0274301420229538 1
0.126187668757496 1
-0.0203409725981481 1
-0.0360311585953805 1
-0.153403677972412 1
-0.105311874904381 1
-0.0403852962297238 1
0.175199358686884 1
0.0479672947124413 1
-0.0455390226440609 1
-0.18704809024439 1
0.171737947740082 1
0.0408116984332664 1
-0.198399882935504 1
-0.00672877755810706 1
-0.25943661596454 1
-0.134184891283573 1
-0.0177009720737872 1
0.0924322540323743 1
-0.13675229488908 1
-0.150435913582745 1
0.67852024328691 0
-0.216821030295677 1
0.376485239999105 0
-0.132281458608436 1
0.054287541439331 1
0.190728928726332 1
0.185141358021039 1
-0.00443114071218913 1
-0.133044342511556 1
-0.165855274852549 1
-0.240709355202184 1
-0.0350147181027244 1
-0.0808750673490538 1
0.313578477586348 1
-0.126843288615886 1
-0.0641798174224737 1
0.0170508119850252 1
-0.470325295629198 0
0.154085582873864 1
-0.0749819496964634 1
-0.088109455591652 1
0.0421827928362799 1
-0.199751784981591 1
0.106469470843765 1
-0.0511604345279637 1
-0.0566540861539975 1
0.0875008132327984 1
-0.198385604017872 1
-0.227524800861956 1
0.162035582696094 1
0.060190855334586 1
0.0866318778625089 1
0.18795681309808 1
-0.285681952625304 1
0.0223439296112076 1
-0.250645730919498 1
-0.215506760801495 1
0.378325554071249 0
-0.114603954600908 1
-0.135105049197534 1
0.360836269083212 1
-0.059505098336199 1
0.0406787397487398 1
0.359234102595471 0
0.15304890542181 1
-0.0550292603533373 1
0.287922814634954 1
-0.106855622464627 1
0.0295424093008325 1
0.0892642154504401 1
0.210125031780879 1
-0.0705027285298271 1
0.109488395146053 1
-0.0681649814826729 1
-0.141664379352563 1
0.0353797285566804 1
-0.292688679075501 1
-0.0910803956688584 1
0.0930937085124025 1
-0.0777443316008583 1
-0.151032928809804 1
0.10229458299946 1
0.156564004207139 1
0.0410338918461747 1
-0.0972218974505585 1
-0.10921104864703 1
0.150903503107363 1
0.12672240130873 1
0.0216163436449939 1
0.0448384218047151 1
0.027464317458295 1
0.0945321628204592 1
-0.147527285857261 1
-0.000790914263411123 1
0.0222194101941639 1
-0.0735560509335391 1
0.0666577789140502 1
-0.0760515970546034 1
-0.247174360700699 1
-0.242727232173752 1
-0.0446009913497071 1
0.217012374658502 1
0.00645734346412294 1
0.028769247028632 1
-0.0732749278263291 1
-0.283321714961613 1
-0.0904531760306567 1
0.138200365039924 1
-0.0763232224852881 1
-0.219996081799556 1
0.246338802798153 1
-0.0272801889903178 1
-0.0093418656402565 1
-0.25469794008425 1
0.0528460468532929 1
-0.230906232323114 1
0.139626413706358 1
0.0118951449931187 1
0.0240829208484319 1
0.121625888643726 1
0.0372477790074631 1
0.118933589513779 1
-0.517814144616823 0
-0.24549691108054 1
-0.302687301775207 1
0.209384005337798 1
-0.203070324667494 1
-0.194097433551882 1
-0.0869072330305574 1
0.181480269710472 1
-0.105868288768729 1
-0.12910495975322 1
0.151322007205719 1
-0.613047335075794 0
0.0771632818901445 1
-0.251558306003191 1
-0.00348576535936734 1
0.0182613117344523 1
-0.0113793641409881 1
0.177679531503448 1
-0.000350231183202591 1
0.106375426233341 1
0.0609389835172424 1
-0.150326534143111 1
-0.263961406810117 1
-0.187629608950553 1
0.0187084492169412 1
-0.203898153524204 1
-0.0857020594445508 1
0.150786624813765 1
0.0863122559741512 1
-0.100432343927598 1
-0.0369965272784224 1
-0.00938296021981564 1
-0.0560318177546201 1
0.0757151673263401 1
0.0281711836557773 1
-0.0129461506924642 1
-0.287084064845498 1
0.239974133471733 1
-0.118232212040054 1
-0.0185546681864758 1
-0.009544119327774 1
0.0977694497396428 1
-0.0156983402650553 1
-0.271356316768028 1
0.13465086990879 1
-0.105071792879892 1
0.0630452176210834 1
-0.146719031503832 1
-0.0375216464592545 1
-0.000872834822602545 1
0.165667099442261 1
0.365619905744961 0
0.0838523604428005 1
-0.155033666209366 1
0.0384555225544722 1
0.355163585478874 1
0.240628278532685 1
0.251066420538347 1
0.0217202682886682 1
-0.0469703792560663 1
-0.0680032710622695 1
-0.0965645965926721 1
-0.19493629054495 1
0.175546513560234 1
0.0998551387110183 1
0.018661371805184 1
-0.16996846272618 1
0.0886380274189607 1
0.0882245146966142 1
-0.0130104264459267 1
0.114403749177239 1
-0.398306907574236 1
-0.316639125366149 0
0.0779563188660043 1
-0.243399470145834 1
-0.042639478986505 1
0.300501789909002 1
-0.182235914576471 1
0.0621749820232885 1
-0.0219333077197377 1
0.185511103181537 1
0.0789801209139598 1
0.0552211438922311 1
-0.454168872805915 0
0.0884443904175146 1
0.129906339314992 1
0.10989751622469 1
0.160029747032677 1
-0.456971470704429 1
-0.136186642896779 1
0.0120133188959144 1
-0.0198754000273883 1
-0.0434190870586865 1
-0.0816419373737357 1
0.0606503926584408 1
-0.231151240276319 1
0.159341407401516 1
0.0606599532834113 1
-0.0492836148263484 1
0.0915978353213529 1
-0.342654348307171 1
0.0416312601210178 1
0.384572967218852 1
0.196073593916889 1
0.285749930594509 1
-0.111983115510315 1
0.165408176800181 1
0.0156311723511615 1
0.021905645175887 1
0.294342782956697 1
-0.214999145271191 1
-0.0203059656138929 1
-0.169137013097944 1
0.117312682816529 1
-0.0020989672952591 1
0.223213581962184 1
0.184880318903616 1
0.393768707245648 1
-0.0122400610070107 1
0.188004021436612 1
-0.171352356930969 1
0.0375101403754037 1
-0.0169745486890304 1
0.301013981942705 1
0.00636897166821617 1
-0.0585450191052021 1
0.286337687887868 1
0.123569063555499 1
0.0665850455743832 1
0.463933196169306 1
-0.016693775530911 1
0.0764651869159733 1
0.128043390410043 1
-0.201334879644114 1
0.110297915164622 1
0.0192098822043392 1
0.322669863477041 1
-0.0922487027974811 1
0.0910338478861535 1
0.124941911167948 1
0.237344067629085 1
-0.0169703301969189 1
-0.100200701942009 1
0.151839991669537 1
-0.48031728212314 0
0.0244408673649599 1
-0.130217436874502 1
-0.156975003094611 1
-0.0633054148736561 1
0.482267833536186 0
0.0877222513160155 1
-0.0577041550976918 1
-0.258865399630022 1
0.269207835409505 1
0.482739750504274 0
-0.0615838132357724 1
0.130896870018867 1
0.165887890914907 1
-0.351233774812574 1
-0.205443436431256 1
0.00963269608042151 1
-0.0658745866562198 1
-0.226731051962913 1
-0.140446922457228 1
-0.125413730731484 1
-0.284984173452969 1
0.180373716217124 1
0.189966047205915 1
-0.114909214012843 1
0.178626773419067 1
-0.189554819248235 1
0.0407942042648067 1
-0.205747713520205 1
-0.2213029918362 1
0.0340934692950933 1
-0.0537336739692475 1
0.0741905247525201 1
0.101399425926923 1
0.0586294624996982 1
-0.00300944516299431 1
0.1902196851646 1
0.0738215347433078 1
-0.412315526958397 0
-0.151089015736197 1
-0.0891587244399775 1
0.067130621516779 1
0.119901648549116 1
0.0349832874605828 1
-0.304632763275916 0
0.0387869670900475 1
0.11505682205802 1
0.178968553722291 1
0.00360240143411913 1
-0.149252158154563 1
0.0327590124983288 1
0.0636007013075832 1
-0.241075207353171 1
-0.11765086940118 1
-0.076986222718143 1
0.0129189224221488 1
0.0692366898223355 1
0.0213752762860243 1
0.152972757578787 1
-0.217319673894636 1
0.0865678737590308 1
0.163626588237611 1
0.143244746077867 1
-0.196495382005086 1
0.15773138455314 1
-0.184894223721282 1
-0.0208716661709239 1
0.126509812876483 1
0.221037163358124 1
-0.0937585786990929 1
0.131922630234263 1
0.0301957811311095 1
-0.178347672101372 1
0.102839546057278 1
-0.0795264558139285 1
0.0111534163997029 1
-0.0862344664800454 1
-0.00603470143291081 1
0.499361973438755 0
-0.237283386522735 1
-0.14784680877199 1
0.190704646488119 1
-0.239407251482598 1
0.055303780893474 1
-0.0698423516570586 1
0.450590406776542 1
0.135047896401118 1
0.189698404703576 1
-0.0133768903145806 1
0.14463291960298 1
0.0772769747670599 1
-0.00349634186026615 1
0.0899504387279803 1
0.000646303956584639 1
-0.0529191114359416 1
0.11548653908018 1
-0.304778833722258 1
0.00494168928263889 1
0.0386410746617932 1
0.21615692665613 1
-0.118298615984203 1
0.157734339006837 1
-0.41947985800556 0
0.258866447409836 1
0.0858555096255326 1
-0.0157506501581488 1
0.269384398899844 1
-0.0104597373025899 1
0.174681539214889 1
-0.118354137169844 1
0.328188374064674 1
-0.00383010338865056 1
0.0294765118857983 1
0.353508200362681 1
0.0798322680396569 1
-0.0105186330409599 1
-0.131210445404604 1
-0.0510069607396783 1
0.142053806500048 1
0.106917088974927 1
-0.305891004104698 1
0.273697140442818 1
0.111819437284128 1
-0.279997352617969 1
0.238286666228869 1
0.152776552149301 1
0.0208893459463209 1
0.0836363678240322 1
-0.0153484912907232 1
-0.0547380167366442 1
-0.0111059974202156 1
-0.0600421768535954 1
-0.156545184054718 1
0.035302640471465 1
-0.0444536335319159 1
-0.0269326744766285 1
-0.055040995529521 1
0.185681804779183 1
0.154107261936859 1
-0.204333125388773 1
0.193813370328899 1
-0.0708590098205795 1
-0.299783494903298 1
0.000572190887852733 1
-0.127677716401237 1
-0.154695792653376 1
0.228122288252937 1
-0.0644063287927359 1
0.318031115576682 1
0.0258096244096003 1
-0.149883329164644 1
0.0358454403102858 1
0.0666616549099261 1
-0.23143339269311 1
0.151510161408343 1
0.0707267887279264 1
0.056073475340155 1
0.203247810673565 1
-0.302787031971794 1
0.1133246997375 1
-0.243541574860102 1
-0.040829764236052 1
-0.0512430118520829 1
-0.00884045990726154 1
0.148478713047982 1
-0.0949852513398581 1
-0.00690975081353445 1
-0.0292023427182459 1
0.219222859091406 1
0.170643669880376 1
-0.301764112568333 1
-0.0553364814313542 1
0.076653296611052 1
0.00937257576432234 1
0.0280340695268277 1
0.216022705911566 1
0.202581890640941 1
-0.00482478770592568 1
0.0196418570141034 1
-0.235346494656959 1
0.059012550468763 1
-0.187585862911173 1
-0.109630984692502 1
0.135857045958757 1
-0.349698330690629 1
-0.109558417786376 1
-0.161558542053887 1
-0.13987830206827 1
-0.141969397215422 1
-0.144241139576076 1
0.137363774941266 1
0.0117479515825658 1
-0.156459313271053 1
-0.161595662861979 1
-0.0308970180397401 1
0.170250736316656 1
-0.0364074404999468 1
0.1190138387189 1
0.0846148999315688 1
0.171020745027772 1
-0.240021496279211 1
0.137738857211687 1
-0.0022303447401231 1
-0.220041977900674 1
-0.509181982082833 0
0.0171012220151728 1
0.0748908238183386 1
-0.235862506617117 1
0.190752029812652 1
-0.0456034129454731 1
0.157162641795861 1
-0.210375618194176 1
-0.11489839721015 1
-0.0756659578515799 1
-0.186523264566311 1
0.0782150197793112 1
-0.125406038945269 1
0.160335366581019 1
0.0584614817350123 1
-0.143943767942122 1
0.0377559970164023 1
-0.0992582541947412 1
-0.029878523656573 1
0.254657950528796 1
0.0638375786765365 1
0.12719911558709 1
-0.0485416638018301 1
-0.471997405637928 0
-0.324234932062447 1
-0.188176787939545 1
-0.0102180551668518 1
0.225576151732673 1
-0.0166958205665426 1
0.0815765195645155 1
0.189455672597375 1
0.136449306598248 1
-0.180219852695008 1
0.0237732546212173 1
0.286497866513466 1
-0.0631546455291333 1
-0.123658868736506 1
0.0818637860738053 1
-0.0310168456880743 1
-0.0613798382872488 1
0.249782048202403 1
-0.0198418029713008 1
0.187775597652566 1
-0.15838693841621 1
-0.00232296867955323 1
0.124985721650018 1
-0.280181724299906 1
-0.26494327669796 1
0.0502504329409614 1
-0.04771597557042 1
-0.118700842605628 1
-0.269452319755895 1
0.212504131256467 1
0.0488627186080678 1
-0.0415031883067254 1
0.0131134063550151 1
0.107529402576164 1
-0.0506874333752978 1
-0.105768437209304 1
0.0547627508635668 1
0.182140185886268 1
0.0880317793793288 1
0.130892609197197 1
0.064008706499389 1
-0.146147560327907 1
0.0256355443149926 1
-0.172250405564961 1
-0.302452401512564 1
0.114279809640764 1
0.0149386392842131 1
0.187197362947125 1
0.225203735291958 1
-0.197550519610376 1
-0.192572024749144 1
-0.130523721545234 1
-0.0815801527533861 1
0.0218892762211165 1
0.184648545971295 1
0.166221272659977 1
-0.174917415943166 1
0.128010607961547 1
-0.0302630966791233 1
-0.0569969255661239 1
0.0109428284849536 1
-0.192471209878474 1
0.000634979114797638 1
0.0620371374675339 1
-0.154737619845264 1
-0.0136764753003047 1
0.0573224285324843 1
-0.31501757481304 1
-0.0469900400269032 1
0.370745677372795 1
-0.145868390695405 1
0.377923136680624 1
-0.0908948701441582 1
-0.0761718455508692 1
0.308319809861333 1
-0.185171869602118 1
0.128300643303116 1
0.283988771585455 1
-0.0221626774522756 1
-0.00912367825824638 1
0.109706306101603 1
-0.0251767521764145 1
-0.169733335592969 1
0.381237881717432 1
0.0371210268279217 1
0.557254225255874 0
0.271637150310681 1
-0.0607165577894142 1
-0.0461291635457253 1
-0.0596481313830069 1
0.136927875208229 1
0.410215668500796 1
0.231704449852106 1
-0.137039917212486 1
-0.130328071035112 1
0.257905608292479 1
-0.16198431615139 1
0.519862941772082 0
0.219698466119624 1
0.0445265660377302 1
0.0433239670582845 1
0.0645331851618339 1
-0.103700846818429 1
-0.0927385782929759 1
-0.067952375420457 1
-0.0416403993434273 1
0.0842819523160981 1
0.0921353308581967 1
-0.18857794525576 1
-0.275544794899565 1
0.313996573606253 1
0.0868452013877355 1
0.128346694328259 1
0.0539291091075787 1
-0.159702478182552 1
0.106506118159171 1
-0.0566990633542025 1
0.00125310757251003 1
-0.0411647349848717 1
-0.354257389690213 0
-0.105820174006464 1
0.00989747791523672 1
0.240210042613951 1
-0.0885172165054511 1
0.04793555737391 1
0.137271410066737 1
-0.295148683135883 1
-0.026462373742547 1
0.379189101999001 0
0.0685654054149536 1
0.299308744327268 1
0.0396353130827972 1
-0.111998686187578 1
-0.12771122025484 1
-0.111756782681989 1
0.460821225485631 0
-0.180390195327178 1
0.133153105993483 1
-0.159509108244189 1
-0.203030921627142 1
-0.188267506606345 1
0.0474980576157743 1
-0.18660053693857 1
0.268840306195113 1
-0.0154269407046356 1
-0.1903637416268 1
0.271820474126987 0
-0.048743659413311 1
0.185168112193309 1
-0.238879742832113 1
-0.410445051037587 1
-0.150834199378137 1
0.18540148267139 1
0.0639463894328756 1
-0.135602261166023 1
0.0534742094104603 1
-0.17427602763551 1
-0.155804176752336 1
-0.168391862404195 1
0.0272182718238754 1
-0.0421406942412085 1
-0.156933370898625 1
-0.286215262520275 1
0.274996109200231 1
-0.108605387451795 1
0.197306392529506 1
-0.202243601406675 1
-0.048979770646519 1
0.0930548025214641 1
-0.0326772681034676 1
0.0525857814587988 1
0.0224478703779861 1
0.405991600884342 0
-0.025904742228251 1
0.201402681906813 1
-0.264969821363358 1
-0.0335447777617712 1
0.000825526309880524 1
-0.38427764532817 1
-0.250734784655693 1
0.130376233510966 1
0.253636852090379 1
0.0719574201130253 1
0.195954860640043 1
0.047664385355056 1
0.0638949400645682 1
-0.424679160850882 0
-0.219484389199545 1
-0.197639654462553 1
-0.149728407009338 1
0.0747170712348312 1
-0.139312617902442 1
-0.0701151004358737 1
-0.184353794425105 1
-0.185132948956802 1
-0.280088056967498 1
-0.0879789104613338 1
0.00773935600365798 1
0.0403731700954649 1
-0.111620246464231 1
0.249228183596123 1
-0.20600596295748 1
0.233735798318476 1
0.12638154603212 1
-0.0742532664298232 1
0.121208102205832 1
0.188914127400108 1
-0.212855883379854 1
-0.0133375698323627 1
0.0113102192300714 1
0.160297589755326 1
-0.0157655864237445 1
-0.0131744358896196 1
0.0556153148467025 1
0.100562067224831 1
0.176934132154362 1
-0.0701871627579054 1
-0.399852122615001 1
0.113095409500753 1
0.151002756039854 1
0.297354250222883 1
-0.14574401901069 1
-0.0311308729649857 1
-0.00644068342600825 1
-0.173195574026 1
-0.110036939850582 1
0.00781839932055844 1
0.151076211486914 1
0.147715390830188 1
0.158370235898697 1
-0.134371819880855 1
0.250900404192209 1
0.0782813903193267 1
0.155964266224358 1
0.00885681617861015 1
-0.0553758889462196 1
-0.0888743751644272 1
-0.318478604642332 1
-0.621708522193434 1
-0.0666136976874827 1
-0.20707736304056 1
0.0477593481877989 1
-0.132651166548139 1
-0.401929659208942 1
0.192743773063039 1
0.0885902340482715 1
-0.0266957988085697 1
-0.0180829043275369 1
-0.265862942565874 1
0.0110664327741361 1
0.0660094846287994 1
0.101888278156083 1
-0.0616840881159232 1
0.0266644371667226 1
0.0399039886340663 1
-0.224452338264588 1
-0.0664788411348687 1
0.127492061685917 1
0.167215898665276 1
0.261892173564933 0
0.0871749855921054 1
-0.00759066332138003 1
0.464613234390196 1
0.218813157553105 1
0.0709560196535056 1
0.322394984242245 1
0.146451621652727 1
0.110455877119696 1
0.00960311167081387 1
0.426209664235711 1
0.305052583364754 1
0.102793489935007 1
-0.0301269574152087 1
0.130140951077563 1
0.019901286506315 1
-0.245049377504421 1
-0.0351622091180259 1
-0.0220602971733907 1
0.0542700865068964 1
0.105274693022662 1
-0.361525788553713 1
-0.359060117928555 0
-0.017792628364611 1
0.172201893450077 1
-0.11530391299481 1
-0.210898303178157 1
-0.100671901514041 1
-0.0408039178562105 1
0.0545895688542253 1
-0.105903384189129 1
0.160281331375823 1
-0.0147732232601652 1
-0.166565469051695 1
-0.204307460281151 1
-0.0520672843922113 1
0.032213016931102 1
-0.264116754879598 1
-0.0568482026363572 1
-0.167013002497355 1
-0.0752488210676646 1
-0.543025459519944 0
-0.185407853169765 1
0.0820523181200205 1
-0.140590772334314 1
-0.104278854348047 1
-0.311954838257322 1
0.0488236602480663 1
-0.0876097454735354 1
-0.17497735619697 1
0.0744089406839595 1
0.150563768729069 1
0.178713258702888 1
-0.0488761342674757 1
-0.384997871855063 1
0.0665838592158456 1
0.022977394035939 1
0.149692156759222 1
0.0159450478235514 1
-0.0822425166097971 1
0.0106554139035788 1
0.056555132795792 1
0.0280962288576362 1
0.0550562122308001 1
0.302085375169178 1
0.0478013699445091 1
0.150799496127259 1
-0.347330731733142 1
-0.00424035237690364 1
0.00446530330090034 1
-0.0359860178525987 1
-0.182570827045519 1
-0.158213723868492 1
0.145277923297985 1
-0.28032000353956 1
0.0309271366292687 1
0.186914451092285 1
0.00213722296722 1
-0.0299236171687236 1
-0.120853086356572 1
0.225265726250735 1
0.122968889830404 1
0.038787834563449 1
0.129120975636133 1
0.264159925936543 1
-0.284540535186978 1
-0.102286389773403 1
-0.312675034538735 1
0.272639704898509 1
-0.269604176666073 1
-0.284543422765205 0
0.233227996601666 1
0.118689326701542 1
0.0561267756452538 1
0.341800828190141 1
-0.155183172896088 1
0.15815506706194 1
0.130553371602214 1
0.15094065086125 1
-0.0509292314589599 1
0.297678515384852 1
-0.120699971536585 1
0.16469795223074 1
0.294139167526718 1
0.00226963963851667 1
0.0556333525688241 1
0.188454156930692 1
0.172176579617844 1
0.148025153049881 1
-0.237301267273462 1
-0.0731040058615297 1
-0.120401930617885 1
0.248685134449917 1
-0.0572596094611312 1
0.115229516523498 1
0.185778958886815 1
0.0195777032112808 1
-0.181146306624124 1
0.0836490045212931 1
0.0238193618279327 1
-0.109752732452547 1
0.0944374516191388 1
0.0671138556371909 1
-0.0468939218946729 1
0.0449202432511481 1
-0.204625362841803 1
0.0757559304056402 1
-0.173113618269978 1
0.0201231941391262 1
0.144921830128756 1
-0.211466606583185 1
0.147740211649621 1
-0.0844756105502432 1
-0.0177110747019404 1
0.124232878715657 1
0.273386868691614 1
0.0351281943298195 1
-0.0385350371464177 1
0.0837627280721441 1
-0.00469988630556601 1
-0.00105984796318071 1
0.379274711738397 1
0.0573449889912848 1
0.0652993574114846 1
0.0837008802144396 1
0.264986751113763 1
0.158073282685904 1
0.0997216517633924 1
0.0108306016259541 1
0.0204505262231612 1
-0.17231080743682 1
-0.312792716738834 1
0.114052372238823 1
0.188498600534991 1
-0.202205957224487 1
-0.434233153108393 0
-0.0508053599191113 1
-0.252474283173325 1
-0.0915214394876686 1
0.0555719715815275 1
-0.0213737896957955 1
0.050621381714708 1
0.135165071967006 1
-0.185028135433112 1
0.200343733903967 1
0.0341209816262412 1
0.322481727479378 1
0.0383189505346542 1
0.121420336761113 1
0.168278962930384 1
0.319736443654324 1
0.0595723479019903 1
-0.220665904139457 1
-0.152369849793294 1
-0.139099253131884 1
0.171404492586941 1
0.0751706215779535 1
0.115886388712664 1
-0.105615642018715 1
0.156425451553303 1
-0.282931574552123 1
0.259074983240019 1
-0.0963363605499287 1
0.0584258755535762 1
0.0319156580919813 1
-0.0013115570998828 1
0.311561288081025 0
-0.18682762047054 1
-0.230939722639436 1
-0.0834331389262749 1
-0.0498817743760788 1
-0.371528696048745 0
-0.217013180686827 1
-0.203888606852567 1
-0.0154551174606699 1
0.0401813228022793 1
0.101622945781376 1
0.156159489453077 1
-0.0280916327337981 1
0.202297860394953 1
0.030396150906545 1
0.0322544395156302 1
0.092535022651723 1
-0.0216568166999442 1
0.0262792637755268 1
0.0425240120618971 1
0.0223938073675885 1
-0.132892176357851 1
-0.119534662186526 1
-0.0868335304091807 1
0.000866016999236954 1
-0.0323522042234252 1
-0.0167760648880579 1
-0.342395432513244 1
0.141480208693154 1
-0.105909696285805 1
0.218060840403341 1
0.0357114768242134 1
0.0229226664514227 1
0.0375737359688208 1
-0.0644360312208159 1
-0.0736654465414484 1
0.0937765256299425 1
-0.24194745010495 1
0.0251418289451643 1
-0.209334538534326 1
0.223522777029798 1
-0.325463242973272 0
0.100604355508544 1
0.110556111415887 1
0.0632705567682182 1
-0.220744167461178 1
-0.103367059441181 1
0.0611798587124931 1
-0.22573698552086 1
0.233296183656945 1
0.329680520309311 1
-0.00657066650859839 1
0.107472391336254 1
-0.0964456415427355 1
0.113615440604443 1
-0.00595969624289966 1
-0.0791903456808166 1
0.0922047773282161 1
0.193775985277707 1
0.155021831434853 1
0.0990195980328588 1
-0.239239217908745 1
0.397205083587734 1
0.0505251501775085 1
0.0517302506506215 1
0.0073823539499025 1
0.0711950706248282 1
-0.187040738751845 1
-0.309769938032416 1
-0.185681039964075 1
-0.180483499711099 1
-0.209196725319717 1
-0.0893792074621629 1
-0.00385734181878487 1
-0.0685718542237932 1
-0.0693223326157331 1
0.0920058677286385 1
-0.13380983785003 1
0.0501885685573558 1
-0.0834800313079916 1
0.0505982840197599 1
0.110015997585501 1
-0.378880136873638 1
0.181123758132196 1
-0.182471606237969 1
-0.0127356155803374 1
0.145424477117167 1
-0.0189930580424082 1
5.81183025484214e-05 1
0.310150267303791 1
0.0413418384333669 1
0.203024018151256 1
-0.140164498901484 1
-0.087552504799386 1
-0.146495237103008 1
0.0639629209172417 1
-0.431458759766464 0
0.0272759360626003 1
-0.0150967052960824 1
-0.12393494500695 1
-0.0383807341288221 1
-0.276336539502744 1
-0.305227662637769 1
0.315677341140415 1
0.0110725054219602 1
0.0788462796817886 1
0.0085635251316214 1
-0.109256791067014 1
0.233789828680063 1
0.245298083563126 1
-0.133425010918685 1
0.526172223564038 0
0.260896768543487 1
-0.200152274610077 1
-0.0471437151352833 1
-0.212339446977688 1
-0.363280238883293 1
-0.00629817128990044 1
0.0814445548815649 1
0.318967976648291 0
0.0263989118275286 1
0.104260127025669 1
-0.110325248715197 1
-0.122717111848379 1
0.25837986862837 1
0.125983165002575 1
-0.103708003667783 1
0.0791743262584333 1
-2.11696542382067e-05 1
0.474643246392058 0
0.317258674670047 1
0.0581400918548268 1
-0.256197869576424 1
0.193386499384384 1
-0.307328578419877 0
-0.113558058548074 1
0.0889541092550528 1
-0.22851588962987 1
0.216638862278223 1
0.260424748167014 1
0.305790347157493 1
-0.0215267212276367 1
0.040241415930609 1
-0.290215555407805 1
0.157984693560461 1
-0.165200390088167 1
-0.0798025878476482 1
-0.0738844498567312 1
-0.164558909153777 1
-0.0346256683497583 1
-0.104460789358405 1
-0.31157188754568 1
0.0179914455373096 1
0.0521341554810118 1
0.127967521996576 1
-0.0724764120851914 1
0.206483223201459 1
-0.241865188621869 1
0.0830900334060571 1
-0.646486966425863 0
0.150055231309042 1
-0.120817834828442 1
-0.0697675318284036 1
-0.17377126201823 1
0.054175276834378 1
0.135791161187163 1
0.315611115175955 0
-0.0726076310233811 1
0.0214311798231023 1
-0.168168335808619 1
0.0662979151210759 1
-0.0579059575586529 1
-0.301922007527859 1
0.014632019968431 1
0.0604062984822803 1
0.281781110549556 1
0.0476769155108986 1
-0.00017848010758037 1
0.0460298207318736 1
0.0772061610130687 1
-0.265669374768048 1
0.230801094223539 1
-0.0320109545623811 1
-0.00496202187859158 1
-0.0387685180069423 1
0.367864635542053 0
0.051868704298935 1
0.149169524534327 1
-0.163200660562185 1
-0.0448449173610572 1
-0.198270023999885 1
-0.110487146432332 1
-0.10917132615363 1
-0.196438397122754 1
-0.125497353814276 1
-0.00297673332958261 1
-0.20094168242223 1
0.079536085862769 1
0.0240275386839127 1
0.140677179461915 1
0.060670396857656 1
0.250729233948974 1
0.069379139201015 1
0.0753090940899299 1
0.100949542870807 1
-0.179809986781165 1
-0.0424118671552631 1
0.226270128252964 1
-0.0923353441140516 1
-0.135539170830512 1
0.218452668248471 1
-0.207381319134041 1
-0.1638263443178 1
0.113577561311246 1
0.0735781098155906 1
0.0116972452292939 1
0.0935710654626084 1
-0.332859113544007 0
-0.118762056664945 1
0.0992237125788279 1
0.00924428209161229 1
0.101629475261428 1
-0.350687414484731 1
-0.117339430775546 1
-0.344980545140546 1
-0.0813585730763776 1
-0.0488605898974753 1
0.26291404649154 1
-0.0259107855522056 1
-0.0388649796873331 1
0.295503859823386 1
0.0952679988686014 1
-0.100250632717787 1
-0.123468412837031 1
0.227755302032659 1
0.223649309416453 1
0.0246238820196722 1
-0.145736314545261 1
-0.219998226471299 1
-0.0907259387919228 1
-0.0880261549025359 1
0.128593095781928 1
-0.399111201107816 0
-0.0159373602401809 1
-0.305099444772687 0
0.14768913800188 1
-0.0728527385902038 1
-0.253997248491793 1
-0.084613228119899 1
0.197614890941878 1
-0.177422598885603 1
0.0813470732045561 1
-0.175356147174349 1
0.110643742566533 1
-0.353686670272192 1
-0.141289266134118 1
-0.068318415629666 1
-0.0901586946768081 1
-0.182167722253397 1
0.00587755897001093 1
0.164996206137294 1
0.0577496331568766 1
0.137278030313041 1
0.0967404312021402 1
0.0573816347269359 1
0.0531725520473833 1
-0.230341009361058 1
-0.0287719356544439 1
-0.0448180440400739 1
-0.299303535347213 1
0.138545265799823 1
-0.147250723695683 1
0.0923503335588546 1
0.15533662151749 1
-0.0987273837979918 1
-0.00598048088461767 1
-0.124419253129071 1
0.366119837249368 1
-0.121551364791292 1
-0.00604981848642636 1
0.0111192225990889 1
-0.132815244222225 1
-0.120145444934377 1
0.202324914013204 1
0.108722770131855 1
-0.079785256455431 1
0.15610668527344 1
0.166381228920832 1
0.0704895887355879 1
0.261534262247569 1
-0.155307671567497 1
0.413328597074192 0
0.255758446634248 0
0.0453550310837765 1
-0.116677091808437 1
0.0430201697276841 1
0.167113079972328 1
0.0259404959986003 1
-0.355132563121781 1
0.0115826529002269 1
-0.177955356143619 1
0.143149284054863 1
-0.160708123616648 1
0.00052250940671813 1
0.0239616873361329 1
0.0492972235281437 1
-0.0847676973113921 1
-0.15949968398062 1
0.165358842176126 1
0.0971608657213973 1
0.011038246643617 1
0.01232037362567 1
-0.261524495863736 1
0.198729384729106 1
0.0610006475783364 1
0.145929552762584 1
-0.0289359697658889 1
0.138412457348164 1
-0.148573159683656 1
-0.395389084647505 0
-0.439792320879905 0
-0.0288283690239284 1
0.1165464600754 1
0.195526988216718 1
-0.0761225753132171 1
0.0524824773771158 1
-0.13553886683434 1
0.158141832447398 1
-0.251885284307367 1
0.136847304417464 1
-0.108926738858556 1
0.172949643240029 1
-0.654335574767618 0
-0.0924864092305764 1
-0.0123969426489519 1
0.244930180226013 1
-0.159280096921739 1
-0.0613368672662619 1
-0.0201096905720918 1
-0.100063945088886 1
0.0799137915117322 1
-0.186425773970144 1
-0.180200081134265 1
0.00671175655103396 1
-0.187354944556905 1
0.133151081335337 1
0.070246892581213 1
-0.15558033890499 1
-0.260051221340459 1
0.108441034584335 1
0.266514391251198 1
-0.227481861146252 1
0.0263573003997377 1
0.0585685376990925 1
-0.0276682126737113 1
-0.0114811871735416 1
-0.0603563047967506 1
-0.122710088055536 1
0.141178635664722 1
0.0120943474213382 1
0.0941329432661517 1
-0.387264423796461 1
-0.119942454331279 1
-0.152153811489458 1
-0.212694807188795 1
-0.110316552389514 1
-0.222939692935097 1
-0.0652837194825926 1
-0.132574213059255 1
-0.0504293070279245 1
-0.262967434141211 1
0.0624301838141342 1
0.0523004807679662 1
-0.0791905828825389 1
0.0474331290890654 1
0.327115127280139 1
-0.208290111845773 1
0.255224364654758 1
-0.152788572080714 1
0.43997195845394 1
-0.125184728434047 1
-0.111875005723089 1
0.326269785867865 1
0.310250457001874 1
0.179206005715863 1
-0.0593752771911253 1
-0.00722041981438344 1
-0.314384987747349 1
-0.147019093663269 1
-0.0430208953771616 1
-0.116948932962189 1
-0.108372764852079 1
-0.157494925477964 1
0.418895159786818 0
0.0513602554441026 1
0.127912044766737 1
0.0334856750864796 1
-0.558612284887934 0
0.237787149792323 1
-0.142473392930196 1
-0.104126628943361 1
-0.118917320214894 1
0.0282690987166771 1
0.0382894914835503 1
0.291571612806716 1
-0.2482170289509 1
-0.221629163745359 1
0.0705264263999638 1
0.0518508514254305 1
-0.041773419255116 1
0.283400582018778 1
0.0583362051146834 1
-0.477956663161693 0
0.036736014218573 1
-0.0132241539917592 1
-0.136153642723987 1
0.158886830454451 1
0.110101729430217 1
0.0894493191599166 1
-0.140328484555872 1
-0.0779800259067129 1
-0.501482464821812 0
0.169085141849871 1
-0.303155172343386 1
0.149470355743768 1
0.0684905475447117 1
0.422550492453376 0
-0.0581749439537949 1
0.0364149103726198 1
0.0680341820391598 1
-0.328840832447702 1
0.168873304586309 1
-0.116751564119024 1
-0.0885026331478077 1
-0.499281819258392 0
-0.129377051057631 1
-0.202626555471756 1
-0.0956146989882374 1
-0.195114317067791 1
-0.183351231161821 1
0.0889189923120529 1
-0.326302358868984 0
-0.0566056857383081 1
0.23329134937684 1
-0.125193269745805 1
0.00374255311746319 1
0.136030498345289 1
0.0282612832553502 1
0.120356712750954 1
0.128617692031502 1
-0.0483711116830697 1
0.249025247769921 1
0.103431411502474 1
0.112507418877313 1
-0.20262546773622 1
-0.00461621647761731 1
-0.288275188044129 1
0.0705412317725494 1
-0.126645046958676 1
0.0974266928130687 1
0.0959618168600916 1
-0.0414693515709455 1
-0.193753337264827 1
0.143604713327323 1
-0.0565717676389239 1
-0.133542999729187 1
0.0720661006081975 1
0.532553629202287 0
-0.0938975614055297 1
-0.103399138832074 1
0.450591536202504 1
0.0728999572190449 1
0.0893134645902201 1
0.304059263578768 0
0.1123614020443 1
-0.0155505308447976 1
0.111561258831759 1
-0.0909005258541155 1
-0.0797883246817916 1
-0.159037621664312 1
-0.150314503051417 1
-0.00795349572636013 1
-0.15112294454191 1
0.0820477813660029 1
-0.60873068841314 0
-0.127731717416465 1
0.137418690580741 1
0.151256489392365 1
-0.0392474803469374 1
-0.0661343506378873 1
-0.0530192700677115 1
0.32866280335354 1
-0.0536244229414458 1
0.363609198618945 0
0.250440047441554 1
0.015404712657185 1
-0.18634583695186 1
0.0223424177384402 1
-0.076507653661915 1
0.100226092189658 1
-0.0917521830023613 1
0.250661516140368 1
-0.280002611512753 1
0.239078029925782 1
0.325571654094913 1
-0.0389420769342061 1
0.0527739503937082 1
-0.088521332727075 1
0.432676824069096 0
-0.197963117001124 1
-0.213299788158202 1
0.371738249475299 0
0.170185803797752 1
0.10370071103722 1
0.0698298298744058 1
-0.0436548668324142 1
-0.00287589765626075 1
0.0252482862084817 1
-0.0531241872441096 1
-0.0848328821259783 1
0.012109211108678 1
0.236885800011486 1
0.137212866492392 1
-0.12556401087478 1
-0.141672389588179 1
0.103608331431776 1
-0.00487599213015596 1
0.219486509903915 1
0.0480711556677088 1
0.00361330212314627 1
-0.264208033621625 1
0.0893623305678484 1
-0.07154857261089 1
0.0401694658102274 1
-0.150218984924124 1
-0.263422980224192 1
0.0960381257928072 1
-0.441284869769267 1
0.11155242659809 1
0.0636092018040458 1
0.328019157850699 1
0.248237006748572 1
-0.181036607447533 1
0.178375011843286 1
-0.411576021208838 0
-0.167046548770527 1
0.0605411252746421 1
-0.309689627319847 1
0.0119139365634547 1
-0.0467408048351892 1
-0.106061373559379 1
0.347688291487162 1
0.0605892687772234 1
0.118537156015104 1
-0.284836414763062 1
-0.352958473318409 1
-0.215607876676718 1
0.0834678943931226 1
0.00676388272886315 1
-0.0827950944641021 1
-0.0251786459794898 1
0.0596359391431211 1
-0.0204420159179531 1
0.0935734208201442 1
0.0411341761804921 1
-0.170813860156133 1
-0.0204312691529665 1
-0.0384056307667075 1
0.151794330220007 1
-0.271067891068346 1
-0.0898361880735068 1
-0.0998505361831518 1
-0.159513359418111 1
-0.0304763983810373 1
-0.0473205754158942 1
-0.11746304380928 1
-0.284522417249304 1
0.220842251858045 1
-0.029317124568029 1
0.0795364513943409 1
0.116928428205224 1
0.0498852790988352 1
0.103794755080776 1
-0.0299628027511207 1
-0.0601947046991364 1
0.135275187783501 1
0.079969331499889 1
-0.00473356522309425 1
-0.0819665258203521 1
-0.212883090759729 1
0.305410048487099 1
0.00347222347986492 1
0.272603183986219 1
-0.0411208769956361 1
0.0104494914054464 1
-0.36617339719382 1
0.12646942552664 1
-0.0460887994416795 1
-0.0338527645898365 1
-0.242516826357943 1
-0.217096897600624 1
-0.167303270837942 1
0.2725679028126 1
-0.131967860478484 1
-0.238701245156386 1
-0.428678813001749 1
-0.0424272700851419 1
-0.100941789913595 1
-0.0155954233421405 1
0.365826536893071 1
-0.0505885435400291 1
0.0652686913887272 1
-0.0794746661344623 1
0.306236748298757 1
0.16972117607744 1
-0.097478631243554 1
-0.221591189281666 1
0.101445478134808 1
-0.0366654951178106 1
0.0410909278158376 1
-0.148701698065408 1
0.125478877981645 1
-0.0315094997080703 1
-0.263764099401889 1
-0.184663499787211 1
-0.138562668765003 1
0.00776796688568719 1
-0.383953063823876 0
-0.0689945677699143 1
0.0792833346675162 1
-0.0775082697498227 1
-0.225524922083205 1
0.478635822916525 0
-0.109433094296993 1
0.0700949498126071 1
0.0578447649989246 1
0.364011464935039 1
0.190374930416706 1
-0.241221115987319 1
0.32355957994901 1
-0.082234357213134 1
-0.344824111699966 1
0.273045661911291 1
-0.333149548786559 0
-0.0121858670502666 1
-0.355640075784871 1
0.0798170433213251 1
0.156968805166097 1
-0.0550661844928667 1
-0.10345138398026 1
-0.0619486374120929 1
-0.0378497495195932 1
-0.112914195181337 1
0.196077302505155 1
-0.0778521591931662 1
0.353230629712495 1
0.0777009933290162 1
0.0650035174640954 1
0.29467254162535 1
-0.175319426329994 1
-0.318403575756632 1
-0.288940097116901 1
-0.0619419135944079 1
0.189230769020686 1
0.076956214323017 1
0.219496315422142 1
0.072842742603108 1
0.126343754897819 1
-0.175604824319068 1
-0.14941314612453 1
0.364555679404001 0
0.0215053443301224 1
0.0840602243046959 1
-0.233650370039762 1
0.457811394631884 0
0.215317698337224 1
0.0318588296958633 1
-0.253375719605912 1
-0.151170824328311 1
-0.168515463867966 1
0.191905300564308 1
0.0399387457365037 1
-0.104796222835635 1
0.318871076178853 1
-0.0586598312141111 1
-0.018757179093714 1
-0.0848589847448854 1
-0.0828125510876826 1
0.0800804603136729 1
-0.0443817437356246 1
0.0280079125191433 1
-0.0723475302605774 1
0.0197336283448676 1
-0.0167228752648601 1
-0.246930380211211 0
-0.271931244190123 1
0.196256407680742 1
-0.0638555608955687 1
-0.0761564670082751 1
0.0461105177943023 1
-0.192527352582887 1
0.134875790901598 1
0.283461384917763 1
0.0103202740366486 1
-0.0637353180181483 1
-0.0624026583520108 1
-0.227818445940885 1
0.0739499027254436 1
0.228984913157387 1
0.0845381904007224 1
-0.237246365551034 1
-0.0413988284969073 1
0.176873020858107 1
0.169145792325922 1
-0.262143694378423 1
-0.105118382244158 1
0.0941883212086217 1
0.158076196813268 1
-0.010095909327438 1
-0.0444539743270744 1
-0.0520446389625935 1
-0.0942650824846431 1
0.080275139128341 1
0.0192580623943777 1
-0.0900694037757613 1
-0.209177552958268 1
-0.140530627451866 1
-0.172433227169094 1
0.191785907324112 1
0.219841240792571 1
-0.0650572543447544 1
-0.119832832750822 1
-0.0842318595829989 1
0.254236027758043 1
0.358184152173841 1
0.0997041504815276 1
0.0226526649247792 1
-0.135317802681244 1
0.2208358509085 1
0.0482602569313701 1
-0.143551747296801 1
0.126192660406969 1
0.0206692510176968 1
-0.222661624235674 1
-0.195641986890931 1
-0.202878803363991 1
-0.251370066402852 1
-0.023733195879874 1
0.3383612822047 0
0.0193839503967902 1
0.274680830774123 1
0.115625926725655 1
0.191393237036329 1
0.0620113820338372 1
0.103832995099885 1
-0.376647479570826 0
-0.0013457678820144 1
0.295060637582996 1
-0.243060252774364 1
-0.0731733652028748 1
0.211138719215628 1
-0.188721879207658 1
-0.0640549904170339 1
-0.080030149292327 1
-0.0660171894117562 1
-0.059814066040642 1
-0.184828277007308 1
-0.0518152632034357 1
-0.116892513168787 1
0.179287285358536 1
0.0535883375223694 1
-0.0375773171525953 1
0.0760923627820473 1
0.0402483643304867 1
-0.274531858937344 1
0.262029825004378 1
-0.152269609030841 1
-0.222763176038505 1
-0.0632154364351175 1
-0.129242118908013 1
0.0587797599526333 1
0.0755045608200771 1
-0.180537115440477 1
0.149571433947175 1
-0.344061789396987 0
0.0512530328957535 1
-0.105412858374915 1
0.0521269180101803 1
0.209791808308232 1
0.0318754519447838 1
0.145679954388574 1
-0.468248850724928 0
0.28111469595841 1
-0.210682482458899 1
-0.0212226430655953 1
0.295684643375353 1
-0.174988714157729 1
-0.110481528011218 1
0.0479732821737449 1
0.453752517445386 0
-0.156373821121697 1
0.159698373031389 1
0.0323468968250409 1
-0.0711373338075948 1
0.245819652825828 1
-0.16879656891561 1
0.0131945278673964 1
-4.474287693203e-05 1
0.171893541207463 1
-0.207263465839867 1
-0.114204245502202 1
-0.0743096417888923 1
0.1179277230669 1
-0.267150707652438 1
-0.168352494953365 1
0.17074178383596 1
-0.12060718608986 1
0.0586943165389742 1
-0.0838525527943359 1
0.114994595158157 1
0.0200415205851946 1
0.128702490265636 1
0.12123759242581 1
-0.00225938261989192 1
0.0620964838763408 1
-0.225604749822926 1
-0.125233399456335 1
0.0775113524791394 1
-0.0629088480577046 1
-0.215478015464323 1
0.253793391886867 1
-0.374894038206089 1
-0.05864817404601 1
0.112885616906966 1
0.0377683312652432 1
-0.0676117744800266 1
-0.0201836279236961 1
0.0470114992542413 1
0.036516690027614 1
0.136590789127598 1
0.0524011394323707 1
0.278989328685914 1
-0.136120887596356 1
-0.267015407409637 1
0.0999572800357692 1
-0.121109956758049 1
0.185203419687469 1
-0.0529739342231503 1
-0.0506344257039636 1
0.110341363953772 1
-0.0884980557712957 1
0.16970067865344 1
0.13793638174451 1
-0.245700330452214 1
-0.190121558920575 1
0.10034684952793 1
0.00319533679483372 1
0.0776577909593732 1
-0.515703422749224 1
0.0435726146434815 1
0.0725936671244901 1
-0.143535602555243 1
0.0725114632365531 1
-0.110314088217688 1
-0.00541310796125738 1
-0.0121818953733569 1
0.0110743085378458 1
-0.148360883160875 1
0.0681784314601885 1
0.0339618277925544 1
0.0211527969327031 1
0.1889150169655 1
-0.0950188883798822 1
0.0125051216478638 1
0.177513593869193 1
-0.0806785977417159 1
-0.522544016945077 1
-0.129770063757785 1
0.0363554714856693 1
0.173499693718623 1
0.0480707739009323 1
-0.0372422923487625 1
0.118415100424004 1
0.102279322870962 1
0.0468536062068556 1
-0.10254561530039 1
0.25016943774715 1
-0.282271253016573 1
-0.103464487796827 1
0.0111143088926422 1
0.00544966249597439 1
-0.260859582482754 1
0.176095073033698 1
0.0359677491514061 1
-0.0462257574453646 1
0.152200826699058 1
-0.341440650250258 1
0.0637970948767469 1
0.3380130332038 1
0.00861694007221254 1
-0.229614413710706 1
0.134097063603936 1
0.0748440506003645 1
-0.0190860853307118 1
-0.270745767300118 1
0.219706947758101 1
-0.030219799244895 1
-0.115848455383097 1
-0.131359502970769 1
-0.142076326981144 1
-0.170340978006987 1
0.0610012757795314 1
0.00204316826358488 1
0.249470468169611 1
-0.315734011179661 1
0.187863050206042 1
0.0155717963193794 1
-0.0664794715406047 1
0.148287373565149 1
0.155565460639404 1
-0.206536710919208 1
0.630071735627976 0
0.255478331016902 1
-0.15933434039196 1
-0.205284764879419 1
0.000845118513892327 1
0.145364547422688 1
-0.401659982347554 0
-0.019609305198381 1
0.120351365764593 1
-0.117328096275631 1
0.194436731004329 1
-0.127399887793146 1
0.200392073734236 1
-0.00834091972451652 1
0.229105916782543 1
0.42715035652838 0
-0.533322201574298 0
-0.00786961343802094 1
0.333466024042519 0
0.0804309904830256 1
-0.214492645984689 1
-0.0931637848308135 1
-0.207219510294555 1
-0.0838721848222005 1
0.404416169037584 1
0.160396240338537 1
0.0355316912947401 1
-0.128512412938382 1
0.0420940852394976 1
0.150046897715232 1
0.218633472150694 1
0.141735611250337 1
0.244759015190118 1
0.200804837746602 1
-0.406089596541969 1
0.199496674344724 1
-0.0204251537216877 1
0.0421653557230953 1
-0.0887341415106924 1
-0.0866425146081011 1
-0.232549898122455 1
-0.0345908540887601 1
0.0736446285487096 1
-0.284774334206473 1
0.183468169415443 1
0.0423992797803631 1
0.11305646015244 1
-0.295075351852128 0
-0.110367984541739 1
0.111700626029893 1
0.126127780293001 1
0.139342605808822 1
-0.323789701525654 0
-0.182328385771334 1
-0.0251760989049889 1
0.0691195427154034 1
0.0450062136746424 1
-0.212781307639677 1
0.000864422008914893 1
0.0505956466548896 1
-0.249310638322094 1
0.0344436894900666 1
0.349645189680702 1
-0.0476580425686245 1
0.100859009771901 1
0.00512653859062202 1
0.186231398377158 1
0.0582474817628195 1
-0.199282526177816 1
-0.0814867087947855 1
-0.0652178020082743 1
0.250962508445565 1
0.111903485492708 1
-0.00710855066360414 1
-0.102601338734664 1
-0.0586723306917604 1
0.0203395648708794 1
-0.0704786156153679 1
0.409932927969428 1
0.193820639626084 1
0.224935542682664 1
0.3776181175159 1
-0.22859658486771 1
0.186660381123583 1
-0.112491612923108 1
0.0539009319734518 1
-0.0346104540985612 1
0.0166354321467125 1
0.262626341342764 1
0.089233261276531 1
-0.0511108053942764 1
-0.23717314023601 1
0.153732588288665 1
-0.022693891377153 1
0.0866696361559495 1
0.219859231179248 1
-0.225209331783834 1
-0.353994361911224 1
0.0448321213131955 1
0.0602499871885105 1
0.0602960869791989 1
0.0985984301657485 1
-0.123420024546753 1
-0.132776363070924 1
-0.0876136291571775 1
0.0203248237980627 1
-0.130323239719778 1
-0.338680679525872 1
-0.208138500817003 1
-0.025885927396717 1
0.141706365570363 1
-0.0670417276965225 1
-0.100835034426482 1
-0.0743681112877354 1
0.0415794179230317 1
-0.00674437142552702 1
-0.136831625354521 1
0.0404468036198237 1
-0.0185245399315132 1
-0.0318968950238102 1
0.0110414957268645 1
-0.142105450284694 1
-0.349199681771914 1
0.0769058573277709 1
0.0118975272564262 1
-0.198129748320157 1
0.0669148558068185 1
-0.110100045582503 1
0.112970516593004 1
-0.0588669129784461 1
0.102612062170831 1
-0.00234678314982857 1
-0.108404834024451 1
-0.174252470070462 1
-0.0648796288323775 1
-0.183915118739015 1
-0.196426438640553 1
-0.0173284251038958 1
-0.0785593867211036 1
-0.126667720939537 1
-0.241265732483335 1
-0.148852538471709 1
-0.0737660290566559 1
0.0687688289653484 1
-0.184672382188063 1
0.365127287700527 0
0.0249214462707486 1
-0.400750640253691 0
-0.141841760115789 1
0.198614718958705 1
0.194090175880938 1
0.0765859733851204 1
0.00586959700032183 1
-0.132195918389251 1
0.0654208122483355 1
-0.191213977018084 1
-0.0634352644038198 1
0.342760556333054 1
-0.0371586240137746 1
0.0841190170448287 1
0.105730155355308 1
-0.183270884735873 1
-0.216979715609469 1
-0.0521049243545737 1
-0.12240723308173 1
-0.366299973448418 1
-0.0236132296044375 1
-0.204436070705356 1
0.101272710236341 1
-0.0821808987443189 1
0.0195436349060176 1
-0.101083210511337 1
0.181729113612595 1
-0.00538750718545734 1
-0.123807503271978 1
0.28206788890321 1
0.0910996259278043 1
0.0196282784214668 1
0.031576555336047 1
0.267002531795087 1
0.063515838633869 1
0.262873123189587 1
-0.0138206888264667 1
-0.114172762826426 1
0.0147789279298811 1
-0.195578903405934 1
0.163089332473608 1
-0.32808008681865 1
-0.105840876008484 1
-0.585579374643007 0
-0.112395667274181 1
-0.142831154701129 1
0.260897873045092 1
0.21331768427963 1
0.105560496207335 1
-0.0805280030835986 1
-0.347972860188256 1
-0.365215468434676 1
0.117979581177613 1
0.122161539594988 1
-0.116921179967853 1
-0.100573638676352 1
0.192312274146602 1
0.19597118481221 1
-0.0729368930386008 1
0.372406364318781 1
-0.0198234968739484 1
-0.0243980256218971 1
0.0222057376149754 1
0.0799365998622831 1
0.0757772715617767 1
-0.224265671520913 1
0.20118277032214 1
0.0971858277262725 1
0.0738492858292087 1
0.0630593163894211 1
-0.234813183130109 1
0.089610089353305 1
0.086662701096978 1
0.0296162554272225 1
-0.0813928517845929 1
-0.0685813456955014 1
0.00975118344922002 1
0.0680688236485055 1
-0.0135956700119182 1
-0.247810010735872 1
-0.165204961700815 1
-0.172300493383911 1
-0.365814773135343 1
-0.0838609591724072 1
-0.110180912914454 1
-0.163842745857885 1
-0.151443675399351 1
0.00839401410899896 1
0.0891079286767418 1
-0.246172613925029 1
-0.135964812056681 1
0.0231105325816032 1
-0.0371259557961292 1
0.0868894051928716 1
0.281989261718292 1
-0.0740325428268306 1
-0.0340119986014111 1
0.0472030126450148 1
0.196108674290582 1
-0.196176780665173 1
0.113904809172264 1
-0.0197471821938455 1
0.115050221446924 1
-0.0889269340001282 1
-0.0646604569908742 1
0.16979362781411 1
0.0374903647982772 1
-0.253173626565931 1
0.457070822238156 0
-0.165144472595532 1
0.0658459283453982 1
-0.164162212050738 1
0.0365083102749342 1
-0.0351854870364785 1
-0.104936837000112 1
-0.060775428655271 1
0.241159434448338 1
0.245355934499981 1
0.117354059429117 1
0.0314834716829602 1
0.103571548294871 1
-0.0878903386978509 1
-0.234523428840397 1
0.000510136962183695 1
0.0433003198288457 1
0.200136357329971 1
-0.105861902468412 1
0.137738035854678 1
-0.0272169112293662 1
-0.0506005400394261 1
0.00332437908154272 1
-0.08362483333069 1
0.127417562881289 1
0.248508357678996 1
0.167398684845408 1
0.062465631611989 1
-0.174673843130802 1
0.191201526560008 1
-0.0164976122718384 1
0.0795543155931374 1
-0.119679307572214 1
-0.208690187858887 1
-0.0258567689652837 1
0.129989121681724 1
-0.122364841235718 1
0.0789052974489822 1
-0.142960872111805 1
-0.0314996733838274 1
-0.150492007749759 1
-0.13682967909393 1
0.101148161481037 1
-0.191308863936744 1
-0.0122932729895193 1
0.0676967437193741 1
-0.070147644324659 1
0.146869863983139 1
-0.179877910924793 1
0.0485582428596667 1
0.19530069673402 1
0.143487821215758 1
-0.215917839866506 1
-0.572025426430821 0
-0.152525473548005 1
-0.395568435110765 0
-0.409501868843631 1
0.0465127430194822 1
-0.00566776634945947 1
0.0985916258643925 1
0.052316144764163 1
-0.100849514980034 1
0.158144376833118 1
-0.12030637935293 1
0.0662118976076294 1
-0.059306884948507 1
0.0573411869566541 1
0.142892168898743 1
-0.164752326059676 1
-0.186539051853843 1
-0.0594080245493604 1
-0.0314716544620199 1
0.217956913904157 1
0.277173411135671 1
0.324482786484378 1
-0.149966688443133 1
0.0976377372324657 1
-0.0764764423718022 1
-0.0878260540369298 1
-0.0838580774896334 1
-0.102486550004445 1
-0.229683420801869 1
0.204018176372046 1
-0.203673333889083 1
-0.178303060272661 1
0.0389043217939692 1
0.177755868672065 1
-0.0547459579332768 1
0.199605088109479 1
0.0161226059966358 1
0.0322971421537921 1
-0.142768046971141 1
-0.14931128332118 1
-0.0495822767045853 1
-0.290088740295541 0
-0.319307580153848 1
0.2354326315506 1
-0.119971796434015 1
-0.0670757275357444 1
0.15680127036327 1
-0.137933998713757 1
0.0482949482139267 1
0.357182259863924 1
0.307668939869423 1
0.173194718097977 1
0.0412201471658576 1
0.104101529659488 1
-0.0035461787004022 1
0.245519653230641 1
-0.0529450481824908 1
-0.000114600419198391 1
-0.199752820945011 1
-0.132070015169545 1
0.239963375814422 1
-0.13788728722155 1
0.225321537799999 1
0.0223764035423581 1
-0.279926514262367 1
-0.121641139361708 1
-0.091107190004905 1
0.0904076025819351 1
-0.037352472300592 1
-0.11211628897725 1
0.00522362333174295 1
-0.0149635196678379 1
-0.0279100423011886 1
-0.0613789153374281 1
-0.241299777525473 1
0.115775894994487 1
-0.0383223151411776 1
-0.000484455538151253 1
-0.259516315697888 1
-0.140493408808432 1
-0.26435013144517 1
-0.232425002383952 1
0.0173444945466306 1
-0.160876693791203 1
0.401884569434319 1
0.0305238644050747 1
-0.0185943597030773 1
0.246171186930227 1
0.0401781397127157 1
-0.131515463750205 1
-0.102705416342214 1
-0.423831972782504 1
0.110516309433446 1
-0.0910246377189288 1
-0.112129599794171 1
0.0526430269989405 1
-0.0796059465532886 1
0.179653319838694 1
0.0248322237884942 1
0.0337399645201857 1
-0.284027358309844 1
0.135004736008174 1
-0.0828734300364411 1
-0.346132732789811 0
-0.212506378750156 1
0.0238392539559568 1
-0.121378743690879 1
-0.0734361825460898 1
0.192110844150923 1
0.0068948893947557 1
-0.197129831685714 1
0.028017965289446 1
0.052753341582052 1
0.0409795931367386 1
-0.387646743090933 0
0.0543182565624042 1
-0.169244575881465 1
-0.164096602131261 1
-0.0681861035922531 1
0.080215453378624 1
-0.216607560130952 1
0.0208371768133412 1
-0.0357467445909385 1
-0.212674354819976 1
-0.0381356044875273 1
-0.000740373632468083 1
0.172918534227877 1
-0.312324697044046 1
0.0738318440630855 1
0.0350411448775478 1
0.0170507411121711 1
-0.0773722625871989 1
-0.0159497439791066 1
-0.118217023310006 1
0.112964258826653 1
0.248060698559606 1
-0.658696400330389 0
-0.0369972837717315 1
-0.0427975184938315 1
0.122599107543651 1
-0.144514726598408 1
-0.0514737223744349 1
0.144062911844957 1
-0.008704297355346 1
-0.173251493260397 1
-0.0659844323233469 1
0.0470408424380467 1
0.307791406300862 1
0.099764581016653 1
0.305702376987578 1
0.229349744476055 1
-0.0194974237062674 1
0.18400797207234 1
0.0632787421337009 1
0.0625666197334862 1
0.254617332551682 1
-0.0522000363928151 1
0.234742888127371 1
0.193366076355233 1
0.0665947532901853 1
-0.0919007412751835 1
-0.257771264352912 1
-0.055889879567095 1
0.0498938960303963 1
0.00786937929720493 1
0.108353318437324 1
0.0812523837622646 1
-0.0931968665143053 1
-0.114159372914305 1
-0.250884194185888 1
0.149786157282538 1
0.214038511781223 1
-0.0629561676253628 1
-0.109162937427091 1
0.00577259007591738 1
-0.171223367846542 1
-0.00271065522657449 1
-0.0610625483583675 1
-0.297217181680514 1
0.24275784096676 1
-0.065858790428042 1
-0.0658181501865604 1
-0.185598325013591 1
0.0561623790302105 1
0.141969845458574 1
-0.188583670099118 1
0.026011594784141 1
0.210502260354414 1
-0.0023217358625937 1
0.268371379759943 1
-0.448357899044433 1
-0.0623930015441746 1
-0.250696084623733 1
0.343997924768039 1
0.116121248338414 1
0.0250745551562642 1
-0.0252887627609115 1
0.278637550862117 1
0.0631104784577256 1
0.0521422089966463 1
-0.017674718845193 1
0.0206432862933903 1
0.131764720841059 1
-0.212693167420578 1
-0.190975830379519 1
-0.141280895935903 1
-0.0620478300392645 1
0.0492495823174771 1
-0.195051147987209 1
-0.163034637335324 1
0.0407389179642423 1
-0.0489063478744822 1
-0.0515381569062318 1
-0.0894314717616436 1
0.153815486929329 1
0.158827832177463 1
-0.201042478338027 1
-0.155817647734917 1
-0.200922516177132 1
-0.195689889817039 1
-0.106901403891377 1
0.262121864612521 1
0.308731193304142 1
-0.0363215788219728 1
-0.0569179395191033 1
-0.0615662515991825 1
-0.0360089578557785 1
-0.225388924987632 1
-0.0402237112235959 1
0.0356274915167371 1
0.336001247646136 1
-0.0617708864796895 1
0.019684414730191 1
0.153564873912241 1
0.0246033530238342 1
-0.164790395815208 1
-0.0329290500957332 1
0.291881571553147 1
0.0914331851467788 1
-0.248019172923807 1
0.0311866606058977 1
-0.052524378978362 1
0.0694784934055118 1
0.105922583528395 1
-0.25310945771153 1
0.0802016700110746 1
0.101618909967476 1
0.0345072356217754 1
-0.202408920962167 1
0.258194189834083 1
0.0893900722420624 1
0.202885264835637 1
0.0739000170237233 1
0.140800234162552 1
-0.0429742233543197 1
-0.12989011741386 1
-0.0989978742122007 1
0.0783044101994596 1
-0.0153670084236569 1
-0.170738861454857 1
0.0620969179707197 1
0.0150258381271901 1
-0.102882240785465 1
-0.167073781760535 1
0.0211742513738038 1
-0.206884550328629 1
0.0130126149337123 1
0.422642888517711 0
-0.144328327400258 1
0.0905759110560071 1
0.169452730737972 1
-0.0890248998205327 1
0.00436209628873856 1
0.15614415056197 1
-0.0222218473636541 1
0.069865321178374 1
0.0332054520793799 1
-0.387241265340336 0
-0.254342651395756 1
-0.303174431338187 1
0.426727765108818 1
0.0860697777905133 1
0.205360081819252 1
0.0164988443972861 1
0.23563754709253 1
-0.541301594659349 0
0.0727766950204267 1
-0.143081492676239 1
0.0391049330918234 1
0.0798273211090775 1
0.0192876709086376 1
0.20141970324211 1
-0.0179610524012128 1
-0.10825061538985 1
-0.226563175585453 1
0.17791196723363 1
0.181611812652342 1
-0.135560587747193 1
-0.032849692385946 1
0.208763181037701 1
-0.105015815810987 1
0.0203289501961879 1
-0.143732269404655 1
-0.128384898183067 1
0.221389652335828 1
0.378762134030537 1
0.234429170975649 1
-0.0463782531139484 1
0.0597018218743127 1
0.000391051117164531 1
-0.173556236317088 1
0.0805828021790734 1
-0.39697496905556 0
-0.119945751208608 1
0.0967368330997959 1
-0.0120394395996795 1
0.0611065389026078 1
-0.0596729767854759 1
0.116953069194105 1
0.182417264428195 1
0.253483433570811 1
-0.123185259598604 1
-0.0404187160723863 1
-0.0862011677465202 1
0.126851279532317 1
-0.0703920251107597 1
0.0615924722689828 1
-0.350224538300882 0
-0.223443225977853 1
-0.0415959141152249 1
0.0690796535326863 1
0.0901306288367201 1
0.259324762472486 0
-0.0679064356136021 1
-0.0595716766085976 1
-0.0158578593784085 1
-0.20016312605012 1
0.0866473705801263 1
0.165445640716658 1
-0.263513719588065 1
-0.123088879476867 1
-0.448843687816642 0
-0.159676144026334 1
0.0825930379152555 1
0.0184733528453656 1
-0.31090340648499 1
0.0389171713640744 1
0.279328517794368 1
-0.0870313440827864 1
0.273053420542164 1
0.200851927821447 1
-0.0302413804444615 1
-0.297079382049666 0
-0.122627998715395 1
-0.163983902292072 1
0.168265995366695 1
0.129377531831296 1
-0.0711912450404206 1
0.0774271047120135 1
-0.0574286996751823 1
0.26135732798471 1
0.236945030100657 1
0.150613928396854 1
0.0583497144531096 1
-0.0143014431591916 1
0.170088186435577 1
0.13809698187518 1
0.102554249997429 1
0.0678658218443248 1
0.0245360363753091 1
0.218273488218691 1
-0.249009686087745 1
-0.0724748052071363 1
-0.220161532059764 1
0.0232474016280559 1
0.241829084489768 1
0.0482909852941811 1
0.147053905530394 1
0.0475056769719291 1
-0.0771538771727004 1
-0.000918468242893888 1
0.0121834351491228 1
0.092173959125596 1
-0.0777294107903467 1
0.0875583303948496 1
0.0744186276829401 1
-0.0470921154382247 1
0.263845213283421 1
-0.233585850652849 1
0.289088110045704 1
0.339064964504474 1
0.0220624673687062 1
0.0234838524287477 1
0.169843299121933 1
0.233927526504937 1
0.155697980374077 1
-0.178176059422929 1
0.0211552081725543 1
-0.0851951217181094 1
0.0342729315067167 1
0.14779812550674 1
0.0685241184810578 1
0.0427467576975575 1
0.152221692973909 1
0.0302106769659609 1
0.053280490980726 1
-0.324054310276836 1
-0.0407900896182672 1
0.25357017287858 1
0.0593270603973422 1
0.141345886657232 1
0.116151227488829 1
0.114928579753299 1
0.138975388363003 1
-0.205697675456783 1
0.056646498347251 1
-0.0965145059457159 1
0.197377644148142 1
0.243520900570659 1
0.218926958020454 1
0.182234159638913 1
0.304605877495999 1
0.335524635190278 1
0.00541904970421495 1
0.123721290554285 1
0.188991896581688 1
-0.128545324564998 1
0.182902119647585 1
0.105654443935919 1
-0.25703431419743 1
-0.0538887447903122 1
0.404656313824572 1
-0.00687867157409564 1
0.025621695193528 1
0.329917571055655 1
0.0649406504552165 1
0.315143737895569 1
-0.148276529866347 1
0.106001546865756 1
-0.130813928765697 1
0.0682432795855481 1
-0.200079230453527 1
-0.0294482167603245 1
0.073708193393214 1
-0.261571572484479 1
0.0155994765030959 1
-0.168482636840886 1
0.116186866052257 1
-0.194001572315671 1
-0.0412893387437584 1
-0.278246481299186 1
0.0371854375062501 1
-0.17514402186867 1
-0.0133797709191765 1
-0.043618486522862 1
-0.217873020715518 1
-0.206846394752178 1
-0.0785186718267031 1
0.200138346537783 1
0.0767377339252948 1
-0.306935574981895 1
-0.138674565921531 1
-0.103010412966222 1
-0.0316782472050593 1
-0.0268056601674981 1
0.164180448716148 1
-0.429044062911173 0
-0.0192214053730702 1
0.043631195601669 1
0.242546177287658 1
0.0380953587883082 1
-0.0466714799557084 1
0.0204309339488692 1
-0.108565706617417 1
0.021358759249181 1
-0.159667428551166 1
0.314001050904892 1
-0.30720005052474 1
0.273730168352284 1
0.062777385342478 1
0.0246861309690117 1
-0.23857240147449 1
-0.210661528194606 1
0.128061751531005 1
0.0595434862394447 1
-0.0963698907225981 1
0.0296030716816246 1
0.131847773772003 1
0.0437683045429028 1
-0.234433036534146 1
0.230632330330036 1
-0.112412950350046 1
0.0603277431338264 1
0.22602311406501 1
-0.08169425663538 1
0.0188984481645024 1
0.111229928754238 1
-0.107605571312409 1
-0.00185440303355815 1
-0.0159131775217053 1
-0.059660592613788 1
-0.463205513090802 1
-0.120341981535918 1
-0.00222036841337359 1
0.0646726268557079 1
0.0699388011996407 1
-0.347460282912432 1
-0.0997888609357541 1
0.0102403577763237 1
-0.187903620569578 1
0.155673101506514 1
-0.127216055736689 1
-0.0885868469636031 1
0.483974105988206 1
-0.20591619078642 1
-0.217197254373305 1
0.0495496213209574 1
-0.0408560882038034 1
0.0227506127538764 1
0.153933475435761 1
-0.141223799453195 1
-0.22313982872544 1
0.125817790765418 1
0.124070623780019 1
-0.0298823564257403 1
-0.204470563480642 1
-0.253122390959136 1
-0.0837287895042724 1
-0.103764682432933 1
-0.0770375684246356 1
-0.0688710639434848 1
-0.00311212557184526 1
0.0275843480381079 1
0.234499427836423 1
0.215657442769239 1
0.135696956680164 1
-0.123523933385273 1
-0.236040968692378 1
0.015433300084428 1
0.00989257429987244 1
-0.152812321591349 1
0.234074940236707 1
0.0951346292092075 1
-0.177674083529966 1
0.200384396792785 1
0.033206600646368 1
-0.15442029013109 1
0.0291436532614111 1
0.163016193722637 1
-0.0919378150953495 1
-0.219047504986678 1
0.175558142938713 1
0.111879372569309 1
0.215480354137501 1
-0.0590907567563477 1
0.168758971434822 1
0.390798779423013 1
-0.140902368406118 1
0.0166634326017612 1
0.146472851388402 1
0.0306780960804806 1
0.0754454121275188 1
-0.140787988932511 1
-0.00108169053591687 1
-0.0429401920224624 1
-0.074110731312768 1
-0.135283980972177 1
-0.108027571401892 1
0.240557150411331 1
-0.141291592715495 1
-0.0660794787309665 1
0.40834662070004 0
0.113370254356856 1
0.00863471452385707 1
0.111648122549476 1
0.323349474492185 0
0.375527168624074 0
0.0265972898086264 1
0.535252752795486 0
-0.269596664276875 1
-0.338921080983261 0
0.0955804226205282 1
0.143677788472927 1
0.0878185659650018 1
0.0572004013782732 1
0.0874520106025966 1
0.0174854261765028 1
-0.0746293147546037 1
-0.236610527528449 1
-0.162497872649157 1
0.133939310790789 1
0.162155474142463 1
-0.457545872834271 0
0.0669268361374812 1
-0.0977542231858014 1
-0.226780076320719 1
0.0385817410795899 1
-0.138748549851653 1
0.0600859397174434 1
-0.0713659485211917 1
0.130370186488079 1
0.302808364673873 1
0.0456497180482045 1
0.243770093522941 1
0.0900568141776822 1
-0.0885324501647097 1
-0.242917226492664 1
-0.0474776821541451 1
0.101522826033705 1
-0.167074125552 1
0.0182960455672908 1
0.00697015510272326 1
-0.0825038126864705 1
-0.0327865500947952 1
0.0483442158305149 1
-0.1660774074248 1
0.241767866348257 1
-0.00588997851691483 1
0.00700636203618216 1
-0.224825581878601 1
0.00826202229446149 1
-0.584215227987598 0
-0.00523804416618765 1
0.00311899035023787 1
-0.0356820564724679 1
-0.281425683233213 1
0.0161908046392636 1
-0.284789546247847 1
0.0398791794125149 1
-0.0296200425827944 1
0.039674881590657 1
0.223652050280898 1
-0.0582992498777275 1
0.224382344076363 1
0.160643702907296 1
0.220613997306438 1
0.315315470718034 1
0.0424599651494136 1
0.0749626979968322 1
0.318819613952839 0
-0.10901375548334 1
-0.0745173175946656 1
-0.064114914380515 1
-0.0556256315355439 1
-0.021378218578784 1
0.0218543550733949 1
0.0801501295506144 1
-0.122215379412404 1
0.19047801313266 1
0.0562899189416312 1
0.16899025920681 1
0.0551471602576405 1
-0.17721579919645 1
-0.147278364420653 1
-0.157421299978278 1
-0.126164271444906 1
0.106268980352601 1
-0.203161843091006 1
-0.0933009534913104 1
-0.0729202503920585 1
0.317639683670673 1
0.109825816487199 1
-0.287839113095279 0
-0.0747674169562842 1
0.252282014300584 1
-0.135137575035831 1
0.0226975008654217 1
0.00584757076438726 1
-0.168065859298211 1
-0.11987650312135 1
0.0611427877116834 1
-0.0696247562271906 1
-0.134505500518277 1
-0.0048899435102659 1
-0.0309032761899781 1
0.136730578406119 1
0.0954969755405528 1
-0.233820249802965 1
0.116380084860272 1
0.28040935899165 1
-0.0151534192019914 1
0.106965728692453 1
-0.104900267168455 1
-0.0665817230487851 1
-0.0254149740189365 1
-0.171251005834253 1
-0.0234253365866647 1
-0.000486176502832419 1
-0.291429581942657 1
-0.2071205962454 1
0.20748412269102 1
0.0756274410541019 1
0.193536161576199 1
0.412107956621286 1
-0.0304523338873206 1
-0.151072249051277 1
-0.240458709655593 1
-0.0221841550370449 1
-0.00224084274764367 1
-0.00896667525961077 1
-0.386544496126208 1
-0.55397919549136 0
0.0491165952905351 1
-0.238931889664512 1
0.0583044510082403 1
0.108620642365904 1
-0.0019310700259426 1
-0.0621269940721027 1
-0.005959473348803 1
0.0380416851198211 1
0.380867437499107 0
0.356981191645026 1
-0.156389427648366 1
0.115952870001738 1
0.254013302628038 1
0.121511045513402 1
0.0271700083615891 1
0.103685732231287 1
-0.0908203474136888 1
0.193630587057437 1
0.156280725543618 1
0.279880301959293 1
0.033585529177344 1
0.029290119100782 1
0.146930215357558 1
0.161938737391962 1
0.0211474766273596 1
-0.366619151314095 1
-0.142870215749446 1
-0.214344924097695 1
-0.119540222062723 1
-0.185783783501522 1
0.194797186125866 1
0.00905849222234651 1
-0.00299892129104313 1
-0.129825265087876 1
-0.0365044814843545 1
-0.0364726568979409 1
0.385953065782525 1
-0.0733149054707159 1
-0.154485210643001 1
-0.0998832433775972 1
-0.0500152670706099 1
0.147976365938078 1
0.0272383552053766 1
0.145266320994029 1
0.0999434267833826 1
0.0708603012634792 1
-0.312349724604491 0
0.181427604294414 1
0.248500439567973 1
0.153701902743628 1
-0.253446560463809 1
-0.113793137642329 1
-0.0188470017736405 1
-0.0799007440141108 1
-0.133378936377673 1
0.0379250689883016 1
-0.0992309407125663 1
-0.213719902508821 1
-0.180038893714314 1
-0.16879843524502 1
0.000681438104033174 1
0.114982751543968 1
0.385713819036448 1
0.255443189896343 1
-0.158352108483964 1
-0.243134684565974 1
0.425465019174731 1
-0.247567121679755 1
-0.103710539855578 1
0.110185773076803 1
-0.0672024091033701 1
-0.163142480185661 1
0.202249630340205 1
-0.13161595092357 1
-0.00745001621894936 1
-0.103464410115105 1
-0.149267328108038 1
0.134549429113124 1
0.386477888632759 0
-0.185555780392534 1
-0.0574064945877783 1
0.004254148795579 1
0.0197489500322237 1
-0.177134417871587 1
-0.122338090987633 1
-0.0677155446079369 1
-0.113079599715153 1
-0.0464881594596328 1
-0.152668397585497 1
0.193259701578012 1
-0.028214763071357 1
-0.233299565750501 1
0.0563784907463493 1
0.210558996277041 1
-0.233804934776835 1
-0.426839911410051 0
0.0221884108401478 1
0.0769935506142392 1
-0.0945300918313902 1
0.0322306501705664 1
0.307484663446802 1
-0.0749819512736206 1
-0.204666826596161 1
0.0600885096661504 1
0.0935515111393566 1
-0.457066430824062 0
-0.137350655810318 1
-0.478082174673206 0
0.216969917974246 1
-0.474160254217134 1
0.0727960687344316 1
0.0661565681319116 1
-0.0252994022866298 1
-0.0737166428598498 1
-0.223645921666927 1
0.240240878790226 1
-0.0626219234197708 1
0.297092885714544 0
0.0554582338076549 1
0.230903960757157 1
0.142664812963952 1
0.135008862136916 1
-0.126610550191165 1
-0.281129162386899 1
0.12919470891574 1
0.443503476671618 0
0.0494214307531765 1
-0.0922396716545361 1
-0.128571669320313 1
0.212150680104919 1
0.0943529191327709 1
-0.1880845579105 1
0.121393525767277 1
-0.204990024945156 1
0.0818212844157295 1
-0.0309555061107281 1
-0.0981504294420986 1
-0.166085732683471 1
-0.121248372701224 1
0.102677070538284 1
0.0147946850735659 1
0.126397909825902 1
0.0449341203295578 1
-0.0579680077128242 1
-0.10180070540557 1
-0.0372147435982399 1
0.05040022236096 1
-0.0278205305330345 1
0.107336587730218 1
0.0259472577049062 1
-0.33976822710063 1
-0.174966642179612 1
-0.159166768532948 1
-0.27859210966405 1
-0.0471794382195152 1
0.185399025338711 1
0.294996584237348 1
0.188090677274388 1
0.176241907720072 1
0.167542672897775 1
0.160661195636199 1
-0.0214603865955514 1
-0.206269193837258 1
0.0637189771165615 1
-0.103959882927644 1
0.00590381114180627 1
-0.0304974510651815 1
-0.186983825363757 1
-0.091456245594757 1
-0.0449694765990621 1
0.0476720124700751 1
0.165940202676236 1
0.0174496136812499 1
0.0696871218573226 1
0.0364704258736084 1
-0.00462419684911266 1
0.0801297262958391 1
0.228682735215466 1
-0.110617909314883 1
0.378388547494821 1
0.105582533521767 1
-0.164632753227674 1
0.107753119598992 1
0.0709922868849009 1
0.174446946591492 1
-0.0598755488936449 1
0.0923685608615268 1
-0.354938722424296 1
-0.0185779064640059 1
0.0585678861031189 1
0.045333666475266 1
0.288330015034886 1
-0.111952959853134 1
-0.119653895466117 1
-0.212590619078837 1
0.0752244976455112 1
0.259872368879457 1
-0.0981851953737438 1
-0.137134834658552 1
0.413662226208528 1
0.283028945002076 1
0.0478100373191384 1
-0.335708760919292 1
0.389265384053363 1
0.127184879247557 1
0.173595551963137 1
0.309319147634096 1
0.118174824896091 1
0.0741783479404711 1
-0.136547941698483 1
-0.0724941717228768 1
0.00567434602081027 1
0.0537523938782373 1
0.0192438886310517 1
0.222347078864438 1
0.205687546858773 1
0.0894104402670952 1
-0.0297675470510368 1
0.124256025754467 1
-0.128638503401766 1
-0.257430427171054 1
-0.147587756604282 1
-0.22016765699762 1
0.247053906616808 1
-0.0655597117210109 1
-0.187197506309787 1
-0.100869542865472 1
0.051134679396583 1
0.0319185212999704 1
0.076972975408322 1
0.00844093119248045 1
0.132157961928175 1
-0.0592168140514196 1
-0.0924499328867372 1
-0.183372799181509 1
0.119861515772541 1
0.109849805876741 1
0.0202768013076148 1
-0.415928516236729 1
0.160139498964465 1
0.0694008902653508 1
0.0870741791351083 1
-0.00382314692354193 1
0.0815471761049179 1
0.179620797134607 1
0.0332277884335631 1
0.0544640100035383 1
-0.0432973172252151 1
0.181848716685602 1
-0.0495855475883472 1
-0.204898418145986 1
-0.374237447384513 1
0.0562736624150416 1
0.0230419053925137 1
0.0314092279390984 1
-0.16526485330216 1
-0.0261988139155726 1
0.0879162110954225 1
-0.0100313733111754 1
0.094739253250559 1
-0.516953862776541 1
-0.0271052901003005 1
0.227893067092428 1
-0.0179198441417262 1
-0.231011203912172 1
0.0200167959427613 1
-0.11301166270666 1
0.180278078040685 1
-0.534149396410422 0
-0.118026248895961 1
0.00798219463406978 1
-0.02224836811732 1
-0.154917247829578 1
0.273405065095232 1
-0.0143817219580819 1
-0.10473756580805 1
0.0105694529295823 1
-0.15383740449656 1
0.0178306143040069 1
-0.734862257388481 0
-0.333809197525102 1
0.352109558978207 1
0.0540938362401876 1
-0.191209586281601 1
0.117660101204524 1
-0.114409900780551 1
-0.0253229946958067 1
-0.0467560810755109 1
0.0501104478087607 1
-0.10055617438688 1
0.0456351529183124 1
-0.156404016076457 1
-0.128047707435745 1
0.0103454562071906 1
-0.171646541599315 1
-0.0601471858802243 1
0.0428868661283801 1
0.0882009808975188 1
-0.187898195700072 1
-0.352979754635822 1
0.30760368427296 0
0.301137036987332 1
-0.0670657970750242 1
-0.141953312810639 1
0.186209276481218 1
-0.112583626597475 1
0.0792340109055645 1
-0.439905693778521 1
-0.0112817441734233 1
-0.000552398480037047 1
0.202089100095557 1
0.0816507911527318 1
0.143280891357665 1
0.165180572104697 1
-0.165700192737938 1
0.0553480157656208 1
-0.133856443728445 1
0.119447966017416 1
-0.270948925101677 1
-0.00973392287999304 1
0.0118010740653769 1
0.0180423385385451 1
-0.125216407387563 1
0.131369204776293 1
0.199488289419864 1
-0.0468666162520683 1
-0.175953843467292 1
0.102187181801895 1
0.00960910949543813 1
0.0742660028435394 1
-0.250973676102566 1
0.00214568786592342 1
0.0989965537238335 1
-0.232222536873187 1
-0.377177197797624 1
0.0109219115419974 1
0.187409132530684 1
-0.284354013146771 1
0.256030862771579 0
-0.139256309738824 1
-0.0103332081472296 1
0.119708650897245 1
0.0246536888352899 1
0.00147641316454798 1
-0.106899111942473 1
0.29408865894784 1
-0.107930255020268 1
-0.351461963411574 1
0.0354848692504063 1
-0.0815690037774839 1
0.031928926949532 1
0.0890692813174176 1
-0.154371533706571 1
-0.173725482639999 1
-0.0304806612448109 1
-0.0346581850566673 1
-0.0679262977044651 1
-0.408080611330832 0
-0.0835440316504449 1
-0.339388458818661 1
-0.171793361869598 1
0.0519038395837994 1
-0.257909323782753 1
0.0507869477835724 1
-0.0771204145985853 1
-0.101425619925669 1
0.0214463687615835 1
-0.0248459389130618 1
0.00310579106327067 1
0.0205731822194886 1
0.0625744008827265 1
-0.11743796750674 1
-0.49516809558147 0
-0.316616848417301 1
-0.0695429764922737 1
0.057120740659614 1
-0.102917041211484 1
-0.227088545385454 1
0.0991147937567996 1
0.286686404023693 1
0.157182112286674 1
0.113446599685085 1
-0.200070555483789 1
0.0334881048636266 1
-0.0578887869935117 1
0.0952038156292523 1
0.321753701759223 1
0.101191021768376 1
0.0594419842977063 1
0.294619494836928 1
-0.0668601097673544 1
-0.0575588981228157 1
0.171678322427179 1
-0.154179975008569 1
0.04146835955379 1
-0.711830325741471 0
-0.0430961747443922 1
0.360937257522054 1
0.210927967895336 1
-0.140744457034636 1
0.0684576435301576 1
0.365205761596594 1
0.159462095128943 1
0.183326610050881 1
-0.0585045037501505 1
0.151178873841842 1
0.168074767421362 1
-0.12357913328685 1
-0.0815477184000186 1
-0.188172743454243 1
0.194402136202135 1
0.0627526656052323 1
-0.269413036169071 1
0.0620346059371399 1
-0.060639803023664 1
-0.060627946830126 1
0.0285471922403032 1
-0.263453442618684 1
0.0578410858449613 1
0.106605012112736 1
0.064103595522475 1
-0.0244635627814275 1
0.137766414259197 1
-0.38298346854961 1
0.359140526685279 1
-0.173632112434602 1
-0.0325144321792732 1
0.151425874951031 1
0.321692352685273 1
-0.215511617718804 1
0.0350721392022076 1
-0.170412571928273 1
-0.105250284978499 1
0.417720072732791 1
-0.217996828307354 1
0.0750558223681496 1
-0.0199723374110718 1
0.236826445970802 1
0.277153502191027 1
0.081505057032214 1
0.0644164995760428 1
-0.0797159350897969 1
-0.0550471189848869 1
0.151066583417448 1
-0.205481220912538 1
-0.143869605129175 1
0.0943036722385306 1
0.106258778285979 1
0.0320989549448465 1
0.104841220265644 1
0.0585215780939508 1
-0.150809354734612 1
0.101809807976792 1
-0.38979648940849 0
-0.0644996255284042 1
-0.216104208072847 1
-0.264541624137354 1
0.11217571092239 1
0.144712188295758 1
0.156964875452432 1
-0.101988587440531 1
0.342183534009612 1
-0.034393368310039 1
-0.0561969793762274 1
0.0386772621330254 1
-0.339284825207138 0
-0.251080111240457 1
0.166579668251855 1
0.16933460179768 1
-0.180068178710888 1
0.0503960785530755 1
-0.390480571576731 1
0.158071616791507 1
0.395772842820896 0
-0.0734969161447144 1
0.226895488863094 1
-0.137990271331864 1
-0.14292824912864 1
-0.0995980812251258 1
-0.076857831908328 1
-0.1852500844269 1
-0.0128372472228634 1
0.0511815588699558 1
-0.267637860987478 1
-0.364401451265746 1
0.206672645426121 1
0.0175148412783351 1
0.152845492584507 1
0.297472723852549 0
0.281702211636584 1
0.204425099070433 1
0.165621543385762 1
0.158374642519491 1
-0.0839797283424574 1
0.434252870395973 1
0.0392104111767452 1
0.0329468500432374 1
-0.00886363207343331 1
0.122380009096001 1
-0.142225220217479 1
0.0175446403512317 1
0.143182545005407 1
-0.21267900481379 1
-0.056707657824123 1
-0.283810197292323 1
-0.242002088975537 1
-0.0081601859308742 1
-0.0629171260959505 1
0.0967295561856241 1
0.152065717712091 1
0.123883375437597 1
0.118346698949477 1
-0.0882581661186851 1
-0.131197973910149 1
-0.144263206894285 1
-0.14304074473615 1
-0.103285196715161 1
0.148672660974323 1
-0.168237937004943 1
-0.00805892769746658 1
0.167836951181777 1
-0.0354213108050038 1
0.0339451060724324 1
0.000693277218867978 1
-0.178504351104914 1
0.111776205502156 1
0.212838608902919 1
0.0365121472179705 1
-0.051803573591404 1
-0.113392454140086 1
0.186693571910229 1
0.328008423981262 1
-0.0301100409836668 1
-0.0520879178537992 1
-0.14483762072831 1
0.0111071332605824 1
-0.295702957439814 1
0.229709369453848 1
-0.0254957327543222 1
-0.206275014165571 1
-0.198612590484164 1
-0.199970291703448 1
-0.0738613548274662 1
0.213683347526512 1
-0.00523022421556841 1
0.138347282946491 1
0.317662505701595 1
0.134607233924041 1
-0.063113115674641 1
-0.0932561949466344 1
0.171822587347358 1
-0.0721600374218379 1
-0.0574879298130795 1
-0.0399033202889995 1
-0.0518425028401107 1
-0.0612848711406741 1
-0.160238507025548 1
0.121002208662352 1
-0.0544564375964314 1
-0.282744490859042 1
0.18347494910183 1
-0.0400562004734318 1
0.018046409759221 1
0.0877337835600136 1
-0.134803588447232 1
-0.037663601508352 1
0.296816565672409 1
-0.0416888488134054 1
-0.119024742214936 1
-0.220163714490752 1
0.188205456060248 1
0.172701045525599 1
-0.111109426311438 1
0.106799719253918 1
-0.0675534190254741 1
0.0719963995399935 1
0.0650500031272325 1
-0.194734671698662 1
0.254161705655154 1
0.204179080645697 1
0.132139053165141 1
-0.21432591726435 1
0.0851645763885597 1
-0.14004738112504 1
0.0920869588270132 1
-0.0531046625684099 1
0.117182929079576 1
-0.0775123532234918 1
-0.0654581434357292 1
-0.107128069376088 1
0.0754989539565882 1
-0.296907494643387 1
0.0603963307951003 1
-0.099634630321516 1
-0.0557873878284716 1
0.0450992063343054 1
-0.0178692744872977 1
-0.0764840205524884 1
-0.218989913291016 1
0.0304093469431581 1
0.029954156172286 1
-0.239350535801147 1
0.320971094045392 0
0.151074687698879 1
-0.257394657586339 1
0.221496903896364 1
-0.105946638919351 1
0.0472807369413554 1
0.0636823354943458 1
-0.382772920767237 0
0.145250094000292 1
0.236937250391734 1
0.0880783701631743 1
0.251952312223084 1
-0.240156266942983 1
0.372596287341362 1
0.164325846828063 1
0.127058565148118 1
0.106288793649978 1
-0.0363019764340567 1
0.137336641910466 1
0.0854359274200251 1
0.47163988552325 0
-0.211450411600588 1
-0.195903604130662 1
-0.148485077152636 1
-0.0819005426715486 1
-0.0684708270278674 1
-0.00409156348137179 1
0.242130066340417 1
-0.343396406371138 1
-0.225469314762738 1
-0.0326206663712474 1
-0.0396394859572612 1
0.261365497402083 1
-0.0846105034699076 1
0.0947358371587828 1
0.0983994677884155 1
0.575610373907168 1
0.104625391261976 1
-0.0229232667713218 1
-0.067958897473469 1
-0.0188885909145761 1
0.187962272649132 1
0.0678738697490849 1
-0.0515714676349446 1
-0.0139253649737669 1
-0.241856371808209 1
0.207581446101994 1
0.110241194334089 1
-0.0100112621452717 1
-0.336509381456198 0
0.0502259242021323 1
0.0194172453788004 1
-0.137373345732146 1
-0.24532782104582 1
-0.145918554015474 1
-0.0781852108242095 1
-0.0552633140803656 1
0.0994128530361679 1
-0.141383290834664 1
0.0122062244777644 1
-0.215052557916711 1
0.266124269036746 1
0.0864749125149264 1
-0.332372598504248 1
-0.0418798212318125 1
-0.0784988549070466 1
0.0658222403437611 1
-0.161067376702801 1
0.0391623679145935 1
-0.143782279065158 1
0.0510348937204261 1
0.0670285139055791 1
0.0764679215107205 1
-0.0832843530359316 1
0.0589968522109043 1
-0.0903982052572625 1
-0.17776508358645 1
-0.106024333271104 1
-0.133105414373364 1
0.331083603205089 1
0.207317425354363 1
-0.0247709198083015 1
-0.117553622642265 1
0.0399721155552842 1
-0.0901538832061969 1
0.352930104130621 0
0.10691705366747 1
-0.157473250670145 1
-0.158638776225596 1
-0.0901999650143253 1
-0.0959340695095486 1
0.170802902692927 1
-0.288906467527448 0
0.0368500720000244 1
0.165208003348104 1
-0.133481273193818 1
-0.0506525758281163 1
-0.175571298529848 1
0.0623503441452672 1
-0.180546315295723 1
0.247163769907582 1
-0.089294393177277 1
0.0334639147326558 1
-0.209623024099472 1
-0.038662298484215 1
0.281799815020924 1
0.417001137410973 1
0.121118776024425 1
-0.154079762763392 1
-0.116221215287128 1
0.146668088120983 1
0.083059673450609 1
-0.0641987948329377 1
0.144400572724036 1
0.502374732157184 1
-0.0356508451296497 1
0.0758878990526481 1
0.104211746072751 1
-0.0541935574285543 1
0.178344733125376 1
0.0910229517297382 1
0.170155321184681 1
0.0627723281085684 1
0.150008647442971 1
0.0336407805415218 1
-0.491120817441773 1
-0.0915815078435036 1
0.0952332616967187 1
-0.0229118662362468 1
-0.504966336364888 1
0.0242276913416979 1
0.183382861935529 1
-0.247955231962957 1
0.202403855860052 1
-0.0159945896557566 1
0.16345336688402 1
0.284000220446758 1
-0.14557700403517 1
-0.133153314470468 1
0.00560100085675673 1
0.0898683206912806 1
0.07416597069032 1
-0.338518438303218 1
0.155000707549376 1
0.0754876798135965 1
0.0456485577729765 1
0.232580455722846 1
-0.0672904809647401 1
-0.0766252219213566 1
0.076984386387337 1
0.134554959034037 1
0.0715202519954432 1
0.245933210354133 1
-0.0523792663478133 1
0.0425020937934489 1
0.112764997288708 1
0.194063938577136 1
0.054359578811586 1
-0.172449530662958 1
0.210012240614922 1
-0.317443868704079 1
0.0916438765785956 1
-0.0837489172677624 1
-0.12350802777359 1
-0.0932945237138313 1
0.0914212785600915 1
-0.377059392716012 0
-0.0439553876461477 1
-0.0257440248945327 1
0.0190692896514761 1
0.141476037511454 1
0.303000183310864 1
0.0202592278256445 1
-0.158120987839564 1
0.0997132228233301 1
0.081047507641916 1
-0.0984179887560639 1
0.149052398506799 1
0.237729840493025 1
-0.042839631101409 1
-0.0779839904691869 1
-0.0728199279327735 1
0.155891205320678 1
0.00867830186300716 1
-0.141925434580888 1
0.119469370257515 1
0.05036802015397 1
0.0483256050373321 1
0.146971610847715 1
-0.0130944028804643 1
0.0764842353105702 1
-0.442777838546813 0
0.169863833059005 1
0.0881347016435454 1
-0.175574056453761 1
0.36610657796021 1
-0.0265545750053682 1
-0.185787186438338 1
-0.0467526819457698 1
0.0471968367654317 1
-0.337003421561145 1
-0.357029338953592 1
-0.580829715625341 0
0.41488610367585 0
0.231741282475053 1
0.0802549070206741 1
-0.0248990087125776 1
0.150909988496325 1
0.0957196367339461 1
-0.0702447510972639 1
-0.0884907241824446 1
0.167304790226189 1
0.101838209421851 1
0.264936430423086 1
0.0618473022333795 1
-0.0300627620638861 1
0.45545967401354 1
0.281516330630454 1
-0.572337150023168 1
0.0208285432577929 1
-0.0518401495794138 1
0.305674309595533 1
0.0220034048385955 1
0.172885422420206 1
-0.0835608077768959 1
-0.160435617199251 1
0.0122198123838082 1
0.287393436323451 1
-0.143299353214651 1
-0.00387102988981011 1
0.0925915158787833 1
0.610752106477707 0
-0.0103829016485866 1
-0.110960742396771 1
0.0612852388232605 1
-0.288594913032515 1
-0.0193177624733322 1
0.0989914942227944 1
0.266521106936645 1
-0.0913406584824281 1
0.10182718323068 1
0.239938226261798 1
0.184555004167061 1
0.137745075532553 1
-0.115359181381678 1
-0.236593766140026 1
-0.270622533135615 1
-0.345387534751521 0
-0.265833185147744 1
-0.0559289576320074 1
0.0556232038647843 1
0.193318472802863 1
-0.0268754584723454 1
0.123955531432835 1
0.124579805853229 1
-0.265838855414855 1
-0.0298097987266258 1
0.14468296332349 1
0.0910657834198757 1
-0.192025217859434 1
-0.0437762204121335 1
0.253438543312573 1
0.0606892569568951 1
0.126790693995321 1
0.0741227233909234 1
-0.349785572850409 1
0.285048927262788 1
-0.0349472512178115 1
0.0792879190683439 1
-0.266078427821513 1
0.468618744265851 0
-0.12008106099917 1
0.226544179039521 1
0.101673811614502 1
-0.130726554331469 1
-0.00397213564738037 1
0.188088999723403 1
-0.0597742741929889 1
-0.141069380443472 1
0.0108373221295387 1
-0.293271107097419 1
0.164448385475412 1
-0.083683828458227 1
0.229844314475821 1
0.125004584385091 1
0.119762636769527 1
-0.0118887970812408 1
-0.184158084979938 1
-0.0835579288787309 1
0.242736186261044 1
-0.0768821090557116 1
0.0341358807643316 1
0.0421344201368473 1
-0.0160197213469126 1
0.183287987975961 1
-0.0766689776857917 1
0.00972887030156875 1
-0.0542231670169488 1
0.0277603785824825 1
0.36217357045966 0
0.0905284711346677 1
0.071795344692106 1
-0.0197379441449122 1
-0.0193022283867644 1
0.222011004147074 1
-0.0059280361273033 1
-0.167608382882204 1
0.0392795676420101 1
0.0785083921482973 1
-0.00362477754957315 1
0.218435907603847 1
0.221520691087029 1
0.348087762404071 1
-0.115283255841979 1
-0.164936135041235 1
0.450909573398597 1
0.0213933984211005 1
0.0627064781194869 1
0.194848233287873 1
0.0898070506780608 1
-0.0220764752401694 1
0.0695805992999914 1
0.00538588475163628 1
0.127152177734886 1
0.0680961647291742 1
-0.0389259995411055 1
-0.144970998961535 1
0.0787375034023288 1
-0.0147912098682346 1
-0.0356554449057927 1
-0.181438333753216 1
-0.00695740296681539 1
-0.087521528685212 1
0.00798083028974431 1
0.509391172241549 0
-0.0698795807587791 1
0.279396962448208 1
-0.162258518872312 1
0.0555736859953254 1
-0.137427997364344 1
0.175204621983308 1
-0.07870014532523 1
0.140459810942327 1
-0.259421701353545 1
-0.1594057733249 1
0.0677470427340769 1
0.145171184488703 1
0.143489079790506 1
-0.152985915472579 1
-0.301339306217583 1
-0.457921994852523 1
0.0251386953445722 1
-0.0265457062842895 1
-0.151488845017318 1
0.032485038803274 1
-0.0724791067932734 1
0.113257787205238 1
-0.126216761085517 1
-0.0932009948415029 1
0.403904818593641 1
-0.043663475045136 1
0.29564992905554 1
-0.109346818969659 1
-0.147246268358221 1
-0.141537168533812 1
0.0602707572965347 1
0.105130150982336 1
0.0305462661138719 1
0.0131816674030975 1
-0.14036895264281 1
-0.063588539002909 1
-0.0870163957563508 1
-0.0160187128004393 1
0.0318882662059626 1
0.133668865801952 1
0.100312871759613 1
-0.079802368104345 1
-0.427310707679269 0
-0.156528889204466 1
0.0555223122945391 1
0.355726086543016 1
-0.00444519183903871 1
0.00981874614430145 1
0.12795792049502 1
0.0753372151402231 1
-0.0747822156258278 1
0.0997816809637828 1
0.154529836490529 1
0.0402788646698905 1
-0.0136354127392141 1
-0.114980128637865 1
-0.175219020982153 1
0.0385257172233577 1
0.204665447441702 1
-0.361051808547596 1
-0.188282099967157 1
-0.203780301501656 1
0.130033107649613 1
0.0207549706294449 1
0.135405110364127 1
0.00884765227453121 1
-0.195844276428862 1
0.23681521895168 1
-0.0564504209779018 1
-0.314230965537629 1
0.0101648708990361 1
-0.0405865671866305 1
-0.220729966012992 1
