# Supplementary material for: Bias caused by sampling error in meta-analysis with small sample sizes
Source: PLoS One. 2018 Sep 13;13(9):e0204056. doi: 10.1371/journal.pone.0204056 (PMC6136825; doi:10.1371/journal.pone.0204056)
Supplement: S3 File — (ZIP) [file pone.0204056.s003.zip › results N = 10 delta = 0 tau = 0 sz = 500-1000.txt]

"dl.delta" "dl.cp"
-0.06585015957787 1
-0.0126165992737556 1
-0.134878829434072 0
-0.00989981034553459 1
-0.0476156640071516 1
0.0403320488406676 1
0.0511447179414254 1
-0.100382143310751 1
0.035561634739301 1
-0.0241237299985356 1
0.0547294376799971 1
0.00752576956297622 1
0.0446714744436742 1
0.0251775405627502 1
0.00139022245424172 1
-0.0584045263246497 1
-0.0116251681522521 1
-0.0143183092240532 1
0.0117721080700687 1
-0.0218003438271721 1
-0.0762306369410191 1
-0.105500583194269 0
-0.049185497613361 1
-0.0274548643620997 1
0.0143468268082283 1
0.0362267188098531 1
0.022779555783518 1
-0.0219546666084669 1
0.0534989123865638 1
0.0314014783892114 1
-0.0595485724993244 1
0.00362731801573336 1
-0.0271708538601364 1
0.0287829087474375 1
0.00303592164167062 1
-0.0204962797730188 1
-0.00653652860271294 1
-0.0346439456654988 1
-0.059626467071733 1
0.0428373604628458 1
-0.029919795096093 1
0.0229424060230845 1
0.0601614485425364 1
-0.0102915243689734 1
0.035407536196999 1
0.111925025031215 1
-0.0344395252222719 1
0.0668098977517056 1
0.0846515194173797 1
-0.058634692897062 1
0.0406485902663045 1
0.0696148053010552 1
0.0440588248907756 1
0.0909869851147136 1
-0.0239631288375969 1
0.116463662367369 1
-0.0366610403116138 1
0.0145533310136934 1
-0.1215570344866 0
0.0100736820177865 1
0.00358223754055149 1
-0.0070062956182484 1
0.0722828796112331 1
0.0733393981625507 1
-0.0397492588281355 1
0.00600187394866783 1
0.0487630772003648 1
-0.0314985045050554 1
-0.0627583491961812 1
0.00501406364024983 1
0.0476073528426434 1
0.00404636191549464 1
0.0306928998707936 1
0.0097575726301126 1
-0.021675714254674 1
0.0156857785939383 1
0.0574349816336166 1
0.0522959621544619 1
0.0624941851835625 1
0.0387049186639446 1
0.0160360335642702 1
-0.115338504796089 1
0.0290930854863715 1
-0.00407098874279074 1
-0.0998405428396605 1
-0.0107573332987877 1
0.0470628761664271 1
0.0629649963375603 1
-0.0397601284992899 1
0.039688328140407 1
0.0500323301820845 1
-0.0851498405517507 1
-0.0719287703979789 1
-0.0457858494370254 1
-0.0534100242586768 1
0.0226831686870372 1
-0.0850729539243447 1
-0.0549033117013177 1
-0.00751693859844385 1
-0.0573089247076655 1
0.0764012378999975 1
0.0592270624799372 1
0.0498553019842089 1
0.045346437352749 1
-0.092088064447315 1
0.0555891935980981 1
-0.0417944321784178 1
7.45345085993894e-05 1
-0.0164953489400358 1
0.00668116482277994 1
-0.0928515856802241 1
0.017656738060089 1
-0.0130140523795505 1
0.0217148053283847 1
0.0636880882812333 1
0.0583409738370891 1
0.0472020151945191 1
0.032520955744123 1
0.0997967633462778 1
0.0436307618406111 1
-0.0418916461311158 1
-0.0143794114422104 1
0.0677220242580745 1
-0.0234150212614234 1
-0.00218297692727079 1
-0.0723231406320178 1
-0.0375137428617814 1
-0.0161103266877639 1
-0.0729525374364348 1
0.0200527148056934 1
0.0266851402039964 1
-0.105197263028937 0
0.0242292960776707 1
0.015361922569716 1
0.072127773875287 1
0.0363865003988361 1
-0.0256241583902843 1
-0.0207780061077214 1
-0.0118950402675612 1
0.0350672188900414 1
-0.0436913335461091 1
0.138311159122799 1
0.0591247479305787 1
0.0657392283396144 1
0.0132675446478152 1
0.0106264632923094 1
0.051475325659734 1
-0.0130416628356287 1
0.00910964506597144 1
0.0791983411992036 1
-0.00179185860555381 1
0.00401799800854044 1
0.0140476884043554 1
-0.0245313603495764 1
0.02985494991159 1
-0.0204157238571684 1
-0.0803704840785759 1
0.00547090644236632 1
0.104516979387011 0
-0.0148251266441948 1
0.0297480314529614 1
-0.0261471560852316 1
0.0330493569793241 1
0.101929405658385 1
0.0607538629845704 1
0.0834098016679621 1
-0.00269443396128994 1
-0.0384005861669689 1
0.0676782831243892 1
-0.049322368696922 1
-0.0633988425635202 1
0.0144959286360863 1
-0.0332702784566876 1
-0.041248107582886 1
0.11103502146425 1
0.0211183197894995 1
0.0147437324027265 1
0.00170874184180247 1
-0.0894346244495197 1
-0.0541144338352908 1
0.123781076571213 1
-0.0203413342188786 1
0.019762102981044 1
0.00823771647484587 1
-0.029157627751799 1
-0.0850651585044825 1
0.0723104176973047 1
-0.0375331915705141 1
-0.011445633105161 1
-0.0549874713586487 1
0.023848319312567 1
0.0345504731313132 1
-0.00863318410081517 1
0.0165746046002141 1
0.0257064767247127 1
-0.0397417800386586 1
-0.0585349177795399 1
0.00527855923954649 1
-0.0130604893204081 1
0.0238066683984255 1
0.019780663411275 1
0.0290339076504183 1
-0.00166133865984209 1
-0.0582593118986233 1
-0.0320614594838549 1
-0.0762090071334442 1
-0.0439903402067054 1
0.0576110643585177 1
-0.136778294926314 1
-0.079953467431554 1
-0.0971772743273798 1
0.0854212135846518 1
0.0446378704263168 1
0.0142476802306568 1
-0.0904836210738505 1
0.0618611145968081 1
0.0424528863229049 1
-0.0158941404001049 1
-0.0301836967300066 1
-0.0391439227663347 1
0.0101834580466095 1
0.00541104935089591 1
-0.00906157028361556 1
-0.00855147509015028 1
0.0377623902786904 1
-0.00792337576080082 1
0.00443047926641449 1
-0.00548500369783176 1
0.0038992353181741 1
-0.0851344737375159 1
-0.0209816568282135 1
0.0280694465420488 1
-0.0511030427894119 1
0.0288356042849342 1
-0.0648022962741028 1
0.00586053756900966 1
0.0138321963853449 1
0.0904305738465825 1
-0.0209707046170094 1
-0.082973501692042 1
0.0788317047683161 1
-0.0585233562247739 1
0.000668792136222045 1
-0.00972207954407981 1
0.00223261459376927 1
0.0159337235747586 1
-0.035489770196349 1
-0.0115388757802802 1
-0.0452955645297638 1
0.0126593835562637 1
-0.0506129127033712 1
0.055315514780802 1
0.0147744929028269 1
0.00430343123074828 1
0.0195877001368864 1
-0.00607524946653469 1
-0.00296073913759207 1
0.0265924234189282 1
0.155546112642271 0
-0.0108769365390419 1
0.0177877286964431 1
0.0187158376753763 1
0.0210423602985002 1
-0.00482097085795735 1
-0.0409492596769043 1
-0.0277689680749732 1
0.0579332473679504 1
0.0300953099180143 1
-0.0244801681456222 1
-0.076081367385914 1
0.00845070274418496 1
0.031655325315858 1
-0.0936643321262744 1
0.014515047168155 1
-0.0708055277516878 1
0.05243957771365 1
0.0165699042952494 1
0.0477465102811404 1
0.0473506617971197 1
0.0799745196216061 1
0.0622291843283182 1
-0.0362015408137827 1
-0.0157583087865088 1
0.000753130328847332 1
-0.00688834090530847 1
-0.0683056510659017 1
0.0608742785332721 1
-0.0866741886844978 1
0.0249367973985176 1
-0.0406415499527997 1
-0.0161748358247897 1
0.0158039524357179 1
0.0454896765207723 1
0.104075738128602 1
-0.050832742229565 1
-0.0223531296439891 1
-0.0195604992191302 1
0.036721180952172 1
0.0598893341541991 1
0.0412463740952012 1
0.10417452861802 0
0.0793255882424335 1
-0.0354159727097708 1
-0.00688583063930099 1
-0.013712656631165 1
0.00236497647492337 1
-0.0671539629245591 1
-0.0248450548265447 1
-0.0547104123901946 1
-0.0193485470878788 1
-0.0131179940673077 1
0.00583840482315658 1
-0.020613328949307 1
0.020936480376032 1
-0.0286803833062664 1
-0.0170796122416655 1
-0.0726692489965314 1
-0.0286078358686909 1
-0.0196856995291132 1
0.0278163761929485 1
0.0580049329462571 1
0.00359399772848247 1
0.050367897662937 1
-0.0385882426929998 1
-0.00731344975211368 1
-0.0154096188904179 1
0.0943728023353861 1
0.0243571022802995 1
-0.0301546672275744 1
0.0841834981961341 1
0.00322787624312605 1
0.0657109881946229 1
0.0907314473795374 1
0.0386495551931079 1
0.081917372345017 1
-0.0777065530870353 1
0.0703721663191383 1
0.0688458906665981 1
0.00118021292111921 1
0.0507394161986372 1
-0.00428808826142063 1
-0.0546950285402955 1
0.00604146753243769 1
0.0474257360091231 1
-0.0771487303097092 1
-0.0109926590760803 1
0.0725656264168624 1
0.0328206014360029 1
0.0828557548683514 1
-0.00533211033747086 1
0.0553358613094343 1
0.057045713814205 1
0.0342564030533641 1
-0.0154832537661566 1
-0.0549398107779543 1
-0.0480871219824464 1
-0.0553451083251199 1
-0.000594237964662186 1
0.0141063846405225 1
-0.0919074435836563 1
-0.0549446449747974 1
-0.0412663481324556 1
0.0569605710163789 1
0.0650509557460069 1
0.00576831778413842 1
0.0742868270623847 1
-0.00120640964239645 1
-0.0225271616662784 1
-0.0357802477713216 1
0.0651894796013899 1
0.232065036789118 0
-0.0579797580668516 1
-0.0833057996499467 1
0.0278318983139206 1
-0.0277205697179882 1
-0.00465323825913901 1
0.0687507745575492 1
0.0494363717526627 1
0.0593346977592674 1
0.0160113815869207 1
0.0202995336738926 1
0.023113965706772 1
0.0041122956011984 1
0.0550127625445372 1
0.0877267243794397 1
0.0335937663176649 1
0.0586992228997819 1
0.100037112299991 1
-0.0394903488968706 1
-0.0158239121926052 1
-0.00252274874706673 1
-0.0541235828031304 1
-0.00394658607070068 1
-0.0260267476735417 1
-0.0836253830004194 1
-0.0663419575628038 1
-0.0396883796250177 1
-0.0255985110317049 1
0.00431220590592296 1
0.0261900049028307 1
0.00970779228686847 1
-0.11170943906651 1
-0.00554503858176332 1
-0.0537191652679047 1
0.0701433478437292 1
-0.0404358922242652 1
-0.0182396384483117 1
0.0602292294478366 1
0.00274777674628339 1
-0.00879087895547731 1
0.0254274431847624 1
-0.051965116179635 1
-0.162753914082741 0
-0.000364014273117759 1
-0.0732279035498189 1
-0.041166311212709 1
0.0254485412986419 1
-0.00859560742877464 1
-0.0406029986083268 1
0.0172291233555651 1
0.0666974026459133 1
-0.0326642775984451 1
0.0189334917582613 1
0.00522700008487145 1
0.029267954339593 1
0.00221419928876704 1
-0.018593228736218 1
-0.0441653671688954 1
0.0255618116502641 1
-0.0615539373552113 1
0.0691146185822879 1
0.0264546272675933 1
0.0333515000184537 1
-0.000873511423541768 1
0.0011474323366477 1
-0.140752844190549 0
-0.0123036849844482 1
0.0488205585854019 1
-0.0010887314422543 1
0.050846778319693 1
0.0502726290127593 1
-0.00292563206618139 1
0.0501405379996488 1
0.00283417826530718 1
0.0375698687995704 1
0.0812413024319914 1
-0.0105555329083493 1
-0.0897000575327635 1
0.0902770464966302 0
0.0327378422728237 1
-0.0141426806126487 1
0.00583669117838677 1
-0.0403142420346024 1
-0.0264638230229997 1
0.014936908925638 1
0.0647952073047365 1
-0.0184023269502325 1
-0.137971436069835 1
0.0630882127764287 1
-0.0656121186302597 1
-0.0370113058310986 1
0.0578531465089354 1
-0.0702646765525011 1
0.0259988440312191 1
0.0155514940559447 1
-0.0195752243199407 1
0.0617306207857823 1
-0.0405382192258501 1
0.0969036209503803 1
-0.043030632812674 1
0.125619075600533 1
-0.0568259495959004 1
0.0887022829138659 1
-0.0242840776513169 1
-0.00470254521252275 1
-0.0690443145128558 1
0.00764716039753115 1
-0.011184904536405 1
-0.0672971197779289 1
-0.0410963032851677 1
0.0125038540110282 1
-0.0528718938973373 1
-0.0449942418882806 1
-0.0188990273749529 1
-0.014856960044143 1
0.0232863685571885 1
-0.0853870550351891 1
0.0768825194425009 1
-0.0117631908735018 1
-0.00473105657971258 1
-0.0225788893280774 1
-0.117734953123434 1
-0.0304572948462711 1
0.0226032195074768 1
0.0660280987872216 1
-0.00366174390448487 1
0.0144063268328652 1
-0.00851584974855015 1
0.0504932235627591 1
-0.104325024272061 1
0.018648625220898 1
-0.0135019908424742 1
-0.0792272783764789 1
-0.0330563117942962 1
0.00288044823168008 1
0.0621727371658569 1
0.0265697413746219 1
0.0311871326476552 1
0.00170445181030335 1
-0.0169171959373584 1
0.0253886850422098 1
-0.00693897583543292 1
0.0147306853763268 1
0.0330177175962495 1
0.00893396243480146 1
0.0404541631306335 1
0.0046329669774802 1
-0.0877151462223715 1
0.0413466373667669 1
0.0455498210312383 1
-0.0401968485978652 1
-0.0486172585373485 1
0.0524162014652918 1
-0.0705944352533084 1
0.00027487289209948 1
0.014180769465267 1
-0.00387075978383418 1
0.018539258876329 1
-0.146130707629733 0
-0.00676646381973252 1
0.0339991523817433 1
-0.0387498002187203 1
0.115992418549762 1
-0.0661616091329334 1
-0.0246756663612673 1
0.0454461310671971 1
0.0151131646118079 1
-0.0176274205711206 1
0.0346937193906503 1
0.0332283492962623 1
-0.00919172954800085 1
-0.0449047168801181 1
0.00790824737788803 1
-0.037488264927976 1
0.0607261580901553 1
0.00767073789049594 1
0.0501352005185886 1
-0.110183193923355 1
0.0636466588372475 1
-0.0215416457463859 1
0.0288434972064788 1
0.00886313070648182 1
-0.0707519010241234 1
-0.0999514839628643 1
0.0589427993033117 1
0.0251758196905519 1
-0.00358769608181923 1
0.0146793507682247 1
0.0989472169580142 0
0.0207818029549733 1
0.0139866845056264 1
0.142740332330867 1
0.0300775578655824 1
0.0420093095155387 1
0.0723917207435369 1
0.0999014981444844 1
-0.00386272606069746 1
0.102884634994133 1
0.0376013571029039 1
0.165956297747104 1
0.0630815500812496 1
-0.0452572871047935 1
-0.0389712833469166 1
0.0611928864595241 1
0.045080288601958 1
0.0339109867075197 1
-0.00285111925593846 1
0.0233533086786866 1
0.00057763061915491 1
0.0373298674226901 1
-0.0165202058825695 1
0.00796482805870475 1
0.0443757693483196 1
-0.169296309343741 0
-0.0381457638579648 1
-0.0229101729257416 1
0.0140589318592033 1
0.0751208263368928 1
0.0562205713544631 1
0.0976662961638496 1
-0.0834376337742104 1
-0.0844414956053527 0
0.0386553195250711 1
0.0049136534575893 1
0.131834062673481 1
-0.0163317442419028 1
0.0105756087281669 1
-0.0337478605966171 1
-0.0313209935850373 1
0.0269057622224035 1
-0.12477398438798 1
-0.00969122902805983 1
0.0198534847439452 1
0.0982186231605302 1
-0.0716037147806127 1
0.0365754017537285 1
-0.0775650096192364 1
0.15014364815212 0
-0.00196188672973042 1
-0.0657729105054531 1
-0.0448255794927218 1
-0.0643519204086668 1
-0.0150028340743189 1
0.154106695035068 1
0.125720102804879 0
-0.0284397771081584 1
0.060065368194641 1
-0.0512364868379369 1
-0.0495378848885433 1
0.154252405492655 1
0.0583066549333664 1
-0.00715070306504338 1
-0.0760992162969615 1
0.0833811856513376 1
0.0410902078323601 1
-0.03393864750406 1
-0.00974299563859905 1
0.0154244988850249 1
0.047177217799389 1
-0.0110156116484422 1
0.0317839446549667 1
0.0213294748344439 1
0.124015750076828 1
-0.0287112256908702 1
0.0257759993620016 1
-0.00818933477353138 1
0.00909972449640763 1
0.0239268592842926 1
0.006433720015119 1
-0.0155119794131568 1
0.0345669725633041 1
0.0300664987906554 1
-0.047505530424388 1
-0.0641014685755492 1
0.137864776170824 1
0.0248155335667365 1
0.0694567008427323 1
-0.0934672552767708 1
0.0526455003414792 1
-0.039462622442406 1
-0.030655611767925 1
-0.0256045694250424 1
-0.0561473881021221 1
0.0347712446281952 1
-0.0219670834537652 1
0.0260261142124402 1
-0.00648920488344144 1
0.0411044556542745 1
-0.0625071165850824 1
-0.00667871114034133 1
-0.0695410691747408 1
-0.0933555140646361 1
0.0890342426482199 1
-0.0433480123460501 1
0.0312883670542867 1
0.0137480697892808 1
-0.0774721253355075 1
0.00826330837926628 1
0.0542223791771263 1
-0.0161248768711051 1
0.0291335056702864 1
-0.00878407442248357 1
0.00526030900419048 1
0.0516896840266546 1
0.0397300672118319 1
-0.0477075181955959 1
-0.0113927029190574 1
-0.0277500570329387 1
-0.032707761501112 1
-0.0621895978336114 1
0.0534222040525015 1
3.70502660072148e-05 1
0.0920316333775574 1
-0.0351356161273023 1
-0.0457971044298952 1
0.0763619292013136 1
0.0914785264348073 0
0.0324734083279999 1
0.0049532533369029 1
-0.0494506556748187 1
0.000820642775924415 1
0.0440800968004952 1
0.078978667215239 1
0.0610926950863051 1
-0.0629752681358007 1
-0.0440112536817114 1
-0.00373821209191249 1
-0.0148437402279034 1
0.0135793278443009 1
0.0115535661144652 1
-0.0820916722611517 1
-0.00962567144340568 1
0.0368231562357946 1
0.0367224605016691 1
0.0776596580144239 1
-0.00519775947792159 1
-0.0272038909343206 1
0.0682988948590836 1
-0.0166043847162708 1
0.0270164499184511 1
-0.0146778571925848 1
-0.038380789616742 1
-0.0786483975062404 1
-0.0284475739838065 1
0.0249602076480416 1
-0.0736590094889416 1
-0.0192900079244676 1
-0.0199474029938178 1
-0.0657831356393099 1
0.0022289393797227 1
-0.0489179858519645 1
0.0324446302025323 1
0.0538660424781086 1
0.0387007717844065 1
0.148767659281129 0
-0.0809664156204462 1
-0.0577941787094539 1
-0.101603523202044 1
0.0909549971128415 1
0.0817169923594399 1
0.0288058146795823 1
0.0149503736063994 1
-0.0336102790574687 1
-0.113914845299975 0
0.0470467109031253 1
0.0827204988559305 1
0.174332055172115 0
0.0441220980875846 1
0.0402501234572692 1
-0.0362252770124744 1
0.104729481264033 0
0.0533613564739912 1
0.0270385283493737 1
0.00826374129871702 1
-0.0224479881307709 1
0.0905914946710641 1
-0.019523138567432 1
-0.0252034517346288 1
-0.0166392660613294 1
0.01804229766544 1
-0.0367099768820149 1
0.0321906036779913 1
-0.0423283227126158 1
0.0161953708440224 1
0.0497587751708827 1
0.0195702027074306 1
0.000200794900700511 1
0.0467851353768765 1
-0.0431911334604637 1
-0.0195838951468457 1
0.0127956670093232 1
0.090406314333282 1
-0.00765714073715743 1
0.0228304082520759 1
-0.00748915231800578 1
-0.0879021027368118 1
0.04063442928559 1
0.0517433639044864 1
-0.108188537330378 1
0.0162473186043606 1
0.0270310342204119 1
-0.0843014583580934 1
0.0203362661128286 1
0.0839755689831844 1
-0.0231480991131952 1
0.0227197032422319 1
-0.0151515004774683 1
0.0240226553981184 1
0.0169863824255795 1
-0.0663847142664946 1
-0.127158998853116 0
0.0497422086740613 1
0.0131286069897165 1
0.00893651957942296 1
0.0122339701374553 1
-0.0542419375864658 1
0.00152610246384389 1
0.00434418661439913 1
-0.0291302061535122 1
-0.0416863692101059 1
-0.0489725089567713 1
0.0976299290669028 1
-0.031033183829314 1
-0.0273912920285724 1
0.143438917542536 0
0.0464756522747873 1
0.00534600863460512 1
-0.0239044767884936 1
-0.0293383247172908 1
-0.0984209593321694 0
-0.0666771153657669 1
0.0141853210928703 1
0.0842388228542107 1
-0.134482613669506 0
0.0557245214254938 1
0.171129396427249 1
0.0600323399328124 1
0.0241566752427682 1
0.0254233771173038 1
0.00197286888827625 1
-0.0104604489425454 1
0.0956431520211554 1
-0.0186771957549111 1
-0.0408232929674181 1
-0.0590205736920507 1
-0.0112764552244069 1
-0.0393972696446852 1
-0.00217708892106029 1
0.0103911437866601 1
-0.0244419146208396 1
-0.0206761920350314 1
0.0181301609233918 1
0.0686280303340937 1
-0.0436154249336321 1
0.0593136447691895 1
-0.0486999318440813 1
0.0633381835270042 1
-0.0721779093258598 1
-0.0128936881398943 1
-0.0691556301935642 1
-0.0861842025125755 1
0.0474724014267867 1
0.106507491117934 1
-0.0437502092853773 1
-0.0607543042998827 1
-0.0649991904038238 1
-0.0784171374052303 1
0.0659965118996025 1
0.0376373832620479 1
0.0212267710874085 1
-0.0102737919135477 1
-0.0313061282697469 1
-0.0388375182684587 1
0.0196833358702646 1
0.0116729543705475 1
-0.0437132643997207 1
-0.0479992189675521 1
-0.0557606397226804 1
0.0167197759744933 1
-0.012485895657552 1
-0.131760674987637 1
0.0195868823310602 1
0.0133872658090956 1
-0.0668585136017017 1
-0.129801213080244 1
0.0963293671771112 1
-0.0501940311008248 1
0.0393032271740603 1
-0.0090860376293408 1
0.031918144245617 1
0.034308633089339 1
-0.0672588128785379 1
0.0578541516162245 1
0.0409042619714983 1
-0.192983252168499 1
0.0274115248052775 1
0.00941837343119733 1
-0.0496144750902526 1
-0.0468849279955033 1
0.0285809140338562 1
0.0684925105513815 1
0.0676882537026245 1
0.0900917324962062 1
0.000557123884565958 1
0.00462621931907924 1
-0.0738208482306994 1
0.0771036764713336 1
0.0366062884715403 1
-0.0596704795995689 1
-0.0401714661074731 1
0.153565931367888 0
-0.0351138383488461 1
0.0385093165040298 1
-0.10432529692853 1
0.078826657454398 1
-0.0100524556045513 1
-0.00151421565445394 1
-0.044042405268283 1
-0.0145716287790034 1
-0.0267818390444441 1
0.0275405678536379 1
0.0365894817118935 1
0.0386681880635 1
0.0257484658091266 1
0.0071583196163438 1
-0.00492991711466517 1
-0.00667282994576884 1
0.18744059295854 0
-0.00665675431050894 1
0.10197073616132 0
-0.0516158858330084 1
0.0454140870692853 1
-0.0729729374968044 1
-0.00776489817819257 1
0.00940909570533273 1
0.0244435613492456 1
0.0233615487541451 1
-0.0771318053664113 1
-0.0139609110252074 1
-0.0739528774413972 1
0.0248376075789987 1
0.0760266690189255 1
0.0355977296159004 1
-0.0123277466707827 1
-0.0783685288709757 1
0.00990710916124678 1
0.0831041666625056 1
0.0182029399925977 1
0.106550937139665 1
0.0129939081451779 1
0.0983576067286227 1
0.091391746866654 1
0.0357304725926728 1
0.0997733133606921 0
0.0248295013477242 1
0.0245753796800716 1
-0.0223335396523739 1
0.108379113058307 1
0.016497174652961 1
0.0997380715743988 0
0.125288849206228 1
0.0443433843231104 1
0.00909874032376493 1
0.0965902641248164 1
-0.0115121275629212 1
0.140686609178881 0
-0.0163726136177302 1
-0.0461870038524475 1
-0.0417595351203244 1
0.039261130708801 1
-0.0465490959457669 1
0.0322399953362542 1
0.00152898857871919 1
0.0238382949811925 1
0.0460710043849949 1
-0.144587904097879 0
0.0540800991824094 1
-0.0223628750262323 1
0.0256698166031406 1
-0.0214515516008613 1
-0.0537770531046528 1
-0.0535043521783362 1
-0.029248091935122 1
-0.0137489516439895 1
0.0575734243308502 1
0.113259111480849 1
0.0184085506532226 1
-0.0150628771646081 1
-0.00171696671768456 1
0.00544139937404613 1
-0.023910309958636 1
0.046961793130503 1
0.146547471878826 1
0.013333060487868 1
-0.0501192102607458 1
0.204158394420527 1
0.0254116572399418 1
0.0215365281456018 1
0.0497172672872334 1
-0.111258291950326 0
-0.0741190917532501 1
-0.0707281081847656 1
0.00537585874574383 1
0.0136864046028682 1
0.0606987810414247 1
0.032127512292324 1
-0.0232650698290165 1
0.0241848780073624 1
0.109752280186848 1
0.0074466497547555 1
0.00844136723056763 1
0.025910005512192 1
-0.0549446262790697 1
-0.00762081085939293 1
-0.00930686581730312 1
0.0603365648037381 1
-0.0317566425366544 1
-0.131837428663064 0
-0.0256301562439032 1
0.0286651461151706 1
0.0090368231647871 1
-0.0558077942494574 1
-0.0465324068050603 1
0.0113297331574365 1
0.0258620895518816 1
-0.00513358146867977 1
0.0553649328301247 1
0.00883326973201592 1
0.0402361672935548 1
-0.034216591094762 1
0.0449969755570683 1
-0.104618457000667 1
-0.00200284248018672 1
0.10496759514176 1
0.0934941059702566 1
0.0803588995631831 1
-0.00444570150430257 1
-0.0339270953557151 1
0.0425693947983135 1
0.102136173972752 1
-0.081761942558238 1
-0.106173430463018 1
0.0406655554486998 1
-0.00386246594967215 1
-0.027112448930888 1
0.0551310542786549 1
-0.00463711828914793 1
0.0897577773782005 1
-0.0400389416094067 1
0.0398649888508736 1
-0.0446732055238694 1
0.0315826812626429 1
0.0381154588953791 1
-0.0420412920887393 1
0.0506679053370008 1
-0.0216194047972024 1
-0.0161581555141408 1
0.0840768653204379 1
0.0331056036935228 1
0.0106147362519612 1
0.030683411896135 1
-0.0764084746509258 1
0.0503545890007828 1
0.0528410140470992 1
-0.0585408943681909 1
-0.0398529541932222 1
0.0162674323247091 1
0.00625130830191212 1
0.0775342419272516 1
-0.0130573375786807 1
-0.0143043502755404 1
-0.0640456899766627 1
-0.0980530092558592 1
0.009814490465493 1
0.016868268349053 1
0.0365057091144254 1
0.0221267625876351 1
-0.0406663063240869 1
0.0640701103650711 1
-0.0145454075028293 1
-0.0681726307387844 1
-0.145633113951583 1
-0.0752364870220521 1
-0.0492161138557586 1
0.0371142925927032 1
-0.0426665368634538 1
0.00486594377829327 1
0.0147524827443384 1
0.0492130653513435 1
-0.00363213816640088 1
0.00879117084204709 1
0.0204460294061773 1
-0.038416866488461 1
0.0358238465405961 1
-0.118956766292393 1
0.0331090303304862 1
0.0187538139275147 1
-0.0508014032832887 1
-0.00300480861650355 1
0.0219981867477687 1
-0.0342939657928633 1
-0.0427750420782369 1
0.0437256343658005 1
-0.023826379792789 1
-0.00622863763421561 1
0.121749111924089 0
-0.0227900969932687 1
-0.130912988089573 0
-0.00512489232452721 1
-0.0264873049819225 1
0.010734646966218 1
-0.0239166389820246 1
-0.029364474618191 1
0.0326686534244238 1
-0.00460140043212475 1
-0.0584534848062694 1
-0.045199798863952 1
0.00678407223753194 1
0.00230340529700369 1
0.0480179175376778 1
0.0390501054678678 1
-0.0743878830360019 1
-0.0370504928459255 1
0.0446604183783329 1
0.0328843042496976 1
-0.0283100267227455 1
0.00196497302157468 1
-0.0326597594601452 1
0.212295519451877 0
0.0409160885731837 1
0.173688633214818 0
0.0076918404089336 1
0.0296126329366065 1
-0.0211856593537407 1
-0.0915783084532757 0
-0.0842957068567671 1
-0.00761437368528706 1
-0.0891506143681676 1
0.0135314882673355 1
-0.0134709962605212 1
0.0227641692807131 1
-0.0640757115720937 1
-0.0369636530286706 1
0.0227781669908244 1
-0.0729488898761568 1
-0.016962595715336 1
0.0726932488605272 1
-0.00836846424276236 1
0.0275727628517012 1
0.0545440047894376 1
-0.0541740372348093 1
0.0606129365169758 1
-0.0229885406711667 1
-0.00495202682846046 1
-0.0412142201149566 1
0.137627305099533 0
0.000336712494472829 1
0.0752122840749277 1
0.0750059115569117 1
0.0957187597246187 1
-0.117671404218504 0
0.0222706318745151 1
-0.0472344563083291 1
-0.0252192637448359 1
0.0198843124443185 1
0.0100206959194534 1
0.000244308534755175 1
-0.0402148906464178 1
-0.0721166757274463 1
0.00296024294939447 1
-0.00025423342430817 1
0.0405776323504515 1
0.0253916038170335 1
-0.0545348074294573 1
0.0373869193201873 1
0.0200184276164249 1
0.0144957995600724 1
-0.088795482258915 1
-0.0367544449200514 1
0.0903311263605701 1
-0.0432317295562424 1
-0.0249358315483223 1
0.0490975856405428 1
0.0564457296503823 1
-0.0932816229315932 1
-0.00231087686357082 1
0.00278250502210246 1
0.0774203348005105 1
0.0200687070038481 1
-0.0775036888887522 1
0.109438767361144 1
-0.0721235767155743 1
0.0208849102109646 1
-0.101829183686058 0
-0.0106133468295351 1
-0.00447000169910558 1
-0.0873402874190259 1
-0.0607842458776732 1
-0.121123456504878 1
0.0603059115165363 1
0.0262183826628785 1
-0.0976247536022651 0
-0.0351693621014031 1
0.0979760126337863 1
-0.151157058629465 0
0.00847874810855248 1
-0.0183655282841148 1
-0.0199047548610638 1
0.0169133023306251 1
0.00821449769990652 1
0.00891081706739678 1
-0.0118194039751318 1
0.098585022879443 1
0.0233865030206886 1
0.0158057634096547 1
0.000700156114726948 1
0.10325751018924 1
-0.0839435793101649 1
-0.00831643719625001 1
-0.0648219165362694 1
-0.0113033165980361 1
0.00270160368420706 1
-0.0134445758031339 1
0.0301035671083906 1
0.00867608539158215 1
0.024764422751959 1
0.0738704915344151 1
-0.0836134998040476 1
0.0178406053966748 1
0.0276028037248323 1
0.0164971373922001 1
0.0537402758108926 1
-0.0101705749838631 1
0.0203446986332532 1
0.0788559894570155 1
0.103151392534259 0
-0.0365584527695268 1
0.00475043260999758 1
0.037602641548162 1
0.0939513510044381 1
-0.000785967774493662 1
0.0186033059791024 1
0.0087355724811293 1
0.0583989552349301 1
0.059936545113452 1
0.00182155942098524 1
-0.00116221543067886 1
0.0817953205488494 1
0.0320429727604072 1
0.0588919563155077 1
-0.066096642690331 1
-0.0513589643302747 1
-0.065346045942704 1
0.0224339380145143 1
-0.0776245835986593 1
-0.0965474620359902 1
-0.0430310965079911 1
0.0568244213825417 1
0.00959270065453524 1
0.0785644520289554 1
-0.109251579932521 1
0.044974725555085 1
-0.0124444708748673 1
-0.00429231785442929 1
-0.0213042069712426 1
-0.0525988066910669 1
0.0224412279648793 1
-0.0584553948898223 1
-0.0426841966545015 1
0.0477678240486527 1
-0.0126704754872853 1
-0.0491551443476273 1
0.0976400712471809 1
0.0219709222722655 1
-0.0613617871313135 1
0.0330860362468218 1
0.0754129318352929 1
-0.049517908177668 1
0.0163949073159374 1
-0.0764602638476459 1
0.0511081295871037 1
-0.102471976050339 0
0.0729237188485891 1
0.0559128802009218 1
-0.0600512901589033 1
-0.0282689865747804 1
-0.100518971840373 1
0.0223890233076289 1
0.00873192946527232 1
-0.0719629550233497 1
-0.0583318126035605 1
-0.0181313569073697 1
-0.0427933143590979 1
0.0143760216994371 1
0.0136729522831234 1
-0.0630776813836526 1
0.0692818389588958 1
-0.0465466257134808 1
-0.0281051966214228 1
0.043822690791605 1
0.0960424660684022 1
-0.0100617735886758 1
0.0633452522700635 1
0.0516316516037639 1
0.111581603299378 1
-0.00473275576926133 1
0.00683118232645101 1
0.0884890597062839 1
0.116055750154408 1
0.0383370691918973 1
-0.074814446638823 1
-0.0495372651951129 1
0.0694060078133067 1
0.0781785776980227 1
-0.0431920038129936 1
-0.0261830526002648 1
0.0266969340925975 1
0.0128516472141532 1
0.0240457837043936 1
-0.0959625413334115 1
0.0123483153526906 1
0.0267402922677871 1
0.000624117422958755 1
0.0587838540016114 1
-0.121435965792295 0
-0.0412083342654759 1
-9.65347354917544e-05 1
0.0501759565016011 1
0.0571634634487022 1
0.0715900549514916 1
-0.0621167029066082 1
-0.0274627481829242 1
0.0789640142363807 1
-0.00595209081212881 1
0.0198530786111342 1
0.0187665301108321 1
0.0888993613002376 1
0.00281835477081098 1
0.00430737940626594 1
-0.000195858587064198 1
0.00992154954184037 1
-0.051850944692826 1
0.0762662679913685 1
0.152176417770417 1
-0.0263293781085493 1
-0.0653188896792252 1
-0.0194733587232784 1
0.0607469019016606 1
-0.0801687663339101 1
-0.0301672716382753 1
-0.00753993055093556 1
0.0440307490524843 1
0.00814615067412285 1
0.00207683350016948 1
0.216525968656995 0
0.00103318934349374 1
0.0812841882487126 1
0.0803749499549209 1
-0.0234024768136809 1
-0.0286671629384294 1
-0.026608458786166 1
-0.0016030800629787 1
-0.0203818222658286 1
-0.0305932470600464 1
-0.00715710197067833 1
0.00702826563744366 1
-0.00382835317887455 1
0.116602000599457 0
-0.041355596523668 1
0.0727513484867723 1
-0.0911906312535551 1
0.0814802408292716 1
-0.0498667759274397 1
0.067367344844633 1
0.0441840244077 1
0.129491248298477 1
-0.000291710528009937 1
0.0813790609948459 1
-0.044099558011923 1
0.170058370564599 0
0.0442472319376894 1
-0.0244908368459958 1
0.0425632251375322 1
-0.0794423103984897 1
0.0507192337143304 1
-0.0127657766944464 1
-0.0478973043215741 1
-0.0356494595863991 1
0.0535488260502345 1
-0.0375813616182793 1
-0.0270802538724067 1
-0.0744559720188658 1
0.0221150399559123 1
0.0676097957345402 1
0.0522639890250833 1
0.0239825889036775 1
0.0244100740748688 1
0.0241245732216108 1
0.000729062748264326 1
-0.00731372532088988 1
-0.0166003276972062 1
0.0384922706401062 1
0.0423646940517007 1
0.0333288737407317 1
0.0503136773103786 1
-0.124706314050855 1
0.0705242455336438 1
-0.0218139422514015 1
-0.0117519353172654 1
-0.0044883690808091 1
-0.127713266498432 1
0.0629207072081499 1
0.0509254969534865 1
-0.0251501559418245 1
-0.00960031807018281 1
0.0107588158779973 1
0.100599878111801 1
-0.00514112788035515 1
-0.0354520378083691 1
0.056212178363556 1
-0.0111070405882521 1
-0.00699402557430863 1
-0.0240740674674128 1
-0.0490035222648008 1
0.0614980425665292 1
-0.0122357367336665 1
0.0176977386253848 1
-0.0145989119209979 1
-0.0516546485091478 1
0.0484901862287394 1
-0.0290389640258731 1
0.013143378733462 1
0.0784413119716179 1
-0.0475199383504748 1
0.095393429326659 0
0.127911064407401 0
-0.0413486186081103 1
-0.0294837351769974 1
0.0155076086824426 1
0.0447474614941331 1
-0.0417408133060748 1
0.0663663090069859 1
0.0595038765247168 1
0.000937919956570324 1
-0.091250050150001 1
0.0231918548082242 1
-0.0459985669737972 1
-0.0966651688104794 1
-0.0810294646435711 1
-0.0428668691116991 1
0.0144196674102296 1
-0.0497594198971668 1
0.0554423279885875 1
0.0103356823257635 1
-0.00532032847092692 1
-0.0274806207366284 1
0.0345661955450683 1
0.0652909774254653 1
-0.00638647273498483 1
0.0192352324427472 1
0.0612435042228482 1
-0.0299006778836835 1
-0.0446933235180343 1
0.000435693089520355 1
-0.0227846525746941 1
0.0723078050559652 1
0.0519496637466123 1
-0.0383051389853486 1
-0.0260490497995392 1
0.0796031440334997 1
-0.000501149187743518 1
0.15071697911154 0
0.00528249520152318 1
-0.0805392896818637 1
-0.0537649245701225 1
-0.0152224013739429 1
0.152461320706354 1
-0.103102035742206 1
-0.0686269475343951 1
-0.120603889696247 1
0.012348727757939 1
0.0398575872076252 1
-0.157209701510235 0
-0.0402724878255203 1
-0.000159472815655606 1
0.0365649046771791 1
-0.0546303099541595 1
0.0926247839594033 0
-0.000433808665494594 1
0.0860902572334322 1
0.0105124813673187 1
-0.0478300555097178 1
-0.0580092845581722 1
-0.00211638227271341 1
0.0195762030051177 1
0.0625278286732126 1
-0.0313958358311889 1
-0.0580710790740524 1
-0.00160918169647789 1
-0.0113048254829347 1
-0.0529486225596725 1
0.0613675599556554 1
-0.0102872668573074 1
-0.0110840134853973 1
0.0354173339014337 1
0.0394802520267201 1
-0.0586447783233072 1
-0.0940289000168167 1
0.0162531869142321 1
-0.0106792669548254 1
-0.0400772422904109 1
-0.0299009865865241 1
-0.0901651479289508 1
-0.0216499827597539 1
0.0319702565971059 1
0.013557524375918 1
0.111406845648456 1
-0.0459472247231186 1
-0.0208579623150103 1
0.0114476903845049 1
-0.0201071610076469 1
-0.0910119639552654 1
-0.00790689297805806 1
-0.0499950697745232 1
0.170833480130212 0
-0.0449422329242806 1
0.042044276236843 1
-0.0443886016536874 1
-0.0334012230398403 1
0.0724082259312553 1
-0.00955201570033193 1
0.0947985295294933 1
0.116413758660198 0
-0.00255316114409061 1
0.0403163125671043 1
0.0990907210939633 1
0.0529409312408966 1
-0.0352950200380859 1
0.0649725423577327 1
-0.0573231547937997 1
0.00804041727731649 1
-0.0338367547013861 1
0.0700814407557953 1
0.00413177817356692 1
-0.140471719166886 0
0.00197748956436101 1
-0.0261280982542327 1
0.0610188582781044 1
-0.0333012302432693 1
-0.038046118960269 1
-0.0282060779787244 1
-0.0127593023711412 1
0.0255312415616063 1
-0.020094254007006 1
0.0382746093860971 1
0.079544902353739 0
0.0755388866426363 1
-0.0580151166191308 1
0.0385543998785808 1
0.0362642917361011 1
-0.00170636327698458 1
0.0487330183942043 1
-0.0256641832281956 1
0.0208078463576288 1
-0.0385324492624447 1
-0.0228099461925451 1
-0.0475403760046994 1
-0.00860833579648384 1
-0.0990066508674653 1
0.0273301283841236 1
0.0491364086466931 1
-0.000661231372765102 1
-0.049635850502186 1
0.0675369058019758 1
-0.0426300768400554 1
-0.0719639771111962 1
-0.00572424839142843 1
0.0242204835380399 1
0.0338909309523562 1
-0.0611209571547911 1
0.0420697008223624 1
0.0249865463244797 1
-0.0236196998175068 1
-0.0202143882623512 1
-0.0175536780218999 1
0.0800071488446284 1
0.0484893923454985 1
0.0926822985128934 1
-0.0211052744313148 1
-0.0855576749584076 0
-0.0160433176627902 1
0.00699955846345354 1
-0.038670489610161 1
-0.0300719264015012 1
0.0818550131370376 1
0.00949497202226444 1
-0.0207432164167117 1
0.0831311926593092 1
-0.0319234076035532 1
0.020698285861881 1
-0.0925987396779041 1
0.00166023189610925 1
0.0452220227262279 1
-0.0113244433757137 1
0.00141548672103125 1
0.0232163660137051 1
-0.0191222287044386 1
-0.0514184592838402 1
-0.0137549588535122 1
-0.0265730204628624 1
0.0153835816162931 1
-0.0839893996724227 1
-0.0177244435315648 1
-0.0149499607069966 1
0.0669740221576487 1
-0.114150195758593 0
-0.0123447275546954 1
0.0225583407311664 1
0.0738672117981556 1
0.00429074709292984 1
0.0226833587159201 1
-0.0199441099506517 1
0.0287528930236002 1
-0.0368105107107376 1
0.0149718922167765 1
0.0123091620327802 1
0.117036195258954 0
0.0281106223551482 1
-0.0421612179161349 1
0.156646887765883 1
-0.0411792341024767 1
0.0106432799295327 1
0.072382648471735 1
-0.0307886231857472 1
-0.0650855619758151 1
0.023563309498522 1
-0.00748369790112407 1
0.0490772202450462 1
-0.0193748707275112 1
0.044022133408597 1
0.00212313158086819 1
0.139622798004073 1
0.00635348110285578 1
-0.0257486664132889 1
-0.025100475925355 1
-0.117574944542277 0
0.019149167338815 1
0.0355799390391218 1
0.0164773764215081 1
-0.0303222855541434 1
-0.0281310122223982 1
0.0114185633270828 1
0.00551076189646913 1
-0.0474032130220564 1
-0.00871252194871765 1
0.0521285480264541 1
-0.0253979158841925 1
-0.0235002679485402 1
0.0534446837630457 1
0.0789647214828069 1
-0.0470056122758498 1
0.0683889917083498 1
0.03187966583735 1
0.0754210644042998 1
-0.0871458712935791 1
0.0113134359007508 1
0.0223032810516081 1
0.0302597798796177 1
0.12841323130266 0
0.03048899555259 1
-0.0227276995313212 1
-0.0577585182473614 1
-0.000388338924561266 1
-0.090480385361296 1
-0.0362210320314314 1
-0.0260493315543249 1
0.00643588581758 1
0.0210860870940566 1
-0.0261683126903733 1
0.0853906262014671 1
0.0136375583853223 1
0.0112097362236629 1
-0.00482988660421942 1
-0.0805845880181553 1
-0.0943339998703889 1
-0.07696408726855 1
-0.0406096125640047 1
-0.0493153292807517 1
0.0209717673642766 1
0.0238421531918214 1
0.0508161835103952 1
0.0182228786436286 1
-0.0877435354965628 1
0.0102955988384398 1
-0.0303521970142894 1
-0.04203363438768 1
0.0555977939265474 1
0.0138367385441851 1
0.048765790903987 1
0.110720339703434 0
0.0137707310109535 1
-0.114314084768354 1
0.0489275206942655 1
-0.0103870482440177 1
-0.0615558564390215 1
0.0154578531288083 1
0.0331452272847793 1
-0.012016305005447 1
-0.00685326113552117 1
0.0518510132298709 1
0.0241735751206474 1
-0.0160393085262962 1
0.0479773863580972 1
0.0301232935113393 1
-0.134289369570094 1
7.649228583715e-05 1
0.0237846559645277 1
0.0208491107877621 1
0.0335610891496439 1
0.0182875862307599 1
-0.0388386304571737 1
-0.0811293385760792 1
-0.0217991522627603 1
0.0433748983230143 1
-0.0136929137619271 1
-0.1189229969345 1
-0.0161100810684065 1
-0.0112652362260869 1
0.101255945140666 1
0.0540828508324161 1
0.011548676365288 1
-0.0664849304613349 1
-0.0758286552060187 1
0.0873351822172129 1
-0.105936695097675 1
0.0596494145024295 1
0.0432347696391898 1
0.0668319828702328 1
-0.0487334309524432 1
0.0204324374817669 1
0.0324671246896387 1
0.0822885150446037 1
-0.041130644591912 1
-0.0467060946293572 1
0.00832391261310723 1
0.115876662278156 1
0.020599511121117 1
-0.0579799073968088 1
-0.01361544898256 1
0.0420309188491275 1
-0.0486086171134892 1
-0.0452042685439739 1
-0.00716872508663473 1
-0.0880657783947888 1
-0.0963130743888984 1
-0.0001130731645624 1
0.040452700048517 1
-0.035927646193453 1
0.090499502772616 1
0.0909804497647836 1
-0.00260108507623097 1
0.00519717980525051 1
0.0377813825080759 1
-0.0489332078254814 1
-0.0617401155893139 1
-0.0531041725645583 1
-0.082882046088995 1
-0.149431959975786 0
0.0316267234264227 1
-0.0385568361445423 1
0.117983096435549 1
-0.0137037073022472 1
0.0772665235909956 1
-0.0175794976497908 1
0.0199999219000558 1
-0.129631620469348 1
-0.0992097055111117 1
0.0559624539434052 1
-0.0290413005122642 1
0.00394011403999441 1
-0.0355552372017495 1
-0.0572742130129217 1
0.0374475418272805 1
-0.074160982662078 1
-0.00201822857938535 1
-0.0157871521691558 1
0.0599841461908426 1
-0.126077440263954 1
-0.108773883909746 0
-0.133927006369226 1
0.161955525221122 0
0.131726423514025 0
-0.0589374649656114 1
0.0124915324903425 1
0.0583363537794699 1
-0.0522691990497424 1
0.10646659726673 0
0.0280450776955649 1
-0.00865044501960937 1
-0.0212170596212849 1
-0.0487602618902976 1
-0.0102041376228192 1
-0.0112557717172011 1
0.0495963952945422 1
0.0442481336821559 1
-0.0162902571436423 1
-0.00413558422483973 1
-0.0861299614410465 1
0.00554614432889406 1
0.013447511862414 1
0.0677048929979405 1
-0.00583004275819166 1
0.0543171186733894 1
-0.0846341298237456 1
-0.0627973443678414 1
0.00664681176072114 1
0.0845845723817492 1
0.0407518722934497 1
0.00614193374072523 1
-0.0497621780419517 1
-0.0329135524278464 1
0.0232956105449572 1
-0.0524304015881248 1
0.0138813386039216 1
0.0227555318659896 1
-0.0875790385031191 1
0.110733207541097 1
-0.0308802243007877 1
-0.0336574413683087 1
-0.0448496453732276 1
0.0781119403741154 1
0.0195353050642062 1
0.0151993138293715 1
-0.0252375736652521 1
0.0471913675731102 1
-0.0353093149995214 1
0.0334080964374799 1
-0.0518171000767099 1
0.0111615318903858 1
0.0727277743059325 1
0.0358585177820792 1
-0.0532121539344634 1
-0.0838929611958285 1
0.116776946632416 1
0.0390154091045472 1
-0.0142904057777593 1
-0.0237843439702809 1
0.032459787009248 1
0.0383873039133425 1
0.00242369532025652 1
-0.00342874744691268 1
0.0102962190094275 1
0.0221761333387719 1
-0.014786527261258 1
-0.0230711947742391 1
-0.0312823394038859 1
0.0586552469792216 1
-0.12521685633603 1
0.00899687289809699 1
0.0815940448971472 1
0.0211495720165313 1
-0.106886878652257 0
-0.0931381805247079 1
-0.110928146901836 1
-0.0416338434308782 1
0.00814462197567891 1
-0.0727802694464439 1
-0.00995002254250915 1
0.039838378881117 1
0.111001838563318 1
0.0131503714049508 1
-0.0103500238628615 1
0.119020628368713 1
-0.0179789585734197 1
0.0264546316976045 1
0.110868573484616 1
0.00203856399701109 1
-0.0889356913599051 1
0.0263007433389337 1
-0.0585416512108888 1
0.0508000162269391 1
-0.00412099423089894 1
-0.0444459084972248 1
0.0633104970452354 1
-0.0132561248873491 1
0.0661860101601823 1
0.0701294049205321 1
0.0355173665491959 1
-0.0471867065869891 1
-0.0980041625475197 1
-0.042505239942662 1
0.0313378079127016 1
-0.132064740329799 0
0.034980077433632 1
-0.0163807244531961 1
-0.0774160116548532 1
-0.0463048627188499 1
-0.0454010858244947 1
0.0568958378478971 1
0.0373405005582828 1
0.0624227673215245 1
-0.0434914083881788 1
-0.0205496942982478 1
0.0885586472765015 1
-0.0473762523578381 1
-0.00606041261456181 1
-0.00304049168440108 1
0.0837839674890423 1
-0.00785741154768594 1
0.0965482389627807 1
0.113184873734518 1
-0.0714274372300281 1
-0.0352045339402006 1
-0.0210022936152285 1
-0.0243774220207601 1
-0.0169912430370156 1
-0.00709750443339552 1
-0.0770703741898831 1
0.00512682938766182 1
-0.00443097082035256 1
0.0641356833782643 1
-0.00893807125975257 1
0.00820700654914086 1
0.0376825968041144 1
-0.0320732871726156 1
0.00963406906529809 1
-0.00760890068815756 1
-0.0166603887578873 1
-0.0124322309625675 1
-0.157427780624922 0
0.0415658055025692 1
0.0338720933969316 1
-0.00465357955661905 1
0.033868411164362 1
-0.0472596901918376 1
0.0815148777683279 1
-0.0462503843963506 1
-0.0532270402674113 1
-0.052209962969718 1
0.0167675816662745 1
-0.036941837701034 1
0.0207802356106508 1
-0.0123921787331461 1
-0.0664516565250524 1
-0.111347839873445 1
-0.0874725284018451 1
0.116156294430004 0
-0.021383066413424 1
-0.0274230433939375 1
0.00762977013308409 1
-0.0323718267749842 1
0.0171767933834297 1
0.0305698157567234 1
-0.0739743271120879 1
-0.0409750183426986 1
-0.0222305682272048 1
-0.0473851129823743 1
-0.0635167802893535 1
-0.0494702984700755 1
-0.0395791887160386 1
-0.117378339420796 0
-0.0603146144991194 1
0.0469605336795406 1
0.0779269083269497 1
-0.074151272965687 1
0.0475340214959521 1
-0.016005238741798 1
0.0579471616262937 1
-0.0995387912542753 0
-0.0349144520772216 1
0.0205795094844604 1
0.0362050356119143 1
0.0351777091025722 1
0.0165968846465819 1
-0.110361461107763 1
-0.0424007098616769 1
0.013323869703373 1
-0.0621887795115929 1
-0.0153978028010851 1
-0.0477753912975057 1
0.189163070764945 0
-0.00443972084400503 1
-0.0740417598129593 1
0.102683716983347 0
0.0721295520691864 1
0.00214795124887127 1
-0.0127293303492188 1
-0.089840327983106 1
0.00655989074803378 1
-0.0552863489626296 1
-0.038402634286657 1
-0.0835945580064543 1
0.00724059489411259 1
-0.0798089848324871 1
0.00872368959710198 1
-0.0149579368317922 1
0.00765058228145834 1
-0.00159077027264157 1
-0.0337309169336554 1
0.0572047320948498 1
0.013668945451047 1
0.00140159252537967 1
-0.0192992556529576 1
0.0842751134253085 1
-0.0585096822442003 1
0.0418905392686228 1
0.0754097592287788 1
0.0172541379830131 1
-0.0807266295101338 0
0.0258219533459566 1
0.0674319038661278 1
0.0823122230230249 1
-0.0777089612589356 1
0.00113653387913869 1
0.000309561790562171 1
-0.00726408033062288 1
-0.0316398995372438 1
0.135337790343744 1
0.0460867817146904 1
-0.0545464804039482 1
0.0579350541987479 1
0.0714915570892006 1
-0.00216640429668326 1
0.0725322782992623 1
0.0222911536079204 1
-0.0609648315979762 1
0.0361753809173582 1
0.0549209344660391 1
0.0130804210667339 1
-0.0429629339623129 1
-0.00500127099376949 1
-0.051405552136158 1
-0.0431941677423377 1
0.0698882780564109 1
-0.0410636710856936 1
-0.0735206106166547 1
-0.112514748192528 1
-0.0497380864838203 1
0.0534005930737661 1
-0.0536643851156993 1
0.0156951547703173 1
0.0893076520057251 1
0.152799868030598 1
0.053665892517734 1
-0.0309147676536719 1
-0.000224398756128201 1
-0.133147294472244 0
0.1401063353051 1
0.0657035594911834 1
-0.0252729974787846 1
-0.0512945912466905 1
0.0289522063332597 1
0.05466223861488 1
0.0346378171371848 1
0.0527128277517526 1
0.0187669967998722 1
-0.0474967946769756 1
-0.100730702436834 0
0.0161161450219374 1
0.00995766837900199 1
-0.0472271917139899 1
0.128934423324377 0
-0.0532515781031387 1
-0.104774336489448 1
-0.063516131062543 1
-0.0990261384684082 1
-0.0504095423477888 1
0.0553335912121645 1
0.164417835669362 1
0.0574270503796897 1
-0.00119639690385665 1
0.0790196378689339 1
0.0438984667431193 1
-0.0496180952345658 1
-0.0241503371835517 1
0.0157471405949715 1
-0.0736843866439003 1
-0.058586669266275 1
0.0259223761176103 1
0.0288769871666332 1
-0.0570648938547657 1
0.127979504263582 0
0.0226517325696903 1
-0.0449229920632142 1
-0.00837195245578983 1
-0.0838831355428776 1
0.0744123387372404 1
0.0337590868720511 1
-0.00140929035055828 1
-0.0177274660336525 1
0.00885231155475313 1
-0.00479007143981238 1
-0.0294641843639369 1
0.0793265477542438 1
-0.0690946838900686 1
0.0758081713472633 1
-0.0892543760376677 1
0.0511304673177945 1
0.0155079299806408 1
-0.0913988687296164 1
-0.156219785447726 0
-0.0301676502805953 1
-0.0703145137824992 1
0.00668180205522449 1
0.0118797511555254 1
0.0489676112177039 1
0.0609551918483602 1
0.0391034209390441 1
0.0190690390951255 1
0.0335450034896584 1
-0.00998001153137149 1
-0.0552807813748054 1
-0.00339326933496008 1
-0.00419548289618615 1
-0.0306837067297348 1
-0.029901793510523 1
0.00829883419434637 1
0.0427417239685086 1
-0.123085449803841 0
-0.000134664430060652 1
-0.0694233492532117 1
0.0518049194316933 1
-0.00716538412814684 1
0.0178317820140722 1
0.0207688477309393 1
0.0434009464671545 1
0.016175651432214 1
-0.0461262458200794 1
0.105403337545826 1
0.0176595445921206 1
0.0353265312673571 1
-0.0518338396183522 1
-0.114799911142682 1
0.0470697110200258 1
0.0563635190729375 1
-0.0772018959954005 1
-0.00619032811584424 1
-0.0408900654129031 1
0.0280483962261317 1
0.116911670176179 0
0.0166698225335488 1
-0.098113458081423 1
-0.0974556053278256 1
0.0389981515885978 1
0.0236175792000738 1
0.13197340391946 0
-0.0740138740126883 1
-0.0662447295283998 1
-0.0500386788532989 1
0.0717373108729057 1
0.129891408154499 1
0.0180853252529183 1
-0.0978674882795452 1
0.0262034842945317 1
0.052630003761404 1
0.0247152868326825 1
0.0278830911319629 1
0.0699299144101758 1
-0.0318499586576054 1
0.000760484390532222 1
-0.00863575000065646 1
-0.00761075953886766 1
-0.0223259024726359 1
0.0650113150493324 1
0.0441653141901749 1
-0.00440127607163731 1
0.00260567491527391 1
-0.0217530977561179 1
-0.0429672704692794 1
0.0170351534575426 1
0.152316650068561 0
0.0480888809051796 1
-0.057815794225235 1
0.06719870759719 1
0.0134448645453057 1
0.012057465748129 1
-0.0106953258886507 1
-0.00704353470492022 1
0.110345569078418 0
-0.0217506912997676 1
-0.0132765875738703 1
-0.0434907271459196 1
-0.0382407650953111 1
0.0565133719759941 1
-0.0117293375409105 1
-0.0105060283473655 1
0.0388573536589769 1
0.0677473130134295 1
0.0563083498507581 1
-0.000546767188832616 1
-0.00286971931784155 1
0.0229451466462005 1
-0.0553074869831981 1
-0.0392864765986789 1
-0.0012491666574683 1
0.0055804820548747 1
0.0187889755367499 1
0.0361323192893563 1
0.0283641236444028 1
0.0515969037535117 1
0.00197762227330498 1
-0.0738239039952399 1
-0.0394945909412443 1
0.0146622075965015 1
-0.0799388476935342 1
-0.0221391827926985 1
0.0181644062762472 1
-0.064816774169356 1
0.0197487674049147 1
0.0202949447079371 1
-0.0280912262619645 1
-0.031064761883413 1
-0.0188277154570882 1
-0.0130562770392095 1
-0.0686723009694621 1
0.0155218044085572 1
-0.0620693971401501 1
-0.00251312078182412 1
-0.0622943941907144 1
0.0426946909365623 1
-0.0448739666929897 1
-0.104558164290381 1
0.0709736705740261 1
0.0964631059403485 1
-0.0130702052718906 1
0.0512245219075716 1
0.0120860615623597 1
-0.0268346295489174 1
-0.0550414576172238 1
0.0514855522988523 1
-0.00702185339539399 1
-0.0407122948338018 1
0.00167916369025436 1
0.0633247804863065 1
0.132947966757978 0
-0.0787472753074214 1
0.0820622705522364 1
-0.0788024030468676 1
0.0251311813376586 1
0.0100308855399453 1
0.104083565661821 1
0.00994408722051224 1
0.0119308069063129 1
-0.0446061409552133 1
-0.0421817775133886 1
0.0415529541317402 1
-0.0382516661197595 1
-0.0693490661490477 1
0.0278923067882378 1
-0.0355784290151923 1
0.00372056396153617 1
-0.063829297690401 1
0.0385354502037675 1
0.0366500560641762 1
-0.015232657227783 1
0.096881255827272 1
-0.0591377191876182 1
-0.00315593626969755 1
-0.0691519520820576 1
0.00457570154433601 1
0.0909418336466462 0
-0.0377502552893041 1
-0.011407167359621 1
-0.0384258834755168 1
-0.0791521313346288 1
-0.0196854297196108 1
-0.041634008557578 1
-0.0501558171841149 1
0.0434126878176287 1
0.0180889239735535 1
-0.0914638159435387 1
-0.0322590010458821 1
0.0414235013162976 1
0.0468430858388336 1
0.0443484758045905 1
-0.0860831704535048 1
0.0134318987243074 1
-0.0300815797477035 1
-0.0174357383182371 1
0.0524018771256349 1
-0.00129935486570949 1
-0.0772899605025053 1
0.0476020156767641 1
0.0791474988883634 1
-0.0136137931333218 1
-0.0295825291146552 1
0.0130143849005961 1
-0.0127610828576715 1
-0.00966806556092452 1
0.0535708887487827 1
0.00441181494045337 1
-0.0526911837483043 1
0.0322563880722794 1
-0.0246292170835074 1
-0.0351233040406006 1
-0.00397593136937483 1
-0.0135419319310648 1
0.0541195786875538 1
-0.0707081930923063 1
0.128730758924359 1
-0.0154173415208256 1
-0.089098553256616 1
-0.0128054836148665 1
-0.0526173888073577 1
-0.0471682782732135 1
0.0042669534759037 1
-0.0448473553532667 1
0.0160842931755036 1
-0.0115292065913419 1
-0.0136765470890142 1
0.0626571933203033 1
0.0201482563511326 1
-0.154288277201374 0
-0.0273499685691755 1
-0.0513926571657719 1
0.015640528634147 1
-0.0115652344065746 1
-0.0678226910036045 1
0.0198019262852378 1
-0.0908571669276251 1
0.015620421541981 1
0.00891967480419604 1
-0.0032245521648489 1
0.00237658841957671 1
0.0126330226242836 1
-0.052085346862749 1
0.0235747861064245 1
-0.0787989322247224 1
-0.0296902880919898 1
0.0282310389311012 1
-0.0216936419346889 1
-0.11046184204436 1
-0.0888837154432141 1
0.0230452625261451 1
0.00441454932427431 1
0.027055563560954 1
-0.0247982974382898 1
0.0202769615830253 1
0.0315195138728948 1
0.00184598133734888 1
0.0782633329306763 1
-0.0196682835643033 1
0.00314509010103667 1
0.113759888368054 1
-0.0319752098896731 1
-0.0110373658971925 1
-0.00699059775230763 1
-0.0329687269212063 1
-0.04930401428755 1
-0.0291214599372351 1
-0.00957567475899512 1
-0.018164103144223 1
0.00668976155827663 1
-0.092814509574829 0
0.0372600423331715 1
-0.000788807317056134 1
-0.106016063104281 0
0.0512244378080388 1
0.029411279069305 1
-0.0964499784607569 1
0.0863008827118918 1
0.0731356115304824 1
0.0420809563127651 1
-0.018217667038483 1
-0.0883915388370119 1
0.18074680908086 0
0.0413345640394006 1
-0.0808935214346597 1
0.0411428639944536 1
0.0323197036985968 1
-0.0391504052196733 1
0.0612051326311662 1
0.00787576080886338 1
-0.0644141928211101 1
0.127563602381541 1
-0.0785540995335404 1
0.0478411111105519 1
-0.0314842952211815 1
0.0546663327460988 1
-0.0128612197971563 1
-0.010087633194487 1
-0.00559262357926446 1
0.00724405106578256 1
0.00216650533791527 1
-0.117950433947877 1
0.0484964379218786 1
0.0596664218759527 1
0.0170134934908668 1
-0.052195161834078 1
-0.0103774970298318 1
0.00381373108361222 1
-0.0307253017855126 1
-0.0347013130015956 1
-0.00887722132165384 1
0.059824723092081 1
-0.0604266728687743 1
-0.0304834332688771 1
0.167614993799977 0
0.0228174702688725 1
0.0916464620086185 1
-0.00533646516717907 1
0.0296817278074862 1
0.0133404518932607 1
0.0549323301324554 1
0.116669620811989 0
-0.0765971749754884 1
0.0299318296242358 1
-0.0979412222408223 1
0.0465010407120654 1
0.0190688047134152 1
-0.0403863423103559 1
0.0802207739525919 1
0.0257703844871857 1
-0.0915467134781485 1
-0.0187648924273165 1
0.037508414559127 1
-0.0866599873786925 1
-0.0315452838073352 1
0.0178553973546147 1
0.0180486455991796 1
-0.0158133026268215 1
-0.046286750674709 1
0.121092989019631 0
-0.020028806260271 1
-0.0583888094899777 1
-0.019367067616742 1
0.0515805028416956 1
0.0711647767866204 1
-0.116545197421009 0
0.00112056647651076 1
-0.0355027840859235 1
-0.0500253451147752 1
0.00434931689927039 1
0.0456221003110203 1
0.0364808128803748 1
-0.0536713480579369 1
0.0479953064999633 1
0.00305034556103899 1
-0.0388750123713938 1
-0.00499651491300252 1
0.0202500675291987 1
0.0446374683375563 1
-0.073412303224675 1
-0.061557255225343 1
0.00248548259982432 1
0.0186091010072381 1
0.00868166670668284 1
0.0126764328771829 1
-0.0214057849562792 1
0.0322655478865563 1
-0.0214188268112679 1
-0.0324953822917636 1
-0.0661948209409461 1
-0.0198738252902568 1
-0.00621293876122506 1
0.12852611939388 0
0.0450123932237902 1
0.0481160010517808 1
0.0311467563584772 1
-0.0626496220272642 1
-0.0038412863176268 1
0.0327669146099025 1
0.0623651221373162 1
0.0394406592487384 1
0.0851830605009831 1
0.0243543346871421 1
0.00781284303623354 1
0.0274578536776566 1
0.120667185336457 1
0.0123916155014408 1
-0.0238303378531157 1
0.0449807973902047 1
-0.0731698966327458 1
0.0105614592476737 1
0.0600055436157118 1
0.0360282996381523 1
-0.00742817497088221 1
-0.0498839819218706 1
-0.0232737066499344 1
0.0370373562553131 1
-0.0275815921938246 1
0.0016768065529765 1
0.0902839387304132 1
-0.044338579357737 1
0.0927794658037328 1
-0.000394579515548308 1
-0.0316063213598969 1
-0.0337249171568208 1
0.0764533381326189 1
-0.0478909415591847 1
-0.0159601017092931 1
-0.133817550047794 1
-0.0458148564219012 1
-0.00727056045779939 1
0.0266193771514237 1
-0.0364101472790433 1
-0.0152263545597319 1
-0.0104714752941362 1
0.104866057887616 1
-0.0308766330227954 1
-0.0105278962918188 1
0.0515116342918155 1
0.0757318855626165 1
-0.0271314032725179 1
0.0138807697216433 1
0.0338885565989252 1
0.00182319375890407 1
0.0344049717524962 1
-0.0028742257650124 1
-0.046826594297893 1
0.0836804548250366 1
-0.0335237355144477 1
0.0523812087152945 1
-0.0320153657446937 1
0.0356064889271402 1
-0.0030791201973059 1
-0.0308344850070936 1
-0.0717131536047072 1
-0.0143483171273633 1
-0.171432354634063 0
0.0853972045932977 1
-0.0901696141848128 1
-0.0523365906284074 1
-0.056211923847198 1
0.0204919151083862 1
0.002612397675404 1
-0.0619913392386472 1
-0.0532912331358031 1
-0.0582806374662544 1
0.00644961708732366 1
0.163374284295527 0
-0.0640636341815667 1
0.0373397680262648 1
0.0196690286597267 1
0.00853740788500296 1
-0.053573965283165 1
0.00300107995225987 1
-0.0198556212516852 1
-0.0695742811152321 1
0.0141028825112065 1
0.00313712477969517 1
-0.00563534647330301 1
-0.0824860100130805 1
-0.0897757421019931 1
0.0126174360874317 1
0.00387809126203356 1
0.028394311360145 1
0.0201801879014356 1
-0.0509192019186013 1
0.046486558506498 1
-0.00111047044953494 1
0.00856499155719588 1
-0.0491903658209826 1
-0.0267394161550826 1
-0.0311396409550819 1
-0.0121078995809914 1
-0.0231128811517706 1
-0.0308029561771873 1
-0.0917834577903075 1
-0.0232607239073771 1
-0.0651319328823749 1
0.0342780200542205 1
-0.0120341128968823 1
-0.0246563354585205 1
0.0380518917073908 1
0.0873720178330911 1
0.109725407960724 0
0.0638807801190149 1
-0.0677130137991397 1
-0.030532991316286 1
0.0266882869280274 1
0.0482357812985839 1
0.0431569309557421 1
-0.0342415258162079 1
0.0218073093116656 1
-0.157908258601811 0
0.0264684868896141 1
-0.0033196317402431 1
-0.0661925000742803 1
0.0563820390747234 1
0.0675165568357508 1
0.0603621052207905 1
0.0497497646427741 1
-0.0588484178975395 1
0.0364843781656765 1
-0.0319171633646491 1
-0.0218417385015403 1
0.00173689224489687 1
-0.0527379110978551 1
-0.0908879204447401 1
0.115631763793507 1
-0.0321529058977939 1
-0.0312206977032495 1
0.0886052188380489 1
-0.0749069108797352 1
-0.00539319736564758 1
-0.0307851130557695 1
-0.033342283378216 1
-0.0126372274000055 1
-0.0888325292955652 1
-0.0159131673898381 1
0.0603358777818825 1
0.0242847992211417 1
-0.00642268687658604 1
-0.00395378135520391 1
-0.0768530637573626 1
0.0130563061070791 1
0.0139225454079483 1
-0.00106332563914493 1
0.0200845960413747 1
-0.00210243618945488 1
-0.0167656980687454 1
-0.0124922606025245 1
-0.00606863728752296 1
0.0293026208705835 1
0.0180692477677339 1
-0.0811850245333766 1
-0.0719654589393654 1
0.0277976158455711 1
-0.121249207888809 0
0.0935700882971518 1
0.0398065038467476 1
0.0571070144594154 1
-0.0248754759547679 1
0.0401261734490125 1
0.0139144488266453 1
-0.0237277817953031 1
0.161617089563804 0
-0.0744878906166268 1
0.138598613105959 0
0.0525453504010658 1
-0.0272095791690328 1
-0.131681284495326 0
-0.0525560671799315 1
-0.0471485349369831 1
-0.0303252509541803 1
-0.128073373686427 1
-0.0568640131711078 1
0.0248574305320287 1
-0.0028584797898881 1
-0.00287984469652372 1
0.0113510826899609 1
-0.0699850326522281 1
-0.0194370881766029 1
0.00170644726785628 1
-0.0748815499475261 1
0.00286264054144983 1
-0.0380963812026818 1
-0.113035927228529 1
0.0714680717059555 1
0.0850119159896731 1
-0.00938670948023696 1
-0.12382503008702 0
-0.00247794812266755 1
-0.091353875515096 1
0.0999430434240411 1
-0.058738126122531 1
-0.0991611626718748 0
-0.0316603059935871 1
-0.102233940039632 1
0.0325328473613241 1
-0.0393635231029433 1
0.0489407511882052 1
0.113744355060543 1
0.0274621460921733 1
-0.00630035910848157 1
-0.0830072004712338 1
0.034578152581871 1
0.036476547444364 1
0.0335346097610742 1
-0.0230214683897447 1
-0.0456934401257517 1
0.0404334325574302 1
-0.0504984582407846 1
0.0121450110729097 1
-0.0648364003108159 1
0.0196425538519529 1
0.0923409114251588 0
-0.0280900574404522 1
0.0265841931821684 1
-0.0734950935247907 1
0.0130054407929012 1
0.00944753042655456 1
-0.00561800415493075 1
-0.0160409059244374 1
0.0412025002564614 1
-0.0402564929465471 1
-0.0293080563987393 1
-0.0322129124388967 1
0.0722719331965598 1
0.0750907202807373 1
-0.0904766555273362 1
0.0677583613653982 1
-0.0801964989065071 1
-0.00749542196485129 1
-0.0110234230509431 1
-0.0302867820862636 1
-0.00929307534179614 1
0.0657463258149903 1
0.00144630610815297 1
0.0288087334021308 1
0.106714060663438 1
0.0340910248580527 1
0.0193462036119684 1
-0.00276004207625498 1
-0.0198858156453323 1
-0.0131270477125128 1
0.0101592967307374 1
0.00342041774811529 1
0.00911640781274788 1
-0.00416755810990641 1
0.038019445419936 1
-0.0843056481364682 1
0.02590804028713 1
0.0572176056171365 1
-0.0309741740198797 1
-0.0548618638520844 1
0.021822683149725 1
0.010331690461356 1
0.0113103847616534 1
-0.0672319282874868 1
-0.0722022914635435 1
0.0797370654918409 1
-0.0608918292044039 1
0.00108165154752884 1
0.0204177394217483 1
0.0895762481230166 1
-0.0754921859652312 1
0.088845224193427 1
0.0795489689163359 1
-0.0508472613062762 1
0.0579466278603571 1
0.00262408774046392 1
0.0123309885950471 1
-0.0518106982588995 1
-0.0500871494184908 1
-0.0832692507898748 1
0.0306737647254934 1
0.00553639622678396 1
0.013751578735066 1
-0.0433906195012877 1
-0.0220550397339641 1
-0.0847743745645592 1
0.0895620671495095 1
-0.01705043739114 1
0.0257648976080039 1
0.0914357559082719 1
0.0711745948225348 1
-0.0579121262015908 1
-0.0525452776198471 1
0.0592641346617377 1
-0.0640795929832285 1
0.00925737223340851 1
0.0891520508827062 1
0.0100905825403636 1
0.0490556386603816 1
-0.0176324195864373 1
-0.0529494091824594 1
-0.0168180068270784 1
0.0424630403954155 1
0.0217688811619021 1
-0.0302912348404181 1
0.00878754164788053 1
-0.0529560506664408 1
-0.0507631927071513 1
0.0139021760760529 1
-0.09246513131077 1
-0.0548875146029991 1
-0.00884466193728769 1
0.0511210208956882 1
-0.0191336022189372 1
0.0448589134494062 1
-0.0283938571913457 1
-0.0365616259401331 1
-0.0136070607885764 1
-0.0327754298938934 1
-0.136949399212092 1
0.00511785942413095 1
0.0323047313376848 1
-0.0550805197127789 1
-0.03972502214537 1
-0.0033689227072884 1
-0.0487367259094665 1
-0.0365303149868133 1
-0.031421066799526 1
0.0930819419500897 1
0.156826734150991 0
-0.0160780620469775 1
0.0412465353377555 1
0.0669127767077962 1
0.00864893468931357 1
0.0404306212769002 1
0.116028636915223 0
0.0225552715407385 1
-0.0118572829844154 1
-0.00517339809979477 1
-0.0413059161827046 1
0.0315189995393381 1
0.0843180498562087 1
-0.0232036617290606 1
0.0415127842983573 1
-0.0462631178086485 1
0.0190176777486802 1
0.0446431204593689 1
-0.162825797316869 1
-0.02698581932026 1
0.0307936260017946 1
-0.0750648044009467 1
0.0293280180471599 1
0.0255737078109717 1
-0.0491330385069009 1
-0.023852702303456 1
0.0225157361157344 1
0.0269888003621009 1
-0.0490911273720548 1
0.125142120994748 1
-0.049659497414503 1
0.0270362993195644 1
0.00016426568022571 1
0.0466815707150434 1
0.0674381746601092 1
0.00125218535075946 1
-0.0372011752140181 1
-0.0258884288030902 1
-0.121999682958151 0
0.0816441268792184 1
0.0164697207315781 1
-0.038983889415844 1
0.0271864738074482 1
0.0237756963801261 1
-0.00377950051151695 1
0.00173854432459296 1
0.00229980581828463 1
-0.0404745619361287 1
-0.0172601806091631 1
0.00396942244060504 1
-0.0254320478599007 1
-0.0517533922121263 1
0.0598788526528612 1
0.0107252414025185 1
0.0220309920384415 1
-0.0874864770843579 1
0.10573764119734 1
0.00542775705199623 1
0.0835321969112717 1
0.00592773464400887 1
0.0525127340736434 1
0.0224120600753494 1
0.117059825391845 1
0.00333636511551617 1
0.0308977143955429 1
0.128415351553748 0
0.0483243421739702 1
-0.0136393469213853 1
0.015811075811915 1
0.0111808936326496 1
0.00676884292260781 1
-0.00450643593762339 1
-0.0387270396561662 1
-0.0406331274015086 1
0.0827389042539785 1
0.0804666088128078 1
-0.0480795256212925 1
-0.00188148633581258 1
0.0368729453251898 1
0.0438489720897192 1
0.0262667689532275 1
-0.0237344745551703 1
-0.0493808988696824 1
0.119996550201899 1
-0.019436064952879 1
-0.0151453195986624 1
0.0139571135777852 1
-0.0356502141536889 1
0.0155671404633364 1
0.0209414235981506 1
-0.0291889828341977 1
-0.0132320669198921 1
0.0149523297367508 1
-0.0326590201530944 1
0.0296394213228387 1
0.0214043249157616 1
0.0811828975001851 1
0.0116166449622563 1
-0.0652416667019554 1
-0.0166497526441235 1
-0.00491602157686138 1
0.0172233455256369 1
0.0244217981056911 1
-0.0521033041334697 1
-0.0725749876335013 1
0.0468609317927196 1
0.0333537799054795 1
-0.0416104831092858 1
-0.023805457465085 1
0.0674095607334839 1
-0.0219042402621338 1
-0.0698337559391685 1
0.0329274680513947 1
-0.0747075030201128 1
0.0223994290214481 1
-0.0385356060027826 1
0.0869704390396619 1
0.00225606678966379 1
-0.0356965268047659 1
-0.0225350520108912 1
0.142352117038329 1
0.0265407706522027 1
-0.0936850780586884 0
-0.00766542839332006 1
-0.0290464560482867 1
-0.0390789808573985 1
0.0193168996636364 1
0.0180119292823369 1
0.0273786382876923 1
-0.0523148060273225 1
-0.0104772655766264 1
0.00202233525244832 1
-0.088241508253798 1
0.0328583324080878 1
0.0206654382709472 1
-0.0881737875228021 1
-0.111138598145528 1
0.0595305708927214 1
0.0549307922207458 1
-0.0338988045726076 1
-0.0306859728788633 1
0.0456272404406711 1
-0.108093995731667 1
-0.121929330343566 1
-0.0302771044689358 1
0.0425918906863161 1
0.0368036606107909 1
-0.0243107998644489 1
0.0341158505295206 1
0.0217195469269632 1
0.00629754040953243 1
-0.0911673868175806 0
0.0442936026895194 1
-0.000372980358305305 1
0.0518138400358409 1
-0.0207189006829866 1
0.00521799538835821 1
-0.0575660256838848 1
0.0280943122949203 1
0.0378440765351266 1
-0.0813002299509218 1
-0.0931016830328256 1
-0.0200639213704596 1
0.0132870397677546 1
-0.0624520490763662 1
0.0218230153976789 1
-0.0242401145077332 1
-0.0576632717951357 1
-0.0583075033251827 1
0.0394722204890588 1
-0.0384213832564455 1
-0.0884731939682447 1
-0.0608734002101092 1
-0.0558574583769732 1
-0.0893009270100458 1
-0.0609546455224701 1
-0.0360408756496942 1
-0.135633626582334 0
-0.0107841376510488 1
-0.0197582821828419 1
0.0868470689794068 1
-0.0271556578204101 1
-0.0173305510560939 1
0.00571347408627818 1
0.0154255932141059 1
0.078417043857669 1
-0.136311054376044 1
-0.0951309839744 1
0.0206857471491436 1
0.00553027872048759 1
-0.00389938707594091 1
0.00788194134582251 1
0.00250088883327786 1
0.12865236344648 0
0.0405329688416539 1
0.0408899415341086 1
0.0716765458575067 1
0.0458587306444879 1
-0.0508955635298286 1
0.0464057498822661 1
0.00990518216533122 1
-0.0113478494635336 1
0.0477264081235198 1
-0.0293362340710594 1
-0.0517639849927562 1
-0.0814680324968439 1
0.00611040062288493 1
-0.015772462164191 1
0.0230071594797722 1
0.0751280206366559 1
0.0570766824985213 1
-0.0318509132259164 1
-0.00816142213011631 1
-0.0153263038716902 1
0.0656627194372594 1
0.0376971025814796 1
-0.071585010015778 1
0.0086354497207456 1
-0.0168646393955246 1
0.00191137609139471 1
-0.0478476563657997 1
-0.0413541516513886 1
-0.034458562077042 1
-0.00170422269515612 1
-0.0803170932961858 1
0.0637112273114848 1
0.0145066145157418 1
0.0392601353180415 1
-0.0373292424510516 1
-0.0348148626538701 1
0.046251096852026 1
-0.0636159253598341 1
0.0162242992632148 1
0.015087059169794 1
0.0257857200186262 1
0.0973005926686075 1
-0.161549348138059 1
-0.0434275852996214 1
-0.012470925243713 1
-0.00648963253738144 1
0.0432462952526917 1
0.0738587573039128 1
-0.0338556943541499 1
-0.0565113330085952 1
0.0837948714921216 1
0.0331077801812201 1
0.0509706874192628 1
-0.044173440318574 1
-0.0157478944912386 1
0.0292178573133869 1
-0.0734485676994659 1
-0.0229641941688212 1
0.0346264481645638 1
0.0648194669506127 1
0.067621487212449 1
0.0775729519705533 1
0.0646781577306568 1
0.0215482801761459 1
0.0178390194692499 1
-0.0529782634661959 1
-0.0636081748760167 1
0.0766054491402533 1
-0.0411403878032872 1
0.0236355555696008 1
0.0186193980728389 1
-0.051766694431255 1
0.0473043967788618 1
0.00518752740754525 1
0.085231614445052 1
-0.0536917309643396 1
-0.0550202565386484 1
0.103455266907771 1
-0.030646978424405 1
-0.0481640096713285 1
0.0205973785025002 1
-0.0308555637392035 1
0.0765002561245135 1
-0.0774923271218741 1
0.0415684413968897 1
0.13771591257451 1
-0.0690616831583966 1
-0.0120562349379618 1
0.0884106411385652 1
0.0839822414363823 1
0.0134210656614495 1
0.0438260480899614 1
0.0298562680809797 1
-0.0056839107557123 1
0.0640690687525411 1
-0.0211329938630824 1
-0.0712791982377168 1
-0.00595909326130595 1
0.00205875756815633 1
-0.0690854477247144 1
0.0642282971441738 1
0.0242760338416994 1
0.00646264844141514 1
-0.0993784249580668 1
-0.0460658128864967 1
-0.069387740023041 1
0.0208775310037583 1
-0.0197847366427526 1
-0.0218559819415812 1
0.0477046451478737 1
0.0171852793727764 1
-0.0946517709143552 1
-0.0202990023391994 1
0.034195568822973 1
-0.0692145376130031 1
-0.0412430587603463 1
0.0215342862527204 1
-0.000464150266411265 1
0.0737695567644264 1
0.0363975423497964 1
0.0338777366780293 1
-0.0221953736831704 1
0.0596443116316809 1
0.0513573798673187 1
-0.00667953251995285 1
0.0250986162029484 1
0.0316449535145656 1
-0.0664044907888748 1
-0.103393428710483 1
-0.0260838816508986 1
0.0477943528445408 1
-0.00219822782931834 1
-0.0239000603859587 1
-0.0803113618795668 1
-0.0117107292616767 1
0.087995924568233 1
-0.0536676302852779 1
0.00124198720293238 1
0.0499640385727384 1
0.00974460100610908 1
0.0204605134559735 1
0.0207476882434518 1
-0.00325894670077962 1
0.0854983338671717 1
-0.0749526525889873 1
0.0500571872119411 1
0.013644179369052 1
-0.0115530258924405 1
-0.0683980220996294 1
-0.0243576025883274 1
0.0272114303564956 1
-0.0760298328180964 1
-0.0216609637723385 1
-0.0164790473409335 1
0.0903946933730076 1
0.0062444125611955 1
0.0564138981364871 1
-0.048617209613464 1
0.0756877140902735 1
-0.000490360159012215 1
0.0225294390333571 1
0.00610392803839995 1
0.0329446166352746 1
-0.0365356464549558 1
-0.0904935018866904 1
-0.0914624709842775 1
0.0104057865995432 1
0.000127132055288596 1
0.0578863304433301 1
-0.0155219406069602 1
-0.0872522823757906 1
0.0650022323391184 1
-0.0431537418251012 1
0.0424919690143953 1
0.0326445910298045 1
-0.0260608331503343 1
0.010031669751489 1
0.0128192213234536 1
0.0510081213140382 1
-0.0341856130622892 1
0.0192697239948178 1
0.0384035246597834 1
-0.0121179827251975 1
0.0769603312853994 1
0.0263475261761023 1
-0.051091391329412 1
-0.0149048698717068 1
0.0884951292712206 1
-0.0428561483292396 1
0.030917593082998 1
0.0959256309245978 1
-0.0107548412175952 1
0.0187325957594579 1
-0.0693695138236726 1
0.0103241480658922 1
0.0755527357218284 1
0.0380999224389581 1
-0.0368234724785735 1
0.123360436394538 1
0.0356169105397157 1
0.0227965881947058 1
0.0257619888800733 1
-0.0582083229533815 1
0.0283482375045987 1
0.0646902090628525 1
0.0488646764577526 1
0.0319784230465094 1
-0.0162248614976042 1
-0.0298070645121415 1
-0.0483559484497112 1
0.228901162777418 0
-0.0127354250068413 1
0.006419992119956 1
-0.0640825930421701 1
-0.000291810749634538 1
0.059107846534446 1
0.102326280028546 1
0.0488406225245176 1
-0.0125618776539449 1
0.00892273828368495 1
0.00429187339300907 1
0.0843955176914555 0
0.00600768925000585 1
-0.0681197674988574 1
0.0468041391285756 1
-0.0425538994013807 1
0.0730468089838935 1
0.0104264074717509 1
-0.00466548961949505 1
-0.0256224721158715 1
-0.011927770022035 1
0.0776829100335717 1
0.0328054310824768 1
-0.0856118849329402 1
-0.112861276867156 1
-0.0310703462531748 1
-0.0661290839333122 1
-0.0793234562732528 1
-0.0804600480844872 1
0.0307695254634884 1
-0.00414632198895374 1
0.0490744518400175 1
-0.0590790635157512 1
-0.0531953612938533 1
0.0845350118110924 1
-0.0178802849212737 1
0.0651907829733819 1
0.0498638219403532 1
-0.0212869888217633 1
0.0435231595075575 1
0.0915126278407653 1
0.0589182038736077 1
0.0174297239399647 1
0.0948287980233131 1
-0.0498351524678922 1
-0.148972335676632 0
-0.0581347589289199 1
0.026105309013231 1
-0.0166444758392036 1
-0.0346326063124518 1
-0.0223668521615467 1
0.0433647012588344 1
-0.100154759398387 1
-0.0096882747031328 1
-0.0954107843086622 1
-0.0392023001193226 1
-0.0158081030684876 1
-0.0166967858556558 1
0.066345889788078 1
0.0305100119504362 1
0.009798225875934 1
-0.048611770240003 1
-0.0209938560412513 1
-0.136575012433943 0
0.00151459512359503 1
-0.0088132321475977 1
-0.0868081419158761 1
-0.0485990399142222 1
-0.0169804264101584 1
-0.0324420436175051 1
-0.02349221398063 1
0.0951079292158315 1
-0.0316696973254662 1
0.0652376481279305 1
-0.10287037868145 1
0.0398781977430541 1
-0.0494525279311506 1
-0.107717094097951 1
-0.0655109235252244 1
-0.114623929591688 1
-0.0509205716275218 1
0.0241536548468148 1
-0.0101954879743931 1
-0.0547689646249331 1
0.0588037059114865 1
0.00734393884905452 1
-0.0758846622697167 1
-0.0175095756343958 1
-0.0125081630568173 1
0.00789399024146303 1
0.0768630774503929 1
0.108742974593217 1
-0.0417386806686885 1
-0.0208054055932082 1
-0.0285733023091322 1
0.000549573827316234 1
-0.0167271954000586 1
0.00314650775971485 1
0.0607730956031244 1
0.0427748211681748 1
0.000616976662692004 1
-0.0900019916126206 1
0.0476249166824797 1
-0.0218255982116796 1
-0.0119001614375463 1
0.0428040093946032 1
-0.0135102024398697 1
0.0572425122833237 1
0.00677269627730256 1
-0.057772140474389 1
-0.0426909546646444 1
-0.0196342714252592 1
-0.0595036124507049 1
0.0638099170300526 1
-0.0073584731732871 1
-0.00881133660208159 1
-0.07701375789085 1
0.0504184777530744 1
-0.0737489582459168 1
0.011213453458132 1
-0.0553662728328632 1
-0.0454834049631572 1
0.0783263102189788 1
-0.0216770396835147 1
0.00983850564345842 1
0.00979460806690964 1
0.0424502994838696 1
0.0325845930629187 1
0.0284109333093513 1
0.0357078712800634 1
0.018810066000017 1
-0.0263752824789678 1
-0.0794011683558115 1
0.0412141584430759 1
-0.052018099144359 1
0.0774745205338377 1
0.0686365521242638 1
0.0175555261555045 1
-0.0131301515927874 1
0.0880131702947312 1
0.0409482035026406 1
-0.0328519405125239 1
-0.0747126235118487 1
-0.0494789773585796 1
0.0358936078607822 1
0.0698323598017496 1
0.0856968146903273 1
0.0203204798737495 1
-0.0858858309344174 1
-0.0534947453388813 1
-0.00533984285930649 1
0.048341480093831 1
0.0468062195345987 1
0.00119587001347906 1
0.00722601369705843 1
0.000950992895686941 1
0.0402714893852292 1
0.0510710751594039 1
-0.00616286888855975 1
-0.0108539534402728 1
-0.101220044175785 1
-0.0138853080965264 1
-0.120969408864794 0
0.0716709399711225 1
0.0241953277448399 1
0.0100364122938942 1
0.096414178221808 1
0.107276616667624 1
-0.0399779091090631 1
-0.0249552802309507 1
-0.0266809950871022 1
-0.0561227795993281 1
0.0472278627913996 1
-0.0185269757691007 1
0.00671033977630102 1
-0.0404066748194388 1
0.0319554495525509 1
-0.00981683228175143 1
-0.0702907102916422 1
0.0659275786257493 1
0.0200657439305589 1
-0.000595008566276062 1
-0.0210352332265207 1
0.0144804922574044 1
0.0106400175244201 1
0.0835301320301864 1
-0.144319837814128 0
0.0977589339669323 1
-0.0551225762880352 1
0.000131634421849972 1
-0.00999598452228591 1
0.0576574648932759 1
-0.0683175174387638 1
0.00194078842336923 1
0.0928848235962021 0
-0.075151505984996 1
0.0938490709536935 1
0.025762958313096 1
-0.00581951213949304 1
0.00589565171387603 1
-0.0260404410858811 1
0.00501379572561978 1
0.0770047140757944 1
0.0271116766895394 1
-0.00644784662626904 1
0.0477238471623833 1
-0.00665164605035239 1
0.110551387477361 0
-0.0558968629434943 1
-0.0169246319564049 1
0.0332146349588967 1
0.0152456759596657 1
0.0175237084475323 1
-0.0267563151456917 1
-0.0353128926612816 1
-0.0128375618185049 1
0.0797396381400527 1
-0.0990816601844576 0
0.0427965588802441 1
0.114621663046905 1
-0.00398638842968354 1
-0.072188887696878 1
-0.0125789302022021 1
0.015185320893887 1
0.0437284480525733 1
0.0109496190442271 1
-0.0456774464376594 1
0.00737736155850436 1
0.0727735986702934 1
0.0271408242313661 1
-0.0550853074541489 1
-0.0631228504889041 1
0.157092614099891 1
0.070361981305713 1
-0.165333987538444 0
0.0728837858357448 1
0.0186542450305539 1
0.148968636975587 1
-0.113262905293924 1
-0.11210017165803 0
0.0316639429478603 1
0.0178603307843135 1
0.0633686022118605 1
-0.0188201568023127 1
0.103553274744948 0
0.0401356164678704 1
0.112574106453924 0
0.0304363926464857 1
0.00538993659201357 1
0.0118356713623526 1
0.118619383772382 0
-0.0184699089364367 1
-0.0406765661822619 1
-0.00536635434748346 1
-0.0633632598042594 1
0.0377782543252924 1
-0.0756647926405526 1
-0.0305174846277863 1
0.00832145285678305 1
0.0806185794544285 1
0.0258065875907976 1
0.0245777749908365 1
0.0390570988772871 1
0.0905344501282433 1
0.025584528125033 1
-0.0145782564118525 1
-0.00959549814144228 1
-0.0413050560846697 1
-0.054646260351965 1
0.00356006904525162 1
0.0328319520672243 1
0.0156324816075713 1
0.0102725472886223 1
-0.0173569317917331 1
-0.0275018610367855 1
-0.0294319096991548 1
-0.0478414041827376 1
-0.0365507101774356 1
-0.10644734890092 1
-0.0659148825747135 1
0.0948731373041006 0
0.0197352240229276 1
-0.0220839620458584 1
-0.0377296270082147 1
0.0754582365624863 1
0.0344597071684291 1
0.0215618840427045 1
-0.0769029234872251 1
-0.0100728187762654 1
0.0238270511834144 1
0.0153446089762691 1
0.0836670274532612 1
0.00201117848534461 1
-0.0233610564124712 1
-0.07820615829754 1
-0.0330304843825652 1
-0.0410683205291787 1
0.0344394608135877 1
0.0488786918694808 1
0.0714032913734831 1
-0.0318105424455941 1
0.166996165638067 0
0.0180082591042784 1
-0.0263512167866708 1
0.053169547557966 1
-0.0408792182913456 1
-0.00530384412153463 1
0.00574018516605421 1
-0.0945122616048767 1
0.142144471947863 1
0.102911179639781 0
-0.0600029395179359 1
0.124386454085149 0
0.0171745214791196 1
0.0623584423870332 1
0.00750696361495332 1
-0.00728757444105943 1
0.0726689106036826 1
-0.0064168549845246 1
-0.11606620882993 1
-0.0582272610628255 1
-0.0217843634306846 1
0.062788184662737 1
0.0354812999489099 1
0.000126023065390102 1
0.168545792451673 0
0.104160111245329 1
-0.0333355592214412 1
-0.0423370583633343 1
-0.0183825808731185 1
-0.0611808643740222 1
-0.0634871362912969 1
-0.0785320571409459 1
-0.0693568935943668 1
0.0469420161845306 1
-0.020382000758517 1
-0.0224761608862687 1
0.0706349645188083 1
0.0118748927301793 1
0.144562780014548 0
0.0441235946391998 1
-0.0358781040105564 1
-0.0203156978200679 1
0.0531062363039335 1
-0.0185916407881087 1
0.0405555183722672 1
0.0512526576538443 1
-0.0974157652833781 1
-0.0969537008598258 1
-0.0115997874603693 1
-0.0209288917850945 1
0.000879429868426072 1
0.040305736424011 1
0.02869465400627 1
0.0192365550039092 1
-0.0195778819817282 1
0.124834579157987 0
0.00977688896692784 1
-0.00246817199719433 1
0.0740148771667084 1
0.00762192374209356 1
-0.00774355906823923 1
-0.0201864226903634 1
-0.0990173272279307 1
0.0073162483564212 1
0.0444047284855997 1
0.0178606996352452 1
0.0837159346812669 1
-0.00766524743233622 1
-0.0121912802901401 1
0.0131054609820231 1
0.0190867022751342 1
-0.0577065987067439 1
0.0336641895071527 1
-0.0137785787925172 1
-0.00105983318615741 1
-0.0599650533771181 1
-0.084828177337332 1
0.0918988226318134 1
0.00694312939376699 1
-0.0229539295643161 1
-0.079757144466525 1
-0.008263777338661 1
0.0579804525950353 1
0.018095261850549 1
-0.0193627817300262 1
-0.0568055458395613 1
-0.064759029862175 1
0.0276570326598409 1
-0.0452031090217454 1
0.0662121143639214 1
0.020335561017353 1
0.000296031596458616 1
-0.0366125474334879 1
0.0493523994804828 1
0.129041607166588 0
-0.00688695605744358 1
-0.0246487442602864 1
-0.0105362211271702 1
-0.00505873661532217 1
0.0399881925756121 1
0.0455030894615227 1
-0.0360080845943394 1
-0.00980268525805729 1
-0.00306536973708151 1
-0.0520817070177227 1
0.0609872342963989 1
0.0809414450751826 1
-0.0373095173034892 1
0.0609651939857209 1
0.0384467654927898 1
-0.0787300296282669 1
0.125698543444674 1
-0.0110667659015394 1
0.120016469270282 0
0.041165282141231 1
-0.0705531823749642 1
-0.0246041482047996 1
0.0679815287108704 1
0.0158395687162044 1
-0.0586120868667494 1
-0.0344002551761548 1
-0.0614985097829901 1
-0.110218190243129 1
-0.0202086030072114 1
-0.0455420674446963 1
0.0260877280737212 1
-0.0212427633485978 1
-0.0207802315027818 1
0.0349991539151785 1
-0.0326422140951556 1
-0.110130322976573 0
-0.00288380049017294 1
-0.0101494684013392 1
0.000700746910026421 1
0.000653929003854192 1
-0.00294204753981379 1
-0.0261286371015176 1
-0.033087237820378 1
-0.0807085883157792 1
-0.0304074227225784 1
0.0228196754708634 1
-0.0890376097306877 1
0.0288916964402143 1
0.0112815144667819 1
-0.0241329042308837 1
0.0265586421075469 1
0.00295736277761355 1
0.0324895283373432 1
0.0875051913350797 1
0.0399666625029281 1
0.00286690325875851 1
-0.106159071454951 1
0.0170212486532543 1
-0.0783018089613882 1
-0.0487931150652293 1
0.0396496786283753 1
-0.122361193375075 1
-0.0831827354868716 1
-0.0725519829991033 1
-0.0519543658396603 1
0.0672787574263288 1
-0.0132835611271974 1
-0.0655385870874552 1
-0.012385214240983 1
0.00289480725900887 1
-0.0503889831814736 1
0.0449914804945405 1
0.0312326509278818 1
-0.0590802098234365 1
0.00424580435643969 1
0.0170532602536735 1
-0.0381860685651541 1
0.0185635778104642 1
-0.0110136947707043 1
0.000655531733297736 1
0.0280937453715388 1
-0.025009605252594 1
-0.0596966425849234 1
0.0553002950161959 1
0.013143152088945 1
0.0175619339872703 1
0.0712408777261359 1
-0.00404096319789131 1
-0.0344906575002163 1
0.00557386862920169 1
-0.0794842503790586 1
-0.00377985854057459 1
0.00249209397747781 1
0.0149090468067119 1
-0.00247927528964357 1
-0.0168916753229397 1
-0.0374450407257023 1
0.0551967608610313 1
0.0889600698988396 0
0.0530721798538721 1
-0.0467261579914203 1
-0.120302904219363 1
0.0251978297582139 1
-0.0209263005600733 1
0.0312246535677433 1
0.0164836584994554 1
0.0885236175504171 0
-0.0603218335601501 1
-0.0696439412890375 1
-0.176666289822412 0
-0.0904199037463169 0
-0.0513199948925054 1
0.0366482922489645 1
0.01120384486182 1
-0.0406532654887935 1
0.119890307391079 0
-0.0411012972920024 1
-0.0302300447912309 1
-0.0773484942869476 1
-0.0555099674296229 1
0.00215687725771877 1
-0.000582431998911611 1
0.023591650511986 1
0.0237013914905877 1
0.0294219348779752 1
0.0609175916098982 1
0.0835487806931444 1
-0.0334524412275275 1
-0.0267574068592866 1
-0.0100330002189202 1
-0.0569325311877633 1
-0.0184065150344062 1
0.00153032111386006 1
-0.00255910897161245 1
0.0511934988849787 1
-0.00268093977211215 1
-0.0829664629638732 1
0.00375916822773645 1
-0.0105868764460642 1
-0.0485834149181315 1
-0.0782594420086377 1
-0.0215667424992344 1
0.0301630166662265 1
0.0493259869943827 1
0.0402593150833574 1
0.0233673618886692 1
-0.0103428845628009 1
-0.00313837368920536 1
0.0281972886840555 1
-0.0302517803558663 1
0.143028475125081 1
0.00359419790330876 1
0.0867343856035565 1
0.0455991161954577 1
-0.0637105330857262 1
0.0194312189528662 1
-0.0458415909416274 1
0.0436362489731761 1
0.0451111138507687 1
-0.0590366498637307 1
-0.0035071221381111 1
-0.0166857528876211 1
0.0143578482496262 1
0.0942763414286751 1
0.0654887458709101 1
-0.0824192161401326 1
0.131363467238271 0
-0.0165642420408989 1
0.033704324555618 1
0.0383861238130454 1
0.0786986366971632 1
0.0640495936136703 1
-0.0149203883710554 1
0.00645519202390039 1
0.0927578731167501 1
0.0624570615794747 1
-0.0403482171776334 1
-0.00792656226287719 1
-0.000303587536915606 1
-0.00473483630066256 1
0.074918239919646 1
-0.0887439803818925 1
0.0277522969022671 1
-0.0399322885513969 1
0.0179905148622759 1
0.0145485014044257 1
-0.0488504613646783 1
0.00248011335195623 1
0.0383191373743003 1
-0.0160063359258366 1
-0.0247336938524354 1
0.0243620577804219 1
-0.070156571910421 1
0.0350640947392129 1
-0.034091772071576 1
0.0046113464493141 1
0.0813322476830577 1
0.0468884235757826 1
0.0200281699294622 1
-0.12206565409028 1
-0.0451805516675766 1
-0.0304106193230778 1
-0.0110067094017051 1
-0.141396452703424 0
0.0286534538233121 1
-0.0176983317338922 1
-0.0702996160770342 1
-0.0210966804316236 1
-0.000190460211685482 1
6.65559652653258e-05 1
0.00963057280546947 1
-0.0243073302027857 1
0.0401036608354076 1
-0.0285961742913019 1
-0.0145750366760328 1
-0.0190495705500374 1
0.0611280061996119 1
-0.0347187157106873 1
0.113028256961648 1
0.0522145068209723 1
-0.0370719593043255 1
-0.105879884748643 1
0.0691052418526351 1
-0.080974505097887 1
-0.0649744999806959 1
-0.0150783287491712 1
-0.0331789756335883 1
0.0021090692436301 1
-0.0689850250963249 1
0.116010020832062 1
0.039938744742024 1
0.0240206240209437 1
-0.0541508574848321 1
-0.0327889049028838 1
0.0235256781255153 1
-0.0484331231207474 1
-0.0166481379831446 1
-0.00457354961284926 1
-0.034683262790747 1
-0.084402807113814 1
-0.0105970572586531 1
-0.00904294073303233 1
-0.0319387113032068 1
-0.041659712299816 1
0.000633522954682881 1
-0.0173311583247366 1
0.0631260784559521 1
0.0170230938368236 1
-0.0329253353347711 1
0.0184705763778685 1
-0.00824315507153441 1
-0.186557181661363 0
-0.0135310474593591 1
-0.0172103558352379 1
-0.0234378232611054 1
0.00243992965141113 1
0.0379195630167387 1
-0.0672970472039107 1
0.022785834738999 1
0.0543759211149878 1
0.0542527964687874 1
-0.0339267749876662 1
-0.0265690244688049 1
-0.0114233755315602 1
0.0189134689495754 1
0.0943690182651783 1
0.00817488233122698 1
0.00281233894693026 1
0.0154558847224207 1
0.0171792529067361 1
-0.0559869101447264 1
0.0725385359771175 1
-0.217893397406316 0
-0.00387647986561013 1
-0.0243798422525466 1
-0.102137742028367 1
0.0700018182803449 1
0.00350807087031355 1
-0.0828347928626339 1
0.00715813423111586 1
-0.0548082265942413 1
0.0509315455044728 1
0.0614849320992678 1
0.0212973847417021 1
0.0632636071924315 1
-0.00235303217536354 1
-0.0340522424422937 1
-0.0510020391370853 1
0.0133781239211967 1
-0.0136116328737443 1
-0.0141583671513216 1
-0.0335120943549832 1
0.002154845981441 1
0.0201442419172483 1
-0.134682481314204 1
0.0239710995219518 1
-0.0622597435583976 1
0.0152781039613324 1
0.020272031535683 1
0.0348449040180267 1
0.050338795361459 1
-0.0161474437320765 1
0.00300674043563766 1
0.0262105158742848 1
0.0659950176477715 1
0.0370331486900258 1
-0.049960077708632 1
0.00680989142806414 1
-0.105999147731533 1
-0.0612421890109681 1
0.0257582277743964 1
0.0249654984306953 1
-0.0618947456986066 1
0.0459003093480194 1
0.0193558888578439 1
0.00283536333159776 1
-0.0328654751014855 1
0.099234489173327 0
-0.0294739584429126 1
0.073175082356305 1
0.0234076904106603 1
-0.0288541266579394 1
0.00783882984493576 1
-0.0148000273312071 1
0.0920665593366003 1
0.0540806991315107 1
-0.0136301771329761 1
-0.0633402948891486 1
0.0466372203547411 1
0.0161821599083754 1
0.0406122663549729 1
-0.0212964981215738 1
-0.0796423390173786 1
0.0740202335249199 1
0.00409074418580609 1
0.0379581259793349 1
-0.00113339091183604 1
0.00232316636897644 1
0.00284717327051174 1
-0.0510362570799682 1
-0.050192668672885 1
0.0385746963344538 1
0.0232031695445235 1
0.0119812330707228 1
0.0615468213282777 1
0.0789682137873168 1
-0.0174896556531317 1
0.00021290539010544 1
0.0210373028362096 1
0.0334044948062195 1
0.122579020313027 0
0.0666808673066625 1
-0.0523487420506516 1
-0.0482977740368644 1
0.0092285091774631 1
0.0919004294277397 1
0.00863086125349419 1
0.0995996220426185 1
-0.0386300650811384 1
0.0441247793983087 1
0.00180878983294354 1
0.0840007146753167 1
0.0373905822832456 1
-0.0225484919501109 1
-0.0984306799893416 0
0.0485078553316335 1
-0.0103537545293827 1
0.0200831381804575 1
0.0175207751659868 1
0.00869799936335512 1
-0.0436383710717105 1
0.0515660476367831 1
0.0138631464981425 1
-0.0102554886464819 1
0.0477810299649507 1
0.0804282765974228 1
-0.0155825642557791 1
0.0295635112233942 1
0.0347942869102151 1
-0.0575653519362882 1
-0.0011220719466973 1
0.00567705439626149 1
-0.052686511799259 1
0.00716337090516652 1
0.0588248047033118 1
-0.00874440548220733 1
0.0567661883595446 1
0.0855366789770822 1
-0.0193151946209094 1
0.144994347836851 0
0.0888944038660199 1
0.00705930871584855 1
0.0270611337317982 1
-0.068834919437873 1
-0.0105369568522726 1
0.00116783119673463 1
0.0737395348790844 1
0.0605774465687557 1
0.0625148205394572 1
0.0855770287363852 1
0.0814819363296292 1
-0.0376759527810269 1
0.010141745549593 1
-0.191560339854924 0
0.0346548043335768 1
-0.0330829019745643 1
-0.109859912510921 1
-0.0421460865065037 1
0.0118717172183258 1
-0.00904069027774493 1
0.0791468788144761 1
0.128289624327412 1
-0.0840227952550148 1
0.0503061157897011 1
-0.0211643727971359 1
0.00109251472634068 1
-0.178175608043116 0
-0.0619376621092235 1
-0.000816870835220519 1
0.0244076554828905 1
-0.0674837123039054 1
-0.0688693622231557 1
-0.0745266287118702 1
-0.0317678539576458 1
0.0304559197590767 1
0.0731102164693782 1
-0.0652031470080889 1
-0.0278738581982336 1
-0.0832518857040136 1
-0.00928551325182902 1
0.0483441876459036 1
0.0588971759181629 1
0.0814782040083085 1
-0.0474404145171404 1
-0.0364762297339294 1
-0.0924248951083048 1
0.0896939651976766 1
0.0709411894592757 1
0.0362567724129068 1
0.0374369741680284 1
0.0334367474245041 1
0.0961992031714449 1
0.0278020273119961 1
-0.0565642276392441 1
-0.0828508469163508 1
-0.049086697647091 1
0.122860716773886 0
-0.0385148504576266 1
0.0322746568961752 1
-0.0086000483993951 1
0.0118700022518996 1
0.0454950575783086 1
-0.0104120127231881 1
-0.121430351677921 0
0.0507298889109899 1
-0.0369580391565646 1
0.0226315078283166 1
0.0309081004611787 1
0.0512100092756625 1
0.0251010185335051 1
0.0296071611448867 1
-0.0214549500948541 1
-0.0877756824871748 1
-0.011909503499035 1
-0.0012073020468315 1
0.0152973276573314 1
0.0488778826551419 1
-0.0546391546526029 1
-0.0388041406319719 1
0.0186570815640376 1
-0.00880730737668034 1
0.0813001311897786 1
-0.0760378720528356 1
-0.0582511451496212 1
-0.00805235849319405 1
0.096460495214787 1
-0.00371603739381556 1
0.0264324915087586 1
0.0628817077765909 1
-0.127355344895883 0
-0.0827902528331818 1
-0.0184221194975274 1
0.0100711069322333 1
0.0144092758009706 1
-0.017924372473616 1
-0.025386371173684 1
0.0210823924178056 1
-0.0496363492514452 1
0.0222049917286684 1
0.00399165511401784 1
-0.0267906054666651 1
0.027898198242281 1
-0.0040252605373887 1
0.0811214313462457 0
-0.00116481709226648 1
-0.0305660012532362 1
-0.0167233227871306 1
0.0186160202722683 1
-0.0454316353581619 1
0.0037465316063918 1
0.0371015915463577 1
-0.0819872046658173 1
0.0244866423271047 1
-0.0462692705490117 1
0.0200508543830619 1
-0.0461077999218086 1
0.00494403042408136 1
-0.057692014619274 1
0.00225340590204919 1
-0.0298884109947462 1
-0.109709479470026 0
-0.0938800738020823 1
0.0101613994163478 1
0.0309514009457876 1
-0.0212172450565488 1
0.0251337679291475 1
-0.0791027362660836 0
-0.0036823566010892 1
-0.029407399980518 1
-0.0149602641618776 1
0.0112096828218802 1
0.112999231670187 1
0.00451825010912253 1
-0.00982675167744834 1
-0.0121018832375851 1
-0.0906058232407086 1
-0.103813387918781 1
0.0179902142539174 1
-0.0728895985973618 1
0.133659335400413 1
-0.0284863633987462 1
-0.0657772671442289 1
-0.0454815847080734 1
-0.0103217903497817 1
-0.0725276126669355 1
-0.0701873214959445 1
0.132171861656271 0
0.00123355189173897 1
0.0662462649414788 1
-0.0559383498772699 1
0.0608866759385131 1
0.0367811302207112 1
0.00858544245117914 1
0.00317475067598473 1
0.0803699087933319 1
-0.0162073350256142 1
-0.0507102602471149 1
-0.0521629777977635 1
-0.0515546317154945 1
0.0263511040041186 1
0.102181629733819 1
-0.0297658287134899 1
-0.0258024573548423 1
0.0339144606534316 1
0.0498936616416646 1
-0.063970648233291 1
-0.0380369663089057 1
-0.109571906283782 1
-0.00309309830542066 1
-0.0622019131790801 1
-0.0476687047182109 1
0.069323388192147 1
-0.018794009821109 1
-0.0505616381842689 1
0.123014778636015 1
0.124032416841564 0
0.0137955125014653 1
0.0251167679534602 1
-0.099754532002328 1
0.0123288224043926 1
-0.0703845880895347 1
-0.0179615518780503 1
-0.0212809876483259 1
0.0585185524697383 1
0.000547245535639449 1
-0.0219967099544096 1
-0.00796741591017633 1
0.105758032513166 0
-0.0559331727599347 1
-0.0606703627489807 1
0.0424634533812052 1
0.0646204083400179 1
-0.0362949008453409 1
-0.00293280128949373 1
0.0240734320086746 1
-0.0449957012474839 1
-0.0901076632402675 1
-0.00968117422232333 1
-0.0184366225532077 1
-0.0289947419566435 1
-0.0406634086845193 1
-0.116069206509507 0
-0.049556600864769 1
0.0142516085620706 1
-0.052191621881747 1
-0.0149452881887187 1
0.0643175576856356 1
-0.0376356082097197 1
-0.0314722204547184 1
0.00243165503822656 1
-0.0342088788488645 1
0.0126146994740803 1
-0.0104938124325166 1
-0.0639807614849347 1
0.0478094710941091 1
-0.0092094939082565 1
0.0589071303522258 1
-0.0143215061432311 1
0.0633437799257186 1
0.0339652017974184 1
-0.0178961638119893 1
0.00648501158723544 1
-0.0422099862306061 1
0.00465878613994791 1
-0.0134816234078129 1
0.0315209972460857 1
0.0490270197082201 1
0.0187389964428499 1
0.00698233536457191 1
0.00187941287837969 1
0.0125890048644632 1
-0.112419813132952 0
-0.0395155623925099 1
-0.00893474655800388 1
0.0468752306232054 1
-0.049755980378109 1
0.0771592264891146 1
-0.00783320159514642 1
0.0879090965267015 1
0.058716979616745 1
0.0418571002848087 1
0.0288531580725484 1
-0.0488311504577761 1
-0.0144713208636042 1
0.0762057550435508 1
0.028326167415351 1
-0.00187406485955054 1
-0.0385240962835591 1
-0.0661667399895544 1
-0.106332668874544 1
-0.0827729134993895 1
0.00388959688301547 1
0.0145285992541194 1
-0.00312041131847893 1
-0.0982537736150667 1
-0.0243786136609831 1
0.0185299254108694 1
-0.0435108627613078 1
-0.10366958456714 0
0.0782665565578812 1
0.032260346426155 1
-0.0317588692833215 1
-0.0380449381826283 1
0.0107568128014867 1
0.0144918196418257 1
0.0123020241285783 1
0.0686302508493772 1
0.0438539176499221 1
0.0607117479554725 1
0.000695828599851277 1
0.169215351671475 0
0.0173798028199843 1
0.0317204539848277 1
0.0888596635045481 1
-0.0139772966380337 1
0.0215474499975935 1
-0.0532654357469347 1
-0.0050825824231119 1
0.213754416741855 0
0.0453099502166985 1
-0.0127192805068787 1
-0.0262464639359407 1
0.0677338180476848 1
-0.121454951265762 1
0.0165034536197998 1
0.0611823918470562 1
-0.0555844495094022 1
0.0433942222264959 1
0.012549322935772 1
-0.0374515477329582 1
0.0508659784686896 1
-0.0342747306791016 1
-0.0406043172882295 1
0.0422873908414085 1
-0.00118970836019259 1
0.102635402801401 1
-0.0365399720027074 1
-0.0733800810872862 1
-0.0272572884462364 1
0.0549987096534117 1
-0.0619054013313024 1
-0.0321667322548833 1
0.0337475780185481 1
-0.0462849750083362 1
-0.0241028094184739 1
0.028866876010289 1
0.0171658165260955 1
0.00366008305343553 1
-0.0170431157259041 1
0.0288486247942813 1
-0.0403639633482267 1
0.0198502695009199 1
0.0283533420056119 1
-0.0461263992748359 1
0.0103433167677907 1
-0.0486502558031369 1
-0.0870744581089044 1
0.00963156131685056 1
0.0881591550579787 1
0.0517539149508398 1
0.103444944254696 1
-0.0391428784414224 1
0.163650212665917 0
0.0361234711436637 1
-0.0557723452515062 1
-0.0150975312704894 1
0.0877488551008134 1
-0.000331442589582404 1
0.0612337330490912 1
-0.146419559167527 1
0.0441311568787316 1
-0.103476448192402 1
0.00687260284009397 1
0.0292878461258927 1
0.0281540686317 1
-0.0439708075783162 1
-0.0512683325299432 1
-0.028378738632758 1
-0.0531660730825966 1
0.0254780361489872 1
-0.0392213433406076 1
0.158970491274102 1
0.00707933767121837 1
-0.0318703624422403 1
0.0624915454709572 1
0.012034368344625 1
-0.000864932347637877 1
0.0540983802405639 1
0.093985964925685 1
-0.0358375308878341 1
-0.0281054600913565 1
0.0968009112683929 1
-0.0537085605863291 1
-0.052827119074311 1
-0.00463516668194068 1
-0.0186356673204116 1
0.00587402600055431 1
0.00732750230131709 1
-0.000169826582341387 1
0.00200806718701366 1
0.00544850158628995 1
-0.0503720629614709 1
0.0171859603510936 1
0.0117273119952663 1
-0.0413252664644277 1
-0.0120260332643946 1
-0.00665663438289438 1
0.0107232336050105 1
-0.0753246356285185 1
0.0483685463877528 1
-0.00927153022369318 1
0.0135618738987268 1
0.0754067975420186 1
1.38565257131501e-05 1
0.011003827091315 1
0.142312452240575 0
0.0642616647452432 1
-0.0371018989967668 1
-0.0334168267282682 1
-0.0497649467405854 1
-0.0420979289061154 1
-0.111525638619469 1
-0.0124942423204764 1
-0.05951932462393 1
-0.0363339518077676 1
0.0811162592803169 1
-0.0133888667290865 1
0.124726021726945 1
0.0586441532059545 1
-0.0140461506477982 1
-0.00105476793568075 1
0.00541359968299236 1
-0.0832715668969305 1
-0.0182805899320215 1
0.0161439303489424 1
0.0356491100367296 1
0.0281776639583645 1
-0.0684742002705927 1
0.161281583092578 0
-0.00299032934200145 1
0.142086656845681 1
-0.0144006616020004 1
-0.0650637781887201 1
-0.0650218835974936 1
0.0100400662942176 1
0.0463865123615142 1
-0.0336727284532205 1
0.0281373458166878 1
0.0908942208993385 1
-0.0348079676843173 1
-0.0631498683978433 1
0.0106062110752529 1
-0.0394778099158887 1
-0.0953050450471494 1
-0.0912398262804577 1
-0.0497220223331773 1
-0.0158883648055622 1
0.0110700631733023 1
0.0238057144763013 1
-0.0298746057627093 1
0.0414232647511388 1
-0.0621506972058743 1
-0.0386069623022726 1
-0.0595432821576075 1
-0.0358292447455774 1
-0.0213777021955736 1
-0.0141758825771607 1
0.00190731865621703 1
0.00759192128158852 1
0.0439234258389489 1
-0.0023579673314469 1
-0.0497184756783798 1
0.0366994462952895 1
0.0578539186577542 1
0.101886799573972 1
-0.0393678548710461 1
-0.00546518176036943 1
-0.0291660277430643 1
0.0182619129785343 1
-0.0461314435241727 1
-0.00587756252853763 1
-0.0024014620757118 1
0.0223763816231634 1
0.032028839368031 1
-0.00576951657211887 1
0.0184253487355401 1
0.046843395138912 1
-0.100739709297814 1
-0.000806958153179515 1
-0.00612158631571249 1
0.00559094914845475 1
0.115943268935827 0
-0.00247482319299155 1
0.0034692901300091 1
0.0280491925172799 1
-0.00661164516614744 1
-0.0462338643098749 1
0.0368583051150381 1
-0.0345735076817197 1
0.0240519106877153 1
-0.052631442059196 1
-0.000671543157737328 1
0.0491313709139765 1
-0.0475637618492497 1
0.0914126548902387 1
-0.0196029311179164 1
0.000564280443103533 1
0.0381178446201074 1
-0.0466152677786801 1
-0.0207827357568529 1
0.00845236708605736 1
0.078313494281517 1
0.082417805744152 1
-6.19431118590846e-05 1
0.0465469714526492 1
-0.0672290528834458 1
0.0309915872962819 1
0.000526668755359353 1
-0.0686716878058664 1
-0.0812216329209755 1
0.00106581411043918 1
-0.0857911004011073 1
0.0625151379600335 1
-0.025983178088545 1
0.0869988125367414 1
-0.0450144651998267 1
-0.0577568793441963 1
-0.00134928779355774 1
0.0581054690681007 1
-0.0962607078861277 1
0.0529694533859281 1
-0.00564906654587454 1
0.0449608078116599 1
-0.0527624747007983 1
-0.0663887799588651 1
-0.0599178056188333 1
-0.11519712172613 1
0.00924214677607864 1
-0.0907125952076882 1
-0.0209807037298873 1
-0.00316732084532189 1
0.0342850787625972 1
0.101641639932305 1
-0.149313853943739 0
-0.0178595680943276 1
-0.0885012177195051 1
-0.0292593501448431 1
-0.159085898444241 0
-0.142605636823388 0
0.0055462975337077 1
0.0472433457752371 1
0.00705069055455287 1
-0.00740112430790007 1
-0.0609941838785219 1
0.0124372173653232 1
-0.0668224576859718 1
-0.0424696887587429 1
0.0299069994407711 1
-0.0729407389975557 1
-0.1043942716768 1
-0.0458453789638568 1
0.0655027872244027 1
0.00324885183175545 1
-0.0279700848842404 1
0.00949153827199473 1
0.0220935604302729 1
0.0774441649176295 1
-0.0216137163408358 1
0.0301580564306508 1
0.0299996574093076 1
0.0376304494083929 1
-0.00508791163767365 1
0.0543739031302737 1
0.0642534410222315 1
-0.0124900195460713 1
-0.0372349637253612 1
-0.005909987969586 1
0.0509030693991858 1
0.108952478098616 1
-0.0473016367376909 1
-0.106600250009271 1
0.0340184582845655 1
0.0207145525127597 1
0.0712987448157319 1
0.0416372851717945 1
0.0148741935923393 1
-0.015858198834686 1
0.0192994264936233 1
0.03743493763729 1
-0.0210472782058921 1
0.101960285906181 1
0.0562114403794812 1
0.00256760424198416 1
-0.154671060643445 0
-0.00452223268531219 1
-0.0626840412183033 1
0.0265644004538974 1
0.0961150785741564 1
0.0622119027878549 1
0.110226678633962 0
0.0642224616270797 1
-0.0333400699152541 1
-0.0259861293018156 1
0.0178725414273082 1
0.0386511815663292 1
-0.0347519400461668 1
-0.0165157165302577 1
0.0160359422189208 1
0.0164523368330342 1
-0.007262846672428 1
-0.0527133152012213 1
0.0035230386751594 1
0.0955056618499771 1
-0.000265608205408364 1
0.0476567307456521 1
0.00595858536076031 1
0.0397575461299068 1
-0.0295402052759801 1
0.0752220947145284 1
0.0547294274379153 1
-0.0232197686058431 1
0.0821660381269597 1
0.0202106698100607 1
-0.00493024283342318 1
-0.0623922844701284 1
-0.0319343401194098 1
0.0157556740273826 1
-0.0288729455991984 1
0.00623207919338718 1
0.0123432313118825 1
0.00550449318991314 1
-0.0140607336721961 1
-0.0100768295514585 1
-0.0542215619517923 1
0.0504846594031964 1
-0.0281220477279287 1
0.0472292421762409 1
0.0701148391906666 1
0.0479881199755433 1
-0.050618862896226 1
-0.0677399814884092 1
0.00732670936984951 1
-0.0410812801430951 1
-0.0987575487571261 0
-0.0515313810708476 1
0.0670817339405969 1
0.00200391941713128 1
0.0242413984860915 1
-0.00128800521515287 1
-0.0430673871992843 1
-0.014212452942432 1
-0.0403263096672806 1
-0.00446413744895487 1
-0.015175562388227 1
0.0544751005834365 1
-0.0324257387041727 1
0.0152322026266148 1
-0.0207386570296023 1
0.0423595485462653 1
0.0459515873383011 1
0.0792559921722427 1
0.0734474114564393 1
-0.0252960533548412 1
0.0158224634652897 1
-0.0338328545475496 1
-0.0282626284349036 1
0.0249831096739532 1
-0.0222945697172918 1
0.036951788591866 1
-0.108125393392149 1
-0.00235504349399213 1
-0.0224594055910898 1
0.0673663248998866 1
0.0140369303035932 1
-0.010558194778386 1
-0.0391132650175323 1
-0.00615819001995607 1
0.00498619767244814 1
-0.00793569961133303 1
-0.176950819614189 0
-0.031184962523756 1
0.0938575690885543 1
-0.0687534421939683 1
-0.00144940887829381 1
-0.0303545717607733 1
-0.0057653449990103 1
0.0455185788995077 1
-0.00240748920265895 1
-0.0274990891883208 1
0.0503659119533965 1
0.0332323773757957 1
-0.0304215714013788 1
0.0755293889014769 1
0.0696751466801171 1
0.0684440669758292 1
0.0115021798181159 1
-0.0354230014881491 1
0.0663488816909249 1
-0.0348146171332252 1
-0.0562099749674816 1
0.0170302528392892 1
-0.0876601802476436 1
-0.0495356752744436 1
-0.0331845695464918 1
0.0451739021672189 1
-0.0486350513231861 1
0.00517814017219622 1
0.0209508933888613 1
-0.0435925476349633 1
0.0207207269886645 1
-0.0163703819100005 1
0.0266001366380218 1
-0.00726259420017516 1
0.0299978222927448 1
0.0413085540581525 1
0.0320893267262422 1
-0.0914304997268736 1
0.0384413878786741 1
0.0390225011002665 1
-0.00203733099596102 1
-0.0195772265144618 1
0.0548608932011535 1
-0.027551077401171 1
-0.00615235426324347 1
-0.0573276104221555 1
-0.0564535398466653 1
-0.00323575137381236 1
-0.0184439495396792 1
0.00269554556531698 1
-0.0223948655599868 1
-0.0634273573607331 1
0.033838967434836 1
0.0626871337734717 1
0.143241566664439 0
0.0625151035196674 1
0.0282010210562729 1
0.016718932101826 1
0.00896016252344551 1
0.0722472132003965 1
-0.059416522163869 1
-0.0746067225970916 1
0.0277153272785033 1
0.0876811038274298 1
0.0583073806260031 1
-0.00601853185997779 1
0.0165499804853101 1
-0.00854050741845105 1
-0.0401799268025268 1
-0.0760565786984416 1
0.108449356195739 1
-0.0235672880666867 1
-0.0192209572819125 1
-0.0707251038519206 1
-0.0266215920017208 1
0.0576006277631793 1
0.065012602628969 1
-0.0284832212353713 1
-0.0665742685338976 1
-0.0268575589372653 1
0.0293982418412808 1
0.0726008773029434 1
0.0650858714523778 1
-0.0487403201520507 1
-0.0425903633690493 1
0.00485529972741006 1
0.0384253278336295 1
-0.00748886696449314 1
-0.0965643192237386 1
-0.062321091369216 1
-0.0668957066226427 1
-0.00673747000869088 1
0.0794692234687948 1
0.0254011419431027 1
-0.0485016404536933 1
0.00404050472994874 1
-0.00210476017930457 1
0.00160111287082546 1
-0.0381039653318041 1
-0.0478710783308755 1
-0.0967158182572737 1
-0.0282035002079538 1
-0.00443488190107518 1
-0.0192620425860703 1
-0.0550251512913958 1
-0.0417029831415038 1
-0.0158565788845842 1
-0.0221273041839917 1
-0.0303990506125623 1
-0.0204369759278587 1
-0.0517574158151962 1
-0.0406030794764041 1
-0.0510810168797538 1
-0.0608061466635607 1
0.00116671451311944 1
0.0499928751240815 1
0.0933345507430435 1
-0.0288894712615327 1
0.110960060253762 1
0.0356566111174708 1
-0.0302290585357029 1
-0.0129494467902814 1
-0.0446862463468473 1
0.0636150328684927 1
-0.0400099784629504 1
0.0375333551833773 1
0.0268269751477078 1
0.0485782673469934 1
-0.0264331896529002 1
0.0293125520355939 1
-0.087194275968099 1
-0.156149907020132 1
-0.0212584021936961 1
-0.0214866047879376 1
-0.0443168167938989 1
-0.0922836250211612 1
0.00683029415494036 1
0.0187832484309374 1
0.0201571713162885 1
-0.00177415343836472 1
-0.0326458518060141 1
0.126526950117699 0
-0.00738588313923453 1
-0.037591914165287 1
0.0486658302445054 1
0.110924507302963 0
-0.00602926539246816 1
-0.0180274357442126 1
-0.0289203447307851 1
0.0319772142096876 1
0.0627955249567599 1
0.0979466468034888 0
0.0593305729031903 1
0.0337391189857551 1
0.0769044480285029 1
0.0464726367822067 1
-0.119462999994169 1
0.0738350108369596 1
-0.057062847189861 1
-0.156887153498033 0
0.058761515340879 1
0.022894959884816 1
0.0865365295019234 1
0.0633369391534919 1
-0.0449557970411973 1
-0.0559521674463225 1
-0.000820237974758262 1
-0.0477040764074665 1
0.0536773856863606 1
-0.00960291698367269 1
-0.112761788015133 1
0.0228030502159074 1
-0.0323535837076503 1
0.0310135585481319 1
0.00316426601831557 1
0.00365717422157799 1
0.0499697539649614 1
0.0410137017395567 1
0.053801068589515 1
-0.00612465099394219 1
0.0840213899938967 1
0.00785680220253307 1
-0.0237958092531626 1
0.0390110128865879 1
0.0225685673797462 1
-0.0618095167403582 1
-0.0396178693342774 1
-0.0982449808908339 0
-0.0309385942182093 1
0.100144730697176 1
0.0312382845131986 1
0.0688182435351621 1
-0.165629156411163 0
0.10323200613974 1
0.0484138754825165 1
0.0269881272874973 1
-0.0178217230949969 1
0.0477943420021284 1
-0.0646853599230154 1
-0.0001123860181552 1
0.071903820065827 1
-0.0815527967786573 1
-0.0257753768496621 1
0.0339287705349444 1
-0.011814859889084 1
0.0295056933539914 1
0.0148087180979854 1
0.0505663821850828 1
0.0428129137498391 1
-0.0723644805972357 1
-0.0483907926820601 1
0.0470984796398758 1
-0.0560654610710369 1
0.056256085675325 1
-0.055333057489394 1
-0.0173891263587206 1
0.0709698140917453 1
-0.0157879935313229 1
-0.0192551653790329 1
0.00172663804772567 1
0.00333222313005721 1
0.0655268769405137 1
0.0357706284548044 1
-0.0291000374571283 1
0.0212117321230451 1
-0.0275125548401767 1
-0.065105523359275 1
-0.00835841426518395 1
-0.058690193195151 1
0.029452584568011 1
0.00474209757034711 1
-0.0943951098590637 1
-0.0344458413955731 1
0.0631808273195772 1
-0.101225308888431 1
0.0445386843424498 1
0.098807505280795 0
-0.0296956540944487 1
-0.0696311533853128 1
-0.0616329785438043 1
-0.127126861451332 1
-0.0234717513339002 1
-0.00295037565708044 1
0.0604299090170878 1
0.0419459670315487 1
-0.0286471577240884 1
-0.0494195805746329 1
-0.0617059344784782 1
-0.0639115409318901 1
-0.000942819488873192 1
0.000391316943992706 1
-0.00566650165657104 1
-0.0787317635450367 1
0.00166019230205977 1
-0.0243394115244328 1
-0.0598065720604734 1
0.0446487396695798 1
-0.070277867923258 1
-0.0152407230751868 1
-0.0881380443970689 0
0.0278860216860161 1
0.0140589804007341 1
-0.0589025288496124 1
0.0598269666376203 1
0.01385670734958 1
-0.0404171750010656 1
-0.0788768169405521 1
-0.0117009184526259 1
0.0589013235208174 1
-0.0131711717217042 1
0.0222672520685777 1
0.0412020098196114 1
-0.0241277125686391 1
0.053781744246987 1
0.0422909598213787 1
-0.0499025103351911 1
0.103035510764844 0
-0.118734151260897 0
0.00924868216936073 1
0.0243435315933454 1
0.029554188465389 1
0.103226090923161 1
-0.0341849354466504 1
0.0394741609549597 1
-0.0287085206973762 1
-0.00534999712684171 1
-0.0238802614892275 1
0.00713583528216843 1
-0.0409480097914073 1
-0.0582165420285487 1
-0.0980060475939368 1
0.0666323209046158 1
0.0275408828073216 1
0.0029813619270773 1
-0.0499200394044317 1
0.00102381551646122 1
0.0397661741656756 1
-0.000129093148270336 1
0.00135689758968928 1
-0.0865380084773056 1
-0.00796000683203785 1
0.0707021852840565 1
-0.0115659269635874 1
0.0437938873246539 1
0.0328729259843256 1
0.035541313035139 1
0.0550832133314752 1
-0.0245967158054254 1
-0.0211095772463118 1
-0.0924153197338174 1
0.0353244541880158 1
-0.00640756726636404 1
0.0556422679641481 1
0.0209606218456534 1
-0.0166558066942129 1
-0.00599210719096555 1
-0.00134514735425185 1
0.00504626987390144 1
0.0633632068001865 1
0.117842825031084 1
-0.0242449520577354 1
0.0319409858553622 1
-0.040998528341905 1
0.0119545660524623 1
0.122827211914134 1
0.0184910435144864 1
0.00570524250940638 1
-0.0120455025413505 1
0.0550935892748817 1
-0.0294004594997664 1
0.0379595686184156 1
-0.080221313408799 1
0.0019982082270311 1
-0.0543803100659789 1
0.141888164201101 0
-0.0268049864124382 1
0.0230570479514903 1
0.0400704793333051 1
-0.0462013121042759 1
0.0164277126958556 1
0.0345778716361835 1
0.0790506008995846 1
-0.0625336927084595 1
0.0239721973548029 1
-0.036862536448357 1
-0.000833778067925927 1
0.00752231571827859 1
-0.062676808687703 1
-0.024545531582067 1
0.0498502240572244 1
-0.00408954600275531 1
0.100844907501102 1
0.0311744214157601 1
-0.0302072585397626 1
0.0386334264221305 1
-0.0147505098071678 1
-0.000845217297775112 1
-0.0871590882329031 1
-0.00806496531401 1
-0.0974409048807378 1
0.150782037531468 0
-0.0105228943358254 1
-0.0801107669718441 1
-0.0732551010940772 1
-0.0858205823654268 1
-0.00632569495022688 1
-0.00017904753690952 1
-0.0145096638987585 1
0.109392223362312 1
0.0667423034569779 1
0.0868060101578871 1
-0.00627964351564046 1
-0.0232918195985445 1
0.0357475980128774 1
0.0105597244954944 1
0.0100547945295459 1
-0.0149870893928394 1
0.0537188810632588 1
0.00565050247967825 1
-0.050092796595046 1
0.00229455629170295 1
-0.0555374044112663 1
0.000333944434406295 1
-0.0827633774208671 1
0.0416271192492748 1
-0.0265496697298178 1
-0.0430146336483804 1
0.0629136517484274 1
-0.0681868586444157 1
0.0460664701304034 1
0.0647692410794211 1
-0.00970743086085778 1
0.0423575809098467 1
-0.0860473111165377 1
-0.0163909425080379 1
-0.00503059469967566 1
0.037919133873642 1
0.00366546454208204 1
-0.051947453156791 1
-0.0953522823534949 1
0.0472713975120601 1
-0.0614248183209839 1
0.0541142568356274 1
0.0207801719882765 1
-0.00914734661141743 1
0.0520165294042975 1
0.0387945503080536 1
-0.00961982436605949 1
0.0168030336189917 1
0.00505721183027858 1
0.033038240930715 1
-0.0133200464465173 1
0.0516429029054225 1
-0.0876863262281576 1
0.0696334560920471 1
-0.00352097640570408 1
-0.0133920919312467 1
0.0606430489542363 1
-0.00938076933763579 1
-0.0298902953947226 1
-0.00250465178685715 1
-0.00922184351486829 1
0.125460597413457 0
-0.00116278933567567 1
-0.0411005843828317 1
-0.0482519703141889 1
-0.000104261048005885 1
0.00691902362917318 1
0.0192077714475275 1
0.0233054322304127 1
-0.00741439673856773 1
-0.0337883630397793 1
-0.0631523065303062 1
0.00697989587483606 1
0.0671841019279343 1
0.0403114003725701 1
0.0156756760483519 1
0.0491406037881245 1
0.0267821047412238 1
0.000302743370507747 1
0.0330641969251045 1
0.0935220099488981 1
-0.0622575223398785 1
0.0603986845595036 1
-0.0574615980004255 1
-0.0285710510482926 1
0.00114019429613923 1
-0.014930404799553 1
0.0627782309716182 1
0.0178229911647985 1
0.0160514196850585 1
0.00393716488464699 1
0.00142974413978716 1
-0.0334210502827969 1
0.0861554975414219 1
-0.012146397356891 1
-0.0126219062947375 1
0.155696078827591 1
0.0533378815628503 1
0.0616881880898496 1
-0.0460907831966289 1
0.079767516005024 1
0.0372335976981821 1
-0.0589907707674438 1
0.027801597846262 1
0.00525272436143773 1
-0.0291645467210232 1
-0.0552556055688586 1
-0.0289133572972317 1
0.0620647951401005 1
0.00396271389792664 1
0.102292501326772 1
0.00873919772653026 1
-0.0817149686432747 1
-0.0227208917558297 1
0.0803194469740229 1
-0.135145315711168 1
-0.0161921050391413 1
0.0347519305952034 1
0.0310676116178641 1
0.0672833047411091 1
0.0058499828069224 1
0.018384534810095 1
0.0217598415414916 1
0.0261173964043105 1
-0.172622433677069 0
-0.027908818052856 1
0.0273532836916807 1
-0.135496891378639 0
0.0215887516270344 1
-2.26063137415897e-05 1
-0.0421458455247932 1
-0.0830168328450796 1
0.0384041827279738 1
0.0399239850481482 1
0.00789312388039948 1
0.0352726858113999 1
0.0852867786544121 1
0.0419986924311832 1
0.0286138701466471 1
0.0311320545321713 1
0.0535122302166257 1
-0.0173061443181745 1
0.054448470433271 1
-0.100026976435503 1
0.00682100884937947 1
-0.0328308300479666 1
0.0665764583782817 1
0.11884900512137 0
0.0461370421489985 1
0.0208424346467457 1
-0.0436781393856692 1
0.100787154021525 1
-0.0341100588575877 1
-0.142164360862867 1
-0.0158146247154235 1
-0.164083825479747 0
-0.0997041764787731 1
-0.0392316331171923 1
0.158270727858473 0
-0.0532869801641256 1
-0.0136064154642874 1
0.076338463570539 1
-0.0860344700131486 1
-0.0107920391765743 1
0.0320278506997889 1
-0.0525549298073514 1
-0.0214163437380812 1
0.0430271541352623 1
-0.0595021178811123 1
0.0188140093803998 1
-0.117397729984283 1
0.0593636854173101 1
-0.0219935498418129 1
0.0106494093287106 1
0.02637854311497 1
0.213525377296627 0
0.0193875052279583 1
0.0152617644339303 1
0.00236976735535506 1
-0.00806154918147327 1
0.0316325153822587 1
-0.0841956707281848 1
-0.0801828715906094 1
-0.0385883763141741 1
-0.0104652990844752 1
0.0339051472362982 1
-0.0804971426889359 1
0.0872743190974315 1
-0.0185735886449003 1
-0.00478586793058633 1
0.150314715499115 1
0.122693319325 1
0.00669491024971372 1
-0.0725369642090927 1
-0.0384377249291598 1
-0.102854804928963 1
0.0464009172786689 1
0.0320639028566056 1
-0.0262095028047454 1
-0.0944404740296681 1
0.0282984225939431 1
0.0399588749546207 1
-0.0687401390560138 1
0.0299143075767427 1
-0.0316427736785804 1
-0.0609400768820379 1
0.045393982646992 1
0.0309033241059362 1
-0.0437825816663561 1
-0.0269549055340617 1
0.152587902333087 1
0.0302016860168578 1
0.0398490590482667 1
0.0304217202679348 1
-0.00247084165395344 1
-0.132980895184476 1
0.0515528129024919 1
0.0723347956872788 1
-0.113737579631998 1
-0.0418163055317423 1
-0.0347348403181157 1
0.130423916893226 1
-0.175471474007201 0
0.0677378740330491 1
-0.0205725002629303 1
0.040730930137173 1
-0.111241970195452 1
-0.0472349320641103 1
0.0104516393045229 1
-0.0215727251221745 1
0.0367504336091462 1
0.0124815573828851 1
-0.0238355123315099 1
0.0288655352507864 1
-0.0757744726223433 1
-0.0604698635692459 1
-0.0230534932230954 1
0.0305206713083621 1
0.0371814578023664 1
-0.0348151944868349 1
-0.00189754252258859 1
0.0154085219664399 1
0.0879080642756185 0
-0.0270223381570707 1
-0.120429185165562 0
-0.0273539842643327 1
0.0161326495442849 1
-0.0129315835507978 1
-0.111460882915492 1
0.00218218316547676 1
0.0634919712516046 1
0.0547482152703849 1
-0.0343067281508945 1
0.0107764483754474 1
-0.00312833440114182 1
0.0874601060660461 1
0.077467285909795 1
0.000123999511588126 1
0.00460608591680821 1
0.0944522190555095 0
0.00568675647966998 1
0.0497699535431728 1
0.0343964702256708 1
-0.021928598015648 1
-0.0842421172037245 1
0.0151330311370158 1
-0.0326511276762659 1
-0.0287690837361619 1
0.0160935815147768 1
0.0670106935400783 1
-0.00127625906797076 1
0.00177816267787575 1
-0.103533326930172 1
0.107961191848352 1
0.00293795193898819 1
0.0456361724507893 1
-0.0180491623115848 1
0.0754807872512213 1
-0.0281109135586415 1
0.045172912592649 1
-0.0179026311385997 1
0.10487115864145 1
0.0507868678546896 1
0.0497848931835595 1
0.0810280045226831 1
0.024017695439159 1
0.0530540947921646 1
0.0885883543847274 1
-0.0466446801980478 1
-0.0530057127350209 1
0.0246569342256426 1
-0.0444502430791335 1
-0.0484041435786359 1
-0.048836420535701 1
-0.0366266639351094 1
-0.000715641312707679 1
-0.0224175088151824 1
0.141461359333651 0
-0.0665742059669317 1
-0.023043797889381 1
0.0365788184126927 1
-0.0292185491873489 1
0.00858324036478223 1
-0.00217150855007161 1
0.0383396616917149 1
0.0278674629605232 1
0.123067914711533 0
-0.00649399399020175 1
-0.171359161695302 0
-0.0502343418269864 1
0.0556194869857411 1
0.0221934088491262 1
-0.154203458555814 0
0.0247751476430104 1
-0.0174169779758383 1
0.0607818762335225 1
0.0376439201618052 1
-0.0869329868215246 1
-0.0485399056318551 1
0.144294855277066 0
-0.0159278275298013 1
0.0222535052306424 1
0.0199811804993092 1
0.0186812005629716 1
-0.0592730675349906 1
0.0176913241961567 1
0.0284718656649671 1
0.0912066456696142 0
0.0337552381216261 1
0.10695913499437 1
-0.0760292687502913 1
-0.0533373618441736 1
0.0174830819242626 1
0.00319873267840146 1
-0.0637559843410781 1
0.0266036517477133 1
0.11000253053459 0
-0.0540045509738935 1
0.0178758244388015 1
0.0720164955593256 1
0.103108166376188 1
-0.010915385612737 1
0.0189449501090056 1
-0.102113488715704 1
0.0526834954043508 1
-0.0567463360421122 1
0.0820299652457042 1
0.00352619160376808 1
-0.0341534730826669 1
-0.0618467149415627 1
0.00386309776369924 1
-0.0823372851422783 1
0.108291740341171 1
0.0095712600148475 1
0.0264734664665051 1
0.120409533568163 0
0.0238332943769879 1
0.0442223625736858 1
0.0714335469091905 1
0.0308659388297486 1
-0.02609503024337 1
-0.0330226253718257 1
0.0150996845481876 1
0.178840202187795 0
0.0493591999030835 1
0.0867282414530681 1
-0.124676503993247 0
0.0202350548511084 1
0.00318122470442771 1
-0.0970598645186432 1
-0.0145841600855333 1
0.0329715072697031 1
-0.00362752119893066 1
-0.0211814576167602 1
0.00995177867782298 1
0.0103048557482657 1
-0.0464697008649905 1
-0.0675744567903013 1
-0.0742645366354141 1
-0.0862458706790204 1
0.0854021297058771 1
0.00460160257944045 1
-0.00749499001352221 1
-0.0606194233869626 1
0.0343019323697698 1
-0.00602313466685803 1
-0.00601310501434614 1
-0.0321896807008828 1
-0.000592716517384288 1
-0.00314031096948532 1
0.0731579547149062 1
-0.0354627722227695 1
0.0429083472675384 1
0.0458282736677796 1
-0.0851625673357831 1
0.0388934739677162 1
-0.0126644130522661 1
0.0176294859160472 1
0.0138575113670564 1
0.0284542956116207 1
-0.0102496843401291 1
0.0154713283680401 1
-0.0102785632036304 1
0.036654940846488 1
0.0455917779315867 1
0.0860523927230413 1
0.0178503002448408 1
-0.0839074549090292 1
0.0427322502663382 1
0.00781127096794323 1
0.0175867374379556 1
-0.00711555571135614 1
0.0141851369145181 1
0.0291250270111148 1
0.0136054763918801 1
-0.106480156067586 1
0.0615306217139982 1
0.0746651796619862 1
0.0511016849933634 1
-0.039014815459234 1
0.0276090431947025 1
0.0441740019907319 1
-0.0503327274555573 1
0.0322507013114286 1
0.00713089259699947 1
-0.0235423756220538 1
-0.00573853512419791 1
-0.0145186483172258 1
0.01117012506834 1
0.0487722316508657 1
0.112572262450589 0
-0.047159247034967 1
0.0157505067030726 1
0.00480857986935792 1
0.0730863166709816 1
0.0427432377067708 1
-0.0200716243499791 1
-0.0724002189355769 1
-0.0480381645518383 1
0.0129775083332628 1
0.0930274661236695 1
-0.0241337614611992 1
-0.00388747630123357 1
-0.132304129580681 1
-0.0187534323326575 1
0.0636505724898348 1
0.0353757165419443 1
-0.094200758639911 1
-0.0313703348672108 1
0.0490358329563519 1
0.108189541163433 1
-0.0361257029979121 1
-0.0738894885605881 1
0.0243817068784811 1
0.0606951406466634 1
0.0242337207092359 1
0.00401829195446207 1
0.0543371069890599 1
0.0630654838235593 1
-0.0328428552525642 1
-0.0676179716522847 1
-0.0220068020292792 1
-0.121915762285546 1
0.0658061477967491 1
-0.0708991279160432 1
0.0615911737561017 1
0.0880615407448413 1
0.00538624758894034 1
-0.00742979837858647 1
-0.116290450873965 1
0.0352731878420501 1
-0.0577872013005142 1
0.0476192756907482 1
0.0320351886401575 1
0.0095620011114498 1
0.0240242732078564 1
0.0383566932099331 1
0.00592491062541472 1
0.0337498871317936 1
0.057109947430248 1
-0.0469457371910966 1
0.0410267930521243 1
-0.03131178715957 1
-0.044217679898604 1
-0.085034906038743 1
-0.00268789731832168 1
-0.0796619989711849 1
-0.0228879814453304 1
0.136375467160417 0
-0.0146077749216491 1
0.0130921453182016 1
0.0144654847564992 1
0.103154764362355 0
-0.0760173268994703 1
0.0121269266174542 1
0.0327352623286985 1
0.122235251500839 0
0.0151447428462403 1
-0.00202085478723787 1
-0.0462595387497712 1
0.0361570817948987 1
-0.0630775547700247 1
0.0225639809017216 1
-0.0391846526367306 1
-0.0733913548415915 1
0.0248750150579238 1
0.0542216266749606 1
0.0274641152139083 1
-0.0566185100165846 1
0.0804338422880844 0
0.0321632969972817 1
-0.0128889156908083 1
-0.033926592925376 1
0.0230347777422158 1
0.00273718697665693 1
-0.00678083863541086 1
0.0073760555881345 1
-0.0666753343697355 1
0.0481609000225922 1
0.0166814384467484 1
0.0081106179792454 1
0.0479961972945935 1
-0.0712803260830587 1
0.0216800675141149 1
0.0683106464054325 1
0.0274065869841565 1
0.0100910485319341 1
0.0303912840776647 1
0.0343110167698946 1
0.0347077630596411 1
-0.00568485535374314 1
0.0134573417413389 1
-0.0190823196303489 1
-0.0952005327017203 1
0.020679465433551 1
0.0203567382744278 1
-0.0131791693174822 1
-0.0370394962438528 1
0.0840143159135639 1
-0.0338241944881774 1
-0.0583596172821948 1
-0.0600220751629843 1
0.0413299765754553 1
0.0514998143201063 1
-0.0204726452336805 1
0.00404353571854368 1
0.0253643398094623 1
0.0089376472220776 1
0.00459425309552546 1
0.107599792630679 0
0.0521808198811007 1
0.0230655103731548 1
0.0189063310340627 1
-0.0373299162170659 1
-0.120247182226901 1
0.0709128567998231 1
0.0146242153480761 1
0.000651275586769815 1
0.0191077081996754 1
0.074573373926303 1
-0.041975528542419 1
0.0353924307804778 1
-0.00947109619458654 1
0.0538024227702204 1
0.0663090279888918 1
0.0702012485853321 1
0.0367202969458328 1
-0.0163966978850414 1
0.00580537223360912 1
-0.00614461429072897 1
0.0125777966093327 1
0.0397613179789507 1
0.0380201298188717 1
0.0683509156777055 1
0.0493565362130813 1
0.0213599418478543 1
0.0319311341235742 1
-0.0638600625459892 1
0.0551459280815247 1
0.0507069232985944 1
-0.00782532840710039 1
0.0537154932578028 1
-0.0843236098943005 1
-0.044531217921859 1
0.0444861506378542 1
-0.0360169858202533 1
0.0200645188643222 1
-0.015626676615336 1
-0.0288168799117724 1
0.0975901087921168 1
-0.0454993811660881 1
-0.00667036467372172 1
-0.0398599452818828 1
-0.0770565015878067 1
-0.102650544186068 1
0.0289733873412191 1
-0.0399281161479194 1
0.0403114181408648 1
-0.0639356445062962 1
0.00934692777899481 1
0.0377206831004191 1
-0.124576913394728 1
0.0656984800763712 1
0.00224786486037544 1
0.0365672818495468 1
-0.0009633234009335 1
-0.146858206184915 1
-0.127755933290111 1
-0.0400895539396471 1
-0.0718999654100679 1
0.0863513297657259 1
-0.0263748428786871 1
-0.0497752148256832 1
0.0479872904827743 1
0.0489255086562267 1
-0.0264212795269508 1
0.0298391909921562 1
-0.0716735622360265 1
0.126346097887372 0
-0.0260423371497357 1
-0.098221834832983 1
-0.0936980848775544 1
0.0603122857975081 1
0.0728476246866972 1
-0.0507898034546523 1
0.0457353974457838 1
0.00126073159009883 1
0.0444850289017211 1
0.0771158335862813 1
-0.0624816874817853 1
0.058277518593217 1
-0.029405619166593 1
-0.0315463091191248 1
0.0225327951359791 1
-0.108476568713451 0
-0.0293193275853344 1
0.00230365349807661 1
0.00393637701634608 1
0.0455524568307168 1
0.00320344452259981 1
-0.0370433764276683 1
0.0565699707030538 1
0.0538109592822618 1
-0.0830502884839225 1
0.00646443185018892 1
-0.0263876531000937 1
0.046391032084798 1
-0.0375345168649569 1
0.0511501001908411 1
0.046689702934188 1
-0.0404685277001822 1
0.0782159549549199 1
-0.0606397049126064 1
-0.0557565643243837 1
-0.012534024703473 1
-0.0325083481788164 1
-0.027088684776331 1
0.0447432203912066 1
-0.0145397103288017 1
0.00827052468139479 1
0.0212988160377922 1
0.0202425343161447 1
0.0451149660907358 1
-0.169141022819919 0
-0.0388283762919396 1
0.0140096760419299 1
0.0268411438165928 1
0.0197982192560788 1
0.0435805561397028 1
-0.00835399353567903 1
0.00637470640408433 1
0.0280240023332976 1
0.0576039373422204 1
-0.0428646829844929 1
-0.0609284434054875 1
0.112286756420967 1
-0.0686895713089208 1
0.10274501939745 1
0.00299083146556917 1
0.0509526882443872 1
0.0442699924966286 1
-0.083235189672815 1
0.0540118777354147 1
0.103701557395307 1
-0.00910256097982539 1
-0.0143486209737811 1
0.0367576613417498 1
0.0174400846647751 1
0.0704296165802765 1
0.0819827976948779 1
-0.0418136107471645 1
0.00634954360039125 1
-0.0775852997012413 1
0.00211044869825988 1
-0.071784037175588 1
-0.0226958962120621 1
-0.130706100460041 1
0.0970878706339487 0
0.0317419003572689 1
0.0190796397980676 1
-0.137250794491766 1
0.0649923657814995 1
-0.00761015905578684 1
0.0495154944257915 1
-0.00067797428040723 1
-0.024312920433493 1
0.00322499349182001 1
-0.0997539224891054 1
0.0224675057074872 1
-0.0239094531285491 1
0.0356593534696922 1
-0.102897257842797 1
0.0656807208119565 1
-0.00595147256760321 1
-0.0152347062058747 1
0.00283028396442259 1
0.0141445391961567 1
-0.0149400793406248 1
0.00712130026253194 1
0.0965109406272927 1
0.0253594693149516 1
-0.0203695380990165 1
0.0734961651514448 1
0.0101233237644072 1
-0.00116417684948939 1
-0.0183194843491482 1
0.0501374792611887 1
0.0397144661388581 1
-0.0296234568517986 1
0.0265535776757907 1
-0.00535603829087511 1
-0.0258460098007383 1
0.0475405475775646 1
0.0118045632376821 1
-0.106381935618077 1
-0.0671933062575226 1
0.047355652014952 1
-0.00852848283129217 1
0.0067670311217093 1
0.00645462290379191 1
-0.0222890895287715 1
0.0830801069533491 1
0.0415561852325674 1
0.029256156614705 1
0.0151517013165605 1
0.0964070470584848 1
-0.115439104397006 0
0.00977001261718221 1
0.0679389807427627 1
-0.0113471407497982 1
0.0240533757192895 1
-0.113003277740419 1
-0.0265886226298177 1
0.0296792961981765 1
-0.015805826426244 1
0.0602659121567051 1
-0.035657255579923 1
0.0435214881388691 1
0.00878160683038399 1
-0.00943542580376534 1
0.0565336549032606 1
0.0042984626595346 1
-0.0377642235689802 1
-0.0502511912136357 1
0.0469116132902213 1
-0.038606724445141 1
-0.0384979964693383 1
0.00576041735163351 1
-0.0280256050339989 1
0.0271617446230089 1
0.0334489805195315 1
0.0348124721597828 1
-0.0698307568590707 1
0.103478241083994 1
-0.083348602906721 1
-0.00737729794439119 1
0.0308105801260568 1
-0.00866214328425478 1
0.0158236458456627 1
0.0554110355099839 1
0.0218662723332692 1
0.0183999728805025 1
0.0270089830002343 1
-0.0228565963821616 1
-0.0322890524857556 1
-0.0619681250549728 1
-0.0667619843030757 1
0.0434710950482263 1
-0.0108126849006327 1
0.0790809534398738 1
0.0317074515729187 1
0.0905029515262745 1
0.0598045818135875 1
-0.0105142347563371 1
-0.0930265998801832 1
-0.0922862546279404 1
0.0677950073655082 1
-0.0421847966899831 1
0.0262949516033709 1
-0.00430607648621129 1
-0.0241984113624063 1
-0.0378394639731089 1
-0.0154983159331006 1
0.0436135615002822 1
0.0257631744543082 1
0.0550033983136126 1
-0.00522478328608935 1
-0.00135835595285188 1
0.0373245713698124 1
0.030968149915489 1
0.0946333999154582 1
0.0297198601600066 1
0.026487360116384 1
0.000847786431167105 1
0.0753698293320786 1
-0.0146907252573752 1
-0.0359912518790615 1
-0.0261764334807419 1
0.0860248997728635 1
0.0434006970615352 1
-0.0107912120562352 1
-0.00227906129784599 1
-0.0684705642861312 1
0.0123527193982443 1
-0.0740886568162338 1
-0.103012330220672 1
-0.0705376342036579 1
0.0619541829576301 1
-0.0171934151910915 1
-0.0375606601219643 1
0.0293510772604133 1
0.0406378954021366 1
-0.0316578982097792 1
-0.0443721728714765 1
0.00840863459348129 1
0.0419343047182575 1
0.0773900796144798 1
-0.0149386974495005 1
0.0288882404424347 1
0.0129970648803647 1
-0.0863370464863279 1
0.0928824335751678 1
0.0152796934456727 1
-0.0427973197825834 1
0.00383415035148332 1
-0.0748407547225687 1
0.0518774246714645 1
0.0374964825152702 1
0.0881220421211115 1
-0.003699473891599 1
0.0263817889583557 1
-0.0290645423302501 1
0.0224973511712374 1
-0.0459624874992831 1
0.0150470974876532 1
0.0597226509971641 1
-0.0266311834953541 1
-0.058665196606703 1
-0.00664561382972652 1
-0.0968081283451346 1
0.0309570590683486 1
0.0562449898508877 1
0.071568572853173 1
-0.00743309085751493 1
0.0202874956272918 1
0.0693268038782852 1
-0.0586424238136078 1
-2.74911327037167e-05 1
0.0233321777802997 1
-0.00585663843494944 1
0.0741664487007866 1
-0.00902566446570782 1
-0.0044753251207764 1
-0.00719280229182098 1
0.14926852953704 1
0.0555543092385911 1
-0.0810241554096452 1
-0.00429587863062304 1
-0.0133052146536576 1
0.0229802170286579 1
0.0446895349626807 1
0.0170932876740487 1
-0.0325828354947915 1
0.0245438152687819 1
-0.0903849929788845 1
-0.0978758618260561 1
0.0930507656412981 1
0.0343093274789905 1
0.00818946753833592 1
0.0584302584774806 1
0.0155017477033009 1
0.0918287868900435 1
-0.105112028944376 1
0.0870641313894051 1
-0.049628722684617 1
0.0712874604886877 1
-0.0612783447613259 1
0.0319060811509002 1
0.067212213664216 1
-0.0946213260167503 1
-0.079612620649198 1
-0.0720060769096482 1
-0.0654284486164203 1
-0.0482780674051138 1
0.0135929333774821 1
-0.077364159188976 1
-0.0891676989514132 1
0.0244324267954693 1
-0.0387663943650537 1
0.024661193818139 1
-0.0536628169555254 1
-0.0241627008535592 1
0.0298093630829988 1
0.151034376013681 0
0.024716921694348 1
0.122664410833392 0
-0.00829995399652167 1
0.0126942517633093 1
-0.0478603061261832 1
-0.0398219171180312 1
0.00659362891436727 1
0.0395740120094405 1
-0.0730458675657445 1
0.0930829379939047 0
0.0821891201900276 1
-0.0487277077461257 1
0.0250020310243657 1
-0.098666059652553 1
-0.0913595051177934 1
0.0733100729311077 1
0.0430276498289256 1
-0.00271162855493359 1
0.0429178977703007 1
0.0388487687674706 1
-0.0247410502525792 1
-0.0607806727240426 1
0.0828842021781796 1
-0.0289561967142182 1
0.023079319926315 1
0.0498679477330309 1
-0.121633095806154 0
-0.0516767360068404 1
-0.127544612239476 1
-0.0571279947554885 1
0.0305143303915923 1
-0.0392091824764679 1
0.129795070981104 1
-0.0332593406735388 1
0.0130891531730393 1
-0.026790688958364 1
0.0343427356415846 1
-0.0167199930437396 1
-0.0756681335917946 1
-0.0584783625706287 1
0.0141231325789833 1
-0.101430307070056 1
-0.0407324070786597 1
-0.135967256170339 0
-0.0525379006326692 1
0.0696481223286911 1
0.0526289579423974 1
0.014791001611611 1
-0.155266028903242 0
0.0919436907233374 1
-0.0263099398305703 1
-0.0466095447352145 1
0.0789768028120508 1
-0.0320732183754796 1
0.0440454172954525 1
-0.0751776893769576 1
-0.0241866924118397 1
0.0556857968538639 1
-0.0190990269993607 1
-0.0844668679312989 1
-0.0836817745053991 1
-0.0225678306211946 1
0.0312834772799911 1
0.0452271735227187 1
0.0430031519398311 1
-0.0537615522417736 1
0.10922094840854 1
-0.0799695848378651 1
0.0690500299240005 1
-0.00425407474690974 1
-0.171745874436347 0
0.0431531415708828 1
-0.0647245947636342 1
-0.0508807577942012 1
-0.0207940673115133 1
0.0288912461337125 1
0.0416680194445439 1
0.0308600720515241 1
-0.0370422240894252 1
-0.0464844692659026 1
0.022252753500905 1
0.0425820936461066 1
0.00238963136060391 1
-0.00449942443428728 1
0.00361046555557741 1
-0.0102403735361257 1
-0.0165338124228363 1
-0.0110000971292878 1
0.0679808762086549 1
7.76224634730979e-05 1
0.0399899721221701 1
-0.0363654935904094 1
-0.0113607136359992 1
0.0533802864830403 1
-0.00207328667624147 1
0.0252064756987498 1
0.00676713414264945 1
0.0143643236966854 1
-0.00930252023188699 1
0.061874357704039 1
0.0756810710239736 1
0.113104130232249 1
-0.14052833994403 0
0.0531987361115171 1
-0.0085504749049344 1
-0.0490316951059494 1
-0.0654717743188951 1
-0.0327227208224948 1
0.0309298041267213 1
0.0137954657683838 1
0.0306888893152542 1
0.0366996636149188 1
-0.0116849085972746 1
-0.0039317428229694 1
0.00147800882467407 1
0.0465537807483059 1
-0.0262960131370567 1
-0.0268384161064934 1
0.0313901245522188 1
0.059360223020607 1
-0.00324898000987914 1
-0.0101003964641262 1
0.00799020947628276 1
0.00468653473540534 1
0.0493755692764735 1
0.0965353949284272 1
-0.0252150783575352 1
-0.0526422361339527 1
0.00674103434411726 1
0.0466006321536529 1
0.00202230286866144 1
-0.094879096290731 1
-0.00819357365117374 1
0.106101736200622 1
-0.00928859386590518 1
-0.0163835990440237 1
-0.00610068281680562 1
-0.00445707066560098 1
-0.0443196349534693 1
0.0175904874978323 1
0.0309043032315931 1
0.123025255292122 0
-0.03914957356154 1
0.0662551246507714 1
-0.0822403186419311 0
0.0140311963406633 1
-0.0119985135817368 1
0.0051544119172324 1
-0.0282163990022412 1
-0.0633359771209066 1
-0.0928738504349124 1
-0.035088340660928 1
-0.0180707071295471 1
-0.0822783326242579 1
-0.0264618388027199 1
0.0265782500807409 1
-0.0343194636277734 1
0.0507723952239041 1
-0.0320665755123237 1
-0.0186837216440331 1
-0.0376950009773942 1
-0.0389321625645848 1
0.0310292643549651 1
0.00423388149649096 1
-0.0134472697557074 1
-0.0357382089716264 1
0.0252151371742716 1
0.0470709034970508 1
0.0588083455614655 1
0.0325824932623905 1
-0.0239285905823342 1
-0.0434850695642044 1
0.0161285456979451 1
0.0257431279220346 1
-0.000140395730286942 1
-0.0877541036778323 0
0.0251423779214049 1
-0.0308275036521244 1
0.0184605826641838 1
-0.004684984739642 1
-0.019826781242303 1
0.0787801144703122 1
-0.121949205414893 0
0.0283023766192141 1
0.0654395946631048 1
0.0324160063203754 1
-0.0342711398477789 1
0.00187225929744942 1
0.0206195468478252 1
0.0645860802895005 1
-0.0503456219462997 1
-0.117044415906493 0
-0.0276474502104705 1
-0.0315157010460738 1
-0.0434288699448043 1
0.0260188670539096 1
-0.0314870396962884 1
0.0432801862319476 1
-0.0617685015494006 1
-0.213272382827168 0
-0.0847299762742972 1
-0.156765657454941 1
0.0390915280136055 1
0.0241260529510064 1
0.0350693102454546 1
-0.00469858136302924 1
-0.0276698981318858 1
0.0153419928696838 1
-0.0813339672489645 1
0.0676078473808918 1
0.0545694116542198 1
0.0251756693258744 1
0.041910535717735 1
-0.0790781334184082 1
0.0320413691161752 1
0.0710438434697432 1
0.0177803035998747 1
0.0354330179717566 1
-0.020576775277944 1
0.0743397713220001 1
0.0994778384528879 1
-0.00162326599481105 1
0.0242230157112088 1
0.00450831548648764 1
0.018095850566589 1
-0.0356970529388399 1
0.0427619892869771 1
-0.0306017481934675 1
-0.00532678886632328 1
-0.0363129424638822 1
-0.0295699483651157 1
0.0280580341755003 1
-0.205390683304573 0
0.0464284210857569 1
0.00460645375713139 1
0.0235467753786659 1
0.0812906754385448 1
-0.0780398311199237 1
-0.0709594453443256 1
-0.0480576032772536 1
0.00822054638510169 1
-0.0244503699495376 1
-0.03158615577475 1
-0.0624952651013779 1
0.0446060009640838 1
-0.0773090591674829 1
0.0599239255232881 1
-0.00515748125481523 1
-0.0978737747471675 0
0.015251982174312 1
0.0564396198227735 1
-0.0487376625753397 1
-0.0315105530949457 1
0.00273715189615559 1
0.0346660604575367 1
-0.0167957377942649 1
0.0536783286944382 1
-0.0134308232502416 1
-0.023831822135154 1
-0.0485716915374037 1
0.0407706335444821 1
0.0267424219013357 1
0.0407443188041599 1
0.0805214623443975 1
0.0578803274851547 1
-0.0909847563383378 1
-0.00703305870731939 1
-0.0467085535724244 1
-0.0114929208419281 1
-0.0418984632333115 1
0.0411510305024655 1
-0.0075660276020684 1
0.00122422715792683 1
0.0121869849548504 1
-0.0108367717853655 1
-0.0579736355815276 1
-0.0818746948656982 1
-0.064280271026511 1
-0.000963886372216043 1
0.015047392675728 1
0.0386860755100938 1
0.0402918104054624 1
-0.0193969185356646 1
0.0268155602624276 1
-0.0726904502782641 1
-0.0062677905986858 1
0.0105124618484502 1
-0.0599197687038196 1
0.0688870913717641 1
0.0160319003112412 1
-0.0178203680705055 1
0.00476409147930761 1
-0.0859073073487918 1
-0.115840141216972 0
0.0311576183059578 1
0.101710423571938 1
0.00343043714372573 1
-0.0615058785944763 1
-0.0597066936102305 1
-0.00229754357742987 1
-0.0630227626223607 1
-0.0458051914204369 1
0.0164516533252963 1
0.0466701359203566 1
-0.0304409823809138 1
-0.0157381726551019 1
-0.0093759250388595 1
0.0439450485609217 1
-0.0861373561108249 1
0.00644034915499148 1
0.0163904608569869 1
-0.0123418574194818 1
-0.0306749349178462 1
-0.218499313093564 0
-0.0354460526935373 1
-0.00922671350855772 1
-0.164068244598746 0
-0.018947656812462 1
0.00626900071407456 1
-0.00583825889507343 1
-0.0211707262298965 1
-0.032567216378701 1
0.0226522155747224 1
-0.0994559618814537 1
-0.0384471428528582 1
-0.051491177963106 1
-0.0897457745465058 1
0.0238021476139738 1
0.00297540755801366 1
0.121999040308508 0
0.0026145369538273 1
0.0179339708743495 1
-0.0466723893702599 1
0.0956319627442713 1
-0.0260725184886258 1
-0.0351246009882462 1
0.0507158738033596 1
0.0303541944685322 1
-0.0436525897075521 1
-0.1227928855162 1
0.0464276153099287 1
0.0580825121805306 1
-0.094531862562035 1
0.0392897069887641 1
-0.0332486930895027 1
0.0941529786324141 1
0.0191569490879949 1
0.0236268865358442 1
0.0597398557938534 1
0.0022617802146817 1
0.0123917813900851 1
-0.0880837797673425 0
-0.00137699788127274 1
-0.0190616059477914 1
0.0511275027538291 1
-0.0576170860069632 1
0.0413207353231237 1
0.0252405771615251 1
0.00302322040615885 1
-0.0284578562229914 1
-0.0439039810333872 1
-0.137121748159861 0
0.0668987668355492 1
-0.0993076440154882 1
-0.021732864675166 1
0.00366074043034446 1
0.051457116444706 1
-0.02456901894243 1
-0.0511114779658074 1
0.0276495594725426 1
0.0277211299130982 1
0.0827436549228827 1
-0.0551169240747901 1
0.0259410944830718 1
-0.0622681780629364 1
0.0183998015127095 1
-0.0133531228909738 1
-0.136444479783993 1
0.0358687422863417 1
-0.0797757847919879 1
-0.0666162992890457 1
-0.0779555042675039 1
0.0451367743618933 1
0.0755976790547847 1
-0.111196620902882 1
0.087893042627181 1
0.0725966417158826 1
-0.0554793542342881 1
-0.0453688402800623 1
-0.0346208693809439 1
-0.0194462714450809 1
-0.00535219133711964 1
-0.0478320378844436 1
0.01885788517781 1
-0.0416231447348171 1
0.0659347573563006 1
-0.039506564160824 1
-0.0298478331851707 1
0.117478539763073 1
-0.00409805666451381 1
0.0988732880623861 1
0.0795989830547854 1
0.0593785095213317 1
0.0714444808913484 1
0.0363970415990032 1
-0.06762861031194 1
0.0456959420026258 1
0.0512936185862488 1
-0.0130770830799966 1
-0.0197303980752733 1
-0.0160291306338387 1
-0.00229133964956342 1
-0.0647936823950473 1
0.0811501105546234 1
-0.0515557630557275 1
0.00567585822713124 1
-0.0124338646878627 1
-0.0312493708849876 1
-0.0124486499059551 1
0.0327800028364544 1
0.017007021733372 1
-0.0242124441677372 1
0.0673339124631494 1
-0.00190676672225128 1
0.0194942429782449 1
-0.00498149112449524 1
0.0375927502140284 1
0.0492520711316327 1
-0.0109317841280059 1
0.0576029677517959 1
-0.0513269746214445 1
-0.024771350554178 1
-0.0332605617393398 1
-0.0254101771247669 1
-0.005158791622138 1
-0.124254586503593 1
-0.0187894232520165 1
0.0742709717118788 1
0.0502839693637752 1
-0.0249827436241668 1
-0.092901165123539 1
0.0655778120001352 1
-0.0162443464637149 1
0.0549964581611508 1
-0.0120521722938298 1
-0.00622676406964257 1
0.00897940319364063 1
0.0773790954742776 1
-0.0314915578309338 1
-0.0105452901590666 1
0.0224430020149014 1
0.0626580995192992 1
0.0301150427455719 1
-0.0306603540304387 1
-0.038446111299965 1
-0.0115196148639631 1
0.0334358481504321 1
-0.0904193396019244 1
0.0337552323230842 1
-0.0408686780224407 1
-0.0401965576118693 1
0.0365551071496174 1
-0.090676452582161 1
0.0384627703458227 1
-0.0352848416941203 1
0.0407820237810878 1
-0.00870969996410927 1
-0.0515295635843709 1
0.00794911208780453 1
-0.071328448878135 1
-0.0501577261733105 1
-0.0281058707471211 1
0.0284216173182785 1
-0.0290646418244707 1
0.0048030343220112 1
-0.0596932008989246 1
0.0323988768615528 1
-0.0612949145256324 1
0.0703650185711019 1
-0.0428673591020941 1
-0.0836593702797768 1
0.0282739737504252 1
0.0625932438855082 1
0.008201422177823 1
0.0139818108235067 1
0.049331572720678 1
-0.0544106344320908 1
-0.106807533136115 0
0.2160450327211 0
-0.0161042610091809 1
0.0195977267370846 1
0.0221890935950153 1
-0.0320217941081426 1
-0.019330126460252 1
-0.0395522720737079 1
0.023089383569023 1
-0.0151306001526491 1
0.00714615407056266 1
0.109246628569529 1
-0.0229613758157462 1
0.0319629664469248 1
-0.085804549689548 1
0.0728540373763688 1
-0.0578468138965939 1
-0.00845161673234896 1
0.103234842198343 1
-0.00327476708931797 1
-0.0266665750866694 1
-0.0568942636955725 1
0.00924341205155222 1
-0.114405271196687 0
0.128294971904936 1
0.101530636477687 1
-0.0112959383111032 1
0.0569124251835432 1
-0.0097596907409178 1
0.0253499362740104 1
-0.0252639136166096 1
0.0148588657658238 1
0.0599158581438246 1
0.0468604979450502 1
0.0414242645752733 1
-0.0553309616185479 1
-0.0110885534288777 1
-0.0317336103221063 1
0.0771956155527255 1
-0.069030910121835 1
0.00229783199253093 1
-0.122444436437618 1
-0.0821074603977271 1
0.0238521509921858 1
0.00923889455350918 1
-0.100319341932725 1
-0.0707968120067981 1
0.150935667751473 1
-0.0631334239296973 1
-0.0102237239790811 1
0.0969371015564408 1
0.0327192928833547 1
0.00141984383741262 1
0.0159670918859849 1
-0.0590740775557452 1
-0.0833215071275907 1
-0.0505042122355247 1
-0.00543028249607179 1
0.0753595785313346 1
0.00637517545085306 1
-0.00758525680298995 1
-0.0771502679500342 1
0.0458526067316914 1
-0.0504926752294665 1
-0.0781770289285918 1
-0.0223791049588407 1
-0.0920916289644099 0
-0.0213620752040881 1
-0.00635479440210104 1
0.137617410107038 0
0.00653638326806816 1
0.0226066800715421 1
0.00253218803263989 1
-0.111614273620761 1
0.0744598380512916 1
0.0561456240062356 1
-0.00704888736394774 1
-0.0355296744677509 1
0.0463634373412353 1
-0.0831571776403593 1
-0.0048356682258123 1
-0.0427128288985779 1
-0.0453943801774103 1
0.00836337584276875 1
-0.064383451366705 1
-0.0194720355967923 1
0.0528727647955752 1
0.000152005286011201 1
-0.177658703582369 0
-0.063618614686978 1
0.105412448904307 1
0.0312339411517805 1
0.0884979295603885 0
-0.0192687951247583 1
0.0751707292204276 1
0.0416264856502761 1
-0.074863260639393 1
0.0182628785561164 1
0.0296584148724501 1
0.0713753422688881 1
0.113253543485216 0
0.104963497731845 1
-0.0694773682859258 1
0.101055250624732 1
0.028370049415895 1
-0.0340034226471609 1
0.0492753949504077 1
0.151477088004425 0
-0.0799941286555585 1
0.139302796082224 0
-0.0138782856968625 1
-0.0273407547504074 1
-0.0175622276529429 1
-0.100294377369283 1
-0.0902634902764928 1
-0.0664837340879471 1
-0.0523464365197392 1
0.0414496119911472 1
0.0188947961945645 1
0.0741411439261953 1
-0.0567956106313566 1
0.00138687707394112 1
-0.0242059397511198 1
0.00933760296225644 1
-0.0121067322757965 1
0.0692990424165269 1
-0.0789809134838983 1
-0.0299895522585293 1
-0.0583860048126902 1
-0.0433811813635209 1
-0.0104539560669356 1
0.0157078878190407 1
0.111435821771406 1
0.0831603496496469 1
0.064019719578892 1
0.0520151710222491 1
0.0026819248149011 1
-0.251061326717888 0
-0.049914600564086 1
0.0323667505807914 1
0.129659941230253 0
0.0857912614349015 1
0.0299980785430511 1
0.036031451118068 1
0.0657534381107877 1
0.0226017466831667 1
0.0238436637104244 1
-0.0542231962620556 1
-0.0615259686914401 1
0.022939797848021 1
-0.00812520755833493 1
0.0878035785944739 1
-0.00012872244143783 1
0.0114876633146988 1
-0.0367353677763718 1
0.00216891246134357 1
-0.172447479429112 0
-0.0755021080939046 1
-0.00735971263613334 1
-0.0530039837095318 1
0.0425649426785971 1
0.0744309605725943 1
-0.0292562914490754 1
0.0593092826589185 1
0.0252236632325442 1
-0.053727687901909 1
0.00123877268444036 1
-0.0194632066790499 1
-0.0472278465375001 1
-0.0125059470971772 1
0.0515074683913445 1
0.05759846197396 1
-0.0393764007604995 1
-0.0180548741377719 1
0.0459618897334607 1
-0.00786899816304527 1
0.0453942767183536 1
-0.0209170354666501 1
-0.0772293530281568 1
0.0128141867592624 1
0.0789176770842338 1
0.0711885695013616 1
-0.0127583456132098 1
-0.00700398926877725 1
0.0809890322121891 1
-0.00395843267939848 1
0.026185469491046 1
0.0800182032336229 1
-0.0446741697248837 1
0.000398240197743659 1
0.139816640959799 1
-0.0733630206491132 1
0.0155804422958927 1
-0.0492774033607801 1
-0.0238543352455349 1
0.115710451887593 1
-0.101449498513517 1
-0.0107341206352046 1
-0.0273095315142951 1
-0.000654496841804823 1
0.0664747448258621 1
0.125828913649212 1
-0.0101507787625364 1
0.0527574112537943 1
-0.0862809972239939 1
0.0324982380886898 1
0.0345089260519108 1
-0.0406510322934989 1
-0.0972999106477323 1
0.0408035164810794 1
-0.0138814827393646 1
0.119074925216012 1
0.0187393392233234 1
0.0500011554443932 1
0.0659783145082516 1
0.0306849502767243 1
-0.0303373529495608 1
-0.0608642276989846 1
-0.030403267163595 1
0.0413301603578157 1
-0.114794799354892 1
0.0299368260776118 1
0.017918568490705 1
-0.162432249999706 0
0.108624013899965 1
-0.0328517111980467 1
0.0619417000345789 1
-0.128861216518 1
5.53261278745244e-05 1
-0.0255653560373597 1
0.0149616284308611 1
-0.03088467515443 1
-0.0413542662891414 1
0.0695455916003396 1
0.0471191399799058 1
0.00642996837566171 1
-0.112749473761196 1
0.180657711783403 0
-0.0953159937727744 1
-0.0105096436891872 1
-0.0755520373885144 1
0.0666010544355021 1
-0.113978158233394 1
-0.136621031212404 0
0.0212811378452053 1
-0.0529711739129006 1
-0.0716622495941417 1
0.0413410720441349 1
-0.0314762606561821 1
0.116395326828681 1
-0.0193826380201315 1
0.0396119365451282 1
0.00955320862785311 1
-0.0842060284522355 1
0.0313724126634718 1
0.0781180950707333 1
-0.0459055427817529 1
-0.0703211237096087 1
-0.00340667176261731 1
0.0186307928236571 1
0.067557269341761 1
0.0171037706269849 1
0.0381417231344641 1
0.0517887170805734 1
0.00623157882342452 1
0.0456436019343232 1
-0.0283110410945257 1
0.0941991431429924 1
0.00374178061958424 1
-0.0277121382974917 1
-0.0365322508275115 1
-0.0105454325196929 1
0.0496549879945636 1
-0.0257966792252179 1
0.0846534340687771 1
0.0318825330896255 1
-0.047430173360425 1
-0.138876888635567 0
0.0943605223358495 0
-0.0120161598646184 1
0.048463510938118 1
0.0562072587668412 1
-0.0217323805122476 1
-0.0356782666407151 1
0.060550361335514 1
-0.10592146178835 1
0.0548043357396922 1
-0.0887352637394428 1
0.0177011935459623 1
0.00723808052236207 1
0.0438147235498108 1
-0.0260125911775657 1
0.0581300903601714 1
-0.0509467250458418 1
0.0532450137365095 1
-0.00182792352813096 1
0.00140910056087001 1
0.0396806525175657 1
-0.0151687372236471 1
0.0571692647696218 1
0.0216855367652325 1
0.0881068360113329 1
0.0128944069515918 1
0.00650672131936653 1
-0.0489941588770561 1
0.0530226152978791 1
0.0101079190765145 1
-0.0577284167237289 1
-0.103245116597923 1
0.0836426351340836 1
0.0201374800980863 1
-0.0234689882119128 1
0.0376805354332667 1
-0.0574722278677566 1
0.0568362025802458 1
-0.00436527086172125 1
0.010124551827519 1
-0.0913555355926962 1
0.0257883606641271 1
0.0992550377359231 1
-0.0234620689438568 1
0.0330746743673004 1
0.0830786689637917 1
0.0835659639791065 1
-0.0663771242437483 1
-0.00544001526876909 1
-0.0987274242316599 0
-0.0332944898851579 1
0.0310644205591107 1
-0.0756420153142143 1
-0.0887775099872604 1
0.105343412335906 1
0.0132195865685382 1
-0.0217262818561285 1
-0.0177691165434093 1
0.0118192860742625 1
-0.00177237285081996 1
0.0266263907944654 1
0.0326497120524279 1
0.0310880158512441 1
0.159977642188607 1
0.080804319927553 1
0.0218464549851314 1
0.076959208183369 1
0.00115696499062373 1
-0.00895457013092565 1
0.0229302458838204 1
0.0319562601366878 1
0.0236233059311816 1
0.0279820510431745 1
0.146129950105029 0
-0.0975381667669511 1
0.0701849295186831 1
0.0576888564295622 1
-0.0224509702977071 1
-0.0380412888172954 1
-0.0450277655074903 1
-0.0317792306636518 1
-0.0412083303671167 1
-0.0358619169335986 1
-0.0226110988879078 1
-0.0560058338857768 1
0.0325041869551924 1
-0.0185532861741585 1
0.0693014413668121 1
-0.110705681419445 1
0.0785935605090607 1
0.0282185832011229 1
0.0550272462680259 1
0.055255463889595 1
-0.0288290444496596 1
0.0104939940940453 1
0.0888946359584147 1
0.00330527253291021 1
-0.0450095802472315 1
0.00519859106959785 1
0.0142406078354088 1
-0.00491024579054395 1
0.0312437923409961 1
0.0107277260660517 1
0.0929864686006011 1
0.0226431311479668 1
0.019841198989812 1
0.0933588982129624 1
0.0353339967122445 1
-0.0737507842831974 1
-0.00689200628474694 1
0.0243291192150482 1
0.0208748957779595 1
-0.0410120759839205 1
-0.0689643257919367 1
-0.134852018411102 1
-0.0457079107279069 1
-0.052942298096267 1
0.0417697923086277 1
0.107497630141118 1
-0.016966981744197 1
-0.0126301415167096 1
0.024143053033948 1
0.0718037292296639 1
0.0429985809252332 1
-0.0319823452883351 1
-0.0308061528663045 1
-0.00705843592881312 1
-0.00322028948666697 1
-0.0684644793854581 1
-0.0277894476154935 1
0.0607755044467688 1
0.0182438837713601 1
-0.00123226166828335 1
0.0186661791284266 1
-0.0500994625467167 1
0.0695486963601007 1
0.00570690803304475 1
-0.0663838875100476 1
-0.14254758752509 1
0.0665069062876389 1
0.0236279464471494 1
0.157691459446288 0
0.00325700558584712 1
0.0205830805879146 1
-0.0331550850470139 1
0.0484376161353439 1
-0.00838453901492477 1
-0.016521008479707 1
-0.0548708193218839 1
-0.0442017572305612 1
0.0351109495326579 1
-0.018132553742883 1
0.0384321665992413 1
-0.0179202094593867 1
-0.0318667939260968 1
-0.0114278785037292 1
0.00697034977612045 1
0.028148272537968 1
0.0030357004977164 1
-0.0503690154550649 1
0.0355629208895631 1
-0.0519069435471124 1
-0.0105498973638199 1
-0.0683193195100805 1
0.0777989524615512 1
0.0773074231672193 1
-0.0713863910774306 1
-0.0212725692410415 1
0.0271861545592831 1
-0.0803314461891517 1
0.00957194353007913 1
0.0681945700350134 1
-0.00678231814058567 1
-0.0240966859745107 1
-0.0126748146720367 1
0.0359603549196499 1
0.0794986490401696 1
0.0583529809201738 1
0.0436852261072428 1
-0.0244609334446782 1
-0.0508223290919318 1
0.0471625739990369 1
0.0319407851571211 1
0.067132368015252 1
0.0175089910198149 1
0.10238960894661 0
0.0568273434754494 1
-0.0445659518575458 1
0.109731667214994 1
0.0436453077625441 1
-0.0404373192448878 1
-0.0321646815711472 1
0.0517824700276012 1
-0.128161317698802 0
0.0292911757576054 1
0.0381638436775635 1
0.0398622723036948 1
0.0104460879947879 1
-0.0809120907949035 1
-0.127584113340208 1
-0.0684272167506663 1
0.0064331614208655 1
-0.00668005580720096 1
-0.0238809169248894 1
0.0478239824203628 1
0.0305356637233711 1
0.0749106979116018 1
0.0120482985751045 1
0.0901179133331621 1
0.0387039949616499 1
-0.0256278717521863 1
0.0621649066936178 1
-0.00414870799816022 1
-0.0383714149962244 1
0.00870043384215343 1
0.0705708843723954 1
-0.012808178264012 1
-0.121023226685227 1
0.0171637661165918 1
0.081261959768348 1
0.0120471463940187 1
0.0415825525957874 1
0.0270983769598263 1
0.0747007633940627 1
-0.152313388330774 0
-0.0144009247783482 1
0.0181508673230092 1
0.0668257683819456 1
-0.106547090617466 1
0.0839602839328541 1
-0.0877446787194251 1
-0.0672901561029237 1
0.0652703717432757 1
0.0364536609623495 1
0.0101599645233222 1
0.00805155342478155 1
0.020744443756383 1
-0.0843703363826041 1
-0.00199442308293471 1
0.0888862981927992 1
0.00292298679167236 1
0.0671440506526598 1
-0.131196746982679 0
0.0346247721403027 1
-0.012819880993473 1
0.085327537779714 0
0.0061041043076833 1
-0.0607018267294776 1
-0.0870721023018646 1
0.0206303053851775 1
0.0575571556996187 1
-0.103324355845878 1
-0.03545964762476 1
-0.0264532875285147 1
-0.00914938989185501 1
-0.016973173604987 1
0.00611534901987506 1
-0.0303431129970741 1
0.0699852579839788 1
0.0182024275069262 1
-0.0399361839446976 1
0.0381993588779325 1
-0.0582853846132216 1
5.17275875195683e-05 1
-0.0241077625592383 1
0.0102751538273699 1
-0.00659495954442164 1
-0.0569221569180124 1
0.0441483278847539 1
-0.0430741204453572 1
0.101973530622905 1
0.045537883463181 1
0.0195576707167177 1
0.100310643297265 1
-0.00270647227904974 1
-0.1184971957696 1
0.0491909044976147 1
-0.0347910604844133 1
-0.0287267168765772 1
-0.048346175088223 1
-0.0306296503374943 1
0.00347372560785806 1
-0.0763032079126701 1
0.0789314696152366 1
0.00919557134963296 1
-0.0272291880471065 1
-0.0886760796504847 1
-0.0533770155607321 1
0.028622581301297 1
0.00205032111052428 1
-0.00936102838883683 1
-0.0605976645314088 1
0.0148309747536473 1
0.00729597461644575 1
0.0235655212332596 1
-0.0195292142477427 1
-0.0197336584907629 1
-0.0213651384378266 1
-0.0204123905079751 1
0.0430653733081608 1
0.0137135101961854 1
-0.0315389115730112 1
-0.00753572870878266 1
0.0221164998588864 1
-0.0223886870213781 1
-0.0232218514879827 1
0.163258041585825 1
-0.026448140763561 1
0.282865772651286 0
-0.0318314884342836 1
-0.035521533652419 1
-0.0451281074376247 1
0.0406420966244723 1
-0.0520071995861475 1
-0.0136002892626165 1
0.0453619418260264 1
-0.0375822099898153 1
0.0230753280930222 1
0.0662879439222743 1
-0.0361959628163626 1
-0.0792186689650808 1
0.136733415151186 1
-0.0447782201858893 1
0.0621710405761141 1
-0.0132715458238036 1
0.0245438386155454 1
-0.122691657678557 1
-0.0196322127697404 1
-0.00749109611510261 1
-0.0646807397154134 1
0.0153753838018008 1
0.0716530553443565 1
0.00575919215809829 1
0.0859948707720605 1
0.0188945069722312 1
-0.0495095699962857 1
-0.0775973088102861 1
-0.0565505813588111 1
0.0287492929298147 1
0.0631710274592909 1
-0.0518089463000433 1
0.0979369333902482 1
0.0181453094227791 1
-0.0414111974753059 1
0.0463910296768356 1
-0.0389958569412083 1
-0.118052237593345 1
0.000476674626632036 1
-0.0162549090325023 1
-0.0308478058894124 1
-0.0266277306875837 1
-0.0107914112047024 1
0.00887844835331624 1
0.0972595087993442 1
-0.055862478416243 1
-0.0751437123117898 1
0.0596611286387334 1
0.0229572200439697 1
-0.0217415941610479 1
-0.019867443400199 1
0.0500158393720359 1
0.0122529242467998 1
-0.0245796193931196 1
-0.0035452969364512 1
-0.120266645321716 1
-0.0843507506462583 0
-0.00790546409875033 1
0.0643536391760157 1
-0.0116876444056592 1
0.0329933260326497 1
-0.0151490510454564 1
-0.0124472965611694 1
0.166605829552721 0
0.00732073900964232 1
-0.034807800605194 1
-0.0245360178200079 1
0.0100484447428399 1
-0.0437151797199812 1
0.0286230970535765 1
0.0106831018033285 1
-0.0584287632716347 1
-0.0139755646927039 1
-0.0629349077193877 1
0.08708454434387 1
0.0240305897183921 1
0.0248560404226699 1
0.0667510589256634 1
-0.0568501230200957 1
-0.0261785797132964 1
-0.11543490080401 1
-0.00969106734922202 1
-0.0549692022066461 1
-0.0383011381342367 1
0.00574222666586498 1
-0.0291787938596489 1
-0.0651370612008936 1
0.0229165695876757 1
-0.114298448514102 1
0.014377010693941 1
0.0203808129193056 1
0.0299456620056696 1
-0.0554694378615499 1
-0.0556794620204278 1
-0.0309594950454506 1
0.00414941103100581 1
0.00673830632991439 1
0.0532335445889916 1
0.0479536439904334 1
-0.00727600905069153 1
-0.0692157643581088 1
0.00738964482559585 1
0.0629891444575486 1
-0.0533495582900231 1
0.06100660781221 1
-0.0378827940314101 1
-0.0270564614886799 1
0.0378036590825227 1
0.13214662556629 0
-0.00999430916009325 1
-0.0297493271872109 1
-0.0611470844380085 1
-0.021346993939096 1
0.00415607207118553 1
-0.0895775195484072 1
-0.0429423080812249 1
0.109126547441742 1
0.00775881270693052 1
-0.0635038350703982 1
-0.00299844784071238 1
0.0420459614737119 1
0.0284303572637389 1
-0.0469675039486558 1
0.078129293838984 1
-0.0774367375558231 1
0.0303545229495552 1
-0.0433592500469806 1
0.0649297507330751 1
0.0448867239411655 1
0.0262598250331191 1
0.0117224779785099 1
-0.00999676184015165 1
0.0618985183766789 1
-0.0549838601520574 1
0.0521697483412063 1
-0.0327918455130558 1
0.063221872506758 1
-0.0187062519771654 1
-0.0323990157197691 1
-0.0390317423995531 1
0.0190253789668821 1
-0.00529951184636547 1
0.0442034971582106 1
-0.00145279386798569 1
-0.009288000302564 1
-0.0323349180750107 1
0.0146032577181256 1
-0.011277191023816 1
-0.0391412729725485 1
-0.0328339688536866 1
0.0499516920570294 1
-0.00178829077662348 1
0.0720438319166662 1
-0.0289260260172651 1
-0.00286665504276407 1
0.0372588689938143 1
-0.0455322270007666 1
0.0399510312041557 1
-0.00206335636469477 1
0.0150347456625565 1
0.0263491644459934 1
0.0303103217503796 1
0.0124212702950848 1
-0.00766666542223978 1
-0.0263648078473785 1
-0.0468170296282477 1
-0.0714035903345101 1
0.0928176136936403 1
-0.044925363871857 1
0.0407662304933439 1
-0.0178927725145953 1
0.0102968425497093 1
0.0126675309556729 1
0.0570402794457348 1
-0.0580651592256637 1
-0.00487778594114518 1
-0.0157329990201001 1
-0.0219320117583953 1
-0.0209257748838292 1
0.0308902004311005 1
-0.0385269825172711 1
0.0216670137830167 1
0.0830060188642575 0
-0.0358225915323113 1
-0.0363343900651079 1
-0.0277788370315726 1
-0.133679997294715 1
-0.0585843364897735 1
0.194066562442379 1
-0.100321988389839 1
-0.0108737344693376 1
-0.00887685091751121 1
0.0102353484117458 1
-0.0452989970534521 1
-0.0403042880441024 1
-0.0455643479461301 1
-0.0166226566691752 1
-0.021447956122362 1
0.00286805869341489 1
0.0536324815079252 1
-0.0571210974593916 1
0.0370967166528341 1
0.0128022801785791 1
0.0348071221912824 1
0.0119674782264746 1
0.0612085617252804 1
-0.051304004321654 1
-0.0484293591849398 1
0.032939823587053 1
-0.131928849529587 1
0.02850425050482 1
0.0980413222983267 0
-0.0366664039182061 1
0.0174844838382789 1
-0.00594834560334904 1
0.00551291653249955 1
-0.0506130900165593 1
-0.0524082149436186 1
-0.0647655994166232 1
-0.0317316603221397 1
-0.0082156241519 1
0.0166118263430485 1
-0.12199202306445 1
-0.0466000076647204 1
-0.00303671919725824 1
-0.0663168457020332 1
-0.064501988509917 1
0.0302408317022078 1
0.0867537466640761 1
0.069366211012393 1
0.0322077246338417 1
0.0108941778761865 1
-0.0242820446689903 1
0.0222395546743802 1
-0.0677063749495315 1
-0.0457738582087413 1
-0.0388739014832329 1
-0.091710968334989 1
0.107698738307033 1
-0.0378003187463139 1
-0.00241643484244558 1
0.0507159687636146 1
-0.045970516629226 1
-0.0478800466368639 1
0.0216273406741087 1
-0.0881890169050603 1
0.0655912604723465 1
-0.00338262900427943 1
0.1457875612007 0
0.01039928864635 1
0.0158031507108266 1
-0.0590768729508232 1
-0.00109910703474705 1
-0.0850143515732744 1
-0.0198280738637923 1
-0.0270858980534926 1
0.0858782850189526 1
-0.0115370063100224 1
-0.00705683448496138 1
0.0281012975922715 1
0.00834048286484488 1
-0.0100693807464041 1
-0.0578091957939903 1
-0.10136162294645 0
0.103092803980719 1
0.0672429117241872 1
-0.0549223070215675 1
-0.0338526819345218 1
-0.0417747990114913 1
0.0385324489037748 1
0.0232417398137928 1
0.0345425808743917 1
0.00210927277849099 1
-0.0198623654028723 1
0.00100147727137138 1
0.00419151222108352 1
0.0913180778494405 0
0.0383474534972932 1
0.0799710824142201 1
-0.0232355155356333 1
0.0616316346549387 1
-0.00481525308251566 1
-0.0220687489485909 1
0.0714273507480832 1
-0.0659407692200831 1
-0.0445424830060993 1
0.0787068773966889 1
0.0304449750490455 1
-0.0164050604544964 1
0.00694022984643435 1
-0.0574982278109 1
-0.054444485227573 1
-0.00293704329206204 1
-0.00183348263314255 1
0.0470058306915896 1
0.0146332532256535 1
0.0336696262966697 1
-0.00925202537370191 1
0.0984984876074666 1
0.0588151338132896 1
0.0131169045257735 1
0.120172777703935 0
-0.0979206576941156 1
0.0819155376926756 1
-0.0624700139062688 1
-0.0562854734851346 1
0.0897836094867413 1
-0.0207605211191251 1
0.00457434857352744 1
0.0150811583493027 1
0.059017706668814 1
0.0146502844186724 1
0.0858113805988658 1
-0.0106985496840396 1
0.0112857574258072 1
0.0193754713976579 1
0.00349326993558313 1
0.0954536540446618 0
0.0180729122003315 1
0.0665471797630205 1
-0.0424873132154782 1
-0.0414733517051277 1
0.0595563629769735 1
0.1078952609295 1
0.0159358699402179 1
-0.0978361583554855 1
-0.000894373316111904 1
0.00855047354613778 1
-0.0190537096622196 1
-0.0227630878448073 1
-0.0713059545704178 1
0.0524727019840319 1
-0.108081151476433 0
-0.0243060203136423 1
0.0894462451916306 1
-0.0126063065143275 1
0.0275081888409249 1
-0.00465060188206883 1
0.0694823944896998 1
-0.116460690683145 1
0.145451159684361 0
-0.0125563784834787 1
0.0111191415723687 1
0.00287796897152894 1
0.00768430810224224 1
0.0468644121985049 1
0.0647875851523955 1
0.0322738036020819 1
0.0355385023544196 1
0.0705122413798252 1
-0.0364475012388844 1
0.043246886361516 1
-0.113791136310274 1
-0.105887454264751 1
0.062709580867973 1
-0.00238421029818951 1
0.0404202353812639 1
0.0220217108098098 1
0.0368056346601763 1
-0.0321942507634466 1
0.110417140381511 1
-0.0251008080352203 1
-0.0453796669667923 1
0.0718526237291726 1
0.0229795272454655 1
0.103284834486374 1
0.0232714066367975 1
0.0320417416905398 1
-0.0314218787985351 1
-0.0596704826708083 1
0.0114128232362463 1
0.00554497029572877 1
0.0590977409338844 1
0.00401742020010633 1
-0.0340064335293955 1
0.039514716279179 1
0.0291374165714558 1
0.0254848843743191 1
-0.024049731729692 1
0.0551360147338987 1
0.0610268636017352 1
0.0487869426882724 1
-0.0396151373482573 1
-0.0998948148717435 1
-0.0282805493474826 1
0.0316436850073856 1
-0.0433074910674775 1
0.00839675479559306 1
-0.0206856553044067 1
-0.0415758724462072 1
0.0890142767624836 1
0.0546864135311293 1
0.0152554979835225 1
0.0685129746833061 1
-0.057276894096258 1
-0.0941599300673841 1
-0.062902371177988 1
-0.0281357225145498 1
-0.0159782875924647 1
-0.0427554840658007 1
-0.0125824511087737 1
-0.0663843425562122 1
0.111307892578197 0
-0.0257129676765387 1
-0.0866206341832813 1
0.0972276439572425 1
-0.0584333548114199 1
0.000672044152426256 1
0.0342645972641476 1
0.0414881044658397 1
0.025235169330191 1
-0.0081141865654419 1
-0.00152682178608694 1
-0.0212213910057418 1
-0.0326154945966321 1
0.0297034062523195 1
-0.0520129524579893 1
-0.0833163637979704 1
0.0550438774018901 1
-0.00715570487736897 1
-0.0496172639966394 1
-0.0446394401719573 1
-0.0303308838884179 1
0.000856800244889263 1
0.0679251988146457 1
-0.0165925724099051 1
0.163368660521413 0
-0.0132632546173432 1
-0.000159173759000678 1
-0.119539240463329 1
-0.0397086745880259 1
0.0588086204719543 1
0.0533498803225017 1
0.074110522276441 1
0.0406507201029144 1
-0.00269917154647371 1
0.0301968997312513 1
0.0602004141638441 1
-0.0883858395141431 1
-0.0133504616072291 1
0.0188167827242582 1
0.0679679961948238 1
-0.0975043351508595 1
0.0263850081754973 1
-0.0232486771938836 1
-0.00653146921890965 1
-0.138278942784647 0
0.0385284154015518 1
0.0295239475696969 1
-0.0348969714298859 1
-0.106745311843704 1
-0.0408258715470901 1
-0.0143841120354755 1
0.0315430301967743 1
-0.104580565419013 1
-0.0712751619319358 1
-0.09350855866911 1
0.120306891827159 1
0.0531253608902672 1
-0.00035391439400196 1
-0.0787765416116133 1
0.00328556682170181 1
-0.0146370195462879 1
0.080257008805855 1
-0.100174031260802 1
-0.158500034908745 1
-0.0566768692861881 1
0.064039709539939 1
-0.0419324417034647 1
0.0418630693923596 1
-0.0823845686544558 1
0.1070286365053 1
0.0229976236868377 1
0.0115581291704895 1
0.0429024745422034 1
-0.0787736607785686 1
0.0261049352175602 1
0.00860246069075261 1
-0.0524441867759196 1
-0.0999672025597017 1
0.017108360464079 1
-0.0690651628168603 1
-0.0590116189458406 1
0.074963708670034 1
-0.0417555018132889 1
0.0301479238652724 1
-0.0347662508337634 1
0.00569660585708622 1
-0.020861621587964 1
-0.0881032553769477 1
0.0138598160165508 1
0.00141267469918519 1
-0.0556427920299086 1
-0.0133711013942667 1
-0.0844782210982191 0
0.089968922177286 0
0.0758431283502695 1
0.0203719471734079 1
-0.0487056922878333 1
-0.0125821802781822 1
-0.0712172048865207 1
-0.051138255027045 1
-0.079209878341093 1
-0.044871924965235 1
0.0594306331301371 1
0.0753503974026107 1
0.100452167210554 1
-0.0245836914065529 1
-0.115516089570559 1
0.0110548694085434 1
-0.0410629832891401 1
0.0627490873817686 1
0.0490366362535393 1
-4.47558184872169e-05 1
-0.039575061366087 1
0.119669963470077 1
-0.00756093414824095 1
0.00229705576854536 1
0.0454475573305817 1
-0.0476519735700784 1
0.0141840238280893 1
-0.0607970061098984 1
0.0251657876172793 1
-0.0344160449911894 1
-0.0703193667424542 1
0.0139072397889292 1
-0.0362655489034486 1
0.00847724715168809 1
0.0648503953214518 1
-0.0207503895029667 1
-0.0834353056233559 1
-0.00062040824578107 1
-0.172539825218768 0
-0.0531820566690806 1
0.0513325956474446 1
-0.0193879386689812 1
0.0108151557260029 1
0.0198299740392648 1
-0.0321971100172957 1
0.0428501462453713 1
0.0124236981877532 1
-0.0425870435514696 1
0.0494788724524568 1
0.0429643418162578 1
0.0513440864598651 1
0.046426532255014 1
0.0176958203395399 1
-0.0360131193912759 1
-0.0429787083604089 1
0.0567743060134816 1
0.00749360689069613 1
-0.0289862728369134 1
0.0219971527620615 1
0.00383344154229177 1
0.0199256805545126 1
-0.0440203835117609 1
0.0283760082863723 1
0.0381376390361569 1
0.0541299029717955 1
0.0310871673243192 1
0.00404223862830573 1
-0.0164269673093751 1
-0.0539004990702668 1
0.00291861899765637 1
0.0712768090829732 1
-0.0100979431691318 1
-0.0690311780308711 1
-0.0237715132233835 1
-0.0606247154527501 1
-0.0563590894174006 1
-0.0685702219503365 1
-0.0104423862397438 1
-0.0232855272001853 1
-0.0593881877958185 1
-0.0711213527131581 1
0.0577835252680614 1
-0.0679297927333572 1
0.0525936186662959 1
-0.0376946252788746 1
-0.0504357789766419 1
0.0641338108880475 1
-0.142222736581658 0
0.00499130572469757 1
-0.0532485070896958 1
0.00680071788390819 1
-0.0293404289810661 1
-0.0644586245205726 1
0.0362854352448446 1
0.0354567678968631 1
0.0233699116825469 1
0.0374746095489324 1
-0.00673348618822721 1
-0.0178344094864773 1
-0.0322015494766994 1
-0.0705483943753373 1
-0.0262737541913334 1
-0.0274594258914091 1
-0.0275035794095219 1
0.023903866031798 1
-0.0941837608560544 1
-0.0230052544865337 1
-0.0291853892744994 1
0.0767553831842352 1
-0.107835763658974 0
-0.0504626697963947 1
-0.0040570084016602 1
-0.00881575163711389 1
-0.0608813740246866 1
-0.0981697084819566 0
0.0751460340919506 1
-0.00897812686891425 1
0.0390215349815262 1
-0.0826559808486859 1
0.0345517148761133 1
0.0494022005017578 1
0.117324976753211 0
-0.0216348736654697 1
0.0728642133173752 1
-0.0272084039089478 1
-0.0618930703889067 1
-0.0324944817226268 1
0.05631947514981 1
-0.0905778946702921 1
0.0368895114656582 1
-0.163515403814268 1
-0.100156831468066 1
0.160051989822986 0
-0.0515139900938985 1
-0.000793305513432351 1
0.0666764094256136 1
0.0269517062988133 1
-0.0322691794274151 1
0.0454709132276845 1
0.0859135601136179 1
-0.0341331779772255 1
0.0405415043714003 1
-0.0292259600506423 1
0.042609252376261 1
0.069082624253002 1
0.0602591783366279 1
0.0294663393755885 1
-0.111192775723647 1
0.10628101376261 0
0.0138532949220021 1
0.0488220660363515 1
0.0122959475106563 1
0.031745719526235 1
-0.0557818415434286 1
-0.0365795370173102 1
0.0298700983520932 1
0.0247735352242157 1
-0.0640443495623194 1
-0.0501665358737937 1
0.0326665865441594 1
-0.0535924041443781 1
0.000453068980009706 1
0.0614457116815936 1
-0.0036016647225083 1
-0.105750229797356 1
0.0704881121611996 1
0.0397238781734041 1
-0.046855073248464 1
0.113010396830335 1
-0.157437926054151 0
-0.0606095728684267 1
0.0469631702843554 1
0.0659704168610778 1
-0.00620876109495507 1
-0.0154645042310684 1
-0.0167051287065955 1
-0.0528314511000139 1
-0.00484915678985909 1
0.0717940745503363 1
-0.0262332631020894 1
-0.0644640696869304 1
-0.0348574094678199 1
-0.0268325836716156 1
-0.00119369704908833 1
0.00693258340556778 1
-0.0111218763983011 1
-0.0573596475542015 1
-0.0454685397533883 1
-0.000690359447143511 1
-0.0817569271157073 1
0.0301187669745922 1
0.0146869418312864 1
-0.0596093112617106 1
0.0536125042008499 1
-0.0490973688348051 1
0.0122840364036229 1
-0.0397397889803619 1
-0.0356843105110299 1
-0.0187689077376668 1
0.0737224282809301 1
0.0890359721065021 1
-0.0266754079966676 1
0.0581148887456552 1
0.0180466457748249 1
0.0753615681179367 1
-0.011534251845873 1
-0.0135037130564613 1
0.0349949430081425 1
0.0238522623848369 1
-0.0252510620404901 1
-0.0860775929940302 1
-0.0395187729727575 1
-0.0167349155111827 1
0.0157620797910766 1
-0.0325998816513346 1
0.00190610661741758 1
0.126328106886526 1
0.00277406915936245 1
0.0294234546518386 1
-0.0291804572340713 1
0.0124170918130628 1
0.0447187036081222 1
0.0566680199025722 1
-0.0400926810490903 1
0.0963537279197146 1
-0.0157344817805097 1
-0.0105546713191587 1
0.156945771656465 0
0.0136334491675638 1
0.0840624807091887 1
0.106648174955488 0
-0.00863754612828848 1
0.0621127563843531 1
-0.0236066812107657 1
-0.000665339835733762 1
0.00552379086763498 1
0.00889302839784203 1
-0.0823003075266805 1
-0.00194173346713428 1
0.0108311958924297 1
-0.0914657129079234 1
-0.0855669826446485 1
0.0261104604724142 1
-0.0575450224796001 1
0.016600758259479 1
-0.00427716441814409 1
0.0308768395753764 1
0.00408709712469595 1
-0.00609737792954355 1
-0.0438072110894953 1
0.0117345959317446 1
0.0481962613435045 1
-0.0254318593650648 1
0.0417289617165094 1
-0.0273577384224746 1
-0.0311368171576009 1
0.00874357796638164 1
0.0565065307156919 1
-0.0181619615431704 1
-0.0571289029453978 1
-0.0159571655142969 1
-0.0410327035894661 1
-0.0936956381461312 0
-0.0617075712248324 1
0.0344539297757235 1
-0.0389510341620766 1
0.053557559307603 1
-7.53408968130909e-05 1
-0.00835333815614172 1
0.0657570559679753 1
-0.0455765427500135 1
0.0928163350833706 1
-0.0463624247158606 1
-0.0898854508053717 1
0.0420194641824938 1
-0.105146426487257 1
-0.00528756976782054 1
0.0740530517343669 1
-0.023474517675901 1
-0.0663302078287602 1
-0.0184720290779586 1
-0.121361951504517 1
0.0693203541379531 1
0.0390674640923001 1
-0.0645163217309805 1
0.0155077568639678 1
0.0372313446985523 1
0.0102869594690957 1
-0.0132481286411581 1
0.024998797487597 1
-0.032442166293955 1
-0.037896077450088 1
0.0163485381477969 1
0.0192916707441794 1
0.0608723832768042 1
0.0403542158560169 1
0.0408691348246166 1
-0.0938707697334432 1
0.0914523058079068 1
-0.0548850427451357 1
-0.0786454062720899 1
-0.124724503379846 1
-0.0425057529260342 1
0.00287076439110407 1
0.00768878383714348 1
0.0708611548566223 1
-0.0365374936013244 1
0.018872720349231 1
-0.0777520435410736 1
-0.0141183623006747 1
0.0889217554108342 1
-0.0106276205968328 1
0.0660702190477098 1
-0.0402864754174266 1
-0.0241207900043292 1
0.116363503521351 0
0.00921634903652228 1
0.0230572537409727 1
-0.0222015326945883 1
0.0284257574252686 1
-0.0553876165044972 1
-0.00314493041246488 1
-0.0306995281704527 1
0.0853733990127435 0
0.0972099715698612 1
0.0293921078774782 1
0.105758323337612 1
0.0704836614888679 1
-0.0192610541644573 1
-0.017140140410888 1
-0.125484886170624 0
-0.00613376240692319 1
-0.0149080051148566 1
-0.0322453893745367 1
0.0787560553642551 1
0.00146711764338294 1
-0.0069635460293011 1
-0.0230067355996495 1
-0.0290347809049643 1
-0.12595172329079 1
-0.0445692850507832 1
-0.0168889320227945 1
-0.0625006344706626 1
0.0480150603929087 1
-0.066047295370834 1
0.0124107952765844 1
0.0433170442149529 1
0.0147539173180234 1
-0.00796061356856697 1
0.168859805542865 0
0.0433193328725805 1
-0.160482883148025 0
-0.0184138664276136 1
0.0291937081058553 1
-0.0162861613435801 1
-0.0812594731385091 1
-0.0395960025597195 1
-0.0398754705938447 1
-0.0382419592961702 1
0.127082507616437 1
-0.145609582424241 1
0.0949729578310175 1
-0.0834215242815878 0
0.0706931414729901 1
0.0156443329173931 1
-0.0328987170875693 1
0.0405765763308677 1
0.02067584780943 1
0.064774806919986 1
0.0428994896521464 1
-0.00220763485163734 1
0.0650369210896129 1
-0.144290340757289 0
0.0374167863268551 1
0.0749868859933999 1
-0.0366709943446366 1
0.0522451298513335 1
0.0270586027868372 1
-0.0762157102262514 1
0.016239716509453 1
-0.0964332701841907 1
0.152207523333487 0
-0.0563613094269449 1
-0.117170027694489 1
0.0817060342826566 1
0.00299927670518475 1
0.0122428863491692 1
-0.0480133645024325 1
-0.110399560478981 1
-0.0677157261502648 1
0.0859541106665048 1
0.0242267566630593 1
-0.0670539368296193 1
-0.00964778974567119 1
-0.0792594700459413 1
-0.0490298397379249 1
-0.00629018549442333 1
-0.0556497806316135 1
0.0132400351134422 1
-0.00444930253108939 1
0.0355149261156311 1
0.0964047553646888 0
-0.063920598132171 1
-0.100153557462999 1
0.0555658788103622 1
0.089393056979434 0
-0.110928441353854 0
-0.00121568628579486 1
0.148080430673333 1
0.0407380739291676 1
0.0165834536143908 1
-0.0426442660144596 1
0.00514911115127494 1
0.111906810212536 1
0.0031040995400669 1
0.0498738633044237 1
0.127321511409337 1
0.0816281767339003 1
0.0229665028963952 1
-0.0191861847142251 1
0.00745648128044265 1
0.105518456098203 1
0.042472748349466 1
-0.0543740731972219 1
-0.0139561468373224 1
0.00264815682611723 1
-0.0429847890441533 1
0.0475151838359072 1
-0.159194385273208 0
0.0370158832188145 1
0.00958455943685572 1
0.0627095273263732 1
0.0359616887409856 1
-0.00116001688646613 1
0.0618516119745705 1
-0.092176844450759 1
-0.0492680867656744 1
-0.026474980940411 1
-0.136439705221524 1
0.0305355674432803 1
-0.0428162980671072 1
0.0995849478733995 0
-0.0138978936918082 1
-0.103828316931979 1
-0.0094976492662726 1
-0.00334636236582012 1
0.0142448550645808 1
-0.0191758354515047 1
-0.0146972877703589 1
0.058794634801305 1
-0.00592282871000354 1
-0.0778879825047641 1
0.0323938597009949 1
0.048676065547953 1
0.114112153406511 0
-0.102061233045569 1
0.0123322238397426 1
-0.0213928029244376 1
0.134564215177128 0
-0.0395270300044276 1
0.00469679385756474 1
-0.0622362390019267 1
0.0234389108985151 1
-0.0323733568574044 1
0.0695067610234262 1
-0.0314810415855256 1
-0.0153019415257485 1
0.0491967261434092 1
0.0469715528935581 1
-0.0449574786798985 1
0.00752642251675361 1
0.0530286203640793 1
-0.0667985568088211 1
0.00172718614973832 1
-0.0448446108728107 1
0.0129401909149061 1
0.0453827921023765 1
-0.0515017802644754 1
-0.0126907249167027 1
0.101988559034803 1
-0.069939332253891 1
-0.0716239900010974 1
-0.0181931630820015 1
-0.012172408907051 1
0.0517331642526625 1
0.0369647863035168 1
0.072569743267506 1
-0.0353597081742536 1
-0.107583009241505 1
0.0691328980706171 1
-0.00376734594779377 1
0.00553671563202936 1
0.0288174459269216 1
-0.0679282227016177 1
0.0258722024480556 1
-0.0296097873458476 1
0.0269862380034121 1
-0.0226874692411632 1
0.0672151479116947 1
0.00100972819275577 1
0.0595267301492434 1
-0.0266618444414153 1
0.0523391596765758 1
-0.0170028609494194 1
0.116777598716439 1
0.0126589936409369 1
-0.00102543855623769 1
-0.0361330195456559 1
0.0549013656888629 1
-0.124745965606278 0
-0.0381139904456848 1
0.066855333937118 1
0.0853574272887948 1
0.0364060350036394 1
-0.031328008781147 1
0.0279705096961281 1
0.0502531429838343 1
0.145754735395761 0
0.00893257966122404 1
-0.013556067769814 1
-0.00227461572730071 1
-0.0161015208157343 1
0.0464523226845575 1
-0.0352123039844442 1
-0.0299754869358986 1
-0.00769801802549581 1
-0.116005768994391 1
0.0108166377110077 1
-0.0214625580700548 1
0.021845668284165 1
0.0416047864830743 1
-0.0226882543787386 1
-0.0517842304459925 1
-0.00164889235529833 1
0.0758310093384485 1
-0.0257412574098843 1
0.076556850108939 1
-0.0116677104743179 1
-0.0538945429326142 1
-0.150763527934866 0
0.0355157890978065 1
-0.0197953585929465 1
0.0320959452630625 1
-0.0283362904784697 1
-0.0448464551444025 1
-0.0753546008005244 1
-0.0692149703403853 1
-3.57399516809208e-05 1
0.0532773616454765 1
0.0277710057231023 1
0.0231031889845832 1
-0.116943923080265 0
0.0873043070173155 1
-0.0266933628035958 1
0.110270149100627 1
-0.0348532307855254 1
-0.00110936665569691 1
-0.0341044031373961 1
-0.0778894561919315 1
0.0885101472465029 1
0.0487383153701111 1
0.054188114228465 1
-0.0784791074928964 1
0.00688004052296449 1
0.00597831486309558 1
0.0425614086552891 1
0.10209428722794 0
0.0640295233584907 1
0.00595410858586877 1
0.0915501753767883 1
0.0491398363140343 1
-0.0529055879702875 1
-0.0089710623195338 1
-0.0295605852414519 1
-0.03918502676031 1
0.101482328682616 1
0.00475223388025716 1
-0.137663682029611 0
-0.0595433478117468 1
-0.0233526477038923 1
-0.0798612304754462 1
0.0770506594657214 1
-0.0404757589072632 1
-0.0135335796162769 1
-0.0746363567890923 1
0.00711412698568293 1
0.0586552185225054 1
-0.0282051341514225 1
-0.0995847381611242 1
-0.00646645340594231 1
0.0822059435946313 1
0.00637198395782213 1
0.0392998371961638 1
-0.0182424542117605 1
-0.0370217649330205 1
-0.0931542661531957 1
0.0265279289215542 1
-0.00145095589639254 1
0.0131598917197198 1
-0.151391290662792 1
-0.0552473084514618 1
-0.0477288903402625 1
0.0572011378744929 1
0.0999433476370801 0
-0.0835695841507725 1
0.071468634339646 1
-0.0311956820399678 1
0.0274469211246157 1
0.0416889872202083 1
-0.0204018359792938 1
-0.0638474366877481 1
0.016146303697774 1
0.0727348686876554 1
0.123227572010651 0
-0.00074633772513855 1
0.0290726247498257 1
0.0410756084674826 1
0.0100410999768324 1
0.0370999777905133 1
-0.0915866552047481 1
-0.0557282202553896 1
-0.0280035413329618 1
-0.0102271262513394 1
0.0374956694776807 1
0.0501434685820841 1
-0.118115078707586 0
-0.0263115979489843 1
0.0688213244074345 1
0.0503775976391629 1
-0.00673865538656872 1
0.10489012496709 1
0.0980882077486787 0
0.0612679026889657 1
0.0236974263482021 1
0.0613900140980716 1
0.0240846918967834 1
0.0179723040611574 1
-0.0386404706834836 1
-0.0355085611349301 1
-0.0678140910614104 1
0.0440054383449329 1
0.0388398433935597 1
-0.0213951578203044 1
-0.026257878395944 1
0.0644517076337533 1
0.0485855090918391 1
-0.0237068681463127 1
0.0113303935618693 1
-0.028443734673434 1
-0.000779565169266187 1
0.090220183838203 1
-0.104815717555633 1
-0.0201410894254097 1
0.0803443605288951 1
-0.0119851384489099 1
0.0552943936663136 1
-0.014877209100795 1
0.0328386619240243 1
0.0532781108575791 1
0.0239120315753357 1
-0.0614858796199676 1
0.0447675134873584 1
0.0230810189393539 1
-0.0143615742109795 1
0.00928840034318913 1
-0.0265289801675903 1
-0.0692204219416643 1
-0.102823459771489 1
0.0218156554604153 1
0.00640535977943758 1
-0.0267914216668195 1
0.000701799290996017 1
0.00915257689881785 1
-0.0129253408958018 1
0.0984452175646422 1
0.0167173714063163 1
0.0107127433284658 1
-0.000544938911248014 1
-0.0144187124435641 1
0.00741415909190585 1
0.0279585888957455 1
-0.0713344401858378 1
0.0809083737882873 1
0.00269222666187023 1
-0.051169127560407 1
0.03953872277825 1
-0.0110661295111254 1
0.0336894777137599 1
-0.0632660520220708 1
0.0304099614984651 1
-0.124502575483591 0
0.0113155088782325 1
-0.0434014525040641 1
0.0503576435299627 1
0.00036524670577495 1
0.0230325649722086 1
-0.00405694866487369 1
-0.000923284002599062 1
-0.0416556389002182 1
0.0750182148679543 1
-0.0925166172276742 1
0.0907419951274336 1
-0.0792396788514094 1
-0.0279917430448332 1
0.119381904230289 1
-0.0372255071696526 1
-0.064226172863515 1
0.015691156917792 1
-0.00928197358624719 1
0.0370196417725187 1
0.00561343581150648 1
-0.0216315451651112 1
-0.0521949137265508 1
0.110669151063927 1
0.0139859836179658 1
0.0077332077472591 1
0.0630457818949174 1
-0.0174412583296901 1
-0.0421120211037544 1
0.0346915919499187 1
0.00998127720925243 1
0.115515996939792 0
-0.0637582639784406 1
0.111586814773642 1
0.0984030167639782 1
0.128159721685658 0
-0.00883958117485716 1
-0.0887958361342066 1
-0.00861250832942565 1
0.00531112276608977 1
-0.11337163578283 0
0.0352036994121831 1
-0.0815445132813532 1
0.0270068041732343 1
-0.0756728792106188 1
-0.0138498436243725 1
0.0194631610401501 1
0.0198996347501554 1
-0.0934261868028527 1
0.000576593012029141 1
-0.0672171682453306 1
0.0476740640593079 1
-0.0719505232794074 1
0.0617488115513082 1
0.086982637224292 1
0.0822222774267224 1
-0.0220717305938119 1
0.0133658123509862 1
0.040750654752842 1
-0.0676810790504297 1
0.0285004895620918 1
-0.0135981381621374 1
0.0928823257421575 1
0.0477302916889757 1
0.0112083279560211 1
0.0231506576993664 1
0.0131445707153594 1
0.0268039712846989 1
-0.000821221064427481 1
0.028228092528486 1
-0.00351988406223828 1
-0.0654264472254925 1
0.100665840233825 1
-0.0555646563383592 1
0.0343010772790925 1
0.0102026556828203 1
0.027816687715535 1
0.0373522460241283 1
0.0122379498212874 1
0.0790713729444012 1
0.0528385066153688 1
0.0541566389292617 1
-0.0488407727798624 1
-0.0159092454259858 1
0.0658926986475746 1
0.00759833521846659 1
-0.0406907773993116 1
-0.021429159662595 1
0.0289671345437443 1
-0.060886281598584 1
-0.022061127715301 1
-0.0494643517113741 1
0.0261918109950237 1
0.0632373593472463 1
-0.0856023775370079 1
0.0800562724649363 1
-0.0450954123634069 1
0.00354123438312682 1
0.0763323259425142 1
-0.00949144646179906 1
-0.0378910736297894 1
0.0249676893271715 1
-0.133264286746198 0
0.0747193601500325 1
-0.0157944006536938 1
-0.038037467428792 1
-0.0220088881071438 1
0.00727721302250517 1
-0.0277801791709077 1
-0.131685225971098 0
-0.0170452499393494 1
-0.0811657367270362 1
0.00701528594032163 1
-0.034231052352359 1
-0.00221249986454992 1
0.0572851343266844 1
0.000896884310584545 1
0.0370903216301887 1
-0.0303456599164115 1
-0.00346519052168247 1
-0.0415462926606429 1
-0.0339384574217337 1
-0.0380546573989114 1
-0.0226953000948903 1
0.0262403947598153 1
0.054261971567901 1
-0.0186629324579539 1
-0.0912438007994245 1
-0.00253888043609105 1
-0.0687896375302343 1
-0.00797981669463949 1
-0.0857377809194892 1
-0.0414327377225948 1
-0.0320595867312349 1
0.00104211378035606 1
-0.0186858147178408 1
0.016124112675655 1
0.0536729785584892 1
0.0118196735937703 1
-0.0830619231901705 1
-0.0872043126887982 1
0.0370417296961069 1
-0.0173240691188036 1
-0.118494288940626 1
0.0199432408406036 1
0.0515409424808607 1
-0.00209492441700353 1
-0.0397169931804029 1
-0.012063611070616 1
-0.0301269440916002 1
0.0116825958879543 1
0.00363729559216992 1
-0.0135497742163541 1
0.0243234716475346 1
-0.148826675320312 1
0.0420423333256613 1
0.0301542868743674 1
0.0211840509458448 1
0.0545283347211966 1
0.0492035105376383 1
-0.000858114671829926 1
-0.00955372456024307 1
0.00606417630326184 1
0.00570153407031491 1
0.0439832859663406 1
-0.0653855408298015 1
-0.0126157296620604 1
0.000741006435452369 1
-0.023145812784173 1
0.0326879645643936 1
-0.0573714206949977 1
-0.00193985845793138 1
-0.128773858096021 0
0.0697920789912002 1
-0.00523056678679153 1
-0.067748609074706 1
0.13019024303614 0
-0.0316507862341819 1
-0.005119559023805 1
-0.0642280959800651 1
-0.057638810704955 1
0.0390008666844741 1
0.121441159805791 1
-0.00322559746619481 1
0.0918591802924819 1
-0.034152625812693 1
0.113997597694113 1
0.0177682273321129 1
0.000300634531845904 1
0.0245134608463877 1
0.091237252986392 1
-0.0502645955137105 1
0.0674118172406006 1
0.00944980296491531 1
-0.0114823530090547 1
0.030785337899199 1
-0.0315164764247115 1
-0.069344883896799 1
-0.0356474847987041 1
0.0504097978342951 1
0.0205377821215807 1
-0.0403449974957238 1
-0.0708122513395849 1
-0.0613302239779813 1
-0.000257209664737631 1
0.00539910815908379 1
-0.148281559920395 0
0.0791500657519514 1
-0.0107705770185131 1
-0.118240076403837 1
0.031372448411751 1
0.0730527607260395 1
0.00289824000653003 1
-0.0669708526043533 1
0.0308467305912483 1
-0.0490159195965628 1
-0.00728332676554588 1
0.0913248546841224 1
0.00195608665577378 1
0.0130516063510466 1
0.0580745797471175 1
-0.00925017504323773 1
0.0784234790221986 1
-0.00611106999508211 1
0.0501286109802239 1
0.108018397579887 0
-0.0349120791400269 1
0.0138677391769466 1
-0.0497622177243204 1
0.0688925752508024 1
0.0294075306143146 1
-0.0825584150709015 1
0.151907685718089 0
0.0398549037353308 1
-0.113391781963158 0
0.0220415613156318 1
0.00424966980560036 1
-0.00816587133292818 1
-0.0591135614438646 1
0.0521406336865284 1
0.0138841991953545 1
-0.0288005491753476 1
-0.0387255804711485 1
-0.0543538568743079 1
0.0168689263824105 1
-0.00638481152092493 1
0.0388169524511919 1
-0.022655074354748 1
-0.0361465634555972 1
0.0225146178889533 1
-0.0135284940455068 1
0.0577066526684115 1
-0.0155298524415084 1
-0.00461608035566444 1
-0.00504573069369853 1
0.0422428214149158 1
-0.0346914654915378 1
0.0360380174229862 1
0.0602084472931371 1
0.00955073049474485 1
-0.0466934246982389 1
0.0449870902999737 1
-0.0397420532895004 1
0.0332658829912478 1
0.00423223891487891 1
0.0228835745055519 1
0.0572597560080676 1
0.0552820602677833 1
0.0510304994345261 1
0.0228617429947987 1
-0.025130860017965 1
-0.0294531449672125 1
0.0956852602772396 1
-0.0138586978688782 1
0.0344218509209302 1
0.00625496031924682 1
-0.130468328744813 0
-0.0108054286102162 1
-0.0247368299545908 1
0.0435818605088142 1
0.0195449062952561 1
0.0450618551444002 1
0.0739738992011793 1
-0.0658180267131017 1
0.0409023256069527 1
0.102759427453543 1
-0.00032597821868234 1
-0.0924018803150789 1
-0.00786527209151444 1
0.0745151724104319 1
-0.0437367525620705 1
0.00578692649365951 1
0.0408576310630705 1
0.0102200368404962 1
0.158638403136445 1
0.0378453344137177 1
-0.0921205668778673 1
-0.0336108315173504 1
0.0142628874696407 1
0.00826324938309296 1
0.0250103129968281 1
-0.0974858012911455 0
-0.0144614380163391 1
-0.03612487255182 1
0.0272861993168812 1
0.0620926182251806 1
-0.00376556023894692 1
0.085215325571404 1
-0.0233173173800677 1
0.0339221081767688 1
0.0250370420925317 1
-0.00693284198177012 1
-0.0129046777271369 1
0.058997399723577 1
0.000895745743540352 1
-0.0257297128012867 1
-0.063543373915855 1
0.0563542415996442 1
0.1156200002408 1
-0.0856039299877972 1
0.0387837284196284 1
-0.0531596830826409 1
-0.0361470662382592 1
0.0997195033779263 1
-0.0541766365321914 1
0.00768921297344943 1
-0.068710283037573 1
-0.0526915149554321 1
0.0459425427515065 1
-0.0541826705730276 1
0.0166015640186655 1
-0.153964545006654 0
0.0747607682744615 1
0.00425548555861508 1
0.0488360215468953 1
-0.00744075108700326 1
-0.115959516550106 0
-0.114688491657522 1
-0.00494842994377245 1
-0.0595163466762557 1
-0.0219573579728581 1
-0.0315964797620651 1
0.0334448546626137 1
-0.078063960797483 1
-0.0347052331251813 1
0.0393585444337508 1
0.0234380881027389 1
0.0866623998448349 1
0.0176113253362278 1
-0.0153987419490867 1
0.0435075645467684 1
0.114834277831191 1
0.0509179871668336 1
0.0342459251580257 1
0.00077812099970237 1
0.0212175582576367 1
-0.0121954134369682 1
0.00818769611144023 1
0.0359674498540852 1
-0.0483631941110193 1
-0.0373941760039427 1
0.00135998554547158 1
0.0469036823986443 1
-0.113937455978118 1
-0.038938729130599 1
-0.0402124891049956 1
0.0228378531172576 1
-0.0715513076611579 1
0.0626309143711105 1
-0.0412761182322399 1
-0.0953391476652953 1
-0.0553892749566087 1
-0.0563112551495994 1
0.000831846018298157 1
-0.0626567273343515 1
-0.130942319226582 1
0.0570902511891342 1
-0.071312725552284 1
0.00912174739121835 1
0.0550734824347731 1
-0.0236769937862068 1
0.0749575362159495 1
-0.0287142770652714 1
-0.00801432573311468 1
0.0271124765561575 1
0.00705652743368304 1
-0.00879707729193188 1
0.0462451087336866 1
0.0312204222266936 1
0.0899340870657733 0
0.0152300388472406 1
-0.031415643792103 1
0.172635132981109 1
0.0082325633726865 1
0.0152744870315629 1
0.00111518749172452 1
-0.0283310242357103 1
0.0679057004047775 1
0.0300548015026413 1
-0.100696039449052 1
-0.021957912510374 1
0.0662670523613904 1
0.0210851839964234 1
-0.0785803399461939 1
0.0163157763325175 1
0.0769581627377494 1
0.0273012575033018 1
0.0743416516860821 1
0.000353572896410498 1
0.0394428976360415 1
0.0483327259652895 1
0.0195053540940414 1
0.102610712107211 0
-0.0724968103955369 1
-0.123932591830662 0
-0.0228494477000342 1
-0.00137726359295635 1
-0.0336571092371791 1
0.0303795210239163 1
-0.0815223295026775 1
0.0416164005149303 1
0.0172765911546674 1
0.0261824523087231 1
-0.04136052573509 1
-0.0156653188901917 1
-0.0234350811503591 1
-0.0383775379870393 1
-0.0502546772359291 1
-0.0253235985995696 1
-0.0143861918936375 1
-0.0120281247949964 1
-0.0296177667318356 1
-0.0970741771533412 1
0.0521546346636528 1
0.0293945458259464 1
0.0456501685929157 1
0.031054794751746 1
-0.072903359690418 1
0.0883376355748154 1
0.0252631571630789 1
-0.00159650754341122 1
-0.054312182500143 1
-0.0685020981272046 1
-0.0108518016873991 1
0.0660700271090211 1
-0.0128047974502747 1
0.00743493959688373 1
-0.058712656385418 1
0.00924625624373709 1
-0.0284730816927503 1
0.0630337197704839 1
-0.0330295057953677 1
0.018376273526898 1
0.0415621670476334 1
-0.0292237944002846 1
0.0347751756255726 1
-0.138501305352366 0
-0.0701895160537777 1
-0.00860364106811351 1
-0.0359653432048677 1
-0.0395007580942016 1
0.00845332025800079 1
0.0214345464832098 1
0.00167960706605077 1
-0.0875722576379728 1
0.062873806742863 1
-0.00364786489552734 1
0.00202010211270458 1
-0.00779303865291871 1
0.0458754464599593 1
-0.0138051773533507 1
0.0846267750144843 1
-0.0368959810984193 1
0.125269797078314 0
-0.0335984080763186 1
-0.0590395470544198 1
0.0854728024955072 1
0.0345274687186485 1
-0.0247975679551 1
0.0497141222728217 1
-0.0424388102559679 1
-0.144532695575831 1
0.155038782113906 0
-0.0148887935667031 1
0.128462859213609 0
0.0247030091001519 1
-0.0371777485895672 1
-0.0468703289046402 1
0.0147948352519363 1
0.0143117181570503 1
-0.0462152587253796 1
-0.0521950432379013 1
-0.0703853019869176 1
-0.0286692212920177 1
-0.0183719503980181 1
0.0164286276803923 1
0.00791211705562592 1
-0.0131673210832883 1
-0.00472609146230194 1
0.109747202820604 0
-0.0543683925472921 1
0.0160671807508067 1
0.0817083277626561 1
0.0281011452592308 1
0.0595725525883316 1
0.0103081929717 1
0.0687196030446294 1
-0.00393191438763144 1
0.0352316408065963 1
-0.0115393590514023 1
-0.160994320008445 0
-0.0257703383251024 1
0.0272610272432531 1
-0.115959846781953 0
0.0815715822955461 1
-0.0341241028936758 1
-0.0057038227775392 1
0.0634499495564875 1
0.0393580547286585 1
-0.00931348983224387 1
-0.0972920397670716 1
-0.0290414034894121 1
0.0515532300522012 1
0.127008605079829 0
0.00740114724685803 1
0.0500179840112897 1
-0.126706731677785 1
-0.0290328700209556 1
0.072965068464471 1
0.0429171092714148 1
-0.0137722394722548 1
-0.00898205295186817 1
0.0234221943917071 1
-0.102921259827756 1
-0.0120440409629877 1
0.0540863975243601 1
-0.0198319354912693 1
-0.0197696115255737 1
-0.0196345638040953 1
0.0145445588475896 1
0.0365024493545837 1
0.0752602142727499 1
-0.0982468474497676 1
0.0967084915903515 1
0.0292724314801449 1
0.0690614287414348 1
0.0457573836626786 1
-0.0309220871858875 1
0.0177573309396852 1
-0.00339323920445698 1
-0.0518823730876028 1
0.0689376020754833 1
0.0749393660612595 1
-0.0073806471228027 1
0.00299221395009023 1
-0.0881073473805514 1
0.0357122888817272 1
0.0924155706821984 1
-0.0702718174602835 1
0.0840987953584872 1
-0.00299036069569723 1
-0.0131651605563393 1
-0.00958592366902591 1
0.0588617836371633 1
-0.025190364076784 1
-0.033818836303037 1
0.0711375725579278 1
0.00036658712317551 1
-0.0882238597414708 1
0.0712739055202465 1
0.0828849897110391 1
-0.00899616078324236 1
0.117671048255044 0
-0.0764993000443439 1
-0.0381045392852453 1
0.064481237557988 1
0.0383251469192486 1
-0.0661117939376774 1
-0.0985793018425646 1
0.0287616930339873 1
-0.059171870206008 1
0.0106123280848995 1
0.1539521409338 0
-0.0290981216909167 1
-0.00259025797388557 1
0.0391290026221299 1
0.0486188761150841 1
0.0461757589438513 1
0.129629877204006 0
-0.064435303381257 1
-0.0602733916324756 1
-0.0567403404140284 1
-0.038471793461051 1
-0.0878813740417252 1
-0.0754155773300711 1
0.0478024831320396 1
0.0784246492184758 1
-0.102262849283242 1
0.117508031877944 1
-0.0878121050662586 1
-0.0581954186696473 1
-0.00926527668560167 1
-0.122057309462943 1
-0.0196045623306825 1
0.0623910972640493 1
-0.0369076955522405 1
0.0516731871412408 1
-0.0165839086969185 1
-0.0807027649463 1
0.0300452899539847 1
-0.0617356251314123 1
0.00519520832532931 1
0.037603182650682 1
0.0434129248932799 1
0.0100595867728912 1
0.0160577612664216 1
-0.107952615247334 0
-0.0700411238566642 1
-0.033434112566402 1
0.0279845422823356 1
-0.0545194816911694 1
-0.00673486362947508 1
-0.0313742392960871 1
-0.0699267945225437 1
-0.00607791762966895 1
-0.0142978360537831 1
-0.117742238060214 1
-0.00166332883746423 1
0.00957163804646922 1
-0.0576328765614735 1
0.062115915736977 1
0.0259008494649643 1
0.0789029482682208 1
0.0114621361085973 1
0.0584520291658457 1
-0.0612673724496802 1
-0.0866946334662472 1
-0.00588857828800553 1
0.0136033292634601 1
0.00107285162248892 1
-0.0497207782458394 1
0.00500882688769651 1
0.0928777534338844 1
0.0274577104943227 1
-0.0651821328400843 1
0.0705750859000432 1
-0.108699552676707 1
0.134265873823946 0
-0.119806964521327 0
0.000316134410834558 1
0.00873507058698189 1
0.0304730564962749 1
0.0384960333154037 1
0.121629225162804 1
-0.021612095718954 1
-0.0586710822563045 1
-0.105820236153643 1
-0.0123259386989864 1
-0.106854277280092 0
-0.0529913542953325 1
0.00307237559415807 1
-0.0361644580996724 1
-0.00724089546657238 1
-0.00855311801334994 1
0.0133897370077783 1
-0.0290236138473772 1
0.0352268086246101 1
0.0447981225691501 1
0.0410335991529122 1
0.0673136167857776 1
-0.0144763852060469 1
-0.0180216690427404 1
-0.00606499118367913 1
0.059103207532761 1
-0.0493776473202887 1
0.0114533439371353 1
0.00552848268862088 1
0.0272689153277324 1
0.0417689801505729 1
-0.0463481442780984 1
0.0598494350327598 1
-0.0257986202377898 1
-0.024990972993215 1
-0.00270469979214654 1
-0.0494849321544326 1
0.0458066182272645 1
-0.0568107692457038 1
0.0109873175774474 1
0.0531644383606688 1
0.0212934861421335 1
0.0111541525991294 1
0.182108711551164 0
0.0610531344604721 1
0.0561093134924311 1
0.135876554774426 0
-0.0999811137997881 1
0.0451779913415838 1
0.0142980689009239 1
-0.0460534408772143 1
0.0135548195925176 1
-0.0246358785617448 1
-0.0627174714048258 1
-0.0842683980899632 1
-0.0481744936791508 1
0.0328169906937159 1
0.0541394754128919 1
0.0329178103371175 1
0.0507763929314525 1
-0.0140705275103193 1
0.00692198944683798 1
0.044354967536198 1
-0.049871687807258 1
-0.0232915555466824 1
0.0744462771394122 1
0.0047656084796623 1
-0.0362842051814902 1
0.0554929893270172 1
0.0189229620479679 1
0.0491973956274553 1
-0.0516665250592721 1
-0.0306017345506381 1
0.0624900053582682 1
0.0494239758102427 1
-0.0505616213711112 1
0.0149775833655612 1
0.00960785225372969 1
-0.0372024859855655 1
-0.0119279473298153 1
-0.00668776719342355 1
-0.00935526456909528 1
-0.122570648060833 0
0.0226115024533444 1
-0.0293641678080411 1
0.0926755820032172 1
0.00605441377679295 1
0.0568908341935551 1
0.0421488640263503 1
0.0148863762249452 1
0.0048659364317746 1
-0.000610388713171926 1
0.108256759877231 1
-0.000162298149540135 1
-0.0311302166556356 1
0.0572887734647269 1
0.0805681451682589 1
0.0282958138561021 1
0.0172592504931706 1
0.00645983695665889 1
-0.0196014393597698 1
0.10010594672352 1
0.0268159959074137 1
0.00303715117851999 1
-0.00162929564640764 1
-0.0247496538019665 1
-0.0777090517741258 1
-0.0202161941233464 1
0.0496486833292953 1
-0.000798496259421466 1
-0.0491617460490598 1
0.0537337012825461 1
0.0883294823168769 1
0.0567601947932419 1
0.0127633266541503 1
-0.0166648164078954 1
-0.00621174115935062 1
-0.0387311339956779 1
-0.010901791198591 1
-0.117082327998487 0
0.0211770903011148 1
-0.00075957208004197 1
-0.0647225261557304 1
0.0762232557879551 1
-0.00668174831563557 1
0.0309766551152109 1
-0.0514452438140554 1
-0.0553123167285616 1
-0.110708222023744 0
-0.0214255634596051 1
-0.016267527252155 1
-0.0458272593179481 1
-0.0160575552199473 1
-0.0404325501641731 1
0.0215193361400435 1
0.0122131409729888 1
-0.0728003767218557 1
-0.0171407185593324 1
-0.00778683046906856 1
-0.0520280086701927 1
-0.0640128945154422 1
0.044869412431124 1
-0.0519911013792428 1
-0.0162406512813211 1
-0.00399902437882482 1
-0.000424398154993717 1
0.024594826294223 1
0.0497945014031595 1
-0.0388132907892472 1
0.0445871047787699 1
-0.000266267966376625 1
0.021588433160889 1
0.0138344188125367 1
-0.100334052239974 1
0.0973889841391308 1
0.000598503103113183 1
0.0637606501908406 1
-0.000594926369130184 1
-0.0662510644076018 1
-0.0571896735210441 1
-0.0327192254626645 1
0.0420149925477156 1
-0.0100972005558861 1
-0.0453447328382612 1
0.0592046097547534 1
-0.0203829537621668 1
0.101399083502673 1
-0.0497197480073748 1
0.0233681090360206 1
0.00876480912855376 1
-0.0554368738083468 1
-0.101685616789473 1
-0.0638587221711367 1
-0.0224281749208118 1
0.0750725825769207 1
0.0354775380733371 1
0.0356368390944765 1
-0.0333007661505125 1
-0.000691061738903383 1
-0.0841718374290051 1
-0.0872676069594966 1
0.0746920400232785 1
0.0516284036203096 1
-0.0318474464693788 1
0.0412204047156717 1
-0.0559595786507171 1
0.0632809878594021 1
0.0198811356723882 1
-0.0203858236760402 1
-0.0292813675595557 1
-0.0337413205809291 1
-0.176906318420745 0
-0.034596862472051 1
0.0170311397023661 1
-0.115846521033477 1
-0.0785377412855387 1
-0.0263780552300857 1
0.00973035639647965 1
-0.0252140927747595 1
-0.1096229995462 0
-0.0619004508866743 1
0.016394684354466 1
-0.0372249236310581 1
-0.0812530131476364 1
-0.00791920081766365 1
0.0505270097241329 1
0.0326876282741175 1
0.0221380054816661 1
-0.14642773783045 0
0.00539874402415921 1
-0.0352744195613333 1
-0.0470968844653433 1
-0.0262697586501835 1
0.0208177221089623 1
-0.125904390567867 1
-0.157515707534609 0
-0.000401970737935323 1
-0.0476031647547928 1
0.0810329993157396 1
-0.00541914467783552 1
0.0095494760745926 1
-0.0290086333022875 1
-0.18071884810562 0
0.0516890132482741 1
-0.0491750901701076 1
0.122988744591375 1
-0.0161822291616938 1
0.102684253468998 1
-0.0583110833655712 1
0.0530473672575417 1
-0.0366974328304956 1
0.0186158799793629 1
0.079896717922678 1
-0.0181925682391749 1
0.0242859933582392 1
-0.0441603631124659 1
0.0779436054082025 1
-0.0503607521218724 1
-0.0281600953676317 1
0.0142039160187092 1
0.0840649532436198 1
0.053147644784966 1
0.0350498677879622 1
-0.0582969836411756 1
-0.0150586652561309 1
-0.0170765548482639 1
-0.0204742446618886 1
0.0165024076424958 1
0.113064769664467 0
0.0527080481836985 1
-0.0279790792101037 1
-0.0634712782525431 1
0.127429925609664 0
0.0827410476102659 1
-0.0617413322503431 1
-0.00180244085516004 1
0.0409137172715514 1
-0.0161020354714735 1
0.0583179232925308 1
-0.030827618432704 1
0.00293734217089534 1
0.0503864598686068 1
-0.0477382060110934 1
0.0840125024925976 0
0.0588927674196359 1
-0.0600923173333735 1
-0.0324678921106742 1
-0.0398587855570367 1
0.0377291614965266 1
0.00566349946825952 1
-0.0273838981497798 1
-0.0649085601679695 1
-0.0130371547959073 1
-0.0484932275127576 1
0.00546124687556578 1
-0.0757438350824082 1
-0.123529398063472 0
-0.0722847238472105 1
-0.0642661292127066 1
0.0510673108297282 1
-0.0828665378928021 1
-0.0371981389543607 1
0.0705063070399403 1
0.113078031276619 1
0.0701838365626641 1
0.0206754259312203 1
0.00762565693750626 1
0.117554179458001 1
-0.0212719234577869 1
-0.0696434982898736 1
0.00155434871082228 1
-0.0608315877618636 1
-0.0703558510873776 1
0.0248112190902289 1
0.101687091048196 1
0.00601947837841561 1
0.0481844403900118 1
0.0165197002351816 1
-0.0592711813375251 1
0.0431777126375217 1
0.0103489508307066 1
-0.0630937957609652 1
0.0697996878481165 1
0.131878907188612 1
-0.0588725691390143 1
-0.00511150845870017 1
0.0125420757444647 1
0.0934187658743819 1
0.00945469903148129 1
0.0617994030300347 1
0.0557562759007829 1
0.0299315149504748 1
-0.106155936816665 1
0.0382850077550265 1
0.0891595662817893 1
-0.0333490561897593 1
-0.0692364642690682 1
0.132828433971174 0
-0.0172368941098634 1
-0.0118272108022618 1
0.0361151345314524 1
-0.094100177939024 1
0.0432565469425149 1
-0.000663997632594606 1
-0.0179363483095807 1
-0.0182401508377162 1
-0.0133854716924604 1
0.0689263213310905 1
-0.0108207957537136 1
-0.00424795793010183 1
-0.0991011661449672 1
-0.00354612372382872 1
-0.110157279723452 1
-0.0332952120355223 1
0.162778273975391 1
0.018730346241881 1
0.0870277035030894 0
0.0342912005724802 1
0.0411148888061405 1
-0.0188962752869013 1
-0.0838318055647168 1
-0.0268051227941152 1
-0.0646886568162371 1
0.00989710798610864 1
-0.0156090657427118 1
0.00190202343747129 1
-0.0173614908376244 1
-0.0872484615039429 1
-0.0113634916896352 1
0.0304276805920384 1
0.0115503738052355 1
-0.0553168823963282 1
0.0289025066640279 1
-0.0320607803503294 1
0.0162132149198515 1
-0.0609397681269037 1
-0.0774721586011516 1
-0.0821781383132659 1
0.00849700674877444 1
0.0166850282972748 1
0.00381054312951243 1
-0.00662872244838955 1
-0.0104660038238604 1
0.0357477486542911 1
-0.0549234399389257 1
-0.022150982312015 1
-0.00686737216683797 1
-0.0261855107908558 1
-0.0271054130126943 1
-0.0274157243292678 1
-0.0141983720569268 1
0.0256354311953531 1
0.0435165652179058 1
-0.035467149338119 1
-0.00206517265524299 1
-0.0425120469757501 1
-0.0418716560791872 1
0.0720716991621947 1
0.0688096018675906 1
-0.113999391037895 0
0.0217292996756246 1
0.0770492193246171 1
-0.150752672901673 1
-0.0447216899210681 1
-0.0348283181874218 1
0.105952848838061 0
0.0394837125406004 1
-0.0192645325623745 1
0.0182435574313681 1
-0.00848785717297263 1
-0.078721647431373 1
-0.0187587805840164 1
-0.117682613269031 1
0.0163332178781193 1
0.0394785114859338 1
-0.0220739196971977 1
0.0626644994558281 1
0.0188638551608345 1
0.019368199846598 1
0.0186524299847724 1
-0.074863776886195 1
-0.0106188679091738 1
-0.00104346670621246 1
0.0672309066048307 1
-0.0943465726000408 1
-0.0776949026779516 1
0.0272570624676363 1
0.0209628537758496 1
0.0295246137231937 1
-0.043932232673762 1
-0.0109336052985185 1
0.0254919638716976 1
-0.0192463374024462 1
0.0864071322909787 1
-0.0957502274017718 0
0.0609467941580851 1
0.0355009936105056 1
0.0555269546034199 1
-0.02953018513581 1
-0.000192183063311219 1
0.0241222252357311 1
-0.00595334421218792 1
-0.042119239319245 1
-0.0127905476607442 1
0.0145214589944416 1
0.0331427408541318 1
0.0513317511318703 1
0.0585151500694525 1
0.0530560623146177 1
-0.0518201028161411 1
0.0708972696844279 1
0.0491806086374302 1
-0.0237652770119174 1
-0.1016920296066 0
0.0317207179193903 1
-0.00523478270807013 1
0.0349976016702592 1
0.0534142210647038 1
0.0479171252430594 1
-0.000401821548824132 1
0.0223965960890854 1
0.0318811477687091 1
0.0365334361863933 1
-0.056524915488595 1
-0.0606002596024169 1
0.0661503055694246 1
0.0739007162805667 1
-0.0205185585388918 1
-0.0140115609168286 1
0.0614795819703441 1
0.0897848777012171 1
0.0935791438868284 1
-0.0367361518438486 1
0.0577303090415612 1
0.00623738559705595 1
-0.0429397449379662 1
0.0144166880650219 1
0.0479400105447268 1
0.00361013624498434 1
0.0239088265781921 1
0.0649907098023042 1
-0.0110697067629073 1
-0.117053825919788 1
-0.0615494175237973 1
0.0907984520586169 1
0.0241908119601926 1
-0.0340022423465288 1
0.0336844584759193 1
0.0328771087025927 1
-0.00194407631052939 1
0.00732068390089145 1
-0.0527767946887097 1
0.00626030836827238 1
0.0282403472019689 1
0.105198164299284 0
0.0539383173045708 1
0.0434495540230583 1
0.0189789704731306 1
-0.011852159989259 1
-0.0481264429717893 1
-0.120101939430399 0
0.0144076615114155 1
0.164782367124494 0
-0.0176010367776868 1
0.00977548042568849 1
-0.0365063004532334 1
0.0159264826133538 1
0.0276661465972924 1
-0.0497239066758591 1
0.0146355226139997 1
0.00190022762846284 1
-0.0787943769300659 1
0.0184599050479835 1
-0.0142076581517595 1
-0.0236845142565885 1
0.0402666228712289 1
-0.0167902230467738 1
0.00867283818256107 1
-0.0799620299579309 1
0.0430575084408724 1
-0.0537634034329467 1
0.0102989734101996 1
0.00457778303628721 1
-0.0318052359510246 1
-0.0500371182398733 1
-0.0137761435749126 1
0.0421344689422209 1
0.0921179483412928 1
0.0520617313223548 1
0.000296431313838559 1
-0.0539339961893519 1
0.0175103707018654 1
0.0172200802265411 1
0.0895345416133615 1
-0.02033353619652 1
-0.0660238984860551 1
-0.0549053534093549 1
0.0416950186551565 1
0.0316355542951092 1
0.0165679625705555 1
-0.0437824888740809 1
0.0818163546161842 1
-0.0441978443751958 1
0.0741252597505746 1
-0.00762243185336615 1
0.0815045145992889 1
-0.0431491000518809 1
-0.0258454725083346 1
-0.0238236579987737 1
0.0506989371060225 1
-0.0697715874506098 1
-0.109330492885893 1
-0.0313574634946703 1
-0.120365734548454 0
0.067293664482463 1
0.0294985494763798 1
-0.0469653982432913 1
-0.0631426773337631 1
0.138379536128644 0
0.0242989403528933 1
-0.0786166685351371 1
-0.10009872116606 1
0.139877623489088 1
-0.0118570033027165 1
-0.0116560572781005 1
-0.047399290945907 1
0.0151468908508782 1
0.0392218948782338 1
-0.0650757215524786 1
0.0124273330413747 1
-0.0351125220414274 1
-0.123602270509398 1
-0.00658038813627962 1
-0.0277622433471035 1
0.156221691769677 0
-0.0878847981241311 1
0.0610227331739711 1
0.00213977101913867 1
-0.0913867193829582 0
0.00210053971001059 1
0.00788094775470202 1
-0.107116593241019 1
-0.0207474966162194 1
-0.0150448083424299 1
0.0612651233282597 1
0.0186678388249002 1
0.0361832666242193 1
-0.040002157114205 1
0.00641872459743694 1
0.0617176939118064 1
-0.000303821303850073 1
-0.0492581300785004 1
-0.0869910905399177 1
-0.0352775143787208 1
-0.122604841685485 1
0.0429549365595844 1
0.0441934877694511 1
0.11473620061718 1
0.0250148450538256 1
-0.074738458631479 1
-0.0290969400980134 1
0.0234020800684898 1
-0.0340764012753765 1
0.0094729881390123 1
0.0858666718586472 1
0.00896819692490229 1
0.052498356349785 1
0.0269060850602927 1
0.0362710895760261 1
0.0142057655945905 1
-0.00123285509110837 1
-0.00901702730686797 1
-0.102869405629567 1
0.0287324672959506 1
0.0748657677583054 1
-0.0106664916419229 1
-0.015700107636488 1
-0.0546129403911052 1
-0.066997346053857 1
0.0589994782179419 1
0.0288906163063417 1
0.0896087866028479 1
-0.0289923003584678 1
-0.0571921915438107 1
0.0546747105870968 1
-0.114772712839956 1
0.0252694505140292 1
0.0708644547521764 1
-0.00567015028546469 1
-0.0609462258980708 1
-0.0359479090915761 1
0.0511015064900544 1
-0.0377482543841674 1
-0.0194172367958227 1
-0.0198756003204699 1
0.00529265230529391 1
-0.143046374151375 0
-0.113820505132515 0
0.0443058597866416 1
0.0139532205116005 1
0.0989023199579984 0
0.0575655995104341 1
0.0355645290828542 1
0.0659028081753733 1
-0.114112880438411 1
-0.0278666598200147 1
-0.145708016898316 1
-0.00153467140891848 1
-0.0128690912360645 1
0.0903659478740919 0
-0.0148116589562226 1
-0.000849556220740382 1
-0.0567849787385081 1
0.0909499749653436 1
0.127998986345981 1
0.0229911434840015 1
0.060826631874859 1
-0.0149277383594083 1
0.00486751171683117 1
0.00689845689583284 1
-0.049391412221675 1
0.0230836200101539 1
-0.01353273711376 1
-0.0243129772302371 1
-0.0468057014716808 1
0.13856113433024 1
0.0924406459680427 1
-0.0159300538412957 1
0.0174300591338612 1
0.0204402922577716 1
-0.00586520459991362 1
0.0357411911415794 1
0.0380965308921547 1
0.0142811677886604 1
-0.0280631089320679 1
0.115128062980755 1
0.0424692024741643 1
0.116253971032494 1
0.000350843722132958 1
-0.0297965855025997 1
-0.0571083836312027 1
-0.0395225718950555 1
0.0255609399154202 1
-0.0321451935075839 1
-0.138105483550498 0
0.0589956640606879 1
-0.0261513767498419 1
-0.105403635547975 1
0.0388127227040245 1
0.014392275860673 1
0.0407309972690216 1
-0.106839722605561 1
0.0125057341112648 1
-0.0248659584256131 1
-0.0247213862382027 1
-0.091049774130492 1
0.0623817059906095 1
0.0217376976405427 1
0.0717507592394929 1
-0.036828971405588 1
0.0243062335423048 1
-0.00326818692547766 1
-0.0440406317113274 1
-0.0272231048112153 1
0.011943231504921 1
-0.130057275639776 0
0.0413089182213508 1
0.0370446190310452 1
-0.02323961276927 1
-0.029860099613901 1
0.111052278505299 0
-0.0649186396426732 1
0.0612849390725443 1
0.0251913549064727 1
0.021514919756279 1
0.0737997870404382 1
-0.0427340550318493 1
-0.0828702607978841 1
0.112909733394282 1
-0.0847677280565221 1
0.0736296776674267 1
0.0130120951578482 1
-0.0464151984253596 1
-0.126672455711801 1
0.060515226606401 1
-0.0283025368153042 1
0.0265306080611218 1
0.0268845366991194 1
-0.0339557613358244 1
0.0076280406521232 1
0.0175382668216903 1
0.0723961280482631 1
0.00548234322733887 1
0.0798757045500794 1
-0.0288129412247341 1
-0.080212217595758 1
0.000835877620243154 1
-0.0526781242547116 1
-0.0934881744502323 1
-0.0322843551691266 1
0.112062272471884 1
0.0535886229263158 1
0.0517182830985942 1
0.0445116225648191 1
0.0532248486901258 1
0.0345710708690473 1
-0.055897416379498 1
0.0436707346593176 1
0.0705688393642539 1
-0.0114144687292593 1
-0.0838419876859615 1
0.0313207680663125 1
-0.03923614902326 1
0.0177237106451917 1
-0.0734249977700577 1
-0.0943775018096904 1
-0.023385824624144 1
-0.0275658489816914 1
0.00283689309079868 1
0.0692191004007623 1
0.0073661069227262 1
0.0380691957592903 1
-0.0885737565653867 1
0.0388900367840612 1
-0.0331722018409548 1
0.0994840978031782 1
0.0162284716692002 1
0.130330772291093 1
0.0482283275305385 1
0.0185174410086688 1
-0.0384252354833945 1
0.0048726291640089 1
-0.0548918223753544 1
0.0255872558514936 1
-0.00602939919827666 1
0.0884771098553335 1
-0.0741849051104546 1
0.0435574159248383 1
0.0905594013868983 1
0.0315395418799558 1
0.00319698033480674 1
-0.0898003236070472 1
0.00412929640389288 1
-0.0400867679185067 1
-0.12040536429289 1
0.0438344523369646 1
-0.0790444895264285 1
-0.00226482403481008 1
0.0196805078981049 1
0.0159350267102406 1
0.116104192821601 1
0.0139610932120257 1
-0.0285598324892603 1
0.0419100911821894 1
-0.0768926463680164 1
-0.0261398640223426 1
-0.0750783209747812 1
0.034809399995669 1
0.0759405001121481 1
-0.00299004869557437 1
-0.0198755987470886 1
0.00570368547472209 1
0.072291591690822 1
-0.0228773491728669 1
-0.0536575217899508 1
0.0124647368797081 1
-0.0268403154459259 1
-0.0949395431911243 1
-0.0459660866815176 1
0.144978755436887 1
-0.0227942009361137 1
0.115852295776345 1
0.104594449663013 1
0.0355312983767253 1
-0.0315312419173114 1
-0.022003009158921 1
0.116664387299763 0
0.0615890217175377 1
-0.0659745072810631 1
-0.0633488649843283 1
-0.0687474766971233 1
0.0697899738636564 1
0.0488781685764398 1
-0.0508072191692141 1
0.0365064283794333 1
-0.00922320117225586 1
0.0433432029210284 1
-0.00388375504466415 1
0.0352327852710502 1
-0.00882054611193687 1
-0.084014495914103 1
0.0454905742718122 1
-0.0301871285379992 1
-0.0774201560581051 1
-0.0319320711854701 1
-0.0255732677498586 1
-0.0409108317285629 1
0.0382493947527232 1
-0.0142628233995258 1
-0.0147109082142061 1
0.0687585574039716 1
-0.00704412428095322 1
0.0466320709871103 1
0.0125517091763148 1
-0.0268010394048553 1
0.000229017263077336 1
0.0238662882834325 1
-0.0606141065356038 1
0.0737788370667636 1
-0.0428263362329961 1
-0.00427210222108746 1
0.0680713210375471 1
0.0233769948689625 1
-0.0326786355283919 1
0.0404064662859002 1
-0.00326033503046176 1
-0.0839073168221391 1
-0.0512325518185081 1
-0.0228088027881326 1
-0.0195208931948024 1
0.117738723805857 0
0.00143945366117912 1
0.0532752082526149 1
0.0386026052335922 1
-0.041840482730007 1
0.0381651041842996 1
-0.022467925825065 1
-0.051537977093532 1
-0.120652610116751 1
0.012336153693373 1
0.0703804242564873 1
-0.0564987116224699 1
0.0809603760590672 1
0.0556492838036408 1
0.060546341494616 1
-0.00600302986833698 1
0.0203531742472357 1
-0.042827104456663 1
0.0703332708495944 1
0.027657314265037 1
-0.0171750013373758 1
-0.0398209921360575 1
-0.0060060667516531 1
-0.0854149253824119 1
-0.00701724889930909 1
-0.0875113308922473 1
-0.0192526331883876 1
0.0139905279870164 1
0.0995497809674618 1
-0.00208283134877535 1
0.0248088823110785 1
0.0151861786724126 1
-0.0442909047634344 1
-0.031332498135791 1
-0.0155580562110447 1
-0.00224935517024086 1
0.017424138409046 1
0.0973378066216055 0
0.129376279289343 1
-0.0233689423285525 1
0.0320513052813135 1
0.112138373377169 0
-0.0132221425439072 1
0.0621221717387011 1
0.0835680890226338 1
0.0286767266574359 1
-0.0248302123431782 1
-0.0368080562800797 1
0.0494054576806249 1
0.0569116621663857 1
-0.0302107342848297 1
-0.00819816164390072 1
0.0615242414451732 1
-0.0567814722066361 1
-0.048848322993728 1
0.0141094100396976 1
-0.00150419892418154 1
-0.0553132502354449 1
0.0267277079729203 1
0.0315628849950285 1
-0.0505726627808845 1
0.0653517795619792 1
-0.0283567245286357 1
-0.119750406338574 1
-0.015485277949401 1
0.041911520014381 1
0.0050710518848083 1
-0.00652490604268864 1
-0.118221091927721 0
-0.0540199839253293 1
-0.127292279889856 0
0.00898814199389718 1
-0.00887364138691994 1
-0.00809507899999959 1
-0.0746896337121801 1
0.0282067189544843 1
-0.00808680295906742 1
0.019094883857816 1
0.0299636906916537 1
0.0274912970215456 1
-0.00769623677037483 1
-0.106888545139962 0
-0.111903680768339 0
-0.00931409460853662 1
0.0881333050818205 1
-0.00476709253523352 1
0.0916305437304686 1
-0.0473449846614994 1
-0.0470044866691927 1
-0.0209701829581345 1
0.000582323401348759 1
0.0520109954982656 1
-0.0127357548888766 1
-0.0668335240385874 1
0.0743995715113067 1
0.0520880843068971 1
0.0314177577136704 1
0.0359506242785025 1
-0.00694521921267614 1
-0.0193007950729858 1
0.0778443748772949 1
0.0149917467963143 1
0.0303828631764265 1
0.0190230850937468 1
-0.028653531521212 1
0.0211863524652137 1
-0.0671988886756829 1
-0.0528173619001735 1
-0.0559540205665023 1
0.0476750922698844 1
0.0197275651118234 1
-0.0954508523390736 1
-0.0514412339731893 1
0.0135425960905117 1
-0.030108146733993 1
0.0537330868946596 1
-0.100481267381364 1
0.00559212784178278 1
-0.0610122098058582 1
-0.0464059661497388 1
0.115750842413876 1
-0.100501103938527 1
-0.011077982095571 1
0.0385371841709998 1
0.0368025321864189 1
-0.0262692999436985 1
-0.0560198190717649 1
0.0287069099282109 1
0.0200993677553216 1
-0.0656835183090347 1
-0.08751760399441 1
-0.0673271934238933 1
0.0691509527858938 1
0.0616103232372114 1
-0.145725162493561 0
0.0476278676696393 1
0.068905883795597 1
0.00729674474531846 1
-0.0573525656013713 1
-0.0640542584148266 1
-0.0209051816387602 1
0.0188734141756108 1
-0.0833352884905874 0
-0.0175326832023652 1
-0.0277136598920525 1
-0.0970328116832706 1
-0.049081668351691 1
0.0202069485872474 1
-0.0485811502702159 1
0.0373881583120304 1
0.0145787142593554 1
0.00171186670603179 1
-0.0387525130290753 1
0.0526775362195641 1
0.0317572460309443 1
0.0290851124046467 1
0.0378300047534886 1
-0.0624846609837838 1
-0.0805832963995243 1
-0.120466519647475 1
0.0202170465619783 1
0.00152683896591419 1
-0.0184224232615893 1
-0.083480011197923 1
0.0940652954580544 1
-0.0416743660853462 1
0.049726508108446 1
0.0842101532583264 1
-0.0684065012054451 1
0.0177789909544328 1
0.0242750593273231 1
-0.0806697098160872 1
0.0171303211120738 1
0.0523352214612334 1
-0.0213246832840209 1
0.0205325716476244 1
0.007653054219023 1
-0.0175111611319965 1
-0.0780018512980779 1
0.038165874170832 1
-0.0314613081076068 1
0.00102039233880161 1
-0.0124037647766796 1
0.0292478068388001 1
0.0590775764048667 1
0.0164562226252133 1
-0.0458125658296003 1
-0.054086697916806 1
-0.0258998783621763 1
-0.131137933722355 0
-0.0340536008060734 1
0.0699925141876336 1
-0.208771708165919 0
-0.0963021547324018 1
-0.0531831862040734 1
0.0452435788189508 1
-0.044801355398421 1
0.0122246713641346 1
0.0659483668862288 1
-0.0133806143129472 1
-0.00137995229453725 1
0.0354599523813125 1
-0.150220385503954 0
0.0527681456386717 1
0.140308004979992 1
-0.0778309587473323 1
0.0429513231242748 1
-0.0399506044984138 1
-0.0110367599182254 1
0.0737873957004629 1
-0.0147458085744693 1
-0.052306233406311 1
0.0676657256355568 1
-0.0562749958181175 1
0.0716801238247993 1
-0.112391236376862 0
-0.00207140742153458 1
-0.00189312728866098 1
0.0947624205712868 1
-0.00160989095203634 1
-0.0606749363704327 1
-0.0489880402474621 1
-0.00691005904511278 1
0.130579250854068 0
0.0162517428051354 1
-0.00239636582155796 1
-0.03744711426464 1
-0.00191860214146958 1
0.0297438078545006 1
0.199364234097616 1
-0.0409954484468548 1
0.00323507209069115 1
-0.0463493006749831 1
-0.0456620559327764 1
0.012670661577326 1
-0.0575305626792964 1
0.0171918722008745 1
-0.0684240358209827 1
-0.0207220201291809 1
0.0334300919971005 1
0.0576082583752262 1
-0.0283637311610033 1
-0.0488323435905239 1
0.0207993367616192 1
0.0554879091490873 1
0.0189428784047167 1
-0.0123677218334795 1
0.0410480343918463 1
0.0194006206494626 1
0.00352716758345806 1
-0.0914629050690161 1
-0.035118397578266 1
-0.0721718907235105 1
-0.0817178615402463 1
-0.0174155681034106 1
-0.0184233267454114 1
-0.0316102122737667 1
0.00249627414629511 1
-0.0355908815152126 1
0.0129117863200742 1
0.0347170873835321 1
-0.0415617643359691 1
0.055177762502367 1
0.00917856368065981 1
-0.0534138847184865 1
-0.089993095826368 1
-0.00278362717204392 1
-0.0724644860036103 1
0.0426178066150387 1
-0.0181289165284338 1
0.03410664320696 1
-0.0325246114931156 1
0.114482989144715 1
-0.0402291229412546 1
0.0173033552000227 1
-0.0317892451566918 1
0.0452764078841489 1
0.0222492845392066 1
-0.0561795190342369 1
-0.0146724869152551 1
-0.0142995354825962 1
-0.0707846447261144 1
-0.0531357688452379 1
-0.0109220702975161 1
0.00914828025117975 1
0.131200179769333 0
0.0520065199422321 1
-0.123763103408215 1
-0.0579184863777746 1
0.0069085092651501 1
0.00426282330733264 1
0.0139432713317646 1
-0.0268986151751534 1
-0.0232859095495319 1
0.0212130682407623 1
0.0640889292854836 1
0.00556596603798853 1
0.0747874796351878 1
0.0871706973841884 1
-0.0501908939057846 1
0.0175251925178274 1
-0.0286528541639716 1
0.175878428360048 0
0.00946746361308201 1
0.0532329229448478 1
-0.0147408504233784 1
0.063810719489432 1
0.0202933848982246 1
0.00819810034259302 1
-0.064507416070408 1
0.0299817358858655 1
0.00581103770858153 1
0.0456421211322904 1
-0.0728880232624216 1
0.0448797893789242 1
-0.0278672454041826 1
-0.0228738236535676 1
0.0080299989288606 1
0.0461744753534888 1
-0.00847031112390111 1
0.0946539396654336 1
-0.009236847302441 1
0.0494712493149772 1
-0.0604942782224087 1
-0.000128213249865824 1
0.0697203102888403 1
-0.019047040497271 1
-0.0226933688182024 1
0.0498699228768822 1
0.0780700530201653 1
0.0600764191406639 1
-0.0229888270332807 1
-0.0794242370839122 1
-0.0469829337995489 1
0.00556669296642134 1
0.0690361939031068 1
0.0858480121765062 1
-0.0514579548756464 1
-0.0130941803250429 1
0.0349793505891831 1
0.015774287461998 1
-0.0156106943177995 1
-0.0032116115919686 1
0.134915807087224 1
0.0160439562867842 1
-0.00616040300947024 1
0.0274711608812987 1
-0.048992975310176 1
-0.0438532567138358 1
0.00646259774227471 1
0.0399145271014755 1
-0.134694926680379 0
-0.105202743100314 1
-0.0415450688261374 1
0.0113598462654286 1
-0.0659878326856888 1
0.0317116549995111 1
0.0910961429672928 1
-0.0331814806188292 1
-0.0978466166981057 1
0.00455341204674429 1
0.0202537104985729 1
0.0324064530581942 1
0.129554661490387 0
0.00353561012675653 1
-0.0131374024125147 1
-0.00283773082346967 1
0.0627673512278048 1
-0.0468653913812066 1
-0.0748746219524602 1
0.0326683932849108 1
0.0389465870352421 1
-0.00755469246130127 1
-0.0439472235562583 1
-0.0409567851890186 1
-0.146111500664901 1
0.0111345035590969 1
-0.03076496843747 1
-0.0553978261071417 1
-0.133914607856147 0
-0.0669233337163794 1
0.00337213490270671 1
0.0308350277960798 1
0.0693941300713252 1
0.0139311891518444 1
-0.0188753412092232 1
0.0946870000444769 1
-0.0451525997648214 1
0.0134642565150333 1
-0.0198119873009878 1
-0.0862455638291127 1
-0.0258118213893727 1
-0.0281112072371037 1
0.114532493726007 1
0.0507122979479 1
