# Supplementary material for: Bias caused by sampling error in meta-analysis with small sample sizes
Source: PLoS One. 2018 Sep 13;13(9):e0204056. doi: 10.1371/journal.pone.0204056 (PMC6136825; doi:10.1371/journal.pone.0204056)
Supplement: S3 File — (ZIP) [file pone.0204056.s003.zip › results N = 10 delta = 0 tau = 0.5 sz = 10-20.txt]

"dl.delta" "dl.cp"
-0.404963498244991 1
0.358166564509786 1
-0.352513981038285 1
0.279546065103675 1
-0.71161898064345 0
0.486550569653084 1
-0.615644130292423 1
-0.416460312333265 1
-0.529277240754326 1
0.253497900627754 1
0.193601753222288 1
-1.01848988464206 1
0.111831023593985 1
-0.300889797723556 1
0.236215472640017 1
0.688095190297679 1
0.894227995883036 0
-0.508180536133342 1
-0.0851736766786418 1
0.503370329581494 1
-0.220379913035573 1
0.374841777147378 1
0.0107997643061088 1
-0.537315527447975 1
-0.271768992798905 1
0.685476177079642 0
-0.529248286940022 1
-0.231564412548603 1
0.390738031619239 1
0.635271739165263 1
0.343244861467355 1
-0.380407471126539 1
-0.8793727370121 0
0.813037124025878 1
0.481218272039535 1
-0.065806350861864 1
-0.730795895095913 1
0.160623973965974 1
0.588827898590618 1
-0.0167294502820665 1
0.250874270134587 1
-0.38790381222839 1
0.630671243536491 1
-0.423936629460777 1
-0.745842779180647 0
0.478474060056629 1
0.647558589722431 1
-0.65491417125055 1
-0.567983241143144 1
0.376908266709064 1
0.685828970754213 1
0.458706795059325 1
0.48326116575024 1
-0.189386649679569 1
0.326465047606913 1
-0.219165491566231 1
-0.0979407355821305 1
0.484032026288784 1
-0.361766249675846 1
-0.846357067098136 1
-0.00721190961122314 1
0.0636290451883234 1
-0.353807843999708 1
-0.849150542006001 0
0.560522587653644 1
0.626953455893239 1
1.17631007229072 0
0.091974752978008 1
-0.510452545197684 1
-0.0967309105825626 1
0.455353846445395 1
0.743045709291426 1
0.0420005305735603 1
-0.132480406515187 1
0.450334880099262 1
0.632074158203601 1
0.209436956162229 1
0.313187008674342 1
-0.491130979002892 1
-0.157646869605786 1
0.0615327717950795 1
-0.508272869120794 1
-0.410753835722034 1
0.325134231991436 1
-0.0490703796159422 1
-0.177792388551001 1
0.231748130891457 1
-0.15055680020412 1
0.253112494976031 1
0.545514080618436 1
0.632434524398411 1
-0.0858145869941706 1
-0.577038668653823 1
1.26450879297275 0
0.454762456691068 1
-0.0163404406805946 1
-0.175653075999504 1
0.0584425801037177 1
-0.484715258631863 1
0.28088597133313 1
1.38338324177127 0
-0.38640472583578 1
0.35573416210307 1
-0.216911934213511 1
-0.501021202652709 1
0.435657987243316 1
-0.272993749686332 1
-0.175904149951543 1
-0.884652499771654 1
0.174078215228569 1
0.143799169334299 1
0.184687581452308 1
-0.179831065921067 1
-0.170740840684256 1
-0.204532568269254 1
-0.219670479079778 1
0.0735807008608108 1
0.193461041048016 1
0.328879393894607 1
0.548804482341198 1
0.280818407085135 1
-0.272696798043366 1
0.829899360055126 0
-0.109013248564711 1
-0.483124008343401 1
0.238505650186506 1
-0.872126274771893 0
-0.894369096357731 1
0.0177116809977213 1
0.565481931944639 1
-0.207822543790649 1
0.219653519484225 1
0.316805275821319 1
0.303504382356395 1
-0.436778997534742 1
-0.195016701171376 1
0.534813100975355 1
-0.090139611574679 1
-0.093099039236417 1
-0.132765605974308 1
0.0660864507520474 1
0.53054528320263 1
0.27625160423783 1
0.940949847756759 0
0.274353908994311 1
-0.363754984409302 1
-0.495536579253317 1
-0.0880793441363933 1
0.972851280256017 0
0.276831280493168 1
-0.0186971661097061 1
0.910431837273207 0
-0.0847331732126117 1
0.595726123578945 1
-0.504997164275882 1
0.462496126738974 1
-0.513478310704514 1
-0.814823641008297 1
-0.55175525075905 1
0.465751539546211 1
1.10534877955985 1
0.607908441392095 1
0.407125340729651 1
-0.86673318873224 1
-0.0997490821528402 1
-0.271031563736081 1
1.02178005937256 1
-0.490991482949711 1
-0.219430295551388 1
0.403726084072703 1
-0.0266454973519009 1
-0.0136692359731447 1
0.557962922293364 1
0.225394572369004 1
-0.322260021081817 1
-0.0858153422629947 1
-0.0820962717818012 1
-0.393895334089256 1
0.363516584267569 1
-0.465504386841285 1
0.52989109601917 1
-0.300944692819489 1
-0.0806155031522688 1
-0.200068555355192 1
-0.375026770142013 1
0.197738455881954 1
0.0376449910147352 1
-0.00558165876815003 1
0.22045427982738 1
-0.0947215333111871 1
-0.287544707660169 1
-0.33739120238138 1
0.0042642189374906 1
0.92425604257252 1
0.0446623492726633 1
0.265598379277063 1
-0.272533953387607 1
0.0532042745081443 1
0.232407105341582 1
0.478691789936618 1
-0.283829399145643 1
-0.0736564954268831 1
-0.00744443075167608 1
0.0744100468952917 1
0.875195900763588 0
-0.162309145299014 1
-0.635140053235209 1
-0.0412429963115017 1
-0.41049866339494 1
-0.0434375279397696 1
-0.30135092726886 1
0.782397118179122 1
0.0276756961439328 1
-0.387372653119421 1
0.540698749547871 1
0.532859742952639 1
-0.655068637897116 1
0.0671454112978885 1
-0.220667373391596 1
0.858247192969784 1
-0.0924222428036909 1
0.134822041156564 1
-0.254997371106754 1
0.158162974274621 1
0.545113182580065 1
-0.487504698863259 0
-0.894661937307079 1
0.310083472148974 1
-0.325786311376106 1
-0.103548958457269 1
0.636649509774479 1
-0.263268204523752 1
-0.112704678750835 1
0.23724085356676 1
-0.78971638735829 1
0.0234378764260289 1
-0.0187136561261164 1
0.13563682678806 1
1.33402607910508 0
-0.0103199753216851 1
0.718023958771887 0
0.421189267022267 1
0.416812269626071 1
0.394446246393692 1
-0.510718228160545 1
-0.105503237290277 1
0.429582804469336 1
-0.083967404213638 1
0.0925520123675188 1
-0.505978952884143 1
-0.315971394894497 1
-0.021388037138788 1
0.471549229823753 1
0.584671075541338 1
0.214885641968779 1
0.589379354610418 1
0.801043368841539 1
0.451616680383038 1
0.273103524788949 1
0.1197874899624 1
0.0295817162892657 1
0.810490469206577 1
-0.552326486230695 1
0.876311690979963 1
0.234432835896481 1
0.287341359436192 1
0.250338174875611 1
-0.24732842610626 1
-0.157861953396927 1
0.078719052294817 1
-0.352493592695055 1
-0.104819038987209 1
-0.0725936180135152 1
-0.91382811331503 1
0.2448416264373 1
0.124085342539595 1
1.13048194793734 0
-0.773539589558567 1
0.675297344455893 1
-0.571766359205303 1
-0.0112559267111698 1
-0.313424166588379 1
0.182145844197133 1
0.185356533318495 1
0.445121184176505 1
-0.206203019110661 1
0.203310944362948 1
-0.400462269949024 1
-0.0627041629098201 1
0.353423032215464 1
0.31805199106932 1
-0.580405852057781 1
-0.640408049984836 1
1.16664450737699 0
-1.04404416796544 0
-0.722660174362492 0
0.232088800566837 1
-0.200321032375648 1
-0.206320283373649 1
0.0804789480958745 1
0.640451180985301 1
-0.276507062630916 1
0.323683296663834 1
0.225070395598973 1
-0.29919062035439 1
-0.132378202989784 1
-0.0679961126990123 1
-0.181263069324081 1
0.253865188335989 1
0.216932638857963 1
0.764279514422281 1
-0.54856850882489 1
0.50436653651188 1
0.103283040094371 1
0.589368193801666 1
-0.0949009889194688 1
-0.358887907943867 1
-0.0515807319947252 1
-0.323668438650524 1
-0.331373816539545 1
-0.174238547535506 1
0.0731044366669119 1
0.432486778087401 1
0.798812884962829 0
0.223022609784598 1
0.332277318380684 1
0.111113412407848 1
0.794437268950588 1
0.909607567316857 0
-1.47761877335168 0
-0.700771126650561 1
0.507292428519097 1
0.00997076011395471 1
0.212327488293663 1
-0.251783731970441 1
0.333243938249081 1
0.309225497270926 1
-0.112634861943494 1
0.79025598744511 0
0.429131233242554 1
-0.0594834105884238 1
-0.64861683640764 1
-0.8711982936903 0
0.588508683463457 0
0.321460383057507 1
0.295546175799203 1
0.482703056274777 1
-0.146993820305062 1
-0.111451809643547 1
0.825961661640595 1
0.430218184658223 1
-0.0254190147227039 1
-0.197051249113567 1
0.683679914806489 1
0.479731714455736 1
0.269854096389031 1
-0.550142963147074 1
-0.397640120222735 1
0.00285292700511159 1
-0.460223535551958 1
-0.0227068509667765 1
1.08210418228122 0
-0.239902836334238 1
-0.618566623540572 1
0.520965208579775 1
0.0327984516969509 1
0.141212248264846 1
-0.232211952795949 1
0.529490623588679 1
-0.734278232007175 1
-0.809546232259925 1
0.225230742466969 1
0.682224920095418 1
0.44093467019943 1
-0.138089166668252 1
0.469020192400973 1
0.215574365984257 1
0.137531814040395 1
0.0632786609320071 1
0.0523860480506122 1
-0.513998559945627 1
-0.0987663844239919 1
-0.67778495737098 1
-0.648122860175933 0
-0.770528135448302 1
0.82327046956999 1
-0.0507078490738782 1
0.460727228403922 1
-0.728595507593397 0
0.71676662213458 1
-0.0832454159771021 1
-0.461786158197813 1
0.0429549373449678 1
-0.195159153566406 1
-0.310370493295467 1
0.396735811383832 1
0.39871419089151 1
-0.19243828384723 1
0.521554296643883 1
-0.581588701360843 1
-0.328909016498311 1
-0.107765579638361 1
0.791889140878916 0
0.538288618026661 1
1.01219361681123 1
0.161768741858492 1
-0.263406848761988 1
-0.0409856523388978 1
0.2088401915103 1
-0.239311141655014 1
0.0972742014288324 1
0.88843618593462 1
-0.220457037871287 1
-0.283449811448423 1
0.143136709716689 1
0.67901151775481 1
0.474716081445762 1
-0.276701245504377 1
0.261164431723468 1
-0.130733525255713 1
-0.193732809071718 1
0.0852594200425862 1
-0.184412173915394 1
-0.617027930864788 1
0.717940617693222 1
-0.148892475977202 1
-0.532842789219453 1
-0.0519319617586628 1
-0.037346419689871 1
0.60565443449014 1
-1.15539861773139 1
-0.263922783400417 1
0.867124417139721 1
-0.62874068336394 1
0.801457180528977 1
0.500961934307902 1
0.0762630555772644 1
-0.0243621304478291 1
0.0909637612078923 1
-0.458014102229947 1
-0.455443341495662 1
-0.109519635774119 1
0.0997228877500062 1
0.480070714031916 1
0.585018803990724 1
-0.0492521462010785 1
0.3911142603413 1
-0.687849831325786 1
-0.0252574862987528 1
0.176154238955826 1
0.456033097767426 1
0.167209498247398 1
0.909253060448559 0
-0.466966866235845 1
-0.262792342266685 1
0.290953286410797 1
-0.266426703882044 1
0.707099510466536 1
0.717774844702435 0
-0.0371642221678831 1
0.996098498616792 1
-0.0708692071524817 1
-0.6201383131946 1
0.261790044816533 1
-0.807159766618829 1
0.86894333872272 0
-0.541775460636044 1
0.515097573930174 1
-0.413498187081183 1
-0.154834869470564 1
0.0106227252416963 1
0.235369058422339 1
0.4471615354966 1
-0.202974466794274 1
0.0182283663882535 1
0.617504203214941 1
0.276638413294132 1
0.308790009141962 1
0.599405876960739 1
-0.243535209618575 1
0.168450227460899 1
-0.0470957130526122 1
-0.155420561116413 1
-0.826247610468463 1
-0.158176438906667 1
-0.793651360156459 1
-0.153765573904823 1
0.598056511472867 1
0.00775792147002799 1
-0.662135947017699 1
0.182552106505428 1
0.335226091965171 1
-0.440567369763609 1
-1.14251715820414 0
0.521335566248334 1
0.148091058569447 1
-0.254629922079593 1
0.31949638233191 1
0.1732232219408 1
-0.325549123715729 1
0.223158676592418 1
-0.139508484404131 1
-0.0749113820700295 1
-0.54611113979095 1
0.0289692442950742 1
-0.496153462534334 1
-0.178234358186824 1
-0.803247645564392 1
0.143304353678319 1
-0.743645793527691 0
0.532772174643777 1
0.286027025373356 1
-0.780526535386318 0
-0.598537780270429 1
0.112806869910886 1
-0.363707413696355 1
0.636182759408787 1
-0.144388289810519 1
-0.671752691729687 1
0.653744056685223 0
0.45831787365813 1
0.299397531614116 1
-0.0374836547342991 1
0.0684552300590061 1
-0.259196848656909 1
0.953617233044524 0
-0.645645777288494 1
-0.401939567498516 1
-0.262287457297582 1
0.215724044544755 1
-0.153681766830627 1
-0.303717229110002 1
0.385634275670807 1
0.0370715831391687 1
0.045137245673517 1
-0.909758878130559 1
0.463971130991918 1
-0.117433442555015 1
-0.0814023268718047 1
-0.451305310996897 1
-0.154702555057445 1
-0.533972139224444 1
0.0939723135496495 1
-0.351823640758674 1
-0.158156678591249 1
0.591145399767857 1
0.0388843770189323 1
0.410242200880436 1
0.557132686505125 1
0.259989393223486 1
-0.239954946340428 1
0.200840775381027 1
0.0499166470188403 1
1.17299607722613 0
0.0596350277981658 1
-0.245902402271473 1
0.0271080675845435 1
-0.103300772685916 1
-0.0809970187276252 1
-0.249618527676789 1
0.950822811919915 1
0.645120150069211 1
0.576380882031247 0
0.852591542310721 1
-0.0896010769710024 1
-0.108894679269224 1
0.166437625020531 1
0.084758690717617 1
-0.843008216290431 1
-0.0337242209998078 1
0.121951974134222 1
0.199157276995553 1
0.462910724675998 1
-0.778471113311709 1
0.100363591580812 1
0.0152390238698576 1
0.665689893792387 1
0.621128042089928 1
-0.187806897085428 1
0.310224411764332 1
-0.0701244447207132 1
-0.410798322205671 1
-0.307428509201479 1
0.312005272180816 1
0.258670419281632 1
0.144845409241964 1
-0.189756747535983 1
-0.477797202239545 1
-0.141791285387874 1
0.0833586665281923 1
-0.15420654965395 1
-0.663168321212933 1
-1.09281811500828 1
0.516767783755876 1
-0.126186287322544 1
-0.498776231246208 1
0.59739025804606 1
-0.245069293694106 1
0.312232754687649 1
-0.669054894546224 1
-0.119578653649182 1
0.138778840117825 1
0.375172587020869 1
-0.123972965930612 1
-0.678517419373924 1
0.56439481797378 1
0.464024506198677 1
0.116375417635022 1
0.229857055098219 1
-0.238202566668781 1
0.27365226125759 1
0.22030334530109 1
-0.382950413247213 1
0.0225888422070476 1
-0.0518706914878517 1
-0.234467468642123 1
0.764440179626221 1
-0.430137918257504 1
0.0612128793040757 1
0.545832237893775 1
-0.0980292774624128 1
-0.190933082605405 1
0.394984637825665 1
-0.540566399700312 1
-0.185213329837147 1
0.171280183816361 1
-0.167576809654751 1
-0.307077371370594 1
0.693305807542877 0
-0.721780872003517 1
0.163682130877374 1
0.659213393003094 1
0.41472821425239 1
0.350844479762887 1
-0.314789949634319 1
0.517964657742093 1
-0.0425902197762716 1
-0.319906352063366 1
0.842471780318838 1
-0.564219407285894 1
-0.733109486757481 0
0.689016779636958 1
0.421497172234732 1
-0.047645010299292 1
-0.168292697014 1
-0.587409156888748 1
-0.579540874252623 1
-0.849122883487698 1
-0.0676482839533761 1
-0.933555265209198 1
-0.160560157924881 1
0.183586042509204 1
0.798175449066964 1
-0.431402780042319 1
0.74068126385134 0
-0.531958166498717 1
-0.154748554627109 1
0.0527230729431733 1
0.575403951077116 1
-0.302205414424363 1
-0.0254586994751255 1
0.281399941121363 1
-0.309096216296896 1
-0.103002274180288 1
0.259837473692376 1
-0.528635370926263 1
0.0571181415526757 1
0.231982598812158 1
0.597043109507423 1
0.184721266792959 1
-0.949259859246864 1
-0.505920524573053 1
-0.467138529367888 1
0.732426846682417 1
-0.804138934281696 1
-0.383409757458845 1
-0.289870353425784 1
0.933917155370563 0
0.267934851927894 1
0.52737321029298 1
-0.114368271759028 1
0.860057869913119 1
-0.286126452169027 1
-0.255980994360667 1
0.281295763281365 1
0.766957591369133 0
-0.136404819111438 1
0.466030653619536 1
-0.0939389113932536 1
0.272286606283876 1
-0.0745169792538811 1
0.0880452931290694 1
0.328685740289676 1
-0.263358273044528 1
0.943617632071732 0
-0.25306117929296 1
-0.26366305940546 1
-1.12707895277008 0
0.244424491942498 1
-0.756047047182484 1
0.425789699802533 1
0.167965327213966 1
0.57132728690599 0
-0.0837869150750408 1
-0.123772446820915 1
-0.0709865472364486 1
0.189148199100036 1
0.924428957046162 1
-0.093303708279606 1
-0.437580395129728 1
0.277718225429686 1
0.238417442785389 1
-0.274627946865383 1
0.216376139450407 1
-0.509405253977041 1
0.261072977972844 1
-0.462403398041864 1
0.0990896266858806 1
-1.44347677337874 0
-0.0387295256543672 1
0.270414971104726 1
-0.549356683723321 1
-0.18572426430487 1
0.116682280192165 1
0.0982950835983212 1
0.611864452017296 1
-0.33525710235608 1
0.0714658162734765 1
0.598596999340513 1
-0.374870929459911 1
0.286259783962582 1
-0.107299077265594 1
0.316915663723636 1
0.407931526283876 1
0.215657387165009 1
0.236324902859556 1
0.0619070205899987 1
0.413159539754246 1
0.439955943772228 1
0.260411656690601 1
0.12623708374546 1
-0.124762858952221 1
0.425305862463203 1
-0.778368577869565 0
-0.612500402322628 1
-0.229420734715029 1
0.392706928909436 1
0.915094256955268 1
-0.354524827565156 1
-0.0589710309115868 1
0.299992334484409 1
0.0464427008053439 1
-0.420554980749412 1
-0.475586126665002 1
0.608782682831516 1
0.3822513948998 1
0.268746146856817 1
-0.686966412933065 0
-0.414632994340077 1
-0.750472235299633 1
0.100245513902541 1
0.0570050775843048 1
-0.314590366780206 1
0.283174149980599 1
-0.202961880219722 1
0.327495410831974 1
-0.666953623445381 1
0.157487887509427 1
-0.234314845262733 1
-0.511529127686349 1
-0.641564052015622 1
-0.843522322718579 1
-0.272921711168324 1
0.379286523842074 1
-0.306663381279526 1
-0.25800210169636 1
0.272441884455285 1
-0.559595455531372 0
-0.663175369670601 1
-0.353192796232079 1
0.245340002112695 1
0.380454144165532 1
0.804710089694066 0
-0.638434322897626 1
-0.022622978343026 1
0.536881786976188 1
-0.381463832494543 1
0.0491184479841494 1
-0.200253243274163 1
-0.526726177337807 1
0.0325789076964279 1
0.757458571144185 1
-0.200007541150197 1
-0.0918175284308452 1
0.776078173342678 1
0.94031597499781 1
-0.420724080030803 1
-0.00895986297394663 1
-0.411941729705487 1
0.175436781646871 1
-0.734345081106736 1
1.00367902769018 1
-0.207240583228155 1
0.0547597154299627 1
0.123827730662826 1
0.474712301674619 1
-0.240424973287913 1
0.173250773330965 1
-0.0709112051955313 1
0.0895901979075539 1
-0.147876619362396 1
-0.0856531565258398 1
0.108005529056811 1
-0.24766661295853 1
-0.231590875673991 1
-0.629761434034285 1
-0.835477367696081 0
-0.444075258148732 1
-0.565971406459656 1
-0.470055344414251 1
-0.419481903066047 1
-0.123788290885553 1
0.220485947120653 1
0.514877076528263 1
-0.253729531014309 1
-0.865849767005049 1
0.0498746307572517 1
0.553711457401837 1
0.251054903397312 1
-0.125240075461438 1
0.0601600885111532 1
-0.208721650688425 1
-0.764177893893173 0
-0.33665489719926 1
0.335685882385801 1
0.560058509210301 0
0.804747354831506 1
-0.142287549312968 1
-0.171927996821696 1
-0.424405782879742 1
0.0426647791649376 1
-0.00190873087114801 1
0.438028609412225 1
-0.329725944450961 1
0.37656213854313 1
-0.426821440431839 1
-0.0437670511115362 1
0.777399879694726 1
0.0823242480130496 1
-0.0110642844810979 1
-0.277532997906567 1
0.447144090205381 1
0.200860855417138 1
-0.105935532951664 1
-0.267301246165092 1
-0.460250246403817 1
-0.34447640889637 1
-0.241859067794867 1
0.620696743368558 1
0.0854968503848876 1
-0.200339495750747 1
0.0786968146455639 1
-0.697834234613473 1
-0.298533741126852 1
-0.0689532310783049 1
-0.253501173470859 1
-0.340008096284829 1
-0.988186994521803 0
0.394551774725817 1
0.0828485026180393 1
-0.1868675758186 1
-0.13557207896652 1
0.0694498903287169 1
0.100633211995817 1
-0.128345463266951 1
-0.356032996817218 1
-1.49608867609093 0
0.0944452794706616 1
0.896815676583092 0
0.380702258178513 1
0.573460942471325 1
0.0359960103933799 1
-0.125828718123819 1
0.204375173450497 1
-0.916560630943185 0
-0.893920538394259 1
-0.844942651770101 0
-0.2032728743751 1
-0.324984289037981 1
-0.217112385352312 1
0.0915849190355539 1
0.172843182317345 1
-0.147345816184046 1
-0.444718287283806 1
-0.611772556748812 1
0.311826226218122 1
-1.36524810420036 0
-0.159638218140666 1
-0.82810820273394 1
0.215219617100467 1
-0.00618498931717741 1
0.33591708043915 1
0.265855750578007 1
-0.0636852256603876 1
0.392475701306113 1
-0.186035665854738 1
-0.00978402548995239 1
0.315860468557423 1
0.249326329546806 1
-0.242335645476969 1
-0.54132605385403 1
0.307318521557797 1
0.427878212178427 1
-0.178636557711698 1
-0.217893473671331 1
0.204428599773899 1
0.0365384077458616 1
-0.70463579035682 1
0.878087966270522 0
-0.681238939423373 1
-0.79810490844938 1
-0.396028763220528 1
0.389796781408061 1
-0.250789788801196 1
-0.039241086975512 1
-0.0233532461610692 1
0.199780504236766 1
-0.736193629432404 1
0.392290030499334 1
-0.573912745502429 1
0.491906845428574 1
-0.0793932366045104 1
-0.0746254869806605 1
-0.341975594838421 1
0.741424801708236 1
-0.814204250228354 1
-0.344804319553694 1
0.903798951463139 0
0.238023743944981 1
1.05934884526599 1
0.52521722529517 1
0.594647370819063 1
-0.707649389893054 1
-0.48662220271612 1
0.079029773328978 1
0.677029172825211 1
0.453918123277599 1
-0.508638881659087 1
-0.682834761465267 1
0.30697765864982 1
0.666045718910253 1
-0.172203828507081 1
-0.146930397856292 1
0.111437952170187 1
-0.00475583982667169 1
1.05867393514318 1
0.118121796560603 1
-0.353903191063077 1
0.286792001552353 1
0.00995692966250807 1
-0.0303247856596036 1
0.341804061901166 1
-0.41607998926527 1
-0.160823735220613 1
-0.30157327953493 1
0.0385778939306211 1
0.0449481359052533 1
0.0776723638650197 1
0.384512784213716 1
0.172396935018104 1
0.319639088224357 1
0.453975729923217 1
-0.568987988251607 1
-0.154401428023421 1
0.0310496301136835 1
-0.636957463523546 1
0.246221425111596 1
-0.525773974893979 1
2.62627123928957 0
0.183030826855156 1
-0.100464420437136 1
0.379333225542573 1
0.304607048975705 1
0.232311124379982 1
-0.244584709364344 1
-0.466246023185067 1
0.567860038462042 1
0.327994977466451 1
0.00534457701416985 1
-0.251666381967121 1
0.251208704868599 1
0.509054710504036 1
-0.329636458000035 1
-0.347222478469401 1
-0.373851582574075 1
0.509027012336531 1
-0.778053218846478 1
-0.316666065594055 1
0.26740892078783 1
0.872871490577705 1
0.117367375627635 1
0.40037967571783 1
-0.562369609445069 1
-0.105745860283493 1
0.24631265432659 1
0.138004960347157 1
0.0744752761435473 1
0.968043388911785 0
0.383645228422915 1
-0.228887823383547 1
0.183781336311577 1
0.819763902945929 0
0.458741210087766 1
0.0864132754591254 1
0.194237193327187 1
-0.0230869500012774 1
-0.108127347167809 1
0.924771185126631 0
-0.305388856743148 1
-0.26346392907061 1
0.546529503678482 1
-0.187286913297043 1
-0.0123031057809764 1
0.117167341449534 1
-0.452600771981395 1
-0.554534347930332 1
-0.349372362584642 1
0.567036927392604 1
-0.811640957741705 0
0.177096396822887 1
-0.657577900801598 1
0.11545118740821 1
0.112998180095609 1
0.0934285041665068 1
-0.024515337939891 1
0.209359415988095 1
-0.201243221654644 1
-0.128652114253715 1
-0.602208653351597 1
-0.19937535206193 1
0.0999299521694566 1
0.286479123207455 1
0.0162719893733655 1
-0.227419889702506 1
0.673893592723592 1
-0.384521363571553 1
0.393751004419732 1
0.0794677627055754 1
-0.282534729645469 1
1.65064221212458 0
-0.0263740609370222 1
0.887896552864884 1
-0.586416445253463 1
-0.351927295389977 1
-0.452722498593934 1
-0.456962130697808 1
-0.29615498616037 1
0.017197367557784 1
-0.354105308989634 1
0.0758188674356297 1
-0.199393305200888 1
-0.501394547034951 1
0.684968107385397 1
0.480275267613761 1
0.0439372058466835 1
0.574899316398464 1
0.149254941618808 1
-0.290214633252388 1
-0.428826728533963 1
-0.149360189859969 1
0.444813038173696 1
-0.186273679953786 1
0.595316383227132 1
-0.34247346360544 1
-0.255156262930261 1
-0.787599837314313 1
-0.419145855840831 1
0.0862897546184538 1
0.364511366213151 1
0.250606455401919 1
-0.752455892527904 1
0.309402434041391 1
0.286905364501915 1
0.145670778987867 1
0.0891260213964756 1
-0.301611547026576 1
-0.450252835025281 1
-0.462460157984149 1
-0.415186265900038 1
-0.0891794361716861 1
1.20989173718071 0
-0.0860883668624313 1
0.498657058016669 1
-0.224586666849094 1
-0.63798544462304 1
0.510539983314686 1
0.594652459006881 1
-0.0409842597468715 1
-0.915814742280933 1
-0.0152806033675859 1
0.496060159254084 1
0.150728403895822 1
0.740619186999208 1
0.546291732005306 1
0.448519105411566 1
1.03881279061335 0
0.00279252460773624 1
-0.181039723853641 1
-0.403512619580279 1
-0.199750484881892 1
0.247299559170293 1
-0.132688021539782 1
0.067547153710371 1
-0.355796515038242 1
-0.77211035616057 0
0.601090739851155 1
-0.529466257764093 1
-0.0317632917021649 1
-0.314499873869542 1
-0.173615047815854 1
-0.0474922310362507 1
0.310572509250772 1
0.213458778209165 1
0.414423176138198 1
-0.110188680136383 1
0.539869802307267 1
-0.0354210681217661 1
0.771727592558465 1
-0.728330626468118 1
0.332309359331903 1
-0.501261963614664 1
0.0259466819020038 1
0.195234428750577 1
-0.422895465666772 1
-0.427995354126411 1
0.0515558864053822 1
-0.918213054437379 0
-0.167189048009519 1
0.399331604202566 1
-0.0846690404142168 1
-0.13731668906784 1
0.517349308969983 1
0.103776577713609 1
0.333047281115947 1
-0.0294132486327522 1
-0.0343342018568984 1
0.40501695880848 1
0.986537118567042 0
-0.0571641387124389 1
0.0798967080767898 1
0.530461050612559 1
0.233605896832549 1
0.440467990704787 1
-0.406664648317718 1
-0.00990992050184566 1
0.0847761832703651 1
-0.540177426850049 1
-0.428438408096714 1
-0.55669058046993 0
-0.0551072360106904 1
0.959457421914218 1
-0.291138823896512 1
-0.101297584357239 1
-0.34813618268681 1
-0.397510839924461 1
-0.147334742209618 1
-0.113776533243452 1
0.479755475912195 1
-0.136559812822733 1
-0.26871927025444 1
-0.191975181703661 1
-0.397608920075194 1
0.546953240589533 1
-1.00461780910712 0
-0.239933145081509 1
-0.540319450184991 1
0.32611439739049 1
-0.448765846563721 1
-0.689281559794004 1
0.819619081680597 1
-0.708916620243558 1
0.352975115721398 1
0.166001587588858 1
-0.146637266374934 1
0.18011200210428 1
-0.128553305560652 1
-0.583021220529306 1
0.403527093391751 1
0.701561138503845 1
0.251595850501025 1
0.0376095476984206 1
-0.197700899844767 1
-0.453262557526002 1
0.528105537402729 1
-0.224046297081109 1
0.0336877836790936 1
-0.141807894025524 1
0.634356631046231 1
0.197765135699876 1
-0.0317892213129736 1
-0.0763571211639126 1
-0.402580849891111 1
0.193792324548548 1
-0.113303141657505 1
-0.384606526555071 1
-0.871886604043416 0
0.328503179842682 1
0.0575025119371581 1
-0.229751537682478 1
0.43668354164451 1
-0.576591913429341 1
0.22998243806233 1
0.0940841978563971 1
-0.578896155288928 0
-1.11516278485089 0
-0.0726631064670817 1
0.634969547076907 1
-0.931963859957352 0
0.0490261642849262 1
0.224757091188746 1
0.404450414744251 1
0.58824040866377 1
0.497992143204115 1
-1.03367593995123 1
-0.21129132780136 1
0.820120382308696 0
0.00603451853584001 1
-0.187833773591257 1
0.654204127651863 1
0.705427345528804 1
0.2636716412002 1
0.542773774765148 1
-0.00899352759629271 1
0.595360844173575 1
0.512677728867211 1
-0.256593949834712 1
-0.457810381163337 1
0.646009217928453 1
0.684322575940581 1
-0.380603248494527 1
0.287370181300483 1
0.620875716430603 1
0.445265067949729 1
-0.402028415574207 1
0.79831862710068 1
0.401818323908454 1
0.0274531389379397 1
0.101733860889781 1
-0.59095939150838 1
-0.0525256035055323 1
0.021666272966204 1
-0.576933206668606 1
0.308346497627725 1
0.398144900487378 1
-0.828100112211065 1
-0.142481393057897 1
0.297484604027795 1
0.891070578001674 1
-0.3566493017314 1
-0.543580741938042 1
-0.103823357360466 1
0.038674894050844 1
-0.302196247936284 1
-0.771899213188583 1
0.821456576828924 0
0.230586903792428 1
-0.468515122694445 1
0.485071657099354 1
-0.336712418490078 1
-0.467599983093285 1
-0.0707765269238754 1
0.382665431797436 1
-0.180048703665453 1
0.0185680435104184 1
-0.51733951472263 1
0.338490248829221 1
0.720835844787344 1
0.737087231126262 1
1.16780650597162 0
-0.49199381391206 1
-0.349561995068657 1
-0.511058344447596 1
-0.151625693153423 1
0.257228514730385 1
0.54510606705814 1
0.681080253442626 1
-0.138265591801843 1
0.707024218820949 1
0.287745273214188 1
-0.102902905555635 1
0.138540909250208 1
-0.264727374804927 1
-0.116312067331077 1
-0.247339153036779 1
-0.394356099047504 1
0.532323985989717 1
0.10276028508697 1
-0.590649694150904 1
0.38766556980277 1
0.371432190708659 1
-0.297583818177261 1
0.860066731200862 1
-0.136758159451669 1
-0.944580023157732 0
0.239257491180786 1
0.633084518582314 1
0.229778176250241 1
0.650772143534762 0
0.576360792145499 1
0.447401249342033 1
-0.381333394225539 1
-0.0324328751410078 1
-0.223677326775237 1
-0.738830960174891 1
0.313459686469481 1
-0.174640731918279 1
0.330350605234173 1
-0.937097462882594 1
0.371025308515123 1
-0.490377609196987 1
0.142726915457801 1
0.853916299369969 1
-1.10691666506506 1
0.0981746022996113 1
0.0957351673362757 1
0.343319848348061 1
-0.496081965193046 1
0.646989733187013 1
-0.0611103392973226 1
-0.22283243180046 1
-0.991608317724256 0
0.845325042103229 1
-0.333955665784685 1
0.711372765307324 1
-1.12684248940933 0
-0.00961397730739012 1
0.132517976837635 1
0.0417564864650104 1
0.437145394633793 1
-0.262922698503969 1
0.119723682000226 1
0.301758901680314 1
0.697433298429293 0
-0.380374630134335 1
-0.050406627570741 1
0.719387556201804 1
0.670075866375809 1
0.750157536787576 1
0.434345205272196 1
-0.240598455239095 1
0.384761346980022 1
0.552408755848294 1
0.346037337471169 1
-0.717720236053288 1
0.737017988474132 1
0.237785300412303 1
-0.159260907710129 1
-0.993351284330051 1
-0.514421476360529 1
-0.379386684339235 1
-0.235031022544119 1
0.535049476585318 1
0.872550113378618 0
0.247277209519088 1
-0.185896974123512 1
0.205788820812176 1
0.347877689165907 1
0.66782325097193 1
0.555004055629202 1
0.128343150925747 1
-0.14298001613663 1
0.691393319110655 1
-0.805361857967268 1
-0.460772178115914 1
-0.081900168409299 1
0.727071965728504 1
0.574876594932877 1
-0.0918921002918079 1
0.0957677486015691 1
0.0484395237172344 1
-0.247859151837755 1
0.076315441490022 1
1.28025002971319 0
0.289971659206506 1
-0.963544237278301 1
-0.205253077414437 1
0.931073611263321 1
0.0185841233250289 1
-0.188249316238254 1
-0.18951801369883 1
0.571194280313888 1
0.30867216735351 1
0.642535557505838 0
-0.194363667662923 1
-1.22006519125752 0
-0.503784487839649 1
0.273455788902705 1
-0.0303204005807257 1
0.64696377897892 1
-0.0324000271022291 1
-0.151807195532645 1
0.068054024857659 1
0.504830248661036 1
0.327672603288924 1
-0.790139072088021 0
0.116265775546521 1
-0.14617277164164 1
0.148290858766761 1
1.18150393529778 1
-0.645849443022497 1
0.109412308310243 1
-0.0857775770067499 1
-0.184947894096564 1
0.590762261095557 1
-0.0787508749468623 1
0.609659355589948 1
0.301679535871299 1
0.0660522853810897 1
0.337086476753406 1
-0.446866031930191 1
0.0102161050919081 1
-0.658066461823578 1
0.330302078437551 1
-0.38376054735906 1
-0.231262699240144 1
0.408112798708598 1
-0.00618838385025942 1
-0.0938577125187031 1
0.103283986779776 1
0.299147750068756 1
0.437546688171952 1
-0.492962782014248 1
-0.502564374353714 1
0.364549345411044 1
0.411595886739562 1
-0.282359731249523 1
-0.48818201096564 1
0.422613020546225 1
-0.320052718832011 1
0.301360998332509 1
-0.111166480036668 1
0.805047459362227 1
0.246886756794914 1
-0.157410203203877 1
0.696625475614277 1
-0.350887927195183 1
0.0910008076699886 1
0.0911128626517117 1
-0.521202276126645 1
-0.294029898585262 1
-0.100987660978818 1
-0.383530020405999 1
0.283497799689415 1
1.10850983125375 0
-0.207867825515742 1
-0.467129990562424 1
0.285880628680604 1
0.0145116299940041 1
-0.512900279033188 1
-0.182038109996707 1
-0.16813938705764 1
0.372300772425146 1
0.187998555035751 1
0.114610307023412 1
-0.699030783679521 0
-0.330834749010028 1
0.838756912272005 1
0.294770155913403 1
0.454023644458046 1
-0.32470383667051 1
-0.617057329706237 1
0.116887727781612 1
0.089782733997756 1
0.61632959561302 1
-0.286437874265895 1
-0.110606360585907 1
-0.451301415546871 1
0.0792567518521176 1
-0.820171231325331 1
0.122686997392114 1
-0.34326952962778 1
-0.17194123810855 1
0.445995538492376 1
-0.173054906235568 1
0.24773038140535 1
-0.0195431179094163 1
0.0359492851783985 1
0.151973445765341 1
-0.621468627457281 1
0.496554216735175 1
0.353858040967123 1
0.494625878702153 1
-0.090183777387822 1
-0.393802762526251 1
0.615840473407004 1
-0.413836097815112 1
0.128618509057676 1
0.116171014818658 1
-0.097001092509238 1
0.152609983128763 1
0.7068397617843 1
-0.121686454994498 1
-0.0780376927808018 1
-0.690594799281227 1
0.631600670204093 1
0.236493124832619 1
-0.685706151110845 1
-0.310625075168914 1
0.0837991012252254 1
0.146564250246371 1
0.0600617418876529 1
-0.517891581326252 0
-0.396781723386185 1
0.749020428659322 1
0.272285443979401 1
0.273836676540312 1
-0.271877956086245 1
-0.199281814603392 1
-0.563494371563057 1
-0.338806316747489 1
-0.512391415698794 1
-0.100234288328435 1
0.0352878006555338 1
1.1432508802738 0
0.443195359804221 1
0.423556620841734 1
-0.0761098674673622 1
-0.57561044666367 1
-0.396671272166747 1
-0.195606087326664 1
0.83546257984739 1
0.335486713109751 1
0.398913721296878 1
0.0352711860585928 1
0.977454615106814 1
0.0885998364384668 1
-0.0475312107326006 1
-0.476919009271342 1
0.461361357696812 1
-0.510736554460666 1
0.398868447732975 1
-0.414801164005861 1
0.169085395748241 1
-0.28949020559018 1
-0.153515041601693 1
0.365099752377771 1
-0.361616670506504 1
0.0882147671256809 1
-0.728959858966848 1
-0.0182926197654145 1
1.01520780728261 0
-0.0919609594797296 1
-0.484735425147955 1
0.306482826946657 1
0.0584711591952076 1
-0.0163678681877687 1
0.268623540487423 1
0.506479625339419 1
0.149078378132407 1
-0.467037598352961 1
0.822218123119163 1
-0.102996467534542 1
0.0818569657891726 1
0.134985702889484 1
-0.351852293945187 1
0.630613009565115 1
-0.280820177846623 1
-0.745127187561643 1
-0.532035961332998 1
-0.256912008668348 1
0.20441078460413 1
0.369390398487197 1
0.210888447555248 1
-0.294405022285686 1
0.492800494497949 1
0.303675344513804 1
-0.00159907522657271 1
-0.587086564170448 1
0.576206215679678 1
0.0266099195552766 1
0.229115362282572 1
-0.377695527938768 1
0.0515901076767722 1
-0.634996244291109 0
-0.305356155184445 1
0.156791373096379 1
-0.116195677374803 1
-0.570143060498006 1
0.554816479826607 1
0.103683466784351 1
-0.137925481397747 1
-0.108719663864044 1
-0.0238711686595106 1
-0.543605637335681 1
-0.591599568861993 1
-0.319648740026944 1
0.0194078333107764 1
-0.105252558324228 1
-0.291437288368434 1
-0.568296377368529 1
0.981259260733852 1
-0.727513850308933 0
0.282270993478445 1
0.682665713393036 1
-0.256647719511578 1
-0.162385755006425 1
-0.0554415631239294 1
-0.253540266263363 1
-0.0673923822504507 1
-1.12791979209345 0
0.440886603284473 1
-0.217360357787468 1
0.916955976978671 0
-0.394564768480824 1
0.503004545524328 1
0.395745536404666 1
-0.0102919376360779 1
0.264593668982418 1
0.158065028383341 1
-0.148201670029858 1
0.176325970577561 1
0.263431805417344 1
0.378190934150485 1
0.26259968185465 1
-0.0685733166699929 1
0.692811950131077 1
0.178901630612671 1
0.606181300206634 0
0.26726724257379 1
-0.194566981898806 1
-0.0929008942308746 1
0.17704409743852 1
0.117410748038258 1
0.757986316075289 1
0.285369020431418 1
-0.213321826079261 1
0.441071552484785 1
0.734610560443139 1
-0.802435331380856 1
-0.0354973297861032 1
-0.0322518771764798 1
0.871419510534323 1
0.21626689149525 1
1.5471486708245 0
0.355840939582037 1
0.395919007817098 1
-0.0464374694828531 1
0.0411977153667246 1
-0.615088804465098 1
0.363188949441029 1
0.271774991946337 1
0.0370817247897686 1
0.102394164216052 1
0.105192690225368 1
-0.345380303754846 1
0.773581808845549 1
0.0565711740404368 1
0.724803067057988 1
-0.297499683506595 1
-0.0236617690095601 1
-0.603244528952621 1
-0.653017141404842 0
-0.0908993262419527 1
-0.51862887980377 1
0.182093118047834 1
0.0604709039598436 1
-0.438095400627665 1
0.483910887477813 1
-0.177561153006807 1
0.234375016285138 1
-0.105828655411114 1
1.02124570250143 1
-0.289324250401823 1
0.164125752873968 1
0.248005440482952 1
0.851108881866349 1
-0.481054644708051 1
-0.350944213201156 1
0.0277873264783224 1
-0.923285019038315 0
-0.0205179439330636 1
-0.401280634183847 1
0.886378624192292 0
0.536688307742777 1
0.326898193918054 1
0.748554003886826 1
0.0845129235420878 1
-1.02416199952813 0
0.135418128486831 1
0.0365817181365255 1
-0.0203636773829531 1
0.330877811494603 1
-0.795028804117539 1
-0.476138653423312 1
0.0179387256514865 1
0.53415081889962 1
0.270307415989139 1
-0.951682249827893 0
0.000934668522840687 1
0.0873800979028859 1
0.808673358250491 1
-0.373622944618004 1
0.0582520572060825 1
0.722726911720657 0
0.127967434724646 1
-0.92654692708076 1
0.459887257201388 1
-0.354042161409612 1
-0.664941444971774 0
-0.0125343790216418 1
-0.118770192177813 1
-0.33242925760588 1
-0.359926263203955 1
-1.12768291632331 1
-0.109484618887611 1
0.197764755151836 1
-0.365362250863313 1
-0.651198214372541 1
0.710555776266333 1
-0.135004632490736 1
-0.0594293250633935 1
-0.185966511140544 1
-0.0782124908850006 1
0.326381718141815 1
-0.0758383830092059 1
-0.112684958527248 1
-0.167183853793667 1
0.00910459617272389 1
0.43721907546112 1
0.0250851698618487 1
-0.75013049307925 1
-0.436892129124172 1
-0.125753858087097 1
0.237998211240555 1
-0.136763048388588 1
0.0450385722511473 1
-0.0809301022329977 1
0.219843581076963 1
0.0812483108386884 1
-0.822640068841991 1
0.215921449036997 1
-1.02124358931978 0
0.0561722349262459 1
0.525330438800391 1
-0.304205081309111 1
0.470345252036311 1
0.142449608524621 1
-0.621753428063515 1
0.0872178320753302 1
-0.151032332273939 1
0.195496375543886 1
-0.160285848744031 1
0.521845913090681 1
0.313949617109494 1
-0.0588480598172869 1
0.18302081429283 1
0.228024603685268 1
-0.380274376457509 1
0.856618167506403 0
0.493155196339869 1
-0.0035784609977442 1
-0.0294235321012567 1
0.164544856174031 1
-0.160187738705549 1
0.407582353756268 1
-0.0245086844941315 1
-1.22488877389284 0
-0.255388687111053 1
0.475009827875507 1
-0.0619486992144332 1
-0.716628559091596 1
0.197714742630722 1
0.157059907335738 1
-0.837839960247779 1
-0.0136079646818631 1
0.0547259681899711 1
-0.120221534401143 1
0.0355273097491862 1
-0.209708938220189 1
-0.157586708915265 1
0.45800431894598 1
0.203052515445356 1
0.416677179277696 1
-0.913931127159026 1
-0.604042271016525 1
-0.183373027697109 1
0.0868765885671433 1
0.48741376857615 1
0.262242955003736 1
-0.761101813227248 1
-0.0260811758956339 1
0.0430850463493359 1
-0.09213703525562 1
-0.447511324900351 1
0.424542836896424 1
-0.434234990555727 1
-0.821954816696043 1
0.401132094375344 1
0.209373925841084 1
0.827505509338163 0
0.544967522170188 1
-0.20585705728592 1
0.544107966029214 1
0.565236596208099 1
-0.34221795715036 1
-0.318855816002246 1
-0.247675313932476 1
0.0446062976996814 1
0.0335746494160979 1
0.380806243477512 1
-0.0440294327880927 1
0.248750465896265 1
-0.197149475906604 1
0.280324870212239 1
0.0450928480483638 1
-1.37483240487394 0
-0.420391204986317 1
0.581919661108201 1
0.345022513472463 1
-0.151540827463352 1
-0.23262286701957 1
-0.447848974773602 1
0.243293357939854 1
0.221355602577877 1
0.277723437383927 1
0.136154699912419 1
-1.22610237648559 1
0.377774678139072 1
0.412926771330446 1
0.469272885468581 1
0.785113415844333 0
-0.224293714381494 1
0.0517102481839825 1
-0.0767634678925926 1
0.154686468810086 1
-0.274462604751203 1
-0.17477820396868 1
0.458373912109868 1
0.272881217337953 1
0.0755489716530183 1
-0.748240075402648 0
-0.452803674360119 1
-0.794405747126703 1
0.478597161932217 1
0.0888389189174555 1
-0.110965438932573 1
0.0201525269812896 1
0.106236442538278 1
-0.33916256523237 1
-0.322035384624757 1
-0.0231635006525416 1
0.447179767103749 1
0.0454365269042442 1
0.232310096034168 1
-0.258018834793625 1
0.141998723744163 1
-0.445098442462286 1
0.130918367058714 1
0.23336674675489 1
-0.0755792683664731 1
0.1564962863971 1
0.386589725561418 1
-1.51248710500727 0
0.196539271529028 1
-0.27559159787836 1
0.210681199877 1
0.0141258775160242 1
-0.482742920088291 1
0.108685799118124 1
1.05856944691528 0
0.0487548960260503 1
1.06401633490412 0
-0.48408984732397 1
0.166487112021255 1
0.613939238469138 1
-0.230786135947843 1
0.245350396924119 1
0.135088701242413 1
0.192885012718567 1
0.0471745818450228 1
-0.119114689638444 1
0.880083846414762 0
-0.141811141867489 1
-0.0089146181801551 1
0.156068770330148 1
0.11092060897262 1
-0.128305651417486 1
0.738404420621417 0
0.0780515812950194 1
0.574337286948079 1
-0.0710459635771046 1
-0.197911598178237 1
0.617119272761765 1
-0.0181950181825822 1
-0.381401804390273 1
0.297610063854609 1
-0.194152392192828 1
-0.369373873384773 1
0.71541483363608 1
-0.148137504563138 1
-0.139976455984105 1
0.435933246816429 1
-0.133121444946368 1
0.614983805656605 1
0.268704642776033 1
0.734808797242264 1
-0.565988711726841 1
0.421805472307511 1
0.351905817475053 1
-0.392521061662141 1
-0.234398794614003 1
0.837853255838855 1
0.0720720019819348 1
-0.776272574774077 0
0.0712810898794657 1
-0.0296869464431946 1
-1.09445322535926 0
-0.321120886771451 1
-0.106897039746503 1
-0.637832872344533 0
0.0576303361535209 1
0.0736772382133368 1
-0.387838663385912 1
-0.210491657975893 1
0.192507506187993 1
-0.576823469475433 1
-0.138757037965288 1
0.250565836832772 1
-0.75359057047731 1
-0.328214077731389 1
0.556504135645979 1
-0.445792306596953 1
0.323595245103354 1
-0.131897693833111 1
0.955021281387206 1
-0.754082818499195 1
0.0757399332741233 1
-0.533152046609426 1
0.00158469010366268 1
-0.0364127792113196 1
0.235807085770224 1
-0.12738999219357 1
0.0803630035889516 1
-0.393688506800578 1
0.757364322285305 0
-0.207483898629677 1
-0.245318203182145 1
0.0718952042373074 1
-0.197604520469228 1
-0.33845356513552 1
0.0966032253051951 1
0.576464337677481 1
0.975674280660387 0
0.712755644935029 0
-0.613310012497756 1
0.375651367904382 1
0.468874101059201 1
0.580344167566047 0
-0.654522985041726 1
-0.414177026000288 1
0.138187829099967 1
0.90705240514077 1
0.335361143556305 1
-0.651691392981613 1
-0.769526734307587 0
-0.0857689361470849 1
0.392277819151718 1
-0.498965603913186 1
0.0806460972704606 1
-0.464988340072891 1
-0.114102499205477 1
0.758218503968436 1
-0.567641301514529 1
-0.0132019839988288 1
-0.0802608351139621 1
-0.2268894211588 1
-0.113987338266945 1
-0.31823103547428 1
0.189030798895608 1
0.343522056220445 1
0.374853561153039 1
-0.319022397798877 1
0.30113983617536 1
-0.387627902909151 1
0.688784175834473 1
0.424603006472021 1
-0.309374625217823 1
0.141107030268663 1
0.124310815764766 1
0.48854023206641 1
0.088799407305105 1
-0.391515489572738 1
-0.0629227360169843 1
0.211952336937023 1
1.31443539787609 1
-0.207615042095388 1
0.400572918067542 1
0.643649832735221 1
-0.161955338278324 1
-0.522258532683371 1
0.706052778020763 0
-0.82287635969574 1
0.173805748189014 1
0.116010448419026 1
0.576291303050733 1
-0.20277404642698 1
-0.31449553392035 1
0.70739267805367 1
0.171021574178717 1
-0.0425445066595351 1
-0.26341509190511 1
-0.388590934037598 1
-0.481959271507779 1
-0.336047777920105 1
0.27289560520472 1
-0.0836903475478198 1
0.597093433826258 0
0.798931475930461 1
-0.273550100239368 1
0.0101835490371277 1
-0.183411699686361 1
0.445710711544639 1
0.516643401828959 1
-0.572727331763613 1
0.899607537652536 1
0.720895603770877 1
-0.293623135805173 1
-0.154601698947697 1
0.303339827609158 1
0.13518824878448 1
0.182530608091867 1
0.500915839388118 1
0.766744127362023 1
0.562595599024428 1
0.0093052983056648 1
0.984356164824937 1
0.352631159042842 1
0.2892395519588 1
-0.153814825467162 1
-0.196919117406942 1
-0.0304706801972403 1
-0.214242524675545 1
0.0950684366469992 1
0.346461017607526 1
-0.333468930818732 1
0.671461966346707 0
0.65458741299415 1
0.0315538728401814 1
0.290237602804267 1
-0.39315196648601 1
0.406732021981504 1
-1.02826896237367 0
-0.10976182457135 1
-0.329436861825839 1
0.00744145941103941 1
-0.192819549295303 1
-0.294494871514613 1
-0.813195673881486 1
0.773149466171412 1
0.345868591046907 1
-0.782997594918243 1
0.235485109736908 1
-0.704378760737653 0
0.280223482753523 1
1.35718403796373 0
-0.616141396641545 1
0.0951889236927468 1
-0.440338719233362 1
0.107688263796896 1
-0.536143475809336 1
0.00617334108820818 1
0.292737124862599 1
0.596349229789433 1
-0.184514738313507 1
-0.34432610379015 1
-0.0111019179928074 1
-0.680551098971814 1
-0.257964318214135 1
-0.231661762738911 1
0.851239187229006 1
-0.0831858331809812 1
0.287133264147858 1
-0.575600331524817 1
0.0215122212660177 1
0.0999418768613546 1
0.682786468242826 1
-0.626074294810488 1
-0.033641290286372 1
1.06445635728811 0
0.126555378072977 1
0.482965220835686 1
-0.368200761674684 1
-0.477631358781595 1
0.50267236787446 1
0.114646843575626 1
1.65130387939435 1
-0.509722786093002 1
-0.342504160638054 1
-0.314261079776756 1
-0.141037302517996 1
-0.132285298639023 1
0.113615728230341 1
0.142722369654613 1
0.219155359283441 1
0.00729177545933993 1
-0.436562255144594 1
0.292033718356451 1
0.286012568310571 1
0.286851191390357 1
0.253768998418784 1
-0.195232981740257 1
0.0570713930861222 1
0.339525252485844 1
0.12159228208509 1
-0.421879617523121 1
-0.299435180340116 1
-0.72023689127515 0
-0.143299116362237 1
-0.585084584322043 1
-0.226971271008461 1
-0.249256828190211 1
-0.695083009092381 1
0.440152736896968 1
0.455387815491565 1
-0.934521842982078 0
-0.0237394547020825 1
-0.0249302342621583 1
-0.541696431287555 1
0.956125989818232 1
-0.590328109244924 1
-0.398312052091067 1
0.700660750016269 1
-0.288344275840271 1
0.114365189997543 1
-0.175554326078572 1
-0.206552682218329 1
-0.325722981804143 1
0.761084510867408 0
0.258134437016668 1
-0.643868113630648 0
-0.615008742393773 1
-0.0562582441260097 1
0.824763716640418 1
0.553042487314824 1
-0.490727883093153 1
-0.199225748224798 1
-0.00753158951524961 1
-0.0148349315874819 1
0.220204685472906 1
0.00342506975738967 1
0.155149420903809 1
-0.10629981844509 1
0.524346576290133 1
0.327925151799588 1
0.0237779257251292 1
-0.266223656357907 1
0.165965771961232 1
-0.242244663282506 1
0.365075818259086 1
0.518178799054294 0
0.029212308545457 1
1.60037558395068 0
0.370455068621074 1
0.903403785494903 0
0.0990828850106201 1
-0.0406050185770122 1
0.543095732266669 1
0.147797836052245 1
1.0281005098248 1
1.66581178433497 0
0.19670662342579 1
-0.273992082872978 1
0.0269783812806294 1
-0.873430171320773 1
-0.958362218513992 0
-0.0265817948874667 1
0.344354002261906 1
-0.497208656772265 1
-0.851278754698864 0
0.261099374303698 1
0.358576543904452 1
-0.248141866232849 1
0.372452920969629 1
0.774185062371439 1
-0.14321298362131 1
-1.01185601875591 1
0.244207699601662 1
-1.13633730343923 1
0.431889377951738 1
-0.865760271898514 1
-0.939522972781082 1
-0.578515998323805 1
-0.557384325497257 1
0.0436806908218773 1
-0.0892378789821288 1
0.470668047409753 1
-0.540245969896189 1
-0.556175831845985 1
-0.405723979223564 1
-0.0984309542812788 1
-0.225407108694066 1
0.0666974254636455 1
0.234906238577285 1
0.91447026066992 1
0.497429455794358 1
-0.290853456700239 1
0.155230925750264 1
-0.623274292162215 1
0.230443670867965 1
0.164509741059088 1
0.0841290546791097 1
-0.313080082899543 1
0.270098199936177 1
-0.078578389198694 1
-0.0323783153836219 1
-0.606418740368557 1
0.268222112950519 1
0.0971733664459416 1
-0.689735119433335 1
-0.698977714023154 0
0.166170947009813 1
1.0227201776661 1
0.877423295226204 1
-0.606644987683038 1
-0.246607457909634 1
-0.151792493893966 1
-0.00999983162808668 1
0.373800516527491 1
-0.401454040769094 1
0.227893230000017 1
0.51821071445208 1
0.280602808380219 1
-0.984978718164365 0
-0.156195021011818 1
-0.766156828379155 1
-0.214997015601995 1
-0.19252691377589 1
-0.121455714688998 1
1.14987448350002 1
-0.535214968317187 1
-0.783797937791785 1
-0.424726046521856 1
-0.542515859289519 1
0.904934166851459 0
0.140659890276501 1
0.118957510868959 1
0.57001269805733 1
0.0592012922792179 1
-0.297484991843339 1
0.151543567474989 1
0.23475589333778 1
-0.140467411162663 1
0.112598400668015 1
0.0318927862168149 1
-0.0300975450028365 1
0.621685458221183 0
-0.151647735678252 1
0.12962605212965 1
-0.10150465219511 1
0.00624638243352033 1
-0.217912133679579 1
-0.138363307837724 1
-0.273181355246601 1
0.554709780422903 0
-0.462843723457977 1
0.122878786347228 1
0.649784857484716 1
-0.16780457272772 1
0.341155955879892 1
0.164381344919325 1
0.786875043242328 0
-0.454555990045093 1
-0.129554274969899 1
0.420065169783594 1
-0.604945203902685 1
-0.416247928829697 1
0.405502297268415 1
0.0550130765923208 1
-0.0497982857765653 1
-0.926869144355068 1
0.463603247786845 1
-0.716318368468154 0
-0.218749101196229 1
-0.282163440087908 1
0.324687139680008 1
0.159534407149967 1
0.201266950852108 1
1.01791107457102 1
-0.181713011248564 1
0.561261566824225 1
0.545116070434522 1
0.25484379733701 1
0.0724367647142363 1
-0.230766796637691 1
0.286774014244955 1
0.115569909376992 1
-0.262164571618526 1
-0.469788366845601 1
-0.295487675292574 1
0.044788445558073 1
-0.11108680542961 1
-0.411208755619246 1
-0.221172092751459 1
-0.36285241675788 1
-0.343195735177882 1
0.03591539320231 1
0.0134025363337464 1
0.0401608983853306 1
-0.315061402116883 1
-0.1121759372344 1
-0.0938095888445041 1
0.0304022319502836 1
0.942309043060634 0
0.559152038377433 1
0.579798196475205 1
-0.404170946028429 1
-0.301267260775628 1
-0.117552064485466 1
0.712582239082919 0
0.327541376873729 1
0.046626543118816 1
0.638573348378891 1
0.604434409935211 1
0.00715467742069216 1
0.175568307129959 1
0.761325499574627 1
0.254575164000351 1
-0.196702841791607 1
-0.686936476288252 1
0.0498793750725588 1
0.509518991265542 1
0.449409015925748 1
-0.392763192121225 1
-0.142283280186513 1
0.592395048859284 1
0.27838876090054 1
-1.35011091070384 0
0.510788985274958 1
-0.284463016065123 1
-0.043223633899156 1
-0.704823885154798 0
0.591119256094145 1
0.0556943839190635 1
0.305161716509272 1
-0.0867729423712704 1
-0.895065139035719 1
-0.163033231854504 1
0.112998491290981 1
-0.651901349815894 1
-0.273016545318769 1
-0.258894773072454 1
0.30273932143575 1
0.0740111345791677 1
-0.6114534747552 0
0.102992516913839 1
-0.236711690587554 1
0.460370039648943 1
-0.544790090059964 1
-0.793914294417769 1
0.380730043907703 1
0.420626336296002 1
0.0676721505217227 1
-0.106896720653046 1
-0.0831719956918836 1
-0.101360698034554 1
0.0507541574748231 1
-0.194145761313169 1
0.216858693073311 1
0.210582010335875 1
0.44073818946705 1
-0.277947475293419 1
0.841502769975019 0
1.08064256107104 1
-0.186824734478021 1
0.279126955107166 1
0.0145172941463014 1
1.17701052333172 0
-0.0578972132865019 1
-0.42377691204214 1
0.160374393213643 1
0.815776122811716 0
-0.467951510700315 1
0.40125629095732 1
0.407237851446261 1
0.319858282658153 1
0.0339406941698351 1
-0.0345014165648492 1
0.358427850633791 1
0.312329021322907 1
-0.24327409903645 1
-0.17289373284035 1
0.30532664286881 1
-0.0189936023713467 1
-0.11606904966229 1
0.307535221307892 1
-0.237451788451234 1
0.197092180138211 1
-0.156569270440302 1
-0.101285162224241 1
-0.744099660001687 1
0.444252310210369 1
-0.056146975737452 1
-0.587563113461128 1
-0.31721582963566 1
0.467440655478634 1
0.376733510406066 1
0.501420374340307 1
-0.174483225632359 1
-0.0900077547102521 1
-0.0833017508268662 1
-0.802484931987449 1
0.691644866114403 0
0.26489598896127 1
-0.944566297862479 1
0.313557932232776 1
-0.161772078454125 1
-0.275229951501316 1
-0.137361387537253 1
0.128820643323603 1
0.310331116589577 1
-1.26294749326837 0
0.118784445537664 1
-0.309486840527399 1
0.348352516077359 1
-0.139901894833666 1
-0.319032927787554 1
0.0114740623797334 1
-0.426354547176529 1
-0.191804971903899 1
-0.669023987027734 0
-0.180089899905935 1
0.546745576452595 1
0.788390401449481 1
-0.709153171444686 1
-0.433413264321919 1
0.729908425224892 1
-0.587600350817103 1
0.344107738183493 1
-0.101418653514775 1
-0.5554712491625 1
-0.44077646644695 1
0.226551602944262 1
0.239176406651245 1
-0.586232109439514 1
0.724748293537538 1
-0.432766409501831 1
-0.370299604639064 1
0.411029959959176 1
0.00201884523344573 1
0.733672361163109 0
0.142120701685227 1
0.431076269344376 1
-0.077332843081414 1
-0.576188252553487 1
-0.758300391086429 1
-0.135040525862652 1
-0.769582294853164 1
-1.10465334743772 0
-0.487997841983487 1
0.0884272430728762 1
0.0254220561514232 1
0.155255409869487 1
0.366515563500002 1
-0.111444548844461 1
-0.120803365899274 1
-0.286828624235007 1
0.0305953978826257 1
-0.155857712357037 1
-0.159357923189532 1
0.274736438589081 1
-0.664027716861099 1
0.647547352213836 1
0.0279222945954834 1
1.08920843522337 0
-0.0482633691623414 1
0.978490827542132 1
-0.544696160344631 1
-0.0239912651209549 1
-0.380689451588267 1
0.341503763609619 1
-0.890974711721036 0
-0.100914866539029 1
0.0556055827977029 1
-0.05177555732966 1
-0.556537819746024 0
0.11253376032982 1
-0.00427679470939325 1
-0.676323532966982 1
0.894963965315346 1
0.287161448510851 1
0.0413731280444404 1
-0.240825815284982 1
-0.254035568168505 1
-0.153667247157381 1
-0.337870411505651 1
-0.64244883232446 1
0.356714992382209 1
0.233718699291049 1
0.316204953711586 1
0.30492522919105 1
-0.0945866668263476 1
-0.186411976206293 1
-0.113509463607399 1
0.300514211407546 1
0.0565036493607206 1
0.615414793758863 1
0.00421389209245346 1
-0.380221666970644 1
0.212192921270486 1
-0.344696597419803 1
0.305450111281274 1
-0.0665845095993841 1
-0.0425216246495497 1
0.193872308290372 1
-0.0911529702045029 1
-1.40554504994098 0
0.499437444185461 1
0.249422246730069 1
1.31957842098946 0
-0.99757166792508 0
-0.346759402433769 1
-0.0571280016827481 1
-0.0392755565367264 1
-0.334862715672383 1
0.651467920721391 1
0.250936210885062 1
-0.408598521529157 1
-0.501381074565176 1
0.31220644893304 1
0.719608227561082 1
0.0276614806659121 1
-0.177510378006611 1
0.111457368863084 1
0.616888914446852 1
0.232514703688205 1
-0.27537364841586 1
0.190347733355108 1
-0.470089956712133 1
0.193086439270407 1
0.201473398706102 1
0.194589644344643 1
0.990733298370202 1
0.0946542525457002 1
0.113485876717545 1
0.213778851505159 1
0.702006802829873 1
0.197579411887453 1
-0.232229040261076 1
0.435340215475177 1
0.61184232370925 1
-0.0422073932860661 1
-0.339662127902029 1
0.026917859573134 1
-0.0352531556383952 1
-0.146429082793137 1
-0.242936884184939 1
0.424793106876247 1
0.243744337085962 1
0.108015548328589 1
-0.823915769211173 0
-0.157194686381824 1
-0.434021844288186 1
-0.325953719685429 1
-0.171428241243179 1
0.0225779176596355 1
0.296254362197941 1
-0.406310490164031 1
-0.303671006276081 1
-0.189215163808649 1
0.566329006302804 1
-0.223809695354043 1
-0.0821283532034667 1
0.0438602580917084 1
0.328113136072864 1
0.0267302973386066 1
-0.526777696098954 1
-0.0236064455746388 1
0.294259080507634 1
0.130078239376861 1
-0.739365590534164 1
-0.135815745319388 1
-0.236859530939924 1
0.747218413185306 0
1.22777012496603 0
-0.277722927346792 1
-0.314116997866066 1
0.57978817284894 1
0.0166235073748838 1
1.04158778300653 1
-0.237602938562616 1
0.102733032664557 1
-0.0572260973424666 1
0.66094586983948 1
0.199135153189334 1
0.163874599623918 1
0.447803807859363 1
0.136004932160275 1
-0.472709844684168 1
0.2929652578094 1
-0.9042759748616 1
0.158686438697037 1
0.442971379722618 1
0.0638036225453742 1
-0.210228971309631 1
-0.0832951866702282 1
-0.524843396041024 1
-0.216022115864814 1
-0.232821874376762 1
0.163257337917179 1
0.0163781638069281 1
0.0464100655231504 1
0.300114976381741 1
-0.63333798851988 1
0.343772464979868 1
0.318148558219843 1
-0.670609774788663 0
-0.503016223465821 1
0.278631456073076 1
-0.533375010309513 1
-0.185874188008477 1
-0.535933728185248 1
0.243723467430482 1
0.681953292785045 1
0.389375121522018 1
0.194790143956487 1
-0.518079701053808 1
-0.305062422884029 1
-1.26783788442264 1
0.191371669769169 1
-0.582802436483944 1
0.665082774157608 0
-0.193826325972585 1
-0.279432232761139 1
0.0192298302957909 1
0.79496982290225 1
-0.245254992078118 1
-0.291180105418245 1
-0.760812472602496 0
-0.176039416990946 1
0.375013191564713 1
0.0535775061361301 1
0.1006814099341 1
0.347479322190574 1
-0.551392872111273 1
0.729871424685422 1
-0.136050144946263 1
0.421661474943424 1
0.599282757361457 1
-0.259236871231408 1
-0.365701190930412 1
0.465097214460329 1
0.341108045562896 1
-0.459721621843869 1
0.662503001140076 1
-0.230540106902529 1
-0.808488737217831 0
-0.378801978676711 1
-0.13390701110128 1
0.0656734931269072 1
0.452273503398405 1
-0.869178874310151 0
-0.193906478338856 1
-1.11147675199598 0
-0.330560479772379 1
0.645826477258149 1
0.330439232797271 1
-0.463983264454497 1
0.183982311217817 1
0.875189272438461 1
0.368439765919401 1
0.0249146320246841 1
-0.0996011853099291 1
-0.00517724521505501 1
-0.293830520328529 1
-0.474823843131573 1
-0.876764806448133 1
-0.454877912315898 1
-0.673200560883501 1
0.225851015652383 1
-0.703989454259769 1
-0.00588557858920868 1
-0.261350769864933 1
0.224853665943517 1
0.616981615369204 1
-0.132621287553509 1
0.181365095005384 1
0.336160135975554 1
0.798974721509786 0
-0.612735923063642 1
-0.49385786323596 1
-0.121173584839426 1
0.531318540176001 1
1.04721988177115 0
0.724690023092262 1
-0.309959222288958 1
0.84732071104587 0
0.212046988282563 1
0.0923631642691333 1
0.783966662801946 0
1.1215149562371 0
0.317691003259813 1
0.820128163043382 1
0.752222970650037 1
0.34273637462142 1
-0.721386392167324 1
-0.508089135213148 1
0.700354804492065 1
-0.0341723493099907 1
0.18400066463788 1
-0.306917673248984 1
0.43919982136784 1
0.38246331878236 1
0.00974115901417852 1
0.630604235239515 1
-0.948297047361775 0
-0.119469383957909 1
0.0598230125008754 1
0.42325281861695 1
-0.18365513856794 1
0.128223067668206 1
-0.490082045345568 1
-0.484606947714656 1
-0.396546236070534 1
-0.609927690894321 1
0.390790331567048 1
-0.0188282828032403 1
1.00006151659588 1
-0.482547955562592 1
0.434505938965032 1
0.353202167933618 1
-0.0383896664067198 1
-0.199410739097794 1
-0.120520631703264 1
-0.174947272208031 1
0.0135587999169484 1
0.332240004079252 1
0.376158982515753 1
-0.847492842358105 1
-0.352270442134469 1
-0.561963102825302 1
0.751130964114606 0
0.665608009051789 1
-0.1282242877216 1
-0.76182209112256 0
1.07330102088506 0
-0.587937577309139 1
-0.0845293435432301 1
-0.230141752433271 1
-0.374333945628711 1
-0.142705266433872 1
-0.35281214827603 1
-0.331123625380977 1
-0.471856520562525 1
0.352122804512019 1
0.150720792138225 1
0.0999950015972894 1
-0.501332928737831 1
-0.79027490142165 1
0.228292451231798 1
0.202403540671454 1
-0.717028062175727 0
-0.77218218114529 1
-0.205563858983036 1
0.140904951188839 1
-0.176172651548572 1
-0.379738714825609 1
-0.142406559686012 1
-0.0375069886727324 1
0.300998011420715 1
-0.173388567117434 1
0.272770498806822 1
0.140004200854103 1
0.788525982415369 1
-0.0919792768019423 1
0.699389092881926 1
0.00258074729126944 1
0.0974300139976255 1
0.133887429469349 1
-0.06012471435154 1
-0.161452247021734 1
-0.169275238166558 1
0.0534036294678337 1
-0.195685375334036 1
0.199534570825031 1
0.827230480805662 1
0.457979437169948 1
-0.223714178185242 1
-0.353181191752993 1
0.135131346179041 1
0.594141255327026 1
-0.100444056945106 1
0.359557480195358 1
0.775035765749444 1
-0.394366808080596 1
0.154351919355986 1
-0.00920711063748125 1
-0.57443994419199 1
0.11182671192681 1
-0.420462097578052 1
0.366048936079199 1
0.897050522308004 1
-0.259283322463839 1
-0.0833146111394748 1
-0.267125474716537 1
0.0161761412802539 1
-0.130893577334219 1
0.20877782601665 1
0.467689173658267 1
0.322714066673399 1
-0.604550340299465 1
0.360087938005465 1
-0.747220255746846 1
-0.748691279528875 1
0.448751155348663 1
0.37481453021176 1
0.193978803368144 1
0.170927194286549 1
-0.639712044747679 1
0.585089877256013 1
-0.301391481885317 1
-0.146444794944851 1
-0.060999554332746 1
0.687916148361665 1
-0.371997293710893 1
0.650283021526961 1
0.177388741628324 1
0.137530992863395 1
-0.360037479994417 1
0.343515190877884 1
-0.220859469894551 1
0.279920268248544 1
-0.11001869233986 1
0.352166453864878 1
-0.526203505403831 1
0.809520293231699 1
-0.00037398116520973 1
-1.02957864024918 1
-0.205416304225673 1
-0.0163616177744637 1
0.334080887020654 1
-0.981040338924012 0
0.164846095769773 1
0.00648983452512983 1
0.241420127590288 1
-0.790358949458935 1
-0.507175226793443 1
0.380475987921735 1
-0.13964895638093 1
0.0669749240482394 1
0.26329274033812 1
-0.314110588833708 1
-0.36406634610961 1
-0.0919574205551938 1
0.0255968120847122 1
0.268815375160978 1
0.10234607000134 1
0.383825326278349 1
0.761255338024579 0
-0.178066045071271 1
-0.516482361674804 1
-0.932725367505779 1
0.0878756794603518 1
-0.0246774305954565 1
0.348619671938646 1
-0.386862164867007 1
0.953953321802605 0
-0.519673543653615 1
-0.0351910902653284 1
0.279945744616159 1
0.0433298142711862 1
-0.0540468666865978 1
0.41543800794359 1
0.429001658512787 1
-0.417086128749996 1
0.472893058621796 1
0.449584425289866 1
-0.212561539573979 1
0.541754857742213 1
-0.239002313858924 1
0.309290720516596 1
0.419384029334108 1
-0.205108108690032 1
0.792679534913626 1
0.970837471313476 0
-1.19431519406653 0
-0.537545272515038 1
0.106964144909821 1
-0.026674281882389 1
0.376195970522999 1
-0.342115991764594 1
-0.393693724697766 1
1.14417803710282 0
0.623631982001651 1
0.290093673387503 1
-0.687939847300257 1
-0.907871247040139 0
-0.277016103400515 1
-0.77785942411654 1
-0.276961077442987 1
-0.0158645646026843 1
0.452003393539295 1
-0.424316615769085 1
0.160323059909503 1
0.430582419330126 1
-0.724964434565672 1
0.203140146840331 1
0.0456310805524823 1
-0.496422842227538 1
-0.0549300005281319 1
-0.102434997571949 1
0.810069008717202 1
0.0160932372843992 1
-0.044173124886019 1
-0.765828920487909 1
0.27844942078002 1
0.441372945158552 1
-0.143526176361208 1
0.447777676155052 1
0.320217208889999 1
0.177325039311709 1
-0.440195423624254 1
0.637872220701554 1
-0.766032902136029 0
-0.896747254453476 0
-0.201401214722214 1
-0.0448555474126314 1
1.00280319926765 0
0.508602023851463 1
0.229566701038886 1
0.567244139115774 1
0.00721338249872688 1
0.115087870605559 1
0.158104902173179 1
-0.293340783242271 1
0.182188319371009 1
-0.0166664175824894 1
-0.398109038942184 1
0.504126464138613 1
-0.356059119832195 1
-0.246320860508225 1
-0.401109647237287 1
0.682106373424127 1
0.216717590254646 1
-0.414827039234427 1
-0.574574113819925 1
-0.170678061600384 1
-0.20068581555815 1
0.0285018968620592 1
-0.154581498172126 1
0.565340727238669 1
0.528486166837414 1
-0.15110708451505 1
0.254885760139856 1
-0.242386408169216 1
0.00278482752916566 1
1.2939523734122 1
0.272250466204452 1
1.46609690263127 0
0.649367466569299 1
-0.180769649409944 1
-0.127945118960109 1
1.30428238252247 1
-0.340854488723965 1
0.271103276032636 1
-0.0917432763439095 1
0.166802038518175 1
-0.322362868080927 1
-0.43521431690464 1
-0.144063678390416 1
0.384858017807004 1
0.220893551722894 1
0.445736689566652 1
0.139624380362401 1
0.105463726586718 1
-0.0937063166930094 1
0.399633761482494 1
-0.116428449111009 1
0.34496577956671 1
0.870626441959414 1
-0.143472874176092 1
-0.267009383410742 1
-0.363695324724823 1
0.0386467191919495 1
-0.827644337002941 0
0.0509357445174965 1
0.704136565087963 1
0.613686664345146 1
-0.0553363525450457 1
0.195821011883913 1
-0.18235062029406 1
-0.0956434768071016 1
0.379107988583543 1
-0.0696445827820688 1
-0.124915149507084 1
-0.611526407437234 1
-0.392862290727174 1
-1.12214177773407 0
0.342422708582127 1
0.425334449813522 1
-0.621109960053947 1
-0.0451366561720504 1
-0.750557610439152 0
-0.631774171156338 1
0.0632109484052872 1
-0.232905268988835 1
-0.354948434957124 1
-7.82861775135649e-05 1
-0.209961419580586 1
0.719260048357923 1
-0.07081998361191 1
-0.0596754058691032 1
0.606680074286281 1
0.374161584086086 1
0.473617401881434 1
-0.716539743026313 1
0.174657276911423 1
-0.465782504906136 1
0.661670526525908 1
0.482360059505338 1
-0.0448061443288321 1
0.203346971709886 1
-0.585660851157291 1
-0.628003368773567 1
-0.631443750342662 1
0.825705784555045 0
0.343317697627978 1
0.132751613296251 1
0.144837849587613 1
-0.868218788569531 1
-0.457417006504709 1
0.527707561081545 0
-0.109822020034321 1
0.541775403361416 1
0.987568981644913 0
0.318139755935887 1
0.243066598362529 1
0.71542544896311 1
0.687841275244429 1
0.951306723880008 1
-0.719439683592811 0
-0.1367776809433 1
-0.119165791994094 1
0.602973686109396 1
0.0954844629963296 1
-0.145767865718893 1
0.441515817090551 1
-0.126044635376453 1
-0.364369141985865 1
-0.19757090695336 1
-0.580824909583463 1
0.420981270712601 1
0.00352272554428326 1
-0.142118264737641 1
-0.158456876092478 1
0.0903448248112023 1
-0.231386666640608 1
-0.642437897104832 1
-0.00791243587354012 1
1.82722730647611 0
-0.0380634003443998 1
0.0232890330226229 1
-0.393035044273502 1
-0.0832796723890605 1
-0.353547443534574 1
0.625276819377945 1
0.0597295719637427 1
-0.360417870261931 1
0.131286991713995 1
0.921415231080066 0
0.571753704132231 1
0.00256215536434401 1
-0.366182541438702 1
-0.343179267085652 1
0.0691125621369996 1
-0.335380082185668 1
0.392310135507129 1
0.577183619518173 1
-0.778141678782241 0
0.0024760112543304 1
0.493065055837921 1
-0.671757722156117 1
-0.0238867295749355 1
0.0796486758983564 1
-0.271765255674156 1
0.311225393312872 1
0.109448237408958 1
-0.427822136779438 1
-0.392501625537886 1
0.232686854119909 1
0.145452164907537 1
-0.188256411884295 1
-0.175240624318195 1
-0.633392680087664 1
-0.645374349595153 1
-0.593003805389563 1
-0.404692310855772 1
-0.212157644715602 1
0.590551427852555 1
-0.595603426733652 0
-0.445448606903417 1
-0.302028660500087 1
-1.64011433204426 0
-0.0794590524099928 1
-0.251981782255831 1
0.830510834887071 1
0.426759989279602 1
-1.11325912835112 0
0.000150325381505917 1
-0.402832676693952 1
0.0665541740185286 1
0.391066508391316 1
0.121996658778332 1
0.486036021508673 1
-0.645798117666574 1
-0.0115997238722288 1
0.731176794403036 1
0.021829808251356 1
-0.486461622182244 1
-0.132276006923181 1
-0.0382544936993423 1
1.111637058501 0
0.671941941545372 1
-0.266307749227549 1
-1.1087474309604 0
0.227601886874137 1
-0.229542370683763 1
0.0679799452742862 1
-0.276563962379411 1
-0.416752316912238 1
-0.110262238433947 1
0.271197820284439 1
0.0765706707262151 1
-0.0565181006822576 1
-0.502383333855246 1
0.770607639292044 1
0.300718696365054 1
-0.839547317489056 0
0.312508970244032 1
0.415283160540755 1
0.305226729394522 1
-0.16103460083916 1
-0.79672112023832 0
0.134015594495484 1
-0.0605475562743752 1
-0.159391824405591 1
0.0649895199825901 1
-0.29166645097585 1
0.0241906187707322 1
-0.323043839361433 1
-0.20071918213617 1
0.354672506119639 1
-0.687843286340774 0
-0.875817522453004 1
0.218831431777637 1
0.00222816331220409 1
-0.0166843454466193 1
-0.781918833321573 0
0.364852508097563 1
-0.308770927334263 1
0.112477232178438 1
0.424652286640396 1
0.401466860446967 1
-0.507026269385529 1
-0.531338596075605 1
-0.719179142800354 1
-1.06881818206102 0
0.146593510146934 1
0.407744795604945 1
0.100239946206505 1
-0.56580989068798 1
0.0885622553557821 1
-0.178994650737087 1
0.367295408966272 1
0.132196105020309 1
-0.11205505706935 1
-0.483381810487723 1
0.220029909847931 1
-0.252641933416673 1
0.180135066228111 1
-0.128881583616496 1
0.104387145625874 1
-0.550301814710936 1
0.370596324154388 1
0.420942804401391 1
0.0924607446181351 1
-0.823689178747158 0
0.132300950335762 1
0.336107810034801 1
-0.258847887379185 1
0.324279521803223 1
-1.08253836512789 1
0.537205972342353 1
0.0191192319012525 1
-0.221789478861243 1
-0.246493211339505 1
0.0692825885076764 1
1.3078197877809 1
-0.193007613564288 1
0.506356230023023 1
-0.128651915130689 1
0.0708382766558779 1
0.0481661509278694 1
-0.418863329657442 1
-0.160328094201166 1
-0.0819181672178287 1
-0.712741458607726 0
0.184323909858775 1
-0.896428542835642 0
-1.30367818719419 0
0.25381441554672 1
0.338018553676438 1
-0.89726439807904 0
-0.179889430727386 1
1.14751301706666 0
0.816574464512285 1
-0.15371596555449 1
0.481515456706273 1
0.140724773739862 1
0.235674999798269 1
0.26307012138476 1
-0.3847250402109 1
-0.102691588922013 1
-0.309489184918623 1
0.298318718313317 1
-0.27432421989868 1
-0.596170552308665 1
0.465499932519618 1
0.177745871200098 1
-0.0271570281560714 1
-0.114672131563994 1
0.145423071707494 1
0.172724927114737 1
0.284828082471335 1
-0.466261198736744 1
0.276978188644636 1
-0.397598759256125 1
0.00360237109971032 1
0.267349355142416 1
-0.348247150335225 1
-0.456830728204961 1
0.73219660542248 1
-0.156053456987552 1
0.452609139628001 1
0.696108410968353 1
-0.353050420222909 1
0.811554318039451 1
0.0219068155037597 1
0.0945108425766548 1
0.399884718420538 1
0.726638344866984 1
-0.0947334249400597 1
0.00609306052374833 1
-0.686144171055413 1
-0.540780836889823 1
-0.0545235393044166 1
-0.286120441267452 1
0.636063602417889 1
0.088703214378913 1
0.432448182876305 1
0.364418720272428 1
0.694097978838352 1
0.859657627425547 1
-0.183834559717733 1
0.15527754309354 1
0.403306057968842 1
-0.00460524595494555 1
0.0443922531463418 1
-0.129855071236325 1
-0.199372929522675 1
-0.0919971296970478 1
-0.210705855281551 1
-0.58949940273712 1
-0.284578393477516 1
-0.274941843652306 1
-0.662749526976053 1
0.0342121980370675 1
-0.242889960052339 1
0.164945254265391 1
0.277621504234008 1
-0.619368053905006 1
1.1163148856247 0
-0.259744466395573 1
0.170542246938421 1
-0.130680677215249 1
-0.167144414676872 1
-0.181222065000227 1
-0.262271841961637 1
-0.131943817768252 1
-0.391639399509884 1
-0.23927174836432 1
-0.0610296704747386 1
0.686970319492361 1
0.248211259429275 1
0.0565442870893096 1
-0.202568928004673 1
0.0400608009778494 1
0.101970069524752 1
-0.127732793592239 1
1.40062812043884 0
0.448722909545469 1
0.14942002265934 1
0.0667432040838117 1
0.954567174556378 0
0.528791201778962 1
0.762306670407385 0
0.780328612261242 0
1.19003637147615 0
0.167131373530851 1
0.0216897624789341 1
0.343120025889994 1
0.320733798523981 1
0.332409930662067 1
1.13394534321599 0
-0.989906626232015 1
-0.365144604179392 1
-0.131369230865664 1
-0.353649646476293 1
0.00425610536585105 1
-0.44919660249732 1
-0.613637243750862 1
0.536444852211693 1
0.483597624802479 1
-0.200721449459885 1
-0.55891959482495 1
-0.118218827276655 1
0.275138716655386 1
0.398664160454383 1
0.102872452185454 1
-0.0818803524606884 1
-0.471725495766264 1
0.52969434592853 1
-0.888987316313658 0
-0.0063695456966892 1
0.264991798299473 1
-0.289760662097981 1
-0.192689936118136 1
0.643739146057695 1
0.00851021389849682 1
-0.327507790154506 1
-0.0976563983026524 1
0.225801013738694 1
-0.0869597946117802 1
-0.300978887703666 1
0.339175755271009 1
0.189860905126177 1
-0.393061053289155 1
0.425651935380534 1
-0.0165703749464152 1
-0.481467703469214 1
-0.653944546582488 1
-1.76229719585287 0
-0.0634124320763958 1
-0.220770470994027 1
-0.0713401650304734 1
0.315536554088719 1
0.368683621725595 1
0.199207373000809 1
0.468098592518816 1
0.265296207357714 1
0.522117729326727 1
-0.117218728863146 1
-0.0354644104597495 1
-0.324535127164265 1
-0.335342912008655 1
-0.65264616476602 1
0.155138491681658 1
0.415274218675796 1
-0.110005885221014 1
-0.433963957208281 1
0.470775955873838 1
-0.0526595243719393 1
-0.105200580131586 1
-0.160739084181417 1
0.386952226584766 1
0.00564285718498188 1
0.476437005572866 1
-0.197841427982215 1
-0.155379687547173 1
0.409310577256058 1
0.115836461944934 1
0.871387366212779 1
0.628829858461126 1
1.24046871614917 0
-0.229614959185927 1
0.897415728714196 1
-0.122919809982665 1
-0.0109220415616069 1
-0.819837913777246 0
0.309765084035647 1
-1.01623989492049 0
0.272709018776712 1
-0.697535800795973 1
0.268051294844192 1
-0.136125946378832 1
-0.360896812342678 1
-0.0827112070984425 1
-0.487051462126508 1
0.722452457239606 1
0.38481029129104 1
-0.0312406694862513 1
-0.511612674868149 1
0.143439136321196 1
-0.43771567595321 1
-0.43778906865312 1
-0.172663130129969 1
0.103282416238685 1
0.574306359482671 1
-0.682553632600956 0
-0.225414798895152 1
0.253940596990775 1
0.274331631107566 1
-0.122129519457127 1
-0.947189927506237 0
-0.981924286019418 1
1.03802920600492 0
-0.0371081175277086 1
-0.431128116712826 1
0.0927673209371616 1
0.480567999429311 1
-0.609049974589108 1
-0.0256423993011101 1
-0.26346713431312 1
0.492355236332633 1
-0.685418891695571 1
0.153569918691445 1
0.149512403597777 1
-0.110264373924224 1
0.148874890794789 1
0.772519815325388 1
-0.692642175148223 1
-0.262054716469363 1
-0.840781449598029 1
-0.144762742753476 1
0.376069872960974 1
-0.893268210683811 1
-0.562201286889589 1
0.446847344698859 1
0.706586885260607 1
-0.88946480779535 1
0.804579859297206 1
-0.553665866764649 1
0.799814742487445 0
-0.693726512406207 1
0.0910207991970057 1
-0.0705081119186145 1
0.0823817276855958 1
0.0789544238595924 1
-0.210171224838397 1
-0.0989175298169311 1
-0.576185356282864 1
0.576718795624485 1
0.221509074158817 1
1.24084508038837 0
0.589282795507295 1
0.348082272226718 1
-0.741133236199405 0
-0.433291087995144 1
0.268916004494842 1
-0.153515263253456 1
0.0255056282844831 1
-0.157621291116517 1
0.257411530918725 1
-0.648985220012795 1
1.024851287714 1
-0.0672167524843113 1
0.468840879894915 1
-0.0438606289794962 1
-0.932736967827388 1
0.671010121801511 0
-0.302562068056228 1
-0.855296575310335 1
-0.567527225654789 1
-0.745368280534674 1
0.777932328486892 1
0.150611043745122 1
0.0670864755029113 1
-1.36656011894714 0
0.383339373217712 1
0.542252025854207 1
-0.65974477759557 1
0.102588427105822 1
-0.416014664383933 1
0.138258520243469 1
0.315204944157975 1
-0.122518570200793 1
-0.443539057332282 1
0.351211116684546 1
0.249171867818342 1
0.762704493209543 0
0.620349352370099 1
0.11641416652365 1
0.289940462371303 1
0.279864174787813 1
0.384352190981767 1
-0.875463996566294 1
-0.554781606555897 1
0.161282398055652 1
-0.234212533559601 1
-0.476179015846595 1
0.943388121827967 1
0.799287039711083 1
-0.446216460234508 1
0.0819354996181667 1
-0.0186589144774705 1
0.677759834203947 0
-0.434979948211461 1
-0.0163924110166803 1
0.2356137859714 1
-0.0281198636622008 1
0.245538015661147 1
0.653636993590602 1
-0.532911925961132 0
-0.659393722074824 1
-0.177613259467363 1
-0.626930341638445 0
-0.43138778445587 1
-0.124950818381973 1
0.0611655108706431 1
0.250085238691103 1
0.58577229338355 1
0.283492807149048 1
-0.150313157243985 1
-0.275623154275142 1
-0.0307358579933938 1
-0.677387486456059 1
-0.777798558963542 1
0.712157870074385 1
0.358032020505628 1
-0.433231991750581 1
-0.655505910230064 1
0.0616282209793502 1
0.379770034300208 1
0.498230167157416 1
-0.10320865761248 1
0.599198196145433 1
0.9305091608879 1
-0.296672850334345 1
0.34260243983864 1
0.189334196204697 1
-0.631603016964059 1
-0.441187376298553 1
-0.0181860769501425 1
-0.51073393141718 1
-0.298617516406556 1
-0.0929250736960028 1
-0.521964298559625 1
-0.096508448627528 1
0.760810251018482 1
0.407061081742439 1
-0.749177502899948 1
0.119408212604381 1
-0.0806838186549615 1
-0.0827961282018639 1
0.0743221527155105 1
0.440030048125729 1
0.888413821868407 1
-0.303896564240699 1
-0.373051909331709 1
0.0321964521921955 1
0.286982517740967 1
0.314378919709325 1
0.662630208955332 1
-1.12937068278095 0
0.213878914301668 1
1.0014065861848 1
-0.419297316059212 1
-0.260444837618991 1
0.159619755784757 1
0.0145437527097567 1
0.435910626096698 1
-0.735222008699404 1
-0.135502552542693 1
0.0506770788478787 1
0.400511494285526 1
0.541303241496878 1
-0.249807080391677 1
0.0170845160201363 1
-0.685068115600684 0
-0.589563842799281 1
-0.043255376721684 1
-0.279332266373583 1
-0.765592760807507 0
0.00127742605918318 1
0.510281077648577 1
0.0286117891191611 1
-0.394916270246325 1
-0.258213150422022 1
0.336011492306103 1
-0.251419305814267 1
-0.0709149906244034 1
0.285074085758099 1
0.266311617286468 1
0.612023755866288 1
0.199222456609742 1
0.294076454025263 1
0.0409519633990357 1
0.278411240002851 1
0.0270997749464861 1
-0.350182190049573 1
-0.660803875510708 1
0.320988714066959 1
-0.670282622073998 1
-0.0478767679333368 1
-0.60708927419601 0
0.57628280830734 0
-0.625641499014305 1
0.173006540070776 1
-0.0952986159982288 1
0.326440858365247 1
0.0570331474565119 1
-0.274723575611655 1
0.055222328054293 1
0.368284220952429 1
1.3341843290667 0
0.078484549165442 1
0.358777896500497 1
-0.143488236397781 1
-0.822782190459401 0
0.152507226949635 1
-0.238851179571287 1
0.0608722535214884 1
0.311686388899009 1
0.396143780093878 1
0.40207863087029 1
-0.781845813461807 0
0.269738563876812 1
0.0885660231539944 1
0.0481836409710067 1
0.0843132646974017 1
0.0121898411071875 1
-0.385438936835156 1
-0.436414379506534 1
-0.421901982651136 1
-0.440104500943439 1
-0.257034727132753 1
0.430119474570127 1
-0.551234947243411 1
0.0107390040840411 1
-1.00884758311618 0
0.320888839608454 1
-0.22759845002139 1
-0.169294039642946 1
0.155419427337454 1
1.01974983922535 0
0.53819034030221 1
0.259427572974915 1
0.120618369845803 1
-0.110681340677967 1
-1.11085961702784 0
-0.144073765099879 1
-0.284863254019969 1
0.448006252858479 1
-0.198583747245026 1
0.299311186784366 1
0.472613696117697 1
0.0567787505220743 1
-0.662085510653384 1
0.0138478360953264 1
0.871079225479405 0
-1.68658162185476 0
-0.378305408514266 1
-0.471277422323717 1
-0.9159793229674 0
0.031522564939269 1
0.250723397102785 1
0.898149436558084 1
0.147221469155599 1
-0.68713699701287 1
0.041968653594366 1
-0.151955235395282 1
0.331855546642096 1
0.303101986172866 1
0.236235836395767 1
-0.0724805637942613 1
-0.563318514281828 1
-0.392789665144022 1
-0.666293757669666 1
0.181753299790005 1
0.248277552160989 1
0.236552778214505 1
-0.161864299059958 1
-0.33512688191893 1
0.120835112421528 1
-0.0755708616029791 1
-0.00585009991631852 1
-0.336640042252633 1
0.133478325034733 1
-0.58614348625295 1
-0.658407156848681 1
0.180878177812918 1
0.699223635161639 1
-0.432827814136716 1
0.153809211321801 1
-0.27790472645338 1
-0.142101100651721 1
0.999167139989307 0
0.0390852871855712 1
0.237797689798535 1
-0.550100092068765 1
0.902264115255383 1
0.600879710304784 1
0.5799790960328 1
-0.127387427315123 1
0.646869588634397 1
-0.129232192632021 1
0.43995968810076 1
0.64317060019961 1
-0.0663581265836656 1
0.209564267679012 1
-1.27075405773333 1
0.722345002976555 1
-0.00876495108050003 1
-0.209642388103737 1
-0.0965126603571828 1
-0.0912545230616809 1
-0.114691684384074 1
0.262416467262165 1
-0.234949265263335 1
-0.279616312870772 1
0.415345404909137 1
-0.913689345682899 1
0.293449003147385 1
-0.0353661346171929 1
0.307759049918974 1
-0.119971605966203 1
-0.179645662010351 1
-0.501595413770121 1
-0.150854553399615 1
0.37965394877447 1
-0.148482045486203 1
-0.184305192504504 1
0.262529655195761 1
0.196287449498248 1
-0.857672635739748 0
0.0960447056608023 1
-0.515408032502879 1
-0.354297173741194 1
0.204440247305893 1
0.0505104207172652 1
-0.239021408949671 1
0.586694806582417 1
-0.599426410054897 1
-0.108228710827719 1
-0.273542268332285 1
0.590749809676505 1
0.00825590044052854 1
0.107595908539526 1
0.231905209887722 1
0.82419153694137 0
-0.586528321379887 1
-0.363581394106876 1
-0.99992569783818 0
-0.310618605417982 1
0.347019678678454 1
-0.00912363072327041 1
0.113344140556085 1
0.805322147889064 1
0.47027073128273 1
-0.732795110190322 1
-0.148923402990306 1
-0.659614493278114 1
-0.544446932004974 1
0.131200384278066 1
0.589413940662725 1
-0.56411866524219 1
-0.925178563363809 0
-0.401195841260978 1
0.0388831317679815 1
-0.23896114172699 1
-0.130523766279676 1
-0.787832646284394 1
-0.0227426567337889 1
-0.425689827861608 1
0.0985735909216424 1
-0.0874951448402668 1
-0.134964335412322 1
0.421142594141926 1
0.300111170527777 1
0.0721163073090387 1
-0.195705822939135 1
-0.0976303540179785 1
-0.0633031217954918 1
-0.425323431608557 1
-0.172163420082817 1
-0.043007631763624 1
0.277700582222961 1
-0.385957824705035 1
0.179536466929342 1
-0.681898543799545 0
0.568463584241577 0
-0.665327397755536 0
-0.188080968847787 1
-0.0770622885615321 1
-0.204993002818711 1
0.052225480725853 1
0.0360003361874791 1
0.0352887756874273 1
-0.795744892324944 1
0.405799593444355 1
0.877607238078798 0
0.210107621257043 1
-0.00655244371642597 1
-0.329544885895579 1
0.218364304039205 1
-0.227086662463997 1
-0.542679314920564 1
-0.706851993118106 1
-0.697220236010846 0
0.0263460522546067 1
-0.0630510579767243 1
0.00724993705802113 1
-0.202149582963009 1
0.21200127829278 1
0.138136366712457 1
-1.05280967840449 1
0.304138591684635 1
0.41220666228141 1
0.39836656717387 1
-0.418559866562406 1
0.517639738083514 1
-0.0769986841246611 1
0.58188454096591 1
-0.588547713670526 1
-0.0354076517206936 1
0.0453552747686258 1
-0.0972629503905978 1
0.213826357967757 1
-0.162602375093216 1
0.0195018033022402 1
-0.272893271539631 1
-0.0511251132243336 1
0.617455667199447 1
-0.190493804269166 1
0.057286550714894 1
0.381705303975399 1
-0.143381673698195 1
0.268898043260036 1
-0.0305055272162351 1
-0.105333782388674 1
-0.180935842227233 1
0.0305741506658444 1
0.899909155378622 0
0.588336641065277 1
-0.342103200052729 1
-0.336977532135878 1
0.042729638591386 1
-0.10400406832625 1
-0.425458675542716 1
-0.184178357834581 1
-1.06945187979866 0
0.774946569315743 1
0.242939552773306 1
-0.0125789600460204 1
0.600136709851521 1
-0.34449724434365 1
1.11100422093502 1
-0.386777985039941 1
0.177571284311754 1
-0.708848349172208 0
1.07587436132256 1
-0.421626763284334 1
0.0525644761477609 1
-0.157434788745002 1
-0.0374057374276534 1
0.0984749249902997 1
-0.266808734148744 1
-0.794136582568482 0
0.293993087265474 1
0.396711112327033 1
0.0032350782311043 1
1.10053209629388 0
0.166660050112714 1
-0.000219750210526171 1
0.0791296320579846 1
-0.307785620006112 1
0.408631687915642 1
-0.0272173879840594 1
0.283877586369134 1
0.182101965202484 1
-0.187723102199876 1
1.00096296532702 0
-0.0599885579142352 1
0.544082677640097 1
1.13188951415933 0
-0.0727894148030409 1
0.0253014057634765 1
0.0746164572713471 1
-0.401171607844293 1
-0.942065968098315 0
0.945228908562749 0
-0.339682712625845 1
0.721767935532149 0
-0.226680509979226 1
-0.105069137476186 1
-0.27643019788176 1
0.12541019635939 1
-0.224288997727348 1
1.34802726630819 0
-0.204833160937288 1
0.829630941339641 1
0.209486276276541 1
0.263129084213191 1
-0.0911654965787321 1
-0.299965123410909 1
0.12196961131696 1
-0.0824459261001028 1
0.220027848758167 1
-0.945116126420779 0
0.186277741651774 1
0.312997991239752 1
0.1822188519436 1
-0.15598733920725 1
-0.0323839164834918 1
0.351046304456038 1
-0.60235784015408 1
0.281571059860599 1
0.718907756951692 1
-0.94179876460509 0
-0.45552178149675 1
-0.463063575758302 1
0.471390001330609 1
-0.174046378865223 1
-0.13945302283709 1
-0.113447285624338 1
-0.295598421169701 1
0.129531740453486 1
0.250099895157634 1
-0.32294466281779 1
0.0747503377698516 1
0.10549460711145 1
-0.493190950627912 1
0.723908594717057 1
-0.225507465487757 1
-0.24785333814977 1
-0.349575232873518 1
0.149963500875942 1
-0.012970145479542 1
0.0739657054018319 1
-0.117831415762848 1
-0.859687446731564 0
-0.412924128540776 1
0.122856582963324 1
-0.0842760541893434 1
0.278872394623153 1
0.522338374384624 1
0.715331746853142 0
0.0957961876974932 1
0.7475424026668 1
0.394890415328698 1
-0.223385451154337 1
-0.0488414844502106 1
-0.0302214994292988 1
0.0103638959571342 1
-0.102713918799316 1
-0.428640527340538 1
-0.688925950907946 0
-0.409954594666966 1
-0.288499268731348 1
0.317940695089712 1
0.874580030085285 1
-0.0206816179086462 1
-0.432597302665355 1
0.336064950039055 1
0.433835868781237 1
-0.0571191622646857 1
0.220604436475028 1
0.00550236957425537 1
-0.292501255875537 1
0.405150191024678 1
-0.144419406321874 1
-0.743695403202887 1
-0.283644369791379 1
-0.319895538847333 1
0.323654083416548 1
0.200961120567076 1
-0.0604725604042406 1
0.899466555007298 1
0.103134133285996 1
-0.288945369014402 1
-0.156519364309094 1
-0.489146589835212 1
-0.24821131913411 1
0.428801069203964 1
-0.034292286046041 1
-0.619971957998119 1
0.863480792691736 0
-0.0196708467311965 1
-0.305802164011758 1
-0.39748825158837 1
-0.0761316182464656 1
-0.612954893921915 1
-0.207700432977309 1
-0.0267764811631008 1
0.607368506157933 1
-0.14045123930942 1
0.236986651092038 1
0.3211228623631 1
-0.141480717716885 1
0.521985864533798 1
-0.0689471456181899 1
-0.289706614939319 1
0.33196682487473 1
0.261179296707677 1
0.521289859037196 1
0.0169714860563541 1
-0.43506715239848 1
-0.200394289566276 1
0.451679494699431 1
0.172385116922196 1
0.470559770298184 1
0.0737677218044112 1
-0.943164416231926 0
0.0119605482577619 1
-0.0720047132009655 1
0.65419479112184 1
0.429647146399686 1
0.251773811652135 1
0.137636176099837 1
-0.599903647304674 1
-0.412509135433846 1
1.02609726043527 1
-0.748996707542402 0
-0.633819900279922 1
-0.0362209303692169 1
0.261127480824623 1
-0.342751739846656 1
-0.0844020956617483 1
0.852761387538576 1
-0.142327853650286 1
0.156956088775125 1
-0.258753824061147 1
0.36046850344925 1
-0.199173658898392 1
0.621800302670396 1
-0.290715071542509 1
0.507875122729537 1
-0.418437313979361 1
-0.32473167632503 1
0.539574636239807 1
-0.53694207451591 1
0.126981378925349 1
-0.0586035024226947 1
-0.525047577571135 1
-0.291637187808944 1
-0.666418779310288 1
-0.760234104175804 0
0.440265888154738 1
0.147323658159835 1
0.430615006437447 1
-0.24455333269912 1
-0.138980497424382 1
0.155832183679559 1
-0.274650972099227 1
-0.573821421520177 1
-0.525395958837042 1
-0.115145938294659 1
-0.0405805089715537 1
-0.599556932106034 1
0.22021872024049 1
-0.932875297744824 1
0.567503439602044 1
0.443185469230881 1
1.13973826920834 0
-0.524038139825816 1
-0.278394488372718 1
0.389709641709959 1
-0.622254703804242 1
0.38953550245631 1
0.456267901530529 1
-0.208469620681741 1
0.147896149362055 1
0.392317728985051 1
0.515199531333906 1
0.509865307512993 1
-0.676044446637408 1
-0.663997001959751 1
-0.0827329525788952 1
0.8176165689369 1
-0.0716725311581794 1
-0.156803007444048 1
-0.242502830774492 1
-0.0607859880891055 1
-0.183492083857997 1
-0.443049552163184 1
0.306317459232644 1
-0.886857636482867 1
-0.31335540023655 1
-0.127967443630469 1
-0.282736892719759 1
0.0278528615573752 1
0.615382054715082 1
-0.756994634202108 1
0.357008807726653 1
-0.607233605939645 1
0.469628727683145 1
0.101221794121413 1
0.631129977885537 1
-0.22156420006053 1
1.08852340217233 1
0.181912269239059 1
-0.534492991265336 1
-0.135117173113276 1
-0.226877463948306 1
0.627398228253434 1
-0.0572712854731244 1
-0.366212954312927 1
0.446494048376392 1
0.579640395560469 1
-0.889417117302721 1
0.824022076347202 1
-0.0254609663803714 1
-0.698129315824077 1
0.921070757020191 0
-0.200612264184084 1
-0.0819858519371702 1
-0.416711285841996 1
0.244594240432647 1
0.313010929571214 1
-0.162013770310201 1
-0.0405090715047118 1
0.0495104985166866 1
-0.371220267583753 1
0.0536595296505899 1
0.18112637445183 1
0.389120682200752 1
-0.0628818829604051 1
0.328443334165282 1
0.184041137618401 1
-0.337930470277854 1
0.551920346942573 1
-0.281726724349197 1
0.971569508535306 0
-0.860853924133561 0
-0.0461378415004184 1
-0.836162987059682 0
-0.148597319775882 1
1.03741411001031 1
1.42967281815898 0
0.503142603334657 1
-0.390626621832643 1
0.213371446244279 1
0.708685737071052 1
-0.475074019816775 1
0.0918448481820211 1
-0.0237685894395511 1
-0.907359827631225 0
0.691184311866966 1
-0.310996262970015 1
0.247974069626379 1
-0.643896815757278 1
1.21552078423992 0
0.114435591112568 1
0.590029030235422 1
0.0962819309928007 1
-0.603253744228441 1
0.225924418490176 1
-0.33665476843449 1
0.817227829960975 0
0.555211853092853 1
0.150425401372842 1
0.821877914482446 0
0.392577402684868 1
-0.012908440559659 1
0.0893580538487905 1
-0.643895136604063 1
-0.257951164019997 1
-0.57634277280913 1
0.057485959727637 1
0.143659734449359 1
-0.235403971770889 1
-0.652326363279737 0
-0.0302447660086972 1
0.953220800409174 1
-0.0821487691746014 1
-0.48822141513062 1
0.86132854027675 0
-0.637040749828782 1
0.0610600270650261 1
0.4126265612845 1
0.237092627331318 1
-0.0643762792069895 1
-0.160266920475932 1
-0.319427599387199 1
0.919000083619167 1
0.801170392195285 1
-0.648516758683134 1
0.255880596737544 1
-1.49726326814487 0
-0.322583156291341 1
0.120064354812246 1
0.279042792730583 1
0.202878265397165 1
0.107880748099328 1
-0.238477506828684 1
0.267358909461468 1
-0.812706850053726 0
-0.0449778272836681 1
0.461402864873775 1
0.427574785109854 1
-0.185222386506566 1
-0.212030713535254 1
0.0190005321952039 1
0.428963758925667 1
-0.687663901991287 1
-0.0394846386031413 1
0.0865892026127355 1
0.593187205951576 1
1.08111939657916 0
-0.385758085341276 1
-0.00795689105304988 1
0.0888291061284835 1
0.0768039700853257 1
0.442204485904286 1
0.309813941749488 1
-0.122212517761465 1
0.259439013731293 1
0.100624717312036 1
0.0874276223222905 1
0.238311439072134 1
-0.367133485893817 1
0.518624254740224 1
-0.590485118681908 1
-0.572422398881379 1
-0.530879545836767 1
-0.266068523470286 1
0.175487806050874 1
0.430844555429705 1
0.307928605490033 1
-0.431845148886137 1
0.325965721785778 1
0.568956953315069 1
0.00269849713174064 1
-0.139505973362604 1
0.104633091223912 1
-0.360905199335187 1
0.301978411400047 1
-0.167383766982169 1
-0.222680257681089 1
-0.180452685008593 1
0.0192957125881452 1
0.198230454252014 1
0.278244010568128 1
-0.912904789085713 0
0.290475879865609 1
-0.108747833005977 1
0.264258023505485 1
-0.274577513807417 1
-0.376095403725096 1
-0.0498665863278465 1
0.0441732912172323 1
-0.138115669978183 1
0.0280045197077168 1
-0.0988870335409599 1
-0.912137547466679 1
-0.336256591774687 1
0.290735556486442 1
-0.235074625151108 1
-0.311824822814897 1
0.409237514735842 1
0.0313159786600651 1
0.953485235626479 1
0.800968711935323 0
-0.613315376853091 1
0.181507282843978 1
0.369278839003031 1
0.588723232060469 1
-0.0624176450715828 1
1.23012654783393 0
0.527293611757387 1
0.170108628153198 1
-0.495509261152276 1
0.12179833938718 1
0.147905993282279 1
-0.00685829486849958 1
0.0296438775738715 1
0.130753806831391 1
0.0388707660699209 1
0.231784427136364 1
0.110034460876827 1
0.228496445417496 1
0.441213570606408 1
-0.250640542961285 1
0.374099235791831 1
0.0730992126257939 1
0.623958962935912 1
0.0534755687596541 1
0.860283906456537 1
-0.317837392284681 1
-0.463269006648639 1
-0.578296529741499 1
0.918925442538808 1
0.227101936118841 1
0.192892438111825 1
-0.676493524660127 1
-0.104789217822471 1
-0.0479892296613466 1
-0.456127057547238 1
0.225966282336806 1
-0.168953510191291 1
0.545155718822786 1
0.507533984114287 1
-0.253402990636059 1
0.0422476278256905 1
-0.611209368094976 1
-0.508210087225904 1
-0.607930295413203 1
0.207452940369789 1
-0.320893417996605 1
-0.84964816728162 1
0.178526896247491 1
0.324179840253297 1
0.253230446437802 1
-0.0117104965526178 1
0.0685517361208803 1
0.36141705654645 1
0.0184108642069565 1
-0.215563488627735 1
0.61064393208975 1
-0.406555054932826 1
1.11455082054609 0
0.121274416994412 1
0.483308794897187 1
-0.275589685392756 1
0.494465612474933 1
-0.225270278037621 1
-0.621272266327606 1
-0.145556846472212 1
-1.03508793888205 1
0.258556122433072 1
0.245956602103943 1
-0.574196261260046 1
0.0688162876630218 1
0.209955818187414 1
0.306396200503699 1
-0.467281390858941 1
0.413938956016226 1
0.0688274795473379 1
-1.05839519158709 0
-1.00326935156218 0
0.461601525120594 1
0.245306205059899 1
-0.0396512045889411 1
-0.616119845028168 0
0.33346374501411 1
-0.00460567215285609 1
1.14246856576376 0
0.804911886466465 0
-0.146948077074188 1
-0.532858830686159 1
-1.36221611847165 0
1.04190753417489 1
-0.256265867272507 1
-0.0625778896816119 1
-0.201189889529011 1
0.160974606781067 1
0.0357722906142587 1
-0.579936866380198 1
-0.151473647771551 1
0.713784400911009 1
-0.0459525725781605 1
0.75065541362136 1
-0.375886526780009 1
0.247331305897956 1
-0.4422305352392 1
0.0134828869001109 1
-0.413839704288728 1
-0.71185633800807 1
-0.204022827963013 1
0.00432909118639134 1
0.172892123080508 1
-0.307554803878094 1
-0.238816248928565 1
-0.613346403668639 1
-0.387572755760472 1
0.521651153305075 1
0.862650591469483 0
-0.13486047537431 1
0.0761339670279131 1
-0.0091779877786391 1
-0.680114375869343 1
0.518044110639962 1
-0.773109822481955 0
0.272967612323249 1
0.829805275302918 1
-1.08401323103451 0
-0.36176305994112 1
-0.150766325303683 1
-1.31395256633091 1
0.13480345500101 1
0.000302487737766172 1
-0.497142785019369 1
-0.271265871169358 1
-1.22433680473982 1
-0.322039294453803 1
-0.113555685365437 1
-0.423956162229006 1
0.398866563562732 1
-0.111150531720978 1
-0.0595767997032569 1
-0.374549575733068 1
-0.130563877882123 1
-0.660788794967905 1
-0.257490599988865 1
-0.104312642307692 1
0.611161086002038 1
-0.401684156645036 1
-0.39858691988085 1
-0.217364130326382 1
-0.141516545217185 1
0.552896035417052 1
0.512083093805239 1
0.898412406534181 0
0.504516702981428 1
0.326524222103106 1
-0.14481770289576 1
-0.350730071116638 1
0.495850470904251 1
-0.306313529291906 1
-0.205096309233644 1
0.846262112754861 0
0.254724156719277 1
-0.141827760393731 1
-0.366086015514257 1
-0.459905210706932 1
-0.818472844971014 1
0.267502002179881 1
-0.00685155703233156 1
0.70105825694861 1
0.0772823466292834 1
0.845978614390774 0
-0.152211382239259 1
0.261203596590025 1
0.560871568477258 1
-0.84926647882085 0
-0.441504111714182 1
0.220421206220046 1
0.082783009260644 1
-0.61486321743228 1
-0.720313407652759 0
-0.684576446268101 1
0.853854378143188 0
-0.109033509769054 1
-0.429909097860287 1
-0.302774855783068 1
0.176080374118638 1
-0.865596422235569 1
-0.415647644794037 1
0.713646943158011 1
-0.09076863932077 1
-0.98004888951002 1
-0.715836197491977 1
0.261277849857151 1
0.118550576241031 1
0.254425840324504 1
-0.231482186998627 1
-0.0849586877934197 1
0.0143595814105171 1
-0.062762376744558 1
-0.210135244645923 1
-0.097756513221837 1
-0.322232145042314 1
-0.218498811860832 1
0.123992371804857 1
0.171062217063828 1
0.342874227532866 1
0.522356658065933 1
-0.0483930542407057 1
-0.0526992549606286 1
0.278287803052238 1
0.0221628565985504 1
-0.0692345641958593 1
-0.15153655755034 1
-0.34636744325894 1
-0.059092887276064 1
0.599088944609715 1
0.257749511751927 1
0.118385522751876 1
0.0929746005826918 1
-0.1595130532783 1
-0.284323386856613 1
-0.118951406319156 1
-0.164980043588996 1
0.709082319319598 0
-0.0839859120787892 1
0.0191767155741058 1
0.334672941817326 1
1.15684044694066 1
-0.943551231178674 1
-0.00412947419458412 1
-0.200758256727691 1
0.18986253264369 1
0.417954635665507 1
0.0801614418602807 1
-0.335255548770448 1
-0.28464347698656 1
-0.114995765194088 1
-0.180484082387559 1
0.303976282552124 1
-0.22135412468453 1
-0.44562538264414 1
0.599542884390599 1
-0.0546869770438619 1
0.342572358133102 1
0.556988659440836 1
-0.456079028256027 1
0.464603992533505 1
0.164146014175704 1
0.379259768616528 1
-1.13993210039849 0
-0.120699183991312 1
0.269727504500326 1
0.176834684806764 1
-0.171781084330512 1
0.208776517440297 1
0.282777633668616 1
0.165744875556855 1
0.0896431568591683 1
0.229222103919353 1
-0.147531187215334 1
-0.79408217461335 1
0.249360745270784 1
0.107622057004193 1
-0.300187544261408 1
-0.391450111136752 1
-0.461018367951723 1
0.00797069942526508 1
-0.620789964833415 1
0.348128644142944 1
-0.254732852411184 1
-0.215229578783324 1
0.543336343686409 1
-0.0995785027145866 1
-0.764608323639095 1
-0.787334716105508 1
-0.55410384804771 1
-0.148228068973858 1
0.109955117083726 1
0.264400710666096 1
-0.0663742524362307 1
0.109670412450768 1
0.706243515996351 1
-0.116211054053452 1
-0.107566344504575 1
0.0266284835828797 1
0.0775032442212101 1
-0.000353716693041239 1
-0.478390772084125 1
0.0872859964745769 1
-0.113666560273681 1
-0.119676775607594 1
-0.080751241706858 1
0.169048395426524 1
-0.171701314550374 1
0.556755428470025 1
0.160998482079324 1
-0.223808235515653 1
-0.0678545597637396 1
0.504387213739721 1
0.233610199019857 1
0.313985758350052 1
0.237080828461112 1
-0.0322700599464701 1
-0.433492868156861 1
-0.178745718840438 1
0.339137780454886 1
0.658919185862038 1
-0.0156071098009455 1
0.0870191850991049 1
-0.636643729764302 1
-0.699843797063852 0
0.181137241944042 1
-0.380104954151653 1
0.159074569903688 1
0.208882799192692 1
0.170303273185409 1
-0.102311761365061 1
-0.336406788236881 1
-0.198965686683888 1
0.065710021646546 1
0.17435111420435 1
0.0463179206269625 1
0.110185602631484 1
0.892165682207788 0
-1.3666009445014 0
-0.168651648011174 1
0.384354951227863 1
0.724487759611706 1
0.614197270077569 1
-0.830940070595354 1
0.747370061002873 1
0.0824878576033905 1
0.162682394850603 1
-0.324101969822313 1
0.281686620796309 1
0.975384285905449 0
0.27964758182013 1
0.107336258608091 1
0.245581494764733 1
-0.642949621504111 1
0.0148890323238754 1
0.808631826051371 0
0.57496367056292 1
-0.27191428786063 1
1.17096100967567 0
-0.486640697112323 1
-0.574039854246365 1
-0.00704736033310961 1
-0.00450207156630141 1
-0.27714973056432 1
0.114464120344326 1
0.269004406226801 1
0.650357601376927 1
0.801957026669795 1
0.25901058356105 1
-0.266901071893553 1
0.040754400161135 1
-0.606729263584336 1
-0.148678138298114 1
-0.929727492308365 0
0.30683427964351 1
0.344859847501334 1
-0.562478374505453 1
-0.380818812667831 1
-0.246174506613519 1
0.738785263111023 0
0.287340852832348 1
-0.126068055654735 1
0.266263467789622 1
0.466840804586277 1
0.127476814463553 1
1.08144576128398 0
0.0522819701086167 1
0.819955444230331 1
-0.0639909687955484 1
0.127317940748237 1
-0.502064289760306 1
0.107452784086421 1
-0.241993255848135 1
0.410019837687311 1
-0.682436262294616 1
0.00637275247010492 1
0.51675975852854 1
0.157924609821693 1
-0.118410405953453 1
0.388457437598352 1
0.139696472241414 1
-0.578807953037491 1
-0.180213805174456 1
-0.282255515859274 1
0.647156713623766 1
-0.420901327978179 1
-0.741975702330699 0
0.33836001530315 1
-0.743701737424023 1
-0.295409063808141 1
0.327027595002777 1
0.333516477179167 1
-0.22177784057205 1
0.0120763733791367 1
0.495224479442677 1
-0.283634246809566 1
0.655027372109975 1
0.361974833110751 1
0.358716755764352 1
-0.209338579118833 1
-0.00636703138770067 1
0.110721159672493 1
-0.0968174309616198 1
0.0626175940767251 1
-0.185262385204449 1
-0.27893455932036 1
0.572313905725024 1
-0.333242289059077 1
-0.761217460230432 1
-0.426923436457887 1
0.240725372832985 1
0.109142874968322 1
0.0143197574169061 1
0.614875578777103 1
0.180844145836941 1
-0.161131278185974 1
0.24454353631531 1
0.486292977159232 1
-0.320856686808202 1
-0.634931652722026 1
0.580966961977851 1
-0.0365117469108383 1
-0.252713049873735 1
-0.264166869532662 1
-0.0780764301483948 1
0.0124033065613863 1
-0.390731800982338 1
0.660702547190875 1
0.449978032410153 1
0.582001257185373 1
0.225743571448078 1
-0.0151216902625557 1
-0.0866014915469849 1
0.0360064943652612 1
0.324007678482391 1
0.669707116057526 1
-0.352295608368528 1
-0.36380809522111 1
0.274376567968651 1
-1.1019370778903 0
-0.216147861709408 1
-0.370711094640319 1
0.0188082651039354 1
0.126855819858152 1
0.264871595563968 1
0.869518214796878 0
0.0409156957174207 1
0.152390626876002 1
0.35166971057725 1
0.141638991857077 1
-0.434218052847496 1
-0.471588448741557 1
0.134544330564616 1
-0.324314726559024 1
0.108504597802902 1
0.0663155272579198 1
-0.616438884065052 1
-0.343697730572949 1
0.00920768070332567 1
1.05834354167239 1
0.0265991753162657 1
-0.330342321704628 1
0.0665712926419835 1
-0.395788781327732 1
-0.0579100040477132 1
0.0959622436108899 1
0.191455934538876 1
-0.443640316916452 1
-0.552936878927751 1
-0.0537729201295148 1
-0.782323516945067 1
0.457915428987995 1
0.364198793580926 1
0.753005950658212 1
-0.777943934177432 1
0.886064818155511 0
-0.319841019402894 1
-0.198053529420613 1
0.237794289585751 1
0.648120703682627 1
1.45528632757587 0
0.482471239592809 1
0.0196087410010677 1
-0.247309281294841 1
-0.178342353492107 1
-0.257141540622599 1
0.31429516233266 1
0.228929745334445 1
0.116897934084749 1
0.967018047503891 0
0.113866996199723 1
0.478353854752079 1
-0.586366987387289 1
0.0988757033949161 1
0.0747946942878807 1
-0.419296573087222 1
-0.346047204936687 1
-0.175113570033112 1
0.263570742737875 1
-0.97884345410136 0
-0.232552893001236 1
-0.73057355617291 1
0.483233491380293 1
0.140852192801005 1
-0.259907809434785 1
0.0378541847120116 1
-0.557985819833227 1
-0.178198189602021 1
-0.986399017032713 1
0.0721603530942654 1
-0.0779729305736021 1
0.128484178442126 1
-0.0902404525444396 1
0.171599436187146 1
0.776829044194582 1
-0.0794963595473378 1
-0.268102894477261 1
-0.305554096954055 1
-0.311280334812919 1
-0.89040616926611 0
0.723908426631318 1
0.0697815822538334 1
-0.909548295175737 0
0.901488960581958 1
-0.846651306861781 0
0.0838781096230364 1
-0.255649000433557 1
-0.256598500221804 1
-0.552373462854965 1
-0.340742705220661 1
0.0235301383978472 1
0.26712168507026 1
-1.06986103066765 0
0.500148157698287 1
0.211567025588071 1
0.800786873109625 1
-0.536218768224455 1
-1.15205287482797 0
-0.145891898445278 1
0.658128307254871 1
-0.279331338229407 1
0.638297622420386 1
0.540847746654122 1
-0.86592608733068 1
-0.340980274806165 1
-0.593100147792716 1
0.270223503038192 1
0.111871471575071 1
-0.27966690656213 1
0.351428351530469 1
0.215068002863671 1
1.00197961572377 1
0.123051556997297 1
-0.161327764146814 1
0.122884731528914 1
-0.188805852601483 1
0.0922179042504938 1
0.0944470412424369 1
-0.0366741272610888 1
-0.581271911758372 1
-0.274611429099286 1
-0.141947286641655 1
-0.00477250885044544 1
-0.270986850524077 1
-0.48512620637713 1
0.184493325827529 1
0.534577989621569 1
-0.724399170422945 1
0.572611976318889 1
0.0524022933211585 1
-0.326588009184218 1
-0.0750502390493981 1
-0.16275310697118 1
0.772087963986449 1
0.117989300389619 1
-0.0169659246134979 1
-0.513474399251911 1
-0.552934674372245 1
-0.34844000944845 1
0.417083355007794 1
0.703897669724664 0
-0.179963452246442 1
0.667521901912176 1
0.181041401352303 1
0.350414426785733 1
-0.555714225460094 1
-0.114303760695547 1
0.317466170829276 1
0.096076237662039 1
0.291563855711967 1
-0.711078832936215 0
-0.564006173990991 1
0.328118466037168 1
0.929747637368224 1
-0.0621124017277596 1
0.167381397805429 1
-0.0878080177214789 1
1.1385198388466 0
-1.15312550477966 0
0.635946009592844 0
0.0515447287137346 1
0.166781192651718 1
0.889617821884071 1
0.115627102059364 1
-0.461252616369833 1
-0.399987248617713 1
0.605514903002285 1
0.433680290499132 1
0.0324661243461481 1
-0.276288821396751 1
0.603063653920173 1
-0.319227440105338 1
-0.0179402783369149 1
0.429844070971693 1
-0.0891487751854344 1
-0.449352512890231 1
0.780527035348392 0
0.0338949192487519 1
-0.0364524221948369 1
0.451290607935273 1
0.118787767551032 1
0.507117681820323 1
-0.593269562301104 1
0.530609941995568 1
-0.573932007108419 1
0.0360670479022459 1
-0.173724335957933 1
0.762226752446955 1
0.0727181959228196 1
0.71874828917233 1
-0.590401197855702 1
0.0663180240505729 1
0.619667917610398 1
-0.190365694642048 1
-0.414061792903401 1
0.70942394156351 0
0.376267918073972 1
0.589073898343517 1
-0.258514753346699 1
-0.295857553941696 1
0.989880016287399 1
-0.234239869854293 1
1.07754568454182 0
-0.665230586245964 1
0.245308418724301 1
-0.119024290930949 1
-0.485244260630806 1
-0.122577504942883 1
-0.0302272341446774 1
0.657166197800556 0
-0.501823187921787 1
0.26241512149599 1
0.418430522105803 1
-0.658534290661628 1
0.495676855273131 1
0.501671848110424 1
0.00816308981467945 1
0.548652654444423 1
0.38003887936257 1
-0.0495536176632326 1
0.491493709726995 1
-0.340436268467442 1
0.072848458800067 1
0.0746256347094036 1
-0.588297588807188 1
0.204536888847378 1
0.71496384659776 1
-0.635630614630936 1
0.787214908827302 1
0.526551440000444 0
0.463498189158199 1
0.610802808234623 1
0.260740843914927 1
0.673830696493803 1
0.324057453796824 1
-0.86992256443088 0
-0.344821738351645 1
-0.0610931714609935 1
-0.180999445004016 1
0.116213245152113 1
-0.357569354730032 1
0.47810520070502 1
-0.223198228964545 1
-0.533095780851818 1
0.193720729004732 1
0.0235136380873087 1
0.423987868441566 1
0.00492249236062968 1
0.0918447194219111 1
-0.887651305562526 0
-0.532977174677692 1
0.355081547737179 1
-0.469426133988976 1
0.358279194215016 1
0.321639040551671 1
-0.174975888953761 1
0.151915242010707 1
0.726510681370547 1
0.254558422851893 1
-0.319119553982466 1
0.308439754041127 1
0.238072270277044 1
-0.529600812963962 1
0.607319707571782 0
0.668656145217441 1
-0.330752417083689 1
-0.0258051488687927 1
0.284313392593337 1
0.231603075550518 1
0.064524914587046 1
-0.156736697665305 1
0.346196223703438 1
-0.900436252626501 0
-0.310480040141784 1
-0.0571570379855956 1
-0.135080876494182 1
-0.708481877211161 0
0.127621525428795 1
0.209680235942716 1
-0.434261646245205 1
-0.106668529661616 1
-0.574732990012934 1
-0.264527277488777 1
0.0893717422214756 1
0.521161754360387 1
0.438537993031671 1
0.325298295573826 1
-0.121459629211211 1
-0.370065130897606 1
0.728907592203899 0
-0.00920739074766469 1
-0.31828432272587 1
-0.675535486701129 1
0.190014663645256 1
-0.394616985923749 1
-0.13171608384634 1
-0.140452021377288 1
0.753118235610238 0
-0.188302261342478 1
0.131792185310712 1
0.167180035023365 1
-0.744578424624224 1
-0.0848286049794767 1
0.316765750160486 1
-0.129980075775285 1
-0.0437898914243475 1
0.0848069175291072 1
0.0663970150958263 1
0.348084532145266 1
-1.34544235070226 1
0.107622518757812 1
-0.438495081019248 1
0.146923233724164 1
-0.126216574152125 1
-0.600000962869661 1
0.191039375536288 1
0.127658685556761 1
0.366485497933896 1
0.956997437188556 0
-0.100600849043009 1
0.165895278430662 1
-0.0754134558187772 1
-0.475151515244759 1
-0.0842079068517985 1
0.170504607645638 1
-0.739551910756495 1
-0.255176937326981 1
-0.594786902276166 0
-0.233695306456947 1
-0.724160123338322 1
-0.672535028176137 1
0.538916439363364 1
-0.150655006756503 1
0.164723825133951 1
0.0714421726196219 1
-0.0290599942463644 1
0.671190203153281 1
0.0922990397431342 1
0.813711271284146 1
-0.361072159505176 1
-0.17994009940534 1
-0.00437633792176259 1
0.53600312111775 1
1.03266241914747 0
0.643594868344364 1
-0.588540010156192 1
0.537858913824138 1
-0.651638555819437 0
-0.094931480698047 1
-0.146411366416413 1
-0.120683240338814 1
0.224221180545485 1
-0.218239252885351 1
-0.420734678573517 1
0.142323905393595 1
-0.789675904639169 1
0.242730703203173 1
-0.843444279950193 1
-0.30395639724009 1
0.178403582033374 1
-0.319824718811682 1
0.256287124305493 1
0.473711524463783 1
0.199508126288635 1
-0.0975815786421513 1
-0.306012374985699 1
-0.103327877966408 1
-0.450350554689881 1
1.13642884415762 0
-0.700787924963943 1
-0.264949512125409 1
-0.456831811142829 1
0.0386173598957416 1
-1.2558701763461 0
0.166725449235286 1
0.364610207398232 1
0.287600012099407 1
-0.0714522981614948 1
0.53340462103822 1
-0.299003443083555 1
0.143627940599285 1
1.05112792920381 1
-0.595064942245804 1
0.608468041489416 1
0.348038126539408 1
-0.0324947797545474 1
-0.503410500616743 1
-1.22428825359168 1
0.222585651169119 1
0.0476021868318285 1
-0.161003385103782 1
0.176792155852533 1
-0.250663230335277 1
0.0815395557044337 1
-0.623329161014971 1
-0.0911860854366072 1
-0.207290649802557 1
0.49021603003773 1
-0.233110275007029 1
0.0530531325526843 1
0.557239904937553 1
-0.955639541881681 0
0.588853943778263 1
0.290165709620993 1
-0.784961191645262 1
0.97721215129376 1
-0.208394115275308 1
-0.895078399706224 0
-0.136222982961642 1
0.866836944313341 1
0.285655930479767 1
-0.599477580905831 1
0.377374044013328 1
0.639530448127567 1
-0.266220609817191 1
0.108788871326616 1
-0.207506700920603 1
-0.151585937311899 1
0.519041744939448 1
-0.205504679323205 1
-0.00478196564623132 1
-0.822925507727014 1
0.138988727492623 1
0.280439466463288 1
0.485440369383375 1
0.110844011090597 1
-0.257295198986911 1
-0.0423343557402808 1
0.034129764099409 1
0.0738090553823215 1
-1.01253894539043 0
0.452509324647513 1
-0.043462897399001 1
-0.0953735901855111 1
0.700637959372852 1
0.114823564011494 1
0.0359693892030228 1
0.317888466093438 1
-0.132040816518437 1
-0.472383271809544 1
0.992221296482676 1
0.455754847319898 1
0.739529143397001 1
0.274171866497387 1
-0.32061194134164 1
0.992494111562394 0
-0.686497142126504 1
-0.347681507400211 1
-0.0926006679505316 1
-0.0992872187251232 1
0.588673886010556 1
1.19897589125658 0
-0.456705098117496 1
-0.0714693689418954 1
0.0979945531322708 1
0.189548285151857 1
-0.220131621172847 1
0.440579240766222 1
0.123953037214843 1
-0.209576468468876 1
0.880369457743373 1
-0.050530278377641 1
-0.325839090543538 1
-0.00590004558145792 1
0.223227093358967 1
0.518942694182647 1
-0.123039554036132 1
0.0674076933683888 1
-0.549310521915864 1
-0.465015124352545 1
-1.04159597401374 1
0.341703351315827 1
-0.617606122884237 1
0.0531721923080627 1
-0.0534676235110492 1
-0.33628541946617 1
-0.893380311326408 1
0.219819543287522 1
-0.00263134386401505 1
-0.248792076062095 1
-0.234073054208673 1
-0.056203485771211 1
0.550973496460061 1
-0.938738132124449 1
-0.0102521992824103 1
0.238872820617042 1
-0.909982526323109 1
0.66146202805651 1
0.442440607733286 1
0.458641714279791 1
0.312896135319052 1
-0.747881672444774 0
0.887986751922199 0
-0.0973277477893159 1
0.0230101198095492 1
0.240970597308985 1
0.25874144471641 1
0.371057398601059 1
-0.402400929632989 1
-0.161145303787948 1
-0.860393969026836 0
0.255122800219034 1
-0.0156161691755957 1
0.0655831119008391 1
0.00261728704979218 1
0.14132042356686 1
-0.141493326567578 1
0.33842699789539 1
0.275124218744091 1
-0.266384713423067 1
-0.0527350106422887 1
-1.21665022251055 0
-0.0593724275323578 1
0.412357592377064 1
-0.627997763146202 1
-0.882674146197367 1
-0.828235306584915 0
-0.455752723950227 1
-0.0502251775201341 1
-0.65185506297913 0
0.774385664963012 1
-0.0394637890603816 1
0.618363913914004 1
-0.182190065477725 1
0.00151392388450256 1
-0.134924999322801 1
1.08048919825075 0
-0.442395478895012 1
0.29673573984711 1
0.407880838474666 1
-0.0422148024798958 1
0.148913857481818 1
0.338117447655269 1
0.433961048939606 1
0.67279349353837 1
0.0483735886570526 1
0.146694783674121 1
-1.18692829599496 1
0.364823262697131 1
0.903191864611405 1
-0.259112543007656 1
0.0317445793674065 1
-0.488144373014133 1
0.365253360751947 1
-0.323781790486993 1
-0.103333432236267 1
0.18053353441303 1
-0.61019213792885 1
-0.73594739115976 0
1.09315451810435 1
0.137182719327552 1
-0.414805750048596 1
0.463377717403405 1
0.91316572056245 1
0.0752083725278607 1
0.429829559337525 1
0.0968928578445287 1
0.26402618677691 1
0.399448876461054 1
0.489447854726402 1
0.343458350861888 1
-0.0500817213869436 1
0.0829154803264501 1
0.381300995983057 1
-0.100212253247949 1
-0.0345042003921081 1
-0.112160056689339 1
-0.345906432759974 1
0.0886662086290979 1
0.0721758168852683 1
-0.172373308703575 1
-0.0890664842185467 1
-0.402456016786636 1
0.755686214599321 1
-0.280667892801523 1
-0.206089006293912 1
0.116920356401336 1
0.187642327085348 1
0.0769880537044427 1
0.238655133164987 1
0.40380976506481 1
-0.398433332428378 1
0.432361761656514 1
-0.475024364298798 1
0.0122034787510904 1
-0.764952562339514 1
0.267818431119654 1
0.443022372858406 1
-0.170281336487138 1
0.325712700126357 1
-0.322182846849179 1
0.0581934296386278 1
-0.282667636099031 1
0.48130425405472 1
0.119370294435821 1
-0.0359913845431595 1
0.0377104082054411 1
-0.00167586513990599 1
0.237518821579693 1
-0.175129494854909 1
-0.15952206785311 1
-0.228795404841374 1
0.772440053102717 1
0.448971388382609 1
0.23745538184414 1
-0.479527578573933 1
-0.204832290060185 1
0.3806717443534 1
0.301729300254785 1
-0.0864941710559015 1
-0.18310338054656 1
-0.474185392655465 1
0.665382467934054 1
0.426603970673853 1
-0.238133772412419 1
0.137791621300251 1
-0.166966596934305 1
0.393413521778894 1
0.596396341118181 1
0.269033783684036 1
-0.0900595849564316 1
-0.721242243519342 1
0.258434415673859 1
0.175068402533114 1
-0.098558389880447 1
0.247173320643771 1
-0.625871581178588 0
-0.269716614946149 1
-0.270821021528684 1
-1.35153085899898 0
0.240260371073421 1
-0.104201192618832 1
-0.167104249381232 1
-0.312606791235999 1
0.00457634034630629 1
-0.592473184160522 1
-1.26007464930952 1
-0.333674992724191 1
0.672290468782074 0
0.416267965955346 1
0.347976639716597 1
0.713241730491595 1
1.1227012680258 1
-0.0315868044528142 1
0.235203958903422 1
0.562087253465447 1
0.313593495711846 1
-0.320851183181826 1
0.101890868763864 1
-0.0517001111955013 1
-0.282841833820289 1
-0.238198052166761 1
-0.218059596193665 1
0.290723645369215 1
-0.0718474055592966 1
0.0659849524189384 1
-0.0913393099401967 1
0.594323583081996 1
0.361205644929675 1
-0.218622592541963 1
0.886835989590649 1
-0.262895759734171 1
0.83589562899469 1
0.196651875390496 1
0.147115386215134 1
-0.565266211890074 1
-1.33325499854977 0
-0.0706177595732171 1
-0.209308514519546 1
0.215750416408903 1
0.425511233634902 1
-0.0114254425109161 1
-0.450072362730034 1
-0.40984849482635 1
0.280806091659403 1
0.180902438137138 1
0.154434738268206 1
-0.555955536548498 1
1.04864443166359 1
0.655157385567916 1
0.0848355638675541 1
-0.648166750783786 1
-0.446458586351386 1
0.15615454177143 1
-0.00441397370028301 1
-0.467772433782512 1
0.275598482161637 1
0.196820285425031 1
-0.881534997412844 1
-0.520256632068286 1
-0.00318827621555237 1
0.00623384003823102 1
0.0828908166826268 1
0.264332666136821 1
0.246323417525341 1
0.0660926955961889 1
-0.0641819228976629 1
-0.630947717214726 1
0.0252711755979825 1
-0.339487117684655 1
-0.956608302971245 0
0.872397568868886 1
-0.383254691316789 1
-0.930488913956559 1
0.0227170386438055 1
-0.242608860550531 1
-0.0212745163915177 1
0.139351437996637 1
0.537141759319051 1
0.0370193935504547 1
0.405933923412665 1
0.216618060316901 1
0.233686727320578 1
0.287958777937461 1
-0.136062107658063 1
-1.13197623032943 0
0.102089882557179 1
-0.55643429510138 1
0.618544222245823 0
1.42897334339877 0
0.437144802039682 1
0.484008339499398 1
0.49594498125906 1
0.0121014422773146 1
-0.334592677541062 1
-0.102130651835058 1
0.221197517958211 1
-0.424712404113252 1
-0.0917908883769075 1
-0.0845773975482299 1
-0.690024623408627 1
0.355506066918854 1
-0.0908635771654461 1
0.0516101441430171 1
-0.138169792814782 1
0.602885591374616 1
-0.326483648476712 1
0.368977228350736 1
-0.071956139082701 1
-0.121534384741445 1
0.174285537124407 1
-0.151171256904249 1
-0.0616115316661536 1
0.153302303488015 1
-0.472211472757224 1
-0.220470377148994 1
-0.49769353747461 1
-0.406597276573088 1
0.0396130380219245 1
1.22477910038787 0
-0.0802060355343439 1
-0.41762834027856 1
0.525433010017803 1
-0.0393585900953779 1
0.222344018011453 1
-0.423003822989427 1
0.923930369662516 0
-0.137296870534574 1
0.692211327729406 1
0.365923861287359 1
0.0638119132665805 1
0.382301840650895 1
0.160587642689356 1
-0.437195891544358 1
0.399142748179338 1
-0.772706109402949 0
0.111246107401988 1
0.0626845221458135 1
-0.762775958030242 0
-0.322452473013409 1
-0.0982327902046992 1
0.0438092055607317 1
-0.471908485847867 1
-0.288986775154045 1
-0.674200281014793 1
-0.679769983454991 1
0.963281588433821 0
-0.147950474668571 1
0.283703851886366 1
0.298144887491287 1
0.425824510672159 1
0.619171480396636 1
0.277848662429438 1
0.484020481869164 1
0.334999687235292 1
0.11435457955911 1
0.548776356937744 0
0.579388794626051 0
-0.319748031537441 1
0.0403398522769356 1
-0.553591643453432 0
0.619334723942015 0
-0.321655849099615 1
-0.40533022923114 1
-0.429009064826257 1
-0.675089896520744 1
0.344218792930844 1
-0.613296049036504 1
-0.195676028343568 1
-0.0098130566082745 1
0.45190252038994 1
0.728283990468967 1
0.128482003415756 1
-0.380744878888099 1
-0.867252252129774 1
-0.456276446238985 1
0.306757687484646 1
-0.189509619346876 1
-0.784155315553765 1
0.311604964246509 1
0.77486297515783 1
0.589853165302018 1
0.948384270574452 1
0.396452809349274 1
-0.440766448794217 1
0.759224771562957 0
-0.531552116950488 1
1.0130426745097 1
0.486139411271879 1
-0.262389925514834 1
0.0195194588227377 1
-0.0516418543250786 1
1.41011340169491 0
0.32076487331117 1
0.44414054319579 1
0.216636799490556 1
-0.0657191880093075 1
0.376689461411603 1
0.0104017192682479 1
0.0107319503695973 1
0.361469711509424 1
0.138684909532274 1
0.263856413606915 1
-0.675512419731697 1
0.807041891080316 1
-0.0734272389508036 1
0.262476727932241 1
0.757880715872523 0
-0.235639152805753 1
-0.0111087258310786 1
-0.94482234344966 1
0.0708261136863307 1
-0.407271557148908 1
-0.802640816497678 1
-0.750603728283274 1
0.0360364925307597 1
-0.0580367327759761 1
-0.799273537610784 1
-0.100042755073691 1
0.0379666414708736 1
-0.271468151882917 1
-0.0299388184290926 1
-1.01864532721826 0
0.0521444454116591 1
0.372638133862439 1
-0.366494671276204 1
-0.694441244472585 1
0.137204218148002 1
-0.0193758049294657 1
-0.421437279612129 1
0.337034122754983 1
-0.208389892777416 1
-0.430521584423446 1
-0.534972515063675 1
0.269640803129055 1
0.174852754659568 1
0.202634618295033 1
-0.0654868567517128 1
-0.0406306184335539 1
0.252372882942595 1
0.633739873160233 1
0.129219294754309 1
-0.0143644577936569 1
-0.376595294860111 1
0.038739240283696 1
0.172964695603692 1
-0.00771967751560749 1
0.287144580963333 1
-0.376944382142641 1
-0.257623696826315 1
0.320238928667131 1
0.785436579475291 1
0.366912009608245 1
0.0720444209473205 1
0.324805669820004 1
-1.11525351264762 0
-0.457457768539412 1
-0.352702376991319 1
0.189219108346777 1
0.256897213066109 1
0.307678860858649 1
0.662510827759534 1
-0.561510340881307 1
0.112355155667436 1
0.231604780814947 1
-1.13381519229267 0
0.171038936816033 1
-0.141292261088527 1
-0.41912489892932 1
-0.344824614864037 1
-0.00512181877365392 1
-0.386671417691328 1
-0.345403256366831 1
-0.0291431447183114 1
-0.300497501909472 1
-0.204761194874348 1
-0.113478249797077 1
-0.352570543080873 1
0.66779125895632 1
0.056825440826844 1
-0.447633590648578 1
0.340227312184422 1
0.167265730499671 1
0.35955061269295 1
-0.174376272148079 1
0.0233568624489639 1
0.315053399684263 1
0.508122066574338 1
-0.145167836922696 1
-0.656651573860863 1
0.460776430210077 1
-1.01075167401762 1
0.0615535826492291 1
0.629210554687054 1
-0.331768289681981 1
1.02396436980289 0
-0.172287621847827 1
0.638676471016333 1
0.618398883438554 1
-0.370335473921466 1
-0.139579528900109 1
-0.777452967566655 1
0.433309242225938 1
0.423880621584297 1
0.00957655551313316 1
-0.246396833631551 1
0.268200919748291 1
0.231264798089376 1
-0.264196048718814 1
0.143369497876255 1
-0.480537546545142 1
-0.331071955650462 1
0.6904752948357 1
0.204064725170294 1
0.295748366239361 1
0.149544043769918 1
0.0175673351394163 1
0.0428701206017213 1
-0.440198876105832 1
0.226478927570155 1
0.0189990158459391 1
-0.435912884142155 1
-0.101259684540059 1
-0.188086186879952 1
-0.0945787772683392 1
-1.1226532673822 0
0.0717808432116194 1
0.216126877010788 1
0.0594834500675092 1
0.499619522309437 1
0.205201227896266 1
0.00623794208582473 1
-0.043963320565299 1
-0.163265084165218 1
0.530055826272791 1
-0.47062020720554 1
0.0111886136114981 1
0.0517819022231045 1
0.122195436585755 1
-0.161849319631081 1
0.536696508920398 1
-0.251439391902908 1
0.56232006816852 1
0.484088819411492 1
-0.0700501453221058 1
0.424493105507563 1
0.202044302987792 1
-0.244287770612114 1
-0.36603232317954 1
0.410815921845529 1
-0.0292663174913743 1
-0.299459965987088 1
0.308507865963248 1
0.406263316378967 1
-0.252515519413686 1
-0.461717204564702 1
-0.383695069754667 1
-0.450852420992732 1
-0.257251352239384 1
-0.790347760993047 0
-0.44666364212431 1
-0.123718197218209 1
-0.216972065030655 1
0.0630569180492521 1
-0.778414916023422 0
-0.0076192041618109 1
1.0149327741912 1
0.403545678563874 1
0.113465856220889 1
0.291947126032575 1
0.800586884205822 1
-0.104492101942134 1
0.569574587017566 1
-0.512162257494284 1
0.141594762502627 1
0.142347426662144 1
-0.0763202918752531 1
-0.0202589611144372 1
0.38634501281646 1
0.275503390735402 1
0.0664936658220147 1
0.34547712921059 1
-0.458015616882149 1
-0.280010434929492 1
0.426601980523556 1
-1.16058970043605 0
-0.447199098709176 1
0.226251506398823 1
0.352663108230373 1
-0.0732918002297939 1
-0.800235399334376 1
0.161493012614061 1
-0.808537319467353 1
0.221639260866257 1
-0.346667952473795 1
-0.720619397056382 1
-0.519636471918014 1
-0.112426518517336 1
0.710070667741501 1
0.0129427530150686 1
-0.060776263951844 1
0.326826713383722 1
0.614725390096838 1
0.257785905422734 1
-0.352374483025669 1
-0.34951783745362 1
0.5506357659161 1
-1.26873925712846 0
-0.0444215933759383 1
-0.222195625465267 1
-0.143807369473837 1
0.552720338411336 1
-0.241738933761414 1
0.131420305096557 1
-0.253610643776365 1
-0.328597721313777 1
-0.260597622523534 1
-1.0115826953721 0
-0.121445901346401 1
0.0630592093715877 1
-0.156864678630049 1
-0.0121062967506564 1
0.606548535998308 1
0.0721606812697405 1
-0.548898674517104 1
0.00341541460839417 1
0.757146438764452 1
0.898126942686647 0
0.449792154243681 1
0.63380375644976 1
-0.252335702180499 1
-0.0504208565236742 1
0.515125446563075 1
-0.208218449776962 1
-0.0404894321389995 1
0.0905621158387773 1
-0.000288350838188012 1
-0.566978260789595 1
-0.437556538412978 1
-0.658939340266618 0
0.172749111713576 1
-0.177065486449027 1
0.26551469129906 1
-0.178093601631189 1
-0.50705900659258 1
0.0253230614461883 1
0.457783116404928 1
0.234511548262531 1
0.397681968166362 1
0.174508876442983 1
-0.665565446787874 1
-0.229856807304902 1
0.183538574702274 1
-0.390867089099481 1
-0.0673541546984828 1
0.36717855910423 1
-0.715966411688166 1
-0.0275659422019461 1
0.160720582471194 1
-0.664218165987465 1
-0.153007482149175 1
-0.640230264826015 1
1.11298245938021 0
0.216612397791176 1
0.322660672034466 1
0.256199607454709 1
-0.220001370013454 1
0.263689110247 1
-0.0715477564774458 1
-0.454921274122326 1
-0.0464275717803342 1
0.00582543242661604 1
0.424101531644897 1
0.38408189071171 1
0.837893249556049 1
-0.404103548362117 1
-0.118194337646759 1
0.212838220222063 1
-1.10806703705889 0
-0.449946277757836 1
0.543769337476504 1
0.449643980196364 1
0.250071560438456 1
0.272437866210532 1
-0.466910320538916 1
0.380259753031872 1
-1.00832849294859 0
0.200753881660474 1
0.286128743166651 1
-0.482135843084776 1
-1.00001043294119 0
0.548174578207803 1
1.07055543998346 0
0.0362090046150584 1
-0.0453388700577571 1
0.285325151849333 1
0.293946601971773 1
0.0873920054719328 1
0.793676750178016 1
-0.310138764119802 1
-0.0649133834830341 1
-0.400479725511821 1
0.384789583701706 1
0.156428908949516 1
-0.590627031354817 1
0.619246781136059 1
-0.2521900131198 1
0.733301449316632 1
-0.458270678116541 1
0.0585715931099147 1
-0.105192311376962 1
-0.245443831595304 1
-0.477553372981477 1
-0.731865290003752 1
0.169235341450991 1
0.0495020810516509 1
-0.897640982519092 1
0.738459691879376 1
-0.498568455692638 1
-0.496977039939693 1
-0.497419204267636 1
-0.568946738296614 1
-0.067757430526387 1
-0.344515188644234 1
0.437215000779131 1
0.342159048369288 1
0.408997210180487 1
0.561712099151161 1
-0.562636681294046 1
-0.540944394598519 0
0.500549434544377 1
0.309335444776168 1
0.0830001370187064 1
0.128822082715315 1
-0.346864841903099 1
-0.101492852554094 1
0.989429301646056 0
-0.187424093448177 1
1.05815875849916 1
-0.898705300345242 0
-0.857545766921392 1
-0.0522406400186983 1
0.379529649372584 1
-0.169875806348809 1
0.201473652023431 1
0.615999882213811 0
-0.597595821304008 1
0.196675375421058 1
0.0414657627823781 1
0.824594223620362 1
0.340863268420956 1
-0.798210854818402 1
-0.305891067974589 1
0.103614645645129 1
-0.0949708962940724 1
-0.535470454605415 1
-0.578257747986459 0
-0.0144380130493724 1
0.0474696151798902 1
0.280412411019124 1
-1.03077796703682 1
-0.0566950926235069 1
0.123133059572649 1
0.87023534116813 1
-0.183175281331465 1
0.120718680345949 1
0.264991128405816 1
-0.59285878261006 1
0.206945440905551 1
0.68709563505141 1
0.688561401809393 1
-0.104236060499701 1
0.0316644846224086 1
0.181492632345734 1
0.985776960314018 0
-0.823201795764356 1
0.00807156303960663 1
0.0260592921049952 1
0.0473996622600681 1
0.145785626447371 1
0.164427477708486 1
0.373149002405706 1
1.12912346945965 1
0.288337125147407 1
0.0914233866107132 1
-0.312630759590368 1
0.941159528416352 1
0.153901588733189 1
0.643110195485995 1
-0.328061387160735 1
0.350346976723941 1
0.252212533849369 1
-0.301534625485548 1
-0.289037672779374 1
-0.069318724440886 1
0.139920729796789 1
-0.209768526220046 1
-0.706360990976781 0
0.0359684409070474 1
-0.195205464573112 1
-0.477777488948602 1
0.372653162710974 1
0.12060090876339 1
0.56619110955397 1
0.697505392402493 1
-0.0890216592787519 1
0.112057170400969 1
0.335164154431981 1
0.445722870243284 1
-0.050241532817678 1
0.335019547320974 1
1.29916981316952 0
-0.145124692785827 1
0.219712223781002 1
0.0223817570996584 1
0.0958501352487447 1
-0.090728123357346 1
0.678309519131445 1
-0.668607901876739 1
0.242652615399134 1
0.431922740415589 1
0.545039910901463 1
0.334305530045832 1
-0.113900026238596 1
-0.385655088878239 1
-0.413742075058039 1
-0.0770646237019662 1
-0.744945794397145 1
-0.0354383312648936 1
0.0425172309517114 1
-0.247104513076983 1
0.276224480414616 1
0.748862053915539 0
-0.0122792754107581 1
0.782868478812073 1
-0.478836237340445 1
0.106678523171005 1
-0.193288410397081 1
-0.414790002752823 1
0.396288119721478 1
0.40204636131586 1
0.809780406847031 1
0.292497012620167 1
0.507247704559964 1
-0.0619110358610766 1
-0.371508587663387 1
-0.512314096964182 1
-0.059621386585289 1
-0.0937903666378178 1
-0.428973931874878 1
-0.411967612534019 1
1.1269658773482 0
1.75604773852959 0
-0.179159652456491 1
-0.231108514905505 1
-0.350519869574756 1
0.625679260355426 0
-0.0578494656649202 1
-0.201709323262038 1
0.351992995142394 1
1.06184316952661 0
-0.53478771280927 1
-0.188806276676346 1
-0.182738947581854 1
0.249660545536316 1
0.38791637088389 1
0.996201275816438 1
0.484672924373115 1
-0.398340335576061 1
0.382249351028342 1
0.486558600556893 1
-0.452140014010816 1
-0.199393570392351 1
-0.157037112892104 1
-0.495432401221819 1
0.236370073717274 1
-0.754199638168961 1
0.200816228572681 1
-0.186230115847174 1
-0.59675924384787 1
0.211137698212228 1
-0.881115697985032 1
0.573952157420279 1
0.0725477866132811 1
0.110376649307765 1
0.906360718414756 1
-0.517854752406685 1
-0.0144574993654714 1
0.234778889635011 1
0.389610617928203 1
-0.208638115073885 1
0.430490224017619 1
0.490823612266 1
0.963022467608502 0
-0.712823324043689 1
-0.545416173514249 1
0.302537819254223 1
-0.64809079367061 1
-0.715382878998984 1
0.514272691470108 1
-0.344564943760463 1
-0.321901556218461 1
0.0332572531436593 1
0.0841231766051593 1
1.13575335130482 0
0.063665623674884 1
0.168414858212591 1
1.18300619206979 1
-0.0906263842774227 1
0.773889206773695 1
0.561018009004745 1
-0.515932235566197 1
0.48896717968789 1
1.33991384604762 0
0.240999543965921 1
0.282110962718026 1
0.0341544254707589 1
-0.0487467852979698 1
-0.798115077242603 1
-1.10042436252284 0
-0.655156923943956 1
0.28678194876915 1
-0.314504006462281 1
0.753726871956402 1
0.394621412271714 1
0.329958481138992 1
-0.307602460168352 1
-0.329589534808879 1
-0.0353170214563732 1
0.0857651264840075 1
-0.188039412722928 1
0.624192517956082 1
0.412906326544816 1
-0.493865146410197 1
-0.0677117045387342 1
-0.335278983483243 1
-0.432175431994973 1
-0.109737279373472 1
0.669955297112242 1
-0.120465167644116 1
0.344266889821312 1
0.181187461464016 1
0.164173982373937 1
-0.00636577700033809 1
0.0172121057433871 1
-0.261932372515281 1
0.045594559032946 1
0.116733812326275 1
-1.04777763015776 0
0.0644531080658694 1
0.188756214628386 1
0.384383046544941 1
0.385311893332407 1
-0.463827661453165 1
-0.487239067168397 1
-0.531696921588021 1
-0.0565186019762198 1
0.170990518083939 1
-0.874868572621254 1
0.0567201836860477 1
-0.519734752898846 1
0.337579541905901 1
0.285204909486729 1
1.16017246553904 1
-0.274852294581992 1
-0.292836225295838 1
0.318193378889333 1
-0.113467206712065 1
-0.0687672616584785 1
-0.457535222555846 1
-0.242245994203458 1
0.144637575077698 1
0.0832221502620738 1
0.55108239834369 1
0.167673574202531 1
0.413351212826267 1
0.340252582880843 1
-0.160295354107934 1
-0.179242212258957 1
-0.518824463803416 1
0.190691432817837 1
-0.47147442311007 1
0.129749127930346 1
0.293904077604241 1
-0.0540436761656589 1
-0.0628002318097297 1
-0.576058260166824 1
0.223388438221723 1
-0.339078886589806 1
-0.166109973091862 1
0.0494224157356344 1
0.0609105692362082 1
0.820667652802683 0
0.605004406475281 1
0.640800218880785 1
-0.254370192861522 1
-0.637639861748949 1
0.273157458534528 1
-0.271789295347138 1
-0.30072367088722 1
0.0493432998262617 1
0.600439814013305 1
0.065113084602723 1
0.00393030591315442 1
-0.519548080044237 1
1.13681081332663 0
-0.181542071888794 1
0.135590909442431 1
-1.27824185982246 1
-0.215619940919212 1
-0.462450157965708 1
0.647323974703544 1
0.138056901635262 1
0.934445337528782 1
0.346737751449381 1
-0.784044081945603 0
0.594869491311428 1
-0.336881563843594 1
-0.347664238755521 1
-0.571230447066789 1
0.870559176726154 0
-0.65212371095972 0
-0.0484864749532923 1
-0.879019488947326 1
0.267958738494251 1
0.352077653927068 1
-0.168467480011917 1
-0.7834342276156 0
-0.808133102642713 0
-0.120084839601021 1
0.27029199780048 1
-0.394705286718828 1
-0.191670744693929 1
0.309842790106111 1
-0.416941623164963 1
-0.620110204657811 1
0.323350535005243 1
-0.736216449486695 1
0.12935698615839 1
0.107932202027834 1
-0.345028885467438 1
-0.97438449036072 0
0.420489283482752 1
0.126905821279863 1
-1.16483803867369 0
0.555206602217285 1
0.463543074964933 1
0.41637200364529 1
0.63059741009998 1
0.52772287381202 1
0.852966183747383 0
-0.127846301476828 1
0.842049424634902 1
0.0999804461306173 1
-0.316608262196601 1
-0.62771566246939 0
-0.686279698104089 1
0.569793570806658 1
-0.564819670653997 1
0.462606661431371 1
0.261629444755621 1
0.18711978848567 1
0.982177999457402 1
-0.357888720358754 1
0.0303708294822534 1
-0.239752462370347 1
-0.406793363621001 1
-0.143160608158145 1
-0.391771256303412 1
0.139880065111545 1
0.574177618914146 0
0.382933172463992 1
0.0698256680694775 1
0.0749668305740353 1
-0.0842039339944998 1
-0.437609576078366 1
-0.336174286588972 1
-0.275107024558971 1
0.305033930713926 1
0.0747104252530018 1
-0.199574498516505 1
0.73279590917613 1
-0.531502373152293 1
0.270963038863747 1
-0.482918000240089 1
0.255890784472856 1
-0.154725686534125 1
-0.156606125291371 1
-0.961902605548871 1
0.160647384085707 1
0.363546368135086 1
-0.180918473004543 1
-0.290069533806718 1
0.0522781140082085 1
-0.184706453373162 1
-0.205914801957638 1
0.93013064360302 0
-0.178486072872013 1
-0.315524748579476 1
0.11511952386566 1
0.460751834507629 1
0.120867155696701 1
0.33144089012743 1
0.2053633575972 1
0.210638623939979 1
0.29709823849442 1
-0.0626037959077546 1
-0.0809407235158412 1
0.52249316256138 1
-0.100343586023581 1
0.139032935581002 1
-0.0346388539766868 1
0.311436945069417 1
0.195035695271464 1
0.534646599044134 1
-0.0417289505155615 1
0.531925198453575 1
-0.0451655654005581 1
-0.0796019232931904 1
0.118569681790117 1
0.0809372479811088 1
0.27429810820844 1
0.328936048751756 1
-0.149935633457785 1
-0.122748466933702 1
0.659166408093879 1
-0.115825571924958 1
0.164243461285291 1
-0.14520298715898 1
-0.188043068025899 1
-0.20930892160469 1
-0.203724534278462 1
0.373175838202326 1
0.0930123374677275 1
0.663624431279743 1
0.342694887103674 1
0.673102471241227 1
0.474214268240097 1
-0.055329717521241 1
-0.0545314657243351 1
-0.925581558794494 0
-0.634796124250492 1
0.2779037993689 1
0.283840301259156 1
-0.292078941159378 1
0.0768321256197235 1
-0.103637011646147 1
0.431338967277615 1
-0.0266749021249885 1
-0.250762710039654 1
0.545477881808354 1
-0.602351009637681 0
0.6004871659349 1
-0.463198743510277 1
-0.454639807466332 1
0.351585931526583 1
0.593164187533238 1
-0.329098100356038 1
0.0468435180372462 1
0.582471971853802 1
0.0666987988122041 1
0.198114726907119 1
-0.391860381214167 1
-0.492559507650933 1
0.378446215596141 1
-0.536515458453449 1
0.197905890923665 1
0.441355830230126 1
-0.0167116713882575 1
-0.617193948925594 1
0.400706528341916 1
0.470582509032111 1
-1.03845342078252 0
-0.230894748537665 1
-0.255768124932944 1
-0.159013622652011 1
1.73734613999228 0
0.149509163023583 1
-0.339898977010477 1
-0.138730871561397 1
-0.749332982686162 1
0.097248720377922 1
-0.458816365265405 1
-0.0568141894651249 1
0.488181924816985 1
-0.565720788833169 1
-0.608554217940964 1
-0.0642396674091105 1
0.115340882336199 1
-0.520893243394557 1
0.0842066596468473 1
-0.713398375242579 1
-0.390271170221637 1
0.0917015395646407 1
0.070492551713887 1
0.000111421342611634 1
0.280585656863994 1
0.455612107092665 1
0.0615227750451586 1
0.329384453092021 1
-0.607573149805542 1
0.389961923122155 1
-0.32851908133005 1
-0.11390814647183 1
0.399002750253172 1
0.150462175165035 1
-0.366915345232036 1
-0.156824151241573 1
0.282893407632333 1
0.648453401428347 1
-1.27779639995871 0
0.783212064146928 1
-0.194738751689106 1
0.348461023959539 1
-0.227225600817786 1
0.184740708084272 1
-0.0921818259743691 1
0.479502353218062 1
0.186247109519086 1
0.253705618841751 1
0.0348729464805835 1
0.139151282864966 1
-0.338594403908111 1
0.654137470122041 1
-0.391436242071892 1
-1.04606335231139 1
0.472687676294439 1
-0.141626116811163 1
-0.314244508381912 1
-0.568286098281133 1
0.491411529417409 1
0.796401438021802 0
0.384132573581899 1
-0.648541372630634 1
-0.243753642852957 1
-0.16530271849961 1
0.0365625263720542 1
0.123652906021605 1
0.482900856900639 1
0.11686016423828 1
-1.06722000773013 1
0.241849902339698 1
-0.0108471510955451 1
0.694157125456099 1
0.268942874936794 1
0.450128264452333 1
0.214101384665605 1
0.184732259606076 1
0.129284663863728 1
-0.738871382734802 0
-0.0722849949799336 1
-0.35155014500268 1
-0.395233935726879 1
0.0534521056218585 1
-0.55550239206223 1
-0.182321635364063 1
-0.121790001715249 1
-0.549233442171903 1
-0.120519476770383 1
0.793567518932912 1
0.101208022477215 1
-0.288304825539093 1
0.0606433760910087 1
-0.0616608429925807 1
-0.242275243057058 1
0.125007993387489 1
-0.160726168985094 1
0.133456490041697 1
-0.692231019706783 1
0.803493981717901 0
1.09689187608303 1
-0.625613605069726 1
0.0701215781742599 1
0.288313663843308 1
0.182198747174515 1
-0.556699221435934 1
0.396620640391017 1
0.0876157491759886 1
-0.426382904422066 1
0.398573787498685 1
0.228744285387274 1
0.529373879865893 1
-0.609550549001446 1
8.37856089159067e-05 1
0.291145930291039 1
0.0240354903941758 1
-0.847803111248074 1
0.818545175611031 1
-1.13681753971695 1
-0.662852121505312 1
0.437717894501369 1
-0.228883749078813 1
0.328836654552421 1
-0.449576854716497 1
0.218657504889525 1
0.458819273680572 1
0.538866647438328 1
0.306601039904498 1
0.253866313400713 1
-0.413963759007162 1
0.0274212116818318 1
0.520193771134673 1
0.17748760686366 1
0.415610448787306 1
1.35905199497903 1
-0.848318719134637 0
-0.631761441974542 1
0.216911421956571 1
-0.126383203935767 1
-0.769423383327716 0
0.0245882155137719 1
-0.82725025713028 0
0.294227108284945 1
0.566936143547144 1
0.556871356622421 1
0.219663353967613 1
-0.339242087371621 1
0.205708945319138 1
0.637838825938311 1
0.894111745185376 0
0.120878923285788 1
-0.581280956235962 1
0.150475788386807 1
-0.612669823636622 1
-0.243285090496059 1
-0.248972285717868 1
-0.543062509499024 1
0.0898224620046107 1
0.425917004649581 1
0.346185073304138 1
-0.583830868480032 1
-0.202708231556198 1
0.431836792407213 1
0.215000442311756 1
-0.261294647265121 1
-0.088198213176873 1
-0.0394287320941694 1
0.15031100508197 1
0.294593675442822 1
0.0126828849806691 1
-0.533266775981389 1
-0.0227765305347382 1
-0.0531593707857762 1
-0.231321150070193 1
0.0729950896845285 1
-1.04864439680279 0
-0.183337027555883 1
-0.0895792309997524 1
-0.186506306622026 1
0.278422794619841 1
-0.327654314409107 1
0.226300584255376 1
-0.561799999805587 1
-0.463415041243291 1
0.508411474122121 1
-0.626643574137553 0
1.06747547458391 1
-0.038932255762673 1
-0.855857360923534 0
0.771496892406184 0
-0.174789105949574 1
-0.365231605079126 1
0.16770808122321 1
0.536594297645583 1
-0.247088633500045 1
-0.415104601488478 1
-0.587459009859005 1
0.22541497239702 1
0.365635286941919 1
-0.122935286747244 1
-0.541817194302973 1
0.329504696041293 1
-0.36775846076004 1
0.301351332765642 1
-0.119072127692446 1
-1.05581679973693 0
-0.0955138785024125 1
0.273002866748067 1
0.0882023501295836 1
0.590722168796211 1
0.294945415905122 1
0.00636206751103104 1
0.000898852966783381 1
0.044290965568778 1
-0.140067359933044 1
-0.16836259173694 1
-0.402037134009786 1
0.840343680292183 1
0.755857628160502 0
0.453679998864177 1
-0.444929430513137 1
-0.486959785495681 1
-0.213628915965545 1
0.27748841976538 1
0.148663996304548 1
0.474399599463338 1
-0.501465147090277 1
-0.565437130848935 1
0.415951434103054 1
0.0540308661964313 1
0.0968565670139872 1
0.450076112378855 1
0.534303287093452 1
0.0855182844295968 1
0.675580430274676 1
-0.649291179491433 1
-0.313414229597327 1
-0.089989500827076 1
-0.245924842920904 1
-0.092247027985692 1
0.328338998682128 1
-0.177752422512103 1
0.933447582030249 0
0.0159700828171254 1
0.548372808793365 1
0.176034897816802 1
0.079797702269769 1
0.231203070429095 1
-0.273892536168029 1
-0.266562195113218 1
0.0747267976077679 1
-0.954412801058144 1
0.369250613303655 1
-0.475244882195301 1
-0.353707446307899 1
0.240566977635618 1
0.27823206833536 1
-0.607512250843345 1
-0.0454051207072506 1
-0.733173497328177 1
-0.00199373036704009 1
-0.634778450835555 1
0.345853467862678 1
0.0846560563329025 1
-0.15803637682669 1
0.772635949009529 0
0.144161813171228 1
0.00783679060341723 1
0.292692525951797 1
0.0196630550963771 1
0.0899692884072236 1
0.281669711722349 1
0.0795199071083399 1
0.128674356843758 1
-0.749991389676092 1
-0.0287152147674265 1
-0.16642366824677 1
0.0245097562107097 1
0.882985080318217 1
0.55808044707065 1
-1.23855374920896 0
-0.934887363508651 0
0.047239083073109 1
0.0330256608616282 1
0.210798949777642 1
-0.762961220065493 1
0.0388503358912366 1
-0.614018178264897 1
0.263604916814055 1
-0.0610269869779028 1
0.376623082649081 1
0.587027678006811 1
0.30955722261383 1
-0.399119095256685 1
-0.104017573808195 1
-0.411237355283008 1
0.376945118409631 1
0.318170533211043 1
0.141064539185956 1
-0.0661349893476986 1
0.113791338213198 1
-0.238528997834594 1
0.119159084658364 1
0.469805874784127 1
-0.572335764278297 1
0.399759359004429 1
-0.583589866908111 1
-0.752510252796816 1
0.913470571380042 0
1.06422059293051 0
0.279817122379968 1
-0.490076809183386 1
0.606754673314806 1
-0.101448641919352 1
0.136643890673955 1
-0.16973703313547 1
-0.234992217291148 1
0.284034579955381 1
0.156448022470612 1
0.0279281052992281 1
0.0660095415863081 1
-0.483353156410081 1
0.0214769536118101 1
0.435001028296656 1
0.367365588498907 1
0.392196265789645 1
0.420158170760197 1
0.511534539426761 1
-0.234711004150389 1
0.690008157659716 1
0.502661600452466 1
-0.153296785903699 1
-0.318366927846747 1
0.55957664557072 1
0.103332599759717 1
-0.966540521843812 1
0.0456591133302691 1
0.331256506502387 1
-0.269513477960204 1
-0.31668284347025 1
-0.722280797237462 1
0.409316626997381 1
-0.536286604492959 1
-0.0844954212766273 1
-0.0305938585081176 1
-0.535616539504883 1
-0.474108358642031 1
-0.059841002265042 1
0.25138893666535 1
-0.0675403594926087 1
0.227150044278498 1
-0.600662232222871 1
0.1129928862637 1
0.337167122445578 1
-0.636378092525849 1
-0.953846209462363 0
0.827604816465357 0
0.303076652360134 1
1.07740168125649 1
-0.0357838251154966 1
0.287754312317618 1
1.16521740079729 0
0.114354361904042 1
0.368344512457015 1
-0.604883844376184 1
0.438183952749021 1
0.323934050007977 1
0.451472304278789 1
-0.261177998990731 1
0.477178195821243 1
0.458571777551381 1
0.00975813620691163 1
0.309357184766857 1
-0.672770655601677 1
0.491288120117849 1
-0.630907951010089 1
-0.372317080013231 1
0.44359481142231 1
1.16159777409348 0
-0.245888964312021 1
1.03357121639699 0
0.449220441287144 1
0.639503122867569 1
-0.467639226092479 1
0.406161468501897 1
0.155322403944368 1
0.399650196662462 1
0.830671509078181 0
0.259512516297288 1
0.829952832802641 0
0.281310998776301 1
-0.191988018857758 1
0.250924352013286 1
-0.500296460194384 1
0.291484472992096 1
-0.252602132070699 1
-0.30580105819239 1
0.0329961625705847 1
-0.0588299261370664 1
0.198659944755216 1
-0.583196106174511 1
0.155449864991407 1
-0.248918388110576 1
-0.191947666793362 1
0.365108768326062 1
0.345932081204997 1
-0.793290022989405 0
1.08260541519311 0
0.138434040278939 1
-0.0692835407298469 1
-0.385264634019293 1
0.85785237625789 1
-0.724437392107701 0
-0.273182393142992 1
-0.0843955726874691 1
-0.155167083279879 1
-0.0472635547950186 1
-0.146610096710279 1
-0.560475660321818 1
-0.543542373701011 1
0.543351086684872 1
0.0215980353115773 1
-0.248533984757734 1
-0.199715752823095 1
-0.222644495176582 1
0.0180040818156484 1
0.191597253102497 1
0.880497873951204 1
-0.715690986242261 1
-0.442414707100311 1
-0.621796413030142 1
0.0795498210059447 1
0.52915967410112 1
0.883630264011295 0
0.450659899154718 1
0.254340382440449 1
0.206697861170954 1
0.19362397299673 1
-0.241208281007634 1
0.0919576239393129 1
0.53200632410172 1
0.783943163653637 1
-0.246813543142466 1
-1.02576098257246 0
0.197093635728025 1
-0.593860678829051 1
0.419307704429894 1
-0.181977477918473 1
-0.018475488674254 1
1.51943045856331 0
-0.281780435587453 1
0.161708732197088 1
0.439432775934875 1
0.316872735605541 1
-0.432941999533183 1
0.396527723733059 1
0.355128563565497 1
-0.218583491341295 1
0.59979216383667 0
-0.409849293611903 1
-1.44005833567565 0
0.458338994054191 1
-0.282338373392918 1
0.826609125809683 1
0.803799086323092 1
-0.47552225285569 1
0.484763556685726 1
-0.0637443385299146 1
0.803003023194677 0
0.677418758578045 1
0.531621394396813 1
-0.512198360795919 1
-0.297304152762421 1
0.403746974790296 1
0.13092605904275 1
-0.642669537234408 0
-0.00289498747564264 1
0.119384230863136 1
0.216178069910331 1
0.261878933860471 1
-0.907184433479375 0
0.142138857261151 1
-0.607543016499053 1
0.624297789510977 0
0.0704204077090072 1
0.0738316318347671 1
0.424460168838671 1
-0.302986604118379 1
-0.0368284208655971 1
0.110828821407136 1
-0.352892300728693 1
-0.318312197369893 1
0.130718864072846 1
0.276801782763081 1
-0.481584193290668 1
0.298817512561947 1
-0.135018642551242 1
-0.425304514676398 1
0.290410569894605 1
0.0953217364595301 1
-0.034274208701719 1
-1.27522253741279 0
-0.626773159040466 0
0.548902911603579 1
-0.886084786070855 0
0.534938119037285 1
-0.597191655497445 1
-0.0950268110081149 1
-0.416428796417821 1
-0.518875272557753 1
-0.166404137384005 1
-0.783269393166305 1
-0.349721879660154 1
0.359005272681493 1
-0.448166666262783 1
-0.301488544484635 1
-0.509219269167741 1
-0.221619052753684 1
0.384617210308502 1
-0.547371400222614 1
0.458585819351348 1
0.237231813345053 1
-0.0290206588034987 1
-0.189725959409342 1
-1.00156256179676 0
-0.350588022239887 1
0.235515306969463 1
0.63219067874825 1
-0.201196466759684 1
-0.0981106350078597 1
-0.654768857710036 1
0.531030664956484 1
-0.273093645247295 1
-0.537589319931982 1
-0.343165947912423 1
0.51491441841065 1
-0.476817363337396 1
-0.604497809138681 1
-0.286264438310475 1
-0.883731989673664 1
-0.205273755505141 1
-0.0589810243207778 1
-0.880787842035896 0
-0.161078043506641 1
-0.0734640203021389 1
0.700177570894734 1
0.748773645191419 1
0.418721278286662 1
0.39493096209643 1
-0.00219906597320768 1
-0.0605255329396105 1
-0.166545876480134 1
0.202346195636633 1
0.43979984825646 1
0.0723337170516469 1
0.0830494775579775 1
-0.977956473686285 1
-0.130306335115899 1
0.359297449683131 1
-0.108301062223126 1
0.534157126927179 1
-0.519842440256862 1
0.244692634298478 1
-0.217769863859378 1
-0.915395269863292 1
0.128498820415189 1
0.262472692449048 1
-0.0249337828876535 1
-0.733647303548392 1
0.358304792228828 1
-0.356718527714428 1
-0.204356454572652 1
-0.193116912256545 1
-0.382478566176028 1
0.566820767396463 1
-0.0834633421600435 1
-0.47004408154499 1
0.0920083632188781 1
0.361576475103455 1
0.852192480172302 1
0.25311179649901 1
-0.00690697424994791 1
-0.247662856642376 1
-0.0810505286793777 1
0.0989297042923233 1
-0.0847799550454277 1
-0.225998427808896 1
0.214019772647795 1
0.155636110476243 1
-0.354547700564149 1
0.752520208844201 1
-0.46373613592854 0
-0.620958243006415 1
0.427912275404326 1
0.00780219637584207 1
-0.149696416323438 1
0.230176995569366 1
-0.521271399804538 1
0.163394567379358 1
0.406061130024073 1
0.0567118330400519 1
-0.0427352810619666 1
0.1940272499646 1
0.416030726761537 1
-0.309108823960494 1
-0.441975374674126 1
-0.212411670236849 1
-0.0200411283116072 1
-0.181864595461984 1
1.1861911406891 1
-0.180602287606947 1
0.0578196650340336 1
-0.293232351139949 1
0.436249443420084 1
-0.403017890271776 1
0.559062314470847 1
0.14488239443954 1
0.223784309278627 1
-0.407788067308676 1
0.195348380051169 1
0.456171449282808 1
0.610986163794278 1
-0.71455928482769 1
0.0281693398181338 1
0.207585611559598 1
0.597370958813923 1
0.0247531532790445 1
-0.897425016270583 1
-0.214761935812466 1
0.0808612493522057 1
1.24980151721904 0
-0.159110799183386 1
-1.55084284953677 0
-0.897705510554495 1
0.411867244973443 1
0.0982136132371943 1
0.40318564935906 1
-0.114793794389303 1
0.420024642579764 1
0.0469118082532029 1
-0.0907591922800495 1
-0.236685947571521 1
1.17403662548803 0
-0.0186510437534523 1
-0.27384294290012 1
-0.301933799409304 1
-0.0361117371390396 1
-0.101486212351594 1
0.565167243860826 1
-0.676193991727642 1
0.0758206656680853 1
-0.233948249895227 1
-0.537814306914629 1
-0.00434706801164131 1
-0.127479142550766 1
-0.329167293487765 1
-0.966509480815404 1
-0.309917619461167 1
0.314763781248872 1
0.0366634884806241 1
0.269448863640963 1
-0.165745809454506 1
1.31635428954158 0
-0.0088851476763244 1
-0.321209530708601 1
-0.288887944275687 1
-0.285829861671627 1
-0.512687607032533 1
-0.238928307407651 1
-0.415542977034766 1
-0.17228363818934 1
-0.398268203163461 1
0.67330374862598 0
0.248697462041243 1
-0.198985336818736 1
0.280276363891558 1
-0.195906535772958 1
-0.531564033013519 1
-0.084959523265205 1
-0.974228628128552 1
-0.60823737611643 1
-0.0544116707639398 1
0.279726593582122 1
0.292444814856731 1
-0.324350736219644 1
-0.0452863460919755 1
0.368483462839737 1
-0.228882235138076 1
-0.808307739815117 0
0.00535204594025115 1
0.175090919826168 1
0.291415155019486 1
0.00223492717765446 1
-0.154066605752652 1
-0.096258829473085 1
-0.414852913522865 1
0.14940041876283 1
-0.461608408208602 1
-0.329426766402044 1
0.146588422617232 1
-0.0602634323261766 1
-0.730373541362475 1
0.263095025205085 1
-0.0371879552273076 1
-0.514255425102157 1
0.187726689073641 1
0.121930301269757 1
0.114782896228453 1
0.190799002884957 1
-0.605739443615706 1
-0.0706732458879938 1
-0.327124990789651 1
0.105721454953141 1
0.217913927703905 1
1.08131237244356 1
0.0654571441839239 1
-0.322235993623041 1
-1.11179862664134 1
0.00621866988878381 1
-1.11584472103413 0
-0.68873431395207 1
0.272892658244149 1
0.286972618255215 1
-0.031389551495672 1
-0.0261897163868573 1
-0.776834627911689 1
0.042260608074378 1
-0.644002511929879 1
0.612954553877294 1
-0.632538330489021 1
-0.369102846155006 1
-0.206487145212886 1
-0.387060824194505 1
0.215605605567714 1
-0.534734109982095 1
0.0644383793510986 1
0.599902507988006 1
0.206533978530939 1
0.547735301444397 1
0.218176747782657 1
-0.162133190822345 1
0.557197450038438 1
-0.519063154966482 1
-1.37051885871173 1
-0.15165686725576 1
-0.393377744510607 1
1.36340373536777 0
-0.175167562517366 1
-0.611053184504033 1
-0.0220674793025421 1
-1.18036440268943 0
0.426667154559673 1
-0.760186051125736 1
-0.187105570575104 1
-0.444942324195447 1
-0.217763196441467 1
-0.32461121327818 1
0.661766953654336 0
-0.519999877889272 1
0.566231121087165 1
-0.0915704031334078 1
-0.371289755803708 1
0.110702131482025 1
0.323636767732512 1
-0.189111750441729 1
0.057275114111491 1
0.160986636653639 1
0.362470598486757 1
0.336891735140774 1
-0.683630824497839 1
0.345992428381837 1
0.378437344480587 1
-0.114083199605591 1
-0.306343212856235 1
0.235311731235933 1
-0.604041079626629 1
-0.535927560978907 1
0.119021366437028 1
0.162591549453985 1
-0.677182507468468 1
-0.0569243863376598 1
-0.241488190324618 1
-0.0215512198574659 1
-0.763049685950729 1
0.324366349306927 1
-0.413167602722402 1
-0.31137111205185 1
-0.104045991633771 1
0.538095547444262 1
0.160250712178293 1
0.272740894377009 1
-0.0626667974695731 1
0.272800236273524 1
-0.183768311405582 1
-0.37446844939451 1
-0.540231302544769 1
-0.0342872110808772 1
-0.251239839701727 1
0.845225068417538 0
0.0474121855466576 1
-0.203049443775858 1
0.162983914926075 1
-0.559597314279788 1
-0.640596028750497 0
0.260578151753736 1
0.0967674186453793 1
-0.30462137844638 1
-0.335891325314939 1
0.0239925571475261 1
-0.456280846418696 1
0.0976778315791944 1
0.574579642222024 1
-0.320855478108579 1
-0.193774649198689 1
0.285181094379777 1
0.724174200510894 1
0.943252304324818 0
0.593690592834774 1
-0.085373019514063 1
-0.00953357168212841 1
0.51396752267785 1
-0.0981344457437989 1
0.227712673588271 1
0.523765835774003 1
0.644820679811936 1
-0.205706626245664 1
-0.549034060701558 1
0.771200076849091 0
0.0471167925074485 1
0.0269986363535845 1
-0.271454601649278 1
0.720571921894135 1
0.454579725808939 1
0.684242403242917 1
-0.00542374054885332 1
0.217476950519627 1
0.30191810843259 1
0.443993185968781 1
-1.00378507115549 1
0.556217000091844 1
-0.0369078694171893 1
0.111911867535324 1
-0.245827610211192 1
-0.818681229472128 1
0.624436239658888 1
0.39881877701938 1
0.105795804109836 1
0.468896835041872 1
0.582682454627042 0
0.342879877938733 1
0.294221890997235 1
0.535813762919455 1
0.362364499179479 1
-0.369595074447558 1
-0.0176849007073625 1
0.651597816605145 1
0.776923882857993 1
-0.587595176635845 0
0.604643524515194 1
-0.109870531896686 1
0.199357989032248 1
0.332532186697458 1
-0.608689541184123 1
0.0128675985428437 1
-0.0769406319591817 1
0.498145334655991 1
0.219870015924745 1
-0.0923730179971408 1
-0.337574468746975 1
-0.063283853631155 1
0.302789778774318 1
0.436320846651817 1
0.0469917373435163 1
0.335333800732467 1
-0.144929338356951 1
0.128142747172121 1
0.172698006050819 1
0.0713697524921172 1
-0.154572523576608 1
-0.473786277664096 1
0.503742817387109 1
-0.155525503753958 1
-0.272328279065144 1
0.306994335866332 1
-0.545889186043319 1
0.137663297188704 1
0.23017419728132 1
0.61549030090507 1
0.608636018376034 1
0.116704124805525 1
0.20997119454139 1
0.212905414968809 1
0.24965593536729 1
-0.236437247514675 1
-0.406083414031949 1
0.208535927013428 1
-0.271463170349854 1
0.289700699115306 1
0.274940407855601 1
-0.118534683042783 1
-0.0061189635792013 1
0.0126726608997014 1
0.801686109915025 1
-0.364696109756013 1
-0.0366696030325573 1
-0.0236821022453405 1
-0.415071270052718 1
-0.711710460994412 0
0.027974635577563 1
-0.32420493063264 1
0.573778436270102 1
-0.293177753898744 1
0.651197804759926 1
0.209760976732568 1
0.765236340200166 0
0.117816657806334 1
0.625209210210656 1
-0.453199503555498 1
0.341535056740989 1
-0.127083297123009 1
0.247343266652974 1
-0.238365599533216 1
-0.14268002937964 1
-0.46194052750453 1
0.115250013601235 1
-0.525542673653722 1
-0.16791419570792 1
-0.557553508853656 1
0.141125726182412 1
-0.980251626393568 0
-0.440803164475602 1
-0.497470094334144 1
-0.0206246249853107 1
-0.225398338406606 1
-0.520262063997296 1
0.413145287243138 1
1.01025523838829 1
0.215176391638765 1
0.00885739670464331 1
-0.352635272161428 1
-0.317629238864711 1
-0.749503288529046 1
-0.474394642003228 1
-0.0417356532883409 1
0.291978202713011 1
0.467340792338984 1
0.499826900058261 1
-0.540651290829159 1
-0.757968117730839 1
0.452867552604465 1
-0.0447277868962155 1
0.106381590503085 1
0.0123348721635909 1
0.178321046493847 1
-0.464810800384771 1
0.746196742315915 1
-0.329145850534615 1
-0.413059522999422 1
-1.24562076180554 0
-0.31906226661426 1
0.431488860940907 1
-0.0673245682653263 1
-0.108639613609154 1
0.316664610438707 1
-0.451363249944695 1
-0.302084496134213 1
-0.46077092354097 1
0.255586169478902 1
-0.207149695242785 1
0.240198293891289 1
-0.341573045766564 1
-0.207525054225485 1
-0.404560278365854 1
-0.73129185640048 1
-0.425759369193743 1
0.524491164919369 1
0.612212298241929 1
-0.295155622016514 1
0.271939746595011 1
-0.262240196472352 1
0.00476405963258741 1
0.0386293476535939 1
0.560695886574161 1
0.44289253690376 1
-0.198555006538331 1
-0.0162697279896629 1
-0.356923963271212 1
0.463253575246384 1
0.982288344560989 1
-0.4769496247115 1
-0.777428355235984 0
0.575625986453689 1
-0.21781053036967 1
-0.0734250536219686 1
0.253675371840391 1
-1.22197138286802 0
0.536992460134295 1
-0.142529579975265 1
0.70616704008901 1
-0.19663266338293 1
1.02390886890057 1
-0.102631746824022 1
0.230563336208373 1
1.31249605131281 0
-0.823135880998245 1
0.847195243232769 0
-0.292124204788574 1
-0.943555207975491 1
0.0516971896104889 1
0.0590686248721358 1
-0.387666839976674 1
0.00972655566467882 1
-0.133926684101879 1
0.0518267952925404 1
0.633696735517972 1
-0.165881784411393 1
-0.0576178708172737 1
-0.512542516887185 1
0.200086904604846 1
0.357822471196298 1
-0.140000650188553 1
-0.0628381275050001 1
-0.180894303357067 1
0.27637374438796 1
-0.586801268680863 1
0.280445194045373 1
0.0224759469817507 1
0.258879464939343 1
-0.261781256625261 1
0.940032361920519 1
-0.152687261765262 1
-0.29014112353286 1
0.0853183528960386 1
-0.279325311964187 1
0.189974542582787 1
0.379301225661332 1
-0.408669038856273 1
0.131436311395552 1
-0.671163623300641 1
-0.0478839335980127 1
-0.172813448441081 1
-0.201243056031815 1
0.243982479540079 1
0.0273570599389576 1
-0.49216913740076 1
0.00809037378606201 1
0.725651079564337 1
-0.180083336550069 1
0.243809938299699 1
-0.204083692269254 1
0.144596971701133 1
0.634382485626128 1
-0.470795252853874 1
-0.250255005221457 1
-0.0248704059608249 1
0.123281784341105 1
-0.859321835257173 1
-0.722934320240753 1
-0.181710506025812 1
0.615793472812286 1
-0.117424819852423 1
-0.0855570648816665 1
-0.133766671775693 1
0.14893176368471 1
0.30960216755506 1
-0.111543937389025 1
0.496839055314575 1
0.101969927048768 1
0.0860387477257911 1
-0.765793306934027 1
0.160372344875575 1
-0.585916999226687 1
-0.598852696537379 1
0.335089598055365 1
-0.316949936313678 1
0.675260217187803 1
-0.505429380473068 1
-0.705106875649057 1
-0.168439488138453 1
0.110767393591506 1
-0.361117625255235 1
0.467624270543094 1
-0.172737021059721 1
-0.432839248751442 1
0.918053012350155 0
-0.256283895618429 1
-0.0772466692164883 1
0.201536156474511 1
0.709626041103848 1
0.0604856008340096 1
0.901113228069771 1
-0.409468519736766 1
-0.272509086089639 1
0.263177688497962 1
-0.0315405581271828 1
0.190219397915437 1
0.459349827509446 1
0.40399739709315 1
-0.716372326471171 1
-0.767563984735594 1
0.467144134730151 1
-0.522529587744164 1
0.0480766365384412 1
-0.415254468702874 1
-0.237019082350189 1
-0.754521761052551 0
0.0251306811695547 1
-0.246303326694755 1
0.195878928469456 1
0.340494632078994 1
0.366087800656848 1
0.0269636531399524 1
-0.355035215430549 1
0.308367992095436 1
0.722950982949359 0
0.00141034464719 1
-0.294556395849431 1
0.169336867158631 1
0.194829733935043 1
-0.290644506339521 1
0.2464505332351 1
-0.481273712854412 1
-0.390023208799907 1
0.0162870398916881 1
-0.905022196113633 1
0.385870290133511 1
0.0192990863409601 1
-0.369186391655568 1
0.194654505334993 1
-0.369768208109439 1
0.0762614869337593 1
0.128845327685442 1
0.629034575901087 1
-0.106019882658033 1
0.317155072448471 1
-0.249247135944754 1
0.488579317138047 1
-1.23806175004739 1
0.305252259588333 1
0.175951380300957 1
0.28922139219706 1
-0.0299068148577197 1
0.0939973578464474 1
-0.40790868672657 1
0.263416674236968 1
0.604654534179865 1
-0.780899797169941 0
-0.170578410453268 1
-0.067794926780191 1
0.51445996810545 1
-0.498525086113327 1
0.594346306826751 1
-0.221461801072594 1
-0.514689891398491 1
-0.0926381063968708 1
-0.579018015259167 1
0.0190830841553759 1
-0.176994682683454 1
0.457314481432183 1
0.336258532577297 1
0.0445027334179093 1
0.0554861062411328 1
0.14556241561218 1
-0.542926333385091 1
-0.358280556731756 1
-0.193529776125202 1
-0.91176971052328 0
0.437637646570496 1
0.91843116768191 1
-0.030260535416495 1
0.375132395100487 1
-1.0830190791732 0
-0.706562363142051 1
0.0228472181027422 1
0.872275519338316 0
0.590068222898877 1
1.17701258983813 0
-0.280013634200015 1
0.093302053576837 1
0.459761813585906 1
-0.975975556852638 1
0.00595468663197035 1
-0.777953389123065 1
0.501597683922554 1
-1.97252724346113 0
-0.391467037677178 1
0.0157943191529918 1
0.935752359209067 0
-0.188565262096354 1
-0.0882774344488607 1
0.0914107623020691 1
-0.699629435320066 1
0.353812732379841 1
0.0712441006521801 1
-0.665173209658919 1
-0.138004808663627 1
0.109395515219024 1
-0.0734344054188753 1
-0.143013223253112 1
0.753031801241269 1
-0.796698408517494 1
-0.191929847798869 1
-0.16433411851643 1
0.25614260637137 1
0.199447569551995 1
0.449818753875491 1
-0.147861906233059 1
0.0138050351533053 1
-0.253287549398608 1
-0.242193136572022 1
-0.268256589483941 1
-0.533300478532099 1
-0.424149857955977 1
0.389822352352978 1
0.145865492854592 1
0.193868698976578 1
-0.313723571633623 1
0.00463200582929264 1
-0.639876207017823 1
-0.169129101957212 1
-0.538602981261175 1
-0.175554560923833 1
1.02422749817113 1
-0.1270159556204 1
-0.241596552355234 1
0.538720501011374 1
0.360512272580458 1
0.26848450113171 1
0.235904503877205 1
0.24364386483781 1
0.801219578637604 1
0.450013864705529 1
-0.110074104563273 1
-0.0849902715804997 1
0.452197371381656 1
0.691653683192313 1
-0.880023074242125 0
0.0859036177351511 1
0.331608462387329 1
1.51479066330855 0
-0.288563148809382 1
-0.31576731974297 1
-0.369264323453631 1
-0.746984502155129 1
-0.567608267167611 1
-0.16935823975533 1
-0.148857765053994 1
-0.602801740435588 1
0.0933709387075264 1
0.282395846366051 1
0.17773971359091 1
-0.00495525657063195 1
0.377440855423864 1
1.1563706995647 0
-0.508878634356948 1
1.17651094275702 0
-0.881851518488735 0
-0.0798492837292093 1
0.164854981501511 1
-0.17986000081236 1
0.656543084663965 1
-0.283382875408985 1
0.70395596372007 0
-0.506224849003528 1
-0.521745936347311 1
-0.157167917279789 1
-0.0393964753999717 1
0.321895122212723 1
-0.235314604785982 1
-0.0646072473359371 1
-0.842121010561885 0
-0.532381655930343 1
0.868073814969755 1
0.25259427340046 1
-0.623620270623485 1
0.0543001688410533 1
-0.168611791173211 1
-0.0631981425109107 1
0.771375592782453 1
-0.207319291496304 1
0.292440597487078 1
-0.839531660737842 1
0.20466750460572 1
-0.133163172787714 1
-0.293273895347817 1
-0.67842856209316 1
-0.0343832561726109 1
0.515686722686746 1
-0.039995664105865 1
0.222814342820723 1
-0.185289096199881 1
-0.388977977446298 1
0.283667252582423 1
0.427791316961587 1
0.106682550779673 1
-0.247166802979108 1
0.372525217045744 1
0.00705788271714955 1
-0.32356599457234 1
0.114824797730235 1
-0.15114496327795 1
0.0135089289462557 1
-0.0194585376859192 1
-1.48901203521928 0
-0.116207641492552 1
0.751853034991871 0
0.778230463533763 0
0.287655661994388 1
0.256620437174018 1
-0.116609137778389 1
0.89866236865268 0
-0.468771538968438 1
0.116056177708626 1
-0.127186904104671 1
-0.245601847122179 1
-0.804156869985366 0
1.18931519480286 1
0.0324540512609334 1
0.286484982718655 1
-0.270863221552325 1
0.101545490010129 1
-0.174345357092104 1
-0.623794892586487 1
0.167855125810486 1
0.701663799861359 0
-0.779941943996278 1
-0.525582147604389 1
0.841214717051516 1
0.395580525221697 1
0.255098688884526 1
-0.366850114949373 1
0.612495934846608 1
0.601500265288331 1
-0.715137159541868 1
-0.619534817862871 0
-0.584471370748145 1
-0.140187399489695 1
-0.271081280305048 1
-0.178131872604355 1
0.247451726185014 1
0.20327128659563 1
0.176727664343425 1
-0.701706444322559 1
-0.32224248188543 1
-0.5656963823086 1
-0.16386189468529 1
0.159630744234356 1
0.107707821087343 1
0.0316152263205312 1
0.322264706990947 1
-0.558462916880554 1
-0.922295667731801 1
-0.0018493315713341 1
-0.532260540394509 1
-0.166406558987368 1
0.0898185205698805 1
-0.000294690956107901 1
-0.65536676417472 1
-0.00601207731567428 1
-0.79899248266974 1
0.217069885726916 1
-0.372879190616272 1
-0.0506754455799332 1
-0.598488467041035 1
-0.190572274607875 1
0.149092685685495 1
-0.0254162677119992 1
-0.134795094452004 1
0.933232474304318 0
-0.342939438424658 1
-0.0339532771103863 1
0.204501291793331 1
0.434647443279052 1
0.204999611583104 1
-0.393523256766162 1
0.176139962461845 1
0.657336355748052 1
-0.225294195211071 1
0.277217584366968 1
0.257819619671494 1
0.198558321768035 1
0.485577528745065 1
0.0939597413067207 1
1.06371325333962 0
-0.176288635465809 1
0.601665704140795 1
0.0845587806386001 1
-0.115078791092529 1
0.0139423791886255 1
-0.0970151806897414 1
0.49080353692375 1
0.541613191695606 1
0.598609666022746 1
0.6550494479769 1
-0.300766747436015 1
-0.889271524393437 0
-0.896587968028351 0
0.0931738057791713 1
0.0155356237450375 1
-0.543476428524305 1
0.210850335990507 1
0.162909172325764 1
-0.394425454796117 1
0.733559558998162 1
0.0549726975712797 1
-0.216752916123938 1
-0.511358120633732 1
0.0416730499167649 1
0.52426861622574 1
-0.498461835569542 1
-0.133387234412541 1
0.118803312178489 1
-0.234048768164656 1
0.753763676706614 1
-0.257112254642884 1
-0.494333942341322 1
0.550776121954753 1
0.7147512050327 0
0.167117572789996 1
0.224098024816518 1
0.17040836793846 1
0.0271363733532531 1
-0.438453180522121 1
0.313443433587079 1
-0.163269499041436 1
-0.809941178430154 0
-0.254921578616234 1
-0.538288394941524 1
-1.24981243446776 0
1.00281150983446 1
0.812764890007688 1
-0.408445315712795 1
-0.0843105481102617 1
0.43451823098382 1
-0.0792390216585904 1
0.260174530936296 1
-0.713482169152703 0
-0.439400548111964 1
0.0863622413707568 1
-0.00308885392746777 1
0.157981150619198 1
-0.955193985143058 0
0.2352856956795 1
-0.492851592125234 1
1.20005216723526 1
0.257907007343253 1
0.223581734001064 1
0.9289981999643 0
-0.739335493033984 0
-0.395416369829121 1
0.521477117332253 1
-0.873259849635346 1
0.346278760900487 1
0.0352788330116674 1
0.0215750020503515 1
0.7376055820731 1
-1.06915721141773 0
0.0299580860542653 1
-0.0318607649890224 1
-0.475406434645906 1
0.34366118344139 1
0.74850056688132 1
-0.145723247404391 1
-0.23358628029929 1
0.426989765449953 1
-0.414329858817243 1
0.516345282600908 1
0.889863286923502 0
0.0174025107218833 1
-0.676802057458526 1
-0.648801160987518 0
-0.506549014849659 1
-0.0158407722696133 1
-0.112043318673204 1
0.2789142914254 1
0.426812432058069 1
-0.115591601812901 1
-0.04086896326036 1
0.315467114912269 1
-0.0800087493021656 1
-0.630891555490535 0
-0.424161672988259 1
0.143381706342985 1
-0.956305800496166 0
-0.242875361156792 1
0.626717276207104 1
-0.198701661662976 1
0.519734695036371 1
0.464222048617799 1
0.363284921201495 1
0.988209535852062 1
0.662210323000503 1
-0.353762527713797 1
-0.0449945065554617 1
0.40218778620572 1
0.726238504623287 1
-0.342486565749436 1
0.551964566491878 1
0.214916669168084 1
-0.771823169917946 1
-0.784042792049479 0
0.480250867000759 1
0.440096689574032 1
0.158427948972161 1
-0.226454010301051 1
0.788477180531192 1
-0.258270372330941 1
0.704056490741168 1
0.22135387055888 1
-0.868104283868386 0
0.279050754615395 1
-0.207781713873725 1
0.305374347291437 1
-0.498621769548244 1
0.0571534522535986 1
-0.0966395457554254 1
0.229860761233474 1
-0.365874567714669 1
0.113581004154935 1
0.382768630461827 1
0.05416125981077 1
0.400064369662266 1
-0.406659119827307 1
-0.475028005293629 1
0.52672127070671 1
0.240386627602956 1
0.424929742393507 1
0.275547856334152 1
-0.333193163944873 1
0.495765810361569 1
0.589291252440404 1
-0.792479530788751 0
-0.617523184234607 1
-0.117342336117676 1
0.332588137111866 1
0.337894468150479 1
-0.201102265289339 1
-0.515022162056027 1
0.0105101874607107 1
-0.0755601532160385 1
-0.0704418557043546 1
-0.0631580314383008 1
0.143859415113722 1
0.0365356070654477 1
0.0961521416567526 1
-0.125717768506784 1
-0.189693856719416 1
1.07139692328493 1
-0.186328578647215 1
-0.267956677436358 1
0.187594065493095 1
0.27604193870164 1
0.276523871292061 1
-0.315867485780233 1
0.515657644389662 1
0.442539662567769 1
-0.0315476164477502 1
-0.378404389600745 1
-0.435976398209035 1
-0.567921813168859 1
0.295903388272069 1
0.204648223764821 1
-0.31210877893859 1
0.548180415967026 1
0.627535919471695 1
-0.119584384997484 1
0.212497757101541 1
0.0805214842928855 1
-0.184909943209752 1
-0.770488880722938 1
0.426539556440159 1
-0.184765706822073 1
0.504790892319766 1
0.812540870230028 1
-0.446777843374523 1
-0.0652019953432159 1
0.680566102303819 1
-0.589565585408504 1
0.282157178412192 1
-0.912857710654661 1
0.355167125195509 1
-0.118893612781231 1
-0.15907732081479 1
0.112971774751387 1
-0.310227131068344 1
0.449815197230844 1
0.659613921554806 1
0.395980392651038 1
0.118787125472226 1
0.0499211264308914 1
0.20089562749763 1
-0.123974075795556 1
0.141622750056579 1
0.851112099864027 1
-0.279344203269417 1
0.483037007604516 1
0.746481763572761 1
0.329705934814958 1
0.538096380617235 1
-1.06102419854327 0
-0.0834292495222827 1
-0.365598740606333 1
-0.692835941103615 0
-0.234240710955423 1
-0.325828172105481 1
-0.597130187535615 0
-0.593470867649365 1
0.387051158552848 1
0.0100737260810147 1
-0.484792286038403 1
0.064226909100801 1
0.119290911849944 1
1.04910331326344 0
0.188913254789407 1
-0.831683266208451 0
0.265129199139222 1
-0.321985201369569 1
0.316459754567247 1
0.00552813574023611 1
0.391196205427135 1
0.444417029744865 1
0.507181214712194 1
0.225709142440267 1
-0.432045268014071 1
0.48394468169913 1
-1.10976483231249 1
0.678588400578611 1
0.990550875196364 0
-0.66959726721459 1
0.336692346785543 1
-0.143503510643445 1
0.169846856648948 1
-0.562370023920228 1
0.130566771190489 1
0.197457349766172 1
0.679942260281914 1
-0.891549674059402 1
0.306890851016873 1
-1.0624857983276 1
-0.330490186311571 1
0.248205391381696 1
0.121919527089541 1
0.473063000184077 1
0.240211854353797 1
0.0536093198141831 1
0.425230256673867 1
0.0263524785598236 1
0.145572408754528 1
0.641922182622214 1
-0.839183804247573 0
0.0116657391829435 1
0.0111249082984206 1
-0.571248813476497 1
0.440608566726466 1
0.757140735777591 0
-0.0231882466335548 1
0.0088644611875198 1
-0.0104243063423891 1
1.13385126895714 1
-0.0833141515969208 1
0.409089819385836 1
-0.267861088596332 1
-0.440212989288914 1
0.255382721016979 1
0.828304559455626 1
0.944684316924538 1
0.200789936494811 1
0.361099625101167 1
-0.289401511102701 1
0.0250853933719393 1
0.844031630912388 1
-0.148808908461558 1
-0.349375987622559 1
-0.293764517683182 1
0.371980415841791 1
0.136557129808297 1
-0.288186761959889 1
0.820695693617823 1
0.329721297722548 1
0.529248803433596 1
-0.0604129156540655 1
-0.596353777786947 1
-0.568083307138995 1
-0.230323410669266 1
0.0564969974535436 1
-0.274442360097996 1
0.401528277095443 1
-0.465802742269696 1
-1.28383237087688 0
-0.332809157956644 1
-0.389644659522448 1
-0.120499707827776 1
0.189057133998016 1
0.209179478676883 1
0.0402410606269098 1
-0.406438490062706 1
0.0433135907493581 1
0.515671382002848 1
0.464496009390918 1
-0.254614454390771 1
-0.225162998998602 1
-0.237863680816414 1
0.614813856845945 1
0.128726507425806 1
-0.149138285705295 1
0.437221625910159 1
-0.770629994773921 0
0.395631179209112 1
0.201636960657546 1
0.105316415251532 1
-0.673378928506267 1
-0.51288146752057 1
-0.212248161378085 1
-0.738252396908688 1
0.30082016762399 1
-0.0352908145936786 1
-0.379118159280585 1
0.603346429526342 0
-0.133447014949474 1
-0.301577185214429 1
0.057156451063534 1
0.049100766603375 1
0.3748879879933 1
0.00724907754922129 1
0.518885110266706 1
0.161546810861259 1
0.337127633950565 1
0.362402272010479 1
0.458251026748969 1
0.796869366728821 1
-0.174862746072124 1
0.688849933253245 1
0.138452575952936 1
-0.297775000047799 1
0.182557265999208 1
-0.0776416824815088 1
0.659869775725714 1
-1.40564856531847 0
-0.419764469925972 1
0.538339258817353 1
0.129174736007359 1
-0.0896699649221253 1
0.899968811891062 1
0.0167062744665194 1
-0.09212298877612 1
0.097112826913497 1
-0.628162952110596 1
0.33964507164188 1
-0.0521103203106451 1
0.430880435518255 1
0.106077025028785 1
0.585654170675023 1
0.76248684853625 1
0.0994606332518855 1
-0.185555865800576 1
-0.59886432418336 1
-0.141885837960685 1
-0.723269933489369 1
-0.127745433194326 1
-0.687432883828546 1
0.604822253341078 1
-0.828160261912583 1
-0.728666701934658 1
0.0818947459139699 1
-0.31711264133263 1
-0.29823393616813 1
0.098848942381164 1
0.373706322032291 1
0.759516639569861 1
-0.0947507408611124 1
-0.227383229614816 1
0.0881070502309228 1
-0.191579392677252 1
-0.990946376984997 0
-0.469505111019221 1
-0.224292135179448 1
-0.792993118110126 0
-0.572826553210508 1
0.201234649829863 1
0.160870949801346 1
-0.37658728552839 1
0.460356195709783 1
0.173583487068154 1
0.546653386225041 1
0.334144271284775 1
-0.14141990116582 1
-0.081326449489543 1
0.0430852182342018 1
0.251067171882221 1
-0.180790228362173 1
0.369251939520124 1
-0.0866424793656904 1
-0.409208892700621 1
-0.312109274369697 1
-0.163752280615352 1
-0.404690638178793 1
0.617879838637471 1
-0.067670938318589 1
-0.244656484044707 1
-0.113202653375107 1
-0.0296523101485365 1
0.642824234440316 1
-0.164996293671424 1
-0.123639351997784 1
-0.684997489563327 1
0.24011704026988 1
-0.419159785662834 1
-0.282213159487709 1
0.958472152320074 1
-0.557223621411095 1
0.0535836311165362 1
0.0680531828446008 1
0.0239408110791852 1
-0.0467032048546024 1
-0.988349099269826 0
-0.291075985440368 1
-0.223428004620967 1
-0.234307634635706 1
0.0307709332239074 1
0.995082695329734 1
-0.104355222780621 1
-0.486570451664281 1
-0.299854585136949 1
0.292700176327832 1
-0.616461466482826 1
-0.0188785888880931 1
-0.740706608398013 1
-0.127121529523002 1
-0.00782279446008502 1
0.477665484194989 1
0.0700992870524972 1
-0.0797416614733076 1
-0.420141701846719 1
-0.0105112532487312 1
0.00421925474279021 1
-0.612095918924262 1
-0.632177599487794 1
-0.801290761782637 1
-0.317039816480401 1
-0.406362182288833 1
-0.529788084316399 1
0.50357831479262 1
0.613033159205017 0
0.225741215966815 1
-0.177604440693221 1
1.01663630592638 0
-0.637905039894419 0
0.606722267344721 1
0.386983216812309 1
0.0713617091932612 1
-0.442490600228569 1
0.602055779680221 1
0.349412977084015 1
0.172070606135288 1
0.0590535553395597 1
-0.845677592355222 1
-0.00515046216886518 1
-0.68681610108736 1
0.0203649688408795 1
0.142762444371605 1
0.167227060939838 1
-0.289113597620969 1
0.196746321983694 1
-0.138304118904511 1
-1.07296090403338 0
-0.273590850663685 1
-0.332517831970297 1
-0.662968812147664 1
0.155480692442935 1
-0.742657896875931 0
0.53036573625294 1
0.0260657509947203 1
0.264780755560444 1
0.342973125099806 1
0.51282667689633 1
-0.135034947826379 1
-0.402595288730681 1
-1.01586496936692 0
-0.169697098629675 1
0.00320295546534204 1
0.423305566550951 1
0.301864381997026 1
0.55237295388842 1
-0.22541728344527 1
0.0575249470315107 1
-0.335914485200365 1
0.681235190651032 1
0.395346204558021 1
-0.495740324427405 1
0.109536890966738 1
-0.0439716819484113 1
0.374892314409937 1
0.330299740089068 1
-1.83926269083141 0
-0.936129868623749 0
-0.315944582197792 1
-0.269902263124115 1
0.323268077740279 1
-0.845077689903026 1
-0.227353239528786 1
1.00621996552918 0
0.526722160616637 1
-0.0591042421475854 1
-0.0158007656988558 1
0.467124243447464 1
-0.087432617244302 1
0.0430432220888981 1
-0.344124616315128 1
0.0677422729732425 1
-0.797623238145963 0
1.15982216864796 0
-0.268986917175578 1
0.275682915115648 1
0.363748270594068 1
-0.0660568376617186 1
0.235605175958043 1
-0.304573265628343 1
-0.288314293334631 1
0.117636023718629 1
-0.879540211461728 0
0.344519701023535 1
-0.561414270079741 1
1.13936415561728 0
0.213929778383295 1
-0.109841262800123 1
-0.151816961529102 1
-0.738919933042837 0
-0.10283150360325 1
-0.374840725185689 1
-0.134601957892453 1
-0.408564583480263 1
0.70672022366139 1
0.726248172701 1
-0.647629499111054 1
-0.531016999592107 1
-0.119583858498423 1
0.367670161089662 1
0.00347006870413373 1
-0.0336698209403758 1
0.108301943735471 1
0.390258650332448 1
-0.274778388872829 1
-0.274561186951779 1
0.18270942107661 1
0.492032993056672 1
0.733582653641838 0
-0.147368081607998 1
-1.07419541842928 0
-0.0354934909995583 1
0.640061629796356 1
-0.071183608880709 1
-0.683637820035449 1
-0.280713094581026 1
0.511900668448761 1
0.072272241341565 1
-0.0181764551435852 1
-0.656002774187546 1
-0.0138440451717724 1
0.0171592298155222 1
0.235210273069781 1
-0.114631777926477 1
-0.2978699712766 1
-0.257149951669208 1
-0.00210160844566371 1
-0.0791908437145729 1
-0.627227879713344 0
0.590834375961055 1
1.05856199469253 0
-0.0161508781103055 1
0.140988655244079 1
-0.540911421363756 1
0.983080314398734 1
0.410062414977586 1
-0.517869912729463 1
0.0509031722275492 1
0.303988735031556 1
-0.34031812025914 1
0.209476841809524 1
0.0905094714155363 1
0.598932401877643 1
1.00332412536912 0
0.655782401802315 1
-0.992127491855935 1
0.120586042783727 1
-1.18745787515434 0
0.207729565907494 1
0.269909008948828 1
-0.39717843528511 1
0.31141932158963 1
-0.181822770217297 1
0.250823027529309 1
0.655717902379708 0
0.254995610959956 1
-0.112003521053618 1
-0.127578355163966 1
-0.340851493456074 1
0.528332769514566 1
-0.304197433580454 1
-0.601616882980128 1
-0.215286459949226 1
-0.0717967930077363 1
0.596669686506373 1
-0.983811586298377 0
0.418236130838833 1
0.35547965318446 1
0.372253968423162 1
0.213830258487564 1
0.243591159796181 1
-0.177377956858666 1
0.106479252829692 1
0.287099908456053 1
1.07745655515163 1
0.582516205480603 1
0.106086338692617 1
0.800836287503888 1
-0.6685162974255 0
-0.410180594252354 1
0.0698123286302957 1
-0.105883170707685 1
-0.28421924086095 1
-0.0512503225373408 1
0.840578851494573 1
-0.302753245238351 1
-0.194591214113296 1
0.0838621090152015 1
-0.557648652409508 1
0.434042931206007 1
0.505303736503555 1
-0.648074274225434 1
0.0723984460606154 1
0.824964875731052 1
0.215221544771718 1
0.34138774221795 1
-0.155464158651702 1
0.273159746491242 1
-0.0729605271810108 1
-0.00216456788586999 1
0.274089971963938 1
0.488261959515172 1
-0.605919295584484 1
-0.867502972866193 0
0.390243183220938 1
0.512873892104758 1
-0.473986100422432 1
-0.682218230628349 1
0.0835765711937766 1
-0.269395682208258 1
-0.036819403261491 1
-0.972323106020052 0
0.552886457612745 1
-0.14784595888216 1
0.146455298507209 1
-0.0387493647171853 1
0.195363481429456 1
0.543819932050747 1
-0.0612271627060862 1
0.278878089001453 1
-0.455519882302341 1
1.2407555522522 0
-0.582899541238855 1
0.0409896554727309 1
0.912937421227623 1
-0.167412333350336 1
-0.0344107572521318 1
-0.653463190989163 1
0.012699715218328 1
0.532960483327323 1
0.0338040615217508 1
-0.54124649237871 1
-0.791424528967357 1
-0.268532909187591 1
0.537855469040352 1
0.0170475312594011 1
0.421803524759389 1
0.539231403097885 1
0.313344487181962 1
0.621840709281117 1
-0.447565699046735 1
-0.0951745931381592 1
0.254460388236877 1
-1.68496694181847 0
-0.202028898506238 1
0.271049871659303 1
0.549607838287048 1
-0.466932075099549 1
0.465201356198007 1
0.42261657258586 1
0.635567038061368 1
-0.23171198956237 1
0.490501461274962 1
-0.129537950469815 1
0.329520779271014 1
0.859322363647779 0
-0.575477762733191 1
0.547194231252467 1
-0.344201497245438 1
0.0433268230906264 1
0.22011628521442 1
-0.244010760145683 1
-0.405098949982047 1
-0.269696660204292 1
-0.158548276970503 1
-0.284085411354135 1
0.181738949541162 1
-0.426973644626232 1
-0.250148431105424 1
-0.653909399806718 1
0.141802234789572 1
-0.314085724703475 1
0.127587701203917 1
0.166716111616074 1
0.427666751545253 1
-0.388290578197938 1
-1.13461356651509 1
-0.515227003462863 1
0.00782385350401652 1
-0.705771174426716 0
0.294940445510778 1
-0.0734515092884666 1
0.342473766046535 1
0.0983174864423227 1
0.181124280945906 1
0.178461086297069 1
-0.6502853048757 1
-0.0313976240714325 1
0.0344185476981876 1
0.510644966266616 1
0.422947343695968 1
-0.348161199696964 1
-0.0100251281513232 1
0.263762634401095 1
-0.289772382338517 1
-0.0955748015502633 1
0.161083189124738 1
2.01854191969029 0
0.149329168496419 1
0.563720722624848 1
0.910582194022085 0
0.198971245366842 1
0.48145242538858 1
-0.0390509087928526 1
-0.131239193239655 1
-0.130675773427225 1
-0.248012531847356 1
0.25790745122204 1
-0.0652052819215311 1
0.384400633833581 1
-0.00424506000275218 1
-0.895870230365233 1
-0.270991602309437 1
-0.0704047409449127 1
0.244671556969729 1
0.00533800934197612 1
-0.160837966007331 1
-0.949635598152356 0
-0.697406061138915 0
-0.36877935827764 1
-0.183707479229374 1
-0.0566220140768084 1
-0.0749490082406544 1
0.122482353897471 1
0.407715242248631 1
-0.49608172219587 1
-0.0158957280896813 1
0.624178303157732 1
0.344609750403115 1
0.581948649442164 1
0.0746705239117395 1
0.557443983082191 1
0.122437246758504 1
0.295604916500807 1
-1.01654684968943 0
0.394879503606894 1
0.151551721845556 1
0.28823117851955 1
-0.109942621177433 1
-0.452472838403255 1
-0.485518077392131 1
-0.343327852791506 1
-0.453957995520499 1
-0.295861834284863 1
-0.194979389058071 1
-0.915168415737263 0
-0.773837703890192 1
-0.450581665184979 1
0.868984882648086 1
0.684201764581493 1
-0.00736999704346639 1
-0.09025200104735 1
-0.600868985705774 1
0.844916634436803 1
-0.213111141153973 1
-0.360448653822588 1
-0.629556881340456 0
0.237232200335582 1
-0.430307301438663 1
0.0315420003086859 1
0.137624039087973 1
0.0937396676583512 1
-0.187553807471798 1
-0.446978842945035 1
0.639710245945055 1
-0.444264023045912 1
0.629793480500496 1
-0.632014755565434 1
0.43570718960996 1
-0.165212704880481 1
-0.359117461446438 1
0.0888312080816978 1
-1.16326068722557 0
0.10373304969767 1
0.57506798473618 1
-0.19040612772316 1
-0.270243797942902 1
0.187554307947882 1
-0.643521392354401 1
0.5953031185269 1
0.609285253833528 1
-0.397292290464273 1
-0.721767487870763 1
0.859144862554497 1
0.287218700141344 1
0.312535711181421 1
-0.786895349719897 0
0.1564245725607 1
0.547344282659466 1
0.184763906323374 1
0.400780905640097 1
-0.32429294823207 1
-0.555347988124084 1
0.259007747029091 1
-1.05088283356424 0
0.777676922526542 0
0.00642351104984922 1
-0.123928937161183 1
0.608995033076497 1
1.10316372617855 0
0.0666024121307435 1
0.136969698755378 1
-0.502778550530521 1
-0.125359743886763 1
-0.719696853733826 1
0.0407294975307987 1
-0.469613441572223 1
-0.149341871706613 1
0.100118904260408 1
-0.0954370982873128 1
0.280992377842479 1
-0.0179686908241665 1
-0.440615032876591 1
0.0918652543744895 1
-0.171535805849756 1
0.496643427082555 1
-0.395597905210217 1
-0.79299639671165 0
-0.288403844111459 1
0.306687169034319 1
0.417632655231743 1
-0.177744351831131 1
0.0463513664312727 1
0.141227943394754 1
0.810795504059554 1
-1.03075531083173 1
0.217689030625259 1
0.441042815418989 1
0.49630360091532 1
0.757242234552093 1
-0.799178670826484 1
-1.07394660981746 0
0.371187188763228 1
0.886327792968149 1
-0.234511982678338 1
0.545989228463472 1
0.29402557587593 1
0.296901852297713 1
-0.389307877607856 1
-1.0283194673146 0
0.167459426679558 1
-1.05074512481659 1
0.485236187964719 1
0.147612496227471 1
-0.017018443037119 1
0.63036594877937 1
-0.144408062040061 1
0.229217872597242 1
-0.175699459619906 1
0.254155663585909 1
0.444954923181945 1
0.290570461893375 1
0.509244267793608 1
-0.678654280366366 1
-0.379796787477192 1
0.160290487868386 1
0.426367673473294 1
0.426081268748274 1
0.108765895232583 1
-0.332818379850432 1
-0.382990351712949 1
-0.337655916356521 1
-0.0164144485215593 1
0.0755571386602823 1
1.00227248113115 0
0.867622860758232 0
-0.750572404941711 1
0.505669737125742 1
-0.439429235533761 1
-0.152764618597307 1
0.262264199109343 1
0.364400676791302 1
0.114995913214519 1
0.00360633093908167 1
0.550069427808394 1
-0.575968564837264 1
-0.725115758155209 1
0.153608363317298 1
-0.775580553552841 1
-0.0119737934279543 1
0.394140916813346 1
0.24627362687758 1
1.43123904842813 0
0.122585822414761 1
0.435760043648766 1
-0.0132285939696156 1
0.437413552077603 1
-0.385131663072754 1
-0.741490632302437 1
0.145533489706934 1
0.0495259328965276 1
-0.683287580559616 1
-0.40468518611461 1
0.216232419960936 1
0.191991882867702 1
-0.207560568640149 1
-0.0828361735169705 1
0.318092459456451 1
0.248679159553502 1
0.0271956559950889 1
0.332330968924649 1
-0.606623359587763 1
0.543371454995136 1
-0.684220477299552 1
0.73467353180775 1
-0.23167577097992 1
-0.904711964720516 0
-0.218512227538982 1
0.0743762751086309 1
0.198050991658316 1
0.538908573963882 1
0.370154176685328 1
-0.154050293610723 1
0.640259250504131 1
-0.657174568442239 1
0.157162403579725 1
0.216250086052049 1
0.329784453450139 1
0.136004830704503 1
-0.88783757883163 0
0.646466185454055 1
-0.497741876321719 1
0.366197051969471 1
-0.0609080671758482 1
0.0571712419156908 1
0.335114581000859 1
0.229744297275278 1
-0.355485223795435 1
0.197993220214985 1
-0.246219496664126 1
0.374342848302306 1
0.224297345016652 1
-0.613553405174566 1
-0.124466219444613 1
0.463803174211375 1
0.404357210455689 1
0.0470430661280704 1
-1.09756600983364 0
-0.460611929745892 1
0.438925412578985 1
-0.42126822057477 1
0.198933270644198 1
0.689538180460303 1
0.853981544619848 1
0.661710737091689 1
0.242387225752464 1
-0.78466600213768 1
-0.140799458290451 1
0.260201887261308 1
0.59788683076627 1
0.119216930936813 1
-0.269837346639296 1
0.085324470981615 1
-0.0370126950971501 1
0.187616883121594 1
-0.0907740195470604 1
-0.126952629516373 1
0.343130145901228 1
0.133433128963697 1
0.889257307207221 1
-0.911067115889465 0
0.0603573289669443 1
-0.28363955722042 1
-0.0687155412424156 1
0.02228799854743 1
-0.408908841477757 1
-0.462362197936142 1
-0.613501458016066 1
-0.365033134531718 1
0.00528516590924208 1
0.552953504825878 1
-0.446265798225893 1
0.381891662910703 1
-0.00504019043921042 1
0.107359681695689 1
0.652531442780129 1
0.224789844462366 1
0.130640875988586 1
0.503443398929335 1
-0.442928266503855 1
0.340570635448721 1
-0.180407527951471 1
-0.530888057868594 1
0.04603453539972 1
-0.587419454021897 1
-0.563336987329756 1
0.0955918348121101 1
-0.0473628087092655 1
-0.00619447882652657 1
-0.832419127451113 1
-0.756011637161838 0
0.656982884783342 1
0.0108315307554362 1
-0.141330188815679 1
0.471055638842079 1
0.0288459794272743 1
0.0602301312112394 1
-0.134729231581435 1
0.230467053214849 1
0.112749787808307 1
0.0323587174108365 1
0.3565040829529 1
0.408732957256004 1
-0.41731337678842 1
0.565418799898554 1
0.0425925747307693 1
0.287888575778399 1
-0.310959073009612 1
0.0428001775135595 1
-1.16735718523346 0
0.781484328997968 0
-0.0623917131810637 1
-0.171203492975738 1
-0.293308792994534 1
0.144173036782371 1
-0.446977400099892 1
0.390629821372856 1
0.591794745478817 1
-0.149335480809968 1
0.177580300345015 1
-0.238452333669159 1
-0.215160744602757 1
-0.562000521999459 1
0.677239844125021 0
0.306066065056096 1
-0.168097582814495 1
-0.0324983269736649 1
0.0137553929081431 1
-0.234589267565089 1
-0.5684554527579 1
0.201131956887931 1
0.0840764231308585 1
-0.689207472084951 1
-0.679635178858299 1
-0.00156382961728335 1
-0.188303934625248 1
0.997161145794011 0
-0.703758064094398 1
-0.0890639653738909 1
-0.854129537572664 0
0.04824375735267 1
1.24879216155179 0
-0.105721902697997 1
0.169276990384175 1
0.300824886798182 1
-0.180978727498307 1
0.0507593925819799 1
0.69194592953559 1
0.563080814157222 1
0.430103073891238 1
0.362820721510991 1
-0.762474703720199 1
-0.714574462948595 1
0.088416822668743 1
-0.252752553539208 1
-0.109345068615037 1
-0.459417541192663 1
-0.131298234899769 1
-0.486528952132455 1
-0.405985423505764 1
0.319040968626688 1
0.3395817966841 1
0.109492466001674 1
0.378476687899196 1
-0.62960886940187 0
-0.600003691835383 0
0.805501766898225 0
-0.523268690054209 1
0.516957933294282 1
-0.0738048405930127 1
-0.395509996940402 1
-0.0491915110265064 1
0.582952459546871 1
-0.530118125691315 1
-0.0025003590696256 1
-0.59684074331064 0
0.138851226854927 1
0.856641002693365 0
-0.550241542512766 1
1.15241379813521 0
0.0200746809813613 1
-0.247776861896454 1
-0.370049415710448 1
0.322338577086236 1
0.00845834467916855 1
-0.0907195821596906 1
-0.720650648687922 1
-0.183957403333606 1
0.325751475919998 1
-0.253843105176741 1
-0.749269227483921 0
0.154089188959155 1
-0.139732089011644 1
-0.134937664419088 1
0.294135767743343 1
0.966569610345365 0
-0.137728842297433 1
-0.198201485148186 1
-0.115391120712046 1
0.528172346338678 1
-0.955888200594767 1
-0.454997228135614 1
0.0866939556297599 1
0.532150029720494 1
-0.314785000357235 1
0.606367524651856 0
0.502614393174594 1
0.139855564933798 1
-0.23893404153924 1
0.112080866411398 1
-0.0981005621846632 1
-1.39653277740487 0
-0.469286547993452 1
-0.587798813366413 1
0.712263589678729 1
-0.17162067924548 1
0.533427538138982 1
-0.207121315709387 1
-0.682854187947807 1
0.153163149592543 1
0.312218583208716 1
1.08072151065049 1
0.421769200069534 1
-0.177092061128554 1
0.268702806176395 1
-0.656587011845319 1
0.626418411977412 1
-0.262407209737656 1
0.49779934819052 1
0.328565840951612 1
-0.292805068082676 1
0.146590246291806 1
0.307162316616229 1
0.137349487667812 1
0.322377769647545 1
0.336165996731773 1
0.349018847045393 1
-0.922305538915023 1
-0.358042983076515 1
1.21724117808701 1
-0.102414537219569 1
0.110836742013896 1
0.377494051743726 1
-0.0520799587079289 1
-1.2446811882863 0
-0.177118837002365 1
0.014025867121329 1
0.0831537872782508 1
0.548209805099368 1
-0.0151820131751665 1
-0.134819039243846 1
-0.565949153296039 1
-0.0199267067819907 1
-0.626234161839992 1
-0.077290451597853 1
-0.201387033471682 1
-0.0313011597741679 1
0.20363900226499 1
-0.240247604236733 1
-0.286534403381005 1
0.464710074973699 1
-0.474886148485965 1
-0.804855114775619 1
0.0099008630044323 1
-0.20659310857618 1
0.438766289748579 1
0.605661609126277 1
-0.341566088582595 1
0.0926270949651434 1
-0.279505056055323 1
0.0327783745349333 1
0.122434408821731 1
-0.142489229729297 1
0.494144878810194 1
0.63627294194189 1
0.0920012813172796 1
-0.579168613299823 1
-0.0758905759143172 1
0.265733831883744 1
0.459618423480008 1
0.253075491086823 1
-0.211658870837974 1
-0.425118173197707 1
0.248349826082226 1
-0.513686099884607 1
0.410009911792549 1
-0.400319264710245 1
0.100940352680151 1
-0.717720775376249 0
0.663409511709106 1
0.382197281418614 1
0.304344143082019 1
-0.330848645685653 1
-0.0277064730099986 1
0.171354502951774 1
-0.728453158857584 1
1.07239343244493 1
-0.107091791423675 1
-0.0873131710275344 1
0.493451653639898 1
-0.569104173547606 1
-0.230154906509145 1
-0.507451833611078 1
-1.20312962961196 0
-0.600049723055905 1
0.322057751651775 1
0.914085866925753 1
-0.993218140691435 1
-0.582969366188811 1
-0.311133446851901 1
0.205870645895326 1
-0.151593838162844 1
0.221495918070291 1
-0.104983630809956 1
-0.12461668483699 1
0.712510692203447 1
0.0229410585355333 1
1.35160301714193 0
-0.899392048171141 0
-0.105066998256725 1
-0.252654191798409 1
0.231558583014864 1
0.469792009390972 1
-1.28107925225114 1
0.115005176560466 1
0.477521159176594 1
0.648956986195027 1
-1.25308010140369 0
0.357195422495187 1
-0.405001426626857 1
-0.868339655890539 0
-0.603996008738149 1
0.344596570470192 1
-0.383459747079417 1
0.123724165858276 1
-0.391094771229589 1
0.0797723032223242 1
0.0841840427151058 1
-0.653892879520495 1
-0.669409849181306 1
0.919523714887553 0
-0.76709432017589 1
0.36373227340461 1
-0.954898456970612 1
-0.464087065283186 1
0.254456475600782 1
0.036597240453611 1
-0.491886966166444 1
0.542346297635452 1
-0.297580492905813 1
0.0378715963925974 1
-0.746096647044195 1
-0.686646167267681 1
0.517274930757371 1
-0.235521286264777 1
-0.0663957808992206 1
0.985741637064258 1
-0.377223671142242 1
0.256803040812069 1
0.112740108277283 1
0.0187802593249941 1
0.265055680279469 1
0.519878980843467 1
0.290452830557208 1
-0.0861598521330434 1
-0.333051782648682 1
-0.437118955059494 1
0.0862560014330433 1
0.365471223039 1
1.08290459752955 1
-0.224515793075185 1
-0.0145971732644709 1
-0.216349287729536 1
-0.708478504310935 1
0.478748802475897 1
0.149107748744448 1
1.3366914235033 0
0.230665401356028 1
0.198284494316385 1
-0.0853213716659398 1
0.964558794662119 0
0.28156829841905 1
-0.0961599743085758 1
-0.287045091055799 1
-1.51724778123948 0
0.259429771966116 1
0.0474539480518322 1
-0.113379346543504 1
0.000672137522040733 1
0.273250789237457 1
-0.659049206928192 1
0.471969268733938 1
-1.50759814721317 0
-0.506569668887185 1
0.218016700526361 1
-0.175981075421991 1
-0.90124714022017 0
0.0965341435352122 1
0.263021705340608 1
0.510555077178448 1
0.081926221190087 1
-0.0736025431794397 1
-0.697793372876015 1
-0.279437491545222 1
0.13221811437212 1
-0.797059876736577 0
0.822893687329594 1
-0.207494550685764 1
0.451490116389892 1
0.443108465508181 1
0.639925954567766 1
-0.575564006014646 1
-0.144483426655336 1
-0.336678529184018 1
0.555118679880122 1
-0.183754170675526 1
0.0998935483417974 1
0.255461046872458 1
-0.242328013667441 1
-0.52960916095136 1
0.0773407468121108 1
0.494436759727756 1
-0.0592152195405697 1
-0.540477283877942 1
-0.374725754092478 1
0.280755715018427 1
-1.00626396746009 1
1.18794214747556 1
-0.657151315127959 0
0.0214432924867753 1
-0.352212096983658 1
0.317797439470472 1
0.949991342912999 1
-0.0454713256403397 1
0.453639376793426 1
-0.397818908007695 1
-0.230647862234851 1
0.593704617108518 1
1.46250710921632 0
0.490554209206836 1
-0.611640275947524 1
0.0063678233350585 1
0.325328072933537 1
-0.0170970887622842 1
-0.0134915135693326 1
-0.283140955310412 1
-0.657461371356109 1
-0.142405873458462 1
0.0839568362465418 1
0.255245906369623 1
0.581355436364062 1
-0.955112205515758 0
0.133824872441908 1
-0.169923512624297 1
-0.0630363517985415 1
-0.607664644367967 1
-0.0915173525316743 1
0.460724554426398 1
-0.346197466339576 1
-0.834651426368105 1
-0.82528939087187 0
-0.582678141469187 1
-0.222406771196225 1
-0.0201546870124662 1
-0.0621994877462678 1
-0.319622955222455 1
-0.407279776419883 1
0.0920817185240061 1
0.423941757506217 1
0.161981412071956 1
-0.637126636517142 1
-1.52450293024409 0
-0.621596755794828 1
0.268228924188171 1
0.649791078377762 0
-0.778625245807141 1
-0.0111168106166194 1
-0.144175776854024 1
-0.187325817746223 1
0.251213544519413 1
0.0221632770157786 1
0.0389536253171034 1
-0.185471511271394 1
-0.182138298043666 1
0.508307836707828 1
-1.1079883536819 0
0.684048881976862 1
0.347996808575015 1
-0.3883980568548 1
0.353335462675369 1
-0.326176624230852 1
0.651913297873605 0
-0.0750176145850749 1
-0.0320919054528839 1
-0.22173523859219 1
-0.0106125469290123 1
-0.271437724765699 1
0.190598758945496 1
0.640482762314887 1
-0.188369507162543 1
0.0588944095155217 1
0.414735031010441 1
-0.348607152285346 1
-0.00517678308231589 1
-0.100472358754269 1
0.220539177948431 1
0.21351951659937 1
0.371080726829871 1
0.261541525539024 1
-0.118591285166699 1
-0.852954675822306 1
-0.282180077306571 1
0.385106811397247 1
0.892800870025068 1
0.178860081501192 1
0.491826391827462 1
0.0204651726022654 1
0.86285962527916 0
1.36174902877435 0
-0.000234097740067135 1
0.630609867104095 1
0.206187109131427 1
-0.551488763236961 1
0.4664371822657 1
-0.695444968334734 1
0.0196599637790862 1
0.294302967772062 1
-0.0166339267268938 1
0.379492446158217 1
0.338122562526823 1
0.524171877903812 1
-0.267660582878787 1
-0.0173296903403911 1
0.276567995037941 1
0.765193738590395 1
-0.341635299885551 1
0.255076450054665 1
0.0713755451680664 1
-0.79299980171173 0
-0.167531064036114 1
0.102199290988731 1
-0.776547383444494 0
-0.285130036787359 1
0.233910347268831 1
0.165187820536537 1
0.34067438536341 1
0.101556093463805 1
-0.124261738731646 1
-0.123612638837943 1
0.192833201006918 1
0.060437436381481 1
-0.246858006116565 1
-0.269093849646318 1
0.135444513167926 1
0.723816384094701 1
0.0956519473822261 1
0.0532047117962866 1
-0.0994013274135996 1
-0.489975372768947 1
0.0631352583442956 1
-0.00849581817298439 1
-0.298467773832589 1
0.64976686328938 0
-0.486513240728365 1
-0.618406888977521 1
0.209193561820859 1
-0.344299861035559 1
0.102180414505082 1
0.614442591139776 0
0.532277743850701 1
0.247419421518065 1
0.0475647822226366 1
-0.222591146529085 1
-0.25482855201456 1
-0.599903881841618 1
0.11345805242977 1
-0.711742984551132 1
-0.429175783755443 1
0.501608188068014 1
-0.134482076129172 1
-0.156788204515631 1
-0.186276137268622 1
-0.733211006733386 1
-0.142062086898158 1
0.97594098622998 1
0.00263832941323852 1
-0.418442493188621 1
0.245619567299884 1
0.106414665819657 1
-0.351112322879905 1
0.146423588137116 1
-0.132908583296865 1
0.267243026065139 1
0.330678485834113 1
-0.174010423721781 1
-0.444797545727063 1
0.0394025441768543 1
0.529541490046675 1
0.189943038227973 1
-0.379013486230982 1
-0.596909805057144 1
0.587988699608142 1
0.11723278636029 1
0.452783146989906 1
0.995330703054855 0
-0.495294737546515 1
-0.753017701787935 1
0.0888264525398917 1
0.635414401860221 0
0.380353308723522 1
0.461634681960041 1
-0.441719805826109 1
-0.147266179110978 1
-0.841692027219556 1
0.155007737568425 1
-0.448420346229132 1
0.323635650203158 1
-0.706350358929006 0
0.0325264261345137 1
-0.532543564456624 1
-0.010021945447405 1
0.0835759642902105 1
0.274249689501745 1
0.293124648142187 1
-0.442057054464828 1
0.255654613292008 1
0.79811972132946 1
-0.130478132988001 1
0.177779091429002 1
0.129573250196017 1
0.862183644547301 0
0.144806197320997 1
-0.575183785746408 1
0.328555850916729 1
0.676783146727982 1
0.734898784522287 0
-0.556270647306292 1
0.123529290470553 1
0.214563674128643 1
-0.126257400578676 1
-0.207753982569818 1
-0.587296324441754 1
-0.0296544430456052 1
-1.03397556113236 0
0.55929373397864 1
-0.111602104995636 1
0.125602300875332 1
0.712136873647224 1
-0.529880072144038 1
-0.516732888558248 1
0.470468882839602 1
-0.237584584421231 1
-0.210855722803342 1
-0.760603867556493 1
-0.325789674072518 1
0.632735710223044 1
0.0557537462014845 1
-0.0333187920592113 1
0.694617249051743 1
-0.950121016041255 1
0.528944963299193 1
0.118575824419094 1
-0.115770130265907 1
0.672749675452311 1
-0.733126340477866 1
0.383059982620862 1
0.536917962297788 1
0.368829218107012 1
-0.0523651823058387 1
-0.735011200403402 0
-0.720917836022106 1
-0.0455362095159963 1
-1.12305199164004 0
-0.0426180772141578 1
-0.95629638347568 0
-0.650799625363552 1
-0.423104787528 1
-0.0393141252475619 1
-0.842852875535222 1
0.415409220009483 1
0.420911518743236 1
1.14354550502422 0
-0.0253864813495135 1
-0.505871829096442 1
0.326033509399944 1
0.367949593365901 1
0.230407444010001 1
0.106489146156649 1
0.159465383753961 1
-0.784490409877087 1
0.17551167124614 1
0.0349008871761187 1
0.0603746554178287 1
-0.00295274993210613 1
0.764820203763624 1
-0.14639055579387 1
0.154385686564729 1
-0.109874536133947 1
0.538251697854762 1
-0.593577796239469 0
-0.118579911521263 1
-1.32959019698514 0
-0.325196974455887 1
-0.644692319495966 0
-0.670461801132792 1
-0.409534820986809 1
0.0662444526808081 1
-0.809641036831129 1
-0.542824534401446 1
0.159080241038906 1
-0.740662558733414 1
0.760716594697034 1
0.434548410695545 1
0.200292515632567 1
-0.232648590455675 1
-0.0994226969128603 1
-0.0449193349022711 1
0.853824132339035 0
0.0611995175354819 1
-0.529966531147497 1
0.101974422196836 1
1.18072258094777 0
-0.0447188611240028 1
-0.0893984667416277 1
-0.313538195017946 1
-0.749213422756388 1
0.515765302400789 1
0.595369265527641 1
0.180808786211005 1
-0.189865052728577 1
0.0232246929179862 1
0.0872934260239075 1
0.365534165551404 1
0.705897969756278 1
0.325913696992538 1
0.809768871157166 1
-0.129424935740849 1
0.0258348279274382 1
-0.556971581439692 1
0.268367266583912 1
-0.294866402773302 1
0.976499574584564 1
-0.409186701260174 1
0.0229108194345641 1
0.264564587827435 1
-0.63907959704306 0
-0.037464571701861 1
-0.167001752908582 1
-0.321419248717009 1
0.620264365365554 1
0.295658181337918 1
-0.361119291000917 1
0.50110181589145 1
0.251766048589797 1
0.659180789483742 1
-0.824160928412642 0
0.275651082496132 1
-0.395653281483861 1
0.0716206745028838 1
-0.436337350399149 1
0.0536823079159539 1
-0.563638281534194 1
-0.214082214890649 1
0.22480520808597 1
-0.813679926380732 0
-0.0364801986983452 1
0.0758891924530911 1
-0.261494303503698 1
0.370860294293643 1
0.842799630771694 1
0.20267886469613 1
-0.0799627303530077 1
-0.426186349339026 1
-0.0979835787324734 1
-0.491816860124554 1
0.118029249792013 1
0.00850431317630398 1
-0.141205434090193 1
-0.569902213216178 1
0.383064210684478 1
0.664992756093924 1
0.155406952497257 1
-0.759201877931585 1
0.411328019321714 1
-0.00277049075235801 1
1.4494798956761 0
-0.235455600297562 1
-0.138225729752161 1
-0.0209990225526272 1
-0.60035157119955 1
-0.20299655900316 1
-0.321572034044878 1
0.828829515114468 1
0.141928477464275 1
0.643346574930674 1
0.163237114391457 1
0.00595574073506189 1
0.067107144524423 1
0.548983251793295 1
0.185493618161763 1
0.211688099847882 1
0.871991909165109 1
0.798448820033893 1
-1.15313625357734 0
-0.39214440759752 1
-0.57140771313689 1
0.198424134903997 1
0.75650567783981 1
-0.149568542554063 1
0.0909264695450623 1
-0.661711041917378 1
-0.282651384634014 1
-0.0371919987374516 1
0.0109002565488069 1
1.28002051249431 0
0.017301519400024 1
-0.783328059095407 0
-0.43269049372999 1
0.0802952836989222 1
0.382637893823645 1
-0.0410979728740736 1
0.236093226176359 1
0.371727467786678 1
0.0489595106062294 1
-0.201100547817861 1
-0.691384720471592 1
-0.00794743464976208 1
-1.08058468796807 0
-0.0347807011638947 1
0.0785850467016632 1
-0.435699821022723 1
0.341442161604429 1
-0.236891922564953 1
-0.33709918739091 1
0.684160123486845 1
-0.0747550509865532 1
-0.0967126742271268 1
-0.215197350591898 1
-0.663328682176559 1
-0.343893683868496 1
0.0196905339581041 1
-0.36282952317538 1
-0.365493591710981 1
-0.102189776269522 1
0.180710339763432 1
-0.114087946657743 1
-0.213358270791083 1
-0.0510011518442419 1
-0.0416939839279931 1
0.630338376579428 1
-0.118695148663312 1
0.909000460576329 0
-0.113964990164873 1
-0.518398670340463 1
0.407131523733168 1
0.083635612903406 1
-0.170495761544014 1
1.10699750763174 0
-0.421174650555485 1
-0.440555839918876 1
-0.865132795399979 1
0.884245677217052 1
-0.751739850671998 1
0.130893163872435 1
-0.199748382990154 1
-0.177923315910795 1
-0.0987513527715709 1
0.35531060339591 1
-0.572706758869975 1
-0.645109897002613 1
0.102854768996477 1
0.151841787371601 1
0.460066796953479 1
-0.4854153428393 1
-0.378129299428153 1
-0.245310694583554 1
0.616943033505568 1
-0.177638650679491 1
-0.220480459687511 1
-0.277710138549557 1
-0.546185404586646 1
0.638650972592886 1
-0.30886436241438 1
0.320659223164018 1
-0.342291563523286 1
-1.2084159382806 0
1.3022520604695 0
0.0135624232808477 1
-0.0563289140982256 1
-0.343487548251119 1
-0.0145392607637818 1
0.0843253563759126 1
-0.206440473922195 1
-0.4745404581473 1
-0.285693825077394 1
0.148403954325263 1
0.426629971756263 1
-0.16638245415091 1
-0.0746023224590581 1
-0.19922122196568 1
0.200081590202942 1
0.194611076799769 1
-0.178357993163796 1
-0.275690757865077 1
0.596740755913778 1
-0.885421324940632 1
0.479297128351012 1
-0.242945465781223 1
-0.497624623206403 1
-0.458203535634934 1
-0.321936655160645 1
-0.17095396119181 1
0.396269791592844 1
0.0755885678257568 1
0.496157148403882 1
0.319665547645145 1
0.13015255102705 1
0.0114832078455038 1
0.798679978351093 0
0.47929557968139 1
0.0735825023966534 1
-0.0185164653620129 1
-0.0030089303589282 1
0.479560821309814 1
0.711732727566338 1
-0.185024770384513 1
0.530112763302308 1
0.0579466611486903 1
0.341524719931075 1
-0.00235392088016004 1
0.235199202955604 1
-0.795528596379105 0
0.861341583169384 0
0.0787158727146095 1
0.0118309834379324 1
-0.449677558964402 1
-0.103669445483856 1
-0.291676725678753 1
0.546098500761928 1
0.7248815654133 0
0.161952875619542 1
0.813116362930705 1
0.373933827574463 1
0.519212718957919 1
-0.317322020880653 1
-0.427592610020416 1
-0.518927839383535 1
0.236827347001783 1
-0.141285480205749 1
0.512972051687154 1
0.424311444321333 1
0.000147461646026801 1
-0.201695977130134 1
0.685418365427704 1
-0.461211815556844 1
0.22056637154361 1
-1.05916831149535 1
-0.929197147337848 0
-0.102621949919406 1
0.14683766320624 1
0.103200987069125 1
-0.144281897572908 1
-0.0321231377333395 1
-0.220960880410587 1
-0.0472569922441474 1
0.369591661589836 1
-0.196477660380377 1
0.403948215495047 1
0.0352299671865003 1
-0.221877647758152 1
-0.678727329460434 1
0.115401559486288 1
0.182737698371396 1
-0.406555164797252 1
-0.106961583575487 1
-0.0627068660414478 1
0.155675634367291 1
0.800015263118494 1
-0.226109572397999 1
-0.567787892550717 1
0.00185754430456334 1
0.181609315691494 1
0.0291130608740582 1
-0.597563366067395 1
-0.22445182738792 1
-0.562519636842932 1
-0.204027406355414 1
-0.231215224271899 1
-0.130829739732704 1
0.853834579349712 1
0.167270539528484 1
0.448328945303291 1
0.243985021506284 1
0.111179974239734 1
-0.0854055927381735 1
-0.31868408660238 1
-0.283224009338856 1
0.389250175880288 1
-0.497483962415669 1
0.586258661313524 1
-0.391315870531614 1
0.861036075832271 0
0.412549518802546 1
0.0913127089824658 1
0.370038344122811 1
-0.107969666965101 1
0.432630659887484 1
-0.597429524456762 1
0.176973145468427 1
0.42550552202227 1
-0.270444500859469 1
-0.375513691491804 1
0.439770060232358 1
0.195312805760593 1
0.197057395484783 1
-0.500345287236138 1
-0.257453871909121 1
0.0125262480185258 1
0.0763960179902897 1
-0.0845426097578743 1
-0.297704583150253 1
-0.319894728599532 1
0.538818522322778 1
-1.37051730432694 0
-1.32952065624909 0
-0.222236500884436 1
-0.0270421644230712 1
0.502963017318221 1
-0.444987987363851 1
-0.447699055848569 1
0.0619013713694684 1
1.36183658632152 0
0.12345921385801 1
-0.870144006113125 0
0.760002741585282 1
-0.274627253679195 1
-0.367150701551975 1
0.145490162609524 1
0.161676923362226 1
0.228276425811952 1
-0.342918411581119 1
-0.332286487272641 1
0.319448549628469 1
0.81619179832014 1
-0.123877480588803 1
-0.260149208802116 1
-0.110072815456926 1
-0.678313838493693 1
1.17884847855587 0
0.391955657419816 1
0.340573688359262 1
-0.843544431645369 0
-0.0935349137177375 1
0.562008683065258 1
-0.466153777785153 1
0.295855408101128 1
0.50978645376829 1
0.0378237770346511 1
0.62664694582453 0
0.885825351913244 0
-0.580976793479251 1
-0.609412006639236 1
-0.947573374917806 1
-0.402137527564044 1
0.442886246451315 1
-1.73431023231509 0
-0.24969834931966 1
-0.0771374994552297 1
0.00892826349510759 1
-0.0242365909693421 1
0.111425071093035 1
0.242661967726947 1
-0.17517473345897 1
-0.0518965711646796 1
0.33289271671231 1
0.802695041907275 1
0.400446592898134 1
0.13010633333788 1
-0.4864831438698 1
0.685695869786333 1
0.724277078569666 1
0.585450562574087 1
0.0416112835383964 1
-0.17873570594806 1
-0.959051617948376 1
-0.653836698465283 1
-0.14027927166699 1
-0.264362058276992 1
0.150749793444014 1
-0.656797526664846 1
0.440686402222305 1
-0.862119612706862 1
0.0300608610594473 1
1.06721132637046 0
0.0656019561086262 1
-0.816599550162767 1
0.751695352977182 1
0.186765558348003 1
0.455255257469034 1
0.383788817913897 1
-0.386439326704754 1
0.615064008012795 1
0.0499741124850482 1
-0.594588599983208 1
0.029497917716913 1
0.229530333944517 1
-0.336205799525286 1
-0.00713781760605109 1
-0.0891237818425777 1
-0.0139161267984249 1
0.0163239508422407 1
-0.256340682142664 1
0.183369022534921 1
-0.294501900808285 1
-0.494028720140483 1
0.290733798047136 1
-0.119909795323701 1
-0.494342811161974 1
0.407395859094288 1
-0.0369034812166961 1
-0.785642618044406 1
-0.00665001204832186 1
0.634990742589815 1
0.351289727979045 1
-0.891329667777825 1
0.672626200523798 0
-0.415794922227298 1
0.0880360202526532 1
-0.237354314892746 1
0.147060972514707 1
-0.483924247987641 1
-0.676042575567634 1
0.155451236502979 1
0.177354560147015 1
0.10400189755238 1
-0.0954472442048881 1
0.137276892316203 1
-0.0846061708827013 1
-0.118998102980587 1
-0.0640088598755451 1
-0.249376947121083 1
0.672242298949032 1
-0.0992386446380066 1
0.315935501250689 1
0.721656020994948 0
-0.970713167131354 0
0.154395960930926 1
-0.558529072228059 1
-0.186471850980324 1
0.680790129449213 1
0.217849063666279 1
-0.959401146428878 1
0.106295361603742 1
-0.267695932347639 1
-0.0475921988454985 1
0.914033992405431 0
-0.790789078738043 1
0.258468308768093 1
-0.25908356352272 1
0.0946771374652833 1
0.340004999119046 1
0.00825307254540848 1
-0.0694915711565641 1
0.10523200103387 1
-0.0692522010297003 1
0.127671610886416 1
0.311376600279224 1
0.348659634980626 1
-0.0842791160748568 1
0.435144908715609 1
0.440427911474418 1
-1.00006983848676 0
0.449821548408338 1
0.750255756322238 1
0.101236948164742 1
0.353221644005217 1
-0.575026485110641 1
0.800143735959813 0
-0.299466959175039 1
-0.47709874476034 1
0.305977629119834 1
-0.721426648838437 1
-1.08096561517819 1
0.54999385933874 1
0.504852531168031 1
0.0945678093001453 1
-0.187509756223895 1
-0.259358718091985 1
-0.0298474609361487 1
-0.275994234857493 1
-1.1675392401393 0
0.198321659438724 1
-0.322015185325148 1
-0.345729314424402 1
-0.12859074506298 1
0.972913671956626 1
-0.158449535935059 1
-0.321228376773338 1
0.956013372634671 0
0.998199870646846 1
0.0403745607864784 1
-0.53724377317806 1
0.0783047339468826 1
0.91455081042661 1
0.497756873175934 1
0.543029700034739 1
0.110266316516227 1
0.470165563119083 1
0.499887443962419 1
-0.312588954239081 1
0.721886020548534 1
0.176559506756658 1
0.561575447943781 1
-0.0176565152035463 1
-0.46246652128019 1
0.0313607562497589 1
-0.16777740767309 1
-0.541459370713368 1
0.281824228661436 1
0.535235660781187 1
0.440351484715458 1
0.0354525755116369 1
-1.225375300579 0
0.327877955999475 1
0.385299015267478 1
0.205027844171433 1
0.36817808090556 1
-0.136252481682424 1
0.0130442257127937 1
0.461093774139553 1
-0.194735225157935 1
0.126046718742823 1
-0.211975615535907 1
0.234765066887217 1
0.457743836065864 1
-0.933006476609007 1
-0.798136702631452 1
-0.398429193540214 1
0.0318016640206728 1
-0.175937395208766 1
-0.420477820111525 1
0.189156505194018 1
-0.186894113302002 1
-0.525832929226886 1
0.435853443912549 1
-0.797301656640644 0
0.157137483506539 1
0.236583000684964 1
-1.0831440473261 0
0.578507113036366 1
-0.786240328737705 1
-0.241801168705868 1
0.529530336258071 1
-0.674078398155024 1
0.621669646797326 0
-0.386913241486549 1
-0.710798669506773 1
-0.700288188172491 0
0.210061123550522 1
-0.436450107799539 1
0.370813625649201 1
-0.212781240880464 1
-0.207305947179898 1
-0.449437258629432 1
0.331978194502057 1
0.701158859800671 1
-0.117315861434126 1
0.0240578794071667 1
0.176676999303595 1
0.536666488562482 1
0.349803489150152 1
0.706497584963987 1
-0.716550461625091 1
-1.23575282645426 0
-0.288085241538396 1
-0.637024413450431 1
0.251085846553278 1
-0.122345478976111 1
0.16119929871099 1
-0.517208535418801 1
-0.669430052187023 1
-0.117979751424744 1
-0.0941821303165977 1
0.72512655059882 1
-0.607810816769926 1
0.0241665337052333 1
-0.0979909125697167 1
0.065885639123914 1
-0.226842138469963 1
-0.439116257587695 1
-0.357928564717449 1
-0.0845516565767069 1
-0.07435550804946 1
-0.756676087183076 1
0.0782931248026238 1
0.454259920022751 1
-0.32790189546776 1
-0.34626952175829 1
-0.0744491279887783 1
-0.250713443872673 1
-0.806679093670656 1
0.383095916770405 1
-1.12825082896398 0
0.780903647238304 1
-0.666687351763868 1
-0.131042068393679 1
-0.13350835250022 1
0.54195036303562 1
0.719628006521799 0
-0.0388822419240005 1
0.258311938525983 1
0.225510579252059 1
1.0723644838776 1
-0.109510365020828 1
-0.0193763479104757 1
0.274565091960187 1
0.361227641510463 1
-0.55158186603239 1
1.07675429379126 1
-0.769467947700681 1
0.584543998300311 1
0.0465547675743382 1
-0.439865278276536 1
0.23083787130704 1
0.808228107750749 1
0.140466143104568 1
0.144357177557709 1
0.709935109300762 1
0.249961780451036 1
0.529181688696608 1
-0.0297496308363631 1
-0.312935620431122 1
0.295021225779743 1
0.0352671064402005 1
-0.649965520247121 1
-0.284376574721251 1
0.19343029604409 1
0.423657939638154 1
0.121082974992243 1
0.854607707071801 1
0.549571358859007 1
0.634985395125242 1
0.312208286168294 1
0.164003298093961 1
-0.485698611525354 1
-0.428051332712886 1
-0.199963309610813 1
0.12606819370904 1
0.475054684001048 1
-0.315735861288597 1
0.122172908852812 1
-0.401305452351313 1
0.427070816908157 1
-0.100877315491104 1
0.430615221319326 1
0.387819719052339 1
-0.871041292376693 0
0.539652037361595 1
