# Supplementary material for: Bias caused by sampling error in meta-analysis with small sample sizes
Source: PLoS One. 2018 Sep 13;13(9):e0204056. doi: 10.1371/journal.pone.0204056 (PMC6136825; doi:10.1371/journal.pone.0204056)
Supplement: S3 File — (ZIP) [file pone.0204056.s003.zip › results N = 10 delta = 0 tau = 0.5 sz = 100-500.txt]

"dl.delta" "dl.cp"
-0.238668849083463 0
-0.235493310630377 1
0.0221728476647627 1
-0.0984188851329029 1
-0.127706429553273 1
0.0365194731623665 1
-0.231218963028358 1
-0.0559645497368114 1
-0.29250311030411 1
0.106907967963978 1
0.0937579846823394 1
-0.0433263985348715 1
0.191878610675063 1
0.0870384743287974 1
0.353327145687001 1
-0.110108942178464 1
0.117209180422783 1
-0.211858665324458 0
-0.131111136250402 1
-0.0408156417522791 1
0.206714139051632 1
0.0416555422419909 1
0.0440996653798109 1
-0.259078972547105 1
-0.175641923427163 1
0.365940914886313 0
0.407085619977068 0
-0.0601152384112282 1
-0.0305339700976723 1
-0.160568147684271 1
-0.017864603819739 1
-0.11280939402474 1
-0.108707542054363 1
-0.108930603282382 1
0.309001507955894 0
-0.128705878353211 1
-0.0436475540598981 1
-0.118700392770189 1
0.340642799553986 1
-0.0409758752259275 1
-0.0219224710180492 1
-0.308591978517187 1
0.0172601504451325 1
-0.129199223423914 1
-0.274396038036722 1
-0.034238128578476 1
0.200025577644125 1
-0.173335651366896 1
-0.119142217421596 1
0.303463053170591 1
0.30163469372284 1
-0.065643485345311 1
-0.0929788673133572 1
0.355591353877705 0
-0.0506105764669779 1
0.376063445330732 1
-0.0991241072738886 1
0.16576028783083 1
-0.0209230697956179 1
-0.122968846330736 1
-0.194953361520486 1
-0.219090818427306 1
-0.14832926737031 1
0.159643587457935 1
-0.296036747222271 0
0.24858187079719 1
0.0833136258403062 1
-0.326271898780861 1
0.144500421853369 1
-0.186183050831997 1
0.250327579812303 1
-0.00599628203095861 1
-0.0442799557091751 1
-0.199563896151179 1
-0.254848072361978 1
-0.0151725074023069 1
0.14196971239877 1
0.226307462011577 1
0.149133112877778 1
-0.0534038756051212 1
0.0338876878697685 1
-0.292030635778764 1
0.113953013340578 1
0.0055664895405419 1
0.163360641109708 1
-0.113174168562234 1
-0.0223409454557533 1
-0.105263229325796 1
0.31685550999153 1
0.120430828877349 1
0.057926931374089 1
0.0770616830119894 1
0.0182306966860278 1
0.22581328190077 1
-0.30907848843035 1
-0.0364841008299587 1
-0.0524521693755251 1
0.0902836520394494 1
0.205583505581037 1
-0.247604862858194 1
0.313462007239823 1
-0.0424207790201941 1
0.205257267063442 1
-0.169412773872606 1
0.127903017812763 1
0.112471915147032 1
-0.218527705709976 1
-0.105469180949815 1
-0.48116709643652 0
-0.170037379307572 1
0.289672942922959 1
0.19909242819749 1
-0.365672671284094 0
0.222584959442637 1
0.311166462634895 0
0.0634588353239039 1
0.177166271991675 1
0.156894701444713 1
0.0662756971712183 1
-0.0733755476457656 1
-0.209280131726521 1
0.0355528174496025 1
0.0813462210723279 1
0.117092870168867 1
-0.335522045249686 0
0.149536239945001 1
-0.0318741454511899 1
-0.51043730998658 0
-0.108739495887819 1
-0.061855482478866 1
-0.0662347646822122 1
0.527605869065428 0
0.216455283640528 1
-0.240657155478238 1
-0.142849656238973 1
-0.357618423718743 1
-0.191457415786509 1
-0.0241294763114611 1
0.147195066265583 1
-0.141751003186837 1
0.0240605050929632 1
0.527158618554374 0
0.240987332985059 1
0.339545130693917 1
0.294104304703555 1
-0.173805789193019 1
0.104593752980443 1
0.0627797947562137 1
-0.00614688548838695 1
-0.0014996071583477 1
0.119421760447777 1
-0.172051895575867 1
0.0045623929458602 1
-0.0927943220194148 1
-0.306789215926005 0
-0.0826236295815741 1
-0.0296957930591654 1
0.160714352626853 1
0.117426419623483 1
0.127563465148341 1
0.0453567124421389 1
-0.206249050198782 1
0.0149476004088231 1
-0.131648381178018 1
-0.204434420297854 1
-0.0386711432225134 1
0.555716091548632 0
-0.138399915494344 0
0.00248308850853816 1
-0.0220919149895046 1
-0.0659200743322008 1
0.0464482495452886 1
-0.0637426010829103 1
0.218691236746375 1
-0.0728082841612454 1
0.0678731586974154 1
-0.149176964773534 1
0.0498610493325269 1
-0.16647367391457 0
-0.324043751276923 0
-0.108531082174898 1
-0.083794816181615 1
0.133271158309602 1
0.00848898702844149 1
-0.115411224303573 1
0.0926864454024091 1
0.196229076118121 1
-0.0366108770810027 1
0.182510772780422 1
0.131663576750696 1
-0.193711650964662 1
-0.0692296244358184 1
-0.0312755040155462 1
0.249593245962017 1
0.20044997203619 1
0.264601063920587 1
0.105157549720164 1
-0.14566419795568 1
-0.024679331645626 1
-0.0657229457625707 1
-0.171033465386093 1
-0.270665643553526 1
0.0525947582907597 1
0.21067726796368 1
0.0143394511202011 1
0.115034409225838 1
-0.0449717248945287 1
0.0359276465432216 1
-0.0872888047478788 1
-0.334674259075354 0
0.371291511635396 1
0.285972290227806 1
-0.323855854514823 1
-0.124870124159843 1
0.114736345100996 1
0.244870043736711 1
0.243107928484743 1
0.0991808981342872 1
-0.304150410092429 1
0.211065898106452 1
-0.101650192367507 1
-0.0912124813255746 1
-0.208506413408695 1
-0.411977196701262 1
0.0385426151257284 1
0.104712687983078 1
-0.0274160221030111 1
0.0769568516322169 1
0.150703250918771 1
0.011526793295861 1
0.182882110916684 1
0.205926331634996 1
-0.210629557034785 1
-0.104805967444844 1
0.133825787385357 1
0.160906300406245 1
0.129112289154312 1
0.0583763020780502 1
0.383019336947437 0
0.0241062180170282 1
0.091554821376822 1
0.0254331970165672 1
0.0545495790813972 1
-0.162459564245749 1
0.230998085879039 1
0.0335515226176421 1
-0.00531317934514334 1
0.126063382859467 1
0.263102638723094 1
-0.111991975343488 1
0.0579047626828984 1
-0.0344999121647051 1
-0.111647636123053 1
0.0856201532244855 1
0.0871055858085805 1
0.296098315620606 1
0.170492477736056 1
-0.216093847252246 1
0.119367795355186 1
-0.20332608354362 1
0.154857099734515 1
-0.00955136993057763 1
-0.220475196439645 1
0.256131711521172 1
0.216607197112382 1
0.0220972526146908 1
0.0411457622063184 1
0.124321514766391 1
-0.0402644758097083 1
-0.117073211782184 1
-0.181394400547119 1
0.285415401936774 1
-0.0713425450348102 1
-0.0346825252563435 1
0.177784359690943 1
-0.0334771871924015 1
0.00386673506370649 1
-0.00704959321305059 1
0.352616133353118 0
-0.131119551833398 1
-0.29631629452046 1
0.0806174733751109 1
0.175071164542727 1
0.294914219306657 1
-0.11719257732678 1
0.168843574069571 1
-0.12398920311265 1
0.0730931740849034 1
-0.0269239598129842 1
0.1346832385501 1
0.0407599373341764 1
-0.0126419866109417 1
-0.182912590145064 1
0.228858234225901 1
-0.267468032892381 1
-0.356575136313545 0
0.0391322364419791 1
-0.302789960351506 1
0.137496947792399 1
0.104390239832255 1
0.248347648364789 1
-0.0228574079677887 1
0.252898163772903 1
-0.146385597427751 1
0.0156787926537534 1
0.097591050600062 1
-0.241577633358597 0
0.214537573638442 1
-0.132621848487832 1
0.412342345402533 0
0.45310097562081 0
0.0432790929676217 1
0.447514555198513 0
0.349476274148479 1
-0.233622472196542 1
0.0552140558547861 1
0.126148102015268 1
0.0142982804245588 1
-0.405561150924129 0
-0.0809640131398268 1
-0.171544595055755 1
-0.109179748299491 1
0.327798351219094 0
0.523046563942298 0
0.207980148405556 1
0.340662209815774 1
0.144087005533241 1
0.178421432298596 1
0.396387475670309 0
-0.0423729985151955 1
-0.0507819094529661 1
0.0166185628692325 1
0.273199352559387 1
-0.00854645677192971 1
0.013214653548102 1
0.32353616467261 0
0.105071186104414 1
-0.0693570320731317 1
0.0992699395576013 1
0.258652553685856 1
-0.0927363192525627 1
-0.0701649642500552 1
-0.39552340666213 0
0.169349473570285 1
0.0710021698456351 1
0.190710022910651 1
-0.239479588071139 1
-0.393290160516277 0
0.122035984769797 1
0.0679673396112216 1
-0.129942337442389 1
-0.0987937159912273 1
-0.174856227658806 1
-0.322790419143011 0
-0.289081243703876 1
0.0798103849791404 1
0.00174938541207394 1
0.0534273255770163 1
0.114626026145742 1
-0.189762182094131 1
-0.0172476756780974 1
0.562764454494134 0
-0.0711188444106136 1
-0.271818898562703 1
-0.0493015491418397 1
-0.195032011500283 1
-0.19848315230369 1
-0.0421290819987389 1
0.241455650942232 1
-0.160722502567507 1
-0.330931200065796 1
-0.0543472877514982 1
0.0288274717006202 1
-0.0372025570575429 1
-0.237972878586506 1
-0.0242066513262376 1
0.146689663379508 1
-0.148500212532507 1
0.0339241871263379 1
-0.0797916153617304 1
-0.0961139254653222 1
-0.0382178861774767 1
0.146331099072203 1
-0.19903826019352 1
0.143510215013284 1
-0.0193981774472465 1
0.222895081792034 1
0.191717357339708 1
-0.21469513734145 1
0.100500224299319 1
0.0206582809347509 1
-0.0791199357319223 1
-0.0483493075842907 1
0.0278551980700303 1
0.0331964863575744 1
-0.108466858255368 1
0.110136176712198 1
-0.0582888194603931 1
-0.0413855963938358 1
-0.0673070057363876 1
0.0463240659962651 1
-0.0382494094960077 1
-0.0537909511892869 1
0.0649136729556006 1
0.124642185405306 1
0.0956738098698342 1
-0.072201066899768 1
-0.0429637057740671 1
0.0295236531258674 1
0.121717097830025 1
0.110950197789976 1
-0.138878235232605 1
-0.0041233710497542 1
-0.32377532528118 1
0.088580491892553 1
0.0729262899522612 1
0.0897569140130622 1
0.0144905316003224 1
-0.0716326868445372 1
0.0935779769919267 1
0.0763280020577522 1
0.246078897624008 1
0.107292049861585 1
-0.0218302699762353 1
0.105105020306934 1
-0.17450240479278 1
-0.00527307747352429 1
-0.148828617167043 1
-0.111215977302838 1
0.0925934248181515 1
-0.286136504475739 1
-0.405801813494849 0
0.0839748735010763 1
-0.103743826357782 1
0.168616199388534 1
0.415260445577262 0
-0.156249706901183 1
0.0649960927451277 1
0.118577814530888 1
-0.138871968364188 1
0.249494786454769 0
-0.0152093442532086 1
-0.143638222748809 1
0.348832429359319 0
0.14632718701273 1
0.287331939399486 1
0.206503567190204 1
-0.120932159191992 1
0.0213381552675629 1
-0.106007853478251 1
-0.0770418900518571 1
-0.00814323181411756 1
0.138413176073781 1
-0.095641718817394 1
-0.236096214470001 0
-0.167657294937868 1
-0.164389503645372 1
0.279514071406734 1
0.219766660579338 1
0.322432655613119 1
-0.0381248309495325 1
0.0696701517088382 1
-0.0769913022191511 1
-0.294213062130024 1
-0.336211124877629 0
0.0909260523053159 1
-0.0774024958776901 1
-0.0664883308454429 1
-0.0938482657396669 1
0.15294101252659 1
-0.0283810540234386 1
0.4735321600595 0
0.126078832158027 1
-0.0743193417031525 1
-0.304775536241194 1
-0.0109255407136776 1
-0.379550549037952 0
0.0296104466010392 1
-0.0572073855455082 1
-0.00142650068528081 1
-0.134798046872993 1
0.150197725665828 1
-0.329094686554236 1
-0.222199709364309 1
-0.170280972197654 1
-0.0837352965865766 1
0.00628104514263948 1
-0.081250113534964 1
0.123455717110672 1
0.00259175851114898 1
0.168155912873338 1
0.399290224152871 1
-0.147680832548856 1
-0.375223625125734 1
-0.151001192741164 1
0.130268193148922 1
-0.0696564177907019 1
0.160986971065469 1
-0.221068915574032 1
0.166611862954081 1
-0.21519709394118 1
-0.210245470155377 1
-0.43411869155977 0
-0.162838136358424 1
-0.146339053265811 1
-0.175669095009653 1
0.210655217126565 1
-0.0489729224647801 1
0.0982799284117366 1
-0.176021941490616 1
0.0671181310656057 1
-0.261356024627624 1
-0.115524458296323 1
-0.00961081585322732 1
0.00632320908516082 1
0.299670581559578 1
0.0755904009222577 1
-0.0903255967165787 1
-0.211454686518974 1
0.301522360875562 1
0.117887751190914 1
0.102922597255781 1
-0.237311970427715 1
0.113102779588836 1
-0.21633021431144 1
0.00649393746197711 1
-0.0251766363431553 1
0.223873826586267 1
0.0940517414821454 1
0.056847846133696 1
-0.0731626732496048 1
0.0345146751259554 1
-0.222524044011285 1
-0.125347050940258 1
0.0285567621171783 1
-0.442791285389704 1
0.25330159359001 1
-0.00108308519648471 1
-0.226077836244533 1
-0.155239448047368 1
0.00532674468053551 1
0.160503819860856 1
0.18603977814139 1
-0.136200895883506 1
0.0458308143947324 1
0.00821292285708236 1
-0.316214947197457 1
-0.0198480957302907 1
0.056097485133608 1
-0.37114507609466 0
-0.0181452758927004 1
0.182832104695385 1
-0.157057665509016 1
0.291734821347506 0
-0.227057127335377 1
-0.356782121983981 0
0.0886471022652777 1
-0.324150998425328 0
0.0812368712889354 1
-0.00209985905215669 1
0.34317841984133 0
-0.0181024821803667 1
0.128547421315963 1
0.00121183931588642 1
0.159861394848825 1
0.0912658474667572 1
0.105153340438034 1
0.212728238491852 1
-0.304152627989478 0
-0.275066445028426 1
0.119701785883 1
-0.16247388267757 1
-0.205931995500156 1
-0.299401380249688 0
0.109107908077776 1
0.051744052370351 1
0.16640146447491 1
-0.0518012607028545 1
-0.202873459651894 1
0.254921405785911 1
0.127252242031181 1
-0.48981756061703 1
0.0419158136065164 1
-0.262787190838146 0
-0.212508407279364 1
0.161727549036661 1
0.012052466647589 1
-0.286037241274854 1
0.210419299141686 1
-0.0503473159203427 1
-0.279388789919 1
0.175018852825208 1
-0.39715598929664 1
0.287754280434708 1
-0.288403340299063 1
-0.20519254699855 1
-0.0493734351577427 1
-0.0571243374760977 1
0.032052042899054 1
0.0783225649028769 1
0.146515334876728 1
-0.226600562880543 1
0.308224742025189 1
0.228931068628346 1
0.0861961083754103 1
0.288117590443093 1
-0.296865870641337 1
-0.0210078030122806 1
0.243471407873033 1
0.0748255059044543 1
0.344011404561827 1
-0.0608726267961422 1
0.103405714785108 1
-0.101772406652849 1
-0.000352404430981602 1
-0.105275640547445 1
0.225628191366119 1
0.157788210844417 1
-0.00940929073763344 1
-0.0534710892472556 1
0.157366710707812 1
0.0677812065143199 1
0.134176603763914 1
-0.093492284661001 1
-0.00658192678175275 1
-0.0695632930137419 1
-0.211300162057349 1
0.0536169185772942 1
0.216039516138844 1
0.02337371204007 1
0.0155366148225605 1
0.265878639384972 1
0.239216674658248 1
0.106163077138115 1
0.198436596506286 1
0.102649228721347 1
0.0297456450110939 1
-0.111205954340061 1
0.047645404996396 1
-0.334545612953864 0
-0.0805557719223582 1
-0.0162011802189558 1
0.308593596549566 0
0.0170139808477684 1
-0.0409564345539292 1
0.227922626980746 1
-0.221613268436152 1
0.141894254412337 1
-0.147737614842228 1
-0.424962315260461 1
0.0560759579337348 1
0.184373587335328 1
0.18804242138063 1
0.076376531530244 1
0.0203168538817189 1
0.143859968630375 1
-0.105873367203725 1
-0.164101889676544 1
-0.00995898865882159 1
-0.0339892354412989 1
0.157116053466023 1
-0.446702156526605 1
-0.171243006368191 1
0.079823348106066 1
-0.0185953893180758 1
-0.201188836706912 1
-0.077540255992478 1
0.211744865685655 1
0.089234389050529 1
0.00886743649726687 1
0.0984094482136183 1
-0.0432749730467648 1
-0.538994453118546 0
0.176949130607972 1
-0.308814794861274 0
0.350095471399612 1
-0.216520264048539 1
-0.114900144993427 1
-0.0622127853657367 1
-0.0561896062449519 1
-0.176294707577646 1
-0.106674850647959 1
0.0547383366444666 1
-0.103445477489887 1
-0.117928334860698 1
0.0289190216554148 1
-0.163296467199375 1
-0.104426705768193 1
-0.0909152264096773 1
0.0517417908327708 1
-0.210959429865784 0
0.0814478813024359 1
0.272924142898271 0
-0.0739503976774651 1
0.22471403973509 1
-0.0809202788495068 1
-0.205148653478712 1
-0.0589135684661741 1
0.101908895805072 1
-0.19925124747123 0
-0.058982355486192 1
0.202918706378456 1
0.0606866963271117 1
-0.0224789969411681 1
-0.0646781671423182 1
0.169903853018941 1
-0.00488656631102843 1
0.227506445468747 1
-0.106586036498333 1
0.0424571331981735 1
-0.0183692952879106 1
0.363520310871082 0
-0.511822538063735 0
-0.0285632671396791 1
0.167123321109611 1
-0.291164548347663 1
0.112603466557789 1
0.191736318583881 1
0.0977852729390646 1
0.332994316062628 1
0.193595237949138 1
-0.276069774215261 1
-0.176188242114572 1
-0.369710379829687 1
-0.107075804399563 1
-0.00973541011465785 1
-0.051740379708375 1
-0.170421148212497 1
0.131654897533123 1
-0.294747549948163 1
0.192758559663914 1
0.00435380465401564 1
-0.144898268655602 1
-0.199038679144665 1
0.337099630890334 0
-0.0601174397082964 1
0.0667326059352006 1
-0.0367599180415158 1
-0.0842254906237569 1
-0.0171791350569127 1
0.0391879043625154 1
-0.0889535760141727 1
-0.200325115825927 1
-0.211342502084589 1
0.0642078664627906 1
0.126043226637175 1
-0.000830607829879112 1
0.588166554441918 0
-0.155985540998324 1
0.102584556937478 1
0.232197259301484 1
-0.0117796106189852 1
0.13552283162828 1
0.0144059391703964 1
0.181593876717002 1
-0.0992528746667194 1
0.245622530518029 1
-0.38628305746361 1
-0.216448874887284 1
-0.397471197170511 0
-0.146528543312066 1
0.0316667675385768 1
-0.110100550495882 1
-0.124752095942341 1
0.180261751783378 1
-0.179863197371 1
-0.0753071386836644 1
0.0679922908393097 1
-0.113094273772191 1
-0.231670103282768 1
-0.199998289926145 1
0.0405805064520828 1
0.207968695959019 0
0.19745163114899 0
-0.187153718895495 1
-0.254243378491675 1
0.262416176063594 0
0.228324780512262 1
-0.0219231883424854 1
0.10181050444458 1
-0.0561784778341773 1
0.0214841685052783 1
0.0569135482871051 1
0.0448541975923296 1
-0.0509206480106871 1
0.0730005123059933 1
0.16259629946678 1
-0.21338837362581 1
-0.0438116523010035 1
0.0585317699336859 1
0.0422243685834402 1
0.233163281412052 1
-0.0164454143102131 1
0.245079499537065 1
0.0983017831810768 1
0.0253782134226509 1
0.0357638663475337 1
-0.0546704170266236 1
-0.381145540480861 0
-0.0888358618659825 1
-0.285268433745566 1
0.0384285277872165 1
-0.239052793010127 1
0.082311936785317 1
-0.140030133697424 1
0.286155977838079 0
-0.224277533189203 1
0.173440187997004 1
0.32742364386614 0
-0.164709277408262 1
-0.320396183973208 1
-0.0154794337118997 1
0.147441822138229 1
-0.0204691638525501 1
-0.071507067526322 1
-0.198587004625271 1
-0.268775661810844 1
-0.217847149163111 1
0.065663919995256 1
0.193896471223739 1
-0.294947771461753 0
-0.430059643345622 1
0.281753481137355 1
-0.234569914497487 1
0.112820455446476 1
0.185745249867526 1
-0.218265570746085 1
-0.117143042234793 1
0.0231001925416426 1
0.289533057950747 1
0.226911206261798 1
0.10802420544596 1
-0.00960412809560929 1
-0.514582324665268 0
-0.0241219231558485 1
0.281324483936651 0
0.591266181008536 0
-0.0944957570506086 1
-0.116110132648225 1
-0.136667576717141 1
-0.26157027582452 1
-0.437077404959968 1
0.144215994783735 1
-0.353416259235136 0
-0.245586011538096 1
-0.243176887849236 1
0.0184456217985017 1
0.370808664623876 1
0.23403182682155 1
-0.162266524886649 1
0.297732290290008 1
-0.237479052685455 1
0.222454210826563 1
0.00810755925023339 1
0.00546947283602406 1
0.0204209188293552 1
0.138584542067023 1
-0.0957495867266515 1
-0.0923503758940601 1
0.243235816642927 1
-0.126165372774365 1
0.455043959911621 0
-0.385031575433251 0
-0.0959442631456497 1
0.063708969315402 1
-0.272629040171596 1
-0.100447355701509 1
-0.298115975341636 0
0.132580468085601 1
-0.0443999726570394 1
-0.217358174746142 1
0.195543607805087 1
0.068166274410145 1
-0.413333579783798 0
0.0532593446834428 1
0.231226238927052 1
0.340651392066068 1
0.355603845810577 0
-0.145971896747891 1
0.0803562633916057 1
0.101414124040777 1
-0.262221522323594 1
-0.109376181651624 1
0.0413769489955752 1
-0.164672482971262 1
-0.243494469505045 1
-0.385934187304563 1
0.0365474026063748 1
-0.113510376740757 1
-0.20113823086367 1
0.300983107404554 1
0.107198852579224 1
0.202573498466022 1
-0.201158754638315 1
0.00856861988852205 1
0.0694799386056799 1
-0.11476795183063 1
0.065496091588527 1
0.26566020866988 0
0.197788042289191 1
0.00858836448411723 1
-0.0598931302272847 1
0.0918854842020065 1
0.0301177573569381 1
0.0693278671569117 1
0.170704338488718 1
-0.226861633896288 1
-0.0788638993403351 1
0.277153852392781 0
-0.0923489607563128 1
-0.317178106579833 1
-0.0171416103876008 1
0.114007600794217 1
-0.182726268380186 1
-0.155534818764632 1
0.0385521242060392 1
0.114762733990251 1
-0.336324505924554 1
0.213332091486752 1
0.318657850778133 0
-0.0313088641852208 1
-0.0678808585521908 1
-0.413853553460263 0
-0.0379262762538359 1
-0.180225830762951 1
0.107389436885174 1
-0.0345406027553161 1
-0.015857680494579 1
0.205922537736669 1
-0.186598980418379 1
-0.225614033716656 1
-0.0905439736142409 1
0.14723021936466 1
-0.301126005392864 1
-0.231871655884997 1
-0.143304214995236 1
-0.0104754643904168 1
0.331619741403853 0
0.127273975942488 1
-0.605604512599178 0
0.106829417881366 1
-0.116484153644307 1
0.20418673571593 1
0.0509145205373136 1
0.241642060484152 1
0.384989161343977 0
-0.0478594275253235 1
-0.403180115771307 0
-0.145434763100213 1
0.107282886028544 1
-0.279290837539213 1
0.0111149467489332 1
0.277583445437238 0
0.168554740237717 1
-0.0111058236655022 1
0.0648139550210955 1
0.601831311219171 0
-0.128370431966269 1
0.0664746194982377 1
0.0329690159014769 1
0.060831988442642 1
-0.159740285962838 1
0.0185066006030725 1
-0.154313713769144 1
0.00617991201913199 1
0.298731868676641 1
-0.103250444434663 1
-0.156195242053058 1
0.113510711647547 1
-0.00619702727879369 1
0.127802541848665 1
0.00431967010784691 1
-0.143241861483061 1
0.318098683226407 1
-0.292293562201888 1
-0.0688679990842407 1
-0.0209699260785792 1
-0.156104515081667 1
0.34833403709976 1
0.118525254740084 1
0.108527080212296 1
0.303471301467174 1
0.2072250296118 0
0.148568026016081 1
-0.334416069167361 1
0.0192571952012047 1
0.0563795422709339 1
-0.331785500264597 1
0.282693965828927 1
-0.206017397648267 1
-0.176836654030025 1
-0.093737025033225 1
-0.0486842042467396 1
-0.0940193499985963 1
-0.310034280015405 0
0.109984539488622 1
-0.0028400774478768 1
-0.331702994596417 0
0.184747956477686 1
0.312580879104335 1
-0.0494104361204116 1
0.112629055379184 1
0.0985915364479869 1
-0.178196832660942 1
0.264754639868082 1
0.372929663584645 1
-0.256570164439664 1
0.50477524868307 0
-0.0920497389702984 1
0.306655182257601 1
-0.0826805806142791 1
0.409763453481977 0
-0.566034859280572 0
-0.0162585209508306 1
-0.0778130318917257 1
0.250740069304165 0
0.106455269155109 1
0.335578793785279 1
-0.323635465942157 0
-0.139201513523268 1
0.185324839076322 1
0.0358598175165466 1
-0.0691885346402926 1
-0.178024484906648 1
-0.128898424900961 1
0.211624879448846 1
-0.143681814867599 1
0.1321087634992 1
-0.388912463261904 0
-0.125124377022209 1
-0.168035226200329 1
0.274173363020093 1
0.053111714232274 1
0.161113113446935 1
0.213369018436597 1
0.167194035009634 1
0.0162087773594598 1
-0.011429905953431 1
-0.209647575794463 1
0.0818410299095882 1
0.13520283148989 1
-0.196068076926291 1
0.280385102997912 1
-0.0947069310169718 1
-0.0174889245179715 1
0.251268958626172 1
-0.196377149494643 1
-0.207199516082226 1
-0.349555306950814 1
0.241296017668868 1
0.0984292240118982 1
0.268584918973864 1
-0.2588407954914 1
-0.0864702450166413 1
0.0824382083633666 1
0.442820631404367 0
0.209832076449648 1
-0.0928563977117767 1
0.156191674117499 1
-0.0140901523022389 1
-0.0153848360617193 1
0.132859765300982 1
0.119453840036662 1
-0.232151710187694 0
-0.105444168912935 1
-0.00387539274005634 1
-0.0387209519660884 1
-0.277742147841213 1
0.0388839629182609 1
-0.0413840124916001 1
0.0947307017300132 1
-0.0828793036110447 1
0.451323264264082 0
-0.385500437951245 0
0.460138206834661 0
-0.227841335918508 1
0.0609976157433167 1
-0.188165706531644 0
0.0548728361190787 1
-0.0107291606692025 1
0.138162437981756 1
0.0670277261986054 1
0.0608630419903243 1
0.0635801007109278 1
0.305613723937079 1
-0.0832807779917891 1
-0.0507416647286221 1
0.0965457480998488 1
-0.210294109289505 1
-0.134000616714539 1
-0.0228585887087924 1
-0.0527238773359546 1
0.096925214906159 1
0.239540057742333 1
-0.0282343906847313 1
0.157084027298164 1
0.0845302185759551 1
-0.021617676357502 1
0.0902471699778802 1
0.123485497175582 1
-0.0155312925819205 1
-0.214445993695662 1
0.217440329794456 1
0.0666936312716505 1
-0.230383362701064 1
0.00779305753427624 1
-0.156984692956653 1
0.0172138966968691 1
0.127839249763142 1
0.111609228267126 1
0.249940493079213 1
-0.0410713325470894 1
-0.390911825192972 0
0.190606203984224 1
0.0847837598642504 1
0.0430828774329206 1
-0.119180812755073 1
-0.132437193241721 1
-0.0935283962784373 1
-0.04589897242021 1
-0.069366078208742 1
-0.228123557847997 1
0.251073446990593 0
0.0207426257451468 1
-0.111305962387734 1
0.302494912705502 1
-0.353953007075981 1
0.00907637728492616 1
0.00132193891673534 1
0.231264399788345 1
-0.211146803531597 1
-0.00980676029596499 1
0.138273517997917 1
-0.460664754231399 1
-0.0139701999033195 1
-0.0745409061390271 1
-0.180599263141235 1
-0.0663830580989179 1
0.234083657191012 0
-0.0932078053876535 1
0.087738460785153 1
0.219912830299822 1
0.110189493848798 1
0.105406949733473 1
-0.0420412318755469 1
-0.100785166240589 1
0.207838133973981 1
0.317061791398264 0
-0.0789082138245343 1
-0.0714929088464342 1
0.279601080697995 1
-0.212150735617517 1
0.192467443336377 1
0.0703665613944588 1
0.0337755657631081 1
-0.195285770966547 1
-0.180314801276399 1
-0.394701317602341 0
0.380444501692068 1
-0.0179664352358575 1
-0.00246484267433117 1
-0.0697476327088891 1
-0.20047497419756 0
-0.142447240312493 1
-0.0235733676330215 1
-0.213249041217816 1
-0.0199773779095782 1
-0.347692157442899 1
-0.0296569394187343 1
0.217310360472377 1
0.204409513956735 1
-0.0760084403110265 1
-0.0636047155501336 1
0.492308665279629 0
-0.145506395849384 1
-0.132797996907747 1
-0.220055289770416 1
-0.0384489161263825 1
-0.135378457452964 1
0.0163713161612059 1
-0.0268890668110193 1
0.0821342915644339 1
-0.147334844623251 1
-0.115714436528335 1
0.250575731674305 1
-0.00837365805157461 1
-0.340822427047472 0
0.304971937650688 1
0.0805063424291382 1
-0.279193297201446 1
-0.128763615671874 1
-0.0111247387979935 1
0.065430922045817 1
0.265519258983573 1
-0.159594471009799 1
0.277089554069744 1
-0.114936014749672 1
0.0891409330318709 1
0.0854495031947412 1
-0.0745275139829357 1
-0.000435370394037714 1
-0.493626750514624 0
0.0681376939053344 1
0.193771325626823 1
-0.220677372867113 1
-0.191367512975935 1
-0.0905560400501955 1
-0.123326612289439 1
-0.174065668276854 1
0.113084634201722 1
-0.161094059255317 1
-0.189561263542643 1
0.193613366666729 1
-0.218603881358157 1
-0.0144407456414862 1
-0.131549832657594 1
-0.281501965146585 1
-0.0440126072135259 1
0.093171434370655 1
-0.149173584609068 1
0.386361784491482 0
0.071420657669865 1
-0.121690561417559 1
0.257721652802294 1
-0.118294431268986 1
0.079238658857927 1
-0.0364380009266666 1
0.340220674136096 0
-0.0543601447200582 1
0.00819159894966412 1
0.310513568269899 0
0.364975789300024 1
-0.243966721110881 1
-0.25871538935584 1
-0.35923487354666 0
-0.0337646745703862 1
-0.254169390921455 1
-0.0489920100683263 1
0.299646379895153 0
-0.0395780296374413 1
-0.153895770579886 1
0.165124687052385 1
-0.0633992733327684 1
0.146709984050056 1
-0.239512498238362 1
-0.140210018771798 1
-0.118486617418739 1
0.255459971705671 1
-0.301592573557533 1
-0.147631548329766 1
0.103847203649524 1
-0.297558527461189 0
0.0994394204361937 1
0.0713838601219264 1
0.221284272413439 1
0.200997034541752 1
0.177546523595555 1
-0.152356375720133 1
-0.0506887656617398 1
-0.1709551461899 1
-0.222880784114342 1
0.0557382033381651 1
0.19523947216733 1
-0.11605038872895 1
0.0500758737363914 1
-0.157796444549675 1
0.155785225532317 1
0.226749849135615 1
0.0430467117347928 1
0.163315385159923 1
0.258640474273265 0
-0.00822178259042438 1
-0.00875135383071448 1
0.256465209096751 1
-0.150298561269092 1
0.0693899215970643 1
-0.103820427164437 1
0.244533539591844 1
-0.0618955246916339 1
-0.39073965332427 1
-0.0205729384611617 1
-0.510630121403762 0
0.374364852439108 0
0.113328021140244 1
0.0106934370867944 1
0.326317886362998 0
0.127908564367119 1
-0.136458969828215 1
-0.167867968581486 1
-0.0121737387906584 1
-0.367934456311334 0
0.0136817057249761 1
0.128111534523616 1
-0.0039045979730814 1
0.0333420166045231 1
-0.0663669924724604 1
-0.0954885709746773 1
-0.0471162374865125 1
0.104455859727986 1
-0.0204239225800358 1
-0.0731983354504557 1
0.268873698137701 1
0.216361482052642 1
-0.175677578325985 1
-0.0261504723473606 1
0.119120203106825 1
-0.0455830547293424 1
0.010051897596753 1
-0.132476811242703 1
-0.383684820195039 0
0.0754688563904257 1
0.0719737984126085 1
0.391207254885455 1
0.179465292197297 1
0.186917594664067 1
0.226328869353565 1
0.315398719207072 1
-0.0970166684719166 1
0.316118937011084 1
-0.0561451191574534 1
-0.122447374366882 1
0.261170892525018 1
-0.311143756458334 1
0.0359148712762836 1
0.095817914027706 1
0.0422969066006442 1
-0.119872600293353 1
0.212381054266429 1
-0.118751407009581 1
-0.152173502714287 1
-0.336947323068392 1
0.118307995119343 1
0.141364188116414 1
0.227588100197914 1
-0.712902973696923 0
-0.322962073754913 1
-0.0905438588097674 1
-0.337735687973748 0
0.141767385786064 1
-0.0505772437860219 1
-0.200274794862428 1
0.0043993766476545 1
0.355968852637607 1
-0.45273842166076 1
-0.299999572572763 1
0.110118743764908 1
0.247357502485268 0
0.138536407045229 1
0.0837092979015069 1
-0.0411963300580753 1
0.0408761448312058 1
0.0224760489280918 1
0.0995101957873467 1
-0.105373838041545 1
0.263364485955579 1
-0.094114082334511 1
-0.0352695268286062 1
-0.401033755951502 1
-0.00735950406540079 1
-0.0198361349750463 1
0.0967310708485387 1
0.158837793743776 1
-0.139661186639379 1
0.072785949684017 1
0.225483331884062 1
-0.214843371286496 1
0.0262845255636367 1
-0.175253695751584 1
0.0654211740417152 1
-0.208881923926447 1
0.400972877276401 1
0.397258750896409 1
-0.1638689160044 1
-0.0445929758518564 1
0.0891755582086249 1
-0.105837174486684 1
0.145343587944161 1
-0.147401362893608 1
0.153883516777461 1
-0.0408401965971875 1
0.0622047013638025 1
0.14697500981048 1
0.369655979482182 1
0.252103306820218 1
-0.144634529859952 1
0.132221772048882 1
0.211661521406751 1
-0.217944529056829 1
-0.153264837462044 1
0.00616123411470297 1
0.272381415666923 1
0.364078416626345 0
-0.00753113157911844 1
-0.013340875061722 1
-0.2185100589609 1
-0.0554806286170966 1
-0.0711003776956975 1
-0.101787222008868 1
-0.304117656518312 1
0.0386774662655365 1
0.213503318969901 1
-0.0104598303292397 1
0.140582322627284 1
-0.0536433513415753 1
-0.130034407938607 1
0.0588650894441793 1
0.244504126135263 1
-0.164628416777112 1
0.134168474139136 1
0.340820654668751 0
-0.0624832454970392 1
-0.298197835401842 1
0.138544481107267 1
0.18702794564105 1
-0.186735291986153 1
0.171925836326239 1
0.0453893687424941 1
0.117501735476071 1
0.0399920726034315 1
0.0256724836158373 1
-0.0411020779612545 1
0.298928298688525 1
-0.0687123164684355 1
0.00650777318505619 1
-0.26432045348345 0
0.112280794827715 1
-0.114253654081706 1
-0.286834543676863 1
-0.0145034506493336 1
0.0948472323150709 1
-0.103824576431513 1
-0.125507518887058 1
-0.0920045256600707 1
-0.13401952983964 1
0.0656450003928433 1
-0.407239755661262 0
-0.110325792800141 1
-0.068691668494623 1
0.1706473557557 1
0.150561274958763 1
-0.00910926382845705 1
-0.195646216978427 1
0.162514077264461 1
-0.188011935558109 1
0.0223566174980273 1
-0.216141249359082 1
-0.0998689447126733 1
0.22303770775869 1
0.241152445361859 1
0.0953491345076764 1
0.0842485210954689 1
0.206408450824593 1
-0.284907739666182 1
0.575601068166436 0
-0.30461060405344 1
-0.147260893463164 1
0.295482162584212 1
0.314309269999842 0
-0.0150507628840483 1
-0.262529327351273 1
0.0945581054684053 1
-0.0206965634049079 1
0.0353598246202062 1
-0.0370772881768273 1
-0.229329478348997 1
0.201654003078635 1
0.123022434732018 1
0.0767928468816824 1
0.0956345833745343 1
0.278783718355587 1
0.023092407951035 1
0.0238231362526348 1
0.0246984411355841 1
0.152863959899156 1
-0.197395480783179 1
-0.356486865225525 1
-0.19761372080367 1
0.185816292801766 1
-0.00156366819337452 1
0.128127584693314 1
0.0611601511942939 1
0.295696827819175 1
0.0434898863951762 1
0.145909682767043 1
0.198552780250672 1
0.0335774274931047 1
-0.158144062063937 1
0.1179761714595 1
0.0518935452041884 1
0.144500465932717 1
0.0913873082117704 1
0.131947473987388 1
-0.253412080430809 1
0.0142789934262474 1
0.539136159725139 0
-0.00827455685139746 1
-0.136395686816246 1
-0.334710842706588 0
-0.0744752473776661 1
0.205415273681244 1
0.192051732027384 1
0.193598708296111 1
-0.0385765190677127 1
0.216140779244462 1
-0.231024155874725 1
0.138246748387126 1
-0.292836386107245 1
0.0271346194165866 1
-0.339228133079088 0
0.223769577669248 1
-0.309468620450472 1
0.0346990290926224 1
0.0069635138102614 1
-0.0844610835389394 1
0.238950706475181 1
-0.11154478077769 1
0.140880800136575 1
-0.186030885753348 1
0.0550475919230475 1
-0.291711813951409 1
-0.163969889894425 1
-0.00930923089541043 1
0.223665430884042 1
0.243024924911122 1
0.0225143299953326 1
-0.345684397912034 1
0.199896444464838 1
0.115455485853558 1
-0.0813499421649918 1
-0.166982736877414 1
0.12380231669289 1
-0.0277070853647007 1
0.0183285513572201 1
0.0769153426950395 1
0.182152564241372 1
-0.0950354309728754 1
-0.0547074506372229 1
0.196549249949669 1
0.0842941671367016 1
-0.162446617564024 1
-0.314087905213168 1
-0.644751662750081 0
-0.103034566878645 1
0.129786336833687 1
-0.0530312690278777 1
-0.0556506426212215 1
-0.178368998729674 1
-0.0941701339504956 1
-0.134897441997487 1
0.0648986844748812 1
0.629998933476182 0
0.251269765257217 1
-0.0897403736087895 1
0.0796585120259383 1
0.146606576124734 1
0.104396002071236 1
0.226439000573027 1
0.165608983464094 1
0.199561529563814 1
0.103280959251558 1
-0.0826455047618335 1
0.0493908999744056 1
-0.0656015955965319 1
0.0773089870209529 1
-0.133387184353617 1
0.0831487122269854 1
-0.0982511761743033 1
-0.012998322712208 1
-0.0179987058606912 1
-0.0693281146026185 1
0.0206149072100637 1
0.0538592617982761 1
-0.00259733124170076 1
-0.0386751527282232 1
0.304758616762181 0
0.289479310014304 1
-0.269557075689085 1
-0.136558411276393 1
-0.144269884956483 1
-0.221423064398357 1
0.0840468291777205 1
0.450808739589683 0
-0.129274248113344 1
-0.293258768601738 1
-0.162593429296304 1
0.0211715442369758 1
0.0290931963687205 1
0.0215397382404848 1
0.103283868360714 1
-0.0844042961806171 1
-0.102432579360355 1
0.0306746160636047 1
0.0384758630752259 1
-0.0429083635523037 1
-0.214672324690218 1
-0.200836717135053 1
0.0554207762215617 1
-0.0315213219382742 1
-0.359964257095414 0
-0.00570727832525233 1
0.16849020283941 1
-0.282732105942909 1
0.187003075908961 1
0.38839334712996 0
-0.137743661335358 1
-0.245786867480032 1
-0.154375964386165 1
0.387299402758107 0
0.0906593164134 1
-0.0252775440158708 1
0.148389027568822 1
-0.158499773040342 1
-0.0316956676311911 1
0.129870109912226 1
-0.0875663627512529 1
0.0989161012719139 1
0.0425286721834276 1
-0.448851306623917 0
-0.0834771077986584 1
-0.345654582256496 0
0.0926711854344804 1
0.0340154209823968 1
-0.137233846667642 1
0.302282886639923 1
0.0737494066615289 1
-0.0721013054938936 1
-0.115479972572117 1
0.248584695262325 1
-0.30047195461167 1
0.0150416758937778 1
-0.346472225063669 1
0.260805086978271 1
0.00237308260163622 1
0.158420458367337 1
0.43348979438219 0
-0.316508245047445 0
0.189374458195274 1
-0.259677329874495 1
-0.113058807636625 1
-0.31094976774547 0
0.192598908995998 1
0.00759012750192411 1
-0.0458471150771766 1
0.222540254723525 1
0.104680878003282 1
0.0271431736040636 1
0.103468459269257 1
-0.0159332514248786 1
0.0697898791667033 1
0.129641011703439 1
0.0653312485943625 1
-0.151830178172073 1
0.114126389529249 1
0.123441129504267 1
-0.0311585240588939 1
0.0743615861718694 1
-0.0143556327440892 1
0.0976125137295416 1
-0.474595773207041 0
-0.100659033135919 1
-0.283422016343767 1
-0.0501104274622361 1
0.0253595153010682 1
0.0147014429266057 1
0.139883556942914 1
-0.129381750116592 1
0.149645878565753 1
0.315304379655067 1
0.0468327453644905 1
0.0129341385571473 1
-0.153108725435128 1
-0.0383896555190619 1
-0.223054805482643 1
0.310705992192498 0
0.147432285292089 1
0.199496202102161 1
-0.156675458942232 1
0.171285556666216 1
0.350512318055692 1
0.276662567412807 1
0.017849593770543 1
-0.0405400299468869 1
0.270752691062222 1
0.0672756540588849 1
0.355271526531828 0
0.0261257082108043 1
0.417287628759593 0
-0.0942410767441097 1
-0.174757303607967 1
-0.237741625216424 1
0.140297116319861 1
0.199878775472649 1
0.0405262913162944 1
0.010297731589641 1
0.164263405485447 1
-0.139614695168022 1
0.220641208970657 1
0.0423131415395925 1
-0.139839021898299 1
-0.107144983742719 1
0.272673237583585 1
0.0489522799273318 1
-0.171783583011046 1
-0.0700747995178493 1
-0.263910517585151 1
-0.0819449699410915 1
0.271936365551117 1
-0.411267679836214 0
-0.0777590496660751 1
0.0177869707759847 1
-0.309412927458987 1
0.134902833703786 1
-0.00726916821312566 1
0.0551206206317916 1
-0.319911628964278 0
0.262105475685749 1
-0.0586489677548266 1
-0.34999444697658 0
-0.0706937203909142 1
-0.0456123175144371 1
0.194164797441294 1
-0.104064529270879 1
0.32325807081345 0
-0.0323151010480352 1
0.213346160940786 1
0.203230089550548 1
0.169448005569494 1
-0.216120284445272 1
0.22156277226779 1
0.00675680133113879 1
0.133844029103949 1
-0.0665971863082724 1
0.262519210341666 1
0.0238872921076189 1
0.0831234222242967 1
-0.0160725591321331 1
-0.0842831361529714 1
0.0729280046144102 1
0.276284595456559 1
0.164781630430784 1
0.249286444827738 1
-0.41860289622785 0
-0.17895815199706 1
0.160182258886806 1
-0.161994008437905 1
0.383746717923172 0
0.170533411600416 1
0.152618241210791 1
-0.246886353163507 1
-0.0916186055991879 1
0.208243763332902 1
0.297252642343553 1
0.0737900587020702 1
0.51775958239396 0
-0.170612568542432 1
0.0535096035668283 1
-0.116420192388902 1
-0.177855192657021 1
0.173639763920126 1
0.0509427062448228 1
0.205902519193575 1
-0.15058168497097 1
-0.0573533140283904 1
-0.0695196376820713 1
0.167936680978427 0
-0.0201535188867796 1
-0.382526526177113 1
0.206193490604858 1
0.202712044598434 1
-0.056974006857282 1
-0.264478463639365 1
0.106488334161946 1
0.0855643367125341 1
-0.215552256404248 1
-0.0790321493942858 1
0.130474762849785 1
-0.360830111009202 1
0.134629822697056 1
-0.2099270731101 1
-0.0642868117118598 1
0.412690820794544 0
0.0397437403033779 1
-0.0621952674008354 1
-0.156072415651875 1
-0.116281460403557 1
0.185559987547801 1
0.0604373241550578 1
0.127049713863304 1
-0.237707297703192 1
-0.316501573373337 1
-0.0437427317171045 1
0.320635559028485 0
-0.125106162281954 1
-0.171771519164423 1
-0.287903301204339 1
0.187165252374258 1
-0.125375525923716 1
0.187195380590067 1
-0.119198801756183 1
0.375172158304464 0
0.132142084208212 1
-0.0553018770081063 1
0.0586967431809858 1
0.312299556977011 1
-0.289116619424168 1
-0.132102453890637 1
-0.33818292008845 0
-0.279643457768725 1
-0.189555274977756 1
-0.315037311788821 1
-0.230909697989438 1
0.192317375872949 1
-0.175076666648712 1
0.30052984183743 1
0.128318411741667 1
-0.119948139713526 1
-0.252132534565802 1
0.214110796953843 1
-0.3428530972125 0
-0.184882021181593 1
0.0450217303197319 1
-0.156606044070231 1
0.162574516737134 1
0.0616297889552816 1
0.186633316805038 1
-0.308457846081535 1
-0.129763448236272 1
0.167666930400672 1
0.194069705244292 1
-0.0322825848904114 1
0.0871204196376515 1
-0.463994239507815 0
-0.116810237498607 1
0.173619773116745 1
0.228801986480473 1
-0.159956391786735 1
0.0372835517652413 1
-0.280379632892103 1
-0.0444538570923056 1
0.207685148001706 1
-0.1159044081097 1
0.0173326611236981 1
-0.0176462813061766 1
0.22555307042602 1
-6.45885057346599e-05 1
-0.135945383743773 1
0.398560894736161 0
0.104300597735783 1
-0.0358586979834446 1
0.121448730635585 1
0.0021004256324441 1
-0.0826757174753303 1
0.119050427530125 1
0.263895646584238 1
0.0223428356875377 1
0.00870517612401562 1
0.108205056627163 1
0.249212765492059 1
0.137481394261197 1
-0.129819608149299 1
0.207096844561788 1
0.025810961824724 1
-0.456679190269155 1
-0.19199485797197 1
-0.0779858455348829 1
-0.273067206663861 1
-0.161917868360071 1
-0.163601516377294 1
0.0516385908692665 1
0.107212597759489 1
-0.220443047914239 1
0.0612369280562603 1
-0.222501167158065 1
-0.0350152926877738 1
0.0862429700674684 1
-0.119947620326697 1
0.079431415793679 1
-0.0245029556271993 1
0.104283631309304 1
-0.488526919779688 0
0.0615780126402836 1
0.239516255950442 1
0.198292814468476 1
-0.276630643696839 1
-0.110315653422328 1
-0.277383281134129 1
-0.372130979337681 0
0.111171783258164 1
-0.169509362561048 1
0.297431013146554 1
-0.155789374063463 1
-0.27645035820684 1
-0.189782149452064 1
-0.0355445740544768 1
0.246948228703247 1
0.226583200217383 1
-0.0237847229094702 1
-0.351261231070547 1
-0.255244695871995 1
-0.057167229701209 1
-0.122540857638705 1
0.190028882513621 1
-0.190509755331971 1
-0.157757606197695 1
0.16281144873433 1
-0.0119704028049374 1
-0.198728116789157 1
0.120002381260372 1
0.123323850661211 1
-0.254388672873573 1
-0.0112608385879951 1
0.0565143900446482 1
-0.0194866161840272 1
-0.0171613888677296 1
0.0229318658371654 1
0.278135902212706 1
-0.275201026025861 1
-0.0264119537386046 1
-0.158307153140101 1
0.0735607180712043 1
-0.238699879120058 1
0.194257685792112 1
-0.118173587968622 1
-0.0993143689892229 1
0.296156109905222 1
0.0812797737689396 1
0.273406331531729 1
-0.175242719349166 1
-0.357038597556435 0
-0.0499214017295583 1
-0.0861691321643133 1
0.134406618252143 1
0.0179002868511463 1
-0.237259514396398 1
0.154153550110908 1
-0.21933827810985 1
0.461130289208657 0
-0.18263424606903 1
-0.186639599932675 1
-0.0856818581732061 1
-0.0663882086700547 1
-0.172569760157605 1
0.079167265649803 1
-0.0887690013733185 1
-0.10897981457736 1
-0.094474235122505 1
-0.13016927840848 1
-0.0573891809818959 1
-0.170125766742455 1
-0.11020504013086 1
0.136914024741635 1
0.12548512488648 1
-0.0924718120425115 1
0.510805493784062 0
-0.339517000406112 1
0.335843008750495 0
-0.0639244076605549 1
0.0686226510375009 1
-0.0579235150403948 1
-0.136922982029703 1
0.0626981739435464 1
-0.209862543444617 1
-0.0799445278985526 1
-0.33409746322869 0
-0.374540594036205 1
-0.148040404600975 1
-0.108534372389868 1
-0.0384569705034407 1
0.282661932834587 1
-0.227709530025213 1
-0.0188796222258494 1
0.353448322984239 1
-0.0713224618786063 1
0.0574888420350139 1
-0.133886458088623 1
-0.127076955740371 1
0.120897362733268 1
-4.25029818342734e-05 1
0.124803045565258 1
-0.0742980910006887 1
-0.0628870372298569 1
-0.499139593769431 1
-0.0523826582489763 1
-0.0381503166929445 1
0.301490834835274 1
-0.377842280921433 0
-0.189117742605928 1
-0.0651980641305464 1
0.0229317193151422 1
0.180719373825936 1
-0.228866025956637 1
-0.324091656452126 0
0.0816839322953812 1
-0.0119251730910965 1
0.0123520313352866 1
0.00708028566891978 1
-0.224601390351915 1
0.24331190295873 1
-0.0785209123786478 1
0.103236637223296 1
0.177826533587662 1
0.117197142027312 1
-0.0538562354223585 1
-0.0327571924030172 1
0.0196268866305399 1
-0.360343294507995 1
-0.0702667213607217 1
0.111595043958025 1
0.227854758131333 1
-0.0620423789483558 1
0.0461105018170372 1
-0.105939745019058 1
0.321243881695146 0
0.0382279513454312 1
-0.264023366202034 1
-0.377332815006127 0
0.468434054071126 0
0.191723749078891 1
0.232533825843489 1
0.444246700603985 1
-0.138837822038538 1
-0.143595588721997 1
0.639058074356202 0
-0.252279465922904 0
-0.164331459677021 1
0.273488474284152 0
-0.0768781227568816 1
0.101948586707101 1
0.0110480272900755 1
0.101044754610403 1
0.20949003428218 1
0.0426245960166418 1
0.38270333146344 1
0.100092199644718 1
-0.0301888229752298 1
0.158679353943584 1
0.295303231235218 1
0.0873131144079714 1
0.30026682011511 1
-0.190916846042209 1
0.222982594985939 1
0.270321684222726 1
-0.240430328915178 1
0.16033097535906 1
0.0917968769434445 1
-0.112206970908303 1
0.0179539562885607 1
0.0238961251424588 1
0.191033604818856 1
-0.422477952876097 0
-0.231728898634805 1
-0.0360580424013329 1
0.131427814681404 1
0.2321322120037 1
-0.347778569743198 0
-0.287637024207756 0
0.0885501676488072 1
-0.278728964496672 1
0.349127566023889 1
0.0857610288480845 1
-0.00211823258045385 1
0.139069407707241 1
-0.114834763962793 1
-0.129900510010536 1
0.319568887693932 0
0.0562030945840917 1
-0.00435610279557336 1
0.082356605445436 1
-0.330663168483295 0
-0.0518219884726699 1
0.100242817069505 1
-0.154599814149961 1
-0.0112759621603024 1
-0.0572085899485907 1
-0.175566937417274 1
0.324838271994419 0
-0.138338469666252 1
0.102589340210031 1
-0.0302870723086085 1
0.252234210205213 1
-0.428665233276668 0
-0.0185183952445502 1
-0.183486209860565 1
0.14138180276915 1
0.332013705048884 0
-0.425247267556759 0
-0.209391238255556 1
0.264011532033754 1
0.0478028521794617 1
-0.374595087593699 0
0.109398019192569 1
0.0431691359761541 1
0.0484431398113745 1
-0.0215987077223487 1
0.190433387708469 1
0.210334871485844 1
-0.336100844655226 0
-0.0725644479280008 1
-0.213704629238814 1
0.249128333759972 1
-0.0364469008758961 1
-0.0155956463362152 1
-0.0418094138767908 1
-0.114855371372074 1
0.00869063076761831 1
-0.00278940625512058 1
0.243256229473252 1
-0.0200678963223774 1
0.143318902721703 1
-0.101370291451259 1
-0.0427104439859852 1
-0.114853216340265 1
-0.0572435208136129 1
-0.120357501495685 1
0.336985920407827 0
0.0901908401406601 1
-0.043354904494238 1
0.0370372653384084 1
0.0485245841187826 1
-0.262639701520197 1
0.0833472576905671 1
-0.567650018166799 0
0.169582514043534 1
-0.0133930774577716 1
-0.376001240593191 0
0.142972134956756 1
0.14794451182934 1
-0.0915720758310401 1
-0.376089510649685 0
-0.229342632341343 1
-0.107519672518636 1
0.128227637682595 1
-0.129070041633725 1
0.219569843093838 1
-0.0735709193507624 1
0.00738878714475748 1
0.10303312424265 1
0.260189889953905 1
0.516980477247809 0
-0.243437471704656 1
0.0901826644405371 1
0.0201248177798701 1
0.12825541671149 1
0.0751184263412025 1
0.000752478126297661 1
0.0193667015287492 1
0.152657066678299 1
0.0991836236821169 1
0.273899458307418 1
-0.143383828888844 1
-0.0183719708438233 1
-0.0395173618413918 1
0.137350139477258 1
-0.0361659913895693 1
0.101627362236295 1
-0.511219805135018 1
0.129814541026575 1
-0.00731829049146349 1
0.101849560376748 1
0.327829282830029 1
-0.0867726469002695 1
0.457772690284427 0
0.131820793895258 1
0.316977254484398 1
0.397487088689541 0
0.114982211968682 1
0.108820814157521 1
0.161397031118264 1
0.0642320905033788 1
0.415872980005667 0
0.186809868587938 0
-0.0503031595554516 1
-0.425211789784449 1
-0.527555007895557 0
0.102220816945659 1
0.185996899646365 1
0.0441482142776692 1
-0.116416798728575 1
-0.103066119475699 1
0.0246992520236567 1
-0.0939895157104171 1
-0.047051617734597 1
0.173631374098906 1
-0.15952379006369 1
-0.271991600405405 1
0.0330134585350681 1
-0.163285171122264 1
0.164309035889785 1
-0.145877682567528 1
-0.231015509380346 1
-0.135629295993546 1
-0.161603760324116 1
-0.487018003346539 0
-0.0221097493795849 1
0.249362543381321 1
0.080943481558919 1
-0.137781734003793 1
0.0951644276959414 1
0.00813689968286088 1
0.0643103286008124 1
-0.0281688671681415 1
-0.0252288549509742 1
-0.0999271151084317 1
0.106743459971383 1
0.142117801625867 1
0.0931655396509459 1
-0.182107034008676 1
0.020860554886263 1
0.26096439506731 1
-0.0160927332382028 1
-0.0508940062597935 1
0.209455116794195 1
-0.193206119285272 1
-0.247529118694243 0
0.316061016536679 1
-0.457307539329009 0
-0.078374038781751 1
0.00900923692006193 1
-0.337292793197518 1
0.116642028727745 1
0.067900946120921 1
0.248402453653443 1
-0.069701057949216 1
0.0089058393561124 1
-0.23021737414116 1
0.404346889297534 1
0.129804894512237 1
0.0595492926810768 1
0.130447059728996 1
0.0442256077782271 1
0.05021346817945 1
-0.0180808438159009 1
-0.307713061713159 1
-0.0188492747688021 1
-0.0893025810287906 1
0.0670088705801477 1
0.157488580890826 1
-0.0943013220168987 1
-0.247704760725422 1
0.0241768348763131 1
0.0784630392894157 1
0.0830217548554766 1
-0.0811118000735113 1
0.0637116351364628 1
-0.222248046378213 1
-0.158832316212588 1
-0.0390550357864458 1
0.158602609092327 1
-0.0379230209352912 1
0.0232467425971887 1
0.0134112694533709 1
0.0382612320028876 1
0.0359298491441695 1
0.246540013545501 1
-0.020611669642542 1
0.0796549967868975 1
-0.21059756117245 1
0.041590913512589 1
0.209508511507662 1
0.00110058685986986 1
0.0703845891336553 1
-0.0432029617678585 1
0.0454617276350048 1
0.282173125113479 1
-0.352075671080101 1
0.0254175383866361 1
-0.128236280602372 1
0.10297826507542 1
0.0321645960470207 1
0.0153742942316261 1
0.139451731457269 1
-0.028905214016222 1
0.0324688243767358 1
0.0474768278768057 1
0.353571772426876 0
-0.150420429467386 1
0.245866635413815 1
-0.0670241264602802 1
0.00340772476964962 1
0.165180436264896 1
0.0788969412942152 1
-0.246359778053944 1
-0.103033538500373 1
0.140131006426434 1
0.0737106536165342 1
0.104571091042218 1
-0.061793513075792 1
-0.0407849184539485 1
0.0451831534012979 1
0.0101433366023283 1
-0.147351616707336 1
-0.301689023770768 1
0.066519429307205 1
-0.154709023460467 1
0.254616732179663 1
0.0876627759358246 1
0.016731870918243 1
-0.0463880482250315 1
0.159938538505821 1
-0.0110982639844356 1
0.245951663147052 1
0.0482537105377445 1
0.234987793783671 0
0.379449599052716 1
0.2273517510043 1
-0.159201520234323 1
0.0460393912262735 1
0.0935779138717402 1
-0.0644894519389434 1
0.19100248766923 1
-0.25354694153512 1
0.139938954475596 1
0.110479538853773 1
-0.268213788886837 1
0.166669820481673 0
-0.0527203688860496 1
-0.259349500775969 1
-0.151895129925317 1
-0.251242024674897 1
0.0189378860492227 1
0.225074676945075 1
-0.104267602216859 1
0.201311371643174 1
-0.241715975816372 1
-0.0356939037482378 1
-0.0209763216345078 1
-0.136158755760734 1
0.153874566934789 1
-0.151505527861408 1
-0.0868350466297861 1
0.191326841028812 1
-0.124933417365632 1
-0.211941374824508 1
0.154045844268417 1
-0.153368211346265 1
-0.0123935519738286 1
0.0524079197478433 1
0.0304144188583953 1
0.0238426724943466 1
0.192179701454012 1
-0.228670398612387 1
-0.0518833896950813 1
-0.30606560507587 1
0.3027205458958 0
0.000739162704283954 1
-0.421852380466657 0
0.199846427401847 1
0.096641429945197 1
-0.186649327830325 1
-0.177541922745934 1
-0.225319644522118 1
-0.0434447572313699 1
-0.132950503679928 1
0.0251201360511732 1
0.150298623114649 1
0.000766047879238965 1
-0.0082985562074951 1
-0.201985001908452 1
-0.0159015984098181 1
0.265751821178494 1
0.0164856361692518 1
0.254491747103009 1
0.0448588575683265 1
-0.132101670560879 1
0.0425062308592795 1
0.189940931081412 1
-0.0070056030452875 1
0.20686897513028 1
0.0370094338421064 1
-0.0326084325026375 1
-0.21182829632554 1
0.282467476808622 0
-0.186112017068029 1
-0.12725815040543 1
-0.333823837046219 1
0.0558767775928657 1
0.300326661489719 1
0.0585278345779396 1
-0.0150259710885283 1
-0.273992497943875 0
0.441940548816343 0
-0.184054011747237 1
0.138635217617025 1
0.0177645463755026 1
-0.0165494476892699 1
-0.22383417435442 1
0.235012446454707 0
-0.257218013999292 1
0.0883768148907252 1
-0.0405532599996514 1
0.0973096931324545 1
0.035408219949392 1
-0.19565893898389 1
-0.0610374802060465 1
-0.0363710501421625 1
-0.0329098549102896 1
0.158998781884272 1
-0.509078351998354 0
0.0999586063152911 1
0.0326791604386671 1
-0.166256433493467 1
0.0115488259978599 1
0.166947366253296 1
-0.250768647294172 1
-0.444320396179034 0
0.284575173210955 1
0.243139773407483 1
0.124189588831318 1
-0.034582501134635 1
-0.0332569249923417 1
0.102222641786696 1
0.166370227733477 1
-0.129563343912497 1
0.169876452196323 1
0.243436193482538 1
0.0106393647821635 1
-0.0420470035270484 1
-0.0554763612144032 1
0.0992626924143568 1
0.131830241177885 1
-0.156320125376433 1
0.0190736672226226 1
-0.255360247681335 1
0.211060382916172 1
-0.0224142196785253 1
0.00903543938115211 1
-0.218874880001904 1
0.00941965433736163 1
-0.253888089838249 1
-0.0352670969129528 1
-0.168002797017577 1
0.30933652905599 1
-0.42030148899897 0
0.0371144451816854 1
-0.0595649158445808 1
-0.0173580896474905 1
0.0246509887234313 1
0.0225602599986747 1
-0.0135105681017993 1
0.166062084185995 1
0.047791647651909 1
0.152276426661067 1
-0.0409543247593902 1
0.0314776199457652 1
0.220755574751743 1
-0.246365415934555 1
-0.133396936702898 1
0.248200806317219 1
0.108667050136845 1
0.421927940299579 0
0.277757340733397 1
0.0888382401085614 1
0.0864383379324007 1
-0.160195890785744 1
0.061864818551568 1
-0.15128078161864 1
-0.0856991830622839 1
-0.627913207457991 0
0.05913718854228 1
0.0483011861071654 1
-0.147631902428432 0
-0.0371295242103542 1
0.0233810659205749 1
-0.265744784485848 1
0.262681255839475 1
0.0115362516185154 1
-0.0426752703567226 1
-0.0945328046333502 1
0.0370465851696443 1
0.167546522585861 1
-0.0770221557741404 1
0.362662972227619 0
-0.0574592290168895 1
0.345967281253052 0
-0.00907737392174479 1
0.35432861331721 0
-0.313284827243511 1
0.267887014312694 1
-0.158594251603 1
-0.0643381321973187 1
-0.036411413781974 1
0.0593441805576924 1
0.126726792519076 1
0.114331990440761 1
-0.304171065431096 1
-0.00571507564324997 1
0.00852086189472669 1
0.134488987721713 1
-0.176355653549625 1
0.208008723566284 1
0.325709254312065 0
0.0820748563894099 1
-0.0639669254529424 1
-0.00919472607143712 1
0.0966686445391767 1
0.371358652009829 1
0.0777324063651576 1
-0.0215162797989978 1
-0.291990728787938 0
0.00280036263059086 1
0.222523000506636 1
0.040076040382825 1
0.195040407003211 1
-0.408558637498058 0
-0.0414304984263958 1
0.185420773616123 1
0.0398305290648244 1
0.143144962858003 1
-0.371886840716914 0
0.0504735489824263 1
-0.00529617772141679 1
0.0410130640726236 1
-0.0445932254679507 1
0.319436463020611 0
-0.00911538186166432 1
-0.313328924125308 1
0.112115716146235 1
-0.0963760357131339 1
0.23262966182833 1
-0.442457024521265 0
-0.109472796724777 1
-0.218479294157723 1
-0.165358418749127 1
0.291767090492317 1
0.137312090443251 1
0.0518440913434297 1
-0.224057764887389 1
0.0593017902752651 1
-0.0627008888216611 1
0.263601204773616 0
0.122269743401304 1
-0.00615331672792002 1
-0.131199934528879 1
0.274262663794403 1
-0.11871120842715 1
-0.181374989520222 1
0.166203464515797 1
0.0319802070046017 1
0.057339161569557 1
0.115287604842586 1
-0.328038067185644 0
-0.0123958882669108 1
-0.0582174113190774 1
0.161093640228183 1
-0.132543420152623 1
0.0197861684110809 1
-0.0195714568581764 1
-0.101618610703978 1
0.0645913388702927 1
0.202143972933415 1
-0.0808835095079612 1
-0.168708247247077 1
-0.0339756863764807 1
-0.171697002396066 1
-0.11328302672026 1
0.167545296806506 1
0.130909139913797 1
0.470938438978392 0
0.199335771895288 1
-0.0680283230297241 1
0.171719654004957 1
0.217419797143974 1
-0.0660994959920028 1
-0.133185682107754 1
0.164426194303671 1
0.155425822725218 1
-0.176992341222179 1
0.196002174459056 1
0.112286158316372 1
-0.404703012299771 0
-0.175272096409959 1
0.185965546131707 1
-0.0700543867016834 1
-0.31155687480576 1
0.0970799912429362 1
0.152663186500207 1
0.2970215633605 1
0.133838786029262 1
0.0118309723511069 1
-0.133928306084509 1
-0.0965081259145163 1
-0.233048591699987 1
-0.30787686606613 1
0.00349119191191952 1
0.0365357158610203 1
0.204619449694873 1
-0.0624892781512041 1
0.0873508917223011 1
-0.0558045037528417 1
0.317053361989657 0
0.136674412806251 1
0.364628201227905 0
0.0279004399902602 1
-0.0182259264095328 1
-0.28157144421589 1
0.070882204125289 1
0.142529863536042 1
-0.120058949642631 1
-0.0620136166611683 1
-0.249380252014748 1
0.244563723794106 0
0.356883841399755 1
-0.0231129008750182 1
-0.0770225011576403 1
0.01580148768385 1
0.0853000852858439 1
0.0173153595019567 1
-0.00649633084511971 1
0.0045565814520513 1
-0.0395670156556522 1
-0.0493873203586959 1
-0.225786188390237 1
-0.202888289493673 1
0.112476951492048 1
0.15139252165874 1
0.100222371412422 1
0.152711798839439 1
0.121600098891189 1
0.038154074371142 1
0.0465516586990005 1
0.153625618555938 1
0.169942230065772 1
0.22783059596482 1
0.0590553990184567 1
0.417558552899243 1
-0.00390632537997648 1
-0.0286246282774842 1
-0.275333878706027 1
0.0318756299153847 1
-0.0215313687822249 1
-0.0948930989204239 1
0.0765648939346167 1
-0.0899769977014451 1
-0.378929406617534 0
-0.166882353769103 1
0.121535765466442 1
-0.206897753625031 1
-0.256314410451374 1
0.0636838042750931 1
0.222401950373484 1
-0.179434511892855 1
-0.120548423619051 1
0.260434513915617 0
0.298240077427708 1
0.347427080960432 0
-0.386481758579882 0
0.0941843834486544 1
-0.206241644918145 1
-0.0859527501603368 1
-0.110882759918641 1
-0.100907671203642 1
0.0620488343541236 1
-0.0829458196033414 1
0.0179274853719849 1
0.0178996463555538 1
-0.172316699861971 1
0.0861762736985435 1
0.234805843412213 1
-0.248409910506504 1
0.150904549745464 1
-0.0701294592969191 1
-0.0663514541296717 1
-0.0908828565360866 1
-0.0368471609962859 1
0.176718974597632 1
-0.164767550455538 1
-0.190435318142333 0
-0.0934534977544449 1
0.498008483934318 0
0.114338345273563 1
0.151966749240708 1
-0.0340315244089577 1
0.0136651024049926 1
-0.271178606604381 1
-0.0539057497157909 1
-0.259688634577267 1
0.107388423673558 1
-0.11893429152082 1
0.170961357542944 1
-0.105198766572141 1
0.260869979559685 1
0.0761344356345848 1
-0.192096638900053 1
0.120186488190738 1
0.10350027273653 1
-0.147431969154623 1
-0.0573228006301056 1
0.331856668998388 1
-0.00790797520594641 1
-0.272654666308315 1
0.348777675238276 1
0.19366881667975 1
0.164517724597812 1
0.426468618816323 1
-0.0966696261485437 1
0.182883801382672 1
-0.188314877574044 1
0.474762780732129 0
-0.0766888355937155 1
-0.00132660364362332 1
0.159951765085274 0
-0.124181575060438 1
0.289504926757419 0
0.133530612769524 1
0.128980272787594 1
-0.323456819667861 0
0.176476020548618 1
-0.00199529966041965 1
-0.0898166172538396 1
-0.0299144671457565 1
0.30033820482251 1
0.31989206472149 1
0.0662819690024221 1
0.107578205053811 1
-0.206986540892812 1
-0.368453978333582 0
0.0118437506958689 1
0.166139920513445 1
0.0584088235624873 1
-0.209645830592399 1
-0.275523609713148 1
-0.161510925535781 1
-0.11161917474434 1
0.151162158083314 1
0.115946307822001 1
-0.205370395072926 1
0.0500100228434433 1
0.370996845538716 0
0.314659632055904 0
0.0474115147855365 1
-0.290912058456228 1
-0.149625596629384 1
0.162708928946116 1
0.273098827643815 1
-0.00526519313833511 1
-0.279858186526484 1
0.245666054184301 1
-0.0209649349949002 1
0.264691741633777 0
-0.410370597882022 0
0.118905119401211 1
0.221331534298396 1
-0.368543034403955 0
-0.0661766511493342 1
0.162255697988532 1
-0.263877598134849 1
0.128444112899528 1
0.117148495642439 1
0.128022198365871 1
0.140152719048651 1
-0.199339097452125 1
-0.094203849405022 1
-0.464350432348259 0
-0.0021454317650749 1
0.247879741372784 1
0.271370527619553 1
-0.141592136660048 1
0.0195487284823727 1
-0.144485301276782 1
-0.0264679928720255 1
-0.133886488146172 1
-0.0593038179196901 1
-0.39053697650993 1
-0.239921326691788 1
0.18407380097221 1
0.21248998194457 1
-0.134809807238477 1
0.175077819866271 1
-0.224517845804042 1
-0.00929503822543079 1
-0.0622520286196976 1
0.138678573483893 1
0.165406957054687 1
0.0654566247920409 1
0.150250011416567 1
0.282813048852959 1
-0.104216050547978 1
0.229821469255865 1
0.181246184800866 1
0.00962411633299621 1
-0.108208548338856 1
0.250087197751958 1
-0.251477003507884 1
-0.100252236884582 1
0.0143455124920458 1
0.302918764504197 1
0.143595226902924 1
-0.327145716436571 1
0.0968005043584508 1
0.124313872448913 1
0.119635588755026 1
0.01084564394577 1
0.222641837032954 1
-0.126013066977153 1
-0.237637018386307 1
0.14586270863191 1
-0.233516975886932 1
-0.10762816691207 1
-0.256259279891657 1
-0.0195424007641354 1
0.17837810674414 1
-0.298916123651376 1
-0.0936556767426913 1
-0.03455574364044 1
-0.0388490525626333 1
0.0711927553144368 1
0.288970284140979 1
0.309129016919485 0
0.33497620686354 0
-0.165966330301861 1
-0.0211831943503696 1
-0.0701577939769979 1
-0.0200105468693016 1
-0.156107185242031 1
0.41522339346164 1
-0.0271839586560143 1
0.275650704227812 0
0.00218760525871044 1
0.357055152851507 0
0.0563844999218024 1
0.0765473278043041 1
-0.302788219160213 1
-0.00823830971285673 1
-0.212241076665992 1
0.211514151632675 1
-0.134244110466014 1
0.152528635075901 1
-0.399219607923051 1
-0.0820787708444561 1
-0.0370737555351061 1
0.253106158966354 1
-0.0478281111563441 1
-0.0885739081240939 1
0.10317019377479 1
-0.0529926962192067 1
0.0164907837872827 1
-0.357745488136323 1
-0.113380412799371 1
0.0256724693545369 1
0.142131053878757 1
0.29612126315797 1
0.148893382397129 1
-0.184988893969027 1
-0.168747365774704 1
0.0555960920327569 1
-0.0152322795591589 1
0.0590100409962057 1
-0.319063124170368 0
-0.0614325841211913 1
-0.0216628964507705 1
0.221277924320654 1
0.00293843499243607 1
0.1940164898299 1
-0.0708201076871636 1
0.159432067689796 1
-0.163962002056522 1
0.166616109152371 1
-0.177430950135382 1
0.0409262660658711 1
-0.164299376053814 1
-0.20562366582255 1
-0.292256940106177 1
-0.0315522232917234 1
0.394668482255987 1
-0.243412749080697 1
0.287089998738487 1
-0.170963865580697 1
0.182307080538547 1
-0.0304668914666111 1
0.291642118514491 1
0.133140441244173 1
0.206132328347005 1
-0.236740917626515 1
-0.120811777430303 1
0.486411935605594 0
-0.244163634927403 1
0.0547557519083198 1
0.432656214551549 1
-0.314919540392573 1
-0.221272982134166 1
-0.192560884304527 1
0.0437154140089939 1
0.0339843316664161 1
0.0185947102723532 1
0.0466268323786241 1
0.199456231042126 1
0.0955784019329555 1
0.212674697467026 1
-0.0342141748517731 1
0.018375237681923 1
-0.194379368617649 1
-0.0417587246613429 1
0.0561671721467103 1
0.010427689134441 1
-0.0967032886402277 1
-0.277903260989533 1
0.157355013128466 1
0.0445461990030667 1
-0.20218526994213 1
0.35424948681955 1
0.0945212371387511 1
0.0947127405895959 1
0.0473952139727327 1
0.243468687415313 1
-0.0081191994346449 1
0.084608199079561 1
0.0230994444184656 1
-0.54894743383112 0
-0.138940181402658 1
-0.137887348874269 1
-0.183685205457832 1
0.158745777854409 1
0.0132373201997965 1
0.0770174435795044 1
-0.114713781560558 1
0.169664257285115 1
-0.226210240331236 1
0.199334422161497 1
-0.19029594203775 1
-0.0972103026771509 1
-0.321858559893465 1
-0.0794018728978414 1
-0.444385167539064 0
-0.00678186296857637 1
0.00121002090337925 1
0.257034244157381 1
-0.230338090591614 0
-0.0380552344495929 1
0.505700115782169 0
0.0295771723578003 1
-0.00285275711680374 1
0.0537472369689645 1
-0.0356557608708313 1
-0.0612579816865295 1
0.194749969383291 1
-0.0486762302559903 1
-0.10123686423462 1
0.179575822536727 1
0.168501950330688 1
0.0253501856815904 1
-0.2658216031616 1
0.103185644457245 1
0.0823251336132304 1
-0.134944162224727 1
-0.126686231102747 1
0.0243737791590122 1
0.391088977944298 1
-0.148592690726179 1
0.303819064520652 1
-0.00173434638230282 1
-0.232192705521439 1
-0.113495965975013 1
-0.0142078123422332 1
-0.170035195417147 1
-0.0297831727181599 1
-0.0364305667134767 1
0.0705579811895637 1
0.011905567173463 1
0.0627296462920354 1
0.0973227641684285 1
-0.103763792084262 1
-0.184459574950938 1
-0.196048806488859 1
-0.18695248608172 1
0.366090686957499 1
-0.150719435197956 1
0.0110493158623284 1
-0.0995002770583972 1
-0.0848890538949519 1
0.0199097581987841 1
-0.125554497640565 1
0.310864673600605 1
-0.0138019085575976 1
0.0683142934128003 1
0.0872963096277728 1
0.176638558097441 1
-0.130770100203582 1
0.275527183590705 1
-0.0882830824219139 1
0.0366836502439332 1
-0.0155319608462767 1
-0.125629324580629 1
0.122050730147465 1
-0.47447083564977 1
-0.182239533593963 1
0.176999151109398 1
0.286065225989903 1
-0.132804583205218 1
0.362464768238258 1
0.158391907753419 1
-0.0936526466179853 1
0.0134642813715709 1
0.224519365428502 1
-0.133995354474232 1
-0.0306324772264277 1
0.00640329112273018 1
-0.186588818307813 1
-0.169378043466694 1
0.23085419720707 1
0.00934138371694015 1
-0.0291798928413995 1
-0.0719164470605024 1
-0.102737551162037 1
-0.0485202664067336 1
-0.0832277730838594 1
-0.240350247122976 1
0.12252574046801 1
-0.0119104887052089 1
0.179428286157103 1
-0.0320748427621802 1
-0.10585581823748 1
0.212884418310857 1
0.225201552756045 1
0.0597949263740753 1
-0.423645919447621 0
0.144960372411763 1
-0.278685573414653 1
-0.0100518529495164 1
-0.00743102657710153 1
-0.254761830108022 1
0.0372707386141457 1
0.118973459808136 1
0.153848881489857 1
-0.423513955891478 0
0.447091741759163 0
0.10685109885099 1
0.126891079872713 1
-0.106786055591599 1
-0.197576153592091 1
-0.027160311112786 1
0.101880843579827 1
0.19525309882348 1
0.0618215494220354 1
-0.0670669913426251 1
-0.13816644660049 1
0.0888923882451707 1
0.193035949655936 1
-0.105167375785937 1
0.325671946709037 1
-0.309492196876186 1
-0.0679557540855729 1
-0.109944416967909 1
0.351105961168807 1
0.205988669070339 1
0.0944359609656307 1
-0.18045468781568 1
-0.142132486455912 1
-0.00855637897489559 1
0.0040119846161067 1
-0.248414402805647 1
0.216219582251154 1
-0.0992819509605723 1
-0.229074021506978 1
-0.25539249004298 1
-0.164974066480653 1
-0.0714905351606311 1
-0.260904137573566 1
-0.156711299170652 1
0.127882936232631 1
0.171696791696216 1
-0.148208855943876 1
-0.212280699097782 1
0.250103039080078 1
-0.0152863040898442 1
0.100462325009963 1
-0.053164414508337 1
0.268559264281394 1
0.0860098299632205 1
-0.169281697352663 1
0.292304852546903 1
0.262481531066563 1
-0.0950405972649383 1
-0.179032455319526 1
-0.158583881107163 1
-0.0424119414126818 1
-0.321278267703428 1
0.0766184509344906 1
-0.500224101606485 0
-0.068573112320124 1
-0.142587040223974 1
-0.27759833037149 1
0.0340870617189964 1
0.1531241623253 1
0.0392853909782319 1
0.20737975421429 1
-0.602582128706641 0
0.156777141407677 1
0.0403599007556787 1
0.0503085567576043 1
0.0656628597058689 1
-0.102967523717421 1
0.190523916408688 1
0.0861843274485406 1
-0.14185689982294 1
0.0969422778125667 1
-0.186189753671933 1
0.0178299876419005 1
0.309795415029324 1
-0.186805964791673 1
-0.355282194904717 0
-0.379510338274723 1
-0.262699987318128 1
0.152887431110496 1
-0.10243441094143 1
0.330838952062445 1
0.290064996096309 1
-0.272325605128226 1
-0.135020419674175 1
-0.286019241449721 1
0.0670952902080948 1
0.107866288975579 1
-0.0118292230756927 1
0.32566235651385 0
-0.453854854980221 0
-0.199227564848437 1
0.218712367544565 1
-0.0238368897061812 1
-0.243672323166946 1
-0.239230702719624 0
0.0878974268715897 1
0.387055471220508 0
0.00601546662436189 1
0.0413957442637788 1
-0.379917858870802 1
-0.107292908157782 1
-0.0858360566978719 1
-0.406707690826337 0
0.180834322808263 1
0.179738699543453 1
0.174232024362512 1
-0.236999905584352 1
0.183976418938735 1
0.0400991827417235 1
0.209319142446001 1
0.0603184816489806 1
0.284440524104701 1
-0.437427857552797 0
0.0616698597708239 1
0.166643315406687 1
0.233746647296443 1
0.365712494861758 0
-0.122685876877611 1
0.092201223332812 1
-0.154169832263055 1
0.0109425100802499 1
-0.433078195228617 1
-0.123218762411925 1
0.0412954754085047 1
-0.0789815671996443 1
0.523380115807639 1
0.132737481569363 1
0.0169299549235515 1
-0.298336550906323 1
-0.0180382051188318 1
0.153175185362034 1
-0.0583245679433969 1
-0.153381968517826 1
0.0697807564933416 1
-0.0116090581628181 1
0.555263168302262 0
-0.187365153553833 1
-0.0817037052849817 1
-0.0405671766854907 1
-0.00639939997491271 1
-0.231202272037959 1
0.14630852888132 1
-0.00232574193308393 1
-0.0691552196690825 1
0.0588717270479966 1
-0.0425889454777606 1
0.175456541835582 1
0.11563748933001 1
0.179354489565843 1
0.00210402458798134 1
-0.212992678847574 1
-0.0179752969882436 1
0.126194262211868 1
0.060740449419579 1
0.154348781991511 1
-0.0122965321911541 1
0.233140090339532 1
-0.099593976573479 1
0.082966081343112 1
0.120082157090841 1
0.0601623957453124 1
0.0649296753390104 1
-0.0888207326570837 1
-0.249172751974587 1
-0.0641384584709041 1
-0.0347979666134509 1
-0.0191608665343306 1
0.189526573380765 1
0.0591736181772449 1
-0.365509263975668 1
-0.156302160264065 1
0.205788316482259 1
0.0389642359182924 1
0.0858681496786464 1
0.296742279200363 1
0.0903453201509698 1
-0.0135590679675524 1
0.0184905358343992 1
-0.0448506309197454 1
0.0249459787106103 1
0.0118712428676588 1
-0.266568840659448 0
-0.0189135777992426 1
0.0848791701678472 1
0.01102163694699 1
-0.167410948065666 1
-0.14416787214152 1
-0.289532726645164 0
0.133847777263306 1
0.174582262159527 1
0.231206721383952 1
0.230266628751323 1
-0.253216822813634 1
-0.178286260363024 1
-0.278387017910604 1
0.038791081697027 1
-0.0755172112760431 1
-0.753791760777129 0
0.19922194924438 1
-0.150362968448615 1
-0.0438655706808172 1
-0.227882922674068 1
0.0252721183733288 1
0.0248232059372284 1
0.252149635488469 1
-0.0655631544271548 1
-0.162733381146103 1
-0.217952097326292 1
0.163007980455994 1
0.0339044817711753 1
-0.0267126309955569 1
0.178959958564116 1
-0.0669096518282918 1
0.0483673545230148 1
-0.144320788935168 1
-0.0729916042561224 1
0.00167164190932232 1
-0.250770068973741 1
0.228776908034546 1
-0.256512594233501 1
-0.239869593864707 1
0.214882274999373 1
0.0597523423740689 1
0.149626900235716 1
0.0160347090093539 1
0.0657641773998078 1
-0.105223664493996 1
-0.395165307415149 0
-0.0863833533269237 1
-0.201697282014844 1
-0.251682021446445 1
-0.0047756330121482 1
0.287596097835435 0
0.0553376115418369 1
0.0800995059403876 1
0.256230978672928 0
0.0840660034359484 1
0.127113654928378 1
0.233783908229758 1
-0.0559247853643998 1
0.218170344703408 1
0.409145349831194 1
-0.0830792215067342 1
-0.125594379775271 1
-0.337951498002044 1
-0.0483084536972892 1
0.0469039192555857 1
-0.0553543179919805 1
-0.0318006986100271 1
-0.201499328312268 1
0.0866577634187135 1
-0.13053753051315 1
0.0396201544489406 1
-0.0211362790350639 1
-0.199491260466342 1
-0.0919654743182196 1
0.300292761550059 1
-0.0328567359489232 1
-0.0384472948710129 1
0.0748771424651135 1
-0.201668414117021 1
0.409717855499585 0
-0.0432892549362456 1
-0.209545815043417 1
-0.167095152505083 1
0.123547191471324 1
0.229722616049654 0
0.0564120319033476 1
0.139038544852511 1
-0.115868217376104 1
-0.18263731902351 1
-0.067740853742399 1
-0.213089943599604 1
0.125368243871071 1
0.490603529660478 0
0.18783573059149 1
0.249473816352252 1
-0.0781076946890393 1
-0.0204145367146987 1
0.259453489945866 1
0.167588699486675 1
0.318226287662988 0
0.265329752890249 1
0.373809615352493 0
0.442548002524184 0
0.314210183062638 1
-0.185120185638695 1
-0.113887049746015 1
0.011204773315011 1
0.171491917092816 1
0.150637571141832 1
-0.107328769927071 1
-0.219271682984319 1
0.0245794045186992 1
-0.0856284878113466 1
-0.102925464882625 1
0.162121774209755 1
-0.0275321339993282 1
-0.0483866949713772 1
-0.335636384561819 0
0.321019464599562 1
0.33194636912623 1
0.272406503761128 1
0.178721239759379 1
0.0482899806036873 1
-0.119104144020341 1
0.0103075854752202 1
-0.459027802316795 0
0.0673901580568605 1
-0.316532276458838 1
-0.185984919420423 1
0.378589516263266 0
0.154603669865179 1
-0.0474385226973477 1
-0.110052686423154 1
0.0467946053879503 1
0.0674318426933539 1
0.285240208642574 0
0.108337090678608 1
-0.00814915420231591 1
-0.047261522728442 1
-0.344282679969199 1
0.0323906611340415 1
0.106353580327693 1
0.138598521414786 1
-0.270730367851882 1
0.358094675816864 1
0.0474243661437156 1
-0.0657131025318949 1
0.0347350776547648 1
-0.120854913702557 1
-0.224599209576511 1
0.415607283842955 0
-0.0569924683492537 1
0.332730247660697 1
0.146365291695099 1
0.144653628601928 1
0.0341078688108993 1
0.153661235943668 1
-0.166016399493187 1
-0.103008279833028 1
0.0536405670577686 1
0.145530591699067 1
-0.106486843233335 1
-0.179762191338419 1
0.0397360888581613 1
0.0843695094683067 1
-0.0210994533534901 1
0.124936334695328 1
0.09363880126282 1
-0.212596834968304 1
-0.216008710003034 1
0.0200446163256818 1
-0.330902557140985 1
0.225475312252985 1
0.216225808070966 1
-0.0115952554030364 1
0.137156092997399 1
-0.0394681983796552 1
-0.329053989907162 1
0.329367955517491 0
-0.169443566802135 1
0.224881236043439 1
-0.0405358593482417 1
0.0901763468366265 1
-0.130833343687037 1
0.089145928472666 1
-0.00135951921261149 1
-0.231030561776435 1
-0.149295816114571 1
0.175266609395409 1
0.126602405267804 1
-0.0766530045055011 1
0.264194463809039 1
-0.0676061509139253 1
-0.0125738089558019 1
-0.063141370377592 1
0.290391369330548 1
-0.136519875907801 1
-0.161741275680744 1
0.0587123597677294 1
-0.00661400897472746 1
0.344164693641173 0
-0.296311393307323 1
-0.39863900589014 1
-0.0973510651927911 1
0.396666497665616 1
-0.511542366528745 0
-0.176866943636311 1
-0.455132363144027 0
0.0738697032229063 1
0.168912115089857 1
0.0790760667301537 1
-0.0273079845210378 1
0.142953951786918 1
0.123430055535543 1
-0.110083357132846 1
-0.251568252186943 1
-0.122453089313648 1
0.0806884095916897 1
0.0615439969772645 1
0.00445141126811524 1
-0.0856260481353502 1
-0.283323323111949 1
0.0989982462397113 1
-0.00577298076618307 1
0.0915945962650383 1
-0.0155293348864117 1
-0.0963269698841488 1
0.0232527810290358 1
0.0200854609951853 1
0.153927516671078 1
-0.256257219826029 1
0.218438613370835 1
0.47808202194468 0
0.464353297106933 0
-0.0747134478868459 1
0.107543556349104 1
-0.0477043505030719 1
0.0578340185466596 1
0.00565497377153625 1
-0.0714225267665452 1
-0.0589494333008398 1
-0.048614555589159 1
-0.160335901236479 1
0.0107203091000077 1
0.368113206243562 0
-0.0178970694590917 1
0.178134957408073 1
0.0370456982040316 1
-0.0165239547066346 1
-0.489274173822206 0
-0.0517116891293207 1
0.0507081524994153 1
-0.195403969327308 1
0.262453639564108 1
0.028682604158848 1
0.304194732941814 1
-0.174247669606597 1
0.301635938452908 1
-0.183169676195562 1
0.151677563737681 1
0.0870875247760876 1
-0.250711551320552 1
0.142570155749614 1
-0.0852906048445323 1
0.117376071016145 1
-0.202096721877267 1
-0.262958959005728 1
-0.0222258733280088 1
-0.164658977177842 1
-0.00355372177196146 1
-0.488571600119283 0
0.0664079149651211 1
0.189834174177819 1
0.128122899060898 1
0.0164087307045944 1
0.0836136876929026 1
-0.283616170088566 1
0.00867686479776773 1
0.0993048881248899 1
0.106049950623873 1
-0.204392214561624 1
0.263461328508222 1
-0.285038882050903 0
0.173848199421161 1
0.022703377458581 1
0.0532228012598691 1
0.188908048562379 1
-0.0686158431902526 1
-0.302255180969097 1
-0.000489369722916771 1
0.160103187851208 1
0.0695785265693994 1
-0.0258478568108649 1
0.102176380656005 1
0.0675324356411028 1
-0.121182328000308 1
-0.348030758689373 0
0.013404673765763 1
-0.254270843455979 1
0.140622452191183 1
-0.196657412914829 1
0.294661006840032 0
-0.319501676853782 0
-0.109681865327053 1
0.11160598539146 1
-0.274496227173301 1
0.214802428703899 1
-0.135731995884238 1
-0.195160921573129 1
0.0834797494951873 1
-0.0545731899175875 1
0.0558734413164675 1
0.119462002978432 1
0.377547998464759 1
-0.375465456752847 0
0.1054219619891 1
-0.12492475163311 1
0.19044678814221 1
0.128905295060245 1
0.0798888604091909 1
0.14301303769391 1
-0.0408309977715649 1
-0.158359420324485 1
-0.19729055655515 1
0.039227649902868 1
-0.0012577657814327 1
0.459102148061175 1
0.132262042878469 1
-0.138613807437282 1
0.259336395961263 1
0.138307940641365 1
0.124674930517687 1
-0.0562347845865745 1
0.254641038510647 1
0.0271969261580375 1
0.257893938294497 1
0.235307901699072 1
-0.1900197681909 1
0.0421341813104925 1
0.0937678167553649 1
-0.275313215176729 0
0.377829781774907 1
0.485987336982665 0
0.342839297048924 0
-0.262048354602269 1
-0.248208335653777 1
-0.1961817423014 1
0.244112600080359 1
-0.322187776675729 0
0.229904630948323 1
-0.224013963244889 0
-0.187364600735298 1
-0.274169420669326 0
-0.0956780857695402 1
0.026556485133636 1
0.214157924748313 1
-0.239139099379785 1
-0.112565463179485 1
0.203985823596834 1
-0.321910128710467 0
0.0367371922501124 1
-0.0603334566682001 1
-0.068044388768825 1
0.0731422221551428 1
-0.163962167783404 1
0.126543138552584 1
0.463156772261847 0
0.0945196366798264 1
0.0704351209098539 1
-0.12705837105751 1
-0.00706146687849799 1
0.242450495677626 1
-0.113737733653711 1
-0.0210581373095089 1
-0.256428232944491 1
-0.194464216559744 1
-0.213891457498689 1
0.305603522243616 1
0.118081791604118 1
0.0606243004509981 1
-0.187940300687924 1
-0.23805159587457 1
0.12375465727929 1
0.593410392301437 0
0.262027235120227 0
0.366918646927597 1
-0.0561809349331642 1
-0.0464345182040739 1
0.157480938007861 1
-0.0220593693217283 1
0.0931189043815999 1
-0.165986851982563 1
-0.382672912855789 1
-0.170545153100401 1
-0.0219174892868053 1
-0.118730377968411 1
-0.249548147099466 1
-0.131381935558231 1
0.299796168709364 1
-0.218367314265887 1
0.452559195495005 0
-0.101609859338482 1
-0.027189922639328 1
0.0540562636185745 1
0.128398261887191 1
-0.0633834678999762 1
-0.140792480800745 1
0.302600116721153 1
0.359757675522143 0
0.0285775582010974 1
-0.0902447101210989 1
-0.388303113175494 0
0.139709068327396 1
0.00596470445801388 1
-0.0177619238174169 1
-0.180991710593124 1
0.240137966419308 1
0.0841656561748215 1
-0.129480259434937 1
-0.203963147455769 0
0.0276773341287075 1
-0.330076007915355 0
-0.0432693632226215 1
0.362597995644238 0
-0.237994100714349 1
-0.148301698710901 1
-0.000119843861518934 1
-0.314809397060124 1
-0.0522222091507217 1
0.0283020796231478 1
-0.277029963776051 1
-0.202453553456498 1
0.259253009178551 0
0.0516546806506549 1
-0.279386856604078 1
-0.26461964836439 1
0.199229796323281 1
0.256800627575404 1
-0.0677165310736308 1
0.329566115981079 0
0.0607318999316589 1
-0.172987144097438 1
-0.112159688042789 1
-0.21546341865471 1
0.163730481489906 1
0.141924438587426 1
-0.321721055250873 1
-0.0420827298300717 1
-0.0607037941990177 1
-0.409302954498513 0
-0.188389409422256 1
0.224896163290989 1
0.284942904792826 1
-0.170777031282916 1
0.147772634480866 1
-0.096468065649588 1
-0.417517800031594 0
-0.0459495502901696 1
0.0933393114360104 1
0.0375887712177348 1
-0.100563089812192 1
-0.524492686971778 0
-0.121148281074839 1
0.000241448220113738 1
0.113442352730975 1
0.35336555261245 0
-0.547423190569686 0
0.320054385271037 1
-0.141121976030853 1
0.219308204238315 1
0.177339737400198 1
0.0380328164782114 1
0.423998884471261 0
-0.255541940361253 1
-0.449231145150665 0
0.0620078818696905 1
0.294795323426356 0
-0.235832504681503 1
0.144157792112312 1
0.151248621963195 1
-0.321480261362404 0
-0.255258838606196 1
-0.0550568500551669 1
-0.0437539590163341 1
-0.173048473773479 1
-0.168185975219567 0
0.0825596732132945 1
-0.0947357656090853 1
-0.0264745920105207 1
0.0864202780850709 1
-0.136884190577118 1
0.231187790520346 1
-0.194920888035171 1
0.169871303602713 1
-0.111132868795302 1
0.0529936151102643 1
-0.111612360882621 1
0.28583418260247 1
0.100098097842483 1
0.10182818725561 1
0.333011365089292 0
0.0727327244518386 1
-0.11192002737608 1
-0.110520036651812 1
0.188210798309893 1
-0.0645227021295517 1
-0.266662782591633 1
0.0174968175519835 1
0.139726044160777 1
0.119344005551808 1
0.235183628520034 1
-0.0470582613623734 1
0.10998144183522 1
0.213589401602212 1
-0.0324470380111994 1
0.0678728123694001 1
0.000170961287138578 1
0.221585475567969 1
-0.0250884531962293 1
-0.0920845585554544 1
0.0855181733675794 1
0.149619677792783 1
-0.0918795230589932 1
0.040583041930201 1
-0.155173504033852 1
0.423991319463031 0
-0.000812936919592777 1
-0.18671896425493 1
-0.0958578672896644 1
0.117491213018171 1
-0.0311834750163444 1
0.107962890713353 1
-0.0357825429228211 1
0.0784243280614167 1
0.243946260618942 1
0.0772700142308574 1
0.228724132344576 1
-0.175865679887628 1
0.194368173846222 1
0.00487408318790342 1
0.130661946644846 1
-0.273367862779313 1
0.272958043644612 1
-0.195375026382852 1
-0.0975469717412586 1
-0.172666473012387 1
-0.0394866803345663 1
-0.0523835035072673 1
0.0361628435934494 1
0.282433846912742 1
-0.144595687946319 1
0.273674230089316 0
-0.162764017440726 1
-0.578356979842018 0
-0.583753892479906 0
-0.239663984356452 1
0.0391273443051637 1
0.36171095258497 1
-0.149933674348315 1
0.0688020199545079 1
-0.107453792279078 1
0.0538824717091007 1
0.00813090895215772 1
-0.163591206724058 1
-0.263976509571171 1
-0.289005613534917 1
-0.366645170471406 1
0.106335804986872 1
-0.0219887460450851 1
-0.000247427348288733 1
0.228311320042838 1
0.149753824604246 1
0.0722695241417893 1
0.254150591877022 1
-0.289041467439397 1
-0.164222682234253 1
0.0758218123753144 1
-0.113747344843671 1
-0.0377269200625605 1
-0.156693204574842 1
-0.209975121904608 1
-0.0466154227515524 1
0.457164779353033 0
-0.34697023431176 1
0.113454404279852 1
0.0409067668991218 1
-0.0766800558292819 1
-0.0992254222531166 1
-0.0723692046098483 1
0.0137593522734462 1
0.31482842585193 0
-0.225763821564494 1
-0.172116390913129 1
0.0786840153439687 1
0.152112467265761 1
-0.0822620826810774 1
-0.119000066932844 1
0.144513012325414 1
0.0310545163365894 1
0.195630717971407 1
0.146643427896052 1
0.205220247238966 0
0.320497240846725 1
0.038934517167381 1
0.110917907771309 1
-0.0135395372710111 1
0.0753346085817537 1
0.0905577710618632 1
0.224518597318376 1
0.288590758138701 1
-0.0669161685218872 1
0.255706812190521 1
-0.0805763621168511 1
0.0223054348140491 1
-0.203927272712427 1
0.0977375597187359 1
-0.0123855731150292 1
-0.0278929044701396 1
-0.045766358993358 1
-0.417834994526965 1
0.24122667474099 1
0.136272490671589 1
0.216657819562416 1
0.0548002313134095 1
-0.0359200672831462 1
-0.0446382233894362 1
-0.0365675045340402 1
0.0959431110586845 1
0.012929762715748 1
0.169121287337985 1
0.252769941483468 1
0.285943964865214 1
-0.167094022350344 1
0.601461165669905 0
0.182347164893506 1
0.170918839745705 1
-0.356468833371607 1
0.221783488245568 1
-0.0728289506058222 1
-0.157634995147003 1
-0.111772139790785 1
-0.351604555212065 0
-0.440138585372095 0
-0.014550255645396 1
-0.207845738415741 1
-0.104384712179193 1
0.117454227634218 1
-0.0086757017147657 1
-0.0145385001946353 1
-0.310143335538824 1
0.456460305879709 0
0.183001951836653 1
-0.373760263673585 0
-0.0648571553309827 1
-0.104235401473044 1
0.0863988199359751 1
-0.0226482829660158 1
-0.0297184918531991 1
-0.0711175379850257 1
0.0867472588449515 1
-0.646643761545265 0
-0.12093943486032 1
0.54726527130109 0
0.17961794315661 1
0.0753328947790434 1
0.0268444667203375 1
0.0449654022783933 1
-0.229148975514733 1
-0.189864736906022 1
0.263752735967184 1
0.0428244752030307 1
0.20825335712733 1
0.475020368120743 0
0.183815075559528 1
0.116171633169856 1
-0.12315174382911 1
0.0972671068384757 1
0.32241584713506 1
0.062912184985499 1
0.384812359997169 0
0.219292829878159 1
0.024656447957269 1
-0.337791593945894 1
0.166120377693895 1
-0.116192734962107 1
0.351303092088488 0
-0.439348325030475 0
0.293256072560577 1
-0.0831951713722653 1
-0.00155144809774063 1
0.177711025977748 1
-0.00356520882205572 1
0.187468928823604 1
0.0455480075526074 1
0.0351476959821874 1
0.040531107779731 1
-0.242475883976446 1
-0.254034392851146 1
0.282576332500946 1
0.0537829322547698 1
-0.0461403531462393 1
-0.281285779154694 1
0.10267201886295 1
0.375012402999741 0
-0.0123347802107588 1
0.00781951461518305 1
0.42807872666841 0
0.0938305674881572 1
-0.00740393694593103 1
-0.0765838207380946 1
-0.323163822929801 1
-0.0331883458860446 1
-0.0710746328045017 1
0.221927056649837 1
0.124881992593274 1
-0.119711330736254 1
-0.357011863575604 1
0.0719254935233739 1
-1.32857254844625e-06 1
0.0626710221684558 1
-0.0462320723225893 1
-0.216059783920318 1
0.151260387725422 1
0.282787961613808 1
-0.140112090791176 1
0.252928074717312 1
0.149160680205576 1
0.0394348732094453 1
-0.127882305024466 1
-0.039942061142188 1
-0.0256615599150826 1
-0.191265708775391 1
0.0882137044369106 1
-0.0884894738264553 1
0.320865322148697 1
0.306589122945014 1
0.0516979325428207 1
0.0581093678307343 1
0.162617755759272 1
0.0676732664609111 1
-0.406698221226608 0
0.292254998462891 1
0.275429170386743 1
0.174406818989724 1
0.124842896279853 1
0.332957679685359 1
-0.0196937581426059 1
0.146090710023965 1
-0.062008577569271 1
0.173427276092864 1
-0.172828012894433 1
-0.116636574473988 1
-0.183567215411906 1
-0.0460239998024651 1
0.275952677715872 1
0.206849047696202 1
0.0747215576981204 1
-0.175600308652623 1
0.032697441904028 1
0.271137585796673 1
-0.0377763383137234 1
-0.0267055229894868 1
-0.141270362516266 1
-0.12136487343474 1
-0.241726693344758 1
-0.100373757787773 1
-0.0286527355629787 1
0.227277058160861 1
-0.156649320054207 1
-0.409723881723343 0
0.215418716216479 1
0.231513382818298 1
-0.0152434475300629 1
0.149911588822737 1
0.0850984359127849 1
-0.231903335713906 1
0.166901664488176 1
0.25890865023703 1
0.103738877541801 1
0.0751537687054357 1
-0.0172514574290615 1
0.00556576450210468 1
0.0320888593660882 1
0.119118272242997 1
-0.127731705729978 1
0.0287255721948905 1
0.221887468169561 1
0.123019800307093 1
-0.10756299137981 1
0.0624199470751445 1
-0.126054396928507 1
-0.0865043049210451 1
-0.203165738095098 1
-0.177613936890322 1
-0.0692380036323412 1
0.0671604673251476 1
0.207131387202194 1
0.0897537681096942 1
0.216299025759418 1
0.162457338042762 1
-0.28160652882469 1
-0.172167794063125 1
0.128234365378648 1
0.165477120509543 1
-0.0683958392492846 1
0.0909755171255258 1
0.17171174844511 1
-0.038439285994367 1
-0.119630718437589 1
0.0677112767267464 1
-0.149965261608349 1
-0.314187312376705 0
-0.360009240565742 1
-0.147502925806185 1
0.245681800750698 1
-0.103218717501261 1
-0.133250092680555 1
-0.0186583340466633 1
0.0847271051478291 1
-0.21386522734693 1
-0.0386144916205683 1
0.166606051462077 1
0.251731448613443 1
0.0952065802048354 1
0.208630027313291 1
0.0754175489776891 1
0.203706680783344 1
0.0992256229647832 1
-0.058550867568948 1
0.424547466909791 0
0.0255323334509787 1
0.369446943662094 0
0.0396904115722971 1
-0.198406375778591 1
-0.017727870320122 1
-0.160684555025735 1
-0.173482350438765 1
-0.0627345019547734 1
0.0316622989582702 1
-0.139106583704159 1
0.135473577715628 1
0.264412484672745 1
0.0249232968133886 1
-0.0390248031131717 1
-0.0310158959866936 1
0.188947805156675 1
-0.161061023725061 1
-0.0641318296608384 1
-0.191742652829538 1
-0.506198426979495 0
0.0894784610803764 1
0.0104853347283288 1
-0.0417628936107499 1
-0.37014641780304 0
0.121756543689808 1
-0.0527185938924972 1
0.309003625611765 1
0.0513534417085038 1
-0.370536061967952 1
0.229686663648748 1
0.275890497727706 0
0.204165606799889 1
-0.0869265423666961 1
-0.348890794081976 0
0.0772472267046859 1
-0.26699997624564 1
-0.224600212883622 1
0.212599068768128 1
-0.0499760220813448 1
0.0758561046235067 1
0.188349778000006 1
0.342078315417931 0
0.263685533066796 1
0.189661109060866 1
-0.0785408513026704 1
0.182999643431532 1
0.238404021181198 1
-0.462069522220807 0
0.0163637018325455 1
-0.446551973762157 0
-0.0169553351266493 1
-0.19805625343726 1
-0.156214728952133 1
-0.426143844420406 0
0.0716469334551892 1
0.00359085790775713 1
0.0906524176671424 1
-0.203662718937489 1
-0.0043662983513033 1
-0.118295563822102 1
0.289833796098539 1
0.0285329460741672 1
0.138103430132319 1
0.0468680384380682 1
-0.116290784094496 1
0.339689006293577 0
-0.138489404175046 1
-0.107006990037927 1
0.494959661269834 0
0.0647751828140966 1
0.0625979548211271 1
0.121237965426527 1
-0.156385484258322 1
-0.0155670963788954 1
0.378202096734351 0
0.258506412974932 1
0.133163479418223 1
0.714592497252033 0
0.227849716077476 1
-0.00683164509025989 1
-0.0596555575660226 1
-0.0837015403342215 1
-0.0552978533360822 1
0.172654732890283 1
-0.0428726293290592 1
-0.025693413247808 1
-0.199076109654207 1
-0.116938343815185 1
0.191493739201136 1
-0.173998090345068 1
-0.121917494273195 1
0.106611317608406 1
-0.113080333352988 1
-0.117948997099553 1
0.103613756191574 1
-0.335918286148592 1
-0.396708387147534 0
0.0226737991104975 1
-0.166440142074742 1
0.0360685223321997 1
-0.20390479346897 1
0.0576243718422961 1
0.149781168896228 1
-0.153220213896781 1
-0.136614716790777 1
-0.0930707726772656 1
-0.159994057317576 1
-0.172040170965497 1
0.0749648258683981 1
-0.100705357591521 1
0.241435491556682 1
0.235222886009636 1
0.0522386204775262 1
-0.129423103390933 1
-0.0754279367326033 1
-0.265870184897075 1
-0.0375172638972843 1
0.165756292360297 1
-0.500019271299962 0
0.157582319244064 1
-0.102139855811792 1
0.182250621880951 1
0.157323216105899 1
0.07645802702444 1
0.258226857098419 1
0.268278436971726 1
-0.0190467952203375 1
-0.0178941491030768 1
-0.441490825994028 0
0.136390786769288 1
-0.200063609511893 1
-0.252974197671446 0
-0.168055428368577 1
-0.354617155702904 1
0.169077609212831 1
0.159954424045465 1
0.311031981850385 0
0.0652946545279798 1
-0.306190902672213 1
-0.129272201195098 1
-0.0674673157513843 1
-0.126686387641112 1
0.0962811601621185 1
0.0559011279861052 1
-0.210671751779845 1
0.0291155746964696 1
-0.0505168722560608 1
0.235338658341506 1
-0.10202704676058 1
-0.110965467081724 1
0.0353470962890937 1
0.131297689449306 1
-0.106289672572997 1
-0.0837651739896595 1
-0.0458056217115169 1
-0.202748173288993 1
-0.0870380340581713 1
-0.114869231064553 1
0.230918094856476 1
0.179925873152603 1
-0.213220457144507 1
-0.187889145927539 1
0.360854907011098 0
0.27456118224053 1
-0.110276646439037 1
0.1046838674022 1
0.143580224813208 1
-0.189731792407371 1
-0.191728722973025 1
-0.222429180105246 1
-0.0669039691339093 1
0.270614194290857 1
0.119653832343001 1
0.0670090505214214 1
0.229822763036932 1
0.117723880417147 1
0.00489116767478761 1
0.0766995331175109 1
0.000477996449506943 1
0.323674242456489 0
0.134131675379539 1
0.440662765289918 0
0.165049703074756 1
-0.0772045762474072 1
0.24795814280885 1
0.124634169372312 1
0.0165869218895431 1
0.0934932317200864 1
0.198818988764027 1
0.468171097905261 1
0.0975829612147949 1
-0.153768921323681 1
-0.545124528364892 0
-0.203429620333717 0
0.301100299789348 1
-0.00437835033980393 1
-0.208403256695347 0
-0.179702128846798 1
0.156119551589437 1
-0.1860192920642 1
-0.106665072931258 1
-0.114680647422168 1
0.235743409531125 1
0.054633111359241 1
-0.0787037579485984 1
0.210369162452902 1
-0.296419042313538 1
0.168367911269557 1
0.242384569657859 1
0.174829091397502 1
-0.541238935010745 1
0.270318118071514 1
-0.159661507565694 1
0.211426008903002 1
0.104251679415247 1
0.137037173462501 1
-0.0596290319140636 1
-0.478213524348312 0
-0.236625763662368 1
0.21582268412777 1
0.0894303433202612 1
0.124372576560395 1
0.526519972037211 0
0.0477060049393524 1
0.0813766144400833 1
0.0729713380221164 1
-0.0315910214671773 1
0.198994456930971 1
-0.0482224619128382 1
0.0205020178693604 1
-0.0280085779392118 1
0.0299291280866166 1
0.289784909637456 1
0.102943043970278 1
-0.473071220284666 0
0.217971079360096 1
-0.0136696473725964 1
-0.404246635623445 1
-0.348017523608772 0
-0.0164663746157986 1
-0.264145468133947 1
-0.0412433151776648 1
-0.157784032966726 1
-0.115512040190517 1
0.107820394103101 1
0.138855761001817 1
0.0189777172939635 1
0.339002668207746 0
-0.00712715956546352 1
0.129453614790434 1
0.422946586845849 1
0.184471489229812 1
-0.0117376648831613 1
0.107077954395867 1
-0.461686911773221 0
-0.000366673518715999 1
0.120086942334842 1
-0.10943748028605 1
0.207772283889829 1
0.0715609683561601 1
0.138822115421292 1
0.11212669889965 1
-0.0144459136873727 1
0.0708489119506575 1
-0.128716901678885 1
-0.195136662987433 1
0.109477075590707 1
-0.244440586511709 1
-0.534592496129597 0
-0.146891840630934 1
-0.097811371832823 1
-0.20972519699671 1
-0.132672594341038 1
-0.120270814384746 1
-0.107118120866503 1
-0.174595108492034 1
-0.2192608171155 1
-0.00117792157706449 1
0.285495572505084 1
0.0232580068337761 1
-0.266418120557299 1
0.160434883664247 1
0.0931998015824552 1
0.38829003938757 1
-0.234636981148885 1
0.128518347998109 1
0.0696325832705433 1
0.158367916702713 1
-0.578057754484574 0
-0.152875731630053 1
-0.198078928252565 1
0.12047982696175 1
0.00656719360034589 1
0.00107308331653216 1
0.358549407208727 1
0.149139756296792 1
-0.0498708581503343 1
-0.0390582987700488 1
-0.138605813863269 1
-0.422212011922911 0
-0.220351753078082 1
1.61647558830913e-05 1
-0.264600629232133 1
0.0808265014479172 1
0.129523799092965 1
0.105427578713913 1
-0.179005134179308 1
-0.0520213898213037 1
0.103549451885878 1
0.413480409167027 0
0.056729255132511 1
-0.297139688723414 1
0.0949669860850175 1
-0.157023197904382 1
0.186260826288161 1
0.0581598620801801 1
0.165507830034555 1
0.062189978119844 1
-0.215889383628246 1
-0.19203336249921 1
0.0541287658068258 1
0.316214849129423 1
0.300336897285031 0
0.0187579412020967 1
0.0910684305269473 1
-0.261234413479441 0
0.135151439830014 1
0.0581398950750067 1
0.28422730296406 1
-0.0398041297653449 1
0.182572883493763 1
0.0313240908744038 1
-0.0796681574110507 1
-0.0844591452076175 1
-0.0806719806291631 1
-0.0396266930530806 1
-0.343476292994501 1
0.106843713476299 1
0.012937384900761 1
0.125501626880822 1
0.109396400428272 1
0.0842178337163416 1
-0.413981892858212 0
-0.151812368992957 1
0.242618195266659 1
0.189690744847804 1
0.389902392428063 0
0.224425824818289 1
-0.143536035974562 1
-0.370069237822324 1
-0.379283100827654 1
-0.101796924802799 1
0.22005445376796 1
-0.159885787814711 1
0.22897116785229 0
-0.0200475278224934 1
0.0460450409595597 1
-0.147980553323072 1
-0.32877046234454 1
-0.135908572184987 1
-0.0775247388243194 1
-0.123833327981909 1
-0.0363448536368485 1
0.172994429221887 1
0.259652868311579 1
-0.193214550956824 1
0.137599474456569 1
0.359101195266734 0
0.378973750699096 1
0.275675299110629 1
-0.0170982713563022 1
0.0326582445849649 1
-0.17858479433006 1
-0.00966767944882697 1
0.260716427886227 0
0.392423748181007 1
0.149398533089267 1
0.0703886470808903 1
0.327034673299335 0
-0.460245780444701 0
-0.317566140747628 1
-0.110754851736949 1
0.00969824888347597 1
-0.238833122042554 1
0.383739203391955 1
0.363942072440812 1
0.0967671317945846 1
-0.242233681881973 1
-0.0219142778365993 1
0.327187605721012 1
-0.181358825101854 1
0.100383150954681 1
0.0991395465250041 1
-0.0170464462289581 1
-0.144706492951861 1
0.127398450939359 1
-0.0711145331244086 1
-0.535268184162556 0
-0.406851129330797 0
0.10215952090249 1
0.0737268830601621 1
-0.0731428722819172 1
-0.400350144099663 0
0.204613689487717 1
0.410581732964838 0
-0.402542063138884 1
0.103524708699632 1
-0.255692093905298 0
-0.004971307593588 1
-0.406019687548685 1
0.186926923635251 1
0.0262865795429808 1
-0.135364465500865 1
-0.218562474475922 1
-0.202232256344833 1
0.194452697359931 1
-0.411891403030092 0
0.165364242162796 1
-0.166922888757405 1
-0.106172685311781 1
0.130439226695571 1
-0.157563062022 1
-0.209051451338496 1
0.0657706028034273 1
0.0988454822594838 1
0.0530694222301502 1
0.0255412379294022 1
-0.530003576344598 0
-0.143116527160901 1
-0.0952551826475227 1
-0.223436736904018 1
0.175958921902248 1
-0.0542532025848826 1
0.0116424177963207 1
-0.0324430032206928 1
0.0322584820684054 1
0.0306188219071304 1
-0.222217380221401 1
-0.060189822375564 1
0.10086544477713 1
0.346000508838786 0
-0.183593788971096 1
-0.0848289707537236 1
-0.343532509410549 0
0.0605744416133466 1
0.0137455440350172 1
0.257448849280048 0
-0.00967108563946733 1
-0.238119884289111 1
0.177967601101298 0
0.273065227542445 0
-0.0150697078017558 1
0.0656490895404475 1
-0.369533409668566 0
-0.286791765614412 0
-0.103682962960513 1
-0.274188895130791 1
-0.325989802459349 1
-0.226888155226843 1
0.0884638222140989 1
0.197855991037577 1
-0.216324001852784 1
0.134659896647204 1
0.38543649895681 1
0.0421891971655856 1
-0.254886599165559 0
-0.093462830549976 1
-0.179536269850094 1
-0.0703743097282059 1
-0.123333058482707 1
0.0523817773842557 1
0.209668911884108 1
0.0140648084295251 1
-0.362586259027041 0
-0.343842245183673 1
0.200311181195151 1
0.204300914208076 1
0.0546926169192991 1
0.427673584786751 0
-0.106887040356146 1
0.386556751790794 0
-0.420906409369086 1
0.165919839312821 1
-0.339729174859662 0
-0.0242417280875791 1
0.189550023535989 1
-0.383476660559124 1
-0.295947882326761 1
0.0508265779527364 1
0.0871477155588042 1
-0.0991222099023917 1
0.253764306768969 1
-0.151064626267945 1
0.192939650652164 1
0.136638639406939 1
-0.364806788693636 1
-0.232857753291949 1
-0.0302384113761089 1
-0.069690233056428 1
-0.116049764722898 1
-0.00625956720226414 1
0.0811634816869158 1
0.0573073624803424 1
0.135453788852401 1
0.0680685941221109 1
-0.383320024626843 0
-0.223131642745439 1
0.369467953613142 0
-0.0586923304900789 1
0.0674672696927321 1
-0.388863729410923 1
0.0611893738720541 1
-0.136814762656647 1
-0.243525903608645 1
-0.0938170687232828 1
0.0285658267117392 1
-0.319795973115606 1
0.297975254536022 0
-0.114692109105938 1
-0.0789806421833977 1
-0.161913236228542 1
-0.33992214397806 0
0.46466574815355 0
0.114850559105856 1
-0.394210392514712 0
0.127114596935127 1
-0.210698633028313 1
0.0750572922667664 1
0.0945514310593196 1
-0.125219606154701 1
-0.228910453930594 1
-0.0510366261739374 1
-0.032139075464119 1
0.0940273830115262 1
0.12014038427797 1
0.00751938914240769 1
-0.181686409817994 1
0.227603855431026 1
0.0444879698227001 1
-0.102512671237353 1
-0.0857082278904176 1
0.0997233003194734 1
0.042271133993048 1
0.237478080987115 1
-0.0544838308534915 1
0.116243115220873 1
0.192712856517413 1
-0.254764299856351 1
0.508964902324177 0
0.499710007309388 0
0.0920502162412856 1
0.236140937386855 1
-0.0428158088570698 1
0.0474641720897917 1
-0.197579063953705 0
0.180701045599115 1
0.127452106199598 1
-0.325245468650236 1
0.234598462734271 1
-0.0334641101586199 1
0.0114652025432792 1
0.0424884677854227 1
-0.0573076263546391 1
-0.1339004838759 1
0.19117631814624 1
-0.165808392581206 1
0.0828922666580553 1
0.106771102695118 1
-0.0432312058019912 1
0.0961642689897711 1
0.0660370599148264 1
0.0405744294523902 1
-0.109297731112952 1
0.0471496393911255 1
0.0317467477479431 1
-0.0835173335638315 1
0.172317835690913 1
0.292226572942365 0
-0.161175120209772 1
-0.334543446176669 0
-0.273286749950519 0
-0.168218019288573 1
0.132296577199182 1
-0.0035408666860867 1
0.186548879562491 1
0.0226644103059236 1
0.0418047882994836 1
0.0213821246167665 1
0.0135461361781364 1
0.242284202379366 1
-0.125078788119165 1
0.222079243861296 1
0.398698423612563 1
0.0479222088121614 1
-0.231433456692865 1
-0.019093356319941 1
0.103803094760035 1
0.257326395430639 1
-0.133719337009299 1
-0.431508862948327 0
0.0689020108467958 1
-0.115174615984715 1
0.0081881101235858 1
-0.0521575286725362 1
-0.0381552644447553 1
0.0305122194947663 1
-0.00985284123255659 1
-0.18090377339135 1
-0.0718403286345843 1
0.0202845751810572 1
-0.345026430550456 1
0.248426980653458 1
0.00706943763819117 1
0.0364886398658691 1
0.121750558449972 1
-0.419981685490576 0
0.0116842084690951 1
-0.0693052798179387 1
0.118738240077752 1
-0.0291277463836743 1
0.113174674570605 1
-0.0863749302191812 1
-0.0941536132780193 1
0.0786352846216884 1
-0.282475601890238 1
0.112652347072472 1
-0.146396000095901 1
-0.138854482366564 1
0.0653144093291942 1
0.209512518669102 1
-0.322970785327758 1
-0.0909101027262419 1
0.0319360567122768 1
-0.211252965021224 1
0.111033883697264 1
0.166432227766465 1
-0.12387142958903 1
-0.222031972362209 1
-0.0269265543628349 1
0.259625314070408 1
-0.0320985399900589 1
-0.0180431904587784 1
0.34175439937941 1
-0.0518064339160753 1
-0.194608638778762 1
-0.164170002058171 1
0.122604328971663 1
0.015299046650471 1
-0.0311778074779491 1
0.334879188152687 1
-0.112776856656687 1
0.0628751587059812 1
-0.178207560487551 1
0.0546400642217785 1
0.0824255019974582 1
-0.133670961701466 1
0.103063446879168 1
0.140794810132158 1
-0.00797429141208766 1
-0.0236581696262845 1
0.0282577515036941 1
-0.356958164684783 0
-0.0738931490546724 1
0.412879691611794 0
0.231815811120802 1
-0.122433895202282 1
-0.0780776876186885 1
0.0967376531324061 1
-0.138985558288627 1
0.171073982949997 1
-0.0177085684181382 1
-0.123606988907433 1
0.10157925480234 1
-0.297006158504111 1
0.0207526362291029 1
0.0670971264211286 1
0.142957795261254 1
0.263315838588504 1
-0.229672894097488 1
-0.0822727442764316 1
-0.0173455851770826 1
0.426510192874007 0
-0.0390060196095678 1
0.0149759749004723 1
0.00884869958843211 1
-0.171612240403507 1
-0.0090282941661423 1
-0.369418956205264 1
0.24849559669125 1
0.106504947951681 1
-0.19744471275654 1
0.371537166239888 0
-0.349332265346176 0
-0.110424401138137 1
-0.0212098125997942 1
0.0262378198562391 1
-0.325776992787455 0
-0.163029777729349 1
-0.00414039973845912 1
-0.230254383606442 1
0.295984456716384 1
0.148717349000683 1
0.236992835671488 1
-0.146805477537644 1
0.317931916452236 1
-0.318394385372038 1
-0.280798364905589 1
-0.114764292326679 1
0.398787937055209 0
0.418248271754564 0
0.148350675798354 1
-0.0126361758457556 1
0.150971025181172 1
0.0038321152830755 1
-0.076043209375008 1
0.347485537973746 0
0.000882073312843318 1
-0.141902920624384 1
0.304194134159957 1
-0.287787330582878 1
-0.0850108242209985 1
0.00288016710156231 1
0.217715741822283 1
0.0824063242440137 1
-0.13130161756892 1
0.11683324633222 1
0.090901755444195 1
-0.145357811945383 1
-0.0301644708699773 1
0.0964885827105608 1
0.265688307881674 1
0.224861156564768 1
-0.0782231065120736 1
-0.302414742636988 1
0.276256937879932 0
-0.0297420215011883 1
0.00265129680946638 1
0.276409784405411 0
-0.0436699597918887 1
0.142774506679244 1
-0.0975091344659024 1
0.18944373027483 1
-0.11103044472057 1
0.0424688438792869 1
-0.0150330435958873 1
-0.301981064270459 1
0.174904279944065 1
-0.306422907515078 1
-0.12845472277105 1
0.16089245030502 1
-0.138949753743847 1
-0.175043058980479 1
-0.148618439008777 1
-0.120252047450468 1
-0.371239187239941 1
-0.173248785571861 1
0.290027939481421 0
-0.0787943309764103 1
-0.123579311849684 1
-0.0227949381580371 1
-0.0100002667878379 1
-0.389120986342307 0
-0.217966916839382 1
-0.245927601953929 1
0.381751990419609 1
-0.361148905197793 0
-0.460479478258534 0
-0.0978057527736879 1
-0.0353300625138119 1
-0.117831410184241 1
-0.0546514258892786 1
-0.147781163038581 1
-0.15993950932523 1
-0.225568768994667 1
-0.0813523343876711 1
-0.0761489547446288 1
0.0163287986151022 1
-0.168974403587503 1
-0.0956452150566189 1
-0.375487811176295 0
0.0412204072124598 1
0.233924548556491 1
-0.297737033108107 1
-0.00417313770710209 1
-0.110238037441765 1
-0.0631731374947572 1
-0.0968310383577649 1
0.0848678639526104 1
-0.159375636824571 1
-0.04607426093183 1
0.376293521973089 1
-0.0514427087949347 1
-0.171912705395248 0
-0.186818990291213 1
-0.144945810717542 1
0.495156576601778 0
-0.077120947106823 1
0.105957318963204 1
-0.0829622268300179 1
-0.0221101666411918 1
0.112324986100694 1
-0.173834417569313 1
-0.00382057044047591 1
-0.060839930603626 1
-0.395885178605649 1
0.0174964043860261 1
-0.307066671770554 0
0.438278288325968 0
0.00773623743922497 1
0.283857181111074 1
0.00557998942189596 1
0.292854624435283 1
-0.123150233813953 1
0.0207069066738281 1
-0.0818036178243166 1
-0.0540151945652323 1
-0.240404768672595 1
0.155709737044765 1
0.184770553506579 1
0.0710831260273505 1
0.165716784870277 1
-0.123549846900474 1
0.0917170119520873 1
-0.245167214207949 1
-0.220166369374023 1
-0.196433552224735 1
-0.387593640112305 1
0.0555327553807983 1
0.0552518261545405 1
0.122079405434226 1
0.0416814535596587 1
0.108336858852252 1
-0.0257226496115964 1
-0.249649705769162 1
-0.183748726931371 1
0.0850901701249856 1
0.0948285870376633 1
0.157513159091093 1
-0.360857468073187 0
0.156282510951482 1
-0.254815745499857 1
-0.0541850428676796 1
-0.0711412083763322 1
0.0904186571439534 1
-0.133774904452718 1
0.165594229954627 1
-0.224045030692673 1
-0.223597336912338 1
0.0872409913931022 1
0.0211742017927426 1
-0.117334048864873 1
-0.14971531677881 1
0.216244483496897 1
0.187615629863511 1
0.225801415728815 1
-0.149650349979266 1
-0.00136331959080256 1
-0.412727508133942 0
0.0861133660617703 1
0.0188190982071395 1
0.189163402043353 1
0.159307864958331 1
0.125958022264832 1
0.131000529015652 1
0.223914798751718 1
0.343363059529509 1
0.0569059272208525 1
-0.0351495648969984 1
0.463913271339208 0
0.27253649094289 1
-0.158069661530235 1
0.278001659318634 1
0.247707352799812 1
0.286042792830996 1
-0.419623433213728 0
-0.187901275295687 1
-0.0168628662449 1
0.14902654167894 1
0.0765067297166524 1
0.00720365320339184 1
0.351439504694164 1
0.0336095198809127 1
-0.0708490845748214 1
0.383569492302409 1
0.146049674158906 1
0.0152115600745677 1
-0.261940254764136 1
0.0238927419225866 1
0.0937125499580746 1
0.105574463449174 1
-0.109077920292507 1
0.0341950443005432 1
0.079355712579524 1
-0.190797400404156 1
0.0602817302864502 1
0.153161543006027 1
0.00716167948324846 1
-0.0818229880295718 1
0.408406778004414 0
0.264697706001754 1
-0.094982949257337 1
-0.00772593388110784 1
-0.28994633059856 1
-0.0534669648930416 1
-0.406909453702131 1
-0.20472666001677 1
0.0302390092814866 1
0.0737944459908609 1
0.287590147117194 1
-0.272663271565417 1
0.343456188481527 1
-0.00907048703828543 1
-0.100798145956119 1
-0.00682617712602694 1
0.0219551376139585 1
0.166164053067247 1
-0.196585381658107 1
0.0984544187791136 1
-0.391330669568901 0
-0.184193988257459 1
-0.240888802146423 1
-0.19862517035561 1
-0.0412122102046628 1
-0.202030621641101 1
-0.20640021107601 1
0.303159073483543 1
0.189051030938789 1
-0.0181801851969749 1
0.0814003594284199 1
0.396465134905764 1
0.204027759142322 1
-0.216579701246365 1
-0.0960285567658028 1
0.0729606810724344 1
-0.0160921033176889 1
-0.0910005831730518 1
0.159901158810319 1
0.206058514666157 1
0.236576119788911 1
-0.184191154843411 1
-0.148644614499382 1
-0.119740199966575 1
-0.00887122724609973 1
0.180649800624052 1
-0.308378015070745 1
0.0456344833444506 1
0.213011804708122 1
0.162586064422705 1
-0.0249314784525894 1
0.218725933179627 1
0.0040654468280874 1
0.166721585732195 1
0.00559378630633382 1
-0.0916425787973234 1
-0.208674817584986 1
0.200247850514748 1
-0.197896692662688 1
0.0391259392618844 1
-0.00184423171331368 1
0.177537724811791 1
0.0744865319065127 1
-0.193391262750441 1
-0.0493833188177195 1
-0.20407579692724 1
-0.417024953242589 1
0.219336855140294 1
0.4276624873107 1
-0.0287337299377217 1
0.167673046213035 1
-0.383111502905726 0
-0.0298751305718344 1
0.148496965436703 1
-0.154009726263299 1
-0.383991509575238 0
0.23137777022203 1
-0.103571509173527 1
0.231908761351711 1
0.271065513244923 0
0.124886851185461 1
-0.158315082871612 1
-0.200810120302584 1
0.0363359240306073 1
-0.390088564308923 0
0.0531597599252449 1
-0.107035161425386 1
0.255719575440169 1
-0.0738626240945659 1
0.0661921748628304 1
0.252723428769567 1
0.00274635976776234 1
-0.120569775278941 1
-0.138826115429566 1
0.144852053792575 1
-0.0311917948208925 1
-0.120743355025443 1
0.133466652700447 1
-0.298028647489658 0
0.26029211156704 1
-0.0220293018235505 1
-0.262460667399091 1
0.0485641215175429 1
-0.101682709927506 1
0.114252213831501 1
-0.156239550960442 1
0.000668529903529863 1
0.185852877562474 1
0.0957035136247582 1
0.178558469542949 1
-0.0274718884872963 1
-0.41838079706416 0
-0.195397580162318 1
-0.0497250359088713 1
0.195778032446616 1
0.425030485855466 0
-0.235746314680764 1
-0.122341430173981 1
-0.115689740618192 1
0.0602151743286205 1
0.0723944968758963 1
-0.550214788442733 0
0.238853746719479 1
-0.0615382445842912 1
0.076655573138072 1
-0.166496088198372 1
0.0195910122500596 1
0.0101372601282479 1
0.0808149627524719 1
0.138037920424709 1
0.346477506887983 0
-0.193401887781475 1
-0.0871813625381959 1
-0.204161513890712 1
-0.0125128104921915 1
-0.220370404277391 1
-0.061332767084342 1
-0.0201926361412242 1
-0.157950614072781 1
-0.0469128156152058 1
-0.25278217685606 1
0.104951101978389 1
0.146758455766565 1
-0.0764085036908952 1
-0.0516276989821617 1
-0.00508070288879611 1
-0.0425166709862813 1
0.143794197314858 1
-0.149734966110312 1
0.319908772674244 0
-0.210940276051697 1
-0.0851368038883639 1
0.43746962331909 0
-0.288166888816655 1
0.111902789464489 1
0.228227577803361 0
-0.125838420045073 1
-0.150879042703744 1
-0.14413654677743 1
0.255704962930315 1
0.0788887343958819 1
0.244304462217002 1
0.105033515012066 1
0.30363430750917 1
0.40158811209867 1
-0.220959387932228 1
0.256791799169983 1
0.243215083667413 1
0.199278816592832 1
-0.0830115168159966 1
0.279068597172569 1
0.0178278769896272 1
-0.223946209876499 1
-0.241966302009946 1
0.353735797467356 1
-0.26773519749936 0
-0.195138306122946 1
-0.418365231523229 1
-0.130526447420772 1
-0.0423184017061694 1
-0.0152878513747654 1
0.404296167546579 0
0.0250945861206901 1
-0.0824160357531097 1
-0.0679482588300424 1
-0.0352561604180831 1
-0.0441473369562679 1
-0.280130938590423 1
-0.136559830178676 1
0.1281435605454 1
0.135428925959426 1
0.0282603775167862 1
-0.0789654525587113 1
-0.210832497666199 1
0.00115599420603819 1
0.0337148203488913 1
0.0202023851744336 1
-0.202660297093896 1
0.0373837058927092 1
-0.206436626967394 1
-0.290709906379866 1
-0.392810520456802 0
0.184072847424129 1
0.00872596025509258 1
0.0489419966880042 1
0.0252772568144587 1
0.00354883539465387 1
-0.156906541851471 1
-0.220397545918512 1
0.168991698828534 1
0.0503753444159068 1
0.0757668742689564 1
0.107720353606568 1
0.140742513286744 1
0.224990075080135 1
0.0766178385199978 1
0.29769059711279 1
0.0218639694545995 1
0.0288885968042996 1
-0.172947988571475 1
-0.0929808612496151 1
0.222197857400549 1
0.0775660672874673 1
0.0675926743037127 1
0.328719697862112 1
0.209055800576589 1
0.0411633923727527 1
-0.0257222756911938 1
-0.00717131210987884 1
-0.0894963877676738 1
0.163913988333425 1
0.218032936020445 1
0.0450940793300102 1
-0.22798709367687 1
0.128364097244267 1
0.0813439357404046 1
0.0155594222154012 1
-0.00527504365933571 1
-0.00688925622081045 1
0.0611808294065805 1
-0.225660253257484 1
0.0563325751984505 1
-0.159658682933256 1
-0.128948591077777 1
0.0735868370614343 1
-0.0630696124312223 1
-0.23296658753847 1
-0.196751081626716 1
-0.0695904594968398 1
-0.121855621753286 1
-0.00273258638533325 1
0.279579217743644 1
0.101400491914126 1
-0.201160938664341 1
-0.38460391855794 1
-0.117098930024895 1
0.0359186833805766 1
-0.185722691262426 1
0.0238546493507687 1
-0.0903876140058977 1
0.0761432158341398 1
-0.0110056399472653 1
0.0656553777054344 1
0.0730510970793164 1
-0.0697206898857684 1
0.281627599161824 1
0.168300473782384 1
0.0187421477788091 1
0.0585678339130856 1
-0.382544932271109 0
-0.135116159040332 1
-0.343724714497217 1
0.037531834363908 1
0.245879671290183 1
0.168860505091957 1
0.166113101768962 1
-0.00337805503963094 1
-0.0745442195557429 1
0.242909423080556 1
0.0743298547402287 1
0.120265669432388 1
-0.0124811546072891 1
0.0175604047711036 1
0.033943273751234 1
0.236616214435539 1
-0.179722824360833 1
0.0546145962679189 1
-0.121782201425615 1
-0.00913405245954373 1
-0.128920900451745 1
-0.020110598074809 1
-0.0823967909906129 1
0.195864764124222 1
0.160670101426392 1
0.256229818445112 1
-0.0436760131751717 1
-0.452299122059395 0
0.348126582956794 1
-0.208037818205044 1
0.0896536865482258 1
-0.135345618973343 1
-0.204842027111033 1
-0.020665394658393 1
0.157599440634 1
0.540363246080358 0
-0.0754428354361747 1
0.183698726981267 1
-0.138736088788591 1
-0.138464306626346 1
0.0508811542134428 1
0.205508121499699 1
0.176512762964692 1
0.054486236694961 1
-0.148374280841803 1
0.505368806955863 0
0.33257165230001 1
0.0975019443090781 1
0.286161114700982 1
-0.0164719185622587 1
0.0978855623726955 1
0.0787156851583236 1
0.129696760022133 1
-0.404480028888588 0
0.0131169457585949 1
-0.022124808549942 1
0.141642159685579 1
0.234212290950245 1
0.126647168439791 1
-0.163445515851075 1
0.031087158377665 1
0.239448995738264 1
0.121303481777097 1
-0.142279208831477 1
-0.0824468028151558 1
0.34062877985388 1
-0.127907310213437 1
0.00784238562371576 1
0.012385050028541 1
-0.0683270079543866 1
-0.128807041545189 1
-0.149372001886776 1
0.114974521286751 1
-0.187991294980864 1
0.0527167207345754 1
0.315133679110306 1
-0.00693317131364857 1
-0.0541928540299697 1
-0.100558412702546 1
-0.128674901535089 1
0.270582007220116 1
-0.114245239193433 1
0.166580981413594 1
-0.319914693505671 0
-0.0993205426170039 1
-0.0592975564196612 1
-0.141015682214454 1
0.11085264611464 1
0.0169542700240824 1
0.09869723072442 1
-0.144056444430176 1
-0.230434955081046 1
-0.132280641143969 1
0.0227456035834554 1
0.0547969348341681 1
0.283122102925086 1
-0.460984263263815 0
0.150470499189115 1
-0.306979026906981 0
-0.0633991130983221 1
0.109700330833923 1
-0.220162493765639 0
0.179421611076003 1
0.0886400665314878 1
0.0766502171541777 1
0.374257708564188 1
0.0520930125879929 1
0.0793734973612781 1
0.260504503656599 0
-0.0551092982630983 1
-0.0850106404037456 1
0.180511242445707 1
0.126108351459158 1
-0.0171730246797615 1
-0.0906264532167976 1
0.372247237932546 1
-0.0253880693382698 1
0.0123710751646734 1
-0.0907846937143936 1
-0.0837886355514829 1
-0.0509263424759194 1
-0.219495361190032 1
-0.293291804325849 1
0.11341284590205 1
-0.282246159488538 1
-0.0456009646926581 1
0.169722541201348 1
-0.341085300896729 0
0.0105668259819127 1
0.0592065733357738 1
-0.204415995615922 1
0.220301010634289 1
-0.127099968735757 1
0.0793729398449139 1
-0.128145310355603 1
0.102053413417776 1
-0.0310440723744798 1
0.0837699960605971 1
-0.147994669126684 1
0.0739433017685601 1
0.0608205534177691 1
0.138388820608613 1
-0.115784516041072 1
0.193286268044943 1
0.256273998955485 1
-0.0667944516049193 1
0.138359485631529 1
-0.24452057265339 1
0.248400741417594 0
-0.186325235535284 1
0.103410906743879 1
-0.0112261733312397 1
0.0332486161806082 1
-0.0825997446096831 1
-0.00181996176092528 1
0.0906496432589295 1
0.011374066276439 1
0.437236173932783 1
0.0917899756345769 1
-0.431091095832272 0
-0.157720232883626 1
0.061482822438226 1
0.0605105493045819 1
-0.140974481838025 1
-0.194872037437408 1
0.0945193727070866 1
0.304911928645314 1
-0.0797610469273708 1
-0.28306163269947 1
-0.0837130883713876 1
-0.242572215168767 1
0.128733663802332 1
0.0173078547973975 1
-0.0823888745913227 1
-0.122714579452732 1
0.0106471242521739 1
-0.142042833129563 1
-0.0176381056428516 1
-0.133996174445473 1
-0.370687108576112 0
0.236123218259295 1
0.0454673382807254 1
-0.0378530537939316 1
-0.0353691785268775 1
-0.156946822006148 1
-0.0132913921470161 1
0.170055237652245 1
0.135662865722098 1
0.128904788698828 1
-0.208008851692916 1
0.0204042394088342 1
0.0139330681905975 1
0.00637150398763945 1
-0.129855689221237 1
-0.0528551312287785 1
-0.0419041368847274 1
-0.0528633235998312 1
-0.130562673058759 1
0.00745992154577437 1
-0.174957425350613 1
0.00212565631300975 1
-0.185276801717688 1
-0.204283368405333 1
-0.0271990659150201 1
0.0464253198019638 1
-0.0524492126806698 1
0.0288549822498828 1
-0.232884557380008 1
-0.0981962546347339 1
0.112823402634645 1
0.192901334294713 1
0.350126695248576 0
0.0101517592302844 1
0.470211994753414 0
0.169878265961947 1
-0.0339323194414641 1
0.00550941409028935 1
-0.37547333373838 0
0.12677113811445 1
0.277469187015165 1
0.0058970239915546 1
0.354278194096536 0
-0.297627816869553 0
0.0393828217214781 1
0.243778636598417 1
0.00364653912716129 1
-0.0274531983534737 1
-0.172173825036964 1
0.315834533634016 1
-0.348300267634969 1
0.0688525600785979 1
0.0529373500165215 1
-0.204294773788726 1
-0.188611384246495 1
0.00512393994527018 1
-0.0297255978780437 1
0.330344102234323 1
0.180814690533237 1
0.0342410286618323 1
0.196700907381758 1
0.192697758191161 1
-0.512544217667213 0
0.0528945305368571 1
-0.100831592319786 1
0.215868546385654 1
0.0945771232212874 1
0.128350629127829 1
0.458856045613834 0
-0.550975811456241 0
-0.501924461860756 0
-0.255917552782746 1
0.0707684606108779 1
-0.0828403413427483 1
-0.0659764492764035 1
0.0790510037137558 1
-0.135648444035859 1
0.0591804905631727 1
0.0132001701912734 1
0.133349321702656 1
0.0360790778563747 1
0.117296768641218 1
0.00704963338613935 1
-0.290196718646695 0
-0.0451159062890283 1
-0.148900451699736 1
-0.0708371178373157 1
0.078986807665276 1
0.0660244261985089 1
-0.0226745965991674 1
-0.00168960035306746 1
-0.105683632612087 1
-0.180422588692105 1
0.221228311042858 1
0.266149514690031 0
0.150405013783063 1
-0.0789971710614738 1
-0.173968324348816 1
0.203925228408742 1
0.191938892536066 1
-0.055162209902001 1
0.149676633615928 1
-0.0270445758517167 1
0.178980249919649 1
-0.212232722344686 1
-0.0528860452810548 1
0.154069262336458 1
0.260264808837253 1
-0.319074849074169 1
-0.079150214270641 1
0.321560575721858 1
0.0400295758464369 1
-0.0946470935105267 1
-0.182769158219541 1
0.147223249379666 1
-0.163418377774144 1
0.146453807130749 1
-0.248155282685332 1
-0.113100783922964 1
-0.062079193664742 1
0.0860112325084053 1
-0.0456847523722989 1
-0.0026509104212173 1
0.171434419705605 1
-0.0639376780691182 1
0.00188439103945136 1
-0.200272664709574 1
0.224881958562298 1
-0.255915646769998 1
0.321708959372577 1
-0.174061253154861 1
0.00270507066210087 1
0.131951167666167 1
0.047879630584785 1
0.220473297694623 1
0.0557470371143146 1
0.111673360684568 1
-0.0776019406758084 1
0.320468433390647 0
-0.178110529013133 1
0.287101366876934 0
0.164329558328342 1
0.286170637203987 1
-0.135490868386085 1
-0.0180613193529041 1
0.0694414157281425 1
-0.176158817374674 1
0.288349648242321 1
-0.114673362189027 1
-0.0203355533596034 1
-0.026863199639545 1
0.215405613691865 0
-0.0185072209444388 1
0.0622454932053716 1
-0.217851667259004 1
-0.140571830854909 1
0.0078260204257899 1
0.10639831249641 1
-0.00199398515633931 1
-0.113234865237257 1
0.434394927191073 0
0.0302252042759163 1
0.452357422698769 1
-0.0873081340112028 1
-0.16881229906733 1
0.120611440413148 1
-0.275024319213342 0
-0.239591409818812 1
0.195960071034293 1
0.0255897385778643 1
0.476232752000194 1
0.227655439566599 1
-0.0590008356353107 1
-0.0385174353123499 1
0.252450749358631 1
-0.132790182217492 1
-0.108016500911355 1
-0.128009381200933 1
0.120249521583349 1
-0.166502868804447 1
0.33124098796418 1
0.115529938449899 1
-0.323307686285428 0
0.0693231801725948 1
0.0377113637337936 1
-0.0445009010393759 1
-0.0156520674134728 1
0.127676755798624 1
-0.230843496954315 1
0.0335856878396055 1
0.146766007544222 1
-0.569477244114472 0
0.359199166620134 1
0.22417466070126 1
-0.150625647419933 1
-0.0945550823823734 1
-0.168103315585437 1
0.00266760155569806 1
-0.29146405164971 1
-0.0625094254637429 1
0.155641522178467 1
-0.0597308831473966 1
-0.05496382110856 1
-0.152405428473385 1
0.541840249990115 0
-0.152996611546912 1
0.0653047383527791 1
0.0706922890832983 1
-0.204277996510639 1
-0.197950931869364 1
-0.379975940216043 1
0.0418505799387452 1
0.046184614724211 1
0.481861682830139 0
0.375375162057361 0
0.284431470679168 1
0.030974650501845 1
-0.0314261591953292 1
-0.51561948559679 0
0.286515259911712 1
0.25635454729212 1
-0.129378533063874 1
-0.200780536985952 1
-0.0546041497860405 1
-0.039505666708349 1
0.113472820422669 1
0.289003780063876 0
0.18974021966921 1
-0.104228352337617 1
-0.0210236432310499 1
-0.0323561809604947 1
0.0450165215057771 1
0.0956931885612724 1
-0.112200839617125 1
-0.15570734227577 1
0.0748099262463069 1
-0.0967381311070349 1
0.0279138395211254 1
-0.334949840922173 1
0.18923336307498 1
-0.0688287523896478 1
-0.0954355397675929 1
0.145136183014062 1
-0.110243534801271 1
0.0111763725199355 1
-0.0492453900531893 1
0.147266782946874 1
-0.1739689145104 1
-0.0967084909346141 1
0.0547634063356288 1
-0.0443189182864654 1
-0.119617862321462 1
-0.0424038330475179 1
-0.0897934796352428 1
-0.179914203505837 1
0.0332531031019931 1
0.0238173118991706 1
-0.0638516068769053 1
0.0313515237288873 1
-0.018824404261384 1
-0.0534461920694775 1
-0.265652649057744 1
-0.163122376526394 1
0.170563268429887 1
-0.157399533207351 1
0.253206468724136 1
-0.136657187023941 1
0.0553059004882664 1
-0.0563991285769572 1
-0.210363767633808 1
0.105833389009333 1
-0.321209865937727 0
0.0420462535000771 1
-0.0751607219972903 1
-0.0479481420500718 1
-0.147764015127378 1
0.0760672857124658 1
-0.0595843340445921 1
0.0310249318534861 1
-0.229883956668308 1
0.065745675686776 1
-0.0239978898949961 1
0.00331066429283214 1
-0.0804352140866163 1
-0.203915054561828 1
-0.235185633568001 1
-0.214751417440211 1
0.284432418419433 1
-0.0879635079954947 1
0.304955929594942 0
0.232822710735053 1
0.0281388065874607 1
0.0834608554667491 1
-0.110335601505305 1
-0.0877276039860783 1
0.010990068752645 1
-0.0796186317880624 1
0.0550532533930001 1
0.113330068656129 1
-0.179861714304345 1
-0.0638714691274618 1
0.0204740382974272 1
-0.129399851679059 1
0.255498103868607 1
0.00661385467161431 1
0.334057115715758 1
0.279794953826362 1
-0.143759765850929 1
-0.257063121878444 1
-0.175238079940447 1
0.18276979058168 1
0.0585707600240098 1
-0.12551513602883 1
-0.0644644759784253 1
0.396322272134748 0
-0.234692098845254 1
-0.278008697001622 1
0.0595734266959196 1
-0.2010503920239 1
-0.0676254404950908 1
-0.153014298894227 1
0.275303906536464 1
-0.150890566972172 1
-0.183639865323672 1
0.159832001868707 1
0.387031108972372 1
-0.389615039195933 0
0.107589238972262 1
-0.00389742578360545 1
0.0486679133399183 1
-0.32736366569592 0
0.186483567670381 1
0.171392342786491 1
0.054818597989677 1
-0.32862549253897 1
-0.159516737692676 1
-0.0331147599035285 1
0.297109487140237 0
0.475715988500507 0
0.256240088550766 1
0.201461675863643 1
-0.070993472732165 1
0.0639138227340033 1
-0.0177453729928344 1
0.222837675757682 1
-0.0192765870445534 1
0.0515518372057832 1
0.115904597932665 1
-0.226644450599479 1
0.269076258970704 1
0.282053505605087 1
0.216440027750692 1
0.0246469546919225 1
0.155757695853702 1
-0.195867128885645 1
0.060935781245036 1
0.142385254261759 1
-0.0160911577719467 1
-0.22149013418336 1
0.290780251940071 1
-0.0230383960260813 1
0.236485239654425 1
-0.0372738458804653 1
0.0566117678216095 1
0.00118344767482131 1
-0.0422163740870341 1
0.354614212450014 1
-0.0451144293445301 1
-0.0642420108188183 1
-0.222371182756441 1
-0.0891784095597929 1
0.196777803480597 1
-0.153507652141375 1
-0.138254913151746 1
0.401828866814104 0
-0.0634351598850998 1
-0.187075030736274 1
-0.257047063661146 0
-0.157314276748024 1
0.142464594672996 1
0.0653873669533747 1
0.107157562631044 1
0.0344402010580969 1
0.224677907839479 1
0.154706836799705 1
0.234043269566208 0
0.157731723086686 1
0.264676824025289 1
-0.0139179476967991 1
0.0510718308876148 1
-0.293443584102241 1
0.081285559032925 1
-0.315227949323504 0
0.0757858215178488 1
-0.12413317968872 1
-0.195509866345203 0
0.0374131814654435 1
-0.0505777253285538 1
-0.168371597297518 1
0.026021394950396 1
-0.165589888032543 1
-0.0121129063288768 1
0.002086181438948 1
0.52505537442764 0
-0.320940221706342 1
0.274748085861836 1
-0.141142020640866 1
-0.0141694108109297 1
0.0214357158658747 1
-0.396511442346984 0
-0.175603565982676 1
0.089879115142394 1
-0.227557275608987 1
-0.0797945061095145 1
-0.108331803903637 1
-0.0177116116363952 1
-0.195427441719701 1
-0.229799338436881 1
-0.0449697209411963 1
-0.332268797281693 1
0.0642066829876017 1
0.0810702690388783 1
-0.0482035562081587 1
-0.116344011525206 1
0.105646150238837 1
-0.0484563274223139 1
-0.105751330761042 1
-0.0297471016228992 1
0.0209614440129777 1
-0.0307641968097454 1
-0.0631080565890964 1
0.200742965472494 1
-0.0278670077630527 1
-0.0150791944457192 1
-0.0815378362334463 1
-0.04859647068234 1
-0.0146040244555794 1
0.0221065990365644 1
-0.432789645156156 1
-0.305527568774066 0
-0.0436036731830041 1
0.0445994651245224 1
-0.0228767643971688 1
0.125119874059894 1
0.0259354911159338 1
0.200229966129024 1
-0.276542723513239 1
0.292763757746006 0
-0.0760081405585594 1
0.124074543757289 1
-0.0695528704634473 1
0.115271032434547 1
-0.254843541044176 1
0.0346859288201291 1
-0.244971030568317 1
0.33006988268924 1
0.237812600876597 1
0.0800164462164698 1
0.0791981726285004 1
-0.101670613878113 1
0.367888504183359 0
-0.106247412694382 1
-0.168918650121077 1
-0.247330647833928 1
-0.310424426761537 1
-0.0475425427767108 1
0.421636444564561 0
0.114642959031701 1
0.351748631469541 1
-0.0213069687753344 1
-0.117135735861821 1
-0.0278492651939588 1
-0.0464153053611047 1
-0.157066854716845 1
0.112240161190537 1
0.142893840087144 1
0.093594587099986 1
0.0515665448901463 1
0.175360328114901 1
-0.0958759593672439 1
-0.263081560251423 1
-0.112242685826164 1
-0.179800250199608 1
-0.0437891213561564 1
0.0745579981859813 1
-0.278337298991282 1
0.173383412619488 1
-0.278852254639965 1
-0.368928611492761 0
0.0833259954255632 1
-0.22298063762565 1
0.0824868638258958 1
-0.150388776393574 1
-0.0367299896127046 1
0.244725398220076 1
-0.101357222506291 1
-0.162030020738738 1
0.0577789661900665 1
0.224780754488235 1
0.302727290234034 0
-0.051445487147392 1
0.0390711434554928 1
0.339646547144362 1
0.0176056229983797 1
0.194292915906146 1
-0.0345774082854424 1
-0.0851973002703416 1
-0.218133485812304 1
-0.138225093831189 1
-0.292328659343689 1
0.0130334016825217 1
-0.231023418606229 1
0.20265555530056 1
0.00518535162753922 1
-0.107961816952108 1
-0.153760169495549 1
0.117718392809998 1
-0.143337334476842 1
-0.300798764074661 1
-0.158880464014091 1
-0.260291783159037 0
0.0507510693187183 1
0.166197739004292 1
0.218049516290952 1
-0.121134244259137 1
-0.122674003405435 1
0.499632407584493 0
0.131817089759575 1
-0.0120839780639353 1
0.00465057293833006 1
-0.124188201346693 1
-0.0972486096687577 1
0.408208805112068 0
0.107730015682446 1
-0.0317833338288879 1
0.0963928463010705 1
-0.0159365062172507 1
0.0949062852841638 1
-0.149559738790612 1
0.0923149874431364 1
0.183173812866167 1
0.388314894058869 0
-0.321978157975696 0
0.16834336891948 1
0.0363252686391499 1
-0.201351954334172 1
-0.143043768132444 1
-0.285223927475888 1
-0.277835545101568 1
0.375464365541542 1
-0.0165396098943942 1
-0.0855672663815941 1
-0.0465759039819394 1
-0.461930956339373 0
-0.125003681071305 1
0.0991388904236162 1
0.170773589178298 1
-0.177214441473946 1
-0.237956493175643 1
-0.0503061030192976 1
0.306624123800667 1
-0.0949518943237326 1
0.186495312771941 1
0.140568998098925 1
-0.0298993520901064 1
-0.0326187988344318 1
-0.11094670110706 1
-0.107143650625457 1
-0.00940983566525459 1
-0.282606316318226 1
0.224125845425212 1
0.148807550242839 1
-0.0770560051944132 1
0.0758157227377831 1
0.205248858865509 1
-0.12244109535957 1
0.058101871587779 1
-0.199172536593937 1
-0.0207701011011195 1
0.0549020054110714 1
-0.067015643426149 1
0.0376986061979816 1
-0.146191963386467 1
-0.108522800536529 1
0.0513694760400683 1
0.0554281752940853 1
-0.0317380840391548 1
0.20742263801591 1
-0.0382063754842789 1
0.0760215987172119 1
-0.146495401916808 1
-0.0533762601518056 1
-0.21890428779958 1
0.225020095551255 1
0.0972094996965457 1
0.202796734810967 1
-0.0121271425786361 1
0.0589986915054306 1
-0.0750668954475452 1
-0.673990572003192 0
-0.116587341372915 1
0.12110620626633 1
0.0694254121687122 1
0.195728976880969 1
0.285696359744139 1
0.143766108793399 1
0.0437551695393376 1
-0.0809174786321785 1
-0.07484950681884 1
0.331543681490762 1
0.226976303618722 1
-0.179891437087091 1
-0.132496857234881 1
-0.00902584835017978 1
0.179318332001593 1
0.339567510464133 1
0.236957991655006 1
-0.384608573316189 0
-0.144404699936094 1
-0.086842030232866 1
0.00989402223678593 1
-0.216754171325099 1
-0.130172559305889 1
0.165580327374979 1
0.0603473946339768 1
0.0740100379240834 1
-0.0297821732539036 1
0.19719038853022 1
0.0731289482678499 1
0.0501834939835488 1
0.092239510697463 1
-0.318662695940508 1
-0.307332700406012 1
0.148062287185239 1
0.102070607825089 1
0.413712910487228 1
-0.159578031116528 1
0.21049078998232 1
0.0926573518275989 1
-0.0589668472834444 1
0.0850190616569009 1
0.137368825900699 1
0.201449464403258 1
-0.114327163562853 1
-0.0706517826337921 1
0.175830688092156 1
0.00182850732921934 1
0.0899136450840735 1
0.133917876805011 1
-0.361528375241719 0
-0.22404664541765 1
-0.0783641181626494 1
0.238054720216447 1
0.087822761718829 1
-0.163303567176341 1
0.253673741452343 0
-0.0816650325120804 1
0.303654586756753 0
-0.128821236577072 1
-0.0740565495232087 1
0.209597485989161 1
-0.0111045475172216 1
0.112269201911872 1
0.0435333350273465 1
-0.44920175864428 0
0.380210357525778 0
-0.0536520895367057 1
-0.0507768680587618 1
-0.0149676916519818 1
-0.0503999889411061 1
-0.327991065493333 1
-0.278218813769745 0
-0.294038355189321 1
-0.243232029477783 1
0.217819664542354 0
-0.306423382329778 1
0.170776851055052 1
0.132042607091728 1
0.0501711412707794 1
0.231025484335346 1
0.204719957858446 1
0.232457781009062 1
-0.232366846097139 1
-0.183873916891173 1
0.20861167640226 1
0.366813460899608 1
-0.0384447537973126 1
0.148397538243694 1
0.234341852328957 1
-0.329576579478067 1
0.0785917773964365 1
0.291339412283595 0
-0.02341715617925 1
-0.109952566189892 1
0.246962220186151 1
0.300921360857742 0
0.393550244249427 1
0.263761423444105 1
0.163764794136695 1
0.14965086657902 1
-0.0289970742858157 1
0.128204854942322 1
0.00299611769250777 1
0.0864144256302465 1
-0.063581871428595 1
0.0405706597594748 1
0.0124517669936276 1
0.147474062965503 1
0.126615107537315 1
-0.125047359065976 1
0.342490105114177 1
-0.118995967899168 1
-0.0580962342611248 1
-0.262142479352213 1
0.216719587260433 1
-0.0235816151954256 1
0.32429179872243 0
0.110109651638386 1
0.138064562465037 1
-0.132720767052726 1
0.0896901632043626 1
0.186399688819865 1
-0.131906218957236 1
-0.264101003054012 1
0.141102520066103 1
0.282601411022728 0
0.472397760455786 0
0.27968185473621 1
-0.0176213107137062 1
0.13959899945474 1
0.192220305190085 1
0.0586299348564659 1
-0.0828995596542441 1
-0.281764673036199 1
-0.0491128450854256 1
-0.0540566630756053 1
-0.0311524281688378 1
0.0151153394873519 1
0.13757169663358 1
-0.397038295998571 0
0.277944202015721 0
-0.0529655081934153 1
0.00264930538049769 1
-0.00466182600644419 1
-0.0856927968686912 1
0.217427869087504 1
0.179283732309488 1
-0.00240810326559663 1
0.0165426125347914 1
-0.0760575370105681 1
0.0462558784463805 1
-0.104708282969428 1
-0.168020366130362 1
0.036266946847479 1
0.28454399497067 0
0.019171296327581 1
-0.114959467035053 1
-0.337924238961039 1
0.438629700548629 0
0.115786090525941 1
-0.0190665873253803 1
-0.237764800885249 1
-0.142682763517086 1
-0.030945093738884 1
-0.0372794274319066 1
-0.223140422490566 1
0.376867190828418 1
0.278472774123905 1
0.0976474934508356 1
-0.11366246799074 1
0.356211301251603 1
-0.428367568514776 0
-0.164090684232738 1
-0.15643303944891 1
-0.190549860861462 1
0.101131443020902 1
0.084661287277421 1
0.0579803483209565 1
0.161075822243703 1
-0.0363388569792762 1
-0.381004839029345 1
-0.0359500400164611 1
0.167425996189618 1
0.0877036306172916 1
-0.114923907962696 1
-0.0612604373957382 1
0.176078747738566 1
-0.033568550892416 1
0.0739816376990425 1
0.0165573022365007 1
-0.284372556374395 1
0.124755635594759 1
-0.112146544067001 1
-0.00766637554869932 1
-0.057619794724354 1
0.357270159558468 1
-0.051016333689199 1
-0.182893028250842 1
-0.272578574284987 1
0.305363584120502 0
0.167824846587071 1
0.104480768431205 1
-0.0307632493360614 1
0.0803119821593297 1
0.032762718707587 1
0.0129341300953052 1
-0.00805298925065792 1
0.142306964733316 1
-0.225432734579611 0
0.0773469480975566 1
0.18691394476325 1
-0.306802533563523 1
-0.0138333002607292 1
0.0652904030174244 1
0.319716342845385 1
-0.075082561961973 1
0.107139099326001 1
-0.106300317993783 1
0.190142275622962 1
-0.60188650121039 0
-0.0165796892421377 1
-0.0944528693989536 1
-0.0133452064662249 1
0.0114464075983915 1
0.0194976007458798 1
0.00208398122865533 1
-0.0437566782684982 1
0.00342086393983637 1
-0.104554718376883 1
-0.147921298832421 1
0.123946135473062 1
0.12728620334664 1
0.282258217570061 1
0.0174164812000955 1
0.0788746615978679 1
-0.373240399192367 1
0.466114163058548 0
-0.00336017731737628 1
0.26122514351701 1
0.0863587849373786 1
-0.069621973820322 1
-0.209222273951588 1
-0.0684297003183962 1
-0.130075829084195 1
-0.201896434287184 1
0.0622618437450862 1
0.191136895304137 1
-0.21513159103043 1
-0.0516737890752551 1
0.0293929020667852 1
0.307057005092555 1
0.0929663092768588 1
-0.236598939192912 1
0.133668891724437 1
0.137597423475762 1
0.09830191346897 1
0.0572930032270411 1
0.0669857163412944 1
-0.0365382295644667 1
-0.0756358271914727 1
-0.145425941432901 1
0.326973607254303 1
0.256690768356736 0
-0.0943045870833597 1
-0.0921724275303795 1
0.118617874411725 1
0.0628952618112874 1
-0.0500881424863809 1
-0.574375573536602 0
0.0219099618549004 1
-0.0568344510596917 1
-0.0394808998658535 1
-0.377010735536414 1
-0.428920853233275 0
-0.00934192767645131 1
0.307292224829168 1
-0.0222061716764406 1
0.164082223603284 1
-0.206845768795894 1
-0.139408262432728 1
-0.0793402322379814 1
0.0441953170893082 1
-0.407017857560056 0
-0.0392656055441934 1
-0.0867599004048372 1
-0.125404272533737 1
0.0264944338639626 1
-0.149366270090338 1
0.109348517596088 1
0.314557560870322 1
0.0981855089720217 1
-0.0363171299372949 1
0.0201993484880872 1
-0.0781691292528133 1
0.0216602210350783 1
-0.0660469981554507 1
0.212107028585811 1
-0.180886006948936 1
0.065588734275304 1
0.0354596379896964 1
-0.275086526499934 1
0.184796914153619 1
0.120926164368258 1
-0.187222308127287 1
-0.0799269256812644 1
-0.279459719752478 1
-0.204056117053533 1
0.227315412456478 1
0.0876146491480602 1
-0.0144381725708187 1
0.214385251092349 1
0.284256307102352 1
0.438245208386387 0
0.255594756262063 1
0.143009023193682 1
-0.287880831976779 1
-0.113848492005657 1
0.321378577928912 0
-0.15173942456546 1
0.208180951558203 1
-0.0257647225985472 1
-0.0986752768028956 1
-0.0557454679183031 1
-0.0794186736119207 1
0.0227729862791275 1
-0.113386421432722 1
0.0495453056691419 1
-0.165527140000625 1
-0.11155028712083 1
0.14584373290966 1
0.147583486588243 1
0.0124305743137756 1
0.222935056207393 1
0.158260888943219 1
-0.139709785375784 1
-0.24517377891758 0
-0.0566357576442962 1
0.140626798207031 1
-0.374818239891499 1
-0.169004254449333 1
0.326655826976205 0
-0.0511036943462777 1
-0.163721936796885 1
0.0098930031650221 1
0.140401570409844 1
0.080740467213201 1
0.0270038001950682 1
-0.0830844828975587 1
0.00765490237715539 1
0.457312867804689 1
0.219911627438665 1
0.0292881443432671 1
0.425085665086581 0
-0.175941140551881 1
-0.213137670530413 1
0.0446961489352243 1
0.151360054299111 1
0.380499893754405 1
-0.106609677717397 1
-0.122280764005119 1
-0.0197928796195787 1
-0.145268987796853 1
-0.265403051879505 1
-0.390726848733238 0
-0.156067250201042 1
-0.434460720576277 0
0.145993872804598 1
0.210067288046237 1
0.17929427245137 1
-0.340132301622539 0
0.200363907207104 1
0.0630533939881596 1
0.0576632297534099 1
-0.039463375708612 1
0.0976838762650662 1
-0.0481450437393429 1
0.158329466729471 1
0.191430891762801 1
0.512959501917323 0
-0.00807295224540758 1
-0.131140058525371 1
-0.125137985540893 1
-0.126271702263611 1
-0.208715477292936 0
0.41789010786953 0
-0.0350124886751669 1
-0.549578869352029 0
-0.092715550212439 1
0.243951872576398 1
-0.291318170763542 1
0.117034317410957 1
-0.0327529489549231 1
0.0277860203998646 1
-0.173713433681792 1
-0.0259847791128973 1
0.0895262979843762 1
0.249550278761758 1
0.0493949433403955 1
-0.151896559326929 1
-0.0734465791829782 1
0.1169055025025 1
-0.196782402794488 1
-0.237236194948453 0
0.0588998890419658 1
-0.0937412649951931 1
-0.200628199896993 1
-0.00517446810900543 1
-0.233286018006717 1
0.0439546920255346 1
-0.488808145108121 0
-0.474567559966453 1
-0.0659271191455847 1
-0.38706639254335 0
0.0139942100760597 1
-0.32700913901195 1
0.0838848979920547 1
0.123430138896159 1
-0.248260003380349 1
0.0393293443780765 1
-0.111350366683118 1
0.09486098420121 1
0.160878197242885 1
0.017161170662736 1
-0.248093570812144 1
-0.23920937799393 1
-0.0985103282770951 1
0.192025766514388 1
-0.211647340005031 1
-0.036231691284861 1
-0.131463283270932 1
0.191205168262214 1
-0.250689090960857 1
-0.155183441972289 1
-0.150265182984201 1
0.0817677977893158 1
-0.0743469425721412 1
-0.105762346800448 1
-0.11607041203263 1
0.216368634105145 1
-0.0491123430714149 1
0.129161716863809 1
-0.427789406114174 0
-0.178921068623229 1
-0.114282964257318 1
0.134510922748897 1
-0.126176301253696 1
-0.104648882358898 1
-0.143593943447251 1
-0.0409899903240418 1
0.254130568765463 1
0.117983610216029 1
-0.140609581920709 1
-0.323515835530012 1
0.193189451742537 1
0.0838979015877957 1
0.158871200047467 1
0.0898206925089294 1
0.128987612850531 1
-0.0251271724810203 1
-0.077006535980849 1
0.0535911937749601 1
0.124917157088521 1
-0.228587576941751 1
-0.0801387414115592 1
-0.237803034687372 1
0.27175148054362 1
0.206878614886074 1
0.454505178900497 0
0.402124576993638 0
0.0625082505898277 1
0.0674039554979298 1
0.0722015393786504 1
0.216362605238316 1
-0.30175587369737 0
0.178825913593161 1
-0.0492899043755327 1
-0.157499656150682 1
-0.380087461244965 0
-0.16184656528307 1
-0.330386326368006 0
0.291081737901634 1
-0.103506625057663 1
0.222415176172411 1
-0.0311556693552637 1
0.070118497950021 1
0.0618094341182593 1
0.119913600627185 1
-0.121356238044792 1
0.225746250239735 1
-0.387715208461318 1
-0.153570137504256 1
-0.127604955058595 1
0.0623990827929914 1
-0.0984645635158681 1
-0.0594529696205105 1
-0.101872506401975 1
0.00315058435878774 1
-0.120078198912531 1
-0.0939513883851016 1
-0.127672917450411 1
0.0315384914876962 1
-0.0379085657206892 1
0.243937828760047 1
-0.0530613975407476 1
0.0751999789378665 1
-0.150628307897775 1
-0.0294380766515593 1
-0.375781865752302 1
0.128091400170998 1
0.431735489015453 0
-0.159675079534266 1
-0.156386332042404 1
-0.144642905144243 1
0.149736112321952 1
0.0190873401054079 1
-0.0232190014300513 1
0.0713600538270747 1
-0.0214669653642416 1
-0.0543993299295878 1
-0.277502763769051 1
0.290376583238293 1
-0.0512317398222449 1
0.00171093865984609 1
-0.0381340641929504 1
0.179275965758204 1
0.0721095438357192 1
0.666519740126222 0
0.246596977901068 1
-0.210865039992451 1
-0.167979955620519 1
-0.173091249150784 1
0.119996935488863 1
-0.0145049914213177 1
-0.0132786956060124 1
-0.299457590811072 1
0.0697007721524672 1
0.170290562390729 1
0.144522276900703 1
-0.237653994381841 1
0.135518558245706 1
-0.0512742843786865 1
0.0898634415453218 1
0.0964992610611346 1
0.0548959405861784 1
-0.0197435873684224 1
-0.123425268566263 1
0.129938356188154 1
-0.2976256611206 0
0.074818434060653 1
0.0247738156757331 1
-0.0948493199018546 1
0.186312023701194 0
0.169426327917105 1
0.230734527806451 1
0.389744623858009 0
-0.280383902728265 1
0.0872982070308427 1
0.231000260882792 1
0.126527189247993 1
-0.482543770729581 0
0.229160982765175 0
0.149813150314752 1
-0.00111103827539792 1
-0.112720094534727 1
0.0649149925526169 1
0.0632182994405404 1
0.0832314323388877 1
0.182984795943478 1
0.314667261171009 1
-0.147785363500359 1
0.109406063773297 1
-0.251190615759857 1
-0.0930080315593553 1
-0.238842889474877 1
0.122382651408066 1
0.280536155435085 1
-0.26299324274749 1
0.109390991822854 1
0.15567191483815 1
0.147920726811724 1
-0.451573805624027 0
-0.011804131089623 1
-0.0750979530751919 1
0.0916913335964934 1
-0.146643864173143 1
0.027203197809878 1
-0.213438814118349 1
-0.0208467954460395 1
0.0612185893485596 1
0.187725923888832 1
-0.0700820479737919 1
-0.0013927786808625 1
0.162911126820019 0
0.116196854320138 1
-0.27668678217467 1
0.0835350046070344 1
-0.0264748563341209 1
-0.10616171254842 1
-0.0735404876880059 1
-0.109299794119168 1
0.0270570236161058 1
0.252973679450464 0
-0.115939751360392 1
-0.280512296316835 1
-0.491745840888726 0
-0.180857702047801 1
0.149584383033375 1
0.307928813106831 1
-0.171457172351745 1
-0.152039660004914 1
-0.316451548123892 1
-0.127999552318883 1
0.000854212240485548 1
0.267799342926981 0
0.129236923808853 1
0.128506935760629 1
-0.318326404423026 0
0.10894054271893 1
0.100876466624043 1
0.132392922736111 1
0.291243591314442 1
-0.476991644930564 0
0.265819991356535 1
0.105270506088225 1
-0.0276977477656324 1
0.204234452976127 1
0.355611505044089 0
-0.251627060113898 1
-0.0497380639881367 1
0.306302325275334 1
-0.152578390289628 1
0.153596689152675 1
-0.143171975019122 1
0.325201920732471 0
-0.20405770036241 1
-0.0493285882668373 1
-0.340996802052318 0
0.195229576983635 1
-0.177259053173119 1
0.0154519534615397 1
-0.0101624127342156 1
-0.0717458132601381 1
0.37721912642522 1
-0.107876608185245 1
-0.161726360564742 1
0.0906887430505579 1
0.101706932465541 1
0.0645993280942865 1
0.00434527117374284 1
-0.123611337868026 1
0.402289254466066 0
-0.0450693673164089 1
-0.131237220160894 1
-0.194916497930505 1
-0.143416660581745 1
0.0765042588351605 1
-0.1667128991039 1
0.170627192683507 1
-0.239325855290141 1
-0.0353195466400989 1
-0.161820596765173 1
0.0322392614573608 1
-0.0845872872374022 1
-0.0337234355102997 1
-0.0706955371703568 1
0.030320782539595 1
-0.0900646014881639 1
0.307013923934463 1
-0.312906478751975 1
-0.163972073997619 1
0.123603880806982 1
0.194245410478679 1
-0.21351708008944 1
0.264767260735768 1
-0.354450161024893 0
-0.246275639365931 1
0.127605186475987 1
-0.0923679894437142 1
-0.0283221154363356 1
-0.0587328618722018 1
-0.043400877107765 1
0.113822584725035 1
-0.0767480633070745 1
0.278077555900542 0
0.343764693054547 0
0.116568408003223 1
-0.147778706513811 1
-0.067736643408563 1
0.286368892006826 1
-0.114855576383784 1
-0.247470242299264 1
-0.199912841733056 1
-0.0247378334673859 1
0.348390837579028 0
-0.0546273118015499 1
0.0473947973094408 1
-0.22048078196431 1
0.27939869135858 1
-0.399346373576676 0
-0.1356021428035 1
-0.245771162979617 0
-0.139080963866465 1
-0.247957389893418 1
0.278368191620635 1
0.0574341383255419 1
0.330812876018647 0
-0.0478416476170527 1
0.234076125308666 1
-0.0068560989364476 1
-0.0459452898984393 1
0.276710359656958 1
-0.0600756815884337 1
-0.218219776361282 1
-0.0937731990985231 1
0.156712276468687 1
0.216642626634768 1
0.0900154152117625 1
0.0685359434958434 1
0.0641301816682106 1
-0.144236636869484 1
0.224348270353485 1
-0.183415732123961 1
-0.0607313364853426 1
-0.113106950041266 1
0.252156206784403 1
0.0104077188077887 1
-0.242999929292962 1
0.22867927690487 1
0.253564532506289 1
-0.209432333530736 1
0.372292288242685 0
-0.0251612920914888 1
-0.138256420082194 1
-0.129389030018107 1
-0.0357093727074171 1
-0.120793643758156 1
-0.136718544999565 1
0.197560710585295 1
-0.201646968732676 1
-0.0465355424257731 1
-0.049582576615948 1
-0.194021499105676 1
-0.367331605009584 0
0.252713196514873 1
-0.0642848446657613 1
-0.357927665812447 0
-0.248057883816229 0
0.069092148991478 1
0.0612214669019117 1
-0.46782031603225 0
-0.298413685968187 1
-0.0664374159655373 1
0.13480616910927 1
-0.0878567837466969 1
0.0398777635193949 1
-0.203470848851607 1
0.310022197597037 1
0.254617817107341 1
-0.160906077692542 1
0.070840942017928 1
0.273389710339067 1
-0.274642895340201 1
0.0140566680901091 1
-0.00103108972373318 1
0.38616851157924 0
0.20634631126017 1
0.101137065025182 1
0.0603874015910136 1
0.122371398221688 1
-0.0499562501115361 1
-0.249287831273653 1
-0.203878888166435 1
0.254989298928635 1
0.110244326705305 1
-0.0239593223789795 1
0.130877726976147 1
0.125037382215223 1
0.0976621045783833 1
-0.221848561280931 1
-0.246691377862819 1
0.126851448653577 1
0.182890900111371 1
0.0628897460879256 1
0.0856252912580656 1
-0.0572026457313571 1
-0.0712611766623621 1
0.0510278023678714 1
-0.264406110653263 1
-0.209345646237242 1
0.253704098091536 1
-0.331160921780575 1
-0.120488839507261 1
0.100795024277808 1
-0.017379734927959 1
-0.156318965929292 1
0.244469080190344 0
0.374483646123245 0
-0.0730222219720019 1
-0.0403423649567781 1
-0.015970669113295 1
0.311796026975711 1
0.214523325727081 1
0.02175962151133 1
-0.0717061817669854 1
-0.000966811354467356 1
-0.15122429404143 1
-0.555063040645384 0
-0.0748551463416634 1
-0.0423586660958365 1
0.481867019010721 0
-0.126105802902533 1
-0.0704622330804243 1
0.116508997402785 1
0.133576278003608 1
-0.167411922556241 1
-0.148270257919352 1
0.0554321545119435 1
-0.373478906363214 0
-0.249326495772132 1
0.10796818995258 1
-0.040631545680146 1
-0.0868507011880836 1
-0.180065829000701 1
0.0165728057391001 1
-0.263632080398024 1
0.0570957867525759 1
0.187606018197735 1
-0.403965957237905 0
0.302910118154569 0
-0.115807218259616 1
0.00339189811278626 1
-0.242840462491794 1
-0.259202123982944 0
0.290075581742908 0
-0.131618721264787 1
-0.0782342359073124 1
0.0907548608888578 1
-0.0415860439661912 1
-0.277979967210415 1
0.10014066547756 1
-0.540363793689205 0
-0.0229826593436189 1
-0.235082817580785 1
0.0734531682713207 1
-0.0233487961993463 1
-0.0466684606074053 1
-0.550104175748995 0
-0.0404831103151602 1
0.209577760780279 1
-0.0495988300889738 1
-0.0658527103437541 1
-0.243251295361048 1
0.103146333955278 1
0.149950661269403 1
0.00402031923951751 1
0.0241778162319895 1
-0.320689839458191 0
0.0949719269389865 1
-0.00820194920972757 1
-0.00111697147464277 1
-0.0470779682343074 1
0.129620987400384 1
-0.0140017786975392 1
0.0998249314148104 1
0.337047893850078 1
-0.138055003325953 1
-0.237177879300127 1
-0.0146056400752191 1
-0.108563622311486 1
-0.0714869324684864 1
0.200958007817735 1
0.130122116785775 1
-0.229155168022586 1
-0.428049379471769 1
0.27174421227621 1
0.215227913797633 1
0.315422169364852 1
-0.080611535218656 1
0.204172639323202 1
-0.27305322786028 1
0.0384757252229024 1
0.312750363913063 1
0.0834113794443237 1
0.166165943278357 1
0.418951275594169 0
0.0733584556566013 1
0.21399721882195 1
-0.114298059623552 1
-0.183553492306514 1
0.268419896402089 0
-0.0970903785267262 1
-0.281703591745713 1
0.159917989329498 1
-0.316104458764661 1
0.275385610181702 1
-0.0236462037675881 1
0.106737042589094 1
0.28013131143243 1
0.294879355000595 0
-0.13527160161188 1
-0.0678250866614542 1
-0.377188494235575 0
0.489962065483975 0
0.141778627720218 1
0.289536091510966 0
-0.0836852039272551 1
0.0724683146993439 1
-0.0136191081500663 1
0.197119209149428 1
-0.1652144900501 1
-0.0608534709679037 1
0.0748071042195972 1
-0.0440374401613677 1
-0.103915726432211 1
-0.40305244205248 0
0.283991117381788 1
-0.0249341903223625 1
-0.021964807197391 1
0.158024802267777 1
0.454525329005439 0
0.0889336862302776 1
0.22100529197507 1
0.253120805546311 0
-0.0170248458842614 1
-0.115575131452252 1
0.0281397772622942 1
-0.132291491844717 1
-0.123895185657871 1
-0.0636832360562695 1
0.283710843850667 0
0.232856250338135 1
-0.130689301920495 1
0.0115616460678808 1
-0.0575689037412613 1
0.0121947084021962 1
0.0121669985429532 1
0.235321129470523 1
0.0544515880883873 1
-0.00408070716794137 1
-0.0741126054704733 1
0.244283159361144 1
0.0131242352540558 1
0.0771873121934015 1
0.222777835637985 1
0.0314271907329588 1
-0.0398299220716375 1
-0.169652855550134 1
-0.0252326906430031 1
0.0118178541319632 1
-0.014864142551234 1
-0.0234018442765786 1
-0.312927386979041 0
0.00621323820392413 1
0.17831141208439 1
0.11655493178916 1
-0.414814239995946 1
-0.144351335895641 1
0.0848356461018011 1
-0.0371745583366526 1
0.152716659438189 1
0.156454362922488 1
0.223012517844501 1
0.215428762835968 1
0.00357023581553127 1
0.373270036779071 0
-0.161056499458574 1
-0.00576580881486935 1
-0.187121334980565 1
-0.0327234485306515 1
0.0358791112035574 1
-0.335203353785354 1
-0.0365918916425722 1
0.0635284624666893 1
0.0789799083666733 1
-0.237967131916573 1
-0.216180476250713 1
-0.0888532124640534 1
0.0970897324358329 1
-0.191464868299892 1
-0.0472138064232494 1
-0.110137265103245 1
0.2525591678827 1
0.258062259002891 1
-0.0724241718249716 1
0.185578087259785 0
-0.0173085735852287 1
0.290842598215954 1
0.0138638023553399 1
-0.218310831285121 1
-0.0709127219419526 1
-0.21274967636204 1
-0.217986108195215 1
-0.0291522323383207 1
-0.153455442230238 1
0.0323213957846571 1
0.12655198298563 1
-0.0638324346494272 1
0.0887605444991241 1
0.0487698123396086 1
-0.00453600469126678 1
-0.133292080293637 1
-0.0435632811103949 1
-0.118341428236937 1
-0.271019284216927 1
-0.084256617048157 1
-0.104580480743079 1
-0.0449999629379265 1
-0.0273534326252373 1
0.195677363178056 1
0.040294244247445 1
-0.209643588752488 1
-0.170778984077732 1
-0.157651997768812 1
-0.189786028562921 1
0.00478254162410646 1
-0.0948403006296219 1
-0.304771661772353 1
-0.183571010802354 1
0.177347765089073 1
-0.12520225921921 1
-0.318424981267536 1
-0.0120220556888397 1
-0.106653843229564 1
-0.0375971186711552 1
-0.136027835895907 1
0.217193912189454 0
0.200787474246396 1
-0.318566118885949 1
-0.116277149053773 1
-0.250209165709419 1
0.072276888254675 1
0.0412920166152462 1
-0.192302440618931 1
0.322104439993183 1
-0.308368876709591 0
-0.107125531075784 1
0.107872125018303 1
0.400083609542916 0
0.049861008616374 1
-0.0883485062738364 1
-0.00160723541823826 1
0.173449340508256 1
0.14399011020512 1
-0.234775943631911 0
-0.0812298616850105 1
-0.32432120776412 1
-0.311932904564224 0
0.0729858137082425 1
0.104345640298451 1
-0.0949468411774531 1
0.234536500958349 1
0.00801441511987604 1
0.00729443158654034 1
0.00249810988456316 1
0.0489542894636372 1
0.357035279864078 1
-0.0198690970043745 1
-0.278636985828392 1
-0.245287617349412 1
-0.136324027130207 1
-0.00800095880868523 1
0.0121291674675437 1
0.0796421183927967 1
-0.357680206968113 0
0.135150624995764 1
-0.0440555151146949 1
0.0258231291769252 1
0.262421895747807 1
0.254712158495452 1
-0.104457755894492 1
-0.207114664670706 1
-0.109252059223871 1
0.101680760130199 1
-0.0983714959764295 1
-0.226707847620441 1
-0.367913391476766 1
0.0257230293985275 1
0.185943213219911 1
0.0549577063795295 1
-0.0395618043256876 1
0.437646428443097 0
0.138848007321 1
-0.0466354612017382 1
-0.12312277658716 1
0.140881528734662 1
0.0964125627476722 1
0.241016954695591 1
0.013977889844583 1
-0.143511131580361 1
-0.274396688709582 1
0.028848338785136 1
-0.017949876752263 1
-0.126157721863684 1
0.297158485954133 1
-0.126389005717088 1
-0.0770850021624779 1
-0.171395806701546 1
0.124380203875096 1
-0.498095057055434 0
-0.0772590376043339 1
-0.114658184663095 1
-0.0838588318163132 1
-0.109307212014878 1
0.057482022480226 1
-0.23071550764346 1
0.257150365312739 0
-0.388996275337227 0
0.281496981118342 1
-0.0949381917414081 1
0.097694506814409 1
-0.224612113464626 1
-0.0641663856910853 1
0.142940923359754 1
0.00586455723239754 1
0.164281586719839 1
-0.2187992600689 1
0.00983063147964664 1
-0.088439527108346 1
-0.168616167948423 1
-0.0973704092990918 1
0.0772531629851298 1
0.183207576219161 1
-0.147790541155161 1
-0.00565050365461841 1
-0.11346375493711 1
-0.110685674316734 1
-0.271943752082333 1
0.0838736749637877 1
-0.0393017064349448 1
-0.0205326431896601 1
-0.227003767433038 1
-0.121868049383111 1
0.0422728885590503 1
-0.159922194071145 1
0.191429441661359 1
-0.229415293273475 1
-0.00620990342732113 1
-0.231951121420538 1
0.321588548307421 0
0.218509641790328 0
0.140613854955333 1
0.154282092524293 1
0.00929023807717638 1
-0.149733539475941 1
-0.0214429930331286 1
0.335284055238691 1
0.320803157142392 1
0.120486127652289 1
-0.0695533293968126 1
-0.110700080388646 1
0.228397228236022 1
0.283146484638246 1
0.0402058493939518 1
0.212382627828995 1
0.298764632563435 1
0.00164833334830551 1
-0.107651094419819 1
0.0745182807910568 1
0.0558907813685966 1
0.0273066090907577 1
-0.121109116866287 1
0.161983187069956 1
0.0910157155555199 1
0.00108824567822934 1
-0.445931589554632 0
-0.202126265002864 1
0.132833857116805 1
0.155880038314473 1
-0.159617247032541 1
-0.0829572644934631 1
0.105727412336531 1
0.0987104362123608 1
0.0891509397774757 1
0.0701775848347727 1
-0.105743074402744 1
-0.150135226560783 1
-0.347803377411913 1
0.356690439533362 0
0.237605865515541 1
-0.152734023100361 1
-0.227165619223718 1
0.214651415917073 1
-0.0366383839453435 1
0.0409302098020467 1
0.582618974288938 0
-0.132074286270909 1
0.0742639930419133 1
-0.171941143859379 1
0.125613890494147 1
-0.0745294507175059 1
-0.0357649329478968 1
0.176946495221149 1
-0.00785353124673105 1
0.0341624672410436 1
-0.0444825569562337 1
0.0765618675918271 1
0.124772455741105 1
-0.112122479574753 1
0.103150965087173 1
0.0554402889911213 1
-0.0869299978325282 1
-0.00616668747938189 1
0.0278016361663159 1
-0.0139619638035605 1
-0.2093235376653 1
0.13523750039904 1
0.0740266752186967 1
0.231147548493822 1
0.0110193536472454 1
0.336653999585686 0
-0.0396451200382386 1
0.162857863165234 1
0.0967122587079197 1
-0.0504565593096264 1
0.337952535794642 0
-0.0276105940959932 1
0.326194132466976 1
0.0104672645969442 1
0.0343638912545136 1
0.347432129337413 0
0.165230900384767 1
-0.105016775018588 1
0.00540054388485662 1
0.00997425753078347 1
0.0247172611512814 1
-0.359985205784289 0
0.127034694827489 1
-0.168062641381826 1
0.204229580834148 1
-0.150110086227342 1
-0.137490568846504 1
-0.0578118198730103 1
-0.0137422793994068 1
0.264200840131961 1
0.0579964052038565 1
0.158031079640624 1
0.473859681447337 0
0.00300464310786525 1
0.0438906225714191 1
-0.25391823867292 1
-0.000496237782436692 1
-0.270103919474131 1
-0.0748189919185461 1
0.195543098417647 1
-0.43457932459533 0
-0.0132216578288387 1
-0.0988540434377553 1
0.147773602103514 1
-0.0765487459593902 1
-0.219952794350463 1
-0.261641335955557 1
-0.101101477943458 1
-0.00279874010306782 1
-0.317640194239457 1
0.058173225977156 1
-0.287551838997801 1
-0.409483274386419 0
0.172812148104808 1
0.0110332304419814 1
-0.062536472573896 1
-0.0146794991214008 1
-0.162723839857755 0
-0.0545642294839063 1
0.320090149019944 1
0.17661897092779 1
-0.153661822932369 1
0.0213469615643199 1
-0.00142398325773176 1
0.168142344511683 1
0.225193943419769 1
-0.363022419693986 1
-0.0909899321678621 1
0.0559935491251046 1
0.163288550462232 1
-0.00242470461203856 1
0.219690949339052 1
-0.21912400962075 1
-0.469628027670664 0
0.0582028841040679 1
0.0957774377816489 1
0.0175734652464841 1
-0.136035924067194 1
0.273972578985213 0
-0.0728384172361156 1
-0.135298811119791 1
-0.185156277777423 1
0.202970228631796 1
-0.254789095858568 1
-0.278808904482575 1
-0.088404445679009 1
0.00106390411644795 1
-0.185211153993999 1
0.145989009844449 1
0.0500137741172766 1
-0.00219195489078611 1
-0.432731358619283 0
-0.218682924095277 1
-0.225048201527611 1
-0.0455918195455431 1
0.00386652379999697 1
-0.0138654377241102 1
-0.0349668018605179 1
-0.177960882829636 1
0.0946506163055866 1
0.365632378947352 1
0.109147239178719 1
-0.0795668611238674 1
-0.43725100875401 0
-0.0402507026954269 1
0.117935892634689 1
-0.0136605106542435 1
0.125279570060426 1
0.321274028298175 1
-0.246854022656355 0
-0.325048160224299 0
0.0174596642499769 1
0.00757440274430003 1
-0.0387980845348508 1
-0.337767931071344 1
0.0446732931718821 1
0.0306873663704633 1
0.193645021208169 1
0.0357024042401396 1
0.104697627800778 1
0.0522284869910664 1
0.0894494740720496 1
0.0256554303635682 1
-0.156666734165061 1
0.362742409113027 0
-0.0760906758093748 1
-0.238955367848438 1
0.0166330799913228 1
-0.0267823933319876 1
0.133265836627736 1
0.0657491469145809 1
0.0908253609702126 1
0.175447157252238 1
-0.026919466931108 1
-0.261431987009439 1
0.00905889618381395 1
-0.355202562600776 1
-0.0477084147640709 1
-0.118158865626762 1
-0.138773260550711 1
0.081426104291603 1
-0.178095230027547 1
-0.260482285509333 1
-0.0299969891319414 1
-0.139798680139449 1
-0.0902003848663511 1
-0.249369563445404 1
-0.080055853042451 1
0.478980243529528 1
-0.119277026227472 1
0.122817334834887 1
-0.0399485015566646 1
-0.0571937201402546 1
-0.031954372045523 1
-0.0290005051456711 1
0.0359369547666418 1
0.222917243364 1
-0.0941035586437028 1
0.494638252701024 0
0.0759772918297627 1
-0.267016981283935 0
-0.0296166404055335 1
0.0635112578167313 1
-0.220398616180181 1
-0.0119852151779364 1
0.0296793916595368 1
-0.199436442129199 1
0.0946026925651248 1
-0.212061528807606 1
-0.00118467334838892 1
0.347308050009679 1
0.0630166523388819 1
0.15920145182007 1
0.1154657951703 1
-0.00159007980699107 1
0.0632899793877115 1
0.0262182588100104 1
-0.0324066929391237 1
0.0814628144892135 1
-0.0154188956252485 1
-0.0429149913409401 1
-0.048101242027347 1
-0.176141220959707 1
-0.0864430636463523 1
0.318265043327421 1
0.15002496880247 1
0.129031198564446 1
0.216793669083079 1
-0.144227098168336 1
0.198716361868579 1
-0.133664854940212 1
0.186650900367479 1
0.135042993457609 1
0.0383055598700285 1
0.363048765491164 1
-0.0783891537055597 1
-0.0136921633633897 1
-0.0432955643398065 1
0.12010929819001 1
-0.151070841666363 1
0.321753267543476 1
-0.174577320803896 1
-0.12917404404834 1
0.000734306741862826 1
0.0122308667196861 1
0.175900245541769 1
0.0124076767527793 1
0.134298017443811 0
-0.00712720641274141 1
-0.412310499818077 0
0.185487942606668 1
0.127434040914613 1
0.424470741775291 0
-0.313808017174513 1
-0.370303038936398 0
-0.0725203267827372 1
0.233515357851844 1
-0.544365573339261 0
0.143202201592455 1
0.133513122254678 1
-0.0276425806893738 1
-0.221312714596959 1
-0.0177056798305376 1
0.204622750083755 1
-0.106314841429927 1
-0.14674612218396 1
-0.158700422448424 1
-0.0046194411153077 1
-0.0748126513517479 1
-0.0597963423771737 1
-0.253953801956375 1
-0.404881629378963 1
0.0614180667717694 1
0.211401858045131 1
0.0291927935774633 1
-0.297646019563471 1
0.154351463108402 1
0.100448009158018 1
-0.156895332195248 1
0.101101507368459 1
0.270354123959841 1
-0.330126838588053 1
0.0637983266690587 1
0.549162366370813 0
0.245890683113699 1
0.282251648924094 1
-0.0223737450971695 1
0.0605893271374607 1
-0.0949961687162536 1
0.131337866590743 1
0.06827234103196 1
-0.119061371020416 1
0.0158715154812949 1
0.0227608013804561 1
0.0853669399115224 1
0.235702970174454 1
-0.224064204247586 1
0.303222767238452 0
0.250306347938792 1
0.00461431250456642 1
-0.0772570214527457 1
-0.127508272107496 1
-6.12763658803285e-05 1
-0.108667480747492 1
-0.558577135266496 0
-0.141115780194349 1
0.0296088632400123 1
0.178654895459071 1
-0.467004276830074 1
-0.0799381128809371 1
-0.0125616651761095 1
-0.0271738188330128 1
-0.254885517172041 1
0.107806739315411 1
-0.0281924045165943 1
0.235724713002397 1
-0.206975135594476 1
-0.205269621521487 1
-0.195580305547729 1
0.110321226991992 1
0.045438591278226 1
0.0156602379256161 1
-0.0303148759830325 1
-0.233368191942513 1
-0.0388148780386641 1
0.0383946760565351 1
0.0709571668148514 1
0.104644120009455 1
0.0483530334153885 1
0.0413439503284668 1
-0.257800639643169 1
0.208496722163607 1
0.0237187314435307 1
0.0621167901497293 1
0.0931028353419435 1
0.264325548931397 1
-0.0498184857838327 1
0.0127044258400767 1
-0.198062521254864 1
-0.0499361092441072 1
0.303511105988201 0
0.11256451148087 1
0.330006297392849 1
-0.515148053532123 0
0.0764538466367258 1
0.329760261609323 1
-0.0773480877306703 1
0.0541371848874409 1
-0.0655664532194221 1
-0.15454532194162 1
0.191525835293916 1
0.0479989701732656 1
-0.0583763704405256 1
-0.309570858022721 0
-0.330454875543615 1
0.131620786126511 1
-0.0135813487284137 1
-0.471322046007877 0
0.11763452202885 1
0.117006077338527 1
-0.22116280973698 1
-0.265817727294001 1
-0.0312174556248186 1
-0.176363431670257 1
0.10387452028783 1
0.272517485794798 1
0.0867213759179217 1
0.165059146684971 1
-0.193082500035811 1
-0.0677009245285106 1
-0.027495160591527 1
-0.107133035244702 1
0.194431745963257 1
-0.0836228796433882 1
0.0952202625401276 1
0.212837400511484 1
0.163194037532611 1
-0.0485472804808575 1
-0.237472321320392 1
0.209722444012255 1
-0.0183677398212829 1
0.318332024606546 1
0.108530246979805 1
0.341033585745508 0
0.112716167718671 1
0.0405969506159189 1
-0.148093678197121 1
-0.0596187033818937 1
-0.133080466127411 1
0.174590029080729 1
-0.191149933428989 1
0.0143591402242932 1
0.168373859784547 1
-0.053032003978602 1
-0.22266897145259 1
-0.318242180577415 0
0.538966163552091 0
0.0863818723090027 1
0.153942080685803 1
0.0113748398641916 1
0.0385317147598267 1
-0.031422376534745 1
-0.0773264335271649 1
0.148729781540518 1
-0.389783412094439 0
-0.0786782324277403 1
0.388035586203824 0
0.106384769289335 1
0.180784288199662 1
-0.140410450193612 1
0.0677259825149649 1
0.0727279515300323 1
0.281113005772907 1
0.0603621620808383 1
0.175603843213029 1
-0.476095127019833 0
-0.116871909598705 1
0.136319951797269 1
-0.0664546076225246 1
-0.121551526852814 1
-0.320805897028658 0
0.106364619505627 1
-0.0631945103770973 1
-0.205658162395656 1
0.0683682609796111 1
0.120375347572525 1
-0.110422192248727 1
-0.161868294189669 1
-0.0381028152365798 1
-0.299090023735232 1
0.188961315490697 1
0.254820727036494 1
-0.22038898392865 1
0.0390065632112648 1
0.0577603712662172 1
-0.137454815765139 1
-0.0500520367948589 1
0.0358742311829269 1
0.140640398577517 1
-0.117218078799515 1
-0.184399544392937 1
0.279132324087361 1
-0.118068419180083 1
-0.0463966474906096 1
-0.104490402884385 1
-0.0161717011146918 1
0.295256626134288 1
-0.175465833649724 1
0.0470411901064294 1
0.246122730247713 1
-0.540549376221838 0
0.0939784380582605 1
-0.109771019559049 1
0.203348424271074 1
0.0124123110826858 1
0.263033492536048 1
-0.360481971168567 1
-0.311993960386018 1
0.260416551379134 1
0.363992963860164 1
-0.187449308525819 1
0.138361685191727 1
-0.109912071241687 1
0.142005404392993 1
0.173134771441796 1
0.0651062643846938 1
-0.117780509858541 1
-0.252122135643459 1
-0.09694961338747 1
0.513255951325693 0
-0.323071399261912 1
-0.11512324964497 1
0.265009701685319 1
-0.162627723532507 1
0.381800621551701 0
0.0944210467967532 1
-0.196714938798408 1
-0.0255416502152083 1
-0.221642967879377 1
0.113092031895075 1
0.183901620477163 1
-0.0526381659194777 1
-0.00148742717186351 1
-0.151578521597443 1
-0.190242446786866 1
0.0629417247648907 1
0.452464969667305 0
-0.15917662336849 1
0.275791780903597 1
-0.0487881629551504 1
-0.219870232820529 1
0.245388145680987 1
-0.263075997514124 1
-0.312542821145883 1
-0.155466321759616 1
-0.312049911290032 0
-0.0158905468470815 1
0.255529507111023 1
0.0446906836268614 1
0.054810753068025 1
-0.219587596480549 1
-0.291130588742296 0
0.0862371663698801 1
-0.200421171756155 1
-0.116281784073046 1
0.128490374249969 1
0.257067106682252 0
0.101948707343063 1
0.138846388047298 1
0.0416234872317661 1
-0.187489746275608 1
-0.354433955681484 1
0.12485872322638 1
0.0400096865959978 1
-0.0510207139752729 1
-0.00565412752280046 1
0.0214690038309298 1
0.288344226886701 0
-0.131520516182431 1
-0.174568328746626 1
-0.041077802943147 1
-0.146529661931251 1
0.0318554072602965 1
0.333966945921374 1
0.0183980674847731 1
0.354706133890746 0
0.0646496175244343 1
0.390260560350549 0
0.058682799030525 1
-0.290291779964428 1
-0.235432670189301 1
0.14851222742827 1
-0.0339762719401301 1
-0.209869725318444 1
-0.0680182127364707 1
-0.200398181704944 1
0.00717674905386759 1
0.00234321184249712 1
0.161588450354527 1
-0.00331222033767231 1
0.272616394582501 1
-0.0255153202938589 1
0.490406731577199 0
-0.342161307006926 0
0.0902627915089334 1
-0.0681709559024215 1
-0.241642795052264 1
-0.127477254657628 1
0.151589096618655 1
-0.0279501400144913 1
0.0575456012441152 1
-0.349073548064717 0
0.513876446257078 0
0.187849161764331 1
-0.0441952279841322 1
0.0849592741614688 1
-0.0159771255140178 1
0.111433138864398 1
0.161425426458178 1
-0.0208807783568549 1
-0.160209329404244 1
0.101444784340491 1
0.290095108754276 1
-0.00631912970896724 1
-0.229456954994149 1
-0.176836732293237 1
-0.0192371266544277 1
-0.16806781203936 1
-0.254792009876881 1
-0.0669533446423968 1
0.0325698799410207 1
0.0531795518469253 1
0.459198199239993 0
-0.17449314060117 1
-0.33127524848548 1
0.256312711214797 1
-0.0954872392074869 1
0.145565838888872 1
-0.0821249858283092 1
-0.270145127572462 1
0.0231793482469155 1
-0.0424035836961606 1
-0.0700818983645399 1
-0.0306941054841926 1
0.0228207233551057 1
-0.0726283717057598 1
0.193638546260949 1
0.171199387968011 1
0.274077373975222 0
0.0280034181878315 1
0.0604589706980903 1
0.0960800466690204 1
-0.170004928096399 1
0.0181714323509471 1
0.315772225750217 1
-0.0808188033437778 1
-0.194435399801415 1
0.0717707557699352 1
-0.0135480158026725 1
0.359616818020269 1
-0.410513135884514 0
-0.108334394472283 1
0.0359219852091374 1
-0.200872662285531 1
0.278618501531633 1
0.344217242903974 1
0.0260800702226751 1
-0.238619911393503 1
-0.333501538394256 0
0.0490489262735226 1
0.0324930251391786 1
0.165328245078486 1
0.194032497840058 1
0.15522343917631 1
0.19503782373182 1
-0.301652006660681 1
0.182329615973196 1
-0.205461829931346 1
-0.312067037234278 1
0.327002982765559 0
0.0377491102209795 1
-0.224685726898184 1
0.123149340691127 1
-0.333113428138647 1
-0.0994045466059302 1
0.192241162032274 1
0.325579212995663 0
-0.017698350126265 1
-0.0376618460851646 1
-0.0069561586329827 1
0.293615868193671 1
-0.214305168280034 1
0.0175745517460736 1
-0.241144208801967 1
-0.20254397200928 1
0.0829657569340162 1
0.238798238026305 1
0.164498586446575 1
0.0126754312692838 1
-0.244663040454401 1
0.0959493081716165 1
-0.210175202243443 1
0.0243682644971841 1
-0.0361598901406989 1
-0.042560926976609 1
-0.0150488738839122 1
0.277342405279882 1
0.221781398577807 1
-0.054622314271886 1
0.00280877001428102 1
0.150493054834732 1
-0.10609068422304 1
-0.103179407631505 1
0.21236501962904 0
0.177715389593205 1
-0.0838636855948581 1
-0.0328852598968168 1
0.325949092065069 1
-0.157199580967454 1
-0.351091618316736 0
0.341786372057507 0
0.334032564573997 1
0.128753430931049 1
-0.236826967560458 1
0.262350385622579 1
-0.250263100802652 1
0.332636514316951 1
-0.00707641474400447 1
-0.294163561074314 0
0.190223877049926 1
-0.126194525303011 1
0.103830617061654 1
-0.143698350386463 1
-0.0558557686533439 1
0.0864195529614523 1
0.00951226484768117 1
0.100630393317269 1
-0.164195317032219 1
-0.153667258208338 1
0.18071766544966 1
0.0658060909322171 1
0.308032631133618 1
-0.0891999655557499 1
0.0833090841799673 1
0.0925137938290282 1
0.144160955255155 1
-0.0843216065520168 1
0.192717149779009 1
0.0959850493830059 1
0.344571203629468 0
-0.0236331761649318 1
0.0885591066088995 1
0.0949527913899822 1
0.177119313903132 1
0.116072256273033 1
0.290329975898029 0
0.0288953786627467 1
-0.138391887332703 1
-0.108302841076468 1
-0.0162712890384691 1
0.106698753422319 1
-0.0798514506372481 1
-0.0888118229154639 1
0.0792373795316277 1
-0.175081334199488 1
0.1129454013746 1
0.195168181936031 1
-0.428211480720048 0
-0.0485718311371319 1
0.0461502030099894 1
0.24761090056893 1
0.0649794419114946 1
-0.109945880113364 1
0.269258655016708 1
0.322153658952274 0
-0.351652489247876 1
-0.153465392992811 1
-0.187836047512599 1
-0.316456621725066 0
-0.0463963434450701 1
0.181912520829476 1
0.527659954760857 0
0.0212346361590376 1
0.235637829931164 1
0.0151114121866504 1
0.0496826392114662 1
0.0296264233664888 1
-0.158044152525782 1
0.0813002198450985 1
0.068381457268836 1
0.0306108544169309 1
-0.335020444498275 1
0.0460207700845719 1
-0.183486818305985 1
-0.236071577151052 1
0.0461690367476924 1
-0.13316699762554 1
0.0893666635012702 1
-0.413388931475243 0
0.115283108893909 1
-0.345141956027875 0
0.191034772585398 1
0.128171405935062 1
0.0109714412285548 1
-0.0592131386785314 1
-0.0525868245185054 1
0.0350164809022889 1
-0.0029885424445844 1
-0.17358274054578 1
0.281937560728538 1
-0.131725826990772 1
0.192486164074241 1
0.0940164879848872 1
0.0885256322290362 1
0.21756967364114 1
0.368022900210676 1
-0.0153523866626054 1
0.0258436093767823 1
0.0720284594147796 1
0.163861575360017 1
-0.21257339965126 1
-0.198296080764961 1
-0.00517561839535421 1
-0.137036342249282 1
0.0705972563168472 1
0.0227257747622246 1
-0.0870325339550946 1
0.0228066012313458 1
-0.282156616145394 0
0.174051942894676 1
0.364168409561201 1
0.194523450958874 1
0.185973788550992 1
0.114777573855701 1
0.02760461557464 1
0.245648577392836 1
0.162485674907515 1
0.144011517451104 1
-0.525351665969152 0
-0.0194492247102637 1
0.30091655228524 0
0.135708009669183 1
-0.296250841879164 1
0.0467746936605926 1
-0.0621305532882765 1
-0.0508216595584759 1
0.208037735954145 1
-0.374727772957311 0
-0.203851585891119 1
-0.252584543890714 1
-0.17234576350577 1
-0.131914480182303 1
-0.0839125058743235 1
-0.245804051360337 0
0.32049581018542 1
-0.00337319465809152 1
0.119636118507571 1
-0.580810037884227 0
0.0375959649138236 1
0.223885770887552 1
-0.173937230254953 1
0.0224994803123815 1
-0.0774785471918517 1
-0.0784833869448981 1
-0.0411039056670568 1
0.034470235269619 1
0.352110977792565 1
0.268212822100969 1
0.221475902475615 1
-0.00498772222618683 1
0.129036271598301 1
-0.21394680768396 1
0.0978022037075637 1
0.228540762989965 1
0.00828950375249989 1
0.323620921075888 1
-0.310139327468813 1
0.330489464392894 0
0.0206579704145233 1
-0.375002376093573 0
0.157785583453376 1
0.0112770182138895 1
-0.130256791036034 1
-0.14650950375674 1
0.172747796369781 1
-0.210126773158608 1
0.223803147337924 1
-0.0362551668019887 1
-0.0857022081425096 1
0.362893175674807 1
-0.138053467354025 1
0.0296783031618856 1
0.175713521159571 1
0.209844713192167 1
-0.0665760729402435 1
0.104030999228789 1
-0.446501839309586 0
0.328925221880607 0
-0.279214689767423 1
-0.239065068601665 1
-0.0636862502173424 1
-0.287191688523062 1
0.0440878908620886 1
-0.0619544688575718 1
0.0768953754023398 1
0.0242491927434315 1
-0.074281384760402 1
-0.538406478413644 0
-0.00382859013210926 1
-0.0162490112632084 1
-0.203737607979696 1
-0.361139474124197 1
-0.0159773165141509 1
0.226641733223142 1
0.187440350852734 1
-0.166920638045457 1
0.890202551153128 0
-0.0634282343950305 1
0.392124119011012 0
-0.147916547322373 1
0.185061321739267 1
-0.0897679863242453 1
0.0263161441624661 1
-0.206256395215455 1
0.118635199675681 1
-0.036104252982476 1
0.0345826879390666 1
0.13580332621044 1
0.00965225069539327 1
-0.127969183232437 1
0.137762897519177 1
-0.170654555012847 1
-0.526476587504127 0
0.121145492188496 1
-0.603302913036895 0
0.117472994758386 1
0.136578869738266 1
-0.140053012944005 1
-0.0554647945191428 1
0.0285807169994943 1
0.0786530273977449 1
0.153139552837763 1
-0.293708572411649 1
0.315258167771072 1
0.00848692479424022 1
-0.119738843293959 1
0.162474839709303 1
-0.130522729461577 1
-0.340093238598073 0
0.502322237909011 0
0.0236564395214012 1
0.184108806579661 1
-0.103659879386794 1
-0.0650182569925083 1
0.370962637110455 1
0.246617132134335 1
0.0158384150327727 1
0.239069306362805 0
-0.0713438572015514 1
0.281059864783355 1
-0.459954759587378 0
0.254461224674861 0
-0.375252699177692 0
-0.00547205857929226 1
-0.1078740578194 1
0.245468664005125 0
0.169977070505088 1
-0.134751710836188 1
0.410330750364209 1
0.154420408948726 1
0.140016307274236 1
0.0362286673705512 1
-0.0107248369198956 1
0.00170608295954915 1
-0.277007783275458 1
0.0494277946095734 1
0.165157892885214 1
0.130662632291421 1
-0.230566318548047 1
0.169782934456489 1
-0.348037953336362 0
-0.222420546994614 1
-0.0520597942669039 1
0.0308700285303717 1
-0.0515529311264137 1
-0.0967937234294905 1
0.169486687745827 1
0.398378822164465 1
0.191998280728629 1
-0.00487504606179287 1
0.115690450836655 1
0.261029880385197 1
0.104678891146551 1
-0.0663817079376358 1
-0.459899494051452 1
-0.52341108458504 1
0.129197384631365 1
0.0934846442278575 1
-0.0590248261886076 1
-0.0093437166956063 1
0.124326269255751 1
-0.0466899894165678 1
0.0639827576133357 1
-0.199509158934661 1
-0.222650564575928 1
0.17583454016225 1
0.430473919553644 0
-0.110698311486135 1
0.0418098085913019 1
0.149169844216134 1
0.0802018365913443 1
-0.106659502508914 1
0.111370294822807 1
0.0325444605414238 1
-0.279040340185105 1
-0.144473595933187 1
0.104570031178142 1
-0.017296478533807 1
-0.192707950549745 1
-0.17726490536887 1
0.516883114991084 0
-0.213654573993891 1
0.12415691399653 1
-0.0791548553086997 1
0.0963468679122154 1
-0.111619047934936 1
-0.0511520152191628 1
0.119850748978791 1
-0.0854422318630858 1
0.0240008683114978 1
0.241849631498388 1
0.381534488506332 1
0.00898954673432039 1
0.160941458219129 1
-0.147067699182473 1
-0.364784602509805 1
0.0305417356368315 1
0.0102433044774838 1
0.225728803773542 1
-0.00284620252417072 1
0.296946583578972 1
0.165268170469539 1
-0.393114440507299 0
-0.134213558877071 1
-0.0335352057344792 1
-0.0706201531112208 1
-0.0599501797163988 1
-0.444078803111784 1
-0.0326586061774642 1
0.0799818869733188 1
-0.177122405440331 1
-0.295628937583462 1
0.120982659448986 1
-0.166511338940022 1
-0.0863081868134172 1
-0.147072183564036 1
0.032180196361668 1
-0.463653453377081 0
0.0359613267954207 1
-0.315595377217398 0
0.0868177433452916 1
0.195878497903058 1
0.241603140120902 1
-0.245389066779018 0
0.208910714376973 1
-0.461551531710462 0
0.13296185574045 1
-0.10861822770248 1
-0.511368508440024 0
-0.114872848471858 1
-0.00636340736054425 1
0.215298068185424 1
-0.00152702550539597 1
-0.184446305113616 1
-0.139588374898551 1
0.0452825792961284 1
-0.146089183600214 1
0.114757081565727 1
-0.295509503383551 1
0.37644249804607 0
-0.212406223499228 0
-0.366837165172161 1
0.418308441144541 1
-0.196471550001751 1
0.171037651079687 1
-0.358845275235858 1
-0.235781489339737 1
-0.0975110864403984 1
-0.0568931245588604 1
0.15532688560874 1
0.253609868106646 1
0.0904591362488787 1
0.107807646918226 1
0.121822569480482 1
-0.21153751715986 0
0.489165687574984 0
-0.34232172305156 1
-0.114429992332363 1
-0.179854482709742 1
0.185868916802343 1
0.176181123342301 1
0.253267467900352 1
-0.0684280145568891 1
-0.1589291204766 1
-0.625948488592239 0
0.00054563979647633 1
0.0970908714718326 1
-0.0528721793558856 1
0.0748340749613536 1
0.0797925387463864 1
-0.211025500558451 0
0.451162593984585 1
-0.196249670244135 1
-0.0659372710945313 1
-0.00393946902987968 1
0.0876807555628491 1
0.233253111744986 1
-0.0225265358963087 1
-0.0875828089146623 1
0.149829004882317 1
-0.0237116464966858 1
-0.104971335159334 1
-0.0442719295554315 1
0.222077135680111 1
0.400037622550042 0
0.195644646129508 1
0.229620753342452 1
-0.106015851051337 1
-0.32546922377254 1
0.322200848340207 1
0.106235788476594 1
0.00153667158909908 1
0.0593083291273511 1
0.445046500368146 1
-0.256713380178758 1
-0.117212410432271 1
0.0687121821187295 1
0.269348253526302 1
-0.053114554651311 1
0.166146227098748 1
-0.0765893035688183 1
0.43346340580837 0
0.101057026548741 1
0.187919915812322 1
-0.0503169010202434 1
-0.339056750125291 0
-0.0719298733507812 1
-0.016861917961274 1
0.259975044598378 1
-0.117559815106071 1
0.19513663142403 1
0.0279188142603059 1
-0.265298790230112 1
-0.125703956557103 1
-0.193109752402436 1
0.0444084456040921 1
-0.295726786898381 1
-0.22335865205072 1
-0.0363793573558303 1
0.257862924803152 1
-0.237411923935089 1
-0.154765122645184 1
0.183999107154292 1
0.071987042322243 1
0.109768988454171 1
0.183150071155856 1
-0.326583661998148 1
0.112702386613509 1
0.0121425510833488 1
-0.242015498254075 0
-0.222174104947245 1
0.0497846733818874 1
0.120677715222077 1
-0.0193580521591856 1
0.0927065720131918 1
0.103359604559149 1
0.351418245495159 0
0.0549735362685919 1
-0.128576041141414 1
-0.300792480267536 1
-0.0756055864842077 1
0.0430200943152891 1
-0.116823071210841 1
0.0323713993758838 1
0.000565852028998483 1
0.0817087138382785 1
0.196698936056106 1
0.113332852476562 1
0.0677971821037538 1
-0.12808466986479 1
0.122728534341229 1
-0.305013575507077 1
-0.161064243117765 1
0.266410250032512 1
0.0599240723020219 1
-0.172124817971276 1
-0.25639101457268 1
-0.11234661374614 1
0.183052072018068 1
0.154949039296365 1
0.165198453896166 1
-0.277824834591078 0
-0.392132186658427 0
-0.124446022005719 1
-0.125289912803661 1
-0.0252186711886865 1
0.123686031942743 1
0.331465092459023 1
0.0495285085905323 1
-0.179032413045598 1
0.224935956579189 1
-0.0465638404516604 1
-0.161140583975853 1
-0.341621677939639 0
0.13697650182779 1
0.237296945986412 1
-0.00904794367956363 1
0.133260068788696 1
-0.0775115758682073 1
0.0911791851838101 1
0.111605443272241 1
-0.0906281150713361 1
0.18670738582599 1
-0.157336512836188 1
0.621950661187485 0
0.276137359483789 0
-0.183736644138533 1
0.292278309035161 1
0.150476820488526 1
0.127485152570152 1
-0.224751200455458 1
-0.155242385596274 1
0.0227380911159662 1
0.0673862691437802 1
-0.136474277304926 1
-0.0417339384234543 1
0.0870675759150361 1
-0.0735780559939204 1
-0.048292015055116 1
-0.0440775280275533 1
-0.120123441588037 1
0.437848339549486 0
-0.356518225799337 1
0.331934755161444 1
-0.0898269375816789 1
0.0780191852187597 1
0.276821376125764 0
0.144545069045762 1
0.207310341059393 1
0.291233646695419 0
0.180787810756407 1
0.188526093083595 1
0.0574575009059229 1
-0.0639977946406458 1
-0.0738245083468044 1
0.0711929527237421 1
-0.0903020601006816 1
-0.00775830543948664 1
-0.130096239651653 1
-0.273003202597272 0
0.00144137645012202 1
0.0883451851024409 1
0.134381682821753 1
0.164920455398889 1
-0.0289899446746775 1
-0.183799679668095 1
0.106929276057496 1
-0.350507479987467 1
0.465841584388354 0
-0.238757296387007 1
0.161336661401471 1
0.399599799200442 0
0.277508537744487 0
0.058787783422866 1
0.0695052379050824 1
0.360154734444042 0
-0.0899547936304603 1
0.0525959531237755 1
0.0178852102091827 1
-0.195425947249163 1
-0.159852626710968 1
0.399152365949784 0
-0.0971060635240546 1
-0.178258657757932 1
0.0817070512225851 1
-0.117068279964881 1
-0.0301176251130119 1
0.0848677945706051 1
-0.354467911334657 0
0.172372324264785 1
0.39085334569677 0
-0.297043123150617 1
-0.112491569639024 1
0.0696933969751658 1
-0.0125334743373353 1
0.243713625457515 1
-0.236066774316006 1
-0.152763572552528 1
-0.0977468402985653 1
-0.295703742680568 1
0.211737882539151 1
0.00768031815342922 1
0.0281458908789206 1
-0.00745130873444517 1
-0.0155205766223836 1
-0.0627562671845104 1
0.0224365653459593 1
0.0501386093857354 1
0.229661309918604 1
-0.0369448325204433 1
-0.177985388636398 1
0.194957079223899 1
-0.189480622490491 1
0.231588117279319 1
-0.259892292060563 1
0.15283970727383 1
0.0308970098517134 1
0.0418198260130598 1
0.170801388891375 1
-0.0894753761527605 1
0.103825068280971 1
0.00355440744142819 1
0.0525334828301625 1
-0.165613278501152 1
-0.309166489850531 1
-0.427161341481498 1
0.269812200002596 1
-0.0298875729131786 1
0.0858779556844651 1
-0.0569999754262966 1
-0.0293458508798624 1
0.0180670363121753 1
0.0163177572998737 1
-0.166874321366664 1
0.110865465177501 1
-0.458205749680138 0
0.344746261806441 1
0.151526443033621 1
0.1009864575704 1
0.131603039622886 1
0.221834746579157 1
-0.158669244690082 1
0.254970476883993 1
-0.288732637983188 1
0.132663668600307 1
0.175551312501583 1
0.230148863053446 1
-0.126675364549963 1
0.104249856524638 1
0.00547854213756799 1
0.0107178952977273 1
0.177443836946644 1
0.189873816642057 1
-0.066625149426707 1
0.323797800345551 0
-0.0951324682101163 1
0.0793162774498942 1
-0.167596096961153 1
0.106053604584106 1
-0.0893477451740277 1
-0.205030258849225 1
-0.0763755092968826 1
0.0438759209625849 1
0.278304512724715 1
-0.0499493394388458 1
0.0186982893702154 1
0.094324091464793 1
-0.299429111659555 1
-0.0622699508420352 1
0.187612849688882 1
0.120013190348974 1
-0.267706300140604 1
0.17581673271524 1
0.234554954006683 1
-0.0960007299318653 1
0.15650903309292 1
-0.0664231190547842 1
0.145680760455363 1
0.326573538228052 1
0.314551261500382 1
-0.0177195005135791 1
0.319222302334761 1
-0.0447257498220631 1
0.282329433400154 1
0.186365571613664 1
-0.125073199025268 1
0.0363441708474823 1
0.00526530106824762 1
0.0589905237015834 1
0.138584387991302 1
-0.115182681064015 1
-0.0143734953631536 1
0.16503484704686 1
-0.0586780584347816 1
0.344623516383609 0
0.0868104156762967 1
-0.338211094847341 1
-0.111358562120858 1
0.110960431914046 1
-0.0951867165762987 1
-0.402667845555786 1
-0.264621421722982 1
-0.144187668114435 1
-0.25179817142974 0
-0.0747106002729714 1
0.212017012842123 1
-0.298904729241425 0
-0.35635079804624 1
-0.08324908568797 1
0.0284371930416741 1
0.0870682241209909 1
0.131134392154029 1
0.0215374643496363 1
0.0969218730199476 1
-0.140095346993423 1
0.0523655039781313 1
-0.0835543960636659 1
0.322265136880778 0
0.01924327075776 1
0.0328701508457534 1
-0.0600431317623773 1
-0.517088916979061 0
0.0609821186084204 1
-0.156094446095319 1
-0.0287662898417057 1
0.104042865907614 1
-0.197647678484585 1
0.0786854847867039 1
-0.170192543590363 1
-0.209737593198048 1
-0.163214357910548 1
0.103081278143834 1
0.205990683507249 1
-0.127911277298267 1
-0.293409546911817 0
0.213086437204771 1
0.284689282711645 1
-0.0488981568977008 1
-0.221156408098405 1
0.0067748072824999 1
0.247634511033371 1
0.294725319961341 1
-0.263835309845054 1
-0.0676244707134569 1
0.287396144025967 1
0.197107712606685 1
-0.086022191829618 1
-0.396919743556855 0
-0.290818765255117 1
0.125927221048595 1
-0.0337192077270205 1
0.00736905207697461 1
0.302070462401446 1
0.120815103292659 1
0.124674441469864 1
0.122110504944533 1
-0.455823215620231 0
0.0291893939670251 1
-0.317622812643233 1
0.212908619603546 1
0.169421143559443 1
-0.093515509948953 1
0.154649334167306 1
-0.122026233760301 1
-0.160281287154418 1
-0.266723687859754 1
0.26303649601318 1
0.109566843949296 1
0.00507229710075671 1
-0.120392536183479 1
-0.241633922704443 1
0.335027784283278 1
-0.134174559729409 1
-0.350607125045754 0
-0.12983116353265 1
-0.00349309467275637 1
-0.012660754225871 1
0.259171048010584 1
0.127325528989718 1
0.190576472058999 1
0.169257876065589 1
0.0563563766869734 1
0.242512008518513 1
-0.143621334497708 1
0.105415084661166 1
-0.116747123948556 1
-0.417532328117633 1
-0.120799177180272 1
-0.145248165648812 1
0.127670681203948 1
-0.152046512033963 1
0.0925791729721348 1
-0.243457336787986 1
0.00196793473982319 1
0.077744595061678 1
0.0295386491316292 1
-0.0481546722590968 1
-0.0237200996670427 1
-0.303458464185687 1
0.0729171863668953 1
-0.090909786688513 1
0.139734892911941 1
-0.138635450361817 1
-0.0401977546064091 1
-0.0173407662501273 1
-0.142656171564848 1
0.0891608008962002 1
0.213981598988342 0
-0.181417677670522 1
-0.274526879756532 0
0.0949288588285658 1
0.336668235750488 1
0.38175751431943 1
0.131278940442781 1
-0.146016992562024 1
-0.361130434686572 1
7.40529915002064e-05 1
-0.0265077542013751 1
0.238145865341493 1
-0.269856353208711 1
-0.158583437924 1
-0.0674033021411652 1
0.0533241293629667 1
0.106866716103761 1
0.0559141050915615 1
0.160229290965815 1
0.0153050558857015 1
0.101767057043982 1
0.188332219521197 1
0.170333494634659 1
0.0954963618922658 1
0.068848229158334 1
-0.31587131320106 1
0.165611311689275 1
0.201822214634885 1
0.0241376901368184 1
0.269176970857115 1
0.21786386741954 1
0.369479202126895 1
0.304213351480829 0
0.150150993183872 1
-0.0111838211442075 1
0.208662300905043 1
0.0387157386492794 1
-0.0393684336761922 1
0.0714084160771204 1
0.44719094990601 0
0.0181883508168613 1
0.00760828329398756 1
0.128494441841546 1
-0.298944941220123 0
0.047679548213876 1
0.36265570154717 1
0.377098144913403 1
0.00954615877274166 1
0.035860101072775 1
-0.0395919478131758 1
0.0722623737531693 1
-0.0171569521457898 1
-0.0258724697045319 1
-0.420169105951262 1
-0.0777250799252025 1
0.220043719243712 1
-0.301673430396989 1
0.275035629729287 0
0.160265425544321 1
-0.0157668770735576 1
0.0832356017448612 1
0.0638491866879251 1
-0.00766052774629916 1
-0.0237414242208744 1
0.355984205230677 0
-0.0729322285555336 1
0.0193076721797536 1
0.215266888355984 1
-0.0738230819970692 1
0.288691669233704 1
0.0317676065637291 1
0.490439132696715 0
-0.0223685237123431 1
-0.0873973555760571 1
0.275460468332329 1
-0.0425926885798849 1
-0.301128193614139 0
0.141075029459452 1
0.186549075643444 1
-0.110640750548409 1
-0.148442188460712 1
-0.00748336728801959 1
-0.0821596888670801 1
0.0975546395614478 1
-0.154710507938318 1
-0.214236041253217 1
0.124738893742107 1
0.122082967211101 1
-0.0328129593696014 1
-0.0579816856433653 1
-0.276386277703356 1
0.29264867183133 1
-0.140713979421543 1
0.232544677621361 1
0.378498608737463 1
0.192053814956295 1
-0.228494006533197 1
0.061734720864844 1
0.160388446601208 1
0.174623796270727 1
-0.198326194239632 1
0.0684893702070615 1
-0.439854619204662 0
-0.214766425936705 1
0.274822391039891 1
0.0758850976709083 1
-0.0237061450328793 1
0.00729236323127356 1
0.80388143009891 0
-0.169687730129314 1
0.152079059765249 1
0.0143610504536612 1
0.0700494230763541 1
-0.123347935873547 1
-0.502169961480011 0
0.14798908870808 1
-0.0585665229369493 1
0.247489247237949 1
-0.0619776780449854 1
-0.0332505375063363 1
-0.175052554356756 1
-0.0561420886106981 1
-0.117669429520612 1
-0.013946775542822 1
-0.185220871292037 1
0.176486669725203 1
0.209432312661994 1
-0.0561937131484087 1
-0.025699061818016 1
0.139713740122902 1
-0.311419099707877 1
-0.0292184670276294 1
0.215661291024267 1
0.148042140073636 1
-0.245600742751976 1
-0.132802208260515 1
-0.0884649284577806 1
-0.322553663625445 1
-0.231539789266517 1
-0.30123489468824 1
0.032967443100125 1
-0.198708508464801 1
-0.226368364316024 1
0.537502629606301 0
0.144331148507898 1
0.0387138276055013 1
-0.0298581974254717 1
0.170088462242824 1
0.14316925254121 1
0.0554124816072194 1
-0.179669365293701 1
0.0853646903615968 1
-0.204428945630871 1
0.181785442033182 1
-0.381832845784886 1
-0.0738934759627785 1
-0.00435155356076272 1
0.170457428177747 1
-0.241599094531557 1
0.234467355786582 1
-0.0922823006726621 1
-0.0685760055336 1
0.351276163391317 1
-0.139144689661696 1
-0.220636691594804 1
0.0864735751018451 1
0.111402197838062 1
-0.0453385110273379 1
0.253353937903653 1
-0.0151427868587284 1
0.0243344869031061 1
-0.0893419487621578 1
0.0613154879932328 1
0.109516747678319 1
0.0651499680143833 1
-0.145546279574875 1
0.0785308478838003 1
-0.220441775791706 1
-0.243320676613052 1
0.00922517122626372 1
0.0533942994056978 1
-0.419623364242755 0
-0.177351429624804 1
-0.199900404545217 1
-0.155949530808735 1
0.268700939693891 1
-0.361464373284706 1
-0.144427898251694 1
-0.134443802292067 1
0.170715376771054 1
0.0360726280153329 1
-0.333157755658508 0
-0.00850857411613345 1
0.0127040593780761 1
0.0537934969595687 1
-0.372352204900602 1
0.128345756548557 1
-0.145437295504503 1
-0.0185269493493207 1
0.254893261271701 1
-0.111967633419768 1
-0.13209071895073 1
0.0626109618227914 1
-0.156813873587094 1
0.00372058724252593 1
-0.0286912568117117 1
-0.0930856954017518 1
0.0372230726522903 1
-0.00592014890581088 1
0.0743334216827792 1
-0.0159350035028918 1
-0.523672820103092 0
-0.167080251477572 1
-0.200906582383908 1
-0.325728389889943 1
0.0285724748967576 1
-0.507293498260164 0
-0.0397833095264578 1
-0.0269365666413114 1
-0.279408985214124 1
0.560672076972887 0
-0.0589766910543825 1
-0.119490640938273 1
-0.0238145504232426 1
-0.352891639295888 0
0.395654280465279 0
0.0568563887833932 1
0.144534117317693 1
0.501942427187506 0
0.141927805762363 1
0.117600596064735 1
0.00705011335159348 1
0.364983902400592 0
-0.0567465830205666 1
-0.320637251044735 0
-0.0194910359343446 1
0.00605051160903668 1
-0.0302589696315173 1
-0.131209471395232 1
0.0764310511170016 1
0.222947304035239 1
-0.0479386972954231 1
-0.0194207951946943 1
-0.0277698642019746 1
0.02122660655442 1
-0.0377332508070608 1
0.0655039432498479 1
-0.153944452154458 1
0.17230514957329 1
-0.209255408181243 1
-0.435296307565412 1
0.0482924562442771 1
0.4268323245499 1
-0.0848550726343233 1
0.179597000632393 1
-0.229051009723503 1
-0.00920350920608077 1
0.314181518655695 1
-0.342081482135866 0
-0.1174257982895 1
-0.365723728604143 0
-0.340218450747363 1
-0.208620271895155 1
0.00133873991607569 1
-0.0477326379360825 1
-0.0847133710890923 1
0.433008535051931 0
0.19859009126884 1
0.232916236984273 1
-0.0086975651716316 1
0.077969809236477 1
0.134583904665125 1
0.0419447761798349 1
0.283582606467564 1
-0.250386001642885 1
0.327655843008621 1
0.380904723320375 0
-0.0234417156993383 1
-0.16329037154958 1
0.057476347904047 1
0.118790567450406 1
0.0674888872856894 1
-0.150230489708478 1
-0.0629527513757414 1
-0.0412249356328565 1
0.0202578195648974 1
-0.109130189817711 1
0.13723721290643 1
-0.331029399203301 0
-0.119261277465397 1
0.125128939361177 1
-0.109289094982332 1
-0.010857411239991 1
0.05254158476009 1
0.291746869717328 1
0.0321497696674475 1
0.191132864311976 1
0.234093304166176 1
0.162393182905834 0
0.0777435289940309 1
0.0398674543268126 1
-0.0168106692422348 1
-0.0455316380245169 1
-0.195437322404103 1
-0.282248056178716 1
-0.219254991743117 1
-0.00285033726528081 1
0.185053962952236 1
-0.32856201508274 0
0.096948344711786 1
0.01201466977983 1
-0.157956620131692 1
-0.0312053066549648 1
0.0370263680786498 1
0.206501882231721 1
0.0598443735774107 1
0.486387417475952 1
-0.0376070083528397 1
-0.0573810535713147 1
0.151834648850833 1
-0.344703951418765 0
-0.133850376787115 1
0.458546408644396 1
-0.121619248343727 1
0.240545752750945 1
-0.0529568377455484 1
0.0825793248364521 1
0.041907861860567 1
-0.0423527592546776 1
0.00453558379148867 1
0.0177006558405026 1
0.121759537668828 1
-0.174369690641254 1
-0.242601704408608 1
0.0692529973816907 1
-0.172537702346743 1
-0.0991201613089701 1
0.0883362563464278 1
0.0578788787368942 1
-0.214196325604298 1
-0.0933450101178822 1
0.167797133615073 1
0.0875645149878503 1
0.0491279763978539 1
0.0225522327965355 1
0.178581014219484 1
-0.0971747130787523 1
-0.0722792538382745 1
-0.136399711801249 1
-0.0343569857288208 1
0.150273011029535 1
-0.536584546785381 0
0.0197981352099569 1
-0.232888893748391 1
0.236993420122686 1
0.259204901929541 1
0.0685332840181568 1
-0.495983295570128 0
-0.121325558041207 1
0.0163410638260332 1
-0.0424292902146525 1
-0.102252646210268 1
-0.0757413081045015 1
-0.0136574072949042 1
0.333848001553746 1
0.158768133029096 1
0.217346553529012 1
-0.374960535477071 0
-0.0781437651439679 1
0.22397945940601 1
0.207762657410514 1
0.00667733161450016 1
-0.116919980996846 1
0.320684447220729 1
-0.0238635094616117 1
0.146145500981881 1
-0.192401302139246 1
0.0186624192907112 1
0.0807363288862156 1
-0.0416543174936842 1
0.0460267552705264 1
-0.0636158119656036 1
-0.026730356317673 1
0.0862089869005891 1
0.0164590491522078 1
-0.0329573699326838 1
-0.142616267638056 1
-0.236406193301513 1
-0.257493795030548 1
0.564621935428728 0
0.0675378148782572 1
0.192838439518476 1
0.141237483770462 1
0.0350011740142773 1
-0.537590010219713 0
0.24921773499162 0
0.00632722192168943 1
0.271159473230602 1
-0.20007434809657 1
0.0573675832982189 1
-0.185174061942775 1
-0.202931197682384 1
0.0345344249545179 1
0.17928595546325 1
-0.310904282258191 1
0.215711245651371 1
0.0420853597468112 1
0.22935808187218 1
0.184107459483801 1
0.237525724049014 1
0.128355308409254 1
-0.108990353204532 1
0.54683787819948 0
-0.00521672002543283 1
-0.156144883089995 1
0.177678618601632 1
0.231581225928384 1
-0.0471094968988297 1
-0.228197758206423 1
-0.0820696321181315 1
-0.389573468766074 1
-0.0376673742293955 1
0.158703847759267 1
-0.0258721203940618 1
0.180700029001908 1
0.203309014866385 1
-2.64035368079119e-06 1
-0.11590838204433 1
-0.0788410890641392 1
0.251575749939391 1
0.192330042159946 1
0.135339086007013 1
-0.270190601166318 1
-0.285817588299052 0
0.0609851964327237 1
0.0662061348228207 1
-0.179958915363368 1
-0.0566125626283352 1
-0.0962067748448705 1
-0.34512032609161 1
-0.0104217050907915 1
-0.333225287601261 1
-0.162811479772714 1
0.175006521171066 1
-0.215847925841273 0
-0.179190748589766 1
-0.0596216046642554 1
0.281809032389063 1
0.0707315314399087 1
-0.220346495400842 1
0.0832554504653437 1
-0.291256224413781 1
-0.0866409609593952 1
-0.175714630703692 1
-0.491319823759952 0
0.279493536243772 0
0.155486183230992 1
-0.042098296615153 1
-0.14957180162397 1
0.124884751085101 1
0.2621182115799 0
0.0531994786294116 1
0.0646014729658392 1
-0.0563047217104106 1
0.0297663243212353 1
0.107904605628869 1
-0.014980955206649 1
-0.230927000634042 1
-0.287728685110154 1
0.159870409599275 1
0.104693014540325 1
-0.264941616497894 1
0.0897781098733153 1
-0.0143274877679872 1
-0.190011850678787 1
0.123419243846119 1
0.323304387623252 1
-0.283023086714827 1
0.0833393903689656 1
0.0185442227543532 1
-0.0849885581883318 1
0.182724968172979 1
0.0331895782998464 1
-0.0818100503434717 1
0.0850119391750501 1
-0.000807168967223645 1
0.550243304673546 0
0.297511055554279 1
-0.248750217684288 1
-0.0260116882714991 1
-0.339051370584209 1
0.129708285291476 1
-0.0722211506107729 1
0.196642809353158 1
-0.584226412592986 0
-0.0561344268775337 1
0.0939108964791656 1
0.122720390479492 1
0.0536918951299417 1
-0.171796751454658 1
0.0467614244503573 1
-0.15409799656337 1
-0.104161757299687 1
0.0292987503710551 1
0.009677251593656 1
0.0233270167382248 1
0.405468843356597 1
-0.0282932551902505 1
0.0404798275672834 1
0.238556103524237 1
0.0255385075366158 1
0.203609447223239 1
0.222838816196998 1
-0.269248091685818 1
0.160832101474986 1
-0.471149944323138 0
-0.231061478303349 1
0.249281537045348 1
0.0475498244276553 1
0.131686236028015 1
-0.18638232840379 1
-0.0644838517381151 1
-0.0617579309565593 1
-0.0332349055836984 1
0.113176165722451 1
0.0719619786790901 1
-0.0290373824485697 1
0.00496105416111222 1
0.334119568629103 0
-0.152357898630057 1
0.203129944692737 1
-0.0221082021849077 1
-0.239408706265021 1
0.0167783349896825 1
-0.609771567564191 0
0.169864390803751 1
0.39194848992093 0
0.0510772766092784 1
-0.101999965590493 1
0.178721800668124 1
0.240602360253847 1
-0.057007882012841 1
0.0124463994289798 1
-0.0585191345922558 1
0.283559637866715 1
0.3267366543352 1
-0.0933543826134395 1
-0.023655403365798 1
-0.241426399956336 1
0.0287927377812107 1
0.097964597477246 1
-0.289239222519597 0
0.324295592807473 1
0.24667604891476 1
-0.0498262677445395 1
-0.0611300578388642 1
-0.0283748256446065 1
0.133483665283265 1
0.044531340282032 1
-0.122799636482007 1
0.0518751564501976 1
-0.0434877315426918 1
0.302357644830457 0
-0.137672069667983 1
0.302116774115923 0
-0.0879255391634649 1
0.0842165117386971 1
-0.164423287510498 1
0.382067689592712 0
-0.0608405278171043 1
0.0679048940156212 1
-0.23002405420843 1
0.161898854587758 1
0.0795645067165865 1
0.000168228386454597 1
-0.115374198957039 1
0.268112724261821 1
0.113597345777805 1
-0.315630989243034 1
0.115711330337634 1
-0.0408965349532239 1
0.10575508027037 1
-0.254345159212525 1
0.0180461823765475 1
-0.0823443495942553 1
0.0870760806334532 1
0.0131140627028297 1
0.156918989532829 1
-0.203438394464824 1
0.213578743678521 1
-0.267655170935657 1
-0.186343903345986 1
0.258865133777302 1
-0.0378434727861927 1
-0.0591323928864336 1
0.0405551168334904 1
-0.0640108954607492 1
0.285742562608409 0
0.184672228058095 1
0.170329850511759 1
-0.0542995188460207 1
-0.1107731993162 1
-0.263051089848574 1
0.268614276412843 1
-0.0338701488240906 1
-0.17307824922497 1
0.0302725809567601 1
-0.104927828866542 1
-0.108132782947196 1
-0.215901730185576 1
-0.154964706812415 1
0.205906957254058 1
-0.155243229370037 1
-0.140601688982028 1
0.3197180773098 0
-0.180483020771062 1
-0.368312181259723 1
0.149771058370248 1
0.17340513917106 1
0.160674588400084 1
-0.0955985803753788 1
-0.208940498920657 1
-0.0885700772455969 1
0.0930443352273676 1
-0.212113100883346 1
-0.115427053372247 1
0.181975488674466 1
-0.107600751562269 1
0.198276516073998 1
0.0455430298527425 1
-0.00719312517950778 1
-0.139712413955859 1
-0.0518722047785051 1
-0.0468769697950992 1
0.114855788947941 1
0.380871903727799 1
0.149561694104229 1
-0.087376921489136 1
0.039064634556754 1
0.256860397505392 1
-0.14314100787715 1
-0.224761305941484 1
0.072803385917738 1
0.0661368693854488 1
0.0277792606775824 1
-0.0916095675555364 1
0.288982248407667 1
-0.0215323950076018 1
0.422526939602233 0
0.286798419837083 1
-0.0647231760090644 1
-0.104313448751506 1
-0.190646003370919 1
0.375269494113527 1
0.0423275312135095 1
0.0793514116128585 1
-0.0386208355400786 1
0.165223614939553 1
-0.190079740269612 1
0.00850277243339324 1
0.0705453770712199 1
-0.072934663532135 1
0.216981831344496 1
0.0592198963246596 1
0.0294949970130758 1
0.320034731448619 1
0.138189014600665 1
-0.0527582051912395 1
-0.173121878924918 1
-0.0342322854277054 1
-0.402073427197174 1
0.431680227406519 1
0.00141682891029529 1
-0.267226593100245 1
0.0205580657100217 1
0.228288419834117 1
-0.207104365646787 1
-0.189587281805899 1
-0.069234697851408 1
0.21933280816284 0
-0.00869677976106254 1
-0.093568856341633 1
0.167471820413041 1
0.27378068783586 1
-0.0712206370663179 1
0.217044711722149 1
0.398034378085745 0
-0.0890222994037251 1
0.241516479080016 1
0.270624475775456 1
-0.084099547530809 1
0.219182837535712 1
-0.256999433385858 1
0.116066060995717 1
0.0416013808433514 1
0.024247790628174 1
0.163554916891861 1
-0.382071469282922 0
-0.137701733239945 1
-0.316377072030816 0
0.126505405454328 1
-0.0354810173624672 1
-0.355171136313634 1
0.205990929699311 1
0.495517886126893 1
0.0962523911508389 1
0.142654146303485 1
0.388632391186244 0
0.131583166355843 1
-0.27595828993479 1
0.087204185417087 1
-0.429611538933004 0
-0.100023315181618 1
0.04053492436096 1
0.278782350985192 1
0.285322308387527 1
-0.199733343887319 1
0.0896923730789641 1
-0.133525168703142 1
0.145195911061632 1
-0.151300270613584 1
-0.0543574559905172 1
-0.332263671945573 1
-0.02356132317772 1
-0.0389511997317164 1
-0.0229064608506058 1
0.36369089138126 0
-0.493808669876091 0
0.057684341821703 1
0.410133438241931 0
0.179932495427948 1
0.155656206626239 1
-0.222382728674792 1
0.101262152027069 1
-0.126764536380659 1
-0.24029202432801 1
0.124108976233328 1
0.0193611300311376 1
0.167071629255456 1
-0.0360358991732984 1
0.0957142036204668 1
-0.164192961995131 1
-0.00561670632013631 1
-0.0106149982487378 1
0.187548113759954 1
0.0962888346039891 1
-0.0655989104055549 1
-0.0687268386644414 1
0.0624108656674477 1
0.356422311345536 0
-0.234296688393189 1
-0.212720154278513 1
0.0925656835283168 1
-0.189736116382599 1
-0.0213530425346434 1
0.150407853523895 1
-0.177150428440214 1
-0.16156173824793 1
0.114554376326471 1
0.192625500999406 1
0.277232016883071 1
0.212317360734111 1
-0.323545111008457 0
-0.245293435088039 1
-0.153004970697303 1
-0.206438726017228 1
0.0371210021316898 1
0.110723842282344 1
-0.421085444845647 0
0.0225812559887651 1
0.280768904104491 1
-0.073509132257366 1
0.00889882866035803 1
0.129549998833958 1
-0.265104942465074 1
-0.0581440310866417 1
0.00872386782669754 1
-0.0361568129990311 1
0.157849172314853 1
0.276112401316689 1
0.306758662872757 1
0.379045676240755 0
-0.193438364766801 1
0.268451941782235 1
-0.181557482727043 1
-0.069899470895268 1
-0.155589695210574 1
-0.00331202445796494 1
0.375648194794295 0
-0.146555360375846 1
-0.0728567721080117 1
-0.0117770813884813 1
0.114699302476026 1
0.213544424778407 1
-0.0732440610006384 1
-0.0373522312640032 1
-0.0442872760276929 1
-0.0286028660508993 1
0.16494274079147 1
0.124325061118011 1
-0.343255396380485 1
-0.195134867884156 1
0.14937071133158 1
0.0277721504234152 1
-0.12614584686332 1
0.238861233072014 0
-0.13833030896043 1
-0.0548892268592365 1
-0.138793442778934 1
0.229891378452075 1
-0.204779809370239 1
-0.175630650722917 1
0.0549287596727816 1
-0.235015946886239 1
0.17794055455861 1
0.146378105543699 1
0.165974193409852 1
-0.0914884143056355 1
-0.120917477556137 1
0.251522179493449 0
0.104952448301414 1
-0.142389318216973 1
-0.135340806403714 1
-0.0921441932038996 1
-0.0940663377280791 1
-0.0823911265674777 1
-0.443427311245953 0
-0.0775307018957841 1
0.0363729241711998 1
0.0157004363609875 1
0.0695125192906782 1
-0.0535682980170059 1
0.128791764049245 1
-0.120772813887807 1
0.193348688427383 1
-0.219310111146535 1
0.00695933894960441 1
0.372238583681292 0
-0.102473978224151 1
0.26108107604479 0
-0.155292593405023 1
0.408046240231356 0
-0.0169722086531883 1
0.258253609782959 0
0.145256927069803 1
-0.266690879964171 1
0.17024735369497 1
-0.184115655743103 1
-0.0317564325917159 1
0.0993447299156582 1
0.0225576828111668 1
0.103873612966947 1
-0.33579826018677 1
0.204710681980787 1
-0.210485102991994 1
0.158205308287433 1
0.18260708753614 0
-0.21972000850699 1
0.0096530245967633 1
0.09571462416764 1
-0.423278889961918 1
-0.0750536581387978 1
-0.0682566676426084 1
0.278033191154427 0
-0.116100028193676 1
-0.347349223022772 1
-0.172727109816959 1
-0.255247373764737 1
0.0782134598035669 1
0.0755652602328473 1
0.192910791369497 1
-0.125077014011094 1
0.098409545670647 1
-0.317931246561609 0
-0.416144032948854 1
-0.0777964523391322 1
-0.201816891552337 1
0.152628969326588 1
0.233257526206003 1
0.318731029118094 1
0.0957568425416062 1
-0.0998983558934799 1
-0.244743078297834 1
0.129067103072905 1
-0.0311506090043367 1
-0.0222013371182239 1
-0.0688636517208171 1
-0.282753307009118 1
0.183741522665434 1
0.0684239269813209 1
-0.333923404012082 0
0.207202553502564 1
-0.433438710819255 0
0.0667993999877697 1
-0.288914123395677 1
-0.168968965706303 1
-0.151726763195121 1
-0.23184198427597 1
0.192150616033387 1
-0.149277948639283 1
0.178622522895379 1
-0.049410879366266 1
-0.130248144873601 1
-0.0329693426957333 1
-0.0331317624860847 1
0.0461597574450209 1
-0.0317699493787416 1
-0.324453363150764 1
-0.4009859336363 1
-0.15750503267462 1
0.10678198780207 1
-0.377992585550318 0
-0.176531856928701 1
-0.175720119313398 1
0.107870768941035 1
-0.00583847461536378 1
0.0943908540740942 1
-0.00268992435010262 1
-0.251334296925989 1
-0.154243961103307 1
0.253653297934067 1
0.0178216570736531 1
-0.279973910039522 1
0.0552460547461657 1
-0.00618267515527741 1
-0.0466753583527073 1
-0.0537017915963603 1
-0.0962720740129032 1
-0.144663254794937 1
-0.107869651273307 1
-0.0843202045148051 1
0.153858156635083 1
0.246581327252217 1
0.0425168734076821 1
-0.249249912739436 0
0.391717922596051 0
-0.214620334294671 1
0.088701135771284 1
-0.249441385484985 1
0.044720986876691 1
-0.137455942347313 1
-0.0646467912631738 1
0.0573931436367948 1
0.0916765360957525 1
-0.12212990881717 1
0.0728017196276881 1
0.170363659686006 1
0.506465636514943 0
0.105568513807211 1
0.142347975136278 1
-0.0502404966426697 1
0.306616601804433 1
0.187330878287597 1
-0.0352629370774616 1
-0.275209518914063 0
0.165041136162412 1
-0.211430288307326 1
-0.0203971391346652 1
-0.238365682240882 1
0.11137332255863 1
-0.0190833333651006 1
0.504137896288266 0
-0.00611852697319955 1
-0.0168130431516586 1
-0.25350902782601 1
-0.0208732587410149 1
-0.055877229392093 1
-0.0602989796828808 1
0.0689226924328928 1
0.17738135092871 1
0.164396604461839 1
-0.149010274820709 1
-0.0962187650918526 1
0.040409775767553 1
0.0624661450694621 1
0.0872509857041314 1
0.123277822024672 1
0.00788204854026095 1
0.169765521265718 1
0.110531603392925 1
-0.162038670735703 1
-0.0195063730596454 1
0.476693294210921 0
-0.063418034990795 1
0.385794743077656 0
0.0132792986968174 1
0.0130915203690549 1
0.168790611664591 1
0.0274571052107866 1
-0.235022781394746 1
0.372249449488304 0
-0.0497236077662253 1
0.076735875841915 1
0.290438612582 0
0.0180533922463298 1
0.223767600789332 1
0.0635097588328686 1
0.12068847322358 1
0.0664378776840125 1
0.497058192436317 1
-0.078267169940375 1
-0.0714131878135856 1
0.226230507225058 1
-0.381464542229049 0
0.0100839808542178 1
0.112500103003074 1
-0.0619665611720443 1
0.116294342213787 1
0.216706878102629 1
-0.267589918128099 1
0.0199775447596181 1
-0.0127137717896198 1
-0.0646017047931253 1
-0.221789842177102 1
0.130077278958061 1
-0.188317898099173 1
0.110661962986769 1
-0.344883142477771 1
0.0493824937501689 1
0.0356562064651637 1
0.121884594982843 1
-0.0530541630073627 1
-0.227386379544727 1
0.142752765593901 1
0.414986797219796 0
0.0545869311248693 1
0.254893523198762 1
-0.284962496736428 1
0.242541035801126 1
0.298059855213542 1
-0.191594747741356 1
0.0155076489586589 1
0.152867818238463 1
-0.0313156679349927 1
-0.479342234287553 0
0.0627005637584327 1
-0.000656931953177762 1
0.286298451345884 1
0.428976536763987 1
0.149969272010754 1
0.201912413740375 1
-0.0979389070470661 1
-0.134246712782868 1
-0.177808985631098 1
-0.0423210906541528 1
-0.0775665471684341 1
0.27072363834076 1
-0.300447391400502 1
0.220225231465255 1
0.242544445049911 0
0.382889607582985 0
-0.0325153208009588 1
-0.128902102440835 1
-0.0658941698543488 1
0.444654547584062 0
0.223876779733039 1
-0.00778405026529671 1
-0.223980873536062 1
0.00729652913639318 1
0.40303202539931 0
-0.113793902707204 1
-0.0950589313553753 1
-0.389080834792435 1
-0.0480792656143572 1
-0.31479937779269 1
0.106031304430609 1
-0.202021428065848 1
-0.149211077329504 1
-0.17774144634543 1
-0.00554245198762711 1
0.103568397943009 1
-0.0991511078689179 1
0.113349378545642 1
-0.171715426373167 1
-0.140342070556229 1
0.0403284983533202 1
-0.00742609264621731 1
0.054302334592507 1
0.0491239860423291 1
-0.00116246395809575 1
0.471106865755754 0
-0.288037856555898 1
0.0171408577080479 1
0.204883010798227 1
0.153947529293276 1
-0.177544738522758 1
-0.134942218723536 1
-0.145557437075397 1
0.211394907432607 1
0.0613763811334184 1
0.0413202681194154 1
0.0406590125550571 1
0.0849837206441886 1
-0.108966269053251 1
-0.109417493976539 1
0.107240836647108 1
-0.0259835547031914 1
-0.238151119047834 1
0.0749706297323898 1
-0.0555637920069428 1
-0.120650005155986 1
-0.00129041201695372 1
-0.0124613288076197 1
-0.012813608833615 1
0.144870324299301 1
0.03764947478228 1
0.0278806779208283 1
-0.0239398666588892 1
-0.288108775639186 1
-0.235143970748422 1
-0.155837758125154 1
0.367662467803555 0
-0.00553261932279793 1
0.193987361960583 1
-0.32159990428869 1
-0.11594395790233 1
0.134514007956741 1
0.044944180161247 1
0.193714469001846 1
0.0808316882281474 1
0.105282335950424 1
0.00599688130131835 1
0.0595292440189437 1
-0.257930775502903 1
0.288184329721353 1
0.0749434866252673 1
-0.0648045836994416 1
-0.147795866052287 1
0.467169934322995 0
-0.0320666547892919 1
-0.353310096481592 1
0.0238061292105146 1
-0.452064531661238 0
0.011854059143912 1
-0.0622104872940673 1
0.139045341739557 1
0.0835233678284256 1
-0.091379805946273 1
-0.288753190730514 1
0.25668075774046 1
-0.0772122811905449 1
0.225060687912718 0
0.0857244561251173 1
-0.0884999682955495 1
-0.167425207839664 1
0.14044409529289 1
0.136571997201495 1
-0.0563839049951413 1
0.485576837006996 0
-0.0656494782648134 1
0.0150231535095063 1
0.0841827165039166 1
-0.0306943346082782 1
-0.0366140834385034 1
-0.395265683471701 1
-0.0521090205759893 1
0.204105399597783 1
0.0908928691514896 1
-0.243711099268764 1
0.116290312540149 1
-0.175785056248959 1
-0.0820326717361086 1
-0.19473311267294 1
0.175319126921816 1
0.0705780655536124 1
-0.0459579305231867 1
0.0384430488154461 1
0.261845984664563 1
-0.565414675950672 0
0.11121415857667 1
-0.0518803649174733 1
0.531468019200144 1
0.129016550133275 1
-0.243917164388063 1
0.00331246958903112 1
-0.442764457003398 0
-0.107217342413988 1
0.0860960893962333 1
0.00334037691056642 1
-0.00483975521099234 1
0.12227996997573 1
0.227844392392397 1
-0.0223901866196373 1
-0.259877405162591 1
-0.0200806534484816 1
-0.169623721892699 1
-0.190083906478904 1
0.0773368707348063 1
-0.0543185307888662 1
-0.0987858939783016 1
0.418689598099816 0
0.0269782803829416 1
0.110394320749219 1
-0.135956068590134 1
-0.241286269320584 1
-0.0231572211261863 1
-0.142532659048264 1
-0.204696048018977 1
0.256365456846741 1
0.123941626148681 1
-0.00287432166831633 1
0.0693063399794482 1
-0.263120843522013 0
0.00050337370804357 1
0.294914109447352 1
-0.334148946741992 1
-0.196150899785157 1
0.09577885142482 1
-0.0844992475196515 1
0.251463113425755 1
-0.0538227460485623 1
-0.27960777106822 0
0.0615457325920192 1
-0.120316698430618 1
0.142619869994114 1
-0.0108010714997192 1
0.188189639113537 1
0.077917706900141 1
-0.243952577150291 1
0.186215483871754 1
-0.00823724881253362 1
-0.343075371981817 1
0.450255919518869 0
-0.0761094151775538 1
0.200425131030539 1
-0.0676168266186553 1
-0.0611065747636448 1
-0.105197733988167 1
-0.220347154784531 1
0.0692475715363675 1
-0.0092571433626508 1
0.0552422403570057 1
-0.153913512097258 1
0.132208647767867 1
0.218042748102278 1
-0.2676191018959 1
-0.101518587375588 1
-0.337478433229408 0
-0.162081188245653 1
-0.181361456490034 1
0.104609190313277 1
0.0118651983620612 1
0.00613564294545509 1
-0.119418893199314 1
0.085411523769471 1
-0.0763283979963336 1
-0.268726958198296 1
-0.136179105480284 1
-0.112343776996972 1
0.112955833456255 1
-0.216533684775886 1
-0.216626082563773 1
0.102035293302007 1
0.107248778534685 1
-0.195835551757306 1
0.139912201764052 1
0.549345373724056 0
0.211901186073309 0
-0.301220961776988 0
0.222061656939843 1
-0.0517745469148611 1
0.142492824116277 1
-0.0114600617234046 1
-0.0194958475230098 1
0.103374748888284 1
-0.290409035259306 1
-0.124325094560346 1
0.31822182711257 1
-0.00536275695609407 1
-0.0408614882271918 1
-0.0581040788994181 1
-0.315746477685733 1
0.117684105389036 1
0.569594549764561 0
0.0332184144826701 1
-0.31209600493293 1
0.067939903999152 1
0.233583572972498 0
0.204378355355127 1
0.0398287374694035 1
-0.181273166419069 1
0.0468542018860376 1
0.111598321073202 1
-0.0260647031073299 1
-0.189428540093215 1
-0.369600152006889 1
-0.0528893426067555 1
0.0160942643249072 1
-0.105554500863266 1
-0.359937907544431 0
0.122935986982739 1
-0.3714057558023 1
-0.187199603704586 1
0.195466180831909 1
0.0756289570514802 1
0.0365643912676401 1
-0.117645649818524 1
-0.271590767515244 1
0.0315657956338443 1
0.420060372201233 0
-0.292270261476782 1
0.0869429466167499 1
0.184227969062044 1
0.211695070596801 1
0.0605268916503234 1
-0.279336487658732 1
-0.0567587542411056 1
0.127354790374577 1
-0.172199669712257 1
0.375517518858844 0
-0.0297748950964324 1
0.210994268833904 1
-0.403956533028898 1
-0.0432628507722351 1
0.126997275946803 1
-0.136582176901076 1
0.249260678511954 0
0.172874151796255 1
0.0406191608644833 1
0.11110018373589 1
0.123174036469885 1
0.0962673765511444 1
0.100991916920156 1
-0.103959582568606 1
-0.0154992278835004 1
-0.00198757092318987 1
0.232127561754909 1
-0.197836830344319 1
-0.365887820733074 1
0.000366089925015755 1
-0.0719705164169683 1
-0.130397326118657 1
0.0400846933706716 1
0.10925645040904 1
0.111476412727766 1
0.0886923796460019 1
0.0197651881916067 1
-0.165214964859901 1
0.0782779215395234 1
-0.136213907356989 1
0.143744496608088 1
0.165245042664983 1
-0.0412860128511436 1
0.0839590049544591 1
-0.26229210893822 1
0.0208629481099775 1
0.185961607547074 1
0.0624797955614438 1
-0.0928371430025988 1
-0.0333815615498951 1
-0.0993123032375559 1
-0.402055514006255 0
-0.205065000205129 1
-0.127346722628927 1
-0.339538880962974 1
-0.148251007450555 1
-0.189578180709078 1
0.340380019276263 0
0.121456312865838 1
-0.185280390243572 1
-0.408171237180197 1
0.448722326845525 0
-0.175056938303472 1
-0.133766204343545 1
0.00256108472519681 1
-0.250226212485671 1
-0.205130380187299 1
0.217153129789097 1
-0.057456102855443 1
0.0836018105837777 1
-0.0365629167115334 1
-0.340822380358193 1
-0.165586518938939 1
-0.0833147873800896 1
-0.170290756323009 1
-0.151037897269502 1
0.202169873820264 1
0.162580722564973 1
-0.0149914967127361 1
-0.354470941429628 1
-0.146551546064573 1
0.243076457298907 0
-0.0427837939218523 1
-0.0657485723796933 1
-0.112662511614713 1
0.235111889556601 1
-0.038712618593926 1
0.180906063506433 1
0.419513120352819 0
0.259806758494727 0
0.282096882489488 1
0.0223091917773915 1
-0.10629191495755 1
-0.335442332971782 1
-0.0876915767753891 1
0.0549712598985869 1
-0.158849986226279 1
0.287541844233003 1
0.180037527960018 1
0.0581212097271263 1
-0.0582125950189494 1
0.230589818865695 1
0.168386944787687 1
-0.0413265107255686 1
0.219796617630273 1
-0.223660469749839 1
0.28588398769412 1
