# Supplementary material for: Bias caused by sampling error in meta-analysis with small sample sizes
Source: PLoS One. 2018 Sep 13;13(9):e0204056. doi: 10.1371/journal.pone.0204056 (PMC6136825; doi:10.1371/journal.pone.0204056)
Supplement: S3 File — (ZIP) [file pone.0204056.s003.zip › results N = 10 delta = 0 tau = 0.5 sz = 20-30.txt]

"dl.delta" "dl.cp"
0.0951998099314783 1
-0.386062277208574 1
-0.616759689557599 0
0.848264192023992 1
-0.394599936989281 1
0.432679045606442 1
-0.335014714208516 1
-0.310978259535913 1
-0.302935578639523 1
0.229991005873628 1
-0.163309021783324 1
0.668352775583271 1
0.135542985302323 1
-0.316581143760325 1
0.0283283444358603 1
-0.378884433588128 1
0.13032313772048 1
-0.125794237870416 1
-0.31406927677869 1
0.146009515975465 1
-0.117311620218813 1
0.177075244623671 1
0.284192739491367 1
-0.144867661586538 1
-0.709670156816227 1
0.363809365649127 1
0.358780519936975 1
-0.161229343398446 1
0.464515422969208 1
0.0988939852397075 1
0.553143827264706 1
-0.0740103036490759 1
0.0513585612010176 1
-0.0297887729161929 1
0.78083812184367 0
0.0162113862992524 1
-0.128124061256906 1
-0.339822666831281 1
0.321373503494664 1
0.44012738965543 1
-0.194038987491985 1
-0.674005658856077 0
-0.362409286631138 1
0.148345727091471 1
-0.727270372822816 0
0.089147437423427 1
0.414214461867514 1
-0.676743533821582 1
0.0985020647205315 1
0.272387187282732 1
0.139108534936425 1
0.288483243547323 1
-0.490412953985479 1
-0.0826780461832105 1
-0.273731726243698 1
0.0584852840030603 1
0.241180055995486 1
0.602022393465482 0
0.0826184232767837 1
-0.0543415232990061 1
-0.265259776573608 1
-0.243051247300082 1
-0.951043947459403 0
-0.0519885456119714 1
-0.748319319365976 0
-0.254815774736069 1
0.651329245020174 1
-0.0593916269763842 1
0.198681057523204 1
-0.620557672329577 1
0.140837412761069 1
0.277077860727973 1
0.578486018784075 1
-0.363549039365749 1
0.0693274924206568 1
-0.556110248436431 1
0.1647631593838 1
0.321773040671841 1
0.295025804035852 1
-0.619467601875119 1
0.533590065122746 1
-0.29394471954198 1
-0.0697903868332455 1
-0.669026751347761 1
0.196800965560343 1
-0.180829819154583 1
-0.0682209517512893 1
0.281950317979583 1
-0.0592743555161355 1
0.0773042939542142 1
-0.256792850746323 1
-0.353126406927903 1
0.107550999502039 1
-0.121051816178267 1
-0.71441833127152 1
-0.252184700236375 1
-0.755204123214185 1
0.0800591704822533 1
-0.539674335664453 1
-0.0434049394254509 1
0.122022058459242 1
0.489922045468693 1
0.166734705659819 1
-0.284059303614652 1
0.311260578069857 1
-0.293789314666467 1
-0.307776588099548 1
-0.0798276261697511 1
-0.14792638641978 1
-0.367945718886183 1
0.287391212456662 1
0.17866003508877 1
-0.531432616762405 1
0.0550570993045453 1
0.188518619660315 1
0.291972755049354 1
0.35401012520678 1
0.226992052862629 1
0.164604799135772 1
-0.367874489485885 1
0.167089533355771 1
-0.362156757469322 1
-0.0614350759405858 1
-0.333546739224896 1
-0.245220790064774 1
0.462940540255221 1
0.0325083034541837 1
-0.742324731488237 0
0.21762634045264 1
0.227433647436083 1
-0.114125427858772 1
0.841541403616014 0
0.491170241005638 1
-0.239289792396392 1
-0.186125305243065 1
0.00843502341000177 1
-0.226863592231629 1
0.44147270017878 1
-0.382555616800202 1
0.28563742391574 1
-0.317350531736375 1
0.595530343724869 1
0.117175247716409 1
0.541126618900878 1
-0.21017245293104 1
0.280183424322223 1
0.132524139261264 1
0.159195261284566 1
-0.187572109043389 1
-0.190515061613686 1
-0.0575734284489309 1
-0.431334229713577 1
0.0846839158933033 1
0.0333635616254505 1
-0.415132268980239 1
0.509414807133738 1
-0.293723131056117 1
-0.23654869452383 1
-0.0553998222170562 1
-0.0404306428090559 1
-0.872943948036736 1
-0.206009296355828 1
0.167049306586684 1
-0.51304397486306 1
0.151707219533913 1
-0.579309717851988 0
0.523940895596602 1
0.312120397933341 1
0.0198529052625442 1
0.00914078645338298 1
0.104123547570897 1
-0.125882847677953 1
-0.2127464501715 1
0.553046490329 0
1.05551901505352 0
0.33755412332053 1
-0.342384166332005 1
0.270107419157873 1
-0.116042378224716 1
-0.92287425390083 0
-0.310223469022707 1
-0.0159706954534606 1
-0.131133749406576 1
-0.166513168746397 1
-0.00301081629612895 1
0.418508055972731 1
0.148647757848256 1
0.262202332693592 1
0.824701990849702 0
0.122928800406893 1
-0.340364611624441 1
-0.227534144104933 1
0.0126159997997267 1
0.541914730826257 0
-0.0578607819430132 1
0.55219627745867 0
-0.480426141195143 1
0.0266256294579336 1
0.184070670277697 1
0.66986518028988 1
-0.301666981067739 1
-0.301396975712706 1
0.245952894817948 1
0.430977322346214 1
0.42272472841089 1
0.619355118676339 1
-0.252294379222996 1
0.227036712852943 1
-0.424369521174148 1
-0.150655244633158 1
0.23487525790256 1
0.00845501389973347 1
0.226973507550513 1
-0.361149645833705 1
0.691768340231632 1
0.13860266005578 1
0.640929193895575 1
-0.270284507368218 1
-0.0533780115411904 1
-0.066825959055607 1
0.434655356858011 1
-0.262420436984652 1
-0.377972338123735 1
-0.152370694417799 1
-0.358789928417037 1
0.296784348445115 1
0.454438339280889 1
0.275815675527842 1
0.403959923411045 1
0.0880768985803246 1
0.228419695971308 1
0.430036626392901 1
-0.526521749971321 1
0.259636877078784 1
0.0412899419655867 1
1.25646729254607 0
0.0646639303066648 1
0.368742437798381 1
0.719777305581686 0
-0.627802040262367 1
0.232855412003501 1
0.857459768678716 0
-0.217484146097747 1
-0.960633847572036 0
0.729548313897781 0
-0.237081432725096 1
0.288120761134426 1
0.166967477820917 1
0.520844460093882 1
-0.0631182092087003 1
0.344675067522279 1
-0.544070126869523 1
-0.168474035368898 1
-0.0544146878201594 1
-0.0666211387227749 1
-0.350902890019387 1
-0.0451111675711436 1
-0.395330243045634 1
-0.00736905169031464 1
-0.717535921506076 0
0.00973715314845144 1
0.759214834599016 0
-0.681336726919761 1
0.643805422197706 0
0.563637263863496 0
-0.169559690422548 1
0.755625149317818 0
-0.587679057825125 1
-0.248658944434065 1
0.369550820291757 1
0.0247070998106533 1
0.226253920233803 1
0.0841817445123469 1
-0.261305486037373 1
-0.145637631287006 1
0.39412610606609 1
0.277617895727076 1
0.1142574306836 1
0.240451603201827 1
0.141062901278742 1
-0.296947399217453 1
0.0374422921509009 1
-0.0855631894345106 1
0.277717812944209 1
-0.729625240472459 1
0.25462736869545 1
0.163945032132434 1
-0.10713688511033 1
0.501953440287771 1
-0.0833086557867837 1
0.0374947940698675 1
-0.00834858712552632 1
-0.121475881389086 1
0.353096278305169 1
-0.812283396745282 1
0.21319748208076 1
0.0628931915605813 1
0.153458076456988 1
0.399897532796295 1
-0.277099816436508 1
-0.713550840096013 1
-0.20880877459765 1
0.338644261100176 1
-0.32120448726243 1
-0.150250402258877 1
-0.200992881852869 1
-0.827252790901455 0
-0.53529656142545 1
-0.246011415276948 1
0.661491621058081 0
0.822347531316388 0
0.215416280337605 1
0.0545893461691319 1
0.67184305865622 0
-0.162183753949155 1
0.614905269243787 1
0.27208224360955 1
0.104604580427808 1
-0.401911749461285 1
-0.00473794148609828 1
-0.135576984503391 1
-0.0656073851893708 1
0.227035508559631 1
0.431225279352598 1
-0.272827135993369 1
0.195685833832709 1
0.0427169230991215 1
-0.0245669688180894 1
0.127281041877402 1
0.336915251038391 1
-0.0700950039877026 1
-0.145862510502077 1
0.128215636222693 1
0.454842564561071 1
-0.00497041606114415 1
0.103909742538559 1
-0.766047356858015 1
0.0601031941807455 1
0.0725448644257887 1
0.0184689390840539 1
0.233780076711964 1
-0.0925092314094681 1
-0.493083093941456 1
0.167679274739953 1
-0.404655592953757 1
0.52824006397831 1
-0.0336691589714456 1
-0.0687844814102015 1
0.385117372680984 1
-0.106042635863001 1
0.123832951539085 1
-0.108714684166607 1
-0.112434181373234 1
-0.123807524925468 1
0.133795667637932 1
0.388875414865075 1
0.554665580886526 1
-0.266433314013487 1
0.11538481093393 1
-0.239720764763607 1
-0.243107323883164 1
0.471538774974947 1
-0.261842134748764 1
0.358852000682037 1
-0.492077528528015 1
-0.606103854357184 1
-0.11956578606831 1
0.0356125556579796 1
-0.19077413014521 1
-0.275233679533152 1
-0.652366170925137 1
-0.0982509333945845 1
-0.0696589650920176 1
-0.633981760592911 1
0.00945429427352057 1
0.42599377778829 1
0.0448522173200108 1
0.145948293353017 1
0.0186027315228965 1
-0.128750318676892 1
0.430473798207819 1
-0.599061903244403 0
-0.500250382972096 1
-0.225534803715881 1
0.172588369382241 1
0.380518368094151 1
-0.00380189189107503 1
-0.0731387588228925 1
-0.667468156966052 0
-0.0605880825904196 1
-0.0057677604283552 1
0.0248133790558869 1
0.0552654911679324 1
0.543487732180301 1
0.0737999413990127 1
0.345264291646668 1
-0.436084243538204 1
-0.124241921706972 1
-0.212539471891104 1
0.488213995377041 1
-0.384081070575941 1
-0.0101345881476599 1
0.428738254943696 1
-0.243097601625324 1
0.0977156480866652 1
-0.264712374495038 1
-0.24231513002664 1
-0.378048933409678 1
0.329781099458488 1
0.0141786884091113 1
0.0152297376132639 1
-0.14870455665207 1
-0.147815411443053 1
-0.213114704936405 1
0.195172952914176 1
0.367311385814643 1
-0.0314787488026335 1
-0.0318376222173238 1
-0.414727819557135 1
0.198883199666842 1
0.29502075722334 1
0.779948553390333 0
-0.652106077204597 1
0.186215855300718 1
-0.28856751410766 1
-0.449411269272149 1
-0.690510748875716 1
-0.672333861388493 0
0.278615990475329 1
0.096559651785495 1
0.0819622754793581 1
-0.340622279256878 1
0.391718179531248 1
-0.0506836250215464 1
-0.236953077743776 1
0.315390706667365 1
-0.355007737740387 1
-0.313769654061274 1
0.229040393538345 1
-0.64760355172673 1
-0.0289927558277147 1
0.055607630351709 1
-0.703083473796947 1
0.157432235751193 1
-0.247334392393881 1
-0.0703672277429586 1
-0.237137855193566 1
-0.0707273886907693 1
-0.281113612261751 1
0.0781694409062793 1
-0.132563948530571 1
-0.178729843276401 1
0.533861222481796 1
-0.132138732566338 1
-0.270088142579297 1
0.451259912829564 1
0.139792395787114 1
0.33140084732663 1
0.592877438996856 1
-0.436558886875439 1
-0.00420626623563575 1
0.216888892620011 1
-0.00305782884545938 1
0.194984967076027 1
-0.522761975763318 1
0.166705605089659 1
-0.222806938517789 1
-0.01547910911286 1
-0.0819179034066601 1
-0.179741634444603 1
-0.0601254548631429 1
0.553362581187642 0
0.387288911136485 1
-0.190441671477994 1
0.227398107037573 1
-0.510394137055508 1
0.121653112682166 1
0.42832080056835 1
0.506228710306372 1
0.000119536199352954 1
0.0434210445025565 1
0.338296635163204 1
0.165510971684946 1
-0.352686060668815 1
0.146112871944492 1
-0.481793611109779 1
-0.0137720269527029 1
-0.0199357640527457 1
-0.52819986741655 1
-0.010019178049627 1
-0.275366348345974 1
-0.224069829869358 1
0.523376145354201 1
-0.50300474913154 1
-0.202584561029753 1
-0.618059115707363 0
-0.406128061263993 1
-0.129473002662294 1
-0.0710530482656535 1
-0.425395222989485 1
-0.826756481015787 0
-0.030207830763953 1
0.353433320167718 1
-0.433847309840194 1
-0.120071259354642 1
0.274419459480253 1
0.2237983645948 1
0.145255422749082 1
0.137584158990517 1
0.35387566612465 1
-0.207954419058391 1
-0.14551505374515 1
-0.138313998358657 1
-0.104470862305668 1
0.381608746212318 1
-0.605051908161589 1
-0.314785111292978 1
0.191904098733433 1
-0.792759992416298 1
0.782619142566641 0
-0.0425669368509307 1
0.273017956315678 1
0.85603505684436 1
-0.0856861191459213 1
-0.174356068278071 1
-0.168858851472924 1
-0.315122355855693 1
0.634106348467501 1
-0.298875288683049 1
-0.196659360408241 1
0.170824833171572 1
0.192253190914626 1
-0.0842163975040465 1
0.0487354236016136 1
-0.128485084274016 1
-0.545725472713094 1
0.692427709880098 1
-0.487158558357789 1
0.0183124221898781 1
-0.554319629799004 1
0.470086805135236 1
0.322117494680813 1
-0.0624699959928998 1
0.157467740540835 1
-0.172938759466505 1
0.285939234638491 1
-0.325559417254541 1
0.09372105160327 1
0.262239222251793 1
-0.547577204753016 1
-0.64462438939372 1
0.430456514238225 1
-0.0288937988417625 1
0.372474619608376 1
-0.514596567144183 1
-0.507710317549486 1
-0.0815735415921756 1
-0.280034752413874 1
0.00911998830921906 1
-0.380893469727362 1
-0.23989072745679 1
0.74286224769347 0
0.110805113449707 1
-0.660024170904412 1
0.244965454718474 1
-0.168129943585456 1
0.493103106215475 0
-0.198791026800265 1
-0.0207146208192115 1
0.00966624156868742 1
-0.147452169076739 1
0.130573091361873 1
-0.901727231862214 0
-0.499554309792419 1
0.778997948162133 1
0.0182680880012966 1
-0.320336155533788 1
-0.0627726500481921 1
0.0512258828703208 1
0.137767923922846 1
-0.0642860869131938 1
-1.01434246816881 0
-0.215616322120288 1
-0.0323253722244094 1
-0.265981025191334 1
0.234738473381309 1
0.297102602888566 1
0.193485258190386 1
0.741960297760587 0
-0.037219657429431 1
-0.206969418446917 1
0.328416802819157 1
-0.933283030792527 1
0.209175919755558 1
0.0229993795900458 1
-0.316435576358401 1
0.0108285018959586 1
0.301947508280423 1
-0.285439314314336 1
0.342789293426257 1
-0.58583818520941 0
0.0202169385586942 1
0.543952483956974 1
0.212814254831162 1
0.104523915981671 1
-0.104853640404724 1
-0.64220068306861 1
-0.230753095105407 1
-0.313682550654777 1
0.0493038508015476 1
-0.306408599978436 1
-0.484244340096898 0
-0.0570305952082781 1
0.310949060161234 1
-0.0071944097890912 1
0.687228240240304 1
-0.130332701815472 1
0.407751822841537 1
0.274769413892288 1
0.205533595148853 1
0.0263454120344082 1
0.441142291973557 1
0.0484793620268378 1
0.774428301741844 1
0.0303587444909945 1
0.677068917636521 1
-0.266613522134299 1
0.420077544263203 1
0.385647339736573 1
-0.209006983631009 1
0.231589552398723 1
0.536361817429003 1
0.365210901810176 1
0.608195861671794 0
0.550538398818559 0
0.23416862944965 1
0.314875049297401 1
-0.434483065346184 1
-0.212511550047215 1
0.268337146686726 1
-0.0920622521803206 1
0.351951853342055 1
0.256872212020774 1
-0.0626173449817897 1
0.0616567330851545 1
0.491547065744302 1
-0.938505303540535 0
0.851865468672761 0
0.0485735797788504 1
-0.121367386304326 1
0.523640440627686 1
-0.0643206439490175 1
0.173229602754893 1
0.348657410763425 1
0.16696655925638 1
0.283977387323172 1
-0.336459033417127 1
-0.274778234058371 1
-0.0815596550533449 1
-0.304459126958128 1
0.429100961918257 1
-0.334447484452342 1
0.272140668299615 1
0.00696749902379261 1
-0.647692370999306 1
0.905152275430986 0
0.29761590300405 1
0.204260012895865 1
-0.0449030208254723 1
0.578289169068667 1
-0.112254899685239 1
-0.49495317212192 1
-0.601310587933352 1
-0.0490700292927246 1
-0.441331462954616 1
-0.131200526960719 1
0.0827994322546753 1
-0.18826675491227 1
0.530602168987039 1
-0.0448176472736077 1
0.106926414374763 1
-0.609634443132228 0
-1.10071583135211 0
-0.338283171462001 1
0.337331145389567 1
0.0497609030080436 1
-0.252815942353528 1
-0.0523916193329084 1
-0.152294191952781 1
-0.00113253633775488 1
-0.461027758616745 1
0.0678714915741016 1
0.617097154791516 1
0.0219882513261767 1
0.759431805565155 0
0.364437879235674 1
-0.447221950859465 1
-0.180655431632809 1
0.0481911886298459 1
-0.487345321608446 1
-0.0567855178170347 1
-0.321444308909285 1
0.0170620141153559 1
-0.361094003224109 1
-0.0855972222626879 1
0.15960592573332 1
0.058307095710789 1
-0.192156934252369 1
-0.0570288925749179 1
-0.576534701239008 1
0.447219705263616 1
-0.446496874873752 1
-0.215780729770674 1
-0.740802966694415 0
0.0591114532133319 1
-0.787564934361821 0
-0.432381199016993 1
0.469047844637678 1
-0.0562044973876562 1
-0.100874774607012 1
0.164249128278623 1
-0.564946343705722 1
0.141889459007679 1
0.50072386938312 1
-0.106302036552582 1
0.120370564600987 1
0.149583620674855 1
0.167713270316403 1
0.102293626575432 1
-0.0561551782980763 1
0.611425231812887 0
0.443239069885947 1
-0.03515991724786 1
0.232720059478397 1
0.0801254421595954 1
0.245173553196205 1
0.140798258926404 1
-0.0841932650655066 1
-0.271612680350404 1
-0.0114954376435507 1
-0.115587134471403 1
-0.287675260781936 1
0.104890787722035 1
-0.642471773870734 1
-0.185176705011877 1
-0.105265204668911 1
-0.437930307682876 1
0.113787876396951 1
-0.0876354043849411 1
-0.129220462597751 1
-0.191340235418162 1
-0.272806566405572 1
0.402246434558086 1
0.165758773782253 1
0.0829895411161021 1
0.303220309958228 1
-0.042001428159719 1
-0.266444725375661 1
-0.178917583970888 1
-0.072949775594175 1
-0.152045584111232 1
-0.0108359714592786 1
-0.19608955267433 1
0.00673647498785561 1
0.337517980680427 1
-0.356682133135993 1
-0.197058704274623 1
-0.0781403415579927 1
0.225876289751069 1
-0.138139510277752 1
-0.0949768539987377 1
0.200227619024034 1
-0.18553749660439 1
0.312095289335818 1
0.273738352101294 1
-0.00122624263315979 1
0.225352746258487 1
0.457085783421097 1
0.532987490843719 1
-0.0120178613995932 1
-0.275032085879244 1
0.37703977302906 1
0.36606694782382 1
-0.181544799548524 1
0.143592531534304 1
-0.391697328374365 1
0.277751053370736 1
0.327544682288935 1
-0.137238597802309 1
0.573121983236061 1
-0.264767859079999 1
-0.117913999352267 1
0.230236809515719 1
0.511056587848586 1
-0.78760966994608 1
-0.0403839908014578 1
0.481023968223194 1
0.0200520217865594 1
-0.530947963017583 1
0.505076352339213 1
-0.0783894967946789 1
-0.248740526651022 1
0.606359507471063 0
0.275456823431319 1
-0.391409479683436 1
0.123934499447632 1
-0.797806727370676 0
0.372115455997562 1
0.0159707590777997 1
0.618366736374058 1
-1.04315304476167 1
-0.0334831102688974 1
0.693361504758597 0
-0.103525540140336 1
0.189128876034287 1
-0.193270328091023 1
0.140777643333495 1
-0.256325610791149 1
0.00574898877804339 1
-0.480289901577325 1
-0.551429029533584 1
0.253866904619466 1
0.266721969610998 1
-0.263211325258105 1
-0.541422572930327 0
-0.320058976308773 1
-0.345349214806718 1
-0.453855591117544 1
0.446303651546295 1
0.273317185566833 1
0.361939725072474 1
-0.145694842561637 1
0.0972271827267599 1
-1.11383472810394 0
0.246248182717579 1
0.212408973519521 1
1.06668281460738 0
0.122821188652513 1
0.663819645273919 0
-0.385641544915793 1
0.0971225417072972 1
-1.13974632467938 0
0.0167098977049675 1
-0.461308768556721 1
-0.316793950185215 1
-0.277933864362794 1
0.33448882738926 1
0.929422385908191 0
0.270951632911198 1
-0.222837286562383 1
-0.0591071959345858 1
0.0256779347061331 1
0.102303258598767 1
-0.168848363573413 1
-0.376075231893882 1
0.342698388083058 1
0.053675372164043 1
0.0772759935810973 1
-0.128068272750391 1
-0.188332403347129 1
-0.331101304421826 1
0.116084254502578 1
0.215054859973382 1
-0.321137178838525 1
0.0562283254102881 1
-0.82613753713129 1
-0.0193845654972549 1
-0.670830402656361 0
0.835032175553503 0
0.30223906725607 1
-0.510314953343645 1
-0.208520520879466 1
0.0376690864735541 1
-0.288045367865343 1
0.802225658510016 0
-0.433615053357001 1
0.552934017539049 1
0.413496029822597 1
-0.0779942618178112 1
-0.763145841757426 0
0.0506926588338653 1
-0.388234145045474 1
-0.0142611851795515 1
0.398118303547278 1
-0.222516282732707 1
-0.0963674063362196 1
0.127243899845482 1
0.397544132388255 1
0.194826377546022 1
-0.436448027779881 1
-0.248082904552124 1
0.343911421564566 1
0.358220695655004 1
0.0117419847296139 1
-0.328598043188739 1
0.239502072718661 1
-0.461420018939312 1
0.224202576395007 1
-0.251238020985722 1
-0.0371729499490513 1
-0.195967231241641 1
-0.192282136478723 1
0.093327084366162 1
0.113448680260433 1
0.719454930012239 0
0.281094404216216 1
-0.889942988262523 0
0.372234059709262 1
0.0417600445033503 1
-0.506756402283312 1
-0.36749218755108 1
0.139319643867493 1
0.581648325991885 1
-0.424224023183129 1
0.236221209146529 1
-0.264019307341169 1
0.390673288379262 0
-0.431945519160589 1
0.537609502577072 0
1.40811818297323 0
-0.42787789491884 1
0.0566693583491017 1
-0.508891091044352 1
-0.449455066567947 1
0.267957589851457 1
-0.524408146194719 1
-0.283253334236347 1
0.0457115687005609 1
0.384099436369225 1
0.0150473522859207 1
0.185700613260706 1
-0.0676763788043428 1
-0.118564609655055 1
-0.451666172460175 1
0.169087929593393 1
-0.13231472158285 1
-0.12011645233759 1
-0.0524923885637256 1
0.4043987252738 1
-0.767197476702881 0
0.163257358046806 1
-0.117612351864054 1
0.271747292805034 1
-0.115614565980858 1
0.352445046670804 1
0.406369406580501 1
-0.291377014235809 1
0.0567780809971351 1
0.305556874452808 1
-0.297422046097725 1
-0.016636043175448 1
0.268531531668674 1
0.449056298124209 1
0.0104077499402682 1
0.434496103453073 1
0.22608882864836 1
0.790730971900956 0
-0.152512203493234 1
0.216826838868968 1
0.144873559493948 1
0.0815427222685868 1
-0.286792305510902 1
-0.163969953743359 1
-0.246058581453827 1
-0.00545035029463495 1
0.300547106100805 1
-0.354997426505368 1
-0.00504650820016341 1
-0.256197680023634 1
-0.285230435871257 1
-0.200205452652717 1
-0.121289596908909 1
-0.404288967174194 1
0.276508207050688 1
-0.425050308678893 1
-0.0838092769556931 1
-0.7674546848065 1
-0.0629690659552641 1
1.22865726513804 0
-0.0471486794186792 1
0.176604276491053 1
-0.487622950909153 1
0.333167457275229 1
0.276122660669358 1
-0.66687430361869 1
-0.0423910131063223 1
0.626889185057827 1
-0.776015443742367 1
-0.152054949746525 1
-0.196172368977955 1
-0.00752924550416298 1
0.298174921340107 1
-0.123912359060838 1
-0.52594479182323 1
0.165290814136152 1
-0.0408198302993263 1
-0.196014299775207 1
-0.435791068338356 1
0.12547030179966 1
-0.0707030339953692 1
-0.101365211376649 1
0.227258032102886 1
-0.342250474475249 1
-0.0334050394094487 1
-0.177369952311795 1
0.354142249895949 1
-0.754998151945636 0
0.504945965671979 1
-0.58481306225585 0
0.788936399063847 0
0.179070875364493 1
0.155276424297288 1
0.40329385121754 1
0.124219400670355 1
0.253086477658629 1
0.330679123744432 1
0.0499395507835616 1
0.525930094508885 1
-0.344719970592542 1
0.292081992199566 1
0.85687627176167 0
-0.33977968424347 1
0.701663208240943 0
0.145768884517076 1
-0.771553332943318 0
-0.140012659212274 1
-0.265883943992921 1
-0.604835392380125 1
-0.348990163243652 1
-0.630183064271461 0
-0.645168561909181 1
-0.295911169847584 1
-0.354775435915217 1
0.216399135981931 1
0.0821858527639624 1
0.377924155471818 1
0.0335924595425139 1
-0.199192536458145 1
0.257381728059035 1
-0.462460131955345 1
0.408573699428093 1
0.527861615386102 1
-0.163086347204752 1
-0.380804540209774 1
-0.00374057287955783 1
1.17434976032495 0
-0.262995068019902 1
0.17792153241664 1
-0.332806013536797 1
0.444947548076545 1
0.254285956512955 1
0.205199084374387 1
-0.549203829919143 1
-0.0831989689860174 1
-0.341264833734186 1
0.358928937067236 1
-0.866558831294828 0
-0.0311314093073234 1
1.12035143803305 0
0.493073974523239 1
0.339933912467744 1
-0.255126324474478 1
0.117322986171402 1
-0.649381587106943 1
0.787687981472354 1
0.0509857071103393 1
0.367651197809876 1
0.0570249736290131 1
-0.0470585773353802 1
0.363067512347062 1
0.354778657332394 1
-0.21975382450043 1
0.600142857693729 0
0.493740652996078 1
0.334004092365776 1
-0.0674846472058265 1
-0.39804042139539 1
0.0997092186194172 1
0.151563344822659 1
0.744042920829055 1
1.08159812366587 1
-0.153185484928599 1
0.159514853892354 1
0.238374160157144 1
-0.204345917833899 1
-0.413268273703586 1
-0.399415194886129 1
0.102098934278812 1
0.0635119030809446 1
-0.22005109100466 1
0.22901918532266 1
0.411939500397057 1
0.0429364764315419 1
0.251144038281854 1
0.0707441853247243 1
0.248524013356343 1
0.456621078178614 1
0.184070196123596 1
-0.061399694190002 1
0.432217662623932 1
0.00748835209572041 1
-0.47247915881941 1
0.0316627876706222 1
-0.160749381624816 1
-0.1925170628768 1
-0.323717696019522 1
-0.339371998150603 1
0.327418342215942 1
-0.213911172007088 1
-0.0563250787823193 1
0.128761278327062 1
-0.556009917166898 1
-0.687577042334947 1
-0.0146351147169802 1
-0.350521099324604 1
0.126735807931928 1
-0.129247787079794 1
-0.13404356017003 1
0.387799088632976 1
-0.49904181669424 1
0.00865778903996851 1
-0.230190268428815 1
-0.0464099088743362 1
0.288426886499201 1
-0.0940820782173128 1
0.0927309079856583 1
-0.0462773627979119 1
0.872883099083484 0
-0.431437487390067 1
0.457698242310605 0
0.383584774413168 1
-0.506612178031533 1
-0.0970108762478414 1
0.356397940223033 1
-0.291180896490164 1
0.0688873788678447 1
-0.166560450683991 1
0.562603776474058 1
0.240313414139036 1
0.152855486174098 1
0.136677081677741 1
0.199789339863093 1
-0.439188299046387 1
0.826614555624129 0
0.232895696120781 1
-0.0513316090097347 1
0.199826844447355 1
0.970491136933304 0
-0.107508595857449 1
0.226837634581869 1
0.0882654379112043 1
0.246604319797567 1
0.212886482372449 1
-0.141752824509202 1
0.199683670074894 1
-0.815458720679329 0
0.438458196160786 1
0.274544434538867 1
-0.0577352495751707 1
-0.307767670993172 1
-0.453605384194268 1
0.370448334539181 1
-0.241102218617083 1
-0.487494626381299 1
0.0422067275627968 1
0.20589381115043 1
0.0771799753822568 1
-0.411062704486409 1
0.0635657774649365 1
-0.227481816548517 1
-0.179488400511365 1
0.0880176383686379 1
-0.623641232796617 1
-0.290085242275709 1
-0.113209889609925 1
-0.361585784552024 1
-0.751866885119691 1
-0.309486815790723 1
0.0561022156081095 1
-0.753972949429186 1
0.540166728461416 1
0.135686684593803 1
-0.0733304818551391 1
0.334404310345395 1
0.166493806853234 1
-0.305877122644937 1
-0.195050981449389 1
0.342940715850907 1
0.166332794200096 1
-0.725002997927247 1
-0.0711913088713781 1
0.130715804576337 1
-0.271728057064345 1
0.0109570819287727 1
0.274849164872918 1
0.315316143135049 1
0.260147831325323 1
-0.0221486069922058 1
-0.38797969815858 1
0.0900820201700895 1
-0.546634848587172 1
-0.42462413473926 1
0.0301334828079881 1
-0.2468898261465 1
-0.780327857883896 0
-0.626035481692038 0
-0.540780776187158 1
-0.236191184881819 1
-0.557380854341104 0
-0.0648298726105682 1
-0.537416134448261 1
0.4091975499554 1
-0.112217012906259 1
0.30259765044808 1
-0.0776381968712167 1
-0.381136397994868 1
0.113912211648215 1
-0.366539856081058 1
0.115323550059167 1
-0.657147049756623 0
0.787560578186778 0
0.119057324639608 1
-0.508552565861283 1
0.251039307277487 1
0.0441836110533036 1
0.801948489667197 1
-0.166181991591419 1
0.00969365506865276 1
-0.198277596602309 1
0.479120910330976 1
0.154072540327086 1
0.985950601695524 0
-0.3889954113205 1
-0.366771840354434 1
0.00835324675098617 1
0.250968968491166 1
0.0962338849735868 1
-0.00482100893366222 1
0.264126965797316 1
0.16852664276339 1
0.360806019535985 1
0.121392905534407 1
0.10882846775977 1
-0.0687959435250782 1
-0.116219027615239 1
-0.851331536499532 1
0.350820943991133 1
0.457252447055732 1
-0.436862665083142 1
-0.545036964763709 0
0.0362369930563196 1
-0.645362234465507 0
0.456371368359631 1
-0.845081651576493 0
0.136312129716455 1
0.203602351289247 1
-0.0174459761419305 1
0.179966335320898 1
0.020173464102826 1
-0.478468104216061 1
-0.746213756482054 0
-0.249228108200806 1
0.429193821133979 1
0.0409777198451102 1
0.255137421558489 1
0.438039608602466 1
-0.127723877531617 1
0.751249248303816 1
0.611741309804588 0
-0.475024211472839 1
0.316947483487791 1
-0.168350813836382 1
0.0082680945977717 1
0.060020448502625 1
-0.0225201664213617 1
0.0527142965440503 1
-0.574057002792112 1
0.128142546080334 1
-0.422970604102607 1
-0.863388933789312 0
-0.0504643637526807 1
-0.828201952512381 0
0.21100111223489 1
-0.203329377731652 1
-0.261717935529072 1
0.491450105380785 0
0.144320552256611 1
-0.0406528343267777 1
-0.37379025099861 1
0.140224427065305 1
-0.847365215867841 0
0.638232934195142 0
-0.00821732795655707 1
-0.195120400462803 1
0.618107392206684 0
-0.537296254289358 1
0.0259872422061152 1
-0.0492494004930347 1
-0.159573723702012 1
0.00655559820820983 1
-0.0920270992098116 1
-0.00111417402668345 1
0.529417093966297 1
-0.211053253725986 1
-0.0937113096438007 1
1.25899465259614 0
0.0503670377839402 1
-0.143060000617419 1
0.499892837419828 1
0.431486952787088 1
-0.422864545062658 1
0.359089648924833 1
0.0443126158959519 1
0.706806951895507 1
-0.0362606003382685 1
-0.130778786337309 1
0.40035138010756 1
-0.38838857523441 1
0.0221239143781388 1
-0.249637053049556 1
-0.0758523975493069 1
1.00567785909114 0
-1.01765854235053 1
-0.299642528503549 1
0.545605822537836 1
0.280034412453171 1
0.0286000671101821 1
0.342827543311637 1
-0.0591548008640427 1
0.136137219577043 1
-0.259061433980364 1
0.281155399077296 1
-0.265666546753494 1
0.592431937999372 1
-0.465749510866723 1
-0.428078846940651 1
0.11389669999964 1
-0.119724482925153 1
0.702330058029553 0
-0.021593799178938 1
-0.0153569231145449 1
-0.201069985534903 1
0.226128539672364 1
-0.319643190092274 1
-0.164242881492061 1
0.536593608904619 1
-0.133955020697724 1
-0.333726077105368 1
-0.763318522747264 0
0.236424879841858 1
0.340276754483817 1
0.143721960567241 1
0.116184719688219 1
0.597082289861841 1
0.1060469881963 1
0.287014134484331 1
0.0728673479513224 1
-0.0802726569720604 1
0.287677344248161 1
0.152999860477763 1
0.0302247725740201 1
-0.221327256512843 1
-0.0788669103461412 1
0.0531678026539754 1
0.214485955695034 1
-0.0100922953747611 1
-0.200451404074509 1
0.187358528234334 1
0.0913303051323768 1
-0.521943059305507 0
0.172343694517653 1
-0.33418911868465 1
-0.539054839737024 1
-0.172253631509497 1
-0.414790336327986 1
0.0356478881643765 1
0.39428106371353 1
-0.252135073761806 1
-0.115224100016987 1
-0.127119413126954 1
0.376977091102578 1
-0.324151829962238 1
0.667621829032474 0
0.329143294255614 1
-0.244417561282971 1
0.257652569587147 1
0.553342775111231 1
0.672276141927814 1
-0.0196232139434866 1
0.197512697753297 1
0.198133090612579 1
0.396272895479365 1
0.246512800376865 1
0.295536944470206 1
-0.739532773443913 1
0.0419288641796251 1
-0.289730599228719 1
-0.224143914886762 1
-0.845037726292098 1
0.00578857975798994 1
0.402305725388513 1
0.221978480741547 1
0.0238161252971391 1
0.0880633231994539 1
-0.376233601566296 1
0.107147604397073 1
0.313518989752838 1
-0.377987710080096 1
-0.303756975212474 1
0.013585168661031 1
0.604926350467128 1
-0.289770895634023 1
-0.521459284061776 0
0.763874468331075 0
-0.0759259192752392 1
0.384108723467228 1
-0.312308929543594 1
-0.151938791310398 1
0.202847419322442 1
-0.354175565152206 1
1.57774548695042 0
0.295052582290511 1
0.197322063568009 1
0.0816918974744033 1
-0.00743103272795279 1
0.294786698832941 1
-0.00874390931805777 1
-0.571043033884759 0
-0.295657977269556 1
0.191653517012284 1
0.0762858190775276 1
0.322015658194958 1
0.190911844063129 1
-0.0951943181273927 1
0.151180024970524 1
-0.802336043680227 0
-0.428227414186834 1
0.545025871049599 1
1.09448911770546 1
-0.55596656850661 1
-0.162528752179624 1
0.212252290106683 1
0.0679221376505486 1
0.323522290992379 1
0.349715955391182 1
-0.227432592384071 1
-0.220243627782028 1
-0.136278053747979 1
-0.36938887520267 1
-0.444409461999763 1
-0.308321135953682 1
-0.0326848216454224 1
-0.0784142429153013 1
0.893634856056013 0
-0.512937790150876 1
0.341160213488445 1
0.375292995446919 1
0.346991335762423 1
0.118133195097403 1
-0.467376692777144 1
0.0139129072326059 1
0.0293640946709172 1
0.432923210832232 1
-0.797096276047623 0
-0.528300697998487 0
-0.0874393426071229 1
-0.09513163572651 1
-0.380091739036207 1
0.458854071261646 1
-0.155766665346439 1
-0.362192578508505 1
0.51962831196576 1
0.349266459100321 1
-0.134749043989349 1
-0.447629616566477 1
-0.0462493118562213 1
-0.342081956267857 1
-0.0207521206341694 1
0.274906164813097 1
0.350498185281478 1
-0.32208684221984 1
0.4544957718006 1
0.259347700097777 1
0.254983892345914 1
-0.161773942413181 1
0.243253841857249 1
-0.0592872294904912 1
0.121065301918754 1
-0.107539818503258 1
0.522757853114983 1
0.330985090348738 1
0.00573457422073889 1
0.0147225657631007 1
0.22447592652063 1
1.2879669521994 0
0.013642617475463 1
0.24400359779239 1
-0.303230779218605 1
-0.267827306015349 1
-0.00557922451215055 1
-0.559310098189849 1
0.241392603777102 1
0.0742986576203689 1
-0.33219718489674 1
0.408459587135277 1
0.0167195492519699 1
0.364587411568885 1
-0.672545566753134 1
-0.908158554362835 1
0.234093611755326 1
-0.310016512665776 1
-0.216531785838866 1
-0.365604791096903 1
0.553831044505967 1
-0.329330203844307 1
0.0604023795439162 1
-0.467021530571463 1
-0.356858143512889 1
-0.0385896407868426 1
-0.0330389113417034 1
-0.258711783894449 1
-0.353896942307222 1
0.550173782933198 1
-0.108174651277771 1
0.0138863679552549 1
-0.258478046758018 1
-0.252321690608218 1
-0.07653534868343 1
-0.663090764421455 1
-0.62500680844275 0
0.00203043570317079 1
0.102559114794533 1
-0.153740861617993 1
0.118637485694336 1
0.61610172645577 0
-0.434405424270444 1
-0.370093522450267 1
0.208969663970941 1
0.178988654905288 1
0.114364775372571 1
0.113960699998118 1
-0.0378970069771003 1
0.190126853516637 1
0.236718741595486 1
0.331857999325916 1
1.1661252337295 0
0.128783023201071 1
-0.163252872554557 1
0.218410174272056 1
0.845833632852329 1
0.375353135556694 1
0.131701366426595 1
0.260207783220883 1
-0.0437057779411483 1
-0.217789137970527 1
-0.47569341272291 1
-0.0105751558233627 1
-0.492039554110161 1
0.436656004039237 1
-0.111325187972701 1
-0.0777364196397814 1
-0.0643269929276666 1
0.15308851535512 1
-0.159061657532805 1
0.2150427702377 1
-0.0339601976236414 1
-0.533280087219669 1
0.0115512232895875 1
-0.349486383135681 1
-0.126486852036109 1
0.51270489558772 1
0.0234288036272313 1
-0.0137605295837477 1
0.717938125954876 1
0.548189880194196 1
-0.500849776704849 1
0.156155664241964 1
-0.660615451885164 1
-0.39028316426631 1
-0.159283319443965 1
0.0546376121302611 1
1.06035013932614 0
-0.149579533883706 1
0.240730207165762 1
-0.334909428457146 1
0.23405263623982 1
-0.310416860036049 1
-0.38155001951303 1
-0.382835888527401 1
-0.402770677238846 1
0.0618154791234712 1
0.281382690410396 1
0.349925972068107 1
0.086795517770542 1
0.205366658223197 1
-0.254478539533094 1
-0.158472177654296 1
0.185079852971377 1
-0.0996534217481177 1
-0.373457895522788 1
0.00754543925134205 1
-0.518100381028391 1
0.3886042158818 1
-0.00467318586590118 1
-0.604004125962361 1
0.0902436175011953 1
0.158371511997494 1
0.468077748264482 1
0.541404081555441 0
0.0842987935798384 1
0.747377414188833 0
0.110853100988483 1
-0.263233126030506 1
0.687093655960345 0
0.570211019290218 1
-0.116643861297603 1
0.253792300388641 1
0.205251358643032 1
-0.376638572377828 1
-0.56422863629289 1
-0.0051533650633699 1
-0.108888161259367 1
-0.134030857349687 1
0.408056556295584 1
0.132195187794841 1
0.724499916237046 1
-0.602043173206767 1
0.852493572710958 0
-0.138659552548804 1
-0.0799079990025949 1
-0.238305315582801 1
-0.312769389184751 1
-0.119959005669159 1
0.241939277583987 1
0.0607018459461237 1
-0.601368329304229 1
-0.0666302552953043 1
-0.131577601660852 1
-0.615940712488958 1
0.0984122194115986 1
-0.337523672279107 1
0.654850865786438 1
-0.284334588192833 1
-0.0354254002721252 1
0.262567524594107 1
-0.602181433303023 1
0.497437829771994 0
-0.142288475488482 1
0.45204781466795 1
0.52757147484929 1
-0.288513003425902 1
-0.52099567540309 1
-0.489970163318595 1
0.382007108591587 1
-0.0834699522218315 1
0.29858313053672 1
-0.229160585934679 1
-0.11165866560136 1
0.32981102581933 1
-0.0407587024302286 1
-0.355336228677895 1
0.43218074074292 1
0.0273907460702433 1
0.201249053533446 1
0.552383321373002 0
0.00280492322270614 1
0.254376787673149 1
0.190173842803578 1
0.583934530617139 1
0.547328005156572 0
-0.761017532239685 1
-0.0573907342820118 1
-0.149267871567059 1
0.249912727943808 1
0.442427140071857 1
0.0569824683619478 1
-0.429966802501753 1
0.363938499109224 1
-0.0944781729515878 1
0.619834766608766 1
0.014477350702092 1
0.0739716350717089 1
0.632368016570714 0
-0.492817439220154 1
0.417776217576706 1
0.611230658231269 1
0.0214303698620954 1
-0.12985834848614 1
-0.617730446046487 1
-0.168385598403525 1
0.338552052297674 1
-0.185461059251666 1
0.513601076599745 1
-0.613292955389825 1
-0.245404638403752 1
-0.232289796561329 1
0.278364699852267 1
-0.719930003668813 0
0.646577519389015 1
-0.196372769998268 1
0.538756314910119 1
-0.195637118476219 1
0.306438486386519 1
-0.24094666120638 1
0.155318615412964 1
-0.01323394714618 1
0.150117475688691 1
0.121949068590297 1
-0.0222944079701852 1
0.36820003503664 1
-0.299168353977333 1
-0.086061198276649 1
0.239937571936392 1
0.0945929268523091 1
-0.685749280801362 1
0.449878690698499 1
-0.410029782845085 1
-0.848689060383587 0
0.00958798287607206 1
-0.174387093823361 1
-0.880703149101526 0
-0.264000649169314 1
0.143049131482802 1
-0.2501654177931 1
-0.392492465220544 1
-0.105330204319599 1
0.481639837195598 1
-0.391040136731563 0
0.313259449871707 1
0.186970549445419 1
-0.0341642722234208 1
0.144968469782489 1
-0.0056145834764592 1
0.0115462014638913 1
0.146360633955874 1
-0.208310561642922 1
0.752378577667615 0
0.30704609304373 1
0.16020620963448 1
-0.360640993927079 1
0.618437056520859 1
-0.228721903088021 1
0.0506585869551565 1
-0.0548929346849073 1
-0.170296316522991 1
-0.00272046600085189 1
0.156914382240806 1
-0.0461181823086607 1
0.573600021416878 0
0.211128838400986 1
0.597147512111974 0
0.315699626119404 1
0.38871269237248 1
0.464258809114078 1
0.516387129912933 1
-0.0917555865584514 1
0.0390812640367836 1
-0.131098850025133 1
0.322247946353871 1
-0.178682640571736 1
-0.271114776858949 1
0.418716979112727 1
-0.117640848023545 1
-0.269260664306577 1
0.283849988997962 1
-0.509852698131689 1
-0.859500104562494 1
-0.487597736404915 1
0.930477217188397 0
0.243906989083465 1
-0.0848388615379752 1
-0.215072014279412 1
0.388956625692431 1
-0.481370430085921 1
-0.306098885311995 1
0.325697429591359 1
0.246820388734819 1
0.297703910916897 1
-0.111002515766351 1
-0.373110900576443 1
0.91834513757469 0
-0.389863865587241 1
0.323170564619079 1
-0.226010113222265 1
0.00816745996369388 1
0.239986488723872 1
0.244708306890139 1
0.192695348488119 1
-0.329104173947098 1
-0.383661266422203 1
0.149721154458568 1
0.28236752271224 1
0.378223522267284 1
0.190720585144701 1
-0.0751150145205253 1
0.772663097460157 1
-0.237714575468724 1
-0.0589325759785924 1
-0.382845493926971 1
0.452656848803648 1
0.62762977931825 0
0.0535564929697974 1
0.121607284669498 1
0.244318132303662 1
-0.198641478442677 1
-0.20186752047185 1
-0.272622950092067 1
0.222385196379364 1
-0.602045379891363 1
0.0512343404566938 1
0.155153143019565 1
-0.022665923692749 1
0.330817283259101 1
0.196438972660776 1
0.107655198435152 1
-0.213069674075841 1
-0.902101406769023 0
0.0704096850501523 1
-0.013291946179144 1
-0.625351544285406 0
0.149495269118874 1
0.0332875813747173 1
-0.315360290231969 1
0.0813171374999792 1
0.507237356429393 1
0.426451889775476 1
-0.192738468668457 1
-0.284711308759125 1
0.91611362562419 1
0.158599818992025 1
0.186990117386357 1
0.40703568243098 1
0.0721918410894177 1
0.0906607412853926 1
-0.349946140564032 1
0.24520997156314 1
-0.0706430495112664 1
0.0104442253832639 1
-0.287660093014779 1
-0.410665245680308 1
0.0342573942790115 1
-0.228901920793199 1
0.28049603913656 1
0.344078290859236 1
-0.398943485028918 1
0.433916357935257 1
0.0415260273630219 1
0.240008696321873 1
0.459119792139998 1
0.418987341806965 1
-0.0752511925692441 1
-0.0762370788569502 1
0.414490370949296 1
0.266604324324088 1
-0.0536163274512146 1
-0.0162341948286296 1
-0.109548317377981 1
0.116987403691011 1
0.122417547153878 1
-0.25805496474739 1
0.284914316440011 1
-0.150196609819563 1
0.0664334012830505 1
-0.0958847099429786 1
-0.0139785253340483 1
-0.702143208873748 0
0.400778656901712 1
-0.71148514226941 1
-0.094997253687138 1
0.344386712618651 1
0.270229547391206 1
0.622665157767618 1
-0.152137309824097 1
-0.234768942250215 1
-0.0360165807495357 1
0.0495107954553488 1
-0.126503488004588 1
0.480267513939705 1
0.302002439767367 1
-0.973155160505629 0
-0.349209930650817 1
0.50614207982873 1
0.414125204694561 1
0.112260089253513 1
-0.363210240159688 1
0.195548203124248 1
-0.237364114898807 1
0.0983770594735753 1
-0.00446730875819011 1
-0.195598871865407 1
0.182851286093063 1
-0.0859965545910515 1
-0.6664317604427 1
-0.296755045549421 1
-0.145424487092491 1
0.46240651304137 1
-0.0711582791796542 1
-0.399813531966812 1
-0.527455628890829 1
0.0380757231309915 1
-0.689742404041954 0
-0.319463422247532 1
0.122532195159634 1
-0.389806923419905 1
0.398465921818486 1
0.0790201744007462 1
-0.441877911866918 1
-0.211030122909243 1
0.0260865020977446 1
0.0625691923393223 1
-0.951154275336446 0
-0.283882929046048 1
0.296145494262108 1
-0.258541990800348 1
-0.0245103417029614 1
0.0921602147301428 1
0.17843485015233 1
-0.326942683532879 1
0.0293597692118191 1
-0.119949818016292 1
-0.0275158065763679 1
0.0368661090667044 1
0.595509854525793 1
0.168241456405968 1
-0.19226003302571 1
0.120731459676019 1
-0.0481288408004872 1
-0.00734249705182971 1
-0.308804710672867 1
0.048289425857339 1
-0.555592986839605 1
0.306671556441926 1
-0.171977554362882 1
-0.0493052458584933 1
0.376089039983723 1
0.0176702365876045 1
0.408377251237257 1
-0.45188661671465 1
-0.00904167979206906 1
0.23508626888423 1
-0.466750279692375 1
-0.252203304625239 1
0.0131701238354625 1
0.296334953863861 1
0.375822409143473 1
-0.610798931670772 1
-0.283513331654255 1
0.382208578095484 1
-0.601241671804772 1
-0.617413766205042 0
0.0660860622853118 1
0.101650877622372 1
0.209148942002297 1
0.276290191350972 1
-0.342917077018177 1
0.509686204879216 1
-0.532209100378409 0
0.340814844237856 1
0.45676000615448 1
-0.0306906986802671 1
-0.0671282019990984 1
0.472279976897982 1
-0.0373832793099056 1
-0.132898474545429 1
-0.165305859057606 1
0.361954617424764 1
0.0830533637474818 1
0.0227688932956654 1
-0.071814997168905 1
0.131209205909412 1
0.0255435258425016 1
0.244011458823014 1
0.0967570451521339 1
0.0261463242442968 1
0.100253456401958 1
-0.0258590039434559 1
0.151869557807486 1
-0.0211927051573021 1
0.235015461421175 1
-0.3958905058293 1
-0.00253119474555264 1
-0.524394666783274 1
0.1882249084265 1
-0.521371016726394 1
0.413353038705337 1
-0.664150914035057 1
-0.31922572525984 1
-0.555612933764468 1
0.422593031760257 1
-0.251006828786307 1
0.181764606470544 1
-0.152602092287066 1
-0.364636812349262 1
-0.10597702566204 1
-0.482410441149915 1
0.0755470626008068 1
-0.413838873494957 1
-0.991596369480546 0
0.635669343410762 0
0.418802031473178 1
0.557002155573746 1
0.620680728757699 1
-0.753225829734969 1
-0.465866562360369 0
-0.206149144906617 1
-0.490154183454656 1
0.670125870691247 1
-0.400074773743171 1
-0.240742611520804 1
-0.512555985185851 1
-0.340187534118143 1
-0.451305945062438 1
0.477292216788905 0
-0.142776276678336 1
0.162389510828852 1
-0.135025733274485 1
0.471036095260619 0
-0.273797007945331 1
-0.0631130745437907 1
-0.0100346207141134 1
-0.367617852240886 1
0.601284491048495 1
0.547077383517387 1
0.183580677606616 1
0.284312462446175 1
0.0915919803970571 1
-0.756330360129563 0
-0.0448303676805688 1
-0.208422026121959 1
0.0422828069976539 1
0.531061399780106 1
-0.126996071007886 1
0.490064323136385 1
0.220450198361171 1
-0.529139599182675 1
0.429274400352893 1
0.459167115413164 1
-0.0563397590030078 1
0.172444695255128 1
-0.576969692633037 1
0.499581690903304 1
0.00445991515685451 1
-0.328794921120301 1
0.4963343710471 1
0.398408365263979 1
0.0624406938276161 1
-0.0592196422903534 1
-0.395915154187146 1
0.220152206095251 1
-0.282814016918402 1
-0.197189319618199 1
-0.0583477061087014 1
0.237443038374339 1
0.00819828728461513 1
-0.131806758623989 1
-0.0143222154721457 1
-0.67278953803597 1
-0.279430597026976 1
0.759151618876177 1
0.0816747941975528 1
-0.151048333807696 1
-0.218722661096529 1
-0.50236632553527 1
0.231308848301762 1
0.700338456762168 0
-0.264783343984468 1
-0.295981866325608 1
-0.051332014473776 1
-0.192828973185561 1
0.487786213750922 1
-0.244700465430938 1
-0.127018458552725 1
0.26412824255088 1
0.00321332971313943 1
-0.285445636292311 1
0.561261976059432 1
0.431172811064855 1
0.384051378535422 1
0.19872849975284 1
0.633657972343144 1
-0.629172296622261 1
0.273268131569428 1
-0.00957290355664312 1
-0.0175443295446725 1
0.672648420592745 1
-0.6811386028322 0
-0.0161672939322278 1
0.0409817122759253 1
-0.0878846404885397 1
-0.292965553368566 1
0.445074171669512 1
0.0917549844265354 1
0.151366943555388 1
0.300609066844137 1
0.15399269704831 1
0.530556183329275 1
-0.468517351984498 1
-0.0127922844165038 1
0.331395802996595 1
0.368060277807936 1
-0.146649641335856 1
0.216431086713664 1
0.297585009682941 1
-0.155743201090827 1
-0.522395679417614 1
-0.077464765962902 1
0.153274473496127 1
-0.0029591298238467 1
0.509821327924168 1
0.28184037847328 1
0.25598749819326 1
-0.643242346263574 0
-0.202890008290267 1
0.0737362718965942 1
0.161023422659382 1
-0.335109876035286 1
0.206803806235288 1
0.635552172791405 1
0.327949222634986 1
0.184784793977881 1
0.186197082721664 1
-0.483179528248095 1
-0.2798437744692 1
0.0991136426514755 1
0.0439407610469187 1
0.227621199601134 1
0.157614290719708 1
-0.516359891863307 1
-0.0180493234684482 1
-0.296602115286264 1
-0.191339568280391 1
-0.0062914029170861 1
-0.285328905580937 1
0.0218542006958206 1
0.118177781210163 1
0.0914971826212226 1
0.323353445345029 1
0.207783374916867 1
0.00391157704697413 1
-0.644489216427179 0
0.289204400180906 1
-0.218206714854462 1
0.212706632268858 1
-0.139223761830046 1
-0.035696066784916 1
0.041666511909076 1
0.194529449810777 1
0.255155673763992 1
-0.113744315498172 1
-0.0555407700162081 1
0.700850586746427 0
0.00791338131026577 1
0.0680777285272788 1
-0.699424949708701 1
0.262246447344121 1
-0.151735107865142 1
-0.48481605189706 1
-0.161333470784297 1
0.098678870906755 1
0.0789624266654227 1
-0.0539652736349009 1
0.309901281479473 1
0.132966200462519 1
-0.197646780681429 1
0.456504114696759 1
0.00511238151734783 1
-0.148468708138416 1
-0.0837422677877783 1
0.28705851451502 1
0.043130629193841 1
0.00391850308335565 1
-0.0189889450854062 1
0.266289010697356 1
-0.110033384070425 1
-0.0227265806748025 1
-0.238856876289412 1
0.129144005723263 1
-0.108525279978574 1
-0.21302914475673 1
0.496727206756724 1
0.242341203527549 1
-0.613122775995649 1
-0.0257916521784264 1
0.561930205732051 1
-0.390536891373163 1
0.0338747135542221 1
-0.0470018352290978 1
-0.617489512019584 1
-0.0322631971074343 1
-0.229993495701874 1
-0.235337858268416 1
0.100243926919339 1
-0.613246949085464 1
-0.0213325189438652 1
-0.224325202603042 1
-0.078719933521826 1
-0.24616302567803 1
0.0870465542341211 1
-0.269247491107626 1
0.0860220781609908 1
-0.710357927507614 0
-0.019469789287272 1
-0.350204984050742 1
0.196725478001632 1
-0.285385876636199 1
-0.141923685358999 1
0.0455175057029775 1
0.180959416093175 1
0.704247675467117 0
0.656634924477899 1
-0.0105218602131796 1
0.258234917248232 1
-0.071878182064106 1
0.0287037776144443 1
-0.241138767355716 1
0.213732293181012 1
-0.626295988338614 1
0.50753101494159 1
-0.12524422339378 1
-0.131075856179882 1
0.448815692426644 1
0.428792038601474 1
0.114183915086856 1
-0.520473379464287 1
0.43575568721388 1
0.703198905912487 1
0.139408664431294 1
0.931587794470293 1
0.170443789584966 1
0.118889114228508 1
0.259086619589388 1
0.330083353090251 1
0.114952404528412 1
-0.204256705346724 1
-0.17409354952322 1
0.27209508002619 1
0.0200882871116865 1
-0.235942370632312 1
-0.748286466531362 0
0.127602414638277 1
-0.258535239900244 1
-0.566059644815067 1
0.663834130441532 1
0.177207204260391 1
-0.0942476641102475 1
0.2117958027783 1
0.190571707267166 1
-0.173834790604854 1
0.165501980834482 1
0.112673650855797 1
0.437355384224228 1
-0.0510756671894388 1
0.701075793548756 0
-0.19919558035766 1
0.406260163461653 1
0.267519220654897 1
0.0972037441278286 1
-0.218094265315494 1
0.166766896350943 1
0.178473462584709 1
0.380907218607037 1
0.0133535183008706 1
0.541594701728056 1
0.181055892639936 1
-0.194951124647712 1
0.174834887700247 1
-0.360794080218899 1
-0.247137081206282 1
0.329416962025228 1
0.246360443955178 1
-0.0100307512689831 1
0.0890989943636988 1
-0.378906898100747 1
0.239966139612547 1
0.353271483160269 1
-0.057085469306814 1
-0.411436314625491 1
0.0976555090043643 1
-0.947960796523046 0
0.644951265222799 0
0.179694936181949 1
-0.424761134583105 1
-0.397778784038534 1
-0.0988428976597663 1
-0.0255960766440821 1
0.188865791331434 1
-0.0598265616177858 1
0.631976435601018 0
-0.0606143087896863 1
0.0617190786324505 1
0.0785634585661662 1
0.0354878914679641 1
-0.294575980849441 1
0.37513836664273 1
0.161065547466585 1
0.197192495750374 1
-0.135884219812264 1
-0.265894612082185 1
0.186348177339705 1
0.403732067186192 1
0.00563742694454862 1
-0.512073079445962 0
0.107229251939098 1
0.436909160421922 1
0.3871997155183 1
-0.276110704178013 1
0.16255320401237 1
-0.243846003164945 1
0.187112937873179 1
0.2678082874644 1
-0.336600907908777 1
0.0866728187981647 1
-0.227300522859293 1
0.00547934748845306 1
-0.0112978481024241 1
-0.604767359224586 0
0.382214039846721 1
-0.783180145051343 0
-0.323391955312526 1
0.160654282533645 1
-0.286759151666835 1
0.0257099454804154 1
-0.174464428427768 1
-0.161342745621631 1
0.577891030677238 1
-0.196879143784759 1
0.0617077424037523 1
0.0742798264320823 1
-0.121306263202286 1
-0.00175428581501438 1
-0.0506053250120927 1
-0.179267015470067 1
0.0823802202846627 1
-0.360618061758303 1
-0.307251575445874 1
-0.188304658605957 1
0.32242000808214 1
0.44211083817902 1
-0.133181106732966 1
0.174556274187288 1
-0.19781362951765 1
-0.117545360462036 1
-0.608827274278933 1
0.179514666607119 1
0.2648783420999 1
0.219497280384118 1
-0.400927917165948 1
0.128615419978463 1
-1.10300563618555 0
-0.394304421607108 1
-0.47250362106533 1
-0.00684841065707328 1
-0.260578402664487 1
0.265760275553799 1
-0.402213296838318 1
-0.511120709545122 1
0.0904394265327265 1
-0.55439551393966 1
-0.106303761193689 1
0.355955391344268 1
0.639319937442527 1
0.565977949604529 0
0.104983237833817 1
0.702512667243705 1
0.234600463822812 1
-0.0591175373725666 1
0.139424273601919 1
0.890131330194585 0
0.231023037255007 1
0.0265125523119505 1
0.00108822942482406 1
0.301098732294211 1
0.642791026805818 1
0.00756704775810489 1
0.0704345196134698 1
0.219348149631369 1
0.216904752052257 1
0.0300689372403859 1
-0.00660656155558895 1
0.0185608173169962 1
0.151710012584653 1
0.14004976377979 1
0.160028922822448 1
0.390650736526964 1
0.261397535025025 1
-0.120645379645284 1
0.334440871249209 1
-0.45776751595552 1
0.0362248625641809 1
-0.867008047614548 0
-0.172194530020044 1
-0.223453472341829 1
0.0336471692352161 1
-0.230578065371843 1
0.544248826020907 1
0.11131959992485 1
0.439567006769647 1
-0.918027068912364 0
0.156930907746568 1
0.209987977369301 1
0.0591369103242927 1
-0.144552249239024 1
0.142858236281578 1
-0.000869281066186611 1
0.0773767095446814 1
0.222896243406141 1
-0.175411462204282 1
0.39987040337099 1
-0.018019304063517 1
0.348883623428615 1
-0.145768803231823 1
0.277025635362333 1
0.516233778765225 1
0.132110294334759 1
0.310805283142219 1
-0.00460118841137262 1
0.135948080310014 1
0.0788920876314269 1
0.665637224684049 0
0.143279036381378 1
-0.579813691358091 1
0.466401519784767 1
-0.738690829643293 0
0.101588661491086 1
-0.404280901239118 1
-0.346842355292223 1
-0.640490738810602 0
0.42626718504229 1
-0.549589086415211 0
-0.110294398914365 1
-0.24855113854209 1
0.50371740910235 1
0.0900993083614503 1
0.287456300329448 1
0.179843616543181 1
-0.285918911997515 1
0.0417927527035489 1
-0.278029220143865 1
-0.402039849674033 1
0.271453953767003 1
-0.409734254073745 1
0.285912949712497 1
-0.107603939559 1
-0.344728339088203 1
-0.383826006954009 1
0.448503626032016 1
0.00428908066382995 1
0.523719187250046 0
-0.229960511423897 1
0.0985026566827699 1
0.597594359378511 1
0.635642005671764 0
0.180563036668824 1
-0.0953727859233994 1
0.149171452924675 1
0.718437789039899 0
-0.243993461056422 1
-0.738552634131817 1
0.327721193921572 1
-0.574392712644779 1
-0.346375592500344 1
0.142488136953545 1
-0.609707685211562 1
-0.203737095061314 1
-0.319245725825434 1
-0.274225326825676 1
-0.420669742756872 1
0.139998151628873 1
0.0818359447784899 1
0.742629121751672 0
-0.0936995487636264 1
-0.0478784296088486 1
-0.100459334602456 1
0.241078662029996 1
-0.171490035701286 1
0.527264317299425 1
-0.830926706517825 0
0.226213291690325 1
-0.249260689174899 1
0.530325296994174 1
-0.423972831020895 1
0.211297456601743 1
0.355869448936746 1
0.0232139995911109 1
-0.546953549848876 0
-0.462225548404352 1
0.250438810686212 1
0.572861745256023 1
0.503772908769541 1
0.33654367032918 1
0.215465567274166 1
-0.058660011130013 1
-0.329815915243437 1
-0.0184157218409203 1
-0.0473219442256629 1
-0.207718844887759 1
0.159869555305229 1
0.217570855059561 1
-0.19119344496793 1
0.299973517446546 1
-0.0406177988210076 1
0.413417589104115 1
0.06891490552534 1
0.122661671787277 1
-0.204411072307441 1
0.338827644246039 1
0.0582943424709639 1
0.0646172785718088 1
-0.308258387853854 1
0.353601786850062 1
0.0418985449226305 1
0.170768949235077 1
-0.300546356446545 1
0.561658623148731 1
0.132086691597542 1
-0.932313383679814 0
-0.143255373599289 1
0.0751814199371849 1
0.273879716682986 1
-0.352585285262944 1
-0.547316823483149 1
-0.367737118525553 1
0.0411556546380835 1
0.336150602282685 1
0.738836745473679 0
-0.255515294894695 1
-0.268066039018003 1
0.078386709883253 1
0.109519230960419 1
0.0858006915314817 1
-0.408730989711706 1
0.717914918036923 0
-0.216471939076636 1
0.450592067777274 1
0.00226466672716805 1
0.0832996767000677 1
0.861612246564029 1
-0.248448755227344 1
-0.34548353082834 1
-0.412750774378989 1
-0.108993348883729 1
0.154626797540053 1
-0.221655875769754 1
0.414586435476156 1
-0.509251336379884 0
0.601748319695452 1
0.639116207599898 0
0.0431890540454201 1
-0.167876190113087 1
0.061013653916205 1
0.18689935395556 1
-0.617421934177001 0
-0.162590783299055 1
-0.0200644431781152 1
-0.221248328218217 1
-0.449575234300496 1
-0.196431758209728 1
0.752286123577967 0
0.184014823118042 1
0.555424644802159 0
-0.126983764309375 1
0.662812905040059 0
-0.0123412499954627 1
0.293056598447738 1
-0.338460218355724 1
-0.513625381701253 1
-0.232118198209163 1
-0.339223374137246 1
0.574651901555187 1
-0.578330708435495 0
-0.187799780197044 1
0.75331219170733 1
0.0953192074883531 1
-0.0795487042936984 1
0.0856848266142135 1
0.302115262883723 1
0.264456587763299 1
0.266616072034057 1
-0.957772417594725 0
-0.227519830609998 1
-0.806553153228632 1
0.0402874714267672 1
0.668896168004117 0
0.212594437299502 1
0.0792979932431459 1
-0.091566057046419 1
-0.170662023392751 1
0.134474574271132 1
0.202019605610818 1
0.643809893318572 1
0.548004241414707 1
0.183555666780808 1
-0.00298575250406342 1
0.252912398371113 1
0.0612515526039709 1
0.624989889505968 1
-0.13381727474849 1
0.148771268883423 1
-0.185502385757655 1
-0.0931570237415899 1
-0.206370554942047 1
0.495837999190777 1
-0.0379916873190735 1
0.128319922694937 1
-0.728151515168525 0
-0.571640696109295 1
-0.269226619404415 1
0.355722406319204 1
-0.373660867488339 1
-0.277676279555277 1
0.0678625907439107 1
-0.281892223048888 1
-0.0655133213131024 1
-0.533932778269948 1
0.527513612917249 1
0.420106266546216 1
-0.339527866497537 1
0.186750419231691 1
0.55887578692139 1
0.185862926179758 1
0.0605976000791955 1
0.932832097287992 1
0.248900881555885 1
-0.202463848157959 1
0.517825477444058 1
-0.202888674793938 1
-0.140139405632716 1
0.0366704299978039 1
0.120298984927404 1
-0.0149297281504761 1
0.114136519248457 1
-0.389389227052588 1
0.278859403461302 1
-0.803506624683603 0
0.294741575535935 1
0.173428225372078 1
-0.175850500676774 1
-0.463984269756894 1
0.498948486060808 1
0.267676562348746 1
-1.06291616001859 1
0.0432175274519604 1
0.669521623396629 1
-0.351627444727396 1
-0.197275182676974 1
0.351151650634412 1
-0.0500100864187012 1
-0.512742503569053 1
-0.152506491593334 1
-0.220756246852669 1
-0.115100070105366 1
0.0735432264986776 1
-0.537253112245304 1
0.640116138934918 0
-0.165354040159557 1
-0.405463871595301 1
0.126676443708842 1
0.221770123340542 1
-0.734366399610542 1
0.273144796411945 1
0.682650796925732 0
0.0562896924312721 1
0.0380544584689647 1
-0.222783010042828 1
0.279512369899212 1
-0.372914125366888 1
0.0770403406974959 1
-0.154879191785143 1
1.25420624477343 0
0.380536892107189 1
0.256477142093052 1
-0.215651273919035 1
-0.244192576260681 1
0.188346144836355 1
-0.140258553380467 1
-0.75454896431527 0
0.461601595703425 1
0.204952485849236 1
0.0850223592839701 1
0.188595816792812 1
0.201070045795029 1
-0.455527168468263 1
0.781729826678395 1
-0.0367794839083706 1
0.459830527484589 1
0.262357979346974 1
0.48876281512007 1
0.53711363565566 1
-0.483351601741764 1
0.0368887877842346 1
0.458520287595107 1
0.232958196792094 1
-0.154939373138792 1
0.112838450832255 1
-0.421554110547131 1
0.00794724678962075 1
-0.152812478266786 1
0.320893803314476 1
0.652282465995746 1
0.033874857167658 1
-0.0772103633171755 1
-0.199725666030071 1
0.124087400966671 1
-0.142732044372906 1
-0.188738907948548 1
0.174242567601283 1
-0.171176704793021 1
-0.07192770652398 1
0.106881177075738 1
-0.119471244826613 1
0.867168825051539 0
0.496815291096492 1
0.190318140549543 1
-0.2138660624946 1
0.109644049143991 1
-0.28707020313664 1
0.534734111762916 1
0.241837831551837 1
0.167984405600659 1
-0.0313858219337496 1
-0.0661044085015469 1
0.272191977461394 1
0.0462785166274902 1
0.607043299970712 1
0.380021655313835 1
-0.246971659765979 1
0.247648491073941 1
0.418017656262195 1
0.621395144902355 0
0.0309603211284634 1
-0.227011561878642 1
-0.0243432096752375 1
-0.166491543898647 1
0.273606819829645 1
0.0181104692852126 1
-0.206258127512125 1
-0.0656291437687536 1
0.158402758034206 1
0.239895586632273 1
-0.450342842951297 1
0.074626964466084 1
0.152082083556182 1
-0.0826350329469376 1
-0.205262233367893 1
0.00496059973041162 1
0.12943137438104 1
0.533837289460264 1
-0.861104155823413 1
0.941828459600996 0
0.377012314629409 1
0.130871462089206 1
0.456235625186553 1
-0.364020504760081 1
-0.249676915977908 1
-0.149573861493189 1
-0.340854634226009 1
0.307425895566153 1
0.220532410524184 1
-0.460799261504086 1
0.249934651811748 1
-0.0188543509838392 1
-0.535763924610642 1
-0.764602238141644 0
-0.202175212220642 1
0.247480406860657 1
0.464314302673831 1
-0.155357102626505 1
0.560930418376179 0
-0.240914240569426 1
-0.123666612468737 1
-0.149653796367526 1
0.131300545021143 1
0.0388853588231198 1
0.319944172202119 1
-0.0918038184795881 1
-0.00275237550943433 1
-0.596760555887193 1
0.15069675396355 1
0.383136776697634 1
-0.139838266254628 1
-0.0579466715856929 1
0.386274865105791 1
-0.488436391034703 1
-0.560117266317744 0
-0.746776620131291 0
0.27039778683352 1
0.369790195549659 1
-0.340707247161794 1
0.0534622420810444 1
0.190166043913118 1
0.323926325771244 1
-0.18369955346755 1
0.80616366579196 0
0.360517295621491 1
0.00681283382651451 1
0.324637120950477 1
-0.0376582082459984 1
0.119679949838609 1
0.0535559254259538 1
0.0227546900901447 1
-0.52346015132351 1
0.170822643663428 1
1.41779801449298 0
0.184357257219581 1
-0.0714707585745698 1
0.228408365973851 1
0.370837050602287 1
0.163549443366194 1
0.518820649963136 1
0.474155650127272 0
-0.267211935041524 1
-0.595964263648839 1
0.194442198223776 1
0.270912542431715 1
0.456834802300106 1
0.0862976414617979 1
0.0187862393085034 1
-0.762572562239223 1
-0.203990719219653 1
-0.0766069137419823 1
-0.681924051269805 0
-0.131131329916409 1
-0.382228787048469 1
0.292286706336995 1
-0.833612431234529 0
-0.514687807233308 1
-0.664873789627302 1
-0.586514924979512 1
-0.286744375777836 1
0.487682152715212 1
-0.0196513760154102 1
-0.0463476171288724 1
-0.0232990522321264 1
0.363476815206296 1
0.567794938529931 1
0.629690360346098 1
-0.601263714538894 1
-0.297617834562362 1
0.0352968460544776 1
0.41426129982999 1
0.458728300306451 1
-0.0387395701145058 1
0.0629704733640823 1
-0.0337200589442696 1
0.594810015901117 1
0.640649608362486 1
0.35582847770493 1
-0.0482340254227924 1
0.107191035696824 1
-0.0526641811895063 1
0.184329486768851 1
-0.430417590664442 1
0.193733888804634 1
0.00135702696765777 1
0.225387923216947 1
-0.345147931854188 1
0.725740745283694 1
-0.249143382144236 1
-0.162406286467672 1
-0.838577089115934 1
-0.318671352124036 1
-0.37550258066621 1
-0.0770612059735266 1
-0.0808327157357615 1
-0.26682126284934 1
-0.275786257801653 1
-0.209777586135878 1
0.189929894028653 1
0.354405104014722 1
0.0412724702487644 1
-0.0632258036061659 1
0.535404102785571 1
-0.0895040510180145 1
-0.261946528559185 1
0.630372067096706 0
0.226552181854239 1
0.253929292543012 1
0.118874326563394 1
0.342859937096582 1
0.143314400558832 1
-0.0467212447022372 1
-0.160756508607132 1
-0.0350341426080971 1
0.0877919625686338 1
-0.307570873386174 1
0.0569132861283139 1
0.219272562845732 1
0.452597338015987 1
0.0442129761914679 1
-0.358086221725099 1
0.342206057700688 1
0.000630346393872376 1
0.122799591536815 1
0.701073795432685 1
-0.160968630504654 1
-0.622600187103082 0
0.825917535253963 0
0.27859113853024 1
-0.70658854930354 1
0.192694292035303 1
0.026818705842025 1
0.0333070791390278 1
-0.0181072739145168 1
0.452576481853543 1
0.348056738154424 1
-0.233148823805897 1
-0.536424076428969 1
0.511021699401816 1
-0.408780927224232 1
-0.282990458261985 1
-0.00909601258048141 1
0.221856273421938 1
-0.140409121771015 1
-0.0519210582994624 1
-0.398674208216813 1
0.115951095993583 1
-0.00772431057002855 1
0.144803708798699 1
0.200141440558985 1
-0.141353228184301 1
-0.0946356421974069 1
0.322643353936462 1
-0.579521504117239 1
-0.614641131475758 1
-0.358995148582181 1
-0.326424665741198 1
-0.728185257495884 1
-0.458746146122616 1
0.616681836639596 1
-0.134979565683633 1
-0.411316795339036 1
0.244629031598002 1
-0.117028294714665 1
0.0324879167398596 1
0.139243704720812 1
-0.220357392960856 1
-0.0244067074302777 1
0.128226784974325 1
0.655951052073053 1
-0.282768491064473 1
-0.311988459604446 1
-0.00197407042704542 1
0.0473235804187904 1
0.225001479849186 1
-0.569711752245682 1
0.0527965535562431 1
0.327271068008417 1
-0.300086692813272 1
0.589562510135721 1
0.451525564015355 1
-0.0300572584927553 1
-0.70754984556569 1
0.60847717360879 0
-0.0257921914041905 1
-0.697915704670951 0
-0.154500550346256 1
0.251459488873102 1
0.0723855248911803 1
0.167057950476269 1
-0.00679613528516129 1
0.0736142867809443 1
0.380025429631949 1
-0.565302517319607 1
-0.0939855232211454 1
-0.112319603983018 1
0.0760927808147391 1
0.562222272121993 0
0.0174240497853062 1
0.0399851808511792 1
0.547439888553758 1
-0.138603142043351 1
0.179344252789865 1
0.430230584880304 1
0.442263472808584 1
-0.370448712181294 1
0.020625802879362 1
-0.238467945503244 1
-0.385608087243766 1
0.598091745615397 1
-0.292335576476499 1
0.0243824718464803 1
-0.360766553517403 1
-0.2110484574239 1
-0.660501248231869 1
0.207807196537919 1
0.396396290988768 1
0.0457454766324653 1
-0.262921947938754 1
0.513369590026518 1
-0.0798817092725517 1
0.397359640014433 1
-0.646674673252131 0
0.38118016276371 1
-0.478207828134615 1
-0.477990180694498 1
-0.189513148558134 1
-0.457779088615425 1
-0.649757061620687 1
-0.351509126936644 1
0.417215229149981 1
-0.366712965239287 1
0.310885426010974 1
0.206811360100635 1
-0.236441853136395 1
0.404857961631786 1
0.0350747024097088 1
0.148944290511632 1
-0.445342761175401 1
0.515618949180209 1
0.429503412440508 1
0.141061498216183 1
0.129796316644986 1
0.398618334414562 1
-0.486651474460164 1
-0.13342521048334 1
0.0725150794631451 1
-0.437204081123024 1
0.207571850836163 1
-0.220744957873601 1
0.000395675580378785 1
-0.283727848186266 1
0.377637211716588 1
-0.385164554979535 1
-0.291344505559091 1
0.91717703076224 0
-0.0595237530807858 1
0.204423277853245 1
-0.137748577794454 1
-0.818883699722895 0
-0.53187545936268 1
-0.0529344195730649 1
0.264025344989837 1
0.0752496767388114 1
-0.237879023519875 1
-0.355106092513598 1
-0.264234334509675 1
0.186684954759371 1
0.0236164955888942 1
-0.411585387043721 1
-0.417575850630571 1
-0.16269664060416 1
0.558442149652709 1
0.17270319476913 1
0.156220269561707 1
0.310743184293774 1
0.0830573399818245 1
-0.259530171102711 1
-0.151483221910638 1
-0.145625508828161 1
-0.526017610192832 1
0.429947662991466 1
-0.0443054625678222 1
-0.1117861315228 1
-0.0319940650829957 1
-0.357035180378504 1
-0.0697816929422146 1
-1.0304530044448 0
0.131680572262971 1
0.600384581502904 1
0.365414801073734 1
0.0481403036475046 1
-0.38589502030441 1
0.506404058323993 0
0.309845548364655 1
-0.170021661938229 1
-0.766738315420785 1
0.517356241275839 1
-0.358043524240917 1
-0.212984784146152 1
0.385309394317688 1
0.0856794716051035 1
0.13131075717492 1
0.326320817011137 1
0.24295293280937 1
-0.00599781493835553 1
-0.3636734180521 1
0.466525060944531 1
-0.51037269008848 1
-0.465102864783759 1
0.0324937210873583 1
-0.148924753812102 1
-0.286358495237541 1
-0.212136492869732 1
-0.65973689160763 1
-0.296221045158002 1
-0.110654084626922 1
0.145426659857223 1
0.00368974328102542 1
-0.341074060306235 1
0.162830964556738 1
-0.526349910975133 1
-0.234245952959047 1
-0.38551486099245 1
-0.340327777132948 1
1.16610146838692 0
-0.930190603425837 0
0.249893173187143 1
0.864991131326767 0
-0.181243546705664 1
-0.42246499614632 1
-0.491681740362728 1
-0.402743855118077 1
0.359511920765938 1
-0.316669777360205 1
0.054647472368612 1
0.819000395879618 1
0.144248892637302 1
0.00795946753922291 1
0.0760035466507352 1
-0.233168001220932 1
0.713466351328019 1
-0.119490665605092 1
0.134327696593342 1
-0.436389393319414 1
-0.339630453119304 1
0.00993329554244497 1
-0.125186004563623 1
-0.20333958312821 1
0.284013145440345 1
0.200696227701863 1
0.743167655704328 1
-0.408226544519094 1
-0.415979492476372 1
-0.90760165269946 0
-0.0823484686647528 1
0.198919976920123 1
0.15254223379707 1
0.114749877922402 1
-0.0177754832217638 1
0.202296726434905 1
-0.416459620880473 1
0.0965374780183382 1
-0.285660697353386 1
-0.269927597034465 1
1.13931103327853 0
-0.231506455202675 1
-0.495586129903942 1
-0.034142766790088 1
-0.0546497167968437 1
0.756833185000608 1
-0.0459703708067784 1
-0.0640394869868106 1
-0.421874739075714 1
-0.103779738822318 1
0.35373078069394 1
-0.339736400277872 1
-0.28235052811439 1
0.188167290697209 1
0.302968074545795 1
0.0742412849617234 1
-0.220438913839929 1
-0.0458299210063725 1
-0.16343131744995 1
0.0810465600536241 1
0.135384230639292 1
0.856216211462872 1
0.265014779362319 1
0.173516855663893 1
0.344424432000347 1
0.45922374834916 1
0.581482837668201 1
-0.084573356456615 1
-0.102424870664202 1
0.0366336355737403 1
-0.629453596857255 0
0.299315780424558 1
-0.672651904787521 1
-0.202122316506641 1
0.545856575343607 1
-0.27620800776545 1
-0.0394695591608095 1
-0.630308825655409 1
0.355304523491597 1
-0.139278544531479 1
-0.373664889051848 1
-0.240071775961353 1
0.285573384428534 1
0.546064122679147 1
-0.0972463199560115 1
0.0296942969271009 1
-0.229953166930301 1
-0.429033491303734 1
0.0749508540721794 1
0.793254099875967 1
-0.195758564718438 1
-0.504264981022507 1
-0.341072318578783 1
-0.121195547141187 1
0.064449288775341 1
-0.236653311757841 1
-0.195505423103243 1
0.187971845765963 1
0.691731931642587 0
-0.468526077886256 1
-0.20822988747673 1
0.34952900624849 1
0.236559376817838 1
0.0139662147367432 1
-0.261197069976737 1
0.296609380719761 1
0.527698850692963 1
-0.0417180741461164 1
-0.131630471675243 1
0.303202361810332 1
0.429000309565719 1
-0.339372694519649 1
0.224918065353457 1
-0.112716053976921 1
-0.393493978007379 1
-0.0574857606822753 1
-0.381207192882503 1
-0.314846958213925 1
-0.0334785926565306 1
0.0827279606305238 1
-0.298358010907283 1
0.53206891350666 1
-0.0384170965609937 1
-0.130852349008352 1
-0.435897737024545 1
0.522184899741431 0
-0.113273352438705 1
-0.40349548412128 1
-0.0635736423686128 1
0.0743406039880447 1
0.0561477909714552 1
0.537324247351012 1
-0.223061302350491 1
-0.0659966296994871 1
0.975568766486318 0
-0.090514266139909 1
0.0497347844920694 1
-0.62274740266119 1
0.0767303877817452 1
0.0550176206383915 1
0.270187513164085 1
-0.110655190449049 1
-0.0823794594728963 1
-0.0573863413393447 1
-0.178992874783593 1
-0.005581399562738 1
-0.0279315317737566 1
-0.362452637334107 1
-0.206246274076033 1
-1.02897283283651 0
-0.0708844700806661 1
0.329084741497685 1
0.179540541789453 1
-0.122049756471677 1
0.855983874870483 0
0.420011741064419 1
0.683997935608365 1
-1.06390891585739 0
0.435818897473778 1
-0.26104283043877 1
-0.37474808039089 1
0.400810628475476 1
0.00455296999922761 1
0.401379277747928 1
0.0746602456900931 1
0.626623259401085 0
0.123925518927805 1
0.445950392623554 1
-0.585502064028724 1
-0.37324281088755 1
0.22707783023983 1
-0.184130792387704 1
-0.708140476688389 0
-0.926171934524171 0
0.260167118594892 1
0.554387945562583 1
0.0673782572073568 1
-0.147993440585064 1
0.306977660624363 1
-0.447296268946801 0
0.211994065574465 1
-0.326359581865255 1
0.0382785770822654 1
-0.218884134804903 1
0.309626930816402 1
-0.115160223093412 1
0.133812281006444 1
0.00337137550432369 1
-0.0659912528187331 1
0.0846768530995853 1
0.95974748068325 1
-0.218400492670961 1
-0.180833904877649 1
-0.790463524319292 0
-0.0389452434238243 1
-0.05418024259063 1
0.511050521818756 1
0.547355025260483 1
-0.120101680476212 1
-0.0561865149374211 1
-0.667342172581006 0
0.0967216007463561 1
-0.0234337566233345 1
-0.344705810361932 1
1.1924601943347 0
0.120690025141173 1
0.174460061732597 1
0.0380074081895299 1
0.374384697745959 1
0.441785513659004 1
-0.451686531456255 1
-0.0802443289953778 1
-0.034044792840411 1
-0.341105769969165 1
0.266939607183494 1
0.207509016100939 1
-0.203779213091164 1
-0.0922916629262995 1
0.746355500628491 0
0.426820096199437 1
-0.031193072890954 1
0.0887769276581006 1
-0.294298310126864 1
-0.307683664116258 1
-0.441934796548401 1
0.123564035006749 1
-0.158400013431681 1
0.329682092681182 1
0.00299173023036705 1
0.903167189283952 0
0.670953064285056 0
0.118287619759585 1
0.025891992297785 1
-0.43742539078367 1
-0.0547032713618532 1
-0.111366521483233 1
0.165440977854838 1
-0.167650514033075 1
-0.133180354537024 1
-0.656241743371195 1
0.0256792017409249 1
0.38705215283968 1
0.597084309281208 1
0.394076448335705 1
-0.173808175999659 1
0.461634825606853 1
0.106454823507344 1
0.500605497133028 1
0.0853792850336927 1
-0.344095077916816 1
0.151348282011823 1
-0.00125169186841209 1
-0.450748216801157 1
0.396490937100099 1
0.563865924094322 1
0.0488636021940368 1
-0.178808481595733 1
-0.120530291712427 1
0.0110415893600071 1
-0.794035516617697 1
-0.240694816742068 1
-0.0682335473004385 1
0.321152468684223 1
0.305739880977926 1
0.151521384998008 1
0.0020089253209426 1
-0.400694430317262 1
0.346792480154298 1
0.745937025169016 1
-0.665807834406786 0
0.0780599023330629 1
0.183199296143635 1
0.00701643302629698 1
-0.0791474149914716 1
-0.24942650709078 1
0.222207795556294 1
0.099720789720852 1
-0.054141461327006 1
0.240102766831349 1
0.100801565079594 1
0.00314538553570537 1
-0.16685077388631 1
-0.134818569450382 1
-0.28147781344315 1
0.411614017309446 1
0.180234558376023 1
0.0263640371281037 1
0.064172540836176 1
0.386049037714865 1
-0.349164692884517 1
0.593999849000225 1
-0.245725845455235 1
0.508955686426462 1
-0.184130793446789 1
0.320206620609217 1
0.0821374022696721 1
0.101762299468978 1
0.229192258417727 1
-0.27892290380666 1
0.0954117909779403 1
0.442303006363579 1
-0.0839812682910621 1
-0.29765894125209 1
0.374415127861482 1
-0.528668194992577 1
-0.450634693487903 1
-0.130642601232334 1
0.366019277061032 1
-0.265551528160746 1
-0.542886951158741 1
-0.558966480711967 1
-0.268962428175559 1
0.986785250639154 0
-0.303662938587765 1
-0.437412247851631 1
0.332638648476351 1
0.00763894092639444 1
-0.846339126657569 1
-0.0808563533837067 1
-0.112693557552367 1
0.414712137321969 1
0.290338445536556 1
0.147595335618731 1
-0.528818569124472 1
0.0365040358277631 1
0.138227909115628 1
-0.0276457001380964 1
0.568510726850995 1
-0.726616448789429 1
-0.128428680036918 1
-0.290544125442676 1
-0.0934752746311306 1
-0.231224014057417 1
0.0809265383568952 1
0.225416943665966 1
0.112721561648028 1
-0.208750358244131 1
0.0939329746749454 1
-0.0265205325801508 1
-0.195838503251643 1
0.368268323587749 1
-0.0146454840199043 1
-0.143115765808162 1
0.548540051762302 1
0.151430168165736 1
-0.0342262147668787 1
0.187167253984268 1
0.361899251979666 1
0.344887522789479 1
-0.163870416139701 1
-0.242839193551281 1
-0.253770249497769 1
0.197743118532055 1
-0.269151329778958 1
0.0834242912958277 1
-0.178600549456316 1
0.0695949432353015 1
0.372190919704717 1
-0.443694431363611 1
0.111356874125096 1
-0.500530396370603 1
-0.624028034638451 0
0.0929717768329632 1
-0.228959638436045 1
-0.22542378044019 1
0.486583269087828 1
-0.112619440734655 1
-0.396894326367801 1
-0.40308250662141 1
0.563348587157688 1
-0.392320444232943 1
-0.00163582560921618 1
0.0145291722769514 1
0.521102106140595 1
0.500402645200078 0
-0.128874339911947 1
0.377661949025129 1
-0.387333326175665 0
-0.102945921864287 1
-0.576878083324342 1
0.46050741575756 1
0.0700851874136019 1
-0.254042200145015 1
0.0310398269664298 1
-0.319477099308161 1
-0.227526421362971 1
0.713402897754747 1
0.312406613044682 1
-0.219951953316277 1
-0.215464331946574 1
0.0875697127647738 1
0.207670017436874 1
0.230055445392592 1
0.486269969432496 1
0.422552613823389 1
0.438682355484467 1
0.306238299420224 1
0.812256327750447 0
0.216268152848247 1
-0.0968830951041167 1
-0.335460293218581 1
0.62550826300953 1
0.303641206830225 1
0.340547548208218 1
0.0820818858003002 1
0.254877254169607 1
0.176677171486602 1
0.144048168491194 1
0.466525582496394 1
-0.509353405374427 1
0.139989450304408 1
-0.0912184821959388 1
-0.29250192201883 1
-0.0408070351198352 1
0.0217153636673261 1
-0.422181267224789 1
-0.434515302407786 1
-0.12634870480034 1
0.300219665894876 1
-0.153873315133088 1
-0.241804143927376 1
-0.0558228359694956 1
-0.0409403957452172 1
0.211217689159862 1
-0.0845083502504626 1
-0.258807730518141 1
-0.223729610388887 1
-0.58249452037347 1
0.0759759066737614 1
0.0214246982811577 1
-0.413050619080992 1
0.0201259280228782 1
0.332240555223876 1
-0.256629651693866 1
0.329728660450913 1
-0.232109033481957 1
-0.496925753411588 1
0.202072476783843 1
-0.307766672347732 1
-0.111969955331584 1
-0.559421259752713 1
-0.175508938772515 1
-0.402522588418987 1
-0.022112776737437 1
-0.52289334908392 1
-0.847080994614289 1
0.10540344782445 1
0.291519656954847 1
0.559072349084933 1
0.110509477389167 1
0.330286924084806 1
0.225018525799547 1
-0.35324280474929 1
0.46751740250581 1
0.308462514857336 1
0.931467716139475 0
-0.232580273545386 1
-0.400872602785319 1
-0.384805650331873 1
0.550636656953441 0
-0.548928837193457 0
0.382036867276878 1
-0.0565815467719047 1
-0.00717518186065633 1
-0.450986435152062 0
-0.13710692757123 1
0.318572333779116 1
0.133120454357014 1
-0.266991959811149 1
-0.389582297167325 1
0.0161590476491034 1
-0.0537305314614621 1
0.076744728894394 1
-0.036382702842429 1
0.624071229342576 1
0.122303495251053 1
-0.0226312277993881 1
0.697283704930433 0
0.692070695263983 0
-0.0568202942678564 1
-0.0842439299892808 1
-0.180985230562472 1
0.637947166418513 0
-0.0583094241419907 1
0.256798970498085 1
0.310772399535218 1
-0.22731158075309 1
0.306194228081833 1
-0.59314420634602 1
0.223435915294395 1
-0.246416927092161 1
0.390847765917967 1
0.0469306353008914 1
-0.0137660848305147 1
0.694387392412315 1
0.351646598373164 1
0.633163883790861 0
-0.205978987026624 1
0.28622808191147 1
-0.0906326329507653 1
0.0513284822238046 1
-0.0603471425966453 1
0.381099006858866 1
-0.193576049928685 1
-0.262574236331475 1
0.0333567416277721 1
0.131906504878549 1
0.0693557758450219 1
0.119903431453257 1
-0.413306367939578 1
0.378221162388851 0
-0.293758222928913 1
0.537842077100555 1
-0.108933798491392 1
-0.218726510172709 1
-0.0921273095420213 1
0.0611170863024458 1
0.242827622816089 1
-0.146025288809632 1
-0.0296787093537207 1
1.37873030125567 0
0.00447919121003315 1
0.114843675629247 1
0.104836318462407 1
0.0620541424207537 1
0.339468171971185 1
0.350937341634674 1
0.422944135942176 1
0.274662733563092 1
0.288308035666146 1
0.208486600962375 1
-0.336719431236801 1
-0.00267627778121682 1
-0.289129354978375 1
-0.066203207864818 1
0.505858909519292 1
-0.490453973696172 1
-0.0769081000929851 1
-0.809589575765691 1
-0.432574886899025 1
0.179339431579569 1
0.374644606660519 1
0.218762449697585 1
-0.0431237671947142 1
-0.916477660050893 0
-0.00120436994589959 1
-0.986911622049733 0
-0.123347635918208 1
-0.0210816772429843 1
-0.176225718243128 1
0.437631368661605 1
0.353541466011406 1
0.232754674168777 1
-0.432647060609436 1
-0.684624819627485 0
-0.660536812080424 1
-0.862468611611094 0
0.269864620978065 1
0.0513792991091903 1
-0.129466978469309 1
0.250341949235562 1
-0.174459106436567 1
-0.587740397482679 1
0.104632050707734 1
0.331962796833198 1
-0.218838294123115 1
0.337154699397034 1
-0.158120424980078 1
-0.102459848605095 1
-0.124692469363793 1
0.0856895321535284 1
-0.16842461500705 1
0.012376525200963 1
-0.620217986993061 1
-0.215721627612466 1
0.057875018510165 1
0.027379425067129 1
0.307282746519547 1
-0.567183026775512 1
0.261046718493835 1
-0.0406460914302985 1
0.239810529631815 1
0.0286295808499985 1
-0.173279878885855 1
0.270192829622697 1
0.13136374787057 1
-0.312302823654088 1
0.235857209509628 1
-0.0239431331927752 1
-0.073571410381619 1
0.283670983257527 1
-0.383020441307753 1
-0.10754780536322 1
-0.102812586565344 1
-0.508669990208808 1
-0.275670422766495 1
0.122152750123597 1
0.412086591707568 1
0.260302396375433 1
-0.109120007937679 1
-0.655109983606648 1
-0.0146868002029897 1
-0.0151452881063009 1
0.508434472187346 0
0.166452651879362 1
-0.0484627686150425 1
-0.423721191398004 1
-0.420252156304318 1
0.412564408919184 1
0.335780629966638 1
-0.484745039030379 1
0.14898046675198 1
0.00580348449036185 1
0.32761611025313 1
-0.100898079164345 1
-0.393484302203225 1
-0.458766944716461 1
-0.137762179383157 1
-1.13721960881555 0
-0.36944918312974 1
0.315270550592372 1
0.420870396938947 1
-0.163230809990346 1
-0.607137244441476 0
0.391934341550032 1
-0.326465979581566 1
-0.465401583230159 1
-0.376266010868489 1
-0.148814194740007 1
0.537953758336814 0
0.277694910317378 1
-0.484299664839988 0
0.300785338408271 1
-0.223129951779177 1
-0.743880235161776 1
0.505466527899397 1
-0.125497351387141 1
0.132025139509129 1
-0.311786808316463 1
-0.149776832695923 1
-0.140642202602005 1
-0.025282170543479 1
-0.477925340704027 1
0.409027355754569 1
-0.235020170015003 1
0.418241227977131 1
0.105086483663281 1
-0.55840143602014 1
0.354083933457774 1
-0.283977155877902 1
0.122139359343212 1
0.350170334293418 1
0.525360781042074 1
-0.243029926565291 1
0.155468751402867 1
-0.249474905432713 1
0.231033341953061 1
-0.287200955450093 1
-0.192921819191404 1
-0.149495866812752 1
-0.357955782239979 1
-0.188057088135348 1
0.14955205556128 1
-0.497410940851597 1
-0.228684509564027 1
-0.608549195639425 0
-0.962912453092334 0
-0.508393874455497 1
0.301290763720745 1
0.314951215140899 1
0.16311171613962 1
-0.372767089874979 1
-0.24793520091569 1
-0.668658220244562 1
0.0640860186755735 1
-0.168360293633655 1
-0.152033455919405 1
-0.233158680324669 1
0.212619184812988 1
0.0722462632306269 1
-0.0706352586205833 1
-0.196367477346742 1
0.272642348870956 1
0.124084456948383 1
0.150682556143619 1
0.235445013278219 1
-0.907191795866507 0
0.73654772190889 0
0.788152233305334 1
-0.220208778214844 1
-0.0377404188268885 1
0.0946373791138552 1
0.0973701587397847 1
-0.488976634673715 1
0.569502243755963 1
-0.0233357346484701 1
0.0375338719954233 1
0.443887169068594 1
0.392474027850842 1
-0.204911664708624 1
-0.267182155875444 1
0.059749489741456 1
-0.369149134575463 1
-0.16890460984575 1
-0.685475267358915 1
-0.0513369896077788 1
-0.40897513717915 1
0.452989493587451 1
0.367840868279224 1
0.128736253827972 1
0.440348742629979 1
-0.35883445770413 1
-0.798501347120893 1
-0.0134441275948448 1
0.386303014489831 1
-0.0917997681410449 1
-0.885239709605554 0
0.353980941127693 1
0.314713540831147 1
0.655081365112492 1
0.436597623452008 1
0.118193979723464 1
-0.108846912275677 1
-0.444489577444444 1
0.00174725001998866 1
0.132747685506532 1
-0.235818362617588 1
-0.594706871222014 1
-0.549167842238197 1
-0.0642974081822621 1
0.141815554099614 1
-0.403295400012992 1
-0.276920626345904 1
0.00100264634577127 1
0.149389891059905 1
-0.341543547069276 1
0.158689653917451 1
-0.589844537934235 1
-0.18578994555153 1
0.00918030237566149 1
-0.035571131954411 1
0.165036332186355 1
0.57403298679577 0
0.13700918586293 1
-0.578626109699317 0
0.77003762318055 0
0.324398874864026 1
0.926548720287247 0
-0.147579922430275 1
0.173435712467371 1
0.368258097055694 1
-0.064492086530913 1
-0.455128346115639 1
-0.439101748190407 1
0.022780866395018 1
0.217505624985895 1
-0.189535014100343 1
-0.134544559561992 1
0.31950161554848 1
0.730979130743769 0
-0.00965864623685926 1
0.0878851354958378 1
0.161315672250377 1
0.521912085192452 1
-0.425778747457316 1
0.0988527636695676 1
0.0779776120229837 1
0.357855047005547 1
-0.690485177380162 1
-0.553369855098142 1
-0.2402614104418 1
0.104072347366747 1
-0.41816410051524 1
-0.158167360721989 1
0.452252970708839 1
-0.430892020385517 1
-0.676712947738038 1
0.464645471713961 1
0.738676277479587 1
-0.322279474986061 1
-0.661068950589226 1
0.680596902326318 1
-0.218535624339219 1
0.124442013454443 1
0.297220173293014 1
0.0355284961624577 1
0.646872409193318 1
0.699568382836018 0
0.019253904010123 1
0.270835073052602 1
-0.244107705884492 1
0.535513077234009 1
-0.304524750958816 1
-0.0845923821320824 1
0.129671557285831 1
0.113791620864984 1
0.169866215623906 1
0.18559080619614 1
-0.311918145250307 1
0.00450749514834115 1
-0.152806043727272 1
-0.0563977503492144 1
0.456048385129847 1
-0.332581977899836 1
0.203641004002573 1
0.208529261224705 1
-0.0128719822635654 1
0.494762927630256 1
0.149637173274254 1
-0.295655254824626 1
0.0810904698304809 1
-0.154118277827726 1
0.0185360903643838 1
-0.700586216306581 1
0.618081532281827 1
0.426929948383824 1
0.29191212919249 1
0.0658727277247595 1
0.149628986617022 1
-0.0354696195053299 1
-0.0775226353530598 1
0.250526578715889 1
-1.0828343879237 0
-0.315673144983986 1
-0.21971151378466 1
0.408650462647018 1
0.12701756341766 1
-0.305868087802032 1
-0.467727933976258 1
0.137533117015607 1
-0.2490112606345 1
-0.135991269406496 1
0.385226390146869 1
-0.11842317556829 1
0.0971049296446696 1
0.114162128334078 1
0.364364055817254 1
-0.132495182155649 1
0.22336101401155 1
-0.694107866254317 0
0.0840098191567409 1
-0.248348426789609 1
-0.00975624871296632 1
0.265752303556517 1
-0.0309742031099604 1
0.00300390671947326 1
0.299491118749447 1
-0.0010134439404496 1
-0.161094511112471 1
0.335620259122505 1
0.0382803727058262 1
-0.0362106226710228 1
0.159259765681152 1
0.0102563040435744 1
0.0809240024726703 1
-0.00526039987775887 1
-0.0798876991227539 1
0.149163540202919 1
-0.189819702305939 1
0.548075769565093 1
0.040328053157428 1
0.272040628494818 1
0.0557485272990012 1
-0.21245193339314 1
-1.12034275568662 0
0.476636513768631 1
-0.287992518814526 1
-0.239690159177416 1
0.235706593577005 1
-0.326891328199376 1
0.0013154843716077 1
0.105332824788392 1
0.211390539273456 1
-0.0239066511165721 1
-0.60150039220501 1
-0.312531547122622 1
-0.0151640697660734 1
-0.357748699864951 1
0.0489793294526841 1
1.35783728075508 0
-0.433389230046999 1
-0.0770146357414448 1
0.13776923888771 1
0.558422778904582 1
0.0849926584798401 1
0.128456065701657 1
-0.271451268490803 1
-0.184270380735276 1
0.367606610070452 1
0.52421227468561 1
-0.609824291582127 1
-0.850262249236526 0
-0.532098539178143 0
-0.464256813995415 1
-0.231773444172567 1
-0.1645278130691 1
0.0972043356493488 1
-0.236286870803518 1
0.363683848162053 1
-0.182924321588901 1
0.128719969791876 1
-0.309485613139701 1
-0.205479745675898 1
0.230672967884585 1
-0.585120893066754 0
-0.188532162368596 1
0.361849973302268 1
-0.197651013754952 1
-0.122093790753986 1
-0.249014228840034 1
0.0336664975071342 1
0.867591280109843 0
0.146543888407472 1
0.295417035098402 1
0.40268798397891 1
-0.0259671669127897 1
0.0262705792739519 1
-0.156962762662327 1
0.0235019512045165 1
0.802794846135987 0
-0.183713431909407 1
-0.195821016826118 1
0.0966443561629171 1
0.363655054088396 1
0.512742406377244 1
0.399150117351069 1
0.757580178673191 1
0.200227419765606 1
-0.366891574887418 1
0.0752770450223974 1
-0.189543246627958 1
0.0139087243719102 1
0.122161042170183 1
0.182098747782367 1
0.216426594049439 1
0.301046788396576 1
-0.215005972310202 1
-0.104438958591697 1
0.118344373234774 1
-0.517511411335578 1
-0.256610814417258 1
0.591950883595343 0
-0.146319991835407 1
0.18022467945416 1
-0.0142583779535253 1
-0.505805418991142 1
-0.145665349865939 1
0.0787415362527907 1
-0.405091913208345 1
-0.361688590962398 1
-0.1734758862468 1
-0.295511857343312 1
0.694623730146868 0
-0.16233371237344 1
0.209973652814724 1
0.198696196521981 1
-0.0240337672071274 1
0.0998573984292366 1
-0.877601681874725 0
-0.336693135159122 1
-0.131331895289643 1
-0.589655329050651 1
0.405669103013822 1
-0.0683919145154059 1
0.0953859741329972 1
-0.806307218500514 1
0.759029404659182 1
0.204770077340506 1
0.388223313414833 1
0.569386573064767 1
-0.159070918532053 1
-0.296558774348442 1
0.430383479768713 1
0.186143517890657 1
-0.00438377105014902 1
0.017364569206144 1
0.609276965800896 0
0.348156328107274 1
0.0673751364380253 1
-0.0171204041588904 1
0.0408229648975807 1
-0.21710636804354 1
0.408228419972912 1
0.171016024293793 1
0.289145290111229 1
0.441324622214351 1
0.273395514597129 1
0.461700373149985 1
0.00769119476644669 1
-0.407600829636402 1
0.17956320552702 1
0.304215651877028 1
-0.0381592225070519 1
-0.469793504086622 1
-0.237915019163551 1
-0.227798827022995 1
-0.290171339826955 1
-0.0231601632049557 1
-0.377276904933716 1
-0.330123664404276 1
0.0522168259523299 1
-0.381360209377323 1
0.547825435409016 0
-0.130848070894135 1
-0.142819445759518 1
-0.199207603854576 1
-0.0642382792822449 1
0.0782512768712202 1
0.256746270286618 1
-0.063491585775775 1
0.101020702418512 1
0.000992527881878938 1
-0.342392279617381 1
-0.244069283078735 1
-0.553863054736631 1
0.473010560094721 1
0.252279835435396 1
0.401428499160994 1
0.583658956862995 0
0.795894887465452 0
0.78887341762855 1
-0.351515587632386 1
-0.328786375147869 1
0.158306633765915 1
-0.577516779394905 0
-0.0365985646809387 1
-0.0521504152718774 1
0.301007558628083 1
-0.047883679709061 1
-0.38982101454327 1
0.32842119837505 1
0.282512355756942 1
-0.338845595175989 1
0.311420109008396 1
-0.68773098478244 1
-0.0893550060241695 1
-0.243714238789665 1
-0.32880527923417 1
0.264116055299742 1
0.0291963332943477 1
-0.0980695349488898 1
0.321328983568235 1
-0.0823797013555888 1
0.537149722610653 1
-0.141651813237878 1
-0.397575732572027 1
-0.203481889197164 1
-0.241180959131957 1
0.10067233116925 1
0.111342992092079 1
-0.200532054363873 1
0.0958839660168843 1
0.3284461797909 1
-0.00200356274275343 1
-0.124632037233918 1
0.0604919308023802 1
0.321769316490391 1
-0.26707912943582 1
0.101803279608484 1
0.183808716514741 1
-0.505162214119622 1
0.771879492232443 0
0.156472833524487 1
0.255137368091302 1
-0.293460875370448 1
-0.0175973189642957 1
0.268776603980111 1
-0.225498494206315 1
0.450925924513147 1
0.0632057738730432 1
-0.184642960274187 1
0.191964957848597 1
-0.206553787624197 1
-0.28808198177582 1
-0.0102459202875411 1
-0.401245968501618 1
0.514099466037088 0
-0.29687834725809 1
-0.226685537301287 1
-0.31080177504295 1
0.0552227892331771 1
-0.061895930418145 1
-0.281301631057574 1
-0.0168921944651684 1
0.0580347858041304 1
0.0933156992392918 1
-0.409793767381889 1
-0.104005033164914 1
-0.30468620741487 1
0.418230836361393 1
-0.336643302022137 1
-0.769276643025947 1
0.258713957899731 1
0.257622768191468 1
-0.15731909408476 1
0.0193336852152187 1
0.466691876408648 1
-0.160995366516523 1
-0.389921776009273 1
0.0734222784451422 1
0.587687773216548 1
-0.0690076757634492 1
-0.1314779672226 1
0.0751844416830932 1
0.222803441157991 1
0.589113989213484 1
-0.19413733667746 1
0.231381471189332 1
-0.478246339784798 1
-0.448510827824852 1
0.276224362926658 1
-0.14682602176274 1
0.473633838183329 1
0.558691310018667 1
0.745961317140799 0
-0.321684032874712 1
0.463201479165771 1
0.238161469154782 1
0.149302912573951 1
-0.0843118565857046 1
-0.176821260529564 1
0.509778727542761 1
0.207973067053953 1
0.0039328615748539 1
-0.0658306217653115 1
-0.112101315060079 1
0.598796870342547 0
0.310910053020029 1
-0.465367793876654 1
-0.176134517935879 1
0.323652477039989 1
0.322008507666938 1
-0.0463461847539505 1
-0.0697029406223542 1
-0.238249980702434 1
0.230100556522018 1
0.431282853447346 1
-0.292651271537116 1
0.0447597367644975 1
0.551413403639824 1
-0.104813353722713 1
-0.28691234034942 1
0.226932184736498 1
0.193687083537238 1
0.314454968703101 1
-0.11427541076654 1
-0.465011297271299 1
-0.277460983367747 1
-0.24945824877088 1
-0.243973621624253 1
0.333667365814447 1
0.198992927810073 1
-0.670625737756452 1
0.0441630018415602 1
-0.273576982238727 1
-0.169952655414585 1
0.430543551804561 1
0.269705704903989 1
0.301288645701588 1
-0.325149757755422 1
-0.67988378676686 0
0.343872186375598 1
-0.451274555607417 1
0.00805441890178316 1
1.19871059858528 0
0.415204519892557 1
0.0609355381845688 1
-0.299241932209408 1
0.302112180733667 1
0.496085099644364 0
0.217166717509391 1
0.37935976334435 1
-0.792218569880295 1
-0.0896021873285147 1
-0.149674543126525 1
-0.588369750877819 1
0.488330917668976 1
0.360781065280416 1
-0.783330282679693 0
0.102878270558603 1
0.100780052185654 1
-0.141173827390233 1
-0.168590394885294 1
0.393252199910592 1
-0.14482174454095 1
-0.179472804471399 1
0.201145869639597 1
0.0278524765226886 1
0.480003350789055 1
-0.000441173022575706 1
0.485704736103491 1
0.417856286357109 1
0.694732250948419 1
0.192264846207614 1
-0.285628625217141 1
0.472623056879405 1
-0.249976865105797 1
-0.140909747810849 1
0.408992156641493 1
0.0227207540447132 1
0.0931576792196135 1
0.227848613116767 1
0.269070071504204 1
0.109165987941335 1
-0.117652790101666 1
-0.09267441953283 1
0.520844368621419 0
-0.295841970351505 1
0.0163488936364599 1
-0.562527708238862 1
-0.224885480637393 1
-0.0128090135363557 1
-0.343286490707791 1
0.00116957802991038 1
-0.182642676581894 1
-0.283288439041643 1
0.14109785532719 1
0.415783356934128 1
-0.152891206554776 1
0.176667967442175 1
-0.118641107891001 1
0.189709710915372 1
-0.224031198521934 1
0.367011164470084 1
0.683980992112815 0
-0.341578337411294 1
-0.613320510819896 0
0.00552376115025655 1
0.140536264919819 1
0.996231523841108 0
-0.451289796675995 0
-0.211838273097311 1
-0.356703884805762 1
0.106007205535794 1
-0.279993174286832 1
0.0894469454843096 1
0.558691313514727 1
-0.53251893682828 1
0.280778982105185 1
-0.191348408382669 1
-0.137008159377178 1
-0.120459051071536 1
-0.795103448758865 0
-0.289867052701227 1
-0.390004108097225 1
-0.0598073077510828 1
0.367106420789003 1
0.0974315307961607 1
-0.176079512449123 1
-0.0257400891785003 1
-0.260065763011347 1
-0.171969112314488 1
0.0893942927212213 1
-0.341683686050923 1
0.18544112405983 1
-0.539243254326071 1
0.252024458204397 1
0.0382415529738361 1
0.182906806691588 1
-1.04905443122394 1
-0.0135082414988135 1
-0.212214880502178 1
-0.222388048075775 1
-0.195091849976729 1
-0.157605933314177 1
-0.670477453287305 1
0.146688050519796 1
-0.805641134590955 0
0.200206380583642 1
-0.549087106642833 1
0.13568405601674 1
-0.0247047704729395 1
-0.0191908195723813 1
0.360608071383094 1
-0.0113677715767335 1
0.329138723517663 1
-0.462767065022118 1
-0.235699957495929 1
-0.33986339340976 1
-0.270695391161974 1
0.602625509042071 0
0.472863900099948 1
-0.148840777052301 1
0.108240032996547 1
-0.792391567304844 0
-0.138273424078461 1
0.77976361012398 0
-0.0211466860898883 1
-0.449652326623701 1
0.189382628754099 1
-0.560475117197903 1
-0.14153465461549 1
0.225803553375213 1
-0.641847419010683 1
0.252285526929856 1
0.158865410400456 1
0.329691143119683 1
0.374797480646479 1
-1.01617880725073 0
0.503140115283491 1
0.102387299065116 1
1.02050283311201 1
-0.12997322203132 1
-0.487428709243672 1
-0.358333611653849 1
0.156641798415976 1
0.665992365989853 0
0.102939122619025 1
-0.327706442999745 1
-0.713959715700505 0
0.46796221310959 1
0.0793768428433309 1
-0.0925529811572713 1
-0.155195061711301 1
-0.0739448574075183 1
-0.348434264891423 1
-0.0977851145987352 1
-0.159671845292303 1
0.00855775361352274 1
0.0271444619902666 1
0.392336703975384 1
-0.0427383429244427 1
-0.250129853707276 1
-0.570936323445415 0
-0.566357645192443 1
-0.395324091222336 1
0.520789797064494 1
0.243066258548687 1
0.109354471745926 1
0.0615047041853109 1
0.980114098227125 0
0.122006269383407 1
-0.464713306160852 1
0.252831615346459 1
-0.0905442695921188 1
0.190339827419166 1
-0.379321847582809 1
0.0733413920253237 1
0.407876238219918 1
-0.5462174992264 1
-1.1638743039167 0
0.170418281237392 1
0.162371995683066 1
-0.159053080605692 1
-0.715771825082155 0
-0.34550382715703 1
0.461919054662383 1
-0.193338252325198 1
0.0523414537505017 1
-0.507737714900927 0
-0.058374473041966 1
-0.0814290424017474 1
0.343235746573948 1
0.266068603215055 1
-0.267111263963953 1
-0.12805373759097 1
-0.325854471799906 1
0.342001899892539 1
-0.623267180662525 1
0.675667274910704 0
0.313741471282642 1
0.157437621676221 1
0.0822576265542516 1
-1.51893991718742 0
-0.152768664434418 1
-0.166561593375384 1
0.118080015218874 1
0.161623860845955 1
0.0813609559521149 1
-0.420069709452714 1
-0.610838439443245 1
-0.031199861639338 1
0.389343666531472 1
0.575200951475992 0
0.139047461135942 1
0.30316637137783 1
-0.617330477639184 0
-0.0260885988870639 1
-0.180171905961544 1
-0.103651627873087 1
0.0429202913704522 1
0.317901186036457 1
-0.257818504735653 1
-0.0417786522581331 1
0.210880563512124 1
-0.168333624561893 1
0.235251473682927 1
0.849769858658284 0
0.380119952373399 1
-0.290602948917953 1
-0.101982276408682 1
0.20617297876549 1
-0.590472883493509 1
0.0881488021567877 1
-0.583276399992709 1
-0.547563175705912 1
0.157915576261509 1
-0.133954767875287 1
-0.655219948300112 1
-0.852865596937358 0
-0.450071744833985 1
0.200003741245416 1
-0.200797775494025 1
0.239233192556172 1
0.483587268275495 1
0.514589734876772 1
0.284152467503591 1
0.344054710321444 1
-0.133974676535255 1
-0.201700983811266 1
0.374385660972896 1
0.301819015143098 1
0.401244370903674 1
0.49487010779482 1
-0.250075007482481 1
0.0776151183648243 1
-0.432599118074087 1
0.19986411324478 1
0.172651491188671 1
0.524078912550383 1
0.148846813879767 1
-0.170601295386242 1
0.614097456835036 1
0.204189174068283 1
0.317557956300013 1
-0.650281034406741 1
-0.601763082012439 1
0.419585291515115 1
-0.31894825471159 1
0.189346062265367 1
-0.0468218624869647 1
0.226233050504637 1
-0.526740684547832 1
0.89087510624141 0
-0.0790201450499088 1
0.67795801930691 1
-0.0283601141564896 1
-0.827908495813639 0
-0.796909826531986 0
0.694028490058309 0
-0.0259384871588078 1
0.0296379973669596 1
-0.434432057784561 1
-0.451690962089396 1
-0.707535263182193 1
0.248124906431569 1
0.565143227778219 1
0.148622118906825 1
-0.496825083038448 1
0.775098523621376 0
-0.0452825499296222 1
0.395015622838161 1
-0.0474414706290448 1
-0.326404319629225 1
0.292142245785864 1
0.0757201252711308 1
-0.0490950133368546 1
0.50051349975212 0
-0.229161784254781 1
-0.0844439977801739 1
0.299454550656354 1
0.28965885296616 1
0.198365677241887 1
0.252545714438633 1
-0.160016241512782 1
-0.225377159552656 1
-0.370583511749165 1
0.157695683728342 1
-0.493900645945542 1
-0.202165824247303 1
0.679529922165843 1
-0.153514472727128 1
0.0379302076795634 1
0.699464614775273 0
-0.0462354968894971 1
-0.00129220066098419 1
0.147555377532274 1
0.754403475382036 1
-0.378789775750145 1
0.522506096179972 1
0.0609490515259541 1
-0.657784891434576 1
0.0673788598153074 1
0.338428089964544 1
-0.202294383134204 1
-0.0662019781193475 1
0.106582823779556 1
-0.47861232779287 1
0.650033547529634 0
0.498172191441487 1
0.504304540952233 1
-0.210523061082004 1
-0.429157867337148 1
0.236132506140235 1
0.0783132658005045 1
0.343105363597873 1
-0.405195670259245 1
0.246122267422114 1
0.468941563396147 1
0.148383061812069 1
-0.12752159066917 1
-0.586504964431378 1
0.415593597208148 1
-0.16518795997945 1
-0.00303114836691221 1
-0.372920705304618 1
0.607263636930311 0
0.0838973106528172 1
0.181005030823031 1
0.323634793814235 1
0.374952894886937 1
-0.523055314500808 1
-0.192404386651171 1
-0.204156122757501 1
0.1431987089743 1
-0.355384030457017 1
-0.0927526043074763 1
-0.424836560880161 1
0.536692459336034 1
0.607305851505749 1
-0.0335669134201901 1
0.0512880428917978 1
0.233950350186664 1
-0.385091144138884 1
-0.590629526929708 0
-0.39228072604769 1
0.349436709806599 1
-0.58072544838012 1
0.453794794287149 1
-0.0117206712566872 1
0.00120426010146798 1
0.831472106484473 0
-0.0832335097358411 1
-0.00492179942696482 1
0.432115864210835 1
0.127005181997707 1
-0.205342298073687 1
-0.357814252707272 1
-0.077379920959313 1
-0.239793514161004 1
0.659405370926276 0
-0.334937447428983 1
0.417789277507385 1
-0.258020749514817 1
0.156500134481383 1
0.584723081518855 1
0.491634150032303 1
0.0128775360427892 1
-0.488877740561221 1
-0.209005990191387 1
0.105745268258091 1
0.103838940871789 1
-0.724068112406671 0
0.207437512933435 1
-0.108890562351803 1
-0.372974049853653 1
-0.301499369866096 1
-0.598473443032034 0
-0.113674328697249 1
0.249336801799764 1
0.436210710697722 1
-0.471986595848918 1
0.244307897147201 1
0.129571316722288 1
0.197117454291456 1
0.459634730283475 1
-0.261485441846593 1
-0.116930913308888 1
-0.404128442350848 1
-0.337729213646033 1
-0.685370642969381 1
0.442054469267685 1
-0.0757837356701498 1
-0.273198076616019 1
-0.397122486940542 1
0.508034813942775 1
-0.710234263591151 0
0.568024653974056 1
0.222713233943233 1
-0.365912745234798 1
-0.729923438781763 1
-0.0102480651430772 1
-0.474298504441181 1
-0.204755547178486 1
0.407018763972208 1
0.326571334909961 1
-0.28498167708361 1
-0.672935484060765 0
-0.213440813433991 1
-0.361937795696047 1
0.436723184833109 1
0.673917513878223 0
0.131364150455739 1
-0.115324815097107 1
0.28119955510719 1
0.00864231507399715 1
0.497880086919158 1
-0.424467033789593 1
-0.00750171312223391 1
-0.142609120208357 1
0.522644593565802 1
-0.333657304232073 1
-0.14660324301829 1
-0.416408931966825 1
-0.281638174954561 1
-0.260346401364139 1
0.321388670633942 1
-0.215761648023378 1
-0.556147353343206 1
0.0610563829002395 1
-0.333232999848301 1
-0.210049359911879 1
-0.262075387571373 1
-0.442159624417675 1
0.328066388945679 1
-0.947002492798342 0
0.0540920392981503 1
0.146799905428612 1
0.0247361408264229 1
0.0101875625090423 1
-0.00174067834276398 1
-0.683977355198251 1
0.479633900878848 1
0.439137261727471 1
-0.304374366272617 1
-0.241357444440276 1
0.553246673061351 1
-0.0923991457442948 1
-0.740308265158224 0
-0.0891780855467008 1
-0.0224489252125665 1
0.380255359216381 1
-0.234592941043054 1
0.0452909587048367 1
0.687873528090479 0
-0.0663944982186453 1
-0.666939909867929 0
-0.306532329356169 1
0.16484852656818 1
0.255369365326977 1
-0.0932673702725118 1
-0.174768537958668 1
-0.209392032674628 1
0.00387567132149716 1
0.38344764103331 1
-0.0695676618809818 1
0.425242293091999 1
-0.131454036997118 1
0.128426542554575 1
0.0901952767922203 1
0.2994087151943 1
0.694971421512182 1
0.164135684154461 1
0.130518571000083 1
-0.834573153727864 0
-0.188616178152907 1
-0.67797533167192 0
0.110750678449772 1
0.0782091136542016 1
-0.428918328723593 1
0.28152117490526 1
0.30818277641109 1
-0.0675545760428366 1
0.130395176932975 1
0.0167726753150814 1
0.000627256414851854 1
-0.00644494694778475 1
0.252205782880921 1
-0.592797648333763 0
0.00685347275575454 1
0.0321753417467379 1
-0.0475635372493145 1
0.428622088962782 1
0.578131441309538 0
0.090287913992599 1
-0.206870997793412 1
-0.58909868731461 1
0.274849004181643 1
-0.108288706425286 1
-0.384884048085299 1
-0.496400415502385 1
0.0493283899917168 1
-0.312253560766187 1
0.490674328316069 1
-0.134272666797955 1
0.839802386428548 0
-0.126972662697822 1
-0.590548291807506 1
0.326170473047356 1
-0.23019480570066 1
-0.013868446760217 1
0.127239442878566 1
-0.285960632986137 1
0.0710171369446589 1
-0.448241584293797 1
-0.0131072531935561 1
-0.543013106369819 1
-0.233992244429996 1
0.418399089355527 1
-0.0848876217659418 1
-0.320118574745107 1
-0.596880075266443 0
0.202457249336655 1
-0.0442118363153988 1
-0.0524411100659843 1
-0.32330838755421 1
0.488777596130782 1
-0.684709146001404 1
-0.14778136306123 1
-0.244409280481506 1
0.650824520265521 1
0.0752708101823955 1
0.139211670277081 1
-0.122003634690876 1
-0.482119313888521 1
0.0284469483819851 1
-0.441238168311779 1
0.0276938703212883 1
-0.540228500470051 1
-0.105255491970403 1
-0.532928081805084 0
-0.259527668629028 1
-0.126247174849234 1
-0.00144260233692613 1
-0.526097244307479 1
0.763162985585462 0
-0.0906126002799018 1
-0.0206974745778234 1
0.192054682153429 1
-0.0834164769698797 1
-0.25312307028851 1
-0.00867964314266246 1
0.0531922934013732 1
-0.409026110835447 1
-0.13529148265002 1
-0.206840912530701 1
0.723976843105087 0
0.641148337468583 0
-0.69529401784943 1
0.221389484281952 1
-0.00838838596543357 1
-0.134383891470417 1
-0.0400262010151205 1
-0.0339656530452977 1
-0.423647122795502 1
-0.304277169945254 1
-0.405094999820234 1
-0.501614367600552 1
-0.558793920992932 0
0.461672376977867 1
-0.225636188010017 1
-0.0032259124341796 1
0.34943940481246 1
0.126647779271419 1
-0.277912239828048 1
0.198070126765862 1
0.808329174936641 0
-0.393593050077855 1
-0.0123802448884387 1
-0.133637555168779 1
0.130839287091369 1
-0.4525571994106 1
-0.153562245662946 1
0.178378798402673 1
0.628718753003785 1
-0.0850193858319809 1
0.453414941267438 1
-0.00519558926104902 1
0.239272151641032 1
-0.280260806609182 1
0.236542582788431 1
0.816569246319253 1
-0.572774224522801 0
0.396529017090253 1
0.141201821568278 1
-0.550492177477144 1
-0.214801108752764 1
0.478693577578588 1
0.497200545132072 1
0.0548866209076676 1
-0.0551799476083216 1
-0.165576812923506 1
-0.690847833960663 0
0.0593745875260875 1
0.300432758377077 1
-0.492972440154712 1
-0.240945361597666 1
0.404653663520801 1
-0.512304709298677 1
-0.263451002227451 1
-0.504974492896592 0
-0.55858234835041 0
0.377310716936286 1
-0.318800989222811 1
0.829501395034833 1
0.0888442754767273 1
0.338987578164564 1
-0.0100635862836271 1
-0.0659980547996423 1
-0.273104028356304 1
-0.158994682948774 1
0.603643561459634 1
0.0246195822103738 1
0.253904661255841 1
0.00672085627321398 1
-0.0188867120580214 1
0.0901529916093992 1
0.473185237422941 1
0.0799927094188829 1
-0.424510712901384 1
-0.268820871458049 1
0.423354925561313 1
0.0529685185038404 1
-0.132860436015905 1
-0.209452145467074 1
0.315527645934256 1
0.476537538295616 1
-0.778291493931891 1
0.274237602175808 1
-0.380623850621504 1
0.135994896772862 1
-0.743278565011225 1
-0.375066266467457 1
0.504913677480363 1
0.0896158276617667 1
0.190054884321033 1
-0.0357550979635195 1
0.138389497031898 1
0.047873169644881 1
0.645778594677026 0
0.183197158199265 1
-0.503086938024359 1
0.212853131180895 1
-0.29609974338787 1
0.450335966603242 1
0.154464908061038 1
-0.297997290190259 1
0.169617797299962 1
-0.039452571282998 1
-0.315224500719238 1
0.42385217975117 0
0.502074309388027 1
0.0288290255273137 1
-0.356169593843531 1
0.158789626786659 1
0.321215991871974 1
-0.613924221053939 1
-0.457416808303114 1
0.308546278411199 1
0.12189470066309 1
-0.210135772310125 1
-0.32568518156419 1
-0.255675403414015 1
0.0523541799602532 1
0.131981772874154 1
-0.611938393875688 1
0.0970046801790125 1
-0.123393697437869 1
-0.123200985774092 1
0.00235842835905921 1
0.431744269525857 1
0.0950664224674903 1
-0.535193299984265 1
-0.448502209299167 1
-0.0249547372113808 1
-0.578393182467618 1
0.00345073329673725 1
-0.0589999391166622 1
-0.134732689595359 1
-0.106339104405537 1
0.0345612991635623 1
0.366806182276701 1
-0.496061848708828 1
-0.300300449584764 1
0.132353251708482 1
-0.198904346680584 1
0.149950967376614 1
-0.461411635020744 1
0.47397552503806 1
0.147982222958759 1
0.200725250199311 1
-0.277637368731314 1
0.0591086624506901 1
-0.828245968945312 0
-0.0398697899673252 1
-0.185884570526768 1
-0.0660548120576817 1
0.00343211072997639 1
0.317845991478072 1
0.369415328715745 1
0.149674723058945 1
0.36817709101519 1
-0.212638049473598 1
0.208228899437696 1
-0.202876007642072 1
-0.234555102616784 1
-0.324889608905021 1
-0.189489010931032 1
0.0433274059289848 1
0.129683033349287 1
0.331486770427807 1
0.369039587947481 1
-0.464412246697705 1
-0.757355407474027 0
0.578123681872073 1
-0.0884825124341775 1
-0.326544898023412 1
0.403384906158815 1
0.755283590777388 0
0.178710366474593 1
0.203873010166362 1
-0.525451588621405 1
-0.0572712718267506 1
0.467487010286566 1
0.818444938283138 0
-0.308941316018562 1
0.628555426101741 1
-0.193185500668181 1
0.307696642605219 1
-0.514972061433461 1
0.713832807138141 1
-0.756642301645164 1
-0.797390305218558 0
-0.220372184781791 1
-0.100105449099635 1
0.0344673725002716 1
-0.0952359235795754 1
-0.32032149561967 1
-0.268663472516173 1
0.327648647285499 1
0.0838341680500222 1
-0.372788759935439 1
0.161533419633127 1
0.326716554059542 1
0.634621508662018 1
-0.017373269867189 1
0.435355137903338 1
0.386996015628975 1
-0.287316888504184 1
-0.243030388304827 1
-0.046855672340519 1
-0.639695112686892 1
0.459188311374003 1
-0.247196231750463 1
0.126488659046041 1
0.243053871399055 1
-0.290316997753372 1
-0.28361559584356 1
0.108759132027652 1
0.573812987561365 1
-0.0953131390999472 1
-0.413002704091908 1
-0.892183599981313 1
-0.195420630785508 1
-0.267773848485117 1
0.469951692050595 1
-0.121446017862036 1
0.083465345756899 1
-0.129851062246657 1
0.0141453624532369 1
-0.0873614761768269 1
-0.735200298983621 0
-0.287338799197124 1
-0.31028205989173 1
-0.362122884512701 1
0.188821824873931 1
0.262103484643493 1
0.00405256155418869 1
-0.288957184630347 1
-0.603364068781426 0
-0.444617733989709 1
-0.103680055435772 1
0.359794071764536 1
-0.00961321160306753 1
-0.445234983245041 1
-0.200526121419174 1
0.245400088063946 1
-0.923259332066003 0
-0.544411138075972 0
0.782808503791009 1
-0.392693058130338 1
-0.308658253325761 1
-0.00562675786548876 1
-0.00780482878128294 1
0.290841199026694 1
-0.12843199688678 1
0.0213482840691301 1
-0.23374937318798 1
0.0360362383564479 1
0.158631977532572 1
-0.348532365646657 1
0.181664224122615 1
-0.20865540645711 1
-0.433744574934443 1
0.0929005987423644 1
0.267371496129435 1
-0.206957749368082 1
-0.0724876601357834 1
0.0587659389065278 1
0.41465972941275 1
-0.0530886245886392 1
0.348602625542729 1
0.212398218757418 1
0.0843293913222505 1
0.190950860990057 1
-0.491940605695413 0
-0.28592640346017 1
-0.0020204019326359 1
0.557409752582134 1
-0.129581481192202 1
-0.0345272309601222 1
0.0854384073249786 1
-0.387610322831534 1
-0.110675163313358 1
0.304929081966651 1
-0.892107252983919 0
-0.653784783649913 1
0.431588911339924 1
-0.448643739426623 1
0.112273397669706 1
-0.0359357647114134 1
0.564173912583954 1
0.140783835406026 1
-0.0179226994618505 1
-0.180765486803597 1
0.527214703058932 1
0.0130102828292753 1
-0.297430775143118 1
-0.0198466152817026 1
-0.515313558475542 1
-0.322856892782494 1
0.00708326799545833 1
-0.248263138185453 1
-0.237494314101343 1
0.267316486568607 1
-0.327020239090071 1
-0.177783703447908 1
-0.290017590275454 1
-0.0628942502846843 1
-0.0928727013307815 1
-0.517078253630568 1
-0.373188525436223 1
-0.0849410301565998 1
0.149498631976225 1
0.18803585051143 1
0.707418241998248 1
-0.613331123372149 1
-0.368373998875756 1
0.0346593826729724 1
0.154088661828139 1
0.284279789504508 1
0.158196055230038 1
-0.161120504740326 1
0.778942519042259 0
-0.0483381479494758 1
0.263849040031741 1
0.569483186899358 1
-0.444200083651216 1
-0.221170710662029 1
-0.148413349799324 1
0.047829418306675 1
-0.516337722589766 1
0.471421081354946 1
0.387530741386113 1
-0.157823379829103 1
0.496062513184676 1
0.0649037165428205 1
-0.0994054324820468 1
0.113033663320169 1
0.681657515742739 1
0.183712447858145 1
-0.121055928841646 1
-0.00743667004742835 1
0.139745845699611 1
-0.28419028396162 1
0.58210829241416 1
0.0525356917450836 1
-0.176948213988912 1
-0.0550338511542956 1
-0.841856724588736 1
-0.674663046105895 0
-0.384636488933253 1
0.0205779220560522 1
-0.488112455227336 1
0.190779149209461 1
0.566817082895402 1
-0.400486183520761 1
0.298395070927582 1
-0.50761840422798 1
-0.676604595556593 1
-0.21978302552672 1
0.917403538857454 1
0.65476704217282 0
0.224914367110533 1
-0.282655594961857 1
-0.128551406542035 1
-0.128511369798323 1
0.133029739855573 1
-0.288454413360447 1
0.482119206495657 1
-0.0743331787704 1
-0.436005346372058 1
-0.827380769183208 1
-0.130292454342709 1
-0.00522101414801076 1
0.305832572920597 1
-0.279555232574404 1
0.162335898015629 1
0.115388704175036 1
-0.399322010745078 1
0.0953790577084185 1
-0.794515642077996 0
0.438282975332128 1
0.495334187754547 1
0.203304091489776 1
0.0569897887269885 1
-0.144437877694207 1
0.362990565061253 1
0.167012077483251 1
-0.0333222297768358 1
0.0286164489713001 1
-0.128329049379788 1
0.277004275919017 1
-0.0444210101315474 1
-0.23416193218648 1
0.299772637679653 1
-0.578336290217494 1
-0.022822043337364 1
-0.182103911104652 1
-0.322807811744584 1
-0.0159685353299918 1
-0.100636060476672 1
0.169822042972054 1
0.301028276732225 1
0.783149494753166 0
0.129605574776417 1
-0.675191404722211 1
-0.0237233860657573 1
-0.0579031806834331 1
-0.273744293516691 1
-0.289485495487012 1
-0.338138957990145 1
0.0368037541120641 1
0.350832533994519 1
0.419167064272881 1
-0.166876128828711 1
-0.0637500276643891 1
0.0726195028900901 1
-0.433683343087505 1
0.531126610547715 1
0.353353151801834 1
0.265273671365456 1
0.379874125573079 1
-0.169928850085138 1
0.15924916364932 1
0.296583985764293 1
0.252344651120202 1
0.356678068940918 1
-0.145158279148906 1
0.676383906644931 1
0.065650681327761 1
0.440198505151321 1
-0.678965887845702 1
-0.318349582104689 1
0.0095925398117864 1
-0.290552088116421 1
0.00586853770555026 1
-0.345298180289542 1
-0.201653089432556 1
-0.487271116495261 0
0.0722433872836961 1
0.123292160226379 1
0.148309545663258 1
-0.0527446491044797 1
0.292737374776224 1
-0.219986509875224 1
-0.391388308619845 1
-0.223703174080702 1
0.389429163016553 1
0.390028913209004 1
0.082329797634478 1
0.250789585557228 1
-0.199910572022862 1
-0.402509597150002 1
0.625847909220776 1
-0.287036206062129 1
0.265291940763733 1
-0.0395320052580572 1
0.255589867941203 1
0.202071479952424 1
-0.0637868390669742 1
0.285082368596425 1
-0.0795498366915712 1
0.0934249529192571 1
0.0616445278726756 1
-0.476826160154401 1
-0.0263251866420694 1
0.0344142699866735 1
0.520220339845124 1
0.407850768314027 1
0.478600779833422 1
-0.772448978128379 0
-0.273266788684454 1
-0.0435510192954496 1
0.426325547114341 1
0.100136804117486 1
0.0818274502278776 1
-0.555779001509741 1
0.133942463975326 1
0.141091926395839 1
-0.162829168092809 1
0.205400412546868 1
-0.0835685518227573 1
0.608669152024987 1
0.320429396628396 1
0.212594478112964 1
0.381414280263368 1
-0.197486554646536 1
0.0270769368047856 1
-0.571999785103115 1
0.515019577436802 1
0.059292978958086 1
-0.876708265378871 0
-0.628542273439163 1
0.289331663454272 1
-0.445381562575916 1
-0.204971270601617 1
-0.363594716656281 1
0.0980558070676748 1
0.631004703839527 0
-0.361235532688467 1
0.038770193892055 1
-0.307558997185312 1
0.192751247358758 1
0.0684307988026347 1
0.112336230009025 1
0.208624299233312 1
-0.348607485875233 1
-0.192407964903289 1
0.339044126762595 1
0.250905277431996 1
0.100651345867202 1
-0.056528901883917 1
-0.817878867121576 1
0.768948068984295 0
0.208116565402332 1
0.0126078358200593 1
-0.339100550086187 1
0.0854065970326023 1
0.202897673135633 1
0.501687437135518 1
0.102237177099002 1
0.841602669439877 0
0.0462875103421843 1
-0.170112335391031 1
0.123323216580628 1
0.0556470170380024 1
-0.135749879191769 1
-0.144705374045783 1
0.262141224504171 1
-0.108145146643984 1
0.137854353243115 1
0.0120523008895151 1
-0.687947871896294 1
0.593150549786735 0
-0.364424080692122 1
0.297703977874043 1
0.418156067611023 1
-0.470411451747911 1
0.0888354594295532 1
-0.0546554882720201 1
0.112454019761406 1
-0.186475619531418 1
-0.00829149764067886 1
-0.283886406209185 1
-0.267890445067 1
-0.645904543773665 0
-0.775280078695996 0
0.03162993313673 1
-0.907604955484224 0
-0.208206284954454 1
-0.0781247003667107 1
0.0778395546966775 1
-0.0888263945733959 1
-0.827954157178473 1
-0.497120413189067 1
0.0633934143239444 1
0.156719868333685 1
-0.353052960189051 1
0.0900598367984859 1
-0.0490125489213134 1
0.740275557904868 1
0.455054751115042 1
0.0463729723610179 1
0.113947752356122 1
-0.0353233872217018 1
0.0270996771151274 1
0.165533237703554 1
0.342296559613364 1
-0.386821170101636 1
-0.0461589798813382 1
-0.0332913740378134 1
0.105357597112365 1
0.304510782761627 1
0.685434742933457 1
-0.412666806969281 1
-0.35529788837622 1
0.220722082941033 1
-0.372391040173236 1
-0.493702524359518 1
0.362169816018771 1
-0.118860752409948 1
-0.411344591705347 1
-0.276542635434775 1
-0.183220424273536 1
-0.00316973297204864 1
-0.32417406459745 1
0.29061888422283 1
-0.204906563710971 1
1.07566646711021 0
0.0384326704420979 1
0.183332906476028 1
0.672523766326075 0
0.458439990287464 1
0.523163922128052 1
0.0433107224825579 1
-0.614901418608063 1
0.216218023190564 1
0.44594909902128 1
-0.169760127628396 1
0.114959066059967 1
0.402939499284015 1
0.231268101227186 1
0.110490740598831 1
0.566761098187419 1
0.429929290644419 1
-0.158471085569337 1
-0.0793572870478657 1
-0.0393240248976955 1
0.315300810447272 1
0.450282320650106 1
-0.317947331075204 1
-0.198958110495142 1
0.47229588284534 1
-0.176534407138052 1
0.316524539423155 1
0.796139225491558 1
0.130562093663656 1
-0.178965560515066 1
0.240620297863921 1
-0.539559787636376 1
0.42250352654189 1
-0.269205401035987 1
0.216934234442736 1
-0.192039440491873 1
0.741707388104702 0
-0.129332062220507 1
-0.0965987676954568 1
-0.00145195213556522 1
0.360566495925109 1
0.138795031611895 1
-0.015259045732134 1
-0.520681623151567 1
-0.0932714185433009 1
0.0815639231744279 1
-0.258636684387688 1
-0.0674342755322469 1
0.139697060930397 1
0.607294109757502 1
-0.151263940401155 1
-0.376074148863275 1
-0.583638350709521 0
0.767643110249627 0
0.326769431024271 1
-0.128726406007554 1
0.361862349280168 1
-0.575660228618754 1
-0.109332388146959 1
-0.269251820362408 1
0.0374674580952516 1
-0.320152760487421 1
0.767542282940255 0
0.37197946212181 1
-0.0127334753988213 1
0.398408291861844 1
0.0982601068051973 1
0.439124571537474 1
0.380199970554233 1
-0.164472696494327 1
0.322213117032709 1
0.306290350121708 1
0.264509455720909 1
-0.216687628861509 1
0.5574771669957 1
0.146694342898409 1
0.128697591060479 1
-0.113848157020725 1
-0.315429884131168 1
0.684719167375797 0
-0.860830051720055 0
0.390278707903068 1
-0.195068439131605 1
-0.203283246208876 1
-0.186568246403779 1
-0.0681593794678531 1
-0.015196502403794 1
-0.504326631934983 1
0.181467804768655 1
0.174134095530671 1
0.223211869595228 1
0.400381159095483 1
0.148975315040405 1
0.43571600810861 1
-0.108513418162638 1
-0.0441491629881719 1
0.172433884752011 1
-0.78255472199888 1
0.607393971861195 1
0.128846936789044 1
0.171903456611424 1
-0.148779312322205 1
-0.0119839893900652 1
0.509353675444704 1
0.472373623414163 1
-0.041493523669245 1
0.201114514021837 1
0.609930765449794 0
-0.317245674710288 1
0.054706303780321 1
0.275778197750019 1
0.196806687806802 1
-0.129006665272773 1
-0.572299568486077 1
0.174399464080924 1
-0.0802474247516994 1
0.16443559784693 1
-0.575133428466762 1
0.480805264622295 1
-0.582017609313724 1
0.167061756427214 1
0.012682233859359 1
-0.121777264707551 1
-0.144413679510448 1
0.264981349130035 1
0.079868906217819 1
0.32230780667968 1
-0.125323347733877 1
-0.338372947214533 1
0.417208954207281 1
0.180571079742313 1
0.60654755962433 1
0.723648434779463 1
-0.917637849812374 1
0.335159409761114 1
-0.361723891275176 1
-0.264295242482876 1
0.47804225692965 1
0.315276497888848 1
0.293576356416474 1
0.135552058446412 1
-0.0644379966909789 1
-0.280944751466061 1
-0.00515743619961873 1
0.239406064496124 1
-0.627522442992391 1
-0.29185949418104 1
0.0943490509131564 1
0.506319190196069 1
0.0573681113192729 1
0.099071683492766 1
-0.279396206799778 1
0.479671427037974 1
-0.0980668898733282 1
-0.0458420089193119 1
0.203051293773635 1
0.281197522441701 1
-0.268415996785123 1
-0.00665138042678116 1
0.38166406911517 1
-0.838082561709951 0
-0.0145134736562577 1
0.346853840615679 1
0.0349996006143501 1
0.624479667428432 1
0.420792937420776 1
-0.167159370757763 1
-0.151590779895143 1
0.732675485633866 0
-0.475593290921332 1
-0.150820059674345 1
-0.0578907766601754 1
-0.359713780758919 1
0.261364410431271 1
0.165724933314086 1
0.221214913140247 1
0.113728519628333 1
-0.484071308435833 1
-0.241459254382948 1
-0.29597314728955 1
0.217994894429917 1
-0.397027140172527 1
0.295084585347013 1
-0.135291200379992 1
0.300019969349098 1
0.307079305675665 1
-0.238031190534398 1
-0.708500415780724 0
0.571451681853519 0
0.354254777447103 1
-0.47007689008668 1
-0.293149208816823 1
0.0782910903403848 1
-0.238475399551377 1
0.15096681072137 1
0.044354504239738 1
0.280741274195934 1
-0.18207195349376 1
-0.221682923548869 1
0.0165905351499705 1
-0.0498033885794223 1
-0.303409660207298 1
0.212554463660852 1
-0.107976964236978 1
-0.355064359383499 1
0.263334999397356 1
-0.349058018864376 1
-0.503639713951878 1
0.454648925881525 0
-0.0970813929257893 1
-0.400171614755632 1
0.0826179954835675 1
-0.40248115773335 1
-0.0391957862644277 1
0.192262565538556 1
0.175691348706544 1
0.178866876544537 1
0.266606082529968 1
-0.00961012261988647 1
-0.00299334886536429 1
-0.13000561454987 1
0.374703628732872 1
0.358237499048821 1
0.217305432867505 1
0.31522861108251 1
0.454387734726599 1
-0.643160181342839 1
0.481267399674484 1
-0.0305589849488736 1
0.48061072531659 0
-0.738380954241352 0
-0.365489237178912 1
0.176734077517247 1
-0.0513444302708884 1
-0.272620643808655 1
0.0252959856118634 1
0.572063341241935 1
0.838316072564391 0
-0.20176704104874 1
0.116245165595232 1
-0.234940758429211 1
0.314877488004822 1
0.367926196117281 1
0.00320051391182278 1
-0.76691319820401 1
-0.415998045625679 1
-0.401806561483967 1
0.115244042415736 1
0.59556076927238 1
0.39402815640373 1
-0.294215029462582 1
-0.0550410601477175 1
-0.439446464676454 1
-0.887597749137356 0
0.249236561980092 1
-0.274906536803779 1
0.665665778170371 0
0.187438102416623 1
-0.235434872885672 1
0.0925861699450445 1
-0.18449198497857 1
-0.237577856572637 1
0.122289392521789 1
-0.212500219806578 1
0.0343258227932178 1
0.185918916830737 1
-0.0243151303288921 1
-0.223770388597507 1
-0.350822638931888 1
0.0730512188125444 1
-0.245495117839117 1
-0.0529615567736808 1
0.212712376841462 1
0.178601183802536 1
-0.106663055666977 1
0.605162703106473 0
-0.216739016961608 1
-0.386417379208946 1
-0.444421201586543 1
-0.0701589295705935 1
-0.0222296312327373 1
-0.287386848091183 1
0.239994013445423 1
0.537281762453266 1
-0.724312652855424 0
-0.722187926243648 0
-0.0739254586661706 1
-0.106892029305922 1
0.216932660788744 1
-0.729156539446734 0
-0.23381399616865 1
0.138877987780989 1
-0.388325414307079 1
-0.1940809802816 1
-0.202464017312684 1
0.0386730455400447 1
-0.0228069883263273 1
0.200219511687999 1
-0.537879198859294 1
-0.563659041469028 1
0.179520274420484 1
0.344567622690223 1
0.327888607782074 1
0.0145530390987009 1
-0.259487294634427 1
-0.198866816451557 1
0.532212497257417 1
-0.769381734248396 0
0.643989198932894 1
0.00739861085101477 1
0.350498944940174 1
-0.239293793055977 1
0.123811612466324 1
-0.37246219022918 1
-0.431738555553237 1
0.353034177338676 1
0.017225897800126 1
-0.0739271243592251 1
-0.102611097132693 1
0.315736679248748 1
0.509378470911927 1
0.00557446319338029 1
0.136184898324903 1
-0.147711701107616 1
0.519668450125078 1
0.23254558244019 1
-0.196151719894758 1
-0.508101975252181 0
0.589046722108747 1
0.425671440388939 1
0.355691477379438 1
0.359879092970508 1
0.27037075406246 1
-0.0711784447717973 1
0.245387273492597 1
0.481812608244274 1
-0.129677003883836 1
0.0435227072556881 1
-0.484362919511803 1
-0.0150126400051459 1
-0.211898761376717 1
-0.214376698003065 1
0.054244424429871 1
0.0253896288790886 1
-0.213805515055282 1
-0.250707709582845 1
0.61405942889883 1
-0.148008537430961 1
0.356441091210367 1
-0.423298852323913 1
0.347419431298948 1
0.531515795256022 1
-0.416332669959944 1
-0.266798448106099 1
1.33340191714747 0
1.06389236709244 0
0.0225397543103913 1
-0.142693239807816 1
0.112876699996092 1
-0.102705590378383 1
0.408007220716731 1
-0.405523445118991 1
0.366011399054436 1
-0.399748647004311 1
0.308840830829021 1
-0.332782968023304 1
0.121377896434242 1
0.317418544730786 1
-0.57239329414669 1
-0.349550162962757 1
-0.314071983714059 1
0.197275605551906 1
0.550475316066527 1
0.265338045184759 1
0.569642038756797 0
-0.379013850652627 1
0.371868235953479 1
0.181630115452859 1
-0.402702304068328 1
-0.18889948608001 1
-0.505641074092501 1
0.0519269766740812 1
0.229261800858901 1
-0.510043787081909 0
0.702438804949229 0
-0.29336977318902 1
-0.16526714035172 1
-0.344295649284612 1
0.358577014456537 1
0.106979932029742 1
-0.15354350621304 1
0.327227212581021 1
-0.147593282372344 1
0.0334084113838992 1
0.0422335266754106 1
0.468275467712652 1
0.203421967719419 1
-0.0225068581751857 1
-0.0822770400879353 1
-0.341538324421071 1
-0.276115995499288 1
-0.211806543439992 1
-0.265198688416716 1
-0.355920950562063 1
-0.227315415368194 1
0.285679350039426 1
-0.159990438340804 1
-0.0474666047116408 1
-0.684201879157494 0
-0.0425089171568797 1
-0.596886732082849 1
-0.0823720727777361 1
0.0788940566066443 1
-0.203646326421036 1
-0.00479193749982434 1
-0.482000847937291 0
0.656842802997303 0
0.305562634802426 1
0.353739584191677 1
0.388880054486366 1
0.493138139690705 1
-0.290383160942176 1
0.734073683736419 0
-0.315057004033222 1
1.07075049931942 0
-0.0261651644777309 1
0.620956321817089 1
0.0175417832803683 1
0.248318960411368 1
0.509653054517762 1
-0.377430715333457 1
-0.446219609373812 1
-0.469994853328371 1
-0.409257782520416 1
-0.0480812300881233 1
0.531067731314582 1
-0.196556154435297 1
0.618817311260457 1
-0.0451581396187841 1
0.229347157882377 1
0.236018815790271 1
0.0594213693801545 1
0.517725596790349 1
0.133208384379922 1
0.173955118602189 1
0.123706095207065 1
0.389614478895006 1
0.282521599008702 1
-0.328346429366249 1
-0.575471126911434 0
0.252715587556128 1
-0.387127805304464 1
-0.599488123999686 1
0.629750111154021 1
-0.586709855540014 1
-0.58124544749291 0
-0.648035552353452 0
-0.291504670272591 1
0.54138341286533 1
-0.551680255698975 1
0.240552216256326 1
-0.528581324391906 1
0.275354321132343 1
-0.102208300904079 1
0.112342480963174 1
-0.370737101644178 1
0.0992626891454201 1
0.353331535743563 1
0.501701376844621 1
0.662976457384392 1
0.433449190770069 1
-0.426552934446881 1
0.174382250669228 1
-0.568697242509903 1
0.0254250896081974 1
-0.0972721453307139 1
-0.517312874649629 1
-0.376137995840398 1
-0.334293565729051 1
-0.493567842501625 1
0.204833134245086 1
-0.254918554635851 1
-1.42402720541854 0
-0.948118745423305 1
0.126117027234407 1
-0.131383125650523 1
-0.149249947434371 1
0.126376354192113 1
0.0246585360519391 1
-0.39320440331872 1
0.134002196576858 1
-0.408611600178959 1
0.487290378014199 1
-0.241951087031552 1
-0.107959022634813 1
0.465563683145602 1
0.118363312826578 1
-0.0333341171446506 1
-0.374826775877213 1
0.0286672572488836 1
-0.138434604024619 1
0.408403157697024 1
0.237564418194816 1
0.297251676181055 1
0.655432027584873 0
0.0998955455041496 1
0.12981510822941 1
-0.0199104236546614 1
-0.613957296242156 1
0.217360167097647 1
0.80176196644505 0
-0.709769983538304 0
0.0228985292684543 1
-0.487381343727495 1
0.178409312822321 1
-0.342750612545189 1
-0.155725553832544 1
-0.639463388415346 1
0.563194649887559 1
-0.415990129584409 1
-0.158326277163236 1
-0.103656260654284 1
-0.374053114838423 1
-0.347508064338868 1
0.195700536880253 1
0.303340651154432 1
0.0991160568476997 1
0.0882172648582138 1
0.298428433835177 1
-0.146751212535462 1
0.314715870634187 1
-0.256847857439966 1
0.551869877498657 1
-0.431266778911647 1
-0.183523658389493 1
-0.259028996693595 1
-0.323397266212029 1
0.0783637543370327 1
0.165335483362423 1
0.00471891383101574 1
-0.360101155709805 1
0.0394055755739636 1
0.491880792141277 1
0.569220537676563 1
-0.670372347340053 1
-0.396896817161353 1
0.0806529232047448 1
-0.318670890773949 1
0.322692443019844 1
-0.650150028691832 1
-0.0845874998846864 1
-0.327925206190804 1
0.169417895155789 1
-0.131900679827264 1
0.419988275421739 1
0.10333896804705 1
1.03689922107674 0
0.0975000544991645 1
0.085611703347509 1
-0.745116470680112 1
-0.118045820300998 1
0.329380956160603 1
0.0365358309594014 1
0.491532895456029 1
0.00330089023414887 1
-0.188009117539113 1
0.362237479401091 1
0.249514418081142 1
0.0787631042481771 1
-0.337491824571538 1
-0.506514840764233 1
-0.23477112043987 1
0.267421351363507 1
0.0157621555502321 1
0.295492655163393 1
-0.269685077416007 1
0.487011663951662 1
-0.830090723838388 1
0.683535019094934 0
-0.267943353652937 1
-0.2631230162965 1
-0.519226572777873 1
0.0868354658434742 1
0.339685869031897 1
-0.11030239038222 1
0.417997968252048 1
-0.112738952698808 1
-0.502214729674475 1
0.0281280725700693 1
-0.0691982020044829 1
-0.507118680141099 1
-0.033154919270331 1
-0.24264082885053 1
0.238484584698641 1
-0.0852706218986693 1
0.474497014998399 1
-0.250829258279729 1
-0.338230159190491 1
0.263225985674361 1
-0.164176862874044 1
0.107604637905764 1
-0.412983796880344 1
0.230508240503173 1
-0.357001714395021 1
0.328971077535564 1
0.0298626571102198 1
0.390146487467561 1
0.367328398994597 1
-0.595426553810683 1
0.0536743169963193 1
0.511997673345403 1
-0.0556483584150159 1
-0.325217708650724 1
0.0675968871058036 1
0.329350453373005 1
0.249869701273233 1
0.670368317409231 1
-0.310635992012438 1
0.433420475575004 1
-0.267434578739134 1
0.693346126393526 0
0.00174348774493133 1
-0.290748486550236 1
-0.083873052465669 1
-0.010528007466123 1
-0.502814259394535 1
0.183716268738011 1
-0.540819243375348 1
-0.265448711713776 1
0.70522660819396 1
-0.103765818141076 1
0.188182156942185 1
0.235282916650029 1
-0.283687928340742 1
0.385419917095929 1
-0.253271017058455 1
0.566246057261874 1
0.0392331571930801 1
1.08041338977539 0
0.313903195917489 1
-0.284502891793988 1
-0.361790274106012 1
-0.765338527705842 1
0.11264118674921 1
-0.306046243143634 1
0.585277411170511 1
0.103270108271337 1
0.18523437252348 1
0.497023817026397 1
0.457299152793188 1
-0.0945665962646261 1
0.316813474754404 1
-0.529538463990151 1
-0.116340072437181 1
0.290967823133973 1
-0.0390013388134452 1
-0.160279303890365 1
0.731859922650488 0
-0.182629589069991 1
0.254975945297208 1
-0.0525435674080409 1
0.10063665318871 1
-0.11312234477219 1
0.230838957519237 1
1.08138776884483 0
0.206549549497948 1
0.187307461271684 1
-0.331512912557529 1
0.419609310564843 1
-0.0309409397105965 1
0.0422818059377123 1
0.116303901443787 1
-0.0729579072129896 1
-0.152707299561112 1
0.426755846767473 1
0.199680859213921 1
-0.401065764100164 1
0.195413913166579 1
-0.71116378641452 1
0.197580456495582 1
-0.224147112692823 1
0.174213765121259 1
-0.0766148640244037 1
0.165533529385604 1
0.374691887289653 1
0.318279920313034 1
0.20132550649518 1
0.113350543772523 1
-0.196117298915621 1
0.388354253344159 1
-0.167327583555356 1
0.387098472006284 1
-0.179588349348295 1
-0.218155085907533 1
0.132669290900818 1
-0.421070083305823 1
0.467274047770621 1
0.101533629525068 1
0.0899997651395537 1
0.11415619921375 1
-0.0715483431085836 1
-0.788366847084117 1
-0.354054191476806 1
0.39312797164514 1
-0.5164814793027 1
0.0207419341742848 1
-0.640652514065987 1
-0.13991764348571 1
-0.380734767279153 1
-0.132954536419959 1
-0.517604367470556 1
-0.0349936900378246 1
-0.0252901258522214 1
0.0940323205795286 1
0.334011444201709 1
0.181521042312277 1
-0.433674193394578 1
-0.226081771316275 1
-0.279606933907698 1
-0.344380969835929 1
-0.444670516685898 1
-0.616788445761045 1
0.373145473249789 1
0.00698778991064392 1
-0.158383578723644 1
-0.423797334847744 1
0.80215709411022 0
0.387856532970535 1
-0.224190480426028 1
0.402262384059188 1
-0.869474188750583 0
0.291649590960613 1
-0.352998054149139 1
-0.409756206222966 1
0.314499612371669 1
-0.0380549551375371 1
-0.16166758176812 1
-0.26967653584856 1
-0.383419616236755 1
-0.237686403073169 1
-0.545613440582237 1
-0.0451035464229239 1
-0.0418421094236243 1
-0.19907244670736 1
0.724374707867963 1
0.415899445944023 1
0.128054107767269 1
-0.0463219872841941 1
-0.038450497457698 1
-0.0764915233838193 1
0.041916276593115 1
-0.332217931378981 1
0.00414500601281508 1
-0.245461895765901 1
-0.168154678377414 1
-0.04443325622286 1
-0.27576477451577 1
0.786657232798481 0
0.0200022274001061 1
-0.484583244314648 1
-0.113752390024392 1
-0.307846317963639 1
0.381443035453268 1
-0.0180678596547406 1
0.189763701013198 1
-0.437293588084926 1
0.0711390241945343 1
-0.223609040272392 1
0.45684629184528 1
0.655383015880095 1
0.120411051213768 1
0.273491521660711 1
0.369419121240475 1
-0.00154854866088504 1
0.176490467878628 1
-0.0976443415527257 1
0.485202089116876 1
-0.112033303222018 1
-0.0354656347575945 1
0.460910768795906 1
0.0972329443981373 1
-0.543290757283328 1
0.0289193172333055 1
0.0242024357824899 1
0.0022543138261561 1
0.651612826369193 1
0.0575883317398871 1
0.412615059876007 1
-1.17271664257539 0
0.320704501304863 1
0.53965466431137 1
-0.369728504802315 1
0.389969288281698 1
-0.162738597528406 1
0.384253926566572 1
-0.206417563397174 1
0.359955958839238 1
0.528621009649615 1
-0.346090956886701 1
0.0780885047656439 1
-0.0635217485363079 1
0.52680071417626 1
0.373287819849918 1
0.307119765784497 1
-1.02087539671456 0
0.368036383336161 1
-0.0484304385800345 1
-0.425485056830752 1
0.726657678843503 1
-0.938741457405994 0
0.252812079321458 1
-0.851481300312849 0
-0.0944512877302541 1
-0.309517813669798 1
0.367773285411361 1
-0.196704506522515 1
0.221166003446531 1
0.467102904118964 1
-0.0316108285286264 1
0.565493282227938 1
-0.135281251495472 1
-0.628312584525391 1
-0.0771889095898809 1
-0.175490889751679 1
-0.246480704292566 1
0.137769506798748 1
-0.372802041673098 1
-0.248679404622856 1
0.652780526460249 1
-0.311704404068292 1
0.726885006008227 1
0.066534110103433 1
1.37391294597913 0
-0.490330946876577 1
0.680860385418707 1
0.409528791274011 1
-0.344988014351376 1
-0.407230890626094 1
-0.639600964046195 1
0.241603779033553 1
-0.173049417799382 1
-0.7024489214193 0
-0.160724622898863 1
0.124296973370624 1
0.0423451649995179 1
-0.301202277256407 1
0.0525829456774436 1
-1.09025163656055 0
0.0609751432351831 1
-0.278180225326301 1
0.0204981382523132 1
-0.223202943388148 1
-0.324277024914224 1
-0.80368613996053 0
-0.129168784816782 1
-0.185399642333523 1
-0.312387968319383 1
-0.143287281275249 1
0.769691014412525 0
-0.108197443574275 1
-0.067823783633752 1
0.254088475905889 1
-0.275256793914442 1
-0.0407912548492819 1
0.142096152569201 1
0.254266979989376 1
-0.280802377305333 1
-0.274901658699418 1
-0.133510684501185 1
0.263759866744487 1
0.433275601956098 1
-0.0169417573866322 1
0.185010722663594 1
-0.117524957698937 1
0.047875929820813 1
-0.0251045139478038 1
0.156084218152632 1
0.146479059167136 1
0.421742179813842 1
0.487889238594322 1
0.645317284723802 1
0.504673228767222 1
0.219674425776494 1
0.651086793146767 0
-0.22648967920237 1
-0.347357887801882 1
-0.0250278282856864 1
-0.039692343841933 1
0.17321370246367 1
0.103261569669546 1
-0.744818831419712 1
0.398902739041671 1
-0.320346328860891 1
0.170241936200826 1
-0.275432878690348 1
0.0251643789354193 1
0.158434562414179 1
0.0302770469872056 1
0.394300192306194 1
0.200869287076056 1
-0.0558406485051826 1
0.436873590761715 1
-0.149231486414162 1
-0.722216479173723 0
-0.174334334024953 1
0.240936441212698 1
-0.151329228825934 1
-0.0505306227100729 1
0.127627784071168 1
0.102623638604976 1
-0.224708228574508 1
-0.0129259110633246 1
-0.00400060584802176 1
-0.703539811382731 1
-0.349200403042501 1
-0.147746969370295 1
0.223007379799176 1
0.363713113153236 1
0.30853221149665 1
0.35460146225927 1
-0.441805331900858 1
0.591992934531948 1
0.238339157306102 1
0.857797885149423 1
0.33155127040038 1
0.468185276816055 1
0.349213479993992 1
1.20242747822986 0
0.35679300633106 1
-0.196177601727136 1
-0.738971875041704 1
-0.295723375513777 1
-0.140789202977709 1
-0.25794081541003 1
-0.0309794031532455 1
0.19854330026548 1
-0.136293367830725 1
-0.00581603554147989 1
-0.451453353504082 1
-0.231175384497665 1
-0.314685816603444 1
-0.454044985771096 1
-0.394476407068902 1
0.386459541536087 1
-0.0436843185033653 1
0.309119190292167 1
-0.243596846505746 1
0.252002220654493 1
0.146075386558803 1
0.685727966656798 1
-0.479068959522633 1
0.309568009525093 1
-0.292101712309464 1
-0.025076155823655 1
-0.532787252022231 1
-0.362565288600438 1
-0.165280961050687 1
-0.535439776804746 1
-0.428214400666225 1
-0.121801659291 1
0.134052911092232 1
0.00463137718709866 1
0.179610319611876 1
-0.260811420619747 1
0.0685623656171783 1
-0.408166462512983 1
0.290538412542956 1
-0.171612966210355 1
0.164028784627745 1
-0.044080945014813 1
-0.504080021002317 1
-0.821965371991896 0
0.0387645447198208 1
0.223893663378532 1
-0.118519459475091 1
0.732812619084305 0
-0.791836138532953 0
-0.236887252649213 1
-0.770182761643596 0
-0.132367200298833 1
-0.0485745097755545 1
-0.3464849696628 1
0.168547310143496 1
-0.196538764074736 1
0.312970325881311 1
0.389985348360546 1
0.175713803604212 1
0.215542698077917 1
0.273829386293884 1
0.0592808842669633 1
0.363533530970193 1
0.26244577385803 1
-0.238708803229873 1
-0.518578071569493 0
-0.0968999883057444 1
-0.186501518724702 1
-0.313881529435444 1
-0.293094759226259 1
-0.275978348872325 1
0.546549545046538 1
-0.254998311118994 1
-0.257265219171103 1
-0.112041998305116 1
0.250093565866513 1
0.354618633256607 1
0.320658336602215 1
-0.524039267334525 1
0.0639982750012974 1
-0.115049137351008 1
0.0076850672295006 1
-0.560934035833146 1
-0.453308965178058 1
-0.0310654906344122 1
-0.433433361983346 1
-0.114531282447897 1
0.015661459180345 1
-0.665698715557091 0
0.693845046293436 1
-0.127200047134644 1
0.0107267879330284 1
0.106852876144438 1
0.05641966643766 1
-0.0290445992594975 1
0.68468909902311 1
0.704021100044677 1
0.34982070067679 1
-0.0519748714607217 1
-0.654691742086159 0
0.108539826646276 1
-0.237570654401108 1
0.0827577422461491 1
-0.324172959722483 1
-0.0063406451319508 1
-0.452290155521234 1
0.103384714712581 1
0.231416631273829 1
0.265315894583227 1
0.374712246235304 1
-0.408476572708252 1
0.240466433516615 1
0.275983724995997 1
0.405650984186473 1
-0.275745549536606 1
-0.369680938628404 1
-0.00516757254444205 1
0.463010737713442 1
-0.754608931502247 0
-0.213820603639353 1
-0.219898113625576 1
0.0433899523209444 1
0.333245249518902 1
0.234672573171418 1
-0.135622863511912 1
0.145042771586373 1
-0.269701930364679 1
-0.249629692995109 1
0.183964868842232 1
-0.0152583535385679 1
-0.143471935088128 1
-0.255785815288816 1
0.261302920479029 1
0.223785565594145 1
-0.513771016208908 1
-0.0110168529559369 1
0.522503542247468 1
-0.158175095188348 1
-0.450194874625499 1
0.27850206819816 1
-0.241486801769212 1
0.302139022484279 1
0.515544637373158 0
0.358663233147718 1
-0.414945370834394 1
0.232256105273856 1
-0.116700688185651 1
0.151744428875113 1
-0.999077685139602 0
-0.111400746334017 1
-0.598302136683064 1
0.390526413946031 1
0.0795410958934019 1
-0.36662302482268 1
-0.071091812069223 1
0.383655012513205 1
0.110973048522577 1
-0.0609996370824208 1
0.139302182116718 1
-0.285109470806422 1
-0.00299386627019503 1
0.586636154756801 1
-0.189053690499838 1
0.345066814845765 1
-0.480366503738837 1
0.466042858403822 1
0.942578517744011 1
0.518561200482115 0
0.648704065382486 0
-0.588472219740857 1
-0.173763497039704 1
-0.006590061864578 1
-0.43687448278095 1
-0.133668210984626 1
0.0487408807399192 1
0.298774001538256 1
0.411477901430508 1
0.633796488381608 0
0.174493887523694 1
-0.346332392215946 1
0.181666496384431 1
0.546894615794891 1
-0.065499974228483 1
-0.176707118712662 1
0.739094997081914 1
0.222578137736791 1
0.0209944126308945 1
-0.223183638849362 1
-0.221298861946074 1
0.38823377993085 1
-0.25633159163098 1
0.0348789354335169 1
1.05444870229426 0
-0.152486443916509 1
0.303948245018249 1
0.225105511204033 1
-0.0908123420067958 1
0.0173077658001065 1
0.120354452144396 1
0.156262439843387 1
0.0363941794712736 1
0.136166229131244 1
-0.0128100375545606 1
-0.0763413657502057 1
-0.0243816320257538 1
0.212527000644991 1
-0.110900746208196 1
0.509813453633957 1
-0.486501671682567 1
0.495628892740179 1
-0.361873199399606 1
0.417361163808318 1
-0.265574352398978 1
-0.20642688420867 1
-0.370667281235055 1
-0.332532369556401 1
0.476895978757644 1
0.236076400873931 1
0.167644500813569 1
-0.030987304329451 1
0.251189893414477 1
-0.14041087561172 1
0.0270951297356528 1
-0.0492267871937821 1
-0.265953473116658 1
-0.56660427928971 1
-0.0778325398342214 1
-0.199084651514362 1
-0.490207233662085 1
0.00659793189297171 1
-0.343778321275166 1
0.21314297426772 1
0.281352473934236 1
0.332236083966664 1
0.390035983641696 1
0.0773510771272704 1
0.0467682151826942 1
0.276260532720379 1
0.143320085214708 1
0.240453720880241 1
0.042351027479322 1
0.476133563905626 1
-0.102862147606509 1
0.0289507507716045 1
-0.570396733542835 1
-0.0640947209751047 1
-0.161981242739388 1
0.624197382478111 1
0.060656728528589 1
-0.298130957254233 1
-0.187375147564118 1
0.244567358226297 1
-0.0700324681172541 1
0.158898550162987 1
-0.573304384792012 0
0.445962972938482 1
-0.0938996276425759 1
-0.739957448045418 0
0.158224352254246 1
0.127931892247828 1
-0.179972342968538 1
0.319752219518199 1
-0.372218965660797 1
0.123969014691542 1
0.134664189569038 1
-0.537082956590754 1
0.126425615068784 1
-0.0372223392539145 1
0.386370514356875 1
-0.23401550083771 1
0.29335799359527 1
0.228938305130734 1
0.248169786159339 1
0.168080541688265 1
0.0593090003141711 1
-0.533418667842785 1
-0.239521694014172 1
-0.149453449839835 1
-0.155704637583247 1
0.0487156578186683 1
-0.542754716845341 1
-0.739843818881452 0
-0.241351569487792 1
-0.200446233834366 1
-0.254342026824169 1
0.00498114744162728 1
0.274572908097663 1
-0.530430033251134 1
-0.234675505829615 1
0.135313632141195 1
-0.469243545205265 1
-0.592763331697143 1
0.240883584170642 1
-0.263937638522354 1
0.11702203939155 1
-0.000787331484266296 1
0.265863704676124 1
-0.136961148669267 1
0.161453981601193 1
0.0397869346687694 1
-0.398951714842544 1
-0.456733084779555 1
-0.163156201485683 1
0.0820313644971537 1
-0.0815625980043837 1
0.274377469098437 1
0.461540804638967 1
0.173496613077833 1
-0.196412534918219 1
-0.458233428969462 1
-0.754122399963248 0
0.728653446168143 0
-0.0726716359985832 1
-0.372143409781752 1
0.591466380218332 1
-0.484490444724825 1
-0.799485268665017 0
0.640533083130212 1
0.14604288492323 1
-0.131736731187083 1
-0.184317280507249 1
0.597761020323261 0
0.491169560447032 1
0.182304528663636 1
0.17963508955359 1
0.20151289292749 1
-0.29187284986024 1
-0.35058160547438 1
-0.291972613184314 1
-0.0817277584514198 1
0.111099996415411 1
0.237518123216503 1
-0.391418699496051 1
0.415428231344026 1
0.297019993223746 1
-0.295471766659192 1
0.276242643204393 1
-0.299217241997993 1
0.375559051326306 1
-0.695408549063342 1
0.0668926267002916 1
0.55997395017053 1
-0.701689156205036 1
-0.262134903365199 1
0.241491541846815 1
0.348345556213637 1
0.547390009141827 1
-0.120030942602836 1
0.246478944090985 1
0.199855196010936 1
0.293381333582141 1
0.580475774966538 1
-0.105896747328663 1
-0.0270143867736158 1
0.189878243193668 1
0.538698068875154 1
0.917829004730193 0
0.536872655595797 0
0.259984395168026 1
0.265832987176641 1
-0.262919705846716 1
0.0640026538021991 1
-0.0732603339206539 1
0.275173351170781 1
-0.418421420162014 1
0.619854231042294 1
0.17146637026667 1
0.29444829909057 1
0.181354068346151 1
-0.555392363315542 1
-0.314887767889668 1
0.47900028275128 1
0.581604664263489 1
-0.178571570137494 1
0.0491689065452171 1
-0.320778167694281 1
0.160208760735723 1
0.263546629813445 1
-0.292340798711971 1
0.00279574767299068 1
0.315063389738508 1
-0.369643146561472 1
-0.0231892490360145 1
-0.242574479096637 1
-0.270582365215353 1
-0.217390121243576 1
0.34399745149168 1
-0.657749935019954 1
0.221156963189831 1
0.486787332413697 1
0.44691954925352 1
-0.610669482242728 0
-0.569454491624852 1
-0.346098139605276 1
0.159272662912467 1
0.119421203469678 1
0.000832596693071161 1
1.10125586577124 0
0.284240593721397 1
-0.212928526827674 1
0.173924696815783 1
-0.0657850968764401 1
0.0735520557338205 1
0.033456597954389 1
-0.378168808690002 1
0.87964311016235 1
0.487637171598302 1
0.184428254291464 1
0.319771571727051 1
-0.066494024617024 1
0.0781411485608593 1
-0.621495616713411 0
0.00994840375526404 1
0.129347436333291 1
0.157725248621126 1
0.136242977624864 1
0.15606755894669 1
-0.084906875706235 1
0.129075287677053 1
-0.0362863015958158 1
0.0491424409262813 1
0.707104551690607 1
0.151135132905807 1
0.411314419957483 1
0.336163470990531 1
-0.0377785146187416 1
-0.332062816617243 1
0.317124708284869 1
-0.33101230419676 1
-0.744199316602477 1
0.805868052896059 0
-0.131127959893741 1
0.198883726834359 1
0.519281154899327 1
-0.503213540919176 1
-0.071171994631787 1
0.0289213300055626 1
0.868611039920033 0
0.101025426657584 1
-0.187315585145878 1
-0.151007862612327 1
0.524098961690281 0
0.257769301994091 1
0.509377239790591 1
-0.603014896590037 0
-0.679649630439658 1
-0.0252348980263459 1
-0.281109707972963 1
0.176788713334515 1
0.356369724624525 1
0.54930251365373 1
-0.224251589294014 1
0.0710119983050692 1
-0.176604022986592 1
0.111853399090948 1
-0.208093273444405 1
-0.151264880327493 1
0.281255683350834 1
-0.350857202913965 1
-0.121486990328877 1
-0.33542016077643 1
0.0317294224933945 1
0.147997363414438 1
-0.131300575074381 1
0.334165212241098 1
-0.787233053923879 0
-0.0310213095047747 1
0.0958353680757257 1
-0.322717603329441 1
0.796089171549302 1
0.284218219875607 1
-0.425575392010908 1
-0.703813419461529 0
-0.378494421717415 1
0.656259605579715 0
-0.554977261193878 1
-0.381271876052264 1
-0.15615821065351 1
0.339728913329185 1
-0.205194141213892 1
0.160569018364958 1
0.0620809094446627 1
-0.584626368505197 0
-0.480823601397037 1
0.0290136319501745 1
-0.535168828158752 0
-0.0398441712012383 1
-1.12537560858245 1
-0.237942171695611 1
0.039772453969275 1
0.0949316891649208 1
0.244541263239841 1
0.256008857021004 1
0.0440878693930324 1
-0.0777404103038854 1
-0.278593700559659 1
-0.0619333039255671 1
-0.72601408859142 0
-0.127787615772508 1
-0.387824497855479 1
0.499062198553812 1
0.0125728271000329 1
0.814616247896013 0
-0.0856109680280397 1
0.155559508230881 1
0.71007675073523 1
-0.668870849489455 0
-0.253322001271204 1
-0.0708153674339533 1
-0.227002579665486 1
-0.11811383894462 1
0.688307369555669 0
0.13776136519729 1
-0.206296442614383 1
-0.528140860655041 1
0.219947202893531 1
0.390035586428003 1
0.548672025866803 1
0.31902689618205 1
-0.161063722208458 1
-0.173582502266937 1
0.241655290830349 1
1.12736663741185 0
0.16459637964159 1
-0.209923624769844 1
-0.0645855808789022 1
-0.0708054593910918 1
0.428640253369594 1
-0.486416325448454 1
-0.31481879286718 1
-0.323929752742739 1
-0.0306595394716305 1
-0.351798121044475 1
0.751276691542609 0
-0.219875831361155 1
0.301975323184936 1
-0.0775949748748832 1
0.279607393317692 1
0.0185141354478258 1
0.497955143399227 1
-0.258357536879035 1
-0.0321430746198895 1
-0.170496688926009 1
0.567816874527515 1
-0.355602791313584 1
-0.105787592072531 1
-0.0719280427466333 1
-0.0225589503091979 1
0.182863685451176 1
0.156232787556699 1
-0.105152289159932 1
-0.380251508106748 1
0.417766455678565 1
0.137308350753198 1
0.188496978023153 1
-0.276634478342995 1
-0.0582195735795623 1
-0.0980520994140284 1
0.249280649653937 1
0.0931427422148927 1
0.0261744526160465 1
0.241923570737339 1
0.484786660058675 1
0.366068556176663 1
0.15335833191763 1
-0.0820231645759917 1
0.0220782399336818 1
0.387155660412359 1
0.254425779130526 1
-0.478551137607348 0
0.263783641643626 1
0.0659191139542789 1
-0.524586510226495 1
0.882165315304735 1
0.0446926119586407 1
0.236878735147258 1
0.64166640736494 1
-0.0150335151861241 1
-0.797154105290424 1
0.286299895931067 1
0.595577545480223 1
0.292911251451419 1
-0.62179720372621 1
-0.951934399892478 0
0.392130020946701 1
-0.116262782128031 1
0.08566831236577 1
0.0597166178108882 1
0.208015007141558 1
0.00614561062429539 1
-0.16216631541369 1
0.2261373744643 1
-0.313611512739186 1
0.620893888378399 1
0.358669254265424 1
-0.0590653947288385 1
-0.582833300711405 0
-0.396166520043014 1
-0.254467498766334 1
0.0698800996623841 1
-0.244264763967083 1
0.184205871104093 1
-0.581073041375005 1
0.105717412532341 1
0.705819480086039 1
0.562406724161598 1
-0.0502192727732681 1
0.0844823896464495 1
-0.055751734369463 1
-0.558918775197009 1
0.783891724631363 0
0.101376261135985 1
-1.59840973116856 0
-0.0152472140751313 1
0.0034362284730535 1
-0.113905684306981 1
-0.0165564463805204 1
-0.502685680931179 1
-0.216271277739062 1
-0.266626526903765 1
-0.364856665789989 1
0.263971541957742 1
0.210112630394582 1
0.126597928613369 1
-0.446573906272891 1
0.33084201952516 1
0.312263822279231 1
-0.117428358484618 1
0.611717093862014 1
-0.115077464596783 1
0.330411207465592 1
-0.342303798938809 1
-0.503240284973548 0
0.197498515714225 1
0.325384727097278 1
0.236177830670471 1
0.0953915599792939 1
-0.405481434752201 1
-0.116934624045612 1
0.259871816440638 1
0.0469225052738333 1
-0.550024084407635 0
-0.448064019996825 1
0.345501733344649 1
-0.0812824006045434 1
-0.923447514987645 0
0.263371625815769 1
-0.467767677770435 1
0.0184646839479516 1
0.129095035544932 1
-0.518024171025551 1
-0.451437263689158 1
-0.082697052510114 1
-0.721143414719076 0
0.0511584722167998 1
0.162419530234719 1
0.310141952681602 1
-0.659163985653427 1
-0.0956263795839428 1
0.319354427628493 1
0.180725862730682 1
-0.158025622271619 1
-0.893826201858232 1
-0.340751543046432 1
0.121215007517363 1
-0.263040360610586 1
0.2438393796586 1
0.120408532133246 1
-0.547601768062162 0
-0.107925936586384 1
-0.21729173676421 1
-0.251905776631577 1
0.258211996375063 1
0.0471359788432736 1
0.162306694262868 1
-0.145205933478285 1
-0.0364593646796333 1
0.411166540013282 1
-0.0978991018973394 1
-0.651949414800467 1
0.210281044404835 1
0.00450116350577657 1
-0.338372696451778 1
0.240108540879488 1
-0.347998621879502 1
0.142825691474162 1
-0.0852210306140031 1
-0.0851785518838643 1
-0.647732400241446 1
-0.103365253620017 1
-0.35394018479799 1
0.224273360940935 1
0.265955463826975 1
0.116648251002722 1
0.200205537433746 1
0.237050052187205 1
-0.0221090210467858 1
-0.345245078420601 1
0.173556680341998 1
0.215013551577658 1
-0.625244201938775 1
-0.128209170629833 1
0.0252108055972157 1
0.308049204141605 1
-0.0214189243717184 1
-0.197524282249248 1
-0.512157805252629 1
-0.166123835975883 1
-0.242354958646124 1
0.439934729443269 1
-0.261541634703467 1
-0.430144538743914 1
0.240702893453207 1
-0.0651226507462542 1
0.492220995923529 1
-0.0300683411121198 1
-0.759538577620316 1
-0.325964764825199 1
0.134488537253218 1
0.488423432944381 1
-0.772816280879583 1
-0.15511223697823 1
-0.105440891639571 1
0.200384764415112 1
-0.544324695367276 1
0.38570008021909 1
-0.205948352166637 1
0.071159144421653 1
0.305833493622091 1
-0.204846035848831 1
-0.659078374326543 0
-0.0651257455260058 1
-0.0161849372108385 1
-0.504869120968857 1
0.645105658913875 0
-0.0136296522866631 1
0.190205286976686 1
-0.532375491277359 1
0.0589783684129281 1
-0.250786711953212 1
0.288016607922651 1
-0.378696132234065 1
-0.510676031225832 1
0.00718417340949161 1
0.601409399641706 1
0.0400168613088463 1
0.117590296559597 1
-0.164502555683316 1
0.425414405582525 1
0.14221280031002 1
-0.384641118945809 1
-0.0114204651559568 1
-0.1193948870978 1
0.0574855989826325 1
0.181713140593838 1
-0.237427587347671 1
-0.350373512858947 1
0.204837853288661 1
0.0166772321137901 1
-0.00895850261217118 1
0.109978452620229 1
-0.172512484042182 1
0.42092539503039 1
0.0596947751780238 1
-0.689640593744596 0
-0.331190453217411 1
0.319851405002849 1
0.0433521228237522 1
-0.784364711758264 0
-0.122745274367971 1
0.0256755855959621 1
0.16567824682566 1
-0.356155373633769 1
-0.196104985959392 1
-0.782654970713026 1
0.480856983305991 1
0.105585135127953 1
-0.298287156367359 1
0.188103243494838 1
0.240813744994352 1
0.25602554060177 1
0.277316300773344 1
-0.207164695247666 1
0.550853908535625 0
0.114388698913145 1
0.031672711526467 1
0.5089641194811 1
0.145951951452451 1
0.156512722936867 1
-0.568190834062214 1
-0.364223970322078 1
0.0849129479368032 1
0.406605485603431 1
0.205220077429873 1
-0.451100960368793 1
0.00402439911094352 1
-0.0356975258863687 1
-0.324790232404557 1
0.502657974315717 1
-0.0377414294264204 1
-0.22330194317848 1
0.444579940264936 1
-0.822451742240114 0
-0.113823782841353 1
-0.46936377805186 1
-0.164709575040267 1
-0.453252465381987 1
1.00745428934925 0
-0.261353076893923 1
0.154208702418279 1
0.0406191631156872 1
0.38923241192161 1
-0.186483063132524 1
-0.0215073474202451 1
0.0500517987128811 1
-0.0632658452925411 1
0.499855774813147 1
-0.697808921347276 0
0.237289914449091 1
0.237258861319862 1
0.820379021440097 1
-0.488951321818501 1
-0.508898730627501 1
0.0315703363197622 1
0.196282417460189 1
0.318715056561004 1
-0.330755894840296 1
-0.525004718711555 1
-0.351963108395648 1
0.0895184365400837 1
0.296588662671945 1
0.688967703459693 1
-0.824669329173524 0
-0.34911983179497 1
-0.122437709106141 1
0.373890132575051 1
0.322503715259811 1
0.514748603733705 1
-0.237714338877555 1
0.249231222968076 1
-0.0402352752837026 1
0.137544268435169 1
0.163556029301338 1
0.200313515145261 1
0.213313856496532 1
0.0295518074926852 1
-0.0576092547885615 1
-0.15568915587969 1
-0.0960944629072819 1
0.128648007570685 1
0.326386550801109 1
-0.147539089782635 1
0.0906318253694417 1
0.405416980235008 1
0.377890626595713 1
0.437258718858009 1
0.057587873543125 1
-0.0135340088256715 1
-0.0681540527164935 1
0.354952822470697 1
0.372788208108282 1
-0.440338998911569 1
-0.0897695755337598 1
0.15126154200294 1
-0.324452358086083 1
-0.238964345210397 1
-1.03309105146563 0
-0.539684581774528 1
-0.350923102225875 1
0.265610381796612 1
-0.762169515771965 0
-0.165567115750029 1
0.278189457211858 1
0.133011895618867 1
-0.000473688310882459 1
0.347025993784437 1
0.173500943917929 1
0.371111715983481 1
0.204390316474493 1
-0.318499333722212 1
0.442568583800631 1
-0.572083613388608 1
0.0471755562331115 1
0.579497721544038 0
0.232894775058407 1
-0.0440303734610224 1
-0.589471631445485 1
-0.0222287643818264 1
0.0638816867695366 1
-0.43615949935051 1
0.2010566447562 1
-0.555853426299262 1
0.147220928731889 1
-0.303130398953091 1
-0.582183009960578 1
-0.120020082201669 1
0.384698323353064 1
-0.31893942936657 1
0.155151654844965 1
0.157874170620382 1
0.735166726673751 1
0.251246399305717 1
-0.00915104413913352 1
0.166565625090749 1
0.262445056853636 1
0.628193697803743 1
-0.143812710168179 1
-0.319279423376714 1
0.0003061464835519 1
0.294499407712539 1
0.171602950964758 1
-0.578965428929443 1
0.754026043362874 1
0.682841246517446 0
0.216482527824301 1
0.387622889206042 1
0.0968293814750612 1
0.00688771759823498 1
0.150999899912452 1
0.661826789962032 1
0.427831832318066 1
-0.185725910590878 1
0.359050812880041 1
-0.426125440943001 1
-0.140863560819134 1
-0.238555445698565 1
-0.749980691882506 1
0.933798198203983 0
0.702542127229721 1
-0.441473127785509 0
-0.519224567186031 1
-0.35036504680026 1
0.0224086692851002 1
-0.035091432982867 1
-0.230690091895621 1
-0.2235087662277 1
-0.346791285617791 1
-0.512124672232958 1
-0.550283738055242 1
0.471255096840845 1
-0.197177995698766 1
-0.374071763606781 1
0.227061918732076 1
-0.288633364077849 1
-0.162620006633962 1
0.0015519452545357 1
0.176722038044152 1
0.444779722583477 1
0.205044393742351 1
-0.309374235409712 1
-0.474244183127005 1
0.0139153937371587 1
0.854307529815397 0
0.0734174839828377 1
-0.248788475581937 1
-0.0886320668577919 1
0.335281834813159 1
0.137771916148503 1
0.164318212233678 1
-0.426530009620191 1
-0.310126006029069 1
0.241857469676333 1
0.718725019075533 1
-0.519515043599538 0
-0.0763835894360791 1
-0.344291318112235 1
-0.244557400374725 1
0.131432822622889 1
-0.0302476886018171 1
-0.273586692871279 1
-0.497920063768446 1
0.268089371602645 1
-0.296250727322368 1
-0.217481126955787 1
-0.07828602332444 1
-0.693155375330603 0
-0.100539442919397 1
0.642750374527142 0
-0.20916920025667 1
0.00779100305847466 1
-0.27604305497445 1
-0.449346543260339 1
-0.286722285324153 1
0.315937713113749 1
-0.816971211773344 1
0.00414413352915974 1
0.0314409919080615 1
0.137997946084166 1
-0.350733275557445 1
0.238790433187318 1
0.0656766157018442 1
-0.125635705414157 1
0.188041976765667 1
0.577054278895632 1
0.111988459037116 1
0.113368521373254 1
0.365353668642154 1
0.0268215586757403 1
0.183722691034466 1
0.662559665521091 1
0.0412731314868161 1
0.218379372881604 1
0.383960995950705 1
0.430436598756361 1
-0.0169985246794686 1
-0.161947175576316 1
0.213913033622267 1
-0.109875324003921 1
-0.0803221231270381 1
0.292597520030571 1
0.389283516090086 1
-0.412521014195938 1
0.304957977782883 1
0.139986209821602 1
0.513380651987263 1
-0.208691524738753 1
0.134095499453205 1
0.447884904316143 1
-0.0852446113003766 1
-0.100093111188644 1
0.318104853107426 1
0.214294331297312 1
-0.318307917967534 1
0.305122198055797 1
0.0316212371580512 1
-0.621248159839918 1
-0.463999055233937 1
0.0161657358885967 1
0.244194708574159 1
0.119726652013417 1
-0.0510657122891903 1
0.337746531699648 1
0.15931061432956 1
-0.692490616480931 0
0.452778744820931 1
-0.379840330938858 1
-0.0138866206374136 1
0.279267428573497 1
-0.120218396716869 1
0.837575548415028 1
0.152575192969814 1
-0.0343604481977442 1
0.0597338906788374 1
0.605327831712688 1
-0.174919328593537 1
0.365970759357699 1
-0.076862622497043 1
-0.0478935013749624 1
0.0220168746304385 1
-0.240837966911081 1
-0.306325480064174 1
0.491475162999999 1
0.660209044269271 1
0.268766215730724 1
-0.663864515206627 0
0.0310469683638551 1
0.535006535626009 1
0.0326830937904581 1
-0.908729461758727 0
-0.322240337774251 1
-0.231324839652358 1
0.566800817447111 1
-0.439229218144717 1
-0.00447211245479823 1
0.0268373594690162 1
-0.0648644517370867 1
0.0327767680635685 1
0.0356354818590643 1
-0.136680576886246 1
-0.185226388839379 1
-0.126850637914529 1
-0.187986307656906 1
0.306140408554111 1
0.0886620914529535 1
-0.521384325571748 1
-0.284358845220466 1
-0.810706556495196 0
0.0131797249861479 1
0.16559254434328 1
0.0240355518826617 1
-0.269537927802281 1
0.447594633680292 1
0.426001128917627 1
-0.119749121654208 1
-0.126776623738219 1
-0.019973172547913 1
-0.290279277862381 1
0.361974439132618 1
0.859641963507499 0
0.716821689286718 1
0.552403377084617 1
-0.878241512453123 1
-0.321562158077942 1
-0.190802724796061 1
0.145282722559915 1
0.475011634930435 1
-0.899979952381677 1
0.111008861539805 1
0.67463389009456 1
-0.241250976122342 1
0.0124109376720217 1
0.395158582868079 1
0.513845029222726 1
0.362366892276382 1
-0.102155069263159 1
0.111964208554365 1
-0.362039958215767 1
-0.210445202325606 1
0.0414456828602917 1
0.041024782796054 1
-0.0888121338422569 1
-0.722745853924865 0
0.149556187986394 1
-0.633522990190595 1
0.0229016003802699 1
0.659679812948509 1
-0.315040839367901 1
-0.219031028757958 1
-0.0582255987647614 1
-0.034016444562132 1
-0.593282912297347 1
-0.604676900183667 1
-0.102415095751551 1
-0.2747916009892 1
-0.0994116977403639 1
-0.14193569304914 1
0.316935778871193 1
0.203909001439872 1
-0.271258863558076 1
-0.277703602910873 1
-0.0415466232029339 1
-0.0215180392672236 1
0.284684406275464 1
-0.725204804685216 0
-0.190754163782473 1
-0.197964919499323 1
-0.382025821998591 1
0.220628544690749 1
0.0488046761765216 1
0.578718587311091 1
0.167217757775233 1
-0.112307004513743 1
0.744106909606965 1
-0.258306006432683 1
-0.0107354163566612 1
-0.0226420381918737 1
-0.178362530289803 1
0.71020571796294 1
-0.40426597348096 1
0.697420685343595 0
0.23382194004128 1
-0.698757115843024 1
-0.0294805797717217 1
-0.588829026481317 1
0.201980021789286 1
0.303663569956306 1
-0.495811469892614 1
-0.190557358488871 1
-0.529059209389763 1
-0.242504649098998 1
0.0498986197557707 1
0.26910767928565 1
0.303617355301688 1
0.674933339182141 1
0.525444852973868 1
0.232513753255274 1
0.0329459728343736 1
-0.258563126139582 1
0.331054855964907 1
0.552291478183401 1
0.0970317747998019 1
0.0566380521228022 1
0.0225096476608973 1
0.202929627434879 1
-0.171711319570764 1
-0.138102190223513 1
-0.269742770993166 1
0.376213108157358 1
-0.557035938949724 1
-0.164353426322735 1
-0.654196639042153 0
-0.160790933615665 1
-0.227665371742141 1
-0.129287155650704 1
-0.0135410141303747 1
-0.140802524346943 1
0.509457934464796 0
0.165420630634495 1
0.263444933937769 1
0.271057283906391 1
-0.259885501795909 1
0.140045326565271 1
0.0822895274300064 1
-0.333646559625857 1
-0.430341464429585 1
-0.941930282194586 1
-0.0841677364546706 1
0.507276659217136 1
-0.95934552478899 0
-0.368941446242222 1
-0.295894715598835 1
0.53440199324336 1
0.259970409575465 1
-0.488695247242625 1
0.465888587514512 1
0.543457523542603 1
-0.264892538387741 1
-0.309707636092695 1
0.191654184826887 1
-0.583137914086942 1
-0.574709583369265 1
0.373178292483118 1
0.355062018734352 1
0.14940622093651 1
-0.246495024580005 1
0.178584894358786 1
-0.183707037230193 1
0.740208512789005 0
0.765318961246554 1
0.0357849430303872 1
-0.58391325207864 0
-0.0466915555939102 1
0.364739597005798 1
0.545624466704283 1
0.0324099721526581 1
-0.390389027753017 1
0.196523704986793 1
-0.0740373291152359 1
-0.586927220830427 0
-0.603328350706331 1
-0.00332931587312528 1
-0.676460200445018 0
-0.271586391473905 1
0.176503428368938 1
0.347445910206357 1
0.205255317155975 1
1.07252572714528 0
-0.343274756472414 1
-0.0299416030458265 1
-0.373479664069691 1
-0.359004224807781 1
0.121623719981798 1
-0.0823753272015638 1
-0.456209289547259 1
0.0513723898115932 1
0.988771448123138 0
-0.514421118483766 1
-0.232835197776168 1
-0.184544482673999 1
-0.387510039403331 1
0.00905126548198223 1
0.180520411078507 1
-0.0673233964974321 1
0.0140394838330301 1
0.120948348999049 1
-0.536356002809964 1
-0.231518141349422 1
0.142270799444345 1
0.444682778899657 1
0.412450272568816 1
-0.00778513395144723 1
0.250334669896687 1
-0.189605979662809 1
0.517445348851623 1
0.610241481600099 1
-0.629161166952344 1
0.240799984968078 1
-0.359179679394968 1
-0.177947067518466 1
0.440550071064411 1
0.581296385118552 0
-0.584981024372579 1
0.0386728386176287 1
-0.422852084881807 1
0.613599261409624 1
-0.455207295539144 1
0.745363646557057 1
0.0951123198791648 1
0.0312334841417503 1
0.809110305566791 0
0.200368872364821 1
-0.349410061537698 1
-0.530781650930203 1
0.101348844753371 1
-0.0683968114118402 1
0.296917241481826 1
-0.342680274693414 1
-0.17949408602208 1
0.14476946725118 1
0.404326708671519 1
0.152036068526523 1
-0.18767275117991 1
0.258316423757942 1
0.401588493450363 1
-0.524488866313744 0
0.0022909728504867 1
0.469150064707558 1
-0.468396566179803 1
0.0194330618188513 1
-0.0360434644459486 1
-0.101086274627418 1
-0.0521877896545349 1
0.116043084128887 1
0.0537004998274293 1
-0.353942753830207 1
-0.21651834708111 1
-0.665926742530143 0
0.313677552725068 1
0.19575070502667 1
-0.626187721003556 1
0.478945634513478 1
-0.260124542111781 1
-0.193807959717527 1
0.186369977553214 1
0.778090028563162 0
-0.412671534427317 1
-0.262331597077491 1
-0.35322991817836 1
0.0113979009255789 1
0.0668293855283984 1
0.101555115374088 1
-0.0791980844504249 1
-0.257626285868312 1
0.0939927950832059 1
-0.533267510468881 1
-0.0546300865556701 1
-0.2672629337684 1
-0.104284585326546 1
0.0361948691975107 1
0.196319032826734 1
-0.365193732739744 1
-0.176475479198688 1
0.710153735664547 0
0.11250502033462 1
0.0346601935606517 1
0.176038843401078 1
0.660310915636484 1
0.147073764032942 1
-0.449472494303233 1
0.520998720275885 1
0.131871873998187 1
0.394070451129174 1
0.0597331258012859 1
0.318308690324308 1
-0.570130655850985 1
0.712543541467623 0
0.0759053569189032 1
0.56155079238058 1
-0.325491427093699 1
-0.395352935549352 1
0.062393167971382 1
-0.371613928451036 1
0.0667906704643304 1
-0.180322232911091 1
0.143986714223731 1
0.0458439856845387 1
-0.694498994859054 0
0.574326241961847 1
-0.614303512502872 1
0.594029459130953 1
-0.14526201243167 1
0.294422827452237 1
-0.0672238379256632 1
-0.268088889599106 1
0.0708937421141598 1
-0.335235430286209 1
0.301075522798342 1
1.07732415309165 0
0.0832709510741524 1
-0.188404315627288 1
-0.513121767068568 1
0.297112306074815 1
-0.155939484855678 1
-0.330077957393468 1
-0.250971796544115 1
0.148526215434096 1
0.678271535170323 0
-0.0848747381567908 1
-0.348051422089647 1
-0.036002952172061 1
0.24851711745084 1
0.115589140688853 1
-0.354384718019441 1
-0.0345479567726786 1
-0.19549361879908 1
-0.515776537358005 1
0.0188614467334155 1
0.0825502891988931 1
-0.107781736589808 1
-0.372452374833378 1
0.150032166160231 1
0.0250359240510198 1
0.384094002336358 1
-0.129735384499491 1
0.602013762460894 1
-0.012683718460096 1
-0.576376233887957 0
0.359440646171354 1
-0.285890471831895 1
0.480274160749701 0
0.229742537755482 1
-0.277200232939937 1
0.173968574687669 1
0.600184100356177 1
0.154417883621456 1
-0.821366966402415 1
-0.0107841026441956 1
-0.431807646151938 1
-0.0467145068193641 1
0.164471273877733 1
0.205695235149374 1
0.208478437239691 1
0.304699777077972 1
0.515260078573012 1
0.568655161824999 1
0.611809949887321 0
-0.168353786126994 1
0.0379628030972077 1
0.661599628325087 0
0.491412507442932 1
-0.831389857452628 0
0.186820256631875 1
-0.384098740518837 1
-0.557055571894278 0
0.293078200404486 1
-0.0305613648478123 1
-0.245713728493285 1
-0.129377348501316 1
0.304468304557264 1
-0.389830445035737 1
-0.0276787689293877 1
-0.0637831660733772 1
0.249186666992125 1
0.594927579864626 0
0.322711291762464 1
0.361778830095118 1
-0.0151740228459439 1
-0.00999831120281972 1
-0.474517613015625 1
-0.0997796958825218 1
-0.301309523709395 1
0.111412733413773 1
0.378991126032533 1
-0.120276097254871 1
-0.00118523221537144 1
0.066373887333179 1
-0.348849645027243 1
0.521987233314774 1
0.0585800798931682 1
0.0369272222670598 1
-0.0802655744921054 1
0.215262770331787 1
0.177294057798154 1
0.0199406126556792 1
0.838254953069165 1
0.365558144257287 1
0.113162472289564 1
0.410779310457006 1
0.740437863072722 0
0.485742926615051 1
-0.145595902541268 1
-0.432645149554237 1
0.0860391981116291 1
-0.438055871923869 1
-0.245562455340886 1
0.0913631526074772 1
0.311422412507498 1
0.287680619362713 1
0.536567716296618 0
0.0455276234156997 1
0.0283476766511831 1
0.39172575946856 1
-0.232765413274691 1
-0.852749870419508 1
0.235002083761324 1
-0.0395371668001697 1
0.423756362065316 1
-0.491326976587643 0
0.639545232918907 1
-0.0813353982753914 1
0.220853145838161 1
-0.184058016595061 1
-0.376298550365818 1
-0.280019870562301 1
-0.117163279560084 1
0.115842603219756 1
0.68314281747488 1
0.134891035886396 1
0.71911039082518 0
0.445386938643046 1
0.282286505331111 1
0.186696759868855 1
0.0786290059286457 1
-0.266385136642256 1
0.975481595469281 0
-0.128047662292767 1
0.176551408848983 1
-0.326478420067489 1
0.18374642492814 1
0.0571068702259361 1
0.399057335249712 1
0.164110254959733 1
-0.093996966364036 1
-0.279425442481596 1
-0.319121224909472 1
0.198641901936163 1
-0.139096653657777 1
0.169641956046426 1
0.382997772132444 1
-0.50826656895272 1
0.364728586917456 1
-0.435429428991031 1
-0.702190384229236 1
-0.0255210689120414 1
-0.0643542379267514 1
0.604467255030362 1
0.497324358390138 1
-0.518517984289835 0
-0.0766778716692347 1
-0.00719513520069989 1
-0.0101016211756855 1
-0.40032088718904 1
0.0892741162562522 1
-0.697821753612123 0
-0.301436915028681 1
0.0284873866836189 1
1.11286066912453 0
-0.148894344811318 1
-0.609617552691558 1
0.671465486168834 1
-0.0581728015186975 1
-0.0706397585854977 1
-0.314194881865439 1
-0.408101532978285 1
0.0521895771685464 1
0.0279459354268471 1
0.199176847247863 1
-0.0502043390234728 1
-0.373529461994964 1
0.349433563928262 1
0.49898607339671 1
-0.864691356696818 0
-0.186882390549427 1
-0.45881742774562 1
-0.132086927490959 1
-0.436260604064297 1
0.303366356492849 1
0.0295493086714173 1
0.122394120524862 1
0.177371847827348 1
-0.223724553920818 1
0.31429215492955 1
-0.154382875218664 1
-0.407106878521809 1
0.229328703168791 1
-0.157230828845847 1
0.32518342072234 1
-0.310549826415681 1
-0.627004124519966 1
-0.329296718955411 1
0.613419085797404 1
0.409385069036709 1
0.216938014548229 1
-0.468347889101666 1
0.0457416669255593 1
-0.368041661163624 1
-0.093425490426823 1
-0.386198734942531 1
0.184669092008722 1
-0.0210565557116104 1
-0.263347058065954 1
-0.182891761100871 1
-0.306394350988565 1
-0.361381628340618 1
-0.321512207456054 1
0.470860694062614 1
-0.197847759785197 1
-0.430197492069587 1
0.105729624956294 1
0.674840744139901 1
0.0419258229897373 1
0.995131388271648 0
0.0161133831519749 1
-0.0931363610041578 1
0.260668618623759 1
0.48659568615953 1
-0.0302280017881917 1
-0.436255919530735 1
0.0774293418026568 1
-0.454861674060796 1
0.014591364684511 1
0.0292811256403032 1
-0.714832329257179 1
0.489208203213578 1
0.0838542382885885 1
0.19430886967811 1
-0.391080808809358 1
-0.038446476163509 1
-0.0277531717117836 1
0.0851075638532869 1
-0.235475130707224 1
0.723136918281989 1
-0.499580503188084 1
0.104011996678124 1
0.419292609251208 1
0.428527350739399 1
-0.491954994939137 1
0.738839803953244 1
-0.122060449974206 1
0.037535957911972 1
-0.302737001622506 1
0.352206793016818 1
-0.0104263235683812 1
-0.332879827749702 1
-0.462880016094944 1
-0.426324912214136 1
-0.0579972950141095 1
0.680094488743849 1
0.336664341604541 1
0.393704781943804 1
-0.00809513253454217 1
-0.355437179336854 1
0.497349846232935 1
-0.317543801826974 1
0.33575868595618 1
0.0492480351015205 1
-0.065528834967826 1
0.475587624337164 1
-0.414225142339275 1
0.026110216249157 1
0.409356477798694 1
0.578952043219714 1
-0.480654363895843 1
0.137097676411669 1
0.219843395567555 1
-0.185164186628283 1
0.118305579739978 1
0.110149360758919 1
-0.210432879221471 1
-0.200898991839984 1
-0.218143498508111 1
-0.322884005053898 1
0.311657194752657 1
0.725080522046235 0
-0.168673870348792 1
-0.588696748044485 1
-0.000312472225423827 1
-0.629740558421963 0
0.332162671684442 1
0.192570608623045 1
-0.0649346403426787 1
-0.5500199760637 1
-0.569253401978096 1
-0.248103244570066 1
0.273512092226347 1
0.0221566614399804 1
-0.292894647864717 1
0.2442706231501 1
0.928266705141504 1
0.299698440020078 1
0.255760229125387 1
0.257667626449081 1
-0.57421649521042 1
0.94341619120126 1
-0.0773937925711178 1
0.102593549255253 1
0.856760024184495 1
-0.181722265477342 1
-0.0767885228760184 1
0.340972739445331 1
-0.365114819722667 1
-0.00945909302767236 1
-0.388341627940663 1
0.556419764513958 1
-0.0953033895513178 1
0.022111076138762 1
-0.0508095468818675 1
-0.395418852751127 1
0.202724370144286 1
-0.256776897980467 1
0.350466969147908 1
0.13425093161222 1
0.114470579965538 1
-0.421614484292586 1
0.0187242518303059 1
-0.429515741265138 1
0.25331228768099 1
-0.406804905681204 1
-0.30407152489487 1
0.107369552669285 1
-0.093130349142577 1
0.257992849199325 1
0.144169628136612 1
-0.211229637306781 1
0.439459072498091 1
0.216392036566158 1
0.270762963220663 1
-0.22713202194369 1
-0.317684937027129 1
0.403379598671477 1
-0.332824962174391 1
-0.258614852702518 1
0.433639014401402 1
-0.0604104787450051 1
0.293080995292846 1
-0.577730522839378 1
0.369746450324717 1
-0.614425672273304 0
0.192066525911103 1
-0.294432211969223 1
0.156386091068714 1
0.0557795715222888 1
-0.109596165882029 1
-0.000987335984654954 1
-0.523101082592125 1
-0.384533591453844 1
0.188242199073444 1
0.714127436585159 0
0.766739862978092 0
-0.233170031522727 1
0.264214023944041 1
0.21853224496136 1
0.836722848377389 0
-0.444978212785246 1
0.290886138897506 1
-0.489123110984607 0
-0.628216469948956 0
-0.0864113290973518 1
0.295482296755099 1
0.0999322823089196 1
-0.628059065538798 0
0.190636883291405 1
0.86528265404162 1
-0.480722356468878 1
0.0978871682496247 1
1.03981509686588 1
-0.146376566797141 1
0.399454049105217 1
-0.428691782867598 1
0.818418112273739 1
-0.406195182961042 1
0.294901992263732 1
-0.117435506188193 1
-0.114887966716167 1
0.242230876687437 1
-0.189645151149366 1
0.473660407999081 0
-0.246585103822799 1
-0.422990172555864 1
0.114450941983764 1
0.484665908140418 1
0.387428642640081 1
-0.289606046476818 1
-0.330736129408895 1
-0.0678977655265927 1
0.179935123352507 1
0.0452324843083999 1
0.346762636109212 1
0.422560997772276 1
0.0919193992972463 1
0.228447711457477 1
-0.136605155825 1
0.818768089811112 1
-0.389079784812442 1
-0.220871246379145 1
0.491871285832033 0
-0.45567597461359 1
-0.12012183559702 1
-0.436311545311716 1
-0.0851600459267375 1
-0.589061214113643 1
0.701087959457473 1
0.00557332238035076 1
-0.405320233634337 1
0.178822225192714 1
-0.322629550889711 1
0.984758815212769 0
-0.303666736013355 1
0.667952083209606 1
0.193581660818108 1
0.121875638657143 1
-0.0243633432415591 1
-0.329327053049861 1
0.524199477639458 1
0.181269263100297 1
-0.155035916587376 1
-0.507926592381468 1
-0.226626768964919 1
0.0585898230344671 1
-0.128064241575801 1
0.742838790106919 1
-0.150486899795743 1
-0.580804251849363 1
0.314944652264821 1
0.183086876396809 1
-0.23414613048211 1
0.000561805817077751 1
-0.00981759080473681 1
-0.296089214003006 1
-0.36383693934854 1
-0.426601027734583 1
-0.176021642779094 1
-0.709552928116971 0
0.526185203927509 1
-0.398977609168797 1
-0.389736587888414 1
-0.0103295978033033 1
0.220111504678773 1
-0.17272791505205 1
-0.0786139042263088 1
-0.0532479245114188 1
0.110455526963507 1
-0.60470694862546 1
-0.555362568163282 0
-0.823833291946635 1
0.108481806144843 1
-0.212698668273791 1
0.00873252490212124 1
-0.104764672471109 1
0.146682477042706 1
-0.00452062588207353 1
-0.000611482548101658 1
0.118036466013298 1
0.0734508655435048 1
-0.0147548884091336 1
-0.451680631911023 1
-0.286681199822744 1
0.91659247015625 1
-0.0132560381422629 1
-0.0125000184297686 1
0.339698850628228 1
-0.20966425877687 1
-0.191424838113922 1
-0.713411937699521 0
-0.0582841169361718 1
-0.0183631337813764 1
0.251555116531798 1
0.497972446063062 1
0.956937210969583 1
-0.230733677330511 1
-0.0936067013664169 1
-0.769659774112225 1
0.694674819502981 1
0.171887162099243 1
-0.0568935859761406 1
0.389307490212116 1
-0.512029941583847 1
0.302373743473298 1
0.19538461836712 1
-0.305934113872143 1
0.430144946764489 1
0.132791967078647 1
-0.791325624423708 0
0.518321578152621 1
0.123320610997785 1
-0.140610708585593 1
0.0208399065905833 1
-0.34021577817897 1
-0.0474986913362837 1
0.2333963996429 1
0.242243524546394 1
-0.555403686261471 1
-0.0895820472707473 1
0.0452777311341129 1
0.0507710650789963 1
0.414968972310151 1
-0.175325044086187 1
0.120960525499911 1
0.196379217553646 1
0.46675202759925 1
-0.561971289194975 0
0.0128493033825795 1
0.230703248707453 1
-0.345487051566973 1
0.0463941366630874 1
0.0517661848653279 1
-0.0736523886021726 1
-0.0884532291306889 1
0.305327983452287 1
-0.592717508868289 1
-0.101045485678633 1
0.385178625391838 1
0.132097685478231 1
-0.0368794508025515 1
0.160738061637577 1
-0.0434328373123629 1
0.00454723852584288 1
-0.12527764163254 1
-0.121806114366685 1
-0.336102417219838 1
-0.376149202884241 1
0.0524262337973729 1
0.0403167466465262 1
0.0709063580109166 1
-0.123957526912317 1
0.396094551557605 1
-0.733961219544853 0
-0.629672381522887 1
-0.148099740305738 1
0.193484090945054 1
-0.0713379341521276 1
-0.127937676013133 1
-0.825924041998679 1
-0.118957019478897 1
0.258035656177902 1
0.130213839465215 1
-0.175964952014728 1
0.0708185269962905 1
0.262108395430084 1
0.320684566315086 1
0.187307015941155 1
-0.496556364424551 1
0.29350052324192 1
-0.412426444512774 1
-0.368204736960389 1
-0.0427865019198753 1
0.29556112019446 1
0.250344972188112 1
0.392437895759993 1
0.112662265163892 1
-0.0234441859557999 1
0.0420460877733656 1
-0.219151148584273 1
0.058717331435008 1
-0.0599312340631064 1
-0.0971918993410228 1
-0.0742169190700775 1
-0.174100153375929 1
0.0378712657394024 1
-0.656933088258178 0
-0.155661746418276 1
0.29750335496419 1
-0.131789629628523 1
0.197381891082428 1
0.260127480571234 1
0.206327086243275 1
-0.318919997627292 1
0.126769074212019 1
0.399933539347842 1
0.529226646704038 1
-0.869470550326609 1
-0.305658643207004 1
-0.0384809883157807 1
0.491590964988515 1
0.0232716566625393 1
-0.416242505027596 1
-0.631644697499537 1
0.69916983872574 1
-0.107621849402629 1
-0.390965066094241 1
-0.0289645722959885 1
0.0195203256522174 1
0.693625728746353 1
0.320994620251187 1
0.00339586063904593 1
0.211506263909921 1
-0.522459242182247 1
-0.0800962582182873 1
-0.529429555936178 1
0.603240197351394 0
0.0578848412532942 1
0.61115243439847 0
0.802274692770482 1
-0.814001870719817 0
0.102292242732379 1
-0.439784522297177 1
-0.199122428027097 1
0.741873702129123 0
0.369685421154136 1
0.691572483412384 0
0.37038889166885 1
-0.0823674417100137 1
-0.433818113333643 1
0.103126164123684 1
0.272399221188753 1
0.335194960779707 1
0.0144225441781151 1
0.326627550734781 1
0.0860024707008976 1
0.258114773745718 1
-0.042445646648675 1
0.13052133582245 1
-0.136517177151606 1
0.177613917513887 1
-0.548580042753818 1
0.387969521969582 1
0.403210277857274 1
0.173026456386923 1
0.598158608512905 1
-0.324333423321151 1
0.367860097088238 1
0.095313459479329 1
0.0732131575877887 1
-0.193009070970448 1
0.143619131729775 1
-0.399822177793975 1
0.322196416352492 1
-0.648780923509149 1
0.025870387258048 1
0.149049890923206 1
-0.332284843831889 1
0.0916090921371085 1
-0.0416911143245542 1
0.188846776005024 1
-0.0239705801717501 1
-0.17009945558817 1
0.402733511858055 1
-0.0676419089518076 1
-1.01727488082975 0
0.0586918232777981 1
-0.409417399816501 1
-0.508672516155935 1
-0.425423164610026 1
0.836590606367359 1
0.153129486408413 1
-0.440237419881094 1
0.593914848515732 1
0.36711827008918 1
0.21234632046498 1
0.253645497531766 1
-0.0181921875959889 1
-0.258167120592216 1
-0.152857407024621 1
-0.221631389363565 1
-0.0735655125479301 1
-0.473253020804576 1
0.625314314319711 0
-0.50143495337471 1
-0.409246380142565 1
0.285857876954826 1
0.479001911439166 1
0.022794096215668 1
-0.283638746520679 1
-0.527492509870881 1
0.0131824516859861 1
0.307483943964163 1
-0.0100524672293557 1
-0.221291898733116 1
-0.135005855191452 1
-0.571589892623802 1
0.133034183514111 1
-0.286489274128642 1
-0.34417375784385 1
-0.0917515814453941 1
0.0294294205447279 1
0.837404821796904 1
-0.754706699382669 0
0.381127209644767 1
-0.136100304710266 1
-0.513615955410845 1
-0.155911042666944 1
0.405976151087467 1
0.628426655943478 1
-0.353364982986883 1
0.0140819266645817 1
0.0601436132431691 1
0.171188697112404 1
-0.702602780159081 1
0.26312818621429 1
-0.702128239292654 1
-0.383393390690412 1
0.416735586485442 1
-0.231525368384832 1
-0.0732100936125233 1
0.243776105892471 1
0.284205596456649 1
0.266335729164731 1
0.132422629856533 1
0.0926013227992726 1
-0.272766219181414 1
-0.354615517236173 1
-0.0248282021169575 1
-0.0533619717436202 1
0.140699665077122 1
-0.494629455941734 1
-0.332794232270374 1
-0.190396749512145 1
0.0680323149542154 1
0.121684775596312 1
0.226359324579869 1
-0.185845730487738 1
-0.110376236721028 1
0.33976130654167 1
0.4623567246249 1
0.176859314466678 1
0.173237394170075 1
-0.376008667568086 1
0.548737927127685 1
-0.346447432838978 1
0.464259047885077 1
0.518547206974074 1
0.236888533439975 1
-0.28660715943837 1
-0.125759520896613 1
0.100874208545383 1
-0.125516436259445 1
0.0187491110589022 1
0.332050323561981 1
-0.496140598021544 1
-0.118910068199579 1
-0.879122690847796 0
0.322038483769359 1
-0.0106563695748782 1
0.0173697683252347 1
0.295308061698756 1
0.137345465382487 1
-0.677876996101908 0
0.277093328878429 1
0.206350600392802 1
-0.14006951708426 1
-0.699456014412697 1
-0.139458238366977 1
-0.0593731434732466 1
0.27974242644095 1
-0.44282481220315 1
-0.471874939267957 1
-0.31495792594705 1
0.388621493943365 1
-0.0522443358470439 1
-0.0720041648667016 1
0.00791259137978557 1
-0.049003712521133 1
-0.162641010275713 1
0.595724569535686 1
0.566635578184878 0
0.163509969797349 1
0.216434497238757 1
0.627831771403549 0
0.0398198162913262 1
-0.161520167105749 1
0.0880395927127713 1
-0.338532215765834 1
0.276762201836497 1
-0.123335760223974 1
0.335053243551842 1
-0.00960300007066604 1
0.250645328727597 1
1.1281776788574 0
-0.286778292410728 1
0.229453385036112 1
-0.175877464362438 1
-0.0460393119247556 1
0.200782499550426 1
0.188956093155794 1
-0.305261869720747 1
-0.0737605600147659 1
-0.606646938307152 1
-0.201758649751265 1
-0.203594673614266 1
-0.0042990725769491 1
-0.435436846783831 1
-0.235982367269774 1
-0.309193846700442 1
-0.393191422201172 1
-0.669072997337149 1
0.0286462249615674 1
0.68872937786259 0
-0.268728859385852 1
0.461917832769898 1
-0.63723460276151 0
-0.181723886127621 1
-0.396097198128495 1
0.237034214459485 1
-0.31548688745687 1
-0.780261041366343 0
0.0526011692131595 1
-0.157527874884117 1
0.402538603246317 1
-0.0843730023589405 1
0.242895202299212 1
0.113400216244463 1
-0.32142191868594 1
0.129554461749751 1
0.154350144491296 1
-0.147577118931635 1
-0.2157267395839 1
-0.0313094597499329 1
-0.340184066470247 1
-0.337343408702435 1
-0.494876658983962 1
0.163384624982483 1
0.0386648800248384 1
-0.546683099303877 1
-0.0169776068904128 1
0.62765755621133 1
-0.0829238629942006 1
-0.10484897932545 1
-0.00662146341435759 1
1.01982792723671 0
0.2866791480503 1
-0.153631103595467 1
-0.1202594468361 1
-0.785780661040874 1
0.00522364968635564 1
0.257964921257002 1
-0.42351601673321 1
0.235799932269159 1
0.785508680878076 0
1.02265802107535 0
0.538749471994698 1
-0.946329093898564 0
-0.284954112291443 1
0.0764037558716278 1
0.11778615085104 1
0.296616628051876 1
0.578059441556695 0
-0.167860905880745 1
-0.139381281611223 1
0.138898605001974 1
-0.489776634011901 1
0.0915645264387447 1
0.34962650288077 1
0.0977986997642861 1
0.0614465298464189 1
-0.59895307875068 1
0.0863128594708691 1
0.342898478314881 1
-0.621806059515575 1
-0.054516285860979 1
-0.146366491996356 1
0.028648166839895 1
0.038625399038833 1
0.171726053982353 1
-0.119012859117673 1
-0.220539937864481 1
0.317962814065177 1
-0.1298708915746 1
0.292602303588643 1
-0.0709273840751921 1
0.224709666382807 1
0.103477585166301 1
-0.600839393364025 1
0.159637954485107 1
0.203703514507736 1
0.377835264531535 1
0.299261001130284 1
-0.217369355059372 1
-0.113321926108578 1
-0.146601220598753 1
-0.338788174734443 1
-0.216794806958218 1
-0.166489405199642 1
-0.784475851793301 1
-0.474646466082949 1
-0.316092859968291 1
-0.0552020237472826 1
-0.234416985387076 1
-0.20574941831271 1
1.06708569005712 0
0.14795134002381 1
-0.393249997373009 1
-0.349590016135232 1
-0.593049832319388 1
0.147211231619549 1
-0.0316115800095718 1
-0.324466804549791 1
0.435869517519816 1
0.18735329934514 1
-0.0812744784718954 1
-0.513078953300754 0
-0.632693101504274 1
-0.474796347636551 1
-0.260715719040105 1
0.361650120430669 1
-0.518747336816075 0
-0.185168699913091 1
-0.520169832402926 1
-0.064360510167247 1
0.147629350757936 1
-0.0854459952388099 1
-0.0319342029335831 1
0.117390825183328 1
-0.0622669042124285 1
0.917805752348104 0
-0.181429604577878 1
-0.155260858081852 1
0.173569759117052 1
-0.734680938577298 0
0.240343180410717 1
-0.00454902024205042 1
0.0572900025490715 1
0.390524164903513 1
0.272001507717393 1
1.02192061854435 0
0.0213768319379824 1
0.612620227425245 1
-0.551712738439267 1
0.638986631273312 0
-0.369350890814754 1
-0.322042754971342 1
0.674479846559618 1
0.280717507776216 1
-0.115779615980531 1
0.175846236322715 1
-0.772691880664095 0
-0.395072867690067 1
-0.346973585980627 1
0.252274423615525 1
0.432614288840882 1
0.545111417145118 0
0.138001707076002 1
0.163782947994859 1
-0.301641669296013 1
0.407910729885276 1
-0.354850092509211 1
-0.550693105213244 1
-0.0119338362817009 1
0.0620818146915124 1
0.0176196761151461 1
0.0578740959719208 1
0.12293474946842 1
0.192993541961415 1
-0.0452344032118608 1
0.0676641807503847 1
0.310511271892045 1
0.129419965877484 1
-0.0323818710848567 1
-0.0316823420970834 1
0.174039742913968 1
0.425726574572736 1
-0.436926284570469 1
0.185454636021602 1
0.0674839006234536 1
0.93403108711775 0
-0.697259064741075 0
-0.438927499301239 1
0.31663336919977 1
0.115799879448907 1
-0.298243124631392 1
-0.0796099492861791 1
0.311002037225037 1
0.75487699342248 1
0.256201230865065 1
0.0322436136175606 1
-0.0615953518785091 1
0.620615830205336 1
-0.725536168723415 1
-0.221600319792807 1
-0.468546582823228 1
0.249260521657791 1
0.0667782051215362 1
0.181678419969863 1
-0.209742632057465 1
0.429857185404194 1
-0.0959339014088627 1
0.558986994950324 1
0.545021772581552 1
0.136931022269219 1
-0.117279693511711 1
0.229137564801776 1
0.10421303774082 1
-0.0358876401516887 1
-0.265413728492356 1
-0.564646432223245 0
-0.187998786898589 1
-0.0790921681516491 1
0.028533998734027 1
-0.230695554847743 1
0.201205519659535 1
-0.661085098235297 0
0.798388499402449 1
-0.0777443117630342 1
0.432367178526615 1
0.367671099602564 1
0.0441451902126992 1
-0.627107956647577 1
-0.500817154160933 1
-0.344170771918926 1
0.385880520976245 1
0.0671072302571582 1
0.0539957144686672 1
-0.206007093688136 1
-0.273156137888438 1
-0.422897124025663 1
-0.236884818754846 1
0.163786321996582 1
0.0483663655304521 1
-0.0667672130849988 1
0.322740942414175 1
0.0226706433848832 1
-0.551060557862813 0
-0.121157785637406 1
-0.103590781193686 1
-0.609604311235706 1
-1.02123915201593 1
-0.263446280600432 1
-0.353524026680197 1
-0.218485406947697 1
0.140845180743267 1
-0.465614322268566 1
-0.444157334460596 1
-0.306986420993923 1
-0.225324026424445 1
0.39771603919452 1
-0.0846981780324957 1
0.490732940807765 1
-0.132734414893839 1
0.300075034600201 1
-0.298996098103849 1
-0.309358505803654 1
-0.786629561615416 0
-0.903817421613545 0
-0.106076475926478 1
0.192517462634335 1
-0.458885011108774 1
0.419023009419007 1
0.0181280942925056 1
0.106075825934438 1
-0.14265722269219 1
0.104897646174165 1
-0.144215652280228 1
0.0786695041110567 1
0.245102154274461 1
-0.122769140369537 1
-0.664988391907388 1
0.039795646234329 1
-0.242801932378336 1
0.18578156099241 1
0.123174957536222 1
0.144219912052114 1
0.514639854858866 1
-0.376712210637697 1
0.592197503407176 1
0.739119792765542 1
-0.471420505114323 1
0.084878052091379 1
-0.00387737686081474 1
-0.0245398481680226 1
-0.343674803583034 1
-0.172164685602818 1
-0.530388093122815 0
-0.846129095251581 0
-0.0183513607462583 1
-0.0513475879731733 1
0.281653494086491 1
0.257130578601155 1
-0.195437500390412 1
0.259465475508346 1
-0.472268494006962 1
-0.180493125247188 1
-0.723431512643354 0
0.246933935992636 1
0.250418172224988 1
-0.701206298208039 0
0.0394359632342006 1
-0.29744322228574 1
-0.234255775901912 1
-0.332771174727099 1
0.0893507898047241 1
0.586375420415502 1
0.265286404810008 1
0.131161106704876 1
-0.38941285364459 1
-0.202479487080578 1
-0.861170234151259 0
0.161947675705772 1
-0.125288131837654 1
0.199534825750722 1
-0.241904708278929 1
0.197573802498988 1
0.0189040816814585 1
0.297331157592236 1
0.46359723159884 1
-0.421195135487006 1
-0.320158225767992 1
-0.302133401247393 1
0.0307726073551047 1
-0.311780216786574 1
-0.366289956830184 1
-0.686485821947716 1
0.185910408952545 1
0.0657912205333995 1
0.633335572209167 0
-0.246341866988772 1
-0.115291554669416 1
-0.158131260203872 1
-0.531863904870555 0
0.55369066913934 1
1.05650463073668 0
0.0621715620032209 1
0.215424757300688 1
0.0191627751513707 1
0.485979122958002 1
0.609313481286942 1
-0.00396539666779157 1
0.129614981793789 1
-0.328140238382585 1
-0.285174943436243 1
-0.167588722432854 1
-0.313917545541849 1
0.136255518099246 1
0.0106563851771079 1
-0.142129646526506 1
-0.499349434800715 0
-0.0907827229691888 1
0.457773293167123 1
-0.43964992169201 1
-0.0418569112248297 1
0.47757334032455 1
-0.264973744962456 1
-0.0648129324227096 1
0.233299044029662 1
-0.479589841381523 1
-0.311395393755482 1
0.73441208314023 0
-0.438031926286035 1
0.199709232983326 1
-0.346279569822855 1
0.222308675596555 1
0.0645479570141479 1
-0.378283047246004 1
-0.81750680207625 0
-0.493351971013291 1
-0.356514512406068 1
0.193570855684857 1
-0.104892248883518 1
-0.0753433949331792 1
0.113109953322307 1
-0.619026611269479 1
0.546836012045357 1
0.314204262485492 1
0.762853360309289 0
-0.0669793949813966 1
-0.00161347103609508 1
-0.556914538232201 1
0.193202748505417 1
-0.380811274492266 1
0.540220444527267 1
0.247250764300917 1
-0.115745795408527 1
0.042635955494923 1
0.047755579539586 1
-0.426941360188923 1
0.151583372501372 1
-0.0368750346147425 1
-0.0968509830619826 1
-0.0734646545163158 1
0.463627903478667 1
0.00095013743175263 1
-0.068373569437175 1
0.296579466792145 1
-0.12744593861719 1
0.220958786236128 1
-0.570975679736707 1
0.0578942770769951 1
0.324147026542692 1
0.0380804310346985 1
0.0158913654464628 1
-0.101467508800042 1
-0.0624877605925249 1
0.26596952399886 1
0.0181762323068972 1
-0.430706647813377 1
-0.0202800629584484 1
-0.286177120383587 1
0.249706523809484 1
-0.152183419646254 1
0.0985542252935488 1
0.848017653844986 1
-0.108754640844018 1
-0.118219207284424 1
0.758251201852642 0
-0.0461662553855139 1
0.715672511036372 1
0.297333326321582 1
-0.207317013934685 1
-0.334577823936002 1
-0.158598190844711 1
0.325174202316677 1
-0.391752092622611 1
0.0396633199361693 1
0.0204357479645627 1
-0.467647782447826 1
-0.29316252858158 1
0.33280054256572 1
0.173613008189926 1
0.100377386729023 1
0.0851928137102926 1
0.277418234015023 1
0.166968363197927 1
0.30381583776132 1
0.390948640266404 1
0.314394965032309 1
0.193585884257306 1
0.334152068142968 1
0.414254688582925 1
-0.403832681948935 1
-0.0589158777491025 1
0.163280534255766 1
0.151031682310286 1
0.279703570092389 1
-0.407603042086281 1
0.0356085029164985 1
0.169414431319105 1
0.47734511974685 1
0.0477485496563047 1
0.0660246101907341 1
-0.947528796981758 0
0.41297168035021 1
-1.01557541075258 0
0.124433476212732 1
-0.721933363578085 1
-0.313854621506277 1
-0.505615741278286 1
-0.640075645112334 1
-0.430884974427078 1
0.141111359849002 1
0.407936906752154 1
0.119875400687139 1
-0.240529937769608 1
0.0572803298573512 1
0.136876199104559 1
0.364519390861101 1
0.0766123216685855 1
0.50056332246201 1
-0.0332325463246094 1
0.455396127099845 1
0.265067249478879 1
0.646246363723303 0
-0.374705941754855 1
-0.680466044857371 1
0.0270790017225713 1
-0.0441419973668185 1
0.0707965839275513 1
-0.880552143680683 0
-0.199822832258638 1
-0.155780797885379 1
0.409727558893649 1
-0.0158573252728691 1
0.030270832812356 1
0.389543119412996 1
-0.847405566070625 0
0.0845633938707746 1
0.282030161584884 1
0.290297097787609 1
-0.138332886260889 1
0.620931544056964 1
0.322763484253711 1
-0.132366149278212 1
0.131396660181004 1
-0.401803614896205 1
0.566594845915283 1
-0.0908319327848235 1
0.334837655017299 1
0.00574834845052768 1
-0.0164019287394199 1
-0.0842182341016041 1
-0.870143041094763 0
-0.414408126755677 1
0.767159203262347 0
-0.221766640081196 1
-0.648888673863163 1
-0.0960865235426941 1
-0.167968543941596 1
0.544183434500427 1
0.206786416310745 1
-1.00293684366041 0
0.0860648409974913 1
0.00403725692590791 1
0.528375780574437 0
-0.221670410875756 1
-0.0679047547946188 1
0.290882428977001 1
0.40784554323718 1
0.439192334226537 1
0.0868929526215963 1
-0.519788628634522 1
-0.193915292771998 1
0.867615771403521 0
-0.438878746749246 1
-0.27039748430616 1
-0.203756373294114 1
-0.456108725176361 1
0.0875601500410405 1
0.464390191981609 1
-0.222161829390087 1
-0.120977761360792 1
0.20863334946358 1
-0.306239114389896 1
-0.716827181226072 0
0.244459416011862 1
-0.0407788504147375 1
0.663892290203334 1
0.450472727863249 1
-0.763818027764669 0
0.108656003146491 1
0.323463286358267 1
0.0776204523016424 1
0.129879534168715 1
-0.362764100718087 1
-0.199034545111082 1
-0.846774195478167 1
0.482280154821967 1
-0.705160881152496 1
-0.501904937352406 0
-0.0987682653694531 1
0.0954948643934795 1
-0.158980123705317 1
0.0420959472838521 1
0.915308557361292 1
0.678382623680215 1
-0.449686500872886 1
-0.256900690404452 1
-0.1388920324666 1
-0.193045172520221 1
-0.370163511271383 1
-0.309133226460835 1
0.384561909338606 1
0.251757027496659 1
-0.0569072163379976 1
-0.0881133484037322 1
0.424749607594852 1
0.307801313968248 1
0.436289915338999 1
0.434017588861388 1
0.430630275148836 1
-0.185484409085679 1
0.320634270368577 1
-0.402363768512603 1
-0.258707910046382 1
-0.441667876152121 1
0.286809868806788 1
-0.421752420411421 1
0.0648828224747284 1
0.336990362424179 1
-0.506149503126262 1
-0.107181812700051 1
-0.289764242065599 1
0.416271529593365 1
-0.380754481560095 1
-0.086603944380403 1
0.490545516420062 1
-0.127535494170772 1
-0.149366185094645 1
0.234326040595107 1
-0.114162946134127 1
0.615913873018845 1
0.143153112983931 1
0.196230201246635 1
0.453851399799243 1
0.0860834386942247 1
-0.120259347817992 1
-0.703427223367408 1
0.564299713277968 1
-0.450774143001026 1
0.358097232687092 1
-0.710979836354099 0
-0.422714834890514 1
0.111074942440695 1
0.0260757678367545 1
0.553006556298017 1
0.309015680461635 1
0.0248931466601707 1
0.039981404738755 1
0.038698622751506 1
0.251357039614736 1
0.374040742198762 1
0.452945366715558 1
0.28271168703784 1
0.912323572989345 0
-0.558426758831452 1
0.24348103751913 1
-0.384918942906653 1
0.758348947498079 0
-0.0543877759762637 1
0.220562342425495 1
-0.351288314643524 1
-0.809060476700943 0
-0.0551813115467308 1
-0.565987359666573 1
-0.690729136365046 1
0.0797834069301013 1
-0.774301596403324 0
0.126567729700867 1
0.177080504506522 1
0.129965267768639 1
-0.489640734848276 1
0.301123769732169 1
-0.599927000559908 1
0.587275356401564 1
0.452345311261912 1
-0.388808930060322 1
0.426773198409045 1
-0.251288787056178 1
0.249012392155919 1
0.116084879760049 1
-0.822157594842024 0
0.180718618489557 1
-0.0219609655414827 1
-0.1657637235477 1
0.150107632973386 1
0.0524204665333813 1
0.237542909965049 1
-0.00803853563520671 1
-0.224743179477475 1
-0.403119146567569 1
-0.0590740567649139 1
0.520586891800286 1
0.628561847511527 1
-0.104919443518228 1
0.0599425298159798 1
-0.0641837200080458 1
0.445750225475249 1
-0.539365464163082 1
0.485834248979804 1
-0.0253565624116456 1
0.217588665938035 1
0.256685280415302 1
0.334171183882855 1
0.130370611016127 1
0.234655881783274 1
-0.264076435278224 1
0.412618207268932 1
0.554118366250608 1
0.299229777734058 1
0.165819994653064 1
0.262500473585157 1
0.31260363028198 1
0.237199392824475 1
-0.172275837693027 1
0.458300517340116 1
-0.0266935703090359 1
-0.333166309657614 1
0.0185909805741644 1
0.254559662669232 1
0.0463106475362327 1
0.479151039586064 1
1.43863584015048 0
0.212151647371386 1
0.217678727214561 1
-0.0851045818124691 1
0.229465306899137 1
-0.270378161292942 1
0.198457489115603 1
-0.208362936299588 1
0.341880934068134 1
-0.185156449859644 1
-0.324249445020396 1
-0.283262249039502 1
-0.0951056295613482 1
-0.486608162316822 1
-0.147247322355263 1
-0.43489136243721 1
0.0392794922718927 1
0.674925841269326 1
0.148428297799544 1
-0.388499119175957 1
-0.607696606137482 1
0.345649117197622 1
-0.0702635024456913 1
0.392738480237065 1
0.51684446424555 0
-0.264409796057402 1
-0.401979314448158 1
-0.0249800099499126 1
-0.575751256660822 1
0.594663257194274 0
0.197694584710258 1
0.385629656962214 1
0.111208529546807 1
0.0306830594513298 1
0.115977163712601 1
-0.579862020136634 1
0.14604877517705 1
-0.242727749296663 1
-0.433162543830133 1
0.303047238540253 1
-0.131812238836843 1
-0.138319605502101 1
0.491284077088875 0
0.199953886941057 1
0.365075203426198 1
0.0767072300909265 1
-0.448036472647359 1
0.0153283463349369 1
0.526568246287116 1
-0.0840313801752759 1
-0.741362255857607 0
-0.1054858367912 1
0.158848036949698 1
-0.0989656789718763 1
-0.561200281717306 1
-0.234325002233432 1
-0.761742984796993 0
-0.546494303506558 1
0.314454021174134 1
0.165333577258092 1
0.897963751823761 0
-0.791077952330571 1
0.185040800835621 1
0.184718800877915 1
0.0427201974541916 1
-0.381040538565021 1
-0.144473100851784 1
0.163613372431637 1
0.147241102030094 1
-0.137424196054768 1
0.396472402212564 1
-0.353172163986847 1
-0.149242489561022 1
0.495868104854333 1
-0.303075979550604 1
0.255088347441228 1
-0.0116916334402733 1
0.22273369047943 1
0.246474178947732 1
-0.0702091042298279 1
0.605553260465767 1
-0.246930156733224 1
0.75032602780799 0
-0.222093745965612 1
-0.102872145283991 1
0.0270902511392284 1
0.128816130581167 1
0.653763314928593 1
-0.285076501228461 1
-0.328681708518593 1
0.211910653571287 1
0.181063997373002 1
-0.658357149110597 1
-0.345500952531877 1
0.516383079201096 1
-0.77550263190712 0
0.196908414497895 1
0.239520587587297 1
-0.119470750313309 1
0.429959026790208 1
0.163459346452821 1
-0.0964654182150418 1
-0.197270823418894 1
-0.119210831366302 1
0.248840595541372 1
0.343684898682013 1
0.0688780097152342 1
-0.503364723877943 1
-0.229955392886254 1
-0.500192533467565 1
0.440837883553173 1
-0.509626575749993 0
-0.66833353984097 0
0.281812419858033 1
0.177380456547241 1
-0.5342245254997 1
0.137748877885646 1
-0.513434239340833 0
-0.0829086227866509 1
-0.6313098623664 0
0.199783975216499 1
0.626534657600607 1
-0.294370529561622 1
0.166864260640122 1
-0.210263578806829 1
0.067768276595484 1
0.108828264985656 1
-0.188970297603588 1
0.284926660071475 1
0.231822539038481 1
0.0291807828219285 1
0.490553688843692 1
0.128462455178918 1
0.131329869441939 1
0.234648062117741 1
0.118424106058521 1
0.0344954239061157 1
-0.0808336526355217 1
-0.468163784443031 1
0.409450369779214 1
0.451447394913458 1
0.0962347630667577 1
0.106642313448388 1
-0.146386419363065 1
0.844008995398005 1
0.0825220164559776 1
-0.247936455672259 1
-0.378540736307066 1
-0.182343814960652 1
0.513151180940254 1
0.0330448247948706 1
0.0960446477668887 1
-0.061986956502561 1
0.55146914260171 1
1.23624877088661 0
0.358616489461781 1
0.16519386489188 1
0.0912513994249607 1
-0.184631328002411 1
-0.446566859306352 1
0.326458490796201 1
0.138249062840703 1
-0.175439255855196 1
-0.267824079613153 1
0.944992912491385 0
-0.105941362080909 1
-0.0403627562142825 1
0.0429468599145845 1
0.186077451868143 1
0.348317635877235 1
-0.0172263383388907 1
0.0784075811506316 1
-0.369937386443972 1
-0.267634032049319 1
0.340293837696693 1
-0.185279681295761 1
0.121440796518937 1
-0.0774595719799915 1
0.118706990511758 1
-0.454489424012198 1
-0.0352991926555292 1
-0.303548309442701 1
-0.626722386672748 1
-0.0350340221897052 1
0.045827612923153 1
0.160726615416464 1
0.466960090599786 1
-0.669622554531499 1
-0.921833607976972 0
-0.130003148876297 1
0.0277510329143936 1
0.385469995450277 1
0.237481433526309 1
-0.392985276134528 1
0.305050653801229 1
-0.0804662151652345 1
-0.554702020613025 1
0.0388179307759789 1
-0.0165793055717684 1
-0.0813717182760046 1
-0.548225226050646 1
-0.0146555733919013 1
-0.0607736145813314 1
0.065759914778459 1
0.418756135490407 1
-0.0340058698897438 1
0.31439462440412 1
0.303227088336421 1
0.348570347439477 1
0.857769083260961 0
0.529537658306235 1
-0.430248191402433 1
-0.544456005677706 1
0.534483779640334 1
-0.871826206876238 0
0.425120965273913 1
-0.112227409239117 1
0.0628267803386957 1
0.355331757107058 1
-0.182756161278039 1
-0.245347878141323 1
0.100486220984809 1
-0.0901623628272392 1
0.547015716552208 1
0.346062178385876 1
0.311828158783626 1
-0.460841397183617 1
0.178996722020157 1
0.0633646008160547 1
-0.0896110203955232 1
-0.537071731607174 1
-0.251847727762572 1
0.136958541076359 1
-0.119269585885752 1
-0.359220828911211 1
-0.0600088026222891 1
-0.449472603703205 1
-0.0949263275967719 1
0.00484898403636488 1
0.126345680144146 1
0.119189013285985 1
0.594606629552783 1
-0.012486833762954 1
-0.367651673298801 1
0.174306093762475 1
0.061937037752092 1
-0.0521544305860995 1
-0.316188326146569 1
0.481038192074565 1
0.371306713875998 1
-0.548476265838622 0
0.022342412906815 1
0.00764241337260328 1
-0.134908847177965 1
-0.156990422265383 1
0.714855719674589 1
0.493293040876173 1
-0.290456045737497 1
-0.282862648682034 1
0.92099740724276 0
-0.103151381389609 1
-0.0119425354356668 1
0.647503305322569 1
-0.527976782807363 1
0.3637587248379 1
-0.623310025845002 0
-0.0737427945427439 1
0.25778467830288 1
0.633359850958125 0
0.765920754836837 1
-0.295191078415618 1
-0.0323546536242279 1
-0.236314575020921 1
0.321846526983872 1
-0.135785740853582 1
0.228742624907258 1
0.178047180806416 1
-0.816490818547768 0
0.0954828715012973 1
-0.339245631157623 1
0.024424261542432 1
0.162458264027152 1
0.143815064722648 1
0.00843170056179085 1
-0.0589717173103254 1
-0.495883389337507 1
0.223371556192918 1
-0.33724483455786 1
-0.099469583097224 1
0.194370341847152 1
-0.564021527951646 1
-0.387788979188301 1
-0.136454122442548 1
0.0176345724285399 1
0.187090447716593 1
0.29500154448292 1
-0.252270497550894 1
-0.0804309528725369 1
-0.480713651745596 1
-0.481211898947202 1
-0.556586693905586 0
-0.25108895566123 1
0.418111496920558 1
0.0248853371459623 1
0.00899823838811331 1
0.0562426697323805 1
0.0282637752784009 1
-0.451251473604098 1
0.531646784712145 0
0.550333412029827 1
0.0484818013406477 1
-0.765092442470824 1
-0.252838346510592 1
0.00122655387611247 1
-0.324699965311564 1
-0.83414025508601 1
-0.2558632102963 1
0.0161912028173316 1
-0.36986576730568 1
-0.421240451293503 1
-0.258797882050217 1
0.370071770096392 1
0.0999265983650106 1
0.351152664282893 1
-0.786131451510203 0
0.0399699512056636 1
0.225331994981631 1
-0.694413053011822 0
-0.373030288791745 1
-0.268952718887583 1
0.253409762352137 1
-0.582724893886972 0
0.0840020169553655 1
-0.159477184004404 1
0.216204659293395 1
0.464988285833985 1
0.0424786188267761 1
-0.221380502399311 1
0.189280204733902 1
-0.290135889039118 1
0.180501101046035 1
-0.115736945285467 1
-0.0216085010376336 1
-0.605515413276461 1
0.0893748266420021 1
0.229828752149163 1
0.145645076098935 1
0.151944288042121 1
-0.304589546057416 1
0.191649868880222 1
-0.00580760339774514 1
0.285651240365238 1
-0.523880616075009 1
-0.261831265454437 1
-0.118187265230013 1
-0.40685034941866 1
-0.0322641155884771 1
0.19861821845325 1
-0.662359939914636 0
-0.0287759458952443 1
0.0922858657931821 1
-0.237182483557286 1
-0.0274889939924226 1
-0.0775969813401077 1
0.203760373424158 1
0.495079548070608 1
0.126073804605193 1
-0.229326175208727 1
-0.0754653645421034 1
-0.695986579333215 1
-0.157226025329756 1
0.418662847854894 1
0.809735853880732 0
0.413936103530577 1
0.751517581113852 0
0.233901516800747 1
0.766726115114717 0
0.152143886132717 1
0.430602661932658 1
-0.0205108474596754 1
-0.290535127893763 1
0.193139607487363 1
-0.61216014802874 0
-0.336813314236318 1
-0.332802508101051 1
0.169821553559734 1
0.54300444745439 1
-0.133930456302181 1
0.779639743116706 1
-0.518505503809343 1
0.473216060157112 0
-0.436362654021378 1
0.199733716429321 1
0.358797361207886 1
-0.516148639590501 1
-0.226261383009458 1
0.244774723327733 1
-0.318159967173374 1
0.19058577698033 1
0.245286281130723 1
0.0201122798024771 1
0.298374751277135 1
0.517907453742889 1
0.143433858228383 1
-0.229708946888053 1
0.123259878920289 1
-0.185488727002474 1
0.13420298853574 1
-0.436858054459055 1
0.223811087397084 1
-0.901112641640964 1
-0.424970584756031 1
0.601159674027975 0
-0.489981202418804 1
0.0187039923940274 1
0.86048087622613 0
-0.309412727200193 1
-0.0204805454440622 1
0.223142705403406 1
-0.0234874524561104 1
0.417036857558686 1
-0.0736382837405132 1
-0.0721330597365997 1
0.411518185695116 1
1.15912485079305 0
-0.51027558110559 1
-0.30563267546945 1
0.403567046690305 1
-0.827937118677086 0
-0.174445508503122 1
-0.647371939600109 1
-0.166222551849768 1
0.432259900076076 1
0.402378394400795 1
-0.341566035472168 1
0.659844792733018 1
0.520863112510342 1
0.728373805948183 1
0.154052560407795 1
0.105588958591124 1
-0.401333494287683 1
-0.0171069210164901 1
-0.124723053564713 1
0.0267436586725749 1
-0.407842140529792 1
-0.435002214829777 1
-0.517465354104674 1
-0.368667115566877 1
-0.333116901705514 1
0.224495899536815 1
0.906404326923301 0
-0.270994010788305 1
-0.406851733342258 1
0.520874086248208 1
0.0348013636090986 1
-0.267037312028523 1
0.362427674583227 1
-0.0260244028581821 1
0.0683770624559531 1
-0.113771448136998 1
0.200688085581502 1
0.321570425327394 1
0.123022052041707 1
0.374567089346106 1
0.362855993579687 1
0.0615287485178999 1
0.0661472934787754 1
0.0887242808562844 1
-0.600695045758997 1
-0.40689623914286 1
-0.111033975156683 1
-0.589237012721491 1
-0.344405805044694 1
0.34361352319579 1
0.462399919298161 1
0.434318385266467 1
0.09078382765721 1
0.0393916849594073 1
0.281869050610243 1
0.980410213893037 0
0.375477301777031 1
0.0602205264599723 1
0.0368462053571289 1
0.554046726987942 1
0.0345798924407313 1
-0.112806500744099 1
-0.419016997124665 1
0.322334716689782 1
-0.198825591589358 1
-0.933812947549512 0
-0.13493080501945 1
-0.935992260960252 0
-0.268230187494899 1
-0.297058628662495 1
0.355581005332587 1
0.0139423590838171 1
-0.136548208148792 1
0.18217403478454 1
-0.542105200689893 1
0.223595977133465 1
0.242682526837455 1
0.0538192661018431 1
0.341655812686699 1
-0.367498279891318 1
-0.8163079250714 1
-0.168238230283832 1
0.0159571440008943 1
0.0955144241990323 1
0.382783805286721 1
0.531046668702778 1
-0.413780080165232 1
-0.177509917207109 1
0.501520291644654 1
-0.497337645561681 1
-0.313822387540877 1
-0.290145183188129 1
-0.816270076519865 0
0.514258262183064 1
-0.017822960719857 1
0.212620140794658 1
0.634232857824388 0
0.118467601511434 1
0.0466596200878729 1
-0.258184688643078 1
-0.0270285891581705 1
-0.147073728911762 1
-0.514067595387254 1
-0.370670073998284 1
0.0323611734494418 1
0.0805671995909068 1
-0.0152131539186569 1
0.332624178010163 1
0.00356021776717239 1
-0.375000436368842 1
-0.0411647305400705 1
0.31134437437703 1
0.436073631281573 1
-0.393174214598466 1
-0.337007672921096 1
0.260572323643655 1
0.310446773634703 1
-0.17002626162004 1
0.103720000266796 1
-0.131371291552746 1
-0.364393573450234 1
0.745527485044889 1
-0.909757679292611 1
0.280690062335885 1
0.0408334760069789 1
-0.204240189142652 1
0.356341933228666 1
-0.305935740705018 1
-0.381620428989737 1
0.580232686096462 1
-0.429396505739105 1
-1.12174799832401 0
0.00441787095649876 1
-0.264964434328645 1
0.0300140091635891 1
-0.317653843141749 1
-0.0559079227120761 1
-0.307853433590759 1
-0.492592465407457 0
-0.110777940801058 1
-0.082691482282204 1
-0.141253379329405 1
0.271639593015246 1
0.358275755302748 1
-0.0234300700262707 1
-1.12783065418487 0
0.199720273903604 1
0.122329066343145 1
0.555373070330936 1
0.635079376623265 1
0.0675329697400171 1
-0.0460146072404029 1
-0.107781324296772 1
0.141340052722266 1
-0.466409904617688 1
-0.529479360672571 1
-0.29885342185426 1
-0.297312067706582 1
-0.560694531019563 1
-0.0590073551678385 1
-0.0316484413608541 1
-0.0993273966052807 1
-0.0857384784526206 1
-0.583989995272344 1
0.054369433954048 1
0.417418365904664 1
0.532390129315574 1
0.295920119431192 1
-0.0610284199455482 1
-0.610675071681725 0
-0.39599001707122 1
0.334425756979928 1
0.145448489806358 1
-0.0533539037445876 1
-0.551133546736309 1
-0.0963415052102876 1
-0.122084727804961 1
-0.377530597530738 1
0.193970580682749 1
-0.0850657426745051 1
-0.356421000832938 1
0.263955335787533 1
0.340873897432919 1
-0.295221760030918 1
1.07185534140778 0
-0.239251582068259 1
-0.39553264134418 1
0.332454553218054 1
0.259989101471536 1
-0.0970413401594719 1
0.0632843567335242 1
0.545472881376039 1
-0.179051360039631 1
0.133218658893498 1
-0.194297144291969 1
-0.13619268517547 1
0.0946487137323406 1
0.3460355761105 1
-0.367008313305498 1
-0.0580428375454412 1
-0.243406774022463 1
-0.0178579949357864 1
-0.153721200542706 1
-0.0233960439023142 1
-0.151936005648942 1
0.153265995665338 1
0.356248080641733 1
0.548620841117365 1
0.256581354992171 1
-0.334698691866407 1
-0.189241824298249 1
-0.208008235450351 1
-1.08759604544134 0
0.170701292308921 1
-0.0661142055847119 1
-0.320926014895927 1
-0.205467390324894 1
0.035595240529031 1
0.332628834873822 1
-0.230193485237133 1
0.203069881544973 1
0.10969171845892 1
0.246372916801876 1
0.444865331852136 1
0.271406310013724 1
0.224795072379727 1
-0.16788990261008 1
-0.168838305593565 1
-1.03355730687494 0
-0.519422960322391 1
0.104004973500122 1
-0.0754764118322478 1
0.104838449928912 1
-0.0904618316711229 1
-0.38906198188681 1
-0.464986475699958 1
0.0292955010307574 1
-0.0308936587936868 1
-0.231301137839235 1
-0.585417646980442 1
-0.449953164590644 1
0.667460719041635 0
0.023573904232073 1
0.76850262033817 1
-0.345515874217277 1
-0.0777933734739007 1
-0.325258322118167 1
-0.220837699123841 1
-0.309062051689178 1
-0.524209425292049 0
-0.335660391213293 1
-0.0515503439949134 1
-0.161598706368766 1
0.192619910254295 1
0.320890398447657 1
-0.289409095555532 1
-0.370378924388896 1
0.0262703522731916 1
-0.331296917394662 1
-0.427715075512178 1
0.222203695547592 1
-0.200443683138141 1
0.268617117961823 1
-0.396454600931544 1
0.286797479804567 1
0.961701363787846 1
-0.342994155455794 1
-0.210734701171414 1
0.701093142567397 0
0.381044996127242 1
0.15724705188836 1
0.422694699378727 1
-0.305416643464818 1
0.00740929605685196 1
-0.0148921243672694 1
-0.0654867772193304 1
-0.459188813277686 1
-0.117998950990425 1
0.167430695162671 1
-0.106835053482039 1
0.214287503663457 1
-0.165746358778834 1
0.451633024608166 1
0.48250428870946 1
-0.0685008643056447 1
-0.758304542386437 1
-0.448313021563184 1
-0.0311524551732383 1
-0.222597518495897 1
-0.4839398552363 1
-0.276603710022389 1
0.241750809934864 1
0.174739284800943 1
-0.510893919802188 1
0.785201111182334 1
-0.673508419742829 1
-0.583140417514088 1
-0.265234138842604 1
-0.347846607967608 1
0.278350734250792 1
-0.375593292068587 1
0.363151813058043 1
0.122138052769934 1
0.206373215517714 1
0.120865401200283 1
0.0542620889955874 1
-0.311466874862377 1
-0.338732309348941 1
0.352253595968007 1
-0.263376094410255 1
0.298070348865337 1
-0.272189360244079 1
0.115292315732009 1
-0.353600869969771 1
0.0516257975576854 1
0.670852385710779 1
0.104105399161762 1
-0.133724766890666 1
-0.195825061833718 1
0.00632697064407364 1
0.224519006093535 1
0.317833768766745 1
0.22630841314845 1
-0.591213002894049 1
0.0874359141578783 1
-0.224338216135651 1
0.158366580544863 1
0.163120373343957 1
-0.0815498862034507 1
-0.263010974279908 1
0.136471511181036 1
-0.342772854510785 1
-0.43558068967751 1
-0.304873410381342 1
0.0593705412304359 1
0.399186459090313 1
-0.205807491456632 1
0.361601307328979 1
0.230844944942183 1
0.000664840377860684 1
-0.645559871475316 1
0.157462103828904 1
-0.216504822572467 1
-0.383194533253141 1
0.278989977079279 1
-0.0876736484730565 1
0.0610357024685263 1
-0.542672799720583 1
0.0109525334595962 1
-0.396146192533595 1
-0.247273593782368 1
-0.0855513200172432 1
-0.699608879888131 1
0.0284977844111894 1
-0.32031663286714 1
-0.152640494823744 1
-0.0369758578498386 1
0.110775902527585 1
0.632516768821647 0
0.0986499416991114 1
-0.493386630838104 1
-0.0720589687405255 1
0.239386504982972 1
-0.358234620027823 1
-0.0356817020396791 1
-0.181159516809162 1
-0.769575969580555 1
-0.422399790754048 1
-0.123757953313724 1
-0.156250475377026 1
0.0513426360793046 1
-0.463099419782866 1
-0.226213420701153 1
-0.24980501703364 1
0.0310155938366793 1
0.27598993742403 1
0.09515377926071 1
0.15799131857802 1
-0.117088369640629 1
-0.16861484055999 1
-0.0740087039746154 1
-0.0518781503969265 1
0.36637778373061 1
-0.0706397579423731 1
-0.1261864413764 1
-0.289855189794687 1
0.140887852951594 1
0.842827764299919 1
0.6139775204756 0
-0.195479205324728 1
0.998346179699286 0
-0.00713264341568726 1
0.313064615422471 1
0.359896769863795 1
-0.860239525282463 1
-0.286055357238733 1
0.0996171476782665 1
0.0919053353012125 1
0.794535251823882 1
0.111191874140845 1
0.117217485647679 1
-0.155286234733962 1
0.148336793821365 1
-0.0662168428767917 1
-0.287315014671966 1
0.46547857417229 1
-0.682630747999033 1
-0.150595585298743 1
