# Supplementary material for: Bias caused by sampling error in meta-analysis with small sample sizes
Source: PLoS One. 2018 Sep 13;13(9):e0204056. doi: 10.1371/journal.pone.0204056 (PMC6136825; doi:10.1371/journal.pone.0204056)
Supplement: S3 File — (ZIP) [file pone.0204056.s003.zip › results N = 10 delta = 0 tau = 0.5 sz = 30-50.txt]

"dl.delta" "dl.cp"
0.00428130611214473 1
-0.318213667558012 1
-0.0835095263917845 1
-0.529034872556394 1
0.0963028283824345 1
0.28982050125089 1
-0.0907191594084178 1
-0.0735049145710395 1
-0.480235270535534 1
0.340660154737706 1
0.0904876491194117 1
-0.163766976410553 1
0.2247739213317 1
0.132524560686461 1
-0.079918040328548 1
-0.256921824031449 1
-0.32873456786791 1
-0.00851406835548348 1
-0.0366181119105173 1
0.133700734791567 1
0.263503502633881 1
0.246500335534118 1
-0.0513711302693668 1
-0.701416225907825 0
0.222185855103449 1
0.497427150812424 0
0.175795195795994 1
-0.102045851743684 1
0.0180240126805034 1
0.258882028208904 1
0.0614786720602602 1
0.03661750143362 1
0.0720714411746518 1
-0.416197781263571 1
0.293820179700322 1
-0.457165119420184 1
0.153593116523097 1
-0.192253037858327 1
0.16721195454913 1
0.262888171472975 1
0.139606785855194 1
-0.72718087957729 0
-0.236639594308585 1
-0.109639509623001 1
-0.260312982749873 1
0.182661822398673 1
0.245648155779538 1
-0.570102419792752 1
-0.261534773101397 1
0.240091106823653 1
0.184556389289439 1
0.39619678213193 1
-0.237533530538518 1
0.151480398658972 1
0.0202670948392427 1
0.249332413701711 1
-0.0894844225595674 1
0.00589754811706262 1
0.119003056843781 1
0.0876952480705607 1
0.246589051838828 1
-0.254943625765565 1
-0.471635778796714 0
-0.174684221982422 1
-0.48961625119969 1
0.239586177928763 1
0.858742175863248 0
-0.0707351348992707 1
0.264803683455017 1
-0.0789468475211595 1
0.122588068417136 1
0.122461300942343 1
0.487245986712587 1
-0.0310244931396719 1
-0.443811168003862 1
-0.182915070844911 1
0.365281470973285 1
0.160610119989621 1
-0.2573696389164 1
0.159834451383885 1
-0.110700725920114 1
0.0277225229309485 1
-0.223626269905282 1
0.0479118336264104 1
0.0937928298069799 1
-0.079839669445441 1
0.348853286256204 1
0.317650679864468 1
-0.2287592526728 1
0.00401102920538679 1
0.13706028305775 1
-0.107501277613538 1
-0.66286138803667 1
-0.0631017592423517 1
-0.684492694528317 0
-0.153290662844253 1
-0.95772426856168 0
-0.00140148093705811 1
-0.721607059613349 1
-0.141567982971282 1
0.0759189323987828 1
0.0738980643852454 1
0.545067579699213 0
-0.025894429749756 1
0.396416070385955 0
0.0884568133680328 1
-0.140612094731897 1
0.0277583129490125 1
-0.651402610383169 1
-0.255606358963591 1
0.397807442643868 1
0.721808443880537 0
-0.160055913801099 1
0.298377572840767 1
0.356491862469549 1
-0.113566269950694 1
0.109376590810785 1
0.168299008300756 1
-0.493438276640005 1
-0.254326000659164 1
-0.158497875423846 1
-0.407153157490081 1
0.317008267334988 1
0.197397937994377 1
-0.126455902514837 1
0.306011730209666 1
0.18565199835614 1
-0.517818564300159 0
-0.0253333173669582 1
0.197316682066917 1
-0.611230455545693 1
0.416474223566735 1
-0.237057685287938 1
0.0114050401068145 1
0.133278470027312 1
-0.294149634889377 1
-0.00334544416621656 1
0.0146437564653084 1
0.0422099402776252 1
0.22166637639633 1
-0.193583500732203 1
0.44859559485316 1
0.361174517918652 1
0.318634675787559 1
0.477225627247949 0
0.111568759317445 1
0.154178790001545 1
0.323533448721447 1
-0.058573400666 1
0.11217803479764 1
0.207118447073696 1
0.157280174670271 1
-0.27664189664126 1
-0.530438042608367 1
0.291256173359929 1
0.0691237933145899 1
-0.152084518907147 1
0.104328811911212 1
0.226604808267245 1
0.255713869143613 1
-0.0196728683244674 1
0.15853200600517 1
0.316050414449485 1
-0.375672575276748 1
0.0237266628986595 1
-0.425528467188372 1
0.880953780087686 0
-0.0598820803962821 1
0.393239016773076 1
0.124431603799714 1
-0.186067880511629 1
0.179471771910725 1
-0.122988435499678 1
0.107850327177795 1
0.29378678916948 1
-0.256406495248881 1
-0.101974019295206 1
-0.102850493672282 1
-0.230443799082263 1
-0.469355114872774 0
0.010891621658203 1
-0.16875648541648 1
0.308013525662177 1
0.0104452544339441 1
-0.334001710233549 1
-0.366168512309811 1
0.46959483832351 1
-0.675765319472328 0
0.58144836630002 0
-0.254162793815804 1
-0.211054705796275 1
-0.270078612402652 1
0.0848421013986476 1
0.09266297239579 1
0.809710863138341 0
0.0833278775647042 1
-0.623222884791222 1
-0.380781511232943 1
-0.271308330103972 1
0.57419436116037 1
-0.23788099281727 1
-0.332419154181901 1
-0.0995001237326259 1
0.190791462411831 1
-0.140068297935015 1
0.181160953575705 1
-0.137615027031386 1
-0.137579486633658 1
0.0316375563410227 1
0.0499530569280156 1
0.115739068233738 1
0.375981397366001 1
0.0424145723156458 1
-0.450024413315436 0
0.123959308871446 1
0.237030878063181 1
-0.180787837496356 1
0.0256977593931281 1
-0.433629832038739 1
-0.242363839805074 1
-0.0277767166117522 1
0.326549221764141 1
-0.120989443306551 1
0.26379709244999 1
0.418761227473301 1
0.0633404329656276 1
-0.48624701987036 1
-0.23195618803734 1
0.211970321236864 1
0.145656003924344 1
0.499083179325976 1
-0.355420481152922 1
-0.445797419754976 1
-0.150431007993516 1
0.00613626331592795 1
0.207676864769814 1
0.454982052471499 1
-0.203026744450487 1
0.554346995434926 0
0.0202597635418052 1
0.704219642609778 0
0.143477939744812 1
0.214105911947014 1
0.422224180534162 1
0.354659592197165 1
-0.00147176019575498 1
0.517870872915271 1
-0.508953494677145 1
-0.19222647142118 1
0.483894843913536 1
0.180495115206516 1
-0.289996641632496 1
-0.244409278206862 1
0.228128178088292 1
0.054287529947041 1
0.227957180105403 1
0.665098384737625 0
0.27791948858936 1
-0.0305502370811847 1
-0.160239271946561 1
-0.382053869148819 1
0.074518711299897 1
0.326741545707924 1
0.270473609915174 1
0.334048284568376 1
0.0390968412785192 1
-0.253207711033223 1
-0.0662332498454868 1
0.585095059801609 0
-0.275634061946023 1
0.00738537468647463 1
0.264645286263706 1
0.301332537608787 1
0.0654768855730568 1
0.0117467687889463 1
0.062427625186329 1
0.53944655087555 0
0.071494230397262 1
0.270014928058208 1
-0.190918727710524 1
-0.23915317032564 1
0.251776121281435 1
-0.281799198590213 1
0.303227874147234 1
-0.0376596075797864 1
-0.0343819455314987 1
0.059588138174954 1
0.566327989827491 0
-0.28573006398191 1
0.101249488205562 1
0.330033386021867 1
-0.650452532248302 1
-0.497847324687396 1
-0.636923953620082 0
0.157408981302359 1
-0.498494234445652 0
-0.0995366536931516 1
-0.159625417390782 1
0.365400665150469 1
-0.0030540850685008 1
0.131952064954448 1
-0.098304587410401 1
-0.0658396628868102 1
-0.385870468280788 1
-0.296680931597668 1
0.231935680927752 1
0.237868328633177 1
0.0382672258900408 1
-0.29076951726312 1
0.00567292388718124 1
-0.206334431203137 1
-0.164630391982549 1
0.53266655894294 0
0.733275565323882 0
-0.292586545672197 1
0.264584894777719 1
0.123656509034406 1
-0.448018866947303 1
-0.279132376766847 1
-0.397621423978357 1
-0.0376470916059833 1
0.231925209397586 1
0.442236827525076 1
0.352353521109577 1
0.458144261292703 1
0.119142280396005 1
0.0111981372266108 1
0.337840645672154 1
-0.273810393443085 1
0.0794528958303493 1
-0.120199562439932 1
0.201609295491589 1
-0.143768048316647 1
0.331130717522942 1
-0.0633544733801985 1
0.434760011850353 1
0.133998376329579 1
-0.577356598897638 0
0.0581251380511197 1
-0.330872557498197 1
0.212690213647472 1
0.201295873216306 1
-0.508551483980508 1
0.65947494918052 0
-0.194309909928612 1
0.207823441521409 1
-0.467800441872988 1
-0.388747646636397 1
-0.132361269982157 1
0.189330771559808 1
0.480930237919358 1
0.0926294950073519 1
-0.316305770892352 1
0.167638966546911 1
-0.149833167245358 1
-0.004515299758639 1
0.364771602597894 1
0.0527013816470246 1
-0.165079637883133 1
-0.365612942604314 1
-0.142989414227527 1
0.845871150115893 0
0.46761501076756 1
0.0206606537301886 1
0.732073018165144 1
0.102748425179534 1
0.282534650932016 1
-0.0340972131504311 1
0.227916525001401 1
0.2599761605973 1
-0.267908536631707 1
0.498748239385708 1
-0.0554560945306821 1
-0.220885319569193 1
-0.299073636246186 1
-0.334810137805771 1
0.453436638465983 1
0.157845432836635 1
-0.14426509857735 1
-0.0744937374586801 1
0.231483920394348 1
-0.0749944907325885 1
-0.231213354093866 1
-0.118318090296352 1
0.281863316485286 1
-0.400131348755377 1
-0.281017661362764 1
0.0654640938134358 1
-0.538262161386549 0
-0.307578059589423 1
-0.00815621298229521 1
-0.301196386029699 1
0.144462370015123 1
-0.0762326514323604 1
0.593573981022835 1
-0.204859992135547 1
0.209796329771862 1
-0.18708314766291 1
-0.0780841665449462 1
-0.0251417911168983 1
0.0743180406548176 1
0.297230578212887 1
-0.137520783854116 1
0.0502159935828512 1
-0.386292528645769 1
-0.321747724109702 1
-0.285156306034245 1
0.312921188147338 1
-0.0260232361358982 1
0.167868933217504 1
0.213398375606897 1
-0.481022119895278 1
-0.304774864968102 1
-0.192340247464594 1
0.0528678080959995 1
0.115078815519349 1
0.109465386258649 1
0.411864904204966 1
-0.147925298418981 1
0.0762938996708474 1
-0.0214763013433293 1
0.376993624570064 1
-0.421510280347026 1
0.00159851720907077 1
-0.108145798955454 1
-0.0355001576551335 1
0.0140596146547351 1
-0.00300756224007871 1
-0.121754721345921 1
0.457172749416896 1
0.0553427943419064 1
-0.401232139821447 1
-0.096053133944949 1
-0.411867513450683 1
0.00956663009319317 1
0.332248761519446 1
-0.263875388163462 1
0.0296707930300202 1
-0.205940787286333 1
0.160349228001449 1
-0.0790866980151443 1
0.040152254354093 1
0.449936556180326 1
0.488690568996703 0
0.0319338756415715 1
-0.243559329772168 1
0.0502545061428557 1
0.376440740518288 1
0.0112497484316546 1
0.019798079646329 1
0.377455060503326 1
0.275725035278047 1
-0.0316873661373328 1
0.0104464217104816 1
-0.500423496850296 0
-0.111804827483343 1
0.0584532977314879 1
0.199643389221632 1
0.294429517094647 1
0.163454895447872 1
-0.030910311161006 1
0.245750131453756 1
0.0944792371590639 1
0.128130701806464 1
-0.628171020223686 0
-0.0218205195474522 1
0.00713924082280294 1
-0.110384291008781 1
-0.346222891970428 1
0.254029814810271 1
0.125319673071377 1
-0.101824000971095 1
0.322128603755757 1
-0.0591943646178077 1
-0.102423997001336 1
-0.233055439159451 1
-0.328439114309907 1
-0.0238503761792382 1
0.243078162638579 1
-0.106808015084558 1
-0.0191873068922291 1
0.169614773300822 1
-0.933556157003821 1
-0.202735466979609 1
-0.0569642637509951 1
-0.171400126328623 1
0.102095012638375 1
0.0405229129360707 1
0.167891131712511 1
-0.639942354240938 0
-0.653084403523006 1
0.375856664187798 1
0.330460671819291 1
-0.182737349306849 1
0.268952017522739 1
-0.279193830515494 1
-0.403208137180346 1
0.0109516634519616 1
0.211019661842478 1
-0.0732812298022912 1
-0.199619460510456 1
-0.102838580757062 1
-0.172939619339321 1
-0.496656477211327 1
-0.144424119351327 1
-0.0222439469442246 1
0.382171710238842 1
0.327345783482897 1
0.108198507401412 1
-0.878157680192976 0
0.198631738804589 1
0.0785772225220725 1
-0.30985064614933 1
-0.382483421522289 1
0.314087088959151 1
0.47694856764899 0
0.557514762006139 1
0.184695515995805 1
0.136051021496028 1
0.669991411753118 0
-0.918969110276322 0
0.32005796733107 1
0.256595848058337 1
-0.230944189768328 1
-0.350666072564638 0
-0.798771137002965 0
0.296414214008616 1
0.343983612655359 1
0.23105167191559 1
0.0861131639780842 1
0.137800095716178 1
-0.126853477689111 1
0.169142738295098 1
0.252975009304479 1
-0.351690513085628 1
-0.28691574603 1
0.275293615708545 1
-0.0751632479834968 1
-0.276487343087968 1
-0.620093773297347 0
0.513640067303276 0
0.0390679907791614 1
0.372404205775927 1
-0.0610104188127761 1
-0.168029500820377 1
-0.0580298036483547 1
-0.0633429066914872 1
0.280559706038203 1
0.211455507710428 1
-0.286912589638398 1
-0.685660936601929 1
0.662920040667504 0
0.184079227643792 1
0.760927649580563 0
-0.165365732224639 1
-0.0101392341657311 1
0.0228882216166801 1
0.132328200573989 1
0.272450705783744 1
-0.290331662730561 1
0.170525716262353 1
0.113921865520071 1
0.324370589433542 1
0.313289998688454 1
0.23634712384212 1
0.172285069308267 1
-0.173640249453792 1
0.33308357987702 1
-0.340396921763017 1
-0.193421123954078 1
-0.0149231213274368 1
0.705671551601113 0
0.112709295905949 1
0.108385666604921 1
-0.242781672535658 1
-0.0250480360090198 1
0.025690253146944 1
-0.397791116124796 1
-0.219696417099968 1
-0.0911546479855533 1
-0.225516320211111 1
-0.911355662335302 0
-0.324899112623258 1
0.51256492636402 1
-0.17341052981853 1
-0.393985708991032 1
-0.315418906806166 1
-0.024129861913615 1
0.00181425808543997 1
-0.106011591601243 1
-0.474037539425593 1
0.655009598235998 1
-0.219503195710377 1
0.621782214848164 0
-0.364974504149706 1
-0.425144364127706 1
0.415255487083005 1
0.461232703066605 1
0.433956034622012 1
0.0586506537445012 1
0.0439793706721535 1
-0.469666282110668 1
-0.222126641920283 1
0.30051611947012 1
0.0865076859603823 1
0.266786151664389 1
-0.528722453707352 1
-0.35456786995884 1
-0.0100462369167581 1
0.169744846418469 1
0.409756040413026 1
-0.0520862646971982 1
0.0184978290733349 1
0.126284711838913 1
0.228851198476437 1
-0.596603581563662 1
0.0410263531545247 1
0.0306644710095983 1
-0.14396725451975 1
-0.162971406863621 1
0.0684050775280731 1
-0.0586107057320442 1
0.137198381434933 1
0.239294635649537 1
0.506929698398305 0
-0.448669144472842 1
0.0190380754360709 1
0.0478658338177439 1
0.541700594785894 0
-0.0567461671271816 1
-0.138396471290213 1
0.26961413676948 1
0.286975505779673 1
0.200151339100824 1
0.130833138988238 1
-0.357545664735584 1
-0.110267759792491 1
0.00171908431741408 1
-0.159214320291429 1
-0.260635750009019 1
-0.0931404648502375 1
-0.0607176738170751 1
0.526272750793124 0
-0.0481126508741409 1
-0.323893940297767 1
-0.0467552355134915 1
-0.624558445427969 1
-0.265352548074612 1
-0.15829313913778 1
-0.551849901080638 0
0.386042810053405 1
0.241521847739276 1
0.170361369717623 1
-0.0924798873047225 1
-0.293692754659876 1
-0.354581749631183 1
-0.451158589248961 0
-0.463122799794288 1
-0.111478766882156 1
-0.153594635206075 1
0.225502326478886 1
-0.267948396309435 1
0.138411503249113 1
0.415458199782642 1
0.0990089971718646 1
-0.534518134166647 1
-0.519165560412978 1
0.226995458683549 1
0.117607473864477 1
0.121105272291062 1
-0.199996304383229 1
-0.419090120558766 1
-0.554949976848174 0
-0.356135196744428 1
0.00944379317374425 1
-0.119497202708183 1
0.00180955375848411 1
-0.156212628753819 1
0.121828955658278 1
-0.0773029115787347 1
-0.0479935562248897 1
0.119110168196285 1
-0.072969487618169 1
0.217104775880869 1
-0.176521707306384 1
0.102147933229336 1
-0.0500501173346817 1
-0.368245063576593 1
-0.364917754309508 1
-0.351321729413922 1
-0.064917372721381 1
0.0222688111439549 1
0.323390678428245 1
-0.152543346290717 1
0.520941892994898 0
-0.397856855733312 1
-0.348736938868137 1
0.245736308754569 1
0.383044607988644 1
-0.399519424176199 1
0.0157218248292141 1
-0.185731305674397 1
-0.107144084096201 1
0.0179207764889135 1
-0.312852332355103 1
-0.0472391348787812 1
-0.155576837076898 1
-0.0495582535142357 1
-0.739552306196532 1
0.222122889122123 1
0.484678929046177 0
0.281856008261271 1
-0.894623098459174 0
-0.0828334609101943 1
0.496499991333208 0
-0.297256202201679 1
0.0405660833261844 1
0.785053637729511 0
0.241426805397138 1
-0.032341143619757 1
0.167855411775362 1
-0.15562059891537 1
0.187745507084801 1
0.246780076456584 1
0.0937385767495961 1
0.231861408895205 1
0.273235328400742 1
0.0807259362504862 1
0.0141321778499807 1
0.245182720592951 1
0.0588052117869353 1
0.189790906416359 1
-0.0721014134619501 1
-0.269584131383273 1
-0.175997465780759 1
-0.222434068970414 1
0.526111252812067 1
0.0490511955565069 1
-0.530065494533613 1
0.106578405323923 1
-0.157717598975263 1
-0.707331814401123 0
-0.159737754492159 1
-0.935915775678081 0
-0.0713698565366944 1
0.0284670972015154 1
-0.151017894958067 1
1.15297131587076 0
-0.454214630012478 1
-0.000606775867543437 1
0.233668542083388 1
0.283194903298796 1
0.106282627305791 1
-0.236685101837986 1
0.296104393402926 1
0.257346543228589 1
0.275725523162736 1
-0.224617098715372 1
-0.341763075522967 1
-0.107950741394216 1
0.145796082916802 1
0.417295449789101 1
-0.351402269082416 1
-0.624166413189664 0
0.416960318796241 1
-0.475507351305881 1
0.137160814908945 1
0.356890590923282 1
-0.470090780476569 0
-0.323131688138149 1
-0.471973642179423 0
0.509825530999427 1
0.411645364213438 1
0.445422337075402 1
-0.329246443397966 1
0.155828151929005 1
0.212762147627586 1
-0.036693977786875 1
0.21627575379961 1
0.0577300502599223 1
-0.247782539376465 1
0.325145734220152 1
0.362923672598363 1
0.242908853044716 1
-0.111494999735924 1
-0.271270034072544 1
0.654054369589182 0
0.146302795605955 1
-0.207490323965843 1
0.241697932920759 1
-0.235995464482837 1
0.0428195100493599 1
-0.231994596375441 1
-0.241669496259159 1
0.278883553389316 1
-0.691957919456063 1
-0.259701797710425 1
-0.0612693116852729 1
-0.346915756078915 1
0.0613648253878205 1
0.46159118845767 1
0.160648052735842 1
-0.714214629619336 0
0.0618633190010228 1
-0.119379207363155 1
0.419546724083406 1
-0.402055789920412 1
-0.0517800584462061 1
0.342857735765269 1
-0.141636309419498 1
-0.366902749820855 1
0.146867825224251 1
0.348273117918164 1
0.241914923872836 1
-0.123028776375696 1
-0.238189427826299 1
-0.446929603221584 1
0.277728454079182 1
-0.322177881476191 1
-0.260940541091819 1
-0.247250305192175 1
-0.299827208805899 1
0.0113537203551149 1
-0.167000568835213 1
0.294349323407039 1
-0.10794105390069 1
-0.143430719709959 1
-0.1974156358317 1
-0.0587659331190729 1
0.255712956656486 1
-0.207056123128222 1
-0.0870181658079461 1
-0.371965420658371 1
-0.48691094099762 0
0.310930683538177 1
0.366769241191053 0
0.445963044707978 1
0.0502734462341942 1
-0.313712820197831 1
-0.162480503222116 1
-0.0152712771924126 1
-0.362591176812913 1
0.409623701323804 1
-0.281862932220975 1
-0.389063751782733 1
-0.438001904039575 1
-0.145849882480189 1
0.170145001765108 1
-0.0306100388380327 1
0.141287728465803 1
0.523983244154745 1
-0.309128085370124 1
0.368936095805159 1
-0.208726156778546 1
0.693988550454961 0
0.3051115833444 1
-0.153867329742025 1
0.00111023812366184 1
0.0486041070958158 1
0.247062200426694 1
-0.713155141007304 1
0.336315666908607 1
0.079874350788641 1
-0.115261114927993 1
-0.472277290109167 0
0.072907341838011 1
0.136176107298979 1
-0.877621703574514 0
0.631672656239086 1
0.0844314749900862 1
-0.024358766151332 1
0.0488582015408751 1
0.261221217682464 1
-0.464668317620441 1
0.116431873126405 1
-0.299794595666834 1
-0.0409138688200094 1
0.152794593449134 1
0.186581072395553 1
-0.119285149328081 1
-0.252053852077813 1
-0.147359170380108 1
-0.361076999309859 1
-0.174065982278726 1
-0.294035403330491 1
-0.484168163887113 1
-0.710666586657963 0
0.252578523889103 1
-0.351911129216771 1
0.12804235747991 1
0.178387607748206 1
-0.0338459700323259 1
0.330995288378702 1
-0.093696060024671 1
-0.04628536287799 1
0.170634004410188 1
0.0818366337814089 1
0.238410137845263 1
0.0504787592515263 1
0.0816755599392058 1
0.525239562974709 1
-0.0747333057564703 1
0.21281211773918 1
-0.225725609164525 1
0.522024963585503 0
0.600424539269546 0
-0.22355275546395 1
-0.104079122691438 1
0.186315836176731 1
-0.289039743931464 1
0.0583912684214184 1
-0.27374204478247 1
-0.150565735461035 1
0.344328183413293 1
-0.0289184142070611 1
0.353224457808834 1
-0.054384883691338 1
-0.367671245377245 1
0.486162881146717 1
-0.217326782661114 1
0.130181845558565 1
-0.35436433083666 1
-0.790113177104001 0
-0.119772476603705 1
-0.363191011293486 1
0.0790708997736311 1
-0.279636500705103 1
-0.102529130987979 1
0.416797842927121 1
0.363278142493475 1
-0.44245249686072 1
-0.684728381894346 0
-0.262961553471718 1
-0.702626519602275 0
-0.0638935007653258 1
0.35225874122763 1
-0.163413256758674 1
-0.0548606779160817 1
0.300055940766569 1
-0.389913949379885 1
0.0524556842226422 1
-0.260855386561575 1
0.504146190958026 0
0.162463361632673 1
0.167926457769447 1
0.223943068452641 1
-0.050067027052986 1
-0.1879852764627 1
0.180856378278079 1
-0.0421453826299497 1
0.259750074061055 1
-0.0237267398042495 1
0.285652226324116 1
0.0630424086563819 1
0.141841880579637 1
-0.0550275839959548 1
0.912477718627081 0
0.241579351514549 1
0.287858743268587 1
-0.0605502855642316 1
-0.116211939948998 1
0.276947259492885 1
0.186008508707025 1
-0.300204110500073 1
-0.0870728549916548 1
0.293065544673727 1
-0.188409240319586 1
0.301496978212075 1
0.360469823354768 1
0.152995430918946 1
0.38260081127454 1
0.246238933261195 1
-0.464287218167734 1
0.342182791293194 1
-0.178029771162716 1
0.167528494562022 1
0.647307626219926 1
0.168317616992763 1
-0.21998798544761 1
0.0950295438498239 1
-0.005896251560333 1
-0.154418950823943 1
0.287748737071923 1
0.0276800465883865 1
-0.363127794606708 1
-0.00692311422686842 1
-0.298103942628997 1
-0.461326659105318 1
0.0550380525982918 1
-0.0832235549533816 1
-0.123891435641082 1
0.519801819083864 0
0.198072081667645 1
0.0781752082478045 1
-0.665916707365603 0
-0.447801129444494 1
0.0547747925926302 1
-0.588773328983011 1
0.339097257771461 1
0.418972972471554 1
0.0922090392968389 1
0.0860488216722762 1
0.436021407927168 0
0.169229161970117 1
-0.0964240275948875 1
0.278816203317462 1
-0.163600272292259 1
0.752513772696876 1
-0.310787485155976 1
0.318921120767649 1
-0.435660783365333 1
0.433084573235869 1
-0.184574880916107 1
0.160483867615993 1
0.279842302342893 1
0.167623747648335 1
-0.0400348073546727 1
0.512100939977326 1
-0.271365616915938 1
0.204492300131963 1
-0.0614342216439493 1
-0.41461715223747 1
-0.161931079668363 1
0.925060242727583 0
-0.181191679969901 1
-0.25929742823194 1
-0.621338757351075 1
-0.16851727354208 1
-0.00335095753757168 1
-0.410393064615184 1
-0.0906688923357577 1
0.322022953906609 1
0.516055032091757 1
0.359372169460424 1
0.0564577954601444 1
0.121288501605103 1
-0.239833308340546 1
-0.151326936490699 1
-0.552859663313397 1
-0.037765908406224 1
0.0552597022070518 1
0.404180426430917 1
-0.32038730427322 1
-0.0628372900961035 1
-0.115559137140627 1
0.809777289083691 0
-0.0530218255985619 1
-0.291480930694772 1
0.246713900123439 1
0.485091903962636 1
0.00844921741187868 1
0.790544672917611 0
-0.384916886035418 1
0.476216394166134 1
-0.320144989756411 1
0.487335759563967 1
-0.0651306278873687 1
-0.0271134613201921 1
0.220909862190899 1
0.0128897307762519 1
-0.279718780804977 1
0.234008144595127 1
-0.410658169336636 1
-0.343923285924349 1
0.622169312895384 1
0.333863673091912 1
0.102037425057865 1
0.166515280490945 1
-0.227681082658672 1
0.442207650489018 0
0.130740951958117 1
-0.0615529885542754 1
0.177702521839489 1
-0.61822249628066 1
0.0139521577460354 1
0.0105342814940278 1
-0.237620251285017 1
-0.162293573120353 1
0.0545143336289477 1
0.522484382906539 1
-0.240350999728032 1
0.271667464553637 1
0.0153707651452422 1
-0.130179842351362 1
0.0918424811859381 1
0.55127450582328 1
0.087098923000503 1
-0.222056900480569 1
0.668306204272826 0
-0.340972715442938 1
-0.141363727100019 1
0.335440027372089 1
-0.345727695345685 1
-0.063469428300597 1
-0.0524820902404194 1
0.214878136163097 1
-0.244618512581597 1
0.0882819938219273 1
-0.0363492834020146 1
0.676323019706626 0
0.238924227411068 1
0.176170354295534 1
0.56171621344472 1
0.243978601431841 1
-0.243146647916751 1
0.428406359304913 1
-0.1128546974393 1
-0.0499236818351767 1
-0.246306948244406 1
0.493973386201167 0
-0.247625032774574 1
-0.0990954315512146 1
0.333880390914415 1
0.189520808615113 1
-0.111891512842559 1
-0.200111929728015 1
0.103919035718863 1
-0.116138257151261 1
0.129908032026554 1
-0.0294081587605324 1
0.01206371220988 1
-0.417271264657336 1
-0.33629246072159 1
0.437729618186361 1
-0.0571410330445331 1
0.230576329251349 1
-0.234709692906108 1
0.161689387290755 1
0.457586470670888 1
0.208562591912339 1
0.0623282080054777 1
-0.107712268859843 1
0.0526659344524479 1
-0.0811306126334355 1
0.234458341337288 1
0.0366660078605947 1
-0.442072790985905 1
-0.166279561699781 1
-0.199862431465047 1
0.0377279817851739 1
0.542771343742112 0
0.568922554171781 1
-0.200852431189172 1
0.286477623344018 1
0.100604170756439 1
-0.306399232007322 1
0.0410292842920365 1
0.453820434540811 1
-0.0968187476307057 1
0.212600645417506 1
0.532609887922674 1
0.311929542466029 1
-0.497772188001903 0
-0.149709323339015 1
0.674456034390646 1
0.105201493106406 1
0.147036256721601 1
0.126271457136206 1
0.170144220336411 1
-0.426515556644782 1
0.149049593939435 1
0.0933498698540144 1
-0.246248713414423 1
-0.298157278847311 1
-0.0496639924355227 1
-0.39605486458165 1
0.296653917604629 1
-0.584533136513921 0
0.607875043809927 0
0.31189487864188 1
0.557985272204963 1
-0.115985247703843 1
0.000423150136577566 1
-0.00402331227092018 1
-0.24083401015554 1
-0.453728277366123 1
-0.160452076201601 1
-0.458134626637285 1
-0.77859029489123 0
0.143258046501283 1
0.0896743620597844 1
0.590521782606376 1
-0.595777405009389 0
0.153685847377871 1
-0.100934870016028 1
-0.207569663317483 1
-0.143262207636973 1
-0.0456919256893898 1
0.64402040570188 1
-0.281429557312286 1
0.0917563419557933 1
-0.281519328890488 1
-0.197840534027047 1
0.349014108791935 1
0.412888343892601 1
0.0435439213828173 1
-0.203300605680457 1
-0.046611089407763 1
-0.214554399956459 1
-0.136632918962408 1
0.273439696054915 1
-0.330750695577531 0
0.275463163792852 1
-0.261110819243464 1
0.0729368943991172 1
0.346799670349962 1
0.14491571515073 1
-0.278804638108647 1
0.171838074284979 1
0.00659080829343876 1
-0.151887398003608 1
-0.606815038344006 0
0.801058712741456 0
-0.741110804720022 0
-0.0869374849842712 1
-0.253621900803821 1
0.106480200510231 1
-0.158618289870589 1
0.20865407383023 1
-0.132117107943131 1
0.389964404716506 1
-0.152505652132015 1
-0.418025499276794 1
0.38453772056727 1
0.644676264465542 1
-0.00668003195795966 1
0.0605709347486688 1
-0.138273886801208 1
-0.42640184247704 1
0.0891598484753327 1
0.508225956592849 0
-0.176808783301356 1
-0.48018352072341 1
0.0953684081220436 1
-0.37655636896906 1
0.0694172175635778 1
-0.297550269310813 1
-0.155929019190597 1
0.0658933897229568 1
-0.475052833129664 1
-0.0187009182087055 1
0.455762593766835 1
0.706724295262853 1
0.217178246385837 1
-0.840747674544275 0
-0.330648596268343 1
-0.205130806587158 1
-0.0701513481216378 1
0.219751918052677 1
0.0549620660361891 1
0.237989973652745 1
-0.722357630851654 0
0.286193194309234 1
0.248408346563592 1
0.287737319275591 1
0.22278176930762 1
0.111547026533691 1
-0.0692021309277636 1
0.0972852320351077 1
-0.0803001290354231 1
-0.485235136674681 1
-0.120776623604076 1
0.17282308901451 1
-0.0486626287292768 1
0.317080687657673 1
-0.207883642717748 1
0.551433360995919 1
1.05314522244425 0
0.0779497661308477 1
-0.0912699017871333 1
0.373036862586225 1
0.0123209233096177 1
-0.357702911173839 1
-0.204646142838679 1
0.0165611605983446 1
-0.00310961627173461 1
-0.281938066251257 1
0.472243209794803 1
-0.485075933253574 1
-0.280521876551319 1
-0.356911806036179 1
-0.402059081887426 1
0.44466454927048 1
-0.17357926765968 1
-0.619241489885199 1
0.259679823769747 1
0.434801621157969 1
-0.00388318530729062 1
-0.339664082935448 1
0.398706321575607 1
-0.578229128153074 1
-0.4927348210424 1
0.038323284243653 1
0.292413765725451 1
0.142985320021546 1
0.0728769668153026 1
0.100420626521551 1
-0.359350063944217 0
0.0904208947845951 1
-0.0564350983276784 1
-0.171903685463662 1
0.0659450965415495 1
-0.0767028351897175 1
-0.762666040748296 0
-0.451437775446175 1
0.177828643058224 1
-0.194901208737582 1
0.108622009859615 1
0.0110044126619575 1
0.00244714059766882 1
-0.280166859397726 1
0.160366662987189 1
0.0739110187831517 1
0.400953909238356 1
0.352020649383507 1
0.152855487566109 1
0.81898857263033 0
-0.314547672819183 1
0.188709123877683 1
-0.0948932337823057 1
-0.148289203940906 1
0.320408373420333 1
-0.32815109217115 1
-0.222922681734226 1
-0.0873211892185754 1
-0.257203460348638 1
-0.250003066033878 1
0.0122889521046623 1
-0.0623803017843906 1
0.053245266431644 1
-0.244416451091706 1
-0.00872448577809658 1
0.172731313497231 1
0.253363561962493 1
-0.221707627723093 1
-0.169610518315848 1
-0.0731173577525061 1
-0.801000678168679 0
0.244609631201952 1
0.000446148965457655 1
0.0597405134183142 1
0.10907573270477 1
0.586032299727256 0
-0.3752139938636 1
0.0744334680154897 1
-0.186748045132762 1
0.435854390083213 1
0.583897192006389 1
-0.286499836351646 1
0.54603703092937 0
0.0901381532547061 1
-0.100323817054076 1
0.349553449688121 1
-0.471855435590049 0
0.0902459702428301 1
0.107823958643956 1
0.595242571254532 1
0.192643253969782 1
-0.148213745815987 1
-0.252059187457399 1
0.130461369066582 1
0.112660347097115 1
-0.34992933867026 1
0.145275142368149 1
-0.21031332985468 1
0.340772443637858 1
-0.037780170873145 1
0.358431795479606 1
-0.344129102626746 1
0.129417137573962 1
0.31126855058602 1
0.181586078192632 1
-0.634770015368039 0
0.0277219845208721 1
-0.0275786745854712 1
0.305873348063196 1
0.312224623774205 1
0.362668292727949 1
0.0741411697498037 1
-0.0689190909928309 1
0.0258400962021174 1
0.306278071867594 1
0.940433093937104 0
0.255914827834093 1
-0.144520457412242 1
0.474268188866536 0
0.495851782052905 1
-0.114560793945812 1
-0.276291910610177 1
0.436323132057516 1
0.443411345100671 1
0.131601942759518 1
0.167070368301895 1
0.343092019574198 1
0.207095465690053 1
0.322581870697878 1
0.092288726663589 1
-0.181422925942995 1
-0.345084904015312 1
0.260630457438553 1
0.344965583858778 1
0.505326336859731 1
-0.0217990005483343 1
-0.0100174408509042 1
-0.447671673280723 0
-0.198589736473682 1
0.944529906178149 0
0.24433228658755 1
0.419859255043998 1
0.279791464061428 1
-0.380158186073266 1
-0.0082316522666012 1
0.0582345035588296 1
0.467640760343147 1
-0.284221070125662 1
0.243332047714523 1
-0.173269988767498 1
-0.219661649209736 1
-0.174682137237736 1
0.0357788465897817 1
0.134521837260416 1
0.12556015104425 1
-0.207469225351789 1
0.191174074052042 1
-0.405475561900449 1
-0.0836954097004992 1
0.374392029110724 1
-0.139819576088655 1
-0.241101524541435 1
-0.0372593708766701 1
0.157644032885193 1
0.0601833167084283 1
0.374234416356371 1
0.522076746909909 0
-0.288382497457989 1
-0.256651760796988 1
-0.138732944653362 1
0.235172743453318 1
0.562816964029679 1
-0.33039503037014 1
0.0147508949278802 1
0.16373019062471 1
0.696323087546913 0
-0.0423731241817928 1
-0.104362715627388 1
-0.304899928716202 1
0.124275380884881 1
-0.0723498722430339 1
-0.369988336305501 1
0.279630384335249 1
-0.344237802600026 1
0.290995218426086 1
-0.389454831272204 1
0.462114908062307 1
-0.266148801756127 1
-0.191206654060079 1
0.65488779854003 0
0.307244793571419 1
0.296913454638944 1
-0.321206351718124 1
-0.296509694997645 1
0.0437857473646837 1
-0.0339816918125055 1
0.186046785135001 1
-0.253814333516749 1
0.0934824672430818 1
0.210212268424242 1
-0.0050341812631044 1
0.376743562238847 1
0.190991328702255 1
-0.193237377371163 1
-0.0235656248747046 1
-0.249720058910232 1
0.0218619182070708 1
0.12777260227915 1
-0.419913874684341 1
0.224437070278671 1
-0.269419056708163 1
0.0267851272170364 1
0.20312843186435 1
0.299989156157316 1
-0.34919199459143 1
0.572696515836174 0
0.0186780502212691 1
0.0485911088307444 1
0.155673935415369 1
-0.102148361418504 1
0.2362970974706 1
-0.365044673432932 1
0.235751699625776 1
-0.0864424761418252 1
0.1249188891511 1
-0.00393332531724701 1
0.108248958273385 1
0.349005701058655 1
0.356039244671881 1
-0.0668780734160826 1
-0.0637915720857651 1
0.20505630754006 1
0.193324472542327 1
0.231980119044775 1
0.238486402730643 1
0.00754257527692691 1
0.498201586993732 1
0.129362307501012 1
0.271597537015813 1
0.39546255775431 1
-0.189644162292415 1
-0.219628902604289 1
0.500407024408498 1
-0.292519409457318 1
0.0808742235462599 1
0.207697964695211 1
0.337471907822261 1
0.0546635202127817 1
0.233109760498947 1
-0.089530627113273 1
0.20076298940004 1
0.252359832702828 1
-0.150285992152952 1
-0.315105336364946 1
-0.676291870845891 1
0.193975808362851 1
0.127592109776749 1
-0.0436002648927562 1
-0.239687053052078 1
-0.241428606591632 1
0.324528207184944 1
-0.456275031395563 0
-0.500064278537295 0
0.508273569755466 1
-0.361114265240909 1
-0.0240373767096665 1
0.0402033571882581 1
0.360798211063527 1
-0.0758849277066043 1
-0.247976132442661 1
0.435941413519581 1
-0.18498220250319 1
-0.545466232916239 0
-0.233707343848822 1
-0.624285272202051 1
-0.7016518980873 1
0.171672399108772 1
0.111486972540204 1
-0.00445442115003192 1
-0.08699097346197 1
0.204825760720372 1
-0.379884717046592 1
0.769337157658309 0
0.585727869682504 0
-0.0318318294277315 1
-0.277736789567693 1
0.399390320154279 1
0.164076607666059 1
0.104822276529341 1
-0.323692190174883 1
0.290231023253472 1
0.0653221015719454 1
-0.153722077354825 1
0.555045558103191 0
0.569010545133775 1
0.106469113202904 1
0.0946205727379026 1
0.0555520464554875 1
0.13390355826543 1
0.0581880132986189 1
-0.246816528767403 1
-0.102332096999915 1
-0.442444406927115 1
0.272464065817384 1
0.237437895888673 1
0.226110357062569 1
-0.332568352636754 1
0.507148266726063 0
0.225773122988682 1
-0.541046714503118 1
-0.0155566400721269 1
-0.167082104634804 1
-0.609000668903012 0
0.314990558213152 1
0.642329356963847 1
-0.0129589850367671 1
-0.0650103035271474 1
0.119873469832529 1
0.291978225428375 1
-0.59519629220081 0
-0.239972441374222 1
0.143276607210051 1
0.0995872280512919 1
-0.332824871259106 1
0.184246045415436 1
-0.546867287684167 0
0.41974145789502 1
0.433234908475876 1
0.0514693470665838 1
0.172656402118951 1
0.26356693303446 1
0.228200335424062 1
-0.0629488222411255 1
0.579721848165918 1
-0.182760980455245 1
0.0165392401986667 1
0.285398199860744 1
0.36816978538401 1
-0.00523913684271776 1
-0.0504350871188274 1
0.516498846013066 1
0.303623117702502 1
-0.261677175726067 1
-0.121052909303725 1
-0.112359843851563 1
-0.0748611115643983 1
0.153781095453236 1
-0.603808639657561 0
0.0281162801331477 1
0.286602860888635 1
-0.569015142403823 1
-0.214503164354777 1
-0.139452924184741 1
0.147620580535107 1
-0.607529986597097 0
-0.143289698197427 1
0.675833198854959 0
-0.151936343677485 1
-0.572924083837851 0
-0.176264181425494 1
-0.0874450178228668 1
-0.278523836450486 1
0.00335867683926975 1
-0.190304885390366 1
0.696427689518429 0
-0.145360625711073 1
0.139850041798325 1
0.755521755389271 0
-0.00594840859749666 1
0.396971655149573 1
0.0972769664051996 1
-0.132827112325955 1
-0.362419167109376 1
0.401460189557773 1
0.502120972967975 1
-0.438151258373079 1
0.427579508120212 1
-0.243727244259716 1
0.0201303781941573 1
0.0174384888285151 1
0.464116581620989 0
0.387978604543431 1
0.455828785011739 0
0.377567627304103 1
-0.675705155703361 0
0.442647880882445 1
0.666821539972539 0
-0.870765971735895 0
-0.19766864337343 1
-0.0911406085533648 1
-0.474924193487559 1
-0.508866365618171 0
0.0350241566654195 1
-0.309643730274365 1
-0.019110328845562 1
0.359587989438487 1
0.2767194174434 1
0.110353069630139 1
-0.681062863277972 1
0.00241045888384724 1
0.0983036299374167 1
0.407465453691753 1
0.108583671943333 1
0.07939611006019 1
0.138339997373998 1
0.140712154844574 1
0.496654482546959 1
-0.225420125566218 1
-0.533575169953607 1
-0.329441825818261 1
0.181134953990951 1
-0.132470104793433 1
0.0105809495328026 1
0.217429489441355 1
0.169924899357363 1
0.212203794007947 1
0.179205523228453 1
0.369062400883589 1
-0.153028437434288 1
0.513132556882718 1
0.102704560939735 1
-0.432550159866557 1
-0.298098505331702 1
0.0636428228308169 1
0.0487068387274921 1
-0.375234555063391 1
-0.191799013348819 1
0.0945608052922925 1
0.176534289589933 1
0.302928788982054 1
0.0834407827490168 1
0.129876218528415 1
-0.000397419831051703 1
0.128045107057121 1
-0.154367511792074 1
-0.000485732362654076 1
-0.0159137739652681 1
-0.581231746900727 1
-0.223220555917572 1
0.380825404306545 1
-0.0289680124978168 1
0.0487983375071154 1
0.236130346933311 1
0.216047236377772 1
0.214799174583316 1
-0.0939763558463036 1
0.0543847569520183 1
-0.171541502907775 1
0.0798231395943144 1
-0.0861039374246694 1
-0.6094750464876 0
-0.124340841396114 1
0.0237289772081793 1
-0.444544488547962 1
-0.0881769689578438 1
0.64936850752275 1
0.189840306060009 1
0.110372621008511 1
0.140231463536264 1
-0.118435805458912 1
-0.272077641452715 1
0.345207004586688 1
0.222808558576804 1
0.281368347463714 1
-0.236427639671383 1
0.783784242308096 1
-0.122461294271368 1
0.0972834576108244 1
-0.551375147236414 0
0.113286022769616 1
-0.12135667534213 1
0.104928154134305 1
0.650215209812281 1
-0.0259482704317729 1
-0.228754701981614 1
-0.131424383607203 1
-0.427997199053317 1
0.0111436877886741 1
0.313157182232789 1
0.0712371067078306 1
0.519532039832473 1
-0.197038350547678 1
-0.496046271522568 0
0.535991461591789 0
-0.00215598756129083 1
0.0193701374561707 1
0.2817222062159 1
0.878481473936918 0
0.358582007553906 1
-0.260155548310142 1
0.0428230298012431 1
0.0571594941395367 1
0.181091932304714 1
0.3163295072598 1
-0.250644828914794 1
-0.281166855195883 1
0.0606746698787681 1
0.0860594869713094 1
-0.314815261249156 1
-0.444145777686156 0
-0.204064667459083 1
0.0393244422350942 1
-0.0252172061490968 1
-0.16362053753892 1
0.15803346404666 1
0.337232496754916 1
0.0251312253593981 1
-0.428825945781854 1
-0.155163884937947 1
0.106139704858704 1
-0.0348069364378056 1
-0.292148879457774 1
-0.216426316724924 1
-0.129344258708881 1
-0.537350715038251 1
-0.234589132536489 1
-0.0972398486811689 1
-0.457351937947019 0
0.205615179369875 1
-0.0528476248382397 1
0.118806805527226 1
0.121194935795304 1
-0.556526926015192 1
-0.151967691967404 1
0.446162452939627 0
0.313895796918086 1
0.29189100396451 1
-0.574367148451311 0
0.116673278712786 1
-0.137874856706187 1
0.22830141027666 1
-0.154278068709591 1
0.441873537154905 1
0.101812234728906 1
-0.133277328289934 1
-0.0757998479759755 1
0.224314864882721 1
-0.46120505244804 1
-0.12791398562596 1
-0.286247729257912 1
-0.0942017041830734 1
-0.163523620337407 1
-0.792795748426032 0
-0.313609710000665 1
-0.049955463365883 1
0.260625489828929 1
0.0977381267745186 1
0.21596561391283 1
-0.145036816951978 1
-0.362097831562211 1
0.129515959256179 1
-0.108230027318862 1
-0.165080514342221 1
0.388361228396844 1
-0.503817450750844 0
-0.0186340293645522 1
-0.176000608934845 1
-0.0282443193304435 1
-0.143120936716706 1
0.146024344084986 1
-0.0625340935640551 1
0.158123384360723 1
0.169220302627527 1
0.319744606404126 1
0.37737347504385 1
-0.14602607449894 1
0.233734424234046 1
0.215566668821656 1
-0.373800994364376 1
0.0887334668416235 1
-0.550772668801819 0
-0.0145844135409622 1
0.0989451842925712 1
0.0853203357932173 1
-0.189773451160905 1
-0.236936427743024 1
-0.0214205258947682 1
0.484181037035255 1
-0.0260229757107114 1
0.742696808132365 0
0.127973752350297 1
-0.224118563649103 1
0.365364399772555 1
-0.125978048993235 1
0.0419745462767454 1
-0.229244573547768 1
0.292012770046292 1
0.0276464335551722 1
-0.292848142582672 1
0.253209317901176 1
0.698923821661205 0
0.205240218901827 1
0.0815331311374439 1
0.709283470627115 0
0.337177372701176 1
-0.32241781187281 1
-0.412466296988965 0
-0.200003414848779 1
-0.228113873375565 1
-0.413314765266108 1
-0.201569442885068 1
-0.0907700755290003 1
0.574037413390919 1
-0.6448900118306 1
0.339440357666554 1
-0.181972274808894 1
0.200435205690082 1
0.382930930910021 1
-0.0559165069652106 1
-0.100520770180469 1
-0.0915308816263951 1
-0.0645297041366944 1
-0.202669715646536 1
-0.283320419820922 1
-0.42686438851923 1
-0.159716252104091 1
-0.629725248622157 0
0.22189430255832 1
-0.340757826309302 1
-0.032770143168748 1
-0.260248952254548 1
0.221737444311573 1
0.514198168554714 1
-0.0605425915815574 1
-0.28494640021807 1
0.603774917472832 0
0.159355058816524 1
0.362621838151403 1
0.161618230491249 1
0.519723760786981 1
-0.20988791235861 1
-0.137618130873673 1
-0.136892142104303 1
-0.112133503072183 1
0.0886721971349678 1
-0.164470867102422 1
-0.625356247072206 1
0.20999426009631 1
-0.54677738020015 1
0.376123904985107 1
0.400572978657033 1
-0.211352340929978 1
0.0519083302153727 1
-0.273347709483478 1
-0.70918829201201 1
0.209486029323993 1
-0.215073640828729 1
-0.15708472598951 1
-0.405700485684492 1
-0.444240694540026 0
-0.341661518082753 1
-0.918076926170604 0
-0.102547916416813 1
0.038609663213864 1
0.451825216307005 1
-0.0610950014459287 1
0.197718061840332 1
0.197054757095484 1
-0.0768617048155398 1
0.672205685727899 0
-0.0113648384055315 1
-0.530983736927799 1
-0.447745271128179 1
0.468737097615471 0
-0.0451466498254246 1
-0.125108079756916 1
-0.314473665548387 1
0.0727995718556583 1
-0.141050899430374 1
0.225362389613601 1
-0.56842956285922 0
0.216368643260071 1
-0.149952320459887 1
-0.0937723941676711 1
-0.0573270552116974 1
-0.126227394804081 1
-0.101235100099179 1
-0.159995342776946 1
0.562255358792622 1
-0.370289219616106 1
-0.219668537198922 1
-0.351134973374242 1
-0.0502664984895688 1
0.021616526909628 1
0.187867102236227 1
-0.0595622548421111 1
0.231527231099882 1
-0.618279529401466 0
0.354980023743271 1
-0.120387786362451 1
0.0518914293825498 1
0.282294028767593 1
-0.278275331634059 1
0.220479738687592 1
-0.491018020436354 1
0.0648863171987945 1
-0.13004281902687 1
-0.569491612897859 1
-0.271751189755973 1
0.394033929821776 1
-0.158890650816357 1
0.0689043202371388 1
-0.249066364120808 1
-0.39373588701046 1
0.190569379989515 1
-0.0258092088305423 1
0.308163011158724 1
-0.360530284731639 1
-0.276525893444984 1
-0.434134139367443 1
0.312929181500477 1
0.35447812993913 1
-0.806529270820518 0
0.0681504079879208 1
-0.529552633653582 1
-0.172826365116603 1
-0.653964225573392 1
0.374554473026454 1
-0.352505077241267 1
-0.402775419530955 0
0.17257174512218 1
-0.291423791945033 1
0.0446698453521367 1
0.260534375858834 1
-0.108028172839478 1
0.541908032933572 0
0.0484735169508192 1
-0.346555119078541 1
-0.0414180957026127 1
-0.61394638397445 1
-0.225470853610738 1
-0.367023795256331 1
0.531194510704153 0
-0.185835302250174 1
0.36636857474081 1
-0.511253372697436 1
-0.464254180968982 1
-0.0693370372497387 1
-0.144514592865852 1
0.254690922918636 1
0.188712446831718 1
-0.327444402609495 1
0.374461375645803 1
0.414073150508138 1
-0.347831868506999 1
0.454117070770151 0
-0.154626348289658 1
-0.510252803462778 0
0.187812949530098 1
0.215903238191715 1
0.350273615355937 1
-0.0263132803945349 1
0.321136652423806 1
-0.436762587325037 0
-0.330700951756211 1
0.981694888101645 0
-0.199469882820595 1
0.170498154728811 1
0.00659558049201956 1
-0.0577843139392327 1
-0.151320336366016 1
-0.186331447640387 1
-0.191151707849107 1
0.191579840396753 1
-0.0655780607807199 1
0.346183782100268 1
0.114106457923715 1
0.0343684093693426 1
0.136493577801789 1
0.234902040417539 1
-0.0236252741870503 1
0.267773347156991 1
0.0317229254025285 1
-0.0689092919088033 1
0.394037743090309 0
0.178031835210138 1
0.167510825433728 1
-0.206564637145773 1
0.392155342747771 1
0.630634747525426 1
0.287700121530677 1
0.00269022561787815 1
-0.206016236541036 1
0.280176613829355 1
-0.00207742717174435 1
0.595740312986614 0
0.324883731635748 1
-0.255740753588104 1
-0.532354265144948 0
0.164050017595758 1
-0.0878157946287102 1
0.306114255418308 1
-0.182028658769278 1
0.251829131323284 1
0.211241564240105 1
-0.0160935277883543 1
-0.291691064460254 1
0.504568890024726 1
-0.315573732091481 1
0.0289892757212391 1
-0.0500664132728567 1
-0.193300436783046 1
-0.188859159271293 1
0.303460163982239 1
-0.198670715494545 1
-0.00906610638238295 1
-0.0233983830230153 1
-0.207973578226437 1
0.71717359338284 1
-0.499563802645581 1
0.601783552757391 0
0.340662763705608 1
0.186089542149373 1
-0.132273074321403 1
-0.257791644840742 1
-0.0272050357035519 1
0.508338431960971 1
-0.0290082144757344 1
-0.334162813554465 1
-0.478701668373764 1
-0.364072214996227 1
0.295228479906541 1
-0.0399079073843237 1
0.100466673758466 1
0.431455731561435 1
-0.301917523488124 1
0.330417046005444 1
-0.373089853615089 1
0.260794874261646 1
-0.330538931234544 1
0.0864598528726861 1
0.0819026545938384 1
0.175973060076389 1
-0.269607004685621 1
0.0183099740387553 1
-0.0513207666785806 1
-0.195390450039529 1
0.0467299459523446 1
-0.214345774305576 1
0.311671923295479 1
-0.415251459142779 1
0.194369055969956 1
-0.107891485967242 1
-0.506841645195281 1
-0.215108821915154 1
0.168164264583891 1
-0.423330903919251 1
0.48182257494934 1
-0.0880810074657209 1
-0.0874418286094354 1
-0.701530484423831 0
-0.142888961635932 1
-0.17158544913122 1
0.383873244806317 1
-0.142432711024481 1
-0.255183270779651 1
0.19054532452164 1
-0.222903669834352 1
0.134997264952873 1
0.177739037218758 1
-0.0344716368896164 1
-0.150277571928106 1
-0.406131190163157 1
-0.247717221990787 1
0.103142103846836 1
-0.226634748633198 1
-0.249039869149761 1
-0.159343858494503 1
-0.0185340141967917 1
0.504978151457356 0
0.485950312604587 0
0.133491634541967 1
-0.215757266889009 1
0.393170936516034 1
0.151638443755043 1
-0.0795301687983284 1
0.226575689507213 1
-0.361316706721553 1
-0.140038886158601 1
0.294107636898201 1
0.116692794667074 1
0.320615440310794 1
-0.256549907126101 1
0.00979960096723426 1
-0.025006247050847 1
-0.176321911671108 1
0.146637247291111 1
0.175703548606725 1
0.155748011442695 1
-0.155792272119235 1
0.170440719375799 1
0.078547123595442 1
0.663463333758535 0
-0.0491318147229443 1
0.590464069774125 1
0.14522806754314 1
0.736341010661758 0
0.165233576471929 1
-0.0885896519978272 1
0.00800926151541242 1
0.110521934721227 1
0.240232170039571 1
0.82758366045043 0
0.0634828867714883 1
0.0834266320263972 1
-0.637187354665296 0
-0.511658935721822 1
-0.0982849314517579 1
0.55643382327908 0
0.322639272506979 1
-0.47793141105844 0
-0.148037607178887 1
0.488779522650853 1
-0.253948794897469 1
0.824742534272359 1
-0.157994870858494 1
0.267595772769449 1
-0.232006534195904 1
0.695252995304372 1
-0.209161487150316 1
-0.605570438323855 1
-0.398498281635363 1
0.349269325521881 1
0.285452691149982 1
0.0578499742205907 1
-0.86245174992706 0
-0.205260389116183 1
0.227522843553279 1
-0.0634823593176902 1
-0.3361271793034 1
-0.46323824359358 1
0.407201430232282 0
0.388637170255131 1
-0.080030413592613 1
0.456065576136123 1
0.457384972017875 1
-0.594689719012413 1
-0.144153448794845 1
0.0601208839816776 1
-0.408021337685414 1
0.264451229064005 1
0.230868163657762 1
0.198752827052383 1
-0.0590498451132182 1
-0.155230984767264 1
-0.106525032127607 1
-0.360141336311011 1
0.0936819252841493 1
-0.797191984859989 0
-0.310497244373322 1
0.339449423549553 1
-1.03623338959502 0
-0.503988963964641 0
0.00517928197056743 1
0.237826673483226 1
0.258454595204603 1
-0.215242357369147 1
-0.38331993982082 1
-0.389674702586667 1
-0.0899216927431273 1
0.363827193930909 1
0.047952249185551 1
0.0329694014528748 1
0.343022120670052 1
-0.180163292142615 1
-0.10847319862661 1
0.354303646105437 1
0.3086680806831 1
-0.0854393856030012 1
0.255175317326635 1
0.0227108943068805 1
0.114782706868504 1
-0.134581915737516 1
-0.0289369020377344 1
0.257647809908524 1
0.0867000641620287 1
-0.0617281063450828 1
-0.0353030815571859 1
-0.147661004670453 1
-0.187620879905163 1
0.052081431490335 1
-0.0290310586852742 1
0.0185339824082699 1
0.0448390139215522 1
0.354738157471629 1
-0.175227997723966 1
-0.107430022159936 1
-0.380798545615011 1
0.118059294954981 1
-0.320944406095684 1
-0.0255765832766925 1
-0.114091174261316 1
0.140305752850549 1
-0.209232470737309 1
-0.068965302230287 1
-0.311452544854763 1
0.288138828021764 1
-0.600850629965757 0
0.271398550972242 1
0.165057397409326 1
0.108351082591035 1
0.362982540046609 1
0.0596741752349917 1
0.0321950562458796 1
-0.141368660064681 1
0.186541735946408 1
0.389979107791789 1
-0.224561302407048 1
-0.124681427523522 1
-0.21987176233136 1
-0.167149116694406 1
0.234243531177603 1
0.255771171454821 1
0.00608128714483311 1
-0.0856800234621857 1
0.231855564451848 1
-0.211137295768532 1
0.26187205158106 1
0.355110267399486 1
0.0599777912125138 1
0.117005324740524 1
-0.237237247691096 1
0.205151807264895 1
-0.182023049108357 1
0.178943072303175 1
0.288531758326546 1
-0.22362939170214 1
0.060938377367404 1
-0.342351748315842 1
-0.433246946296025 1
-0.00516214654821544 1
0.34555184996797 1
0.832004700738588 1
0.0951611398403283 1
-0.0132846888844219 1
-0.0408325216529289 1
0.183134651732312 1
0.413301970805957 1
-0.811941821220372 0
0.110201220066739 1
0.134687289951217 1
0.292676757454054 1
0.0311912405766237 1
0.0707959800130681 1
-0.272429796249578 1
-0.21968620075452 1
-0.130917337679099 1
0.336153159761499 1
-0.185958077639313 1
0.176026572943958 1
-0.105189152653056 1
-0.183943250649925 1
0.12008616147327 1
0.25795207068284 1
-0.594897143889697 1
0.126921002800267 1
-0.327231587579869 1
-0.115558261743242 1
0.201195425164533 1
0.458024728103707 1
0.737933954296343 1
-0.0336936897590142 1
0.44501266494366 1
0.33525523601564 1
-0.00818184502825454 1
-0.00704205287882242 1
-0.321976804048143 1
-0.0629911405135973 1
0.357875989769099 1
-0.401748446285917 1
0.144910544417471 1
0.430634666708536 1
0.05197509259566 1
-0.130732821291528 1
0.0617156819332045 1
-0.655467510191856 1
0.0297672357419898 1
0.168320038793025 1
-0.322982015647483 1
0.227740077855516 1
-0.254517624991268 1
-0.369017925617664 1
-0.308990475502889 1
-0.205509484497649 1
-0.0564380016807629 1
-0.105724064974911 1
-0.128800760988067 1
-0.410596149987315 1
-0.551516618931894 1
-0.0687123186446754 1
0.116420149412062 1
-0.16991491764154 1
0.278594977154324 1
-0.0387156955661325 1
0.475537925157634 1
-0.255766234907806 1
-0.291946940659909 1
-0.128189356941982 1
-0.046109095497471 1
0.127655377842307 1
0.334738484116786 1
-0.368553949646523 1
0.219416824902739 1
-0.190626856721661 1
-0.020742262052912 1
0.530085570719974 1
0.1727147606441 1
-0.0289863517374399 1
-0.160427121893751 1
0.102289601669052 1
-0.145747878318328 1
-0.120879122970674 1
-0.184995264331607 1
0.495516245650023 0
-0.0723418437723534 1
0.401657485345012 1
0.497006748610839 0
0.0818981782954468 1
-0.243979189097232 1
0.337893789804437 1
-0.233811285988489 1
-0.0848881222767058 1
-0.169328334414376 1
-0.302840420686513 1
-0.087161607252979 1
0.0946781203618882 1
-0.221514860929612 1
-0.102080943275048 1
-0.0382764048642969 1
0.176422358970368 1
-0.653744704000676 0
0.0473408735043633 1
-0.149602451664676 1
-0.0603787967347397 1
0.422190867829155 1
0.140127995621766 1
-0.126214337361834 1
-0.197193507970962 1
0.533076461552328 0
-0.207362067607202 1
0.143713368894389 1
-0.259926241444028 1
-0.265569685509406 1
0.277297235489714 1
0.0845933031170291 1
-0.0454372776041974 1
0.164638112367401 1
0.283868823800609 1
-0.0137973315582877 1
-0.0976710166433832 1
0.16614144060359 1
0.353065322218261 1
0.351881548786775 1
-0.608134159377466 1
0.32164574703144 1
-0.746600792165206 0
0.359250385548613 1
0.171292337620575 1
0.432182079704051 1
-0.0245955734576049 1
0.231340027042426 1
-0.776678388232481 0
-0.0609628554537285 1
0.109460661479494 1
0.235943529610931 1
0.449229634810033 1
0.534407879952041 1
0.245541916354507 1
-0.0757940503700956 1
-0.060180482673328 1
-0.121548701327481 1
0.203499620801846 1
0.375691958042097 1
0.350007762235815 1
-0.287989452902776 1
-0.0174259109022023 1
0.119230791421865 1
0.246453916597552 1
0.0476446879887199 1
-0.248558514453525 1
0.0496319512207307 1
0.318261888356002 1
0.59027457014879 0
0.382671482671182 1
0.193567212160323 1
-0.209768623327601 1
-0.131744538732076 1
0.291019982208158 1
0.137754423788871 1
0.0501864900996394 1
-0.757042151086773 0
-0.0219413112004531 1
-0.367395554823641 1
0.17306585558737 1
0.0198594563312667 1
0.843092912542012 0
-0.141897318726142 1
0.845824735536672 0
0.091136315894955 1
0.130411130971844 1
-0.617377598085367 1
0.0348920479217606 1
-0.172314472512716 1
-0.821457975216311 0
0.184065357481909 1
-0.0563018765911571 1
0.00132615484580297 1
0.286697273555428 1
0.725931994296108 0
-0.40190814034636 1
0.831804931032733 0
-0.0475396517267732 1
-0.290101374677831 1
-0.18507167599852 1
0.425390123649809 0
-1.19192098672441 0
0.402541924570112 1
-0.699207080434592 0
-0.0424823877716182 1
-0.190727934591532 1
0.557341475666013 0
0.167552628091445 1
-0.264068927873538 1
0.349126012513048 1
0.0375522775024692 1
0.183393529346866 1
-0.0258972379595293 1
0.0126811664803794 1
0.586801656256214 1
0.0522856133490268 1
0.0440823332151638 1
0.252425531479931 1
-0.135320290157558 1
0.305021145479697 1
-0.426948483045054 0
0.0474387340679128 1
-0.124049724670017 1
0.400153526767867 1
-0.176496493297125 1
-0.0638851953215594 1
0.0436439589892415 1
-0.00396478045083256 1
-0.252164266754447 1
-0.232273487347433 1
0.140101688542978 1
0.109424634966626 1
0.667323858550829 0
0.241291563483989 1
-0.631378058757152 0
0.115717769171544 1
-0.324008820133381 1
0.120519265302782 1
-0.442401265019167 0
-0.460208827071873 1
-0.108342153513664 1
-0.166357031573309 1
-0.0457169680845885 1
-0.113393700312422 1
-0.146801349711864 1
-0.262720403237749 1
0.0905865307250574 1
-0.0506494285455728 1
0.238375083815718 1
0.303562838185446 1
-0.31975732103193 1
0.168551286543561 1
0.283467011709328 1
-0.197406623736147 1
0.186753299238253 1
0.373511038385558 1
0.225202789389778 1
-0.0849268612195941 1
0.231165638902417 1
0.00428239718681457 1
0.0707270937330451 1
-0.112666382723513 1
0.114000384001057 1
-0.521204395405566 0
0.338257549844155 1
-0.60993665637468 1
0.101065364715129 1
0.436588014996313 0
0.403058535436169 1
0.117539684349134 1
-0.222173462874521 1
0.197189988054949 1
-0.0873070298895895 1
-0.148716536732234 1
0.391803829460884 1
-0.30580110111066 1
-0.0108417344726657 1
0.349473756812361 1
-0.201316707490789 1
-0.288925249489608 1
0.433922650904221 1
-0.148134777049781 1
-0.00483959312593361 1
0.220764564046449 1
0.118598663769539 1
-0.203784179391394 1
-0.01568151225769 1
0.218061116780994 1
-0.239639188080694 1
0.342091406501439 1
0.116244907415625 1
-0.103377752602908 1
-0.364673071518719 1
0.169745091351368 1
0.11188493104346 1
0.0240877889806256 1
0.56399958725236 0
-0.329044304891215 1
-0.083159345701972 1
-0.0621446113999552 1
0.0178691881271489 1
0.265013625688216 1
-0.140994009882107 1
0.226057530695468 1
-0.0688562061383598 1
0.370018013685407 1
-0.243403263233953 1
0.179881625576952 1
0.323937903097516 1
0.048874479622719 1
-0.774007321391846 0
-0.458055717754171 1
-0.249208496630805 1
0.039561885353163 1
0.27595550631284 1
0.108427138236559 1
-0.0178362653962845 1
-0.223558059729364 1
0.0584745119542434 1
0.383962725256903 1
0.062667195671049 1
0.446384421487367 1
-0.0190880982574458 1
0.216396442655208 1
-0.36991311184358 1
-0.163581856465724 1
0.32786838566211 1
0.205657032422636 1
-0.0450177155924566 1
0.26372788780386 1
-0.0980564218676455 1
0.0340158822565822 1
-0.734770744603463 0
-0.127967038136245 1
0.456664742913768 1
-0.0909715012649563 1
0.560207957723871 0
0.0236109574314416 1
-0.11984390952799 1
0.0606235084900821 1
0.680493219191257 1
-0.345488948749495 1
0.321195211744575 1
0.209011847738921 1
0.241694645304994 1
-0.746501142655969 1
-0.647108060990849 1
0.0992410236447573 1
0.324370447800752 1
0.420904777894242 1
-0.0694178112535681 1
0.189806125467637 1
0.0334638665710609 1
-0.433314081770403 1
-0.188457163402303 1
0.252575989168885 1
-0.686077496383492 0
-0.0176372437495021 1
-0.00780283249565796 1
-0.35662953031036 1
-0.315762265898519 1
0.107932709613232 1
0.0901188536759953 1
0.352991280483741 1
-0.64894764878151 1
0.357266029585432 1
-0.265051523967109 1
-0.361416783138344 1
-0.0286970262675032 1
0.116450171340913 1
0.452194991853823 1
-0.307945630037984 1
-0.0938274520941509 1
-0.122075527681116 1
-0.406175778328919 0
0.185115247685306 1
0.318812182578179 1
0.159308017663153 1
-0.0566660871631509 1
-0.183750780092514 1
0.0850675505264206 1
0.224107531481527 1
0.197065262634454 1
-0.217092062552183 1
0.0055224397563474 1
0.415139790924661 1
-0.133732892492918 1
0.886103055614797 0
-0.284271718312176 1
0.286023067386868 1
0.0284758764691959 1
-0.0817654892883943 1
-0.189169746027518 1
-0.391144074336302 1
-0.0657754390993689 1
0.203960530503271 1
-0.452913846261293 1
0.495718415370683 0
-0.226028785526271 1
0.182425548847534 1
-0.573209449877582 1
0.0443379176468342 1
0.395008475349281 1
-0.424425371659946 1
0.0514118076413722 1
-0.156780224622847 1
0.442507718635355 1
-0.0303235758104969 1
-0.666706455195333 0
-0.219908039402668 1
0.370479484548158 1
-0.0844376733657706 1
0.315792032828797 1
0.123464122176777 1
-0.110212491505134 1
0.247856108381883 1
-0.157947735809563 1
0.700746996853088 0
0.0838256432078637 1
0.0568632524109777 1
0.236165010540416 1
-0.0336901100893333 1
0.5281173061875 1
-0.0620058247113112 1
-0.179932118751794 1
-0.154756104223834 1
-0.0604957389731431 1
-0.525505031232894 1
0.0802326492399818 1
0.311665442278359 1
0.159509953811524 1
-0.0182629891332236 1
0.366523298291063 1
-0.305457223899183 1
0.0114129259746871 1
0.210800533735488 1
0.265939757775399 1
0.155298120078398 1
0.249263784453688 1
-0.334741707394277 1
0.239228557353665 1
0.111474813243638 1
0.580565707822232 1
0.363474689129457 1
0.0778977402916533 1
0.0024751174431069 1
0.24463059278711 1
0.518641297558883 0
0.229011972139989 1
0.0279524973252967 1
-0.308382006075821 1
0.356875271326554 1
0.362173538482198 1
-0.112336047984916 1
-0.32500650429827 1
0.298415582033786 1
0.0111141213290958 1
0.249822826037272 1
-0.367234392151339 1
0.671773249177698 0
0.247567498111837 1
0.122863292040402 1
-0.330001260143651 1
0.118957967772259 1
-0.0109414914015025 1
-0.124052366413923 1
0.0609048114953668 1
0.0022000384501672 1
-0.00444617365561714 1
-0.178929763370237 1
0.13809464077118 1
-0.474608933808311 1
0.552504700252266 1
0.775710886506023 0
-0.00623696139092705 1
0.425423385921477 1
-0.63107985677668 1
0.022896142980864 1
0.275519134244731 1
-0.548052880079463 0
0.0154006735988233 1
-0.21913048003752 1
-0.106804192400897 1
-0.219719696712208 1
-0.21857969188295 1
-0.313944453827534 1
0.479967780765773 0
-0.210307768491827 1
0.0350261577952149 1
-0.197807923410567 1
0.165213236947986 1
0.345491797965022 1
0.286945470904432 1
0.207102838483913 1
-0.114510376582006 1
-0.225292421149953 1
-0.11246799568304 1
0.293262399084017 1
-0.450146474384583 1
-0.485751363134528 1
0.243559697002737 1
-0.212122956213402 1
-0.377219652138036 1
-0.0975163104654069 1
0.292421688688369 1
0.180287287804892 1
-0.153278753162606 1
-0.0150493591757276 1
-0.0828309567970791 1
-0.420837574623962 1
0.195781135453825 1
0.131042042182853 1
-0.416992352996399 1
-0.0229230361598653 1
-0.0663268942910816 1
-0.485372121808404 1
0.281250286246174 1
-0.0431803731766175 1
0.544494624206134 0
-0.580780071428661 1
-0.171638270512277 1
-0.106592616615676 1
-0.0302960909370497 1
0.0352882312712983 1
-0.281340005359905 1
0.479794431184818 1
0.103861658338035 1
0.506080792677293 1
-0.25353112729995 1
-0.231620047658172 1
-0.302422462741365 1
0.686610254344408 0
0.044244740479156 1
0.577806599468512 1
0.113776923700571 1
0.179260716099242 1
-0.0554145306565164 1
-0.0460227708672214 1
0.114803855193402 1
-0.19944670787153 1
-0.235471793595722 1
-0.195657081906661 1
-0.113593530427126 1
0.043700849087255 1
0.302207303146877 1
-0.0869717916804791 1
-0.829475359261117 1
0.470754044365624 1
0.321045899761058 1
-0.171502006454001 1
0.0348713696399361 1
-0.141299360344962 1
0.0237758802413078 1
0.277785956667701 1
0.224591558222287 1
-0.160515761124457 1
-0.06915995168217 1
-0.451144237070408 1
-0.193031482341333 1
-0.0798473137931259 1
0.154882200680258 1
-0.231740753170202 1
0.169416381588604 1
0.875024749079857 0
0.402883949406576 1
0.135222056649124 1
-0.282275365339418 1
-0.050099969118371 1
0.0198998970943264 1
-0.221695058181 1
0.423174824632023 1
0.146097990887546 1
0.148286594856529 1
-0.283078892018033 1
-0.571891067059446 0
-0.195655552492151 1
-0.286724709884154 1
0.0964967810219194 1
-0.0214743637877435 1
-0.429919190032724 1
-0.360412982806446 1
-0.135689698717831 1
-0.081293515392114 1
-0.140578751802077 1
0.377869867847469 1
-0.114284844602708 1
0.240350688278672 1
0.0936111695111708 1
-0.196934550679805 1
0.581730233539047 0
0.716853054019559 0
0.142559942203585 1
0.108221655403049 1
0.621582781239412 0
-0.374096717345166 1
-0.34312221939309 1
-0.154832177869254 1
-0.139057798492535 1
-0.486052566422728 1
-0.401804130693639 1
-0.315752411748425 1
0.0365718909010962 1
-0.0219183241145582 1
0.498141119512974 1
0.239387738373671 1
-0.31847292981614 1
0.116752202173659 1
0.112841521939227 1
-0.440593803822661 1
-0.461989609600192 0
-0.123586763931817 1
0.194557518421866 1
-0.313151436983053 1
-0.25969918506108 1
-0.407915359602752 0
0.282382131703389 1
-0.0900262865658948 1
-0.489844899335437 0
0.0442113539698116 1
-0.262960777529357 1
0.168258658734791 1
0.512192929172338 0
0.249435567800515 1
0.33578625388832 1
0.228063260364455 1
-0.0440174044420296 1
-0.528585084205016 1
0.0300547146938344 1
-0.0214759366163599 1
-0.207993464985429 1
0.342945949011743 1
0.0377480453627559 1
0.23052682688918 1
-0.136357963361172 1
0.249084591930495 1
0.21865631845964 1
0.131222550748918 1
-0.240419968907434 1
0.124268777530294 1
-0.248831517958042 1
0.310598669985013 1
-0.610844300667084 1
-0.488788408856523 1
-1.20109601471994 0
0.514902502169884 1
-0.424535587068223 1
0.153360275371999 1
0.481820788795154 1
-0.0441501689140641 1
-0.00885810941141546 1
0.218768651193789 1
0.119179023220185 1
-0.182730998752001 1
0.476734100586297 1
-0.178676373757938 1
-0.138705377579195 1
-0.0826874494145432 1
0.64751105503769 1
0.252089069811677 1
-0.0696258122483624 1
0.520152573424024 0
-0.178521871406959 1
-0.136862469427572 1
0.0524106857350609 1
-0.195568179134281 1
-0.0781048679020364 1
-0.060620619313815 1
0.325047488069602 1
-0.631052196061263 0
0.358647866074423 1
0.224479590590721 1
0.314342719014128 1
0.00642383252871662 1
-0.340851453476723 1
0.494565784535904 1
0.0786945004805665 1
0.378410347613827 1
0.102319838186775 1
0.281416172652208 1
0.305170980061188 1
-0.113090503684479 1
-0.0601652951040038 1
-0.0800172493560281 1
0.273002953126064 1
-0.284651217352371 1
0.451381058011129 0
-0.332857706368946 1
-0.257149504510535 1
0.130219462964896 1
0.048551307869577 1
0.831901404664908 0
0.17965499996236 1
0.482043083336427 1
0.148933987177351 1
-0.0359729253841103 1
-0.253234382034229 1
0.48125593591161 1
0.111443700381723 1
0.519453490673689 0
0.343956414570451 1
0.130437297386253 1
0.0521314523012785 1
-0.980059474632446 0
-0.11115578499172 1
0.476752650736584 1
0.358328273815378 1
-0.143569667763267 1
0.294053363687048 1
0.0800625953308624 1
0.328011338059417 1
-0.137278381377924 1
0.216089888988754 1
-0.12835088413533 1
-0.622007451218096 0
-0.235057392812088 1
0.808745804902477 0
-0.263391715148486 1
0.401077820730465 1
-0.124432024762372 1
-0.135623588981298 1
-0.462165132829863 1
-0.0909437836909221 1
0.514438795124318 1
-0.272103664026683 1
0.000278701346035942 1
0.133495206241285 1
-0.513265132472906 1
0.817059598948745 1
-0.0441767331671473 1
-0.116260265048972 1
0.632241775633966 0
0.537418641823492 0
0.0645557647381252 1
-0.189582300498189 1
0.310082669774477 1
-0.275322999752527 1
0.191753054375569 1
0.259523807899646 1
0.105737922906652 1
-0.0935371805891944 1
-0.237394775060614 1
0.0822208285509211 1
0.146091991035844 1
0.377459962601048 1
0.461431930116768 1
0.273972589626362 1
-0.0856617731951385 1
-0.641734806548767 0
-0.218460148029512 1
0.0551622583102374 1
0.452954532920104 1
-0.0920609583312449 1
-0.0811833349975562 1
-0.270961866616041 1
0.263057634364073 1
0.379997152342276 1
0.501513249753591 0
0.115834607351059 1
-0.653779511540892 0
-0.136955534561707 1
0.315958747312221 1
0.513799297270156 1
-0.0242429394564927 1
0.224727765902641 1
-0.206128911937695 1
-0.102016957403318 1
-0.0977151716376374 1
0.163148671822442 1
-0.0166446650158795 1
0.0305870724738405 1
-0.0713548492417059 1
-0.192808909459795 1
-0.208678165134436 1
0.0159477146646677 1
0.00918517587512936 1
-0.39613913668706 1
-0.0855723797368261 1
0.33271329438189 1
-0.0502156926974743 1
-0.0775122470429371 1
0.0542575932087223 1
0.777406505009338 0
0.332883337291458 1
0.130031199736996 1
0.228946454226857 1
0.76666813676197 0
0.0596226196720057 1
0.119706025185856 1
0.854942183728542 0
0.632651642241128 1
0.176227533416191 1
-0.363946142694466 1
-0.140544379265037 1
-0.595117152229703 0
-0.152619245803624 1
0.495922724870721 1
-0.424569253606495 1
-0.114111108934819 1
-0.128876527630921 1
-0.492995811369492 1
0.5267088654857 1
-0.155598868407022 1
-0.321184648921349 1
-0.143364384921274 1
-0.773865550462486 0
-0.0767161298795234 1
0.0448475502911633 1
0.344201154916122 1
0.127265634816458 1
-0.0785655414088261 1
0.0736332895118011 1
-0.330021240239207 1
-0.32162923366409 1
0.208428659001416 1
-0.308765193337408 1
0.28250299907296 1
0.0398349775500821 1
-0.396351338246866 1
-0.672174300489089 1
-0.183359467747026 1
-0.0952024260303858 1
0.173808985243309 1
-0.0785586022276002 1
0.435787376236295 1
0.113063884612886 1
-0.608047069472664 0
-0.201740394261748 1
-0.115824174397442 1
-0.14824403509193 1
0.373416364036661 1
0.0116335985986498 1
0.512190813859231 1
-0.362388270969473 1
-0.264656557019395 1
0.362531966307285 1
-0.342447643078693 1
-0.0810795837150274 1
0.0476646550059067 1
0.0427385013718345 1
0.402229473352771 1
0.489030223057338 1
0.563871566368685 1
-0.315279587450444 1
0.158666377788283 1
0.569505720152076 0
-0.180727857510111 1
0.0607136054239388 1
-0.621395480267456 0
0.364705234671996 1
-0.203945066165266 1
0.306336285029581 1
0.174915402737112 1
-0.674425632775885 1
0.354870555095215 1
0.00351897087804015 1
0.186501662853892 1
-0.0477559658331914 1
0.332360730177542 1
-0.0263558907241984 1
0.43862278231684 0
-0.762159448931704 0
0.00765181230549992 1
0.474075544044013 0
0.415258113144818 1
-0.413968769454845 1
-0.0612038787640547 1
0.0889860435012718 1
0.276391801996532 1
0.231384935652892 1
-0.018764782522689 1
-0.104768804571164 1
-0.323421137414294 1
0.140749536304354 1
-0.059588564807904 1
0.178555478698109 1
0.219253731136267 1
-0.0704639723421094 1
-0.458954145373936 1
0.274587400580617 1
0.0318727665128479 1
-0.209761899532514 1
-0.215080660400553 1
0.0833629893820051 1
-0.271973772407858 1
0.189932016662723 1
0.303897677807201 1
-0.0938727374472391 1
-0.0960974928994798 1
-0.606901221527789 1
-0.127555985236257 1
0.419968038621612 1
0.0837930073130581 1
0.608130420507162 0
-0.157002460735795 1
-0.134072584634683 1
0.0154118332723566 1
-0.0565568659124728 1
0.200342328172358 1
0.148091072887624 1
0.127607780210503 1
0.268579357092902 1
-0.211809787447837 1
-0.0876357025597371 1
-0.427817479661364 1
-0.128718155933054 1
-0.00297069608636866 1
0.0122748907242836 1
-0.0771667283481817 1
-0.245926849637195 1
0.148274283610989 1
0.341064144163419 1
0.159971329537703 1
-0.162230520665596 1
-0.519861182533212 1
0.0208242402953196 1
0.396220886625898 1
0.121173734093613 1
0.49270448201359 1
-0.0144436785797856 1
-0.109459376018044 1
0.268981643327659 1
-0.181390512162376 1
0.0841866387965484 1
0.0455400924890053 1
-0.145264197135778 1
-0.00572209099039628 1
0.027584829877688 1
-0.40005575163919 1
-0.0308742041019174 1
-0.0405547383184691 1
0.150580513675585 1
0.192628825358755 1
0.40105236888577 1
0.0288996596328349 1
0.52981052029416 0
-0.0198911158912717 1
-0.181998224056998 1
0.0298861954850148 1
-0.0781672223225804 1
0.088301675809217 1
-0.153553788443859 1
0.412840432862281 1
0.22006773551422 1
-0.19219748310253 1
-0.20330432171196 1
0.180265246979457 1
-0.276390136857844 1
0.0851889599035903 1
-0.235490690680791 1
-0.532639918619432 0
0.460468322718962 1
0.128029084282298 1
0.10649788705928 1
0.168960320201652 1
-0.270395238702345 1
-0.516772961304925 0
0.0749713175817287 1
0.261528558341941 1
-0.29749348877925 1
0.608595343518699 1
0.285084799443207 1
0.175110215344026 1
-0.0504866342677121 1
-0.0924213376745691 1
0.424306525288207 1
-0.0711789775009946 1
0.24180730112695 1
0.308011639977682 1
-0.271535781162007 1
0.104336077209933 1
-0.172326601897527 1
-0.298527791735103 1
-0.312070902571558 1
-0.298837532091451 1
0.0298066489079879 1
-0.485116200294066 0
-0.218221854612882 1
0.00398108083249143 1
-0.131189149774607 1
-0.241886314762585 1
0.104591789633968 1
0.473549219958178 1
-0.302458430562614 1
-0.0388547423897325 1
0.120166403071723 1
-0.0858939040543423 1
-0.319498478489076 1
0.0369954764460246 1
-0.715863106268817 1
-0.0645324165505052 1
-0.301554486431105 1
0.610953226586439 0
-0.0309526511325166 1
-0.0499533732955763 1
0.312989354288653 1
0.406924572393798 1
0.196879787780884 1
-0.0671550275147886 1
0.0510503394987819 1
0.276483015529903 1
-0.193030484230992 1
-0.21943674823644 1
-0.118816033925123 1
-0.949650359977946 0
0.534012452004221 1
0.0435371745220898 1
-0.078134253435983 1
0.241490835628201 1
0.289986783675938 1
-0.0537376983368834 1
0.657362447899123 1
0.0897851869388298 1
0.0999134533085367 1
0.277397793058954 1
-0.0519404306183529 1
-0.453501121036376 1
0.0659239608608152 1
0.271284875958805 1
0.262298216081888 1
0.273370977408015 1
0.179254415571593 1
-0.0783507777962034 1
0.26263054808707 1
-0.0526184432521242 1
-0.0976075908743643 1
0.590430918668717 1
0.258606799581906 1
0.336683724189422 1
0.158054087907482 1
-0.365232035866285 1
-0.401580742822117 0
0.183042634134825 1
0.643936543728452 1
0.111821411207981 1
-0.222098966890341 1
0.0617865515043649 1
0.0140628064085884 1
-0.207738623809891 1
-0.0523711522307891 1
0.155021176181914 1
0.451875755991151 1
0.0445657623690869 1
0.0136398821489886 1
0.352624019265717 1
0.318812948441167 1
-0.475479745998687 1
-0.0873791966953664 1
0.460883740568679 0
0.0977073458949026 1
-0.0247377545874488 1
-0.825066678284862 0
0.0635732532256641 1
-0.854916481475876 0
-0.510169897564179 1
0.531249026853483 0
0.0408386773696816 1
-0.168691501248165 1
0.182450491139083 1
0.386653878305568 1
-0.109423843482845 1
0.117937252587444 1
0.0523291884827746 1
-0.0793249631270354 1
-0.302070547919187 1
-0.082967274565125 1
-0.0571632568741198 1
0.392915872683113 1
-0.0636829286851137 1
-0.11801746087612 1
0.304456730400036 1
-0.140961496959139 1
-0.0859413220702254 1
-0.178328069981825 1
-0.0984387538519599 1
0.21493077820329 1
0.509193482724294 0
0.0126088370682127 1
0.609798345805531 1
-0.362985121730761 1
-0.038310924086234 1
0.0768340197625046 1
0.260720842857406 1
-0.567672796741002 1
-0.370084084700062 1
0.68941600785422 0
0.164240451852011 1
-0.22844393460141 1
-0.522686387825639 1
0.166707367465631 1
-0.564383784316274 1
0.055016545902323 1
0.148139433556287 1
0.1376916126805 1
0.0236540879933828 1
-0.0129057707417064 1
0.135021199002522 1
-0.00217342209806111 1
0.0407023240896226 1
-0.0159022720283958 1
0.0815850993642032 1
0.380254867513782 1
-0.136538826735802 1
-0.12692376979749 1
-0.00425954734241285 1
0.376708170546704 1
0.335151154350567 1
0.333055302028697 1
0.253450781232942 1
0.497524615906085 1
-0.131733635318788 1
0.0108775105999982 1
-0.271141139555826 1
-0.171726706929517 1
0.22394651467612 1
-0.250136048250938 1
-0.145757987016153 1
0.158091671121617 1
-0.0150078342049096 1
0.289191870384524 1
-0.0974904590113076 1
0.178472559412713 1
-0.361773158545935 1
-0.0120874392615088 1
-0.006389303488047 1
0.812530884620683 0
0.338355176563335 1
-0.702596920489798 0
-0.327344817914048 1
-0.15339479488504 1
0.250219802300875 1
0.157883678006936 1
-0.91056847034161 0
-0.46750853131054 1
0.33932073384352 1
0.742664584362295 0
-0.00488063145171491 1
-0.0397552315457222 1
0.175233025171123 1
-0.474271550331621 1
0.315945180035242 1
0.478194276543192 1
-0.250189898128801 1
0.130188143810922 1
-0.32575470837644 1
-0.301123240508093 1
0.240096189958531 1
0.197003436635735 1
0.364574928624477 1
0.308102949961683 1
0.239992723287158 1
-0.453732704404258 0
-0.10821802418779 1
-0.363146218167509 1
-0.30318087638785 1
-0.460349373629106 1
0.150697415496025 1
0.045916783927378 1
0.505113461600976 1
0.282432894688586 1
0.487557621864468 1
0.194523916860916 1
-0.137800224099596 1
-0.0991499124920707 1
-0.0172865096357 1
0.0103586941078873 1
0.294082875498008 1
-0.171890145445104 1
-0.104629531699496 1
-0.391080827673671 1
0.298387935090622 1
0.0469548672679085 1
0.0863560569855149 1
0.0766047007795783 1
-0.204483892387473 1
-0.336276273590965 1
0.155591948060996 1
-0.0276479290561423 1
-0.680190912178714 0
0.541543495663409 0
0.192200337065018 1
0.123386631251134 1
0.0368785777043637 1
-0.96159052963505 0
-0.340909979029405 1
0.217929818808255 1
-0.343493773290919 1
-0.180424012495454 1
0.0154948164225169 1
0.0409011031529521 1
-0.210175373511995 1
-0.449962592168364 0
-0.478810846282386 1
0.564065360414671 1
0.202848891025483 1
0.178576526278593 1
-0.688361318496029 0
-0.385919150751448 1
0.0450691097416636 1
0.110454824224184 1
0.930676948757062 0
0.0815502776912483 1
-0.34168337476489 1
0.0803090664011819 1
-0.437957108575427 1
0.0553087380032703 1
-0.379751272921602 1
0.0955823980021081 1
-0.12779350297386 1
0.27188915416787 1
0.232751985024385 1
0.110489279957311 1
-0.0076666973132141 1
0.110640067035372 1
-0.289858467431655 1
0.191221647834981 1
0.40724074216118 1
0.312986651620244 1
-0.341453312460752 1
0.551479567404647 1
-0.0963704782025368 1
-0.139536511510173 1
-0.086825689740457 1
0.140841271291852 1
0.119538410773562 1
0.22649244133117 1
-0.41507779747448 1
0.078699829531188 1
-0.51869288125215 1
-0.380590235621724 1
0.358930672661344 1
-0.245470604078336 1
0.130522341962925 1
-0.353836229965115 1
-0.266212467829127 1
0.11691265616577 1
-0.30933194741397 1
-0.10535016673228 1
0.223578351584323 1
0.0985645270883716 1
-0.667377025962767 0
0.210704114918054 1
0.0558817276875587 1
0.157928987501398 1
0.0582073260417962 1
0.259579015087775 1
0.322179009331283 1
0.198105219663666 1
0.0215791994485891 1
-0.502346771483689 0
0.285894026081346 1
0.204143402740808 1
0.370616944482631 1
0.139533014931827 1
0.189199436886667 1
0.0220776511778379 1
-0.209595927496919 1
0.258888443763244 1
0.248694884871303 1
-0.419002597308296 1
-0.174865019780054 1
-0.117895704315643 1
0.830140266551211 0
-0.265742623583863 1
0.0253408029443178 1
0.347353013738196 1
-0.544202319199272 0
0.795837716562812 0
0.459696137547878 1
-0.097778000480496 1
-0.270010505889383 1
0.00911694162665555 1
0.0815181494586667 1
0.462302015875732 1
-0.0162800218339635 1
0.218798991124903 1
-0.356887185899936 1
-0.298127020794551 1
0.144653825981021 1
0.050708148020142 1
-0.249777856239348 1
-0.0822349017844959 1
-0.128730428713583 1
-0.0440048875688241 1
0.301804676427939 1
-0.753832561377783 0
-0.160972036680951 1
-0.0741146573189465 1
-0.326185644223256 1
-0.201309185949736 1
-0.862610332376049 0
0.0810487706408851 1
-0.132964772250046 1
0.0161746327424476 1
0.313287485114648 1
0.184295714406058 1
0.300808352199833 1
0.220642900394389 1
0.270989948195569 1
-0.12512173703534 1
-0.129944715477727 1
-0.0227263475728101 1
-0.263543431543218 1
0.238636520331459 1
0.248602496044149 1
0.231709098559354 1
-0.178787826004208 1
-0.18510680952367 1
-0.183252549150312 1
0.857341985230488 1
0.0291422923666557 1
-0.0272953798918644 1
0.26511709641942 1
0.435454647647546 1
0.551983481489559 0
-0.395250771209237 1
-0.100451163726397 1
0.0793272148194112 1
-0.414895135093035 1
0.151692895543045 1
-0.231513815518876 1
0.160819682429426 1
-0.387871147011959 1
-0.0467174312176973 1
0.464257663367928 0
-0.363549774185345 1
0.079884205262278 1
0.0185289321282245 1
-0.153600109012214 1
0.47002499364683 1
0.197665315232613 1
0.243431679938923 1
-0.531592217891988 1
0.847852232607341 0
0.555127003448636 1
-0.0715833700736175 1
0.224665895622526 1
-0.358876433254935 0
0.289704411210878 1
-0.325502729339846 1
0.188067605232779 1
0.36269318150002 1
0.362994234251474 1
0.498503342695655 1
-0.0998070558147115 1
-0.0898984375384479 1
-0.236364594452184 1
-0.0993425505555616 1
-0.487843994214897 1
0.298933377746687 1
-0.228536316321183 1
0.125461374124523 1
-0.351444073009607 1
0.120292515411581 1
-0.166551546096941 1
-0.0412285426376073 1
0.0830275288377703 1
0.104462651306213 1
0.311876764185727 1
-0.0951319414968774 1
-0.275732972514547 1
-0.21088893934691 1
0.373236846897526 1
0.125032335347702 1
0.0280529788396978 1
0.574625195832784 0
0.254827544392009 1
-0.239265246371969 1
-0.032490312689164 1
0.00202889252331086 1
0.383455447943192 1
0.702867461797472 0
-0.141482120308394 1
0.296059595045419 1
0.039427573405841 1
0.232003361624386 1
-0.25515747092993 1
-0.086442933311961 1
0.601060376916575 1
-1.07908167339409 0
0.337988044921336 1
0.00910515382309704 1
-0.409423078110088 0
0.0916754936532385 1
0.303670837656732 1
-0.00983131639864157 1
0.00435478394582128 1
-0.448359338395096 1
0.269557260380871 1
-0.163794147423399 1
-0.135244261535644 1
0.409182211776153 1
-0.532054381305309 1
0.0629784075359673 1
-0.283027063620459 1
0.239310633201284 1
0.454334413484712 1
0.183377862231764 1
0.115239731164683 1
-0.534599589872983 1
-0.538528913173937 0
-0.0352901353283474 1
0.381235192128506 1
-0.211154791925242 1
-0.105532914450562 1
-0.232528255262842 1
0.0829626385055718 1
-0.724741628184262 0
-0.252851789003843 1
-0.254643140839481 1
-0.248012202744467 1
-0.184425630882372 1
-0.142467900880077 1
0.128996769056168 1
0.0534306669554404 1
-0.113334283975108 1
-0.114134584258014 1
0.223240055996942 1
-0.220328156438483 1
0.168207425456431 1
-0.109182594030302 1
-0.0876918822615848 1
0.0660352803049767 1
-0.106088192420498 1
-0.166338711759112 1
0.253856675224527 1
0.240790958442755 1
0.0583933033818646 1
-0.0693157082131951 1
-0.481115973835878 1
-0.0718461779938878 1
-0.288458484673332 1
-0.284477564892685 1
0.316462960491376 1
0.0816164705079218 1
0.29780005169378 1
0.287352198991983 1
-0.248195615945385 1
0.410969247664855 1
0.696820194348883 1
-0.19465072639488 1
0.105660061660191 1
-0.301114801850861 1
0.180016434239876 1
-0.0202494550264359 1
-0.305562289471403 1
0.242103670181517 1
-0.171327443972081 1
-0.345693249304786 1
0.229712751929376 1
0.160602233398125 1
0.604668529150145 0
0.0400238814819587 1
-0.0945125448486994 1
-0.0787984631272437 1
0.407279329592139 1
-0.0595712419413284 1
0.152085546299094 1
0.292671315355382 1
-0.0877472017786134 1
0.0757163533890243 1
0.00702248173510749 1
0.46599037546695 0
-0.967334474891392 0
0.770163685168048 0
-0.0687605711896398 1
0.169907001805299 1
-0.7328872285354 0
0.738609208781874 0
-0.421587517497544 1
0.00596637334402003 1
-0.372486275095869 1
0.167061838830169 1
-0.227590342709896 1
0.12913594096683 1
-0.0711452978501914 1
0.185563599817198 1
0.197161039870124 1
-0.376025112142067 1
-0.742314843033148 0
-1.19777113394448 0
-0.157556791335531 1
0.150833359531919 1
0.966508056165172 0
0.0636557137177177 1
-0.125006029336536 1
0.181667281521112 1
-0.268286130021089 1
0.337305824238887 1
-0.0669952214827214 1
-0.321344258691089 1
-0.0658852695846521 1
-0.410429826861666 1
-0.339603394910461 1
0.258355160196711 1
-0.163703820314743 1
0.38834852309321 1
-0.179582401501121 1
-0.128841072591587 1
-0.392459217171046 1
-0.00286559199909696 1
-0.287973346527017 1
-0.213826543310162 1
-0.0791366610028372 1
0.0840324208283431 1
-0.153586473324125 1
0.0386009073248756 1
-0.638898968633882 0
0.3180688798241 1
0.197983671867283 1
-0.617252809917954 0
-0.144464150111214 1
-0.278633506890627 1
-0.00863007435185294 1
-0.208136083014769 1
-0.256615755740007 1
0.339969650793686 1
-0.233139219250412 1
0.151369700712659 1
0.392741823125207 1
0.460692690570634 1
-0.274901265566926 1
-0.291394495768925 1
-0.0408970794851415 1
0.166893445947022 1
-0.116229080014423 1
-0.395883350956385 1
0.10609614751062 1
0.55268976124675 1
0.111799935889795 1
-0.514801483295672 1
0.0691807814076238 1
0.0123441520965872 1
0.396430189265026 1
-0.12662600202497 1
0.0520598963526735 1
-0.0620503147307686 1
0.270843871340551 1
0.0427283791537542 1
0.421110481222855 1
0.142380120101902 1
0.312572264669589 1
0.208074913431388 1
-0.235541666826003 1
-0.0869289609280499 1
-0.159006013722428 1
0.145552633219434 1
0.33922126909653 1
0.203635315639408 1
-0.456829454065467 1
-0.0207588574958644 1
0.69776827017324 1
0.203144021540334 1
-0.101379809552669 1
0.169955531195089 1
-0.0319174253663263 1
0.212766552120308 1
0.286359544332953 1
0.0520689478457369 1
0.0568918341379766 1
0.663877654679081 0
0.420951320303065 1
-0.115780320602494 1
0.089064588610282 1
0.126910653214308 1
0.353479419043784 1
0.279860743124873 1
-0.27853946137008 1
-0.397373287650432 1
-0.332075440585293 1
-0.229976958387676 1
0.201991392653707 1
0.420569708552853 1
-0.237732654049882 1
0.111532507061239 1
-0.36007666670674 1
0.676248321653062 0
0.233350024278692 1
-0.56936762486831 1
0.32239726772967 1
-0.320710006307194 1
-0.0564868846653625 1
0.36168686911049 1
-0.370844329892291 1
-0.120788708890939 1
-0.0693068251015794 1
-0.511955500473443 0
0.193524365204379 1
0.276835778870462 1
-0.0744276708748016 1
-0.0425332741772225 1
-0.108436293077408 1
-0.157972211961592 1
-0.143101535221318 1
-0.0184975625258318 1
-0.111101432445631 1
-0.0876627314959307 1
-0.394884160529465 1
0.321181059076404 1
0.811695467471726 0
0.299443968638168 1
-0.264050542052671 1
-0.260531632176207 1
0.616257100292586 1
0.103427168528709 1
0.523440398419413 0
-0.539378216429171 0
0.233097875615078 1
-0.176962309213763 1
0.0413704796618505 1
-0.184675514059531 1
0.218055852739527 1
-0.52737953970751 1
0.386142204134716 1
0.026851433706539 1
0.260833787335386 1
0.285254310499644 1
-0.609847649429591 0
0.170628712506306 1
0.115254216724219 1
-0.233311755410589 1
0.33355776106595 1
-0.362293756562514 1
-0.424452815250972 1
0.499063809055095 0
-0.156156072042906 1
-0.135592126706879 1
-0.631481385221826 0
-0.387060090203192 1
-0.291595686428754 1
0.356687076766644 1
-0.226128656549351 1
0.270180242165931 1
0.0100563119764099 1
-0.0478283985894773 1
0.314625176003449 1
-0.37205678386218 1
-0.372896643720548 1
0.123703295962736 1
-0.127123055312217 1
0.202646320058195 1
-0.61905905729577 0
-0.595881417808763 1
0.338074363461569 1
-0.146963920683859 1
0.216095760123367 1
-0.447156271605132 1
-0.673535829052512 0
0.344038778419723 1
0.266679497471053 1
-0.314746447888216 1
0.119810700428449 1
0.297869073956358 1
0.176215151541065 1
-0.250660274677914 1
0.0393459101733928 1
-0.0758825390291283 1
-0.171673344256565 1
0.404089679604139 1
0.0968166187067793 1
0.132556101420911 1
0.384626651647129 1
0.086362159621838 1
-0.0225752868767795 1
-0.130194087307229 1
-0.170594216488152 1
-0.799130393679346 0
-0.368621668386561 1
0.446874962517063 0
-0.221058012335744 1
0.499734264716425 1
-0.273476646867505 1
0.137992978112352 1
-0.437111818844098 1
0.376971621381424 1
-0.0622032527961964 1
-0.190875223437447 1
-0.210670178644847 1
-0.464588932320711 1
-0.144164917144024 1
0.223807963342534 1
0.59527141056538 1
0.297781696702195 1
0.347979321666067 1
0.0382602258520537 1
0.0906012298019111 1
0.266684128507329 1
0.349499543858011 1
-0.336018881377042 1
-0.0312121698546697 1
-0.0239645779965912 1
0.124884952501224 1
0.0934345647978408 1
-0.0131940838387797 1
0.18168782734816 1
-0.552008296916956 1
-0.154502009779193 1
-0.056590338311712 1
-0.215564730987332 1
-0.413212820761334 1
0.161003187762163 1
-0.409032617981868 1
-0.132273160407602 1
0.0439678443425934 1
0.0171687298330191 1
0.48467964328088 0
-0.0550366749867732 1
0.800231125989799 1
-0.0330267895477814 1
0.183024670508416 1
0.153873287394429 1
0.265763143092729 1
0.294925832792451 1
0.0784576262355535 1
0.140529771764147 1
-0.0569021957414613 1
-0.609665308170756 0
-0.582734378146755 1
-0.540534814854591 0
0.0897928746378193 1
-0.252175875290342 1
0.160793546442427 1
0.196117118432712 1
-0.223502068510755 1
0.279549251501234 1
0.187648124483172 1
-0.312683029994107 1
0.00414929197784922 1
0.070337389312809 1
0.34896844587314 1
-0.099160855369919 1
-0.33605516711314 1
0.0411961464589879 1
-0.00646978095213377 1
-0.327215696865058 1
-0.26583535593347 1
-0.143861044469779 1
-0.146603349886169 1
-0.428175863047462 1
0.364467004121835 1
0.470918729005238 1
-0.138104271703658 1
-0.358658214407787 1
-0.207491070612772 1
0.325148621473377 1
-0.211104431811527 1
0.228344834404829 1
0.119042794067006 1
0.784981045956222 0
-0.0752126650102089 1
0.155569177357273 1
-0.0840804786136037 1
-0.421189109637564 1
0.242996745150859 1
-0.0182918207415449 1
0.42060459713273 1
0.253622426687668 1
0.225975064913749 1
-0.108596122855801 1
-0.271125035016995 1
-0.494394374899777 1
0.0921668745124476 1
-0.0736278066583645 1
0.303989743391146 1
0.469775298904621 1
0.0401846195930223 1
0.57010223860978 0
0.480580583491293 1
-0.440829868850222 1
0.220573465554217 1
0.255698784947973 1
0.382146443243518 1
-0.419769640330062 1
-0.0194897479324133 1
-0.283725584368564 1
-0.0109613451108655 1
-0.381229988550485 0
-0.419846841233217 1
-0.207125850487869 1
-0.0723447667543211 1
0.616336401072992 0
0.456786527303718 1
0.202187382049929 1
0.136235245280062 1
-0.681957607189546 0
0.588223020483826 0
0.278298834845958 1
0.00862289054786798 1
0.0330961137945663 1
-0.295602821459537 1
-0.474891388635364 1
-0.0532665026919736 1
-0.013023104026533 1
0.323532893362104 1
-0.360498210639848 1
-0.300309972227104 1
0.545376114693362 0
0.308865506795753 1
0.106090314497388 1
0.103644702105288 1
-0.219617249066263 1
0.269290070393015 1
0.0188380208721793 1
-0.507717663822555 1
-0.212818797707432 1
-0.0626117691108929 1
0.0911066625614108 1
0.283373311052716 1
0.00486279256688581 1
-0.480828818365419 1
-0.447810542068505 1
-0.527231210022026 1
0.227322555429187 1
-0.603522450686263 1
0.430540120446113 1
0.0526516917223289 1
0.271724743969495 1
-0.194302846170824 1
0.300234753899079 1
-0.306025643353618 1
-0.327285838594881 1
0.171312912930397 1
-0.231217541719552 1
-0.0566809228073707 1
0.141620827775568 1
-0.131734170390178 1
0.244255498820696 1
-0.0186069358846166 1
-0.121624730631079 1
0.155429565493103 1
-0.101703556479071 1
0.149887698770253 1
0.19063787735812 1
0.853130504174243 0
0.336424741109025 1
0.207693049888257 1
0.314386143002855 1
-0.289244924555597 1
-0.314718758555533 1
0.108507280878744 1
0.0643516258046262 1
-0.330197640565571 1
0.0115433321570748 1
-0.143236728849139 1
-0.0426459724396782 1
-0.00466379913411872 1
0.224914712529084 1
0.556262272256912 0
0.196470273453056 1
-0.239715902761288 1
0.0412370359985412 1
0.0127633891501546 1
-0.348615052769192 1
-0.0801951424408234 1
-0.0649708847026121 1
0.1989846370828 1
-0.592253432942955 1
0.230108621078735 1
0.0322921320333444 1
-0.00522820919524975 1
0.441013804693111 1
0.0711316995759413 1
0.0659565934317374 1
-0.00677265600585419 1
0.613181390494881 1
0.574894427809894 0
-0.0566588142635099 1
0.419349556742757 1
-0.15123837103256 1
0.113194117585448 1
-0.421930673823951 1
-0.0470151138877473 1
-0.163964447149158 1
0.490999309253471 1
-0.958908003948512 0
-0.190076048854909 1
-0.0540838594298586 1
0.104383938644552 1
-0.215665770930659 1
0.353181560390861 1
-0.0954713472167573 1
0.0604150339170799 1
0.140814927072505 1
-0.185002537821047 1
-0.595378080662771 0
0.415303823612952 1
-0.360945018778231 1
-0.126586942285654 1
0.454801684124971 1
-0.589272885240858 1
0.02227446731474 1
0.251792637006827 1
-0.0275825722327637 1
0.162300277024624 1
0.396443193669505 1
0.143824371632358 1
-0.193009752920822 1
0.379230917636815 1
-0.193232199252233 1
-0.128346542655748 1
0.104997694727116 1
0.375720389806782 1
-0.313288177678887 1
0.203647400794074 1
-0.0531953440031383 1
0.681532811815869 1
0.0453056285447749 1
0.0421892377149717 1
-0.163398708894715 1
-0.0867198201020461 1
0.262984895793785 1
-0.355498461863521 1
-0.379591382201547 1
-0.0767632820889304 1
0.428210160057866 1
0.0277505645248563 1
0.211579971512323 1
0.0332258543728905 1
0.422514777742152 1
0.319628646484872 1
0.413493846104068 1
-0.104130736125125 1
0.619327261462299 0
-0.333459387777218 1
-0.0675982337402952 1
-0.397917302002804 0
0.0289057061352045 1
-0.0228886709477521 1
0.435399060580714 1
-0.290861241039165 1
0.057211836980187 1
-0.169327488198365 1
0.148217885134754 1
0.115313683134629 1
0.00339224310985944 1
0.250169748902941 1
-0.175064778519318 1
0.430047679672631 1
-0.243935382206282 1
0.000612631756066257 1
0.365648007649978 1
0.105981657177773 1
-0.141516090521652 1
0.420008533637914 1
0.0499062911336899 1
0.474197832650995 1
0.644832605103794 0
-0.298510171632583 1
-0.235445104503187 1
-0.233728600267358 1
0.0805861808603879 1
0.00693135954177485 1
-0.191935194541949 1
0.00699654544691297 1
0.0581000917121808 1
-0.117539958322404 1
0.191860590664581 1
-0.192134983721352 1
0.289881982659761 1
-0.320033324136208 1
0.00448830854562488 1
0.571087755995755 0
-0.118400047772922 1
0.121317742196612 1
0.558859758790626 1
0.0724399086141574 1
-0.473953920572237 1
0.271113115776489 1
-0.503088586117438 0
0.0657372784403958 1
0.305293933978848 1
0.357124944395786 1
-0.221574003454021 1
0.0419262662822775 1
-0.387987643630294 0
0.136845934893419 1
0.296025519132276 1
-0.0988028722995758 1
0.49080953034848 1
-0.299096731847101 1
-0.20197572958282 1
0.397819343532921 1
-0.327722390311213 1
0.11571345837202 1
-0.285141621654508 1
0.0387775191963504 1
0.656278128494418 1
0.723082329522295 0
0.637441879222766 0
-0.380905532229035 1
-0.00521891110553801 1
0.451566017662775 1
-0.12365410079325 1
0.076358633796643 1
-0.365263745225042 1
-0.156806003364974 1
-0.300607876308566 1
-0.420579631012691 1
0.336211493226653 1
-0.348134493418846 1
0.0241367104963058 1
0.374956405315619 1
-0.0282777643138121 1
0.277509526288217 1
-0.0295179222086024 1
-0.0679531694423482 1
0.919442817532514 0
0.302264509267119 1
-0.295579823100425 1
0.24119120727144 1
-0.069734634775775 1
-0.0400388533041054 1
0.201804830086106 1
-0.017706378419115 1
0.516821875123332 0
0.174242297968176 1
-0.031503934529369 1
0.0413131401322851 1
-0.0138048052521817 1
0.339642553296057 1
0.376203505649965 1
-0.236127205574051 1
-0.306462401165709 1
-0.336184396875101 1
-0.18942922659394 1
0.0244627354635298 1
0.156688977837691 1
-0.146554378425261 1
-0.289906041543069 1
-0.108013696791268 1
-0.443754024476686 1
0.0627437702843977 1
0.254200320578595 1
-0.0448932088907643 1
-0.192139975799132 1
0.1000039468823 1
-0.497943937227787 1
0.474276890267751 1
0.625880383405803 0
0.278305156126211 1
-0.0485390174032649 1
0.0945014413882234 1
0.268234699601084 1
0.0448994055183237 1
-0.263384456822083 1
0.0527413100823814 1
-0.0365622239433954 1
0.107368187460097 1
0.158323163465523 1
-0.304934278277422 1
0.0710304350189433 1
0.0580903292828616 1
-0.0737394532190847 1
-0.293102507884897 1
-0.400935592920498 1
-0.701595863713194 0
-0.327500001919355 1
-0.10739962810644 1
-0.632719269959881 0
0.225649920631715 1
0.401565636716936 1
-0.418149205100205 1
-0.181586588742611 1
-0.396103361830954 1
0.255792944018728 1
0.424463593357389 1
-0.0312176951807317 1
-0.414638584930575 1
0.192241507839809 1
-0.296796084258511 1
0.284166812953325 1
-0.0936241345760346 1
0.0911162588060876 1
-0.336086492743621 1
-0.504750600589658 1
0.0759690548227976 1
-0.210513276505523 1
-0.212894134729475 1
0.241282692537978 1
-0.35038715912824 1
0.0887670967447044 1
-0.492533288792353 0
-0.0464815322616789 1
-0.550330772277508 1
0.170841973754459 1
0.204510361818332 1
0.242292996541271 1
0.283159372295708 1
-0.380697947019464 1
-0.00127315819005396 1
0.388895193826218 1
0.297627087771576 1
-0.731222564731099 1
0.44264684105307 1
-0.0441553085213102 1
0.380440543013603 1
-0.0206955331268416 1
0.198428784438775 1
-0.232345342324294 1
-0.479444095290044 0
-0.161648208895196 1
-0.0902272609741108 1
0.790006742096285 0
0.0999843490914568 1
-0.477314021550008 1
0.0989566903386072 1
-0.317279847785037 1
-0.723196998784312 1
0.465629502113191 1
-0.19408140043758 1
0.222220018055826 1
-0.137109938459303 1
-0.640749013129079 1
-0.174766451582557 1
-0.00369223770392424 1
-0.801022502019472 1
0.0200992934072914 1
-0.30156670598866 1
-0.148606707362591 1
0.239262169053769 1
0.179383604685148 1
0.232570390348184 1
0.251181495157203 1
0.449575793522236 1
-0.000413582057608761 1
-0.084702532403172 1
-0.271046329913713 1
0.177469245374538 1
-0.0801359371586952 1
0.040711726654515 1
0.33328309259447 1
0.378452228415562 1
-0.390989432822199 0
0.21109082356736 1
0.556056369231437 1
-0.328230465145798 1
0.362355082374879 1
-0.371273265263228 1
0.0245023836379671 1
0.130251835878508 1
0.0949828438729467 1
-0.445841571016758 1
-0.131814464752422 1
0.416571885544874 1
-0.593525581928928 1
1.18744293192933 0
-0.570940236869218 1
-0.145360424460242 1
0.307781581628502 1
0.0181062773666475 1
-0.296607865130268 1
0.116517995133053 1
0.301544811706267 1
-0.626205538188855 0
-0.349934859260781 1
-0.0162457604017401 1
-0.523784231954147 0
-0.510697355116109 0
-0.523050428787095 1
0.228845936120766 1
0.183217790191684 1
-0.288556381640452 1
0.215392016781081 1
-0.279122056468722 1
0.0198079914660068 1
0.02202326397117 1
0.466956735350879 0
0.12073687453454 1
0.0941394819153118 1
-0.0365722785818695 1
-0.389942046726331 1
0.529272432367188 0
-0.466945846463421 1
-0.111119810039763 1
-0.445202328811602 1
-0.183710108887898 1
0.178822717720875 1
-0.145857878938071 1
-0.0519601440360187 1
0.0533551263927439 1
-0.0947304500329986 1
-0.555580669882841 0
0.418467128280029 1
0.209417137305182 1
0.346451637194851 1
0.605286989971517 0
0.0308927643412037 1
0.0480933802176532 1
-0.241459728218786 1
0.0381692985863039 1
0.0410466154015748 1
-0.0711574887334812 1
0.3201124049263 1
-0.211228535143623 1
-0.0387619039253694 1
0.652345241259441 1
0.166995962467707 1
-0.464054273363113 1
-0.282174724195458 1
-0.306702879820637 1
-0.0293650044578292 1
-0.106244198984692 1
0.169029587105106 1
-0.377920966926016 1
-0.108290038687158 1
-0.0467958610379814 1
0.421678328289118 1
0.029996867457798 1
0.19555432045896 1
-0.599570773866927 0
-0.399094277090197 1
-0.144763830504575 1
-0.42656868353285 0
-0.63054771997554 0
-0.646433504565034 0
0.242744866438726 1
-0.413344487042081 1
-0.846406539823388 0
-0.133852760689581 1
0.493677983994022 1
0.243096259148197 1
-0.135861947431192 1
0.0987658694073037 1
0.180039632582773 1
0.352260125705584 1
-0.439072069397866 1
0.305244385931681 1
0.133506536368753 1
-0.607769765707029 1
-0.250950424899507 1
-0.460177644834671 1
-0.192452947501614 1
-0.0907454604850217 1
-0.763886999903904 0
0.701100765394229 0
-0.124694616288002 1
0.359740628387072 1
0.229733968212268 1
0.346447829037023 1
-0.685551637105127 0
-0.127935411710526 1
0.490551976372753 1
-1.00791203324501 0
-0.312966826539948 1
0.37933918496677 1
-0.228541733814602 1
-0.281159059858066 1
0.011618822370582 1
-0.181737168516381 1
-0.313708482343696 1
-0.198039888098769 1
-0.0758776718564361 1
0.0468983573927949 1
0.410330823576487 1
-0.186243157433606 1
0.0917035173539172 1
-0.240447115084538 1
-0.121258331419685 1
-0.0170446678035041 1
-0.0691897752258813 1
0.122434639003933 1
0.213557463051795 1
-0.463502913271256 1
0.265705570265699 1
0.0684677893878366 1
0.288793159808464 1
0.397487956351871 1
-0.0997074341234682 1
-0.182281314784629 1
-0.335654504285135 0
-0.301854823957179 1
0.031889545315311 1
-0.00824567277466945 1
-0.0377535755060591 1
-0.0640750198438685 1
0.385183832228619 1
-0.0168051950094085 1
-0.182674289620495 1
0.302337632779344 1
0.0528444166474526 1
0.105996535128383 1
0.1378684290554 1
-0.594487844261184 1
-0.171777748299527 1
0.117772060920109 1
-0.394154103640099 1
-0.474713595544809 0
0.116704888112603 1
0.229560568246878 1
0.255648484758942 1
-0.533096010884846 1
0.00302713032996883 1
-0.0398730309952597 1
0.0294376053489793 1
0.457991201422446 1
0.0564494073018239 1
0.022160723170856 1
0.402305687641825 1
0.0245886926113963 1
0.0853759288515055 1
-0.107601681876276 1
0.210441845160896 1
0.530823949402311 1
-0.399685448165177 1
0.86120374178064 0
0.257864922902807 1
0.236325130356494 1
0.535423618427737 1
-0.625346301115826 1
0.497888385329739 1
-0.0932246067584311 1
0.26080613399928 1
-0.0389258309177293 1
-0.157521566514385 1
0.427341489378518 1
0.131601231818402 1
0.385578896658096 1
-0.203470377154555 1
-0.0261246753077411 1
-0.117458395048873 1
0.190761818382211 1
-0.0475213664503929 1
-0.246808082182979 1
0.607876110508181 0
0.0320664774301592 1
0.630922866443949 0
-0.144136004738625 1
-0.0549413410935121 1
0.178587552517144 1
0.149320975699931 1
0.21004438173457 1
-0.307997968297763 1
0.179797714417255 1
0.306493496213708 1
-0.272358497038019 1
0.132336984579479 1
-0.0739734258096813 1
-0.24263636889527 1
-0.0444909886665915 1
-0.067625295579255 1
0.0862056777372678 1
-0.374687436499483 1
0.294337102346376 1
-0.304913681329602 1
0.116488080892893 1
0.435561554863271 0
-0.0273069826695897 1
0.35192887488117 1
0.601807455107361 1
0.366625336187178 1
0.0107414981833327 1
-0.443006984144448 1
0.0228514938447308 1
0.0157827248699228 1
-0.412666695106446 0
-0.189233851658698 1
0.000955638588196146 1
0.00449163507690653 1
0.378962246598002 1
0.350084330957973 1
-0.0377612776821402 1
0.771261156273051 0
0.134578356483354 1
-0.235431786056995 1
-0.343898639705801 1
-0.175610415584507 1
-0.176100926823218 1
0.036158994834236 1
0.0503457207231161 1
-0.0302127679076661 1
0.36635155535569 1
-0.514549339559728 0
-0.228221475167408 1
-0.686974309626129 0
0.157268938856836 1
0.00402866174763841 1
0.150498109314499 1
-0.130013387884356 1
-0.104704924849778 1
0.531245122125531 1
-0.150563226346511 1
0.0206579419456908 1
0.178011234703459 1
-0.290231669758846 1
0.370776984817018 1
0.0422157153804771 1
0.180714471186638 1
-0.228398056041723 1
0.0970149033914526 1
-0.488490087090583 1
-0.117730984900688 1
0.239797769677979 1
0.0119411266612917 1
-0.13709160234995 1
-0.502351402176778 1
0.549296796826964 0
-0.126745952958932 1
0.231825333715039 1
0.557501636339325 0
0.277050057900766 1
0.0646190406363627 1
-0.076592629705791 1
-0.325957401172535 1
0.295383988970396 1
-0.600011817716954 1
0.45826942061198 1
-0.144513842720182 1
-0.182880196164469 1
-0.3854824456387 1
0.413297590829283 1
0.234698546843644 1
-0.0300141592808135 1
0.0565265887601053 1
0.208102353651526 1
0.0943216824144222 1
-0.166523463909903 1
0.263241874614539 1
-0.264683987745721 1
-0.184903563469806 1
-0.254954049097248 1
0.305754447727342 1
-0.124351673102879 1
0.118561316004467 1
-0.404463410398629 1
-0.273765066952656 1
0.141096143872665 1
0.145798678097862 1
0.00187177243523356 1
-0.0193312410524841 1
-0.924243904893785 0
-0.306917551810303 1
0.338978405682592 1
0.0582562431769152 1
0.286655737947116 1
-0.316720203400665 1
0.24437609519851 1
0.545343686769395 1
0.115670598615835 1
0.0713906570937719 1
0.510933811581083 0
-0.0544212165078997 1
0.34070840728015 1
-0.034078581080207 1
-0.541445273909225 0
0.563471781085026 1
-0.476314067259836 1
-0.337648581344808 1
0.0695390480116224 1
-0.141353992047577 1
-0.337480906813455 1
-0.312606930931018 1
-0.248586442704633 1
-0.207331663015995 1
-0.432953430313956 1
-0.0936949322271444 1
-0.0292715573340178 1
0.0834358301256375 1
-0.0399620826663207 1
-0.191473134092711 1
-0.447047689976483 1
0.247755828845074 1
0.284513527282087 1
-0.330637546440322 1
-0.248355231793368 1
0.164163668555026 1
-0.0801060458599302 1
0.0399787572420799 1
0.00874669973162092 1
-0.297161441454893 1
0.0630524931724895 1
-0.214924466513242 1
0.0121603972996932 1
0.132167408390622 1
-0.420436680418362 1
0.778242703968786 0
-0.323553347038028 1
-0.188267662986484 1
-0.266746826715729 1
0.385534261061082 1
-0.0915448281335549 1
0.212208940517515 1
0.300913431398862 1
0.26703018448149 1
0.358108673797954 1
-0.286886348297113 1
-0.0666446841358689 1
-0.00167470081831696 1
0.177005285031116 1
0.0790100146595532 1
-0.422382427382057 1
0.0222554217764909 1
-0.0522195505715901 1
-0.252757542116896 1
0.63607557132388 1
-0.320320293505105 1
-0.594256502706238 1
-0.00804855602490047 1
-0.227697964260257 1
-0.0583347944715416 1
0.246235307923289 1
-0.0875319632167412 1
-0.0054166541980711 1
-0.0384006246835533 1
0.215066078041577 1
-0.515011490998149 1
0.567525765402112 1
0.140372736541319 1
-0.259976679679623 1
-0.472241836232071 0
-0.41828069410743 1
-0.371714136115323 1
-0.43270405084173 1
-0.181289593314869 1
0.101743602309614 1
0.130350246781462 1
-0.423407482390416 1
-0.212196965212043 1
-0.0671070338781713 1
-0.182199901210655 1
-0.0860054166413721 1
0.455398179237347 1
-0.569101874216047 1
-0.48892362303093 1
0.215634536138758 1
0.0251243568600616 1
-0.0390361481817132 1
0.151375094245345 1
-0.538063103354904 0
-0.258354254655311 1
0.105348328655674 1
0.206809991358223 1
0.0705212942288205 1
0.0806525734478558 1
-0.231629655051578 1
-0.142027331170913 1
-0.0722338446473205 1
0.249349377105654 1
0.260716627599438 1
-0.401999619646035 1
0.208849762970113 1
0.648043415073617 1
-0.0711105805166048 1
-0.0717648836010722 1
-0.277739892744446 1
-0.0730423202443486 1
-0.104845081174443 1
0.143536302967008 1
-0.158646370860012 1
-0.075885655598653 1
-0.414413782256182 1
-0.0378012436505191 1
0.720387946693296 0
-0.179575812738575 1
0.522298262628383 1
-0.198735085855149 1
-0.0160163809544128 1
0.2706048371223 1
-0.383695891178057 1
-0.0858991695445042 1
-0.293188693858441 1
-0.159499741753979 1
-0.0893587862136397 1
-0.27707653263936 1
0.258602080867081 1
-0.121410379206091 1
0.294050565335365 1
-0.068793115881072 1
0.598612599087901 0
-0.668088821857635 0
0.028587834136224 1
0.200336427209908 1
-0.544751013887055 0
-0.214446411001883 1
0.3841555443353 1
0.564054864381658 1
-0.531179517711935 1
-0.220089239104188 1
0.0465048948122764 1
0.682774147280833 1
-0.121252575093217 1
-0.290985219875291 1
0.171897694670323 1
-0.206304563479541 1
-0.252454163979469 1
0.210979354558289 1
-0.0083225939862715 1
-0.312726484250704 1
0.0482387820259999 1
0.451089601269785 0
-0.384098797279996 1
0.0116313246529366 1
0.908141848578125 0
0.365115642522192 1
0.0267208077391358 1
-0.35552610619869 0
0.361940780255441 1
0.214387835618623 1
0.140936394370299 1
-0.396958903195832 1
-0.0737080358432516 1
-0.0446939731834862 1
0.100752359020707 1
-0.402295967469542 0
-0.267261146412859 1
0.162658757265851 1
0.152905380911817 1
0.0192714152254171 1
-0.226009736472928 1
0.32859623755072 1
0.107145612062423 1
-0.0431466093664426 1
-0.66039446149008 0
0.0185018073620191 1
-0.0754720751370933 1
0.0470654069679396 1
0.262089830256932 1
0.297513219224092 1
0.184604076697712 1
-0.470172838754669 1
0.138943574244704 1
0.660465949755709 1
0.332738466031432 1
0.332517753252538 1
-0.195222236919117 1
0.0591089439618691 1
0.419747018908596 1
-0.149966324930621 1
0.490768223982918 0
-0.147443232103733 1
0.433984784808463 1
-0.773156760978795 1
-0.149923013339217 1
-0.225573820026127 1
0.331526211254392 1
-0.00719802521089241 1
-0.125847124007868 1
-0.337391849804347 1
-0.0560140140327918 1
-0.0706585827190954 1
0.227406750667775 1
-0.12146665776224 1
-0.0265183623519769 1
-0.109387186283286 1
0.321624767596421 1
0.312220950192631 1
0.103563881798458 1
0.176615083463251 1
0.397014801001234 1
0.292015788094942 1
0.151361577082841 1
-0.0522581726756388 1
0.434091921369275 1
-0.0182372892265761 1
-0.0998375010863308 1
0.237950063650832 1
0.185205294301262 1
-0.530827042706704 1
0.168072078590392 1
-0.155847442604681 1
-0.150125807008038 1
-0.583513121155236 1
-0.274999408251345 1
0.0655913604148928 1
0.148875580795557 1
0.0901275443149064 1
-0.253208180665646 1
0.578088674696627 1
0.277063758179759 1
0.269702860503168 1
0.0909073681367705 1
0.119016454244648 1
0.0165326199584481 1
0.351016974610541 1
0.118260681860973 1
-0.37624858957416 1
-0.037310937241317 1
0.111109184477752 1
-0.203114351637615 1
0.0295079606707561 1
-0.393743028679501 1
-0.356413591764113 1
0.0194356670057994 1
-0.392967184559042 1
-0.0335204354161212 1
-0.0964456280463688 1
0.517880143654182 1
0.0588483696489569 1
0.355025763484915 1
0.00689297163177979 1
0.462456255422626 0
0.320990487399806 1
0.0955451555267006 1
0.0653422715939462 1
0.0759668257300021 1
0.325028241851007 1
0.106317291255637 1
0.256750748669723 1
-0.302100082068306 1
0.223773415114543 1
-0.0681598324287466 1
0.00709216095826759 1
0.211944153460622 1
-0.199359843785413 1
0.201642904757738 1
-0.070253940988509 1
0.354335932140648 1
0.113210235253246 1
-0.0161430062207996 1
0.0870094058144833 1
0.0827654961943298 1
-0.161061048214213 1
0.653777332210141 1
-0.0213821744096968 1
0.25280180076326 1
0.453304225789823 0
0.464305159610318 1
-0.0748970703357058 1
-0.228056914604175 1
0.525640961603931 1
-0.374375135899091 1
-0.0705198737059606 1
0.116916964986162 1
0.141634645139785 1
-0.418235083311657 0
0.283044200588419 1
-0.167764702913125 1
-0.575266743538199 1
0.189098050691955 1
-0.0185024358351802 1
-0.00931654251432065 1
0.243409304119424 1
0.055808176506262 1
-0.0364775112939363 1
0.0254774612128048 1
0.610007617944936 1
0.211065937680971 1
-0.308157961931299 1
0.214344847173444 1
-0.651816634732333 0
0.199335997244282 1
0.573527387790694 0
0.243823861714378 1
0.0424834529025808 1
0.713215663538167 0
-0.0540564941700563 1
0.085216309189534 1
-0.0945169502539669 1
0.110855728341153 1
-0.353587602958836 1
0.28626919241887 1
-0.0446087390566978 1
0.22215254356369 1
-0.527447378120264 0
-0.11403948427817 1
-0.0629862316133451 1
-0.246940886203923 1
-0.231297338239968 1
-0.437512796605981 1
-0.220871404152336 1
-0.377889243623165 1
-0.287584176356063 1
0.251012699599828 1
0.164651683215673 1
-0.193520621455535 1
0.0786095455177044 1
-0.672872139456286 0
0.218765631232042 1
-0.138053101326794 1
-0.167760611519675 1
0.775794808111721 0
-0.60234359624262 0
-0.0987576743690388 1
-0.235445013071691 1
0.316907499869359 1
0.184448504044648 1
-0.401136001439209 1
0.481298351416479 1
0.186468473594821 1
-0.21423024731328 1
-0.149253048351796 1
0.343798589089198 1
-0.219502144150924 1
0.762530207069396 0
0.347872450675738 1
-0.0356136030963724 1
-0.161491996889634 1
-0.452944535814344 1
0.0249088660142919 1
-0.205980077816511 1
-0.321651076682434 1
-0.267005652916619 1
-0.170017452577697 1
0.122570796206863 1
0.754026779029761 1
-0.172296667253172 1
0.196557190963996 1
0.330092168432964 1
0.233899960917093 1
0.410805592980665 0
-0.0779996330615065 1
0.414002132801505 1
0.157543418221818 1
0.129597921777841 1
0.56717363124063 0
-0.503793611047273 0
0.214510280983864 1
0.0235725222176802 1
-0.0913014804853541 1
0.425245204360082 1
0.160515204632823 1
-0.0627252941685707 1
-0.215540079611696 1
-0.203528050301144 1
-0.21244968664748 1
0.0455122003054961 1
0.363923397280258 1
-0.136162932551565 1
0.06118376985964 1
0.399079923652293 1
-0.388112091907421 1
-0.324360512967539 1
0.101002777233855 1
0.132130306940939 1
-0.309658362813993 1
-0.255824179409271 1
0.164111727700503 1
-0.258849157637157 1
-0.687934680286517 1
0.117368071669861 1
-0.363220940114684 1
-0.400948661544886 1
-0.0861659568086128 1
-0.549369331964159 0
-0.225050636411365 1
0.637517839563381 1
0.494396047082957 0
-0.271812497762043 1
0.244279682437083 1
-0.119141316135945 1
0.25480013924612 1
-0.584308511858647 1
-0.0036564701813866 1
-0.220670103160441 1
0.48827625746719 0
0.163155436410118 1
-0.156544882708686 1
0.162318676366138 1
0.225449956628121 1
-0.0386042866444988 1
0.188591684978876 1
-0.234252478417324 1
-0.153052545189992 1
-0.220704781226002 1
-0.344095946980658 1
0.147050889248454 1
-0.441667876511317 0
-0.0834164851316697 1
0.452644822892696 0
0.0949079078154131 1
0.252958113186266 1
0.122540806477196 1
-0.0109459421071334 1
-0.0429278640410428 1
-0.0862805069759644 1
0.0441091880031335 1
0.25513423561351 1
0.0560271623792815 1
0.338797708642384 1
0.103026792630012 1
0.437410992458459 1
0.438596042442267 1
-0.0816296758163488 1
-0.0487296227345419 1
-0.254638463437624 1
0.318904370575887 1
-0.321174096317715 1
0.118007248368143 1
0.91897017994974 0
0.0579516606483323 1
-0.0053059003897068 1
-0.158763317460451 1
-0.182382060725978 1
0.366346379972343 1
-0.234449444164802 1
0.412544291877991 0
0.42423499074902 1
-0.0292146203204359 1
-0.325863110961557 1
-0.387329329263552 1
-0.174220218836009 1
0.0632294382807347 1
-0.150956177801811 1
-0.0182593894928343 1
-0.491434297318691 1
-0.47323787087211 1
0.0950981716828967 1
-0.168845088818003 1
0.00254996465331522 1
0.423894739232777 1
0.102511035202585 1
-0.15967445155019 1
-0.351977125259728 1
-0.410261292110632 1
-0.224127682317774 1
0.305412380874837 1
0.0789502266554786 1
0.316888131134453 1
0.0076019981331567 1
-0.70214859396532 1
0.0520968980814772 1
0.240573113540781 1
0.298149424860972 1
-0.0864148693221853 1
0.288582579214609 1
-0.260314599975744 1
-0.29381253583908 1
0.185250308669567 1
0.26947812492741 1
-0.00917643833593819 1
0.0739159523181752 1
0.538911819877597 1
0.167869492723302 1
-0.30653014426237 1
-0.807309628658292 0
0.338979718470427 1
-0.369305334700001 1
0.160166865402478 1
0.0702185059477617 1
0.245413729200899 1
0.101393018316768 1
-0.12334226303229 1
-0.534159502686077 0
0.107744354855584 1
0.22740124550685 1
0.517873788413716 1
-0.551365298459727 1
0.0164748474096693 1
0.153839401422453 1
0.394564968296864 1
0.0332258001520168 1
-0.292508939230525 1
0.506599013279002 1
-0.075982073719172 1
0.15447000818133 1
-0.207499434512248 1
0.359779043037514 1
0.0450427334799353 1
0.286578982628 1
0.090529884131624 1
0.24412410193907 1
-0.599390219811246 0
0.388909082064037 0
-0.00436955904826496 1
-0.168509366158146 1
0.164019731340462 1
-0.439701660090942 0
-0.102710494984354 1
-0.149177782824211 1
0.405925997289762 1
0.0227271577093334 1
0.0473184969262216 1
0.0083884404945766 1
0.0324264295972868 1
-0.10322744708864 1
0.912656473736536 0
0.69979379628973 1
-0.418856344564169 1
0.113655684431547 1
0.559704455465201 0
-0.431042357309877 1
0.0972171092025519 1
0.564834532201568 0
0.0516176151437758 1
-0.308912866199864 1
0.420945376838796 1
0.241632193137172 1
0.670691158030316 1
-0.0602367251225342 1
0.364958086974803 1
0.145310752949968 1
0.455523628616905 1
0.304502414056834 1
-0.136583013149553 1
0.612320834381905 0
0.19328694745646 1
0.293757390821141 1
0.275965241131155 1
0.118260164112392 1
0.0745432196605427 1
0.59821768548119 0
-0.197779201906727 1
0.0175905687954805 1
0.0608708902779249 1
0.166117982276977 1
-0.382050876279027 1
0.0375318066218499 1
-0.122934443912243 1
0.368620943071405 1
0.490622965513509 1
0.267034005324679 1
0.0166157246219007 1
0.102593495845798 1
0.0145464586101196 1
-0.266507004698742 1
-0.396410693431006 1
0.313770750301058 1
-0.322889142319218 1
-0.450388571968611 0
-0.55874025950497 0
-0.379614340874466 1
-0.000705633035183444 1
-0.405005165455076 1
0.449553621772476 1
0.213627933482107 1
-0.190716937425641 1
-0.367205329052559 1
0.242660153648879 1
-0.0665872696989377 1
0.195682394199752 1
-0.11666566108233 1
0.100811736730609 1
-0.288060624522126 1
-0.125400849782816 1
0.274721255690684 1
0.140546745049541 1
0.0792046272714149 1
-0.00338915318390028 1
-0.444278537351967 1
-0.228881229050535 1
0.0777786956234947 1
-0.29877914943644 1
0.0281028284906753 1
0.158419494080283 1
-0.0669676762761988 1
0.468719544369847 1
0.395176045818319 1
-0.0686583537585864 1
-0.317527029374792 1
0.144436660781815 1
0.0136551105280924 1
0.383606128612747 1
-0.0897123965018341 1
-0.340388665230274 1
-0.0153914616228882 1
0.346108073662894 1
-0.630037552327334 0
-0.21587112135023 1
-0.356845476137092 1
0.351132189815659 1
0.123738523241463 1
-0.618851735131428 1
0.0722624213496536 1
0.0438857125585595 1
-0.134646223099808 1
0.438326759333408 1
-0.708732693042563 0
0.0132911505141847 1
0.00811499827232545 1
-0.439091536942383 1
-0.270501905705186 1
-0.153702595985914 1
-0.76333779813038 0
0.369598660081871 1
0.122330417533088 1
0.0890766272803808 1
-0.0633960049058706 1
0.511072466390678 1
0.0639807261351252 1
-0.151218961010256 1
0.1278253111999 1
-0.289889167740879 1
0.238618798863909 1
-0.280591398408045 1
-0.179763555357656 1
0.124008261448328 1
0.591869979976674 1
0.269638577241029 1
-0.162018346185846 1
0.221691741023798 1
0.0533525054321689 1
0.222645046154085 1
0.456968111276464 1
-0.286913921088266 1
-0.280946725999075 1
-0.111267669636718 1
-0.169407708917264 1
-0.118371850418242 1
-0.096447226007493 1
0.213061847447977 1
0.318813709536214 1
-0.558717025593941 0
-0.385578372273625 1
0.614209288453753 0
-0.19379150635581 1
0.234118758359558 1
0.141614029104472 1
-0.0667524943384201 1
-0.100169737823688 1
-0.803107721729237 0
0.0857418730674664 1
0.138501527330526 1
-0.120390472208188 1
-0.206012714388589 1
0.0962613483077322 1
-0.105987677857299 1
0.308111633956491 1
0.0641973992476779 1
-0.183455350040984 1
-0.814771982462711 0
0.0477942292894491 1
0.117648265665932 1
-0.177629335234639 1
-0.482990998662111 1
-0.0286830065373829 1
-0.410886660990151 1
-0.251632192958535 1
-0.151127972194649 1
0.330433769156212 1
-0.13141744146531 1
-0.31824743007932 1
-0.449038864365743 1
-0.178944821879173 1
-0.338339039319378 1
-0.367717051814244 1
-0.189878281325901 1
-0.240154606354015 1
0.535746492271434 1
0.183182760117058 1
0.104710196436288 1
-0.00315407082698255 1
-0.170979758408809 1
-0.0334314315412789 1
-0.381004178146878 0
-0.177059678457216 1
-0.0410504114064827 1
0.726458768374957 0
-0.192120031180665 1
0.687103264799199 1
-0.195844959997614 1
0.123229181128139 1
-0.569856729429166 1
0.349580024578287 1
0.297358470100006 1
-0.322526121490394 1
0.810636101324025 0
-0.413154216115048 1
-0.669328077803487 0
0.547600272868419 1
0.304254927777702 1
0.148402912000247 1
-0.15984354661058 1
0.419011031323103 1
-0.0666889624580573 1
0.257914195434436 1
0.198979062858843 1
-0.0825403370249604 1
-0.180233860590929 1
0.164556884095281 1
-0.221228446918435 1
0.596284733269155 1
0.072373998423747 1
0.0700329674086299 1
0.557161595722456 1
-0.0893712201123839 1
-0.592637766571561 0
0.34575315044587 1
-0.156219345238565 1
-0.118076197488068 1
0.183156975997297 1
0.488424384637305 0
0.591808826257325 0
-0.815472653196401 0
-0.0415368729964377 1
-0.24588963974894 1
-0.188347823162092 1
-0.468086165605941 1
0.456572417561599 1
0.225516224639254 1
-0.168724504024766 1
0.00558336687624147 1
0.12382875738684 1
0.460730670286731 1
-0.157552294051316 1
0.231930321617853 1
0.202549276392896 1
-0.0519339956279231 1
-0.0933609106692263 1
0.21061765858535 1
-0.0838745007666691 1
0.416252253328998 1
0.0812785635933808 1
-0.229602166511592 1
-0.0106918584318932 1
0.00910429545416506 1
0.230434167851579 1
0.222375239508352 1
0.560003641891981 1
0.469938329342171 0
-0.54469802339135 0
-0.351044015096389 1
-0.0567306986331655 1
0.610235542821465 0
-0.572483126985565 1
0.0689033639026533 1
-0.0920483151097571 1
0.153798099101652 1
0.674697418780996 1
0.106007666581584 1
-0.0362067675547562 1
-0.0158170826494201 1
-0.309317126732408 1
-0.261315696611145 1
-0.0569579297686656 1
0.21137402947392 1
0.399608324533568 1
-0.410926109015374 0
-0.179058783376436 1
0.270604460323653 1
0.405424341850665 1
-0.343001146749736 1
-0.343304016739707 1
-0.271273294477173 1
0.101685164194373 1
-0.421117303510032 1
-0.156317970401204 1
-0.00969033833452178 1
0.117105981230644 1
-0.00310365596087701 1
-0.343193794034605 1
0.370501048787012 1
-0.0688306304085413 1
0.321155392770517 1
-0.564041334568443 0
-0.109515215130333 1
0.104850640353123 1
-0.0260144294073973 1
0.0291884995979078 1
-0.504772464670552 1
-0.220855888130945 1
-0.442067454071353 1
0.479256715836849 1
-0.068421278358486 1
0.0152756827028434 1
0.0927452981091277 1
0.5788773769368 1
-0.0338465810219766 1
-0.093430044412349 1
0.117875874593022 1
-0.367743278107498 0
0.495480745782267 1
-0.271722653890798 1
0.336546061894584 1
-0.335252444400181 1
0.0791794895479692 1
-0.14616291519313 1
0.136159999306867 1
-0.0553877786915601 1
0.259285056148141 1
0.207212131963245 1
0.249838510372027 1
-0.335899421721841 1
-0.348265041463359 0
0.59007855300034 1
0.305634346548687 1
-0.187369686786704 1
-0.493623744647931 1
-0.750288761800468 1
0.21584722621789 1
-0.286225081440042 1
-0.206224086133273 1
-0.0241900939443755 1
-0.209460518328843 1
-0.0338364627795108 1
0.252968588010032 1
-0.0548788507524836 1
-0.128202609548256 1
-0.119844703099461 1
-0.457559198112688 0
-0.740688205728607 0
0.0719218082796897 1
-0.319943994260635 1
-0.105821597676923 1
0.484373407677217 0
-0.178671336370994 1
0.400596501349734 1
0.257979246633726 1
0.446232617086702 1
0.204383210543126 1
-0.119686072845183 1
0.367537329423906 1
0.103690897483765 1
-0.275417028191475 1
-0.341264799342568 1
-0.358813181274376 1
0.419003431558644 1
0.511622366664339 0
0.476327379081988 1
-0.165350487050879 1
0.102910157076366 1
-0.129282985730085 1
-0.128566798746792 1
0.380464301222502 1
-0.205562196659538 1
-0.272536348982357 1
-0.05747034118471 1
-0.00800235290837811 1
0.513785646971922 1
0.42817473274312 1
0.0504478843337672 1
0.0999344131924085 1
-0.614218311640353 0
-0.287093980399641 1
-0.473284001731918 1
-0.213806255035261 1
-0.00350972196518132 1
0.063618052009587 1
-0.547279793145051 1
0.0764640884257132 1
0.239857492341634 1
0.0487323468948125 1
-0.284075275725502 1
0.143109333862871 1
0.513697158910996 1
-0.456610164006569 1
-0.285069824738704 1
0.214733308976401 1
-0.22325893925564 1
-0.00603899791008512 1
0.173660331180345 1
-0.0052807517679535 1
0.067897010508743 1
0.39896516726181 1
0.138803945788361 1
-0.267722182216837 1
0.152788940815715 1
-0.0588004859708456 1
-0.006779792358985 1
0.533052954460686 1
0.256941907023975 1
-0.162019510003691 1
-0.144244935519973 1
0.342305828219675 1
-0.521759874785517 1
-0.191549367939072 1
0.650126918015172 0
-0.260471096440394 1
0.279938292345088 1
0.730913623298325 0
0.358363239661886 1
0.0973554011136272 1
-0.36910931015223 1
-0.0211937185783277 1
-0.115780763348345 1
0.229810618745743 1
-0.470435604314691 1
0.283535337052939 1
0.356512634298022 1
0.378273458332744 1
0.0792095548049587 1
0.199693680532066 1
0.20118671074718 1
0.424755805072692 1
-0.153393582178804 1
-0.179183362928615 1
-0.10524911952392 1
0.248689048172012 1
0.174102498682995 1
0.290328853585701 1
0.0872697199756836 1
0.197735810569763 1
0.191516357234885 1
-0.285646495900889 1
-0.0761195188176449 1
-0.0714479533064979 1
0.150642980433205 1
0.0294488467797767 1
0.156695899702282 1
0.322541971488707 1
-0.122480863157462 1
-0.353328829163602 1
0.142084328262978 1
0.15555275504604 1
0.300299468779594 1
-0.191233713126434 1
-0.124650838017356 1
0.18143551362898 1
0.153325177802139 1
-0.484950629680977 1
-0.330945350009547 1
0.428403074043652 1
0.146728482165939 1
0.149673267857905 1
0.678392769182581 0
0.0284820828171004 1
-0.0629632365114323 1
0.0546207275664636 1
-0.651280828862787 0
-0.188396731695882 1
0.174404208904418 1
-0.427859393974239 0
0.026485323268055 1
-0.230257672371825 1
-0.0114483171331802 1
0.0143599691861161 1
-0.282787395899621 1
0.639848565776808 0
-0.168744138235593 1
0.226935913063472 1
0.077310794192718 1
-0.246655500292044 1
-0.557323013390653 1
-0.108101979653393 1
0.33813029660673 1
0.140605175444828 1
0.0133427942869555 1
-0.215659114367746 1
0.391924713432538 1
-0.347423313045461 1
-0.569185134590151 1
-0.145544987938947 1
-0.220233847952743 1
-0.0129310091911234 1
-0.00730793767204618 1
0.644581663441228 1
0.465951092238639 1
-0.179987335686682 1
-0.0338584486329448 1
0.490276653684852 1
-0.80924211915462 0
0.448850290404166 0
-0.221889106598202 1
0.462567604013959 1
-0.670600194430135 0
-0.198821268933265 1
0.561516692076804 0
0.167613469511846 1
-0.443460575075477 1
0.139352814733119 1
-0.247292316730486 1
0.12425930475718 1
0.0920391490407448 1
0.481506413673692 1
0.179094223473338 1
-0.464317261182252 0
0.000495642460757284 1
0.117879933653402 1
0.41879268393007 1
-0.182970520005788 1
0.176542087333206 1
0.148255103005665 1
0.0261363024616554 1
0.516073980471357 1
0.492443053715592 1
0.254560682977463 1
0.031934987466086 1
0.364115460007254 1
-0.219253993247663 1
0.54744155102381 0
-0.0124429810797111 1
-0.62884073902872 1
-0.515802468074244 0
-0.167360269335452 1
-0.493134051816917 1
0.424126574441791 1
-0.409326107687973 1
0.228541508179845 1
0.122928728015382 1
0.185247746136256 1
0.938385643138701 0
-0.120337491621303 1
-0.0446807543848428 1
-0.184623807113754 1
0.14642392539435 1
0.0914923825444227 1
-0.137275356440307 1
-0.329678561640945 1
0.146815292378248 1
-0.317420052283894 1
-0.30447763966458 1
-0.468510853947585 1
-0.152787051225995 1
0.203370636962998 1
-0.0060474070046806 1
0.394996568157786 1
0.265962116056025 1
-0.437472701001396 1
0.466419630739456 1
-0.304422048775398 1
-0.465940992020229 1
0.238686399439588 1
0.208593291273301 1
-0.263314544905655 1
-0.58558378559291 0
0.404180214060487 0
-0.430485916089223 1
0.0504147033102703 1
-0.0396677913224157 1
-0.559422771320715 1
-0.0798859538771393 1
-0.408286946734736 1
-0.174635654362884 1
-0.14818514417627 1
-0.132052622029473 1
-0.0540775901952279 1
-0.466882307960114 0
0.193941547958838 1
0.249142132587283 1
0.300709706177091 1
0.0296939131922212 1
-0.0993274247308369 1
0.42127748960509 1
-0.392325024117903 1
-0.389548771204663 1
-0.533475170298033 1
-0.494641844981495 1
0.0539510417928889 1
-0.23943580652447 1
0.242270440248111 1
-0.318462505088862 1
-0.239691233516674 1
0.149302782543229 1
-0.0891936787436864 1
0.205815998917952 1
-0.500835393082017 1
-0.230220894219414 1
0.270338925766976 1
-0.120090296851056 1
0.170196621439594 1
-0.0848763586168858 1
-0.440323820037592 1
0.103549376860281 1
-0.353996592165577 1
0.117995836337456 1
-0.0139996873675169 1
0.164936409112647 1
-0.132572964294249 1
-0.347919555331256 1
-0.242889568498525 1
-0.514607860799084 1
0.176776700888717 1
-0.377936792567903 1
-0.234013431131304 1
-0.0179436407719786 1
-0.0423589911684989 1
-0.269413057492294 1
0.0627177532817683 1
0.402729027057982 1
0.295269786454196 1
-0.142944910720344 1
0.0236067114448653 1
0.206797963074043 1
-0.0473590673037716 1
0.138719604644675 1
-0.212736346753522 1
-0.09604510166859 1
0.384160531173964 1
-0.0890547900041921 1
0.516261046563152 1
0.216771730631824 1
0.0225161607426139 1
0.0778008544839191 1
0.261399198733985 1
0.245708273751911 1
-0.325494538535848 1
0.291377253463722 1
-0.277343455847589 1
0.245023879479936 1
0.156956504485644 1
0.154924517905809 1
0.679893984938643 0
0.728355794276572 0
0.807644893281459 0
0.218797417346584 1
-0.12886013671012 1
0.03015832333619 1
0.212280958733095 1
-0.236751369341802 1
0.0787263047870314 1
0.208163973528258 1
-0.372824093534114 1
-0.157823332790066 1
0.115481918973449 1
-0.33999644299315 1
-0.268815906585194 1
-0.135090325409814 1
0.0554058018922617 1
-0.101493898286028 1
-0.305259106145461 1
-0.504539234685677 1
-0.523455976350106 0
-0.261395683993457 1
0.0233780646674602 1
-0.0798257390035862 1
-0.0815202078765953 1
-0.220363061084578 1
-0.422709874874121 1
0.0942468979431836 1
-0.176480722793446 1
-0.125812813689718 1
0.0972827635278326 1
0.238753299218814 1
0.531187758669853 1
-0.100252476280016 1
0.383182258115597 1
0.379172808420427 1
-0.0841650392440688 1
0.564033408994557 1
0.203653003774334 1
0.0749233071692 1
0.0960123462401578 1
-0.159302658789905 1
-0.422780150028612 1
-0.0341157884408951 1
-0.523723508405134 1
-0.374621374419378 1
0.262964044182396 1
-0.323083440206617 1
0.0205597661955345 1
0.0308589449443258 1
-0.503295465065929 0
-0.215622159137465 1
0.238641571904411 1
-0.0736379880049091 1
-0.134102951739517 1
0.473719899534534 0
-0.0744417255430034 1
-0.285063748619946 1
0.154132793946241 1
0.238449834920523 1
-0.050256084453194 1
-0.0642922960683504 1
-0.102987872662956 1
0.665658285775253 0
0.0763764069124332 1
0.479668013854276 1
-0.0656799258956578 1
-0.0293263206165055 1
-0.00890441850612207 1
-0.611660604643738 1
-0.186091330528662 1
0.151473150445694 1
0.0146501361571422 1
0.300054965566286 1
0.548543517331218 1
-0.542769813877475 0
0.081012379979001 1
-0.239048806217728 1
-0.415444260154502 1
-0.34774801930685 1
-0.282785467071103 1
0.409172595677572 1
0.496783797052947 1
-0.239679691372849 1
-0.238982977533455 1
0.00020872882013826 1
-0.708011582095548 0
-0.00501153440521981 1
0.0612877203663524 1
0.141349944640853 1
-0.142106604207829 1
-0.429898514655924 1
-0.565486338745761 1
0.114231074992884 1
0.205365025404622 1
0.0518113564217596 1
0.0668847928014188 1
0.247683008989865 1
-0.296941085926146 1
-0.25758382559877 1
0.0165512029674246 1
-0.0612800964502801 1
-0.221104892077362 1
0.45940432323289 1
0.510100996860364 1
-0.181307010565139 1
0.36491090377335 1
0.0325238523805458 1
0.145539529236116 1
0.26907029966402 1
-0.335900621823709 1
-0.39251563645532 1
0.545625742093037 1
-0.382646890764066 1
0.0879504580367921 1
0.472439354469182 1
-0.430291667342615 0
-0.216569000697057 1
0.156350949850847 1
-0.114726344734267 1
0.527283468612868 1
0.283638773939935 1
-0.291795692231217 1
-0.340203334326281 1
-0.353109575894697 1
-0.451807044329533 1
0.408983286002679 1
0.0766146554878324 1
0.339591432521421 1
0.51761035715758 1
0.00608001109473702 1
-0.206071632028741 1
-0.324837363989832 1
-0.257747162579281 1
-0.150136596005025 1
0.00948730689021244 1
-0.0179577825700442 1
0.00447502987814344 1
-0.887901024628028 0
0.186649305419892 1
-0.00963470873308404 1
0.0914906942517291 1
0.0911078876649793 1
0.0555789403609644 1
0.014352099298768 1
-0.345967526227299 1
0.0134169797379295 1
-0.451227333517643 1
0.256053490470149 1
0.090123209101319 1
-0.379016304587422 1
0.107342727282538 1
0.0344262824709287 1
0.608627273031104 0
-0.288214909870736 1
0.131753150230988 1
0.335876029425368 1
0.702119332287792 0
-0.465455511095716 1
0.469670110702893 1
0.328931114777117 1
-0.278049230246072 1
-0.49148008246648 1
0.12706119127196 1
0.291810696397232 1
-0.275918179093593 1
0.220051207083567 1
0.324917341597294 1
0.237968385351232 1
-0.127476661955655 1
0.288390109952636 1
0.631852377923592 1
-0.164585818792371 1
0.0927374714149379 1
0.407532741236509 0
0.248519881446769 1
-0.237488076982215 1
-0.0622906980943852 1
0.124590598720277 1
0.0902051910105038 1
-0.272500599476039 1
0.173955759427154 1
0.0463968083960578 1
-0.532719953908705 1
-0.00913994416270773 1
0.74108061746841 0
-0.0893488480390038 1
-0.285657691321705 1
-0.0834681240799634 1
0.130326873734225 1
-0.0525026678185644 1
-0.310553632902875 1
-0.0105346621140625 1
-0.408626853893932 1
-0.269796517026104 1
0.00191694394601159 1
0.0504757016016995 1
-0.569808561182078 0
0.402220023050935 1
-0.324519719182246 1
0.0714774914640242 1
-0.0606821672683928 1
0.0981825419993376 1
-0.294416246091146 1
-0.452765999304804 0
-0.335642485791462 1
-0.741349301683216 0
0.141724514211717 1
-0.315891430847236 1
0.483282001786058 1
0.259502858043943 1
-0.200829701030526 1
0.0812108738539074 1
-0.136187996451639 1
0.240573652901698 1
0.0324351941150893 1
-0.210414841066882 1
-0.171471334536137 1
0.34230006079948 1
0.301019932206943 1
0.354963398887769 1
-0.066981568305928 1
-0.279937438589762 1
0.588096414513936 1
0.620820199238569 0
0.132251703919968 1
-0.607041181783008 1
0.35447124514718 1
0.23843322175513 1
0.378067470139802 1
0.246883287434699 1
-0.475202791380972 0
0.120635929907436 1
-0.155579805193418 1
-0.0415607509951994 1
-0.0895505900878709 1
-0.11086628845857 1
0.251037962453583 1
-0.127507817721837 1
0.252748183726473 1
0.11782931639304 1
0.23485221886399 1
-0.2231476564072 1
0.239134285399078 1
-0.222551803865172 1
0.225021269950347 1
-0.817709567493291 0
-0.327758221139952 1
-0.425905828590035 0
0.539373046211063 0
0.0265301529307386 1
0.0216272658655345 1
0.485254286396108 1
-0.360067827665235 1
-0.317565239960761 1
-0.0210257395022341 1
-0.0383524886135926 1
0.0961348231495493 1
0.422640454973277 1
0.186140719812739 1
-0.0480948747335842 1
0.448032457673599 1
0.137612152255825 1
-0.0362323094323156 1
0.275133353815044 1
-0.3557173156858 1
0.273229955496476 1
0.239348154727642 1
-0.37796438779885 1
0.10304596547256 1
-0.243657858536167 1
-0.0749984598509604 1
-0.229949528080672 1
0.43333133397121 0
-0.00629942214872389 1
0.0695318166893734 1
-0.180548268858922 1
-0.101738026028913 1
0.155285435298162 1
-0.2314795547293 1
-0.117158677002677 1
0.179705085753711 1
-0.105807149839938 1
-0.101335758029074 1
0.51944075300268 1
-0.146770867541028 1
0.135322050198005 1
0.599860878395375 0
0.0190607718547225 1
-0.371685707229742 1
-0.142973274414169 1
0.450044934485118 1
0.0272154837312678 1
-0.151393416357008 1
0.178501442094106 1
0.269611384743193 1
-0.235383039347214 1
-0.31939595076022 1
-0.579411064367473 1
0.328816368005187 1
0.502570544540823 0
-0.322822717219793 1
0.017450164734058 1
0.0179461265601306 1
-0.41404934832768 1
-0.445067707964007 1
-0.0687987399504512 1
-0.252428291563467 1
-0.0779246174144337 1
-0.0128012278977389 1
0.109554468728436 1
0.220309929676699 1
-0.135832368636753 1
0.251902009537958 1
-0.298598382980834 1
0.165544267276467 1
-0.225322748628757 1
0.163872043403334 1
-0.40965208204107 1
0.268580726013611 1
0.0891263836029754 1
0.0196497644564896 1
-0.44490169951918 1
-0.248441189160498 1
-0.130141827283341 1
0.127472579632847 1
-0.14688591071156 1
0.0348628374879925 1
0.0982893643374629 1
0.0605440131316933 1
-0.522511451562526 1
-0.50498017727141 1
0.319014729142327 1
0.100906415992869 1
0.0543058932502045 1
-0.334904146985374 1
-0.315961617790634 1
-0.25174522014289 1
-0.00771604325763812 1
0.302294959248192 1
-0.037837326669099 1
-0.188443401772454 1
-0.31533409450839 1
0.201972654688144 1
-0.0727488508796402 1
0.125136623476455 1
-0.461291720430225 1
0.272738811496689 1
0.0540406002955828 1
0.485982957745917 1
-0.257321515104016 1
0.0728751684431298 1
-0.610123764430557 0
-0.292730939738398 1
-0.394884249220153 1
-0.313565953466932 1
0.772615398609863 0
-0.178671845049968 1
-0.34923720005032 1
-0.232002642301819 1
-0.0838540069850817 1
-0.210685017804365 1
-0.69378331901172 0
-0.184838477040598 1
0.249266992145071 1
0.39423167687875 1
0.147735344270229 1
0.170801603178816 1
-0.321788257760641 1
0.606006745517446 1
0.179594435238959 1
-0.00880842436358145 1
0.300234625792523 1
-0.00466009266102191 1
-0.152726170490317 1
-0.274672153908668 1
-0.353530113014479 1
-0.165531318589108 1
-0.00846936061724152 1
0.0941677870304334 1
-0.0973824050843618 1
-0.583931782628154 1
0.206475639907349 1
0.307793601285546 1
-0.498998093976155 1
0.174041785326987 1
0.285082651135257 1
0.0181959412636913 1
0.111232757643241 1
0.154415168064287 1
0.501962140673191 0
0.0425451754214635 1
-0.0330556449723768 1
-0.105500688044284 1
0.403152172926829 1
0.325944352870918 1
-0.526529236829158 0
-0.0853970285366452 1
0.121234068597195 1
-0.59341410711142 0
-0.0197937566751284 1
-0.284649530906047 1
0.0471185884827391 1
0.117793906780113 1
-0.173118818142874 1
-0.473234029073165 1
-0.24783700059441 1
0.214852855297442 1
0.115531516995192 1
-0.0974839324236964 1
0.419613409671939 1
-0.220833614886153 1
0.128736317573364 1
0.222955638002977 1
0.418878427995382 1
-0.153825641987092 1
-0.12061572447812 1
0.541850503534352 1
-0.343340642529512 1
-0.204074948239604 1
0.228737762607823 1
0.247537804527562 1
0.195705421929547 1
-0.463162552049065 1
-0.149890869020507 1
-0.512371616048812 0
-0.557392326910797 0
0.263473335144344 1
-0.0447433509387421 1
0.236045765369826 1
0.081929548933714 1
-0.195513759437753 1
-0.188050658802158 1
-0.430264242361376 1
-0.293022544661741 1
-0.0203361359272665 1
-0.518503792383546 1
-0.475535202578749 0
-0.452077249628005 1
0.375784095538278 1
0.157110533942874 1
-0.197702565926642 1
0.13091192937065 1
0.327009817006988 1
0.243358970560096 1
0.544554668702514 0
0.117275238864429 1
0.0562807125711998 1
-0.127435269527282 1
0.266899894294543 1
0.349950100716879 1
-0.287613075065914 1
0.352405192177211 1
0.0200685365641147 1
-0.340178582065563 1
0.437765326865615 1
-0.339207050437514 1
-0.284103517424105 1
-0.367480064776925 1
0.378763610329817 1
-0.153674649812483 1
-0.141792617764608 1
0.201333986895462 1
0.163846175972758 1
-0.0285046347211603 1
0.22404761207604 1
0.076187177201833 1
-0.713041181779035 0
-0.527962433070006 0
-0.576876574742918 1
-0.202058301263084 1
-0.0134806775543584 1
-0.362026646733718 1
0.335025577114324 1
-0.184996166930262 1
-0.118532214500668 1
0.370375037791986 1
-0.0639827264241721 1
-0.162685290595011 1
0.0345475173938068 1
0.392819176585684 1
-0.0667149086380251 1
0.218441011453334 1
0.351983850761227 1
-0.0708148809595343 1
1.028334158832 0
0.26899289020707 1
-0.357368449235138 1
0.167882987886194 1
-0.0443702158340099 1
0.894225621428687 0
-0.248349980210955 1
0.200481446587821 1
-0.0523020629561922 1
-0.508136475122775 1
0.0549316922108493 1
-0.151157101331057 1
-0.135757548825362 1
-0.0841127330195963 1
0.107817433693938 1
0.379811981740862 1
0.74884561708724 0
-0.592916999225845 0
0.0804690412348843 1
0.39630274144158 1
0.122520024362404 1
0.34331768767132 1
0.28731115474041 1
-0.0834525628676779 1
0.407985121382744 1
-0.0339073251409775 1
0.076270268725018 1
-0.12100602468277 1
-0.410821825510188 1
0.140796667744517 1
-0.0758538003943818 1
-0.143999360499796 1
0.494649930716956 1
-0.186130891854104 1
-0.673817397609435 0
-0.412261929257267 1
0.221066566647097 1
-0.428396324224762 0
0.204290761445558 1
0.027690617349969 1
0.285773244743791 1
-0.407450582274333 1
-0.305466031366602 1
0.211384502227763 1
-0.0669147253208753 1
0.123498124202946 1
0.0897382019648948 1
0.0967411735747708 1
0.128329730032943 1
0.0966528374591871 1
-0.43818782832768 0
-0.126448262429592 1
-0.373935319807404 1
-0.229396682062182 1
-0.0247520600263926 1
-0.350372110968587 1
-0.357782732451609 1
-0.135130454351112 1
-0.273356622443469 1
0.0787749853424455 1
-0.705383397870946 0
0.0612980803434846 1
-0.565648121236331 0
0.37059236360524 0
0.318750374624226 1
-0.249293984085586 1
-0.129469453008087 1
-0.0563852492963103 1
0.0887854005196822 1
0.0293331196073749 1
-0.058418972752539 1
-0.392744254168275 1
-0.464277758377779 0
-0.225437735733689 1
0.12614601844964 1
-0.0238689782523268 1
0.318438422822609 1
-0.194292233414159 1
0.587133369369857 1
0.0334581363712989 1
-0.129777836093257 1
-0.207546134918022 1
0.258773128737441 1
0.0873167923748387 1
0.210869195329277 1
-0.612626094105307 1
-0.0332470279689931 1
0.349534765604921 1
0.168845308176358 1
-0.50759798928377 1
-0.189821903667171 1
-0.166378238995876 1
0.308547843550578 1
-0.242358787612835 1
-0.235015352458772 1
-0.47909385284231 0
-0.0951970019981917 1
-0.0445981896585871 1
0.0343209309788999 1
-0.180550201439924 1
-0.134338648470827 1
0.543391125411919 1
0.152954241845241 1
0.838833518536281 0
0.510333393453908 0
0.400986853837606 1
-0.465511222895902 0
-0.28834699779991 1
0.222252923509594 1
-0.0933745005516762 1
0.157660639467418 1
-0.107822652913015 1
-0.453609075295065 1
0.119666664373992 1
-0.151436064150823 1
-0.0623292973828217 1
0.303141351626497 1
-0.302011546032067 1
-0.0955974771124763 1
0.0527738889039843 1
0.17645171707692 1
-0.0527990221517631 1
0.18777729159997 1
-0.00364422734821867 1
-0.058142264320515 1
-0.562151375215941 0
-0.54082694927158 0
-0.0302413279012851 1
0.410970781456338 1
-0.401381919966316 1
0.0917893170211648 1
-0.102639468404692 1
0.281874890953701 1
-0.29015768576451 1
0.20770566169198 1
-0.260001643926916 1
-0.111527691725633 1
0.0264165526606344 1
-0.570358693412389 1
-0.254260114857261 1
0.0470266932020015 1
0.00982940749115549 1
-0.294844844754031 1
0.13410182216093 1
0.0769837759970688 1
0.308037625950351 1
0.144846643942753 1
-0.590097855890633 1
0.175630275143603 1
0.0999477768583669 1
0.499350817538952 1
-0.209530890190223 1
0.0660275185100955 1
-0.175765293970597 1
0.253724087569643 1
-0.392518625262234 1
-0.229866544959902 1
0.556844154025465 1
0.42728022473476 1
0.0149667531673536 1
0.314893083664437 1
0.240552372878456 1
-0.299853106110826 1
-0.141973370317008 1
-0.334378806295319 1
0.271768403609306 1
-0.0136799015599179 1
0.0789479072815249 1
0.504729100695668 1
-0.134697795167469 1
-0.152167350401907 1
-0.279533278644089 1
-0.0629034798983128 1
-0.58324553656882 1
0.37292490640032 1
0.521048837788747 0
0.112762879449053 1
0.0907821111719813 1
0.0328330266090411 1
-0.125508118770521 1
0.0193480900344255 1
-0.157899329965466 1
-0.225742258803183 1
-0.148944979486162 1
0.0659983491007121 1
0.168673550688186 1
-0.246648847319858 1
-0.0893233541440083 1
0.577718836633411 0
-0.0549549723916543 1
0.0797162448950363 1
0.137963786064242 1
-0.480445084913772 1
0.671171737939827 0
0.00671093909762567 1
0.263890320355339 1
0.351485133554288 1
0.113914263815726 1
-0.398486438741108 1
-0.145196422059504 1
-0.0323619739591762 1
0.185806775777037 1
0.24577389191807 1
0.0431889126722111 1
0.108838411580599 1
-0.446537898585118 1
0.354461484275291 1
-0.229450370811917 1
0.121763590253237 1
0.0723705366282079 1
-0.156836163164517 1
-0.0988381679492302 1
-0.0180590959648413 1
0.0834545058781087 1
0.0710428536694862 1
0.0572222517547868 1
0.386223608868333 1
-0.42364213754058 1
-0.0434691072932588 1
-0.0151782769759359 1
0.0255326971419119 1
0.270910534728744 1
0.0877891286563482 1
0.228210932276205 1
-0.0309975752168422 1
-0.130918521713584 1
-0.262064314132958 1
0.165967340282802 1
-0.239401662937924 1
-0.154613571008736 1
-0.530534219679092 1
-0.652003178557028 0
-0.863718775490377 0
-0.220741943205711 1
-0.0223399458172452 1
-0.126993466054159 1
0.418958563645836 1
0.0255926588346721 1
0.149476783760581 1
-0.258220390175597 1
0.0431488026248425 1
0.294312848933799 1
0.140578077830403 1
0.468623702559776 1
-0.238173239079498 1
0.124354504968492 1
-0.286398342665426 1
0.0538210341150919 1
0.0612942757675118 1
-0.308553575967367 1
0.376543668111379 1
-0.540861547819731 1
-0.478565774271083 1
-0.145278558368872 1
-0.117253772202427 1
0.228027217363947 1
0.112565636615728 1
-0.243840111939214 1
0.348575005107095 1
0.182739700678231 1
0.423213310317776 0
0.414039741483818 0
0.469797940682232 1
-0.11083895932536 1
-0.125929875093807 1
-0.167551359445665 1
-0.445703451621057 1
0.189431560932944 1
0.677415886035252 0
0.287230783523632 1
-0.00382708329197443 1
0.0671812432771978 1
0.0795334845603259 1
0.151975710828739 1
0.31377770808715 1
-0.0843498369657981 1
0.430274746404911 1
0.0226918344933787 1
-0.214536876553475 1
0.0870894037036351 1
-0.518831616178166 1
0.216004275771675 1
0.341051898538513 1
-0.115868346320449 1
-0.509577735602387 1
-0.148157729907687 1
-0.323821551504506 1
-0.348156129775342 1
0.178983226513048 1
-0.542487935612409 1
0.0977300636074691 1
-0.425255899503823 1
-0.289619879940682 1
0.168472134310372 1
-0.208368489135234 1
0.0849823430762406 1
0.60215117820362 0
0.782326512590548 0
-0.00318412144541842 1
-0.155495697680731 1
-0.324536705711835 1
-0.0626204058974824 1
0.221475527741112 1
0.393362369645247 1
-0.334592799106018 1
0.736631699039989 0
0.344468392171573 1
0.000761904391261553 1
-0.350728124241053 1
0.281630523777906 1
0.129043061601314 1
-0.073450571162863 1
-0.167299573604917 1
0.401223308489847 1
-0.325055876536061 1
0.43864038642751 1
-0.267600422165921 1
0.00322163703489281 1
0.359009856976829 1
0.311081169336292 1
-0.0943828872197867 1
0.610619098323094 0
-0.128002710822235 1
-0.297814796513857 1
0.291075773193503 1
-0.627309419577046 0
-0.0250000046444862 1
-0.0167832697218175 1
0.495242662996666 1
0.186602284146728 1
0.205723617160838 1
0.645184687062139 0
0.412192697079916 0
-0.218416043416953 1
-0.102252232312557 1
0.0715110968626039 1
0.15710598289274 1
-0.121373241965826 1
0.319373307884815 1
-0.255911189011104 1
-0.117156740106416 1
0.200894794276773 1
-0.145339542494227 1
-0.132991141254701 1
-0.128821529509256 1
0.44428391456453 1
-0.937150070658418 0
-0.337249664156949 1
-0.205964772803329 1
-0.37312015653222 1
-0.374755359752025 1
0.130402339451453 1
0.249170283923235 1
0.273249678234552 1
-0.239185845647744 1
-0.00678199686947256 1
-0.133577084831076 1
0.0628892550517697 1
0.478173328734239 0
-0.119181107941808 1
-0.0134082760575899 1
0.0159097233630109 1
-0.531997370383483 1
0.100145400883108 1
0.0667341839916742 1
-0.451412559541196 1
-0.0930411563408576 1
-0.650251313063942 1
-0.00306472902559783 1
-0.538472684037303 0
-0.00468420687224891 1
0.194241279414308 1
-0.423329076653631 1
0.190762333223387 1
-0.264747523055955 1
0.050216246275528 1
0.321277427060168 1
-0.585679441762629 0
0.0358630985672994 1
0.0576817419068564 1
-0.254773205047763 1
0.192520074826668 1
-0.0824072367951833 1
-0.275055305929927 1
-0.303219671975004 1
0.257406620076596 1
-0.167452532221911 1
0.0804613155591603 1
0.292765953701034 1
-0.0373358868895267 1
0.137316558130033 1
0.0142047434941529 1
-0.201229624262648 1
-0.106933904010121 1
-0.421939910266873 1
-0.000716436328785722 1
-0.459254629651119 1
-0.384755005807669 1
-0.046078384916665 1
-0.27543312613265 1
-0.493051702876197 1
-0.0217378295772492 1
0.103920000389932 1
0.193698042782807 1
0.63176655591481 0
0.349604635677929 1
-0.112509196197574 1
0.358822221270303 1
0.0496210327127767 1
-0.00274490102176896 1
0.27285849072825 1
-0.47598427739744 1
0.0170358735238477 1
0.433403094139718 1
-0.211184272269645 1
0.319233551330395 1
0.283680517398521 1
0.0520917293083182 1
-0.360515752913254 1
-0.010263125693228 1
0.38355551040389 1
0.180868070272431 1
-0.15647112657009 1
0.854562679634485 0
0.422419195438125 1
0.23624956274973 1
-0.217275070875245 1
0.24012203369216 1
0.350396604091964 1
0.00424743950987971 1
0.310659320050103 1
-0.148321262762526 1
0.397946711372068 0
0.216098694757744 1
0.134256421952659 1
-0.203200891778103 1
0.063227014521574 1
0.333733585767718 1
0.0752455624603424 1
-0.0794996203526726 1
-0.313412325352448 1
0.211185968218296 1
0.283796730410477 1
0.00400430563261599 1
0.629256746163803 0
-0.202577123697673 1
0.0623586086881807 1
-0.28470360851252 1
0.652902035764215 0
0.177181884185074 1
0.221985029755413 1
-0.0689182182601121 1
-0.482558915202404 1
-0.117333824644084 1
-0.0691139287030916 1
-0.369778877875483 0
0.308931225094404 1
0.00184639819643212 1
-0.526420292800911 0
0.0218628737026145 1
0.166701814684112 1
-0.241844357924773 1
-0.18850110475457 1
-0.500221017946736 0
0.916121304987023 0
-0.423820567392516 1
-0.051877816119998 1
-0.195250626336534 1
0.167775166299889 1
-0.486206753794714 0
0.020891517254024 1
0.312820528377188 1
-0.387028885320586 1
0.0782606984590678 1
0.162259928995338 1
-0.441788941722421 1
0.238666476698333 1
-0.234924183864719 1
-0.207092991044988 1
-0.279604121565992 1
-0.272093174238916 1
0.593105274760035 0
-0.156051277264608 1
0.257884940556027 1
-0.319252858216877 1
0.191638170087553 1
-0.0864996504698459 1
0.262792707532825 1
-0.656689078894732 1
-0.0179077732960746 1
-1.07885739500931 0
-0.235481780778789 1
-0.135263606453404 1
-0.372654340829845 1
-0.252343993016061 1
-0.00630992877623002 1
-0.0809787368432766 1
-0.26568565831981 1
0.325436698330839 1
0.00850540060807417 1
0.0436296449982195 1
0.615242765688236 0
0.237201304987644 1
0.0152729741468268 1
-0.257850574304467 1
0.512106160839825 1
0.162551581926401 1
0.306113980814865 1
0.333777331199896 1
0.329022784577383 1
-0.259405001024276 1
0.239243991033339 1
-0.0673138000918552 1
-0.109422018118244 1
0.111392638365121 1
0.159362805119941 1
-0.365417958411693 1
0.0997767463071618 1
0.495294888247344 0
0.476962799499966 1
0.581662272072271 1
-0.332224426128096 1
0.382877976656642 1
0.206625732984621 1
0.377132777734853 1
-0.127390373634957 1
0.213438316910059 1
0.0102054390343557 1
0.01017810376639 1
0.213537345727625 1
0.455677211090831 1
0.347800102338953 1
0.4545700217194 0
0.277813298840845 1
0.308771409260037 1
-0.465549242975215 1
-0.0839736388600634 1
0.427720385636633 1
-0.00939961462427921 1
-0.357370602767984 1
0.292100616221033 1
0.166619950954711 1
0.243863287647789 1
-0.0338427264181576 1
0.300307727402272 1
0.581283130887001 0
0.0888163438155075 1
-0.318709194726583 1
-0.113990031447723 1
-0.227712055159242 1
0.24423690391434 1
0.37296265198513 0
0.363250877733124 1
-0.397308036176759 1
-0.430936994359352 1
0.702107162393737 0
0.395613482746873 1
-0.535434158914463 1
-0.272373344925078 1
-0.0489926277670318 1
0.0466255782808844 1
-0.118159537753676 1
-0.232403899371541 1
-0.157679515819443 1
0.440241263176334 1
0.0301050174413477 1
-0.0725561509777821 1
0.236277229224525 1
0.820533403828766 0
0.168400505485144 1
0.342897664546799 1
-0.505753399697463 0
-0.437531280645907 0
0.108499143040923 1
0.248620754804958 1
-0.0785419074714072 1
-0.176790237526702 1
-0.0288934174104349 1
-0.605929708594204 1
0.117611171992659 1
-0.777456471242344 1
0.338597327680416 1
0.165934437511129 1
0.167216071998748 1
0.0521095813279706 1
-0.118343054841548 1
-0.301035621249695 1
0.318322579929908 1
-0.162743118493883 1
0.000162758325582012 1
-0.0650435301828137 1
0.132072414458072 1
0.0202459171506098 1
-0.108988642463879 1
-0.278003780506405 1
-0.308328687704023 1
0.0309752481813827 1
0.0414296658146024 1
-0.0328384974582361 1
0.121296559335804 1
0.0798496139088581 1
0.503377331243651 0
0.562685343471391 1
-0.371148427834287 1
-0.124489920613426 1
0.432439732552524 1
0.122292130125328 1
0.171503970569414 1
0.296168925699102 1
0.264220734532911 1
-0.0279134095331742 1
0.312698886762084 1
0.142981896268452 1
0.240621700970911 1
-0.0298722973638493 1
0.142478316537526 1
0.0993643134121079 1
0.422625418179999 1
0.120728480015739 1
0.250586750026291 1
-0.0574522816697924 1
0.19406206828164 1
-0.0329317311141216 1
0.0545016790517179 1
-0.686998276073421 0
0.0907480132000371 1
-0.238229254790404 1
-0.297364466341176 1
-0.0821446418236822 1
0.222581316817597 1
0.548103751343394 0
0.0229634327759868 1
0.266705803481073 1
0.613447571277141 1
0.209866675949165 1
-0.0631717695174793 1
-0.446469200565081 1
-0.381368373015406 1
-0.469956019536684 0
-0.353663072833615 1
-0.116347056205334 1
-0.325551731523562 1
-0.23502355966736 1
0.455485185426476 1
-0.299101703862446 1
0.0320085714572887 1
0.451792293628952 1
-0.060894238661128 1
-0.26681896725283 1
0.0987397656158286 1
-0.16992650311348 1
0.0429439340274646 1
-0.187131331686669 1
0.153898805324436 1
-0.061887063124908 1
0.324882423914089 1
0.293854826403338 1
0.235454380788514 1
-0.0527782604306424 1
0.0194740975673844 1
-0.410126149427738 1
-0.142643429522025 1
0.149985093587616 1
-0.169575869819238 1
-1.11451155711924 0
-0.418215130269386 1
-0.258615061243733 1
0.0139379204123186 1
-0.369344072720674 1
-0.62540348953774 0
0.00882606219846684 1
0.271198371330914 1
0.0126581392758752 1
0.11256608067003 1
0.00615092270247952 1
-0.44078637659201 0
-0.224282562428097 1
-0.248832163833626 1
0.202898018910539 1
-0.0786026809689098 1
-0.192010575300669 1
0.0089080744446089 1
-0.076481489880817 1
0.0393771984323402 1
-0.00536446172778047 1
0.677922660979506 1
-0.40430614911732 1
-0.239360555784009 1
0.131640892067194 1
-0.251220752410244 1
0.384359919783563 1
-0.454047519367184 0
-0.0607839425275414 1
-0.188085144341308 1
-0.090197358920622 1
-0.297504126917825 1
0.409597897461756 1
-0.144124160985389 1
0.15541757502914 1
-0.130033677033049 1
-0.597062109132358 0
0.105110838473962 1
-0.402924981731954 1
-0.183802882133532 1
0.317795846455361 1
0.178071616423911 1
-0.0273634640597228 1
-0.0263693526227048 1
0.276514020125749 1
0.00103981080536931 1
0.0559438672568662 1
-0.462830095457756 1
-0.0128372334910906 1
0.0319842324468986 1
0.735537652922039 1
0.336640368087638 1
0.215163818526056 1
-0.719005044977845 0
-0.0125261423282098 1
-0.0382942377319561 1
-0.363408534360228 1
0.23827052123372 1
-0.0386791541888601 1
-0.242273251122054 1
0.313144409471074 1
0.0806603836325621 1
0.45166256088912 1
-0.569761354125491 0
0.369687014663593 1
0.024521815161514 1
-0.31566720978175 1
-0.106472198749754 1
0.257626901101609 1
0.0348834389299934 1
0.11567341522493 1
-0.0177431639730663 1
-0.279317678006074 1
-0.120793783552334 1
0.14753954571557 1
0.196818453796669 1
0.228137238312647 1
0.39753975771524 1
0.104309367980392 1
-0.212464995048573 1
-0.222702735804999 1
0.130059561479677 1
-0.379506784087128 1
-0.310504696538283 1
0.241218197857076 1
-0.578698259732272 1
0.144737345242991 1
-0.439821819217409 1
-0.403403206365339 1
0.163311405872839 1
-0.641701802803546 0
0.417735436084337 1
-0.521114092963494 0
-0.267700480180304 1
0.0411913381207762 1
-0.128128155526047 1
0.138716176324039 1
0.0559386496700978 1
0.313925846124033 1
-0.269843657918067 1
-0.206529138519843 1
-0.00426305875528843 1
-0.341149377588164 1
-0.102791137042489 1
0.0109498248123073 1
-0.0546952455380488 1
-0.218679816952646 1
0.140675200293654 1
0.00704255444247379 1
0.0590751980677974 1
0.170738369088405 1
0.392364459384692 1
0.703364587679716 1
0.00551326572449255 1
0.229023800060988 1
-0.421673739751307 1
0.871912536021671 1
0.100320974494644 1
-0.0473675557380761 1
-0.277231476244195 1
-0.257149300575664 1
-0.294623039067053 1
0.539281831994258 0
0.644704799476542 0
0.421322575982054 0
-0.281178672725854 1
0.0441432679303505 1
-0.192770588648516 1
0.321366753890268 1
0.119115787207249 1
0.366348246987038 1
0.165547383509263 1
0.100092596618237 1
-0.793301066623381 0
0.675963624392408 0
0.270775420607869 1
-0.247783276310507 1
0.0790756807502591 1
0.417801093117925 0
-0.078310155679963 1
-0.2608368733585 1
0.719607244381778 0
0.250620464021979 1
0.163042191695407 1
0.498264532780547 1
-0.11560568070801 1
0.0111064030151003 1
0.252763983522008 1
-0.0558735815584612 1
-0.652873375306443 0
0.910892665557066 0
-0.445095083237319 1
-0.307595606695648 1
-0.0290682915417775 1
0.500187023620384 1
0.313348017232999 1
-0.141233755376485 1
-0.120243698599105 1
-0.443030644347307 1
0.211861774826702 1
-0.612099643278556 1
0.456951621198128 1
0.0669184773968306 1
-0.408344757772029 1
0.135365696767272 1
0.155079792399064 1
-0.389598592148869 1
0.013880820067818 1
0.615505680391825 0
0.1700677970952 1
0.0177794624926045 1
-0.155276627036736 1
0.655781077696678 1
-0.141300536599446 1
-0.0526272100651923 1
0.0232765168805081 1
0.141377506372398 1
-0.0125154465805935 1
-0.0964486109886855 1
0.41869007010756 1
-0.0541764619961619 1
-0.325111639241077 1
-0.00764844114971079 1
-0.296700330330709 1
-0.204734260441387 1
-0.261727440911703 1
-0.218056789751826 1
0.156357199161688 1
-0.739248749396167 0
-0.0515005034790793 1
-0.0889618970792573 1
0.341214341239805 1
0.0926423876236366 1
0.0395094846842444 1
-0.0179279936078023 1
0.283471295267783 1
0.0623913934579602 1
0.143411833156739 1
0.133015345241287 1
-0.177551204149668 1
0.510618196059731 0
0.289568431950277 1
0.240418450097737 1
0.0151667339863198 1
-0.108372100406723 1
-0.418436981256213 1
0.283670007756387 1
-0.0409436575868506 1
-0.335789068648006 1
-0.465410265224613 0
0.200063705479451 1
0.356617722702935 1
0.0203797575357104 1
0.0727901066069331 1
0.0537933666484091 1
-0.0156450101374324 1
-0.638359396907122 1
0.277389900653875 1
-0.0497420782749879 1
-0.0997869768864115 1
0.634682455774226 0
0.213090983161703 1
0.0516662341473667 1
-0.295574605806851 1
0.287319736379732 1
-0.312833354376292 1
0.240826210148387 1
0.304659678289824 1
-0.447133197369673 1
-0.539909873930886 1
-0.456290796335615 1
0.407827193002528 1
-0.478002020386426 1
-0.226174922929098 1
-0.00911074234939124 1
0.450142653903919 1
0.207546347720454 1
-0.342855469535887 1
0.142513845303826 1
0.161523946860471 1
-0.48240276923866 0
0.292405511296842 1
0.393429176030114 1
0.633155875594054 0
-0.239163730784979 1
-0.148995988502337 1
-0.181619507060793 1
0.387192222582015 1
0.105534310177081 1
-0.306899868734245 1
0.383637088438446 1
-0.518910807041599 1
0.0903763184274746 1
0.195533142138022 1
-0.412030281726886 1
0.319865952511086 1
0.402463930369966 1
-0.0537443025122459 1
-0.0166949863691236 1
-0.203015955537531 1
0.0590484962339081 1
0.307754526776432 1
0.072612478088476 1
0.589086395478383 1
-0.0472841016625793 1
-0.502761708981605 1
-0.0177636684719398 1
-0.146529923120704 1
0.286086954437797 1
-0.656482124536519 0
0.390283285220059 1
0.347375142564769 1
-0.55354047308216 0
0.238428573555396 1
0.234396905039199 1
-0.326290239658648 1
0.2122622611978 1
-0.158599340914326 1
-0.133668401407424 1
-0.680960148288226 1
0.185191319785288 1
0.0895413783982473 1
-0.0898924669827127 1
0.282647953564535 1
0.391943911117004 1
0.108984346377285 1
-0.229152396249892 1
0.00168723778278552 1
-0.117287337659501 1
0.27801521613566 1
-0.519403709758706 1
0.21105984382915 1
-0.289053258851412 1
-0.521401574288081 1
0.513562508398483 1
0.364898239236141 1
-0.414985732461594 1
-0.515849449178299 0
-0.404423282571447 1
0.180689497439965 1
0.13618464763587 1
0.694237488009228 1
-0.0397642750172948 1
-0.0760140183196802 1
-0.143630993100688 1
0.0922532237190455 1
-0.482858174477995 1
0.626560888436202 0
-0.105024181767799 1
0.329267808955176 1
0.301208558405581 1
-0.342374268332864 1
0.208018419892701 1
-0.35098947659543 1
0.172411981407179 1
0.028369558809001 1
0.0450696676555329 1
0.263875316945251 1
0.0438105528317919 1
0.336756029806876 1
0.286723524131879 1
-0.0427322248704766 1
-0.313265129986468 1
-0.3021765290383 1
-0.0720997232554148 1
0.701257497918232 0
-0.301992543790146 1
0.579660885523804 1
-0.142775170699301 1
-0.353286853345276 1
0.110491690701116 1
-0.19407194243247 1
-0.231362676604412 1
-0.325737058633402 1
-0.214051325539639 1
0.150972101054043 1
0.740447355110314 1
-0.307595206919733 1
0.217690702076456 1
-0.0772094638008509 1
0.109094624157364 1
-0.483812823654617 0
0.0447264134742154 1
0.148525385108473 1
0.608695568339196 1
-0.497496859440717 1
0.403614738151381 1
0.425615600694073 1
-0.327564953220333 1
-0.063475857936941 1
-0.00503332795375544 1
-0.206617923869627 1
-0.109368196061738 1
0.152489779273091 1
-0.343873135723745 1
0.0600552404760072 1
-0.407402736803554 0
0.0456929504472365 1
1.0491156723781 0
0.180754457584319 1
0.803925221824574 1
0.404722929832746 1
0.0804301890926759 1
-0.300624012350563 1
-0.218507345316824 1
-0.419024598089836 1
0.274609954016901 1
-0.212819907568968 1
0.147057253591775 1
-0.0708636500080212 1
-0.244480232531793 1
-0.143790272589846 1
0.31291639079288 1
0.544141931223837 1
0.729735271658534 0
0.140866058877002 1
0.146043107432047 1
0.456382879554441 0
-0.236186857140271 1
-0.24165939242015 1
0.516752963617007 1
-0.235219658147754 1
0.424885123250803 1
-0.0097279840250491 1
0.29375849700761 1
0.0471487282350393 1
-0.383172071100574 1
-0.226635380720477 1
0.35420436908189 1
-0.131745240548196 1
-0.166414580150873 1
0.111611969831893 1
0.11652964081598 1
-0.42397812246279 1
0.369505622289893 1
0.297457209326854 1
0.607421281599122 1
-0.264809657000379 1
0.0579143502552454 1
-0.0197486114413287 1
0.0272710331014087 1
-0.448524743264665 1
-0.00285728118555052 1
-0.32138961872449 1
0.11351671358323 1
-0.580510903434554 0
-0.20761938432191 1
0.321673147475476 1
0.272317760511828 1
0.120835161459699 1
0.373963845994066 1
-0.218224865688831 1
-0.520851467620754 1
0.383105036431645 1
-0.206780700045068 1
-0.0189764845546586 1
-0.646922162204947 0
0.0542569849459043 1
-0.515280711461259 0
-0.195239201047579 1
0.511949691396524 1
0.40769178963191 0
0.0698463033400293 1
-0.736543881776842 0
0.0716472560671083 1
0.349778544322381 1
-0.193145989578366 1
-0.0718523214471694 1
-0.352840051995766 1
-0.530966800941614 1
0.165131332749889 1
-0.138571624598333 1
-0.3824356433689 1
-0.0305472836122197 1
-0.300605202365277 1
0.336496951697231 1
-0.276496587768318 1
0.268713957068246 1
0.211483459560941 1
-0.56197050974276 1
-0.179542924424433 1
-0.127554453261556 1
-0.198326293699691 1
-0.180633282431513 1
-0.472005106187462 1
0.110567394684231 1
0.229221893378193 1
-0.061823886232869 1
0.152963542550677 1
-0.0266783692308979 1
-0.105461254953069 1
0.213327058487152 1
0.0278984036683618 1
-0.347580179317026 1
0.220086221551381 1
0.0446990750128239 1
-0.593424330535132 0
-0.011045472818541 1
-0.0402964067255815 1
0.532708430350612 1
-0.0915068070530246 1
0.140828218358545 1
-0.0981511016902374 1
0.525472505246171 1
-0.134020502867224 1
0.132004143600819 1
-0.176217217356164 1
0.293107407907602 1
-0.0548096410999506 1
0.177064109753854 1
0.0109352055384353 1
-0.215240542628029 1
0.0413970694813017 1
-0.157027537177429 1
-0.40118601947152 1
-0.318082038755394 1
-0.551419103658649 1
-0.0119409907396184 1
0.16507627372788 1
-0.229282801575993 1
0.147224398658471 1
0.0692711129998045 1
0.334750237379366 1
0.401555707423565 1
0.190451754345714 1
0.0592159636605332 1
0.302027145290293 1
-0.323196344353146 1
0.199863883878764 1
-0.0460243956197797 1
-0.0884715469568442 1
0.197152261788261 1
0.033980764656995 1
0.822212331997742 1
-0.272626476117988 1
0.452621310423782 1
-0.098280237915659 1
-0.0325926598681372 1
0.531546034028028 1
-0.156434450939375 1
-0.735964719446248 0
-0.597673125065723 0
-0.603872753497534 1
0.20560112100598 1
-0.527237164561053 1
0.0897769249845838 1
-0.329144940546588 1
-0.243553979886733 1
0.0720327355676533 1
-0.342752089755602 1
-0.0320077230453904 1
-0.356932192519258 1
0.105897075384523 1
0.495821353901405 1
0.422130026900204 0
-0.329402109845462 1
0.259723145358415 1
-0.0546064777094052 1
0.259429439487936 1
-0.207888820742682 1
0.181732396266753 1
0.208199085221179 1
0.140413419253143 1
0.174444638786784 1
-0.211321276466567 1
-0.130030728138109 1
-0.0757672524024503 1
-0.251132817848958 1
-0.027208055046301 1
0.17051145029867 1
-0.203909975917957 1
0.189281811175199 1
0.439012027194668 0
0.147120435574091 1
0.0103018246722575 1
-0.265247819384374 1
0.244031364251626 1
0.499600694219157 1
0.736072575835882 0
0.068431342310943 1
0.247628575793403 1
0.333143360687442 1
0.0446996972685175 1
0.0538522646664502 1
0.601848075591432 0
-0.0520122319440311 1
0.437975914728199 1
-0.10604539910116 1
0.122881845192161 1
0.289961124888114 1
-0.687222567939523 0
-0.643269059168311 1
-0.587589599081031 0
-0.172106950967874 1
0.29916935022945 1
0.207408441298343 1
-0.173826840800777 1
-0.273991437958545 1
-0.0464422301911266 1
0.497527973108707 1
0.369053098901902 1
0.168533563687215 1
0.0553331151316966 1
-0.00999303071980596 1
-0.275021710513094 1
0.472050988404983 0
0.203242389203586 1
-0.463263354830875 1
-0.118128681466814 1
0.214769980787928 1
-0.330674478619295 1
-0.0151044486626469 1
0.0945218565850641 1
0.548245324782042 1
-0.595145418078876 1
-0.459728393596713 0
-0.000803981770772205 1
-0.181981791584594 1
-0.395381170948048 1
0.391791817725108 1
-0.0964990689175954 1
0.540841881430929 0
0.296424688970616 1
-0.201229735616854 1
0.173979348914953 1
0.652887996500135 1
0.128863355971003 1
-0.426950798668229 1
0.38803654607265 1
0.689685829477557 1
-0.428446634751573 1
0.102624707841487 1
-0.194128423080851 1
-0.641611418336806 1
-0.415014353198847 1
0.657652643386824 1
0.170017786059315 1
0.182193198640063 1
-0.570493326772965 1
0.368488209825915 1
0.1991558766145 1
-0.0912630849117459 1
-0.376156871053378 1
0.0325696461674494 1
-0.271418807573421 1
-0.817000427582471 0
0.211733095729748 1
0.779741291704001 1
-0.556793764620782 1
0.181612495394146 1
0.0404335546231217 1
0.522885152778978 1
0.249974518377161 1
-0.12030468898299 1
-0.412232506634097 1
-0.282111949950972 1
0.24049187260131 1
0.70595856665523 0
-0.0238478127448951 1
0.255367978057373 1
0.275945467214238 1
0.0746967392188023 1
0.175859208726648 1
0.0263179837844806 1
-0.466798947718212 1
0.110992752335144 1
-0.412425849696717 1
-0.386822364065994 1
0.348970177245556 1
-0.0701386639421863 1
-0.0778386649795675 1
0.113940349286962 1
0.35734299950208 1
0.230803563517155 1
0.55189622727161 0
-0.288191342675531 1
0.34954096057728 1
-0.0878795982670638 1
-0.517996309971899 1
0.037705420893792 1
0.284626458221204 1
-0.417250971181074 1
-0.230188237999292 1
-0.18671894339692 1
-0.338108406139666 1
0.417872091724944 1
0.202267997905991 1
0.149276720359249 1
-0.610750341281667 1
-0.462887185113417 1
0.172803428084182 1
-0.32864843562013 0
0.424054887036144 1
0.118192323204091 1
0.00898330835089289 1
0.157694764072846 1
0.0346225239138834 1
0.545278929378256 1
-0.393226852748568 1
0.0890440723989488 1
0.717908653779734 0
0.149851074681252 1
0.0412239842257225 1
0.522285593782672 1
-0.112000722054142 1
-0.0338273340597353 1
-0.231002569971001 1
-0.354020343461816 1
0.140241781245823 1
-0.547108719519748 0
-0.0358683874581646 1
-0.60880449186268 1
0.0315502109236541 1
0.04797637492969 1
-0.30279176509561 1
0.593249668202101 0
-0.236725127390149 1
-0.434837820927881 1
-0.559538872133213 0
0.422037967018445 1
0.113429883683583 1
-0.450887847508619 1
0.152629470631864 1
-0.744072210415978 1
0.184683992499652 1
0.157947440372537 1
-0.262175937743979 1
0.0736045780760831 1
-0.047377398964288 1
-0.176110977827033 1
0.490391701750629 1
-0.113417306737241 1
0.274886859663215 1
0.0344027371360581 1
-0.548808463619445 0
-0.45443547475803 1
0.000771101406233432 1
-0.0582995294551327 1
-0.639361210422829 0
-0.178822024756469 1
0.646120402069142 1
-0.500960206416925 1
0.0917762930642818 1
0.0253445487827186 1
-0.241183787501501 1
0.0127098162555701 1
0.378244508838313 1
-0.105220573879899 1
0.178311744709527 1
-0.118130191813775 1
0.282838910480531 1
0.138005825346685 1
-0.267138413250937 1
-0.0250782951790776 1
-0.160957867717782 1
-0.28366128740556 1
0.0113604835466733 1
-0.319664053109599 1
0.347954023781682 1
0.296585838904253 1
0.254640972064137 1
-0.0105944354851361 1
-0.298076370776953 1
0.217282503271765 1
0.237127519098476 1
-0.453471282165295 0
-0.386684501455349 1
-0.390226244962749 0
0.467776106719203 1
0.110824881930819 1
-0.239294288972568 1
-0.326339057826787 1
0.268634104542967 1
-0.0306489115376176 1
-0.366475100559554 1
-0.220703883582155 1
0.408522074194821 1
-0.444824506979496 1
-0.147226174683819 1
-0.021440790415558 1
-0.158667917768994 1
0.221405943341861 1
0.241766911253203 1
0.189959313449462 1
-0.297649966808193 1
0.208960366447036 1
-0.261687926446527 1
0.432190684146583 1
0.141486697086516 1
-0.146067082072182 1
-0.49775269569202 0
-0.0572929366710656 1
0.114434556796236 1
0.0815112354140318 1
-0.0481399623241536 1
-0.453941192676178 0
-0.444955855166929 1
0.323658574196835 1
0.262525079583796 1
0.648364445100682 0
0.103621695497581 1
-0.100255876769096 1
-0.405701540590526 1
-0.734009414241182 0
-0.212023035841513 1
-0.0923839709937119 1
-0.588467333364646 0
0.197292395328002 1
0.0441452491717803 1
0.218720326706986 1
0.34152286911105 1
-0.110447785004713 1
-0.123110215520663 1
0.274410316646709 1
0.400117554702904 1
0.622588437733739 1
-0.579163960422517 0
-0.119956640424255 1
0.245085292545528 1
-0.175083874294794 1
0.125031290735582 1
-0.349851290343667 1
0.161788324113137 1
0.170087931039559 1
-0.103249070350136 1
0.0850553213644182 1
0.0552605719433767 1
-0.23760108922213 1
-0.148156713742616 1
0.179601941094775 1
-0.536204344365072 1
-0.206487996169666 1
0.444667040670266 0
-0.0320408803139245 1
-0.27843235934158 1
-0.290443483212575 1
-0.392877565061297 1
-0.141398855805564 1
-0.14174089710275 1
-0.139603138010861 1
0.0134964590741938 1
0.372978239333549 1
0.386568173719093 1
-0.0100188420294577 1
0.132415860529976 1
-0.138523912251893 1
0.0903264806773673 1
-0.366966345687192 1
0.155099700893185 1
0.00297476213687176 1
0.241218130570017 1
-0.500631688635487 1
0.277369698993592 1
-0.513985980850859 1
0.374470185093859 1
0.0222046529393522 1
-0.501768994075148 1
0.108283903373355 1
0.5180676608405 1
0.145474804910551 1
-0.149790365491204 1
0.122482634555315 1
-0.285359328190529 1
0.422207503317631 0
0.367647748321029 1
-0.316803131158485 1
0.375208169482182 1
0.637366853492419 0
-0.160466568391534 1
0.248002463478408 1
0.00366384218618752 1
0.435995837498081 1
0.471953497767788 1
0.48745632634246 1
0.0817837037166085 1
-0.15144046733389 1
0.0820805217842116 1
0.0896667771810076 1
-0.462057129239171 1
0.437158851651955 1
-0.170227263674718 1
0.072819579819666 1
0.331743703886189 1
0.222600966430299 1
0.186594993705849 1
-0.00481073517923876 1
-0.377830783627225 1
-0.203408428398222 1
-0.223182921913013 1
-0.144243868375249 1
0.0355824177678111 1
0.0932393224635624 1
0.255669956711565 1
0.334705936325444 1
-0.374699402371333 1
0.0365808288266011 1
0.227559123251361 1
-0.130436860976232 1
0.0332473571753122 1
0.02826842394674 1
-0.122649787805825 1
0.589995303856021 1
0.403542078193422 1
-0.325599000558662 1
-0.233317099552128 1
-0.384672901210406 1
-0.379692224215704 1
-0.289946685296901 1
0.105154524270327 1
0.185797228499254 1
0.0134714984995177 1
0.380957258111968 1
-0.19518924062825 1
0.336857680809687 1
-0.126742634546737 1
-0.0535683400753303 1
-0.231732489412895 1
-0.33471622456587 1
0.0168052258359911 1
0.13590448429471 1
-0.116863708475815 1
0.428221054914603 1
-0.555177547793998 0
0.199199566123333 1
0.21230012333617 1
0.413915841304184 1
-0.564505919809082 0
-0.00594198463123038 1
-0.511727470026653 0
-0.0208080367347977 1
0.375708610761153 1
0.245101231523842 1
0.247564300371685 1
-0.166778182620748 1
0.232010461236665 1
0.399709845977138 1
-0.203184007028465 1
0.431175176223373 1
-0.266622376055449 1
-0.0431452012879182 1
0.0895442209025361 1
-0.549303786724805 1
0.0968291193429439 1
0.15794039646087 1
0.291692055111132 1
0.439493381243333 1
0.0618574536492478 1
0.152191075364459 1
-0.514593710377996 1
-0.349948325381142 1
0.0693778065238453 1
-0.697022783428111 1
-0.0460511352841593 1
0.346772912043793 1
0.40895987987059 1
-0.332852976939416 1
-0.0855183579777193 1
0.263237209331325 1
0.485853616323988 1
0.00715938402656258 1
0.425522618185611 1
0.0147850223069465 1
-0.0146008451632117 1
-0.205905914006067 1
0.103521524389669 1
-0.389717206834845 1
-0.343439677203862 1
-0.181746863414256 1
0.268700213551372 1
0.20180822233855 1
-0.166660330285154 1
0.0367413882317949 1
0.142574662648716 1
-0.173275864320297 1
0.266315264017907 1
-0.170519060898879 1
0.298735625668481 1
-0.150774520970243 1
0.412277665792078 1
-0.0142038607036079 1
-0.0202714299253995 1
-0.309404389400625 1
-0.176552073736607 1
-0.287088235908308 1
0.415708590131375 1
-0.734570545579542 0
-0.47509060332795 1
0.40586054586581 1
-0.0926165022935041 1
0.175690983074316 1
0.465747996876386 1
-0.0455348386446057 1
-0.0602162841801086 1
-0.0885885156159435 1
0.312693935903322 1
0.282215856445405 1
-0.0673250766445776 1
-0.0611518432242444 1
-0.163551148732301 1
-0.0543956392759959 1
0.0752997131700899 1
0.783909597925796 0
0.135719530934221 1
0.120786448290339 1
-0.36736024823787 1
0.835066031810422 0
-0.201328616503477 1
0.181001869681575 1
0.452305535713973 1
0.0713164410604708 1
0.0932353650805677 1
-0.195474458599686 1
-0.225684460231997 1
-0.333846297852834 1
-0.0184641969316402 1
0.383504236362107 1
-0.240266470515975 1
0.553794542921694 1
-0.222532504131922 1
-0.881937612248186 1
0.105354330842636 1
-0.194981819968726 1
-0.0158634776609756 1
0.314854592701409 1
0.0788257841479833 1
0.382121490297453 0
-0.147885916497158 1
-0.270971197722906 1
-0.578850000497684 1
0.0379551695769573 1
-0.367646827262699 1
-0.17290615050509 1
0.181095868235099 1
0.0332631461588041 1
-0.136096426409731 1
-0.54863675840522 0
0.0862745721771929 1
-0.258351772106897 1
0.278408255624684 1
-0.0690449412513038 1
-0.0404096129571758 1
-0.112861104298896 1
0.395225596672502 1
-0.60233539911175 0
0.449275235391053 1
0.0273527111661243 1
0.48860311222198 1
-0.143361834839205 1
-0.330468042377187 1
0.112458510257546 1
-0.0734477081693851 1
0.0511037969655775 1
0.0572154574634818 1
-0.528230929026823 0
0.277461118164261 1
0.52579203751436 1
0.0552219047967653 1
0.125645585084828 1
0.18003395494414 1
-0.249541234698558 1
-0.869493959491048 0
0.104438372296466 1
-0.754236012938939 0
0.325551337066942 1
0.60315103534126 0
0.1326999887534 1
-0.13956664579508 1
-0.0543372883225379 1
-0.0446986845785137 1
0.061748031738405 1
-0.408394303697211 1
0.270049128207141 1
0.175969985937878 1
0.225128749263165 1
0.239358946647179 1
0.215337514329612 1
-0.0432343531949235 1
0.730180162598471 0
-0.0487048737429896 1
0.637388709359468 0
0.295439499145317 1
-0.190349402224583 1
-0.0415863037955454 1
-0.460342852156516 1
0.362911663212437 1
0.599124652662131 0
0.0768492707900075 1
0.423180493920789 1
-0.547243716328176 1
0.674203878352436 0
-0.0947444443544081 1
-0.314894337377439 1
-0.0230796004517985 1
-0.214556118285757 1
0.0836805660125126 1
-0.0690660091567485 1
0.343459329755609 1
0.410279360446107 1
0.291621092046027 1
0.308515046421225 1
-0.237241499559519 1
-0.335380638112692 1
-0.304275093749859 1
0.108781307487176 1
0.194110915084982 1
0.114263256842919 1
-0.563633201915899 1
0.0455202380268099 1
-0.409554185553486 1
-0.204116563020227 1
-0.204354283497361 1
0.0601602848014968 1
-0.231030460360559 1
0.00369398725961868 1
0.0919741204495795 1
0.839034500810038 0
0.836040517146417 0
-0.117432199578074 1
0.0235051266004558 1
-0.282132788231485 1
-0.668156626861704 1
0.210774339855866 1
-0.0540074498898647 1
-0.754566096206611 0
0.133994069768625 1
-0.102198289400225 1
0.154592273633051 1
-0.499430476260763 0
0.261806959582228 1
0.224254197097981 1
0.255037788134129 1
0.370710192264139 1
0.221420396942751 1
-0.022654301749454 1
0.535615693228245 0
-0.217616682933847 1
-0.190306917645374 1
0.202213441408168 1
-0.460578726927899 0
-0.154976916427526 1
0.455409094523613 1
-0.0259514264225063 1
-0.388170018591095 1
-0.177024959316718 1
-0.00324087722784412 1
-0.1777473666378 1
-0.389274986554926 1
0.359927877875708 1
0.184190512404358 1
-0.164045136990191 1
0.184552448613262 1
-0.167973410481224 1
-0.00585362316564086 1
-0.481128029211102 1
0.0274588543288354 1
0.42621562659822 1
-0.191650841616372 1
-0.147641727045657 1
0.50038503324881 1
-0.134796357072579 1
0.154939556498144 1
0.532606568733578 0
0.0666535649006249 1
0.48793954136095 1
-0.302050431755034 1
0.0213525884864611 1
0.50485753512904 1
-0.205604395452062 1
-0.102375978145453 1
0.207601629300064 1
-0.590932219244842 1
-0.194593024605622 1
0.361782797359857 1
0.316816153193132 1
-0.238421198396832 1
-0.102256935043824 1
-0.356943190123482 1
0.340544269108392 1
-0.334713135236481 1
0.393315699557543 1
-0.0353962266373977 1
-0.0573357030453504 1
0.272725376357004 1
0.0668900455273523 1
-0.450679077736908 1
-0.510103158849473 0
0.0890542465422351 1
-0.276688937156015 1
-0.122958300734923 1
0.179870405588995 1
0.182230153047519 1
-0.0201029093372223 1
0.0653480746466657 1
-0.0820447383583707 1
0.0357158648959901 1
0.0536838422967823 1
-0.409996642004467 1
-0.590121878101459 0
-0.462530934353752 0
-0.215367238170498 1
0.410343944879788 1
-0.193607194931531 1
-0.458655276850921 1
-0.359813711116816 1
0.0192253898690751 1
0.0539232548219538 1
-0.526928554917968 1
-0.00674981120812639 1
-0.508290044271663 1
-0.333122199166688 1
0.277967179192318 1
-0.00373505586532659 1
-0.316194891113103 1
0.176493039629196 1
-0.109492428102645 1
-0.226201858755361 1
0.161848924006187 1
-0.316673612289155 1
0.0386910208343725 1
-0.268146810628362 1
0.466922644458612 1
-0.0472419513180172 1
-0.159299269025417 1
0.381746706064026 1
-0.618047334878112 0
-0.0545267761200616 1
0.100162873302471 1
0.103138857298919 1
-0.132406760674537 1
0.360496068155459 1
-0.0447342690448466 1
0.0838690798444141 1
-0.758305486872386 0
-0.340173436913585 1
0.208995616809296 1
0.316683791688582 1
0.0934126922277503 1
0.227065593219832 1
0.19983702571423 1
0.0983393381942137 1
-0.650987727396787 1
-0.152673496999499 1
-0.0498797949419119 1
-0.0895905112702162 1
0.337769694891656 1
-0.482933746880992 0
-0.152854013071924 1
0.100242786485059 1
-0.224277992864477 1
0.00252034024885846 1
-0.295435289101467 1
-0.161415916448061 1
0.204723071678527 1
-0.0685571030634241 1
0.269173156616919 1
-0.481804283306312 0
-0.325635555084406 1
0.517495307611792 1
0.292579247256216 1
0.311215029127642 1
0.752475147052638 0
0.263728358055432 1
0.0661304844433515 1
-0.0854646597965823 1
0.365050960816669 1
0.306524864156052 1
0.182904433859649 1
-0.0481478196097234 1
-0.0568447615914336 1
0.478102242781924 1
0.340250926157308 1
0.116508680308319 1
-0.235328646929327 1
-0.225906159913847 1
-0.0547816143321172 1
-0.215249199415353 1
-0.35122597574417 1
-0.0239519635742484 1
0.785339692370959 0
0.078800043232764 1
-0.253396857404864 1
-0.221003733716824 1
-0.325038260404425 1
0.397170835075185 1
-0.244344861842543 1
-0.751659727286103 0
0.273038735097362 1
0.252405828851086 1
-0.577139529435494 1
0.122939919085538 1
0.044889665007034 1
0.213245068753204 1
0.0976600327617857 1
0.0710464572316937 1
-0.159330780038434 1
0.381732338220441 1
-0.171926699161373 1
-0.146855756937412 1
0.0139409139978763 1
-0.0177244164260325 1
0.571330941074985 1
-0.0757703613552209 1
-0.172552450639732 1
-0.267427546071169 1
0.30009143177308 1
-0.556564980116515 0
-0.319307256455845 1
-0.297276738801146 1
-0.096172387036354 1
-0.331545796526504 1
-0.172414955577103 1
-0.00155825797602421 1
0.0125851662374321 1
0.491616648329939 0
0.120386513585025 1
0.199914817703443 1
0.096829427175451 1
-0.3102975644588 1
-0.0255611841385229 1
0.211437252203132 1
-0.0452209417807986 1
-0.160010913773496 1
0.811766326642201 0
-0.169107930451745 1
-0.300071291812418 1
-0.110589867870634 1
0.3909723662588 1
0.200927587014795 1
0.324972523353862 1
-0.325307982384404 1
-0.250976500812673 1
-0.332086326632225 1
0.123575752466203 1
0.277420809556742 1
0.563793163511489 1
-0.0551224405701534 1
0.502861564270579 1
-0.401462285279488 1
0.5605548930801 0
0.170270550007864 1
-0.0161708070188049 1
0.161358796870025 1
0.468772240825679 1
0.143636611272949 1
0.0871146017499471 1
0.444534843845462 1
-0.194305428936981 1
-0.134106338000256 1
-0.172210677035353 1
0.032125522644379 1
0.213832825095791 1
0.0844457237319223 1
0.392015497431349 1
0.195603517715578 1
-0.44754171469448 1
0.0276027622347123 1
0.0441837445960158 1
0.246171761953287 1
-0.516420114753719 1
-0.255365957089828 1
0.239473753215961 1
-0.273292004872869 1
0.0996406279852833 1
-0.502580863554702 1
0.0314571941532375 1
0.334678318464281 0
-0.279602428881901 1
0.0948000445247947 1
-0.262132420617502 1
0.181120412118869 1
-0.10544367183442 1
0.122188033145865 1
-0.283507597208933 1
-0.495513412869938 1
0.506473627093008 1
-0.242060446328036 1
0.269093929111416 1
0.0599002102487972 1
0.14500344123605 1
0.25555243925122 1
-0.27356490586416 1
-0.140875037607999 1
0.498526599599889 1
-0.0547218750066234 1
0.0408107664456436 1
-0.134344110738242 1
0.322455126463453 1
-0.395336085994965 0
0.178318461410224 1
0.0125404916321601 1
0.179550046374453 1
0.101406764554267 1
-0.264985876376257 1
0.284192246196693 1
0.327380119510203 1
-0.676943566624397 0
0.649711345010063 0
-0.442113773688532 1
0.108439300957907 1
0.289241857247815 1
0.227515633145122 1
-0.265694101147029 1
0.12133961187037 1
0.482900119034646 0
-0.118798683141173 1
0.409021242998761 1
0.855907247063853 0
-0.282976235154425 1
-0.069815014053775 1
0.674783402958631 0
0.176101030069338 1
-0.409228408374184 1
0.337363631978274 1
0.324591255896462 1
0.0984091475109669 1
0.169158376400619 1
-0.0433039649499259 1
0.252696318369092 1
0.461487839817575 1
0.064488102780221 1
-0.150498933745157 1
-0.00982272420312436 1
-0.232438998329336 1
0.431714087837124 1
-0.581707065025165 1
-0.0694913120642833 1
-0.110955085965618 1
-0.0343936703146304 1
0.0947887673546583 1
-0.105777804775647 1
0.170651254450656 1
-0.164540919142229 1
0.380391106433377 1
-0.0364841785432064 1
-0.0622348834630048 1
0.226226171425 1
0.0739406991369387 1
0.159542182240021 1
-0.122926468939675 1
0.236095173277859 1
-0.661547650612593 0
-0.0633421855277782 1
-0.308543580147011 1
0.0877591244607582 1
0.345839599229832 1
-0.185257532549621 1
0.688329128771697 0
-0.071978036379002 1
-0.0410263964314807 1
0.552391735248501 1
0.168602417849561 1
-0.259329930125399 1
-0.228145675721998 1
-0.0562618629810849 1
0.019137057898901 1
-0.609381191049771 0
-0.521381319690269 1
-0.139612403293402 1
-0.188098797419576 1
-0.434175004021778 1
0.180968181915284 1
0.492693125705541 0
0.395084574652 1
-0.562825777354646 1
0.386115905673317 1
0.32216010876931 1
0.21621729368799 1
-0.429199131287738 1
0.0345928679638893 1
0.189555398807292 1
0.0420312712227294 1
-0.392744450573056 1
0.387409948931757 1
0.0498288708654136 1
0.31806932210774 1
0.0731030638407708 1
0.385888535427787 1
0.435323844100098 1
0.00657512107279103 1
0.417458009963495 1
0.101877055207523 1
-0.602446550511161 1
0.622265987395732 0
0.0147779329285454 1
0.0538024664335898 1
0.271439104723405 1
0.0487750435553982 1
-0.146341057069389 1
-0.0033138231148912 1
-0.47348446391075 0
0.276393375201821 1
-0.280351058430672 1
0.193893982207925 1
0.326867547064033 1
0.178235388292549 1
-0.494015641836953 0
-0.0307724744113126 1
-0.273509815810388 1
-0.0397322772597964 1
-0.445104411136368 1
0.0641260755679707 1
0.045647606303488 1
0.0815248148226264 1
-0.18944538731718 1
-0.102559658179341 1
0.219968747088826 1
0.238581834510738 1
0.171104292555345 1
0.0959117126221567 1
-0.237978345633497 1
-0.0848997809487254 1
0.0843371748446185 1
0.398244115093526 1
-0.0572885287372357 1
-0.766645058938426 0
0.299644739377622 1
0.0441027915062719 1
-0.362736816256113 1
0.153094147733744 1
0.0921063049316984 1
0.122105310615964 1
-0.053570280450413 1
0.33437454171519 1
0.264796962378495 1
-0.634929148118259 1
-0.0640059062077934 1
-0.207452147298263 1
0.0219674117454436 1
-0.768489197776652 0
-0.6716297931517 1
-0.158972625170657 1
-0.273044698620511 1
0.34419547303643 1
0.226092165361699 1
-0.643947874087744 0
-0.46270379370888 1
-0.388617070362177 1
-0.30312790049918 1
0.213782963293704 1
0.623325381226873 0
-0.195707569381686 1
-0.722534416037853 1
0.234723654649467 1
-0.101843170930493 1
-0.233838044757936 1
0.493828314331916 1
-0.199378590889501 1
-0.0651756910586192 1
0.213667551327634 1
-0.230400416584999 1
0.370351211425818 1
0.0454800656967599 1
-0.0502056695006859 1
-0.0473985233628896 1
-0.0639059220034589 1
0.247141704838223 1
0.225124551590605 1
0.0610478225835456 1
0.179432438086542 1
-0.279628302085847 1
-0.177256717769596 1
0.265848191130045 1
-0.363219471367055 1
-0.0656903852485611 1
0.261262892062167 1
-0.30800039752853 1
-0.0431825448970057 1
-0.0216321229606633 1
0.120850260545458 1
0.388293443067175 1
-0.0961404481541009 1
-0.712374424680761 1
0.452321009638649 1
-0.115066597080527 1
-0.161157501257958 1
0.0530812989456282 1
-0.185676281136944 1
-0.207691328564351 1
-0.36007833997488 1
0.0442906333860846 1
0.501367549833849 1
0.101765068624934 1
0.460510400403886 1
-0.324699411706641 1
-0.297285755499101 1
0.24508942652598 1
-0.136332298077993 1
0.147839697977183 1
-0.0574058878272626 1
-0.151589188887964 1
0.230030106262747 1
-0.147771155746432 1
-0.440348719592776 1
0.150348168851605 1
0.0227021334838239 1
0.103373147413828 1
-0.0600049414029305 1
-0.594530343081943 0
-0.102844852501313 1
0.127873333288253 1
0.0374738351962329 1
-0.180488785746765 1
0.0129297981250119 1
0.269632077686064 1
-0.00298584212192331 1
0.209788668719403 1
0.594173977828964 1
0.468479359631262 0
0.133103873342579 1
-0.132008664017744 1
0.130401212503012 1
-0.00549920594999054 1
-0.0247528048712519 1
-0.062664176190779 1
-0.00492106645525352 1
-0.194147840275389 1
0.190791074911292 1
0.162356630017135 1
0.0777619236396562 1
0.321762207411371 1
0.112406386565781 1
-0.125890708965952 1
-0.520000100024162 1
0.190635618098664 1
-0.144698013895175 1
-0.00287781423177084 1
0.413803123571204 1
0.47185560721229 0
0.220279577916946 1
0.503278045410026 1
-0.759535455117009 0
0.567718625459931 0
0.163480462733249 1
-0.451496690141883 1
0.253581724336806 1
0.501851041659248 1
0.186326938607434 1
-0.386638850261699 1
0.144846151694013 1
0.601529958769836 1
0.612503346322723 1
0.0964648603273692 1
-0.379667522617016 1
-0.0508171138574359 1
0.647686638226593 1
-0.296243366506739 1
0.362940475114056 1
-0.474404205004 0
0.161288731302263 1
0.0921512669618478 1
-0.269639407811403 1
0.0558002968217163 1
0.476098725203447 0
-0.0238778884794953 1
0.149643991566956 1
-0.137884598442288 1
0.190771081615952 1
-0.250478922186223 1
-0.224039300315696 1
-0.144562215739192 1
-0.20868886332955 1
0.136869102460705 1
0.299056505696653 1
-0.130692792245741 1
-0.360315519821594 1
0.740311380160774 0
0.330150955333447 1
0.346346734335568 1
0.398386978984034 1
-0.0799452821782894 1
0.463295231376207 0
0.426962426115265 1
-0.523606835915422 1
-0.257226632286248 1
0.231380126703679 1
-0.0510338161162827 1
0.015773744116891 1
0.226119165652193 1
-0.125721756818777 1
0.0859974000029411 1
0.774418144823554 0
0.193508928281822 1
-0.295742694565679 1
0.328736209375729 1
-0.422365439469466 1
-0.031029741680101 1
0.498115447459424 1
-0.176892329787295 1
0.0810000131548713 1
-0.00900454128678481 1
0.184356289176249 1
-0.218795536916592 1
0.22670336898359 1
-0.0347633642636572 1
0.086388890731979 1
0.348643190856034 1
-0.224125876517653 1
0.0975227050868407 1
-0.297738226862133 1
0.151754741608718 1
-0.120321468982358 1
0.0740965448508477 1
0.331991146229193 1
-0.303992652579144 1
0.151591134926945 1
-0.155394596183087 1
1.05414637312836 0
0.294974979696269 1
-0.0694593302033262 1
0.927725084395116 0
0.241811573005968 1
-0.638119427891268 0
0.0848007488398056 1
0.284585943054936 1
-0.291785790664003 1
-0.0234435964640781 1
0.0491082016516312 1
-0.0727389547433235 1
0.26707477320972 1
-0.582397869129883 1
-0.0536641308273128 1
0.0622683602352771 1
0.158111996479556 1
0.84465735569598 0
-0.226833594192307 1
0.0113377601970611 1
-0.240422730286636 1
0.572017330189739 1
0.181342154132775 1
0.256777024912895 1
0.613875442676426 0
0.0368817806792114 1
0.226959412009015 1
0.128269894424143 1
0.0782074340089258 1
0.0321670830753128 1
0.241334049913765 1
-0.723724975417154 0
0.108059149574114 1
0.578720484518297 0
0.262230402174581 1
-0.121611830774815 1
0.234361463124992 1
1.06880211890321 0
0.105681735945558 1
0.163628254746529 1
-0.266720468578224 1
-0.0876724053924805 1
-0.413661517214278 1
-0.00655079099955812 1
0.0552676346653339 1
0.196112496975316 1
0.0973124942751945 1
-0.416118416040571 1
0.0307653604551293 1
-0.214087442604215 1
-0.182915282197683 1
-0.192674133433448 1
0.060718367277652 1
0.111348049410022 1
-0.572598973571407 0
0.336738260038564 1
0.10843870794599 1
-0.342136020827471 1
0.444093946757101 0
-0.565919797240217 1
0.709024821416205 1
0.148130549624082 1
-0.212707410475434 1
-0.877917145907793 0
0.0401326893884088 1
-0.302924674533956 1
-0.0142155855949392 1
-0.692147990194245 0
-0.333768438718778 1
-0.0942820200416493 1
-0.408752639195914 1
0.164749080856018 1
0.537137487150387 0
0.112012903948246 1
-0.32228161929574 1
-0.0416252140888068 1
0.148822118357109 1
0.0295726644205067 1
-0.00986459305428802 1
-0.888870815629775 0
0.330392195256349 1
-0.00500332497288306 1
0.283918099032921 1
-0.303023993714492 1
-0.0628351262044925 1
-0.229955285096914 1
0.676664438190936 1
-0.575547713708163 1
0.00543718060185701 1
0.000463701111788804 1
-0.0266387200176227 1
-0.546336728113417 0
0.0924699893673667 1
0.0750834408197241 1
-0.163882678784366 1
-0.185299846167858 1
-0.0421497994021402 1
-0.0779696392346631 1
-0.0509693712816013 1
-0.0630208389292703 1
-0.0255520376267363 1
-0.281645774037458 1
0.221756838698668 1
-0.373272585955969 1
-0.267964419561407 1
-0.00361308749164035 1
-0.760271439066221 1
-0.215752074081072 1
-0.311883853215599 1
-0.435272643632908 0
-0.514799646106023 1
0.0211432764260522 1
-0.564035630285774 1
-0.357462048977018 1
0.243720899035418 1
-0.520963888110251 0
0.0285335716260286 1
-0.0604290307125417 1
0.0813494461319377 1
-0.00381581238939971 1
-0.0148898172914821 1
0.30452682214376 1
-0.0132765401915387 1
-0.131392058004079 1
-0.320658384642751 1
-0.0101954230940323 1
-0.114226640539077 1
0.312391841036012 1
0.000454053215061742 1
-0.155724876338742 1
-0.09900572610307 1
-0.523669942554685 1
-0.0470952012016091 1
0.0823325449204951 1
0.0099329531423694 1
-0.202547207012469 1
0.0703037957620103 1
0.172186807495784 1
0.370977956910644 0
0.580130099860624 0
-0.298831224006136 1
-0.0101141607487773 1
-0.21918265293287 1
-0.243699380420588 1
0.496431652759572 0
-0.350920573169422 1
-0.253770037168696 1
-0.345681371625348 1
-0.885950840823029 0
0.442332778172063 0
0.289685982837972 1
-0.212173331889118 1
-0.159958621369464 1
-0.516432812212742 1
-0.0218721974778197 1
0.411775702354434 1
-0.139697374518057 1
0.352464122989353 1
-0.337251815475186 1
0.395558542313414 1
-0.325682395896364 1
0.233120219914232 1
0.127771146811478 1
-0.117727904200224 1
0.516015772905206 1
0.13756431846472 1
0.119339479066444 1
-0.510171069068422 1
-0.00582999807124627 1
-0.00277865856981064 1
-0.464819407273625 0
0.0725534408511267 1
-0.00244072768187797 1
-0.516466346633484 0
0.128862944913156 1
0.23610026908523 1
-0.162401214397186 1
-0.104343191676162 1
-0.484316817289865 1
-0.532629565018406 0
0.359246468547303 1
0.400414999992035 0
-0.238591956719348 1
0.326154312986972 1
0.127420924803206 1
-0.294611962792377 1
0.503635194518583 1
-0.565753222042991 0
-0.488577346048634 0
-0.462398104780841 1
-0.431179465815824 1
0.0637226030704197 1
0.227909385015035 1
0.143255361358013 1
-0.0786298076815706 1
-0.36314187439343 1
-0.478515438045806 1
0.42969959694599 1
-0.218688477233622 1
-0.200082550668914 1
-0.165802832234599 1
0.345317615180248 1
0.0745245159728112 1
0.191578650730959 1
0.661620461191536 1
0.273506586009678 1
-0.0102914696260777 1
0.311480793292913 1
0.157067112596283 1
-0.213062499403277 1
-0.521590872151709 1
0.00448533384374737 1
-0.12888101646217 1
0.0113358818420295 1
0.336983760166915 1
-0.222198150789873 1
0.129868166066387 1
-0.242433001863544 1
-0.0661572036275092 1
-0.453505420236996 1
0.0394853852910823 1
0.0498367208540468 1
-0.731859816417936 0
0.111084922488033 1
0.243531416611414 1
0.387796441254983 1
0.18877773179867 1
-0.308162763440952 1
0.0892869334041152 1
-0.0519799466984285 1
0.355233711080561 1
-0.183380607807926 1
-0.02967558606756 1
0.0321437494195129 1
0.373592482403888 1
-0.408430955410278 1
-0.180399836705247 1
-0.261600530130218 1
0.103162639804114 1
0.0620767958084852 1
0.0554726012894121 1
0.159877201529679 1
-0.597541957341977 0
0.163342483966847 1
0.251996348815126 1
0.264838176038208 1
0.243373005800979 1
-0.523318171323405 1
-0.0854493062403838 1
-0.348371243054874 1
-0.0631079410312277 1
0.19526036058218 1
0.449125242970461 1
0.649419596105783 1
-0.100791434089206 1
0.0887889767241178 1
-0.109112942334403 1
0.0617917649441576 1
0.191927797871728 1
0.0617175533796449 1
-0.330112875166687 1
-0.214375954381644 1
-0.696808598461834 0
0.551575317317224 1
-0.489051168456845 0
0.279164864108559 1
0.0546251076275432 1
0.207112453136127 1
-0.28749864094326 1
-0.191220979540951 1
-0.110121975948818 1
0.263896897970376 1
0.0540286187705503 1
-0.400009240463235 1
0.0418480468965419 1
-0.0799237094708332 1
-0.145648875710683 1
0.122419156162871 1
-0.213004940615436 1
-0.133050892523947 1
-0.0304918593810784 1
0.0103087671070498 1
-0.264172265231796 1
-0.0338091379957669 1
0.209613339681081 1
0.149623341961169 1
-0.881329569719977 0
-0.0957710705204111 1
-0.47307723641476 0
-0.53112110002233 1
0.0808860557478894 1
0.0471994435663193 1
0.0281954907233036 1
0.0546909763444563 1
0.587461335634043 1
0.217902344650826 1
0.133959969715188 1
-0.277822484330606 1
-0.0600757656784357 1
-0.321486286324225 1
-0.12063967975286 1
0.302439730142783 1
0.594885426852278 1
0.046292164734191 1
0.118966044368918 1
0.0237179497304834 1
0.11655898783446 1
0.0149709801651579 1
-0.505286337422595 0
-0.458952399845253 1
0.676281054182741 0
0.189088168863367 1
-0.143765357586372 1
0.126937491160422 1
-0.13312535044134 1
0.00953773724396798 1
0.483244315161892 1
-0.642041827043574 1
0.449271875338222 1
0.0282530602248985 1
-0.670235096690704 1
-0.242358807771156 1
0.314838761656138 1
-0.516791227574116 1
-0.0664870386641453 1
0.0143047839445205 1
0.274625031834415 1
-0.445498237193892 1
-0.0335185412600186 1
0.320725493159284 1
-0.076532048138389 1
0.0444522088274111 1
0.0516318621833403 1
-0.322949054077833 1
0.0501386067782088 1
0.0173985298908614 1
0.345961290668344 1
0.306391764897135 1
0.0854195758253056 1
0.348433786909091 0
0.382919309596521 1
0.715369645258739 0
0.00966331075621252 1
0.0802489314178477 1
0.250252110882491 1
0.214880606404286 1
-0.423965734344131 1
-0.255938635245545 1
0.330797402039486 1
-0.329104631157625 1
-0.0475392760069502 1
0.395920971876539 1
-0.151883900298632 1
0.196836362035337 1
0.386494043885718 1
0.0506001567886779 1
0.484234569906196 1
-0.248717528915939 1
0.383510462814301 0
0.530006610214068 1
0.433201991580608 0
-0.946520837047212 0
-0.643376215990071 0
0.188000175430206 1
-0.0788889769216272 1
-0.00861156354166152 1
-0.13942022058199 1
-0.139209543856407 1
-0.399764078544351 1
-0.00269815856325709 1
-0.325103900362908 1
0.0744581910928379 1
0.328504338712513 1
-0.561650139871721 0
-0.255695175648889 1
-0.15407442282184 1
0.0265036987252124 1
0.191260400092381 1
-0.31968693522529 1
0.0848904801196606 1
0.0546488355609298 1
0.529169422445111 1
-0.22135133706668 1
-0.503885208469248 1
0.608830355295977 0
-0.0933375339783746 1
-0.00848559895097678 1
-0.317936581730195 1
-0.115952587211839 1
0.365308285387205 1
0.0149848618457705 1
-0.144851117701236 1
0.355763844851494 1
0.203044966281214 1
0.266221353685153 1
-0.0597800639106931 1
0.0204510633082266 1
-0.330898566560032 1
0.317662045809593 0
0.0124029610166147 1
-0.431537896608122 1
-0.155569744335391 1
-0.27756309769971 1
0.0155050940872167 1
0.454890752824601 1
0.0641071319267737 1
-0.255680676862192 1
0.0960923589025279 1
-0.404068495083538 1
-0.231931575095407 1
0.00824954873310673 1
0.0631994173886128 1
-0.0939140207578082 1
0.476298983376191 1
0.320116509039612 1
0.236378170914801 1
0.508197702217976 1
0.182802754768764 1
0.221546678578893 1
0.151729484409448 1
0.201428275635364 1
0.030405498373662 1
0.189796884275785 1
-0.343153188375453 1
0.339560073087787 1
-0.0950370363140456 1
-0.114128698007176 1
0.380155862331815 1
0.22556909146522 1
-0.0877847457429543 1
0.0128370019121934 1
0.156772899519506 1
0.180773078417258 1
-0.135700878612486 1
-0.0498493137725314 1
0.319995981610259 1
0.042862465531077 1
-0.676115286368917 0
-0.132807470579954 1
0.0463514561350972 1
0.654937070715483 0
0.0837122436727538 1
-0.506049605439341 0
0.185780095362107 1
-0.0691996412316608 1
-0.376796642936755 1
0.382167467578632 1
-0.113008145277918 1
0.0774092559356523 1
0.14683353489581 1
-0.311249244636918 1
0.0359966043059791 1
0.305503822820094 1
-0.277030980763863 1
0.549808373567382 1
0.0392558966178285 1
-0.204389927772677 1
0.47639821852003 1
-0.457043130249467 1
0.472648427225161 1
-0.0147809172635424 1
-0.401791182199797 1
-0.0462101472936039 1
-0.43119681289319 1
-0.0132892697339594 1
0.513334168381629 0
-0.0110414588540029 1
0.210464380514131 1
0.00344316630741653 1
0.223479978214221 1
0.29893161343922 1
-0.303981813908751 1
0.0736344174608688 1
-0.0718269559901063 1
-0.132433760799987 1
-0.149222263398672 1
-0.0885060966757558 1
-0.0914457563765756 1
-0.070009138993111 1
-0.344320423880079 1
-0.312339781744084 1
0.190660226056865 1
-0.311071837669357 1
0.0939958307112696 1
0.118441001784233 1
-0.225453763490809 1
0.438841703817852 1
0.0679677511765677 1
-0.284289831608976 1
-0.308427713445181 1
-0.235260998339919 1
0.293963267205885 1
0.452461875584067 0
0.804934728914671 0
-0.21398624128773 1
0.0986134910987648 1
0.357896125427651 1
0.262256644732666 1
-0.152581230932915 1
-0.109423428691904 1
-0.532835308946491 1
0.169359480367073 1
0.48107140327865 1
0.193023505611446 1
0.00811199610103688 1
0.233242834911374 1
-0.0376206409168622 1
-0.0729324071807921 1
0.430261026485713 1
-0.581154988155718 1
0.156771329537865 1
0.0913199367881817 1
0.200231012283648 1
-0.0672831824240909 1
0.27654232236478 1
-0.380115505450376 1
-0.00627503305115149 1
-0.509997544633787 0
0.255147592197533 1
-0.649209589006783 0
-0.406740979235011 1
0.373166131613154 1
-0.24507497925233 1
-0.621858599472394 0
0.22432837416576 1
0.172006744938072 1
0.215912053616692 1
-0.123396517169456 1
0.10173089477905 1
0.346920134428845 1
-0.0410234946446461 1
0.0866149676191432 1
0.132589498250992 1
0.573611918861528 0
-0.0648850250044922 1
-0.143044117974101 1
-0.22360238150972 1
0.00020587822504041 1
-0.0808885754141336 1
-0.00106082775288929 1
0.282956040308866 1
-0.347172585227681 1
-0.444604668855254 0
-0.133939395353192 1
-0.271735691648751 1
-0.121671518437842 1
0.516037741684316 0
0.295078433959444 1
0.0270901788843151 1
-0.149564135403936 1
-0.300013425906471 1
0.129978132165564 1
-0.0253580667743353 1
0.189164574965349 1
-0.276370755001252 1
0.355781715359468 1
-0.229712121411035 1
-0.570545641491803 1
-0.758684784387587 1
0.264735095905285 1
-0.117474819361621 1
0.152397814054127 1
-0.149915108269812 1
0.0674209795171993 1
0.00892298366751158 1
-0.306132972453211 1
0.188872317475841 1
0.227933483469005 1
0.406828199245248 1
-0.02170542902648 1
-0.566427667679808 0
-0.042351151718827 1
-0.0395264042030889 1
0.06300635370731 1
0.272955549528283 1
-0.141053889803784 1
0.205607642986736 1
0.289110154158208 1
-0.175517800477659 1
-0.149558051696964 1
0.202596364388046 1
0.158905478601763 1
0.305151738182973 1
-0.112154231168842 1
-0.188004647618772 1
-0.0310383985423954 1
0.208720087227102 1
-0.458806608075194 1
-0.088374252370359 1
-0.206823727943428 1
0.280349585489242 1
0.145201958411449 1
-0.148127705030857 1
-0.244924619361082 1
0.2855171144534 1
0.412035200218329 1
0.226304167457829 1
-0.679787079166667 0
-0.296001693267727 1
0.122713794865732 1
0.00966357730375813 1
0.0710208436186498 1
-0.60864855082925 0
-0.803215747516204 0
-0.153938390244019 1
-0.046601759527316 1
-0.412572234087938 0
0.194652242760577 1
0.160488693846541 1
0.282998453534913 1
-0.281528210616668 1
-0.306133077488308 1
0.436331580086126 1
0.275950408030922 1
-0.342067337745576 1
0.382420620428055 1
0.0981032030252688 1
0.16369975005687 1
0.281676280334356 1
0.469155998797961 1
0.275696765623583 1
-0.383613786847497 1
-0.0882462916762821 1
-0.127964711716394 1
-0.381370839058442 1
0.227841492612098 1
-0.0454179731300825 1
0.26829998095787 1
-0.165419819316118 1
0.0532862665946758 1
-0.245536112631628 1
0.241567330771074 1
-0.0884958831309355 1
-0.132728336131441 1
-0.17310087757096 1
-0.266926185327473 1
0.340296220121772 1
-0.501084545284734 1
-0.361755690367454 1
0.00205792316557984 1
-0.16546582946043 1
-0.0357038977822433 1
-0.0138369248054502 1
0.527467014096479 0
1.15366369615499 0
0.166862929620763 1
0.0620407327527471 1
-0.384561616625408 1
0.581723136674466 1
-0.221369161158747 1
0.0694959049168389 1
-0.0059662081036707 1
0.149168111779745 1
-0.0947833098573699 1
0.0707602950769164 1
0.737165941613604 0
-0.810091349300992 0
0.502530641621936 0
0.168541091184379 1
0.0844159127858384 1
0.0816959221455661 1
-0.356736007393432 1
0.00860292070016508 1
-0.333614280316224 1
-0.261201149078353 1
-0.000945838987783387 1
-0.372960236645679 1
-0.0887663483934114 1
-0.764460993687834 0
0.341445691505103 1
-0.314267189747235 1
-0.0958272545220295 1
0.0580173625127413 1
-0.316488876197889 1
0.268239560809582 1
0.138049677201181 1
-0.164457387418137 1
-0.218654693623823 1
0.61756635667721 0
-0.33577719100326 1
-0.196719389386241 1
-0.140775770331277 1
0.126616191668432 1
-0.133480514635865 1
0.34147924757674 1
-0.340339276703041 1
0.0378163026622078 1
-0.142442506375518 1
0.0849258204648763 1
0.228809711194356 1
-0.0110591656091524 1
-0.431573486628385 1
-0.5880028602511 1
-0.140031538434408 1
-0.496224039807469 0
-0.230666622160034 1
0.00783476671756318 1
-0.479293625666009 1
0.441117097151807 1
0.185776089537247 1
-0.351322075608503 1
-0.0461745216346203 1
-0.16014377842539 1
-0.674666239408283 0
-0.264035408025316 1
-0.201129791236295 1
-0.0306436628971294 1
0.376891556172648 1
0.156568039733193 1
0.378395412136815 1
0.570064752575806 0
-0.114530302176993 1
0.370556578928903 1
0.181481514680806 1
0.184286468702367 1
-0.320250319709207 1
-0.344173265442054 1
0.380886984979371 1
-0.294623917051537 1
0.421902244971613 1
0.0429288925704223 1
-0.0994946035294647 1
0.0926041321275022 1
-0.331929784649511 1
0.24803888437242 1
-0.0279204573467051 1
-0.36226462803794 1
-0.291891417555797 1
-0.297212903432764 1
0.245741505285151 1
-0.333387826173874 1
0.567031816320207 0
0.211181136992821 1
-0.683412084447162 0
-0.251318228443656 1
-0.467765622421769 1
0.447626854883862 1
0.112157629803045 1
0.106899988599752 1
-0.142257143370816 1
-0.487802583724278 0
-0.275875026207209 1
-0.0174732653160443 1
0.365993824069087 0
0.536250155071693 1
0.0892866182825075 1
-0.0557973143377874 1
0.0309240282309422 1
0.34180506265419 1
0.658289624071159 0
-0.195562795130675 1
0.0907614171864576 1
-0.586243525208678 1
-0.222869824577692 1
-0.176349230112871 1
-0.163106907213765 1
-0.094706239346719 1
0.318229879090639 1
0.279677734865394 1
0.0601343408338323 1
0.151303172533879 1
0.159695449203444 1
0.082948315844257 1
0.375107775009029 1
-0.216996314085768 1
-0.265031535541433 1
0.173987813183326 1
-0.289914403929665 1
0.343863995795248 1
-0.298059220721851 1
0.296173613437273 1
-0.144777254079072 1
0.266644177549329 1
0.50844656341848 1
0.00246503383791666 1
0.143220364344355 1
0.0647082778711546 1
0.125370716965217 1
0.043788084940283 1
0.199035173380974 1
-0.348627558848212 1
-0.349324501400798 1
0.19993391650015 1
-0.585971888100394 0
0.0957895940775309 1
0.317743451375773 1
-0.255653059662151 1
0.320402129863678 1
-0.295371232270407 1
-0.888779670922336 0
-0.0441472446961292 1
-0.208629595397843 1
0.329683795846359 1
-0.258953750648006 1
-0.0986572108860484 1
0.357047109948503 1
-0.0917002992194977 1
0.187440750593094 1
0.018334717916265 1
0.0788292392127823 1
0.0859368758785152 1
0.153093249274818 1
-0.618053038183073 0
-0.421089293860161 1
-0.314303955775558 1
-0.190913052548536 1
-0.620554283981199 1
0.163423924188233 1
0.14572920372637 1
-0.0272193596436585 1
0.0771634537148677 1
-0.0775730679557325 1
0.0980695511802278 1
0.0152286366682523 1
-0.0376968202556303 1
-0.31779878541311 1
-0.395095335752283 1
0.304638904065315 1
-0.0972569697823782 1
-0.410058492051853 1
-0.286322055263201 1
0.392742463462668 0
0.135123871175366 1
-0.268960466159918 1
0.271350126816055 1
0.597039411725663 1
0.372946317818016 1
0.256548667706424 1
0.110336942145976 1
-0.262465510074572 1
0.302667417091107 1
-0.0548596403100018 1
-0.0508724789381168 1
-0.485587846315406 0
0.214866018409613 1
0.0225568587445255 1
0.0182714320537325 1
0.111611337184381 1
-0.15374914079043 1
-0.0390411179603632 1
-0.610571821785678 0
-0.28444328496982 1
-0.265255389467007 1
-0.0365801267159773 1
0.397515816172076 1
-0.432684376308169 1
0.250627246813459 1
-0.280719925927155 1
-0.557609367195568 0
0.338440968485733 1
-0.0339252007176329 1
-0.410751169394303 1
-0.237122902684747 1
0.224124370031024 1
0.276414915814141 1
-0.0863856433766505 1
-0.549473009388612 1
-0.0226926673041577 1
-0.280399011005641 1
-0.176641231278204 1
-0.0862641511052566 1
0.816847865782379 0
-0.125711625871276 1
-0.230273183720136 1
0.402346703894314 1
0.0401808522461377 1
-0.0844330783903611 1
-0.284997654133433 1
-0.180668043442094 1
0.396596989037712 1
0.161565648364843 1
0.0929283345568684 1
-0.148718669416326 1
-0.59121130544977 0
-0.273960650672757 1
0.277363347948047 1
0.711297283653012 0
-0.040430483203589 1
0.707705368335226 1
0.232454495980007 1
0.560812268615232 0
-0.264556699647317 1
-0.0497755953036118 1
-0.200983118301814 1
0.111284247054612 1
-0.804939502087125 1
0.0114547454961751 1
-0.332956334018044 1
-0.374691749683716 1
0.331129819855346 1
0.509381195813849 0
-0.0919972464113127 1
-0.00985596901818597 1
0.29273486870837 1
-0.144039273412166 1
0.470980116044337 1
0.255117681987389 1
0.0553198566006065 1
0.290225944259763 1
0.404762382910769 1
0.248361971563141 1
-0.00708772074509635 1
0.0932902871374218 1
-0.308486197753736 1
0.866518864648316 0
-0.160120467224992 1
0.305813541522042 1
0.144269302852801 1
-0.195658210523981 1
-0.584366608696141 1
-0.0247300481659117 1
0.353115792118165 1
0.339761024382523 1
-0.0233957125420618 1
0.358464662297368 1
-0.230099634230912 1
0.258622338111113 1
-0.117187960951395 1
-0.0778821361475473 1
0.677958839100661 0
0.508909783258054 1
-0.135886088266583 1
0.52259326879685 0
-0.0525821017917969 1
0.725457392596122 1
0.151297301027064 1
-0.205186118858088 1
-0.0278529385294739 1
0.348725300726835 1
0.217988539948766 1
-0.7627543369859 0
0.214665679522488 1
-0.172740778722086 1
0.0506973903820678 1
-0.395844477182051 1
0.112441489839964 1
-0.023697624713949 1
0.160643992109068 1
-0.148476249045242 1
0.119324064210328 1
0.127852198671494 1
-0.105053484648479 1
-0.200981929952499 1
0.330065484497288 1
0.135566808801898 1
0.253874153530117 1
-0.209611399552778 1
-0.269501037122759 1
0.248452736435481 1
0.000251794061165996 1
0.48750757249892 1
-0.810943671898675 1
0.0357591919411537 1
0.658308389265184 0
0.323548825475088 1
0.320295074399249 1
-0.742018949213528 0
-0.0204203744143358 1
0.391617576594628 1
-0.506199455300472 1
-0.177948858826147 1
-0.289134973837279 1
-0.0180219617722185 1
-0.1926896696973 1
0.276266301315981 1
-0.300035505479013 1
0.0338878588087452 1
0.660747340499083 1
-0.0786462069036859 1
-0.489403603515927 1
-0.175063238221445 1
-0.095561315557394 1
-0.12337375943916 1
-0.0259897640325548 1
-0.631806500115234 0
-0.0463764767442238 1
-0.539926484563479 1
0.19152998716489 1
0.252965183910403 1
0.123109977531088 1
0.0563190635120656 1
-0.0739318079508934 1
0.240653608649796 1
0.575721799858549 1
0.0161986141374963 1
-0.234399873017004 1
-0.195142326918672 1
-0.0138411529442785 1
0.420915745402931 1
-0.226043727951134 1
-0.178621346522579 1
-0.389821836635576 1
-0.0970598653832313 1
0.0642622548452037 1
-0.0859286057500246 1
-0.6762223457034 0
-0.252300379559571 1
0.0353319555879345 1
0.118412598279143 1
-0.00877347899938013 1
-0.29581867390285 1
-0.480537576353326 1
-0.603423914491559 0
-0.195497319555585 1
-0.147612075143836 1
0.135572301956471 1
-0.0667635177772209 1
0.113677808318849 1
-0.483438627697727 1
0.671733368045771 0
-0.302937455101478 1
-0.14944916560136 1
-0.0193953256763701 1
0.417114863030361 1
-0.209125626009699 1
-0.149746048812049 1
-0.0288598260847692 1
-0.0784274284308502 1
0.105472774543651 1
-0.259560549694041 1
-0.322661376901239 1
0.0956335636435344 1
-0.17036257443337 1
-0.426246159451757 1
-0.26178645069633 1
-0.20263303202875 1
-0.267784306187654 1
0.405150856500734 0
0.367727038178644 1
-0.24048066450288 1
0.127939506823466 1
-0.229416978300455 1
-0.373139085737093 1
-0.327243826709374 1
-0.0146053351865304 1
-0.265904446046035 1
0.110706028650496 1
0.114668694394655 1
-0.27368463012832 1
-0.18216750552824 1
0.378404845859501 1
-0.136713364167771 1
0.103618828489203 1
-0.153116975496794 1
0.0217238165764828 1
0.486652513861563 0
0.206127634962756 1
0.361384390542145 1
0.684553671994245 1
-0.0501125489444832 1
-0.0106823979431419 1
0.0315185139257726 1
-0.198801658845363 1
-0.30983983678965 1
-0.12710730125261 1
-0.261779776557028 1
0.105670259650322 1
0.123381172919289 1
0.232776025079815 1
-0.0961200998178645 1
-0.126968693620204 1
-0.0452322413713256 1
-0.0373776972700377 1
-0.35861845703085 1
0.0791216978293051 1
-0.071368486762093 1
-0.192532169702265 1
-0.0355102452113588 1
0.259656741583307 1
0.0037743464818111 1
0.555611942453846 0
-0.29964009941623 1
0.4416255444194 1
-0.559124028386724 1
0.487740619207609 1
-0.0424693979733032 1
-0.0923390625500737 1
0.41734859782196 1
-0.235768964399559 1
-0.0168608561129887 1
-0.583969616409146 1
0.0659625921474274 1
-0.0172927402967408 1
0.0732295480807068 1
-0.484306690191042 1
-0.0394206213656749 1
0.104873065329595 1
-0.145525879366599 1
0.0530391121264015 1
-0.0370188516829322 1
0.104676488686113 1
-0.310439740204169 1
0.275765956280106 1
0.140092710604288 1
0.85939545533462 1
0.212842349728242 1
0.521935944943155 0
-0.717126623633666 0
-0.34665834974757 1
-0.269072924097404 1
0.654925064469964 1
0.401053566797104 1
0.0050356019121863 1
0.0418009411986424 1
-0.461663254185758 1
-0.130925877819761 1
0.149345038301364 1
0.0562203317739959 1
-0.0514993817350556 1
-0.1815879454227 1
0.171973538608326 1
0.0470432605572738 1
-0.265102236475639 1
0.352411488356516 1
-0.653046705028726 0
-0.338632267671852 1
0.031496129114131 1
-0.00826948773320486 1
-0.106216979384318 1
0.463318625096817 1
0.620826574275363 0
-0.300078645587145 1
0.352287394840254 1
-0.684377888800742 1
-0.352309438968636 1
-0.0742631003647085 1
0.0470654942237598 1
0.206438264956939 1
0.374412623208765 1
-0.118059802666539 1
0.339767264283889 1
-0.231031653094918 1
-0.148216052843761 1
0.37915609059564 1
-0.250667704729954 1
0.559132238229403 1
0.317026813887833 1
-0.416158917427986 1
0.505781375263375 0
-0.0426806625957242 1
-0.452101905410105 1
-0.124691102292654 1
-0.107314696270828 1
0.321374622061262 1
0.0687734472691016 1
0.256792010051839 1
0.292132221561052 1
-0.0598294952271448 1
-0.0920379870600253 1
-0.0579807728533746 1
-0.328474047822896 1
0.923199651723344 0
-0.0468316444124255 1
0.528856663657856 1
-0.145954653912416 1
-0.455069838410476 1
-0.226451839350976 1
0.103503631816937 1
0.13525849127744 1
-0.565969872345063 1
0.946504867721349 0
0.14925507707945 1
-0.152051728539643 1
0.517507584921594 0
-0.142817228354715 1
-0.176767498678433 1
-0.234604376557535 1
-0.256663117908882 1
-0.273396184087555 1
0.183783126034513 1
-0.141112120785012 1
-0.342727133062337 1
-0.13140590993771 1
0.374370662319109 1
-0.726197440956781 0
-0.354382404877017 1
-0.700590845208193 0
0.0341198258011385 1
0.212147563095179 1
-0.357244156232359 1
-0.232247340052322 1
0.193140189502486 1
0.0520915084780394 1
-0.482960404277788 1
0.0891964539673086 1
0.182413926767124 1
0.125670526193941 1
0.000908304974113566 1
-0.0256871979453528 1
-0.133418194626775 1
-0.0110234819864703 1
-0.183337405438223 1
-0.440739049690303 1
0.277454324924523 1
0.354812075047736 1
-0.26978788684805 1
0.0790648494509643 1
0.0533815520048089 1
-0.0459913621250852 1
0.0922519771614733 1
0.123839358340753 1
0.683170668678356 1
0.239999891012474 1
0.42278420078191 1
-0.582078395199135 0
-0.373653752954905 1
0.352375982449573 1
0.295422222364583 1
0.133988815244668 1
-0.161734934648262 1
0.173062727864021 1
0.0802530777239848 1
0.178799625760257 1
-0.00581624091896052 1
0.272567823666384 1
-0.222345260924048 1
-0.449105999821614 1
-0.202303801080612 1
-0.256646652228801 1
0.406249628037545 1
0.245856977715992 1
0.138989577730063 1
-0.0703483484515607 1
0.0712804840053761 1
0.211588658453842 1
-0.136579614714939 1
-0.634849990180593 0
-0.122428261252569 1
0.0332288002308801 1
-0.116790169595015 1
0.0915219937364768 1
0.037163531145521 1
-0.121001824769867 1
0.0747089507073155 1
-0.127952118333684 1
0.148367621018728 1
0.176642205884579 1
-0.303604249484811 1
0.290073718648061 1
-0.0591086358004051 1
0.838469434817386 0
-0.290724137408245 1
0.240686258355324 1
0.542611166798088 1
-0.342565001647462 1
0.081459188904026 1
-0.0788319692186475 1
0.27862529296798 1
-0.481142343141971 1
0.163841647293839 1
-0.837013212668291 0
0.319731537928079 1
0.11941866209498 1
-0.369840070330767 1
-0.215620728225784 1
-0.272615801820809 1
-0.137496066406654 1
-0.339954565714974 1
-0.128063217208344 1
0.4939944618167 1
0.157053862382563 1
0.392512674071436 1
-0.29741837521352 1
0.299259303567425 1
0.0620749744671135 1
-0.190173456634693 1
-0.509023546188288 1
0.33302102470967 1
-0.312118945723965 1
-0.330323589232966 1
-0.00767123019249047 1
0.106594801840795 1
0.396968814331835 1
-0.275526407910793 1
0.314015516438513 1
-0.617000008991294 0
0.015490556514217 1
-0.217666566762772 1
-0.389539734692869 1
-0.274509655744328 1
-0.626180338369399 0
-0.399221456668318 1
-0.0988531636304734 1
-0.241199205823512 1
0.271408942852022 1
0.177532022506173 1
0.622888693282871 1
-0.207168084704784 1
-0.239253021100204 1
-0.418936505395546 1
0.564783283339273 0
0.264653339273826 1
0.0950896332564085 1
-0.390996830393078 1
-0.176140013855847 1
0.00506854207960988 1
0.297738939762063 1
0.146895309261774 1
-0.155907343302431 1
-0.211765688074198 1
-0.291094668676199 1
-0.108929768472227 1
0.35921153615659 1
0.330145504253241 1
-0.338481163761243 1
0.132596341632435 1
0.185999554100557 1
-0.235929760643966 1
-0.520422565393736 0
0.568797793805494 0
0.61667429158568 0
-0.367177092316396 1
-0.172284154968651 1
-0.00391963954552618 1
-0.000403991613205352 1
-0.402930687435539 1
0.0403617950761996 1
0.469258993305888 1
0.163762258735841 1
0.486724868313909 1
-0.238014057828174 1
0.281594562430343 1
-0.635418287400694 0
-0.0699146154999893 1
-0.147011381078671 1
-0.293272767884596 1
0.407226728607338 1
0.264340739726838 1
-0.077423772723004 1
-0.242662214998078 1
0.787999383827654 0
0.297637409045667 1
0.178640443201787 1
0.397700406725145 1
-0.539166826825252 1
0.204573606750824 1
