# Supplementary material for: Bias caused by sampling error in meta-analysis with small sample sizes
Source: PLoS One. 2018 Sep 13;13(9):e0204056. doi: 10.1371/journal.pone.0204056 (PMC6136825; doi:10.1371/journal.pone.0204056)
Supplement: S3 File — (ZIP) [file pone.0204056.s003.zip › results N = 10 delta = 0 tau = 0.5 sz = 5-10.txt]

"dl.delta" "dl.cp"
-0.424243164060301 1
0.796729797378714 1
-0.0350797578330466 1
-0.0256415023348754 1
-0.0643992308846413 1
0.273941668911667 1
-0.31185529777418 1
-0.0949473344162366 1
0.180925364692378 1
0.210464249363657 1
0.77512726951329 1
1.46503604904457 1
0.757142831546812 0
-1.30614901956489 1
-0.313315568259506 1
-0.612960882237152 1
0.454306104721612 1
1.24968734348518 0
-0.301187111097236 1
0.383135425539312 1
0.244730200297453 1
-0.0552810074670485 1
-0.131402903668639 1
-0.381473186055579 1
-0.495699880425654 1
-0.385535784643604 1
0.198301124305199 1
0.56203166931327 1
0.456141875298224 1
-0.425044863513479 1
0.402118650073854 1
0.377935498523442 1
-0.00591241729712097 1
-0.525557558714539 1
-0.426539491554601 1
-0.733010713795719 1
0.152583957080867 1
-1.10998838430483 1
0.257965435060334 1
0.303978183141749 1
-0.0708216726101202 1
-0.306322137454513 1
-1.22289715254471 0
-0.181824743745665 1
-1.07058038141644 0
-0.011274537592 1
0.443965730029926 1
-1.62256267066585 0
-0.198049445686068 1
-0.00865138793189743 1
0.0574715842323571 1
-0.743760240735586 1
-0.542240901603533 1
0.650581178475798 1
-0.420983469302828 1
0.964964219823822 1
-0.21560484891208 1
-0.0336928256035787 1
0.810106904207073 1
-0.0498941303685242 1
-1.54699215406667 1
0.586595067337537 1
-0.159114335726036 1
0.520979516019348 1
1.28987365282623 1
0.0496846005861842 1
0.118100415308538 1
1.17176956240898 0
0.290521253733669 1
0.37739227295593 1
0.424877647860255 1
0.0214136055531517 1
-0.695702779230712 1
-0.0323537940286903 1
1.07389576542959 1
-0.242570649294403 1
-0.455330200910943 1
-0.592900069231154 1
1.25411948839481 1
-0.154337158332017 1
-1.7943629438384 0
0.982851517985182 1
-0.203696483124783 1
-0.326364837014224 1
0.595349237202955 1
0.528045939251163 1
-0.119009129809344 1
-0.954677197175708 1
-0.47355638949611 1
0.50246956029783 1
0.0705849923205497 1
-0.213010122810759 1
-0.613998755486624 1
0.620473912127667 1
-0.211930871805721 1
-0.361311431930137 1
0.626165445642268 1
1.03667904691371 1
-0.497810660414445 1
-0.0492496707323255 1
-1.16075599698273 1
0.161608649539545 1
0.586121451981071 1
-0.399430320466716 1
-0.161222479032837 1
0.176099984426601 1
0.766218230767496 1
-0.581776390367406 1
-0.887073153140865 1
0.132644386596039 1
0.221749955120027 1
-1.5031506747822 1
-0.04157234011423 1
-0.18805521931076 1
0.418404358418047 1
-0.230410675983546 1
0.962038982182024 1
0.21998670058447 1
-1.1516195284454 1
-0.742513362442877 1
-0.0547961877606813 1
0.744842684625784 1
0.503871866205613 1
0.172361285636532 1
-0.577827736800436 1
0.323303310971643 1
0.949520074172139 1
0.0310884631672637 1
0.297959431248602 1
0.357115238418071 1
-0.608703872377123 1
1.33806294895926 0
-0.194304674129007 1
-0.524733568206227 0
-1.22541219154258 1
-0.853677189614235 1
0.689545743678674 1
0.181969807015109 1
-1.46856991199478 1
-0.606578784819008 1
0.403641377793764 1
0.194021035688717 1
-1.0753428216438 1
0.319132985111766 1
1.09674165998428 1
0.214560045580871 1
0.192147245520758 1
0.19272871000743 1
0.410610429687213 1
-0.750802137483414 1
-0.188888538459145 1
0.787042886283446 1
0.114573452945937 1
-0.735330321948302 1
-0.177502546409271 1
0.0640977471335115 1
-0.0866630051948496 1
2.11210288022897 1
-0.824148135695143 1
0.339639497872157 1
-1.30434724635109 1
-0.139413083164345 1
0.250893431625151 1
0.394704959326348 1
-0.530876312090144 1
0.462441227750978 1
-0.388495460131417 1
-0.204569098992291 1
0.264591482159835 1
0.517283886342212 1
-0.408531966000819 1
0.555534613398513 1
0.228074998508701 1
0.933754346861549 1
0.306430232549619 1
-0.00998100359277395 1
0.565197266908111 1
-1.28314993921517 0
-0.545323335944229 1
0.215874161349918 1
0.334361149414759 1
-0.270801242944688 1
-0.30303170612029 1
0.0118708532735931 1
0.321098061108382 1
0.357323462087161 1
-0.194519270618331 1
-0.793115964360932 1
0.23866906322362 1
0.772271843635153 1
0.369079427621354 1
0.405948915750094 1
-0.369739756314291 1
-0.0909928616345318 1
-0.0539244127252757 1
-0.0996753838114118 1
-0.648616435413417 1
-1.54709251723374 0
0.761076257821329 1
-0.859584687327842 1
0.089280685642977 1
-0.394522067720553 1
-0.0192183822551365 1
0.179719598611952 1
-0.456125040430069 1
0.56372300893772 1
-0.265755163889346 1
-0.416133139623093 1
-0.0592349397196101 1
0.135872105160136 1
-0.61768231498572 1
-0.61571991523515 1
-0.58034628756584 1
-1.49982541910247 0
-1.33498523202542 1
-0.267719754873788 1
0.657456870356099 1
0.439192014384074 1
-0.0291404338623796 1
0.0602627959822764 1
-0.563162557866024 1
-0.169378367645085 1
-1.14751970617714 0
0.453968445841 1
-0.65300829345082 1
0.540833409077452 1
1.37103840524328 0
-1.5821877802045 0
-0.619774272798156 1
-0.888761920960771 0
1.42922767059819 0
0.510550809244051 1
-0.368155442464972 1
-1.54067116547971 1
0.56362234409282 1
-0.372993465642411 1
0.0307989383633993 1
-2.22155570930447 0
0.675605322415726 1
-0.427365985670883 1
0.659838799522837 1
1.03214070725053 0
-0.399234856230031 1
-0.663220490342417 1
0.0850376326641085 1
-0.414532127955201 1
0.358107866195234 1
-0.0650556086234836 1
-0.121371807259251 1
-0.324419869638536 1
0.763603284150753 1
0.97218531357065 1
1.11604232411356 1
0.47694289393732 1
-0.363292446799327 1
0.0396105499765639 1
0.155093942627019 1
0.354538885291586 1
-0.0519423724739913 1
-0.95290964593446 0
-0.2254119280098 1
-1.13360746968082 1
0.583047666483884 1
0.773988250698324 1
1.49801010966637 0
-1.42553877781432 1
0.751273675677262 1
-0.111200282457233 1
-0.697923056252328 1
0.119285767206755 1
0.512611229477478 1
0.986570707760667 1
0.203073843796606 1
1.53554531140714 0
0.374070269497281 1
0.0869654605757036 1
-0.0628955461114173 1
1.11690493633199 0
0.5400189749268 1
-0.143225198711632 1
-0.856077525129926 1
-0.284376952646425 1
0.661639067959203 1
0.688536910988469 1
-0.0167157381469749 1
0.366237454589229 1
-0.320179134922156 1
0.0364407087388743 1
-0.0662904939098085 1
0.985500301214956 0
-0.673423178060747 0
0.171403995020716 1
0.681203114453851 1
0.934853662788902 1
0.723566976553943 1
-0.971685072757062 0
0.491158973747003 1
0.895549922438313 1
0.83545495720627 1
0.455630837877185 1
0.650333703713491 1
-0.550599847813433 1
-0.182731506744214 1
-0.161609116985884 1
-0.681874464041878 1
1.04998645068302 1
-0.244801403702171 1
0.0822699200464693 1
-0.18898792999001 1
1.08097891751523 1
-0.383697298908948 1
0.803136125977122 1
0.232947501416798 1
-0.783795238784271 1
0.126212037959398 1
0.613635619553703 1
-0.976150118774821 0
-1.27582770550094 1
0.0777085058465486 1
-0.103730972616761 1
-0.375018901183206 1
0.550121457835286 1
-0.292141863119653 1
0.617102780043875 1
0.0268067152579641 1
0.505093346052274 1
1.57111148600054 1
0.180261197034726 1
0.31286229166628 1
-1.00751895658097 1
0.850335132114208 1
0.545221794592262 1
-0.503608505612457 1
1.17842796315729 1
0.296198545737801 1
-0.765698642422916 1
1.13861411943616 1
-0.0165483463119746 1
0.683506564929706 1
1.57578812139266 0
-0.266365129837045 1
-0.626780609129304 1
-1.83492375442279 0
-0.524765594859465 1
0.362697916662104 1
0.718685336009825 1
-0.437697939973503 1
0.12027817415996 1
-0.192179399864138 1
0.345579430106512 1
-0.405525759682353 1
-0.833330538714455 1
-0.851798063390932 1
-0.217556782086125 1
0.667373783347355 1
-1.00728510790238 0
0.779340935659741 1
0.0226310656367601 1
0.117840324016016 1
0.140018250246604 1
-0.457182965597187 1
-0.160766833851179 1
0.523636504324991 1
-0.238330677875055 1
-0.250820001107928 1
0.255197014291 1
0.397413496013741 1
0.0451938594681217 1
0.354575849695676 1
-0.209612049234721 1
1.26970500495599 0
-0.886989177487856 1
1.15505599217094 0
-1.1509762461988 1
-1.35413607739342 0
1.1238658151266 1
0.454685082598009 1
0.535589444753202 1
0.690124105644653 1
-0.297284211730378 1
0.224910432434582 1
-0.875980316725058 1
-1.27491227864106 1
-0.705690952116787 1
0.84556679043798 1
1.70453959994873 0
-1.1985772731776 1
-0.49913803773662 1
-0.457571075145127 1
0.121418579199988 1
0.0670826912362988 1
-0.38811743409583 1
0.121975408873869 1
0.318097635039436 1
-0.261776162490238 1
0.193319455797342 1
0.749418229681 1
-0.293854200655324 1
-1.30579011393244 0
-0.591406490714434 1
-0.229157541723834 1
-0.381555028544011 1
0.626514338752585 1
-0.322712298379141 1
-1.10722904887769 1
-0.835007264111012 1
-1.34769436688792 0
-0.29247845342071 1
0.653023991079037 1
0.765993436077424 1
0.257411526336477 1
-0.558793110562219 1
-0.249491352469047 1
0.0466202490077982 1
0.156913714572423 1
0.397104532863538 1
-0.558080320827828 1
0.372813579345999 1
-1.04175859531464 0
0.214761142424691 1
-0.539562341396171 1
-0.131420361742213 1
0.68831520411053 1
0.395021520964869 1
-0.555150290577762 1
-0.55597048750854 1
-0.631776996092837 1
-0.696411432373814 1
-0.187313587711469 1
-0.61153533621248 1
-0.0452404737249747 1
0.0269532337291726 1
0.146482093631669 1
0.0037429496826651 1
0.441004293102278 1
0.209756601897559 1
-0.21936765646358 1
-0.721568365069589 0
-0.140013135727657 1
-1.29981157741445 1
0.192630711605301 1
0.356021583006 1
-0.917364236837696 0
1.2706230639814 0
0.000777664818029433 1
0.428084126592818 1
-0.63886970396135 1
1.52197344159838 0
-0.963490014261222 1
-0.75442566983979 1
1.07113017391047 0
-0.0261805558654162 1
-0.509770378202318 1
-0.140173564659242 1
-0.183239126136757 1
-0.0414170922033688 1
-0.718753447186759 1
0.499142052606272 1
-0.7837967133434 1
0.0833157885642698 1
0.355691741338022 1
-0.0203762828586346 1
-0.15141126937079 1
0.296007166163785 1
0.501941770253848 1
0.191776758879049 1
0.350937196298717 1
-0.582914742985786 1
0.117109028092401 1
0.847715750063145 1
0.733341817544058 1
0.916323134722275 1
0.855534267252162 0
-0.0900709416651998 1
-0.470032356863941 1
0.448712615698354 1
0.685251615594226 1
-0.316063878547721 1
0.741779138392992 0
-0.741037366034535 1
0.566633315884993 1
-0.518240812956526 1
-1.40067645953998 1
-0.508180987746001 1
0.159094541418335 1
0.41950741641474 1
-0.873383699547033 0
0.126792024084262 1
0.525222361499109 1
0.0577340669580614 1
0.930972098222512 1
-0.47951404289776 1
-0.984492279292694 1
-0.831551977374748 1
-0.440406208707058 1
-0.256750898336881 1
-0.215583111751676 1
-0.819076194589039 1
0.00792014150904058 1
1.08468213777332 1
0.472867631484267 1
-0.321906564818452 1
0.719286753165704 1
-0.734309902162447 1
-0.787687724690675 0
-0.226682386278864 1
1.50420575473106 1
1.30895728113349 0
-0.0706104233014095 1
-0.411098025699329 1
-0.588872057887049 1
-0.606739386177054 1
-0.306990393357795 1
-1.28466407171238 0
0.455815794482036 1
-0.41786317807508 1
0.902271862655406 1
-0.678472584769852 1
0.473538682290521 1
0.0565466865380806 1
0.315342862380162 1
1.52526192658939 0
0.0497344838748879 1
0.247614110245394 1
-0.0665289180578277 1
0.0955634232965937 1
-0.44810029123872 1
0.479551731260916 1
-0.455037853194154 1
0.73067250484606 1
0.682323013704196 0
-1.59882439290109 0
-0.1844620414817 1
0.686897667954351 1
-0.772443171044609 1
-0.705139947475176 1
-0.0441639365715177 1
-1.29018882178716 0
-0.104134158137096 1
-1.4455546983778 0
1.0204330422171 0
0.662868212843021 1
0.863775089372223 1
0.361204124258019 1
0.179896443005439 1
0.201355809077787 1
-1.41009514550905 0
0.599186591163258 1
0.463283584217017 1
-0.775752315922316 1
-0.0741408834254227 1
0.34580736938878 1
-0.245818277652792 1
0.0677191084315388 1
-0.376149321268979 1
0.230913995586243 1
-0.0675559166121567 1
0.189558560431468 1
-0.226696945990632 1
-1.38416848834017 1
-0.260055140147046 1
0.878710154440894 1
0.464635108475605 1
1.67666303946626 0
1.18641782800154 0
0.335115798888818 1
0.043612464888835 1
0.138271383702019 1
0.402413368432376 1
0.512927475528529 1
1.07266185375951 0
-0.873138328931559 1
-0.0102651290887554 1
-0.115612964788304 1
-0.249374560026298 1
0.0518148084551427 1
-0.204070223141511 1
0.975313891746769 1
-0.832538734798584 0
0.356615801742919 1
-0.303533145479896 1
-0.900904607901351 1
-0.427592371244598 1
-0.134162106843893 1
-0.41724297771661 1
0.0144758007548917 1
-0.256819457653677 1
0.007698849266498 1
0.186734605599031 1
-0.879266212522799 1
-1.04561253655828 1
-0.862049646107777 1
1.35275549995117 1
0.510979335527657 1
0.33218735375444 1
0.26109462813424 1
-1.42982418707731 0
1.47357766521565 0
0.426486357144822 1
-0.747498161258161 1
-0.0214625696144329 1
1.0098965104233 1
-0.188044699604319 1
-0.367557266165701 1
0.610204949173707 1
-1.32302240709887 1
-3.12097841557767 0
0.454051624987896 1
-0.859408695203912 1
-0.0886990724603211 1
-0.418005083159768 1
-0.977671352229457 1
0.246577804406968 1
0.827542112957706 0
-0.0135763976641619 1
-0.139111963118461 1
0.536544025884484 1
-0.0892603437974651 1
-0.661854875264632 1
0.00267540179115605 1
0.576643397784665 1
0.00866752955193018 1
-0.427589506083722 1
-0.448591670724469 1
-0.499941089969552 1
0.889138177219801 1
0.339129418496969 1
0.396096692870298 1
1.214020650858 0
-0.979074461687861 0
1.37838540188325 0
0.479750312593794 1
-0.092781385851541 1
0.75078434007702 1
-0.578882468475824 1
0.682168770050367 1
0.292318172508646 1
0.102847862078448 1
0.247189691850644 1
0.671520777744253 1
0.245885854684331 1
-0.182559550263681 1
0.148811015416349 1
0.547779858454424 1
0.931955289822609 1
-0.659556608446723 1
0.619765521555692 1
-0.438738371649619 1
-1.09841006599815 1
0.160902608001373 1
-0.126740103714179 1
0.401104274059287 1
0.244498419434151 1
0.227273355933026 1
-0.454021342926861 1
-1.54165381442872 1
-0.649497933212541 1
-0.518970102847573 1
-0.53617934363512 1
-0.380193385081143 1
-0.923674330217258 0
-0.129136489463319 1
0.624125476830276 1
-0.669316212712745 1
0.0530676896000959 1
0.47820757805731 1
0.879071297835947 1
0.164041735150455 1
0.578526824773067 1
0.109255376050884 1
1.13883419353016 1
0.190412837865413 1
-0.143472744201122 1
0.971370795971088 1
-0.670616780799323 1
0.566230764885514 1
0.249840931152598 1
0.213634559162859 1
0.480911756341876 1
0.848181229999292 1
-0.505777850531834 1
-0.463455074784486 1
0.886750706852275 1
-0.164675618240979 1
-0.221554117938452 1
1.17933591114455 1
1.51160916948997 1
0.0933337147781771 1
0.40941875719177 1
0.135256606907319 1
0.228885322197574 1
0.0179773139035259 1
0.657290498841601 1
-0.993634164896534 0
1.22473875368081 0
-0.849394277468934 0
-0.453677452824115 1
-0.335322801200117 1
-0.926278281483861 1
0.232145882441546 1
-0.42577325002956 1
-0.623666952573156 1
0.547749390146507 1
-0.264979495532209 1
0.751603718460515 1
-1.50406987982061 1
-0.731113066941382 0
0.604661836719745 1
0.917412655024226 1
0.357929180300817 1
0.377167947936309 1
0.951905743170531 0
0.112706465543798 1
0.031521258179553 1
0.789534517829219 0
0.397805430959165 1
-0.0917670953583868 1
1.15673541637882 1
0.110267445850249 1
-0.259788632883236 1
1.72545586023148 1
-0.750476754877909 1
0.29040311013983 1
0.650661177606586 1
0.969382756398749 0
-1.04430283992701 0
-0.119159497067267 1
0.00792791883162673 1
-0.0359090419726101 1
-0.748374792370848 1
0.317267478625532 1
0.425553680395605 1
0.238602482019279 1
0.485138492142157 1
-0.771406399881044 1
0.138079022898075 1
-0.466914439058312 1
0.996396710570156 1
0.341805267034158 1
0.247673246198736 1
-0.719025298159119 1
-0.477694696562653 1
-0.746530319518412 1
-0.936500460644917 1
0.961335461630715 0
-0.452047460463789 1
-0.770128579253291 1
-0.517272010324113 1
-0.596329711871237 1
0.192550122243761 1
-0.173395953069978 1
0.786508857019085 1
0.359579732166475 1
0.080277433416149 1
0.408504689433653 1
-1.6881713725221 1
-0.687580802353404 1
0.878291658083629 1
-0.493187509731252 1
-1.45879492745891 0
-0.63171379568815 1
0.264860787781053 1
0.243646884254004 1
1.15939528490795 1
0.290984309872798 1
-0.441694912494002 1
0.537515877794104 1
-0.802630177302734 0
-0.78831488924598 1
-0.476479671791836 1
-0.74964644132294 1
0.400178893010468 1
-0.194345031564779 1
0.987010902924869 1
-1.04144993429873 0
-0.877147026373717 1
1.174620514834 1
0.806629804525997 1
0.487687668372514 1
-0.241203209177075 1
-0.183904184073097 1
0.126538333708124 1
0.483964592149401 1
0.982552412220302 1
-0.188151955960855 1
-0.332758420668642 1
-0.451507763211038 1
-1.05296129342971 1
-0.0176346782584477 1
-0.799559682949345 1
-1.07255464838841 0
-0.0659824615076244 1
-0.775478470373906 1
0.379939294997277 1
0.0827403464017776 1
-0.235938987631143 1
-0.0925319799865169 1
-0.259510188929122 1
-0.663945998347801 1
0.638652413488757 1
-0.883210708944104 1
-1.47422671444252 0
-0.557095327215517 1
0.158823254409952 1
-0.986728262058726 0
0.378549188831276 1
-0.978087979121702 0
-0.23725477993572 1
-0.396210166448166 1
-1.0594889064415 1
-0.629578790169381 1
-0.250453651608601 1
0.953674518875947 1
0.85201139947369 1
0.348518544181623 1
0.170284528072301 1
0.520424859392846 1
-0.541585000440652 1
0.263230125545477 1
-0.494336984096988 1
-0.415949217542486 1
0.308460629981867 1
0.621752062210478 1
0.716217871539229 1
0.533418472112189 1
0.272269727425405 1
-0.779062251067704 1
-0.190138082075206 1
0.0405509817644211 1
0.481515955938651 1
0.440744294211591 1
0.464496715992722 1
0.121220787457294 1
0.0198945215593061 1
-0.6047388295257 1
0.865537649340851 1
-1.07700138420504 1
0.458661864065812 1
-0.682682053358449 1
-0.672874377054264 0
-0.812194555015851 1
-1.2603016122292 1
-0.303863126608798 1
-0.862738607020577 1
-0.237662356908204 1
0.028901217515235 1
1.13362981307927 1
-0.425208543572521 1
0.436332842084891 1
-0.0669319758232175 1
0.557379032355287 1
-0.533513501335556 1
0.0344357925520779 1
0.263175834415623 1
-1.31331730217428 0
-0.576387967024418 1
0.262036131703994 1
0.184254543017345 1
0.723802496000255 1
-0.69283996937605 1
0.737390127654097 1
0.913642036560017 1
-0.300003815291465 1
-0.235823631847284 1
-0.959601637936207 0
0.564621567737563 1
-0.355393698762101 1
-0.396272579977594 1
-0.629701880639715 1
-0.484316111142342 0
-1.04987910514479 0
0.351738167352468 1
-0.335233622873152 1
-0.616243251172951 1
0.731170527488677 1
0.287032167223743 1
1.49465117401649 1
1.13018970601616 0
-0.406455810529519 1
-0.800534493189098 1
0.999084382063504 1
0.0468074910496621 1
1.59158773222162 0
-0.295277552620793 1
0.201012683471238 1
0.392196335098267 1
-1.10108505770995 0
-0.0100743345667477 1
-0.0642567283508136 1
-1.07776524693304 1
0.379121398735842 1
-0.672221943923949 1
-0.338079621692274 1
0.0784672050098202 1
0.438356707273966 1
-0.868102844219436 1
-0.447866760224259 1
0.339350707734891 1
0.41053627555425 1
-0.152620859311549 1
-0.789566775301805 1
0.362660783410275 1
1.46725591425887 0
-1.42878049788957 1
0.501528674520963 1
1.01672588503077 0
-0.890366395520158 1
-0.312561460076972 1
1.20887573975606 0
-0.432384615843462 1
-0.479370333069564 1
0.026889088941848 1
0.452205128800649 1
-0.423079784451688 1
-0.518332177501054 1
-0.112677626376024 1
0.13432019139687 1
-0.74335553821723 1
0.695125656108834 1
1.58848969691685 0
-0.623910728428226 1
0.78732912708165 1
-1.29911947764494 1
-0.292739137537107 1
-0.0906196348872335 1
-0.945506326765172 1
0.332646230455558 1
-1.1373501717761 1
0.357827051824224 1
-0.75765736318318 1
0.0738512300262166 1
-0.391495206446239 1
-0.6229916711343 1
-1.11810938787258 0
-1.38421770301196 0
0.173085855623015 1
-0.936371578586636 0
0.603308930023349 1
-0.384211814546354 1
-1.36599258951578 0
-0.30719844727396 1
0.871225971168299 1
-0.157909085708779 1
-0.0125522872683421 1
1.40290228478469 1
-0.240984695567632 1
0.282130408884783 1
-0.0152696411927665 1
-0.887201468421092 1
-0.29580065832672 1
-0.291880108687159 1
0.00704949630990822 1
0.563612587699235 1
0.2861892278391 1
0.173071837439732 1
0.955976555475293 1
0.437313785196041 1
0.0237091364380264 1
0.98296907398751 1
-0.238200329128514 1
0.756807772283445 1
0.537840199615862 1
-0.668875702164011 0
-1.35846818036918 0
0.164234588399955 1
-0.0458263041184595 1
0.312383119147831 1
0.616378343743959 1
0.446077819989471 1
-0.496566716817651 1
-1.04187101157173 1
-0.710489736528781 1
-0.912131004693271 1
1.65351857564946 0
0.72782653576501 1
-1.20204463095516 1
-0.781505696167399 1
-0.126279221604582 1
-0.019611043209479 1
-0.737844618388474 1
-0.419373059072437 1
-0.501775516514595 1
0.305421608692347 1
-0.81866700887714 1
-0.62276816488343 1
0.577124402434469 1
0.782639570887069 0
1.30893702437003 0
-0.56008395768607 1
-0.422251339204668 1
0.105970535157969 1
0.472429500731379 1
0.144695363027087 1
-0.252111454751513 1
-0.231115233355048 1
0.681290147739469 1
-0.965616906932682 1
-1.49265990315584 1
0.26549015301552 1
-0.45744302043233 1
-0.140933174407617 1
-0.349500326463042 1
0.188837143322434 1
-0.713243704385258 1
-0.598439334438171 1
1.19406289797159 0
-0.876439542363985 1
0.555378944296439 1
0.0749835879745277 1
0.30481984525945 1
0.304528288056993 1
0.726255757640766 1
-1.0656954772995 1
-0.561888322141487 1
-0.134462593681551 1
0.643801964398092 1
1.14492210475662 0
0.935427612115759 1
1.25430462633355 1
-0.57057019545956 1
0.677456014336892 1
0.266142776844481 1
0.326717841658118 1
1.46348303889736 0
0.304833130719779 1
2.16468546078829 0
-0.800140868704202 1
1.15292434455971 1
0.254630089772906 1
-1.09891836565085 1
-1.25931943444104 1
0.332091586010766 1
0.361786150831359 1
-0.657944431530788 1
-1.41824404338467 0
0.299763861243731 1
-0.301605804486914 1
-0.667122634053448 1
-0.51997089868001 1
-0.336699907952874 1
0.226571163057244 1
-0.849753171978678 1
0.558719498944146 1
-0.485923215239645 1
-0.419396704746147 1
-0.0182374068590795 1
0.662750707059005 1
-0.070926002906193 1
-0.627339502445388 1
0.38867508148819 1
-0.431606735946215 1
1.69082038310163 0
0.0254012977486951 1
-0.0102692855722461 1
1.10788795711479 1
-1.71324587814016 0
0.464626691719807 1
0.985433901486404 1
0.803137834726553 1
0.556279158952625 1
-0.421902337222257 1
1.65665434578834 1
-0.16081258140357 1
-1.44241591761924 1
-1.05468615043267 1
-0.388205315496582 1
-0.676137373586957 1
0.738346924758545 1
0.163466955827002 1
-0.697277663180953 1
-1.22666601864089 0
-1.22127219219658 0
0.770536084118878 1
-0.81189973232581 1
1.02860632103805 0
-0.402451365079617 1
0.593551096410903 1
-0.306211702586429 1
0.182932835033728 1
-0.389883725950816 1
0.403674635027961 1
0.230818827286369 1
0.300682324419937 1
-0.812854622164842 1
0.695130797251327 1
0.093725447383311 1
0.527675700480907 1
-0.630602623896007 1
0.289458941641947 1
-0.356822550938012 1
-1.21787560963096 0
-0.790293440058255 1
-0.0946788213496177 1
0.0534291996355945 1
0.592386240115923 1
-0.804483946923756 1
0.616265997192136 1
-0.641972522207751 1
-0.417571963793179 1
1.12456906532316 0
1.74630668438376 0
0.00199139924169586 1
0.00989743638152549 1
-0.420269851161888 1
0.83935778583035 1
-0.809024203449286 1
-0.236502555941269 1
0.166564066653977 1
-0.22485168178385 1
0.839440893288348 1
-0.596909380754855 1
-0.167651176525986 1
0.648087139199342 1
0.0753731555513256 1
0.597632681640741 1
-0.195831496324347 1
0.131105775285144 1
-0.174845376024569 1
0.179776082730432 1
-0.379705000275643 1
0.18108039381056 1
0.270037592371809 1
0.649353413175094 1
-0.0165163834948776 1
0.180917062372767 1
0.638379087131493 1
-0.286006886085369 1
0.409941021554638 1
0.0308115660843755 1
0.270550333154028 1
-0.824549275975955 1
0.328380688674236 1
1.06268424930644 1
-0.652451093369569 1
-0.590049665499794 1
0.414641397932503 1
0.382603552559758 1
-0.6924789049939 1
0.58187602679468 1
0.717958700872436 1
-1.03971683160871 1
-0.169437378959914 1
-0.0966266417054069 1
-0.212087052099956 1
1.40800365638229 0
0.15115364628096 1
1.28231763189797 1
0.354155819438761 1
0.476010671749391 1
0.0638192860068518 1
-0.297427190538011 1
0.80892192107986 1
0.575373590112023 1
0.113881281021862 1
-0.259745097534655 1
-0.236579763736407 1
-1.31215292182769 1
-0.857506093367035 1
-1.13427439340215 0
-1.14921054256578 0
0.357158852051241 1
-0.475478628697138 1
-0.64296794406881 1
0.740350128996586 1
0.229994463775687 1
-0.464359908750847 1
-0.139431932122155 1
0.973261413599173 1
0.565506508449676 1
0.909389324100785 0
0.632527547116398 1
0.219902269778038 1
0.544260548680203 1
-0.256779417710026 1
1.37608335513501 0
0.639407962092329 1
0.698486316864087 1
0.945291790264887 1
0.26243671926454 1
-0.703633929892778 1
-0.280278167043965 1
0.188582812673566 1
-0.0741357807451235 1
-0.471484996541574 1
0.0220407789895613 1
0.866345414812341 1
-0.652147032349602 1
-0.529321047631679 1
-0.419786678756281 1
0.39135198988142 1
-0.300864701481036 1
0.441758118303107 1
0.491750636970289 1
-0.369283859806579 1
-1.17210216494051 0
-0.0932338738571583 1
0.55333099132766 1
0.223630103252346 1
-0.0074377867195107 1
0.502794684632301 1
-0.688886450683593 1
-0.189268779329319 1
-0.628932948227536 1
-0.570710860758435 1
-1.00236499403405 1
-1.6770977448095 0
0.158712883048183 1
-0.466804481233483 1
-0.326406808368268 1
-0.0676517925090608 1
-0.367817352418432 1
-0.815044338937199 1
-0.159974580536699 1
-0.130345878234234 1
-0.788873704954069 1
0.882404309488365 1
0.323417828013145 1
1.57704662828302 0
-0.404132926435607 1
-0.623877702436856 1
-1.02240670194712 1
0.432262686999369 1
0.168014688362585 1
0.219710880667802 1
0.170867684008647 1
-1.06440128970666 1
0.0137341699379464 1
1.24894076112938 0
0.267597585584207 1
0.315332562116208 1
0.247984177060025 1
-0.505194498717716 1
-1.67154059547961 1
0.408711623579137 1
-0.139584759503346 1
1.24312053238731 1
1.00580370552131 0
-0.660538948796459 1
-0.351623972487181 1
-0.0348343604920345 1
0.0844802036798025 1
-0.39735796914354 1
-0.708527691020478 1
-0.441816350501219 1
-0.86151049550077 1
0.203693805478482 1
-0.721643616342898 1
0.509341476927581 1
-0.510411501319574 1
0.0970383241016095 1
-0.585746438652302 1
-1.54649724851257 0
-0.199490169424507 1
0.816849887015008 1
1.04688526154647 1
0.339662598522267 1
-0.781326118850864 1
-0.0208522344329336 1
0.38550072258281 1
0.265208520359639 1
0.0438722483471194 1
0.222846020927208 1
0.426387399686902 1
-1.56999520748785 1
0.237276556919519 1
0.468355602345538 1
-0.775889599720882 1
1.08432041745106 0
0.269946707997561 1
0.687261756814388 1
0.434511651841187 1
-0.56219194571682 1
0.774482239922385 1
-0.644938136335745 1
-1.64171659153071 0
-0.0311594251767426 1
0.609830200204677 1
-1.14428137800576 1
1.09608404290582 1
-0.0925715893226319 1
0.44248969741776 1
-0.63219212822588 1
0.0792701403327246 1
-0.382885431426439 1
-1.71593938777083 0
0.205549094073607 1
0.425384227202681 1
-2.81685746911275 1
0.234017163557565 1
-0.812417303151528 1
0.235731088144105 1
0.886993935775911 1
1.30758138994932 0
-0.486608866513822 1
0.48614605751628 1
0.939141456498613 1
-0.115188341669941 1
-0.144478335012274 1
-0.285685168738272 1
-0.0997941631732552 1
-0.377440289194039 1
-0.955168519446601 1
-0.392117646887169 1
-0.302146982966803 1
0.475066013446345 1
0.286518431808084 1
-0.619890053610641 1
-0.17464618209139 1
-0.10881059071126 1
-0.0269525385252774 1
-0.648877718661981 1
0.380328799298382 1
0.0224083878505168 1
-0.136503439083978 1
0.555413301690213 1
0.410510678808962 1
-0.598704817130916 1
-0.794746217946542 1
0.187749155545478 1
-0.945237005454725 0
-0.166863278929278 1
-0.0168859372131516 1
0.0563767541437933 1
-0.273323378207819 1
1.14936530178825 0
-0.176580746706068 1
-0.740626212179054 1
-0.613264650548934 1
-1.16134563644409 1
-0.00706875644120336 1
1.24506681581895 1
-1.22319488718219 1
-1.6647231983824 0
-0.995383412966442 1
-0.00560471870631105 1
-0.368400917075591 1
-0.538229847375656 1
-0.540610688906963 1
-1.55265493982423 0
0.728777897351466 1
-0.139958069296963 1
0.497738205364137 1
0.0036354522595419 1
-0.202206589713531 1
1.1696579942888 0
-0.17909422971228 1
0.421125751474978 1
0.0963966532004195 1
-0.317010275222501 1
0.331049204037411 1
0.713342777804745 1
-0.463189122493203 1
-0.0300100261455735 1
0.0703870264318442 1
0.697678132477419 0
-1.10693242581691 0
-0.101116467293445 1
-0.104253753772887 1
-0.224778018434822 1
-0.677590073770577 1
-1.05535601888653 1
0.69214024278714 1
0.198483305681445 1
0.248588240202961 1
0.555989253942181 1
0.327384913024984 1
0.33011346553051 1
-0.699210400268164 1
0.288455029324185 1
-0.61296602882833 1
-0.872948609646732 1
-0.598313112141364 1
-1.69317036465544 1
-0.50644349679405 1
-0.141501442677124 1
0.0654358023679299 1
0.220290009452735 1
-0.540538634531092 1
0.523627113777566 1
-0.548777494335031 1
0.947286414050082 1
-0.276064292961081 1
0.726117290806083 1
-0.386694150598422 1
-0.049044070225691 1
-0.444548908673761 1
-0.654311067574447 1
-0.884482376134357 1
0.328621321540114 1
0.262773385378581 1
-0.0756832493159325 1
0.3267477690168 1
-0.323107281837323 1
0.683110063361519 1
0.067152746512784 1
0.909333617090607 1
-0.220559331113095 1
-0.580991746956119 1
0.566942256248655 1
-0.358939712030784 1
0.126626073292722 1
0.610037055398256 1
0.633676918668304 1
-0.428145537530506 1
0.955757593116275 1
-0.867202107930723 0
0.400995077754734 1
0.250585624138563 1
0.522863746667641 1
0.491071459795768 1
-0.535640943588222 1
0.113403756026454 1
-0.476973509041547 1
-0.330649935315713 1
-0.598073463673793 1
0.171891806016114 1
-1.12396945140954 1
-1.20746202209728 1
0.323919774377049 1
1.05874949710236 1
1.46043468131363 0
0.976188570228432 0
-0.657787069164592 1
-0.208864069072788 1
1.09378181327934 1
0.401813583781351 1
-0.257551630680227 1
-1.41153025976996 0
-0.715094461084774 1
0.35451913728259 1
-0.314108895675728 1
-0.589641784100296 1
-0.400896802851047 1
1.15675484536291 1
1.21092548665598 0
-0.955892408012842 1
0.0211573538761152 1
-0.227262906778722 1
0.375982212148081 1
-0.0507138569541273 1
0.339831867586306 1
-0.0327761872237612 1
0.235752173878593 1
-1.17502172136747 0
-0.859592720461261 1
-0.140952246842833 1
-0.121841915237878 1
-0.16439818840861 1
0.28960322309656 1
-0.223541208767392 1
0.591431625600724 1
-0.140844849137212 1
0.389148879365308 1
0.457131872324661 1
-0.232370826522519 1
1.07923114391922 1
0.834388587326147 1
0.728414553945605 1
-0.136466883246296 1
-0.588259151390702 1
-0.110307983289618 1
0.251886439702755 1
0.574350071232157 1
-0.682440055460543 1
0.579351332480339 1
0.575872319242312 1
-0.719309632667927 1
0.356895270105898 1
0.684571558398666 1
-0.0571740605085355 1
0.448539459462104 1
0.207606197261769 1
-0.0669148915839377 1
-1.47089264721949 1
-0.0138776939422837 1
-1.28240614333874 1
0.299215071779733 1
0.0447253311460226 1
-1.13262555414095 1
0.0887311089197322 1
0.453736870692336 1
-0.3057401735576 1
-0.316967278965504 1
-0.269446178390582 1
0.50354756497184 1
-0.00830906848652292 1
-0.507083463125194 1
-0.225452732181808 1
0.0562566290244005 1
0.222508767004745 1
0.25127453367397 1
-0.487763029923779 1
0.703105118026932 1
0.045445715018306 1
1.4382966037254 1
1.29216350550341 0
-0.412392519903731 1
-1.27846087708381 0
-0.519482624574274 1
1.24698917103102 1
0.658689170361899 1
0.630267919642698 1
-0.661999611383354 1
-0.338464607004604 1
-0.489798427818669 1
-0.225121165125223 1
-0.389146660376615 1
-0.680014188950044 1
-1.25401046724521 1
-0.211729288507179 1
-0.297561569884269 1
-0.19197280348998 1
-1.60787851297679 1
0.0236817960906495 1
-0.298956976013619 1
0.79491368676711 1
0.665099197275266 1
-0.0927129845517179 1
-0.0290939305426796 1
-0.551095079477771 1
-0.667539106115645 1
-0.458005893137163 1
-0.346653985221921 1
-0.344203484029433 1
-0.0074034570527845 1
-0.456427454587749 1
0.13667153379042 1
-0.0732559257493699 1
0.318924201913026 1
-0.168709789079656 1
0.322150354278887 1
-0.278258178584568 1
0.849618923265364 1
0.762462096312896 1
1.00622286057554 1
0.0733788712474768 1
-0.20513055550843 1
-0.786971934350707 1
-0.0623049766826457 1
-0.328586179050102 1
-0.601950029157882 1
-0.319825534592558 1
-0.591407531091207 1
0.132566466508178 1
-0.205145592973794 1
0.517926040638929 1
0.41671379599646 1
-0.374744709201133 1
1.43946232674943 0
-0.461222838626222 1
0.0515454836392917 1
0.714886093603312 1
0.61330942417061 1
-0.894078258027206 0
0.591132502206744 1
-0.292784379745714 1
-0.623965390513247 1
0.53271366452633 1
0.246210364139822 1
1.15946968852822 0
-0.357047798478727 1
-0.0649049579347151 1
1.02800852582731 1
0.153191822662836 1
-0.43628737610526 1
-0.00371882403822571 1
-0.633447495660614 1
0.224515972504761 1
0.17851651207242 1
0.342599376768019 1
0.107022023059641 1
-1.78076796987409 1
-0.0683478508591165 1
-0.990085282778409 1
-0.126767315731653 1
0.293990547956188 1
-0.236895811923106 1
0.838899914082853 1
-0.339030825302414 1
-0.81853176043207 0
-0.231527244855823 1
1.18545958205474 1
0.0306749449209915 1
0.405218218913422 1
-0.534071045412675 1
-0.870535632188819 1
-0.41117002076434 1
-0.101722442461782 1
-0.581121323532056 1
1.84699113146724 0
0.754214128995609 1
0.119636869886865 1
-1.58863220130346 1
0.0842967813687889 1
-1.82043524719658 0
-0.848285175920073 1
0.474677539363012 1
0.0134867602892624 1
-0.279210609172635 1
-0.390277078840328 1
0.160923673571757 1
-1.05477578961631 1
0.0619124158575507 1
-0.453681704577319 1
-1.8527803479117 0
-0.620064486260451 1
0.051949828039813 1
0.725149877249332 0
0.666766491201881 1
0.108133920796461 1
0.0321804855308739 1
0.256493285001993 1
-0.479051935860257 1
-0.228515176362179 1
-0.812829788547414 1
-0.249515528661631 1
0.608248821434867 1
-0.247894954438709 1
0.0234522901950515 1
1.22752804591222 1
0.399144536038623 1
-0.667436131691828 1
-0.792342136401042 0
0.515536489914663 1
0.0357236434979384 1
-0.925867301785877 1
-0.317800082290286 1
0.766992055222496 1
-0.586324516165081 1
0.000351215443256697 1
0.074646341120225 1
0.514663250504962 1
0.288928643668808 1
-0.226965517968842 1
-0.681080899882721 1
-0.378589218915275 1
-0.382518351352042 1
-0.426014475027821 1
-0.537199499817363 1
0.375202075873251 1
-1.40048358991734 1
0.13224638091018 1
0.670319155522527 1
1.10402566099248 0
-0.0208560122926407 1
0.285642580319451 1
0.0912363200670712 1
-0.598014918423339 1
-0.771147530779096 1
0.760701305489607 1
0.49044300666933 1
-0.475656186791915 1
0.359819422995016 1
1.49212720184647 0
-0.100775324437042 1
-1.12617082675588 1
-0.241209446849854 1
1.12283574442377 1
-1.44124295821542 1
0.308491183625685 1
-0.149447375935139 1
0.168650553195949 1
-0.173290975325531 1
-0.651353344180121 1
-0.557478489157524 1
-0.750296003979928 1
0.205722369352953 1
-0.26555272931865 1
0.0471419487486503 1
0.372125009434739 1
0.400157937287245 1
0.23829355462408 1
0.505034036370573 1
-0.43823578434224 1
-0.136523885931372 1
0.258782051823464 1
-0.313349343745282 1
0.466539411939512 1
-0.0752110350337012 1
0.272594316226388 1
0.274603145975081 1
-0.550814375834185 1
-0.107709383343256 1
-0.197919406262315 1
0.66851128492749 1
-0.255278655952714 1
0.679852381290168 1
-0.509462780623152 1
0.213571539719387 1
-0.875751242827297 1
0.968793883322463 1
-0.515969069401094 1
0.427019556584269 1
0.478981867345007 1
1.08588647791346 0
-0.0867431617868617 1
1.28930161447853 0
0.347660501166401 1
0.932172345379913 0
-0.29561745998845 1
0.798958952051243 1
-0.790940711592924 1
0.080265767938304 1
0.629682144608719 1
-0.574907651427626 1
-1.66015725566544 0
1.05239777194126 1
0.182610820783588 1
-0.77645273210466 1
0.366372805417408 1
-0.382150296462143 1
0.432665597979387 1
-0.968954541496945 1
0.68546478470029 1
-0.4364292982704 1
-0.909552293353685 1
-0.526000578210882 1
0.533390404476585 1
-0.339217129551988 1
-0.143202047153221 1
0.0361817953787509 1
-0.0670882729888946 1
-0.147592667251311 1
-0.124635675353057 1
-0.0325794646512376 1
-0.13655919602327 1
-0.934350804703848 1
-0.233312964935773 1
0.320210237759902 1
0.456207379795276 1
-0.776174325823577 1
-0.0566818415692384 1
-0.612093054643791 1
0.854457644455727 1
-0.210665701443264 1
0.306144331245372 1
0.674356225790171 1
0.461775352123619 1
0.286941183322689 1
-0.488074186533104 1
0.496926035525205 1
-0.682536516334211 1
-0.0507603862651227 1
-0.409057879339883 1
0.532502598712594 1
-0.903447145018751 1
0.658154716543164 1
-0.250614377954136 1
0.361344556951448 1
-0.309413424471202 1
0.642499218461683 1
-0.310765724074212 1
0.279176611791701 1
-0.599104444488484 1
0.207713191496341 1
0.888953790766198 1
-0.294406351215175 1
-0.381401809975065 1
-0.105438385507069 1
-0.420873129265614 1
-0.576441110242322 1
-0.16290462665776 1
-0.26784876040803 1
0.683798268914105 1
0.839801544110499 0
-0.0635957037376864 1
-0.574829562059686 1
-0.312173834041106 1
-0.578712396435766 1
-0.525461133881335 1
0.226762858778445 1
1.02758016955524 1
-0.0207066140498516 1
1.02188058376013 1
-1.33445244091459 1
0.985540162381892 0
-1.96253180117909 1
0.0491087990455207 1
-0.789811472744653 1
-0.243699179324543 1
-0.412057228789855 1
-0.587999447837043 1
-0.249846375879966 1
-0.393701434397797 1
1.85647509318 0
0.838401796848682 1
-0.800675478414258 1
-0.906493885510726 1
-0.328876300118031 1
-0.478259655394097 1
0.0305593722931005 1
1.25643657793653 0
0.716277531007197 1
-0.187549750114176 1
0.740862565107373 1
1.5083812783397 0
0.0783088115322096 1
0.867089033986201 1
0.765536508951848 0
0.681702017225143 1
0.979519545125199 1
-0.593922009063584 1
-0.178975886480101 1
-0.263199316343301 1
-2.41022069663483 0
0.282225663764649 1
-1.24159679220842 1
-0.852251170102248 1
-0.260917777084248 1
-0.293291362805303 1
0.153924436656478 1
0.940056317849587 1
-0.507971193516948 1
0.567507532180973 1
0.133682517412212 1
-0.185733857319007 1
-0.942733724173765 1
0.721315173599824 1
-0.185879474447116 1
-0.724297777107684 1
1.49967632065193 0
-0.656831349297532 1
0.148635194471573 1
0.585474856242197 1
0.338910207871259 1
0.84441495182496 1
-0.00935860350659526 1
-0.487706100861277 1
-0.0741626318341559 1
0.860900367020121 1
0.365106047675776 1
-0.440899015766095 1
0.4716822803705 1
-0.564918354567821 1
-0.204129497990008 1
-0.150216342080905 1
0.143507110555413 1
-0.834061215663728 1
-0.326508221993443 1
0.129588494252428 1
-1.08750567843194 1
-0.49927996033895 1
1.3113871043095 0
0.536321808604031 1
0.227644556127612 1
-0.507423750351334 1
-0.255959527925773 1
-0.590269597342393 1
0.277907129440475 1
-0.306931975434365 1
0.361137118058344 1
0.503443416344078 1
-0.282531708024744 1
0.318119553730089 1
0.0467767099084901 1
-0.466569433962591 1
0.276311539142897 1
-0.0886772884919431 1
0.792844599041568 1
-1.19440091138727 0
-0.451839170336667 1
-0.6250083554926 1
-0.860783631884141 1
0.715189521801214 1
-1.11411012479927 1
0.0733418240794498 1
0.628304616104262 1
0.507857511506698 1
-0.382260689547746 1
0.580876398276504 1
-0.73719987393777 1
0.854595626007576 1
-0.322179578457367 1
0.927387056188765 1
-0.661595377518799 1
0.804493831180635 1
0.456269553330662 1
-0.0997404201497382 1
0.454805097380487 1
-0.453766237808534 1
-0.696630122762668 1
0.773696590930744 1
0.143380276774885 1
0.616572345924149 0
0.575977560346338 1
-0.0465271704882699 1
-1.33044472518088 1
-0.148099412516928 1
0.0654047866022196 1
-0.264555047289243 1
0.718514544381074 1
0.303884640255112 1
0.333150920084056 1
0.787775756453574 1
0.196654431880066 1
-0.0634311034349774 1
0.32379880089307 1
0.630703027072235 1
0.409225863311319 1
0.753151518230082 1
-0.381608106880409 1
-0.11075760646241 1
-1.07765158171452 1
-1.24849195885574 1
0.0778800762488304 1
0.51871571367585 1
0.0410090397039661 1
-1.02099198910574 1
-0.738170051613454 0
-0.30308202924599 1
-1.04171157846579 1
-1.37736488737165 1
-0.589840744566084 1
-0.179431314297403 1
0.800209074707617 1
0.482539387599346 1
-0.192751698175484 1
0.620845122414818 1
0.410871286628317 1
-0.37632086973409 1
0.0465184396273902 1
-0.736777431636217 1
-0.107128059314022 1
0.756230020760735 1
0.260282023865842 1
-0.675893866753093 1
1.02482946295716 1
0.246151044261321 1
-0.459936886234648 1
-0.298798182626086 1
-0.645203775339824 1
0.312684745688377 1
-0.753347779328862 1
-0.0880956633260953 1
-0.238841088541924 1
0.247699342677631 1
0.151254435028183 1
-0.795161952176741 1
0.694235325659954 1
-0.580506005331804 1
0.177359419404903 1
-0.22720323642853 1
0.0874118547786351 1
-0.443203701568251 1
-0.118895256877443 1
0.136232317098186 1
0.498429718720611 1
0.0275983638471091 1
-0.14128730380386 1
-0.336058265141818 1
0.697852720852375 1
0.638332725352831 1
0.993618520301477 1
1.06091895997968 0
-0.552569967274017 1
0.0216199029368123 1
-0.727776345895612 1
0.408671390381345 1
0.345798481999074 1
0.096876038915704 1
-0.22160925860046 1
0.274565748422655 1
0.79568261300166 1
-0.292829168601351 1
-0.55699907627514 1
2.47383929126657 0
0.975876201144062 0
-0.163318546864679 1
0.548937590659099 1
-0.524228290221285 1
-1.51923320425354 1
0.431420824753941 1
0.213897153860469 1
0.541039697029051 1
-0.784778461237943 0
-0.884330551565044 1
-0.106729554011462 1
0.30218915552928 1
1.35139530632664 0
0.804397756910035 1
0.419561104586019 1
0.199036647559303 1
0.395851837458529 1
-1.37069687840085 1
1.00342676113303 1
-1.23311441331978 0
-0.0268831379772267 1
-1.57398097951348 0
-0.789588205666101 0
0.150462002412097 1
-0.147343515020863 1
-1.00188671023816 1
0.0745235166478115 1
0.595698888677226 1
-0.859421924206278 1
0.134824672980222 1
0.352922881592644 1
1.49181614283157 1
0.654537667946703 1
0.454160707961316 1
-0.0083145591081263 1
0.243155646947788 1
0.224126310470997 1
0.683999950414807 1
0.663291831094509 1
-0.734669709086008 1
-0.144659883683423 1
-0.496937710926588 1
0.225346796845592 1
0.368608890494492 1
0.277620293978928 1
0.21055401138412 1
0.29856641424453 1
-1.33773990619919 0
-0.633567592702564 1
-1.49309812002018 0
0.700224345358502 1
-0.616071717536781 1
0.639505063729011 1
0.410802345102396 1
-0.304305111626895 1
-0.0884818173116159 1
0.29962573376722 1
-2.05428325712246 0
-0.100656990152208 1
0.802858538293238 1
-0.671953820259162 1
0.599400532284528 1
-1.80408060831456 0
0.217716404693614 1
-0.817588577480991 1
-0.628438505243644 1
0.910699980194217 1
1.6654353577337 0
0.493336817767992 1
-0.224663701348834 1
0.748737716856283 1
0.18093301947341 1
-0.8477450035671 1
-0.147433291862873 1
0.551320958623703 1
-0.294993263278101 1
-0.622053612456367 1
0.619214087386808 1
0.069267206333793 1
-0.401265273244316 1
1.24843601256399 0
-0.904817990136503 1
-0.596243634786226 1
-0.0294877455179526 1
-0.827047851475744 1
-0.35235513385094 1
0.380988107612202 1
0.876872067174452 0
-1.58161411940967 0
-0.551036642627097 1
-0.370216063873426 1
0.0678230523108175 1
0.279465339052538 1
1.64381372723726 0
0.574829139434014 1
0.68105987390975 1
-0.0408305661660274 1
0.548138288909617 1
0.932582811301178 1
0.229381837206669 1
0.170556872217576 1
-0.812095063554777 1
-0.600702190135125 1
0.616427141083683 1
0.0839579821349478 1
0.0884158830220519 1
-0.214391293698241 1
1.30071142159091 0
-0.203487421927599 1
-0.217936077673109 1
-0.441874346071017 1
-0.705349011512182 1
-0.189457965634496 1
0.410100537929775 1
0.309339494817817 1
0.100420764952531 1
0.110159050732023 1
-0.32272396143846 1
0.161342206501144 1
1.09449886922255 1
-0.366950454268903 1
-0.955845987283883 1
-0.430877033314093 1
0.608783706301095 1
-0.788921127539302 1
-0.390603434205648 1
-1.15766419435767 0
0.343131066025406 1
-0.261150281825999 1
0.506611339820967 1
0.351005779078505 1
-0.794856999017103 1
-0.158858414574937 1
-0.927921998512191 1
-0.00517854504531355 1
0.534547014575829 1
0.743395053705019 1
0.451744181490464 1
-0.561666344555326 1
0.315103300911804 1
-0.635582744989392 1
0.0925806541321629 1
0.428720745718652 1
0.819229976452577 1
-0.260357337517581 1
-0.499734883369649 1
-0.619491155047294 1
0.789824499380713 1
1.23080559236577 1
-1.11359658643894 0
-0.446680023274039 1
-1.47062333408803 0
0.084194531958345 1
1.48656600145502 1
-0.744773202768311 1
-0.332328570023746 1
1.3284717655905 0
-0.332030123970507 1
0.0406078900160217 1
0.00497603116466461 1
-0.353426285624066 1
-0.0427652084144752 1
0.943119994512696 1
-0.706214777239044 1
0.185911022615156 1
0.0964513894454078 1
-0.235672122084193 1
0.599313812935807 1
-0.596765735623522 1
0.0035671019799205 1
0.653728799248158 1
0.198477172928258 1
0.155733059705334 1
-0.609901168058232 1
0.832155905727873 1
-0.654449069807183 1
-1.67294234243647 1
0.18982086716815 1
0.950833383598154 1
-0.194696658591223 1
-0.0563649377609631 1
0.0628228307861756 1
0.324438612107406 1
0.139721312403902 1
0.82414388097 0
-0.627328707899007 1
0.0687327392624701 1
-2.11240712605475 1
0.777240060548711 1
0.253607227236674 1
0.0568048363030217 1
0.787409106387457 1
0.748593475343475 1
0.0837064879530674 1
-0.203206386547255 1
0.181682143896999 1
-0.537272618251055 1
0.429452498759823 1
0.181032096338033 1
0.624491919080664 1
-0.192346834415742 1
0.373835418493878 1
0.0382127911917452 1
0.429044812938458 1
0.187601025197629 1
0.263502164178436 1
-0.324155828820023 1
0.270188168427879 1
-0.929325896308682 1
-0.452783508925788 1
0.0684623615904154 1
-0.315847946249115 1
-0.253295757194765 1
-1.22158890428376 1
-0.402493760553722 1
0.601800807657253 1
-0.246294954499888 1
0.512302097358561 1
-1.29613281634696 1
-0.321522112976892 1
-0.0519801671986642 1
0.188521871495883 1
0.28095159619995 1
0.0985772820710821 1
-0.552351314389998 1
0.570207697231287 1
-1.98250051625769 0
0.020247785390201 1
0.377538029451276 1
0.847130711104872 1
-0.540680028659432 1
-0.946390524189864 1
1.19903168632465 0
0.112592341734529 1
0.578388759609388 1
-0.0197436045631078 1
-0.685992203785614 1
-0.6158254557145 1
-0.0139139067973082 1
0.00125151539843676 1
0.242875510564499 1
-0.429494024492993 1
-0.311327172803632 1
0.583464907019755 1
0.0641777437078693 1
0.991942650631827 1
0.655860093603056 1
-0.263538801145863 1
-0.924157920799999 0
-0.70708415996065 1
0.0664220576121303 1
0.317709389321133 1
-0.46967724460124 1
0.356941292379057 1
0.511608567212662 1
0.295323402080951 1
1.94408349469298 0
-0.689198851635109 1
0.26367992146298 1
-1.0758929918027 1
0.313911183376892 1
0.752017031027664 1
0.157139761736915 1
0.00326734034653392 1
-0.869965564415929 1
-0.0247247658938131 1
-0.108829695092548 1
0.0817821399120525 1
-0.14377372431346 1
-0.21841486828541 1
2.07600838232011 0
0.517151305681767 1
-0.218192664667167 1
-0.216633046941295 1
0.333349696208825 1
-0.47778431245163 1
-0.442512082884565 1
-0.331629451108142 1
0.162115705652208 1
-0.0707067406635202 1
-0.387954018760117 1
-0.379579159115715 1
-0.430681982531917 1
-0.539507255121516 1
0.662431112698241 1
1.54132460077497 1
0.520331149395785 1
-0.0927394452000669 1
0.489618147371756 1
0.0768987423366889 1
-1.03178658789804 1
-0.641917402982128 1
0.819519923775107 1
-0.737656911608625 1
0.58069400479167 1
1.04416837152231 1
1.02366083381267 1
-0.0273608531544454 1
0.917161099000478 0
0.598143565863581 1
0.131189341509838 1
0.771182604921526 1
-1.87211793065406 0
0.0182990665116436 1
0.181489950838161 1
-0.773503218556566 0
1.17868963011898 0
1.0165639248561 0
0.749515664114313 1
0.91764968134803 1
-0.411910366937183 1
0.537175694859824 1
0.13475690518677 1
0.264859703207439 1
0.42257706122913 1
-0.304540388154154 1
-0.405030623665524 1
-0.0149291781291633 1
-0.697102611659552 1
0.992458446643804 1
0.660325156443137 1
-1.31915084896439 0
0.326196944054947 1
-0.162812471776976 1
-0.205525181391049 1
-1.25121013922657 1
-0.434902033864985 1
0.0191260706861766 1
0.708270467403707 1
-0.0873894580907648 1
-0.256291286755592 1
-0.553022129716247 1
0.688562349750626 0
0.3920714705263 1
0.770135246004023 1
0.328254429017618 1
0.604508996840452 1
1.48529222606534 0
1.19709420524037 1
-0.57942008979662 1
0.747308108413081 1
-0.0174843887267476 1
0.446951034420967 1
0.0261398829079812 1
0.501154840724948 1
0.529602984725231 1
1.25381939811738 1
0.277467240773815 1
0.237178286668341 1
-1.54029699791549 0
-0.699939156055172 1
0.372252110250756 1
0.15692986176562 1
0.119769696955406 1
0.150833954116899 1
0.0252277145770927 1
-0.127302033581152 1
-0.726993709888181 1
-1.5546774091928 0
-0.8770172621006 1
-0.674801872057201 1
-1.47420843680209 1
-0.227760566293719 1
-0.340950325210522 1
0.778700429472592 1
-0.461202651534963 1
-1.00994230040894 0
-0.239394133298306 1
0.417337992365743 1
0.528415477079801 1
-0.50669471038013 1
0.219892820304327 1
-0.559865220558861 1
-0.520117071205489 1
-0.629483367326338 1
0.0827715720834332 1
-0.0319084436644298 1
-0.821162921697654 1
-0.563582402876928 1
-1.40509288815723 0
0.609650434767431 1
-0.102021590531915 1
-1.05899552913655 1
-0.166561552888419 1
-1.1050781600299 0
-1.1602224116328 0
0.619464466622033 1
-0.648860005806045 1
0.575841610210057 1
-0.691658958554882 0
-0.301833800403689 1
0.360034804833975 1
0.0729307531753552 1
0.874155080480446 1
-0.0668378608559199 1
0.819142726046314 1
0.487919991635403 1
-0.366693328313087 1
0.667376977173224 1
-0.151435388385598 1
0.269654262153283 1
0.527631282409941 1
0.0209738654693074 1
-0.974023795559709 1
0.338902991688721 1
-0.72807046882547 1
1.41403062293362 1
0.17763232081439 1
-0.63060154717396 1
-0.767826180270478 1
-0.632990174805149 1
0.257595295454012 1
-1.26727483060029 1
-0.067090935431161 1
-0.143403211376835 1
-0.100698862826878 1
0.398411278962605 1
0.257831798812271 1
-0.264188250446368 1
-0.178393832878564 1
0.433705834270168 1
0.203945875726617 1
-0.572763547493619 1
-1.1695901864974 1
0.295429447264867 1
0.670154495075197 1
-0.653174681956513 1
1.43071385123664 0
-0.6017055295315 1
0.193107490501936 1
0.753101455731426 1
0.739902711698627 1
0.0524845224986869 1
-0.872393958639508 1
0.30165113871019 1
-0.488839175448729 1
-0.396431673949095 1
1.01371015171091 0
-0.861322510626673 1
-0.321199737648167 1
0.91442692200747 1
0.46289077334155 1
0.192950815536931 1
-0.7346477318801 1
1.6786591943912 1
0.686439010348745 1
-2.03586185252412 1
0.410345235238446 1
0.488020802369752 1
1.11844220825894 1
-0.623176992180052 1
0.818658107619108 1
-0.0783694321866227 1
0.0480262383637533 1
-0.171250757385249 1
0.609987861571181 1
-1.38472112961334 0
-0.126529874964531 1
-0.345491758786607 1
-0.328371942680888 1
-0.55435564439413 1
0.0616551996200865 1
-1.05604892921241 0
0.115445766904009 1
0.0672726021347421 1
-0.314134063332859 1
0.734386737972727 1
-0.107200490507217 1
-0.357711951859115 1
0.155022998226994 1
-0.417170880088397 1
-0.744125130709566 1
-0.0577492875925965 1
-0.513025369913769 1
-0.679820021901622 1
0.65425689813033 1
0.107280329172003 1
-0.227850799126537 1
0.347710792603439 1
-0.228806409805015 1
-0.209675952381551 1
-0.0715476275836292 1
-0.0743762766018408 1
1.13061654715726 1
0.427783421313609 1
-0.425785671981335 1
0.117787392605471 1
0.412965603070911 1
-0.137399021859631 1
0.218304715174178 1
-0.144266439910529 1
0.198483252668598 1
-0.219787845528508 1
0.834856462255279 1
-0.324171788718126 1
-0.386385640823975 1
-0.473485535911865 1
0.396181262362955 1
0.417071685215797 1
-1.36473459234107 0
-0.130651465574318 1
-0.442767145798842 1
0.379508953419524 1
0.216985084183352 1
-0.066090121997502 1
-0.363396287636748 1
0.715741128940937 0
-0.424938534883312 1
-0.270774566323296 1
1.22445285991356 1
-0.347325081190122 1
-0.0504753541328675 1
-0.00887890173887648 1
-0.628549750217529 1
-0.441968939632075 1
0.98969518909934 0
-0.374295378272572 1
0.186547412552527 1
0.378784219419722 1
-1.20764358095213 0
1.29316076084391 1
0.576175242717814 1
0.281695951878932 1
0.202471107686119 1
-1.60912378561184 0
1.06465984348061 1
1.29772768885267 0
-0.671686831454575 1
0.970740346899794 1
0.0294376027938021 1
0.350967045475343 1
-0.696630097104753 1
0.103641190054809 1
0.404259805248584 1
0.200603818854661 1
-0.277920258289591 1
0.254078916179936 1
-0.46642136512068 1
-0.48460917435933 1
0.0331830068619861 1
0.145126962707108 1
-0.598859722597058 1
-0.545002851569806 1
-0.595135079711608 1
0.377100868452444 1
0.703458723097891 1
-0.174572229328475 1
0.487121621803094 1
0.0738550462547101 1
-1.34333885064534 0
-0.0566820187045221 1
0.211867476288537 1
-0.0217183602752579 1
-0.999169287926505 0
0.256564971531148 1
0.756389869013761 1
-0.933577536118833 1
0.32111726503481 1
0.890840063261735 1
-0.825864214564578 1
-1.94323880517823 0
0.518557980963458 1
-0.456019157746981 1
-0.0164482819707532 1
1.42512269983691 1
-0.852874116131948 1
-0.139909840225634 1
0.461040364405344 1
-0.260788667848939 1
-0.791459747405393 1
-1.47835976740514 1
0.00922681259889414 1
-0.629792717916944 1
-0.555676532440747 1
-0.237619398185404 1
0.854748212103631 1
-0.393292287968833 1
-1.06394305161213 1
-0.559286323017702 1
0.0229909563251615 1
-0.235051893465888 1
-0.126877557642502 1
1.05885687023985 1
0.108347871089951 1
-0.472274932502608 1
-0.303504737329437 1
-0.0988109637363967 1
0.309824585325776 1
-0.765438300412725 1
-0.00904825783908481 1
-1.25019962600791 1
-0.0549479315767991 1
0.543398757548918 1
-0.931474750972625 1
0.766095801228732 1
0.347634381581655 1
-0.120010806346039 1
-0.568193850028159 1
2.45151313279597 0
-0.675128506800712 1
-1.20510404837471 0
0.024324350725475 1
0.469492968658535 1
-0.245606743834438 1
-0.537303980858264 1
-0.150381636946526 1
0.223685627367824 1
-0.415877654768183 1
0.317955852352482 1
-0.065904468772795 1
0.141705966766675 1
0.4630806871279 1
-0.298129302457858 1
0.778297524591913 0
-0.861468303273842 1
-0.0117630937500624 1
-0.292183250341171 1
0.0035292264608933 1
0.489518434641087 1
0.331493423182891 1
1.62832865974951 0
-0.420382198414075 1
0.404576594562811 1
0.455659347585895 1
-0.439044243368514 1
-1.17439882229256 1
-0.0863365572979157 1
0.140958331765613 1
-0.275305034149117 1
0.45063018082365 1
0.329822473928789 1
-0.205069751740551 1
0.829595363765331 0
0.299340810446674 1
0.731574359155319 1
-0.304020650315243 1
-0.150156487281904 1
-0.646540944146615 1
-0.797255248799055 1
-0.271208792350422 1
-0.695849922949541 1
0.522516099249718 1
0.171126352667217 1
0.375036541067111 1
0.398526803435819 1
-1.72684311198987 1
-0.716884554238126 1
-1.99067402065366 0
-0.210377806338416 1
-0.374726426669871 1
0.177660607971708 1
-0.646960767262509 1
1.65413764936278 0
-0.550643104346804 1
-0.237913101360438 1
-0.327422281995536 1
0.416343022561449 1
-0.523050430406597 1
-0.563306220282383 1
0.430328724719565 1
-1.19381457515807 1
-1.55834976752941 0
0.454590694127223 1
0.0025852759948389 1
-0.965252990078278 1
0.500484633950432 1
-0.606332748299124 1
-0.877320079707635 0
-0.420209074980506 1
0.0357866302934269 1
0.220240356577879 1
-0.441916552989001 1
0.486113590324038 1
0.736060774581626 0
-1.64791940660265 1
-0.100442881687989 1
-0.629606685222034 1
-0.423746218245327 1
-1.09778751623615 1
0.801630353787385 1
0.81291243978309 1
0.410360141054648 1
-0.078072066107012 1
-0.401204540427756 1
1.21728336739997 0
0.574209352540759 1
-0.956520388878269 0
0.481813524615977 1
0.45239202476616 1
-0.252573437811952 1
-0.261871826954649 1
0.389236112609964 1
0.639951636396435 1
0.95190485854439 1
-0.267687329069619 1
0.111589326075798 1
-2.10988972723486 0
-0.384432892991584 1
-0.107662426170638 1
-0.783967659995194 1
-0.168363819945274 1
0.239373940929453 1
1.15189839895524 1
0.467074701438688 1
-0.620292677288934 1
-0.350864421403611 1
0.639706562170959 1
-0.829735214321436 1
0.738606014010085 1
1.00847924751024 0
1.06485829643258 0
0.517758412701758 1
0.247271011478004 1
0.572584660167366 1
-0.624852301881826 1
-0.468857210872313 1
-0.383149707764164 1
0.499610020213578 1
0.362849063226761 1
-0.0407946857526087 1
-0.879569681119233 1
0.123844008991354 1
-0.198725888890099 1
-0.0197475910899955 1
0.263888391898452 1
0.865513553566675 1
-0.198115812535431 1
-0.143544956647435 1
-0.0152908086878488 1
0.799553343512097 1
0.466127363853649 1
-1.1655760719924 1
0.877571949173766 0
0.00993388704245236 1
0.6250141442306 1
-1.10649745458104 1
-0.130280550972381 1
1.85201819874845 0
-0.903226675848285 1
-1.56523791568032 0
-0.907717449174198 1
-0.105362964043359 1
-1.04850673759978 1
0.537914073072294 1
-0.170918982375768 1
-0.120776582865491 1
1.20218653329032 1
0.528749868410965 1
-1.08374101910575 0
-0.0136484405092906 1
-0.614028214788752 1
-1.0162289192572 1
-0.490168571004037 1
0.731636252706444 1
-0.488943135434077 1
-0.122643749733818 1
0.220784792223952 1
0.659148980561393 0
0.863867651400511 1
-0.995824308114826 1
0.579797308405372 1
0.809327472284503 1
0.909878065591815 0
-0.385021319656451 1
-1.02240770360311 0
0.308792086496368 1
0.183652995047609 1
-0.218462412411324 1
-0.447423458792665 1
-0.908173876064259 1
-0.100219298114685 1
-1.17297239458253 0
0.722726943012001 1
0.502050758083015 1
-0.0983726144585083 1
0.23776240176367 1
0.0200385707668334 1
-0.850608500949327 0
-0.970565606383459 1
-1.55192897931973 0
-0.239527584021332 1
0.982350690703848 1
0.297468390966284 1
-0.806922994553291 1
0.270862991019388 1
-0.775702271396431 1
-0.555578858363976 1
-1.10368188491546 1
-0.155387700486419 1
0.21625727879718 1
0.196669532706876 1
0.615372334614352 1
0.313448117859775 1
-0.144785865044144 1
1.50569153780898 0
-0.139703820844307 1
-0.30652632590445 1
-0.292946164631236 1
-0.586218239204612 1
-0.909400147390499 1
-0.889105047294542 1
1.56392201801509 0
-0.484555576408319 1
0.272491660149307 1
0.335401920524997 1
-0.450714528163629 1
-0.0192610062087792 1
0.335159329681596 1
-0.698008748152052 1
-0.127753487705959 1
0.204842704494321 1
0.0437771207246698 1
0.609607651378882 1
-0.00403220339487337 1
-0.767424813392721 1
0.20801744281313 1
-0.396302964451389 1
1.08943837999963 1
0.458333433791184 1
-0.404893387380424 1
-0.245145245265866 1
0.237525561972584 1
0.47340289384373 1
-0.790597639530554 1
0.431521027690084 1
-1.54278215649333 1
0.797032517818218 1
0.688183662761023 1
0.495668518844048 1
0.898760517199149 1
-0.52436420051892 1
1.6668732764045 0
-0.9859013657742 1
-0.486425936941726 1
-1.54157767873204 0
0.521893074937002 1
-1.00006557248142 1
-0.144586522890624 1
0.150222663395489 1
0.324952201468265 1
0.213332804661176 1
0.318025841874818 1
0.310245701085502 1
-0.731679056662962 1
-1.04112415777652 1
0.00508515372871731 1
1.51324258609324 1
-0.242310961302018 1
1.79804713313382 0
0.118918683627037 1
0.507493344627036 1
0.410483757078366 1
0.481892172616579 1
0.392395965016207 1
0.324581231269014 1
0.764375860809693 1
0.0235176873642852 1
1.48799445048438 1
-1.15728946980118 1
-0.437837050575621 1
-0.947127374184714 1
-0.885513615805961 1
0.581032650210724 1
-0.102837054837849 1
-0.300207452149949 1
0.260697178657487 1
0.0139342362090013 1
-0.807012097899354 1
1.34969047017929 1
-0.40339437839144 1
0.416420070112889 1
-0.480224752241 1
-0.726532434557182 0
0.197674378527668 1
0.524690328049805 1
0.723330278581438 1
0.0129953379727754 1
-0.63112335317973 1
1.08794607452329 1
0.793702452214833 1
0.714850171295961 1
0.696479658913283 1
-1.09148088793132 1
0.134723081981594 1
0.48299834607035 1
0.290949450489248 1
1.03125410993141 0
-0.0676018204532168 1
0.127257902282692 1
-0.331118289145364 1
-0.823111913637756 1
-0.0381620048601387 1
0.858929847571795 1
-0.548269748042859 1
0.534472395228487 1
0.0492039317718698 1
0.724059204046972 1
0.645054911114196 1
-0.822715277822039 1
0.419941529646262 1
-0.349188601290818 1
0.952669129100348 1
-0.404014975005886 1
0.00653017938262604 1
1.09894498415194 1
0.795499471125884 1
-1.32355723113905 0
-0.336553694516154 1
-0.1346648792428 1
-0.150903934528209 1
0.352328620344097 1
0.499577599986853 1
-0.955498124774779 1
0.71659924199795 1
0.0753002356850993 1
-0.1467849382697 1
0.0153276026927379 1
0.0544763042386728 1
-0.0329169066244781 1
0.252246876806982 1
1.90313944299259 0
0.811776227003257 0
0.0858194965782198 1
-1.16768016093807 1
-0.0914570873831557 1
-0.145396018972432 1
1.77154004943267 0
-0.259311091546597 1
0.144498774289422 1
0.099906025581028 1
0.123756858766803 1
-0.450735997007637 1
0.158532134171642 1
0.00183736009452713 1
0.00082243678841476 1
-0.920831069891178 0
0.80325013103398 0
-0.0699545590934294 1
1.32134897807381 1
0.103010627959099 1
1.73886150866397 0
-0.139884331753162 1
-0.4665559597066 1
-0.949699717040227 0
0.53653891349421 1
0.645389231895461 1
-0.512604424933485 1
-0.563578126672735 1
0.0629322625886764 1
0.445696712727767 1
0.536332204364276 1
1.09797550166694 1
0.230564451783369 1
-0.613664554287519 1
-0.477445496324703 1
0.361793269968594 1
-0.365687111854388 1
0.588541416749202 1
0.427513075797506 1
-0.0393714508123568 1
0.313879007760716 1
-0.440514946479473 1
0.0963471819326583 1
-0.0872474658454109 1
0.838597085374924 1
0.755712220329519 1
-0.389347551647665 1
0.482193686095329 1
-0.00298844483808974 1
0.111670554990398 1
-0.887499783316121 1
0.80516850217541 1
-0.501155859701403 1
-0.280096230196747 1
0.00659380558831785 1
1.75065700640953 1
-0.230900625808206 1
0.335810809899998 1
-1.26367366807715 0
-0.913295922712157 0
0.468359895186288 1
-1.33192748957548 0
-0.146056631496351 1
1.18054776324175 1
-1.13946293584089 1
0.0858081378810235 1
0.588279371052609 1
-0.384105643853118 1
-0.253959047958653 1
-0.556718290421929 1
0.75106995121656 1
-0.0301552373906715 1
0.430036612425587 1
0.138017243756778 1
0.0284947250880761 1
-1.43550202770825 0
-0.345168138150255 1
0.126650442656151 1
0.0725622114754623 1
0.354547645278519 1
-0.468570486402828 1
-0.176212006101238 1
0.59102876263515 1
0.403580384355011 1
-1.67704157947955 1
1.0662759404653 0
0.282440438692691 1
0.563349612663632 1
0.522850532384905 1
1.38681409301789 0
-0.0431943646182764 1
-0.591757197994662 1
0.487663653806845 1
0.501524555710814 1
0.431351082385752 1
0.304711587317755 1
0.332590903694145 1
-0.992027579118523 1
-0.264823233624884 1
0.361064974465989 1
-0.112488747394943 1
-0.261451998654364 1
0.641620582832942 1
0.496365325089747 1
-1.33996912934007 1
-0.160885924254984 1
0.434944889284399 1
0.0806208390844129 1
0.329770047779511 1
0.750338667538684 1
-0.876690536112613 1
-1.13272597965572 0
1.45227027837918 0
0.0102432927372975 1
-0.632941794008833 1
-1.09474422505177 1
-1.4557246468693 1
0.397610427183006 1
0.416764336453042 1
0.800814861468434 1
0.186330777246021 1
-0.771651913641768 1
-0.0654305393725128 1
0.0598773821377558 1
-0.51350351970214 1
0.97983378040283 0
1.68155735964738 0
0.300314070647181 1
-0.489867521764669 1
-0.349177461760048 1
-0.58503317027806 1
0.704693827789721 1
0.524893337503657 1
0.720356447089583 1
0.100411288019251 1
-0.152609374154809 1
0.185491422122438 1
-0.255164307040009 1
0.14256868973718 1
1.59425288375805 1
0.066470063345304 1
0.0601771475063264 1
0.52531665737105 1
-0.619679475278707 1
-0.411249859622862 1
-0.49757273264154 1
-0.484275368476592 1
1.10782808126035 1
-1.02560627895953 0
-0.00113085186045253 1
0.186413816090188 1
0.195570311749823 1
0.045612790939386 1
-1.30521921382431 0
-0.832645080924306 1
-0.548854027746249 1
0.784484649557468 1
0.131522304770581 1
-0.0550851638834094 1
-0.15824600462423 1
-1.07000886978179 0
-0.399956298762485 1
0.106677405155986 1
0.224709523201704 1
0.405273198836507 1
0.290236735812935 1
-0.250953263359481 1
-0.337107244601348 1
-0.299652266817957 1
1.26172795617716 1
0.0188168950727301 1
0.0489967964337346 1
-1.25723546046049 1
-0.432984249496316 1
-0.783035275726875 1
-0.264158873371033 1
1.64709749576029 0
0.155794144192464 1
0.661942029099577 0
-0.541020710030377 1
0.571070211786899 1
-0.147129956673605 1
0.24284990698635 1
0.26265470056403 1
0.490003802135593 1
0.190816691475088 1
-0.329589005652476 1
0.420765561724119 1
0.394259229111933 1
-0.0668435779032159 1
0.255090243376143 1
-0.288730880456063 1
0.627028001693168 1
0.268083777636561 1
0.579126901117687 1
0.0549001467169782 1
-0.749179703346366 1
-0.644450665341563 1
-0.487893459612732 1
0.418102183703103 1
1.05664202037274 1
1.09726017197946 1
-0.60447199456185 1
-0.27387137357117 1
-0.829843011832748 1
0.421788414253966 1
0.0372934555020437 1
0.72313533510703 1
-0.0227832938727779 1
0.136732391988763 1
-0.282013451935918 1
0.557569388611435 1
-0.399716283431582 1
-1.56040195972973 1
-0.378247400193798 1
-0.40252667962145 1
0.316854588853969 1
-0.191578743610811 1
-2.59505277707883 0
0.178326422280383 1
0.657671061029466 1
-0.173024867392371 1
-0.0815921493326464 1
0.2945203625521 1
0.476660558637141 1
-0.435598610691993 1
-0.889954505330241 0
-0.729553202290903 1
0.505427514602587 1
-0.0478670150515478 1
-1.04819909312661 1
0.884372665537901 1
0.198111775864818 1
0.343246452950555 1
-0.340435073850698 1
-0.735958278564944 1
-0.06887565973724 1
-0.677539099456281 1
0.437821452861992 1
-0.174347004907695 1
-0.419805753320566 1
1.18802084059095 0
-0.964117368082233 1
1.24677618562587 1
-1.25456668513049 1
-0.141869112615911 1
0.0829499305730234 1
-0.653723128182059 1
1.53233635642933 0
-0.544310793493973 1
0.186309564373781 1
-0.0471862657851786 1
0.689685850604811 1
-0.383303380008609 1
0.21875110917617 1
0.188990808718497 1
0.269734564837525 1
0.363470415790019 1
0.172466941886566 1
-0.162478603723404 1
-0.571537699082988 1
0.264007244783755 1
0.283745820062302 1
0.945449065882693 0
0.204467948093762 1
-0.0983664727190516 1
-0.386015610543001 1
-0.817967680877175 0
0.239492670470894 1
-0.648616667519153 1
0.866675478974528 1
-0.445879753073694 1
-0.91703763642274 0
-0.138454543810942 1
0.0998973452228701 1
-0.389870058412979 1
-0.573700856568855 1
1.53671235292249 0
0.607592200095621 1
-0.182832431875507 1
-1.4183949781639 0
-0.0167110416767395 1
0.705328852727919 1
-0.370294850385036 1
-0.286163713243872 1
2.4334378307962 0
-0.146025342878008 1
-0.440958157802788 1
-0.49657026764551 1
0.26283728947974 1
-0.0787508064992731 1
-0.287013853416368 1
-0.264070659701236 1
0.385944730691385 1
-0.968421858007255 1
-1.97897600042209 0
-0.629890678842855 1
-0.440971833567182 1
-0.260590316031376 1
0.444873442767226 1
0.312763704055395 1
0.829944973143496 1
0.576342721690137 1
-1.4678207406561 0
-0.268248388205909 1
0.545304006665102 1
0.837800480121626 1
-0.718098652125511 1
-0.716683112052739 1
-0.381598842989727 1
-1.54976344593909 1
-0.207110679411134 1
0.879509263378734 0
0.184738722488915 1
-2.03105234483652 0
1.45289433150661 1
-0.680878861630529 1
-0.566308361711182 1
-0.822283293494499 1
-0.113993531083499 1
0.553338785688411 1
0.258607720501933 1
-0.312129854419252 1
1.263322850921 1
-0.800613923806147 1
-0.472683906598623 1
1.14734992931493 1
0.646127660233589 1
-0.403086645243691 1
1.54238729132472 1
-1.4766053266109 1
-0.10688529726601 1
-0.731373918547587 1
-0.14297565347617 1
-1.00317114096783 0
-1.1903614827079 0
0.317666587343862 1
-0.341018016006238 1
-0.313803809315977 1
0.193194793576546 1
0.222891723461284 1
0.0788462960640825 1
0.870927299393498 1
0.14182958353104 1
-0.269808442121551 1
0.644700244183006 1
1.02700522576709 1
0.165532590790049 1
0.253153361483998 1
-0.902886708358176 1
-0.658977012907519 1
-1.42204779971805 0
0.0428785867459978 1
0.0184788468177861 1
0.503221476426672 1
0.379145924500557 1
-0.323019375492103 1
-1.1598260363327 0
-0.468666912516564 1
1.03709371450886 1
0.470626054340996 1
0.0951479339548947 1
-0.0920513068682651 1
-0.674850141518381 1
-1.00397978318203 0
0.526685205061136 1
-1.51961454879174 0
0.425515312908757 1
-0.186531234822138 1
-0.802015890734474 1
0.318126991779999 1
-0.836671932559859 1
-0.0999229087206776 1
0.303570821614796 1
0.990009770203912 1
0.1893423073594 1
-0.319475867419765 1
-0.662899762140898 1
0.0351965389331858 1
-0.710151973859704 1
0.733633012031487 0
-0.223179022671606 1
0.933063536377543 1
0.207404944686782 1
-0.0771732175790607 1
-0.779888262114448 1
0.979470083361293 1
0.605132116927358 1
-0.822613827358807 1
1.07547333090357 0
0.626675506669568 1
0.0500211557889049 1
-0.25017621847268 1
-1.37227221815522 1
-0.0666693125455182 1
-0.121818384777943 1
-1.16037684425777 0
0.964347334241827 1
-1.3167047285803 1
0.850858983348657 1
0.40128869170323 1
0.390552544592916 1
-0.252659724675995 1
1.01802323521635 1
0.414858449779789 1
-0.939821998659033 1
-0.633643801728673 1
-0.149973360472063 1
-0.351732577661826 1
0.458626728222737 1
0.324102463837976 1
0.85196532913144 1
0.22597163508815 1
0.515587371746788 1
0.613421886048014 1
0.506844798612831 1
1.19111080357557 1
0.607454491341732 1
0.227693358535678 1
0.717727465990981 1
0.314265474608382 1
-0.772275186647605 1
-0.420876522922437 1
0.252243917451902 1
0.648595660130677 1
-1.22291891443909 0
-1.90143522201418 0
-1.21066553108767 1
-1.2223492698719 0
-0.908934352988966 1
-0.118918445915993 1
0.373061320917139 1
0.907321467772938 1
-0.713834341060931 1
-0.43512622228057 1
0.88788456017813 1
0.10923641793704 1
-0.646069217834106 1
1.26903919242613 1
0.13334455474785 1
-0.579974889365335 1
0.255525601053083 1
0.669795285079123 1
0.477184306098098 1
-0.429713222539467 1
-1.33544154457468 1
-0.476861305519231 1
0.0806832514991156 1
-0.597693864868768 1
0.0636712070177932 1
-0.0717417906989327 1
0.290264055646935 1
-0.834087492201964 1
0.866405146316797 0
-0.0581362229037177 1
-0.260558549616819 1
0.289336410468655 1
0.299187792533461 1
-0.310763658727264 1
-0.84405115203517 1
-1.21243732404018 1
-0.376599554015561 1
-0.238972276324248 1
0.619609187256239 1
1.90299587959179 0
0.449011758477274 1
-0.568349005975613 1
0.00688847146191818 1
0.224868091525752 1
0.491308724863535 1
0.735869324278556 1
0.903908905115939 1
-0.470501634927279 1
-0.129618568830111 1
-0.816446667648431 1
-0.540824358682905 1
0.762599914826307 1
-0.806513585096553 1
0.597845608752884 1
1.09859823536799 1
0.2536191925397 1
0.212991919272652 1
0.196867657976163 1
1.38501587764712 1
-1.25466536493047 1
-0.112978184985213 1
1.65458794934565 1
-0.0453743688017611 1
-0.563449505726933 1
-0.564624340559927 1
0.611056129282855 0
0.351240899270044 1
-0.47817084495866 1
0.464605195650707 1
0.380997928725405 1
-0.770058888084369 1
-0.405764833679746 1
0.142152351958549 1
0.548926047488982 1
0.582547797991798 1
0.790360031685458 1
-0.183155299943884 1
-0.0188266831726558 1
1.00405729845458 1
-0.0444368190023355 1
-0.041790819460293 1
-1.07624662433994 1
-0.38279446112896 1
0.218242567922487 1
-0.516733058855175 1
-0.632822510336154 1
0.841514884439506 1
-0.067897396359539 1
-1.24733128680647 1
-0.871619912973663 1
-0.213480962975026 1
0.227490812850592 1
0.0390817521942079 1
-0.0532744764993247 1
0.0951861528756133 1
0.671748042274336 1
-0.81200158907513 1
-0.566219113253175 1
-1.05167250021183 1
-0.938194520811052 1
0.154798870431505 1
-0.418228004718102 1
-0.2664059970739 1
0.180434918699489 1
-0.0535360836654097 1
0.316668012006413 1
-0.399463639972864 1
0.0193029525971619 1
0.260205175956745 1
-0.45100874356427 1
-0.307858664680152 1
-0.441274791369623 1
-0.68812475153933 1
-0.00650476600696853 1
-0.358283237210642 1
0.0577280177801033 1
-0.281762404714663 1
-0.144068009158122 1
-0.560074862645048 1
0.477774574920615 1
-0.26417197696005 1
-0.165508717517462 1
-0.635651162646166 1
1.21735445514745 1
-0.885172630549391 1
-0.529626232238511 1
0.896657013844164 1
0.851133224807267 1
0.0193709736632875 1
-1.05577240707146 1
0.738054297197102 1
-0.0964447130600408 1
-0.0402183578474772 1
-1.32708728991823 0
-1.25526717081449 0
-0.24795905119828 1
0.84871475593622 1
0.694634418855237 1
0.370591269374018 1
0.807938511391517 1
0.459609907179332 1
-0.154571087763242 1
-0.00108469635125119 1
-0.496772437376703 1
0.727010791394435 1
2.29178560325526 0
-0.838290984389932 1
0.128052110821223 1
0.127370829178669 1
0.193565985952253 1
0.260097136918735 1
-0.892112853818145 1
1.42906226282676 1
-0.00423064948331353 1
0.408007033489068 1
-0.3091754383168 1
-0.70729894120964 1
0.0614702550016858 1
0.468887698894559 1
0.449039612457022 1
-0.175563293112701 1
0.56751339378992 1
0.676103593217168 1
-1.44853632877557 0
0.555874237627595 1
-0.719181580957901 1
-0.547621374545926 1
0.651734688959638 1
-0.335825788390075 1
-1.334702167702 1
-1.10306087947697 1
-0.0624541227970345 1
-0.338339897990801 1
-0.682691350436353 1
1.01815451895678 1
-0.0419371218223141 1
0.490614488503901 1
0.648734467700601 1
0.697003246300891 1
0.911910706028733 0
1.25650871266347 0
-0.392420702279116 1
0.800900146096318 0
-1.30467583075476 0
-1.22408773474801 1
-1.32020290622074 1
-0.661162880556955 1
1.2037834202072 1
-1.09764923128888 1
-0.107895501926141 1
-0.111254546589923 1
0.0557371053677378 1
-0.554618104398298 1
0.394534630597854 1
0.652314508169322 1
0.34223720392375 1
-1.15191646136111 0
-0.747283468709049 1
-0.970268829079306 0
-0.0671351109117237 1
-0.939445167186085 1
0.493928449180681 1
-0.330875382190899 1
-0.662321728788896 1
0.0341270593025257 1
-0.805519258363813 1
-0.470695409283484 1
0.453170687076683 1
-1.53604169488841 1
0.166627645721789 1
0.175139741742866 1
-0.590783436967552 1
-0.169344582300037 1
-0.513682632498569 1
0.601896105259206 1
-0.0366958873680583 1
-0.170328806946787 1
0.673762250631918 0
0.162585144051926 1
0.667334444879252 1
-1.30840161330184 0
1.27522963040573 0
0.582545190258276 1
1.21823738732636 1
0.893911310024201 1
0.244803772438008 1
1.00792227847273 0
0.546626955646209 1
-0.889853823394179 1
1.13051446310638 0
-0.126644696016323 1
0.552736432501808 1
0.372937643938399 1
-0.29920510683013 1
-0.815081760003897 1
-0.238057559054248 1
-0.093782809426259 1
0.328320057630518 1
0.668713324654628 1
-0.683276884064419 1
-0.63388238089653 1
-0.70060989409142 1
0.149616162846267 1
-0.700142039536501 1
0.20679276845105 1
-0.386596734636989 1
-0.227726590641696 1
-0.114249206678028 1
-0.029688335996273 1
-0.281589615143275 1
-0.327383397237179 1
-0.269916510469872 1
-0.703793763180214 0
0.207405383569212 1
-0.359869839232186 1
-0.311312730164696 1
0.0917814424956905 1
-0.509872794603135 1
-0.428827010989509 1
0.854237315726718 1
-0.430524748275043 1
-0.0551379618578246 1
0.0355544759854974 1
0.927795606801072 1
0.216535415615906 1
-0.184132212382812 1
0.176385351099458 1
-0.502965675607806 1
-0.642832878370969 1
0.0850141995511701 1
-1.79729434292514 0
-0.56850002192664 1
0.734775552978542 1
-0.540435796687911 1
1.12717574377041 1
0.112790578552716 1
-2.05264389290263 0
0.19695922699119 1
1.1458923485326 1
0.3706677331281 1
-0.123855046374802 1
-0.472859342965484 1
-0.0699417021498908 1
0.0742190661469189 1
-0.440730423284832 1
0.121037591990386 1
-0.288887674778718 1
-0.649005153525809 1
0.170721188692187 1
-0.0792096067835604 1
-0.0933226620179723 1
-0.146427259808122 1
-0.289364942925542 1
-0.116830295046767 1
-0.0085116255108868 1
1.18111889491652 0
-0.113721318388146 1
-0.38707376560151 1
0.662232510910061 1
0.070065561202613 1
-0.960710061778257 1
0.198882943454291 1
0.596210029601261 1
1.25500665783699 1
0.689008445503336 1
-0.373835408748053 1
-0.237132758212468 1
0.0675464387742907 1
-0.318643506721246 1
-0.16522160480634 1
-0.115217097939913 1
-0.515307302994561 1
1.57996547010931 0
0.394820588843481 1
-1.20130891290161 0
-0.423527897113629 1
-0.563415227057186 1
-0.139401750843678 1
-0.905300128373346 1
-1.10830848057232 0
0.88596539293176 1
-0.662433019463089 1
-0.353810647115816 1
-0.248595870872828 1
0.312610550891944 1
-0.991519721934487 1
0.0364083340177452 1
-0.986376679747172 1
0.785847438597143 0
0.331241445461435 1
-0.222134455420034 1
0.367758505683039 1
0.0034868968006217 1
1.08977384953491 0
0.528788559359576 1
-0.0225126669776635 1
-0.445167708294641 1
-0.146097342493761 1
-0.965073406584798 0
0.275363920418089 1
-0.706939288290949 1
-1.28170818280049 1
-0.531034895860833 1
-0.0573425432617508 1
0.8734034484469 1
-0.316632850076728 1
0.429509356914309 1
0.840842695743502 1
-1.09846586793151 1
0.144143190537048 1
-1.49495623249338 1
-0.575470280353863 1
0.196796245342799 1
0.819643031559312 1
0.182932068788688 1
-0.109403583267397 1
-1.41546116533801 0
0.172414443530016 1
0.683148138901892 1
-0.0223365468729865 1
0.702123219424846 1
1.30284670375173 0
0.570760546105239 1
1.03313932747437 0
0.508855279551971 1
0.116158897329353 1
0.79213352462675 1
0.423053504432977 1
-1.42152114525526 1
-0.803462979272346 1
0.0375167175572865 1
0.60608449693787 1
0.485596992784101 1
0.340723406802532 1
-0.856402152357479 1
0.199352179277261 1
-0.862951527792698 1
-0.32665637297736 1
0.806459809242872 1
-0.332084920151843 1
-0.308607968115591 1
-0.545890023930421 1
0.654690826941821 1
0.122049712441765 1
-0.653485707941437 1
-0.233269164480348 1
-0.683808610874379 0
-0.463775702161028 1
-0.656415242676529 1
0.65061878597043 1
0.90720625292373 1
0.162716600677358 1
-0.246149122776628 1
0.0875291507108076 1
0.583471442456435 0
-0.126350324962637 1
-0.639394424324734 1
-0.40788912526102 1
0.731131942605717 1
0.826531348621802 1
-0.676451818613785 1
-0.510237049532182 1
1.65939418488956 0
0.281717381151328 1
0.0673465902162596 1
-0.391381170840998 1
0.463234484928179 1
1.16930700436658 1
1.23344020390112 1
0.00447908958926929 1
0.424765439851458 1
-0.313385930180275 1
0.570335245235335 1
-0.26192835083518 1
0.0682592633960628 1
-0.529426170193563 1
1.47830881842819 0
-1.4417868035132 0
0.321530903168111 1
-1.02815859554475 1
1.59147609838278 0
1.45747551859621 1
-1.20127014034164 1
-0.666766039341329 1
-0.370432296784335 1
0.204075724327022 1
0.323673219388592 1
0.263961890562532 1
-0.879475663792448 1
0.753622149202892 1
1.29738017796533 1
-0.984209890280105 1
-0.873329550393893 1
0.519338200710592 1
-0.000513847601539719 1
0.66058211985375 1
-0.45066352796695 1
-0.363173572964111 1
0.202049167946147 1
-0.666702280456785 1
0.107094209647462 1
-0.0574700059937914 1
-0.803140765758918 1
0.369540691639395 1
-0.447186223820498 1
-0.0584949656935065 1
-0.593455592014522 1
1.6894863622159 0
-0.826247954774061 1
-0.198074633088013 1
-0.140205333705671 1
0.0589987981718708 1
0.41312557462085 1
-0.208930539243605 1
-0.651471196304331 1
-1.05965702943937 1
-0.163463101147635 1
0.693463445949398 1
-0.12305720673761 1
0.028474015771632 1
-0.198786522888832 1
-0.0181088197806915 1
0.430679502458163 1
-0.853441066405299 0
-0.120276214630399 1
0.337991704077132 1
1.5093584041336 1
0.843606456932484 0
-0.151434311041169 1
0.622218980559063 1
-0.247097425169583 1
0.0687860935916098 1
1.73367506703637 1
-0.193543086659249 1
0.593232809757186 1
-0.292123579285905 1
0.908852700214757 1
0.522000675627005 1
-0.648376258598149 1
-0.638529190599269 1
0.534020219644974 1
-0.556284357833041 1
-0.474469283391705 1
-0.855843971609324 0
0.0623266382105161 1
0.767490585453763 1
-0.863483908956287 1
-1.16101540004467 0
0.166906096527077 1
-1.00868062882498 1
-1.32931384843996 0
0.968902849859117 1
0.52339789110953 1
-0.0843314085500033 1
-1.15661728544425 1
-0.571487230471054 1
0.146651120094187 1
1.02708919360124 1
-0.894092428744396 0
-0.396722480164029 1
0.936330875729936 1
0.493666029102237 1
0.857790102356015 1
1.90992360525177 1
0.735675332245419 1
0.0583753257341113 1
-0.148838363972188 1
-0.160475214938227 1
0.532692140950641 1
-0.960945522607597 0
0.248501156603479 1
-0.0441842320655859 1
0.260744529595999 1
-0.253996912280734 1
0.0181091443705666 1
0.232284961534586 1
-0.252412294625655 1
-0.35350570293465 1
0.53928717860423 1
1.05845609169489 1
-0.012609300663987 1
0.233548388113291 1
-0.616705790267696 1
0.590018627716005 1
0.278174978070941 1
-0.156447117752808 1
1.73953879414393 0
-1.3055946985806 0
2.01472260405107 0
-0.436933916952051 1
0.962989834142159 1
-0.247322109356851 1
0.774391155273476 1
-0.327210884610277 1
-0.20178131047956 1
-0.413040229712536 1
-0.240691127633107 1
-0.287228375851864 1
0.658699940030547 1
0.336059871595361 1
0.305163083107394 1
-0.0751574945747712 1
0.107532217356827 1
0.466516368353965 1
0.748951074176088 1
-0.243167836460304 1
-0.344848049882106 1
-0.861739886615895 1
0.0337542998229901 1
-0.964806575717078 1
0.916254842266586 1
0.00233105490033913 1
0.543936286788893 1
-0.010109062026763 1
-1.6222941951948 0
1.22275288952095 1
1.16815058412459 0
0.371318256621763 1
0.810521685338361 1
-0.306584624914773 1
0.739061715896588 1
-1.18218173222041 1
-0.700851914019491 1
-0.0796785222569345 1
0.615667975541084 1
-1.39795447370192 0
0.169612854082551 1
-0.00857278759011634 1
0.575292323987502 1
1.09586805035798 1
-0.439658331355697 1
-0.587225076530017 1
1.06442528821864 1
-0.293458904298229 1
0.249764849342157 1
0.241188729267836 1
-0.135580585349474 1
1.00131204154349 1
-0.116917596041666 1
-0.956618227785856 1
0.379799901551585 1
-0.351201484790045 1
0.272392969307388 1
0.365654669599792 1
-0.319194443193301 1
-0.277410118768924 1
-0.578415759420001 1
-0.564438920917153 1
0.305426696883288 1
0.235407250668774 1
0.547631261138727 1
0.400420027185382 1
0.180614090761206 1
0.392544543042403 1
-0.457329070946423 1
-0.0015584557647077 1
0.19631539539686 1
0.537176895311363 1
0.222950294158151 1
-0.666033198610067 1
-0.0635542015753175 1
0.754617572480188 0
0.429674915627436 1
-1.10789893624816 1
0.186407718524765 1
0.903868769310878 1
0.579260519039744 1
0.419834997531032 1
0.313689883716441 1
1.1796109152138 0
0.437843393210525 1
-0.724825201182316 1
-0.713244124865905 1
0.140197581618433 1
0.0130849963041435 1
-0.0118503000511371 1
1.51323020440736 1
1.1088718201489 1
-0.0310846895247948 1
0.147778120294402 1
0.763619482059508 1
0.0903179841869376 1
-0.439420325760399 1
-0.879248889222291 0
1.01826919337173 0
0.155102568374175 1
-1.23794095145791 0
0.159683379291331 1
-0.0737806411685462 1
0.846595203768495 1
0.330367454980544 1
0.387223263531236 1
0.0153096225810811 1
-0.126451932658015 1
0.0351852247441885 1
-0.10440683517523 1
0.104770170293257 1
1.64990700868436 0
1.07948805193181 1
-1.07554443417528 1
0.767131486768234 1
0.500304812005924 1
1.37093409462922 1
0.874712787594704 1
1.63916293940992 1
-0.310833671715043 1
0.324241603353137 1
-0.503440189716151 1
0.734637213327019 1
0.194957020765249 1
0.398970649855355 1
-0.0139747437940908 1
-1.15545766161165 1
0.605412215067243 1
-1.3730073392277 0
-0.0329391842839638 1
0.107373271699688 1
-0.325945306465 1
-0.989683359888961 1
0.756005476710753 1
0.71015653940314 1
0.0479071361461862 1
-0.153064531801559 1
0.846726254717513 1
-1.47041850297808 1
0.110750403340876 1
0.388734420532111 1
-0.771144900550828 1
-0.643581607183424 1
0.124982595130177 1
-0.477914194452232 1
0.497124950453558 1
0.246856349744577 1
-0.043849629622434 1
0.9950573838244 1
-1.02485197428358 0
0.173799888897357 1
-0.663993773372373 1
-0.861352147665367 1
0.81606936570142 1
0.378908000739864 1
-0.237981776460971 1
0.18983685628074 1
0.196215663285844 1
0.334795167273411 1
-0.67574801676696 1
-0.754770010926297 1
0.0397892275737597 1
0.495258528813959 1
-0.15099528764275 1
0.497262705545713 1
0.293041324177834 1
-1.17182424598238 0
0.905269240282149 1
0.136214834961564 1
1.76652944598884 0
-0.00226864360157825 1
0.833130579439941 1
0.150733708746727 1
-1.56389669138114 1
-0.133093299381021 1
0.721944110503365 1
0.154792294444625 1
0.0785867648269796 1
-0.138134160462878 1
-0.246173961482613 1
0.428270010424909 1
-0.694394773010395 0
-0.694100289504633 1
-1.4264487920892 1
0.219517371546934 1
-1.80612746492231 0
1.07231403398543 0
0.040067264903869 1
-0.862721979643033 0
-1.30709771554053 1
1.21730397252433 0
1.41239123079806 0
-1.35257528628129 1
-0.216182594069954 1
-0.426349431298505 1
1.17303770836031 0
-0.260492194718499 1
0.156045068855749 1
-0.80924139625365 0
-0.871985240834025 1
0.482536297918672 1
0.327626630337845 1
0.171542932398553 1
-0.0471600921761881 1
-0.660608315008376 1
1.21962860733091 1
0.122537152698191 1
-0.455389521788471 1
-1.02460530193358 0
0.682049339709943 1
1.33746142475991 0
1.38558029310106 0
0.429175927186939 1
-0.384667360517366 1
0.466724457369553 1
-0.00139405974347839 1
0.601380696499062 1
-0.19024163143284 1
-1.46583134516347 1
-0.822310541956817 1
-0.0513085893435412 1
0.472882522700436 1
-1.44436132131995 0
-0.0524120310881625 1
0.0984611258028558 1
0.314230072881262 1
-0.601174360075237 1
-0.246926209334392 1
0.316547504259356 1
1.30260730421895 0
-0.592275165706621 1
-0.724138290533512 1
-0.822637633618594 1
-1.19531595326082 1
1.1003352612456 1
-0.584738503939342 1
0.737858576381651 1
0.0948472954763434 1
-1.60428916738605 1
-1.09217614226155 1
0.911339646851506 1
0.400562361628653 1
0.0417567080856894 1
0.0557969867738168 1
0.105716919020111 1
0.954639053051222 1
-0.23443981895314 1
0.900444714559839 1
0.275493708978671 1
-0.13305768667833 1
-0.540846456787112 1
-1.1093481997965 0
-0.959026757478112 1
-0.842441172764509 1
2.07028018392637 0
0.186983027167687 1
0.715657664886044 1
-0.379207925081106 1
-0.592857995572467 1
0.424044829998486 1
0.281696325894906 1
0.127206465995975 1
-0.730571843560805 1
0.479302154469868 1
-0.631177098463972 1
0.41309006528657 1
-1.11277008944785 1
-0.1977538917484 1
0.440438848975812 1
0.148965113281795 1
1.46920763405648 0
1.22724632507769 0
0.26068418271951 1
-0.705229270986532 1
0.203948517157854 1
-0.28706272809008 1
0.44070729469898 1
0.236838602060768 1
-0.790370287525013 1
-0.690610026826068 1
-1.49437166061123 0
-0.228944501229953 1
0.156981068918114 1
1.86446284205076 0
-0.182872255618473 1
-0.543877167569435 1
0.57372005894634 1
0.467414714192281 1
-0.312135019716918 1
-0.242220176071136 1
0.621045408544093 1
-0.642689256552685 1
0.570202643347232 1
-0.690500626481623 1
-0.0460389032654342 1
-1.70618668818289 1
0.125113608579908 1
-0.436391319618324 1
0.589398953907065 1
0.0956287852096327 1
1.456354999267 1
0.818239725957129 1
-0.967821091689988 0
0.395662421377645 1
-0.139816371688628 1
-0.530117977788836 1
0.571555925738354 1
-0.216814149220523 1
-0.181980271272849 1
-0.126082813996589 1
1.16002962148532 1
0.888010434891102 1
0.38493626891443 1
1.70210150503093 1
0.242626603138791 1
0.701843399841004 1
0.667356232031638 1
-1.28429677215889 0
-0.448077435014538 1
1.10186937261984 1
0.343621705008226 1
0.660861339151874 1
-0.578382299520232 1
0.741047220061426 1
-0.792413957968128 0
1.74816160768719 0
-0.0303569696019989 1
-0.849570602142079 0
1.21300104724254 0
-0.383423111495004 1
-1.07259964245134 1
-0.80669615461839 1
-0.159062420476701 1
-0.18248058269672 1
-0.625002801355564 1
0.57185429448618 1
1.03735113280777 1
0.520304524963039 1
-0.580217496860881 1
0.620526304125779 1
0.682166923185631 1
-0.609286782973013 1
0.552027176214923 1
0.504626005778125 1
1.18682591119609 0
0.487757423099376 1
0.48465626034153 1
-0.224774483386577 1
-0.982486856876655 1
-0.60810837914645 1
0.0816772493138359 1
0.312151568383015 1
-0.30218235255325 1
-0.16722663165553 1
-0.539185360655339 1
0.123878798819872 1
0.395335918698966 1
0.71656220181979 1
0.331734937091812 1
1.01198363345852 1
-0.502598082430354 1
-0.569448272717393 1
1.54829936610919 0
0.724089957184557 1
0.230277844918112 1
0.153385975680923 1
-1.37201778124528 0
-1.48060396886875 0
-0.846589253501755 0
0.630700642122445 1
0.201417459517895 1
-0.22699370153119 1
0.417831845395749 1
-0.155983372580103 1
0.374883844138699 1
-0.742556892793765 1
-0.113476239995205 1
-0.154061496191084 1
-1.04508527378182 0
0.750661885451283 1
-0.265948611590206 1
-0.221180966471678 1
-0.103631525240445 1
-0.178894121943309 1
0.706861227548998 0
-0.13849316878739 1
0.420145748412272 1
1.59337879075793 0
-0.599907588127244 1
1.27065670163521 0
0.0781952624782644 1
-1.07382020027956 1
-0.364554397508809 1
1.00324991920215 1
-0.380807508723075 1
1.34942341376847 1
-0.0331902010918417 1
-0.176562131624128 1
0.596052378090216 1
0.688960148316274 1
-1.366729123293 1
-1.0596234673369 1
-0.564706377156603 1
-0.162863753724712 1
-0.607080804454859 1
0.0383052742982898 1
-0.0967878351281502 1
-0.336937672407233 1
-0.340510220680771 1
-0.248668158516875 1
0.170340581363001 1
-0.390346645928426 1
-0.440955753929197 1
0.424568812199271 1
0.0835590272066731 1
0.581719897983631 1
-0.609706321771656 1
0.323038225574073 1
0.535912271926717 1
-0.242593400103149 1
-0.264144724847537 1
0.913960249163948 0
-0.299800473209615 1
-1.03663425117873 0
0.531777655150159 1
-0.492190031192392 1
-1.02300606305888 1
-0.949200329390574 1
-0.0183957470039968 1
0.646691996036715 0
-0.0495757326234701 1
-0.476303420267393 1
0.393805875876426 1
-0.443735689355096 1
-0.410316511414714 1
0.646726395818224 1
-0.373278428974588 1
0.0771478085617927 1
0.533145258328149 1
-0.627430293782876 1
-0.0406835821546977 1
-0.405272746452426 1
-0.183711696185105 1
0.398916949424687 1
0.188063452274438 1
-0.263978576543517 1
0.488718303895305 1
0.0147237135269321 1
1.00667506722895 0
1.26382831241754 1
-0.275850371373455 1
-0.478209805944887 1
-1.28940732392586 0
0.825113538864204 1
-0.588183169262729 1
0.0694109778294578 1
0.125918047332149 1
0.865861558556333 1
-0.355256109954672 1
0.203630780307821 1
0.882660183403529 1
-0.889480117940222 1
0.261047132356053 1
0.573111934230665 1
-0.0598221451265761 1
0.288025912786102 1
-0.625766947732998 1
-0.0418783602520276 1
-0.656764195953643 1
-0.838944569699194 1
-0.401009543448949 1
0.573762140513016 1
-0.0843859134497008 1
-0.397601833894347 1
0.334627128906357 1
-0.24344432152962 1
-0.264205923242467 1
0.942457164834694 1
-0.0932010047694046 1
-1.69050688372506 0
-0.664185461622466 1
-0.199299160799218 1
0.387122819866196 1
0.134489982892471 1
0.485779225868291 1
-0.722796420151334 1
-0.144706702561654 1
-1.37898768826055 1
1.07278692115444 1
-0.835093593389858 1
-0.310011283137929 1
-1.15173584119023 1
-1.78674937905359 1
0.627698121851165 1
0.971097131824555 1
0.0121570360003897 1
0.24556853363962 1
-0.0606026303696361 1
-0.270744287427302 1
-0.472069451698369 1
0.496190277776518 1
0.0697191016135951 1
0.173281903534293 1
1.09326447984399 0
-0.768429829673228 1
-0.37407925790131 1
0.639306774532178 1
0.503667782495482 1
0.547526800666329 1
-0.458272405434331 1
-0.627048032329779 1
-1.1631678857197 0
-0.154743681298682 1
1.19667071470789 1
0.354421582725451 1
1.53515622272896 0
-0.949715936255198 1
0.846305427762123 1
-0.241941727950063 1
1.0549748290092 0
-0.518377013727795 1
-1.42638967036736 1
0.90372936548222 1
0.108527626202841 1
-0.982020522426693 1
-0.167175810168567 1
-0.365200111680524 1
0.402109754004545 1
-0.427441971673538 1
0.29177629051946 1
0.644914273618964 1
0.188702727557152 1
-0.584149133539586 1
0.335560321780178 1
-0.955081879163493 0
-0.532095174819085 1
0.365233933902252 1
0.326968020596704 1
0.213156966959076 1
0.787071558071095 1
0.46928482405768 1
-0.0637258520322636 1
0.0411030404662973 1
0.143578636419665 1
-0.812978427792339 1
-0.341716795189446 1
-0.109897304649853 1
-0.508392125760302 1
0.715092141293459 1
-1.73470646213161 1
0.640910850722339 1
0.159895406211394 1
-0.00100949389924487 1
0.757608472617606 1
-0.916807323173211 1
0.37553519034091 1
-0.696103074586995 1
0.0532190085270434 1
0.628197670865708 1
0.736493907876158 1
-0.200576580764894 1
-0.00518186178234627 1
-0.395797862934779 1
0.41167988507934 1
0.256563255062012 1
-0.702376887522962 1
1.27951222674165 0
1.08210281213855 1
0.35665060765744 1
0.874896782576948 0
1.21305517111402 1
-0.00686222983665977 1
0.319279404366532 1
0.0346446950674484 1
1.10370030731072 1
0.686662367929947 1
1.29299820659715 1
0.638209826814435 1
-0.300881846156079 1
-0.49573983921395 1
-0.611835308133956 1
-0.135898523468369 1
0.786219849842337 1
1.38229858583304 0
-1.51183783715451 0
0.103810906773766 1
1.00239035372764 1
-1.07903533387399 1
-1.53296223718495 0
-0.673206030510775 1
0.762070785653916 1
0.698256628990569 1
0.841084654716255 1
-1.31998704744247 0
0.811435336338946 1
-0.239672311586828 1
-0.08845342347616 1
0.123968527689959 1
-0.120159585464523 1
0.578518405090132 1
0.061786883988021 1
0.274511309991939 1
0.379935401763755 1
0.611702231030051 1
-0.688376315840493 1
1.07602610719026 1
-0.654901451108835 1
0.313119316196442 1
0.811130608891396 1
1.06167758173498 0
1.07723276218238 1
-0.780290766349846 0
-0.300327169776262 1
-0.0382582684699367 1
-0.777838486241479 1
-0.947143691064333 0
0.340577835252293 1
-0.855268527087849 1
0.0939567374158695 1
0.010034013947308 1
-1.57748047942189 0
-1.38284522146522 0
0.416321612113874 1
0.465335307133876 1
-0.0025833500194738 1
0.362530431195353 1
0.0460863796024947 1
-0.27348475890518 1
0.757682245313805 1
0.877606604184521 1
-0.0463645668599413 1
-0.810803355911343 0
-0.324585401315207 1
-0.682114026328459 1
0.57723357303007 1
0.793373341153603 1
-0.251566739860849 1
-1.91304829019676 0
0.385809560999924 1
0.282507339805026 1
0.779627441014951 1
0.0336866780636867 1
-0.0395769454439198 1
0.295913664273706 1
-0.371841463322709 1
-0.492296888593746 1
-0.907333194152298 1
-0.156675295746478 1
1.06842110817894 0
0.0388167352351289 1
0.331053288640355 1
-0.561611797550114 1
-0.648681150498042 1
0.511280801906306 1
-0.969395350023864 1
0.124494509479987 1
-1.34401194035725 0
0.12584564780309 1
-0.0920456013327486 1
-0.103961666421445 1
1.05316904759854 1
1.15490551184223 0
0.0344544512578364 1
-0.412064266314385 1
-0.494637037922669 1
-0.659527052804133 1
-0.331867551101706 1
-0.867031838915642 1
0.148320696863711 1
-1.48222707614229 1
0.878877650071654 1
-0.391306689605573 1
0.30500334368131 1
-0.529464322947577 1
-0.999332549467389 1
-1.28125872800931 1
-0.400749110387998 1
0.230430023414179 1
-0.204020899416173 1
1.01421998906424 1
0.941041722766156 1
0.532904278211455 1
-0.422839363638649 1
-0.456077904748563 1
-0.945910516067201 1
0.607810349303382 1
0.717211192705097 1
0.585745692269775 1
0.131557612272243 1
0.876561310271248 1
-0.718485555256539 1
-0.756335770688601 1
-0.202645061861353 1
-0.327525755573342 1
0.866553084747263 1
0.549590469093159 1
1.45057922886434 1
-0.395571477146386 1
0.6993999696058 1
0.0245303153421595 1
0.390172759741908 1
0.450802474832339 1
-1.06720326730252 1
2.5449030796209 0
-1.96842166323779 0
0.215086918720393 1
1.39727196583964 1
-0.70183060247345 1
1.17685113732915 1
0.319522401025183 1
-0.941631164374249 1
-0.849348965438637 0
-0.310482060855158 1
0.127272049129423 1
-0.408978456157736 1
0.753652624879542 1
0.00648283189499571 1
-0.223416439029122 1
1.08119900537245 1
1.05761708025057 1
0.0373290154902026 1
0.263873053830862 1
-0.312152453393287 1
-0.523182925693776 1
-0.108871701067409 1
0.421604810107961 1
0.557747767107194 1
-0.098338437763558 1
-0.534573937008201 1
-1.16700232515519 0
0.153643910257401 1
0.539512630754295 1
-0.251798690457999 1
-0.468637716315119 1
-0.959592565964679 0
0.576235527321642 1
0.337732320257977 1
-0.999765892544011 1
-0.60133726319654 1
-0.477786567898954 1
0.952866374372933 0
-0.858318853412653 1
0.410545660793313 1
0.758379040511583 1
0.399901145347991 1
0.608373325833858 1
-0.552388740200712 1
0.810189738823137 1
-0.419784512540779 1
0.173574642202263 1
-0.306031847177728 1
-0.243777735989081 1
-0.782152759947069 1
0.0670770560941559 1
0.177713967118795 1
-0.249602116762191 1
-0.140168884797674 1
0.147454568823975 1
1.34374903105902 1
0.603466891244818 1
0.0760549186393869 1
-0.521111415186998 1
1.14208103520447 1
0.563155753300724 1
1.53852796128247 0
-0.0861561558445754 1
0.256317145253057 1
-0.0780905380848571 1
1.01790054260595 1
-0.409910601430709 1
0.189526250624641 1
0.478782804224894 1
-0.0929307161573731 1
1.19060831540355 0
0.214758908864808 1
-0.524003690549698 1
-0.03346738547139 1
-0.135573791225709 1
0.302385255477626 1
-0.168911990790345 1
-0.876587070885352 1
0.383424182858043 1
-0.302414214358117 1
-0.900122034966291 1
-0.381573637213603 1
0.523346338637732 1
0.975940132701869 1
0.83172005683879 1
0.0190496819176944 1
0.653379829902577 1
-0.109606911370795 1
0.787268705114144 1
0.347915559733622 1
0.241729334406781 1
-0.598492994276043 1
-0.00923463228085306 1
0.265864647310091 1
-0.964545685110794 1
-0.464356977783954 1
-0.304425825003643 1
-0.755117294393045 1
0.653086867089474 1
-0.259046888292867 1
-0.0346564542051891 1
0.0152853336289304 1
0.995832878999472 1
-0.301696547875742 1
-1.57937676842962 1
-0.264932266339455 1
-0.654646741948071 1
0.0899683183457408 1
-0.248105735249694 1
-0.479469454064918 1
1.44917907145812 0
-0.579177782562882 1
0.029603953817295 1
-0.446824114781849 1
0.738736981064461 1
0.300906489551577 1
-0.0650869180930853 1
0.456182473473269 1
-0.355727777340314 1
-0.281930089454174 1
0.251951192488493 1
1.2508617238818 1
0.490833082169052 1
-0.295316441449393 1
0.12725358703346 1
-0.00335437115653364 1
0.346762968024217 1
-0.479716046008322 1
1.92956574310265 1
-2.21838616146866 0
0.429312291198987 1
1.1797427299149 1
0.166891262842052 1
-0.175301409449723 1
1.66808381173184 1
-0.603275107975108 1
0.0789211877729208 1
-1.00969942522242 1
0.509879390338283 1
0.27330106625301 1
0.00592444174842427 1
0.141526394577158 1
-0.209448025590464 1
0.68785106911045 1
-0.437281240223941 1
1.65343178086603 0
-0.600403863379261 1
-0.223320762197555 1
-0.483599669398048 1
-0.065043610337519 1
0.774865124806946 1
0.890640126829028 0
-1.17456567924011 1
1.11495497492792 1
-0.267984543855979 1
-0.310205934889974 1
0.271762987578628 1
-0.484406967217318 1
0.37409109305409 1
-0.284579253853279 1
-0.0506815975734494 1
0.0962961912958702 1
-0.978037750839183 1
1.69060241041353 1
-0.134968358017314 1
0.240726020579678 1
-0.367614963021365 1
0.091977688558961 1
-0.0291861742833908 1
-0.524271415369819 1
-0.582484054421915 1
-0.397987186455861 1
-0.803389871985887 1
0.518096902598248 1
-0.0879578241295338 1
-0.597910107728512 1
0.0471577374948003 1
0.0171833681139986 1
-0.126962965125745 1
-0.411317898226659 1
1.43131936879558 1
-1.40850336458886 0
-0.308707872315274 1
0.548385670153744 1
0.648356679800852 1
-0.228169056665969 1
-1.09213154627257 1
1.41861375245555 0
0.165053409512094 1
0.0412863936648528 1
0.0650852692867868 1
1.41892493104271 1
0.310265491383681 1
-0.239958956576501 1
-0.0390910812650162 1
-0.529402121449081 1
-0.693315296799898 1
0.767575056796308 1
0.0738792283286207 1
0.684601089895049 1
-0.178837529598263 1
0.548512006346529 1
0.693736595140069 1
0.0663015983721387 1
0.222993416505269 1
-0.254785029764601 1
-0.674043102668724 1
-0.320110941590214 1
-0.639820492620693 1
0.353270615790105 1
-0.13649001001966 1
0.955708696527074 0
-1.54016640332476 1
0.567907008535025 1
0.57620649018526 1
0.668773312330884 1
0.705622384946209 1
0.617041587560494 1
0.93422328523221 1
-0.557146296603441 1
-0.586220192514735 1
-0.625748716525239 1
0.0903240979785167 1
0.42241519150928 1
0.596308343736339 1
0.36417497401302 1
-0.737852533356792 1
1.08780861093667 1
-0.487425914186159 1
-0.705772014777719 1
0.35789868671216 1
0.71756727711117 1
-1.27652289125514 1
0.0503489893396447 1
-1.79446569500653 0
0.23019676227717 1
-0.589193688244716 1
1.13382352630989 0
-1.66686083056977 0
0.829465692008339 0
-0.287642654275235 1
0.172697999715908 1
-0.286842006061891 1
0.220631136019763 1
0.152383590170781 1
-0.203032764066512 1
-0.116372136670029 1
0.615799794974075 1
0.299394566695342 1
-1.1718129793008 0
-0.689585877286905 1
-0.906150240107682 1
-0.5098167226675 1
0.599917041604026 1
-0.370500110069503 1
-0.596001458132097 0
-0.869403517520782 0
-0.258932455001365 1
-0.480969477382456 1
-0.122517724592236 1
-0.711731059911213 1
-1.16624037551849 1
0.634065881223637 1
-0.0324664640871118 1
-0.504804143540729 1
-1.16695957986915 1
0.563963281428156 1
0.00839608909272953 1
-0.459401943028207 1
-0.668598509031942 1
-0.435879935590096 1
-0.0987149543797487 1
0.609088904836595 1
-0.563582134202554 1
-0.887002095188579 1
-0.737759726410971 1
1.23419933264388 0
0.497562551196815 1
0.333801498574495 1
0.179269536408777 1
-0.106285903153254 1
0.620549700008832 1
-0.0271344766830069 1
0.358241139563761 1
-0.433179662508459 1
-0.330417731004197 1
-0.0670095572851448 1
0.114475239264299 1
-0.404161864483536 1
-1.0794396619232 1
-0.801992413932346 1
0.510522612871999 1
-1.41178079128821 1
0.119190454518215 1
-0.330706796547079 1
-1.0503089435681 0
-1.01502682199522 0
-0.112411133130901 1
-1.86590143454905 1
-0.00247327369297745 1
-0.477335863853694 1
0.266924695554687 1
-0.362960164583725 1
0.248715465194077 1
-0.752462287213643 1
0.854553981766828 0
0.138892534289784 1
0.576826874740553 1
-0.250877146864506 1
0.333002627579743 1
0.364996967891696 1
0.00877658037327356 1
0.180420978844357 1
-0.162873902273797 1
0.892332844000341 1
-0.686118835992319 1
0.688490704423075 1
0.202324029882426 1
-0.228422453320129 1
-0.748860645732857 1
-0.42299894472881 1
-0.667067198785721 1
0.825838895140224 1
-0.76166062652093 1
0.150905438861892 1
0.366082321099802 1
-0.32083525325967 1
-1.19433426804815 0
0.303790872472367 1
-0.817849983820057 1
0.24577619401792 1
0.414577966508695 1
-0.531017173247001 1
1.18182001701705 1
-0.0887965192251613 1
-0.687654369377535 1
0.0914012371465708 1
-1.66245874768657 0
-0.537949992114239 1
0.419681577778053 1
0.341672377675157 1
0.279677529320628 1
0.0433537407277376 1
-0.569166146136931 1
-0.0925324850241567 1
-0.756512742549739 1
0.0301755863426726 1
-0.287865124436732 1
0.116606742685069 1
-1.77981217467415 1
0.067647288611714 1
-0.105600344379722 1
-0.496825900847314 1
-0.399420901576591 1
-0.418666348775441 1
0.797796895515241 1
-0.150409416732184 1
-0.411537197196068 1
0.851260727968325 1
-0.368694146643423 1
0.888875933777637 1
0.217301871953011 1
0.152738580138382 1
0.361698456766037 1
0.125168254463915 1
0.0407865809448072 1
-0.394276705976556 1
1.03488969289065 0
-0.539832164792945 1
-0.375174279320856 1
0.071164557357467 1
0.131818851210474 1
0.093099181559413 1
0.819124588370913 1
0.00960489963473277 1
-0.185027231036039 1
-0.0732355576220578 1
0.0317717661067198 1
-0.946503522139709 1
0.569322310550158 1
-0.00832499555568058 1
2.00236427559404 0
-1.16827228971673 1
0.346612226714225 1
0.277638315163828 1
0.997754604325698 1
0.27042865366099 1
0.323723288458256 1
0.268957955260377 1
-0.264797217505577 1
-0.697035196133324 1
0.292515057794132 1
-1.17302947695002 1
-0.296597569989904 1
0.320596359173574 1
0.906560724101597 1
1.54344416611692 0
0.0946851913450395 1
0.188005616008463 1
0.45640960181257 1
-0.0760433261911916 1
1.26186586747788 1
0.567962407982125 1
-0.168772875891068 1
0.552862124142161 1
-0.44659275223378 1
-0.317074347906962 1
0.0399816183881148 1
-0.365561452792333 1
0.068786175084046 1
-0.632184922307565 1
2.00294153128392 0
-0.955758609362854 1
0.352529662783767 1
1.5585197876156 1
-0.216983232276487 1
0.0164468051516875 1
0.0581040273887826 1
-0.772180012316687 0
-0.771222391057877 1
0.210326035464529 1
0.540711952894054 1
1.31421202579706 0
0.0906794413958423 1
-1.68047080696655 1
-0.315233886420735 1
-0.925976256949275 1
0.355145819655994 1
-0.518641076437081 1
0.740575633716927 1
0.322236884425415 1
1.8299753965772 0
0.636551303589741 1
0.298415264333087 1
0.0848938547678806 1
-0.133154596656971 1
-0.0248567157652461 1
0.214841342084735 1
0.435954269662729 1
-0.561017499356152 1
0.32746429537964 1
-0.698307835322383 1
0.522347026548089 1
-0.252223105598343 1
-0.823114458318258 1
-0.0222687365018321 1
-1.3233431841928 1
0.0995110214239085 1
0.364906134456157 1
-1.22035913933372 0
-0.231960862979136 1
-0.0938951183104784 1
-2.16487757908046 0
0.461081885306978 1
0.0200304616865008 1
-0.287334636047021 1
-0.764780571416453 1
0.628294060434898 1
0.45212454959424 1
-0.377331396553368 1
-0.094144127109651 1
1.17064274769112 0
-0.916204918331031 0
0.41068026012122 1
-0.00907685952532433 1
-0.302872253824116 1
0.789171207210293 1
1.01261571359647 1
0.435809485013032 1
-0.748487305440418 1
0.00332113957807425 1
-0.146381982706288 1
0.156887351473178 1
-0.93259161037636 0
-0.357981746558683 1
-0.00200892461267357 1
-0.0238689259840142 1
-0.94157045383688 1
-0.508038506061075 1
-0.957539993242994 1
0.549227495922273 1
0.704129497783539 1
-0.70303648661117 1
0.368958069541303 1
-0.065469864950753 1
0.254584051524798 1
-1.03911603230013 1
-1.09274557393155 1
0.880631538158394 1
0.234106242831989 1
-0.740543569602459 1
-0.674118531873008 1
-0.635610541705341 1
-0.0144181483316098 1
-0.190036591225002 1
0.0609129033972826 1
-0.0379811504358084 1
-1.18350244471948 1
0.348544550322949 1
0.00757932069840662 1
0.144545537510167 1
-0.54559934926744 1
-0.141639665285964 1
-0.50029541100846 1
-1.22917412198583 0
-0.669811971457018 1
0.859320654033222 0
-0.575984432545557 1
0.177578252536697 1
-0.800914954055226 1
-0.557634250330536 1
0.0933932841376568 1
-0.311393693811033 1
0.516614387981231 1
-0.448184234035001 1
1.14656028506083 0
-0.408725578500611 1
-1.10066629202895 1
0.123273268050145 1
0.124665190303243 1
0.074864310995687 1
-0.308956334063875 1
-0.26660864388302 1
-0.986719381633817 1
0.63374570361536 1
-0.458443385626222 1
0.0819007065275316 1
0.597589502378979 1
-0.0776363850140927 1
-0.786324400441685 1
0.142349392826258 1
-0.250232351531238 1
0.202186803721913 1
-1.70983795281473 0
-0.425870525532481 1
0.177803961225356 1
0.0721710843494938 1
-0.181864156904649 1
-0.000817197050229868 1
0.383113991547078 1
-1.12289560099651 1
1.08706490967082 0
0.765892201829178 1
0.417790703223779 1
-1.04245034210203 1
0.0933488869218803 1
1.04742989909745 1
-0.526373550163193 1
-0.37044866739357 1
-0.330618079102875 1
-0.741306586994355 0
0.67388061132368 1
-0.894071730488747 1
-0.583033322713574 1
-1.08569729918461 0
-0.546881475887353 1
0.0366261690777605 1
1.47337423427509 0
-0.43342046763248 1
-1.47240262460722 0
0.230307226088877 1
0.45926942594162 1
-0.5825889218879 1
-0.423788570497556 1
-0.365798624129304 1
-0.166837366515456 1
0.0468227981960859 1
-0.48632279148807 1
0.363307064460122 1
1.11043566159212 0
-0.065480200653807 1
0.238246950780015 1
0.162929688564442 1
-0.357526779250072 1
1.88081552047656 0
0.2851245567792 1
0.476964268472681 1
-0.586570330346539 1
1.26171707500549 0
0.142958379115303 1
-0.219915824525646 1
-0.128133778277339 1
0.00377925145450332 1
0.9404207828041 1
-0.697858981276824 1
-0.182720314498636 1
0.757849379776368 1
0.652127222499857 0
-0.0970117935885311 1
0.703750317385223 1
-0.412296242331111 1
-0.608131073879167 1
0.772179498904186 1
0.650198080219774 1
-0.341555648839236 1
0.0771512702311391 1
0.121455987139742 1
-0.13571412581494 1
0.448854495900374 1
-0.309958817347126 1
-0.974874931064002 0
-0.778940258546665 1
-0.930894112994481 1
0.499581134990195 1
-0.863906785646231 0
0.814838855251242 1
0.700920451773996 1
-0.0113801995974453 1
1.15716627052963 0
-0.0167899379161506 1
0.758633776320081 1
-0.510157925566472 1
-1.1892180295631 0
0.678409075624207 1
0.402973957133114 1
1.09466534764834 1
1.51048833527906 0
-0.365730742464592 1
-0.97379992048457 1
0.500227288690758 1
-0.204537994102081 1
-0.574563888542592 1
0.283387132436157 1
-0.356588875630557 1
-0.0391779579018834 1
0.483486861740116 1
0.603568312993321 1
-0.0187662343769605 1
-0.408974570857329 1
-0.515778026595525 1
0.561141884821364 1
-0.442907185797572 1
0.335634548732397 1
-0.342287660345533 1
0.0620637748640464 1
-0.723540158928028 1
-0.440888437080087 1
-0.0588830531338598 1
-0.510701158057656 1
-0.656616453512536 1
-0.294243167440545 1
-0.680835232560735 1
0.138682427354081 1
0.219360584740477 1
-0.31085071008183 1
-0.65344183813027 1
0.719119450479709 1
-0.857222346674199 0
-0.0767701210847596 1
-0.354822373959324 1
0.198742255756325 1
1.60286418552895 1
-0.0996863171100573 1
0.845808375581291 1
-0.679805136813585 1
0.0463940596371651 1
0.396725815630524 1
0.681665482750855 1
-1.05421658546048 0
0.78855110415171 1
0.158559333594226 1
-0.436930815535897 1
0.556707915833822 1
-0.688401969217591 1
-0.141762160439175 1
1.18460746110365 1
0.199380593948944 1
0.150564393383349 1
0.907905900426436 1
0.513996644467984 1
-0.297793620769476 1
0.657236588058448 1
1.19430388503444 0
-0.518012849992534 1
1.99227512934733 0
0.00742764243043353 1
-0.0774401212042938 1
-0.47899065073032 1
0.625319733465696 1
-0.401514756454296 1
0.724457430517331 1
0.0426463922248303 1
0.0198555857052184 1
0.45600561327659 1
-0.296869519906096 1
0.317541612707392 1
-0.590434580337129 1
0.947738246926726 1
0.980464886295771 0
-1.14149809508606 1
-0.620864652642161 1
0.135723971232622 1
-1.02806749469584 0
0.111098728324255 1
0.265480219855932 1
-0.449170957390491 1
0.235923137328972 1
0.422721197746934 1
1.30381299825063 0
-0.546276124094293 1
-0.206527029015558 1
0.537100026962159 1
0.216224975258658 1
-0.657540750475308 1
0.983749229146252 0
1.1793366586551 0
0.0423303439017191 1
0.183096507063101 1
1.06899015624973 1
-0.69675922518189 1
-1.26744841563011 0
0.0929885818684902 1
-0.859888378134538 1
-0.367879071462596 1
-0.543673872221737 1
-0.209276947456339 1
0.512365123042922 1
-0.449960265356199 1
1.1354640541686 1
0.456176743141659 1
0.0389332462036814 1
0.153577397661121 1
0.205358008580814 1
-0.360358546996171 1
0.0569781936550105 1
0.359692742551276 1
-0.98476716457649 1
0.168741688282214 1
-1.27546435040301 0
1.44851722989108 1
0.469982010320857 1
0.64679110144989 1
0.94141190907459 1
0.126546503501174 1
2.12526791612011 1
-0.00622384831869245 1
0.143010299355328 1
-0.481799147368004 1
0.575816364963284 1
-0.999564337116971 1
0.766616454407146 1
-0.662155182927859 1
-0.49560406244641 1
-0.671340223456106 1
0.431653501693758 1
-0.0741177160625779 1
-0.543699295089772 1
0.998232677112124 0
-0.102965177662732 1
-0.628543689269718 1
0.320869055809572 1
0.101022567959677 1
2.30390250190589 0
-0.066729909323318 1
0.540443582664511 1
-0.980111135310123 1
0.380992612446662 1
-0.22080917162514 1
1.41437891330516 0
0.204593329918278 1
-0.0960673369057569 1
-0.16798395932397 1
-0.041579502147868 1
0.756407018667374 1
0.126578454469643 1
-0.211319825268972 1
-0.428740103946313 1
-0.000109437124359332 1
0.318184154961588 1
0.0591048201052873 1
0.200238121775985 1
-0.951434064914342 1
-0.646342402016364 1
0.492083467959894 1
0.667573817996658 1
1.18107502830311 1
-1.50354192781846 1
-1.35733091089203 1
-0.370933649261427 1
-0.154368974613988 1
0.181091284786266 1
1.01277617127946 1
-0.587934409624869 1
0.0883799071255677 1
-0.265729881789456 1
-0.574832532265068 1
-0.218517151911542 1
0.246853953578887 1
1.02590317455804 1
0.159295938935918 1
0.854920691182138 1
-0.458345536562066 1
-0.384221336520979 1
0.714059597198069 1
0.436904897936708 1
-0.244176925308058 1
0.205467963982182 1
0.223965978435135 1
0.0370915996390439 1
-0.894178517451344 1
-0.0281542035990715 1
-0.185828535772447 1
-0.323401906505078 1
-0.00653442567048038 1
-0.418785461616852 1
-0.442205240139032 1
0.184724032170198 1
0.448064443030748 1
0.0936193469366913 1
0.294652497433129 1
0.616997327977281 1
0.47276790645036 1
-0.873674518630789 1
1.58219841258399 1
0.101468347911109 1
-0.628299970669262 0
-1.00930905920938 0
1.64076372484607 0
0.0743897933235256 1
0.479798555044157 1
-0.240208463333329 1
0.662611413038637 1
-0.150870024550162 1
-0.0573296205405638 1
-0.39936528026137 1
-0.66653419183844 1
0.209146238619917 1
-1.53202239925453 0
-0.672241867745089 1
1.05695792589144 1
0.0943830211172885 1
0.55622321515318 1
0.561429785579184 1
-0.397066807370158 1
-0.0271154687314664 1
-1.96603823191372 0
-0.220765596677875 1
-0.56736885026703 1
-1.2444089211614 0
-0.317287624705172 1
-0.229847870881967 1
-0.952884033067986 0
-0.175921408987935 1
-0.366204549189861 1
0.0377980444122973 1
-0.0683624365365148 1
-0.107229387547732 1
-0.82515788965119 1
-0.731735475767281 0
-0.710069037218663 1
0.742506037515615 1
-0.363485811855277 1
0.328820640455264 1
-1.36399969844089 1
0.133659677046338 1
0.0325976658654394 1
-0.953731854988344 1
-1.02912911214191 1
0.521244212374823 1
-0.737499088185257 1
0.416636669759406 1
-1.17817425071362 0
-0.0966723593628777 1
-0.505234276408486 1
0.542996162803465 1
-2.73242093198039 0
-0.912796292143006 1
-0.705456827929056 1
-1.23342692067098 1
-0.0638163056575597 1
-0.354311034092927 1
0.943576059479966 1
-0.105340209780031 1
-0.207095904616965 1
-0.0110305015370064 1
0.537392354800756 1
0.292006903399432 1
0.927079242402243 1
0.418727212173734 1
-0.565681048518247 1
0.43220755861915 1
1.05283656395563 0
0.412593514351339 1
-0.547013702413512 1
-0.288338194486835 1
-0.730462559734477 1
-1.60036256003567 1
-0.129358522455294 1
0.0419911036538173 1
-0.514219093289394 1
-0.570525526057261 1
0.840605370915788 1
-0.0887337621093916 1
-0.603853430766154 1
0.693079711228747 1
1.33716926917986 1
0.541770904956489 1
-0.582353360424797 1
-0.280625961286126 1
-0.846806825441808 1
-0.120324311343275 1
0.386983614246382 1
1.09419583171528 1
1.08779008102406 1
-0.250559463417366 1
-0.0343697716323586 1
-0.280376068380936 1
-0.0784140600570269 1
0.179868571477961 1
0.203911334536374 1
0.436755057349534 1
-0.434348719249272 1
0.973396801562809 1
-0.439081423480852 1
0.895303233540265 1
0.643802714451102 1
0.125139185184289 1
-0.275322784687833 1
-0.248290646716806 1
1.31929775576161 0
-0.6686940125534 1
0.683447000012668 1
0.378821743557837 1
-0.409438073656553 1
0.0175872097905962 1
-0.166594479716063 1
0.480200902770911 1
0.0355987058276057 1
0.307902950273945 1
0.235777980590112 1
-0.303147921470312 1
1.02991407778182 1
-0.753253523459714 1
-1.20314408955905 0
0.18279816286968 1
1.54911129799083 1
-0.512877084255909 1
1.08927059508536 0
0.507424849536542 1
0.636991310888447 1
-0.928793265628031 1
0.0689537491987338 1
0.880003164217834 1
-0.071832418378555 1
1.057221599196 1
-0.000277384238225843 1
-1.73029744889937 0
-0.58002214045806 1
1.75190614982707 0
-0.36915085506762 1
-0.459911282968086 1
-0.865483038353256 0
1.15572936229701 0
-0.394759734457069 1
-1.07615111541895 0
-0.776317457807052 0
-0.319834509919168 1
-1.03411662539843 0
0.367138207341345 1
-0.188555931878588 1
0.601676144082174 1
0.761844716637495 1
0.84554247992476 1
0.264839181661423 1
-0.677540758987297 1
0.243801727108449 1
0.45309972202173 1
-0.492133241758524 1
-0.513192428107259 1
-1.09540722696322 0
0.0938988861896382 1
-0.293804434238122 1
-0.263984038066905 1
-0.115099172589028 1
0.422661252732155 1
-1.4470412076195 0
0.560562297935727 1
-0.66804172383172 1
-1.26271510481969 1
0.769995248943031 1
-0.362141114702986 1
-0.485571618621726 1
0.0256908559290211 1
-0.204325188336909 1
-1.20450973028984 1
0.0691836006993096 1
1.08037648326127 0
-1.43697938716067 1
-0.0975045839532703 1
1.37488028363508 1
-0.183925098900868 1
0.738660791002694 1
-0.899462244780382 1
0.519025836324293 1
-0.348310784661361 1
-0.379818272294849 1
-0.479443404322639 1
0.977166055644445 0
0.410645498961942 1
0.0828298179760334 1
-0.265750870329595 1
0.448175949099736 1
0.120245184798668 1
0.310703692662951 1
0.789599424485688 1
0.783943736307834 1
1.19540715690821 1
0.0792788808280694 1
-0.028007220414819 1
-0.303010125624986 1
1.17163848207821 1
0.872895686814074 1
0.12567272822364 1
0.557581000786535 1
-0.601458212753487 1
-0.419525253026257 1
-0.168028382900988 1
0.0458596782016513 1
-0.11117706669288 1
-1.72714970913998 0
0.36376064182049 1
-0.277421835201015 1
0.447130960048896 1
-0.531343948959626 1
0.361261310650854 1
-0.157469734562607 1
0.237856356026561 1
-0.60234170565091 1
0.828443234330003 1
1.03841037690285 1
-0.205035456345856 1
-0.78721121553702 1
-0.0463852906943688 1
0.523449823701788 1
-0.117839780618498 1
-0.0924106939084251 1
1.68684839402467 0
-0.353603170218887 1
-0.825380858229225 1
-1.55653097766034 0
-0.477712465342274 1
-0.570009411863502 1
-1.59754929129518 0
-0.952421756978907 0
0.177231718019692 1
0.182606993308666 1
0.18785805257431 1
-0.0484417524740513 1
0.999354609271871 1
-0.486607348149275 1
-1.31791063901485 0
0.347820171245216 1
-0.326583991122252 1
-0.0874714835011169 1
-0.782271593212033 1
0.0898657760821276 1
0.592442153736371 1
0.529906878412038 1
-0.989621226388323 0
-0.448623421801224 1
-0.685714332150326 1
-0.187397441514934 1
0.594188176734386 1
-0.600269473222069 1
-0.148792457454463 1
-0.212297209949581 1
-0.726821664595542 1
-0.350007011288607 1
0.8952991888278 0
-0.182680316200058 1
-0.328974642782908 1
0.37851907034205 1
-1.2059046741532 1
-1.26837785687502 1
-0.502657184845614 1
1.52483759935048 0
-0.627825152383252 1
-0.134277429388501 1
0.497658628499188 1
0.969457395787188 1
-0.679383842972198 1
0.110925876480905 1
-0.260484905460789 1
0.147028510039312 1
0.267979148808477 1
-1.5720875942232 0
0.570675212121821 1
0.148391493029663 1
0.717499385533877 1
0.941294570608602 1
-1.01475506229268 1
-0.62391915370546 1
0.471874174174144 1
-0.799120835335061 1
-0.0435619875598679 1
-1.16502585680216 0
-0.69922847274656 1
0.440302466861679 1
-0.247384008626145 1
-0.672946225822528 1
0.57158457713262 1
0.0750693429626873 1
0.00901851366214905 1
-1.75241570180324 0
0.561992286848363 1
-0.181114863000264 1
-0.281387442219153 1
0.416957291429816 1
1.09486994219879 0
-1.1496400380331 1
-0.689775362927273 1
0.092328702467258 1
0.370887900030458 1
0.572714136244695 1
1.02510079465504 1
-0.934854749197676 1
-0.108223401307003 1
-1.09344342338456 1
-0.517823943278053 1
0.497717686476839 1
-0.306451750512832 1
0.0306362104609654 1
-0.466619214745174 1
-0.910533733447579 1
-0.183075157234671 1
-0.056827450407887 1
0.305862332090551 1
-0.0237514219003376 1
-0.00359083363878529 1
0.0665726924785257 1
0.164752802822405 1
0.20538765639311 1
0.216772332469853 1
-0.402086475808054 1
-0.527716013696982 1
-1.37271793512042 0
-1.38849110794732 1
-0.466267130133214 1
0.425318757599275 1
-0.47626146622127 1
0.00765237169863108 1
-0.339240862662079 1
0.825502996767276 1
-0.732697363193807 1
-1.90399274971552 0
-0.106712087373513 1
-0.234888520182485 1
0.29660473512486 1
0.220355649519476 1
0.684517535288322 1
-0.361241926325387 1
-0.23278420905068 1
1.96316649821105 0
-0.674222119816296 1
-0.359256930773816 1
0.0550227857253561 1
0.451826745958779 1
-1.12921536414917 1
-0.558818800417821 1
0.00724464653808836 1
0.132042926768898 1
0.968727779897513 1
0.158955852528217 1
0.293571090798904 1
-1.51116497298744 1
-1.3766809183368 1
-0.390196143504903 1
0.194513470465698 1
0.519978442214126 1
0.277534049361296 1
0.289783004331355 1
-0.801731493737763 1
-0.85683215214364 1
0.157820695040772 1
0.304942013103371 1
0.106209020917603 1
-0.630804196184379 1
-0.000489429186125961 1
-0.163319275338655 1
0.389814085965363 1
-0.908741188436365 1
-0.349980748684076 1
-0.358182258387151 1
-0.629154877494235 1
0.0134798533429012 1
-0.543319521055902 1
-0.119562263666751 1
-0.969548023716277 0
0.81077172594103 0
-1.50616209874843 0
-0.155610002518833 1
1.00341198855809 0
0.929375670013675 1
0.424948257832289 1
0.403953585478789 1
-0.157571655559566 1
-1.19928722077648 1
0.387201605007555 1
0.166448602367636 1
0.815453078196116 1
0.298569762265059 1
-0.901386615541842 1
0.499983157265856 1
-0.263188337892335 1
-0.108247894228743 1
0.879334995827412 1
-0.203755374487925 1
-0.856799500619434 0
-0.513006547029571 1
-0.118401136680771 1
0.157048776245829 1
-0.579614923749067 1
-0.298323897445786 1
0.0362693038534548 1
0.200968719784512 1
0.216447736241515 1
0.0906486457934357 1
-0.879218636428565 0
-0.301564860545659 1
0.0169348721379448 1
-0.034290437632812 1
0.0927817688199814 1
-0.448199978799194 1
-1.34323201037306 0
-1.95622107422533 1
-1.17182411551179 0
0.741062161515677 1
0.0934195676333202 1
-1.63258606948167 0
-0.319901899203543 1
0.105506614157235 1
0.322831631784011 1
-1.20107086600456 0
1.12412259261461 0
-0.335711353011805 1
-0.352305939866837 1
1.45013836580814 0
-0.337726352755927 1
0.763963681851007 1
-0.0445276583988553 1
0.367281916298417 1
0.834403198925791 1
-0.122351099596698 1
0.758266731468229 1
-0.297993047431917 1
-0.6606911710931 1
0.779303127865226 1
1.19314235209112 0
-0.499558307381516 1
0.235018071290031 1
-0.191308500160132 1
0.322974395917204 1
-0.516902280956886 1
-0.173877245169207 1
0.585666467008431 1
-1.40574068627196 0
-0.320301614660332 1
1.68318306849583 0
-0.643467763507564 1
-0.634096762029591 1
-0.020269098664679 1
-0.477585092413186 1
0.433301369186244 1
-1.04964029139462 0
-1.80164137230411 0
-0.497678325441551 1
0.326427080547522 1
0.50421424504322 1
0.521655762234491 1
-0.485768385109638 1
0.261075251385214 1
-0.235312981336841 1
0.889882822346178 1
0.512338949215844 1
-0.282755903991588 1
-1.21195587365425 0
1.12268369263841 1
-1.37827520929769 0
0.527186988121929 1
1.38574107060906 1
-0.947680283714468 1
0.247993720632223 1
1.27099358007527 1
0.301477311344229 1
-0.257272741879759 1
0.421670561948224 1
-0.767990713301639 1
-0.305070763910245 1
0.462720103595442 1
1.20571002615605 1
-0.445595666563277 1
0.120359321953458 1
-0.269068579690187 1
-0.583296017351236 1
0.0813401426232772 1
0.267701177750256 1
-0.479343438315297 1
0.461309732821241 1
0.683780745053387 1
-0.589073263716656 1
0.183133582188614 1
-0.154026922019428 1
0.128393131886426 1
0.629141253054045 1
-0.703773301464313 1
0.222658165725827 1
-1.20272577605277 0
0.686925386605686 1
1.47276086584682 0
1.35828078019099 1
1.57299778679698 0
-0.46888223934609 1
0.947068965089191 1
0.600512186168742 1
0.1842909358566 1
-0.706747223377959 1
0.746231676959997 1
0.155424102164938 1
-0.0468391408609157 1
0.406745393114641 1
1.02996055552902 1
-0.113779211395905 1
-0.101242089666385 1
-1.23948853048175 1
-0.741675814930129 1
-0.173461525126824 1
-1.48108205573174 1
-1.07303376808183 1
-0.286806606939702 1
0.0194697362828736 1
0.0995765664611306 1
-0.105093015118562 1
-1.44691984479072 1
1.07980914663877 1
0.760365451124642 1
0.461096271687273 1
-0.0861100941702052 1
0.91258595179873 1
0.238854475948978 1
-0.048433241819038 1
-0.15401617478977 1
0.521177254303026 1
0.298975456200639 1
0.545063240952162 1
-0.471168892012233 1
0.237179618720795 1
0.582733284726754 1
-0.0435413187869138 1
-0.79850877574646 1
-0.42748013826552 1
0.449946378708639 1
0.0691458053389882 1
-0.0579551270147716 1
-0.263719509563027 1
0.743200546054315 1
-0.956090428918659 1
-0.629462258263408 1
-0.304883123608751 1
-0.162250274927223 1
-0.329504853430971 1
-0.552126773512378 1
-0.469436892157643 1
-0.677075924495622 1
-0.257401367069222 1
-0.174278797072628 1
-0.0640680889092351 1
-0.654379489755898 1
-1.38740006025285 0
0.942091437099289 0
0.662624350716211 1
-0.911035009419652 0
-0.456554602767721 1
0.593782192869166 1
0.349920457782719 1
1.33609009538879 0
-0.958386953608879 1
0.793891747484405 1
2.31639723595769 1
-0.815640718118875 1
0.0290537729952756 1
-0.412786065153157 1
0.463873442897528 1
-0.240321949500001 1
-0.0780182375943441 1
-0.994533347346326 1
-0.13075914850934 1
0.30554212191436 1
-0.196806707657394 1
0.615192196611255 1
-0.56743507796355 1
-0.0382589101229566 1
-0.0367940143960893 1
-0.639046456207021 1
-0.727985835397425 1
-0.101084245041598 1
-0.973565150854915 0
0.103057836383489 1
-0.62179691210786 1
0.595595461890185 1
0.733912901122463 1
-0.0423803366758957 1
0.242860429581071 1
0.280962990421819 1
1.37957884993561 0
-0.397184742314677 1
1.43784006981911 1
-0.682510145526058 1
0.158212869038024 1
0.755088736396764 1
0.342067757318856 1
0.563260840802205 1
0.822539065577953 1
0.637247228707133 1
0.226372643757508 1
-1.1103882184476 1
0.0349505721383243 1
-0.188165119819753 1
0.258448357527648 1
0.538915982843712 1
-0.396099088031086 1
-0.116421316895679 1
-0.241796186591158 1
-0.490767766065966 1
0.875725583380928 1
-0.409615117319042 1
-0.968633003581245 0
0.0436623125366105 1
0.683977515986653 1
0.39743072548386 1
1.65081561094943 1
0.280108130339905 1
-0.133696088856401 1
0.182863155091109 1
-0.8017553985725 1
-0.6848338388895 1
0.10922064217503 1
0.311595829693521 1
0.595648338738355 1
0.46548217276982 1
-0.0186199444524512 1
-0.51380966510541 1
-0.266526069884305 1
0.00240035855290346 1
0.201559491633997 1
1.06452686090265 1
0.35722481205178 1
0.066826632067898 1
0.00946594158150654 1
0.316735928707975 1
0.254135443491476 1
1.49901887336573 0
0.661596148629905 1
1.5972916733066 1
0.588490221437719 1
-0.556337561544347 1
-0.546668297904619 1
0.431871790822949 1
0.253958252060904 1
-0.478527183766831 1
-0.28213676025094 1
0.314932048740241 1
-0.665728915568656 1
0.153332479398346 1
0.00370883790436644 1
0.0647845322075618 1
0.460192554513269 1
-0.709294325167426 1
0.830902125049035 1
-0.356508598905366 1
-0.629024752822993 1
1.12385404044973 0
0.623428640053865 1
1.051826929242 0
1.51940429153361 1
1.24991096449114 1
1.16585155504484 0
0.168568895880216 1
0.28710571729071 1
-0.352250491526633 1
1.52316395131859 0
-1.35357494486527 0
0.192379486435292 1
0.417882512683762 1
-0.556018999623366 1
-0.511465036131136 1
-0.372831963790295 1
-0.302703654959922 1
0.00858697185266788 1
0.331029641082974 1
-0.0540188314566014 1
0.476554537156445 1
-2.05407107250134 0
-0.422707315573892 1
0.489236912959155 1
0.796076248321492 1
-0.806572868348242 1
0.235182952073725 1
0.361009579641462 1
0.0222084787768335 1
0.515930109628439 1
-0.155865637824283 1
-0.128590270673606 1
0.780070349293589 1
0.456049839427772 1
0.261156628698849 1
0.546907720195567 1
0.74774899275527 1
-0.201739531700909 1
0.869803586300332 1
0.282106591219696 1
0.105407614633101 1
-0.982415884902008 1
-1.94116797538737 0
-0.31153744543987 1
-0.350932868733756 1
0.929161324844648 1
0.452055576007063 1
0.0111458712048425 1
0.386048234634661 1
0.861928300303338 0
-0.0911642072519505 1
-0.680007081462917 1
-0.0108945294824434 1
0.48339210625588 1
0.342248220533323 1
-1.48712417611098 1
0.502536524832386 1
-0.75710053926118 1
-0.0838863526731346 1
-2.51873417564224 1
0.450491744448439 1
0.0359554721129241 1
1.69287028368257 0
-0.481899853830912 1
0.780194408267463 1
-0.686178977090508 1
-0.496115970622262 1
-1.35679552835934 0
0.52490749988651 1
0.510376793355914 1
0.656146542164768 1
0.0842775798294983 1
-0.191241021636401 1
0.238771392533139 1
-0.457552290727916 1
0.278264399524948 1
-1.4581259151004 1
-0.438497012041054 1
-0.219688487733997 1
-0.804973989933632 1
0.229847059246434 1
2.37088948238775 1
1.43194908803519 0
0.290757225973976 1
-0.479808317259464 1
0.530684274461622 1
0.108171418547838 1
-0.315294701803725 1
0.350475476616146 1
0.440136595611865 1
-0.360643183901775 1
-0.0620530331040738 1
-0.477415951324101 1
0.820179802871428 1
0.716485481862133 1
1.05267574083409 1
0.841471755407635 1
0.433650756238721 1
0.570710906571404 1
0.210748417247159 1
-0.467685201403434 1
0.00347426483325072 1
-0.731181610117256 1
0.0955790426911466 1
-0.0286480087543189 1
0.154857645898157 1
0.353272929691175 1
-0.185704203095724 1
-0.398719072997502 1
0.122862609373244 1
0.323533089556761 1
-1.46972787075585 0
-1.15128535107302 0
0.549320536909688 1
-0.407014324714502 1
-0.951029216647666 0
0.336147957058678 1
0.762283798923599 1
-0.587564533880991 1
0.382608199314302 1
-0.174391378739451 1
-0.528299837368812 1
0.149382285447088 1
-1.26478692707835 1
-0.351489395927211 1
0.577027982883163 1
0.140006284915568 1
0.185116880056563 1
-1.27218212835145 1
-1.11379443207253 1
0.174060061010546 1
-0.424995661696555 1
-0.189295903592492 1
-1.32812468476562 1
-1.67689487437248 1
-0.40682181723818 1
-0.299117131036963 1
0.229061694016155 1
1.58462902642083 0
0.25264861330554 1
0.461087319787051 1
0.281512178543809 1
1.28685649940396 0
-0.451483645692984 1
-0.248747347864202 1
-0.085286271198827 1
-0.48451027404183 1
-0.679179545892983 1
-0.034629158493795 1
0.0236653286450101 1
0.752573589176372 1
0.330794252577968 1
-0.550647921418327 1
-0.144812969345483 1
0.130288590139929 1
-0.126793911102549 1
-1.29346021636415 0
-0.619894630936576 1
-0.144441372974848 1
0.906050342542097 1
-0.890481685077031 1
0.709967431883725 0
0.147678365892402 1
0.996090424822369 1
0.333938919437111 1
-0.394317528523878 1
0.406850015877807 1
0.528464856591721 1
-0.728499285127675 1
-1.3091826039963 1
-0.40616974710501 1
1.39862594870038 1
1.26081255710399 1
0.506652586830602 1
0.0748921143549724 1
0.55830340477727 1
0.791250176372668 1
-0.746506851127043 1
-0.545067952334224 1
0.795216080528199 1
0.0911883697439594 1
-1.43501618928201 0
0.824523247514702 1
-0.962545230403168 1
-0.883606546398148 1
0.660248256769051 1
1.4128198938479 1
-0.120653526381476 1
-0.399349864808042 1
-0.0260856425050051 1
0.0646502041954151 1
-0.612754246043614 1
1.04511312958108 1
-0.744230628964782 1
0.0483183123101066 1
0.0328123810688916 1
1.54979796820164 0
0.153787840193692 1
-0.263447017029619 1
0.295607614916901 1
-0.447814932052761 1
0.498349913532604 1
0.66722940026326 1
0.597681445370994 1
-0.0861381989757838 1
0.550394549309353 1
0.636248218408712 1
0.344521640139571 1
0.493827405223321 1
0.621146548676247 1
0.0373661632628484 1
-0.989859483216644 1
0.46739714498556 1
0.0347560018606194 1
0.0796744340225468 1
-0.655378162778595 0
0.330914774389644 1
0.198060849746999 1
0.229052369117362 1
0.562253722198579 1
0.734602877998801 1
0.930253693175754 1
-1.27718855509634 1
-0.245363020621555 1
0.04755991537061 1
-0.200510410670085 1
0.0806682691146463 1
-0.650314083136257 1
0.238595130957691 1
-0.411686209399441 1
1.17347455014073 1
0.0949326484745141 1
-0.194854100254434 1
-0.00721688634641168 1
-0.0305845693972167 1
-0.357282120130131 1
1.31329689358771 1
0.264266199904897 1
-0.656188620858304 1
1.10165815180214 1
0.242296000015935 1
1.09098683177334 1
-0.538499262881789 1
0.105612437403125 1
-0.622958737974759 1
-0.608698546997411 1
0.951546856122011 1
-0.150109921700898 1
0.571664428558124 1
2.0334102883319 0
0.193081330532247 1
0.208217660198087 1
0.153298448814351 1
-0.535019223717055 1
-0.26748514216794 1
0.597331291674422 1
0.372554814222541 1
-0.361962803426407 1
0.0127367501038173 1
1.3434066205108 1
0.00593153798026057 1
1.0638957676311 1
0.226523369576579 1
0.0187548880752678 1
0.153055033099587 1
-0.00784550773915757 1
0.632675023673235 1
0.0661386890315056 1
-0.133674751969974 1
-0.477372348806821 1
0.0786597710090786 1
0.135905141945618 1
-0.909006888274958 1
0.456719895626082 1
-0.641295070259613 1
1.01698063953121 1
-0.194561260184594 1
0.468531392437446 1
-0.260606065465387 1
-0.114643262146228 1
-0.89987557564966 0
0.486236817575086 1
0.278584944026985 1
-0.559915579767112 1
-0.134996007850625 1
-0.425920395378902 1
0.138690737582961 1
-0.586481112310788 1
1.34318904036592 1
0.0564730718923206 1
-0.388043576321291 1
-0.251394110172475 1
-0.48151481696209 1
0.131359514567288 1
-0.499832853745375 1
-0.528940805089802 1
-0.23394726700651 1
-0.137586258146456 1
0.944587344698146 0
-0.703219418070883 1
-0.258195507238162 1
-0.257182959265659 1
0.368242701646385 1
0.284849824211458 1
-1.08409052862554 1
-0.911977502139269 1
-0.516850465525763 1
-0.200963980928187 1
0.124130190369436 1
-0.234292526069626 1
1.08994561810592 1
-1.07151889586705 1
0.499588506027466 1
0.216587206438522 1
-0.180428352394547 1
0.402273193729488 1
-0.828021279328369 1
-0.589437783806892 1
-0.165546632293544 1
-1.94003642942583 0
0.314502710794653 1
-0.551969749936305 1
-0.635369096802733 1
-0.42024087447507 1
0.936032256341536 1
1.49993570993533 0
0.00981906312515379 1
1.01975137231858 0
0.535128117925358 1
-0.210548988100843 1
0.473604815720847 1
-0.375339588673975 1
0.626855112156598 1
-0.790057075057007 1
-1.06803293118007 1
0.613216769846363 1
-0.29995674563007 1
-0.350637696729013 1
-0.250738903646457 1
0.820809663218766 0
-0.003852487546296 1
-0.450740574746571 1
1.53757224812892 0
-0.347848232201807 1
0.360907478166075 1
-0.573782218049585 1
-0.193195079457918 1
0.73575435804894 1
-0.971378747917763 1
0.738684248111639 1
0.188446118728438 1
-0.516539512842856 1
-0.354807025827676 1
0.444358995916051 1
-0.338812357014028 1
-0.174333116503863 1
-0.118668336932155 1
-0.282640160869741 1
-0.734362055315576 1
0.78892046950702 1
0.37421453290467 1
-0.975341278615414 1
0.507435917571935 1
0.3543361828601 1
1.00516739360433 0
0.0433435486143536 1
-0.154280696002318 1
-0.539369867512241 1
1.17237675800145 1
0.263014101565615 1
-0.272954470070938 1
-0.00202107846677181 1
0.521045918072711 1
-0.44632785870518 1
-0.519980986776483 1
-0.774030860651346 1
1.30530980338387 1
-0.0150620640559645 1
-0.581460282767661 1
-0.270421702516775 1
-0.688442611718974 1
-0.0614654795844618 1
-0.43774483182104 1
-0.870844710586086 1
-0.252557176873136 1
1.29306135210161 1
-1.11690617712594 1
-0.4083184602243 1
-1.67832957187633 1
1.48573307579667 1
-0.727714869766997 1
-0.11243011960384 1
0.574881669416781 0
0.337718127466246 1
-0.525724176855458 1
0.23987183652407 1
-1.24635546807237 0
-0.392086278628795 1
0.122772145415721 1
0.543131883277485 1
0.0444457486964221 1
0.513506876057722 1
-1.80365070935654 0
0.0269736381696501 1
0.16077093425491 1
-1.30866007704481 0
-0.114575183148965 1
0.512944278673275 1
-0.57000735100769 1
-0.219368807899544 1
0.408492239674139 1
1.03766604985706 1
0.660068470925199 1
-1.30788925551659 0
-0.958841480294699 1
0.414334111246873 1
-0.0634901984414534 1
0.0541702680000564 1
-0.133959929261427 1
-0.491862918634134 1
1.29305120124619 1
0.522637734970955 1
1.14860654751406 1
-0.301889581818228 1
0.0479017759777188 1
1.26467928692101 0
1.08834894559366 1
-0.0857353180937058 1
0.0857030551792015 1
-0.0175062696083335 1
-0.423816798594089 1
0.0659967155425242 1
0.563034244795088 1
-0.531699828103524 1
-0.456271325969444 1
1.1049525822473 1
-0.157285628008267 1
0.0460078710155919 1
-1.62994753755054 1
-0.329056606925393 1
0.29796309331062 1
-0.0481452369052776 1
0.0127133781666001 1
0.496802589411505 1
-1.29608451123241 1
0.76654079308953 1
0.243546034225951 1
-0.522348368833973 1
-0.432251093164781 1
-1.09435795914599 0
-0.370918312902514 1
-0.0282301624402474 1
0.319355417231835 1
0.844893936219627 1
1.14352145105506 0
-0.199978944017654 1
-0.3570074213721 1
0.890870690810175 1
-0.0079775148549386 1
0.553477855475615 1
0.492921842941196 1
0.92107702009099 1
-0.0399217586694683 1
1.16632324760348 1
-0.0696942086693752 1
0.0411539799639419 1
-0.283609916865873 1
1.54762518580748 1
-0.735335497325162 0
0.597154304824934 1
-0.223215942242782 1
0.636099541831478 1
1.17683820763512 1
-0.949526103586194 1
0.0975864609584542 1
-0.248805355694197 1
-0.0519585584124463 1
-0.981141238150619 1
0.263778586874306 1
-0.734005606788298 1
0.00058982423807509 1
1.0957614523991 1
0.373268596967166 1
1.00493094055722 1
0.0906488268525134 1
0.402635614567748 1
-0.743919310866077 1
1.19292409586313 1
0.0362479223112176 1
0.633122417010023 1
-0.381742256264718 1
0.319298438721043 1
-0.755745197735452 1
0.450261445059799 1
-0.957885610870016 1
-0.536657286489891 1
0.88932197794612 1
-0.762909350224162 1
0.817017844408704 0
0.0740686458742427 1
1.157433626732 0
0.535582030795393 1
-0.538443112640327 1
0.627819925229603 1
-0.222876321786398 1
0.22839062489497 1
0.710526506794929 1
-0.0933049448348011 1
0.181033433855785 1
-0.39083931472929 1
-1.00157161788317 0
1.30157754647119 1
0.823321350807842 0
-1.32834419709321 1
-0.972939661560573 1
-0.296772014018363 1
-0.785222356029133 1
-1.00959713070488 0
0.00165825483503967 1
-0.12378533777362 1
0.144191205621829 1
-0.0952813707817779 1
-0.228956154604593 1
-0.612409148192882 1
-0.739503004898942 1
-0.160610216949137 1
0.195931783941698 1
-0.688102337517695 1
-0.144537285008487 1
0.609705911565715 1
2.034050412464 0
0.0638951043097204 1
0.11374901725967 1
0.420036283606203 1
-0.39500606564937 1
-0.243591625104818 1
0.231298013084339 1
-0.474496891643229 1
0.184040651769322 1
-0.580416332272738 1
0.0976037801173057 1
-1.06876999412803 1
0.0660319677391907 1
-0.680208629739926 1
0.0114897643264865 1
-1.04566671118433 1
-3.10033713498198 0
-0.0327423417508856 1
-1.04728863798527 1
-0.369689306677272 1
-0.283180133166079 1
-0.626393203465381 1
-0.31897129033083 1
0.00946748594990593 1
-1.51631515457434 1
-1.00852233336233 1
0.0879404526489122 1
-0.93921634311647 1
-1.53935253056295 0
0.615526084640064 1
1.09418751403567 0
-0.149087261990525 1
-0.932808212697686 1
0.579210128470737 1
0.638779026631007 1
-0.216495467768495 1
-1.09334981318367 1
-1.23347400430832 1
0.0184776256471954 1
0.377042123317819 1
0.106415407869763 1
0.347148078368781 1
0.616777354142128 1
-0.343505010104235 1
0.475143360420197 1
0.493724302680548 1
0.452554178527265 1
-0.349876814944367 1
0.138355887083489 1
0.650905427290695 1
-0.705531213926715 1
-0.0932170327301313 1
-0.367566271512132 1
-0.662839995028582 1
-0.214407366684957 1
0.152985798388009 1
0.728420202327183 1
1.1420356210945 0
-0.414689487702316 1
0.313971929260977 1
-0.0534624550458654 1
0.690786254794485 1
-0.0190619239872907 1
0.133016366671073 1
0.0128028054847328 1
0.516360564768678 1
0.206440651741551 1
-0.0156513727487336 1
-0.503239913410906 1
0.500670689373607 1
-0.627167768586682 1
0.112539802833348 1
-0.602587688587182 1
-0.206383842044599 1
0.178567617426246 1
-0.265366761617823 1
-0.915110693989525 1
0.562872586915691 1
0.268101089803726 1
0.727439950286943 0
-0.591577697378227 1
0.141381931012062 1
-0.979506239920875 1
0.516250476903441 1
-0.191743616649072 1
-0.114400944755131 1
-1.0860029509969 1
-0.317496390132033 1
-0.158299492350801 1
0.203874976512286 1
0.149437057782269 1
-0.975791580190677 1
-0.686042178777511 1
-0.0164367541451448 1
-0.297771820278055 1
0.217289797529239 1
0.173528288549352 1
0.0216189007500898 1
-0.0942866028807288 1
1.25507830646238 0
1.17841802321338 1
-0.706505448548609 1
-0.232312855505799 1
-0.0064314033620235 1
-0.289900287902608 1
0.818188754772336 1
0.540709587649847 1
-0.563694597672545 1
0.385595902339626 1
-1.05665576718937 1
0.039996747684877 1
-0.549544772259745 1
-0.367415149603277 1
0.462420397849105 1
0.219506592554512 1
0.645647567149147 1
-0.267274768530804 1
-0.449585158790287 1
0.627943171419726 1
0.0144161191846431 1
0.900470687486593 1
0.274191379930727 1
-0.0322177206958977 1
0.0939919950203755 1
0.36019901074218 1
0.166946952559012 1
1.91697349452534 0
-0.644694674939842 1
-0.0295495287530449 1
0.251407684400957 1
0.950050504764547 1
-0.297912868321867 1
1.88435660025961 0
0.15103915825597 1
0.272565000252101 1
-0.641408272539649 1
0.312055706141519 1
2.03908833347608 0
1.8332403138638 1
0.592338039480363 1
0.0574867639330927 1
0.149111832420529 1
1.46779169347946 1
-0.170492849007734 1
-0.789580472909408 1
0.227662176931781 1
-0.471895559983779 1
-1.24831554975712 1
-0.378673900598408 1
-0.358683317891777 1
0.24914394153641 1
-0.330260805454141 1
-1.29865028709041 1
-1.04253433110723 1
-1.78301940706099 0
0.401439188013649 1
0.111883775641658 1
0.663907789727478 1
1.22515470230153 0
0.390824862288246 1
-0.422031661374825 1
0.761580993926596 1
0.397847252546781 1
-1.27595538834774 1
-0.480329992871003 1
0.8465845034005 1
-0.511873212996894 1
-0.219173736916658 1
-0.290176005628756 1
0.865898370490753 0
0.3450661767686 1
-0.366841445232666 1
0.046474595905689 1
0.676587227921687 1
-0.511735791236694 1
0.338640894907552 1
-0.632823305996101 1
0.0600206120246239 1
-0.36998803746456 1
-0.376835250918911 1
-0.415631494229903 1
-0.781153218478419 1
0.183223636470035 1
-0.193775029111178 1
-0.888540910258877 1
-0.0976211954808262 1
-0.158179208763641 1
-0.245936481549901 1
-0.477238895439328 1
-0.500795678475893 1
1.7555929492566 0
-0.6770762697313 1
0.113273881506073 1
0.164884817802351 1
0.342560145072176 1
-0.392960427339869 1
-0.796351488872365 1
0.3374534434269 1
-0.130846233865029 1
1.77194723976893 0
-0.449284251609411 1
0.701014258437685 1
0.279066875920171 1
-0.172964634090021 1
-0.0726458092566615 1
-0.952974847640369 1
1.77448552229273 0
-0.183540863879845 1
0.0298642582027774 1
-0.929375836046287 1
0.81097363794754 1
-0.345629654323264 1
-0.069893807370257 1
0.431151972653762 1
0.408211977364453 1
-0.579690740866453 1
-0.385689017186688 1
0.0331737727893494 1
-0.162798211080006 1
0.357838502885373 1
0.800460731709845 1
-0.751258669937271 1
1.23069212458698 1
0.153261061592572 1
0.433815560425063 1
-1.11688894943204 1
-0.448338725496448 1
-1.05093366753198 1
0.637733730176783 1
0.902428079329307 1
1.39880908042756 1
1.60371739039032 0
-0.310318750131123 1
-0.547952192071774 1
1.55750085438569 0
0.789408820238646 1
-0.645267713642976 1
-0.0364768294250667 1
-0.197224979332817 1
-0.148798628155734 1
-0.209476821486838 1
-0.36054476200493 1
0.595956816605546 1
1.53331974971498 0
-0.453865985751741 1
-0.455967441219432 1
0.523281066380724 1
-0.285482442583362 1
-0.152069709801565 1
0.359004583638601 1
0.193689405635827 1
0.816324338170169 1
-1.0773978140532 0
-0.182486831956216 1
-0.338557277986827 1
0.0952262399187964 1
0.184832299990267 1
0.385738047237162 1
-0.7002751847587 1
-0.343861165862852 1
0.403890119174945 1
-1.31689389331895 0
0.890368518351356 0
-0.374968213146194 1
0.211801499439803 1
-0.972998447149809 1
-0.361921724962237 1
0.502337547086996 1
0.994020473775609 0
-0.436362578453771 1
-1.33130844311062 1
-0.402058521114903 1
-0.0377467693350634 1
0.296150078704995 1
0.722228736050684 1
-0.223339715126064 1
0.560813812746146 1
-0.0137172974699859 1
-0.260830951933154 1
-0.0514685877390919 1
0.123488164323437 1
1.25228627325724 1
-0.192180362451088 1
1.75531078747675 0
0.903186244433002 1
-0.340387945687082 1
0.622066277019979 1
0.330975555596091 1
0.0644211211839371 1
-0.654753387925016 1
1.09760206694383 1
0.0877138740250064 1
1.09099551052446 0
-0.796516503938571 1
0.346639953151274 1
-0.422028413589109 1
-0.331135077573077 1
0.120226922788064 1
-1.37086200339028 0
-0.0278938605618423 1
0.308366957484951 1
0.646358873144858 1
1.68130205962478 0
-0.0909510607248476 1
-0.810590804545115 1
0.305900621890047 1
-0.399970083805067 1
-1.18274050592398 0
0.336110022870196 1
0.90669668949335 1
0.201557500806013 1
0.442723515162751 1
-0.0122214202861929 1
0.366374892994787 1
-0.053009436587798 1
-0.54390955471151 1
0.455410051640986 0
0.576073647854991 1
-0.301598810149223 1
-1.47083343318175 0
0.133582592797311 1
-1.33536233127426 0
-0.255668180262469 1
0.698933680213126 0
0.475972246976198 1
-0.120421748607432 1
0.310527388961457 1
0.232544234821764 1
0.669060243350666 1
-0.762489393392731 1
0.785912319664827 1
0.614025029319898 1
-0.121424826111363 1
-0.0817686672481817 1
0.914148907194306 1
-0.393095717672397 1
0.582828576484752 1
-0.113376552628882 1
-0.0774856250180812 1
0.602140748494743 1
0.836233939754224 1
-0.2561699934169 1
-0.646072110178693 1
0.132220592730149 1
0.0256717194485091 1
0.74333080148739 1
-0.00743960643408113 1
-0.571348214651305 1
-0.275859950394497 1
-0.908218604861251 1
-1.24038657197436 0
-0.00389454258060368 1
0.0159729818022228 1
-0.534738476508306 1
-0.346009773378258 1
0.86093491920637 1
-0.388398533350211 1
0.143609458320565 1
0.514683259252679 1
-0.10950181659026 1
0.316611812519283 1
-0.332813040396896 1
0.79138043378082 1
0.674114656912977 1
0.89138589727199 0
-0.569166497280157 1
0.188016957445493 1
-0.965209340195727 0
1.2154091047477 1
-0.548977810108993 1
-0.220528830611826 1
0.682816366004067 1
0.614797097125791 1
-0.342777701564228 1
-0.50989305279195 1
1.48870967515241 0
-0.917066415641727 1
-0.061680802369818 1
0.817532306470002 0
-0.270409923736617 1
-0.552253938621534 1
-0.537372482219017 1
1.45196490211008 1
-0.470137330419028 1
0.0861488588094927 1
0.448141221835153 1
0.214796288442949 1
-0.157690741672249 1
0.078988028342526 1
0.172877016450038 1
-0.133056086029394 1
0.232266286988752 1
0.834650601355525 1
0.270664006095679 1
0.185444977546077 1
-0.194580017183892 1
0.0654956329905919 1
-0.768543124066159 1
-0.557873781668535 1
0.774931952593732 1
0.434238846311208 1
0.00224082559841599 1
-0.407810670647459 1
-0.192861570509473 1
0.630260356633725 1
1.18833413443278 0
0.129950589378256 1
-0.295014483654349 1
-0.536565775356131 1
-0.641378564884122 1
-0.917749107714757 1
-0.230217030724962 1
-1.45645707339786 1
0.882018959158672 1
0.982514321978983 1
0.628749321007141 1
-1.37773570566238 1
0.0787390869304272 1
-1.55757767313113 0
-0.0926714792317286 1
0.457445846536723 1
1.23679411623905 1
1.40612550753081 0
0.814614899467659 1
-0.632056953912359 1
1.39154033553638 0
0.0951481925289244 1
0.127378736624362 1
-0.141590823950337 1
1.07396219635675 0
-0.551821880075349 1
1.94416518561473 0
-0.620545322743361 1
0.0990064303710517 1
-0.413923594332784 1
-0.828073987542304 1
0.69307160520672 1
-0.635381527385182 1
0.140663756102239 1
-0.629865154912538 1
1.53451929654146 0
0.266027987754545 1
0.0741809828815061 1
0.579984831386812 1
-1.50196212951622 1
-0.260955766911523 1
0.280346898720634 1
-0.197977999384321 1
-0.655043844861395 1
-1.59026915803968 1
0.861770915361279 1
1.08684843706098 0
0.157330398605342 1
0.000129943058600812 1
-0.466201103978213 1
-0.41042433108548 1
0.171229334448049 1
2.32563791537209 0
0.625357874264427 1
0.402816749595928 1
1.07059326651556 0
-0.470565886607135 1
-0.873666983249556 1
0.298052308961056 1
-0.78583026118045 1
-0.192626309575121 1
-0.189300360685261 1
1.93693938118464 0
0.118210213418064 1
-0.0377154026169173 1
-0.525956547754241 1
0.0108964706939177 1
0.377302151487412 1
0.826144044461414 1
-1.09250536172078 0
0.584619506779062 1
-0.159169663306744 1
-0.284257565919037 1
-0.325377820970625 1
0.961802257782466 1
-0.948698788806115 1
-0.660765487996937 1
-0.640874817906513 1
1.80264594756069 0
0.270430203980777 1
-0.492301171620652 1
-0.00650709034751585 1
-0.314016331737193 1
0.955126660946093 1
-1.60747174452649 0
-0.999826925223352 1
-0.257948395681496 1
1.46044399692605 0
0.77133938139786 1
1.08541996391482 1
-1.04354326933416 0
-0.0205331941582999 1
-0.773770669567326 1
0.157707035155631 1
0.0218329008193807 1
0.505092903522736 1
1.17437435671461 1
-0.0263793212982916 1
0.909183685558815 1
-0.812783224547049 1
-0.359224336732344 1
-0.414857754931903 1
0.050189643729694 1
0.407444253506087 1
-0.230386420259547 1
-0.121229759855714 1
-0.389541442191444 1
-0.380460453676372 1
0.0640439297205354 1
-0.287654241031647 1
0.442873313098032 1
-0.635426591830103 1
-2.10100814077797 0
-0.155946967845892 1
-1.02056561382498 1
0.811139438349125 1
-0.669514313359296 1
0.0602101700466977 1
0.432163358501532 1
0.237824753351904 1
-0.274628526762919 1
0.175304345466701 1
0.0250915864967118 1
-0.717445634827523 1
-0.573769436347888 1
-0.551977747575599 1
-0.711971642668742 1
-0.697860668009786 1
-0.0306021473305135 1
-0.38306609627443 1
1.64556245371004 0
1.67972742123502 1
-0.171066810899825 1
0.198515429736839 1
0.0666832961982887 1
-1.15512867414948 1
0.384338508306946 1
0.127001354826477 1
0.626510161806345 1
-1.05277663963907 1
-0.268634061299507 1
-1.41800020860709 1
0.28624629592148 1
0.375838937247103 1
0.2984494965369 1
0.0221139998183295 1
0.0783662113158006 1
-0.599983559805156 1
0.571550459236926 1
-0.170133950993976 1
1.05018181080169 1
1.27280011084393 1
0.273424266147841 1
-0.0627751761217857 1
-0.407010830723452 1
-0.135160696042927 1
-0.479077680107635 1
0.14123047512269 1
0.206676859083095 1
0.056221122402529 1
-0.790729262090021 1
-0.423323964219651 1
0.199246584401456 1
-0.0101099203732636 1
0.692401875796382 1
-0.61022821714707 1
-0.346393663379331 1
0.215894361920644 1
0.171885833728121 1
0.771965115656402 1
-1.11817184813296 1
-0.0108668387882879 1
-0.389727076287832 1
-0.261861200841159 1
0.278802644685094 1
0.206955373911074 1
1.53255550093975 0
-0.424758077669675 1
-1.27395957026574 0
0.302023732730331 1
0.0938483711664927 1
1.07438109749632 1
0.487595845376488 1
-0.665224681155272 1
0.27000504586493 1
-0.688850740902948 1
0.197142970253042 1
0.044981596025632 1
-0.0145416495631273 1
-0.0197548936085714 1
1.03732614195804 1
0.560419959417805 1
-0.570977281882498 1
0.0240685789450648 1
-0.397573307531013 1
-0.273550969349139 1
0.459326053908256 1
0.184108774036634 1
0.617647867131317 1
-0.709601959377828 1
0.0171417231228644 1
-0.714981010525373 1
-0.359474447239758 1
2.14723456661184 1
-0.166177808428586 1
-0.472828230407545 1
0.260827779858668 1
-0.889597150954389 1
0.30639544404582 1
0.16111714189335 1
0.655116436830693 1
-0.174443998319117 1
0.199577715162575 1
1.1393825907799 1
0.598605334495707 1
0.239069386123641 1
-0.87282820501723 1
-1.49509411122216 0
1.28759831014488 0
-0.671487077116747 1
0.0142171191272164 1
0.567084772952917 1
-0.381371011088248 1
0.979448022118203 1
-0.438868677139598 1
-0.332145502913847 1
0.183195746711957 1
0.184777017141148 1
-0.889308921697335 1
0.38481376647942 1
0.453936874318701 1
-0.0245631336222574 1
0.655545810612992 1
-0.352640000196703 1
-0.13018361793747 1
1.02394827905299 0
0.35573874554486 1
-0.586710655323358 1
-0.388648299111983 1
-1.15818409128253 0
0.523728786661307 1
-0.514023557693973 1
-0.244566145685005 1
-0.290148266807152 1
0.410614191527676 1
1.52247802537715 0
-0.285467149509917 1
0.314490837894303 1
-0.246912893148469 1
0.304190238799677 1
-0.416741932690012 1
-0.281281375083638 1
-0.202004245014601 1
-0.0933148982046224 1
1.10514076368807 1
0.603705669349838 1
-0.744998031344144 1
-0.39877007923386 1
-0.111249086755141 1
0.672949551024926 0
-0.775286869328574 1
-0.0119001824672874 1
-0.182655683899304 1
0.326463267868435 1
0.179590348173231 1
-0.310271674534871 1
-0.752809290522625 1
-0.657673758064899 1
-0.0639705893472746 1
1.71316738090846 0
0.978651942815072 0
0.144723572981512 1
0.425417136842615 1
0.0573737704100246 1
-0.747650167428391 1
0.331320718536999 1
0.0486854665002134 1
-0.788316793080215 1
-0.301134312154059 1
0.066083715396368 1
-0.128755783326791 1
0.790652389764636 1
-0.0472297038289669 1
-0.383051992984329 1
0.679348303478335 1
-0.605674092572377 1
-1.01224967305196 1
-0.0505242044760297 1
0.0770364292338001 1
-0.574021078334564 1
-0.752004770018065 1
-0.495154371679456 1
-0.0417503955861787 1
-0.0209055297394476 1
0.610167995001217 1
-0.0510351269204574 1
0.874368360814971 1
-0.384576107944645 1
0.438821572001812 1
-1.04895541034092 1
-0.795219726880993 1
-0.198656477055501 1
-0.541269059556605 1
0.960515089401261 1
-0.0776806151391464 1
-0.00440044050367983 1
0.153422199745384 1
-0.0664381630813274 1
-0.965565145331626 1
-0.0681722037616343 1
0.173019409311781 1
-1.47182707079415 1
0.228783646510381 1
-0.311640817168186 1
-0.457472372487342 1
0.39632908824094 1
-0.838600914014579 1
0.760230025027287 1
0.707488208647138 1
0.135768158222803 1
-0.320027973577556 1
0.607673364604005 1
0.0747575721482731 1
0.0418962545097763 1
-0.992115700170128 1
0.066602611364909 1
0.195884657807652 1
0.464599024404494 1
-0.0456674903705071 1
0.109704018232395 1
0.286394986112152 1
0.520675480003028 1
-0.298665631994344 1
0.323474670480818 1
-0.463800444840517 1
-0.366416477853616 1
0.975939907368539 0
-0.03949630914915 1
0.159853237023317 1
-0.536650442100133 1
-0.275327793275117 1
-0.819911717259726 1
0.817772306966198 1
0.77758229761212 1
0.00643578209808521 1
-0.286831377239063 1
-0.202802984501346 1
-0.402030310090498 1
-0.404888965031604 1
-1.41922638006169 1
0.215833243437538 1
-0.959665411644283 1
-1.01685506356742 1
0.38019688888579 1
0.839360046014654 1
-0.763807790791106 1
-0.689803464688343 1
0.268203255505539 1
-0.655792998590429 1
0.398770020289445 1
2.0296597441399 0
-0.237237824651246 1
-1.42165095335531 1
0.549497862488053 1
-0.0858215356581753 1
0.691178225397137 1
-1.07950074935776 1
1.09750523646792 1
-1.36955015875773 0
-0.218319819846303 1
1.36695002328729 1
-0.468653140455505 1
0.215726761061841 1
-0.747786833896523 1
-0.124429413320001 1
-0.848921820463296 1
-0.283224326264882 1
0.196361744877165 1
0.164538062916967 1
-0.909094212667214 1
0.683293311141384 1
0.22435956211166 1
-0.154264714679809 1
-0.350492931101122 1
-0.575910712306884 1
0.820709190789521 1
-0.0383790065108205 1
0.583260625103156 1
0.345145725754203 1
0.6797788471971 1
0.24679476715846 1
0.585041626667319 1
-0.0611200200619255 1
0.535540151590448 1
-0.868128730897198 1
0.574167484780683 1
-0.665983741003324 1
0.199995131958045 1
-0.94831407311307 1
-0.22946229173074 1
0.616970631358941 1
0.407370773885777 1
-1.12828586419593 1
0.424604842743963 1
-0.566684355695149 1
-0.0923144140290551 1
0.484903752116479 1
-1.5774354625146 1
0.162917736770758 1
0.282379093783241 1
0.240011442702081 1
0.656057994822928 1
0.228842224643485 1
1.62680945560965 1
0.109302560035152 1
-0.618261453397525 1
0.0255061586323173 1
0.462185605448804 1
-0.381204341547169 1
-0.273149066328128 1
0.341142882812584 1
0.621441867515131 1
-0.484120408012897 1
0.278913251375767 1
1.24839377586548 0
0.445177752648922 1
1.01742388243586 1
0.521888069112672 1
0.681430079077671 1
0.393722086081055 1
0.460261379581576 1
0.332343400160163 1
-0.445400697894312 1
-1.35001352653212 1
-1.04157304863778 1
-0.313920813436815 1
0.47782581207289 1
-0.72538791377152 1
1.30350663613882 1
-0.234917097471338 1
0.341444285636601 1
-0.338531156381173 1
0.374923851942696 1
-0.690015973260119 1
-0.0630421756010086 1
-0.815236792178569 1
0.503289726958514 1
0.340556217481227 1
0.133803183638986 1
0.669062959626388 1
-0.281327974833662 1
-0.353014406145613 1
-0.119682292355136 1
0.827014447440091 1
-1.52876235801536 0
-0.366360202719851 1
0.893120909203158 1
0.0572785922123853 1
0.366743396169124 1
0.00623160523339084 1
0.314388663037855 1
-0.784270830086315 1
-0.956683520952763 1
-0.788081400411208 1
-0.0893867820090532 1
-0.613846466283102 1
0.630353925360169 1
-0.648442307526412 1
0.588152649552936 1
-0.798797742650423 1
-0.123189684002947 1
-0.059934351818542 1
-0.167352515113599 1
0.541305196900423 1
0.443226405594828 1
-0.54774636477818 1
-0.557040201595482 1
-0.437096065476638 1
0.959317625506861 1
0.204383184364851 1
0.804016557436512 0
-0.251997908828571 1
-0.504603507094463 1
-0.7447451222086 1
-0.13996463329979 1
1.28614219708265 0
0.664847565895724 1
0.184707140326982 1
-0.76918822045035 1
-0.0142751072519268 1
0.0960667197046155 1
0.520380602784246 1
0.17849360906024 1
0.0971294152292146 1
-0.275419483286668 1
0.0506824102623045 1
-0.0392874543637533 1
0.318896269930859 1
0.0953694779366599 1
-0.0023472868640422 1
-1.61235481848569 0
-0.152574119311643 1
-1.10667049124833 1
0.327489246027027 1
0.128899585359342 1
-1.36296042888675 0
-0.298139433986744 1
-1.17711911359949 0
-0.455014718281111 1
-1.14639362749928 1
0.618075994500291 1
-0.214216553030468 1
-0.216811514081221 1
-0.253293269019117 1
0.412942016043094 1
-0.836643507596731 1
-0.514146058040935 1
-0.0893390255182427 1
0.780108802884547 1
-0.478229609687954 1
0.205691950087241 1
-0.540535271987643 1
0.910292107523862 1
-1.00444249549404 1
-0.384765498982953 1
-0.353467779563892 1
0.788898497043003 1
0.0270238945110284 1
-0.717101749422881 1
-0.323078287647735 1
-0.123215241015963 1
-0.329362419599831 1
1.85894674263922 1
0.58301409706869 1
-0.49466652437015 1
-1.25919493786517 0
0.460118103481721 1
1.03675765095439 1
0.103425537591643 1
0.218681718603424 1
-0.415299102196653 1
-0.370930550884303 1
0.820800964531556 1
-0.269118507580727 1
0.525810844625655 1
0.265385337019956 1
-1.02808700472322 0
0.286098733224998 1
0.314584328173992 1
0.225217045121129 1
0.0780200903527139 1
-1.40410125346843 1
0.0388902421834796 1
0.407931494270166 1
-0.226031190143567 1
-0.406557449948765 1
-0.225047618325572 1
-0.205172230440236 1
1.10384414511062 1
-0.0612407624395107 1
-0.156733644507333 1
-0.538987005838768 1
-0.549123538080425 1
-1.14570831782007 1
-0.0846084788606028 1
-0.653967289973565 1
-0.104158686983408 1
0.663900286255452 1
0.58777874436308 1
-0.395074640150403 1
-0.742315760031439 1
1.24010094384109 1
-0.0126633584022513 1
0.376160916950765 1
-0.278373527987515 1
0.0352099399601517 1
-0.578797482995048 1
0.496059231317701 1
0.630169724518638 1
0.409944710356085 1
-0.157420946909832 1
-0.027389847840945 1
-0.639647078804506 1
0.662668273097072 1
1.54865992874323 0
0.0819790031233919 1
0.116631439312455 1
-1.00400885878153 0
0.381618575744306 1
-0.684822119969017 1
0.899104588115724 1
-0.218107542075804 1
1.07710530237887 1
-0.483982363889673 1
-0.243763099357853 1
-0.311692587902239 1
-0.426787663105122 1
1.06490634464617 1
0.895162731339732 1
0.274867384370804 1
1.16477563759698 0
0.101802902682734 1
-0.11550832669804 1
-0.796024982597829 1
1.28262321669683 0
0.177200591529966 1
-0.0451732459091784 1
0.29254876767325 1
-0.345972210688399 1
-0.430786924420428 1
-0.288463413656476 1
-0.844589117917308 1
0.229059666500471 1
-0.169785296029853 1
0.260940802949066 1
-0.719790337902283 1
-0.0644821015878694 1
0.186081227244245 1
0.645996265552144 1
-1.0899647421416 0
1.25208167249602 1
-0.512496479688339 1
-0.0621679581325909 1
0.537193564160865 1
-0.147222082914156 1
-0.188570511328972 1
-0.270322082147942 1
0.0321356828015916 1
0.370695240073055 1
0.0785033528036702 1
-0.968502816174957 1
-0.545303895927414 1
1.20499697794645 1
0.206095366567528 1
-1.7298126949606 0
-0.215652076392644 1
-1.47986419575877 0
-0.501761562440967 1
0.635395963956205 1
0.508015206156538 1
-0.284959490600099 1
0.0962393895780397 1
1.24723736278936 1
-0.277044636227629 1
0.191327428956131 1
0.020521296004999 1
-0.158897135856578 1
0.369881603372997 1
-0.0155018146322682 1
0.944952405049447 0
-0.815640036094035 1
-0.679730484461187 1
0.00478380523208233 1
0.0774342362527548 1
-0.464017216672278 1
0.30053938154281 1
-0.246678937872 1
0.133254579517827 1
0.0325330684460088 1
-0.699034888058951 1
0.808697254129804 1
0.147774304606441 1
0.027786989190422 1
0.717032307547718 1
-2.24315672636198 0
0.664570782556716 1
-0.669516970802761 1
-1.18244812215849 1
0.746960521853697 1
-0.252147853736637 1
0.455808270326076 1
-1.05782709971157 1
-0.438381189090052 1
0.56577734969279 1
-0.752957327029547 0
1.67588697054933 0
-0.185746329529709 1
-0.465378286850523 1
-0.617002634487632 1
0.508469899289808 1
0.398847453907046 1
1.12951358618968 0
0.601087511874405 1
0.268899647084213 1
-0.0716430654078886 1
-0.254502494837871 1
-0.233763867574067 1
-0.422496360018401 1
-0.512564851683985 1
0.877951918623949 1
-0.468158689637417 1
0.696291371864534 1
0.648099432348216 1
0.334672191086099 1
-1.03090787886431 0
-0.134231685412153 1
0.107469171158245 1
0.304153053327539 1
0.00410870997931193 1
0.184888846241312 1
-0.714059663840624 1
0.148380210190535 1
-0.789356856851127 1
-1.30655202264651 1
-0.222824684966436 1
0.429054904608422 1
-0.990790729254823 1
-0.501381574420939 1
-0.382333531726065 1
0.116070973048195 1
1.16553592932844 1
-1.0785667996522 1
0.0557444260060352 1
-0.495164662727082 1
1.03584473829694 1
-0.518706051382068 1
0.0378991103898507 1
-0.548165347967748 1
1.37383052064072 1
0.164036971863064 1
-0.285053159349869 1
-0.393332321603139 1
0.511103639479884 1
-0.712316236203403 1
0.665215635589631 1
0.202434467831746 1
0.253092929291482 1
-0.342095631222305 1
0.752430010212118 1
0.228921243905713 1
-0.492800747855736 1
-0.0638791301674901 1
0.168477122282704 1
-0.456120599468474 1
-0.584653174116958 1
-0.948713750281199 1
-0.316577475069917 1
-0.159921212102923 1
-0.221736063846172 1
0.276009667830525 1
0.849680419343814 1
-0.654987073055741 1
-0.0505103527279701 1
0.509893025062635 1
-0.627886053343517 1
0.594746635431229 1
-1.39871484402215 0
0.468768930992194 1
0.27027180991509 1
0.0740030906585208 1
-0.768226349886794 1
0.0934057711537773 1
2.07498759733557 0
-0.165291158014672 1
1.13461969965043 1
0.0266286275216704 1
-0.335970413645994 1
1.40954627206708 1
1.91010622392497 0
-0.085109530531301 1
0.607879054117052 1
-0.0336227444043484 1
-1.30219257842662 0
0.726545562196985 1
-0.0037136607330613 1
-0.356379205958933 1
-1.07673162116347 1
-0.35348728670561 1
-1.0024241003283 1
-0.883867078528903 0
-0.910193911217886 1
-0.265844548431814 1
0.757993414529659 1
-0.0724556961101 1
-0.337819172417966 1
-0.73846438548012 1
0.395711066194579 1
1.64965699194321 0
1.10361890555663 0
-0.615143201227329 1
-0.0123818926247756 1
0.472682720151817 1
0.0427115867767045 1
-0.103914448774267 1
-0.0238573848050501 1
-0.820698485153432 1
0.47461518403234 1
0.0126759549777218 1
0.45873533071973 1
0.115252544251665 1
-1.46652790068338 1
0.508367650719188 1
0.245209733600385 1
0.86138845400186 1
0.882259413903467 1
0.317254058075657 1
-0.856544725860166 0
-0.508317918825805 1
0.487718931612833 1
0.198607359050687 1
1.01048072836356 1
-1.05590409961153 1
-0.289573805890967 1
-0.448324997147705 1
0.441525988172574 1
0.580342821188585 1
-0.329544639323941 1
-0.529218522445744 1
-0.0162208865826803 1
0.074483302721837 1
-0.506806150763863 1
0.617029363260284 0
-1.09710799658447 1
0.608627214845806 1
1.64453866391718 0
0.458844637988314 1
-1.17560566743389 0
-0.56332060213914 1
-0.231846511113067 1
-0.624209855426059 1
0.763436699392647 1
0.0576712708499534 1
0.271959877751869 1
0.188757718316096 1
1.45297054976583 1
-0.0527612736657587 1
0.663020562777823 1
1.07755952593914 1
0.085200671108612 1
-0.0922803169911739 1
-0.691451092595545 1
0.546425388955426 1
0.870332089951889 1
-0.116630655600787 1
0.802738217841629 1
-1.2715139304127 0
-0.403825561886134 1
-0.52183622071161 1
0.142643697788209 1
-0.452122200111369 1
-1.22761041192079 0
0.525153521356848 1
-1.26953715135843 0
-0.70910267069829 1
0.319724198511313 1
0.748513122957207 1
-0.0148143059576685 1
0.16834530515987 1
0.634711133994464 1
0.366101693977259 1
-0.278674282915993 1
-0.41457163059122 1
-0.287530941285323 1
0.672966131174882 1
-0.518236194012773 1
-0.189129368621552 1
0.0370084255692931 1
-0.228144239777422 1
-0.143410062741622 1
-0.377303326444659 1
0.171329118681062 1
1.02132057869297 0
2.10926650556683 0
0.448115985368741 1
-0.603558635324794 1
1.38231321283107 0
0.163325609154397 1
0.357720015033589 1
-0.803608929175924 1
1.32798552079955 0
-0.0369788817305309 1
0.518735580184886 1
-0.711299381941808 1
-0.836733532732845 1
0.00944849581230263 1
0.0492601548025861 1
-0.364758066867183 1
-0.324760117664663 1
-0.226415395260457 1
-1.39188228900721 0
-1.092087087776 1
0.932121709587143 1
0.59352110053517 1
0.406996244203185 1
0.631739931021521 1
0.407319655753875 1
-0.298546698185876 1
-0.156285364748047 1
-0.842027019300971 1
0.403226244919332 1
-0.333730315184091 1
-0.328848936959069 1
0.428669345083427 1
-1.57392650981438 1
1.27264923143349 0
-0.530204241889235 1
0.759248257925568 1
1.16371248790987 0
-0.439356040792727 1
0.087411453067747 1
0.484989716281877 1
0.10337508168125 1
-0.654352825234879 1
-0.959591530235115 1
-0.126861319386243 1
-0.0815861430800049 1
1.14922554331134 1
-1.01811903564669 1
-0.0160028432445674 1
-1.04562386967017 1
-0.60399408642479 1
-0.178912707325306 1
1.3109041527148 1
-1.23655388113387 1
0.840144908914825 1
0.106992927407903 1
-1.19601202426988 0
0.146035066211145 1
0.166311265639952 1
-0.614778074331032 1
-0.132786334861946 1
0.523901440272072 1
-0.812926214616059 1
-0.776625434115899 1
-0.341689670225081 1
-0.371535482733262 1
-0.885692081668325 0
-0.289273912389072 1
-1.41462812595126 0
0.0945645577487719 1
0.34458612001972 1
-0.0956189304223187 1
-0.477310909667922 1
0.171571598314492 1
0.588799295987933 1
-0.249055717073592 1
0.165005400255137 1
0.189018849295367 1
-0.459885752367788 1
-0.378596882778156 1
0.993123499842496 1
-1.09356760683419 0
-0.00800919777411649 1
-0.393622529805069 1
0.870231099602469 1
0.236629129895247 1
0.755629420317233 1
0.0655104321589415 1
0.700209078058711 1
-0.617877957883708 1
0.499199236975057 1
0.936221915466746 0
0.673602511007094 1
-0.494787493428874 1
-0.175164300123827 1
0.543739898144404 1
-0.175336944686287 1
0.779117543944244 1
0.591924520782587 1
0.919029584325899 1
0.725261367661071 1
-0.0180026028313635 1
0.190726157861451 1
0.535828276246138 1
-0.684324560748746 1
-0.210333672070422 1
-0.130855484910757 1
-0.298702444404958 1
-0.323220206123815 1
-0.509324989186638 1
1.88447640622186 1
0.594739726178307 1
-0.358432668907442 1
0.011951269095232 1
0.599305503077761 1
1.3593386576466 0
0.194593172851677 1
0.354819667635855 1
-0.579044406016251 1
-0.443615860387223 1
1.01661530089992 0
0.399283752871643 1
0.1792823734268 1
-0.846035160172665 1
-0.40405738998578 1
-0.145681091778498 1
1.21368829840242 1
-0.13655310967496 1
-0.935161208705466 1
0.136794809899401 1
0.540358213155548 1
0.16069741188834 1
-1.29276071968769 1
-0.510110723474683 1
-1.29034978657872 0
0.987083803824035 1
1.99396494550879 0
0.326873523088871 1
-0.473148962027627 1
-0.463770096949552 1
0.212770427195293 1
0.9932747939867 1
-0.40167266945315 1
0.659446658531556 1
-0.173586056347049 1
-0.51032902921381 1
0.55410395835606 1
0.761626575880256 0
-0.589466711709177 1
-0.57186118250583 1
0.620433289088485 1
-1.19099633899711 1
0.0653486299690836 1
0.989274522627842 1
0.44873741255208 1
-0.120967398275908 1
-0.400842202575546 1
-1.03630962559565 0
0.675732646173334 1
0.597145329930309 1
-0.13207933145143 1
0.71976302015066 1
-0.827780534990129 0
0.728038143054672 1
-0.630146495007518 1
0.0160209898977607 1
-0.176779996827092 1
-0.431700873861434 1
-0.559677802753656 1
-0.565289787851094 1
-0.0255188811820267 1
0.287559103049334 1
-1.21073257723485 1
0.113100187601948 1
-0.14858256590497 1
0.648302773707084 1
-0.324917270939502 1
0.324936202155326 1
0.318932886796086 1
0.694940713195685 1
0.0581110479177955 1
-0.264827477560007 1
0.89094768832422 1
0.641989612024039 1
1.00362985464273 1
2.13274782033846 0
-0.476190917646648 1
0.358575859784922 1
-1.52766194479456 0
-0.430597590536006 1
0.645758100557905 1
-1.55278786019459 0
-1.06759827966055 1
0.0420553985481323 1
0.569155427395825 1
-0.385600286138727 1
-1.58353450150508 0
0.289204210868275 1
-0.704560944669604 1
-0.122559962409627 1
0.0623964318113905 1
-0.0385899286068527 1
-0.66303388074407 1
-0.182364951165377 1
-0.149632465688953 1
-0.415665805442001 1
-0.449007463702854 1
-1.93891538437974 1
-0.169746276403011 1
0.0933244683170442 1
-0.221430627888684 1
1.1914987996946 0
0.419900566631934 1
0.0813187169193095 1
0.418427062362287 1
-1.26353463082248 0
0.436723490692991 1
0.144431904805406 1
0.419585656804032 1
0.261127635811619 1
-1.42243081753314 0
-1.44750405354161 0
-0.714881516797191 1
0.46001418721881 1
0.0564988615714371 1
-0.396996168708357 1
0.324980788450668 1
-0.0257821761929409 1
0.014798649779177 1
1.01636686129883 1
0.0910211379405393 1
0.549873909359535 1
-0.0709326886097103 1
0.396997073492822 1
-1.57394538666251 0
1.35106803089889 1
0.725577343014718 1
-0.572384411173222 1
0.407840395243374 1
0.15665938699175 1
0.454030316202668 1
0.299913318147873 1
0.702564039821408 1
1.78614719795145 0
0.518247877167441 1
-0.620811827394239 1
-0.689892912318858 1
0.678941864780825 1
-0.6314742429416 1
0.873614516480988 1
0.578866405555121 1
0.737314336226674 1
0.581660272784369 1
0.657570224115508 1
0.490380250815605 1
-0.492177498157679 1
0.512704036358023 1
-0.336457219221185 1
0.647185653140065 1
-0.510579844080872 1
0.954936828869446 1
-0.510357798822923 1
-0.397572843448189 1
0.198091199340814 1
0.229139554726768 1
-0.402855758318068 1
-0.137385923199106 1
0.492254370310955 1
0.685298554177809 1
0.713498927613852 1
2.52130626387918 0
-0.0077389446154786 1
0.0334369955194581 1
0.561966115606275 1
-0.696886900748044 1
0.289010648606353 1
-0.277951844981967 1
0.702224103939227 1
-0.175201313227806 1
-0.105598833306872 1
-0.714622238353093 1
0.188088069674219 1
-0.542535947517018 1
-1.38242961813925 0
-0.880121871855933 1
1.53522367860039 0
0.16582059285847 1
0.805284851206673 1
-0.0118557714139429 1
0.343734572630329 1
-0.871905378530637 0
-0.0453113151510173 1
-0.464718517732085 1
0.306723756879206 1
1.14838291855683 1
-0.461103336290863 1
-0.210612499363327 1
-0.357135273402298 1
-1.44983942797209 1
-1.4573672399794 0
-0.412402121255929 1
-0.275742552083319 1
0.439303620641196 1
-0.0832740162297928 1
-1.42980437906969 0
-0.47873541187854 1
-0.276601181749341 1
-0.728885131156273 1
0.0619429917051734 1
-0.891709261154657 1
0.53007678317561 1
-0.230076600358737 1
-0.250823041247542 1
0.362542306800417 1
-0.439804855291492 1
0.256576240111818 1
-0.653251455869608 1
1.01200299193165 1
-0.428397692525824 1
-0.0781558417308645 1
-0.0846842542504962 1
0.0498714090188084 1
0.0247192721045329 1
1.69940711980916 0
0.3942724776404 1
0.134323045226816 1
0.774171866106832 1
0.578012677673927 1
-1.06437134353984 1
-0.195923485689753 1
0.00136455030402537 1
-1.88574537746778 0
-0.00406517633427425 1
1.23200334007401 0
1.18819010717222 0
-0.179508294395667 1
-0.712052640882516 1
-0.304970512385607 1
-0.668049127713835 1
-0.408438932545746 1
-0.057937179010008 1
0.870751317167257 0
0.369270740398779 1
-0.18979833448031 1
-0.117888365782613 1
-0.0288089049996486 1
-0.305544581629715 1
0.952001226099518 1
-0.0806269625205734 1
-0.60651978843892 1
0.291574207530905 1
0.428330817370025 1
0.562948141494552 1
-0.188637490915552 1
0.232243041047332 1
-0.91230457765653 1
0.259688728394872 1
1.59429932676543 0
-0.151987776434267 1
-1.49155884779051 1
0.447860970339376 1
-0.179191734549541 1
-0.148559744014025 1
0.607289319217612 1
-0.150016068757427 1
0.384038709530054 1
1.60138659113664 1
0.0652169671321403 1
0.320266522031681 1
0.179788149818697 1
1.59127777638688 0
0.466965960899923 1
1.05937177630641 1
0.743039954177267 1
-0.0140140164837935 1
-0.533168334678947 1
0.271318325110931 1
-0.591696017229067 1
0.602413406043707 1
0.593928061739536 1
-1.09356313404626 1
0.771617458639053 1
0.706970966443666 1
-0.282864384616039 1
-0.175511456512644 1
-0.154978007012001 1
1.22955448306709 0
0.976898664004229 1
0.541767773900417 1
0.871642352954762 0
-0.362333083024881 1
-1.1560854448535 1
-0.207027021659027 1
-0.0492692421319904 1
-0.494257118451434 1
-0.526804285810619 1
-0.928645748991501 1
0.687679045647655 1
-0.550826783694469 1
0.198945311983609 1
-0.0669031101569875 1
0.307589718966319 1
0.135187001091518 1
0.433801615368377 1
0.363433665560329 1
-0.0713219445512155 1
0.404553281911708 1
1.2852607951407 1
-0.781616650189246 1
0.0558879907423228 1
0.404334286727749 1
0.955431142149257 1
-0.127659384476855 1
0.546138088600681 1
-0.375736449428348 1
-0.110363643268465 1
1.79204925601406 1
-0.168627980700741 1
-0.181040948751677 1
0.37216497174274 1
0.363948778851641 1
-0.114907507623298 1
0.994071653684368 1
1.12718644996499 1
-0.456014765973669 1
-0.466901421939075 1
-0.0286873716556387 1
0.414591460075758 1
0.549391382197905 1
-1.01920454003679 1
-0.660789891668309 1
0.945085790360955 1
0.435370581625266 1
0.560506123459871 1
0.453650847676075 1
0.0676339190824281 1
-0.172327866981558 1
-0.0250302884345677 1
-0.0696897638737972 1
0.783528195581734 1
0.26184320910668 1
-1.11952698005837 1
0.770180498451599 1
0.249254750923468 1
1.37765977548351 1
0.308071541958239 1
0.216874322237959 1
-0.757503256855728 1
1.39316855290182 0
0.342542621628969 1
0.412274736206503 1
0.129504752026322 1
-0.601124032135007 1
0.700256832382988 1
0.701270629546738 1
0.111036326214886 1
0.428662808633522 1
1.35435158274472 1
0.734016096816033 1
-0.179285386882715 1
-0.761910059364691 1
1.4858280193177 1
-0.64393276825931 1
-0.0126385970941321 1
0.116595374592982 1
0.0171325754524026 1
0.929320441536805 1
-0.0810213588284041 1
-0.157720631543858 1
0.276822357737198 1
-0.844872649871675 1
2.14623684686747 1
-0.947324314318335 1
0.546587650891899 1
0.418832437329031 1
0.813511267771005 1
0.681896587680242 1
-0.952023488942893 1
-0.260544779855409 1
-0.133287137895718 1
0.589842217325181 1
-0.845830882242878 1
1.3960064969733 1
-0.672655400355749 1
-0.0150538076870059 1
-0.0597982178036781 1
0.420379251252877 1
-1.03125421216096 1
0.348123440352735 1
0.23595282947965 1
-0.615864302393388 1
1.01020034924896 0
0.0645919342438531 1
-0.557968619836429 1
-1.66204720240406 0
0.753585623529368 1
1.05452330003943 1
0.24872846158094 1
1.14358454655537 1
-0.324517385305553 1
0.274410905400879 1
0.5584079684127 1
-0.705936826046143 1
-0.0474004146070106 1
-0.14179561649408 1
1.20131547302764 1
0.0778122521133689 1
-1.10616230499129 0
-0.466535613656309 1
0.620409233912588 1
0.302591398137517 1
1.14926613464612 1
-0.697718933817843 1
0.10574944128897 1
-0.662800579614773 1
1.05088968130316 1
-1.40839447866198 0
0.0358053497335493 1
-0.466719495346611 1
-0.332852902612866 1
0.415781918362046 1
-0.832900756178753 1
0.0121544475869952 1
-0.914571024197703 1
0.725295941305967 1
0.476598141411261 1
-0.418191962128021 1
0.408714930129722 1
1.05727960077628 1
-0.386166817244821 1
0.323575285464346 1
0.535684585761066 1
-0.249670144594169 1
0.136542703739035 1
0.895700760107772 1
1.39485748347272 1
-0.46841457805444 1
1.24889726306632 0
-0.204488152651564 1
0.984037129049014 1
-0.429705288744006 1
-1.2074547479589 1
0.0435244975396191 1
0.165324090710272 1
1.03915036529496 1
-0.156331657352064 1
0.155383305179581 1
1.05126484172767 1
-0.427263149837564 1
0.955524340895324 1
0.0532975918446733 1
-0.129363288484291 1
0.541667476397881 1
-0.425485280405642 1
0.292613707108505 1
0.959955799775986 1
-0.254328587305377 1
-1.26923468333267 0
-0.688623754788949 1
0.0239866914792042 1
-0.0724960582021888 1
-0.938980508508549 1
0.247941829915614 1
-0.757364894967341 1
-1.51947645601119 0
0.211987518506487 1
-0.2927208921965 1
-0.0946697031275874 1
-0.770794309632994 1
0.567631260478142 1
-0.142478240566085 1
-0.0741282522731648 1
0.0549773929031659 1
0.200573495935545 1
0.108203126655597 1
-0.742276741866806 1
-0.50551011908266 1
0.133906378509308 1
0.701033830693176 1
-0.263856030066882 1
0.811458450750294 1
-0.131832801411356 1
-0.0434101653276169 1
0.393309455495581 1
-0.132811358883342 1
-0.132973782919608 1
-0.169521312762578 1
-0.320843795121013 1
1.50363545110539 0
0.242924682134362 1
-0.320517517466066 1
-1.06314787178296 1
0.349633581475979 1
-0.670084009334274 1
0.803272708506846 1
-1.24644840725109 1
-0.494440510815877 1
-0.681777052146342 1
0.183659953964292 1
0.464077171925725 1
0.96879698545089 1
0.295966955139155 1
-0.5742579154169 1
-0.561559245933581 1
-0.58241841228213 1
0.128992308220531 1
-0.0428425762188727 1
0.00208843839298968 1
1.35259057186281 0
0.135143692064301 1
-0.131207969209776 1
-0.375211316033211 1
0.682121716998345 1
-1.03811871868881 1
-0.642638649090621 1
-0.910774119360922 1
0.281535735989809 1
0.282583501479888 1
0.0546525837694135 1
-1.41229466777097 0
0.252381629986979 1
-0.043469343651261 1
-1.18810486057524 1
0.41191085705476 1
-0.877528494943549 1
-0.292860393887686 1
0.605515050670034 1
-0.60250618265388 1
-0.412604696994676 1
0.0109905603859932 1
0.432160139717178 1
0.247784447866965 1
0.99315044897818 0
-0.674359821846545 1
0.923611968756496 1
0.0597259979860532 1
0.408017829512488 1
0.277489537685666 1
0.675431080030248 1
0.146468958057818 1
-0.412661973268424 1
0.34413935894876 1
-0.304032330362842 1
-0.285465266063804 1
-0.101954585038939 1
0.245652405352888 1
0.934907263134766 1
-0.635611277712921 1
-0.096731291984752 1
0.513102401433338 1
-0.0931214672129363 1
-0.378173931990263 1
-0.549194934989881 1
0.123068943055386 1
0.119532268288264 1
-0.99250155439734 1
0.341470560844173 1
-0.571113034889885 1
-0.199350457821036 1
0.881394147024486 1
0.84060843145677 1
-1.02491892576396 1
0.634551089683888 1
0.237875966089585 1
-0.191936597250217 1
-0.195140740804119 1
1.15720801822219 1
0.797586942857116 1
0.441888812716 1
-1.06217159651878 0
-0.503156718537866 1
1.39208718639031 0
0.526190597944796 1
1.25704672475871 1
-0.193696951833379 1
-0.254728134640231 1
-1.12998232841011 1
0.495395212900207 1
0.289240618978051 1
-0.110676213230814 1
0.0994855721163379 1
-1.220048347568 1
-1.1547346591447 1
0.550549868932909 1
0.0533251371124171 1
1.1770089946835 0
-0.742887450959286 1
0.678600079116649 1
0.451975778168758 1
0.742220800700877 1
-0.649642644481292 1
1.2384754349136 1
1.48769785796425 0
0.0440030459567768 1
0.479393681988728 1
0.209501337239079 1
-1.50128536742606 0
0.658310988096949 1
0.45512463757141 1
0.608722441190478 1
-1.30482426243441 1
0.200892932763389 1
-0.388633551530537 1
-0.197956518830371 1
0.0873841181774394 1
0.361552428039906 1
0.423867066052982 1
-0.90483466259461 0
-0.335764809498771 1
-0.0472989115298209 1
-0.702239058991642 1
0.631275957696446 1
0.128317218073193 1
0.345851060620127 1
0.202143423693632 1
0.211479223929376 1
-0.850373301315401 1
0.0210881700952235 1
-0.564724730491183 1
0.438724006025896 1
0.297432998134053 1
0.233927884870844 1
0.250788343806936 1
0.488913351819031 1
0.0258972654225518 1
-0.333038983641004 1
0.769155971361454 1
0.756587325384973 1
0.12134175079614 1
0.133452280948664 1
0.57857529134557 1
-0.204836289173082 1
-0.532957246868772 1
0.13677208205392 1
-1.24732612871215 0
-0.364103944912557 1
0.251043632112257 1
1.31509197354683 0
0.108968550777715 1
0.849706969992645 1
-0.285610774828382 1
0.631402823283481 1
-0.681194574770526 1
0.432169935831831 1
0.973034083622752 1
-0.655234822057927 1
-0.219268424664986 1
-0.493726576191783 1
1.00800663246138 1
-1.02856499040757 1
-0.397923866272109 1
0.477401515397546 1
0.441406435875556 1
-1.0347971616082 1
-0.987546816577123 1
-0.921203446966063 1
-0.327354431727623 1
-0.718194024675934 1
0.402298454283862 1
0.521865797732827 1
0.045734156538016 1
0.638422619023544 1
-0.276542547553101 1
-0.035424711028654 1
-0.857127105801636 1
0.364379838645012 1
0.17466160599056 1
0.0858314685840681 1
-0.203963928588637 1
-0.0982142592469995 1
-0.703453827816722 1
-0.0426245045380068 1
0.426079632896977 1
-0.2706901156553 1
-1.16339371115108 0
-1.02356435219581 1
-1.51692723029846 0
0.256037527337497 1
0.159653268952328 1
0.372482227772138 1
0.0530515879062658 1
-0.216917429763064 1
0.236288123866909 1
-0.430102222789104 1
1.04461034289739 1
-0.149891385818437 1
1.31149788363551 1
0.286804894106592 1
0.677877878870781 1
-1.40374956338623 1
-0.405004471724376 1
-0.0402609686376501 1
0.925408029881064 1
0.270661660592898 1
0.328754888103813 1
0.17816721171023 1
-0.305588683329898 1
0.950818114753489 1
-0.438152296423867 1
0.742720153389784 1
0.518152826127274 1
0.663282460886193 1
-0.518621307078943 1
-1.01722471188888 1
0.589203505495686 1
1.12172477676187 1
0.206024669826666 1
-0.236642356605102 1
0.219578232394677 1
-0.29381083391832 1
-0.660741300640543 0
-0.18966227704914 1
-0.221215343347533 1
-0.521376892143421 1
0.244696515987197 1
-0.125248720625731 1
-0.530088535813668 1
-0.827562261730573 1
-0.555439960714208 1
0.05844826916519 1
-0.0958281777706799 1
-0.539428647131931 1
-0.107099724570323 1
1.48727907012647 1
0.165976334185165 1
-0.26258473362522 1
0.378381263307596 1
0.71638471798294 1
0.18531917135284 1
-1.81138969681899 0
0.00630078544047231 1
-0.450229677614028 1
0.817874122069169 1
0.587970645906338 1
-0.593133718602043 1
-0.122201798780859 1
-0.496171661725358 1
-0.576023630178173 1
-0.0394012842010193 1
0.625824091016801 1
0.461765667886855 1
-0.371807494086426 1
0.237756418472291 1
0.423735578411045 1
-0.919049574613329 1
-1.00975734313979 1
0.000517847459136633 1
0.668226614755646 1
0.462181747741551 1
0.382230787281848 1
-1.0828052749962 1
-0.339022977858606 1
-0.599905542396819 1
0.36936846207435 1
0.190892393939819 1
0.714885088231222 0
1.20785615607379 0
0.880311825583172 1
0.274450612496713 1
-0.234190028697664 1
0.60306283980808 1
0.302194699668177 1
-0.573349697876289 1
-0.772619541263821 1
-1.30241691929682 1
0.336784457780234 1
0.760111365533262 1
1.08196540264541 1
-0.481872272942238 1
-0.392310238398159 1
0.809286911064944 1
-0.00935028874780888 1
-0.0328968487582191 1
0.546231444946274 1
0.636510589010443 1
-0.492950780445846 1
-0.59416541237912 1
0.34117078739379 1
0.435841587900694 1
0.465377167483138 1
-0.325268947366972 1
1.24248579812382 0
-0.318085916390287 1
0.824702009331415 1
0.154844779220753 1
0.706822650409358 1
1.97581454009869 0
0.504579751002114 1
-0.768916969559283 1
0.0164048708938915 1
-1.55343454222102 1
0.0166159071687669 1
-0.595491348670369 1
0.397725351963513 1
-0.107060266297206 1
-0.697791962926665 1
1.52206526262431 0
-1.91875373934535 0
0.386800512669083 1
-1.00351460134192 1
1.78847116399995 1
-0.200429442766963 1
0.785129112330683 1
-0.0709966489219098 1
1.01952086329308 1
-0.61480222443561 1
0.166158683071932 1
0.00631040727601806 1
-0.634399601717223 1
0.468723802767829 1
-0.432597173468078 1
1.13078740740733 0
-0.384933641038189 1
-0.637917527681341 1
0.303683488059698 1
2.27609029993729 1
0.42657055621098 1
0.478645964267499 1
-0.335912811034927 1
1.17284583193477 1
2.21387166929556 0
-0.273234299327107 1
-0.978786437055472 1
-0.196160372654867 1
0.86743484855391 1
0.562403467100903 1
-0.214663306087431 1
-0.556726827868669 1
-1.28470289661382 1
-0.420579732078076 1
0.306045156471126 1
1.30729366342215 0
0.291821704145395 1
0.219276237644547 1
-0.227838375516201 1
0.278536414580379 1
0.476181919107091 1
-0.0272622375349404 1
-0.150021242221351 1
-1.03884287801551 1
-0.591316535325568 1
0.399251101887908 1
-0.400462852112291 1
-0.240900262348254 1
-0.794938292226616 1
-0.0210241438737113 1
-0.342407210395331 1
-0.314582593699564 1
-0.0329571570185043 1
0.639948059213243 1
-0.870213758229253 1
0.764626470393885 1
0.115965295516796 1
-0.386901483178697 1
0.825009206553497 1
-0.278160393614496 1
0.522971832006724 1
0.509485572432966 1
-0.162617223071766 1
-0.713975275492252 1
0.0317882122696733 1
0.750634940898935 1
-0.0254890432350545 1
0.336640359175391 1
-1.00566169889741 0
1.01884933701352 1
0.409649885905671 1
-0.468153805608472 1
0.27893170169005 1
1.19068339261962 1
-0.245151162408665 1
-0.961163925856842 1
0.648133262270627 1
-0.0423861416643937 1
0.927596388329684 0
-0.144670654406558 1
0.236787276423632 1
-0.242922960545985 1
-0.343549239824331 1
0.527639889786418 1
0.17399496540856 1
0.4776274788255 1
-0.228823133615655 1
-0.349716331545832 1
0.791545111609714 1
-0.709048131887301 1
1.19096762086647 0
-0.735516862534613 1
-0.781996370039614 1
-0.717879706726573 1
-0.470180776437057 1
-0.59319706648544 1
0.496565034114986 1
-0.327514798910221 1
-0.214979342690673 1
0.00448733005665369 1
-0.136171584273148 1
-0.0435989464694344 1
0.194631458862423 1
-0.488105975801233 1
-0.00572828671615444 1
0.435744669150851 1
-0.00667731104561472 1
-0.909473590539874 1
-0.166992604745629 1
0.272716764758233 1
0.155200158461532 1
-0.199937636010971 1
0.613788922319167 1
0.3283471531246 1
-0.971656721104223 1
-0.931337437740616 1
-0.0847936072752064 1
-0.179805369355844 1
0.19561435073875 1
0.0218916510208097 1
0.198427628333147 1
0.0792642629424578 1
-0.0122883482062527 1
-0.624945237091488 1
0.822059851378878 1
0.389786494484175 1
-0.426628108058365 1
-0.190224330317204 1
0.0515556670192905 1
-1.09798537355691 1
-1.01885623061653 1
0.621241032621305 1
1.01442146350266 0
-1.03593825574462 0
0.227022300637208 1
-0.18080667616293 1
0.420832749106087 1
-0.102242259634446 1
0.723803486999094 1
0.107748397859361 1
-0.721894532840501 1
1.01430528970082 1
-1.40137024390186 1
0.717541818386972 0
0.254778133842046 1
0.530624779322046 1
-0.594929631513202 1
-0.290567032220574 1
-0.0774577440848999 1
0.763302787533149 1
-0.250670982134718 1
-0.85316326150911 1
-0.317766819329292 1
-0.683068794675262 1
-0.771847678671909 1
-0.153892188490776 1
-0.562648110049035 1
0.848947922624226 0
-0.274824180029066 1
0.370171516684516 1
0.949416408016544 0
0.295653530493221 1
1.16110235969523 0
-0.242230939268299 1
0.192346089343034 1
-0.857837493123579 0
0.269463884053553 1
0.528867714401602 1
-0.0768368063345418 1
-0.593805090107379 1
-0.344393874422832 1
-0.0369100497575942 1
-0.903769710535898 1
-1.186253384271 1
-0.0673715744630599 1
-0.170090369035374 1
-0.632436805269287 1
-0.646044291151591 1
0.187376452116468 1
-0.683446449928133 1
1.07865270503811 1
-0.869876488514425 1
0.30862907805395 1
0.336618444401742 1
0.760398792484769 1
0.0265874016114171 1
-0.652037488939375 1
-0.251902994997611 1
-0.00308599448277186 1
-1.00742788376954 1
1.20171389866742 0
-0.603408937143978 1
1.63378580202268 0
0.737130010993527 1
0.461790206691073 1
-1.13143953007117 1
-0.474047437793409 1
-0.211320084407154 1
-0.1404397423646 1
-0.243935600328927 1
-1.59876169705107 0
0.308648884679925 1
-1.04729400936436 0
-0.15233465293671 1
1.13329465249456 1
-0.254297167265974 1
0.302511795516668 1
0.418891155642672 1
-0.925669254441935 1
-1.01725548011712 1
-0.153375796614636 1
0.0780249566070415 1
-0.773832368623981 1
-0.247195642320907 1
0.156982465291658 1
-1.26943413997018 1
0.176344341912882 1
0.160680397250628 1
-0.0329539754404583 1
0.316831533910187 1
-0.875543271850761 1
1.07181312446709 0
0.185802407662104 1
-0.428266657092395 1
-1.77105124493264 0
-0.0847100151056459 1
-0.55232007816348 1
-0.486317112616966 1
-0.932564493535391 0
0.388039919216357 1
-1.04559343225083 0
-0.0033366987526543 1
-0.450449236534992 1
1.11987689282003 0
0.609582625107851 1
-0.575118346253602 1
-0.0032310844054444 1
-0.167263957586023 1
0.231670504143695 1
0.4978498593399 1
0.0512602797658911 1
-0.204051793257929 1
-0.477653583441705 1
-0.806559788712493 1
-0.17218569663899 1
-1.1070752768127 1
-0.798863359369167 1
-0.621051006064995 1
-0.497517309393665 1
0.828292159858713 0
0.556830192826425 1
-0.673634519748021 1
0.023620187485337 1
-0.84744942402389 1
0.115550589092978 1
-0.241142468514575 1
0.162735977018563 1
-1.2248202659736 1
0.705018635970877 1
0.0367362267224252 1
-0.489727311834062 1
-0.159685423277703 1
-0.870730418249613 1
0.584515003014587 1
-0.0270834147165177 1
-1.01207217697318 1
1.05113018512814 0
1.24986232375915 1
0.36397785535688 1
-0.283455600081379 1
0.324170829287908 1
-0.592507015601897 1
-0.668288919501128 1
1.21224617366308 0
0.0473866843533764 1
-0.728919229143686 1
0.236086507675618 1
0.59459125833091 1
1.29356780084138 1
-0.0745071418155537 1
0.49154328506535 1
-0.173494340644985 1
-0.347074116977714 1
0.219280241782773 1
-0.520614805166422 0
-0.531569178373384 1
0.300011724293588 1
-0.222392482197895 1
0.477455642029945 1
0.575933243460779 1
-0.701898636670808 1
-0.115277091581668 1
-0.21453492477756 1
-0.162148820481496 1
0.346159337623864 1
-0.0690823306021727 1
0.00158759910570383 1
-0.0766992450186395 1
-2.48340025178073 0
0.215334599200826 1
-1.14128872447385 1
1.02713709739826 1
-0.687776892110576 1
0.836179903022839 1
0.498053756848971 1
0.431351498494703 1
0.594957920571045 1
-0.305922896353412 1
0.791112987018532 1
0.0417892350633539 1
-0.638513484517555 1
0.283817346579351 1
0.168762816773758 1
0.461183117836169 1
0.543262393061275 1
0.801999600492643 1
1.06682874537562 0
0.759308962227866 1
-0.184330800679297 1
-0.639644153166179 1
0.114220355883704 1
1.19174413469234 0
-0.448357592353206 1
0.744828804066431 1
0.257021703515115 1
-2.944504289411 0
0.700752369467349 1
0.329658921263109 1
0.443553428966066 1
-0.334669353446118 1
-0.295034707710421 1
-0.366287034330523 1
-0.57125683657586 1
0.378897363466185 1
-0.643319499622906 1
0.662251314102762 1
-1.30048599419142 0
-0.008537881764498 1
-0.449949130822706 1
0.0952824625050157 1
-0.202854231086937 1
-0.171461676131312 1
0.548392555152892 1
-0.67446456257583 1
0.0998650343872849 1
-0.146734663781216 1
-0.997333556244975 0
0.637832441459144 1
0.595640005754401 1
-0.127272499910537 1
-0.202380511384504 1
-0.189411017814955 1
-0.0533232326549987 1
-0.200799325168685 1
0.290777212129364 1
1.295347565908 1
-0.283017555404897 1
-0.425194686065465 1
0.0413517399342365 1
-1.05997594378664 1
1.61664199694158 0
0.720717325947689 0
0.471414821295367 1
-0.492264639966022 1
0.689529052852525 1
0.157015207445551 1
-0.348378641585556 1
0.898407374388901 1
0.789992401197053 1
0.339004581899939 1
-0.131643535910609 1
-0.136209934841442 1
0.621348076866201 1
-0.00919277013334935 1
-0.757120579736564 1
-0.0676652336477073 1
0.623375329863494 1
0.307480257631367 1
-0.956985443361485 1
-1.06759588289844 1
0.410391406618281 1
-0.600701691811863 1
-1.38027737167754 0
-0.228778016769467 1
-1.24777051237601 1
0.891090692774185 1
-1.40546824406272 0
0.54617351889493 1
-1.04037596150764 0
0.931987224738661 0
0.573911605262744 1
0.667501458753013 1
0.868042002301193 1
0.774082875828381 1
-0.805946120653411 1
0.0249508296477445 1
1.06386335289369 1
0.349146593850211 1
1.89585789614911 1
0.144060703052364 1
-0.197416896555132 1
0.574076394697703 1
1.1726723116726 1
-1.07351811328767 1
1.01527657853355 1
0.665932914484376 1
-0.742263832810923 1
-1.31338967732836 0
0.0308275234617664 1
0.261672687391705 1
-1.14690950143207 1
0.357191835982579 1
-0.732883228078628 1
0.903897456658411 1
0.103928388008073 1
1.16461089402047 0
0.415213446227281 1
0.0934793148416203 1
-0.673776605357547 1
0.413208872821153 1
0.498201574219211 1
0.334176784449283 1
1.35206007906128 0
-0.450209347043814 1
1.8994298263391 0
-0.0408412489273469 1
-1.6992273328565 0
0.0673931306787541 1
-0.524991036871469 1
-1.32422768084491 0
1.46479902467223 1
0.263132128223793 1
1.72061975850906 0
1.46677770581856 1
-1.8135792684433 0
-0.917608895419737 0
0.706122218120689 1
-0.201214293834937 1
0.223614536841271 1
-0.134446445514214 1
-0.803621528410604 1
0.112823566929024 1
-0.996540884223907 1
-0.69789473951476 1
-0.363564670957446 1
-0.97834258556079 1
0.649827806499928 1
0.801430936971818 1
-0.0742011733777962 1
0.663851270457607 1
0.843466063206705 1
-0.144697549052986 1
-0.80143370599223 1
-0.360546273601779 1
-0.412274242674182 1
0.455104028191271 1
0.567634244622781 1
1.69469691270902 1
0.342329045033709 1
-0.565980348084625 1
0.355429763106523 1
0.847917637021495 1
-0.018256655764089 1
0.243618757831373 1
0.00672353671945959 1
0.0210202355781352 1
0.0164543990526442 1
-0.383439291176835 1
0.257421680987082 1
0.964380069875862 0
1.10716247933343 0
0.0938732928585805 1
-0.247383391021535 1
0.678831343242694 1
0.0836444641779396 1
0.518027881027202 1
-1.24369573449092 0
0.236358535715597 1
0.3560681199198 1
-0.165006603673143 1
-0.562026097702265 1
-0.318950527176804 1
-0.925386784545352 0
1.43157246006862 0
-0.0308111774712969 1
-0.742496937996876 1
0.200425813499135 1
0.0541764915417803 1
0.89592162598246 1
1.56090599977699 1
-0.837645935305889 1
-0.151024455437038 1
-0.459838566782357 1
-0.918430989948787 1
-0.115122047981762 1
0.504814859503382 1
-0.183271616932044 1
-0.495356692617102 1
0.807656613053186 1
-0.473000179253181 1
-0.144054863265041 1
0.459265138366189 1
0.0709071005471751 1
0.65178205949509 1
-0.178311894597951 1
-0.158437949868016 1
0.102541131733327 1
0.925075199238523 1
-0.638370266816036 1
0.434601196111707 1
-0.0962076734220592 1
-0.0383500853256181 1
0.274566972293457 1
-0.586921494153926 1
-0.214145684258531 1
0.15673302269331 1
0.758047707931554 1
-0.342642987011948 1
-0.615683263366031 1
-0.571425691676248 1
0.401664796099482 1
0.729370577603338 1
2.00149257263072 1
-0.248344865523002 1
-0.130248802586915 1
0.6430211920697 1
0.362593961260527 1
-0.484805909030463 1
-0.496282091424668 1
0.474808201558228 1
-0.496851891399137 1
-1.54249089785434 1
0.100553231299835 1
0.111379977386204 1
-0.101955553065442 1
0.685179870497218 1
-0.417532331269326 1
0.0476749344556678 1
-0.20601820568822 1
-0.467163768212823 1
0.896213128171425 1
-0.841034778211377 0
-0.571470870625862 1
0.341601201578966 1
-0.440561470567439 1
0.311530195444159 1
0.225932222503462 1
0.0938714333208702 1
-1.12282209175875 0
-0.0822594141963792 1
0.560539087384316 1
0.181023068650106 1
1.16449827797393 0
-0.00096011775927091 1
-0.307656903345199 1
0.467383871302474 1
0.0822882233531345 1
0.300666251019627 1
-0.380179512513654 1
-0.742085569655032 1
-0.922949197024157 0
0.407502407493087 1
-0.448622181293971 1
1.20844216211744 0
-0.00603050532788961 1
-0.466006638901668 1
0.242188250293766 1
0.736562484242363 1
-0.617190134803193 1
0.982098458701426 1
-0.0725327277180964 1
-0.185586388415766 1
0.794172063558201 1
-0.537516665733259 1
-0.244787222545859 1
-0.235215279106941 1
-0.313709399883555 1
0.195582811055058 1
0.112145715190362 1
-1.34914470427623 1
-0.0226253649890901 1
-0.399921731162471 1
0.464811636302667 1
0.200189809725877 1
-0.455185652877403 1
0.493773834543017 1
0.544414922405058 1
-0.0550050170879556 1
-0.328980309006097 1
-0.635402302162536 1
-0.118253988937453 1
0.832291497385627 1
-0.930451582119207 1
-0.049240563270709 1
0.559550015927127 1
0.292087269003038 1
0.125441012061996 1
0.174291980638717 1
0.0804676077732058 1
0.327819867853231 1
-0.100802841877541 1
0.301725029057941 1
0.712620445148642 1
-0.922373545736137 1
-0.749921589056545 0
-0.317151303751133 1
0.977137046551803 0
-0.0939901757624167 1
1.15327506635111 0
0.339640992581811 1
0.737555232779101 1
-0.258129987239104 1
-1.51478028026898 1
-1.39847110256057 1
0.5152195644639 1
0.368876879642127 1
0.880775373690156 1
-0.103170756063194 1
0.54355249934325 1
-1.42289537338484 1
-0.124192204124369 1
-0.509251611571186 1
-1.33885922516696 0
-0.0702666428259725 1
0.419090696116932 1
0.725654426669559 1
-0.97753392431778 1
1.59557487691182 0
-0.961074575607165 1
0.344648755512263 1
-0.417470133120748 1
-0.188032127091376 1
-0.647649378062545 1
-0.240510920591614 1
-0.190419013115236 1
-0.126405268838925 1
-0.0190161319502631 1
0.435321636058129 1
0.17790569024573 1
0.374160061797577 1
-0.525541956809004 1
0.361097543698893 1
0.231663304543999 1
0.568457904759186 1
0.60162096961113 1
0.97320466887524 1
0.286880493420185 1
1.07844595041144 1
0.632027867600577 1
-0.345701292048598 1
-0.747810548853079 1
-0.0634997522958599 1
-0.582184837467018 1
-0.312041177233156 1
-1.1620929500999 1
0.347758308788373 1
-1.15879675024311 1
0.297185330570323 1
-0.688229487528213 1
1.35189609253468 0
-0.554661298869322 1
0.267447874236875 1
-0.301769645448584 1
-0.572509502180843 1
-0.0832826270688524 1
-0.149298172528807 1
0.572863541972961 1
-0.141455802935959 1
-1.00332366480787 1
-0.391285817203962 1
0.150517977809293 1
-0.136892410969786 1
0.697248280791963 1
0.701483994460079 0
-0.692961081620441 1
1.21993069535466 1
0.682300666467185 1
-1.30174885927102 1
-0.823363499231531 1
-1.48114338531205 0
0.135447204188549 1
-0.130596851336666 1
1.49038164578793 1
-0.739888582621681 1
-0.165264831613713 1
0.347639391552196 1
-0.282420259415069 1
-0.292450854711816 1
-0.52578413236964 1
0.278547736977804 1
0.338007384195147 1
-0.127789716690439 1
0.89611102614856 1
0.172376068062733 1
0.871983080056988 1
0.44030548924051 1
-1.15418867623247 0
0.790223220520409 1
-1.00616453112888 0
-0.11581457248062 1
0.548005349087826 1
0.0531536985485385 1
0.0727572799096172 1
-0.595461208607534 1
0.0614948085473177 1
-0.384288697492609 1
0.356056787567746 1
-0.41463179442663 1
0.338714969579837 1
-0.132859107133899 1
-0.413633285133003 1
-0.335276064734192 1
-0.164927361640174 1
0.483121606476325 1
0.137851199559807 1
-0.54559292996799 1
-1.32925605750453 0
-0.66511329293081 0
-0.612789950153908 1
0.425508659292621 1
-0.0679177033590936 1
-0.437535004111888 1
-0.100943470743885 1
0.904557518742044 1
-0.0273429967388376 1
-0.0890214746763785 1
1.23982292864636 1
-0.910665302736131 1
0.637626580420986 1
1.47559623933753 1
-0.569352456370143 1
-1.17956289976904 1
0.841314692347015 1
-0.409984252543816 1
0.438315063605474 1
0.780629674989787 1
0.460417429263606 1
0.387418776939738 1
0.591888148558762 1
0.0701971686285671 1
0.200453798456044 1
0.0564643277662536 1
0.0231033496286925 1
0.58228343180308 1
-0.248259413303525 1
0.169033096286023 1
0.0548451095017947 1
0.448172651160604 1
0.432843403241168 1
-0.41184659054387 1
0.0435172520045903 1
1.04427363227786 1
-0.0651012631681722 1
-0.125368730817733 1
-0.128403746719932 1
-0.559639834261217 1
-0.512146838686109 1
-0.575635907175076 1
-0.533130582725308 1
0.382790007450923 1
1.48399329836785 0
-0.441113991476967 1
0.623754853590674 1
0.22719517728345 1
-0.393123435201515 1
-0.26587984205724 1
-0.389951862573302 1
-1.15508812466285 1
-0.693850690032134 1
-0.282014163159808 1
-0.119636393629352 1
0.352766295443955 1
-0.52421152486068 1
-0.162981656906108 1
0.0952533317209418 1
0.556310438123068 1
-0.0675138386799451 1
-0.434765530341658 1
0.189062849976481 1
1.05834280912332 1
0.252212345655459 1
-1.78354276109417 0
-0.56285261738337 1
0.318647648633244 1
-0.185346196822002 1
-0.0813835747783908 1
-0.496039834036533 1
-0.790711466686967 0
0.231130792084314 1
-0.266449482782208 1
-0.423636450267334 1
-0.329211408652306 1
0.0674481162777978 1
1.50603855792713 0
-0.621116367136605 1
-1.61777576726187 0
-1.05420107704932 1
-0.0916601734850292 1
0.170226742884385 1
-1.04512013050943 1
-0.233472498270984 1
0.519214931810534 1
-0.286707296760015 1
0.233284542014316 1
1.0759924955789 1
-0.714495309955637 1
0.423879162922262 1
-1.19579432878594 0
-0.813212837829227 1
-0.612031909800347 1
-0.0281210565567329 1
0.510985616018662 1
0.394098450500799 1
-0.240501939900962 1
-0.192739265161239 1
0.25428551275965 1
0.00929785281967281 1
0.984121302871523 0
0.910016070431077 1
-0.749721262079896 1
0.167767454976611 1
-2.22442124033912 0
-0.171760754783267 1
-0.66740464552793 1
0.695416517919193 1
0.707756410823123 1
-0.953472568149025 1
-0.332834362290359 1
0.309060130882799 1
1.71180313483227 0
-1.25895318986827 1
0.902241828280104 1
0.688535144679962 1
0.204946844460327 1
0.368870032274607 1
-0.176596617282236 1
0.356543217468482 1
0.77541876020654 1
0.771807536904936 1
-1.09177872856364 1
0.37805425257317 1
-0.119143713971793 1
-0.452265417025345 1
0.692741556712565 1
0.54768716345252 1
0.515472788596326 1
0.490794792722114 1
-0.227556875508525 1
1.08342223775068 0
-0.339849136413385 1
-0.288854801465022 1
0.149185577819523 1
-0.243699354550106 1
-0.609384011304087 1
0.619885014249691 1
-1.20726131569324 1
-0.405488755497561 1
-0.181717240418629 1
0.657921264773784 1
-0.680491789295544 1
-0.121340171232625 1
-0.677847052474524 1
0.893801111369067 1
-0.181104633585058 1
-0.263536413885066 1
0.397350177196728 1
-0.149542414218099 1
0.161463710199181 1
-0.228851615678668 1
-0.0129556359394212 1
2.03832444517216e-05 1
0.0244155289197542 1
-0.333951056212129 1
-0.0042669035067057 1
-1.10912616519764 1
-0.332572223870364 1
0.00776098823902416 1
0.104526290282591 1
0.0729005676205202 1
0.145868900674905 1
0.524813879356555 1
-0.225709652072 1
-0.184479889666666 1
0.135779306421829 1
-0.19911417564339 1
1.21132013606981 1
-0.132177596593162 1
2.15247310737974 0
0.435390462379785 1
0.202244131722777 1
-0.371162253089114 1
-1.18979227823952 0
0.550581505086427 1
-0.383407322756462 1
-0.28998327171401 1
0.0399012760938307 1
0.631896560619688 1
-1.34172549872369 1
0.696751725517407 1
0.460615272635682 1
0.0441879795400198 1
-0.577692945996557 1
0.300879697065604 1
0.070538650291453 1
-0.42399894699433 1
1.57986733404519 0
-0.311350157305242 1
0.375079880622239 1
-0.215926629045177 1
0.245351345729549 1
-0.312723953970663 1
0.79069528993804 1
0.325150162967433 1
-0.480352611518283 1
-1.27177097558863 1
0.819418217647388 1
0.847207944592485 1
0.126254170643793 1
0.655171842800015 1
-0.557833060029869 1
0.641987019767791 1
-1.58256225533444 0
-0.655834993366827 1
0.326366488229208 1
0.636114770163626 1
1.02629177706718 1
-0.74726651417823 1
0.454342331691725 1
-0.500167028600677 1
-0.538155329442803 1
1.85345613276768 0
0.263887502883989 1
-0.10881385562366 1
-0.297147559223529 1
0.214336068360395 1
-0.662521575371909 1
0.593410332437304 1
-1.38704093785976 0
0.985645142639007 1
-0.0319544530406715 1
0.170879685588872 1
-0.153597394172244 1
0.461802853549693 1
1.10036931542275 1
-0.407073281291651 1
-0.926046393253359 0
0.930562461633842 1
0.59471594560452 1
-0.817728876003447 1
-1.34160975613857 0
-0.536290124054549 1
0.656127124191134 1
-0.897953651947511 1
-1.28436660811443 1
1.73220314940181 0
-0.408542896550577 1
-0.433083065581228 1
-0.178524143391229 1
0.178342826914102 1
-0.492453190793662 1
-0.6752272192677 1
-1.75252837813264 0
0.244987383790485 1
-1.19330299385705 1
-0.124258517282432 1
-0.174802994489287 1
-0.73263692242924 1
0.913526088315665 1
-0.103999768832468 1
0.47769879276241 1
-0.332254564531208 1
-0.0932679719302721 1
-0.125920155786844 1
-0.303355104758918 1
0.704371673966338 1
0.534693797879854 1
-0.0312420127782449 1
-1.25594852727072 0
-0.312628440591191 1
-0.0636431020229268 1
-1.1833761030411 1
-0.425974885860163 1
0.358335847137656 1
0.595987942905432 1
0.528783725078829 1
0.210692278783074 1
-0.589615424278324 1
-0.200211933958219 1
-0.0460208239120382 1
-0.800882022602427 0
-1.28060376846324 1
0.130997921235098 1
0.385458443162656 1
0.487137732477531 1
0.582478499726656 1
0.964113752979594 1
-0.877537998118253 1
0.296064177719103 1
-0.686406855983937 1
-0.194766967472523 1
0.548536709990743 1
0.0906832036134197 1
0.672034852252548 1
1.17438887519308 1
-0.171135278227619 1
0.355268687286434 1
-1.03327550582764 1
-0.353655730169335 1
-0.790047635305173 0
0.913255779804533 1
0.348899943151751 1
0.0379991821325357 1
1.59257715542119 1
0.149838489187997 1
-0.372464969535196 1
-0.966137997256028 1
0.406785946973437 1
-0.347311181781407 1
-0.230138180797426 1
-0.662822034553589 1
1.08075817678993 1
0.616653514932078 1
-1.20947711710127 1
0.645394932523411 1
-0.0234559900292673 1
0.230774759422407 1
0.755960125639821 1
-0.504572037198816 1
-0.723534957728722 1
-0.8851475832856 1
0.964430348086408 1
0.224918573144153 1
0.356246279722803 1
-0.07747482909227 1
0.209818476608663 1
0.404119920650683 1
-1.02634548501077 1
-0.202355525511297 1
0.531441332069253 1
0.377624102406195 1
-0.240519874757629 1
-0.760606940400381 1
-1.01323943716874 1
-0.253067495294001 1
0.628198248442818 1
0.515136984757456 1
-0.354770681447157 1
0.200365993764893 1
-0.376448400442036 1
-0.616709286028308 1
0.241467018674647 1
0.098212002466194 1
0.988561087383436 1
-0.333221054143148 1
-0.288904643539033 1
-1.58952446684734 0
0.520249258688533 1
0.547073835744049 1
-0.380470126727356 1
1.06922201324625 0
0.978604058119084 1
-0.629168317685736 1
0.77237359664411 1
0.785712431865773 1
0.789887640983675 1
-0.500711979357884 1
1.18419933880056 1
-0.52733827730218 1
0.300648541442026 1
-0.954584008588033 1
1.33928481054929 1
-0.373710413137167 1
1.12992822998898 0
1.08852971050016 1
0.454965439056643 1
-0.252009383426876 1
0.65821328903602 1
-0.0975662145118551 1
0.0970586837584004 1
0.492636364252451 1
-0.0796415844393198 1
0.0858220259610795 1
1.04077191239546 1
0.657221576852708 1
0.421627472873882 1
0.164115018993874 1
0.153945111039268 1
0.116594470509342 1
0.755293495383333 1
0.391956826189622 1
-0.218134259001764 1
-0.212658554676685 1
0.275851247099888 1
1.78310174063818 0
-1.07632638682036 0
-0.0254943750693021 1
0.498598881900603 1
0.103514279708626 1
1.05264589198832 1
-0.799291722095007 0
-1.09442873477864 0
0.188189720789744 1
0.905991067505727 1
0.875103886260176 1
0.581009114580662 1
1.00089359346272 1
-0.42775577591901 1
-1.07831759185902 1
-1.18787806200874 0
-0.422336480964141 1
-0.862861923764448 1
-1.10187529693903 1
-0.325409720833063 1
-0.0105813682101638 1
0.296553726013595 1
-0.194595963885604 1
0.328234530219417 1
-0.505978804078625 1
0.156419880674199 1
-0.573535325352914 1
-0.643708420291096 1
-0.654419147312614 1
-0.299824363417413 1
0.246018181690451 1
0.00666388009782978 1
0.847283877166717 1
1.08021017978221 1
0.987769810485525 1
-0.54525854192112 1
-0.583266439351326 1
-1.49349611434231 0
-0.0980151398785949 1
0.556871246937893 1
0.537487230936853 1
-2.04398020186047 0
0.288851029079092 1
0.145599518904109 1
-0.843280128003693 1
0.43847182370393 1
0.187431133306424 1
-0.28307455186411 1
-0.65518559191724 1
0.00250351277303213 1
-0.510635939300727 1
-0.42513713122521 1
1.26446011474475 1
0.844872192328746 1
-0.286510834452002 1
0.00592221624510419 1
-0.369809165835457 1
-0.805606425855582 1
0.17612282101446 1
0.0396013176512075 1
0.544934069979986 1
-0.640716539357796 1
-0.172733279739918 1
-0.0892257421938694 1
1.31032332775122 1
-0.323091569215301 1
-1.50553299220211 0
-0.054320545768944 1
-0.223239166414743 1
0.528154347419606 1
1.30576599796838 1
0.0796658416255823 1
-0.180239045609724 1
0.994949075007956 1
-0.361441230774246 1
0.360985783537615 1
-0.282806831281489 1
0.188297997032005 1
0.919927735140956 1
1.28214189877743 1
-0.118639018040481 1
0.56160684996866 1
0.0101966307810621 1
-0.856434531479385 1
0.228472324258807 1
-0.978900172969788 1
-0.438476622103946 1
-0.590250636612018 1
-0.0807784681664045 1
1.00410893448294 1
-0.764632942297074 1
-1.11340389485978 0
-0.0547290780135845 1
-0.554569736673523 1
-0.61421846782341 1
0.192833794849582 1
-0.803661490424156 1
0.706657299340872 1
-0.0234903700343352 1
-0.444145222193633 1
1.02409440545043 1
0.0863821726516095 1
0.191335578747255 1
-0.76706926176985 1
0.672206661014974 1
0.0379180656324069 1
0.476491374605695 1
0.615534142239748 1
-0.108080929117737 1
-0.572916961567929 1
0.29687864640063 1
-0.366693168956966 1
0.503798097288405 1
-0.0466511996296107 1
-0.756889119575205 1
0.145864861598724 1
-0.613894809690118 1
-0.279918013998018 1
0.45063383693718 1
-0.297412263889607 1
-0.100527116075419 1
0.935994784458204 1
-0.441629584856166 1
0.0555251647368014 1
-1.13403764290162 1
-0.364249360393134 1
-0.230547243296258 1
0.320112352552586 1
-0.956855836206495 1
0.059960303808792 1
0.153808668076894 1
0.474750733998365 1
0.678139022943391 1
-0.791755253148016 1
1.21400223377872 0
-0.345796135195672 1
-0.781326947433695 1
-0.00761330784624359 1
0.0201258783068348 1
-0.952644006477189 0
0.122177192851024 1
-1.39949205363837 1
0.124968073007119 1
-0.581004530237131 1
1.38298072051141 1
0.0531682587493109 1
0.34337696116256 1
0.0353105992340233 1
0.169103409051156 1
-0.601758727182135 1
0.148943291750863 1
0.0975943364561506 1
0.405191752695413 1
-0.216438198181462 1
0.34984621132641 1
-0.883405584688704 1
0.417191875987528 1
0.806353536321659 1
-0.611800790309886 0
1.35518390526161 0
0.342324635556962 1
0.061130562501647 1
-0.299125954219062 1
-0.51491049095738 1
-0.966337115386664 1
-0.29528848950729 1
-0.795413942364613 1
1.27564695743411 1
0.679405091059749 1
0.041014261154738 1
-0.169277309723858 1
-0.817888262421359 1
-0.245424557180312 1
-0.576330399737256 1
-1.5691006543169 0
0.679089897447937 1
0.470042691443971 1
0.868775765462994 1
-0.148992955355969 1
-0.285441170318837 1
0.255712291216104 1
0.300866410051921 1
-0.485326577539792 1
0.452711946490729 1
-0.590239901957993 1
0.13664330882246 1
-0.0368149397700346 1
0.243046971379629 1
0.00112081183945589 1
0.257637611853037 1
0.338482306785744 1
0.406489345572811 1
0.422983177697909 1
0.0978266367549422 1
-0.864168644612787 1
-1.13913144378163 1
1.33711541120674 1
0.629090214364693 1
-0.626832144146659 1
0.537002706349294 1
-0.0318048291466373 1
-0.617386117864098 1
-0.252823574335711 1
1.20122267649474 1
0.117253052210471 1
0.581439573666253 1
