# Supplementary material for: Bias caused by sampling error in meta-analysis with small sample sizes
Source: PLoS One. 2018 Sep 13;13(9):e0204056. doi: 10.1371/journal.pone.0204056 (PMC6136825; doi:10.1371/journal.pone.0204056)
Supplement: S3 File — (ZIP) [file pone.0204056.s003.zip › results N = 10 delta = 0 tau = 0.5 sz = 50-100.txt]

"dl.delta" "dl.cp"
0.249839413546008 1
-0.545927140266115 1
-0.223957908664241 1
0.142817509536597 1
0.0266301742817531 1
0.451900014447565 1
-0.421468930724598 1
-0.635119099973775 0
-0.194129339541703 1
-0.0140559539111113 1
-0.0887293509718778 1
-0.000318342810984196 1
0.393035874153937 1
-0.21629230780906 1
0.318044030098427 1
-0.457135536784991 1
0.132534180614672 1
-0.229523943449506 1
0.142605396890392 1
0.139497472480677 1
-0.0778074895342443 1
0.186828535647115 1
-0.264118228950581 1
-0.134140190352483 1
-0.154716486361165 1
0.283252704616494 0
0.188646442272293 1
0.0390082003296687 1
0.225890437931849 1
0.312095876723325 1
0.0108365759049565 1
-0.123342717530939 1
0.00454304282059456 1
0.108623230147725 1
0.274606195403101 1
0.0611519526769164 1
0.281907008988586 1
0.088505829539265 1
0.220822409274879 1
0.22522271727186 1
-0.0718063405523 1
-0.314896974232054 1
0.402206463733653 1
-0.251866194545441 1
-0.105143987411048 1
-0.269774152048799 1
0.107713983428654 1
-0.488156335268998 1
0.310760102552892 1
0.176971741976591 1
0.229264732340621 1
0.148884996743111 1
0.25558685647566 1
-0.0789766163698355 1
0.0531147529689231 1
0.149375516453724 1
-0.276761574924193 1
0.502143052065097 0
0.0366859286012927 1
0.156481219265792 1
0.182208450986947 1
-0.388784400594098 0
-0.21236669008142 1
0.428436438246288 1
-0.361220037542804 1
0.418656410824392 1
0.193280534159776 1
0.44516030433765 1
0.0246143173795934 1
0.0922884026521532 1
0.00932196707317014 1
-0.118227005354266 1
-0.141927570607974 1
0.222255637904298 1
-0.25297098982578 1
-0.0417128142638099 1
0.334746822463933 1
0.185463265818028 1
-0.265718175792543 1
-0.366978853260036 1
-0.0337072884089528 1
-0.311669500443913 1
0.0716679707594712 1
-0.450896818111943 0
0.298453322444978 0
-0.0254602663091589 1
-0.0418328171836873 1
0.190905197546243 1
0.510511307426685 0
0.137541283128029 1
0.0189639944742626 1
-0.191667928126852 1
-0.0261567700377012 1
0.083451795645561 1
-0.367611908676279 1
-0.194844260405502 1
-0.587122976452421 0
0.40521125011171 1
-0.00408715073805624 1
0.0526778043242785 1
0.439830019481333 0
-0.10640423904852 1
0.312312810920092 1
-0.37793149822676 0
0.359463821967409 1
-0.0351075323020131 1
-0.484318007777429 0
-0.0297861047440152 1
-0.296279800852273 1
-0.422523062027942 1
0.151483462204482 1
0.0736109366546558 1
-0.501796517720018 0
-0.0233938890883419 1
0.314841303459061 1
0.158618158122216 1
0.326667249764792 1
0.439301450371014 1
-0.301570178876573 1
-0.152835917731264 1
-0.0694067754511174 1
0.0696291423549875 1
0.0776940436453514 1
-0.273796291918581 1
-0.0550316769857556 1
-0.0912872911994372 1
0.618479736981818 0
-0.428396516628356 1
-0.00341510887514992 1
0.0697653103993744 1
-0.245799982454835 1
0.460430670062913 1
-0.127621685228397 1
-0.052974089943175 1
0.0512658348712792 1
-0.307306508889141 1
0.0177476518070826 1
0.107434444499523 1
0.191792846621476 1
-0.341413419986164 1
0.165627927763734 1
-0.00457406353377147 1
0.324079080847166 1
0.839845161991958 0
0.120258601857282 1
-0.271369832647439 1
-0.0183696760491961 1
0.434237010202383 0
-0.229398840521847 1
0.302519073141528 1
-0.1059915727727 1
0.454608881606052 0
-0.267483540878474 1
-0.0929317861982011 1
-0.127179666082954 1
-0.254417288506797 1
0.0823156495489775 1
-0.0962197427558215 1
0.407434761645061 1
-0.0454601969759989 1
0.265757958579334 1
-0.132362865850659 1
0.136642100628217 1
-0.0771029071821993 1
0.0534466294534946 1
-0.0101510970636993 1
0.773193921811943 0
-0.267633849374702 1
-0.0717985558784255 1
0.014480925533867 1
-0.124243877179356 1
0.125351312523719 1
0.0575680413051665 1
0.174285835266651 1
0.149429765922929 1
0.159836687540323 1
0.0157712918773643 1
-0.221265825546068 1
-0.089741913336462 1
-0.21619431664335 1
-0.0614507678524863 1
-0.111374088648894 1
0.391150584407484 1
-0.246315931482326 1
-0.275077450100111 1
0.18569883918323 1
0.566260946556012 0
0.0373350510004672 1
-0.0040420588461859 1
0.20317651222647 1
-0.149404359709174 1
0.0231926579015194 1
0.0665899963884491 1
0.314447398885188 1
-0.0819264584554046 1
0.403111947393647 0
0.105107371284866 1
0.220307081808984 1
-0.210197982783885 1
0.108615304008646 1
-0.229697546667689 1
-0.264218830005829 1
-0.142610087385625 1
0.0664085527478587 1
0.27935339339651 1
0.189683274615527 1
-0.308239112817055 1
-0.233142278390715 1
-0.0711983885627452 1
-0.165781270969696 1
-0.0358879700683244 1
0.126751484995718 1
-0.0145794589797926 1
-0.321388447450723 1
0.0151401758923182 1
0.079175535416092 1
-0.0390826575825225 1
0.202673729006705 1
-0.131136077689176 1
0.153986063936231 1
-0.111522930312178 1
0.0455760855278613 1
-0.223197932787326 1
-0.230483650673117 1
0.207140270475859 1
0.252442218513869 1
0.111217845232012 1
0.054737509771602 1
0.0680081605969659 1
-0.271793946001816 1
0.497284775614148 1
0.230089693486759 1
0.0595212469573954 1
0.387355385426767 1
0.165623135164902 1
0.203455009483551 1
0.0374565035344996 1
0.344697246529688 1
0.225458197515214 1
-0.027583430625444 1
0.386875578141768 1
0.24439085453741 1
0.249182905898902 1
-0.269025401361868 1
0.291047413022592 1
-0.109065072806896 1
-0.204806031347573 1
-0.117191927697642 1
0.207117864237547 1
0.104958468400776 1
0.247597645797791 1
0.115558730637515 1
-0.311384399426132 0
0.180761555200931 1
0.541623779117084 1
0.315950507592936 1
0.166912176448195 1
-0.013901929787983 1
0.0475043235494169 1
0.0316823572430328 1
-0.0563356148835774 1
0.257912033229023 1
-0.164734594293777 1
0.27135194081201 1
0.269492798748466 1
0.19606951672322 1
0.257909528433469 1
-0.0585870956404912 1
-0.311206689485065 1
-0.237346065642877 1
0.0321937563099151 1
0.412726113390847 1
0.114637357447832 1
-0.447456125486681 1
0.035365199286951 1
0.350242385249126 1
0.329577635571695 1
0.170525450698524 1
0.512342688220309 0
0.016918294477746 1
0.167351923116978 1
0.104413010819648 1
-0.0138069571015138 1
0.431056916875876 1
0.0501044580870966 1
0.159098211747 1
0.12059792622257 1
-0.144965753968406 1
0.198182634161524 1
0.00868356430670002 1
-0.0884072582258898 1
0.0691729746860852 1
-0.281673489809523 1
0.612698490421688 0
-0.524565010717737 0
-0.379566266147745 0
0.0502018352956293 1
-0.0898714506551484 1
0.0659977346362802 1
0.280608638898259 1
-0.0657974684372491 1
-0.656867817869575 0
-0.0338519035176669 1
-0.0484293576007111 1
-0.298560119944807 1
0.364344420153225 1
-0.0643693110732789 1
-0.0362405536727603 1
0.178969269488808 1
0.625909426399219 0
0.197931944986524 1
0.290476251614551 1
0.400312888904114 1
0.128148123202896 1
-0.229645128840289 1
0.317090225663224 1
-0.0328756157007492 1
-0.135434671210642 1
-0.0740098456474729 1
-0.0785529231379143 1
0.2484347396619 1
0.0358697426458815 1
0.356471170848879 0
0.580553098535368 0
-0.102791178900296 1
0.121569611581326 1
0.0543348953610832 1
-0.125879793364904 1
0.0794767173213377 1
-0.267393232705159 1
0.00469388015238418 1
0.237582590005411 1
0.335534834287362 1
0.250251881633492 1
0.156311216941489 1
0.583149848946068 0
0.0105415692824826 1
-0.0690768305040851 1
-0.0274155597438134 1
0.103939345770345 1
-0.252816194773258 1
-0.0888435550543027 1
-0.0221238390619937 1
0.240063386413083 1
-0.231557162789554 1
0.257471901952843 1
-0.335475068195227 0
-0.122110375699637 1
0.157932428039648 1
0.0974955080579594 1
0.346900602101898 1
-0.314137838725718 1
0.0269654287053524 1
-0.24771263383244 1
-0.104876226548663 1
0.0270328842621809 1
-0.150470337534075 1
-0.209362265386213 1
0.319488804521729 0
-0.0142795942345286 1
-0.265510261878403 1
0.122657486200988 1
-0.251107405739179 1
-0.297230746108432 1
-0.0727693251224067 1
-0.0502379576501243 1
-0.146330277316247 1
0.0995300570358485 1
-0.122460948247915 1
-0.382953497058984 0
-0.369848919966171 1
0.318861770488085 1
0.071209171653285 1
0.00706703753453315 1
-0.189645025855275 1
0.0658477815633347 1
-0.202455958542446 1
-0.185099476434194 1
0.000110112307154991 1
-0.0619351284814017 1
0.0291415075188304 1
-0.105827002271834 1
0.182587297870969 1
0.174403802019282 1
0.125192499096876 1
0.356277900143492 1
0.0421845959625533 1
0.634087026708662 0
-0.397444110094975 1
0.208321816270411 1
0.232630451072702 1
-0.549147091402885 0
-0.0586976167171316 1
-0.293976557850722 1
-0.113249690470549 1
-0.0365627642828105 1
-0.0165148330321349 1
0.297024944336931 0
0.142998440286462 1
-0.114814423593277 1
-0.0475816019460842 1
0.123545731478751 1
0.644350316650248 0
-0.0614229494978632 1
0.562753097348311 1
0.209116330314925 1
-0.147096673381778 1
0.217423791411082 1
-0.0507068740670183 1
-0.00746310903606801 1
-0.0386371023875734 1
-0.0562339042871495 1
0.220288454161077 1
-0.24571527045021 1
-0.0042218454553495 1
0.113795218899458 1
0.154562441887736 1
-0.218678476526602 1
-0.251450127274921 1
0.113519391700839 1
0.106636796845072 1
0.0582459804160298 1
-0.192403431096463 1
-0.0598472205823671 1
0.0334375973457908 1
-0.296413162959785 1
0.152594440074905 1
-0.0156542960523208 1
-0.164144401439113 1
-0.00423823740470911 1
-0.24179137119649 1
-0.410304295245348 0
-0.154239876703952 1
0.00788240745098648 1
0.249921612257273 1
0.296475011984229 0
-0.168296071716186 1
0.15477802986801 1
-0.308650793927101 1
0.0322390561349333 1
0.257539573581188 1
0.0541743241648714 1
0.441086162322992 1
0.357363544966693 0
-0.108767370425915 1
0.0873622703259683 1
0.219194568788041 1
-0.256092815490029 1
0.0717018068545151 1
-0.0152898430356141 1
0.002558639178845 1
0.0885051161025977 1
0.111929557988719 1
-0.202880432711204 1
0.00759930939062989 1
-0.114294743333068 1
-0.232219637270015 1
0.426454833187039 1
0.202316691904071 1
0.226662426999164 1
0.0326146097643737 1
0.277266138003013 1
-0.246921992763272 1
0.192630299924293 1
-0.132615420578438 1
-0.135350181177372 1
0.0734986241817439 1
0.124096680401845 1
-0.321954327058891 1
0.0870310815592606 1
-0.0433793061570286 1
0.736644004783993 0
0.162718823493911 1
-0.0964128413548749 1
-0.489289480537117 1
0.0115376071339607 1
-0.407406935390727 1
-0.220468211169722 1
0.00676533763003186 1
-0.00391401462645609 1
0.0767910642366388 1
-0.198060346539008 1
-0.161025841948389 1
-0.0741916518080334 1
-0.0629072452987191 1
-0.186023784416435 1
-0.0717700866454155 1
-0.0506976874089827 1
-0.0368733448183124 1
-0.451627090620202 1
-0.320114202622704 1
0.31981549131818 1
-0.0431774566524008 1
-0.37605717139493 1
0.343144978938596 1
0.167117415924263 1
-0.341830888529882 1
0.22773642047084 1
-0.104138816741429 1
0.45350147293292 1
-0.324576445161377 1
-0.407597076275686 1
0.0599849809247474 1
-0.318727157929283 1
-0.232129066476352 1
-0.0167552224699621 1
0.000601807065213397 1
0.062809086865709 1
0.0977759645975337 1
0.0369528264048881 1
0.392035604108138 1
0.119583662007344 1
-0.0360539248732432 1
-0.0578024355875704 1
0.223899733987682 1
-0.172667712193532 1
-0.107333755290077 1
0.150254265267046 1
-0.273158712093947 1
0.600042267970196 0
-0.113914352029503 1
0.16221847163702 1
-0.089069137345643 1
0.105544424778339 1
-0.253352661232141 1
0.202120214498392 1
-0.0798309837139875 1
-0.106065250771603 1
-0.0560414263387577 1
-0.211155313892479 1
0.0755608349408767 1
0.108536729864335 1
-0.261082949943931 1
-0.113465676499009 1
0.230426964877552 1
-0.125883808475992 1
0.649401951276874 1
-0.385482779047715 1
-0.211040879230371 1
-0.026210451466324 1
-0.0832718232025955 1
0.541889898884456 0
0.254985643354601 1
0.0310403358284835 1
-0.210040458003136 1
0.284751149699657 1
-0.497498008344093 1
0.117559224860476 1
-0.0560611353219917 1
-0.112533328986308 1
0.0520589514903474 1
0.228749365604005 1
0.108189069347254 1
0.274630744290247 1
-0.0438909822876047 1
-0.312265138434355 1
0.111594655306607 1
-0.107962921357258 1
-0.0774324844974523 1
-0.449091603114904 0
0.189116167838095 1
-0.0567605073831019 1
0.00406999880994635 1
0.346031652692842 1
0.205008638329363 1
-0.128307073499635 1
0.497771368384772 0
0.121684783208104 1
-0.10380228880933 1
-0.175122455249876 1
0.112513436680793 1
-0.313684437427661 1
-0.0318817886349596 1
-0.252059512129419 1
-0.0260591720079707 1
0.236715462387337 1
-0.0490972304791955 1
-0.630821062325437 0
-0.141197957184755 1
0.0938867242390556 1
-0.187849572592361 1
-0.295360778137226 1
-0.224696827041068 1
-0.14269763728311 1
-0.221759097814185 1
-0.0391939398237445 1
0.152039457095242 1
-0.47216924965711 1
0.183723201128575 1
0.0320478615753132 1
-0.361029595348807 1
0.23449836811306 1
0.00488718924859877 1
0.161966161242937 1
-0.172217768753193 1
-0.0204667555772299 1
-0.103587491774699 1
0.357387657652067 1
-0.150616109318902 1
-0.0496652570569904 1
-0.0284123739039718 1
0.144339656950483 1
0.0917212931596997 1
0.107323845918179 1
0.147028797004283 1
0.297457683476406 1
-0.687980837995741 0
-0.0234519141317094 1
0.596587617442442 0
-0.233374507303807 1
0.241903916820335 1
0.184818029808864 1
-0.0502559170375111 1
0.246634131871487 1
0.092356931409742 1
-0.0754935466861491 1
-0.259216972480002 1
0.0262125757858321 1
0.0464282309739464 1
0.161898153721003 1
0.217584015017815 1
0.265795049651637 1
0.120189317181025 1
0.13688906237787 1
-0.0557149849367088 1
0.244521140996584 1
0.19426541239507 1
0.219122914254332 1
0.567976406508928 0
-0.321592986108262 0
0.018059259982655 1
0.403956201131568 0
0.298842893158396 1
0.0299256876660584 1
0.175692888499463 1
-0.119006701898987 1
0.0189945329216285 1
-0.327927387158817 1
0.277082423193704 1
-0.146734016846819 1
-0.238942120904852 1
0.27454883761662 1
0.193725478764024 1
-0.291796489859808 1
-0.108318666755376 1
0.194773762008588 1
-0.325753677723117 1
0.107489263367347 1
-0.128602918916087 1
-0.015767475846008 1
0.178859089759964 1
0.480575536580997 0
0.284054678571405 1
-0.228616120625513 1
-0.0393572508656265 1
-0.4541085837249 0
-0.0540302228957411 1
-0.00053937792926468 1
-0.144173351278429 1
0.0126443621138262 1
0.19208971002288 1
-0.16186237067931 1
0.198901336166969 1
-0.0372828343872457 1
-0.368401901810029 1
0.0915222374503001 1
-0.370021658103922 0
0.190515323098352 1
0.318765183730618 1
0.0507683362151301 1
0.296311985589079 1
0.0599376030798493 1
-0.671479827447213 0
0.354224809315514 1
-0.685706185127599 0
0.229934497076061 1
-0.0694975055869535 1
0.256056998455985 1
0.368429329058629 1
-0.0878111305330282 1
0.0412350375753775 1
-0.0954623968974088 1
-0.569477784423936 0
-0.0968372529960898 1
-0.179905409450168 1
0.342674783326458 1
0.0095073305936457 1
-0.303172051634221 1
-0.142879073599027 1
-0.338310476608167 1
-0.337766902793664 0
0.330511310045183 1
0.269602236688659 1
-0.0745085623975993 1
0.589738239702109 0
-0.0772417213937543 1
-0.00128355270255684 1
-0.0550817609612985 1
0.312192235967285 0
-0.409814740576716 1
0.221897013745679 1
-0.10363216558631 1
0.0329567061608892 1
0.192988826855178 1
0.1986383693369 1
0.173101020605093 1
-0.0332632646229415 1
0.420205632234539 1
-0.270686223258004 1
-0.135442330746784 1
0.110872907674737 1
0.134848896699912 1
-0.243815127689967 1
-0.26435566539417 1
0.204502311464611 1
-0.304246608878094 1
-0.0492444427528414 1
0.221083512638606 1
0.183608586286567 1
0.0620965097416607 1
0.124490536122454 1
-0.553285479848154 0
0.0354783745848115 1
-0.367646513521916 1
0.196677107718406 1
0.326245722352145 1
0.0132768297633208 1
-0.148550247534072 1
-0.0510722623944558 1
-0.670632649417313 0
0.09422225203113 1
-0.0768090929328509 1
-0.307828794149477 1
-0.200663086419734 1
-0.0498955099598074 1
-0.182332354283259 1
0.157477304234659 1
-0.0105921878696479 1
-0.3487756815937 1
-0.0942566685777207 1
-0.00273733521402393 1
-0.193537803992032 1
-0.0419184358526516 1
-0.742053614239605 0
-0.164366066165832 1
0.122403686975586 1
-0.07250995272926 1
1.20933666734981 0
-0.19540275003165 1
-0.14580377159932 1
0.423594912842868 1
-0.192845198785507 1
0.0425525618273794 1
-0.0109870153003999 1
0.43441792882117 1
0.305037377457446 1
0.500999724531669 0
-0.513974257030983 0
-0.19176398675171 1
-0.25981817317933 1
0.00186837903440337 1
-0.0277476092826162 1
-0.20885892851195 1
-0.269503485342519 1
0.252772159215112 1
0.0128481078747217 1
-0.0348554352480348 1
-0.0238435615159973 1
-0.293468395313749 1
-0.112458745091315 1
-0.231344367459449 1
-0.326843347228753 1
0.165128344682522 1
0.34162068648629 1
-0.411766976257663 1
-0.605734124339855 1
0.0570892781287392 1
-0.259884102009484 1
0.198484527562015 1
-0.0961859852137044 1
-0.137686861478611 1
-0.235167479502803 1
0.056820049053011 1
0.230576523304251 1
-0.452945497218197 1
-0.16853892219796 1
0.0686919254952717 1
-0.202515610374502 1
0.123456258465584 1
0.685421898328478 0
-0.350110574065144 0
0.207221552095165 1
0.222051722104207 1
0.518217810816292 1
0.212313929666216 1
-0.0992704422829556 1
-0.0094257944591761 1
-0.0244013735826999 1
0.0203888293260128 1
0.308389470265041 1
-0.00802163568627426 1
0.140310651817106 1
-0.0661348291202015 1
0.0629826886977615 1
-0.160155246452728 1
0.0934472167125266 1
-0.0609278931088012 1
0.0752023901467217 1
-0.0481887132722239 1
-0.16125248486366 1
-0.970919996654208 0
0.0753216215208688 1
0.252088806652653 1
0.236492478174309 1
-0.286708198691458 1
-0.246883486936744 1
0.0726003096486213 1
-0.0814770363583969 1
0.0489163595891842 1
-0.0893912252001858 1
0.066396929030082 1
-0.611865212069223 1
0.1570615419733 1
-0.257376948549187 1
0.161361547221102 1
-0.0197150290836418 1
-0.195609158949503 1
-0.3775201507364 1
0.025450449577173 1
0.0663341459157616 1
-0.00427194634728752 1
0.418906912551075 0
-0.211257592781178 1
-0.354700577868263 1
0.0723674905919459 1
0.400181701747523 0
0.720763582812951 0
-0.210760963725461 1
-0.210438088448781 1
0.0197237798489878 1
0.136615318646132 1
-0.0494373545228478 1
0.20877577806617 1
-0.238051636985875 1
-0.445648379725378 0
-0.205045484155488 1
-0.138457409526758 1
-0.11341531615414 1
0.331014302791756 0
-0.362466745291978 1
0.224729586547994 1
-0.15806146784743 1
-0.104668740069364 1
-0.275427866469516 1
0.0504731279447674 1
-0.174487578344216 1
-0.0328418091200025 1
-0.0775790277245094 1
0.10744900995475 1
0.214169954090844 1
0.11491245313871 1
0.59060012660218 1
-0.302572894413855 1
0.0993713649066339 1
-0.174357320618537 1
-0.384979323399681 1
-0.166937281710326 1
-0.604884722211902 0
-0.346372037437726 1
-0.0343953219038121 1
-0.344143577964538 1
-0.0828530920556461 1
0.256749217422633 1
-0.502122598454492 1
-0.00667961633662273 1
-0.542488915380284 1
-0.0179590950443082 1
0.386667315986656 1
-0.485878493287635 0
-0.0132329565498658 1
0.0716010974500928 1
-0.251195522385607 1
0.250288098041924 1
0.0769192093473083 1
-0.597021075414007 0
-0.0965176903683806 1
-0.506808371391218 0
-0.139328045124308 1
-0.0532479446436985 1
0.0838130113623583 1
0.618950581063235 1
0.128118839126085 1
-0.292266732740821 1
0.164506932204432 1
0.299996781058988 1
0.479138896616461 1
-0.219990771571089 1
-0.18011297046986 1
0.399678484392939 1
0.111632899839895 1
-0.227218167734284 1
-0.244514420287211 1
0.100913194375355 1
-0.414290548732302 1
0.0948329044060566 1
0.203788608105593 1
-0.0682027522367287 1
-0.0441279377687833 1
0.256844074910566 1
0.235993091036165 1
-0.0570624292263524 1
0.239227691722341 1
0.0493145365742985 1
-0.230308090210665 1
-0.164006697707795 1
-0.34198462665711 1
0.243382833890162 0
-0.499481480676758 1
-0.0780036167070763 1
0.695765432344115 0
-0.155616791031626 1
-0.00170941227916707 1
0.00470506285328755 1
0.0490788269633594 1
-0.184879367688929 1
0.451266101205446 1
0.336564046551653 1
0.235184591269281 1
0.482827580172944 0
-0.129636472259872 1
-0.29304304124778 1
-0.128745932288961 1
-0.0573100822768238 1
0.294028901442852 1
0.292025640396279 1
-0.209395848493277 1
0.111425067104982 1
0.268560806697341 1
0.191270724949155 1
-0.555094124789069 0
0.222856394338112 1
-0.264035762533739 1
0.314934313537787 0
-0.160248623516859 1
0.0697293483347292 1
0.0111602829904312 1
-0.157557260054978 1
-0.359504141106436 1
0.0174552613708847 1
-0.0145502105654753 1
-0.0335497670581412 1
-0.0837624025206404 1
0.144113357604049 1
0.0740241351540953 1
0.0755590819452155 1
0.0391844360802969 1
0.467338645348032 0
0.00626164309656094 1
0.340279525456245 1
-0.0695745164109586 1
0.237581812890887 1
0.144190371908281 1
0.00896332807885368 1
-0.0326187134774253 1
-0.0434633562536011 1
0.308027101184249 1
-0.302040850654856 1
-0.0192075929686244 1
0.00162750778009794 1
-0.210138227981796 1
0.084595453623463 1
-0.0527111745704011 1
-0.206925532748296 1
0.405031987506063 1
-0.697131209185507 0
-0.0938220257946607 1
-0.0602352897785703 1
-0.138451788029078 1
0.476486506536593 1
-0.323537212862551 1
0.0165524637293111 1
0.242149629273578 1
-0.119576504794683 1
0.0214680793249754 1
-0.0239532786803526 1
0.114485897982105 1
0.209346159269858 1
0.0834806463116425 1
0.0945998222007201 1
-0.144815445388333 1
-0.29470405727846 0
0.00266915548135793 1
-0.0943210553599972 1
-0.129413611495015 1
-0.0811339384666465 1
-0.225932081376215 1
-0.233739346392218 1
-0.489557207724551 0
0.263254086240405 1
0.0127336843548021 1
-0.223089021477674 1
-0.285148565886797 1
-0.0922927332055416 1
-0.026917797749453 1
0.0287223107681206 1
0.338031582773692 1
-0.238714863312913 1
0.14564201521554 1
-0.158409093996378 1
0.824464721450568 0
-0.20523125688743 1
0.209183190030494 1
-0.2977244758778 1
-0.187070694705913 1
-0.0807061004284479 1
0.367501267684857 1
-0.0992096492815972 1
0.264367239170638 1
-0.257314693956701 1
-0.0962629363952655 1
-0.303043802517186 1
0.164190652278147 1
-0.0848877576558908 1
0.164523490244761 1
-0.416645934821527 1
0.00201731639808161 1
-0.0897515267321614 1
0.024512310828914 1
-0.482801497177166 0
-0.58765675225062 0
-0.299347651060331 1
-0.268797095974729 1
-0.387621058140558 1
-0.196683820764481 1
-0.167156049039274 1
0.310862425078876 1
-0.107626072643419 1
-0.393302797854063 0
-0.24390705590356 1
0.118476531507606 1
0.676231300210534 0
-0.066775603211794 1
0.0219561961550565 1
-0.171006372063504 1
0.131790818161896 1
0.200735301798359 1
0.104698906940505 1
-0.216360546740202 1
0.183277317172101 1
0.285387113141594 1
-0.0608474297086497 1
0.760079517884816 0
-0.166649894766626 1
-0.27501565403058 1
0.152424004276582 1
-0.42633725778837 1
-0.18668540874257 1
-0.250607242054519 1
0.40161866424145 1
-0.23663895127233 1
0.119000949248763 1
0.0265484975087987 1
-0.350234303300476 1
-0.176854620570384 1
0.43942950345143 1
0.0242269547103681 1
-0.16247393795587 1
-0.17184046493267 1
-0.0717889554753627 1
0.256185949546539 1
0.161561620958729 1
-0.206486733161933 1
0.191939606587828 1
-0.421762568324689 1
0.256825738785098 1
-0.0127530236475105 1
-0.115207531274676 1
-0.0738987621500563 1
0.0084411880854115 1
0.280687634368096 1
-0.232936445315991 1
-0.0397255165620591 1
-0.17393994777705 1
-0.114856671318216 1
0.313445090549072 0
0.310891813241061 1
0.233945816115386 1
0.0705576147340321 1
0.0663597972372673 1
-0.0268898467669274 1
-0.0017895838886323 1
0.146762657911105 1
0.168909421281125 1
-0.154356276853665 1
0.0465302867112406 1
0.154316556502761 1
0.276437375409606 1
-0.337614845853684 1
-0.458125070846383 1
0.454989643241419 0
-0.308848685703784 1
-0.0682718749140496 1
0.204163176278435 1
-0.225731193957707 1
-0.262840697163018 1
-0.460876179835808 1
-0.363425745620359 1
-0.168157160496606 1
0.318862322199095 1
0.220763997842533 1
0.215792975638196 1
-0.310211531739385 1
-0.0546565157397647 1
0.000270921177924183 1
-0.211657914103086 1
-0.184876862660356 1
-0.249473660377332 1
-0.124036540443103 1
-0.284750134828496 1
-0.11535614070662 1
-0.0311887723756626 1
-0.134123487715826 1
0.291751813029074 1
-0.116543114543808 1
-0.421400091272817 0
0.514690618947833 0
-0.207338223285878 1
-0.0797454031413668 1
-0.316226985752667 1
0.309420839628459 1
-0.440715255730027 1
0.111194415670015 1
0.0317660496875684 1
-0.246477633249592 1
-0.178035509994797 1
-0.0608731681476906 1
-0.263978760389137 1
-0.389968467521073 1
0.195770135224307 1
-0.147005681260536 1
-0.035666236157479 1
0.0808604534895243 1
-0.00876521100557345 1
-0.197989162090127 1
-0.134354575521039 1
0.0111481154076746 1
0.158508227460974 1
0.524674452377112 0
-0.281603109656472 1
0.00696705206551194 1
0.178250858881751 1
-0.306099196906546 1
0.125256237403468 1
-0.303479817379266 1
0.108691016644497 1
-0.215111112723651 1
0.253785444158249 1
-0.10829511966744 1
0.317925894028731 1
-0.0840729700936733 1
0.106575945488657 1
-0.0986065475277201 1
-0.344343401182507 0
-0.393939811710001 0
0.014292693886443 1
0.0678981854694097 1
-0.167245848350529 1
-0.108492923085601 1
0.171330568201988 1
0.0893094837368308 1
-0.304306272204128 1
0.129720593939579 1
-0.132745166278393 1
-0.0297613416522023 1
-0.152062914054667 1
-0.430415439948606 1
-0.274792555511093 1
-0.534294752739231 1
0.0159241431330967 1
0.148436358242741 1
0.046420602133759 1
0.183368720053898 1
-0.350476556581966 1
-0.139845558438521 1
0.0696249637805056 1
0.228738321344476 1
-0.290724548424128 1
0.212498234019968 1
0.466373074610306 1
-0.144133272658152 1
-0.373691761425322 0
0.0702244230158902 1
0.194390654342509 1
0.1568378196774 1
-0.130279850933196 1
0.0735619891754068 1
0.0600557816674224 1
0.0952025948755062 1
-0.0408424716434519 1
0.123901581125366 1
0.21779888134877 1
-0.23198589287254 1
0.274276118531968 1
0.00770779218622245 1
0.0831615621064138 1
-0.0842542892453772 1
0.218556810202699 1
-0.0852449949379909 1
-0.239236542847361 1
-0.22622202433282 1
-0.160554451585798 1
0.058785369671898 1
-0.00952239077900816 1
-0.517154410979571 1
0.171446939961483 1
0.0112026101415474 1
0.00277066845795315 1
0.165074961425227 1
0.182327598610119 1
-0.594993529030173 1
0.0555346921673288 1
-0.115637093971664 1
-0.188186263969596 1
0.29753593204758 1
0.38381024504706 1
0.0258509970344669 1
0.0995951620512308 1
0.492692829257167 0
-0.250161610714273 1
0.130312392433737 1
0.213177246705003 1
0.650562047283319 0
0.319587547201196 1
0.0792915881070077 1
0.0680192055087932 1
0.126531516798186 1
-0.377237633401265 1
-0.498689360711472 0
0.09434117316701 1
0.0866302277276287 1
-0.0825207821563386 1
0.15908215781899 1
0.115560575508524 1
-0.0703207666002912 1
-0.171279256656174 1
-0.385615372850964 1
0.27613771351792 1
0.443631925500008 1
-0.256287440261157 1
-0.154753475434435 1
0.167214702285891 1
0.240094582371058 1
0.403711408915767 0
-0.0809522018156321 1
-0.0381472808265501 1
0.115992539334406 1
0.104730400200155 1
-0.099276848520371 1
-0.33327360469067 1
-0.103402161244019 1
0.0833480000766802 1
-0.0844251119358443 1
0.125642820814201 1
0.0781902397981897 1
-0.0525375193670509 1
-0.129954833549144 1
-0.447679847456102 1
0.296315965967533 1
0.0692772510341524 1
-0.0115885102073428 1
0.219741744999481 1
0.0020902204506043 1
-0.21005862191911 1
0.0535485035695951 1
0.0499305122436067 1
-0.17695269020352 1
0.120236718727862 1
-0.0301756774121605 1
-0.0178019676075265 1
-0.512777152670928 1
0.0112171182653245 1
-0.294996045715748 1
0.414777545547854 0
0.091877434009021 1
0.165895754814898 1
0.336326833020875 0
0.0372294648535523 1
-0.0294173167911814 1
-0.467737918023709 1
0.222948795910215 1
-0.18643376931444 1
0.160601360586498 1
0.199721664336293 1
-0.221297156786102 1
-0.00162815805961983 1
-0.269941507942421 1
-0.0601794362034193 1
-0.127771702455964 1
0.262134508220527 1
0.0528219308267016 1
0.139032963487828 1
0.54763147057199 1
-0.0985678681393122 1
-0.3211745986688 1
-0.0451871545925732 1
0.319928929262196 1
0.263564269321417 1
0.0243302985220189 1
-0.0475485802051002 1
0.323616070759716 1
-0.105940398828422 1
0.0224238925280644 1
0.486006435318369 1
0.264012682903517 1
0.0939061319834998 1
-0.326231351934071 1
0.00057247579066777 1
0.0772397842983227 1
0.275441258418396 1
-0.0395256319588424 1
-0.0294260225502902 1
0.324898153272742 1
-0.366734397118962 0
0.142363803158307 1
0.203606409375347 1
-0.280086778444695 1
0.0419322570399922 1
0.286940316949754 1
-0.173665445000258 1
0.213231793506327 1
-0.114888773923792 1
-0.0545658550859509 1
0.125080047850292 1
0.341569791111657 1
-0.80960917158977 0
-0.323745739268451 1
-0.112891732644849 1
-0.598749488800741 0
0.124638108588155 1
-0.0619901152596052 1
0.106294824536657 1
-0.33376599236599 0
0.512790334361298 0
0.139615932756128 1
0.0530744687377343 1
0.0412857023392503 1
0.398389230786996 0
0.142527422338308 1
-0.0253146530318846 1
-0.249909185524493 1
0.243205500978796 1
0.0990277959368829 1
0.321500667029324 1
0.0802551075348225 1
0.305797885298743 0
0.174555510307478 1
-0.168797911192253 1
0.109620613539967 1
-0.375516179573461 1
0.343564272713872 0
0.0285069931281325 1
0.248379119106489 1
-0.316406127157119 1
0.0738822547973912 1
0.248363035335504 1
-0.00236748852621887 1
-0.0219757017768067 1
-0.00407121118107824 1
-0.32180854781833 1
0.0248909975969474 1
0.597340635792371 0
0.468839323806516 1
0.10187951857288 1
-0.256878071423023 1
-0.340170106206693 1
-0.304553419947657 1
0.368098858852335 1
-0.0083176390831477 1
0.433044613490993 0
0.319335654781956 1
0.436658000902719 1
0.196943544939933 1
0.279757004584872 1
0.470246827747303 1
-0.0702409429907124 1
0.205542523591054 1
0.190547927227644 1
0.389866600181092 1
0.173424500878174 1
0.234888953823554 1
0.0853420942066645 1
0.551949738297769 0
0.0304289132700978 1
0.413839255090104 1
0.191296145964226 1
-0.125720857855944 1
-0.345189369216614 1
-0.155559591111006 1
-0.223567790687239 1
0.222939666416515 1
0.260488868969718 1
-0.0343291953959383 1
-0.298001991700614 1
0.0532656218361719 1
0.0133137467146591 1
-0.123114246911067 1
0.150679238268875 1
-0.502599279726265 1
0.346175250233023 1
0.194214055939985 1
-0.711753013598113 1
-0.17682582682855 1
-0.254905040867537 1
0.243113137352303 1
-0.0594103067133975 1
0.565227053413271 0
0.21247804439339 1
0.0597106844703885 1
0.221878297588307 1
0.471389835532818 0
-0.120907422482214 1
0.409020587597026 0
-0.218217463663658 1
0.0212634025039412 1
-0.167665218257404 1
0.275043757448792 0
-0.36336597638346 1
-0.342387170952281 0
-0.372420807359037 1
-0.236443554503903 1
0.204228425811817 1
-0.0967279902512186 1
0.00531230586029782 1
0.00529883786824471 1
0.557355131429075 0
-0.649721518456218 0
-0.362136454291757 0
-0.0256139911992178 1
0.837267790959435 0
0.549061266550685 0
0.0760567118106938 1
0.253340385078821 1
-0.153697326986214 1
-0.109708441311689 1
-0.38497615083842 1
-0.267362305161855 1
-0.0805549507481797 1
0.277995135184125 1
0.339568488477542 1
-0.169547370215654 1
0.0720003260844804 1
-0.0365287660298595 1
-0.0460545233042514 1
0.266825178756454 1
-0.20828771397129 1
0.304763186732558 1
0.243484230140785 1
0.203351523474817 1
0.0294524658685656 1
-0.0697996167714076 1
0.0988705723751891 1
0.0379996533201083 1
0.148342582674556 1
0.265261889663251 1
-0.00987350056628447 1
0.0105385984791408 1
0.195667465343692 1
-0.123739415620605 1
0.198774982184336 1
-0.114729431279822 1
0.0395805366358309 1
-0.120925076411877 1
0.196134481264696 1
0.0300918556321611 1
-0.124519076774326 1
-0.405270704591702 1
0.15196437303022 1
0.0484461267947404 1
-0.194080465451282 1
0.287765531221807 1
0.103718630789588 1
0.0794518865656658 1
0.483373566502966 0
0.109282954003875 1
-0.0307744755876176 1
0.348083356850804 0
-0.102378154167274 1
0.184571946110016 1
-0.693607757320633 1
0.155202939471233 1
-0.40817116054114 0
-0.0823166760769028 1
-0.242814632542523 1
-0.0609481632870735 1
0.259522693954575 1
0.228463091452381 1
-0.0989310530274279 1
-0.437959904768172 0
-0.00736734213022961 1
-0.0857214626486894 1
-0.037024305174041 1
-0.122554407271624 1
0.246730823561789 1
0.489150937706833 1
-0.171975267129764 1
0.3110412798469 0
0.402292781936918 1
-0.423689541010291 1
0.318054871484391 1
0.129880597184212 1
-0.499847624070912 1
0.00486010280815928 1
0.12735297733953 1
-0.0169120087188882 1
-0.28132016794692 1
0.378148632312338 0
-0.11002966151341 1
-0.176598662699001 1
0.373641744541464 1
-0.244592104316446 1
-0.307602796898521 1
-0.052180222886476 1
0.207465064712938 1
0.0409312154990239 1
0.0683158360290834 1
-0.316845772491381 1
0.350194754390846 1
0.296231679633201 1
-0.184898868651096 1
-0.136917057245896 1
-0.0959791755250752 1
-0.0807316653107111 1
0.263852801997914 1
-0.0910007058666545 1
0.551671229362358 0
0.326981241090012 1
-0.186723536600073 1
-0.134162107708614 1
0.150068277632787 1
0.0606577191610578 1
-0.610220110811448 0
-0.321085652761081 1
-0.186868144241855 1
0.610583323479359 0
0.368881548304361 0
0.0780227580562583 1
0.113524899936084 1
-0.0397611792474597 1
-0.153557486941905 1
-0.176722809650571 1
0.439731087386153 1
0.199191498783789 1
-0.12279145202279 1
-0.446188790464439 1
0.126140696227073 1
0.0539460892927683 1
0.366480244443133 0
-0.107079847925043 1
0.430766894523507 1
-0.200983641342142 1
-0.0127105306246204 1
0.5240947879756 0
0.214770322457556 1
0.0477011189810704 1
0.152846368167344 1
0.0799892840213635 1
0.0267620722561543 1
-0.179605335237614 1
-0.0466228192973768 1
0.109934971681424 1
-0.141397937611959 1
-0.204945808502321 1
0.0494151459448294 1
0.00156292489430701 1
-0.13340617807595 1
0.26702226517609 1
-0.245557379047719 1
0.0834010058516671 1
-0.089344195305428 1
-0.212863331231549 1
0.0348803436592002 1
0.135501448273073 1
-0.0395078634266666 1
-0.251656317161742 1
0.468249186512658 1
0.109705573216246 1
-0.147656278342453 1
-0.0395443887805743 1
0.221319014346435 1
-0.302245960501355 1
0.182770858946334 1
0.0552017836425218 1
-0.29017006807285 1
-0.14564908195099 1
-0.264724546100927 1
-0.247878588113793 1
0.118482166610393 1
0.0630683480689894 1
-0.417716788779254 1
-0.216155287663729 1
0.130957189750141 1
-0.367402933091048 1
0.303888343917502 1
0.314384986477593 1
-0.15797832458035 1
-0.314349434041706 1
-0.13600710610008 1
0.373027691504587 1
0.467237787576714 1
-0.137834983229218 1
0.171864411484973 1
0.116139145067175 1
0.135354605512527 1
-0.0341681200530953 1
-0.287153706545532 1
0.197697974127116 1
0.0902666957988156 1
-0.308362136302375 1
-0.179509883087186 1
-0.19521996447699 1
0.0158726960448408 1
0.121556862077116 1
-0.175169527552256 1
-0.313633723115923 1
0.141601208584937 1
-0.183727103836723 1
-0.0571654423917774 1
0.477175580140146 0
-0.286437849160328 1
0.150917529993311 1
-0.301956052804884 1
0.138652166013252 1
-0.13081037083446 1
-0.0321653909935942 1
0.659356373729663 0
-0.493508484080652 0
0.295566072813711 1
-0.263099459777121 1
-0.293636070014225 1
-0.348943490686075 1
0.30925658653606 1
0.572447350395834 0
-0.276514172953433 1
0.21043927040719 1
-0.0764415716640449 1
-0.288640177201778 1
0.0603700104128377 1
0.267228056179035 1
-0.0165275627714331 1
0.20184067297678 1
0.144610558557043 1
-0.234586144303702 1
0.289596345579856 1
0.191125656939636 1
-0.195498637078374 1
-0.105401224592511 1
-0.105010714864124 1
0.120732305887552 1
-0.374997984143071 0
-0.209644323119795 1
-0.0503832071152584 1
-0.441098606604067 1
0.149328481352911 1
0.11387513358295 1
0.0647611204277378 1
0.0780893516046258 1
-0.0132532678201447 1
0.346649976652265 1
0.251994837627725 1
0.0762595667319983 1
-0.127278086544586 1
0.315004152600431 1
0.506442737265054 0
-0.038625139120015 1
-0.0721858872919267 1
-0.0451041354505603 1
-0.224174353395162 1
-0.0209606665413787 1
0.301226185789773 1
0.0800273438937875 1
0.098183205243931 1
-0.147760982805748 1
-0.0983647721176626 1
0.160135960847626 1
0.338197100808071 1
-0.295821534448246 1
0.0561374431043712 1
0.290352116084633 1
-0.383751949602581 1
0.00544482073144137 1
-0.0782343322643207 1
0.130598920264778 1
-0.0390609109543775 1
-0.444307037788775 1
0.651054392573524 0
-0.316406587689475 0
-0.139512925802245 1
-0.271681586122641 1
-0.0149360316850934 1
0.102225586516114 1
0.188737108922953 1
-0.0197501540614864 1
-0.0952025639524329 1
-0.0329448927120393 1
-0.291790504617513 1
-0.323981990167936 1
-0.00581648676088836 1
-0.501723295494936 1
-0.0812444949389479 1
0.185105925041297 1
0.167501154670706 1
0.241025742964027 1
0.218838733599016 1
0.142549825477625 1
-0.2316841065753 1
0.330282915320905 1
0.316856316594668 1
-0.224862859520297 1
-0.393715254695544 1
-0.0120473788787178 1
-0.0958092521092594 1
0.238335391321465 1
0.0614593777152086 1
-0.0699330622373191 1
0.00578368816018106 1
0.341666479001316 0
-0.126833677848301 1
-0.0781642794886806 1
0.096648046956213 1
0.0279715027058463 1
0.266722282737368 1
0.0281788510351864 1
0.245042565934618 1
0.099417355530188 1
0.0783177029261362 1
-0.314419900856654 1
-0.00255163853897926 1
0.246767153035853 1
0.27615016762733 1
0.250402809630311 1
0.22083960210176 1
0.061459289045882 1
0.088844560023713 1
0.162029479338571 1
-0.220819801735677 1
0.668544937120467 0
0.315327500638159 1
-0.0134308712052128 1
-0.224784738662107 1
0.247647032249373 1
0.356522389156092 1
0.462008660216481 0
0.197835216845301 1
0.272731962915781 1
0.0520719965353251 1
0.206032999984667 1
-0.0227113798400702 1
-0.0636518713308529 1
0.410748022678409 0
0.339301175836374 1
-0.00748468322817428 1
-0.0533470239909568 1
0.0307870938072666 1
-0.00904170736800885 1
-0.0163277322690344 1
0.115566161948106 1
-0.367385799319699 1
-0.173418376480518 1
-0.0491958834173687 1
-0.232455644667598 1
-0.0791235524544195 1
0.194237992219763 1
-0.283822150418056 1
-0.0453773788947463 1
-0.4032181681752 1
0.0709426151597057 1
-0.22518302197175 1
0.221397464277134 1
-0.0734340000645881 1
0.0128944414173551 1
0.0343438714208983 1
-0.183977508960116 1
-0.274527718607848 1
-0.193742974307071 1
-0.191462622256314 1
0.000401090501588146 1
0.118634883399039 1
0.27617897473943 1
-0.261769506877233 1
-0.0824729675559109 1
0.0607969447993828 1
0.120892565444303 1
0.189411192739235 1
0.150046106949613 1
-0.372119944584835 1
0.364706972915152 1
0.35948672352144 1
0.34682959315144 1
0.514337456260801 1
0.486175332044439 0
-0.0971837785380082 1
-0.426797947574429 1
-0.315380487854545 1
0.327948439913789 1
-0.375319202443399 1
0.125400677884084 1
-0.0981032791548776 1
-0.62202417779602 1
-0.353225915743957 1
-0.310702740311981 1
-0.198061123413401 1
0.00230271245396253 1
-0.280365298508934 1
0.274461804873527 1
0.0867037500834358 1
-0.121924820746758 1
0.11708300092443 1
0.384110000060679 1
0.0695958334002008 1
-0.185264306954365 1
0.232429997872381 1
-0.194349969967172 1
-0.064090751456025 1
0.23644014823748 1
0.234966897422507 1
-0.163964297876682 1
-0.338244968561814 1
0.294518484780707 1
0.0274572097850418 1
-0.215168182659015 1
0.0952976248884568 1
-0.0971119494476119 1
0.172176006914481 1
-0.210253853589723 1
0.354862505949173 1
-0.179094210210765 1
0.19695672886496 1
-0.157371860036214 1
-0.318008002086229 1
0.175358184111353 1
-0.0732197130189057 1
-0.156209062151093 1
-0.0604257241558498 1
0.736766146932751 0
-0.221460712543246 1
-0.141882954927753 1
0.127644790286325 1
0.131566612465541 1
0.0602526940245367 1
0.102698640713516 1
-0.290375505836027 1
-0.117686515943477 1
0.422171887842335 1
0.304532896143351 1
-0.365220616342697 0
-0.0932939377862475 1
0.180277159021245 1
0.168095168613998 1
0.217385645059122 1
-0.292948019232769 1
0.237151188431982 1
0.166745216747626 1
-0.395988148404796 1
-0.271656663474134 1
-0.0960240370656817 1
-0.397345451731095 0
0.177591066968178 1
-0.340086096181339 1
-0.170130714094367 1
0.603788802437649 0
-0.33928467018971 1
0.183465543966098 1
-0.246401136861397 1
-0.0456070929499491 1
0.186280747959844 1
0.0438719378823274 1
0.0614183367431108 1
0.0589844822377452 1
-0.165309334203156 1
-0.552879990498129 1
-0.0277098458385596 1
0.22710983322 1
0.111756588221671 1
-0.632782113323913 1
-0.286984452257876 1
-0.0384356137006752 1
-0.251021792409088 1
0.490241302291264 0
-0.182695901898812 1
0.262810330778495 1
-0.0919015715559483 1
-0.214045042953949 1
0.173221923032062 1
0.205505155568402 1
-0.375236131366974 1
0.465083638898051 1
0.0344227732818927 1
-0.0513676639182658 1
0.120391949909177 1
0.0209875878368044 1
0.140109785311437 1
0.00427039483053221 1
-0.252731609522905 1
-0.213102442504043 1
-0.0757713826433568 1
-0.021813629341733 1
0.0459615603005568 1
0.344448267643283 1
0.080647897016474 1
-0.123306816476492 1
0.10501837637637 1
-0.261123220703896 1
0.272529517135939 1
0.0475425935852442 1
-0.0197419485623478 1
-0.0186925413315951 1
-0.367938558739038 1
0.0326957549864626 1
-0.152431957125927 1
-0.0165745143814214 1
-0.136166200363701 1
0.588704119807942 0
0.0805359998949391 1
-0.0896963797790688 1
0.193407761512346 1
-0.254923529842204 1
0.150140621237012 1
-0.107152163881125 1
-0.204058727385792 1
0.207581422390824 1
-0.624356754001563 0
0.273801753228219 1
0.216672575515275 1
-0.0635961892834384 1
0.216702562840069 1
-0.0170346202503252 1
-0.148214054921222 1
-0.0829706105206978 1
-0.3074534866999 1
0.143252642117085 1
-0.103075866391447 1
-0.260964448926544 1
-0.161566335149748 1
-0.178718650550731 1
-0.047312231708574 1
-0.176090465296886 1
-0.120848494443535 1
-0.075165921832614 1
0.111540494604962 1
-0.514770427427436 0
0.103677566639716 1
0.415602048626943 0
-0.0194701201236106 1
0.381061857183727 1
-0.245881687417241 1
0.314552104077082 0
-0.701157426214033 0
0.00996301763766386 1
0.245879868684486 1
-0.321574890949313 1
0.00378057615810661 1
-0.194736026680198 1
0.124933091236161 1
-0.195129467357472 1
-0.432498115647286 1
0.147028216476262 1
-0.110431853162396 1
-0.222644535742418 1
0.395894650592155 1
-0.0250540582613351 1
-0.222052365873493 1
0.279818535198749 1
-0.0165804454843994 1
-0.131927349561232 1
-0.463515848933008 1
-0.189380507594545 1
0.197375614782326 1
-0.0760491277120263 1
-0.303146683507688 1
-0.339253652643437 1
0.0689798964947889 1
-0.493475492772001 1
-0.137903976215877 1
-0.136031161674213 1
-0.0800118077087278 1
-0.320044429252003 1
-0.300033668026902 0
0.246774274469339 1
-0.136596753422035 1
-0.098443045735729 1
0.0728318723617013 1
-0.184183705788424 1
0.20986985550057 1
0.0344943064067732 1
-0.289916947364441 1
-0.111151043841781 1
-0.171384206978791 1
-0.0901095245731622 1
0.234167719625408 1
0.297042264087865 1
0.358819126402348 1
0.136023251433224 1
0.224007810676739 1
0.111418430661477 1
-0.227120965379843 1
-0.241890169459203 1
0.157601943840661 1
-0.243945939961354 1
0.280763307470468 1
0.303438722924311 1
0.252647351578834 1
-0.148173491347705 1
0.644430308790034 0
0.0255773471395243 1
-0.242458599343334 1
-0.575071010186989 0
0.433008031602238 0
-0.191144136828474 1
-0.223428990396278 1
0.340533641108206 1
-0.0489826247583166 1
0.146499179921505 1
0.852198553240582 0
0.276359408378117 1
0.207191802470473 1
-0.0804749720957459 1
-0.312583537839234 1
-0.139642259272452 1
0.123884480221251 1
-0.261158231504198 1
0.375341842774676 1
0.0182368756837057 1
0.428603553994999 1
0.370941815003146 0
-0.094637806099957 1
0.201942662749216 1
0.425961299793394 1
-0.0831392748717146 1
0.751005791016242 0
-0.264893422997538 1
0.308344376909925 1
0.25674058409078 1
-0.488613277827781 0
0.136362501547389 1
0.153914102735938 1
0.274713787425013 0
0.00175769776160419 1
-0.281473792862329 1
0.0806404275178578 1
-0.228098607325794 1
-0.134093495248609 1
0.184662911156873 1
0.0631537174419881 1
0.0326707069609134 1
-0.151913930494402 1
-0.215759501920146 1
0.0629367504246867 1
-0.343434812690896 1
0.563252746939157 0
0.195342250701508 1
-0.762576740521499 0
-0.122699923615615 1
-0.202253953097139 1
-0.0176014985112578 1
0.315307687718338 1
0.0861251603346805 1
0.0393448869478071 1
0.260477312183905 1
-0.15519305125249 1
0.115106248881057 1
0.441829957174131 0
-0.447578390750471 1
-0.460371132933584 1
0.175589477449918 1
-0.0515897078962316 1
0.682730201623935 0
-0.0254876675516965 1
0.0939119795112301 1
-0.0910367793460539 1
-0.180713423459205 1
-0.438966065546327 1
-0.0477019238657221 1
-0.0871200262941204 1
-0.28042170415923 1
0.562348795262782 0
-0.0973993376970558 1
-0.419926431296 1
0.0977523208177333 1
-0.164892271974912 1
-0.365987346668378 0
-0.0402472188022664 1
0.128755248163331 1
-0.131718381159133 1
-0.126877097352041 1
-0.307880047573528 1
-0.0776091834771502 1
-0.56164083637968 0
0.0345076841994137 1
0.316518763038252 1
0.170742096641099 1
-0.125215590227747 1
-0.250534735781772 1
-0.188276934660058 1
-0.454297615009579 0
0.00145323914826335 1
-0.025291475362535 1
0.100308183332332 1
-0.249812211367679 1
-0.00537613982456664 1
0.0111840873442067 1
-0.149927654028274 1
-0.0448955910489088 1
-0.386814566413574 0
-0.576707357111136 1
0.105921102576457 1
0.0440541015264312 1
0.0256584948403372 1
0.000532514496349193 1
-0.0774662923159804 1
0.0892770561827243 1
0.141874737869794 1
-0.609939352700975 1
-0.129376778738305 1
-0.251660576110003 1
-0.483913529254057 0
0.0980127919649865 1
0.043725602687232 1
-0.314010096760793 1
-0.410205502869708 0
-0.504346979726592 0
-0.0874432078539547 1
0.363873257910919 1
-0.220469580416087 1
0.220367418991399 1
0.167491467129883 1
-0.151788519402968 1
0.117545164939272 1
0.166086096970361 1
0.256998321339023 1
0.0535324343733282 1
-0.235094440837294 1
-0.203694569925318 1
-0.0740723194165511 1
0.0139706315638085 1
0.0919983851031793 1
-0.0705741014796483 1
0.14197830820534 1
0.044081888999459 1
0.0750412376825819 1
-0.0960227694216433 1
0.0304187075571492 1
-0.112038027499703 1
0.544533976449301 1
-0.353955133346563 1
-0.221899827643965 1
-0.180838323799697 1
0.315082775929801 1
0.0326385541541521 1
0.248526728061597 1
0.552321927629746 0
-0.0275149600501884 1
0.3945243821661 1
-0.0794468829552927 1
0.143608685190854 1
0.157041176872051 1
0.00126071331816943 1
0.278578861305623 1
0.479493796643997 1
0.0758544684878279 1
0.238838950529319 1
-0.027848298970825 1
-0.100780510828921 1
-0.192526644017919 1
-0.318423413467974 1
-0.350394582689886 1
0.0360343883123301 1
0.0155981811551719 1
-0.0293322561532083 1
-0.440913036370307 1
-0.176464322332935 1
-0.199125073614628 1
-0.0108264459129701 1
0.444894499945177 0
0.511767082557788 0
-0.46808955633602 1
0.0707726988536355 1
-0.413942201432735 0
-0.291301222220801 1
-0.417816926537089 1
0.215392725610165 1
-0.391026810191799 1
0.372466416250367 1
-0.623228896257798 0
0.0700024162479941 1
0.247102841064557 1
0.0553431532914452 1
-0.243618649406285 1
-0.0506149319470647 1
0.141289377297106 1
-0.0182239223460994 1
-0.423018437127353 0
-0.067947696976391 1
-0.00238526936957342 1
0.300199911594938 1
0.106477712533775 1
0.0816624662858389 1
-0.092509555814334 1
-0.0613165628966904 1
0.495822921607918 0
0.00507139734989095 1
0.118366452235029 1
0.213133184234721 1
-0.0716206157147602 1
-0.266233308641231 1
-0.171069369383034 1
-0.544241052287815 0
-0.334217798149091 0
-0.0389949579252733 1
-0.533983357273587 0
-0.094249090486092 1
0.421674291359856 1
0.192040841715323 1
-0.0657368956176009 1
-0.147024764276519 1
-0.133389864785882 1
0.618303173172197 0
-0.173468410586618 1
0.231164269331734 1
-0.0302722000814415 1
0.00492451304271763 1
0.0383126035480437 1
-0.0836351393162017 1
-0.0955725099475686 1
0.478342009205263 0
-0.0698635068012477 1
0.0218919089588696 1
0.157502967988699 1
0.322142581864495 1
-0.840415724191942 0
-0.130148201355148 1
0.0796185781983078 1
-0.360327080866912 1
-0.111241239555445 1
-0.134429353999639 1
0.335118153444939 1
-0.188990145094989 1
0.0416079953408702 1
-0.0528215604958384 1
-0.13450634966232 1
0.296287533702421 1
0.657329225466197 0
0.0595341050988249 1
0.250237541327534 1
0.114627825605726 1
0.21811418394655 1
-0.169223369724486 1
-0.140092675205849 1
0.254149982925001 1
0.334721753010032 1
0.482890823203569 0
0.07331587729306 1
-0.00823997958350313 1
-0.123051662306689 1
0.486336141588392 0
-0.18550723633821 1
0.273526978467543 1
-0.0274755596070071 1
0.229269833467603 1
0.402226825197622 1
0.00737018993553 1
0.0192500767937296 1
-0.082521438802301 1
-0.251606640000915 1
0.272841637920877 1
0.485284412800347 0
-0.0839829460754162 1
0.0316244513847408 1
0.0822713934497009 1
0.0925785309051952 1
0.223929068001908 1
-0.288870393547571 1
-0.354612418846562 1
-0.0908576980174797 1
-0.160802973433754 1
0.204274697269284 1
-0.000665808492928233 1
0.0756981641006031 1
0.214891492455982 1
0.0789404384465439 1
0.150695975559464 1
-0.627353182387545 0
-0.211912759278866 1
0.545008416899758 0
0.0145423871107593 1
-0.0444436199222222 1
-0.010882464911448 1
-0.353377028422147 1
-0.0206666103974344 1
0.117526139690564 1
0.146861286838875 1
-0.00108143818513787 1
-0.279223470989238 1
0.00747533317774366 1
0.422971786817625 1
0.327424745318839 1
-0.459305927583998 0
0.298597038862614 1
-0.131779047619681 1
0.130400529400001 1
0.0212495329651243 1
0.169715233212583 1
0.162171576699089 1
0.16095647155911 1
-0.382790816569979 1
0.223072982804422 1
0.0140538865002977 1
0.0976813111772789 1
-0.568442122630669 0
0.20167885531398 1
0.255864295327367 0
0.418402767629035 1
0.162876161058247 1
0.0277412901697791 1
-0.363193391035275 1
-0.0321601736251495 1
0.0397319014449102 1
0.396214912834456 1
-0.519669104264498 1
-0.14182860415346 1
0.187410838599488 1
0.109382087828951 1
-0.195599399623083 1
0.263197625765874 1
-0.111009444591248 1
-0.101277816289619 1
-0.155778835982612 1
0.190302762650552 1
0.181489327790954 1
0.0503023120356481 1
-0.0736651270612625 1
-0.117819874333436 1
-0.350849722562595 1
-0.136181844990723 1
0.131983767943085 1
0.220446067194149 1
-0.337692338255712 1
0.0572346450719594 1
-0.070161954454322 1
-0.291622280905653 1
-0.134326378253844 1
-0.394009095934361 1
0.200737250707222 1
0.104824164839209 1
-0.231331051682598 1
0.253372418203234 1
-0.377289729569352 1
0.131772367818164 1
-0.411043697747527 0
-0.408650063508072 1
0.104734673908258 1
0.322433695664938 1
0.52977534010637 1
0.250997567153197 1
-0.264835697234422 1
0.205747531991157 1
0.289128403801557 1
-0.296904039297921 1
0.334131629901574 1
0.194737007847684 1
0.028182021755448 1
-0.466557671888297 0
-0.0124359412458606 1
-0.0324421047483589 1
-0.01561805465863 1
-0.715139643271087 0
0.17873511693505 1
-0.100868823413066 1
-0.114785295630425 1
-0.0513213731821467 1
-0.436877274350703 1
0.268113832203936 1
-0.169063006088748 1
0.147772157276685 1
0.226170560920807 1
-0.334658612463564 1
-0.113754408327335 1
0.284631808879232 1
-0.218695073645486 1
-0.0987972683951293 1
-0.0711573673633725 1
0.0879814011186967 1
0.178691932639404 1
-0.147509530311399 1
-0.0590465781766704 1
0.115614133794319 1
0.0127642679750218 1
-0.038326983712983 1
-0.294264156690483 1
0.385731200497903 0
-0.218074213754723 1
-0.305771960757337 1
0.211573616088536 1
-0.1119362216282 1
0.0005313212817534 1
-0.0592683054095125 1
0.305990289181363 1
0.314949266159047 1
0.189517461063165 1
0.125171609200623 1
0.0218116832847055 1
-0.243603950670714 1
-0.00206767381224769 1
0.546549700460115 0
0.387557273501102 0
0.0326796159004731 1
0.14321801228464 1
0.0981949537360738 1
-0.40774138136207 1
0.000610503648799084 1
0.352907956637317 1
-0.414905546816489 1
-0.0292893756919341 1
-0.298438069183535 1
0.414543775382826 0
-0.00267868661584399 1
-0.0784587822707783 1
-0.470248112820249 1
-0.284639785974335 1
0.0805256536667783 1
0.124366295252973 1
-0.240589707707399 1
-0.103336591930657 1
-0.382954639655314 1
0.247569012309371 1
-0.053821652631001 1
0.0346886617126855 1
-0.0660601393955447 1
-0.162598034301476 1
0.0211364027741219 1
0.233520570785712 1
0.171903110999868 1
0.0828663835563971 1
0.310574383464148 1
0.0770885276201751 1
0.0114158994551451 1
-0.26707431422846 1
-0.0827908863244052 1
0.071395038047697 1
0.472481709296042 1
0.38654935223112 0
0.264359622759791 1
-0.0654170640132094 1
0.10319045629542 1
-0.00935074683671925 1
0.29647568807661 1
0.164596786850061 1
-0.420680348096269 1
-0.494989922170264 1
-0.00226375670325993 1
0.231661534957806 1
-0.100970230283451 1
-0.226682196391693 1
0.200600818258113 1
0.0374645042202064 1
0.191868559531157 1
0.152032609541268 1
0.188640210257064 1
-0.582405519434479 1
0.335528370270315 1
0.410120942723476 1
0.111473395863108 1
0.087881363108374 1
-0.114687265718306 1
0.70243694258928 0
0.376045988207894 1
0.489069319357652 0
-0.377522332754572 1
0.235961733369699 1
-0.479576444544234 1
0.0409397657376891 1
0.170279191580481 1
0.252228583054371 1
0.0344353561332826 1
0.0428858156347832 1
-0.275728761173537 1
-0.171189619698427 1
0.45199726613426 0
0.387625723253933 1
-0.0353399112014765 1
0.340723464418038 0
0.388502287542824 1
-0.0428563182415657 1
0.034803471205168 1
-0.455295087214585 0
-0.10707295406817 1
0.188718827257574 1
-0.0613950796834366 1
-0.100415705633815 1
-0.277276840845455 1
0.0918956452561685 1
0.347414464163978 1
-0.248003211261697 1
-0.0220959874290816 1
-0.211796828553444 1
0.00712565263522277 1
0.410573612008444 1
-0.0198711453257777 1
0.0915769112523998 1
-0.727240253707458 0
-0.0662370087164017 1
-0.120023275911345 1
0.0320237668394062 1
0.164685510771401 1
0.177436640504793 1
-0.0318411006604906 1
-0.683299717683016 0
0.17177625539034 1
-0.294644503220692 1
0.170849669676076 1
-0.436333531225606 1
0.0963804526794146 1
-0.148035200638289 1
0.281509595379634 1
0.358652845429388 1
-0.0746617216362295 1
-0.233657754761236 1
-0.131422539373259 1
0.330819697999891 1
-0.134378383311887 1
0.0528620145683532 1
0.0672348314948503 1
-0.163105733471031 1
-0.353068088977077 1
0.247408879904156 1
-0.0407169345019224 1
-0.353487658381294 1
-0.203029672330156 1
0.0640618649009948 1
0.0122499473082679 1
0.219333299838791 1
-0.396399893962118 0
-0.0901755033904659 1
-0.100538503232677 1
0.143749482718668 1
-0.231696045717248 1
0.387106110782054 1
0.0490657164027223 1
-0.280238323157907 1
0.50075437612849 0
0.675571872784465 0
-0.207672126879326 1
-0.0902619332326877 1
0.340900631110656 1
-0.0449649086413228 1
-0.333432390105713 1
-0.0604493350774687 1
-0.0172461874204058 1
0.321825346191191 1
0.271711732710733 1
-0.288056586744029 1
0.557820981045018 1
0.0550254866085175 1
-0.107795704732616 1
-0.311075954720453 1
-0.285999172540767 1
-0.0970099013717753 1
-0.455606817231566 0
0.0327742247961364 1
0.0956831440121543 1
-0.544645172860463 0
0.211738974417051 1
-0.191019806161601 1
-0.121686090769498 1
0.0461025820454288 1
0.236184832861757 1
0.414528291396127 1
-0.167620095552947 1
0.185219293952952 1
-0.181752336551805 1
-0.143309695021015 1
-0.118560645884698 1
-0.00249669472960717 1
0.10843324766948 1
-0.0279694678863872 1
0.346442932434696 0
0.0154965051771656 1
0.339191525818586 1
-0.025654093979666 1
0.0516166336658541 1
0.285948144905133 1
-0.245381629286306 1
0.495253136000284 1
-0.181037712563295 1
-0.138363350653833 1
-0.220092329236432 1
-0.190409635670216 1
0.384578954351299 1
0.0785080820236033 1
-0.119070797671723 1
0.260263103542968 1
0.00910756695534843 1
0.0944130377530787 1
-0.290984265647219 1
0.0177293714195928 1
-0.0558306640845199 1
-0.339930783523269 1
-0.605434143315213 1
0.0366979437636469 1
0.143120398808835 1
-0.0934224219949548 1
0.116583549224657 1
0.24419580788996 1
-0.367116182995363 0
-0.467032411955788 1
0.294639728324529 1
0.253192102941893 1
0.0242799895978942 1
0.587891341699493 0
0.0334458517439383 1
0.223926635427447 1
-0.0832576147619698 1
0.635451686947662 0
0.297270622861344 1
0.198477085352076 1
-0.163625161977388 1
-0.14595093549034 1
0.315334786112077 1
-0.457487768220972 1
-0.135357588279167 1
0.218307565245215 1
-0.0763854558654683 1
0.201482327226049 1
-0.369376956186369 0
-0.268657376181577 1
-0.349123189415059 1
-0.0626080088400729 1
-0.132516344900861 1
-0.568631932793601 0
0.0333036925652583 1
-0.136586184533208 1
0.294961472903272 1
-0.0386980162188955 1
0.398222133049866 1
0.131528862844517 1
0.349314751499565 0
0.214081775780789 1
-0.00862492715798119 1
0.0671500526589094 1
0.078315699528542 1
-0.120446960650388 1
0.0553590772266268 1
-0.0626104146693414 1
-0.0119113577505934 1
0.0735605286265614 1
-0.391256759343144 1
-0.248924290402425 1
0.0476203180303435 1
0.0908542314175906 1
-0.173640269802349 1
-0.143695364633467 1
-0.273257069802703 1
0.383156667311643 1
-0.624349058835625 0
-0.269298368701606 1
0.53484524023964 0
-0.0815699005466761 1
-0.0816696941137575 1
-0.0774888951448952 1
0.271026537267123 1
-0.161148387800299 1
0.141150584868056 1
0.28497645843062 1
-0.00411788566364496 1
-0.245886164276071 1
-0.0881331355171242 1
-0.231374020204029 1
0.313007729173334 1
0.030325450135336 1
0.374920259299414 1
0.0458258129560632 1
0.0347714761823563 1
-0.295664693106189 1
0.243722965168477 1
0.288763592608072 1
0.160543144821933 1
-0.404017090368855 0
-0.155631727796551 1
0.0804351259444063 1
0.255655545508523 1
-0.305742191150652 1
-0.0833371309091399 1
0.104388896323451 1
0.270466159246199 1
-0.0533921314610949 1
-0.373235871992936 1
0.514798613334757 0
0.0650280997437243 1
-0.0864314307583058 1
0.274986897695071 1
0.120242571707544 1
0.0755882814615677 1
0.117994811382316 1
0.531673346371551 0
0.0945089266500299 1
0.00958505642414246 1
0.000435722544089204 1
0.121157910793376 1
0.00964923938851089 1
-0.457265549860463 1
-0.0668290326140751 1
-0.079905410559918 1
0.259424919064015 1
-0.162440946784245 1
0.0829697645477136 1
-0.459302057175469 0
-0.386115960872314 1
0.130628649168306 1
0.483175224858273 1
-0.0925662540928471 1
-0.151139691304843 1
-0.200824256695344 1
-0.0430328614292135 1
-0.323433507345231 1
0.0230147917656532 1
-0.16210036247676 1
-0.0836094574523353 1
0.106674897230351 1
0.113473592837152 1
0.332649442522222 0
-0.0952072565750242 1
-0.0128925792365464 1
-0.409573960627566 0
-0.391995996371052 1
0.163517352245639 1
-0.0526292476782878 1
-0.664285875070921 0
0.0476300243043624 1
-0.38479045332515 1
-0.0636745881638323 1
-0.0806506456941644 1
0.201612725981439 1
0.271504366795455 1
0.132962276210011 1
0.335238949404163 1
0.151997092425192 1
-0.0901104929997027 1
-0.01496898496322 1
-0.206237634377548 1
-0.0460726623874112 1
0.165665016300413 1
0.0141326296471289 1
-0.282781491128936 1
-0.610545497403068 1
-0.0775844426982058 1
0.419793719121734 1
0.0943372629552735 1
-0.222322261319431 1
0.149859803941351 1
-0.541509362366925 1
0.037842938056657 1
-0.255928283949283 1
-0.0708631396350906 1
-0.152784907678778 1
-0.217466656060845 1
0.0499264117898634 1
0.305945542572798 1
0.222998275450182 1
0.46248177803921 0
0.0687954924770527 1
-0.0988161630975898 1
-0.330202426479369 1
-0.0997197740612675 1
0.127162570754641 1
-0.0169023237163844 1
0.226580240029222 1
0.116870369897644 1
-0.250877081643756 1
-0.0985070934248457 1
0.0752730087979718 1
-0.383341199528572 0
-0.00116132794192873 1
0.312586888918573 1
-0.101063163236518 1
-0.130479886337956 1
0.0652330280223311 1
0.253775871488244 1
0.0161161491414756 1
-0.666712284644472 0
0.303286767352354 1
0.358795959883733 1
-0.285945139635017 1
-0.162959000371261 1
0.345546872950887 1
0.0818630526874833 1
0.173954259822874 1
0.0486205557255013 1
-0.542209045249695 1
0.0585574328861978 1
-0.367086027330837 1
-0.155651912006863 1
-0.0318290938369561 1
0.0381164238664312 1
0.0578436849331445 1
0.141044863153864 1
-0.0489952191961841 1
0.320730604353883 1
0.15134387339223 1
0.282108320916308 1
0.253178532850465 1
-0.110837214724278 1
-0.0530037213933199 1
-0.0430389504911038 1
-0.308207718353698 1
0.202958724968057 1
0.094958834312846 1
-0.256733307452685 1
0.0618023350410744 1
-0.127517181252361 1
0.377385618532725 1
0.0273729482366886 1
-0.179477257976223 1
-0.272275739244234 1
-0.123893980843029 1
0.25641668535337 1
-0.300417669705006 1
0.251053235840425 1
-0.0300204127554488 1
-0.294190240641286 1
0.303668513266693 1
0.340041076451066 1
0.192815911440224 1
0.111327302646696 1
0.081965208464508 1
0.0577204070743999 1
-0.148812971162903 1
0.351728297535099 1
-0.789276321713779 0
-0.463274437967092 0
0.0616906906605981 1
0.0965382971504906 1
0.358516728903769 1
0.115339761246287 1
-0.190015392393767 1
0.00843352787456404 1
0.137475960328689 1
-0.07155363148251 1
-0.00189203288275348 1
0.0102585714908 1
-0.126138385281632 1
-0.0267699354414933 1
-0.235585424327946 1
-0.0369414721516519 1
0.10953130076243 1
0.118243242525131 1
0.172885932549987 1
-0.264983899922062 1
0.323836015422686 1
-0.228785384491404 1
0.444239218458002 0
-0.180811766650721 1
-0.276820351742202 1
-0.231475512220648 1
-0.199873343209922 1
0.687103742628272 0
-0.124632617790354 1
0.152698464837573 1
-0.484406123646559 1
0.0661484164874076 1
-0.482222339990917 1
0.404937878137219 0
-0.00628415492004755 1
0.2691064492908 1
-0.164477901053983 1
-0.0463755047974739 1
0.675856455789519 0
0.103708877243578 1
0.0307877429275597 1
0.422192334003229 1
-0.430444996420089 1
-0.269100219411086 1
-0.103365387043575 1
-0.0598511635867731 1
-0.363113989370548 1
-0.0481842364688537 1
0.052157835542568 1
0.14058148817267 1
0.345518411243663 1
0.065952254163462 1
0.10746330838649 1
0.224543649460002 1
-0.508954309345563 0
-0.0063539648822235 1
0.585848440472947 0
-0.126380094854233 1
-0.350254220159345 1
-0.0866515450781942 1
0.197911009688926 1
0.0811495681580857 1
-0.296987940362232 1
0.335965904355207 1
0.0421268164509264 1
0.40485586876653 0
0.116109019017843 1
0.350797135370051 0
0.27803248844594 1
0.173318647384305 1
0.103262583737934 1
-0.247099880418848 1
-0.403364712462737 0
-0.272460437371218 1
-0.302858251036693 1
0.0313930593011633 1
-0.305309349043078 1
0.056967480090278 1
-0.623773340842978 1
0.309852356325942 1
-0.190772957123738 1
0.23527712734396 1
-0.359494074683441 1
0.106599791470742 1
-0.0195614249898131 1
-0.128663466220827 1
-0.372439825125172 1
-0.188020596688407 1
-0.19622012037833 1
0.466895454751107 1
0.0157013264521525 1
-0.158908040632075 1
0.425594253868666 0
0.522569149967979 1
-0.273484823730473 1
0.226684133663263 1
-0.162243325853193 1
-0.314863356814655 1
0.0706777869721493 1
0.0445682331857683 1
0.113602414648104 1
0.480193285519953 0
0.0617210781734034 1
0.245310603259919 1
-0.49045910644558 1
0.372163379093868 1
0.107256208649302 1
-0.268440039557965 1
-0.477095399236787 0
-0.1420818850678 1
0.433200147686043 1
-0.180020072319694 1
0.184711243541583 1
-0.204942372725406 1
-0.262846837912812 1
-0.00814035211073917 1
0.199992204572111 1
-0.314477956881778 1
0.320649577824902 1
-0.263867273108121 1
0.00411685779931584 1
0.183122182242607 1
-0.0664063770471095 1
0.351965349726167 1
0.0550436350456678 1
-0.252917560507931 1
-0.0357021970284969 1
-0.0929519738224431 1
-0.0559135988943833 1
-0.319102757407317 1
-0.0607471325925782 1
-0.354496097394238 1
-0.165346424415449 1
0.370935311918302 1
0.146916363928956 1
0.0634246632911691 1
-0.183208945501588 1
0.217886569234805 1
-0.133095802312825 1
0.251125283349793 1
-0.412533202623569 1
0.209113117569689 1
-0.0349449511038042 1
0.0307908413803114 1
0.24046194722182 1
0.433117329250302 1
0.0149604547958284 1
-0.795933245402613 0
-0.0818895603801372 1
0.204001650309143 1
0.14191091613054 1
-0.211535118127208 1
0.385224438341038 1
0.298003819864771 1
-0.148312492554637 1
0.0672490264809968 1
0.0600096879945486 1
-0.0703365681723875 1
0.00410889978156392 1
0.168223459504072 1
0.028353630973259 1
-0.17462585108327 1
0.179303563808162 1
-0.0599168928054793 1
0.151478985323568 1
-0.228471379368915 1
-0.261606945002625 1
0.0669356567382355 1
0.103706108010603 1
-0.320039413480426 1
0.0147297395465338 1
0.0892186379730637 1
-0.029373514788769 1
-0.187919971345101 1
0.0219477211546028 1
0.031482063170531 1
0.51150315870177 1
-0.470767507858722 0
-0.253380106261025 1
-0.283106572221157 1
-0.280568160751776 1
0.161762796775754 1
-0.19358075680271 1
-0.217524718214738 1
-0.109631853878407 1
-0.223439739019551 1
-0.0292019023399783 1
-0.672184884236909 0
0.572860674763513 0
0.284682467677501 1
0.158823573021794 1
-0.376237757898064 1
-0.264585292924697 1
-0.185727544640545 1
0.0312645231756137 1
0.135799636258003 1
-0.345996722332974 1
-0.230069831022898 1
-0.155567467836241 1
0.228874591411938 1
0.184536978053412 1
0.0308572403624083 1
0.133631282518336 1
-0.618726459611129 0
-0.163741055682093 1
0.0252045831238604 1
0.385667460124454 1
-0.0524643951115286 1
0.394293985047836 0
-0.0825215164697578 1
-0.187708033600958 1
0.171084782547332 1
0.179385513277386 1
-0.558990092457832 0
0.461573999826014 1
-0.150647209835483 1
-0.166123798328131 1
-0.120301733480174 1
-0.208027567423681 1
0.209264810312854 1
0.0411574497987247 1
-0.0131768325532677 1
0.196534138505398 1
0.166455909094528 1
-0.0614237230058756 1
-0.0339946038717067 1
0.139771356641778 1
0.0524952664312245 1
0.0914121232936269 1
-0.0388794193969086 1
0.19016711234352 1
-0.0526669974894582 1
-0.0317269626170078 1
0.35857152426057 1
0.618917475067227 0
-0.313343386809585 1
-0.249986097720886 1
-0.442547034171693 0
-0.0389775241970403 1
-0.183900870177241 1
0.20980749142675 1
-0.281699455323973 1
0.0608696265042938 1
-0.313019564269663 1
-0.180645890494732 1
-0.247357006680053 1
0.00698304944245995 1
-0.00869772844704833 1
-0.0527740898945821 1
-0.448563820885465 0
-0.174342248535452 1
0.160333368520288 1
-0.235568822917712 1
0.388519036776973 1
-0.681855697103743 0
0.264425935161959 1
-0.0112532740859317 1
0.187118653117434 1
0.291224716880917 1
-0.142600139467509 1
0.183222135423516 1
0.220498600278836 1
-0.260137714066023 1
-0.215462419043487 1
-0.527984677439049 1
0.292365084415177 1
0.161117102371787 1
-0.103159842872107 1
-0.129488608815071 1
0.144549194326016 1
0.0750087711118742 1
-0.0904806870955389 1
-0.0688804860468472 1
0.385243308708064 0
0.350973200885493 1
-0.0106860328959674 1
-0.491112229337295 1
-0.52865285268921 0
-0.140286035429204 1
0.223114522758903 1
0.325258968375715 1
-0.400050942855835 1
-0.80342054711664 0
0.337473260953092 0
0.447929482976109 0
0.415055433434755 1
0.202201802128966 1
-0.39190270721848 0
-0.33377219678612 1
-0.128446850713986 1
-0.058120961731314 1
-0.147687371819926 1
0.284713307526414 1
0.195292196698842 1
-0.191730888901084 1
0.286016818278317 1
-0.0316357027704864 1
0.139050518055326 1
0.126239693510637 1
0.0294051304534067 1
-0.418080882459927 1
0.0400505536247151 1
0.129280130116232 1
0.377127397263994 1
0.297120992626743 0
-0.526423448041942 0
-0.0119331926835418 1
0.427265727846615 0
0.166742949557933 1
-0.27950831941699 1
-0.40408995595677 1
-0.251451506426484 1
0.0158259412387923 1
0.00756007739012615 1
-0.025186017916573 1
-0.185363425761059 1
-0.15014366785258 1
-0.0643416843321607 1
0.256865696331435 1
-0.283145025777674 1
-0.0820155339840209 1
-0.125111052818815 1
0.295669899369826 1
0.246747513160473 1
0.158039885345242 1
0.0917413297364289 1
-0.384090801916136 0
0.0755967023457516 1
-0.130972158334566 1
-0.401797998428636 1
0.361734664343853 1
-0.149546115389092 1
0.0283222502992211 1
-0.234627095325186 1
0.136046656879914 1
-0.290752043567893 1
0.0265692823491409 1
0.44901168351344 0
0.0714000897684948 1
-0.478551489026534 0
0.338094564597812 1
0.0427591315913828 1
0.232568049194522 1
0.176968565792053 1
0.213269556012835 1
-0.0907682071651715 1
-0.246223730422661 1
0.264901216024909 1
0.29276017813654 1
0.0770509487056019 1
0.317230153452793 1
-0.374428145137213 1
-0.229390535138464 1
0.0733666511490761 1
-0.000590239618065598 1
-0.0687513158105626 1
0.0329678256706424 1
-0.207973916578141 1
-0.12929498009739 1
-0.08550595418931 1
0.319599136626484 1
0.0480120426630901 1
0.299510002111511 1
-0.181251271616446 1
0.143377139550415 1
0.110803368834207 1
-0.00109718190913297 1
-0.0425281112902534 1
0.406640057632238 0
-0.28938237497314 1
-0.140132131401494 1
0.0201460298404182 1
-0.143973951456599 1
-0.00142239221617824 1
0.245454857498732 1
-0.239026424414258 1
-0.0656149696440728 1
0.307298495156556 1
0.10682521328699 1
0.142138885268645 1
-0.465737921832323 1
-0.166425184612048 1
0.11467091209344 1
-0.0178482027371987 1
-0.0314013653846166 1
-0.0442806867109068 1
0.201169090000397 1
0.168174877909654 1
0.106642125929661 1
-0.294254305720896 0
0.124988851033054 1
-0.210569076186797 1
0.215857933596664 1
-0.310658154805396 1
-0.0662323270230813 1
-0.239533612092614 1
0.283935939509457 1
-0.302139963873878 1
0.0772020117562061 1
-0.0560335566854863 1
0.0378753951477407 1
0.161405314633582 1
-0.0397902337977829 1
-0.0592756698151042 1
-0.118650478025623 1
0.198352312767195 1
-0.0293189823195393 1
-0.27451241137441 1
-0.276104000769311 1
0.617084111134345 1
-0.0790690469208468 1
-0.0644177792341525 1
-0.0216423969877092 1
0.145289260629304 1
-0.256605029368359 1
-0.414410440379457 1
-0.367548598004492 1
-0.281234967687072 1
-0.27512706386483 1
-0.0498387295147032 1
0.141449480888817 1
-0.0420854251101038 1
0.102321236156396 1
0.0941131859753688 1
0.181378868855915 1
-0.0358551029868438 1
0.202699076179948 1
-0.256269554494523 1
0.0113234920443595 1
0.0916710479260708 1
-0.223109441007693 1
-0.0729561260368548 1
0.332856645739136 1
-0.0383425825975445 1
0.0506557904001252 1
-0.223644651046915 1
0.3867062310244 0
-0.133154995223733 1
-0.00602084125917264 1
-0.13841071326229 1
0.00819424969340585 1
0.194874924209081 1
-0.252316139769014 1
0.207942181899651 1
0.119746405542452 1
-0.218501083310598 1
-0.182637717308725 1
0.0376464505228366 1
0.0387152507654927 1
0.20839185761878 1
-0.0684611288955407 1
0.0617170466351907 1
-0.0382417476638503 1
-0.0806684759539753 1
0.192547710329635 1
0.282251400283942 1
0.0866091736736336 1
0.121826168378051 1
-0.375873424501372 1
-0.066150602831419 1
0.133661277644502 1
0.342130695728473 1
0.343381488267774 1
0.265632587504677 1
0.457658737296028 0
0.0787230339164135 1
-0.250002532091084 1
0.225958737816802 1
0.0780246151239765 1
0.15742862256456 1
0.598587865676119 0
-0.156779530221545 1
0.143480379808631 1
0.546583883932771 0
-0.180741565855737 1
-0.259821374702813 1
0.304620418950609 1
-0.239447111839225 1
0.123146334152903 1
-0.0706134325799616 1
-0.483692059517603 1
-0.034314518820346 1
-0.402883994549118 0
-0.303425285975001 1
0.682000583468097 0
0.0355656075138853 1
-0.056008813435504 1
-0.062670327312487 1
0.204695354471631 1
0.401803764274195 0
0.0179201837989175 1
-0.215073625269448 1
0.177759224763169 1
-0.0632747811234441 1
0.103716424350023 1
-0.242675181992298 1
-0.0891083417089783 1
-0.406878308849489 1
-0.408060229363528 0
0.184169952390694 1
-0.00850274327079634 1
-0.0646793493904379 1
-0.0377305987072166 1
0.209322035146405 1
0.0979766474219974 1
0.149611295956074 1
0.180256681028718 1
-0.423934732563082 1
0.0913879806650416 1
-0.0947086187685898 1
-0.247765302135201 1
0.20413354234874 1
0.364979252696095 1
-0.13445874350816 1
0.326171901579284 1
0.0935161909589574 1
-0.0374410895981998 1
0.318625720597873 1
-0.462053023235959 0
-0.0719923658045451 1
0.147031278957346 1
-0.0296060899478042 1
0.0648662543994639 1
0.122776679097611 1
-0.252930856856091 1
-0.0572895928653811 1
0.515087614125961 1
-0.522485391411233 0
0.157845921607136 1
-0.130506768726086 1
0.24136157093122 1
-0.275996890898964 1
-0.0865113877757221 1
0.025499427540392 1
0.253850981084402 1
-0.0983262500206763 1
0.104766675423385 1
0.018336389066535 1
-0.179456803948558 1
-0.141345602758723 1
-0.143569970857809 1
0.0986448949028651 1
0.101696559239603 1
0.0323772254305203 1
0.0478344315156228 1
0.1192845401774 1
0.269596611250104 1
-0.155840532227256 1
0.676054506739047 0
-0.0948558381732801 1
0.178908858950581 1
0.261845649825777 1
-0.0877409940156782 1
-0.0110262249679364 1
0.0571025904160915 1
0.151945588429173 1
-0.3262974477016 1
-0.387427542773528 1
0.386227969413997 1
0.40301591707322 1
-0.306367627755694 1
-0.138754237458696 1
0.405857442577243 1
-0.266613077737217 1
0.163164416818997 1
0.0935507584851226 1
-0.304549662417079 1
0.219271477084932 1
0.297591899334194 1
0.226886119369305 1
0.340513647102453 1
-0.17082899553029 1
-0.124750705451205 1
-0.173740151575357 1
0.66143529646255 1
-0.198655191839228 1
-0.17233044700169 1
-0.0223269932264648 1
0.305464991589726 1
0.365377048498813 1
0.205446217463615 1
0.21226943588179 1
0.191149654369556 1
-0.0510702400843324 1
0.0852913871025755 1
-0.00875300351591833 1
0.159394294509358 1
0.446661712371666 0
-0.0115519460246526 1
0.0348438844111395 1
0.0583738384320937 1
0.0438887268422999 1
0.0757642927154504 1
0.079791802075157 1
-0.0005033719372282 1
-0.22004052170619 1
-0.316018307181837 0
0.0271886069238967 1
-0.234414591402597 1
-0.0967105333248977 1
-0.0711332268227757 1
-0.122187338416196 1
-0.0781326258927374 1
-0.0342756104341823 1
-0.118723774434117 1
0.230334707024635 1
0.180647280956535 1
0.0891334297762676 1
0.128362863403034 1
-0.175459159995063 1
-0.138905874081683 1
0.231123754488742 1
-0.0515973971207626 1
0.0832004855493172 1
0.279394908939265 1
-0.250010898326871 1
0.198686360754876 1
0.114783909240918 1
-0.252493621436728 1
-0.502620643695508 0
0.103896853782115 1
-0.005450762547359 1
-0.37021663435153 0
-0.127968916752487 1
-0.0868020401352436 1
0.221995901458774 1
-0.211694141100128 1
0.352713346446275 1
-0.0544675474646478 1
0.239058790832475 1
-0.115872370955311 1
-0.356352388054934 1
-0.010397885177728 1
0.218013522164485 1
0.236541047974776 1
-0.111874058659523 1
-0.346943764364083 1
0.136457135486811 1
-0.194937192493057 1
-0.293180784311013 1
-0.173701615110099 1
-0.227495064871936 1
0.208768444450751 1
-0.164181043677007 1
0.0952738552677826 1
-0.0049395777069338 1
-0.183827866944395 1
0.114869384924666 1
0.0132790861594361 1
0.172967551849246 1
0.0178274084097046 1
0.324873568695762 1
-0.291507209868109 1
0.567274326207261 1
0.185618967232897 1
0.250358976431984 1
0.291078802757589 1
-0.0470013030024177 1
-0.407962786789002 1
-0.185471258668135 1
0.130944778212108 1
0.26470221345136 1
-0.109850478420051 1
0.138742251790525 1
-0.117215001305948 1
-0.0358016066714182 1
-0.23736086633812 1
-0.425661489324101 1
-0.225745767701408 1
-0.236116218524414 1
-0.0310608180074122 1
0.0250883757649176 1
-0.164200071277383 1
-0.303849257155848 1
-0.00691824294957921 1
-0.586802467187826 0
0.492187155409612 1
-0.367444601617775 1
0.165829566477003 1
-0.0828989281272839 1
0.103222060304757 1
0.234162903193542 1
0.0260534077472555 1
0.262545829482943 1
-0.129481447918561 1
0.272959920078198 1
0.106411849462553 1
0.104849709689854 1
-0.0845002098399122 1
0.143406648434756 1
0.171290706226183 1
0.0787634997598025 1
-0.477777695255683 0
0.186879107219094 1
0.484291604834752 1
0.195486968946466 1
0.133097516130241 1
0.11099869971041 1
-0.581979243275434 0
-0.0829460732449318 1
-0.131640164088933 1
0.256602306322982 1
0.0141555576839576 1
-0.121776644691839 1
0.296341317558782 1
0.411311539693072 1
0.00772419840399062 1
-0.0590298685637028 1
0.0177764125890538 1
-0.11268068324185 1
-0.288361466416613 1
0.263747974169671 1
0.543993346423725 0
0.363699819575283 1
-0.252024467081749 1
-0.220273951032651 1
-0.192525633441315 1
0.242428138847312 1
-0.442481278410899 0
0.263882909784682 1
-0.31980425482047 0
-0.121765517558511 1
-0.288481520614743 1
-0.26505979072122 1
0.103261329466397 1
0.444174081837676 1
-0.311584575847382 1
0.214816225058603 1
0.164805829588694 1
-0.368788683075972 0
0.066633915050549 1
0.0851466304944907 1
-0.218561679512908 1
0.0617073205842275 1
-0.490763691555671 1
-0.395227297303104 1
0.341137188342199 0
0.0978995643001754 1
0.159953897751377 1
-0.0586448195673595 1
0.418556735960934 1
0.0779777855765967 1
-0.156618950490635 1
-0.0854385482402376 1
-0.189280319104789 1
0.0149476393125867 1
-0.486853520740629 0
0.21478899274505 1
-0.0464319403353725 1
0.0391580488402659 1
-0.215029531332752 1
-0.300388989238015 1
-0.0557627013975718 1
0.620775407795087 0
0.123540063320441 1
-0.166577462822728 1
-0.422580787548353 1
0.151802325585345 1
0.710081167745096 0
0.00765720933281077 1
0.0211201743062621 1
0.0130364825973475 1
-0.337654434152605 1
-0.0859731555763998 1
0.177314673749048 1
-0.212429065141324 1
-0.287398445448035 1
-0.0179643815995031 1
0.094994276386724 1
0.0555257673319805 1
0.56311948579124 0
-0.193348705641051 1
-0.0660937239240019 1
0.368821242838284 1
-0.0568278088572604 1
-0.288553181728321 1
-0.379888683419295 1
0.258048754170804 1
0.408009483841559 1
0.10489020362883 1
0.231301205162635 1
-0.256937273699222 1
-0.0791470101926596 1
0.322755771548593 1
0.0369965354570956 1
-0.0979878804035158 1
0.195469043178963 1
0.117663782287209 1
-0.229356011856198 1
-0.216855490635072 1
0.188057640770633 1
-0.470329572724684 1
-0.0585420336594485 1
0.433175275600811 0
-0.235817658171181 1
0.325553072619436 1
-0.16594097874596 1
0.113462580724102 1
0.474598336742835 0
0.356812481364552 1
-0.0119884342317332 1
0.0135259862044516 1
0.292469969971104 1
0.104980474463676 1
-0.313638701079734 1
-0.72805066206423 0
-0.044112115533208 1
-0.0439779809245628 1
0.413950859116442 1
0.222029092773105 1
0.385013876229533 0
-0.105787497715785 1
-0.0613225971088773 1
0.039457944065923 1
0.163766193344233 1
0.33149390239592 1
-0.0234457583345282 1
0.189918334463981 1
-0.0239299066998369 1
-0.551843752476389 0
-0.367889873612998 1
0.197234858383951 1
-0.289912883888873 1
0.123558345701656 1
0.429634615110188 0
0.0635605500593382 1
-0.315301733580114 1
0.00733527687953509 1
-0.193867877973639 1
0.0936653396921987 1
-0.0498246572941312 1
-0.262853909411045 1
-0.24439996930271 1
0.0859178576061081 1
-0.0833218471186482 1
0.0954425373453599 1
-0.202733047919934 1
0.298830163438229 1
-0.0757818925845954 1
0.373696618752594 1
-0.0769134300547461 1
0.0258618397600081 1
0.373893144736059 1
-0.139222316828017 1
-0.450752566429053 1
-0.00952980171167639 1
0.226476480974092 1
-0.29387631974243 1
0.227130551448187 1
-0.19695014819725 1
0.105024095277835 1
-0.239470028888948 1
0.421896343518195 1
0.0872840529109022 1
0.248847593292153 1
-0.193594832417919 1
-0.0839904964569441 1
-0.0713084412226308 1
-0.227207754181659 1
0.0778345152614106 1
-0.169814387753507 1
0.132057167676814 1
0.122122482327104 1
-0.221195267532764 1
-0.10773429255641 1
0.289886298359118 1
0.211670972083808 1
0.0915308452753382 1
0.159894035715146 1
-0.0789243112777937 1
0.344116747750823 1
0.474092349381453 1
-0.282302559328062 1
-0.00540798462556788 1
0.200671788693498 1
-0.380894605777459 1
0.0481385107286959 1
-0.00663519924456327 1
0.0308784869665264 1
0.346754293082319 1
0.238873874000859 1
0.066758565166353 1
-0.171725574521237 1
0.557332308000821 1
0.170751974029685 1
-0.310160407129993 1
-0.0650939975155691 1
0.00808476570480531 1
-0.184643070207767 1
-0.290625450194117 1
0.00999048466201261 1
0.438262365526612 1
0.262108482510956 1
-0.160054298444418 1
-0.286786214762027 1
0.189477889723088 1
-0.789510952709548 1
-0.0704668302548809 1
-0.326843555769722 0
0.154810730484952 1
0.0308934279943778 1
0.162764960781369 1
0.275418747715976 1
0.203730641744242 1
0.157910774926308 1
-0.0826941349972813 1
-0.105995361689931 1
0.0692786115132492 1
0.224250191638778 1
0.0809847529004314 1
0.208387328915081 1
-0.554405841329626 1
0.439686507192864 1
-0.181078794268861 1
0.279412287626304 1
0.136120707232937 1
-0.409726199855067 0
-0.032397519523749 1
0.0898765638774079 1
0.162302307787583 1
0.00517715307866899 1
0.614533740806479 1
-0.144080650729197 1
-0.552553058585142 1
-0.413419325729468 0
0.0624520153644478 1
-0.154900090672801 1
0.488511922271923 1
-0.711503987710631 1
-0.209371722962514 1
-0.0922043848940212 1
-0.243285223744529 1
0.18040984308851 1
-0.290216688711234 1
-0.521335891351256 0
0.0536047214468426 1
-0.326274217429865 1
0.383173450173845 1
-0.0451597924088413 1
-0.0227824366953484 1
0.286411821643969 1
0.205367067032644 1
0.0855901645081731 1
0.0638509543850691 1
-0.462664610769472 0
-0.223460483109638 1
-0.028731457994526 1
-0.0271447374936734 1
-0.107456915394659 1
0.0777462654277674 1
-0.266570028971745 1
-0.208048137778968 1
0.213078129178012 1
0.055656458396383 1
0.0861968488061798 1
0.0136731319946268 1
-0.334919291339559 1
-0.338318291568718 1
-0.0842152463703595 1
0.113207080128633 1
-0.120067709241228 1
-0.222254125181488 1
0.106973503509665 1
0.144040951990531 1
0.426433792231842 1
-0.358355883783087 1
-0.20168846616812 1
0.183816723743434 1
-0.0245681937142243 1
0.06112225419751 1
0.0958131629454868 1
0.140249587803627 1
0.707856066968584 0
0.224606111765549 1
-0.285574248907672 1
0.206392723642585 1
-0.0858068734402429 1
-0.0218326016644009 1
-0.0421961945731908 1
-0.0398955544977147 1
0.135603913174764 1
0.331481390540904 1
-0.271905957668463 1
0.124965918873987 1
-0.186067559971507 1
0.0966919913281322 1
-0.0521027363705588 1
0.466401650010559 0
-0.00944998543802773 1
-0.221864192460974 1
0.2446683106277 1
-0.175640579083384 1
0.251202025760886 1
0.0969509399853249 1
0.173331586941808 1
-0.0916068779242116 1
0.120894266164269 1
0.0487649497509536 1
0.183240730515518 1
0.0935994511355115 1
0.230678570999183 1
0.27907715757696 1
-0.189108159098848 1
0.516269132126413 1
-0.191548810761954 1
0.531147098229397 0
-0.195753557979199 1
-0.0600192948317582 1
-0.212212895489405 1
0.0619574127448104 1
-0.340641625854291 1
-0.155318805793636 1
-0.201937283162135 1
-0.0502804362650655 1
-0.338885211085052 1
0.0968876661928345 1
0.222286955785655 1
-0.17137087278072 1
0.138106777721332 1
-0.366542789749294 1
0.177651647074665 1
0.404795635287984 1
-0.493592526699683 0
-0.279185182617205 1
0.130801155370679 1
0.166191857345874 1
-0.424968683445169 1
-0.316740025970158 1
0.073742102066367 1
0.0539234819785623 1
-0.17289010944974 1
0.0390902382127365 1
0.582064489347948 0
0.0725818405665031 1
-0.282999877882254 1
-0.161218970466029 1
-0.105163733750574 1
-0.616589512952726 1
-0.0381099873407208 1
0.555027769829976 0
-0.689349134945841 0
-0.0636960195660418 1
0.476757108654474 1
0.0396218666633989 1
0.57882341969707 0
-0.135534232219039 1
-0.34826010065446 1
0.114844808280112 1
0.125723107788835 1
0.194023140008235 1
0.113069139480703 1
-0.252446701793191 1
-0.39629331477803 1
0.0858436992784104 1
-0.32015863450137 0
0.299904274265436 0
-0.233217793928731 1
-0.0641126973001963 1
0.31990785637312 1
0.200213760075896 1
0.408570766548351 1
-0.107847734173896 1
0.321364084708895 1
0.0972531758323488 1
0.207914216463339 1
0.159463827733215 1
-0.00223620183393484 1
0.166218384455982 1
0.184572570774851 1
-0.0424951088608425 1
0.0975782723604779 1
-0.124012754901354 1
0.307864605881654 1
0.243154563306805 1
0.013608826840294 1
0.0949400013070382 1
-0.033967245442228 1
-0.00296117561241006 1
-0.0544523114671961 1
-0.36706600559264 1
-0.332454139270224 1
0.114522530273426 1
-0.350518381694516 1
0.257093267036465 1
0.227090784220435 1
-0.213346532097816 1
-0.411070314313943 1
-0.01864748444866 1
-0.341689022902788 1
-0.00487548053558605 1
-0.34401372249479 1
-0.308511093171427 1
0.466051134821674 0
-0.0247288476914511 1
-0.337185122134264 1
0.0370734665094172 1
0.191831023106863 1
-0.32408738580425 0
-0.539264644617011 0
-0.155157752737483 1
-0.219208236173837 1
0.229055275256869 1
-0.138015275788102 1
-0.242426340442584 1
0.0145784870421613 1
0.458844102456419 1
0.0361093482274052 1
-0.15716257386431 1
-0.0646921078294667 1
0.180901160962072 1
-0.00705835214683492 1
0.0312701314422484 1
0.678259021627269 1
0.643617809149391 0
-0.269288626944594 1
0.0403360068948665 1
-0.133157269886108 1
0.588601694694566 1
0.580820483651665 0
-0.0830313417544256 1
-0.122973400237596 1
-0.113018386745933 1
-0.134124371892736 1
0.305296871980752 1
0.0280118268363129 1
0.272417119819963 1
0.0383005233587499 1
-0.0580122569264998 1
0.0997979420621646 1
0.153409662739326 1
-0.069009166516438 1
0.0635415000994569 1
-0.555050431528683 1
-0.160973491748954 1
0.320997870424155 1
-0.312390828464568 0
0.0549993161942061 1
-0.118303543338204 1
-0.159088390309259 1
0.00799182082283644 1
0.110000819270969 1
0.0714687057753363 1
0.103378319130047 1
0.160129009857148 1
0.292523378755682 1
-0.35707208120395 1
-0.0607201400577991 1
0.20139187876481 1
0.149452367593266 1
-0.000918832096795941 1
-0.298839906734339 0
-0.209338655503012 1
-0.00205987435370471 1
-0.0738127539754305 1
-0.551880745329015 1
-0.11320352825024 1
0.169792943367922 1
0.232790328620791 1
0.289394803080158 1
0.170902694858094 1
-0.171499248361734 1
-0.119196741618897 1
-0.0992370846705427 1
-0.203379501895081 1
-0.0757025520069007 1
-0.182940112263633 1
0.218586140538412 1
-0.0610025110660073 1
0.128087560279739 1
0.241512122515823 1
-0.0764818978605171 1
0.076195103444571 1
-0.152968573610524 1
0.291760936103515 1
0.0892032554034007 1
-0.273899313415154 1
0.0787446548120327 1
-0.317684095584967 1
0.140435248950544 1
0.0830529565424583 1
-0.0467145767479897 1
-0.319878280435213 1
-0.432514678877063 0
0.0993757588855201 1
0.352362121390819 1
-0.350771417064502 0
-0.162528183789542 1
0.0703049493692654 1
-0.020116172535969 1
-0.494058775509263 0
0.155936562410901 1
0.124638178690535 1
-0.206502646294425 1
-0.323887022884266 1
0.000637480958273734 1
-0.181510011561377 1
0.48377819010154 1
0.0100804199215638 1
0.193911903930545 1
0.43607666056086 0
0.0879579048060533 1
0.275589779039909 1
-0.0948183092826083 1
0.236384326377726 1
-0.204368784098297 1
0.311054988274921 1
0.0656844904291354 1
0.240652964441524 1
-0.0548204888995617 1
-0.268607163990336 1
0.277328605442922 1
-0.154992594608546 1
-0.264265023345515 1
-0.106265720578597 1
0.0461249724486229 1
0.0872894823690755 1
-0.125884500717617 1
-0.208077779711517 1
-0.0719639707146528 1
-0.617254676654224 0
0.102856066161089 1
-0.0104530431393403 1
-0.0551706113552766 1
-0.322591035686286 1
-0.189128491964647 1
-0.0332799881945756 1
0.182433289193326 1
0.36703695480529 1
-0.347658420190464 1
0.215961811866283 1
0.702240847859586 0
-0.476062707053015 1
-0.128429166837304 1
-0.503454502434442 0
0.0185930453127562 1
0.104515577869018 1
-0.274062998948727 1
0.0510901641357446 1
-0.0357149247401654 1
0.275201556866257 1
0.19031923875056 1
0.388750226152467 1
0.289625870149765 1
0.275566713326886 1
-0.121762762813918 1
0.0219661498214983 1
0.111650641162277 1
-0.509438816049815 0
0.565917543349402 0
0.178834629469242 1
0.255012971220163 1
-0.303899160874652 1
-0.194837941681566 1
-0.681836445204194 0
-0.00164556921709412 1
-0.363945546187164 1
-0.306531190877102 1
-0.142006733465579 1
0.0597545754534559 1
0.167645015844324 1
0.17924603684535 1
0.0124153137603012 1
0.225728501659004 1
0.186956146491717 1
-0.480756174353071 0
0.00166303253945528 1
-0.0854708347275486 1
0.0080450612890213 1
0.497158443638751 1
0.111344592760182 1
-0.361182690438108 1
0.438350077127191 1
-0.281568481027044 1
0.187263071407837 1
0.398510697689356 1
-0.0521157898730185 1
0.20385431030331 1
0.372212527907922 0
0.339807695281622 1
0.0783047559878828 1
0.161742810753208 1
-0.196046110221791 1
0.126719135662197 1
-0.0135353130271433 1
0.165478008608246 1
0.0958064492227886 1
0.0830671093811361 1
-0.371572983746929 1
0.10155131712378 1
-0.149440510740777 1
-0.0745767328221218 1
-0.212817074893081 1
-0.20139363376478 1
-0.271917875238893 1
-0.145007625978339 1
-0.0863968906585682 1
-0.00269674622066045 1
-0.264786124107487 1
-0.288952255871585 1
-0.342048207269361 1
0.105916427762508 1
0.358689954663038 1
0.13772945301848 1
-0.117395283556957 1
-0.0640914271745044 1
0.0645159170791955 1
0.0114719206164384 1
0.0441808842491192 1
0.175339164339123 1
-0.35556916975941 1
0.296281177436954 1
0.499782966760521 1
-0.0265821779980973 1
-0.0967395139928801 1
-0.0755664751304567 1
-0.29132121457558 1
0.0365451927326472 1
0.215388613415446 1
-0.511775893762649 0
0.125372367498607 1
-0.217130584034214 1
0.178497542634192 1
-0.240033431223062 1
-0.209429026017051 1
0.170165682779628 1
0.0425152055732901 1
0.119498210923678 1
0.0311431636601448 1
-0.256212365338313 1
0.0367505608394077 1
-0.355695305017766 1
-0.18883593920847 1
-0.209960344110894 1
-0.74994596051959 0
0.134728116635672 1
0.497490697476245 1
-0.0717041934290891 1
0.571165273226572 1
-0.0733417458457354 1
0.0296565133024416 1
-0.319653576787704 1
-0.217834238815092 1
0.319840988936395 1
0.0689728245348898 1
-0.1623013169326 1
0.0962250529218067 1
-0.371701146976165 1
0.0111111827721421 1
-0.313041845356871 0
-0.0628488518571473 1
-0.224701044004065 1
0.0805957467753552 1
0.0875747940865094 1
0.16224224056057 1
0.040931443242492 1
0.29638635468643 1
0.263017426440108 1
-0.424831543226649 1
0.281000752191458 1
0.299765960209613 1
-0.161149268245457 1
0.0141746675432782 1
0.0595366156994032 1
0.015353550958314 1
-0.324911113565802 1
0.0946396369892085 1
0.32214863328885 1
-0.502718177825035 0
-0.411262970431057 1
0.089463637336416 1
0.0855342511538929 1
0.756466974714604 0
-0.0427826105347265 1
0.515783291162615 1
0.0720023875492505 1
0.151432763528095 1
-0.0728507149271816 1
0.363894755163667 1
-0.171129692094645 1
0.305275413252017 1
0.213786942821182 1
0.401919905293507 1
-0.00345002404172541 1
-0.0768660659216515 1
0.213653995180001 1
0.261651449552571 1
-0.0299098876210832 1
-0.192844896522903 1
0.22213076687092 1
0.474592999977382 1
0.48079149060797 1
-0.247526023128316 1
-0.251693519220487 1
-0.341528199927135 1
0.309866557460232 1
-0.0697290310039667 1
-0.0681768348173097 1
0.00654824021922035 1
0.143640031495301 1
0.00424246440980039 1
0.0600121425043492 1
-0.386878711857004 1
-0.0313843008167671 1
-0.294921963474056 0
0.088259095497426 1
0.411777850370001 1
-0.0103305288766906 1
-0.102844842474969 1
-0.0799245013962157 1
0.420158575546986 1
-0.252882555972807 1
0.261528755852503 1
-0.492469716163852 0
0.440619975359795 1
-0.338452112623483 1
0.320445031965485 0
-0.0439758660192355 1
-0.596649284623788 0
-0.453187947331264 0
0.224562985067112 1
-0.0721875924988487 1
0.0282174663977327 1
0.623898582462668 0
0.168400319862749 1
0.130216529368472 1
0.186564944799896 1
-0.205846909245338 1
0.154915823706017 1
-0.0868496949997401 1
0.0572699596383464 1
0.0725549350690383 1
-0.131843712748746 1
0.641403822074895 0
-0.0618537271056257 1
-0.539208884569223 0
-0.0013094306047471 1
-0.135298048147071 1
-0.212341487232337 1
-0.312304293453142 1
-0.106185203611125 1
-0.245479355405685 1
-0.124476572580149 1
-0.511944327858836 0
-0.15493722384877 1
0.0993279268750682 1
-0.0765462989454573 1
0.243786247736744 1
0.368117457447988 1
-0.0520463254343416 1
-0.139033615459691 1
0.736533023044505 0
0.0363939136766141 1
-0.601633020794971 0
-0.181771644549684 1
-0.216312940579268 1
0.119091673586498 1
-0.137801921945147 1
-0.00305074055468313 1
0.512040227701145 0
0.140016071610657 1
0.0961100481921734 1
0.114295969840412 1
-0.274834730881893 1
-0.050978734867413 1
-0.108687946175884 1
-0.0406277633931572 1
-0.18937952722398 1
-0.106226052342276 1
-0.716491489986482 0
-0.0259342618041344 1
0.382835786618564 1
-0.240456328289799 1
-0.122674255365712 1
-0.0664018223245568 1
0.0676945279304003 1
-0.0766629977312299 1
-0.355691057227 1
0.233216923832133 1
-0.102643977949785 1
-0.403634018025168 1
-0.271306009547025 1
0.109826174431569 1
0.000724734461639592 1
0.419883753316476 0
-0.335808367266753 0
0.446294661572998 0
0.351288464475191 1
0.429624314331846 1
-0.211045473276114 1
-0.16112852390093 1
-0.115012529434555 1
-0.208800510661587 1
-0.282800910614738 1
0.237778034474355 1
-0.189012345959357 1
-0.0211678056541939 1
0.00471321855642923 1
0.0574155690600444 1
-0.544608884584997 0
-0.534341844615581 1
-0.51260196581051 0
-0.194630563834086 1
-0.244851477567213 1
-0.00991119154604768 1
0.46015460347044 1
-0.129951656917582 1
-0.144204373816479 1
-0.356361455339854 0
-0.0604875199190114 1
0.680076785170603 0
0.128538751839707 1
-0.0553228376054965 1
0.25885062300231 1
-0.29906776378956 1
0.424884234981001 1
0.0680473464732805 1
-0.118065576579901 1
0.201078396467891 1
0.197434032132845 1
-0.0828604912479755 1
-0.225738058899448 1
0.161832774285401 1
0.427693099166265 0
-0.213126551439887 1
-0.0307442936885043 1
-0.278657151002052 1
0.176347952467475 1
0.079911447620331 1
0.115556849306781 1
0.155011595927818 1
-0.356948531005606 1
-0.145870864580354 1
0.0464679622703382 1
-0.19380594234814 1
-0.350265348025764 1
-0.0982868296552543 1
-0.348713346572729 1
0.617557914820884 0
0.158602057572571 1
0.124042261028347 1
-0.134813029911583 1
0.162387304126786 1
-0.45125184757235 0
-0.147825530854825 1
0.173925329379731 1
0.0793039281833018 1
0.194984442099822 1
0.261848519311719 1
0.0930616757893833 1
-0.00851204552266493 1
-0.606434813544005 0
-0.521009696870675 0
0.136736736847069 1
-0.15432902263938 1
0.171883257189674 1
-0.16918868812857 1
-0.252710204295756 1
-0.0281849606814511 1
-0.76192883902507 0
-0.315239282846466 1
0.132820038124806 1
-0.156313773011861 1
-0.141268217860763 1
-0.0512282991747843 1
0.0662206153831285 1
-0.123074689147286 1
-0.381516810305696 0
0.529350218830185 0
0.303629802993186 1
-0.175078703524759 1
-0.0912262632789607 1
0.0178842605171013 1
-0.0564633742411263 1
0.208532648238525 1
-0.0108489746527869 1
-0.0782540473064002 1
0.23484962039207 1
-0.0708561114286633 1
0.244293321438261 1
0.0307419849577538 1
-0.37411109761932 1
-0.250683072750168 1
-0.232943855174191 1
-0.279077638572478 1
0.131039704797564 1
0.0351206445510452 1
0.163263849050033 1
-0.0894066092623197 1
0.259670005559234 1
0.716156828178889 0
-0.427740508655478 1
0.12628885115371 1
0.233109571380277 1
-0.339625240994554 1
-0.178463745093361 1
0.65401749620691 0
0.572044920779236 0
-0.581743996953927 0
0.00252979958336597 1
0.0626525388773505 1
-0.28451091755217 1
-0.239679075973921 1
-0.620371530523905 0
0.407960229104923 0
0.376431047856379 1
-0.378291460137881 1
0.208285246238554 1
-0.29503663925917 1
0.0675635994036121 1
-0.661626962910934 1
-0.0301046516505046 1
0.151390352468611 1
0.0110435720312578 1
-0.229734727195079 1
-0.367764376890617 1
0.114943641020944 1
-0.354614979111608 1
0.187319868214034 1
0.179242419742695 1
-0.267001323448928 1
0.273994074985626 1
-0.750732667318057 0
-0.230251560336559 1
-0.185322466920368 1
0.0623955711546489 1
-0.0687142567214778 1
-0.133966092670371 1
-0.457165344847883 1
-0.445522006785344 0
0.0863633663907039 1
0.113636697753678 1
0.361974281091591 0
0.184112286435926 1
-0.0506884581413955 1
-0.0199280088907017 1
0.226029883053736 1
-0.0360242389714885 1
-0.15327606694939 1
0.103953204617048 1
0.350506162689854 1
0.122185757900274 1
-0.280673193635182 1
0.0117464814628643 1
-0.283622739586339 1
0.0190907630622015 1
-0.0200901127776628 1
0.4231862742315 0
0.0782761582903449 1
-0.254382027396787 1
-0.0280599938362701 1
0.397650291952627 1
0.113430036788102 1
0.283025382250094 1
-0.219241735053756 1
-0.17199580211272 1
0.0478044913220869 1
-0.416375621764091 1
-0.578027617305548 0
-0.491588447363538 0
0.0149163315010072 1
-0.250055120970563 1
-0.138154620546136 1
0.164691569617676 1
0.495968668619488 1
0.101606403528988 1
-0.0349222030351572 1
0.158032355227486 1
0.078001925666582 1
-0.327832373806331 1
-0.236831712209947 1
-0.532684867097781 0
0.262417775546569 1
-0.213151237647672 1
-0.26557007812202 1
-0.309845440423588 1
0.218623704716239 1
0.305860892033948 1
-0.015359179597311 1
0.292039766213342 1
-0.0450315719930239 1
0.161412679530961 1
0.333220684313383 1
-0.0528284873104934 1
-0.130559533200754 1
-0.0796776926844044 1
0.501435715459639 0
0.0542836052084356 1
-0.30182896995849 1
0.0637338328700383 1
0.0787379970406843 1
-0.0519750741269766 1
0.539507233247734 1
-0.152158011593868 1
0.284343487162418 1
-0.0177562299604332 1
-0.195405489808268 1
-0.226878763491609 1
0.197079289725713 1
-0.0765147541405173 1
-0.185899491488791 1
0.335493574450567 1
-0.0264587810644988 1
0.0686904212310067 1
-0.0843218976188398 1
-0.06182560127013 1
-0.215253396242843 1
0.00462981078507883 1
0.8466580492973 0
-0.10698319263934 1
0.383511983681882 1
-0.0318292962013242 1
-0.652447372347296 1
0.0542099620076499 1
-0.51469661043195 0
0.0598030259342724 1
0.0667289724213433 1
-0.184920690484376 1
0.0970166160886929 1
-0.071745704004919 1
-0.315746355843969 1
0.00602399542610217 1
-0.204701031383949 1
0.0740725184080472 1
0.155425054851141 1
-0.232140058316809 1
0.278152735192164 1
-0.468072968267468 1
0.178598186464784 1
0.0286438757386869 1
-0.285362396159758 1
-0.43777073785598 1
-0.0114886584703254 1
-0.416478881203829 0
0.298194594496233 1
-0.118312283631716 1
-0.160130294348273 1
-0.247666750737736 1
0.48325529454138 0
0.191313616072355 1
-0.23398629830414 1
0.260179447744725 1
-0.228555485384212 1
0.0284420422404302 1
0.367561774566993 1
-0.197391506626463 1
0.112639449611359 1
0.316121599064232 1
-0.0135713872998108 1
0.289475906517083 1
0.269846637001027 1
0.294425907275669 1
0.115195059682279 1
-0.197088148488268 1
-0.591885746426166 1
-0.0525695450821045 1
0.0986191516620962 1
0.190523101230587 1
-0.0931482902809733 1
-0.0061003210856036 1
-0.0602750953703678 1
0.156008986168234 1
0.535909744346758 0
-0.118021619606492 1
0.124593884489159 1
-0.0376671038615647 1
0.23272532067145 1
-0.183665619643794 1
0.000953586210513224 1
-0.239736158085675 1
0.578395322346588 1
-0.174427798223876 1
0.18855981012075 1
0.119769757337414 1
0.0758205377696445 1
0.170508298021609 1
0.0504836467923787 1
-0.190089951985659 1
0.266145182668027 1
-0.259602801498722 1
-0.143125595762869 1
-0.135620073108244 1
-0.904425521148851 0
0.204684973935765 1
-0.0399054135240947 1
-0.457624377021144 1
0.0705987047754821 1
0.176140931344191 1
0.135670381518692 1
0.00389832628969772 1
0.371514427521996 1
-0.123553622591588 1
0.233111082525843 1
0.230315479852667 1
0.0473284649690798 1
0.00742327037945281 1
0.0143632786503535 1
-0.0288187022099315 1
0.346043591773447 1
0.184111601169341 1
-0.434852557588088 1
0.0757326591906814 1
-0.0649350158161928 1
-0.287617963453436 1
-0.380728671841079 1
0.0403394968099562 1
0.4908638060465 1
0.432306161902918 1
0.020754605581515 1
-0.322640673844136 1
-0.0381314104392228 1
-0.356932946081819 1
0.477919268131548 1
-0.124109950060264 1
0.421080277049803 1
0.287874453636051 1
-0.415959213734156 1
-0.262983423758658 1
-0.280093670449636 1
-0.168300253387559 1
0.0997738907610375 1
0.226431355394947 1
-0.371671978509577 1
0.0120648406039816 1
-0.0947620799842901 1
0.141262558671957 1
-0.0729810158373431 1
0.0336680929391946 1
-0.410315104268017 1
-0.686627136710927 0
-0.036784920089513 1
0.0499642787665238 1
-0.385516906659516 1
-0.0586578685199999 1
-0.265967622014147 1
-0.249642858469306 1
0.47482270756784 1
0.164870515715394 1
-0.285862864236402 1
0.0901240262037752 1
0.354631321146563 1
-0.677991894665568 1
-0.0976857294071461 1
0.586460865412776 0
0.0878118504322199 1
-0.265681756754903 1
-0.411913754034728 1
-0.124412711654719 1
0.226906804491897 1
0.0565430028318814 1
0.205136583431272 1
0.0970420054204616 1
-0.130627751675196 1
-0.00913188670791379 1
0.380735743746445 0
0.189675975064892 1
0.125742105330686 1
-0.22286812947316 1
0.584334245706707 0
0.302727699401656 1
0.0588003664642056 1
0.0203498105216133 1
-0.555838421498553 0
-0.399184405667036 1
0.19476123000357 1
0.240364084250976 1
-0.120175184500987 1
-0.0745604116621129 1
-0.274278533290948 1
-0.138090701621169 1
-0.0279936096268061 1
0.0630190097720998 1
-0.0316802713439246 1
0.0971028365527473 1
-0.191188782989509 1
-0.208000689640925 1
-0.0475635821972275 1
0.262883197673268 1
0.343587784182546 1
-0.0267024195511514 1
0.0681527417488561 1
0.0977390334177236 1
0.476993883050493 0
-0.269761017842478 1
-0.272924454027352 1
-0.318767793869334 1
0.0427305625632598 1
-0.340400287414996 1
-0.292957180412845 1
-0.160810355270404 1
-0.146622183141124 1
-0.268916669375067 1
0.250050523508494 1
-0.164745094375899 1
-0.119307867230072 1
-0.0782021156041729 1
0.312937996372344 1
-0.535238357121608 0
-0.0105160755414598 1
-0.296000218593109 1
0.0556831260171167 1
-0.0169018176888207 1
0.423681373409124 1
0.208375294622338 1
-0.273786950981964 1
0.185867895136531 1
-0.0208891667452032 1
0.119211021141395 1
-0.0916032903679509 1
0.445482761347743 1
0.202326619835294 1
0.161191054382231 1
-0.209754288177435 1
0.0899941430994625 1
-0.0785176988931524 1
-0.0936928809236274 1
0.440335479194543 0
0.0148520754105534 1
0.0538771104989313 1
0.532294291126011 0
-0.048745039937673 1
0.0323972663419932 1
-0.0303930936095159 1
0.231426885892808 1
0.210232083045236 1
-0.031495282596643 1
0.34195975052686 1
-0.139564867168744 1
0.214374307764494 1
-0.074473585818616 1
0.26051600234721 1
0.0867162718702522 1
0.221666278044122 1
0.37384285060268 0
-0.186236624155632 1
-0.0509945928310086 1
0.0175433145297194 1
-0.180013728811827 1
0.233416216184483 1
0.0335434400626736 1
-0.266371922474415 1
-0.0554151017364913 1
0.14091955896813 1
0.101399889714431 1
0.103267436186976 1
0.112568034615585 1
0.340504607107047 1
-0.0228081033277857 1
-0.367754209800749 1
0.143683196760512 1
0.0340194539034767 1
-0.166793962335817 1
-0.0525164641900776 1
-0.286402474750007 1
-0.236277233250723 1
0.103684409569026 1
-0.426566517540696 1
0.314672757714023 1
-0.049335232800169 1
-0.389968858547698 0
-0.0817613615171137 1
-0.118535277710805 1
-0.215947850710146 1
0.287627085323349 1
-0.069549555202775 1
0.32430549502408 1
-0.838393000093868 0
-0.630420508174852 0
0.236792571046482 1
0.384390661169527 1
-0.372405765313249 1
0.0814082222661377 1
-0.241649347667875 1
-0.0494621583239969 1
-0.0497094100458247 1
-0.0241111620527368 1
0.135667739829378 1
0.0644219002752849 1
-0.172805353026404 1
-0.330844705144365 1
-0.483118603038747 0
-0.0870989014156132 1
0.134007441954074 1
-0.332037896871931 1
0.0687473607158932 1
-0.42649398852284 0
-0.154410622484113 1
-0.0701560055249746 1
0.323845179983414 1
-0.446671309426545 1
0.15298864034185 1
-0.465033336664957 1
-0.071380260626555 1
-0.286388372628187 0
-0.0029794144504536 1
-0.0401208243102653 1
0.729495685592349 0
0.139700766656065 1
0.00431617238849724 1
-0.100266945382159 1
-0.0547061901721457 1
-0.146835571165869 1
-0.128887840583805 1
0.0634064721708045 1
-0.236591922067375 1
-0.533250805298914 1
0.0137130503966685 1
-0.240474464196731 1
0.527893230411297 0
-0.28996323407138 1
0.268274779166385 1
-0.0455723517059163 1
0.0434163784946548 1
-0.712566514958833 0
0.0311865112609694 1
0.232036265900104 1
-0.227377819936091 1
-0.150696393223991 1
-0.120450317391217 1
-0.27770065803401 1
-0.505818379671063 1
-0.392976848458749 1
-0.652729619130829 1
0.172485064040491 1
-0.145708683683734 1
-0.0308302308498915 1
-0.41863760350551 1
-0.26168111252695 1
-0.00890404837528764 1
-0.302274208987301 1
0.193186469467658 1
0.182488556610773 1
0.0987832687096988 1
0.254011052051311 1
-0.342622001286533 1
-0.00708967548791109 1
0.0365592685103521 1
0.564677747872661 1
0.251052978959037 1
-0.396558615382627 1
-0.174951519772702 1
0.263710267094471 1
0.107361747652863 1
-0.137838392772416 1
0.338198211396563 1
0.0609003272069096 1
0.276184246781623 1
-0.316439075570738 1
-0.264435998343403 1
0.186742765775275 1
0.0414843558172958 1
-0.111184740303741 1
0.0398996355939121 1
0.522235505337194 0
0.102993356041894 1
-0.0833502020716217 1
-0.262368488046627 1
0.167509418415814 1
-0.300298236050611 1
-0.0214065071516038 1
-0.00451299692581576 1
0.238308877411625 1
0.43689320096063 1
-0.0123020311951489 1
0.288596579355555 1
0.21330372555272 1
0.139098052663495 1
-0.0884550818566845 1
-0.0719904510616229 1
0.525354182190273 1
0.263940923493838 1
-0.284519358688433 1
0.39792960158963 0
0.472950900408536 1
0.2875008746868 1
-0.559581239068191 1
-0.245954361517207 1
0.0528661111465904 1
-0.266764044795171 1
0.220224174077748 1
0.00844106263661337 1
0.34471583720363 1
0.0126354168579853 1
0.258885472112663 1
0.254111631425209 1
-0.23915085466663 1
0.106881779102005 1
-0.456798451341001 1
0.24916126376028 1
0.0784997396387345 1
-0.0283234446426563 1
0.0601789618289927 1
0.0595845612829592 1
-0.247801602742307 1
-0.307727044779096 1
-0.171506381312197 1
0.0674224915728042 1
0.389244546659217 1
-0.170340417707688 1
0.215247275822073 1
0.575245510367869 0
0.61072543393149 1
-0.11747304071464 1
-0.341888572365014 1
0.0108705092251728 1
-0.183785761566568 1
-0.349849540709728 1
0.1397975212712 1
-0.157429583526042 1
0.0741359614919688 1
-0.0994906265057048 1
0.0802834679036449 1
0.264235238772713 1
-0.150623133042786 1
0.0706029474000855 1
0.105534123343567 1
0.319817610982431 1
-0.073995183490885 1
-0.034831645510869 1
-0.381503038395891 1
-0.0958549905270176 1
0.352230505059657 1
-0.0680502809619981 1
0.280154752737406 1
-0.15814253603042 1
-0.179426643057483 1
0.171122047596534 1
-0.321999362098594 1
0.115449785286069 1
-0.404062272306932 1
0.507401849970464 1
-0.127997774036726 1
-0.014556284283404 1
0.218707164486248 1
-0.172070470172395 1
0.393468829541157 0
-0.0149530434470402 1
0.342557885051067 1
0.268661891209296 1
-0.187053728289707 1
-0.179972768054124 1
-0.0516255720954161 1
0.0165805964693566 1
-0.344556420601755 1
0.153519261766236 1
-0.149711581057628 1
0.1323130401406 1
0.120518426365797 1
0.00413505912721311 1
-0.146270408617128 1
0.196702281195669 1
0.158070124515385 1
-0.112493927711312 1
-0.0265385636981201 1
-0.568973547426847 0
-0.136086665250496 1
-0.0202257626088055 1
-0.0205143577101022 1
0.312906500679035 1
0.027696024829162 1
-0.0637385983598381 1
0.210922072384396 1
-0.163674553602547 1
0.0552727343159589 1
-0.0247085490990124 1
-0.406828062610301 1
0.164710048619372 1
0.627093173235388 0
-0.300260576437299 1
0.158393192306877 1
-0.404645158569258 1
0.321159448705144 1
-0.000941524996670343 1
-0.354755822448232 1
-0.44207306244834 0
0.259452495743684 1
-0.009669892564116 1
0.38666612475458 1
0.0574802755563978 1
0.201537330583815 1
-0.316611902151869 1
-0.0602071150335969 1
0.00925379801949604 1
-0.40544752310887 0
0.265449763580636 1
-0.428018949343462 1
0.0993853398938619 1
0.214619775737962 1
-0.301233991324721 1
0.0883340971359036 1
0.248573391296349 1
-0.190235335670174 1
0.0282578692876638 1
-0.0788233611335749 1
0.332148867943886 1
0.321847055647241 1
0.207673970637005 1
-0.248771096372654 1
0.354282155227892 1
-0.0875412055313864 1
-0.129175276562543 1
0.314543731142816 1
-0.201558655873527 1
-0.0078057773602318 1
-0.0198344045173135 1
0.0810485025230731 1
0.0925548630133896 1
0.325580783462195 1
-0.166614324613245 1
0.0251379514419549 1
-0.164107025265503 1
-0.0207859563179189 1
0.110832819056919 1
0.237787566821595 1
0.357056432506079 1
0.0587509559506909 1
-0.137374812433468 1
-0.0967696027718501 1
0.0967807148380011 1
0.114230923404735 1
-0.64566126652601 0
0.254724841257311 1
0.175007248847074 1
0.188605832469096 1
0.0252026796938771 1
-0.488287184058223 1
-0.400279184252801 0
-0.0539930036083051 1
-0.363627766914627 1
0.355498895112973 0
-0.121071842297231 1
-0.216955233828158 1
-0.113367285635884 1
-0.314476990517995 1
-0.365575943033787 1
-0.229454629424958 1
-0.16087916097719 1
-0.454937597438662 0
-0.518291123149631 1
-0.310821082231577 1
0.402471921600894 1
0.372539423766225 1
0.0551587207588878 1
-0.198998840075122 1
-0.179306458073524 1
-0.14516882782903 1
-0.0401912237668385 1
0.0739821177096972 1
0.425468794484287 0
-0.18756605706281 1
0.153873045265792 1
-0.0761142905464713 1
-0.171470274819099 1
-0.427888310065644 1
0.358447779639111 0
0.228657793428912 1
0.217814731143169 1
-0.052126377279513 1
-0.0212398676665408 1
-0.0811348886647616 1
0.16469655697206 1
0.110984840984171 1
0.258463521956946 1
0.0536949392589536 1
-0.510176466797145 0
-0.18061596303689 1
0.346900032834347 1
0.118220468855494 1
-0.0537799122020608 1
-0.0280613243776136 1
-0.338743783111188 1
-0.174581533632937 1
-0.0908433326440348 1
0.38260305366043 1
-0.551702993743543 0
0.000788246094334338 1
-0.345417202851642 1
0.0142879771999343 1
0.114011184761511 1
0.142977294685372 1
0.153179761919366 1
0.120673583093943 1
-0.101042834472928 1
-0.407266744149783 1
0.0291570585325871 1
-0.0880951841317388 1
0.251597914545446 1
-0.0693689758910677 1
0.101479678920826 1
0.00386121926198224 1
0.0910790582706186 1
-0.152902808741105 1
-0.181805354668551 1
0.13389242521461 1
0.240946759899351 1
-0.267878635504438 1
-0.0516920447995361 1
-0.0261205613745603 1
-0.508957554488072 0
-0.0795503806130402 1
-0.0382488486567248 1
0.230743475122535 1
-0.114613099827817 1
0.145164956659586 1
0.146183615663331 1
-0.295135708226083 1
-0.440245914954415 0
0.129120443504607 1
0.096122782094006 1
0.00901007716872185 1
-0.248160877768112 1
0.237477285116426 1
0.134251119257226 1
0.235867472780236 1
0.176884629560158 1
0.352077607474858 1
-0.144050582546904 1
0.113081842446501 1
-0.0219414122750505 1
0.143897514319496 1
0.0699261010915382 1
0.284649587703212 1
0.685341876993738 0
0.0477485082719395 1
0.11915505973717 1
-0.221617653988303 1
-0.399644955397697 1
-0.0997366756062193 1
-0.0988241014790103 1
0.328121776389078 0
0.337816273803469 1
0.297070675015748 1
-0.757599896400208 0
-0.238594546225389 1
0.175299309320442 1
0.117070696813353 1
-0.177120563598778 1
-0.0470457714194552 1
0.534173971163252 0
-0.116647697082472 1
-0.0751118525972608 1
-0.412877456014328 1
0.0608013502814297 1
0.521845649959177 1
-0.2387717823379 1
-0.235385708697019 1
0.426292465130155 1
-0.0389518529198824 1
0.105752548470345 1
0.176475437341676 1
0.108271463042516 1
0.171112324016115 1
-0.321171155660203 1
-0.370138000030223 1
-0.0575382236391603 1
-0.0161149597609357 1
-0.0938814620718162 1
0.283745329649749 1
0.0427595287328316 1
-0.187007324316811 1
-0.144947346767232 1
-0.238296026962488 1
0.0674337193758426 1
-0.0552992010948795 1
0.356466404832029 1
0.384095457579835 1
-0.0216405465920378 1
-0.0395370883036862 1
-0.526572185436391 0
-0.0701187766950881 1
-0.389846462968459 1
0.13557830931236 1
0.0323640343454219 1
0.00542895259926541 1
0.197262922006149 1
-0.18254906784998 1
-0.213081212964106 1
0.35671488934584 1
-0.187792072666889 1
-0.0466810487168514 1
-0.336588342244091 1
-0.0489047179046038 1
-0.11559207501585 1
0.3736440485978 1
-0.340805539690709 0
-0.0280034663123792 1
0.10949381687754 1
-0.0878887018035427 1
-0.0162213015553471 1
-0.123571710105401 1
0.0815935801054433 1
0.155065473347207 1
0.645450487244755 0
0.237718512058662 1
0.17818894225423 1
-0.488085532276903 0
0.153762793773037 1
-0.0633838942866113 1
0.101281031261308 1
-0.186431718405421 1
-0.209494903278825 1
-0.0667961192210444 1
0.0197140749174833 1
0.786437750917438 0
-0.228264540724357 1
-0.019516219597 1
-0.694892946159232 0
-0.0996932030294417 1
-0.0820870463592344 1
0.0773058573024483 1
0.435795456293089 1
-0.0631340268102821 1
-0.324551443217935 1
0.846874864712111 0
0.291408007341477 1
0.0801672144792063 1
0.362095964567753 1
0.121905916744766 1
-0.0248270916756784 1
0.292464695789041 1
0.00859904814940514 1
-0.819634088711777 0
-0.305125751935888 1
-0.0862431529205754 1
0.0724914095309646 1
0.100636975949993 1
-0.0823760815181428 1
-0.224182154667068 1
0.26778032608364 1
0.211028997696675 1
-0.241100952304485 1
-0.0926195597254567 1
0.131806017964643 1
0.131947032080334 1
-0.400582471908861 1
0.0494573640331839 1
0.233913002778052 1
-0.131083321413743 1
-0.0208430540761369 1
-0.0191292172148914 1
0.226875625845634 1
-0.0756222117403833 1
0.538560390423665 0
0.452787591616745 1
0.0106964809292405 1
0.172617888852799 1
0.159023826508119 1
0.133366955506786 1
-0.00452746902220615 1
0.168077090432125 1
0.131787853963036 1
-0.18298102206856 1
-0.0161874332189254 1
-0.758754176130232 0
-0.281970038050947 1
-0.281802945430113 1
-0.0860850573063856 1
-0.179376334513962 1
-0.0793921723184208 1
-0.189428655560286 1
-0.281804279694515 1
0.0292115403634721 1
-0.0922103036523897 1
0.216735120419265 1
-0.611321003526668 0
-0.0403887345455084 1
-0.256112558969124 1
-0.166991751555586 1
0.483883665027416 1
-0.375336587404153 0
0.0745806587967304 1
0.0518042879478569 1
0.322896800537387 1
0.585056720001523 1
0.222548464798163 1
0.10553170196988 1
0.253093473134287 1
0.0147829864169837 1
-0.218824764783365 1
0.570823140653237 0
-0.00964404525332557 1
-0.168435058946304 1
-0.360896839352298 0
0.0230630154624061 1
-0.224012730902841 1
-0.00959467706037593 1
-0.042318122686874 1
0.057795786124413 1
0.161943157678633 1
-0.244394376750755 1
-0.542652987091883 0
0.265407962958048 1
0.0872433424529234 1
-0.0182512833218362 1
-0.00669594767091229 1
0.021131000747458 1
0.0716834004221621 1
0.134326673447374 1
0.0821523322350881 1
0.29111421791014 1
-0.0187863714806828 1
-0.14029847453867 1
0.177160687002456 1
-0.273367258324428 1
-0.172678558540999 1
-0.248775997879052 1
0.31427346565091 1
-0.00121341069798865 1
0.00908149030221747 1
0.0974957188486437 1
-0.198714595270076 1
0.450910672063678 0
-0.433621939773203 1
-0.149479357025307 1
0.31588293412418 1
-0.175884787997752 1
0.396789471149175 0
-0.362329358592566 1
0.293751368587785 1
-0.131888941392102 1
-0.0825627227261104 1
0.0853891520987811 1
0.260711242348184 1
0.16545473233514 1
-0.282688324288675 1
0.365434039020917 1
0.302937102336474 0
-0.54906872370509 0
-0.209163240945573 1
0.0260501598415699 1
0.0216369021081664 1
-0.367664057379795 1
-0.274287845022078 1
0.112702422403271 1
0.279684332702449 1
-0.112166890975775 1
-0.835484651449591 0
-0.410411426596235 0
-0.336757189805345 0
0.0978497634424178 1
0.179120513522263 1
-0.223500151914731 1
-0.143788970861121 1
0.0158664590575377 1
-0.170109734389673 1
-0.165505933166585 1
0.00973178080136138 1
-0.197685976711903 1
0.325639886083118 1
0.193487746292893 1
0.263964113525643 1
-0.0806081314757314 1
-0.165011724255498 1
-0.320891201771088 1
0.118896388868345 1
0.0445278611431963 1
-0.497874303534775 0
-0.000698295714858771 1
0.0208513933936869 1
0.244316191579702 1
-0.0917898708686981 1
0.0780600106984313 1
-0.15525549278353 1
-0.0118512957769156 1
-0.000948893597607192 1
-0.040186707954926 1
0.15365857486057 1
-0.252015596393472 1
-0.139071805093383 1
-0.0246174709000098 1
-0.301281348001411 1
-0.126617931525454 1
-0.16132156091502 1
0.249945125968681 1
-0.214409249969765 1
0.0876392386712616 1
0.0104135001429261 1
0.228301395182238 1
0.324640402404151 1
0.415607997753503 0
-0.0306068599099476 1
0.371435445292538 1
-0.0684683655894681 1
0.146812693341893 1
-0.440853094813579 1
-0.0704312660636833 1
0.0797852505799399 1
0.276310214183217 1
0.0861896922526605 1
0.586558378741712 0
-0.715980369966027 0
-0.237808849959355 1
0.0177451731681878 1
0.142017689580486 1
0.193949375778826 1
0.0111418525697995 1
0.162155960039808 1
-0.462507086788642 0
0.243363166011379 1
0.0165406550102239 1
-0.168570842137182 1
0.038098474470382 1
0.315621803875881 1
-0.29792227437352 1
0.23481567605453 1
-0.352801272404215 1
0.260461267108473 1
0.285623048530522 1
-0.0110794059954433 1
-0.462647064813507 0
0.0975449428184209 1
0.237674182132662 1
0.0848909777859383 1
0.114651567456598 1
0.244698375446532 1
0.209601648978245 1
-0.259732622551931 1
-0.184847496715905 1
-0.298688740467342 1
-0.0625062272038665 1
-0.0653120117139275 1
-0.0481380142598815 1
0.491771440450709 0
-0.0745058472935137 1
0.216917242497159 1
0.0859077940680357 1
0.0280536718367975 1
-0.122552343357097 1
0.131358747378225 1
-0.0480200199058723 1
0.0237580718423807 1
-0.201717006977644 1
-0.163759688290794 1
0.437281726254881 1
0.226987404633852 1
-0.0410774240257975 1
-0.103930000658853 1
-0.438235574063883 0
0.0280543725351348 1
-0.410237844316282 1
0.318732918969608 1
0.442831933580947 0
0.217445023114916 1
-0.00638508439834445 1
0.259314085487219 1
-0.0846990306717859 1
0.372203663985141 1
-0.117809493987606 1
0.406064134729301 0
0.214924079236309 1
0.38663124171744 0
-0.198286496723642 1
-0.237975228241472 1
-0.357439842975928 1
-0.266297053545248 1
-0.131841688847387 1
0.22163018500398 1
0.46202852871858 1
-0.21358840874348 1
0.36063681638215 1
-0.165125534782858 1
-0.253454214509489 1
0.0949820470458748 1
0.315236138585443 1
-0.0379996391028812 1
-0.137846844917611 1
0.17102887155673 1
0.547481250907743 0
-0.515075087833298 1
-0.184806389166404 1
0.00377863413664251 1
0.32455967133554 1
0.182268505316327 1
-0.144072296149921 1
0.441251975905363 1
-0.108934163829432 1
0.407779103134092 1
0.0587284625102475 1
-0.0007128838399151 1
0.168345505017092 1
0.245623261914341 1
0.3860936608592 1
0.0103461022298181 1
-0.134287376416144 1
0.00197822187337147 1
0.251601130831172 1
-0.182507209282543 1
-0.0984678225586779 1
0.0838539395472135 1
0.0937645035449973 1
-0.484601617561544 1
0.119092370666554 1
-0.225632979751102 1
-0.0962605810326795 1
0.224623854431161 1
0.0311853954989842 1
-0.116200053884827 1
-0.326346395396276 1
0.0641546201024231 1
-0.449329928071365 1
-0.0421523942081243 1
0.0469666763244912 1
-0.103389919556329 1
0.222153215769036 1
0.90584017383695 0
0.0908754835704102 1
-0.293283654765972 1
0.30214015258949 1
-0.136923677579537 1
0.312122248219842 1
0.15748505814275 1
-0.396911839979952 1
0.315861902389788 1
-0.166570727066649 1
-0.224306972089511 1
0.294787947349082 1
0.341618505533479 1
0.2343144128034 1
0.143166179186908 1
-0.094858598395556 1
-0.159132208028205 1
0.242623293787791 1
0.153909753686064 1
0.183865931939916 1
-0.231855561575235 1
0.115079276993399 1
0.235092614035509 1
0.623494492200997 1
-0.0930159492869946 1
-0.12735462261937 1
0.0871166141555221 1
-0.0659518102029436 1
0.121121516627018 1
0.395482563890314 1
0.157253517125824 1
-0.188841200095751 1
-0.058337828271372 1
0.110818287591011 1
-0.354906030200967 1
0.328847311952476 1
0.394894729651403 1
-0.287118663743336 1
-0.156218080740105 1
-0.306571135828937 1
-0.248310058600126 1
-0.370322227423857 0
0.151347046757253 1
0.298463363941801 1
-0.238186425690607 1
-0.10014891016463 1
-0.0408355735081603 1
-0.118658500988351 1
-0.129325411912235 1
0.430175525817703 1
0.202906349195968 1
-0.556618594335437 1
-0.22117799535785 1
-0.666669981516211 0
0.0636194336109635 1
0.141622963636091 1
0.40838848254179 0
0.640607466253337 0
0.105814385098671 1
0.101184337493475 1
0.181657656083353 1
-0.57637203468694 1
0.53270375909599 0
0.0229159923960264 1
-0.523516860855841 1
-0.428626458371968 1
0.190767719592995 1
-0.140228955777904 1
0.33081424637837 1
0.36230392058891 0
0.450435581493211 0
-0.00877255303704005 1
-0.143970158493709 1
-0.11615767875289 1
0.0299500670691872 1
-0.124083302687039 1
-0.12624920406211 1
0.0060717459462571 1
0.0211324569396418 1
0.312923294130778 1
0.0716274630554161 1
-0.444236507899056 1
0.161456176809954 1
0.332713157275776 1
0.120528568008476 1
0.291655105921499 1
-0.0730626409767345 1
-0.0687243314830413 1
0.224994750564776 1
0.145819025894882 1
-0.443037369669106 0
-0.416109194861777 1
-0.059154806471533 1
0.142897807486033 1
0.281485687423005 1
0.0386596817911923 1
-0.217468725030584 1
0.192037702184029 1
0.175584888072062 1
0.114485759727193 1
-0.103577949835055 1
-0.14498661494578 1
-0.0633452419552224 1
0.101262079689018 1
-0.226737810344829 1
-0.158157681609899 1
0.2353749546569 1
0.223698643333919 1
0.0761229447250555 1
-0.139330627373427 1
0.190401749988209 1
0.269528884905475 1
0.066146885865881 1
0.0802676095192802 1
-0.414907423848217 1
0.177025989252011 1
0.173294905631202 1
0.0251165805089612 1
-0.202596974360327 1
0.0118193540955037 1
0.120485482283365 1
-0.0224617721125911 1
0.0649223960503318 1
0.108327524611425 1
0.283279282907343 1
0.105343596343522 1
0.143416121746054 1
-0.174512581020834 1
-0.50188722536914 1
-0.443189260992741 1
0.221230169685426 1
-0.441864058744056 0
0.150220218695732 1
0.184847678367768 1
-0.384179261229167 1
-0.119267050355281 1
-0.0835184585462835 1
-0.613041125026156 0
0.0677987534031695 1
-0.188201934376555 1
-0.194549166916487 1
-0.249773819387882 1
-0.109304443508885 1
0.2253434917869 1
-0.0460086176383739 1
-0.0874538765407329 1
0.271903306351858 1
0.0848581917813579 1
0.364940090015474 1
0.42915007193848 1
0.148175590325988 1
-0.548938909576818 0
-0.00213501435304379 1
-0.0283219043778606 1
-0.036194601962202 1
0.0394028386801009 1
-0.0659986804559743 1
-0.0315081486887111 1
-0.351318491368333 1
-0.185264403485277 1
-0.246230693020266 1
-0.201229780425025 1
-0.346160911517166 1
-0.518498328070803 0
0.0770026365523974 1
-0.540904819346488 1
0.197037771965043 1
0.183303683569161 1
0.362843285011707 1
-0.693161986864248 0
0.26485366977755 1
0.395158906098821 1
-0.0807402184293114 1
-0.434921464335851 0
0.141268743972109 1
0.310601655492604 1
0.136500998119134 1
0.0415069593203342 1
0.0323938559037186 1
-0.103423515552917 1
0.709398928416314 0
0.140153543499771 1
0.423206079784394 0
0.40575233813523 1
-0.125203151168277 1
0.030758939086395 1
0.192352436701258 1
-0.144659084653364 1
-0.185594981538111 1
0.14340508644447 1
0.0466031135479895 1
0.027532008651209 1
0.334177033927937 1
-0.0106640244513358 1
0.131170616714745 1
-0.0991427585981229 1
0.0645799532669299 1
-0.176435285170767 1
0.623766742408503 0
0.180572424084555 1
-0.168280843973039 1
-0.563754938448294 0
-0.0106433490739091 1
-0.282763296094456 1
0.0930020134448285 1
-0.245456269645747 1
-0.00499518782401286 1
0.203572671913413 1
0.254521492824575 1
0.280401024048022 1
0.0102069650308733 1
-0.052992758684865 1
-0.309753472679487 1
-0.128307922748838 1
-0.00370618059575034 1
-0.0302270306536303 1
-0.172282621687641 1
0.244993781983944 1
-0.245779748746546 1
0.155511151410931 1
-0.173873724043907 1
-0.218008330062575 1
-0.127885347419509 1
-0.162792997747438 1
0.142264179269098 1
0.545606868305039 0
-0.0849470697585599 1
0.0102781034907612 1
0.262340851356764 1
0.363782432631413 1
0.0655414140249686 1
0.29485862975373 1
0.412885557770145 1
-0.139619953772804 1
0.071134695460641 1
-0.360850526482673 1
-0.0080623565139993 1
0.00806486448114888 1
-0.0274635040456334 1
-0.338062425322506 1
-0.261075702492278 1
-0.173980238248672 1
-0.218132399792338 1
-0.174003666118012 1
0.232462978824193 1
0.0342439264984304 1
0.220012547936152 1
-0.545680167299367 1
0.545936853670329 0
0.018856342485725 1
-0.205882496333877 1
0.0212929864078968 1
-0.65926047638808 0
0.0366637286012913 1
-0.069474528107851 1
-0.0582729481664255 1
-0.219948759774675 1
-0.257333805466219 1
-0.132608563128226 1
-0.195489238732175 1
-0.236280917581633 1
-0.0505130338918765 1
-0.136008816807493 1
0.0813953214029268 1
-0.253994567252859 1
-0.215105390989802 1
-0.480660292080777 1
0.115974736971097 1
0.0108099438623362 1
-0.377313999346415 1
-0.0672431208420925 1
-0.0578261400311012 1
-0.613065467836902 0
-0.0420821279251537 1
0.315049368875057 1
0.132383898982321 1
0.129065172518675 1
-0.0284994344426898 1
0.0560191721660646 1
-0.195119835149298 1
0.252040161476998 1
-0.371713606166258 1
-0.305667362977772 1
0.128632569363233 1
0.286541154893893 1
-0.360875583118775 0
0.0903101567191794 1
0.148982528216747 1
0.329725439674399 1
-0.263220177059819 1
0.383391553264253 0
0.0988673409701571 1
-0.0610930366638172 1
-0.0846480650135217 1
0.067550963646967 1
-0.0580535540795464 1
0.319849887215679 1
-0.0665370088082382 1
0.606167026265815 1
0.172023409116572 1
0.0770275005733521 1
0.12245182526166 1
0.0928177061693416 1
0.473066741671084 0
-0.384125166139669 1
-0.193415637268875 1
-0.166728958687821 1
0.0779484156307948 1
-0.405237137471039 1
0.190495582058537 1
0.141596228569761 1
0.644262579171546 0
-0.351110797950234 1
0.457099713493949 1
-0.339753901963408 1
-0.0968893293453001 1
-0.353667013387362 1
-0.00442281919290513 1
0.209777864285469 1
0.0268893252363395 1
-0.225252358447495 1
0.0483158883789454 1
-0.13912945952842 1
0.0337661974811923 1
-0.119228285747367 1
-0.48366923168827 0
0.0926643206811488 1
0.0360194016011662 1
-0.191184134388622 1
0.229882748640652 1
-0.137908905236712 1
-0.754150755012075 0
-0.0715811442681491 1
-0.206679246336031 1
0.12500394527982 1
-0.414362187583779 1
-0.193018070949094 1
0.22506061167367 1
-0.00785028557786936 1
0.0320910873511944 1
0.181403090146891 1
0.0433884206726171 1
-0.101362774262147 1
-0.156396075252706 1
0.261991453703954 1
0.450678194856828 1
-0.183372233088829 1
-0.301794726893936 1
-0.134781557453221 1
-0.197848114416475 1
-0.104338976493407 1
-0.259723768267668 1
-0.206847998394316 1
0.000317013223341489 1
-0.125871796851376 1
0.309820408453815 1
0.174740463666659 1
0.265126420690975 1
-0.190936235481129 1
0.192157252906735 1
-0.0567485046647432 1
0.0655599639140816 1
0.397156645229929 1
0.0398367980054059 1
0.220658012074921 1
0.232491505298688 1
0.431177406766569 0
0.210091677017839 1
0.0184613693113146 1
0.136036776130998 1
0.00860991954851727 1
-0.146503367437753 1
0.172197114188111 1
0.178310382886536 1
-0.0483396054946096 1
0.641533633922139 0
-0.355771393698341 1
0.128245356428174 1
0.333246398548265 1
-0.155734726651176 1
0.388559533952946 1
-0.200691491202061 1
-0.384434016959032 1
-0.0143565547689624 1
-0.121514706413569 1
-0.434055810729587 0
0.153191861576161 1
0.104162936101073 1
-0.262027867228879 1
0.170678605942039 1
-0.229577981427543 1
-0.114951879949333 1
0.191074755537242 1
-0.312579357171895 1
-0.37883379210272 0
-0.0381517835484214 1
-0.235847876544416 1
0.146260313054126 1
0.170741838004584 1
0.16751389841216 1
-0.278832640113428 1
-0.375963709498517 1
0.084931497101313 1
0.194333611513972 1
-0.185798878878433 1
0.532597170004097 0
0.206768720459791 1
-0.371402322485541 1
-0.398519556987463 1
-0.0963066324138285 1
-0.167626872963547 1
0.283177319282585 1
0.129393558233449 1
-0.0290877155923909 1
-0.209624802033265 1
-0.0029460922005474 1
0.313319727394071 0
0.133521512265172 1
0.224716389595554 1
-0.000224125756105607 1
-0.254178464004015 1
0.125819575800672 1
0.0416408887207383 1
-0.106479709545005 1
0.0842521697925773 1
-0.13113394063859 1
-0.317992061583865 1
-0.00347545104498044 1
-0.0723714000572982 1
-0.145521760272055 1
0.372825909602105 1
-0.129241557943115 1
-0.222788546487318 1
-0.171037890435114 1
-0.260803264487052 1
-0.0424924944612263 1
0.14592607460766 1
0.304178656810721 1
0.45788102574349 1
-0.0960669134780041 1
0.134103864824274 1
0.0372796487104992 1
-0.897035280340717 0
-0.0933651719449892 1
-0.0776275220033695 1
-0.107795238322445 1
-0.0738303895743913 1
-0.100383419723082 1
-0.732521875062086 0
0.0372306909863584 1
-0.151168095271025 1
-0.319104557795425 1
0.233275772344676 1
0.578946622652977 1
0.10853453856938 1
-0.575478656142711 0
0.544109565275019 0
0.157464917819096 1
0.0158792561260266 1
0.0135585259037063 1
-0.147571956420967 1
-0.152372658244405 1
0.0861806414162014 1
0.12696971276051 1
-0.27046162529005 1
0.13164439569119 1
-0.0428056211387556 1
-0.0293265669460762 1
0.0774477575148335 1
0.170708057570793 1
0.173375005316836 1
0.723095069241884 0
-0.49233024538384 0
-0.0541626703667927 1
-0.0273425584603158 1
-0.422143805207057 1
0.412941371451166 0
-0.155766360293885 1
0.56259813721656 0
-0.123537930370969 1
0.327405064621183 1
0.140006698712771 1
0.324772338722778 1
-0.125442682718805 1
0.0843690011953463 1
0.377356236308303 1
-0.081447588330915 1
-0.214070592942387 1
0.0326411496854982 1
0.376510870576457 1
0.420638230971837 1
0.212797780892596 1
-0.61628301478065 0
-0.419405321200859 0
0.118794389844541 1
0.133377700794486 1
0.134392992350548 1
0.14903980829115 1
0.0336245369046354 1
-0.442873575639103 1
0.419441675518999 1
-0.0033839204998888 1
0.0119965183672435 1
-0.0390507346493035 1
-0.152862183532746 1
0.128714991584561 1
0.428901126622721 1
-0.105226982180983 1
0.494225926080911 0
0.277313911091004 1
0.0952911146948537 1
-0.0873803546857128 1
0.102794687499841 1
-0.372306426238702 1
-0.655155631431475 0
-0.254173275488827 1
-0.516940171912588 0
-0.0446333357743268 1
-0.251626449206256 1
0.0270209375154651 1
0.135945681500278 1
-0.00141036706463976 1
-0.0508652774201982 1
-0.0891296840705106 1
-0.145961598700531 1
-0.274250474869867 1
-0.142819266584042 1
0.0420624898750665 1
-0.0543524874911056 1
0.0625016466842343 1
-0.330665957860109 1
0.189236290787081 1
-0.318505774037149 1
0.140378751108795 1
0.290846863494676 1
0.270948436042554 1
-0.177557551376629 1
0.300442756851947 1
0.0428923851549532 1
0.249717354168611 1
0.100505692888691 1
-0.0636059314106955 1
0.458837162805526 1
-0.142032649692683 1
0.187589681946947 1
-0.190644142879406 1
-0.238866858851687 1
-0.287436216327675 1
0.102095941414504 1
0.134462312306538 1
-0.364346177070465 1
-0.0373476468637452 1
-0.322498403311601 1
0.227362886754435 1
-0.3207641346048 1
0.213749437619424 1
-0.157557125235912 1
0.0274271493621679 1
0.0263043575698598 1
-0.0873697034866154 1
0.0446949128982276 1
-0.00518750794648503 1
0.0850098508911357 1
0.174209322576151 1
-0.263089326950748 1
0.0983967279056389 1
0.0117712701693636 1
0.189066332522938 1
0.249748660797904 1
-0.0384306374504068 1
0.229122455125752 1
0.19219290431329 1
0.277272388928453 1
-0.0371715743567096 1
0.0375588267307103 1
0.368016086686391 0
-0.233891098316425 1
0.297527847444917 1
-0.496721645428511 0
-0.350550925342959 1
-0.0258724485727465 1
0.0366476172928872 1
-0.30441909428026 1
0.247564199057844 1
-0.0274305513138429 1
-0.0806120974028258 1
0.026245764635392 1
-0.297530824931705 1
-0.055276701743024 1
-0.051368453649156 1
-0.0335633256470948 1
-0.187624361317497 1
-0.188994255991117 1
0.0727481912560653 1
0.31512921911815 1
-0.546471602798358 0
0.411052687156409 1
0.157046902777988 1
0.119900101642549 1
-0.228006950049398 1
-0.507919905026547 0
0.523875164853344 0
0.195267979440518 1
0.10422035212566 1
-0.225462101573389 1
0.331804153410394 1
-0.0549691801109613 1
-0.207158702951451 1
-0.211933204193058 1
0.352109865984912 1
0.379862199498143 0
-0.242174440672662 1
-0.147177587647393 1
0.21241077925638 1
-0.304717128268783 1
0.0626501095323865 1
0.301199892404604 1
-0.0784312455131131 1
0.149045181429551 1
0.416176664833356 1
0.257762294405837 1
0.288327231667616 1
-0.278163563690179 1
-0.213893320319895 1
-0.153356047827071 1
0.0745340472878588 1
-0.0964921233897481 1
-0.148748564312402 1
0.0126188331917514 1
0.168337662328925 1
0.0374322619370054 1
0.0297319695868034 1
0.140827484124456 1
-0.205966814972795 1
-0.0104745730582167 1
0.0767308982789501 1
0.327670221379565 1
-0.172704463682749 1
0.0726256000906142 1
0.209750578281135 1
-0.133364401820305 1
-0.11407836254323 1
0.296162206691308 1
0.571434447277728 1
-0.0466440806187094 1
-0.196028014660314 1
0.282431281766553 1
-0.18649190648747 1
0.0896018125525575 1
0.0100742809659259 1
0.352381249283042 1
-0.693660313821938 0
-0.531096614334964 0
0.105682909271208 1
-0.254449226614425 1
-0.0558540765230253 1
-0.288393895959737 1
0.215781724571784 1
-0.26438683626963 1
-0.062426901977244 1
0.151502587598087 1
0.259301607963559 1
-0.667409063043548 0
-0.0110694888867906 1
-0.104760183931341 1
-0.00978976089909847 1
0.269325534162482 1
0.00850019369564695 1
6.30014488196377e-05 1
-0.277795968290512 1
0.319249866046648 1
-0.156890311058755 1
-0.0703886311119713 1
0.164792372932125 1
0.0437643789562661 1
0.075998401522726 1
-0.0193393776267355 1
0.149223600127961 1
-0.308540774332015 1
0.535909947630991 0
-0.0306394858663793 1
0.178390012888987 1
0.287298230291243 1
0.341370715966445 1
-0.00913234324110231 1
-0.0175825505544607 1
-0.0574614338433554 1
-0.431013518834399 0
0.374197473933478 0
0.285042306286727 0
-0.27763411131952 1
0.201715699174565 1
0.248727002023414 1
0.239565061823126 1
-0.196206540865604 1
-0.170325225952399 1
0.434989751736153 1
0.377218090483677 1
0.0686809249032426 1
-0.228549811395575 1
-0.134955760744245 1
-0.329265210125529 1
0.0161783546170007 1
-0.015268295242667 1
0.569255313709545 1
0.215316057677796 1
-0.0136920009149453 1
-0.0425179345484125 1
0.187995754054464 1
-0.132997198497727 1
-0.311822279983295 1
-0.0452226661099639 1
-0.250164851302213 1
0.167910327718617 1
-0.128671831121498 1
-0.41532256817689 1
-0.0719626988284247 1
0.0267500366642525 1
-0.00454437055574458 1
-0.226352864940561 1
-0.0966860129362604 1
-0.599408202966377 0
-0.243213060338674 1
-0.0298989671554176 1
0.113744923660964 1
-0.320177902948696 1
-0.207802850343515 1
0.498321988968588 1
-0.107912509952897 1
-0.113764218478691 1
0.0452583320918676 1
0.0684306121117135 1
0.360741619063435 0
0.023141271179837 1
0.0756730984885285 1
-0.219954885502202 1
0.219894468162787 1
0.213573211788938 1
0.237826458747898 1
-0.046430594298293 1
-0.320819373174627 1
-0.351998022651921 1
-0.158833253491386 1
-0.0557746794987884 1
-0.00406497298311556 1
0.2800497259602 1
-0.0748641771556638 1
0.0569963774127286 1
-0.497943673454984 0
-0.250443209793135 1
-0.0204276549383171 1
-0.0432234466293667 1
0.259337592638723 1
0.0799254742964027 1
0.379481889817363 1
0.667203560305776 0
0.171250170547397 1
0.267405493515023 1
-0.237475338246413 1
-0.214504319617347 1
0.268005146035275 1
-0.317597730734047 1
0.485232650968118 1
-0.252714239583984 1
-0.0506327872021544 1
-0.369035951836658 1
-0.106578838491183 1
0.222575701559185 1
-0.0746011601826438 1
0.253048654045887 1
-0.204738085816816 1
5.83236215248861e-05 1
-0.195546471601301 1
0.440950692823192 1
0.423509983772264 1
0.240043146801088 1
-0.00703427808693998 1
-0.304212218440258 1
-0.240146534877299 1
-0.177743951992706 1
-0.0775708010355925 1
-0.497751702664067 1
-0.0325188665466612 1
0.209458507251691 1
-0.27793360149753 1
0.0631967213232302 1
0.0579979961821428 1
-0.0230101946672248 1
0.254134488138093 1
-0.377679695062124 1
0.361662968417316 1
0.173679595914246 1
0.310705226122672 1
0.138622401701195 1
-0.386648353506926 0
0.338695831320841 1
0.0818863712373451 1
-0.120959569045812 1
0.173279781316154 1
0.0423813968173215 1
0.813841372704116 0
-0.0511379999469298 1
-0.232815188094659 1
0.131136702327043 1
-0.381611919674609 0
-0.360194494894163 1
-0.100058727100864 1
0.124315714238958 1
0.0750541737902536 1
-0.214128298379347 1
0.310936502784329 0
0.253640595522345 1
-0.427106957383838 1
0.400906650115923 1
0.278894743335106 1
-0.055109471893983 1
-0.150414942538567 1
-0.0378640288821618 1
-0.147059964319496 1
0.275325824146184 1
-0.0518233938863641 1
0.0102353088623562 1
-0.401420416052983 1
0.0900067047236538 1
0.327447928259034 1
0.141531683976198 1
0.170222994080099 1
0.251872744635066 1
-0.157723554793061 1
-0.440647783882289 0
0.309325615406285 1
0.137511561835009 1
-0.268735060026072 1
0.0332451171325756 1
-0.0611339367651203 1
0.0917897763858351 1
-0.218874642626632 1
-0.296292214788634 1
-0.00145813756255115 1
-0.146109465395694 1
0.456531716985544 0
-0.214479919108708 1
0.0593911058680444 1
0.111830312117969 1
0.0623209385759485 1
-0.367769402944916 0
-0.016926386646059 1
-0.102701371926411 1
-0.24481260323057 1
-0.120186242828797 1
-0.600006782021139 0
0.0555946460325394 1
-0.285296443916717 1
-0.437416462375551 1
0.162774254165237 1
-0.371450997780236 1
-0.0145924685107662 1
0.102004709048719 1
0.464756455894783 1
-0.291724474267743 1
0.0120109658262122 1
0.120609920510777 1
-0.274992356548918 1
0.187331533583464 1
0.144041677152502 1
0.133004627458592 1
0.470642685803686 0
-0.541662516504472 0
-0.194363077925078 1
-0.118383036889411 1
0.156574918161521 1
0.308913902613479 1
0.152452278382834 1
-0.152845236969647 1
-0.108817576925861 1
-0.185369361233686 1
0.0182546191548556 1
-0.101555895939322 1
-0.0931242385910356 1
-0.358502329024046 1
-0.22632577606607 1
0.180581764816431 1
-0.12525462625016 1
0.204249879568413 1
0.0466960902561139 1
-0.61000164701753 1
0.408275446326521 1
0.185334272633203 1
-0.357966167264136 1
-0.68645296202262 0
-0.323105190689145 1
-0.0104836890674348 1
0.127051242882636 1
0.142742507051731 1
0.122296822830921 1
-0.327522617869954 1
0.314142344155247 1
-0.300396445624876 1
-0.245109610434688 1
0.208177317117803 1
-0.00809925930904262 1
-0.3521144178894 1
-0.0516942534372359 1
0.261891121188915 1
-0.101392297348076 1
-0.46035340349113 1
-0.50109698732486 0
-0.0651275788551845 1
0.198960473113595 1
-0.309597149148995 1
0.573294295346671 0
0.482008630754805 1
-0.228405863080062 1
0.317377529046448 1
0.199383114762737 1
0.264469151221673 1
-0.0788280902280801 1
-0.0806371985122327 1
0.0169539983006822 1
0.0727853358201349 1
-0.461765117903271 0
0.168455497862671 1
-0.213547699066416 1
-0.0239720024614209 1
-0.0738349481000941 1
0.130388634558638 1
0.0191292631155617 1
0.184464914515493 1
-0.586836712278751 0
0.35244516763505 1
-0.250145485655091 1
0.185350856219767 1
-0.088924072828674 1
0.0663796401722435 1
-0.289495321830084 1
0.0721019855340502 1
-0.0908262037426919 1
-0.00965656617079003 1
0.0792842944342604 1
0.103151553415042 1
-0.0115026893839644 1
0.0511183616991862 1
0.0119817425035208 1
0.062901806149693 1
0.119618145430669 1
-0.0769818004664445 1
-0.345417436720509 0
-0.0141421682756676 1
-0.144677995500492 1
0.0762363226451447 1
0.0931367365175822 1
-0.136903068491711 1
0.408345371972284 1
-0.120536466053052 1
-0.105908294375814 1
-0.410085755057847 1
-0.146061217464712 1
-0.138586190735109 1
-0.431672114529164 1
0.0735339949625258 1
0.301139587032867 1
0.0269645187269259 1
-0.324654038472725 1
-0.0122038569884014 1
0.274548460470578 1
0.0914159387258476 1
-0.00965744458504576 1
0.2548695654253 1
0.257934733706238 1
0.599562270680571 0
0.493876479624738 1
-0.0805979781588754 1
-0.177321576428979 1
-0.0249435130144065 1
-0.0913111315423429 1
0.183786524671139 1
0.0772784186227516 1
0.346016261746926 1
-0.0475976554724742 1
0.220849950302468 1
0.206390500669369 1
-0.312734726089612 1
0.276661990821534 1
-0.463504676651228 0
0.0608542532667978 1
0.286396983388921 1
-0.113088981534159 1
-0.0499176197182755 1
-0.0820140050303107 1
0.364981942470194 1
-0.0726737462807364 1
0.103544626838524 1
0.265570968182417 1
-0.438110234915575 1
0.281230262903759 1
0.338651365922557 1
0.420998631617728 0
0.312636128787165 1
-0.374621090782191 1
0.0838516768450125 1
0.0083357941722798 1
0.0808894014224869 1
-0.263177164987217 1
0.0959568531131398 1
-0.286092831558329 1
0.188342125149516 1
0.153549849144193 1
-0.352093663468385 1
0.102981284477456 1
0.216987418900896 1
-0.295229950236587 1
0.117602050344746 1
-0.13411091686473 1
-0.526562209739946 1
-0.165302845133293 1
-0.184237867298525 1
-0.0488354552632366 1
-0.368913136461208 1
0.208702319388807 1
-0.201944156956582 1
-0.0398187395424487 1
0.281591972651718 1
0.126382698617813 1
-0.00885509467732627 1
0.333451141248836 1
-0.201948934524056 1
-0.29965607013625 1
-0.887126651738682 0
-0.239454448566936 1
-0.31679630892416 1
-0.172700332955498 1
0.120807980166623 1
0.475036942409864 0
-0.0231652883414352 1
-0.260537942465031 1
0.0191186461839715 1
-0.00240588447294678 1
-0.392082140804413 1
-0.377052159076238 1
0.272754029633417 1
-0.0326422918038093 1
-0.0672587179751985 1
-0.130091407137187 1
0.0881050342343523 1
0.204459198615774 1
0.0247991464194424 1
-0.410240090108227 1
-0.164269214809958 1
-0.00762148447467154 1
0.0739555179553962 1
0.43947352475083 1
-0.0448940948380074 1
-0.286969403339741 1
-0.162225514734765 1
-0.239670031661921 1
0.101781483716963 1
-0.509157543261637 1
0.0552345898210035 1
-0.163250807225218 1
-0.253025987445182 1
0.547344561821979 1
0.203110366993957 1
-0.0205001797498766 1
0.350391012520727 1
-0.435860563723175 1
0.237717317134046 1
0.11114810591377 1
-0.0427829916572182 1
0.027990226880439 1
0.27137282962359 1
-0.19207720331509 1
-0.156216936730942 1
0.247834693853265 1
0.391244120292462 1
0.14807197230188 1
0.361601419322135 1
0.347180183958608 1
-0.0941306298163282 1
0.0719842224305501 1
0.125562533641171 1
0.145153550286327 1
0.027934632797687 1
0.500027265033094 1
0.00142247260803537 1
-0.088193109292364 1
-0.162505432665515 1
-0.20412475703078 1
-0.589591407424957 1
0.101953676498245 1
-0.0419129060038313 1
-0.105307606097321 1
0.154606961304933 1
-0.016686455023163 1
-0.0391106115332585 1
-0.011796617236251 1
0.0326987165017017 1
-0.149938639338193 1
0.132878610978998 1
0.0808188368580258 1
-0.200523908354348 1
0.374525037975334 1
-0.250448822898841 1
-0.000743373177734333 1
-0.294750314923214 1
-0.45116044078587 1
-0.264751212086303 1
-0.137852614181445 1
0.0131216432985366 1
-0.135245686272867 1
0.296977512818541 1
0.306212398313595 1
-0.00552718332975287 1
0.183585801865778 1
0.318379835702945 1
0.249594435670545 1
0.0545996521970685 1
0.107793208563297 1
-0.350737251670539 1
-0.0613634683427348 1
0.255375749436054 1
0.106979001508891 1
-0.029808731427094 1
-0.212278188923478 1
0.216954179792659 1
0.416972679065405 0
0.080432120180857 1
0.0827553407491123 1
0.232071813430658 1
-0.203684280275043 1
0.0301863267342347 1
-0.0887952340518179 1
0.421275011220528 1
0.102295083427442 1
0.0422939658821649 1
-0.361868733750866 1
-0.178022193450573 1
0.122780060736802 1
-0.25111319303517 1
-0.262397793241991 1
-0.0303162505335386 1
0.648950482922464 0
-0.138457176672788 1
-0.334922657290666 1
-0.663536276885453 0
-0.0692198151729386 1
0.0392816517186687 1
0.257652724381376 1
0.119411374321116 1
0.212868436112722 1
0.215692719723634 1
0.110053144355724 1
-0.119906414281447 1
-0.0219044532686305 1
0.455348501691979 0
0.219662207958125 1
-0.356527730822655 0
-0.0323687341485009 1
0.242548068602895 1
0.0954639879683074 1
0.19471202721434 1
-0.118951091414696 1
0.133621935975899 1
-0.473902834930279 0
0.0152742603220845 1
-0.500954732992333 1
-0.0652809181466381 1
-0.16676425748682 1
0.0414399159531134 1
-0.118814135740269 1
-0.244555110550147 1
0.170302695876973 1
0.0377092062247129 1
-0.329035271227445 0
0.542703071239191 0
-0.00829552981362333 1
-0.274626182477424 1
-0.0159111680972308 1
-0.0371887861703406 1
0.0124693733191732 1
-0.184319797251949 1
0.35281232970255 1
0.206761360630977 1
0.0282788312384844 1
0.0607133450918151 1
-0.0282747832077663 1
-0.535381419826533 1
0.280748711841503 1
-0.11120151245595 1
-0.47267507699296 0
-0.521847772498676 0
0.0498838149252694 1
-0.0360820445224909 1
-0.0424595584821726 1
-0.286113031361702 1
-0.611213712481441 0
-0.533427898579056 0
-0.190750949660976 1
-0.31198808594191 1
-0.0381514899404363 1
0.627832955111006 1
-0.0109963012980389 1
0.0844122010393046 1
0.630119064679434 0
-0.0970178319220417 1
-0.233302197930326 1
-0.000733438512027382 1
-0.265495413387774 1
0.574441829073216 0
0.385826784677522 1
0.359430996570423 1
-0.0143243057314694 1
0.208468537960714 1
-0.396132756957871 1
-0.0781706948620269 1
0.00833829863108224 1
0.270217958751008 1
0.0129273518337544 1
0.0698345565880783 1
-0.0058149623896407 1
0.0378103531016896 1
-0.117950773974372 1
0.145270160238856 1
-0.0229417581174273 1
-0.217626123435055 1
0.14372260133868 1
0.283279036206543 1
-0.184480297331851 1
0.200750384430214 1
-0.119541244219266 1
-0.21433544883402 1
-0.149310076823896 1
-0.459870543025354 1
0.239944258172588 1
-0.188705129654949 1
-0.278986905105984 1
0.198883593507862 1
0.305787900720381 1
-0.463202838927 1
0.205606550136881 1
0.33511004719417 0
-0.362871373768541 1
0.0169515378966993 1
0.337882069897486 1
0.322707865821636 1
0.203356086366715 1
0.0678984123655469 1
-0.326412937727074 1
-0.245622740027008 1
0.21899358337093 1
-0.370855316220761 1
-0.462687032248976 0
-0.0521967053923156 1
0.440975322278531 1
-0.295176159339307 1
-0.302828902570364 1
0.358861910437395 1
-0.128836219214503 1
-0.142323377017684 1
-0.298110465388879 1
-0.107216901820322 1
-0.192468649088648 1
0.0108454821577941 1
-0.0870577152673958 1
-0.269687403893906 1
0.0639646370298844 1
-0.00816064432065393 1
-0.00576121902486677 1
-0.280715628438776 1
-0.223909751548493 1
0.471918611413733 1
-0.415639129889709 1
0.235940122393358 1
0.0812185114671154 1
-0.360185995805939 1
-0.235960078555519 1
-0.333020956577227 1
0.55646321946951 0
-0.1362635442541 1
0.299156909039516 1
-0.116608574773571 1
-0.0175384790525986 1
0.00185978078005487 1
-0.274206902228583 1
-0.432563038597667 0
-0.274658126072791 1
-0.0562986591306945 1
0.0959244945737395 1
-0.423820430987875 1
-0.33764752430699 1
-0.121475783836369 1
-0.322301866124006 1
-0.372703730786036 1
0.0227727709338349 1
-0.0444805062338007 1
-0.110757230669596 1
0.189962678699555 1
0.250089397529576 1
0.04736926366598 1
-0.0196366004085271 1
-0.158785164605736 1
0.175609543497693 1
-0.221053329847607 1
0.281656120083952 1
0.0416035173759147 1
0.244307902895598 1
0.111803651614626 1
-0.189945003595904 1
0.160492088507485 1
0.109240585987967 1
0.00483501797561533 1
0.0882034404605948 1
-0.482306288646971 0
-0.0982664754999592 1
0.471061155292431 0
0.168446550842089 1
0.290457442400953 1
-0.528990740051619 0
0.434422239634087 0
-0.00407040037747573 1
0.0358478457433165 1
0.0589861463127107 1
0.138446944253633 1
-0.131644967723646 1
-0.187708524484126 1
0.205537071117775 1
-0.0153807767627174 1
0.122390352399223 1
0.154057547487803 1
-0.100581951177946 1
0.670087407693751 0
-0.235357537136856 1
-0.433190606933913 1
0.265497625321815 1
0.0330597434727605 1
-0.379652452339387 1
0.242310320983223 1
-0.0223004926510267 1
0.140700042311333 1
-0.313237710002292 1
0.375165309427129 1
0.213561927560706 1
0.507486989893193 0
-0.294344725526315 1
-0.318650133020711 1
0.188313501973139 1
0.934934120230033 0
0.135928408919829 1
0.382008647969987 0
-0.421271726412507 0
-0.214759361073179 1
0.436745478153125 1
0.415334114780597 0
0.199376386704105 1
-0.00647379898762268 1
0.144729760843604 1
0.0183651808653108 1
-0.303808631758342 1
-0.527730272501069 0
-0.00265093425110628 1
-0.0955731198002317 1
-0.25162794736113 1
0.128326690469146 1
0.252598266923697 1
0.252779556081846 1
0.285227430348152 0
0.0274457409063711 1
0.0817371151626721 1
-0.243402347384547 1
-0.155521587357057 1
-0.209265558282473 1
-0.39859374978816 0
-0.0933924259326968 1
0.0471683303112549 1
0.128005524977384 1
-0.246056040261734 1
0.345906500720566 1
-0.240394013768245 1
-0.072766145677345 1
0.344834585414254 1
0.14635998087217 1
0.0846331958886711 1
-0.137462170132624 1
-0.0465842268179338 1
0.112970482229443 1
-0.0646693621786153 1
-0.490188538704346 0
-0.0642491288954727 1
-0.0444028934518844 1
-0.147689111054902 1
-0.207364205537304 1
0.0305448100894043 1
0.0675190537219213 1
-0.470583236808389 1
-0.101303794085736 1
-0.435610164364048 0
-0.102596386047502 1
0.445710363877335 0
0.281329762365497 1
-0.116297345689904 1
-0.461012472896548 1
-0.023513421899916 1
0.0835467202071691 1
-0.0137768109740918 1
0.183677267203465 1
0.0179454945691711 1
-0.154254160025176 1
0.21838898732788 1
0.0537226735098042 1
-0.0495544757708025 1
0.00793241734469617 1
0.0381807416701729 1
-0.0403434091349818 1
0.290174673001731 1
-0.146867370400889 1
0.575299080898223 0
0.142249091872382 1
0.539660256408685 0
0.113919609795258 1
-0.270007627216187 1
-0.385721824622261 1
-0.160082767535036 1
-0.349232731569468 0
-0.518628500353263 0
-0.114048809481188 1
0.187455284944195 1
0.120383876576088 1
-0.0475252055192695 1
-0.126575753514066 1
0.186110837326561 1
0.253884470568842 1
0.195955162352245 1
0.086423960318355 1
-0.318951532822434 1
0.0301495519930371 1
-0.498844739561964 1
0.210938358784497 1
-0.493643080209527 0
0.417156591798418 1
0.214690176068845 1
-0.541558542569029 1
-0.0144472824399858 1
-0.0862366379092493 1
0.232267883565571 1
-0.441750415534203 0
0.119910536335981 1
0.0593258420049824 1
0.142570863709002 1
0.176009366881694 1
-0.137120498431884 1
-0.0455873303553051 1
-0.277991404876775 1
0.0361220480785537 1
0.0308079526726717 1
-0.0699214801344064 1
-0.119617284636483 1
-0.638964263862678 0
-0.360508150032983 1
-0.0230606633642725 1
0.00179663466715344 1
-0.509250283830649 0
0.120409192108339 1
-0.154967056910753 1
0.0211804923704126 1
-0.190684984946371 1
0.31139549357732 1
-0.0379817874402143 1
0.313569853751791 1
-0.0148712179956302 1
0.275502866589713 1
0.0197079277293508 1
0.267589010364863 1
-0.270249396181548 1
-0.28904390322092 1
-0.0835350999471685 1
0.0936875013164472 1
-0.0891558069191886 1
0.35469722513558 1
-0.247112452847897 1
-0.0134393918902783 1
-0.0138040266251186 1
0.19775477061951 1
-0.132192611627621 1
-0.0564151689406672 1
-0.240136382417864 1
0.0701727927320292 1
-0.234307989368846 1
-0.224789096758277 1
0.124076396861461 1
-0.168452696281262 1
-0.417530472212253 0
-0.304468985894592 1
-0.135530755455241 1
0.238167431466719 1
0.37202597056784 1
0.403855362140407 1
-0.121954211511524 1
-0.507289042352656 1
-0.246952063977345 1
0.142029131420941 1
0.0698704823529271 1
0.0966744870616702 1
-0.00152102869521102 1
-0.424143602496378 1
-0.137426098280633 1
-0.0525626679947139 1
0.0917782546122337 1
0.0476397936773048 1
-0.0803491424565773 1
0.0855526719101043 1
-0.11924271916827 1
-0.0204543129048632 1
0.217108438691361 1
0.26718670545646 1
-0.124335689154337 1
-0.240676248493295 1
-0.0672358483620633 1
0.026876830197453 1
0.0933643502677264 1
-0.682276514532807 0
0.222430806770957 1
0.426952433861487 1
0.118678506552335 1
-0.280920793026693 1
0.450080771026113 0
0.060664176977322 1
0.149431610186031 1
-0.109734455182724 1
0.0507034365674051 1
-0.0720558994500381 1
0.1769494112895 1
0.304542762598017 1
-0.300975168621 1
-0.00291159200318668 1
0.185135971857585 1
-0.0248949996968537 1
0.324096136615844 1
0.363131785879752 1
-0.435125449015367 1
-0.0451493766175743 1
-0.198900033856886 1
0.0991324804262829 1
-0.210192506568144 1
-0.104279496932207 1
0.00396451367121199 1
-0.109018223564445 1
-0.557537257040768 0
0.287220490219975 1
-0.0261684164630469 1
0.230175674222121 1
-0.385297837543853 0
0.394335162079491 1
-0.00387638481836741 1
-0.0460824046833914 1
-0.258839626100513 1
-0.124475243414676 1
0.234018022858487 1
0.0567006940419418 1
0.153179738541798 1
-0.148209147485187 1
-0.147386265350097 1
-0.041526911107816 1
-0.484439961347041 0
-0.290434102548429 1
0.2480429032094 1
0.213391463072842 1
-0.0669968736314909 1
-0.162559732192843 1
-0.0523123310275257 1
-0.0043364586257382 1
-0.156510056905646 1
0.299114457861107 1
-0.0618394297202216 1
0.287565470396574 1
-0.178428499987919 1
-0.308806196233576 1
0.0940954801110456 1
-0.316829876758047 1
0.470452928188955 1
-0.148397674956237 1
0.00837198398957507 1
0.0327891568451641 1
0.412321204437462 0
-0.156584859019264 1
-0.181771202448588 1
0.111003801950326 1
0.107646680391239 1
0.174828936593027 1
-0.332208908933288 1
0.287350756149402 1
0.43859824470206 1
0.214539691947185 1
-0.0384444317424293 1
-0.240006592161566 1
0.193913284302446 1
0.642411312257443 0
-0.0455204799274656 1
-0.090645535915004 1
0.373139582548019 1
-0.177590543232029 1
0.120378720804682 1
0.215988285648094 1
0.134529489960871 1
-0.0578097624231685 1
-0.042878801229088 1
-0.542933620109286 1
-0.198548000374442 1
0.174172851338054 1
-0.187127274498939 1
-0.220228018771919 1
0.223262975358133 1
0.32201797412063 1
-0.00220981360598474 1
-0.0283350800981777 1
-0.0305565810504951 1
0.187459146146054 1
0.252355695885413 1
0.02323254925605 1
0.230947538226403 1
-0.0782945452040741 1
-0.649177926599289 0
0.00690415235787234 1
-0.145859655346965 1
0.302421520816447 1
-0.321239821588225 1
0.106155943411939 1
0.112021814422101 1
0.206077703392825 1
0.264948511441476 1
-0.604086832064345 1
0.331901683698493 1
0.0730010965862556 1
0.0179186936037451 1
-0.285517236776875 1
-0.0985979898069672 1
0.0686939606014203 1
0.15904736670284 1
0.124208950873713 1
0.104418415874271 1
0.255814311592537 1
0.0721532092208176 1
-0.338572126058403 0
-0.281557446799977 1
0.723522938033985 0
-0.248043809792683 1
-0.187383667061308 1
0.100822373810181 1
0.177926884162084 1
-0.118445144419671 1
-0.261716794083746 1
-0.187560772159865 1
0.365126569600988 1
0.183086261805166 1
0.608450080939907 0
0.21852972621251 1
0.13106330485678 1
0.156908458381577 1
-0.215499744897228 1
0.0550236882045727 1
0.163898012920236 1
0.347077314465705 1
0.124499590179785 1
0.180345697712872 1
0.276148980677031 1
0.0930746543247643 1
-0.170007049371761 1
0.0382426382603703 1
0.0609667282779985 1
0.0686348492136958 1
-0.230969788113095 1
0.0183752582150458 1
-0.0357078635646512 1
0.337538773782381 1
-0.446404986693923 1
0.0107764462153971 1
-0.0753928155445792 1
0.548907455074644 1
0.0325469622536506 1
0.129419186835948 1
-0.410330176059829 0
0.465967410577866 0
-0.171636454288112 1
0.0327713021861769 1
-0.0548738377670292 1
-0.219547329532203 1
-0.114173877669036 1
0.139911797819775 1
0.154085558759209 1
-0.463877572119487 0
-0.25008101940867 1
0.124447746923998 1
0.0139420198951809 1
-0.0190414431538095 1
-0.0323451720406051 1
-0.374722453053251 1
-0.00787436187797358 1
-0.0603291441387747 1
-0.401137705449497 1
-0.312482994816918 1
-0.172919791506425 1
-0.591874387903806 0
0.0611970237402746 1
-0.163081122085578 1
0.145142920626448 1
0.0929110974587231 1
-0.245864339445502 1
0.04490437762403 1
0.241513815716638 1
0.310201736017885 1
-0.477146246695853 0
0.0799049462752769 1
0.0904359006693039 1
0.177520232309002 1
0.179128324390647 1
-0.14112862393692 1
-0.0710273667181294 1
0.30566396284384 1
0.173339629790946 1
0.138732711843834 1
0.144800864717369 1
0.0550421138915442 1
-0.169282859893292 1
-0.0759431794121056 1
0.167915060847547 1
-0.210373395941038 1
-0.388499445080345 1
-0.431928923863317 1
0.364625292849127 1
-0.29134472918665 1
-0.828790914432958 0
-0.104238577380691 1
0.255385638732387 1
-0.170883911425267 1
-0.36323094461626 1
-0.273103970448119 1
-0.266593562505055 1
0.177628335859765 1
0.122365185052163 1
0.108922732221523 1
-0.44896781790771 1
-0.19904316952777 1
0.0856760539658694 1
0.1099326181322 1
0.156834692527378 1
0.239930873614762 1
0.0278970943856672 1
-0.122580162430499 1
-0.107169900083263 1
0.0614495444017774 1
0.334638619960833 0
0.16879737453881 1
-0.071954743197741 1
-0.178380091722041 1
-0.138189995760911 1
0.0285236185121182 1
0.488935469634235 0
0.0874675453717345 1
-0.204848016452841 1
-0.646247267903115 0
0.0593981942861326 1
-0.00649545746838791 1
-0.0222386307955808 1
-0.16078821628222 1
-0.221400383451231 1
0.109915546767355 1
0.083900304184595 1
-0.519355594783005 0
0.532709806277922 1
0.0353072460955464 1
0.0356414335021039 1
-0.131702209875741 1
-0.371398741886917 1
0.406260833409831 1
-0.400827237419916 1
0.0664803936785686 1
-0.263481894140533 1
-0.0257920117390715 1
-0.00788017248054617 1
-0.121882343065645 1
-0.0580739487433823 1
0.220095830644338 1
-0.113116571467054 1
0.0177256017692304 1
0.11173616748233 1
-0.459827627201249 1
0.166194763176809 1
-0.244279761561847 1
0.246578695827368 1
-0.244858633175901 1
-0.384340486541493 0
0.0874550877808964 1
-0.0409619377761678 1
0.219159786808743 1
-0.107096740462799 1
-0.0630302772514735 1
-0.21155157631866 1
0.307308418098421 1
0.188403796980534 1
-0.0372231230637708 1
0.276690535432753 1
0.306065736147973 1
-0.0707652422977633 1
0.549132869155748 0
-0.0427529936914744 1
0.128497007726933 1
-0.023061949720054 1
0.27257983144007 1
0.0457729378551511 1
-0.223710688296032 1
0.156934524882949 1
-0.213830560155416 1
-0.512450036937404 1
-0.0847117426973285 1
-0.0208497021795714 1
0.21744677300532 1
0.266436263867325 1
-0.206598102840545 1
0.207867419450729 1
0.475894260591865 1
0.0780895570290345 1
0.0719612232873519 1
0.276188111969006 1
-0.244984457506421 1
0.00688823209325896 1
-0.158075375048181 1
-0.479224826998205 1
0.0095793159527698 1
0.481509082874609 0
0.185750393052773 1
0.186679276286093 1
0.0830875821680425 1
0.355804671349683 0
0.16999521995308 1
0.174790183981901 1
-0.200536305400281 1
0.267991389181075 1
-0.100811817396408 1
0.149211610173627 1
-0.24030576318021 1
0.314520086984122 1
0.0178931294395337 1
-0.403979612132725 1
0.531282073866426 0
0.192164698885653 1
-0.280192918759313 1
0.0138291063129214 1
0.155499033698166 1
-0.100070244510054 1
-0.120099458327263 1
-0.0153618628774523 1
0.149222425606844 1
-0.070666454585482 1
0.14674241890635 1
-0.340606076927158 1
0.0376243335080437 1
0.198750247497479 1
0.163541254940367 1
-0.353666581142598 1
-0.042227482075803 1
0.0180037704004311 1
0.166137221501988 1
-0.346389966966882 1
-0.221901303485336 1
-0.0867089907129665 1
0.0683696700448011 1
-0.425166738269086 1
-0.265997440871179 1
0.170059627511794 1
-0.140704763817735 1
0.139715744413249 1
0.314809021934958 1
-0.135409501969062 1
-0.00422379154370916 1
-0.0940505635526842 1
-0.0235500512102982 1
-0.341432507951278 1
-0.0321145700905102 1
-0.247281331786687 1
-0.223611750788134 1
-0.48231452785716 0
0.208429650427704 1
0.210775762739036 1
-0.0973895045010302 1
-0.0949060282569786 1
-0.191343676820638 1
0.0152336752454178 1
-0.721728917616187 0
0.0444628819944604 1
-0.152068154529537 1
-0.798988008618813 0
0.317849150841684 1
0.670791796675263 1
-0.0182906979044674 1
0.361096660954492 1
-0.176354716007982 1
-0.182179925156288 1
-0.642660870871224 0
-0.163907504518873 1
0.406985030120269 0
-0.304491102831768 1
0.0539199311765266 1
0.0681108091612716 1
-0.267042136850402 1
-0.157407023807536 1
-0.272243613483305 1
-0.00706465607537507 1
0.260996817598567 1
-0.15312659166506 1
0.356700757062903 0
-0.0340796457478158 1
-0.026945455508603 1
0.254395874802881 1
-0.19421648152635 1
-0.0372839702490927 1
-0.0649904684982011 1
0.281167161625386 1
-0.139382514828891 1
-0.193608651873748 1
0.450783741282937 1
0.108563455277956 1
0.00731036160802948 1
0.279316531794044 1
0.0329561043612692 1
0.122842858145269 1
-0.521457405720029 0
-0.34164332005909 1
0.121677453566382 1
0.24829925329287 1
0.159871024959168 1
0.180755829876019 1
0.0927282169212898 1
-0.0909005037772115 1
0.141527890779171 1
-0.107394676541594 1
-0.317454884880693 1
0.164779198781687 1
0.0438275256091541 1
-0.0929842063963072 1
-0.269994025609059 1
-0.052181402165219 1
0.0280149943640454 1
-0.113111813605593 1
0.0887245378385865 1
0.0875238994636566 1
0.274233471697383 1
0.33410494894981 1
-0.114952294960756 1
-0.00649890674897897 1
0.483733755973834 0
0.094275077799387 1
0.31884963449601 1
-0.350935806662614 1
0.147758735269307 1
0.268382304700384 1
-0.607213536809647 0
0.00676763012213731 1
-0.14038061240367 1
0.0772668524698341 1
-0.116599738376472 1
0.150730669097031 1
-0.284433964246199 0
-0.288694451782988 1
-0.0251275122499505 1
0.0384849601692606 1
-0.120106581762182 1
0.0530481025015488 1
0.475763870402296 1
0.233032405157864 1
0.0750431058018861 1
-0.342969169779667 0
-0.475598320364049 1
-0.332828927625959 0
0.220415745597702 1
0.412501118698414 1
0.241996271325275 1
0.20739782030434 1
0.143833550274086 1
0.0087920847855729 1
0.241900961906021 1
-0.0329674911499128 1
0.297684402626863 1
-0.555559379643022 1
-0.189459821328041 1
0.151361591214166 1
-0.0891262192637278 1
-0.16833645667655 1
-0.402352266565044 0
-0.408720748028 1
0.297941601939366 1
0.320984219898219 1
-0.0441593889178176 1
0.557522037720466 0
-0.0189669639157974 1
-0.0461410484697795 1
0.00104357271368913 1
-0.0876821511489304 1
0.266164588817952 1
0.723357032591054 0
-0.288753085250789 1
-0.251394007166053 1
0.0828033566761991 1
0.0767025338054775 1
0.203459499263243 1
-0.435683531959798 0
0.530312516962871 0
0.132185108144121 1
0.269550816111224 1
0.0559201790572491 1
0.0870298941146845 1
0.340003066686724 0
-0.172083938130104 1
0.131255050074118 1
-0.371348152668226 0
0.153670157639644 1
0.488734805533417 1
0.0973290174663087 1
-0.401223625266005 1
-2.06898803373212e-06 1
0.142353136327899 1
0.199400447534282 1
0.423671516850641 1
0.00824655248373749 1
0.0297748019752932 1
-0.483304760428029 1
-0.0607787589310013 1
0.274192027643091 1
-0.0169445050388807 1
-0.301200031075719 1
-0.184620761432231 1
0.402482802078796 0
0.145940415252959 1
-0.304395557508149 1
0.243963248097483 1
-0.236552156942387 1
-0.476073333774396 0
-0.250763265623724 1
0.126689952314507 1
-0.380069461307598 1
0.119862745018649 1
0.205927532742261 1
-0.314844403651702 1
0.0117578867508843 1
0.265440535741449 1
0.178553069850183 1
0.133538865223927 1
0.343031944102861 1
0.0288378100523713 1
0.504564736315051 0
-0.504623446076572 1
0.272558738256316 1
-0.532376862297337 0
-0.0517152396715555 1
0.201416557401024 1
0.186711869948857 1
0.0230845981400035 1
-0.13824985019877 1
0.397390580826628 1
0.165464725697672 1
-0.455868975026556 1
-0.0629340094935294 1
-0.100254206853265 1
-0.0363420840645601 1
0.33729492996451 1
-0.0912685703783788 1
-0.615735417797436 0
-0.236191084233547 1
0.215853982905666 1
0.108155142467476 1
-0.530061180339107 0
-0.080174826300223 1
-0.155155296468342 1
-0.174501623618226 1
0.612411363987772 0
0.184089397890956 1
-0.320804887661977 1
0.309589356407342 1
-0.473367357714374 0
0.58977775836095 0
-0.144133791560665 1
0.0268705667454811 1
0.339814057439316 1
-0.0909248777078355 1
0.296008204371895 1
-0.0760496671886773 1
-0.370693465379242 0
-0.126796611066145 1
0.232275167309429 1
-0.0167972206709334 1
0.208276482234447 1
-0.0103233616015285 1
-0.0977664206504935 1
0.0143101048688021 1
-0.110283491466297 1
0.338722577803225 1
0.272883637552101 1
-0.207657351056921 1
0.0531811346640836 1
-0.241258780286382 1
0.00814532278048243 1
0.335808633574915 1
-0.145081173951313 1
-0.715273422027488 0
-0.524075695316834 0
-0.34263262138744 1
-0.176534108463732 1
0.188314323861648 1
0.0601563618250446 1
0.149493998006667 1
-0.0963187147836319 1
-0.235689806740546 1
-0.170668340091042 1
0.01908959013171 1
0.12498780207916 1
0.0575075391880446 1
-0.155199596317245 1
-0.0469051885278594 1
0.230733847205075 1
0.0375754269268525 1
0.564361204517653 0
-0.263540881085588 1
0.104317613923443 1
-0.589969203348366 0
0.106990772528923 1
-0.184432106615445 1
-0.0949018234189796 1
0.0654236402157428 1
-0.189775913712042 1
-0.363664106147083 0
-0.0801214518355423 1
-0.358047078141184 0
-0.105983347022767 1
0.273300431478383 1
-0.0108255282763635 1
-0.340747915699358 1
0.128637679194379 1
0.169526971632692 1
-0.0715765584454006 1
-0.358344124964181 1
-0.271192805160188 1
0.0841695873261735 1
0.334985908025018 1
-0.530431133800236 0
-0.0168685423835086 1
-0.0970215783229294 1
0.133860418726852 1
0.124914333347036 1
-0.215495212524082 1
0.358752247869242 1
0.0479943739206887 1
0.132002821668904 1
0.370567334215438 1
-0.285452352282291 1
-0.0780876716501641 1
-0.192634166809668 1
-0.0404141004560409 1
-0.34608600557388 0
0.602420933412948 0
0.346908056189586 1
-0.0798537806795353 1
-0.106380353184055 1
0.22521207783905 1
0.137797360276251 1
0.0201794868524854 1
0.0275641253818412 1
-0.101500499121226 1
0.269312581478556 1
0.0616466039225018 1
0.465978634957687 0
0.380832675856431 0
-0.182380430501752 1
0.52252374617871 1
0.147738480922853 1
-0.226459002043682 1
-0.0596914884660383 1
0.143124022956045 1
-0.151161267139107 1
-0.183450293723128 1
-0.0513077889841222 1
-0.132866690375746 1
0.157692947215281 1
-0.339598293521954 1
-0.165633291753427 1
-0.296587793883699 1
0.0521396448305392 1
0.0447816309570756 1
-0.0657131011170373 1
-0.215923825616135 1
-0.478138561783268 0
0.0305350129445673 1
-0.34217495798924 1
-0.0455321164482429 1
-0.504535968090863 0
-0.0627293761415272 1
0.363155586854434 1
-0.154414730000164 1
0.230570217108285 1
0.535339451984473 0
-0.0580860204368721 1
-0.0731527595814501 1
-0.0807997915072569 1
-0.0342516178129937 1
-0.117636730240421 1
0.334067209541529 1
0.285244882155569 1
-0.256049265802147 1
0.0965971608465276 1
0.146906264381355 1
0.152590825318442 1
-0.764867957462635 0
-0.220096825627527 1
-0.151647321289051 1
-0.249891290189947 1
0.1724147831863 1
0.291586075165222 1
0.32719521739233 1
-0.550082969905735 0
-0.177863104664964 1
-0.154898453100021 1
0.389819638796968 0
0.206353791798271 1
0.0780447984805473 1
0.134019548408739 1
-0.215594544387125 1
0.028536191793345 1
0.179650457198839 1
-0.183730440886766 1
-0.32204985670397 1
0.311284890639695 1
0.161616175216545 1
0.129691202567651 1
0.213880584043971 1
0.355037492338449 1
-0.107563602632312 1
0.25638953064415 1
0.0442576679455495 1
0.022415736977463 1
-0.0584117045583405 1
-0.0227785120775864 1
0.200937078557404 1
-0.116389087995606 1
0.0843675993207003 1
-0.124016217389783 1
-0.338198650154266 1
0.0884468423393607 1
-0.0904899362592755 1
-0.359715354912675 1
0.235198969377502 1
-0.305575536974084 1
0.103440396013275 1
0.0516047448530716 1
0.00589108970788284 1
-0.00294553720342636 1
0.322088550641728 0
-0.221945510305951 1
-0.0992257543779979 1
-0.224927203235526 1
-0.105870287640828 1
0.366735478898366 1
-0.0746050132926246 1
-0.114372350487966 1
0.108646044496795 1
0.207271540443427 1
0.305755180127535 1
0.561725242941413 0
-0.0615248126006341 1
0.456369506468329 0
-0.000858960766187704 1
-0.221705647828907 1
0.13166352698031 1
0.157301632465229 1
-0.0584273737093944 1
0.154080334653039 1
0.322040296172893 1
-0.243226761101676 1
0.279828097545223 1
0.0841831176144561 1
-0.342052002264702 1
0.0508619164194097 1
-0.387959036237673 1
-0.235072945290051 1
-0.22589400716595 1
-0.0245959392225691 1
-0.115194672796041 1
0.442831529480239 0
0.228022698361292 1
-0.12345905504739 1
0.0554542125256871 1
-0.13576202561129 1
0.0333523443840698 1
0.491620112547458 1
0.00428517748935088 1
0.0670520938300822 1
0.12364556130612 1
0.236325231159097 1
0.224188910846337 1
0.286187728200625 1
0.134104874132074 1
0.108061037654525 1
-0.342611559601712 1
0.144952988508623 1
-0.0636034360415735 1
-0.255049071059493 1
-0.414585177265262 1
0.065536171555742 1
0.0865882750467544 1
-0.32635821051032 1
0.225868494727266 1
-0.0550451695268461 1
-0.0430485074070106 1
-0.026686706098366 1
-0.404737509262864 0
-0.195936114135395 1
0.0266713372802941 1
0.297577398304181 1
-0.224109601131202 1
-0.302288972595062 1
0.235387824099754 1
-0.060467740692623 1
-0.0100883942342553 1
0.209157917280461 1
-0.0687466605557714 1
0.0485914565700845 1
0.174024619608064 1
-0.393437455532555 1
-0.189036431605837 1
-0.217934881501024 1
-0.28703148754119 1
0.0322932543254007 1
-0.0458066606455529 1
-0.0381564074709561 1
0.0413660143086575 1
0.164586188961032 1
-0.1029733840015 1
0.467097437537188 0
0.0687681684189642 1
-0.0191291438992043 1
-0.353857659969189 1
0.179482525230751 1
0.0959691197620212 1
0.0915669318212797 1
-0.243204769314064 1
0.0476025129965109 1
-0.243305380527548 1
-0.241975973789846 1
0.0777638157830145 1
0.0639757942392759 1
-0.0946356566357228 1
-0.256334726508812 1
-0.40607823606271 0
0.47186364173339 0
0.0950058924346618 1
-0.140618651965316 1
-0.297606805805794 1
0.222678989951823 1
-0.172854115638781 1
0.233613582686799 1
-0.15863046597623 1
0.243747560153986 1
0.115913495868431 1
-0.0797694179275867 1
0.20009514131858 1
0.589762538002483 0
0.348104867150455 1
0.0427030852295359 1
0.279739390496923 1
0.290567422231495 1
-0.282300712322774 1
-0.119478711032346 1
-0.37726301566865 1
-0.137829655212287 1
-0.000683138832470634 1
-0.290064947563202 1
-0.0907392555242431 1
-0.0518380492910466 1
0.214675693113434 1
0.00838858853964618 1
0.00273696777594991 1
0.424337672367396 0
0.361810989732519 1
0.418302466923334 1
0.0638248596433371 1
0.317902536245315 1
0.115133359879306 1
0.197303738227552 1
-0.0293831260303005 1
0.0456556830743841 1
-0.22272520224467 1
0.426243459275918 0
0.170298606523277 1
0.162045431532814 1
-0.175555482115899 1
0.411498483064859 1
0.108774141353966 1
-0.0462418592629515 1
0.23102655956845 1
-0.00219339941599761 1
-0.148445417613372 1
-0.0489136628463306 1
0.172211793575768 1
0.16980004535958 1
-0.079251468832741 1
0.410249186546527 1
0.0248530435721165 1
-0.0853279496863336 1
0.505034405696233 1
-0.492620303771451 0
0.305324940983772 1
0.0956499529801925 1
-0.313277008677048 1
-0.244971552307419 1
-0.00605385488469253 1
-0.0641418039649423 1
0.119698021475256 1
-0.13391317824301 1
0.373752534642264 1
0.250691306144396 1
-0.0900333889491005 1
-0.36020254638422 1
0.299427192130865 1
-0.042555141091005 1
0.425615999473757 1
0.0856500640158406 1
0.0570700376533006 1
0.23061616733291 1
-0.388918068955622 0
0.636070134710259 0
-0.27112017167648 1
-0.449194764523097 0
0.329484759976202 1
-0.0566548686350725 1
-0.128671881164778 1
0.0776418649390185 1
0.287398129755294 1
0.127361996370398 1
0.333333780972818 0
0.27618850947046 1
0.258922393537157 1
0.363800422738108 1
-0.189462182622847 1
0.596159978770179 1
0.175589587684805 1
0.156990793205914 1
0.246332074072636 1
0.108528489515334 1
-0.120730024977171 1
0.324299414370163 0
-0.383068139002341 0
-0.200504562479354 1
-0.129444316591345 1
-0.062691775270077 1
-0.168568972769431 1
0.11523903244323 1
-0.0536771913531682 1
-0.240137818680166 1
-0.406332351760182 0
-0.586698739999266 1
-0.100469783645469 1
0.129009428948109 1
-0.308470179449401 1
0.048409808880971 1
-0.105357503190585 1
-0.525683470885467 1
0.403641180374289 1
-0.440643428846444 1
0.798948670468706 0
-0.185718192947031 1
0.617820797699445 1
-0.511156317551511 0
0.309123517637375 1
0.324414367429902 1
0.028919227380314 1
0.397348676064491 0
0.109823876162502 1
-0.319004731575038 1
-0.0232657952796355 1
0.31350377983275 1
0.0688349825792792 1
-0.0247220583820613 1
0.0296218794036634 1
-0.128443451118996 1
-0.0222201024189148 1
0.304216390217812 1
-0.333019733953419 0
-0.357207918814482 1
0.167064465324415 1
0.105800128843435 1
0.120110426856888 1
0.0888306470928569 1
0.150139403696744 1
0.143484325860827 1
-0.392362134318837 1
0.242626854730099 1
-0.10020214884496 1
-0.163803744009405 1
0.897908795854669 0
-0.446804325646375 0
0.0245190358673279 1
0.286080065234285 1
0.0229176958045413 1
0.209120192580159 1
-0.593224846644328 0
-0.303050312799653 1
0.443611397540832 1
0.231590917122327 1
-0.22995014968577 1
0.107821971200294 1
0.351673002954402 1
0.16421007304026 1
-0.458818508637478 0
0.241073608657414 1
0.0355731823255773 1
0.15439267008525 1
-0.585461460165136 1
0.0149159296045717 1
0.410915465169358 1
-0.33813734942441 1
-0.0106153547901111 1
0.359324750728156 1
0.365466712591525 1
0.340571327542351 1
0.219970512858749 1
0.0761722219499826 1
-0.0915916937326633 1
-0.266520208738355 1
0.312429904989067 1
0.0721106363191572 1
0.0169877111957552 1
-0.179583464793092 1
-0.13962024301208 1
-0.216217017527078 1
0.0217713847781233 1
-0.0526241205922087 1
-0.249646381432942 1
-0.100445572043553 1
0.247075708673145 1
0.542070176825917 1
-0.0371783762046826 1
0.327867666224862 1
0.407132944813769 1
0.423009786378626 1
-0.214248173959734 1
-0.103648506841408 1
-0.0863024607890264 1
-0.258765664117537 1
-0.0826647820738566 1
0.378260152435288 1
-0.123885018201625 1
-0.358930188327503 0
-0.129091264182071 1
-0.014637597303292 1
0.057706793894214 1
0.346341072847459 1
-0.608869405214683 0
0.194842828977789 1
0.282066846264496 1
-0.0835928350386795 1
0.07308976087696 1
-0.400782614803036 1
-0.2349379450603 1
0.105375121544274 1
0.289829185377907 1
0.0235690787055257 1
-0.0758648605811154 1
-0.205838732891705 1
0.0051726448945978 1
-0.104479132867654 1
0.00163838954899122 1
0.335611890760204 1
0.228606501924573 1
-0.0996372851297345 1
0.029119750945189 1
-0.221676429475683 1
-0.249676585768565 1
-0.0715662102553943 1
0.495988315821064 1
0.148572228663688 1
-0.049863727974827 1
0.194179509474463 1
0.116572726239969 1
0.150679520416516 1
0.102366945891754 1
0.0677316982912352 1
-0.54750061665798 0
-0.309340418621395 1
-0.0268541351842795 1
-0.128226989581439 1
0.533822220047342 1
-0.0559110109460138 1
0.114022845610775 1
0.0455093851176587 1
-0.133718349206115 1
-0.476811567794317 1
0.138335508066225 1
0.666887321778111 1
-0.152508579831114 1
-0.553194948251621 1
0.00657667271853285 1
-0.0157852014748146 1
-0.031953973273775 1
-0.258407882094176 1
0.381028225461885 1
-0.11200883795968 1
-0.418647098090051 1
-0.398512270796845 0
-0.169069636256784 1
-0.554108930033046 0
-0.244321332843318 1
-0.263041576073259 1
0.252272152426936 1
0.18625622363352 1
0.205355565859493 1
-0.270098323442445 1
0.33879989024418 1
-0.0588261281920672 1
0.0989315469205176 1
0.030628927686552 1
-0.296813592201962 1
0.0449757120366727 1
-0.194660807857812 1
0.424464494332294 1
-0.0627458714099985 1
-0.112381133410356 1
-0.0956068061292845 1
-0.0731385916912708 1
0.156188708527033 1
-0.145107022242317 1
-0.290948749135303 1
0.15229350144438 1
-0.101301655162779 1
-0.247771146106108 1
0.0148481742740859 1
-0.0354608227132349 1
0.100043824441571 1
-0.137149228058683 1
-0.0103807334262432 1
0.141257543980235 1
-0.0255442889259783 1
0.156225824101336 1
0.0688578165843733 1
-0.467071352971421 1
0.0595976598155434 1
-0.0393836496145516 1
-0.0248578507414702 1
0.22018216821335 1
-0.429641614229363 1
-0.00306973551243739 1
0.197583043819997 1
0.0578701441147392 1
0.232401795001679 1
-0.0404592175626143 1
-0.216993176659386 1
-0.179060802086272 1
-0.530774407307357 1
-0.278584780092018 1
-0.115473571392619 1
-0.168156597186556 1
-0.0621740609179714 1
-0.051798684857519 1
0.18273731891818 1
-0.222131478250128 1
-0.22513838862591 1
-0.331155541621231 1
0.105394032640651 1
0.267972722502908 1
-0.272543466853043 1
0.129887985237648 1
-0.150304584465559 1
0.0210115881353786 1
0.168534252600754 1
-0.394170558608884 1
-0.0492083790467802 1
0.127458601253936 1
0.396618856464413 0
-0.0795683066321806 1
0.526161223496065 0
-0.530754799585909 1
-0.270788531092615 1
0.0161519034252482 1
-0.0370459354623373 1
0.0479506342048004 1
0.200039714043445 1
0.249805575969936 1
-0.249795180167025 1
-0.37192121170905 1
-0.278628513073885 1
0.0375411576155871 1
0.390710909846899 1
0.0840313795086473 1
-0.297811932705488 1
0.204308302960646 1
0.0818051545561032 1
-0.0927200111595164 1
0.218453668006641 1
-0.313549382814068 0
0.0932502411695972 1
0.0417144235655248 1
0.471560768557299 0
-0.2414244551359 1
0.853685374164597 0
-0.00241518671697034 1
-0.148436725082703 1
0.443794997291827 1
-0.0469004258267392 1
0.266212458827353 1
-0.158925476028981 1
-0.516891660762694 1
0.138806110207542 1
0.337916404044519 1
-0.0747043835933149 1
-0.00287583075394061 1
-0.0588980875570192 1
-0.117393109894293 1
0.262108688656232 1
0.418801913801088 0
-0.180792087947155 1
0.372171318248154 1
-0.0428256784355609 1
-0.263302330015173 1
-0.385242074547611 1
0.160520385895274 1
0.223279391672535 1
0.379103806216947 0
-0.000423716596972379 1
-0.182823226705638 1
0.310963564442046 1
-0.0581874946994266 1
-0.63889189593044 0
-0.264220397674248 1
-0.148451295894048 1
-0.123597732744927 1
-0.133404676503818 1
-0.136047776916676 1
-0.0390867453462669 1
0.185978866669576 1
-0.0697852425911628 1
-0.156510940221888 1
-0.223900895644586 1
0.0994391095856192 1
-0.0958667749956373 1
-0.165306925423961 1
-0.105301198622007 1
0.302405712139655 1
0.135430257948005 1
0.0567358593664548 1
-0.905754556146326 0
-0.525490928039258 0
0.159184242964317 1
0.179293220358209 1
0.184772836207916 1
-0.0928426893922879 1
-0.287826722017527 1
-0.209619135873084 1
-0.131432369266518 1
0.660213957535416 1
0.201192524263333 1
0.246448618584991 1
0.0827563583556501 1
-0.261256742691524 1
-0.136391651207802 1
-0.114544331177943 1
-0.0640663432520613 1
0.127168170124195 1
-0.244618799864231 1
0.416043464348094 0
0.312198166328917 1
0.258497572355199 1
0.300427800812098 1
-0.0319685383421634 1
-0.0509319937491576 1
-0.0440201343848186 1
0.0830312446790675 1
-0.198971627161863 1
0.28226403166837 0
0.0854407450809936 1
-0.378445520157803 1
0.167913755014636 1
0.423704126126753 0
0.126284655643914 1
0.253805299205149 1
-0.37646475341572 1
0.347322939282815 1
0.258434026914194 1
0.00111542700505306 1
-0.100194008900551 1
0.00343962737643277 1
0.214968343683262 1
0.318088195845104 1
0.163687855689238 1
0.299610628245564 1
0.395890074280009 1
0.197000204481863 1
0.483031558492666 0
0.173010818025925 1
-0.39872650371103 1
0.555247829758616 0
-0.253765725116937 1
0.444622646657546 1
0.0576410495373506 1
0.215463114162767 1
0.180649542476579 1
-0.168423202490864 1
-0.204505898657777 1
-0.0421640852808017 1
0.0273167567369882 1
-0.141402546360527 1
0.191728063712953 1
0.302253933675271 1
-0.116856448247288 1
-0.194521305383079 1
-0.299842430791608 1
0.277161547954726 0
-0.129413358795353 1
0.170402084407728 1
0.0896014266349981 1
-0.028785547118271 1
-0.168284946056999 1
0.365479883769934 0
0.182172348441219 1
0.229541383901087 1
0.242617911142992 1
0.201308671103689 1
0.117579535727528 1
-0.243855659896455 1
0.086066055213437 1
-0.243930857344451 1
0.218747296989946 1
0.0317758346487564 1
0.198840429899257 1
-0.323611856474274 1
0.289263489510716 1
-0.36571298906842 1
0.141818943326687 1
0.0592245754520553 1
-0.188846129999128 1
0.250192919968849 1
-0.256386131333926 1
-0.10703686283621 1
-0.013100417217714 1
0.282244592261851 1
0.166884457205832 1
-0.235844158316801 1
0.473240536792995 1
-0.262300011850455 1
-0.0803579395628871 1
-0.339050154901432 1
-0.278213179128196 1
-0.116579935248029 1
-0.342032717284063 1
0.452440372713852 1
0.0722951288756654 1
0.193916348649783 1
0.0204134690422209 1
0.0588669692055507 1
0.275001441459706 1
-0.0254603868718198 1
0.0543629844834901 1
0.0882157781818309 1
0.33033478792355 1
-0.403867000884244 1
0.18824675568307 1
-0.055864185046756 1
-0.212297080794831 1
-0.231311468483848 1
0.453125195801651 0
0.319041109549664 1
-0.102079384401117 1
-0.322820208043711 1
-0.0866534357122747 1
0.326276345950299 1
-0.130305086726669 1
-0.183844002407702 1
-0.32230648095682 1
-0.262264036347071 1
-0.117203474283196 1
0.0991039288425118 1
-0.0304972170612642 1
0.0393091052292309 1
-0.439430343249114 0
-0.0649028886462367 1
-0.0833274575677104 1
0.292354403430047 1
0.0346201730681389 1
0.433890213238427 0
-0.0355768879953905 1
0.297768795096208 1
0.12147746672913 1
0.0610371821198269 1
-0.241065333080272 1
-0.0589728137182396 1
0.0370022824336278 1
0.413023263296373 1
-0.284922530486612 1
0.177018973688846 1
0.248307432450309 1
0.0423120758943975 1
-0.0417752253014904 1
0.270101643766678 1
-0.00659989591655984 1
0.0311018751136755 1
0.470750215930319 0
0.324864449112465 1
-0.0691536809883126 1
0.466060565638053 0
-0.568663351628836 0
0.300789094818442 1
-0.291869065361043 1
0.372961639270828 1
0.124082744010488 1
-0.32398747959453 1
-0.246917629524912 1
-0.0902500620748024 1
0.137978349273492 1
0.241572622939564 1
0.142280492279053 1
-0.16519823597753 1
-0.208200249005419 1
0.127585533357911 1
0.00403629664434414 1
0.0104692898910485 1
0.0370593152535473 1
-0.207892119955568 1
0.255571520626356 1
-0.0204344807563786 1
-0.0119690384950873 1
0.0576146569811156 1
-0.240051728878578 1
0.331181509182489 1
0.0363204487624568 1
0.352276270469586 1
0.420455084608054 0
-0.0653336948311157 1
0.0412813882598529 1
0.0580772511522094 1
-0.431268074449836 0
-0.18568858401746 1
-0.263802261700437 1
-0.176690850225564 1
0.107006944789118 1
-0.18299783587937 1
0.259502141788807 1
0.338959223318862 1
-0.208315523568831 1
0.054067954122516 1
0.229612209792043 1
-0.140956462814663 1
0.240833712223375 1
0.0935412064963729 1
-0.0258911634997491 1
0.0248450683699999 1
-0.669716319345396 0
-0.180139105946309 1
-0.108742996343387 1
0.0146942092801836 1
0.461160076447575 1
-0.158697088395367 1
-0.508148460522721 0
0.522049101728625 1
0.268658807127193 1
-0.588348096035541 1
0.0231495964093832 1
-0.0763956591278316 1
0.806578870770695 0
-0.040779699892525 1
0.382849560455519 1
0.0161905607257411 1
0.43842043460018 0
-0.267437621912744 1
-0.153226554152403 1
-0.338658133038038 1
-0.203711308251954 1
-0.21138936043805 1
-0.0973416423709314 1
0.282792621758146 1
-0.0127246955099286 1
-0.297628583455462 1
0.0900551979608735 1
-0.438464723978103 0
0.12898428781389 1
-0.248645334657365 1
-0.152612508792548 1
0.460308656462268 1
-0.509283828865052 0
-0.255470153853854 1
-0.499732168036757 1
0.0788142272140952 1
-0.0587188225053443 1
0.0199248372923664 1
-0.154563535365726 1
0.154209339883465 1
0.8860353382139 0
-0.145751006363992 1
0.300683163301052 1
0.361501351024941 0
0.76698607629148 0
-0.123398164355716 1
-0.150371446715073 1
-0.122722340364301 1
0.233976885753794 1
0.134528345835286 1
0.05766674082599 1
-0.134995634253024 1
0.0119862230562156 1
0.0866874906222219 1
0.0572605066342101 1
-0.506607340316794 1
0.117283371555722 1
-0.358865615893926 1
-0.0588820825900592 1
0.0723226600335493 1
-0.00389696810286035 1
-0.206887566808191 1
0.0829067979279112 1
-0.316415345363317 1
-0.427651332246432 1
0.307301478724768 1
0.15823602484269 1
-0.32554879293638 1
-0.22736817350013 1
-0.451985781051686 0
0.0333913093467241 1
0.107952819478905 1
-0.75608818258238 0
-0.115602242912697 1
-0.052127181020767 1
-0.00338277121881679 1
0.296928611549474 1
0.483728010762159 1
0.307511221664925 1
-0.258165233745834 1
0.09346152282861 1
0.387315722422436 1
-0.206640704369773 1
0.281693248018324 1
-0.0594159618345554 1
-0.319259392097206 1
-0.0554634400540353 1
0.011174625785485 1
0.0761976035426772 1
-0.0191491487687062 1
-0.00535732427516204 1
-0.239109402459503 1
0.0692481944489629 1
-0.341055495693465 1
0.148051707632768 1
-0.112359246001335 1
0.137028584212639 1
0.000645218497050288 1
-0.000890794026371709 1
0.24335413191227 1
0.408821152745053 1
0.0362852715814862 1
0.0783531732267068 1
0.150324061279091 1
-0.366817929722451 1
0.298419740909359 1
0.316261944897355 1
-0.16103548337765 1
-0.312240549259077 1
0.378841900979249 1
0.701147281699158 0
0.102354200003303 1
0.233952894168344 1
-0.16517090653862 1
0.04039058368325 1
-0.266919032082479 1
-0.231633549929777 1
0.0990547946427244 1
-0.392068143610503 0
0.395233851045219 1
0.136789192948828 1
0.105859989946328 1
0.251957102670222 1
0.0691022212743008 1
0.0774611831455946 1
0.170871307259381 1
0.124182560307385 1
0.20777268071849 1
-0.0190045828753839 1
-0.33462357432596 1
0.099190750270942 1
-0.429416143840021 1
-0.016517167861212 1
-0.107868664179495 1
-0.0754372648558838 1
-0.0996959234079051 1
0.391550495087176 1
0.598228579007103 0
0.266453030449742 1
0.375069464476357 1
0.0140888332703538 1
0.179682354949511 1
0.209675263952752 1
-0.0509106095544926 1
0.0247516427362272 1
0.39058966334049 1
0.0901627635648142 1
-0.201124628359485 1
0.181158068789171 1
-0.300136919139722 0
0.0174696443451623 1
0.221449531340495 1
0.213436852148942 1
0.11968995793413 1
0.238286311224923 1
-0.361602127666259 1
-0.0211894259432024 1
0.19137084744151 1
0.0752220384250912 1
-0.191798849251716 1
-0.054408212204308 1
0.233782673716539 1
-0.644615274719897 0
0.344245348689549 1
-0.301856074316483 1
0.134928815919175 1
0.141765753997112 1
-0.104417478383041 1
0.162224462615315 1
0.0646227388362706 1
0.252814044216767 1
0.227535504658902 1
0.0918720052915974 1
0.220452563169183 1
-0.0651494384701141 1
0.0183998947713026 1
-0.147899385578789 1
0.588298067639388 0
0.262145069411492 1
-0.409003578624569 1
0.586768837910666 0
0.0741568341995905 1
-0.189431669357578 1
-0.432584784016562 1
0.361087281052994 1
-0.430204237905242 1
-0.347367578587926 1
-0.232645582331673 1
-0.0363195402541302 1
0.209233632259384 1
-0.0991999681092516 1
-0.448430546975389 0
-0.0505052528787047 1
0.327676718388941 1
-0.000790552776521295 1
0.0232411858740985 1
-0.091445188228669 1
0.321621653045103 1
-0.259926781990433 1
0.221927804072315 1
0.111944988087314 1
0.249151863194683 1
-0.2871380786198 0
0.218883131337128 1
0.283899409299177 1
-0.0978662798293024 1
-0.126411887009415 1
-0.0317600145408848 1
-0.570774814001475 0
-0.232535113376524 1
0.0551117137384547 1
-0.0107335210671885 1
-0.0285898458803399 1
-0.195525208992198 1
0.74972145474083 1
-0.365593070575871 1
0.383968863553519 1
-0.131157211187189 1
-0.33722438944908 1
-0.434355553696283 1
-0.438818976549345 0
-0.0516421726179263 1
0.284436998858842 1
-0.0296031196774386 1
-0.0996293096005464 1
0.00411527921177816 1
-0.194331485949972 1
0.158366999444888 1
-0.0133108047763537 1
-0.202564791310438 1
0.269444408607571 1
0.0428805188522591 1
0.207223493671208 1
0.00490011673625448 1
-0.274677159448642 1
0.190998720649965 1
0.298522274764141 1
0.166724467641015 1
-0.064398750898238 1
-0.345789878129816 1
-0.507032862186473 1
-0.052209033031173 1
0.00628854964324801 1
0.399005041421841 1
-0.250342287369889 1
-0.371125727574336 0
-0.346024624336747 1
-0.413291956379134 1
0.107198486579052 1
0.200233100227673 1
0.358990114476921 1
-0.290476824347296 1
0.135096211627063 1
0.0369452897214153 1
0.0316435997826374 1
0.12683738337533 1
0.116456773501617 1
-0.0668264348733417 1
-0.320360082087318 1
0.269200508181577 1
0.271310151100704 1
-0.151494944789128 1
-0.0201716206921296 1
0.151232065812933 1
-0.371411492925675 1
0.199301915642212 1
-0.115012496224998 1
-0.244785327443619 1
0.246812980605706 1
-0.156374470905027 1
-0.183774281939118 1
0.190127413325278 1
-0.191932528181561 1
0.135723002469913 1
0.327138303534252 1
-0.1055368483129 1
0.0370934396052902 1
0.0574533395666823 1
-0.170453516395731 1
-0.118899385391592 1
0.107361600322934 1
-0.114718426515048 1
-0.00119178706646903 1
-0.397873379337638 1
-0.0564538169745196 1
-0.406123883623621 1
-0.0941052741233537 1
-0.194475696293709 1
-0.0240926429436948 1
-0.203578399464148 1
-0.239999620008969 1
-0.194563492622027 1
-0.219308035416288 1
0.0146325093060753 1
-0.035498025681423 1
0.327841312068389 1
0.277366028591934 1
-0.375089133434063 1
0.213116134875385 1
-0.144637064326531 1
0.274655927964705 1
-0.682797272509213 0
0.310129915055473 1
-0.0565453517043006 1
0.265987559163235 1
0.176015039506981 1
-0.129632042261725 1
-0.0529441685301265 1
-0.851445312077276 0
-0.200496579996065 1
0.115361968282864 1
0.117432041400646 1
-0.17965087110687 1
0.12649936534421 1
-0.231727872952788 1
0.160002039773022 1
0.283063902583571 1
-0.450601777077467 1
-0.248225740838865 1
-0.0280085605766083 1
-0.0620826043924572 1
0.123480450722163 1
-0.257650467387852 1
-0.0247370324457609 1
0.0770404870873828 1
-0.676597851945065 1
0.558733519460793 0
0.114728845873873 1
-0.307942225960753 1
-0.53672488975192 0
-0.0697086313105473 1
0.124572513122856 1
0.298229560560845 1
0.207027703020993 1
0.755915570339306 0
-0.429497718399521 0
0.13713355675903 1
0.243167968228745 1
0.62180329787569 0
-0.16145810562658 1
-0.0155454605224914 1
-0.284917772247662 1
0.359280708161977 0
-0.0462914101105375 1
-0.0324585007491177 1
0.130530777849486 1
0.138560423437146 1
-0.216705275715223 1
0.170090068137063 1
-0.110625036642442 1
-0.0327298748557171 1
-0.00537122537206591 1
0.221412161157303 1
0.0225017684015551 1
0.172806088102584 1
-0.348866492864113 1
-0.547157176076834 1
0.146037077048069 1
0.443566818483602 1
-0.116893941825213 1
0.0926373212488429 1
-0.419152673607887 1
-0.0328593718669496 1
0.214497614008804 1
-0.521501309084323 1
0.0838762089394333 1
-0.276599246647594 1
-0.164207664311575 1
-0.204621788994931 1
-0.0214722043311039 1
-0.465844785017674 0
0.113634269353545 1
-0.0924984514643626 1
-0.0562526877886235 1
0.57179693812494 0
-0.0132288804030989 1
0.251080846228259 1
0.359461797987642 1
-0.243375486921544 1
0.0123555427601515 1
-0.0916628584851017 1
0.224867345301589 1
0.495901619980331 0
0.111821220082704 1
-0.0952670951289768 1
0.0547506093380702 1
0.0596961554948974 1
0.494833376431525 0
0.220044571426807 1
-0.333089100745414 0
-0.301317846152125 1
-0.0890168182998295 1
-0.075694644840334 1
0.390249007348448 1
-0.0188333049449341 1
-0.29397300115115 1
0.0401488060034319 1
0.278773009056523 1
-0.114186399093054 1
-0.0629881934121563 1
-0.0339790353677207 1
0.100044166389516 1
-0.343507146188934 1
0.20610754508799 1
0.0620821185552724 1
0.0612404678206405 1
-0.39487519265683 1
-0.165489195982494 1
0.0877090034644363 1
-0.112097337622073 1
-0.108467835813313 1
-0.472310131930405 0
0.25055393268848 1
-0.0195934469277104 1
-0.102340756793532 1
0.0501673658207725 1
-0.426392747916424 1
0.106172075785619 1
0.309586178615864 1
0.0639890440105786 1
0.26018142086318 1
0.120689962391088 1
0.29100293845224 1
-0.120348301065778 1
-0.261604537584223 1
-0.123124039607634 1
0.153908638519648 1
-0.135068317228048 1
0.158964332196344 1
0.0608216115343067 1
0.319087325851116 1
0.0756120643585556 1
0.175541346522966 1
0.283471856314177 1
0.271210008226484 1
0.249960633534197 1
0.373418467900893 1
0.142050723428899 1
-0.0563374777166628 1
-0.0975330827933909 1
0.105088431072745 1
-0.473756489717691 0
-0.0723285365702993 1
0.0986113876278923 1
-0.0508810914812326 1
0.0469209758755117 1
-0.398623330224615 1
-0.159667157512053 1
0.0973116065299529 1
0.194114039455105 1
-0.224727481056161 1
0.139704428534483 1
-0.211230459452436 1
0.0924872873682158 1
-0.167816344808099 1
-0.0886010622981354 1
0.100793074453253 1
-0.353350212141106 1
-0.294992443903591 1
-0.332426201178772 1
-0.110363447830648 1
0.138124161864329 1
-0.0703866344681633 1
-0.175294679168702 1
0.165729507315375 1
0.309297433666695 1
-0.480194653598918 1
-0.100499273978126 1
-0.514436376492841 1
-0.291156313511333 1
-0.0377126758250361 1
0.211476520941846 1
0.251400289847689 1
-0.176600867864471 1
-0.475580678732036 1
0.124102038715441 1
-0.0223203859284221 1
0.435051515146333 0
0.119988642723204 1
0.017602125771014 1
0.0454737491412139 1
0.142280226175807 1
-0.217677875290971 1
0.0303843503846869 1
0.290979901258014 0
-0.367532806228051 0
-0.252851035673575 1
0.0169903977722867 1
-0.184406527091067 1
-0.0987516914668912 1
-0.0331281240976145 1
0.141136123160593 1
-0.21799566692941 1
-0.144843786170238 1
-0.380184280075812 0
0.281334976291032 1
-0.101205323934384 1
0.164302310585601 1
0.205893130233971 1
-0.329749337769884 1
-0.632659509401936 0
0.382802102799714 1
-0.348639503410075 1
0.170020112046616 1
-0.175607302876462 1
0.00967320190674512 1
0.0122023865953104 1
0.101224637848886 1
0.61334397848821 0
0.200718083563979 1
-0.303608044857645 1
-0.186199428744149 1
-0.431075709063962 1
0.305058646412144 1
0.0705385331349529 1
-0.350349417244376 0
0.279670234447517 1
-0.160015666216867 1
0.224923926107519 1
-0.307100936933797 1
-0.349236499541006 1
0.371629112353196 1
0.0712949472610418 1
0.012069005744888 1
0.74276917777253 0
0.126593720327992 1
-0.230407996012839 1
0.0860031926233833 1
0.0509726144513302 1
0.105780629456015 1
0.28853369081946 0
0.266022495703116 1
-0.104226576713032 1
-0.222823348664012 1
-0.255696329493947 1
0.341607688570354 1
0.261133719962841 1
0.416854087392409 1
-0.399250460198273 1
0.203165980739059 1
0.224429343874577 1
-0.148700394466332 1
-0.145447104846115 1
-0.236554774544594 1
-0.0803542787373803 1
-0.440063880493268 1
-0.116557480487506 1
-0.391936666623891 0
-0.320513106203195 1
-0.0175936855456456 1
-0.133657325799668 1
0.0910350824043724 1
0.0573750065979766 1
0.519114227324312 1
0.144247885981108 1
-0.20121610183693 1
0.344512921772183 1
-0.737404800336453 0
-0.427495063962647 1
-0.0574115372824575 1
-0.603488786187936 0
0.551046070690721 0
-0.0243954012108916 1
0.0369735148655635 1
-0.229274548078351 1
0.238177215916968 1
0.249247879909068 1
0.263615580961463 1
0.128789427692779 1
0.278434539043922 1
-0.110356204109479 1
-0.351521403976512 1
0.0308214078345298 1
-0.0752372412287451 1
-0.45066696341351 1
0.0598986958121281 1
0.191931863567991 1
0.0463546529854315 1
0.225846933300437 1
-0.233104705899727 1
-0.249668472228163 1
0.177578613420296 1
0.11576556281696 1
-0.124201099538465 1
0.322181138264785 1
-0.122512714683905 1
0.0756529712981528 1
-0.0700083149057571 1
0.375695666724742 1
0.122571010020546 1
0.087775551651446 1
0.0776901009857791 1
0.158174272360277 1
0.503822278038292 0
-0.0898181753039704 1
-0.135694071377337 1
-0.410828192912502 1
-0.5308764607995 0
-0.167086858952221 1
0.321045182841171 1
-0.535329497750834 1
-0.0898900868644225 1
-0.143062378503126 1
0.0993097374073613 1
-0.245046622616362 1
0.20359095410692 1
-0.209088246327451 1
0.0616446740446112 1
-0.184552128852321 1
0.184028890955434 1
-0.104766561602554 1
0.0205794508356811 1
-0.0028199267321314 1
-0.215197828811456 1
-0.237621474403486 1
0.0600339278900595 1
0.44962949618837 1
0.411346278429388 1
-0.00927591998631128 1
0.325435879192379 1
0.445894144503153 1
-0.00336695278536134 1
0.0754271381913876 1
0.011336570584418 1
0.323897852720769 1
0.169154696049376 1
-0.73542533423035 0
0.15756497921119 1
-0.0613927820903896 1
0.295577005618078 1
0.207966919296488 1
0.0904400459797083 1
-0.0221093362042277 1
-0.0742634105494132 1
0.491335417117155 0
-0.162515815612558 1
0.278735288021626 1
0.0719391796914451 1
-0.244552389614222 1
0.299176652810937 0
-0.218937944651075 1
-0.00731791011446752 1
0.203748316546371 1
-0.12708290804233 1
0.0598757140209892 1
-0.0206509466964897 1
0.0876584870383184 1
-0.166464461207383 1
-0.181093259056291 1
-0.25162108547706 1
0.196847436557994 1
-0.0583872969218194 1
-0.138621617395176 1
-0.0933523361080935 1
-0.121011812198646 1
0.26447346562258 1
-0.188297355803853 1
-0.70756095845684 0
-0.0220203998797154 1
0.258011787844014 1
0.088677109991416 1
-0.25637191290995 1
-0.061033039971444 1
0.237714127699658 1
-0.0115557745224562 1
0.116225738844335 1
-0.135079305177452 1
0.487071319704608 0
0.358129509262077 1
0.0416356783124565 1
0.377203877502879 1
0.0182798409821861 1
0.182406014191597 1
0.240805794499197 1
0.326908255499465 1
0.136772940911157 1
-0.35657991767162 1
-0.371518004632911 0
0.045628716846769 1
-0.0294634021517394 1
0.357216392848203 1
-0.0968093978130174 1
0.307702497351171 1
0.0261448855178321 1
-0.0225691817793298 1
0.0818988469912983 1
0.0591638709881726 1
0.212902815787636 1
-0.228633776740044 1
-0.066740290695348 1
-0.250443023093213 1
-0.181220502194383 1
-0.0190292785516078 1
0.238017683874872 1
-0.346943252811378 1
0.320718939147039 1
-0.138137251746128 1
0.036656508705256 1
-0.0404558357343679 1
-0.118873960605312 1
-0.0325473384760246 1
-0.00992285711254554 1
-0.012037379083845 1
0.173759816770988 1
0.0555185553519809 1
0.0155420179092604 1
0.322206587744699 1
0.0626328891883578 1
-0.360440882960141 1
0.220987056400903 1
0.326563894031633 1
0.0348108897207215 1
0.0517722454685547 1
0.0134071510812715 1
-0.140007846109804 1
0.393079231375227 1
-0.316705375227835 0
0.193320327747467 1
-0.550937141863509 0
0.0529670371780908 1
0.107347462301025 1
-0.202928197141679 1
0.0003682845587826 1
0.174459231102869 1
0.151239334847731 1
0.135035152467458 1
0.0366878755591567 1
-0.311922342433038 1
0.0121606853457463 1
-0.341161572291734 1
-0.0132753975663019 1
-0.354635654713501 0
0.393107816918305 1
-0.0666689768257972 1
0.385338900462306 1
0.18116914036338 1
-0.022028340649602 1
-0.240133126082764 1
-0.172970458662968 1
0.0983554922465986 1
0.493244076718807 0
0.16747248583201 1
-0.0498054506379775 1
-0.0871956912266415 1
-0.0271118292536065 1
0.332201756383229 1
0.0484170414815553 1
-0.472073782372279 0
0.298469926880267 0
0.270489223485049 1
-0.0822134704161438 1
0.56114390785823 0
0.0841479402086582 1
-0.112438505328753 1
0.251701801978416 1
0.332082412199731 0
0.0245251672553857 1
-0.195911917326225 1
-0.108642098402258 1
0.205362320096782 1
0.057004346039884 1
0.507955535429902 1
0.241196061746847 1
0.440196818567268 0
0.122549138652477 1
0.0161689460079139 1
0.178106417326525 1
-0.0385260897481116 1
0.269082999985292 1
0.0221619194354978 1
-0.18860005051541 1
0.643362586666698 0
-0.173287068759851 1
-0.308492117217376 1
-0.53511932291446 0
0.0839576321502842 1
-0.184660820897301 1
-0.0726977548555512 1
-0.0415286189779218 1
-0.224994919040708 1
-0.341849850527493 1
0.254269792358413 1
0.0923611821738682 1
-0.133099855970925 1
0.0313017229993239 1
-0.157114895074937 1
0.0937099162702988 1
0.0968100238130708 1
0.133453816442077 1
-0.123694266403354 1
0.165487284584865 1
0.181223298575228 1
0.153391381216118 1
-0.107821267968231 1
-0.0958468488352187 1
0.200104012022118 1
0.149094653652119 1
-0.0721950330104823 1
-0.186329301023758 1
-0.0361122777826463 1
-0.0252600058541566 1
-0.0606885077523971 1
0.200021810548418 1
-0.0983540363941439 1
-0.176046772171227 1
-0.431127889257551 0
-0.128672682262959 1
0.369473754002135 1
0.326357932613918 1
-0.226616584680526 1
-0.12905816880289 1
0.271137549070144 1
0.0797754442641205 1
0.682845202499959 1
-0.120580260479008 1
-0.0267440574397362 1
0.0458998887953416 1
-0.517477066175611 0
-0.182219362885733 1
0.332755479485882 1
0.314846403919295 0
0.204187500171891 1
-0.079967788083618 1
0.233381980041551 1
0.023979853056366 1
0.251296564176261 1
-0.183381869252803 1
0.540811815396746 0
0.0160848381332609 1
-0.00597375723973268 1
-0.333008390878313 1
0.0294178535841182 1
0.329665497221739 1
-0.249767135607235 1
0.355484191829959 0
0.207431245180938 1
-0.333902126426225 1
0.387861451363069 1
-0.299118438029106 1
-0.253879629729502 1
-0.173497745669235 1
-0.399386025405243 1
-0.103424367421944 1
-0.0769829683762621 1
0.361008383010793 1
0.287247384845782 1
-0.106580920852683 1
0.207459147664567 1
-0.0890103935505007 1
0.145837149690017 1
-0.0186119625178782 1
0.349548729165158 1
-0.223322903466736 1
-0.150084583561109 1
-0.0671394506269471 1
0.391110048923725 1
-0.510882239210059 0
0.00485766135296642 1
0.286174837646301 1
-0.164819729707769 1
-0.0104191824061319 1
0.0474941173078771 1
-0.187719592640939 1
-0.201510972076685 1
0.141118630174688 1
-0.223918703671192 1
-0.0256141736324628 1
0.0844139949651243 1
0.0397161593248319 1
-0.305066067352289 1
-0.198665073572408 1
-0.455629128214034 0
0.366184859437747 1
0.261861689357828 1
-0.470419467346997 1
0.528003038405576 0
0.50704756170596 0
-0.17948069167565 1
0.0500832632995634 1
-0.0282884135382728 1
-0.156351755738498 1
-0.0688359237969314 1
0.190461145646478 1
-0.0258507551288443 1
-0.0440294696180621 1
0.0033328796556081 1
0.0413567528962624 1
0.309303440152889 0
0.317856599213408 1
0.31990331655075 1
0.254901348251864 1
-0.326553726783423 1
-0.0233308430391862 1
-0.0106930429728557 1
0.380026977354102 0
-0.337310369763444 1
-0.503281648717149 1
-0.0125935186174424 1
-0.29093274016421 1
0.310895414049686 1
-0.101219973620385 1
0.46831276267587 0
0.483367717932948 1
-0.113236730483954 1
0.451142925233992 0
0.118391017689058 1
0.0959115891301085 1
-0.489804185936653 1
0.260115710203029 1
0.229861270585898 1
-0.541982608517223 0
0.299051329062382 1
-0.326071160445493 1
0.19120962520583 1
0.0345309673578137 1
0.030261399959828 1
-0.0642177327674152 1
-0.0284455425095825 1
0.106933543993554 1
-0.36528914866094 1
0.373973593211475 0
0.296518765708061 1
0.554624378324925 0
0.0859330271364923 1
-0.0374294811016877 1
0.0699128637151019 1
0.227495270535095 1
-0.0523707669290059 1
-0.169137924876568 1
0.0937283409885969 1
-0.172055315396401 1
0.0480452874278017 1
-0.295645736220065 1
-0.371884834804415 1
0.20760381170106 1
0.198135294350171 1
0.505087015804493 0
0.175969752862515 1
-0.0399897527330752 1
-0.0243151027390922 1
0.717891889930363 0
-0.11078145211785 1
-0.2034250273611 1
0.958367789151707 0
-0.0704770600563484 1
0.0110028593694498 1
-0.550537637337214 1
-0.00769515734608434 1
0.0939854876949088 1
-0.173895566500997 1
0.443606671543324 1
0.32960546017087 1
0.109330849934087 1
-0.157603369828957 1
-0.027615225274656 1
0.0781043079913864 1
-0.123419386252841 1
0.0462200840068774 1
-0.155833515936561 1
0.294219696804375 1
-0.199949693409683 1
0.371887722581553 1
0.113215566239063 1
-0.240130895258481 1
0.118439586013574 1
-0.029950978564316 1
-0.489693368215271 1
0.339954595708192 1
-0.201606834214843 1
0.503744234463788 0
-0.233727447710245 1
-0.28824164589675 1
0.0971610033856388 1
-0.0825693629674367 1
0.279926559645575 1
0.300144962967201 1
0.582317971306156 0
-0.144300876475768 1
-0.176634448643466 1
-0.538756585416854 0
-0.480600867122303 0
-0.205137266586635 1
-0.497755034175222 0
0.198267629245636 1
-0.179892965205631 1
0.243416325988068 1
0.0227566617821677 1
0.0912674818067815 1
-0.222951184211306 1
0.267488979618924 1
-0.0150827864142308 1
0.122376198411478 1
-0.316549263518783 1
-0.171522209990298 1
-0.0951654444736605 1
0.212843321915683 1
-0.450282349318165 0
-0.438097175190524 1
-0.49487470358367 1
0.110230767779115 1
0.0337745245313842 1
-0.133872373479478 1
-0.0361131385055968 1
-0.0086666258122054 1
0.0619713546453163 1
-0.164820564541989 1
0.369567979265463 1
-0.0257130018927255 1
-0.111081135840156 1
-0.327661187429805 1
0.0564382271433234 1
-0.012678642334942 1
0.043774908625073 1
-0.551370755781359 0
-0.16951580544086 1
0.030409195472676 1
-0.0898261614975088 1
-0.255487187354311 1
-0.100763906837682 1
-0.368638141328615 1
0.161507681251726 1
0.0656691786348226 1
0.122435630323369 1
-0.159898445747438 1
-0.341895388097979 1
-0.166403850244296 1
0.156829775686143 1
-0.146260391556084 1
0.0500062026965996 1
0.2718135775665 1
0.239842393478977 1
-0.0785064248637501 1
-0.0416120601802234 1
-0.103642522115952 1
-0.124410551972892 1
-0.186907991097907 1
-0.401682502566041 0
-0.417964867807464 1
0.19595589007979 1
-0.448572281680187 1
-0.292113071292593 1
0.400723782235158 1
-0.196205008481201 1
0.201328404606142 1
-0.253694403447898 1
0.0236693559265723 1
-0.494412669442736 1
0.298949259392664 1
0.0402805197228827 1
-0.0219071899439926 1
0.342389318552864 1
-0.0382755654441589 1
0.315646520420049 1
0.157974912853501 1
0.0491253827291803 1
0.202494737597517 1
0.302075836430585 1
0.133144392227753 1
-0.135535295277267 1
0.181123446381557 1
0.112910904076691 1
0.0861800784135537 1
-0.0347441893575908 1
-0.24361661226341 1
-0.207206850748164 1
0.199010789112753 1
-0.0812229472152827 1
0.338132943645137 1
-0.213660606341693 1
0.254892443959885 1
-0.0882797804315748 1
0.30124505882736 1
0.083616692170827 1
0.354333223097509 1
-0.0849841561275951 1
0.370761696592879 0
0.105906543801324 1
-0.0143016857478684 1
-0.27187083866511 1
0.111057895236339 1
-0.185181645194496 1
0.0729574874289744 1
0.0834023936730105 1
0.309362553743345 1
0.133695488007438 1
0.128248794645378 1
0.0608477687746366 1
0.445131695159421 1
0.255728654008439 1
-0.094840726242797 1
-0.101450857746662 1
-0.106168667770846 1
0.069037637968236 1
0.044074290741679 1
0.121747898399991 1
-0.132672195007365 1
0.38218429032067 1
0.163466651197946 1
0.0805621196537613 1
0.592529013326578 0
0.192923497758155 1
0.251598001481974 1
0.0153316115375756 1
0.448237395666887 1
-0.271773986863158 0
0.153932481159547 1
0.224529580590859 1
-0.0661626838821789 1
0.261830380800781 1
-0.545555389018288 0
0.376307494762532 0
0.123682696920069 1
-0.305466163280462 0
0.0493937111252216 1
-0.174099440470291 1
-0.240434559815603 1
0.472754171896254 1
-0.210206997577301 1
-0.195867311777949 1
-0.0942786991787948 1
0.29659402700811 1
-0.0636201091779876 1
-0.0682136542723828 1
-0.429635672292666 1
-0.230421302407699 1
-0.285782141636916 1
0.117291109740801 1
0.211604038508453 1
-0.48484351282836 1
-0.148748925113194 1
0.169964499199531 1
0.137773056867763 1
0.27085543258012 1
-0.459249231563351 0
0.190407252399094 1
-0.107006746147432 1
0.025150954153175 1
-0.19483269325509 1
0.457343552179863 1
-0.147555133583897 1
-0.169552511692817 1
0.279885685639482 1
0.20143605778829 1
-0.0817416501919028 1
0.490212012575624 1
-0.0651783528257145 1
-0.032587910653196 1
-0.282560950099623 1
0.185891649422785 1
-0.580818825377149 0
-0.227068825542277 1
-0.299293129542205 1
0.399396802075183 1
-0.0485497530863566 1
0.0392479496315372 1
0.24208785674501 1
0.562921210915071 0
-0.0950790875419965 1
-0.0641689856152329 1
-0.0261722948213708 1
0.278309441743513 1
0.0975776021255051 1
-0.0935469207359923 1
0.264701911471885 1
0.226289342551977 1
0.459056547404473 0
-0.219443649004468 1
-0.69027697638344 0
-0.454819542459666 1
0.197702970637418 1
-0.1103065288117 1
0.0318710793695398 1
-0.157992471396617 1
0.14421147243896 1
-0.146857236818218 1
0.300475683152015 1
0.0633172486145278 1
-0.0110586266233572 1
-0.0871780637122609 1
-0.417918829104343 1
-0.106640009728769 1
0.119895289565373 1
-0.0330698914308135 1
0.608385358884603 0
-0.275235193114064 1
0.281643566804222 1
0.419488802858779 1
-0.292757899251625 1
-0.129703871306601 1
0.286134266316222 1
-0.210877609398149 1
-0.420708830019436 1
0.0764102648659268 1
0.0279164791916028 1
0.237406495975307 1
0.192781721249115 1
-0.0353740922862835 1
-0.209370230902293 1
0.353822677727941 1
-0.106354576525773 1
-0.156032115535542 1
0.0446908936020307 1
-0.479986130793719 1
-0.17294779611257 1
0.276180587940003 1
0.162423051789879 1
-0.279228577630101 1
-0.387922124489499 0
-0.0671346771617752 1
0.049144707055943 1
-0.169034516074099 1
0.0502308287495603 1
0.179703233675432 1
-0.077960792361067 1
-0.254338936905173 1
-0.200421508583574 1
0.0351185963334954 1
0.339478169708277 1
-0.51174415030292 1
0.053812335531174 1
-0.0744495292378602 1
-0.278124509418131 1
-0.0902769033851861 1
-0.106951893433973 1
0.465901414523896 1
0.198442717218943 1
0.255869383947011 1
-0.193436882571217 1
-0.0109074518111785 1
-0.174214160142247 1
0.00106751976691011 1
-0.221370322743924 1
-0.110069714887595 1
0.00763009990168337 1
0.435977190820035 0
-0.458073302051234 0
-0.127696971371116 1
0.160801787218769 1
-0.176818418549403 1
0.313124886686178 1
0.0523281124460425 1
-0.21613876783164 1
-0.185467522397271 1
0.133837634510276 1
-0.156986950786309 1
0.447358630196078 1
-0.141560299553139 1
-0.0211881647562463 1
0.311164039934988 1
-0.118860244225911 1
0.0173261793582627 1
0.163503022898327 1
-0.290521539400205 1
-0.197965985819948 1
0.345299086429058 1
0.0152765632868244 1
0.142090190570537 1
-0.151090841252532 1
0.0704971244064526 1
-0.0469794434131771 1
-0.0235890946270931 1
0.0853647024927711 1
-0.017736627709081 1
0.22169482795653 1
-0.321262667797165 1
-0.0837677985583694 1
-0.16592392756602 1
-0.271046928469699 1
-0.206102748397308 1
0.43693715178991 0
0.52338101441031 0
-0.352493308888428 1
0.162125396875143 1
0.345770189599266 0
-0.356841827071467 1
-0.0910816090526251 1
-0.0183774634107583 1
0.534636790466786 1
0.127945868291406 1
-0.124498566298826 1
0.382826485963131 0
-0.300775331000005 1
-0.117372004928084 1
-0.170619948502561 1
0.209776131629178 1
0.201670806539458 1
-0.19541865599009 1
-0.0607862991693746 1
-0.138195171678219 1
0.0687409368643331 1
-0.191950174908819 1
-0.0286834203227131 1
-0.249121734289488 1
0.353983785135821 0
-0.0229215655316068 1
0.0865481722473862 1
-0.16543226533197 1
0.221102484765146 1
-0.091232192382939 1
-0.218525168831411 1
0.0493087606107196 1
-0.0605866983193834 1
0.220470201756477 1
-0.0621449486871278 1
0.138438028331601 1
0.291839158331932 1
0.0170854510820141 1
-0.066098684724964 1
-0.302899404769167 1
-0.151860871578889 1
0.88332043688751 0
-0.0986880377439598 1
-0.130192851619464 1
0.3881556832705 0
-0.257274362687967 1
0.156512757115347 1
-0.00265764526982852 1
-0.234758941422319 1
0.143109343306118 1
-0.326079394487129 1
0.262831074233217 1
0.0583153030383163 1
0.196574330291176 1
-0.0367815143301036 1
0.153884160507081 1
-0.152005323060354 1
-0.128439709957934 1
-0.0293395693867541 1
-0.18427288955279 1
-0.0958144712642697 1
0.245419841569452 1
0.111239270619418 1
-0.037381962575008 1
-0.139089554884127 1
0.16510635960173 1
-0.0308712681116547 1
-0.13209634784568 1
-0.0196495428387753 1
-0.0968546932889571 1
0.323872410361937 1
0.154796558499998 1
-0.270092357008673 1
-0.104127034352913 1
-0.318953587047704 0
-0.300432015894438 1
-0.27753869317671 1
0.153733087741259 1
-0.0108573755300775 1
-0.115109583755684 1
0.128808862919002 1
-0.133535133023469 1
-0.642200469110288 0
-0.248325595645367 1
0.255239135285334 1
-0.327604961983014 1
0.333087085255425 0
-0.0783519833212609 1
-0.203691084031284 1
-0.344104752683812 1
-0.0842035238079848 1
-0.253487634133305 1
0.0405406607989802 1
0.524652046571042 1
-0.159915641744219 1
-0.0906850296097888 1
0.209181109760557 1
-0.179971281789893 1
-0.0801737623362727 1
-0.231392900968118 1
-0.157240186030849 1
0.277600702274424 1
-0.196413218191877 1
-0.180117450486971 1
0.628126359271065 0
0.20265525570384 1
0.258904356501711 1
0.391125859547216 1
-0.192897563628331 1
0.259234296762387 1
0.471185756624466 1
-0.134164276704911 1
-0.429681821970275 0
0.0853148994014622 1
-0.0218036263281335 1
0.039739817316896 1
-0.0804500190412601 1
-0.0216485625972488 1
0.0242891346207845 1
0.0295936257532726 1
0.0491003174340274 1
0.0710944293728237 1
-0.183671156769931 1
-0.150474588614982 1
0.0514920990604874 1
-0.327746942912957 1
0.181193807567531 1
0.01407198092593 1
-0.519801489331882 1
-0.0759715077532243 1
0.71771892743184 0
-0.172743958378638 1
-0.206083466769382 1
0.0426821535150938 1
-0.165634628272388 1
-0.159777949510821 1
-0.0718149014404647 1
-0.435493376506846 1
0.176730484901987 1
0.315388746518309 1
0.281960432327997 1
0.222769640661435 1
-0.343412417804721 1
-0.300672957896465 1
0.403386626269417 1
-0.345094561246884 1
0.28946358807345 1
-0.40421848606874 1
0.161481800565633 1
-0.680440234641884 1
0.125162791081949 1
0.427903276972007 1
-0.28028878379567 1
0.107589601488967 1
-0.335433306515528 1
-0.248966562926873 1
0.0169304312683256 1
-0.111154811644796 1
-0.0192291031249473 1
-0.425673404710456 0
-0.124043157034267 1
-0.06592971070858 1
-0.217420337850648 1
0.063503989492892 1
-0.192904765996934 1
-0.394809976288151 1
0.0942632832987909 1
-0.0872087226032417 1
-0.487337822142264 0
0.00703964349525507 1
-0.0380638588778686 1
0.462182511556059 0
0.11362734183545 1
-0.125791982064314 1
-0.119590837816596 1
-0.210781514012555 1
0.2343128937711 1
-0.0194567811946295 1
0.117280699857179 1
-0.388021144339765 1
0.0381954562591982 1
-0.0259843158990936 1
-0.145107849363737 1
0.325938553764208 1
0.246359550921541 1
-0.218258673139684 1
-0.00681339758844719 1
-0.165852868705078 1
-0.201929500660457 1
-0.358952125700916 1
-0.19217639343809 1
-0.27009211535826 1
-0.108588466854986 1
-0.184851180202315 1
0.351915205833642 0
-0.0426139940122079 1
-0.24886860962652 1
-0.370853200568043 1
0.258761918602762 1
-0.0484933961104045 1
0.0296078575882657 1
-0.294251428833206 1
0.0379482204162804 1
-0.595935330999662 0
0.28005887853608 1
0.0384300119276588 1
-0.271684964559679 1
0.096473937200208 1
-0.312662991474644 1
-0.0878453744705367 1
0.339637921732439 1
0.248517604827503 1
-0.242831750562655 1
0.141028015413473 1
0.622601495415738 0
0.355635548499821 1
0.126229122048376 1
0.297286951218029 1
0.0870694963174632 1
0.0531164901680908 1
-0.304598749215936 0
0.0607534217409308 1
0.111648712663526 1
-0.0653426842000772 1
0.349361597117889 1
0.277845482566131 1
0.0788070401106294 1
0.411694273340583 1
0.257862358634267 1
-0.0529262175244908 1
-0.0233930211964203 1
-0.00762821284821436 1
0.352572813014988 0
-0.290464300388322 1
0.298952437680843 1
0.330093503119719 0
-0.0977413536257919 1
-0.339148923718444 1
0.758513103851412 0
-0.0604892629819243 1
-0.259231735239185 1
0.192913983352293 1
-0.338551674822868 0
0.0102753176141987 1
