# Supplementary material for: Bias caused by sampling error in meta-analysis with small sample sizes
Source: PLoS One. 2018 Sep 13;13(9):e0204056. doi: 10.1371/journal.pone.0204056 (PMC6136825; doi:10.1371/journal.pone.0204056)
Supplement: S3 File — (ZIP) [file pone.0204056.s003.zip › results N = 10 delta = 0 tau = 0.5 sz = 500-1000.txt]

"dl.delta" "dl.cp"
0.000147125077755335 1
-0.402739163011722 1
-0.0391998850031302 1
-0.0539647955284923 1
0.000354035843235886 1
0.264248057464587 1
-0.121248399453343 1
-0.0545680788596029 1
-0.278094430632847 1
0.121890528157234 1
0.020844674120927 1
0.0724511908153558 1
0.255791196633454 1
0.0294168091194217 1
0.212288008532879 1
-0.227079107706544 0
0.149098435783868 1
0.0548065551482943 1
0.0744151983894285 1
-0.0824047447306338 1
0.120909453024807 1
0.134213615020708 1
0.0926575398017894 1
-0.0700385507842543 1
-0.321364451193262 0
0.229805362094773 1
0.456536573255792 0
-0.055267548275016 1
0.116641837850619 1
-0.0800758304248963 1
-0.169583239723595 1
-0.350466741698028 0
-0.0445897331899762 1
-0.144398409832585 1
0.228498012487382 1
0.05209735724117 1
-0.11915344922144 1
0.238877003110688 1
0.218343864283988 1
0.0520133938765893 1
0.06360647602938 1
-0.267278909970955 1
0.0567750127863372 1
-0.146178062801197 1
-0.26399200590986 0
0.0603927479358513 1
0.291838240692445 0
-0.109964466154074 1
-0.0948116796901128 1
0.167543034585159 1
0.155078201853902 1
-0.0336317029853953 1
-0.0444396337655044 1
0.0590275662665017 1
0.0787106668595235 1
0.356118265815833 1
-0.0700598644594901 1
0.180858615342898 1
0.112070252472529 1
-0.00648144550769143 1
0.113107043122512 1
-0.174435597844892 1
-0.0427247579904949 1
0.229546480681794 1
-0.179832606770968 1
0.138419156614722 1
0.338109212222554 0
-0.10123023478959 1
0.109840615526414 1
-0.203308784296029 1
0.159654134385105 1
-0.0893355307031445 1
-0.0683206438068862 1
-0.227278374216804 0
-0.38093788063306 0
-0.186571802479281 1
0.0669810509501211 1
0.160216155350221 1
0.11049042077329 1
-0.255866873275844 1
-0.0439861978100724 1
-0.191895170395547 1
0.124719217151022 1
-0.00524255907744401 1
0.198439019676958 0
0.0208982161312095 1
0.0506458262292632 1
0.205955249404991 1
0.102588580995375 1
0.0965719754456647 1
-0.00297912230770536 1
0.0709227594022961 1
-0.0895502990825014 1
0.309348528536624 1
-0.276708825197503 1
-0.102804820818994 1
-0.0983753339581216 1
-0.0372187973743503 1
-0.181140875706645 1
-0.207921283468502 1
0.262651994095779 0
0.104275965753509 1
0.161026313969332 1
-0.093810148269682 1
0.111305361477793 1
0.209733651053341 1
-0.199819776501091 1
-0.125778616783307 1
-0.462583025687989 0
-0.242833436777213 1
0.0429950812297996 1
0.130556294459363 1
-0.188808363117151 0
0.206366914908921 1
0.402264021093853 0
0.061678196887601 1
0.223321300166095 1
0.158969510813219 1
0.0811223628480782 1
-0.0269274248923245 1
0.0184396598514545 1
-0.252331158915219 1
0.143584442307131 1
-0.0563578458087631 1
-0.376815547505804 0
0.0723065964780517 1
0.230974969401415 1
-0.214697930856735 1
-0.0520551561526205 1
-0.0254009669071725 1
-0.113519549473749 1
0.217022156529248 1
0.127611025403627 1
-0.187674751163176 1
-0.00106015874289651 1
-0.326031713739814 0
-0.132971422133184 1
0.0746718645677925 1
0.136383313005302 1
-0.100620456302377 1
0.188610486921202 1
0.374178970356453 0
0.288154736394389 0
0.293526517348239 1
0.152658190900044 1
-0.226571121442441 0
0.117997437010282 1
0.140069596543605 1
-0.134454502641977 1
-0.0594695158419733 1
0.0279319536460506 1
0.249256562497392 1
0.0783514605564456 1
-0.00199369817491503 1
-0.157584639731103 1
-0.0205464233874426 1
-0.10433898238634 1
-0.0701714383401832 1
0.170728833654267 1
-0.0726155954033247 1
-0.258510114678405 1
-0.0493689196558884 1
0.113731904762996 1
-0.118205810469403 1
0.061998992479972 1
-0.00207264102676486 1
0.559735251931798 0
0.0256059760387882 1
-0.0478922153515454 1
0.139301254270291 1
0.0358565312053818 1
0.112714153475746 1
-0.0286649186504831 1
0.149618648753394 1
0.188526500238278 0
0.0760401724021991 1
-0.0955397978585282 1
0.00131749884401632 1
-0.122706528158671 1
-0.421947731062043 0
-0.242260153871808 1
-0.112602819436143 1
0.422744403640442 1
0.000966410852175262 1
-0.0682206897308265 1
0.0528093132898858 1
0.185545625879582 1
0.024180040689503 1
0.113948956545019 1
0.0953391325160381 1
-0.0651565168131134 1
0.0892782372993387 1
-0.0315157172620441 1
0.310842721247868 1
0.23476888876924 1
0.173744857659811 1
-0.218531682583089 1
-0.15036475748345 1
-0.155852562472299 1
0.184170397007688 1
-0.0804067137517928 1
-0.37110257396054 0
0.158498405617721 1
0.046888096870533 1
0.036247933204567 1
0.0485323744056759 1
-0.0496815078503884 1
0.01129373272641 1
-0.033502311537039 1
-0.20904391271618 0
0.216678983647712 1
0.362041829357219 0
-0.206592055065486 1
-0.0987907934218664 1
0.10449151653794 1
0.28449256514991 0
0.145783939330048 1
0.0491475885928426 1
-0.103959874604813 1
0.215968461148463 1
-0.0902176469107655 1
-0.170725238453858 1
0.00607173206092281 1
-0.147801333977817 1
0.0492133527249912 1
0.135821203708582 1
-0.110606610912798 1
-0.00480404419602215 1
0.334348826259179 1
0.173322635143805 1
0.23718663450682 1
0.157388689524043 1
-0.135552504124854 1
-0.109573909098588 1
0.1132680509118 1
0.211351371527498 1
0.0842127303453147 1
-0.0311064491813437 1
0.284601173223341 0
0.100201429777075 1
0.0483415210997584 1
0.108882306141317 1
0.144410097264006 1
-0.189018876036483 1
0.179952318636059 1
0.068046343966767 1
-0.0498933105051794 1
0.0450938148844048 1
0.182199326763012 1
-0.110350582897049 1
-0.00357407303917601 1
-0.220718236191461 1
-0.0892139145909007 1
0.323589469553303 1
0.323125284556372 1
0.308940670873452 1
0.241207050396717 1
0.220853960519412 1
0.089874827777922 1
-0.0776560047680365 1
0.114415379930412 1
0.0337863203613259 1
-0.142444547086497 1
0.299963742697182 1
0.0771128895467265 1
0.0921737606382562 1
-0.0613585208480666 1
0.160557397528646 1
-0.100685204145935 1
-0.0397376665171983 1
-0.0630901089999244 1
0.419128709108897 0
-0.0865308406010853 1
0.0692363110329468 1
0.0422103231643834 1
0.0110139831225012 1
0.180920663081214 1
0.0595337512808326 1
0.33469577000833 0
-0.0682788062533435 1
-0.203976106486391 1
-0.0087651546582195 1
-0.00853799638016448 1
0.394780578099535 0
-0.305296186790459 0
0.199187858879277 0
0.269997439174672 1
0.06838331106598 1
-0.0359393515536829 1
0.0561365995699837 1
-0.0837884556050929 1
-0.025923704557081 1
-0.291837081063253 1
0.120344621986117 1
-0.0922116337100534 1
-0.391133893634383 0
0.109036520821713 1
0.02442271598607 1
0.0632381472536554 1
-0.109943275617333 1
0.26686550116759 1
-0.131944586285258 1
0.334943043118194 0
-0.133829419849171 1
-0.167938889141823 1
0.0963728070908671 1
-0.11396779649132 1
-0.0570635621042603 1
-0.240304191285205 1
0.347247640285084 0
0.17405626207433 1
-0.0170477235908002 1
0.224319382297324 1
0.215184217837133 1
-0.170362719495069 1
0.212903822838645 1
0.0964983430446382 1
0.159241780171493 1
-0.255868991696305 0
-0.197012422806004 1
-0.159487327092397 1
0.0158300368062677 1
0.1779903083857 1
0.532957434048896 0
0.0649632148278099 1
0.209909774497036 1
0.0817471749914377 1
0.0195483705252597 1
0.171110029814162 1
-0.128446998503314 1
0.0334444115467154 1
-0.00260621383911269 1
0.150377726051308 1
0.167518021719813 1
-0.0759448893990554 1
0.186604531908355 1
-0.0619917971558825 1
-0.0377603188071961 1
0.103889717390643 1
0.161634103740312 1
-0.0527127900624826 1
-0.0919686646194183 1
-0.33181027228628 0
0.125248363771805 1
-0.0734829991444153 1
0.141633867559931 1
-0.0855102611229791 1
-0.195068181377471 1
0.0253856431789837 1
0.295413023151457 1
0.195129282861589 1
-0.185540081937012 1
-0.0200959385642972 1
-0.349859070125742 0
-0.337108625020994 1
0.0257488198535325 1
0.136519705360287 1
-0.115341233902002 1
0.186713729714406 1
-0.186551144814471 1
-0.138080875753486 1
0.321125909731954 1
-0.0836697495929021 1
-0.318928137672311 1
0.00879711941332284 1
-0.112450543745185 1
-0.313336199094897 1
-0.169080237746869 1
0.0914153371538946 1
-0.22942251165747 1
-0.109826229738131 1
0.0625809156560426 1
-0.196705573643715 1
0.258178847275091 1
-0.248810291714519 1
0.165669437903044 1
0.146292479806714 1
-0.0318423689134601 1
0.0556792374799008 1
-0.0922328811081451 1
-0.0144059581485242 1
0.112708703979551 1
-0.0107297645163191 1
-0.201048408660583 1
0.12530471835832 1
0.190918092436797 1
0.162010698697164 1
0.137086356252893 1
-0.258185204288645 0
-0.050168517761872 1
0.101400253891073 1
0.0807877293332594 1
0.0326445018965938 1
0.0719288650593498 1
0.0058241304309436 1
-0.1209232804616 1
-0.0468394111614613 1
-0.030131881749298 1
0.159184606461066 1
-0.102104463153986 1
0.0327694553694978 1
0.131542371387941 1
0.0404954577772169 1
0.114188442169389 1
-0.0726498921404236 1
0.0956150249814704 1
-0.19812778387313 1
0.248547647873769 1
-0.0313710387990147 1
0.140759203928091 1
-0.00163835505335744 1
-0.0550801180347154 1
0.0286764557030324 1
-0.175310598283085 1
0.00855149886578298 1
0.0507138356645337 1
0.164097289708216 1
-0.132227187815597 1
-0.0557425560825636 1
0.105502547373513 1
0.0471986641667604 1
0.0483803905226493 1
-0.117141635242211 1
0.10826409060057 1
0.0263948287912111 1
-0.186727182674623 1
-0.0334913670924948 1
-0.0250726553510081 1
-0.110860616829125 1
-0.134995985897847 1
0.149881793266743 1
-0.421621936492949 0
-0.02502767192712 1
0.0331146152271109 1
0.137103961104075 1
0.269582006988869 1
-0.120491939650201 1
0.133975536670805 1
0.019090074227213 1
-0.177033400500172 1
0.112450260263847 1
0.0207096188836893 1
0.0660994890132492 1
0.331766558753819 0
0.00558585371583888 1
0.122911952896368 1
0.166290344060836 1
0.0240502418362107 1
0.0283005797001379 1
-0.0721421860183762 1
0.103086421160084 1
-0.0519595133484109 1
0.26310377442414 1
-0.0934847423461499 1
-0.0988798269379037 1
-0.186120170777876 1
-0.0504710304186464 1
0.23582238261271 1
0.178961880606004 1
0.157039031659426 1
-0.0343473327627394 1
0.145545848420609 1
-0.0856774990893308 1
0.0736203997422666 1
-0.302101788754482 0
0.00250344552932119 1
0.0919890343784024 1
-0.151884729536208 1
-0.205654274253169 1
-0.0507019934885878 1
-0.122166139127455 1
0.382982784858647 1
0.278918515350846 1
0.0722196037523636 1
-0.353633536431619 0
0.0129966645229778 1
-0.172901803089861 1
0.0366039568358488 1
0.0616658920942476 1
0.100809093320831 1
-0.141490733485059 1
0.190756669527183 1
-0.381976726321059 1
-0.217411991963765 1
-0.388384598073814 0
-0.027114908210211 1
0.0133541914486042 1
-0.0753718488172405 1
0.00452757107358596 1
-0.0725698684819735 1
-0.10419303458214 1
0.382083138146986 0
0.0574944792988815 1
-0.18071782106492 1
0.164702473817178 1
0.114141827458565 1
-0.13425309902435 1
0.0924396833049517 1
-0.227975997049826 1
0.225514684490246 1
-0.250972231022813 1
-0.0776886801243562 1
-0.131622373837787 1
-0.211737923042403 1
-0.159704014500197 1
0.167954791449157 1
0.0694709894777686 1
0.149254220844681 1
0.0907259725015003 1
-0.0415655488652949 1
0.0128330840243223 1
-0.342905301967068 1
-0.0172198924472538 1
-0.101903427689056 1
-0.0152008982534186 1
-0.0138442828737907 1
0.125825571669962 1
-0.150425883342644 1
-0.204154850042877 1
0.567689002973028 0
0.0600716659018409 1
0.21904908023298 1
-0.0525830969508405 1
-0.0786066167009086 1
-0.183212704192945 1
-0.0450999337960188 1
-0.0806213962500226 1
0.0298547743931084 1
0.056974749843528 1
0.169378973293081 1
-0.0308408421213404 1
-0.00744630290067205 1
-0.063036736171953 1
0.229978299808101 1
0.0417269072555691 1
-0.203575723287677 1
0.185030488321598 1
-0.317663527632358 0
0.00434186646555486 1
-0.358248236976781 1
-0.134298779475972 1
0.112358403332085 1
0.12423760897433 1
-0.123646259262196 1
0.0317631437061543 1
0.1006567689764 1
-0.282175546142909 1
0.129729222918375 1
0.133398562083164 1
-0.210692987695172 1
-0.137856555284017 1
0.19243247480337 1
-0.114867691178428 1
0.418570577943614 0
-0.177183796927446 1
-0.316461726991621 1
-0.00781173233110376 1
-0.302080377399828 0
0.263405001092348 1
-0.180858348219047 1
0.0170267509632219 1
0.0108103824502192 1
0.00258233888168184 1
0.0567810449072174 1
0.138495279914381 1
0.128101640948331 1
0.170202570127447 1
0.296261325289972 0
-0.124896379149663 1
-0.222400192796713 1
0.129747264116915 1
-0.0473471610275975 1
-0.155450911418722 1
-0.229931971496012 1
-0.014009014488771 1
0.0373804646537144 1
-0.0596555220501227 1
-0.197678895772886 1
-0.173718977396931 1
0.241487523660609 1
-0.143529368338593 1
-0.272516852008625 1
-0.0621872816501615 1
0.163944515081797 1
-0.236089642161279 1
0.0252001003975348 1
-0.0643371312248885 1
-0.100252782270123 1
0.280828247214505 1
-0.1215302020905 1
-0.245463165354802 1
0.061506902987224 1
-0.215593976141072 1
0.201664646768832 1
-0.306193025000964 1
-0.264521884643598 1
-0.0325026920983636 1
0.0640867507476528 1
0.0307864786268144 1
-0.0962240114188058 1
0.029305921492967 1
-0.331988805016538 1
0.161092153757995 1
0.199667435946374 0
-0.0116322782358101 1
0.259301271823155 0
-0.237261982854589 1
-0.117967347279755 1
0.116035298704584 1
0.0584019366812221 1
0.0771821757744735 1
-0.0401677230986024 1
0.0939974978809091 1
-0.0410418774077592 1
0.145384372895799 1
0.171798194285666 1
-0.189560459617146 1
0.10129072187269 1
0.124087310735057 1
-0.0767102205583547 1
0.116963145362185 1
-0.112932234563725 1
0.121919407871397 1
-0.0044249810237793 1
-0.0374027709192345 1
-0.0462738390522753 1
0.0966090086086263 1
0.163378841869216 1
0.400747824716924 0
-0.065807309918032 1
0.0708252487684156 1
0.145545047957787 1
0.168615828286401 1
-0.0922987760738316 1
0.20384399048585 1
-0.00618943482920319 1
-0.0591571339751825 1
-0.0701095606715337 1
0.101117291208375 1
-0.389407696576918 0
-0.111214935343817 1
0.0142005284626223 1
0.350937843291886 0
0.0249021888127879 1
-0.0585484276024119 1
-0.115326445945731 1
-0.290796400871528 1
-0.07742846556876 1
-0.00268117188392492 1
-0.335008095189808 1
0.12784691435202 1
0.371338612411168 0
0.14035760863164 1
0.106952952103972 1
-0.000258059553194107 1
-0.222623189269087 1
-0.133784031223758 1
-0.240446054317189 1
-0.0284045072385046 1
-0.00383686810452085 1
0.219811183353993 1
-0.416398764586003 1
0.0465760902584541 1
0.157617810103178 1
-0.021375614364059 1
-0.051819868511813 1
-0.082065079098898 1
0.0508432579757278 1
0.0321072746361531 1
0.25249251332763 1
0.253784279446152 0
-0.207842299619118 1
-0.52037360411617 0
0.161800413825128 1
-0.363760350622761 0
0.265869079872651 1
-0.302387028954255 1
0.102645042306496 1
-0.0917991172570221 1
0.0351154144962317 1
-0.277424825099754 1
0.165707511054544 1
-0.024451443819604 1
-0.0129486520645346 1
0.0311670008747994 1
0.291496478162057 1
-0.143707781582282 1
-0.189105504524073 1
-0.133935582756012 1
-0.2725293114369 1
-0.146082795225233 1
0.115497536282599 1
0.158967462143786 1
-0.0727322196922739 1
0.176472976939124 1
-0.11843456132272 1
-0.105817621390594 1
0.168019903555956 1
0.125377569249707 1
-0.279667254924623 0
0.120930605352636 1
0.038891150857238 1
0.0234589580470087 1
0.096871150100085 1
-0.0569924009218 1
0.0211753194836132 1
-0.0391275793850973 1
0.0720522765688209 1
0.0845333859432561 1
-0.143172590319593 1
0.0649464978638798 1
0.0218079217228916 1
-0.515581970873346 0
-0.01008921712812 1
0.185644018048079 1
-0.284636145013628 0
0.0205203886079215 1
0.0714176749877822 1
0.145501967129427 1
0.124724722466589 1
0.166731586613527 1
-0.164642564271793 1
0.0802907996716081 1
-0.0824930163998924 1
0.0484399152291889 1
0.260424946028555 1
0.124225346804294 1
-0.0483756782466392 1
-0.103076855711176 1
-0.260109435773816 1
0.234733446121272 1
0.0128796546120332 1
-0.0994349840853555 1
-0.212707655630346 1
0.172633866720886 1
0.21251513571734 1
-0.0337265792866706 1
0.129793583315375 1
-0.082880405845255 1
-0.114404326529721 1
-0.169973728714568 1
-0.162968255664975 1
-0.201188150416491 1
-0.233328754587076 1
0.053254443539506 1
0.104352446689307 1
-0.0206648143055292 1
0.511580896125641 0
-0.103447327519468 1
0.0329657675710804 1
0.178930841597449 1
-0.0484370281354787 1
0.108365368813947 1
0.137777229113207 1
0.0548545028176596 1
0.0889330434565824 1
0.251955030381481 1
-0.243150566937523 1
-0.110905391907752 1
-0.178858756554742 1
0.135654831384446 1
0.0384719215272385 1
0.0329120133219498 1
-0.0558452180800098 1
0.343666508353926 1
-0.143856132808336 1
-0.105200920383244 1
0.0825765152864496 1
-0.217021961079615 1
-0.262277237643645 1
-0.206216608210783 1
-0.0277919921911162 1
0.145763282710698 0
0.325179460081825 0
-0.174285324492886 1
-0.252210903097952 1
0.281266831489448 1
-0.0204254264225597 1
0.0916270579968895 1
0.0863870466429646 1
-0.023573531299863 1
-0.00222088087997599 1
0.153957677165328 1
0.247396714677077 1
-0.139409634877705 1
-0.0284971446130393 1
0.162864385358481 1
-0.243376833923666 1
-0.104971135707954 1
0.115432085080738 1
-0.161314252576134 1
0.247227363747327 1
-0.105312570688767 1
0.18010308815791 1
0.0981615222873755 1
0.0217024238157081 1
0.00289337976763283 1
-0.118160640164449 1
-0.356144506717426 0
-0.0739095165370251 1
0.0663837582348649 1
0.241782476920799 1
-0.0976061834174615 1
0.0853197748409286 1
-0.0949741267881571 1
0.238158058923984 0
-0.265590848229204 1
0.0998445512234639 1
0.359431394591485 0
0.0664696616620823 1
-0.235697518674548 1
0.105638116159984 1
0.156174429113655 1
0.0245677420300579 1
-0.0567137058691296 1
-0.154317572261128 1
0.0480266391655391 1
-0.0551138260426748 1
-0.0146458696470557 1
0.174192224308496 1
-0.151433490862375 1
-0.436865378159445 0
0.297390174198587 1
-0.162264481949551 1
0.107980422871299 1
0.0147535632821777 1
-0.219899722999422 1
0.114383100544522 1
0.128489771561969 1
0.268519892183306 0
0.279268312926258 1
0.207477504154133 1
-0.0687523319553265 1
-0.371562737037006 1
-0.00312204310529794 1
0.30128209068864 0
0.487420902958649 0
-0.0917119440276317 1
-0.281384967720845 1
-0.278403205815674 1
-0.267362813507754 1
-0.369901631409312 0
0.213945454554413 1
-0.21538165950661 1
-0.165062837002334 1
-0.158072869741814 1
-0.0183354741615927 1
0.408245349469783 0
0.157146492949784 1
-0.0951074915518666 1
0.0832023734913124 1
-0.188272098112449 1
0.229559975380271 1
0.10417183968934 1
0.125422498228514 1
0.153855249744364 1
-0.029952238105864 1
-0.201240368929585 1
-0.0263711696516368 1
0.250545965518054 1
-0.00864954151658526 1
0.22261050245166 1
-0.183962721239593 1
-0.103164043164536 1
-0.198253585747135 1
-0.259593726614205 1
-0.319899454408064 0
-0.311023451894645 0
0.183287962146328 1
0.122898768182375 1
-0.0764925184710449 1
0.00461846616741969 1
-0.0016177482468211 1
-0.282854896382916 1
0.0381872669300865 1
-0.00915422128180811 1
0.138310588755963 1
0.289883330867742 0
-0.0035587502357351 1
0.0432192868146722 1
0.0176105952755067 1
-0.119971137542054 1
0.131318264269336 1
0.165254747962071 1
-0.27473451354472 1
-0.2987965177415 1
-0.429815707073356 0
0.0327143174708171 1
-0.0511252714438165 1
-0.239232396016603 1
0.273737596263307 1
0.0518720713772501 1
0.168587072686685 1
-0.16400747817658 1
-0.00511624837478854 1
0.0744530339629508 1
-0.122413300209712 1
0.149190545483331 1
0.263460615976842 0
0.179983240390524 1
0.207326390368601 1
-0.0844119016061091 1
0.0144227228624605 1
-0.0982306860872903 1
0.332744467893902 0
0.000195230414318265 1
-0.148662716370514 1
0.00164998838140618 1
0.221073318603385 1
-0.0281267208117454 1
-0.282429155271018 0
0.0224481546963657 1
0.188203333089978 1
-0.129782730177001 1
-0.101719278365837 1
0.0141346140953763 1
0.215538307226683 1
-0.248749973386678 1
0.217308109334003 1
0.269981377794663 1
-0.164061134457356 1
-0.0663430295029973 1
-0.337815290101788 1
-0.130379915356007 1
-0.116557911850877 1
-0.0190030641648162 1
0.312229109049163 1
-0.0115514477880051 1
0.128285603433479 1
-0.0325360091330486 1
-0.240281719057277 1
-0.228885503594348 1
0.146334864164945 1
-0.14430311941653 1
-0.198573557819447 1
-0.108048516469002 1
0.15421357235816 1
0.199389052958917 1
0.240523722969382 0
-0.192407040004733 1
0.0050767802319994 1
-0.0709768414986945 1
0.144189335516782 1
0.115066205420181 1
0.142360229715553 1
0.28036083067111 1
-0.124803783804426 1
-0.162001020013035 1
-0.0411053884852809 1
0.0693073020399285 1
-0.0548563366635675 1
0.0705615923476768 1
0.282665326966881 0
0.281800143865728 0
0.0712282905269162 1
0.0882063662115116 1
0.45914070668591 0
-0.108883161978076 1
0.31111781737723 0
-0.0563178096865382 1
0.278211866923608 1
0.0350081202572088 1
-0.0506253156436302 1
-0.216401495660652 1
0.0738142754565077 1
0.344719454579855 1
0.064624724895453 1
-0.242951271663385 1
-0.0353934304038707 1
0.0952385033795868 1
0.0433697778470421 1
0.111436131635714 1
-0.239416512453056 1
0.0824598301719272 1
-0.17838662999901 1
-0.167343942090455 1
-0.0951367758656688 1
-0.147575663154087 1
0.284552035890258 1
0.0376487309005802 1
0.0907277556836448 1
0.233385426796002 1
0.115318591204624 1
0.0550057077855314 1
-0.17299714527425 1
0.0590765384771599 1
0.0516673724910337 1
-0.232280870602606 1
0.02717890560955 1
-0.060282055912919 1
0.0377258443461229 1
0.0802924970203247 1
-0.0266252225424581 1
-0.0620058190001238 1
-0.251510515965606 1
0.173346239905608 1
0.135565760637798 1
-0.302182076981541 1
0.124478824084074 1
0.146681673188165 1
-0.181169813571927 1
0.0851769391199358 1
-0.0298252682001894 1
-0.169570041368614 1
0.217012238860561 1
0.304882625146014 1
-0.119358833832657 1
0.393907152131341 1
-0.0954845853331375 1
0.203998001450337 1
-0.0398653403774845 1
0.341758363864672 0
-0.345276084861154 1
-0.0452337293872251 1
-0.146166794443583 1
0.0736090666828337 1
0.149832779251387 1
0.517015481890863 0
-0.267826556437063 1
-0.118884275660173 1
0.187040160941819 1
-0.147908811388886 1
-0.218361182965893 1
0.0763785984912708 1
-0.118545925203787 1
0.0983139015734528 1
-0.227529502764989 1
0.00800632336368442 1
-0.357034445714565 0
-0.0435721712574115 1
-0.274360630084538 1
0.288596496552365 1
-0.0288165812022963 1
0.0352155816624586 1
0.146618647952006 1
0.183708553452868 1
-0.0487681836301553 1
-0.196999329537048 1
-0.15337106127821 1
0.235676693978938 1
0.25620481178693 1
0.0223292926189576 1
0.0247653907455348 1
-0.0564140608896613 1
-0.0842185925270996 1
0.18234931920292 1
-0.10121037422713 1
-0.117494503250581 1
-0.00511067100477912 1
0.370484177995478 1
0.0849149980001937 1
0.44139412888329 0
-0.135473993632372 1
-0.116112497417269 1
0.195399467168923 1
0.163268595492394 1
0.289078319801611 1
-0.232874239740541 1
0.0788235317699796 1
0.0635420270407104 1
0.0942134139190097 1
-0.0521725999684948 1
-0.168552435335858 1
-0.267885917901198 0
-0.0975290718727994 1
0.202516842747406 1
-0.0372066233785948 1
-0.0519895763122017 1
0.0147865481281673 1
0.13235889737985 1
0.166666051490407 1
0.00288698980786938 1
0.316883768415532 0
-0.312049547636392 0
0.0176519843688026 1
-0.239761443601577 0
-0.0645400126462053 1
-0.0898216292377365 1
0.0353035218175673 1
0.160952135402024 1
0.0186765937266605 1
0.135613859765044 1
-0.0169898945201939 1
-0.0693576047690053 1
0.157416452886116 1
-0.133737259165306 1
0.052944313314159 1
-0.0304500857853361 1
-0.128993929252569 1
-0.0378939753508509 1
-0.00493271561842123 1
0.0951400938296044 1
0.0712722709795821 1
-0.0338258635303328 1
-0.105936805830191 1
-0.0172600971079944 1
-0.0614145593919616 1
-0.181345389312545 1
0.00152952498015666 1
0.0116089871366612 1
0.0483439010501093 1
-0.088309345378684 1
0.192854941672385 1
-0.0874011462345722 1
-0.0651897263077226 1
0.13410874114143 0
-0.259054515814409 1
0.107020785162148 1
0.140776547428467 1
-0.0678283832259962 1
0.05541773317073 1
-0.187646151444577 1
-0.337627178218194 1
0.132687971018809 1
-0.0106307647771616 1
-0.0107080153215575 1
0.0661870520171063 1
-0.150950107472336 1
0.0537220256215249 1
-0.199675196364574 1
0.0406029559448724 1
-0.133506493873018 1
0.210223012379778 1
-0.0283844393325542 1
-0.242977061798948 1
0.300925872223852 1
-0.309550004589046 1
0.0696944390744588 1
0.0259250733852137 1
0.186457470833499 1
0.0286438598905236 1
-0.0653122298965122 1
0.198307437319376 1
-0.319182992774977 1
-0.0525951984687548 1
-0.129532287118499 1
-0.168250882723056 1
-0.135236984248057 1
0.202267316689081 1
-0.056969410711914 1
0.182023994469109 0
0.0817265932263788 1
-0.100718868461491 1
0.129541626276982 1
0.0631591463217827 1
-0.0636843256837571 1
0.142742082907697 1
0.264510135152073 1
-0.0404324074722744 1
-0.0130605644971096 1
0.196441011010428 1
-0.264864364291288 1
0.174559381060092 1
0.172338203632453 1
-0.102707654899469 1
-0.248530815297881 1
-0.088887250107761 1
-0.0170209438116602 1
0.0402491683764053 1
-0.228070530304574 1
0.221377966082461 1
0.0649388951244031 1
-0.21805895575568 1
-0.171704393526011 1
0.0622879141885604 1
0.0231316341091472 1
0.0529492426647393 1
-0.209054105939462 1
0.0725069129075877 1
0.194965822474643 1
0.038189927527912 1
-0.0816596872549279 1
-0.192308959601095 1
0.306502431097475 1
-0.119421120694469 1
-0.216258778677375 1
-0.219607539150883 1
-0.0390011013932536 1
-0.0110972889007417 1
-0.0594496025547191 1
-0.094770412127426 1
0.187357569424064 1
-0.185867529694571 1
0.143654810074808 1
0.0948443624260234 1
0.0220680808685932 1
-0.173265587313896 1
0.306004474839764 1
0.0824960300598039 1
-0.206982177044224 1
-0.0783632798512002 1
-0.0501821487334767 1
0.115877121674717 1
0.262446485645012 1
-0.140864493588555 1
0.115008639631026 1
0.0296771352554315 1
-0.0647191820832417 1
0.0543638014299125 1
-0.0462975488652058 1
0.0131451735809866 1
-0.498102323337955 0
0.236891706719934 1
-0.038741378426785 1
0.0532178639137347 1
-0.0631299230129729 1
0.0566461174388981 1
-0.10988605387612 1
-0.126570559656473 1
0.0838973584026143 1
-0.108444373405749 1
-0.0510016895575552 1
0.225307419156314 1
-0.393138298575047 0
0.11172828507105 1
-0.171184755771298 1
-0.12457333342808 1
-0.104802873121723 1
-0.0107496055014323 1
-0.182897498789577 1
0.322120148062457 0
0.0690530932268642 1
0.0753220594971878 1
0.187653876171017 1
0.0875042453407092 1
-0.132641843788625 1
-0.0205863382775732 1
0.259449830581939 1
-0.033318968197058 1
0.0613730225813229 1
0.383403816438327 0
0.401012896874236 0
-0.298765614379663 0
0.0873022148607449 1
-0.230071970486707 1
0.0266154564719112 1
-0.044156776164744 1
-0.145683692187662 1
0.0373622686508887 1
-0.00147119899630197 1
-0.0407787054971978 1
0.113246886871515 1
0.188680377244156 1
0.000724514471348655 1
-0.133521188853455 1
-0.200953102337298 1
0.0615350956622957 1
0.0623194064332294 1
-0.398678529138774 0
-0.156644759511629 1
0.0642887755261965 1
-0.241156019834723 1
0.177194984111104 1
-0.0143886764523991 1
0.19352940243441 1
0.0335028276860878 1
0.186518834532103 1
0.107419215928287 1
0.0518408976705241 1
-0.305215224277001 1
-0.166897829313603 1
0.0853780593233186 1
-0.040828759464461 1
-0.132320714993953 1
0.125775424221239 1
-0.107932686489347 1
0.245291772398419 1
0.258532381370775 1
0.0376480182240326 1
-0.0617331068347904 1
0.173571649508076 1
-0.00571188029541355 1
-0.221162617149182 0
0.0797925340507671 1
-0.0759613462038206 1
-0.0266840810926437 1
-0.180718507265035 1
0.237611603722211 0
-0.052848794743284 1
-0.423955561453009 0
-0.292069312113338 1
-0.394630029253631 0
0.419908982417274 0
-0.0608779377678634 1
0.0260957790786785 1
0.188491589676499 1
0.133690110265566 1
-0.0108381277950644 1
-0.196838728995965 1
0.0753464903482505 1
-0.326060152591466 0
-0.0299664261192541 1
0.0968028509958197 1
-0.136088068669733 1
-0.0685531738984586 1
-0.156899794996688 1
0.0300829774829585 1
-0.190644214591047 1
0.236371179773894 1
0.0584820930304653 1
-0.0418828440309465 1
0.110978584600812 1
-0.000158452742813307 1
-0.0767371584327093 1
-0.0408501134201627 1
0.405463334557221 0
0.00557841806422189 1
-0.0709776893125771 1
0.0693391007121313 1
-0.0598455019295623 1
-0.137012479111524 1
0.169057538761554 1
0.258927848428567 1
0.283930994244301 0
0.22862503420528 1
0.0201172162606087 1
0.3092075498985 1
-0.0236157390250728 1
0.29602961863978 1
-0.0169110966074846 1
-0.0721151831510941 1
0.198397842735361 1
-0.175986567742031 1
0.0368171102938687 1
0.0780757651402901 1
0.0423954610975813 1
-0.122458151092084 1
0.315676757707386 1
-0.113128498708252 1
-0.18246023744931 1
-0.105830885001807 1
-0.14819400164032 1
-0.0087393859388875 1
-0.0220932237766635 1
-0.408801697006767 0
-0.068510223140397 1
-0.0653707299864911 1
-0.342012493148608 0
0.0581607388177351 1
-0.0451540114705597 1
-0.0768935911412993 1
0.00292674405194705 1
0.352955816752414 1
-0.304096385290458 1
-0.0848031266847668 1
0.0704952017340329 1
0.327572009667484 0
0.213345382860535 1
-0.134199604802467 1
-0.0499393618329218 1
-0.045009314692075 1
-0.0524427893507201 1
0.261844573922818 1
-0.451956084443869 0
0.237255710221286 1
-0.129008433310503 1
0.085025864738662 1
-0.270986667959126 1
-0.125085517026669 1
0.0523697124711074 1
-0.218580823844004 1
0.194610647158725 1
-0.139437504938426 1
0.172734780492008 1
0.125163117684711 1
-0.0218997472548028 1
0.0700851051689944 1
-0.268264354418596 1
0.105502439861383 1
-0.214970720733668 1
0.0198078916859652 1
0.414317045697051 1
-0.263605215620633 0
-0.0200477720867228 1
-0.0339937652168107 1
-0.190185188826167 1
0.068648545379515 1
-0.0464073932604342 1
0.143306145112523 1
0.0331735094374469 1
0.0857611324761883 1
-0.0055731367151998 1
0.448080249954384 0
0.335434144723712 1
-0.19254916870792 1
0.189818329521692 1
0.138537211397376 1
-0.113724361363602 1
-0.0819055616197693 1
0.171974855111456 1
0.204479107849161 1
0.25570203026336 1
0.00670523320103793 1
0.156093996026562 1
0.00186618518548152 1
-0.184096385472305 1
-0.0545737341025713 1
-0.141649874702718 1
-0.208764360682923 1
0.0338211481168518 1
0.103860780652243 1
0.197136027706331 1
0.0472445582619831 1
-0.108508071361061 1
-0.0499734400399417 1
-0.157969114489835 1
0.145322673680877 1
-0.16427413870474 1
0.085292795617893 1
0.294970379616177 0
-0.146230675922325 1
0.107758083094871 1
-0.0303422711433355 1
0.116950463281417 1
-0.162801860200644 1
0.253998983892057 1
0.0172545913997537 1
0.065429779216157 1
0.0686005670471124 1
-0.0584042538769292 1
0.438083061897091 0
-0.00604012230677333 1
0.0486702829727204 1
-0.149378736688719 1
-0.231387041279187 0
0.0382549422706804 1
-0.129688174802887 1
-0.340559568014257 0
-0.204184987761225 1
-0.0762466207027964 1
0.0337187889012808 1
-0.138859756911163 1
-0.199039917212062 1
-0.194251422411798 1
0.020352859151079 1
-0.419994167102691 0
-0.092386989574105 1
0.004914673300984 1
0.112815802587476 1
0.204951874012749 1
0.0873983747691026 1
-0.0208022615850838 1
-0.168855343014381 1
-0.233018677113583 1
-0.106452318104597 1
-0.296052095748551 0
-0.168609248327389 1
0.172429545634076 1
0.171478098738472 1
0.0234569217843919 1
-0.156649716791186 1
0.14763848972037 1
-0.337522989201906 0
0.389825597308081 0
-0.180670204164893 1
0.0315361073844848 1
0.18900561787943 1
0.210246632033849 0
0.12184070491813 1
-0.0499943765065393 1
0.0500487414466559 1
-0.000281479558555106 1
0.208410850625449 1
-0.183687957140016 1
-0.232136874471366 1
0.0548160258250412 1
0.218842032722538 1
-0.00256926170282273 1
0.211791197106598 1
0.215114059382187 1
-0.123702815790793 1
0.151652684645979 1
-0.0537181143754054 1
0.0361679150780822 1
0.0280257372177585 1
-0.470013765704352 0
0.052644043452842 1
0.155747648670201 1
-0.0260326859675491 1
-0.0260864849818927 1
0.233559218074914 0
0.145820677831042 1
0.169514883563015 1
-0.0186574207217922 1
0.193338456444921 1
-0.0492038325870296 1
-0.122820101092792 1
0.203428880201961 1
-0.270970406529812 1
0.288582878530301 0
-0.0496427181415314 1
-0.0188256761862006 1
-0.0338217704743575 1
-0.0779817696803864 1
0.37767788468971 1
0.00707007952273274 1
-0.052404196254484 1
-0.0400955897187611 1
-0.124191019687044 1
-0.0311701474963406 1
0.185270921910688 1
0.072096516538255 1
0.0913789898119232 1
0.0941227294314426 1
0.142887766553297 1
0.273586474924867 0
0.0164472653456837 1
-0.0384330643115409 1
0.096790663592864 1
0.16319854384438 1
-0.179221146467749 1
-0.012019790243149 1
-0.117473726231525 1
0.0372310254520248 1
0.25322249628764 1
0.086532494411648 1
0.0768751389371874 1
-0.108520883825768 1
-0.143860003557483 1
-0.0703630226990704 1
-0.172092837456558 1
-0.00643297724807074 1
0.119447502944184 1
0.257911646449241 0
0.0040664816651287 1
-0.194546953807838 1
0.19406076018592 1
0.28087989607147 1
-0.152621310926732 1
-0.145836294438021 1
0.151402736105744 1
-0.104344475345995 1
0.0227415656064362 1
0.0620414079287264 1
0.206786917170084 0
-0.154815443569688 1
-0.0408091797690703 1
0.106886347010915 1
0.0725326751054228 1
-0.25548034720666 0
-0.364755653859777 1
-0.513547536369164 1
-0.20145827092214 1
0.195156895258425 1
0.05516915632947 1
-0.234735032762654 1
-0.223184398841074 1
-0.0752757758781346 1
-0.111966133328652 1
0.114280511555761 1
0.483887127878935 0
0.0837256487310989 1
-0.099070346458018 1
0.0222074170970192 1
0.23686717110909 0
0.0325024596473966 1
0.110933195970092 1
-0.290000473047507 1
0.150357753974975 1
-0.053886613563701 1
0.0208432763469991 1
0.211004507454971 1
0.0334824064730876 1
0.02137411180923 1
-0.140595969098368 1
-0.0602832214700658 1
-0.098775761035826 1
-0.037953706366344 1
0.0759784428645691 1
-0.171417686539539 1
-0.0596575950712921 1
-0.0598906161994524 1
0.00688155571534322 1
-0.0668923094509138 1
0.101030809098969 1
-0.0227219308917919 1
-0.187917646830867 1
-0.101088376649493 1
-0.16777080552057 1
-0.181020988199565 1
-0.00541231978561378 1
0.334784320097052 0
-0.1448873533611 1
-0.117584755612525 1
0.0250005888382182 1
0.119031473774401 1
-0.0500801676746566 1
0.0655349045941952 1
0.164756717040911 1
-0.0236616599699747 1
-0.0250442045415348 1
0.0767416030628677 1
0.180234897821375 1
-0.118029052413502 1
-0.45464809549995 0
-0.218151346653749 1
0.0696770096292476 1
-0.0243276894105338 1
0.0111861570037731 1
-0.101722967849475 1
-0.0337511769140556 1
-0.377726928265156 0
0.187092746261922 1
0.243518013748134 1
0.0721630149923035 1
-0.125610778474502 1
-0.336394932618508 0
0.439759828505949 0
0.08684128358288 1
-0.157732991570726 1
0.227494965928845 1
0.0831139379833244 1
0.014160587447864 1
0.224946759318757 1
-0.051228166669328 1
-0.0189730598648184 1
0.141560999403572 1
-0.323185153119483 0
-0.0407850959397869 1
-0.341639387505883 0
0.0429900606292159 1
-0.102743009600842 1
-0.107955989777097 1
0.264886020913195 1
-0.0172482840895 1
0.0999221001382545 1
-0.220528179980458 1
0.162520614906423 1
-0.182469459486856 1
0.0494925664564644 1
-0.176884583484173 1
0.297301789315935 1
0.0194087437424657 1
-0.110286812367427 1
0.445719068581262 0
-0.208082500466232 1
0.214293717372254 1
-0.0700448736741347 1
0.210253794082048 1
-0.495745464475119 0
0.213269461439333 1
0.143175543778332 1
0.118174608132098 1
0.232308795449095 1
0.109840661925072 1
-0.0259033078274584 1
0.204485973809108 1
0.0734283109621953 1
0.0400956402482889 1
0.142355936945614 1
0.14610084673148 1
-0.113852089744526 1
0.0751036815792698 1
0.18981706416149 1
-0.136321475328397 1
-0.211575829981208 1
-0.113423415225437 1
0.16632017056127 1
-0.379170889434222 0
-0.221492203080972 1
-0.198203159406331 1
-0.040617188891809 1
-0.00476844633046403 1
0.14712206215679 1
0.0132787227598078 1
0.00470724028926191 1
-0.015516554766221 1
0.0106392091198532 1
0.0893498268210237 1
0.177194145848545 1
0.119183046219115 1
0.0764770319922249 1
0.0175063440423677 1
0.0205522201022305 1
-0.0199263113553781 1
0.0613094937644021 1
-0.235334340328141 1
0.351920271375366 0
0.123365611566007 1
0.128096786812813 1
0.214320956002686 0
0.0830103255206194 1
0.0803641670202441 1
0.18936090222325 1
0.206460945573055 1
-0.173758102383979 1
0.211202152349072 0
0.00315347296127863 1
-0.256702003459307 1
-0.307086053433153 1
0.0341497422337873 1
0.189655229438852 1
0.0763943910991211 1
-0.158976324033989 1
0.0223172345692539 1
-0.0554014855222098 1
-0.00944554877527479 1
-0.0103972735291499 1
-0.00870615683332224 1
-0.0975438334600487 1
0.127254713808567 1
0.0631555129325663 1
-0.04241699935897 1
0.0146576176903391 1
-0.244083781117366 1
-0.148707196586132 1
0.26164484182274 1
-0.344310054258384 1
-0.0743104327057338 1
0.0276492079614091 1
-0.216671557100845 1
0.068117253912756 1
0.0539419903887658 1
-0.209999247860949 1
-0.129514078543133 1
0.189478977744776 1
-0.0469725009540522 1
-0.148772242912278 1
0.140649265703435 1
-0.0100689892414067 1
-0.116053873420585 1
0.00031665295926624 1
0.211296013392309 1
-0.0569485534709745 1
-0.00753626193620657 1
0.247428885651538 1
0.0267604560576116 1
-0.297559588878299 0
0.429957144695369 0
-0.00834743266479034 1
0.264371944593532 1
0.0645951717506015 1
0.256106923524167 1
0.0763984424375623 1
-0.00608344276714337 1
-0.177431573159182 1
-0.187806845876637 1
0.0435697556549688 1
0.0575155629539117 1
0.0573415830780175 1
0.226607424289034 1
-0.186531403988582 1
-0.160141528990408 1
-0.048705167852622 1
-0.171590074928231 1
0.00241997031482979 1
0.0796831518858143 1
-0.00594252980614783 1
-0.210354150034937 1
-0.0320222916534257 1
0.170108199207145 1
-0.0783771532171537 1
0.0208445177935783 1
0.377127976842845 0
0.0134662044054679 1
0.129535468878691 1
0.089568041655207 1
-0.0688571715106116 1
0.0603099397852013 1
0.272836397341469 1
0.491221909215887 0
-0.111685989328015 1
0.139042729036957 1
-0.202219306247311 1
0.148611382492256 1
-0.199278779287306 1
-0.180131825335202 1
0.068455473253996 1
0.130436344859128 1
-0.170132235563193 1
0.16221167565335 1
-0.0155053508190106 1
0.0945037555319329 1
-0.0430234469638036 1
-0.164849020151011 1
0.0558843550672964 1
-0.00957722523049018 1
0.0516041824949928 1
-0.212592670003733 1
-0.0549914897597065 1
0.196331905340179 1
-0.0179880141176308 1
0.0443060498058468 1
-0.0320230953639709 1
-0.152383978813625 1
-0.0029885471876506 1
0.0397607272197311 1
0.228547799538433 1
-0.312485822618035 0
-0.405234669936923 0
-0.0550297439524816 1
0.284661003220124 0
0.118863914251825 1
-0.139467505967429 1
-0.272767805133909 1
-0.0634869164609879 1
0.0839946451232506 1
0.0508309599359886 1
0.00428062091330335 1
0.359389170102235 0
0.134101542964908 1
-0.0624909740917677 1
-0.00879592070915853 1
0.285311717939079 1
-0.223789630995272 1
0.00423950433810235 1
-0.281854445671595 0
-0.409976416784642 0
-0.258600352412843 1
-0.160683150260273 1
-0.0838696941757311 1
0.179473687643737 1
-0.144391490615548 1
0.229636554263134 1
-0.0195349353277616 1
-0.0338939949397526 1
-0.173260173747146 1
0.086200226012183 1
-0.137376695910723 1
-0.210509809843029 1
0.0752250015384757 1
-0.106765470704225 1
0.0735494372042091 1
0.171997739293714 1
0.168173149128212 1
-0.110833102501165 1
-0.166826253005791 1
0.0881757279846597 1
0.155995343202178 1
-0.0778838267191896 1
0.0991975268131043 1
-0.323435050277743 0
-0.157673593082931 1
0.0562949260821477 1
0.0728449357542788 1
-0.183747274092998 1
0.0678227257884765 1
-0.155609581840175 1
0.00865129217686079 1
-0.00388395310160009 1
-0.151740942278329 1
-0.0825441528324111 1
0.00611477693809206 1
0.323330583737013 1
0.271788438408659 1
-0.0371439859371269 1
0.196365816890211 1
0.0758267807957818 1
-0.107324754640736 1
0.205035988728004 1
-0.0711504064336502 1
-0.0154182628375725 1
-0.0318452729435043 1
0.17374145282924 1
-0.0865180523092289 1
-0.191217745922482 1
0.050628780373094 1
0.079943319633219 1
0.0262849343779809 1
-0.0850779280264171 1
0.28593128379221 1
0.108602399624458 1
-0.116554431870108 1
-0.324827809404908 0
-0.0653613496651627 1
-0.148626307680424 1
0.0762804788619758 1
-0.261089398532594 0
-0.0116759980610932 1
0.184396246555319 1
0.00867424495134991 1
0.13846167008151 1
-0.0200256168378688 1
0.0672348258894355 1
0.316353859792314 1
-0.141127985497386 1
0.0850564982747666 1
-0.0969682000090258 1
0.0942507194474602 1
-0.206500562173497 1
-0.0632253084478215 1
0.188727106838711 1
0.168226139278443 1
-0.308380822356474 1
-0.129504528731364 1
-0.25666706356342 1
-0.35887613301217 0
0.148380522439502 1
-0.150287685419348 1
0.412298394008992 0
-0.137874102623333 1
-0.266130296395616 0
0.0400231567113017 1
-0.108975341837266 1
0.210200753777093 1
0.114513514842889 1
0.040990872826667 1
-0.198862814204832 1
-0.0949466065667783 1
-0.158123156470826 1
0.0133256075937556 1
0.0424468854412511 1
-0.369391102409101 0
-0.304822959760173 1
0.0692467773884026 1
0.031980299518969 1
-0.350033884368955 0
0.2108555737176 0
0.0282980254448701 1
-0.330097521390581 0
-0.0380722014700544 1
-0.146337531677622 1
-0.0474476861093822 1
-0.0345607369259134 1
0.113712460863953 1
0.251709227696341 1
-0.23424642405801 1
0.00932490908189962 1
-0.0489768430205034 1
0.305877123717627 1
-0.150243017490381 1
0.318851227294275 0
-0.0908895524726581 1
-0.134339473864895 1
0.223882230635613 1
-0.0977520474661599 1
0.19080645916822 1
0.0329305906134756 1
-0.200506842702173 1
-0.00414101745639622 1
-0.0419255238465805 1
0.0553654604052614 1
-0.0253258194084477 1
-0.0586535606591294 1
0.239002048019316 0
-0.259596750325202 1
0.0815050168283308 1
-0.279799365354474 1
-0.136958131479736 1
-0.184271602069505 1
-0.0296470738962354 1
-0.122235420533395 1
-0.0384951002292139 1
-0.135344500411889 1
-0.0799688355518774 1
-0.0695531875394043 1
-0.190240414331335 1
-0.109850707388227 1
-0.0602216856347493 1
-0.229770936179709 1
0.167490632846541 1
0.17735674995389 1
-0.00575364939513541 1
0.263170907873798 1
-0.230616587871423 1
0.250991711063508 0
-0.0304993855032977 1
0.0547392799697068 1
-0.0847186562251544 1
-0.196506673504033 0
0.00510065381742974 1
-0.205292216331849 1
-0.0507462109887866 1
-0.059722918372716 1
-0.373360064827571 1
-0.059607172610612 1
-0.0468764375192293 1
-0.0308922385159632 1
0.179765764385544 1
-0.196916040087231 1
-0.139711937426567 1
0.268816005077484 1
-0.103098514731079 1
0.0709826401287443 1
-0.0398788036005004 1
-0.182848515282954 1
0.188028154356455 1
0.00587511187040159 1
0.0126701479015617 1
-0.21313605608565 1
0.0301799413464749 1
-0.316866039568009 1
0.0451106468658922 1
-0.169799582679473 1
0.12497646365839 1
-0.393030711470437 0
-0.129835082590417 1
-0.0739407210302727 1
-0.192305584981493 0
0.133398695737352 1
0.0769509138672189 1
-0.233227439419214 1
0.172985461476328 1
0.170915706583861 1
0.119576612204119 1
-0.14263418922333 1
-0.321756358907063 1
0.193676323954523 1
-0.0904180440156618 1
0.052485876519407 1
0.08572997028861 1
-0.0826705808152189 1
-0.20791137905541 1
-0.127596842099135 1
0.0554336275006668 1
-0.397128610221651 0
0.124497786853131 1
0.239215239183363 1
0.00282328865785116 1
0.1132616501808 1
0.240354671651741 1
-0.0675496226517846 1
0.281249680140255 0
-0.1879509258128 1
-0.173980021709344 1
-0.199495398516654 1
0.259291809634419 1
-0.111563710504313 1
-0.25176334947777 1
0.136921285364383 1
-0.17594150491288 0
-0.177562957768312 1
0.451747735682874 0
-0.172747134027321 1
0.0861812444063602 1
0.201925561182456 0
-0.0805525370030203 1
-0.0494182450430386 1
-0.0230582141598704 1
0.113042748414742 1
0.32172698789089 0
-0.0819385556938353 1
0.31676613550164 1
0.156964914047577 1
-0.114493342995765 1
-0.0283410834187708 1
0.302318752970245 1
0.129034476712247 1
0.37792794947204 0
-0.191503511168227 1
0.0634447637396857 1
0.108261355623967 1
-0.201086780318981 1
0.0567905473757763 1
0.0552237012627978 1
0.043170115053417 1
0.212630972501305 1
0.029157889901082 1
0.156273951002286 1
-0.0517757695173407 1
-0.0927275412644406 1
-0.0151136507377476 1
0.11609249385368 1
0.085808116092243 1
-0.245202563357137 1
-0.170919769530326 1
0.263907243510221 1
-0.253479004375054 1
0.440616568518123 0
0.108501847263738 1
-0.202821646752441 1
0.140797669369675 1
-0.0904920446269552 1
-0.140788347648679 1
0.440367565109913 0
0.0149095557358502 1
-0.0197079575345896 1
-0.0108458255539707 1
-0.308386843549361 0
-0.135321888163985 1
0.10771006256075 1
-0.109654953787284 1
-0.169322598159138 1
0.159311353578423 1
-0.18002335724276 1
0.365231535390833 0
-0.196240629648614 1
0.177927191190254 1
0.180213968971082 1
0.038610273149556 1
-0.441156272162673 0
-0.222980388613554 1
-0.164092427955708 1
-0.0603897580958773 1
0.178213551272073 1
-0.342770847268563 0
-0.198942649285011 1
-0.00804418247071088 1
-0.136893076532846 1
-0.194436340873368 1
0.199032120544649 1
-0.254111080931007 1
-0.111058708406918 1
-0.0917377465847898 1
0.0846519115061429 1
0.0745452987932209 1
-0.359816650806077 0
0.221005544184071 1
-0.133433499084144 1
0.151222925661276 1
-0.161449943071032 1
-0.142789780303127 1
0.0452486025142534 1
-0.125224931085247 1
-0.0336763451585516 1
-0.0588587259102691 1
0.350901122379853 0
-0.136005301584897 1
0.367684692367681 1
0.0400800591935032 1
-0.00702852801508691 1
-0.0276394931013742 1
-0.173285527474951 1
-0.264402449716214 1
0.431705936427084 0
0.0290286495586078 1
0.0851925146459801 1
-0.0423294128623129 1
-0.120864916763024 1
-0.0620452011932381 1
0.00533253043086476 1
-0.384045832939063 1
0.20204243390479 1
0.108507505966214 1
-0.206917343744246 0
-0.0595169564547326 1
0.152106624642164 1
-0.10756654842959 1
-0.044001316847507 1
-0.266735432763503 1
-0.195680683467096 1
0.182273682275937 1
-0.15098573094301 1
0.225939575383949 1
0.0334458744701202 1
-0.0410151769201807 1
0.0821527701685413 1
0.236755212850901 1
0.0487470491101286 1
-0.181211764008289 1
0.077591647172016 1
-0.00604446981085085 1
-0.025226873100436 1
0.116201819839456 1
0.0244702800746608 1
0.0496328695391395 1
0.114119359765838 1
0.0223966042318635 1
0.300100966888284 1
-0.210362321203082 1
-0.14693527635537 1
0.0618293387996339 1
0.0574059534138069 1
0.00204577152816451 1
0.0442336661934466 1
-0.173208914481952 1
0.0677464855145525 1
0.0607848684483814 1
0.255215459415332 1
0.466775796258371 0
0.0145112353134555 1
0.324571683048042 1
-0.118714498915205 1
0.288571299979619 1
0.305620340411103 1
0.164744458849823 1
0.0720125066711094 1
0.100865803248389 1
-0.0107558967294445 1
0.29821147305524 1
0.178478786419788 0
0.0468572789652308 1
-0.253743440588923 1
-0.435385512479716 0
0.0103183639226598 1
0.102319674125519 1
0.0460296931286458 1
-0.022268330460488 1
-0.165029725151871 1
0.228292058286685 1
-0.081112860311471 1
-0.0260849068242239 1
0.237895156140672 0
-0.134576461187288 1
-0.291636946152908 1
-0.0110936156784608 1
-0.173291785291591 1
0.088562254732946 1
-0.0807695117852242 1
-0.0968356931299565 1
-0.111142500254468 1
0.0456830256328963 1
-0.265216836899385 0
-0.0633543934281791 1
0.0870806823971767 1
-0.0345588105537702 1
-0.293879745196783 0
0.157685860248777 1
0.152464387117352 1
0.0420757525420798 1
-0.239788864941191 1
-0.0845091900705372 1
0.00874231154066876 1
0.12527820843887 1
0.00768553064499819 1
-0.00200234591663772 1
-0.142902266640162 1
0.0621963972197607 1
0.2827481801629 0
0.134937663774973 1
0.030415775027533 1
0.17391963727256 1
-0.0721461746326249 1
-0.243528237225881 1
0.103208286343045 1
-0.295989022011935 0
-0.0541318020527576 1
0.108138389211998 1
-0.0886987918032873 1
-0.00633629711446206 1
0.0921010955026942 1
0.229937822429392 1
-0.101930526250734 1
-0.0999404596202662 1
-0.160189709103649 1
0.334329284623218 1
-0.084088921105215 1
0.0746775137474578 1
-0.0817945516219462 1
0.0631604675048804 1
-0.10442659619194 1
0.154463387294505 1
-0.101398716359154 1
0.293928036498614 0
-0.12384519916359 1
0.0444036823737955 1
0.278184997405891 1
-0.115351449913731 1
-0.368020646958796 0
-0.086925743803056 1
0.0325374071108632 1
0.0655909788655775 1
-0.093814286276583 1
-0.0365494583326773 1
-0.138452392267251 1
0.0254705218392098 1
-0.0519294774765054 1
0.158904010216126 1
-0.171870305587423 1
-0.0588139196302954 1
0.239485823116018 1
-0.0470082965002243 1
0.0850891542373832 1
0.300987969543409 0
0.058692458616756 1
0.175320212830538 1
-0.303477790288227 0
0.160951940506461 1
0.172522007495868 1
0.0807074884750674 1
0.0251410791410245 1
0.00863265510078193 1
-0.0702890395079778 1
0.185467858536861 1
-0.223975460635301 1
-0.0874094065796961 1
-0.0606524705966223 1
0.0584845099590715 1
0.194773520315808 1
0.0751848261984422 1
0.116212195167105 1
0.11255561554598 1
-0.0686246916228999 1
0.000888712182440805 1
0.330492034902362 0
-0.141162018703063 1
0.00740959903270268 1
-0.0439381169614034 1
-0.0300186222348937 1
0.0106182615707503 1
-0.143882477582186 1
-0.267608384803902 1
0.00444843143785205 1
0.0553461639777057 1
0.212052348834798 1
0.0303480468499538 1
-0.0890917773005287 1
0.234947995014496 0
-0.06851978110193 1
-0.0231223443558381 1
-0.0392386916561642 1
-0.197749198833366 1
-0.0706157026597585 1
-0.133468356156047 1
0.257257843816401 1
0.0212775257538666 1
-0.0338241268979873 1
-0.0489383873755223 1
0.0704915098591023 1
0.0354943169869113 1
0.0947472149555884 1
-0.16745638533467 1
0.173557594417436 1
0.454386310698303 0
0.310410253502562 1
-0.223600472211556 1
0.164745451612516 1
0.270998303808895 1
0.14692463874327 1
0.105044457837515 1
0.0381774125974784 1
0.0665423523403736 1
-0.0231356624896255 1
-0.0109516173804445 1
0.0263147511889178 1
-0.208372686232203 1
-0.19225854250115 1
-0.154996761579335 1
0.0856567942437232 1
0.0216635309592619 1
0.341856765865522 1
0.0448812812077892 1
0.0908074906345838 1
-0.185105272503225 1
-0.061290361427413 1
0.0918445891680447 1
0.00725615128313925 1
0.30076787902335 1
-0.189021191257045 1
0.00275556436521529 1
0.295233130294197 1
-0.103469927175185 1
-0.324077536295853 0
0.187757180324678 1
0.0811061408791637 1
0.21403501448132 1
-0.18816323670571 1
0.0362824817455213 1
0.0557438589201815 1
0.12934483055721 1
-0.405561439709932 0
-0.179636954947322 1
-0.341557480033852 1
0.141290995017535 1
0.144299558908864 1
-0.330963972328895 0
0.130160132732736 1
-0.00739014431441291 1
-0.108309156478339 1
-0.241731651506443 1
-0.201395929263473 1
0.0198928257708559 1
0.0128079574209881 1
-0.00363218266162455 1
0.0563376068445126 1
-0.159290975693228 1
0.0274304281581772 1
-0.212130812433328 1
-0.0291026913519937 1
0.26451504622743 1
-0.00639854666217255 1
0.463415476594033 0
-0.0110973327993219 1
0.0758682157733508 1
0.228971970137319 1
-0.0193565980564801 1
-0.0873363786951899 1
0.0233210386632268 1
0.0712211285690096 1
0.0822930697147725 1
-0.214034489871734 1
-0.118044934773417 1
-0.0485784498579193 1
-0.0527960363019043 1
-0.187491081023644 1
0.203047958918484 1
0.196590882844258 1
-0.061200661842802 1
-0.0295286613640806 1
-0.322530924779879 0
0.231382243754357 1
-0.141099074891806 1
-0.0269057131907444 1
-0.145561779754531 1
0.0359868608609672 1
-0.171456109483978 1
0.128101782690687 1
-0.158512654422588 1
0.0522131339173616 1
-0.259570352634109 1
0.0919548973963697 1
0.077721888444419 1
-0.159211243671399 1
0.0471118453308885 1
0.0312556553655542 1
-0.00508244022622961 1
0.174754994972321 1
-0.244249749962452 1
0.0244020392247775 1
-0.167793216169149 1
-0.289186144786046 1
0.136293560675005 1
0.0515953698883474 1
-0.0289157952920041 1
-0.299844604871981 0
0.226964566224726 1
0.154227553524107 1
0.0212670210064381 1
-0.20390264803572 1
-0.00185186743836422 1
-0.030243580994155 1
0.156576065950145 1
0.00868913469987329 1
0.151292260884635 1
0.113396847917301 1
-0.104164280381423 1
0.116255445828715 1
0.0733000256865749 1
0.0595185114234159 1
-0.00392443969158353 1
-0.331973688423189 1
-0.0288464955163202 1
0.0353596669440933 1
0.228841519683445 1
0.123844409029631 1
0.0167349481804227 1
-0.367680248204413 0
-0.0833432751036176 1
-0.188582149810204 1
0.0204564641252323 1
-0.113673577721978 1
0.00410174991237375 1
-0.101025615245479 1
-0.0428523559974697 1
-0.0861835023456251 1
-0.142591101274714 1
-0.195720939221036 1
0.0544966789634672 1
-0.0432621696366275 1
0.0630971246302152 1
0.0766808014022987 1
0.0639317001625426 1
0.106682054978878 1
-0.118709379254887 1
0.0683195049534635 1
-0.00370278641869981 1
-0.0158329011710467 1
0.28461762467838 1
0.236240031020052 1
0.308608689248957 0
0.112830687775433 1
-0.0614560295102134 1
0.193511086018408 0
-0.00858547214489462 1
0.0571626536401326 1
-0.0782649588050739 1
-0.0806838339577184 1
-0.483811934239064 0
-0.0162340083227249 1
0.270778298871982 1
-0.191987806405605 1
-0.0909028408825721 1
0.0650407688691818 1
-0.116146181021759 1
0.195947636756065 1
0.17040979300069 1
-0.14626412343542 1
-0.128302838221167 1
0.19487046534568 0
0.261217051916196 1
-0.079622662563724 1
0.298377421520383 0
-0.190208560411921 1
0.358853491042213 0
-0.00233226300257432 1
0.386336230163798 0
-0.367298351159617 1
0.354154621044831 0
-0.334777917447173 0
0.0481016323594856 1
-0.174379366524701 1
0.139050772529522 1
0.0596531894976284 1
0.107983959324287 1
-0.140894298838722 1
-0.0673571555907142 1
-0.00174288919823797 1
0.1540047432557 1
-0.177523506774728 1
0.155604730554255 1
0.0812062530245592 1
-0.0542321168726484 1
-0.122294203163974 1
0.0449154476445776 1
0.0670652900761144 1
0.201044864480157 1
-0.000642517210484353 1
-0.00674871025741979 1
-0.285238866815604 1
-0.082116909032883 1
0.30653599131686 1
0.144725271246547 1
-0.0317199483467568 1
-0.0613508672596442 1
-0.0559144546611557 1
0.147905709923223 1
-0.0410800868105427 1
0.0561094013103383 1
-0.227064286095065 1
0.000328909196764787 1
-0.133744514379798 1
-0.0102176543404547 1
0.0278466207479666 1
0.274469542269384 0
-0.0436638190018815 1
-0.461349339316019 0
0.231012642572309 1
-0.103730502905323 1
0.280425116245142 1
-0.0829003684182632 1
-0.114196470161124 1
-0.138974941656492 1
0.161768749949581 1
0.152404347743237 1
0.198553233558177 1
-0.120589964633734 1
-0.224581846487875 0
0.23592065876865 1
-0.0880332132373314 1
0.0819155262489992 1
0.0510427998267568 1
0.0482702873345883 1
0.011874403703131 1
0.327042027598184 1
-0.0266053127547527 1
0.0677585932135507 1
-0.100931464405108 1
0.0541368845079705 1
-0.0247625027116746 1
0.222211222022493 1
-0.238389025260293 0
0.0490109909401458 1
-0.00605409442807321 1
-0.0262494251466051 1
-0.113279870113174 1
0.0834051593891306 1
0.0386544042451276 1
-0.117000859408017 1
0.182605756726824 1
0.283880916319348 1
-0.135824951472028 1
-0.0468092387912195 1
0.113892453883718 1
-0.0531246413347909 1
-0.0611105607080021 1
0.151010217976556 1
0.0682516799446166 1
0.178557696220238 1
0.0335401461036794 1
0.0345190685169643 1
0.160427982890821 1
0.0994079257899884 1
0.0889537551657657 1
-0.0461297155522521 1
0.0874842457197575 1
0.155649098455071 1
-0.233330623401639 1
0.0337932628088043 1
0.284929418409639 1
-0.350771618509487 0
-0.277068037797577 1
0.195741982399544 1
-0.0795935910185411 1
-0.119164330256316 1
0.000625908945383016 1
0.15627561213856 1
0.226561105973581 1
0.0932745382501815 1
-0.124571168734741 1
0.170606246958906 1
-0.12119292615443 1
-0.252736939092224 1
0.00923407791537362 1
0.203996791203714 1
-0.0103492165008828 1
0.0345679643645103 1
0.101474938567736 1
-0.0883650668238053 1
0.168287224430161 1
0.140132707623596 1
0.13983787258761 1
0.178267756139355 1
0.060417500098154 1
0.0202076960549857 1
-0.168670227659651 1
0.271325184703255 1
0.104672433851908 1
0.0625428676012771 1
0.00322735988059591 1
0.0744417041444035 1
0.271268698450014 0
0.00552415897632297 1
-0.216488459013794 1
-0.0706904501588926 1
0.1675938873382 1
-0.0286644987404137 1
-0.140443977705393 1
-0.198443682490466 1
-0.0621861892588446 1
-0.162489754949838 1
-0.0272443561464887 1
0.0258818850958867 1
-0.295052897067552 0
-0.240112712581787 1
0.0612537569474912 1
0.203061394508539 1
-0.0779767930973882 1
0.288947074093632 1
0.115244798069514 1
-0.0370830778753433 1
0.0622583412765006 1
0.368800094831932 0
0.212411952680016 1
0.0074197538901118 1
0.525947393165013 0
-0.0552435878935797 1
-0.34020794762257 0
-0.499767283190251 0
-0.0065078615147845 1
-0.0145735810667863 1
0.0420791687195158 1
-0.100315469356645 1
-0.164629363097556 1
-0.218962274164329 1
-0.0745592685101626 1
-0.134094834567378 1
-0.0430421767995533 1
-0.175251105953424 1
0.0662602954970068 1
-0.0221454577423179 1
-0.0228751866752551 1
-0.081079303219112 1
0.294834713128332 0
-0.0073599626119191 1
0.349316328728617 0
-0.249239114454931 1
0.0959833961034374 1
-0.0748992360623243 1
-0.201750330587133 1
-0.0164564239122446 1
-0.0312379025512056 1
-0.0540214967359828 1
-0.0493797940151507 1
-0.0248185159081968 1
-0.107963770049618 1
-0.227074134670925 1
-0.0683782427099835 1
0.104312639018534 1
-0.2496774855269 1
0.120513984793348 1
-0.0103858175657165 1
0.17184767584562 1
-0.11845429555297 1
-0.129171548954311 1
0.162925106925551 1
-0.155206778893867 1
-0.160212863535693 1
0.0519382866168419 1
0.43238062661852 0
-0.0816840554691684 1
0.141523497573964 1
0.0674040750066139 1
0.045169634108253 1
-0.268975440448812 1
-0.179745430613482 1
-0.0486815532295436 1
0.125939887382973 1
-0.140121600465932 1
0.0142552194024496 1
-0.113982415281333 1
-0.100219546330397 1
-0.18545232340363 1
0.0594887807092652 1
0.258968151261963 1
-0.0746578451967879 1
-0.0435258175639907 1
0.0296156126585226 1
0.169751137300375 1
0.173371195267366 1
-0.1452097051161 1
0.262980469896226 1
0.205533187532089 1
0.2039686405394 1
-0.0193096650132341 1
-0.0830576432250679 1
0.113747058891423 1
0.0200452285456114 1
0.311472579661484 1
-0.0784915950395045 1
-0.0501852275678876 1
0.141326895293299 1
-0.0121931747444212 1
0.111926666372753 1
0.267322536192522 1
0.176301884540866 1
-0.102350508037449 1
-0.015121798221292 1
0.0674533660628786 1
-0.17832341392701 1
0.133686426940104 1
0.219460352666297 1
0.298738693969133 1
0.0631127041286283 1
0.148025204975546 1
-0.115380558253693 1
-0.282371679683382 1
0.233794347920963 1
0.189797157631457 1
-0.0110540456481131 1
-0.000698501957963754 1
-0.091788625380522 1
-0.15608268123015 1
-0.12674893860197 1
0.0133329730809166 1
0.252624670613461 1
-0.0752333837144629 1
0.145976430410309 1
0.192238168264695 1
0.265006995693829 0
-0.123321707548324 1
-0.177158373194974 1
-0.186702279878026 1
0.127655382502699 1
0.163050795829934 1
-0.0202443348523346 1
-0.355202483710883 0
0.0966273147088499 1
-0.26542745508685 1
0.232502693835876 1
-0.460347430996707 0
0.105500164939353 1
0.190713829340891 1
-0.103248304997538 1
-0.138704510313626 1
0.216312074703452 1
-0.378362092430649 0
0.0002048693366066 1
-0.11330596988884 1
-0.13682588865781 1
0.113457941217141 1
-0.200747962387987 1
-0.128395403348724 1
-0.43216599947181 0
-0.0667110573531961 1
0.172349962168658 1
0.190979881988064 1
0.12371305153303 1
-0.19649134396736 1
-0.0952765247896427 1
0.114904650348655 1
0.0449907743758535 1
-0.00581600862718724 1
-0.221971120797781 1
-0.301398997453082 0
-0.00176482750382103 1
0.197945522739774 1
-0.0762285896946385 1
0.0662406089335818 1
-0.280160347674964 1
-0.128368751751008 1
-0.0677096365687878 1
0.018450576262291 1
0.169815084901573 1
0.123931312422521 1
0.292777611732946 0
0.16904196468488 1
0.0310765349963227 1
0.0589275502386445 1
-9.08463720263632e-05 1
0.0097067130832853 1
0.0580532436178391 1
0.13378625767353 1
-0.042621640500976 1
-0.208922214720536 1
-0.0192087562535948 1
0.125600695187927 1
0.0787472707333554 1
-0.216748060541201 1
0.0931330406939536 1
0.229276336785602 1
-0.132806126995136 1
0.00284578040555528 1
0.19699622681144 1
0.0603598115091629 1
0.00555310711078309 1
0.23437710906642 1
-0.400839738899732 0
-0.176555268229964 1
-0.220292317059279 1
0.107851979971134 1
0.107578644878633 1
-0.192889542795934 1
-0.079417155680378 1
-0.0273955703032694 1
-0.160652782500766 1
0.0242627947406118 1
0.254316503084895 1
0.131516185642403 1
0.070091041325311 1
-0.131038405247942 1
-0.0294653984035114 1
-0.0848649157528548 1
0.0780216670677336 1
-0.184971773830271 1
0.389723845824861 0
-0.0551397645753309 1
0.17726129724943 0
-0.0470973727152479 1
0.231150503287506 1
-0.0914113827937544 1
-0.0305800314123207 1
-0.189690404607229 1
0.188569967475702 1
-0.223386680349553 1
0.103499672457889 1
-0.059854640832429 1
0.0161996471866674 1
-0.146019746348205 1
0.060503062737002 1
0.185001686779947 1
0.0573791498928465 1
-0.0580198858729057 1
-0.00407090379444185 1
0.0340965105362709 1
0.0217605445735637 1
0.166121551272189 1
-0.246245916804451 1
-0.176337924292764 1
0.0549462806532779 1
0.168076985554782 1
0.109238767264818 1
0.309886883257873 1
-0.201721748287241 1
-0.0611284341613635 1
-0.0681767440028951 1
0.166220974846197 1
0.0909102409317767 1
-0.190968523001493 1
-0.0386707203781202 1
-0.110543840171188 1
0.0502557291776665 1
0.018490369063385 1
0.247047067040916 1
0.109145614026287 1
0.199779260290154 0
-0.198860831181502 1
0.107484679305744 1
-0.243554805325816 1
-0.00379551740178335 1
0.0253941842856338 1
-0.0329019525237742 1
-0.393123515243161 0
0.00492056627246852 1
0.414163022052269 0
-0.000401958114287628 1
0.175538214727266 1
-0.197617243328451 1
0.0453544954014436 1
0.0106809236666129 1
0.110166370564929 1
0.122396320111316 1
0.190254712159389 1
-0.0962578090646225 1
0.0441154710183992 1
0.485179510127864 0
-0.011544020677886 1
-0.0300627102691446 1
0.229276215829368 1
-0.0815380471367335 1
-0.174035260507835 1
0.0619587006784659 1
-0.0881626596673636 1
-0.132481764456336 1
0.0655547738987521 1
-0.091323612142817 1
0.365890469020493 0
-0.00970175957716053 1
0.0962436834962377 1
0.00180394087888293 1
0.0111394311827777 1
-0.230105702186688 1
0.122649357127354 1
-0.0638920479421527 1
0.145115109381739 1
-0.139779031991835 1
-0.312536893409276 0
0.112976383682293 1
-0.0820851590385643 1
-0.388469299020738 0
0.212195595130525 1
0.230762053264902 1
0.255956047911231 0
0.179967310810326 1
0.268637329234668 1
0.0740849313160086 1
-0.12636206734558 1
0.0325712728342657 1
-0.439849498681442 1
-0.0386533770876992 1
-0.0700164788938084 1
-0.0102755726351075 1
0.166726795186443 1
-0.221012761395346 1
0.1562600865966 1
-0.269307005495524 1
0.252875994543515 1
-0.127029908499387 1
0.212569640839535 1
-0.101790281555907 1
-0.107065744103 1
-0.0237699266986894 1
-0.113716000274201 1
-0.371684853798123 0
-0.0770842998912158 1
-0.249242950449352 1
0.109759356266868 1
-0.156418782196037 1
0.0530081407418142 1
0.184470342586875 1
0.127612667207848 1
-0.0995693443895229 1
0.155358648330337 1
-0.0826235850824014 1
-0.217008593111295 1
0.0898941682163589 1
-0.21338781504855 0
-0.13001958074187 1
-0.0185981357391277 1
0.324193419628017 1
0.240236847243235 1
-0.138109061862415 1
0.140892526049875 1
-0.0165768784374908 1
-0.0643041317730069 1
-0.0525161241817956 1
0.0236748212437036 1
0.331381277331705 1
-0.294172781862659 1
0.242755120365882 1
-0.0310080787038643 1
-0.166564860612393 1
-0.130120824486275 1
-0.0534359610884882 1
-0.120546388790966 1
-0.0554171286022172 1
0.0659646616867117 1
-0.0767488076599412 1
0.0444115237212438 1
-0.0646189983711573 1
0.0168823689254956 1
-0.121624661276023 1
0.0271839892739745 1
-0.155345995892483 1
-0.00366612336290633 1
0.289099824850737 1
0.00811211345681141 1
-0.0688673392586226 1
-0.00858303651608908 1
-0.0945461255873441 1
0.0459807390799927 1
0.0833905567991422 1
0.405941522913822 0
0.100238609378768 1
0.103709755574602 1
-0.094058065492515 1
0.228721139393824 1
-0.290402763715087 1
0.270355188657626 1
0.0114885310471609 1
-0.218271743198789 1
-0.0140712244316423 1
-0.0138945525144643 1
0.0102651323847288 1
-0.615973770021887 0
-0.0317414386740525 1
0.0776214493055413 1
0.0738079135444852 1
-0.0289979365674881 1
0.36758433546086 0
0.14408878031752 0
-0.165667526159487 1
0.163641272415812 1
0.357471450745901 0
-0.283223618791614 1
-0.0063313130235243 1
0.0652872400003912 1
-0.296484994827602 0
-0.148626611845562 1
0.0863166961484862 1
-0.0231710448860718 1
-0.0280866744050436 1
-0.0576648808477311 1
-0.251472516223515 1
-0.0534227445349114 1
-0.155282577795181 1
-0.315198309516612 1
0.000384475850782481 1
0.137475960662941 1
0.208043989440629 1
0.2654367050137 0
-0.318954713080238 0
0.0519044693119681 1
0.373471630573168 0
0.0585976692371458 1
-0.242342472783658 0
0.250135735903125 1
-0.161814393563436 1
0.0819255069766538 1
0.268195724663788 1
-0.0709103792087171 1
0.0382457748575064 1
0.00569697544913437 1
-0.0112421749864242 1
-0.174043895103199 1
0.383703036726359 0
0.144039172921264 1
0.0632943161974429 1
-0.0601959966417771 1
-0.241305019789034 1
-0.0372037879558463 1
-0.0267651759066504 1
0.236674927193619 1
-0.0442620182742725 1
-0.0964481394311696 1
-0.127665628436109 1
0.0761285218892098 1
0.094152293340146 1
0.0987740582102165 1
0.178241134317601 1
-0.488600550544859 0
-0.0711585954213462 1
-0.13330254643805 1
0.290605844657762 0
0.0398251930180235 1
0.0471506062794452 1
-0.123487465765358 1
-0.179272400236671 1
0.175943947636057 1
-0.0317417478427619 1
0.0456768352412553 1
0.211751667639854 1
-0.201391464277738 1
-0.155328312362874 1
-0.142465631210007 1
-0.16406267488894 1
0.0512430906231338 1
-0.0541591099776152 1
-0.101592338905282 1
0.240191595263643 1
0.196693063830073 1
-0.0637745150334249 1
-0.192052305796407 1
0.228465493518217 1
0.0251154246659388 1
0.040699937020233 1
-0.137577095918336 1
0.196014001181018 1
0.0517247362692834 1
-0.0915283316565243 1
0.549955176432259 0
0.0883927585301219 1
-0.245729539910605 1
-0.113212039937428 1
-0.15026877408536 1
-0.115033959812401 1
-0.140203342275666 1
0.0147213397185523 1
-0.264105758148112 1
0.0304711278244675 1
-0.105307156314506 1
-0.105515766738869 1
-0.04909881526121 1
0.0112702607209202 1
-0.173727847473202 1
0.0842133631844111 1
-0.409951964619089 0
0.227798912163062 1
-0.0672678019782914 1
-0.0715962143015948 1
0.122954061996236 1
-0.0686019424717042 1
0.0230789892425751 1
-0.10719206652447 1
0.029655477644438 1
0.074866644321679 1
-0.119315024281772 1
0.0426898098134371 1
0.239625000000725 1
-0.125089834544313 1
-0.313221770575687 0
-0.215786129377889 1
-0.242100990579828 1
0.373221175197411 0
-0.194616367177569 1
0.267527014179763 1
0.209520624461781 1
-0.209243730153194 1
0.0646959583284622 1
-0.136345066380337 1
0.238155494627231 1
0.13058957482705 1
0.122785991721869 1
0.0355810657825186 1
-0.342683005313522 0
-0.192093706279661 1
0.0864613968116962 1
0.0155907109432303 1
-0.281757018054195 1
-0.309816853804332 0
0.0447688264267603 1
0.303505779263354 0
-0.0938189102646685 1
0.146915208981523 1
-0.110855919074044 1
-0.0191791363509327 1
-0.249642165521762 1
-0.283500848499338 1
0.218501320906413 1
-0.0718149362695506 1
-0.0216963537830727 1
-0.154713968406421 1
0.140674740329688 1
-0.137540213242027 1
-0.00156756425727397 1
0.0954948293410072 1
0.14208779244469 1
-0.285335552908791 0
-0.0568632363637517 1
0.0997695401151444 1
0.179850219619383 1
0.353736530343741 0
-0.220518699352303 1
0.0345109783504527 1
-0.0866733189932005 1
0.0553522745829873 1
-0.185390531161954 1
-0.146194459612456 1
-0.0783875041173824 1
-0.00848300821254845 1
0.268656866293162 1
0.196514043176972 1
0.0783552499241658 1
-0.195398762651788 1
0.228079386777934 1
0.138871870062096 1
-0.0644259973080351 1
-0.0961073718163064 1
-0.0634140537895947 1
-0.0852665582291931 1
0.29410133529494 0
0.215329766694722 1
-0.0254189609014974 1
-0.195100666850455 1
-0.0171073890149475 1
-0.178719032538678 1
-0.0912642418654555 1
-0.0444710759337712 1
-0.0729312112614774 1
-0.02740493292282 1
-0.243945799012809 1
0.0364266777625561 1
0.0611278990174846 1
0.17418425612531 1
0.118942768843938 1
-0.207796450340205 1
0.0414931028564411 1
0.00557345742785876 1
0.0286613842812476 1
0.177383540644364 1
0.143483361080397 1
0.0329643059796975 1
0.178724168745604 1
-0.0384450986447652 1
0.249534225387941 0
0.0260137608127435 1
0.0244564738850487 1
-0.0490354635928122 1
-0.121005782012196 1
-0.0203774447783659 1
0.0711076442048723 1
0.0328075361070602 1
0.0753827326801752 1
0.204327731465797 1
-0.111665482913532 1
-0.294774034575753 1
-0.0587549393544049 1
0.144114468499686 1
-0.11791739470601 1
0.112759748452207 1
0.0560887046055409 1
-0.0141391756272322 1
0.0670678015558326 1
-0.117464317486386 1
0.122778214825666 1
-0.00152853238142343 1
-0.197424186999288 1
-0.219106324125034 1
-0.00304561756913907 1
-0.186390807969387 1
-0.135642397957336 1
-0.0927563232718835 1
-0.205544340145158 1
0.0924779756875414 1
0.209593649213706 1
0.108315082714586 1
0.185940577528571 1
-0.132136647250179 1
-0.161828896708571 1
-0.0935261049746565 1
0.0964686232061255 1
-0.069347963382436 1
-0.309531125131509 0
0.211341928096966 1
-0.204969999524661 1
-0.0674039396489488 1
-0.11819937950338 1
0.0246330397342683 1
-0.0513421536251106 1
0.0885484648597524 1
-0.100001569428746 1
-0.145580174791737 1
-0.182470745049535 1
0.262190659532536 1
0.0801212274523843 1
0.101514171674189 1
0.0608139496983633 1
-0.0275012981411997 1
0.136237937811278 1
-0.285863980811821 0
-0.0263514438262761 1
0.0715574456375698 1
-0.0664109283062103 1
0.183788401058129 1
0.0637960824882212 1
-0.0824368892074874 1
-0.0995261138307118 1
0.0393037495777366 1
0.286747676069731 1
-0.0340909150938467 1
0.0357795670884929 1
0.0684780780655362 1
-0.284190084902131 0
-0.174406497179636 1
-0.24725972626239 1
-0.0478981563348207 1
-0.0657838514355266 1
0.25455526295291 0
-0.0716029303265185 1
0.267004546341458 1
0.195186617988 1
0.0973851473827303 1
-0.045296785462357 1
0.0585198981634727 1
-0.154958067965814 1
0.138564164098706 1
0.168044799259567 1
-0.0611489313089439 1
-0.0837949945945573 1
0.0105015165091152 1
0.0109816067109027 1
0.047876717252888 1
-0.0205523638671682 1
-0.0129400915099547 1
-0.098471974296041 1
-0.0226133667942731 1
-0.106613906434321 1
0.00858093743365324 1
-0.0435976326443894 1
0.0519170618592599 1
0.0303667487716108 1
0.230126830707302 1
-0.0783797318264992 1
-0.102308169466101 1
-0.136228954824825 1
-0.105692198337242 1
0.141372141112991 1
-0.00845225343687056 1
-0.0933532868178715 1
-0.134711157355941 1
-0.0359333788001181 1
0.400888578570374 0
-0.0324785642898751 1
0.147726807431124 1
-0.0568833071100538 1
-0.25432561772783 1
-0.0674657570521525 1
-0.179988583172035 1
0.0210320654010649 1
0.473509524559541 1
0.16607874134605 1
0.155953899700826 1
-0.102891227027504 1
-0.0361998237944454 1
0.0504115103350406 1
0.0469495900579913 1
0.19767348310749 0
0.125647888227424 1
0.0846693912703261 1
0.205043083831491 1
0.236970037229635 1
-0.225789757045265 0
-0.184398269273585 1
0.147052098230809 1
0.00682485653986628 1
0.188504875673297 1
-0.0419674783461925 1
-0.200466839754277 1
0.0253648645498762 1
0.0141726440833901 1
-0.143366473166694 1
0.388152445242421 0
0.186839329213896 1
-0.214675625327159 1
-0.181550653659349 1
0.109327284812783 1
0.30605251484442 0
0.0522629763398502 1
0.182107990121477 1
0.171253787969419 1
-0.119827968983146 1
0.0358390253634549 1
-0.411265833861081 0
-0.00464998792193724 1
-0.270512423932167 1
-0.224385456458967 1
0.297701354031679 0
0.181799156091131 1
0.0173655438078119 1
-0.0711529722572547 1
0.190905348968077 1
0.0993563751901841 1
0.134371433151148 1
0.039559047426708 1
0.113880457877635 1
-0.000463398654068803 1
-0.0493404601057323 1
-0.0927722244765014 1
0.226673467414085 1
-0.0117638289982768 1
-0.40918707380206 0
0.228031546538912 1
-0.0191665051357042 1
-0.0181881612835794 1
0.0216612941418791 1
-0.145015137164861 1
-0.108815795178723 1
0.320428647479898 0
-0.0645640330907924 1
0.153374180430286 1
-0.174267977960233 1
-0.140513683423802 1
0.0614774737694661 1
0.300213561696077 1
-0.0973288038848891 1
-0.146677913180113 1
-0.103092437150665 1
0.202187986302532 1
-0.0817409519173739 1
-0.0578263148086053 1
0.130988346777316 1
0.215902130701349 1
0.054898098696872 1
-0.103350736231659 1
0.0393175776051085 1
0.00424979415373211 1
-0.12018192220165 1
0.0138003372219732 1
-0.183986807357605 1
0.111103263912954 1
0.256252193419872 0
0.0346144655390624 1
-0.0221095186445052 1
-0.0699733635430678 1
-0.0613642351751985 1
0.223583086638872 1
0.0417619269198407 1
0.366681368866772 1
0.0810497314397765 1
0.00599038414162421 1
-0.0162439254300765 1
0.114221083667141 1
-0.0052734490689188 1
-0.0610332143155885 1
-0.193633050726762 1
0.307615988688386 1
0.0570904011230723 1
0.0347216718360867 1
0.29221194229548 1
-0.0163100087470117 1
-0.0887985113808674 1
0.0270185758576131 1
0.195774438844463 1
-0.305416301099431 1
-0.0409702990275304 1
0.111579326386236 1
-0.0735663132821571 1
0.443173242786171 0
-0.0924879130400495 1
-0.2736928130279 1
-0.127308520220661 1
0.259705473415454 1
-0.423577335810441 0
-0.323553303181268 1
-0.266805916432779 1
-0.029055581960318 1
0.077686290236562 1
-0.0759340521886785 1
-0.0799036869458466 1
0.172360549903159 1
0.0499139009858723 1
-0.173882900556699 1
-0.169134120102808 1
-0.189412783205198 1
0.0978289152645793 1
0.0114323213580235 1
-0.0885540618154934 1
-0.0925578647887225 1
-0.152236432898843 1
0.0228354374391851 1
0.0161455179398051 1
0.205324499653679 1
-0.277195821201799 0
-0.14057015404779 1
-0.0106769375377661 1
0.113521492413826 1
0.0716199946267198 1
-0.148453553145027 1
-0.105258459275835 1
0.333375506209428 1
0.227749200088698 1
-0.0825436032932822 1
-0.0233845075020498 1
0.0706122418953957 1
-0.0796818032197182 1
0.0438578861483365 1
-0.0766367854766906 1
-0.0230501506531664 1
-0.0257864867688712 1
-0.0120770085567167 1
0.0251322549919537 1
0.0975218390559385 1
0.13758287351583 1
0.125703095952474 1
0.0644908870614139 1
0.0622527892783356 1
-0.361774230196693 0
-0.0925381844537766 1
0.0157480099002389 1
-0.134108399805964 1
-0.0687578607625315 1
0.0553123641590759 1
0.239420679867382 1
0.011198498398575 1
0.155541574666087 1
-0.0260686611690136 1
0.181230956318243 1
0.17742846965246 1
-0.183850843701935 1
0.0202455026856128 1
-0.208975131603015 1
0.0942347367593082 1
-0.0775448400846696 1
-0.307519556413319 1
0.0507385638641968 1
-0.149940044224914 1
0.0158072952149705 1
-0.257211693948071 1
-0.0994199269318955 1
0.134672160564548 1
0.0688283769776648 1
-0.0500210919773409 1
0.0556002287703626 1
-0.160518794642427 1
0.0133717327250035 1
-0.0772631874547958 1
0.216082363685224 0
-0.120128416835511 1
0.129654388098022 1
-0.0999142655569033 1
0.366362919484056 0
-0.0177001216870831 1
-0.0661456735397247 1
0.177156340454728 1
-0.0830141312790515 1
-0.554259426367175 0
-0.0740690664961976 1
0.141785324711367 1
-0.0210522597970325 1
-0.140534215483365 1
0.139714374555406 1
0.140242131249542 1
0.0373536748330127 1
-0.198563266117837 1
-0.240596290274265 1
-0.126734230307315 1
0.103698377021926 1
-0.106937459383328 1
0.236031284976946 0
-0.238624381557363 1
-0.193436104791988 1
-0.0486671869777013 1
-0.329942146478439 1
0.263708952122175 1
-0.18337760032502 1
-0.0868489411229154 1
0.133473385673782 1
0.108428233225982 1
0.0861023473662941 1
0.140095304179337 1
0.238850125728058 1
-0.246648804147944 1
0.0921685173532442 1
-0.117078660811943 1
0.152589662779562 1
0.123810714122546 1
0.167116901140962 1
0.062234148312751 1
-0.0185531196285595 1
0.000893151997398568 1
0.00400233471596202 1
0.0620778548081701 1
-0.0349909842594594 1
0.180635602449703 1
0.206820980704337 1
0.0247830454093549 1
0.0971858482260425 1
0.0508042914237029 1
0.127917277369216 1
-0.0338538005278821 1
-0.00610642666380148 1
-0.0523596046938489 1
0.0321964019645774 1
0.0694996273802381 1
-0.140497833713105 1
0.0391753924900704 1
-0.0930757345480228 1
-0.371934065012922 0
0.310726268143656 0
0.130707593084403 1
0.0918162065924063 1
-0.0993647118496841 1
-0.187517172891715 1
-0.0391409390122835 1
0.226402260551676 1
-0.192247782483403 1
0.390714588390184 1
-0.203551026875576 1
-0.111589097605819 1
-0.302819568384482 0
-0.139846962894482 1
-0.120939546156746 1
0.234325268127241 1
-0.27977138251762 0
-0.0241545078956972 1
0.077949049580335 1
-0.196324351985479 1
-0.0174364875912442 1
-0.0150690264998743 1
0.16315715686873 1
-0.130210470385346 1
-0.191471353222257 1
-0.0159814124026984 1
0.411859501809402 0
0.0351774094285128 1
0.0422623717991797 1
-0.199137823776298 1
0.293181722515363 0
-0.0222485583728714 1
-0.186087721336146 1
0.052110204280997 1
-0.240869079532729 1
-0.0302076594905575 1
-0.119444775540045 1
0.179679003874408 1
-0.101805082755669 1
0.0581443889389093 1
-0.210012445820351 1
-0.189201835650722 1
0.09383818807956 1
0.321033176344209 1
0.265012603230173 0
0.00144348906254442 1
0.0569994798565411 1
0.171262267990365 1
0.328078901822196 0
-0.14546485509441 1
0.0821483450466576 1
0.0308370039686896 1
-0.362662173313558 0
-0.024324611260719 1
0.00293683686808087 1
-0.0176491196270704 1
-0.428150769055099 1
0.106233855831888 1
0.172428501477624 1
-0.162105658527631 1
0.295309782197985 1
-0.084659623007035 1
-0.0774141765444704 1
-0.000574305798262439 1
0.0361923468078206 1
-0.0988151412968856 1
-0.163852739931369 1
0.283279639404591 1
0.255584332629589 0
0.075930476722923 1
0.0403957534530962 1
-0.188279554405798 1
-0.0322748061125511 1
0.0981453444883172 1
0.00347641175203799 1
-0.322675814418367 1
0.13432468781317 1
0.260148907159658 0
-0.0997258263171009 1
-0.018896613554723 1
-0.127437795766257 1
-0.0872262132075997 1
0.0785261463118578 1
0.331284669474195 0
-0.0577451256652073 1
-0.186550057885005 1
-0.164246870164355 1
0.059065304413128 1
0.0335577283790509 1
0.0834195655431109 1
-0.0156322398163174 1
-0.0716062294714372 1
0.255322838319737 0
0.0312946697037919 1
-0.441619492316769 1
-0.00847862678999394 1
0.13563898129186 1
0.13486921599139 1
0.185752769869152 1
0.362696167410985 0
0.177379512775065 1
-0.0899541478222148 1
0.0151977316037903 1
-0.191315397976704 1
0.105894899726837 1
0.220506911099674 0
0.0567442485880958 1
0.148326220610235 1
-0.0214224676001562 1
-0.274557035530939 0
0.0343838510391895 1
0.168361119443275 1
0.173420454938549 1
-0.296300335058018 1
0.151252926118879 1
0.0950874344786015 1
-0.37192511725305 0
-0.0917562578520613 1
0.120599802746442 1
0.12220604502556 1
-0.00901997967196141 1
-0.192535355950212 1
-0.00287481532322443 1
0.0936745950929331 1
0.0767329720926676 1
0.170033811324278 1
-0.38778360175982 0
0.097742508129061 1
0.000547340326651161 1
-0.00764895286537569 1
-0.0264707166757127 1
-0.0344343527426309 1
0.369016926087047 0
-0.134937641298099 1
-0.343737244858755 0
0.0450320333536569 1
0.257129729427928 1
-0.191948198982909 1
0.0459028649457618 1
0.0470015453522524 1
-0.182898295960473 1
-0.3508059206482 1
-0.0628529825920793 1
-0.157304223315928 1
0.138426453433696 1
-0.0735086300042605 1
0.115016689043207 1
-0.201720669237189 1
0.0721514391119527 1
0.120264081935106 1
-0.0408245465419322 1
0.170281220245043 1
-0.0522530237880017 1
0.0797365680035081 1
0.0660403490489098 1
0.0431230228598291 1
0.0654549250581524 1
-0.0980903954161821 1
0.0175880073679387 1
-0.0346390535230774 1
0.263507026718289 1
0.0180081102564835 1
0.000531041725742129 1
-0.269600461770904 1
0.04170803793019 1
-0.0136198625979063 1
-0.168460700142835 1
-0.00583566419326265 1
0.0618723290936089 1
0.106886374953455 1
0.157737627985086 1
-0.114366895179877 1
-0.00419910871636832 1
0.244815471747339 1
0.0556349413403208 1
0.0507324916323341 1
0.170471742398414 1
0.214580882783514 1
-0.0655280643752137 1
-0.0877559711694502 1
0.0472202358232534 1
0.187716163922969 1
-0.0230324184430105 1
-0.0811188508240932 1
-0.0618605422119714 1
0.202614842025732 1
0.0106775840793528 1
-0.0960167245795248 1
-0.0634318011058127 1
-0.0292017257140506 1
-0.0707563339973142 1
0.0742812288059825 1
-0.0540895833057216 1
0.00321579126353029 1
0.00497995520553264 1
0.197706063945355 1
0.152945449111463 1
-0.213245498439476 1
0.110406864066501 1
-0.0187562416256013 1
0.149373622949617 1
-0.53518318513107 0
0.0472395635746454 1
-0.257335761545518 1
-0.0938125483836456 1
-0.0999753342108836 1
-0.00439971619928354 1
0.0538503739160959 1
0.0174101827264041 1
0.225435797512709 1
0.0290351452906168 1
0.104681719720501 1
-0.166657593847018 1
-0.340529447054247 1
-0.399507125533491 0
-0.0123282925932359 1
-0.117360395995573 1
0.547784426593697 0
0.0398176231847524 1
-0.0465248852652971 1
-0.0468372228124776 1
-0.138671198917443 1
0.165913037222923 1
-0.283877172557894 0
-0.0759864289978168 1
-0.090320775965229 1
-0.234250860959834 1
-0.0352698175907077 1
-0.0199408998599955 1
-0.0550812226706662 1
0.354348623818307 1
0.180820949230756 1
0.120450656659374 1
0.20427032067268 1
-0.0682688383161107 1
-0.187259831702767 1
0.113477977151787 1
-0.0163658681810638 1
-0.105425561312336 1
0.0172473250207494 1
-0.213511844639807 1
-0.0126733285182396 1
0.343138125761928 1
-0.171201097160287 1
-0.00869155064085829 1
0.0198681466425767 1
-0.0394437907111036 1
-0.237986625751104 1
-0.0963565564606544 1
0.0886914020856743 1
0.0652798884976921 1
-0.10361467199481 1
-0.13376127716738 1
0.280897487016001 1
0.0974940827441693 1
-0.147990654274358 1
-0.0953554721497038 1
0.129990869975116 1
0.0182188194053144 1
0.226861576046924 1
-0.0251268593064793 1
0.270787435102224 0
0.265587981483572 1
0.0396205680304562 1
-0.117767426471398 1
0.00515480456222607 1
0.0283077397287259 1
-0.0444091284865163 1
0.166032731422072 1
0.115124792557137 1
-0.110364867655027 1
0.161985619971155 1
-0.0205197943018204 1
0.338550639309128 0
-0.141667714939975 1
0.014318189937316 1
0.0210197358678988 1
0.054141610936101 1
-0.163627881255435 1
-0.0920265687620619 1
0.0522380544480094 1
0.0265535690676866 1
0.229946839298974 1
0.0880083604682385 1
0.00593920732903287 1
0.400853268411918 0
0.261163972618838 1
0.129858345704794 1
0.0490190732823537 1
0.139353084950379 1
-0.110378039467055 1
0.0894106833239276 1
-0.0838950543796814 1
0.351911267586629 0
0.137216659675806 1
0.345652716633772 1
-0.133038514898706 1
0.077012348287022 1
-0.154667082034946 1
-0.0442844147235361 1
-0.101792123521332 1
-0.311912903643861 0
-0.26926370935312 1
0.16431087986329 1
0.00823730927470877 1
0.10633065713219 1
0.153643726503 1
0.0534398713410766 1
0.160206997400376 1
-0.0157177541492171 1
0.202273486641394 1
0.348920615454276 0
-0.223018407653473 1
-0.0425888227643732 1
-0.00570702936229783 1
0.145217338976091 1
-0.156637190097799 1
-0.0511919146730281 1
0.06299782696897 1
0.13108198498541 1
-0.659252291014276 0
-0.100672349741687 1
0.230121523556388 1
0.205431818443975 1
0.148666905437108 1
0.0866827301809578 1
0.0771451779505886 1
-0.177533679237323 1
-0.18664739841519 1
0.301097277600888 0
0.176913786284433 1
-0.010361266684003 1
0.366923895310256 0
0.00745972208707504 1
0.237302188929627 1
-0.181845888281349 1
0.0603210429997314 1
0.26453608032958 1
0.0524519186406712 1
0.212347228155744 1
0.0459573987238984 1
0.0125781093541787 1
-0.346106294526533 1
0.0127410145183295 1
-0.105838283889207 1
0.279479653084676 0
-0.450046847232108 0
-0.0309778993455586 1
0.193536443269595 1
0.167616726002132 1
0.0822800063812429 1
0.079964515665942 1
0.016487644333179 1
0.212263397620026 1
0.0474410931878289 1
0.0700047493315387 1
-0.307578431284552 1
0.111762683697758 1
0.235484638425943 1
0.220194865105649 1
0.107733251285555 1
-0.124018271213187 1
-0.366276404396885 1
0.377383469617123 0
-0.017331562559873 1
-0.0639413893634492 1
0.254766994285903 0
0.155049614096867 1
-0.00596888041186316 1
0.0126616504476771 1
-0.171216865341853 1
-0.042939824359722 1
0.0260383963735597 1
0.189246512375449 1
-0.00147446663254901 1
-0.0357991275788375 1
-0.2782597407586 1
0.0887772828837705 1
-0.132954267433805 1
0.12065252864601 1
-0.158968638249172 1
-0.241439911370469 1
0.214643252605807 0
0.141324562755098 1
-0.251611854388354 1
0.221716931142509 1
0.226046919090487 1
-0.0337059759265789 1
-0.255324816992528 1
-0.175497403817118 1
0.00427052585929599 1
-0.101192544599118 1
-0.227244758698907 1
-0.1247736224569 1
0.184506467614012 1
0.265735583215828 1
-0.028969203763092 1
-0.070532119666351 1
-0.0886592685535591 1
0.0172431664418662 1
-0.159076070050095 1
0.204894405258857 1
0.395664634027676 0
0.0120970642180786 1
0.0222329396885138 1
0.317764927653116 1
-0.118784978991739 1
0.279468964445595 1
-0.102297396851713 1
-0.0224279085781807 1
-0.186904074127031 1
-0.379852030732791 1
-0.0834175981547934 1
-0.0344173924075372 1
0.380719501780855 1
0.243898021532437 0
0.101879439363946 1
-0.153188971114659 1
-0.0748216917456107 1
0.0256822510004609 1
0.179497981013179 1
-0.0331813911416497 1
-0.0837677187740092 1
-0.016095731587157 1
0.0550090863008037 1
-0.0498571906813847 1
-0.036641276748663 1
0.0934974215280776 1
0.0316632697046446 1
-0.294138870928728 0
0.258022159676555 1
0.230385347790085 1
-0.00535474786186479 1
-0.0235412896059918 1
0.214435764937841 1
-0.276567967432599 1
0.0561643800997008 1
0.199439938176631 1
0.00204812590624394 1
0.173528733154674 1
0.0380043559569312 1
0.402016212438516 1
0.123976649586588 1
0.099356908456806 1
-0.18402429180105 1
0.098303543527831 1
0.193212066021619 1
0.0993086702998628 1
0.107291165831281 1
0.103887096723662 1
-0.12095951548277 1
-0.14821815348865 1
-0.182267522215136 1
0.0137241127144996 1
-0.048854069964192 1
0.0157399140149118 1
0.295931814400794 0
0.0525806702836411 1
0.197040663233444 1
0.0588631363193358 1
-0.158936826725247 1
-0.174856047879577 1
0.0721613985853815 1
0.127360370219757 1
-0.207725404372575 1
-0.090094702556662 1
0.30327587842452 1
-0.138190030519997 1
0.112092795992929 1
0.0447484117919425 1
0.0699252872523715 1
-0.227043114181168 1
-0.13725110521789 1
-0.0185170886587705 1
0.571530824632426 0
-0.190662074442433 1
-0.125043123964011 1
-0.0558150491456119 1
-0.0407025310296568 1
-0.15167940689724 1
0.0754538683256152 1
0.298184795268625 1
0.149293531023924 1
-0.0833963616436436 1
0.0210830120886094 1
0.29992547288528 1
0.0702036994209916 1
0.0237541188247875 1
-0.0632739943560111 1
0.46383500951247 0
-0.0665188158846878 1
0.142045843542925 1
-0.0415065838122044 1
-0.343326949936832 0
-0.0607012904487976 1
-0.0249181755098329 1
0.084778425633513 1
0.104232774265322 1
0.0128111385550341 1
-0.176531235393618 1
0.125156929340775 1
0.0909830678716435 1
-0.0259653828000846 1
0.00685836777758941 1
0.0550527249460085 1
0.241606140162538 1
-0.227666783821942 1
-0.0770061082512744 1
-0.16424950254098 1
-0.275567446394814 1
-0.0249547986105547 1
-0.0183116508271624 1
-0.0904345499962236 1
-0.291681503039887 1
0.00637043759896927 1
-0.0799951906926562 1
0.192155147394929 1
-0.0103957940596645 1
-0.21091601757535 1
0.162421166833857 1
0.178509701453134 0
0.143145970217598 1
-0.14151802146361 1
-0.313480471305257 0
-0.095408220723079 1
-6.29535344744345e-05 1
0.0124328547221082 1
0.12025092026947 1
-0.0602372546628309 1
0.0433875404439168 1
0.0658713113135453 1
0.364930806231007 0
0.345890055747358 1
0.153865436088037 1
-0.0253069439783512 1
0.241575174149479 1
0.171628769078918 1
-0.315075992185915 1
-0.146887330159239 1
-0.125005520324172 1
0.0398245662205366 1
-0.258512106138749 1
-0.158703445107852 1
-0.509135695495607 0
0.140966945204329 1
-0.0798718311618789 1
0.0740071071981329 1
-0.268188767551687 1
0.0235150122049393 1
-0.281858378039901 1
0.242766285144269 1
-0.0582456257418115 1
0.102810742958111 1
0.00978273424055942 1
-0.283006286830019 0
0.0229237453810441 1
-0.146343659477241 1
-0.142622795891497 1
0.361622550965142 1
0.104870917540113 1
0.129297432606634 1
0.347214407190714 1
-0.0730313985562038 1
0.323731817505888 0
-0.0208287179872599 1
0.326554669490761 1
0.212386419824756 1
0.479524392641412 0
0.1019389960416 1
-0.0111569200433525 1
0.154511326501581 1
-0.0631776929079015 1
-0.0516105119925612 1
0.125591767765782 1
0.131336943831486 1
-0.048315326798874 1
-0.150782180848132 1
-0.0431788739918413 1
0.172973696828038 1
-0.302114550049275 0
-0.161133086873325 1
0.0960100813981141 1
-0.15680431966072 1
0.0055302342381213 1
-0.0299812338692577 1
-0.249214072535845 1
-0.424646377324916 0
-0.0408001917745248 1
-0.148667959221842 1
0.0543183307175053 1
-0.0616983661470033 1
0.0666993039513298 1
0.15832472234363 1
-0.17970160012732 0
-0.130495942061287 1
-0.0193034748722625 1
-0.0662724753065747 1
0.0593865087206039 1
0.118221148584301 1
0.0576154405804624 1
0.119427245734174 1
0.109969604698457 1
0.000355193518806939 1
-0.0916742819718768 1
-0.092386429905107 1
-0.124363406004805 1
0.136168030198366 1
0.150617567030887 1
-0.307191958544112 1
0.153713161767298 1
-0.0999505314768379 1
0.133568910327988 1
0.104680335629395 1
0.0290312459748165 1
0.20358284328847 1
0.389503000332239 0
0.188706587021058 1
0.0534206973249533 1
-0.310550966779841 0
0.095414406772559 1
-0.344665267925926 0
-0.238012982997424 0
0.0413774932880398 1
-0.250835727445772 1
0.22145567268999 0
0.0734748558550985 1
0.242131496066036 0
-0.0934361465605349 1
-0.166704226016776 1
0.153150601516891 1
-0.22961782491568 1
-0.142424096652847 1
-0.159179896229589 1
0.32461141638541 0
-0.085168258648767 1
0.0787803196144102 1
-0.133372006975448 1
0.165218077135874 1
0.0976348584155437 1
-0.296674757565557 1
0.0442911444368722 1
-0.0558867557465828 1
-0.248937058779979 1
0.0793992721223002 1
0.150496263132387 1
-0.102612387482654 1
-0.0849953128343893 1
-0.119617957300343 1
0.207685984193979 1
0.142624009456224 1
0.0433057459066126 1
-0.0340842392583536 1
0.0508571522238012 1
0.0911713497483425 1
0.0301783450758568 1
0.10659488698779 1
0.18160071097174 1
-0.164738624215273 1
-0.10035357723713 1
0.120929472518762 1
0.125286869481829 1
0.381861122108191 0
0.138426297156621 1
0.0518521490507738 1
0.107564325112054 1
0.0536447774911036 1
0.0675703553840784 1
0.196529551840771 1
-0.126020637114612 1
0.143616490593084 1
0.0731888575104409 1
0.197461883406242 1
0.106742559303423 1
-0.0317497157249703 1
0.0938503486206833 1
0.302916410502866 1
0.0449533858076529 1
0.18991201374446 1
-0.0122158825451312 1
0.345859044771379 1
0.100838515780054 1
0.0470964429298357 1
-0.48082488278196 0
-0.143168209776022 1
0.0830564104031401 1
-0.0979746647505162 1
-0.13824454539187 1
0.0333828254369319 1
-0.0774427425185132 1
-0.142649784392969 1
-0.0551250501580375 1
0.0365278034696529 1
0.0810320680628534 1
-0.029014025368988 1
0.00924755164476611 1
-0.0782036867083248 1
-0.141063416080873 1
0.131262260275224 1
0.0764251016253622 1
0.220748421435381 1
-0.318040569350205 1
0.391328445603757 0
-0.112138967919301 1
0.163472285390643 1
-0.133306110526641 1
0.179499378122521 1
-0.188634909595812 1
-0.0287526649748335 1
-0.257937512327161 0
0.104403236665558 1
-0.0866393613347098 1
-0.0232535786124433 1
0.399936579151708 0
0.0272569704238148 1
0.0679476119098057 1
0.104034282135693 1
0.0168140777954265 1
0.0915668028820074 1
0.0308361036262625 1
0.197527724124769 1
0.184340183647584 1
0.201887661561043 0
0.391535891322001 0
-0.158371478492093 1
-0.413511700926941 0
0.172931085489372 1
-0.0353994642548197 1
-0.317269514726166 1
-0.158553419006836 1
0.0915265948554243 1
-0.14762602508049 1
-0.0788783081457731 1
-0.17758295226969 1
-0.105973520441533 1
0.0372604065242869 1
0.404926450269305 0
0.0329874912644746 1
0.123603999882393 1
-0.197267605853976 1
0.00107541474009947 1
0.24559542559546 1
0.0698306167215381 1
-0.123329083075546 1
0.0650833961629986 1
-0.203753691961229 1
-0.0725916502482387 1
0.0219743357951784 1
-0.13159162047199 1
0.305671663247506 0
0.195046869135342 1
0.153436984079663 1
-0.0176247174995819 1
-0.152874107768339 1
0.131561548019913 1
0.0721524452556421 1
0.00206943443762001 1
0.103066725682594 1
-0.23210271689481 1
-0.3878006762531 0
-0.0405983105844987 1
-0.150354643361621 1
-0.306478419816857 0
-0.178754323811535 1
-0.106701745130818 1
0.0152313980913989 1
-0.214962357816672 1
-0.382095528929081 0
-0.00185763070532944 1
-0.0174189768390307 1
-0.183526940759607 1
-0.356873658421682 0
0.0404371465690645 1
-0.0107714708918633 1
0.155534587367246 1
-0.227184407638658 1
0.176607847269278 1
0.144015414411118 1
0.126945257449502 1
-0.380746776065859 0
-0.059975911120483 1
-0.158320961213463 1
-0.0160511460904323 1
-0.120572986641386 1
0.00593496181034898 1
0.182075100244581 1
0.0986792901918046 1
0.108703956157832 1
-0.0126432412182764 1
-0.117959664657604 1
-0.28357763876197 1
-0.227971151258057 1
-0.232563763531747 0
-0.315208241446936 0
-0.00467825533485691 1
0.146777441635379 1
0.00470007204944914 1
-0.101640168322157 1
-0.0373691014621896 1
-0.111048940329659 1
0.406968578716418 0
-0.0398532697374918 1
-0.101676433472335 1
-0.00293066314850157 1
-0.136392674985271 1
0.242808578869041 1
0.0697510999353165 1
0.242568872389226 1
0.107785769879 1
0.0338994988134467 1
-0.0736534638082446 1
-0.0618498078931391 1
0.00690097916958779 1
0.202475651858955 1
-0.0322750805841369 1
0.122206378666018 1
-0.294277905332603 0
0.139446766804694 1
-0.0447716895725019 1
0.0958760614828059 1
-0.198495118683827 1
-0.0102655629184733 1
-0.12032596412461 1
-0.0512726137362297 1
-0.135123798458958 1
-0.0838126171109839 1
-0.125960733186575 1
-0.133941407350492 1
0.126266408211737 1
0.00276411710958106 1
0.374160131831437 0
0.214513902865326 1
0.0809089151690064 1
-0.339258746252901 0
-0.112545158266596 1
0.212580999433059 1
0.0783461213027595 1
0.145934342872926 1
0.0220780823099911 1
-0.212451438539686 1
-0.239000611053084 1
-0.336937278546628 0
-0.413399553877742 0
0.163005589314209 1
-0.251639419372371 1
0.112214467315518 1
-0.0423267215141079 1
0.103583578899227 1
0.0653585678960145 1
-0.186720612253871 1
-0.116986972524102 1
0.0083980272667944 1
-0.243611647054268 1
0.0854558474851557 1
0.06374019927165 1
0.223499410648345 1
-0.187584249053846 1
0.00137900044000095 1
0.328098527468622 0
0.296084650994993 1
0.0541934404932619 1
-0.194139419948209 1
-0.142600360586407 1
-0.240578993744973 1
-0.0608527748421813 1
0.237032611988932 0
0.457575865101592 0
0.140335439837491 1
0.0251135828315016 1
0.324961064388331 1
-0.140280523160955 1
-0.0984006530776978 1
-0.198500918898402 1
-0.103681314847991 1
-0.190462761092995 1
0.318002085899339 1
0.0466118273463255 1
0.0534540031102867 1
-0.160214709538989 1
-0.0558474132346392 1
0.00353882223800388 1
-0.0959260461549518 1
0.230019183756393 1
0.256604198995376 1
0.170269129740843 1
-0.162533603557902 1
0.0658245308484668 1
-0.0788773982917467 1
-0.387764495804778 0
-0.400843440288569 0
-0.0732863393048713 1
-0.0052633522655887 1
-0.212735958843786 1
-0.656136162023073 0
0.0472437340861313 1
0.23453087569041 1
-0.445013946459289 1
-0.0264245043662483 1
-0.177437711503252 1
0.11406579726824 1
-0.210022825588371 1
0.104621258093557 1
0.0951147223994854 1
0.0541691176794019 1
-0.196129414249424 1
-0.231408036431073 1
0.221147801404579 1
-0.474149893463461 0
0.14001684070896 1
0.00836389543875245 1
-0.0344949458287404 1
0.109111739399222 1
-0.18460940790075 1
-0.170752549445679 1
-0.0629585473826966 1
-0.120649475239201 1
0.0384479254553891 1
0.219345737437311 1
-0.233767488260296 1
-0.128637491726691 1
-0.0450950806168578 1
-0.11658473371103 1
0.285200049120985 0
-0.0626352054726018 1
0.264743234809268 0
-0.270136031944256 1
-0.00125384124215154 1
-0.0346965903634512 1
-0.111582467773879 1
-0.0248596032236351 1
0.307907567756505 1
0.167856243956394 1
-0.192452481843756 1
-0.0872589087003755 1
-0.403754485684555 0
-0.0678561673205603 1
-0.123751860014663 1
0.0949438716640557 1
-0.0587514782031564 1
-0.107298900835686 1
-0.00410226418416186 1
0.258666728182736 0
0.0657390022950107 1
0.0524665763082712 1
0.0342554545555857 1
-0.144593246195516 1
-0.126723339622271 1
-0.215807647632364 1
-0.352622042985689 0
-0.150969445568062 1
0.221115241772454 1
0.0907136761619583 1
-0.420081642595254 0
0.119626930092856 1
0.216074121730068 1
0.0743319539222468 1
-0.194047710729371 1
-0.111836078209516 1
0.0857021533069197 1
-0.159547391892849 1
-0.103186953642604 1
-0.0345126430706569 1
0.180405727619127 1
0.045171362787338 1
-0.227965231926997 1
-0.103684848901093 1
0.191358620261432 1
0.155209604116602 1
-0.0951442455368481 1
0.398308622607338 0
-0.0353861948913193 1
0.29496185209882 1
0.25089872957954 1
0.203512188877368 1
-0.325444034525681 0
-0.194752137719672 1
0.0794566156547614 1
-0.263032396510731 1
-0.28549610862532 1
0.0105463095343282 1
0.196797249435204 1
-0.190632655727997 1
0.261681689037668 0
-0.127626072126489 1
-0.00200924713531284 1
0.151885677856552 1
-0.278648529400348 1
-0.0502545676516064 1
0.179895544690858 1
-0.147233986750228 1
-0.114628812603325 1
0.171491142832074 1
0.171822618848225 1
0.000190878952969487 1
0.061408185602701 1
-0.0583462339401693 1
-0.0500502542429784 1
-0.0363710874840248 1
0.3148620185958 1
-0.0739554610364343 1
0.135379549569586 1
-0.223870279693173 1
-0.0790341116565115 1
0.00246020319469763 1
-0.393352409355923 0
0.163477066224603 1
-0.0765148050044536 1
-0.147121039622394 1
0.22171650958796 1
-0.11238254406215 1
0.0575802887896587 1
-0.0939306961461688 1
-0.0806538350122098 1
0.315939538431142 0
0.0670195228960295 1
-0.083016174311055 1
-0.00517064835829834 1
-0.388780783843128 0
-0.0409026165876593 1
-0.0203201890662902 1
-0.243733871316772 1
-0.288359126741327 1
0.0927891366154801 1
-0.0234978694554076 1
0.169986075302726 1
0.0524194413784549 1
0.0266190557621492 1
-0.133871267282544 1
0.109966439212065 1
-0.0267732304009312 1
-0.148936331447801 1
-0.0469713761118975 1
0.171497275311378 1
-0.140536835839321 1
0.275955496859534 1
-0.169873438804419 1
0.164868248377532 1
0.112462758817181 1
-0.188170078649593 1
0.243845942093417 1
0.204609493403263 1
0.0479377593832605 1
0.204479001373601 1
-0.251709359199291 1
-0.236962871540757 1
-0.177052626930223 0
0.0961873779629348 1
0.292719505170858 0
-0.133565344756291 1
0.287115143615024 1
0.00224343487287145 1
0.109201008437155 1
-0.0709845008721103 1
0.0135701420278826 1
0.0773496303165376 1
0.155900251799662 1
0.0329065632598407 1
0.114442988671475 1
0.146493049562002 1
0.0823554628366732 1
0.0520865543438553 1
-0.0710214598449241 1
0.058618476898653 1
0.0386451094850312 1
0.0258238804211749 1
0.110727969805372 1
0.0113607731967877 1
0.164463234449625 1
0.305023455670828 1
-0.110299467151377 1
-0.379808515971585 0
-0.114621859534966 1
-0.141525087379121 1
0.100650401799479 1
0.00347590669710422 1
-0.0776144470057639 1
-0.0849711002605886 1
0.192384529467117 0
-0.00423733939922639 1
0.153780158658085 1
0.0799091537582991 1
0.0486960167600203 1
0.188053522855361 1
0.314264838485644 1
-0.115927234447999 1
0.111388237476381 1
-0.0899566621262143 1
-0.0476662904197279 1
0.243653859333373 1
-0.0227995126699991 1
-0.401880118542849 0
0.0435809783129775 1
-0.0372751372914201 1
0.0794729239415984 1
-0.0774746182472201 1
0.0134572124903267 1
0.0584073498004057 1
-0.11083866220514 1
-0.0207730543172809 1
0.0740760709031101 1
-0.0284473682646846 1
-0.367859449238955 1
0.20782791638191 1
-0.0121544856689167 1
0.140584392714699 1
-0.00963248692889818 1
-0.367917028339075 0
-0.0946740315194517 1
-0.0913279718819351 1
0.111539062258238 1
-0.0105488075864027 1
0.155922638557491 1
-0.158131711577163 1
-0.0671533608583322 1
-0.0631941269723007 1
-0.194147138443891 1
0.0878606573853555 1
-0.0754488966014609 1
0.0521475630626022 1
-0.1023552259983 1
0.0437088271684343 1
-0.193193659730309 1
-0.0207077954487511 1
-0.0259599175651852 1
-0.101220610063055 1
0.00637668154321098 1
0.205408866821047 1
0.0559959864537325 1
-0.154148673828902 1
-0.044953099146076 1
0.101833005236825 1
-0.165993341389495 1
0.126776437490579 1
0.442713719839748 0
0.0662301855152409 1
-0.20600727405885 1
-0.0424707543598688 1
0.0641264102027111 1
0.0368609767845946 1
-0.103810338775708 1
0.192910553827285 1
0.0205830819062404 1
0.0313562480413709 1
0.00417692554923822 1
0.110124087986775 1
0.0844680685680025 1
-0.112544359304825 1
-0.0476245630788731 1
-0.0988919516589103 1
-0.0311690782650623 1
0.145264380918285 1
0.0662745416231973 1
-0.339391971776137 0
-0.0252639024174392 1
0.200023205688314 1
0.118442699133896 1
-0.00807952568202285 1
0.026282441377812 1
0.184645517238105 1
-0.0359282417006783 1
0.0380612228865443 1
0.098002225569886 1
-0.115693450357625 1
0.0631707845168059 1
-0.397131347803344 0
-0.00638295546763416 1
0.137233205285555 1
-0.00222198922264263 1
0.266301538134587 1
-0.0489460250896948 1
-0.14106346923633 1
0.013493055469225 1
0.346486128822994 1
-0.210635039078031 1
0.0819663493918703 1
-0.249905604052073 1
-0.0770884186135043 1
0.0124970660055446 1
-0.349359957443418 1
0.221245248762497 0
0.0607403210928658 1
-0.203069586689688 1
0.275810274117202 0
-0.137712184160556 1
-0.178630764075566 1
-0.339365157935914 1
-0.22272554114851 1
-0.256014930612529 1
-0.1383901796442 1
0.0177189192299721 1
0.0151374958246183 1
0.0514979560947324 1
0.188967412602149 1
0.10403126083898 1
-0.041809462628942 1
0.143742088131817 1
0.0581781933539358 1
-0.120775760011698 1
-0.351196032333041 1
0.141748515923486 1
0.289894825185699 1
0.263720476768637 1
0.0446600381496221 1
0.064901259177921 1
0.0588779877905517 1
-0.141750033337858 0
0.156392654410525 1
-0.179395255458776 1
-0.161701366787853 1
0.283337050825094 0
-0.107763716921749 1
-0.087807854226996 1
-0.0575255640933475 1
0.114785960161488 1
0.0982517416733436 1
-0.120162065718405 1
0.107355844750277 1
-0.00291572839486825 1
0.20060940746272 1
0.127692309404175 1
0.0811835629742628 1
0.150839482446307 1
0.130226258363737 1
-0.0689862562620289 1
-0.288573001835468 1
-0.0137882916396769 1
-0.115529554347016 1
0.0438215645963919 1
0.439678629693867 0
-0.030811045417856 1
0.0975776814344777 1
0.0521355697182029 1
0.195628750501869 1
-0.0415642772918251 1
0.0390007307176081 1
-0.0126360221670225 1
0.107588559489267 1
0.197585694758049 1
-0.168077428310343 1
-0.203260411227879 1
0.152610334045981 1
-0.0360071206563089 1
-0.206416683657094 1
-0.139680808688255 1
-0.151672091127603 1
-0.244996153181277 1
-0.161607444515025 1
0.131773198665387 1
-0.17818708734326 1
-0.209181386193541 1
-0.0772634063792378 1
0.0994049183869646 1
-0.108614091077335 1
0.0202007983944308 1
-0.139013205065544 1
0.203645310230653 1
-0.250819626328072 1
-0.244828615057459 1
0.0911860944313016 1
0.0497421640511999 1
-0.123842164478496 1
0.120210516103528 1
-0.329713581867739 0
-0.129049767408643 1
-0.0924208997247173 1
-0.188835864244517 1
-0.0240095252666963 1
0.0222992686850145 1
-0.0810268483954509 1
-0.0166856246848791 1
-0.271257339755068 1
0.106189481206241 1
0.309805781078717 1
-0.225720402997611 1
0.305690630706069 0
0.0200675006633908 1
0.0266067930811948 1
-0.115178486838366 1
0.115879994981714 1
-0.319170917489803 1
0.0575501645821468 1
0.429241069162704 0
-0.143903172853236 1
-0.399098693651762 0
-0.141373784780855 1
-0.148917745800577 1
0.462268980437473 0
0.0654525428457216 1
0.0394395777389975 1
-0.279551553481436 0
-0.0144986084316112 1
0.0812410629450944 1
-0.0605404538045961 1
0.0343730932348203 1
-0.188716610947454 1
-0.0883880800715788 1
0.0566527638316835 1
-0.26001971689519 1
0.286231498292939 0
-0.100688280322092 1
0.250214583720136 0
0.0653340134680506 1
0.00657713853001124 1
-0.248869495576382 1
-0.028595356714887 1
0.0428564011011224 1
-0.0814065914560048 1
-0.106486869727649 1
0.146440565648998 1
-0.199768301113562 1
0.00302107428412127 1
-0.161473544407955 1
-0.15636120356876 1
0.290052620866416 0
-0.241372380782799 1
-0.147571422522891 1
-0.0155654834046477 1
-0.0287733525984088 1
-0.0261490811660919 1
0.0423321112355888 1
0.104078935650644 1
0.059823362351595 1
-0.054599235389161 1
0.00800040667627347 1
-6.31959069269938e-05 1
0.0946855624542812 1
0.0450049977809363 1
0.0263014914928399 1
0.163307749891717 1
-0.440368979784155 0
0.167279496133155 1
-0.0557552530644925 1
-0.142090307647623 1
-0.0596744598545017 1
0.1480070755524 1
-0.0718151413993025 1
0.275186002131165 0
-0.175597174103698 1
-0.123248709691923 1
0.0619289430914697 1
-0.0321571849108721 1
-0.0555054832999762 1
0.0265783633259616 1
0.0383038092114083 1
0.205874329849463 1
0.166064630670697 1
-0.29201205098464 1
-0.0189376205902667 1
-0.288822912068135 1
0.151021790095682 1
-0.0207796937816386 1
-0.126349035998812 1
0.241135294927523 1
0.0960947102540118 1
-0.0242047519893956 1
0.112213134184775 1
0.303903219159464 0
0.150070140110894 1
-0.0318934151081216 1
0.421902619445886 0
0.246297539703348 1
-0.0300668858886361 1
0.346229891700697 0
0.154527727394346 1
0.00972934747304307 1
-0.498392256437351 0
-0.426365410851245 0
0.106168300737388 1
0.102520087933508 1
0.108959922119136 1
0.103229851200312 1
0.0798875243949812 1
-0.13349534459157 1
0.00590882443457787 1
0.225145083495731 1
0.0178707349844972 1
-0.148403768826122 1
-0.190375629083204 1
0.0771988864567176 1
0.123751534503278 1
0.000286664468258049 1
-0.0805778703525147 1
0.00219855349325683 1
0.118442133945063 1
-0.243171400614554 1
-0.209227555669058 1
0.325807306344288 0
-0.0269806613362874 1
-0.196041697685974 1
0.22163901993243 0
0.359669591470441 1
-0.0119455966320295 1
0.032324774840347 1
-0.0394569173554964 1
0.106987067877975 1
-0.195693642293683 1
-0.104002736340053 1
0.126547199716473 1
-0.137776038451653 1
0.0860929500105958 1
-0.0615497680141801 1
0.180925312908229 1
0.106849941969802 1
0.136823715333153 1
0.0501139219183946 1
0.148624310794438 1
0.199657796079027 1
0.0234898197036909 1
0.123603726880106 1
-0.334464619055124 0
-0.0870401565537175 1
-0.013940838988301 1
-0.236862330172273 1
-0.0626412932865877 1
-0.0815239207402864 1
-0.153536196209085 1
0.164028861966483 1
0.0917078519337043 1
0.147123950657984 1
0.0507583025608627 1
0.351529659250931 1
0.131123734310216 1
-0.0226927307551909 1
0.0707697278612801 1
0.13270925198194 1
0.0213551397328439 1
-0.109806803730222 1
0.186141818753299 1
0.131501767911549 1
0.166051433482586 1
-0.190427290521705 1
-0.0977186443193668 1
-0.234290748548689 0
0.067019668059391 1
-0.0881535036547907 1
-0.204937958514473 1
-0.0398770632393203 1
0.0603062354497266 1
0.049263666560229 1
0.0847300251114736 1
0.19106409423451 0
-0.142879933248435 1
0.227893161385119 1
-0.168459998052763 1
-0.0904515867185599 1
-0.130418569681387 1
0.0777669446031559 1
-0.135068368984726 1
0.122374641073535 1
0.0689422755453237 1
0.0515610750317387 1
-0.0880549063497945 1
0.005306296951907 1
0.0250317351337761 1
-0.178561242506467 1
-0.107454547608349 1
0.165532680816178 1
0.358470143563783 1
-0.0767478581172574 1
-0.0632939488780483 1
-0.253627054937089 1
-0.105542527475184 1
0.173465827243283 1
-0.0781172627405266 1
-0.33451186990162 0
0.0285305207527956 1
-0.051146081419267 1
0.339799024859298 0
0.0296741386958427 1
0.239831241319448 1
-0.0232535417063186 1
-0.142427055093034 1
0.129269877410065 1
-0.342707379915786 0
0.127974112675921 1
0.107545009933222 1
0.0672145886461002 1
-0.0727884319519295 1
0.28372636775406 1
0.138236700485667 1
0.166023610534808 1
-0.0344997116787068 1
-0.246181253713902 1
0.18609021382097 1
-0.0448047432729256 1
-0.080762705885973 1
0.209641364430491 1
-0.109398120999339 1
0.220812293090014 0
-0.0618905837156801 1
-0.0494929943911898 1
0.0903815631583264 1
-0.138496574213715 1
0.00735751005454661 1
-0.0396178761502073 1
0.0320750959848847 1
-0.0216402845374656 1
0.138481017759824 1
-0.00806630047393586 1
-0.0150637765936393 1
-0.133128842476162 1
-0.289720203961318 0
0.182585134569115 1
0.0477058267781653 1
0.258016351736818 1
-0.108644427407697 1
-0.0478096049749675 1
-0.169177280415564 1
0.20436782856133 1
0.025245145103167 1
-0.286579189092129 0
-0.163072146319745 1
-0.161532358780744 1
-0.100972243210827 1
-0.114436100800118 1
0.13755069524881 1
-0.117029854498801 1
0.147409707189638 1
-0.217705475109397 1
0.288331505046412 0
-0.00876876618921164 1
-0.176830532963255 1
-0.125676416285527 1
-0.186096832375704 1
-0.298923363132107 0
-0.236684342063208 0
-0.162245845324164 1
-0.208513017158262 1
0.0186356914384775 1
-0.249022507911483 1
0.171108813283286 1
0.148530830138285 1
-0.0500584166017036 1
-0.146022708609709 1
-0.0493802043506877 1
0.0501669672000936 1
0.0668386386882297 1
-0.0135546735873484 1
0.263145535658907 1
-0.199045581334875 0
0.22176799115703 1
0.195683239376163 1
-0.134427639622739 1
0.000463390726553894 1
0.195481329221119 0
-0.17707466538234 1
-0.304238538978585 0
-0.114462400249953 1
0.25211393214953 1
0.0894197113482356 1
0.0658007396852248 1
0.0161096392657438 1
0.22260886149641 1
0.157742712078869 1
-0.352328154337196 0
-0.00850779660669722 1
0.24808524922584 0
0.311240326361269 0
-0.0734360314947242 1
0.128663719435848 1
0.183554931501694 1
-0.277319523746386 1
-0.0826679350853722 1
0.345418567214318 1
-0.000544252408169972 1
-0.161250187870629 1
-0.23043700721255 1
-0.219277840514091 1
-0.111756114160597 1
0.0234326064623968 1
0.339833776909724 1
-0.0431148910586024 1
-0.0362098320787642 1
-0.01449436183206 1
0.0912751744393311 1
-0.207252820713158 1
-0.161537696472461 1
-0.079758356830449 1
0.0876461950020733 1
0.0753184790687186 1
0.0302089911550079 1
-0.243333345250231 0
-0.148023520899916 1
0.081680847698299 1
0.280498589089783 1
-0.122210140840046 1
-0.175227557087703 1
0.170803132720191 1
-0.222082713098593 1
-0.119584747027079 1
-0.152414751519936 1
-0.00804359332186112 1
-0.0121058137518925 1
0.0702458140913294 1
0.113849473048789 1
-0.118892344646521 1
-0.177918914680479 1
-0.0927512320480994 1
0.122207385663772 1
0.0157240313951598 1
-0.0223550458706731 1
0.172175327373765 1
-0.00134345033259922 1
0.133352560908784 1
0.237217584329706 1
0.237170884765576 1
0.0671134791922375 1
0.144164088098785 1
-0.0254602211258312 1
0.000227279856031937 1
0.203400077367354 1
-0.00224041309651554 1
0.224661388256573 1
-0.0577709076676159 1
0.0252429408916812 1
-0.0155779946791739 1
0.0220494128929996 1
0.0667593748192749 1
-0.128008753316509 1
0.143990620000004 1
0.279086857495173 1
0.00741485187342338 1
-0.20884401240652 1
-0.0476392279137356 1
0.19277516293858 1
-0.123625928413394 1
-0.101672048280612 1
0.159538864557274 1
0.0153340822278102 1
-0.225263221644715 1
-0.10879207697398 1
-0.31212176170389 0
0.11690316816079 1
0.0761348535101567 1
-0.209122922197725 1
-0.191049587666287 1
-0.1364670657188 1
-0.0656284993165081 1
-0.0506038349185901 1
-0.0120880685743986 1
0.262397168292453 1
-0.0352506094364488 1
-0.213170316451691 1
-0.40072001455073 1
0.118525993692075 1
-0.0318266566337663 1
0.0993418382219034 1
0.118284923173051 1
-0.110544618042313 1
-0.101086652967766 1
-0.021388888405381 1
-0.117679547605302 1
0.116494138576962 1
0.078302274607032 1
0.0529245501979017 1
0.329089372662606 1
0.17811670264131 1
-0.0262065087264097 1
-0.36715809633034 0
-0.166448555452641 1
-0.223755558290851 1
0.156632910733896 1
0.12296856759013 1
0.14793615738164 1
0.103474745366778 1
-0.11231678072053 1
-0.17261889934269 1
0.140360077484725 1
0.0783833494937665 1
0.0756500173989805 1
-0.201574256896803 1
-0.22170017439892 1
0.0817789570529255 1
0.0670274908580423 1
0.132099262601262 1
-0.170152736030785 1
0.0306899356013408 1
0.0128025639544165 1
-0.0588553849216647 1
-0.107126748417681 1
-0.120444554491899 1
0.263293294575395 0
0.00124901559794376 1
0.261784363191352 0
-0.233030916347147 1
-0.501809157548127 0
0.220987314913312 1
-0.068622496828508 1
0.161057021037886 1
-0.00228625287830833 1
0.00447378885509355 1
-0.00354520185857789 1
0.0808474246580127 1
0.453192139619438 0
-0.119551449478307 1
0.0576596153095837 1
-0.162513377765972 1
-0.147175383855019 1
-0.125512652626552 1
0.0232413575683574 1
0.264114583987333 1
0.0197277126903726 1
-0.0402781422060979 1
0.421572937309358 0
0.0895881806543612 1
0.0485329464000226 1
0.301649297028518 1
-0.110557570577983 1
0.0091409870276386 1
0.0619802438004972 1
0.00500508760044742 1
-0.342944276512121 1
0.0563565885252654 1
0.213899183079848 1
0.159292254053258 1
0.374074335873805 0
0.0766939161895058 1
-0.328143884080224 0
0.176751999254487 1
0.269111236105678 1
0.131240076676758 1
-0.044151068409655 1
0.0461853345301914 1
0.00463778788032189 1
-0.0728140209462315 1
-0.0652220547677108 1
0.167099559943654 1
0.14549340708587 1
0.0606488884244909 1
-0.143589245630605 1
0.23756629462412 0
-0.0226386900520356 1
0.000522349259131583 1
0.27954509404973 1
0.0528800339362306 1
-0.148969849546829 1
0.00267224016686891 1
-0.0947342882849076 1
0.0393539073903422 1
0.0359544468339981 1
0.123311185672258 1
-0.213368218509086 1
-0.0763280010237058 1
-0.188830832730018 1
0.122040742398543 1
0.0588956130240211 1
0.0537546883212993 1
0.25908207608426 1
-0.152998385491549 1
0.0140591382476055 1
-0.160739188068895 1
0.125090269607034 1
0.0244774040583644 1
0.182150417706176 1
-0.16478417952115 1
0.0668892071039625 1
-0.21721247486153 0
0.0484042785220979 1
0.233201830082441 1
-0.282556143970214 0
-0.0342961371792273 1
0.0976729146031901 1
0.296951429313406 1
0.352511241346314 1
0.197958383578474 1
0.0910726435606234 1
0.0344928413900939 1
0.0484687017780418 1
-0.0699597722736757 1
-0.055768140332729 1
0.221419729266694 1
0.101965387340622 1
-0.108704539894755 1
0.230195314880453 1
0.0357758701324934 1
0.0663275515406385 1
-0.101189384177769 1
-0.0654432903649366 1
0.240764823741444 1
-0.286999395505875 1
-0.286466415037557 1
0.0592212376272247 1
-0.152920804119332 1
-0.0353844539338181 1
0.181242046267556 0
-0.173785004766058 1
-0.154772314437064 1
-0.0505361972672426 1
-0.181980552898449 1
0.166670070871507 1
-0.0237883786582869 1
-0.0396100323307926 1
-0.084247477009256 1
0.0814786111177136 1
-0.0564751188059255 1
0.12171114739773 1
-0.052702757436249 1
-0.0233670830193599 1
0.119738144773868 1
0.20948914012149 1
-0.0399012050916148 1
0.345168335342316 0
0.10583188502873 1
-0.0844082364315999 1
0.174240327268665 1
-0.126483989059593 1
0.0537625939356075 1
-0.536116962882121 0
0.00641224568708905 1
0.0252489001258094 1
0.135717826100591 1
-0.0448805576898362 1
-0.0449450102851626 1
-0.0481330276548633 1
-0.18075114557771 1
0.481267981294554 1
0.271178209698021 1
-0.351723464355572 0
-0.173731457584979 1
0.138451278140529 1
-0.114675690295104 1
-0.504063927666248 0
-0.00901926934824185 1
0.0117160240238726 1
0.20422257079645 1
-0.0510126030032105 1
-0.340050221254056 0
-0.196141920512198 1
-0.119019500276607 1
0.0257857978730868 1
-0.0129290555326769 1
-0.0713124748827465 1
-0.0491552097935187 1
-0.194105521028054 1
0.0047708569239753 1
-0.0110035230196418 1
0.00136275129592819 1
-0.170728416443369 1
0.172439536034224 1
0.0612983443104424 1
0.0804544710414292 1
-0.0837533410367154 1
-0.157494000070948 1
-0.0774514227635928 1
-0.0153706399992505 1
0.0372674356793538 1
-0.0454489615308881 1
-0.23487951767489 1
-0.100524554271957 1
-0.0129841964159353 1
-0.104927838652667 1
-0.0504009363082135 1
-0.0586251872727077 1
0.0882332864511618 1
-0.0418871995831304 1
0.0895730465269771 1
0.239390777742899 0
-0.0110188567986559 1
0.0377360186028864 1
-0.0106106119599314 1
-0.398839093345787 0
0.0865589215824265 1
0.0754215157192018 1
0.000317024913670888 1
-0.0222912280070437 1
0.0134685758256319 1
0.055021513833106 1
0.0314216968983935 1
0.389018316860926 0
0.197066975853894 0
0.148164767569112 1
0.321671685859543 0
0.211586532535713 0
0.0464555158519857 1
-0.0994566256259099 1
-0.432897319700644 0
-0.24632947531035 1
0.253102793000009 1
-0.0935412916399952 1
0.130534996663364 1
-0.104121861595831 1
-0.293099072249053 0
0.213677224396232 1
0.0490647308357337 1
0.0395129657350236 1
-0.139259141808523 1
0.257336608135647 1
-0.0780797811625663 1
0.0924547256755414 1
0.161832075783973 1
0.0195031907928917 1
-0.0633222552035104 1
0.0816531883886585 1
-0.157919199687381 1
0.0867615361992082 1
-0.0984077566667513 1
-0.00808030215671852 1
0.260240258423316 1
-0.0841589715444991 1
-0.239642087014219 1
0.0437135736576931 1
-0.155448370755213 1
0.0786778483169947 1
0.124033831043757 1
-0.0642204461609417 1
0.369882134097925 1
-0.421884157873353 1
-0.031023532224548 1
-0.283109496456858 1
-0.167097741651103 1
-0.299273663625037 1
-0.0407832908929972 1
-0.0474305395566456 1
-0.349842947632229 0
0.0991828342198445 1
0.0454061591246034 1
-0.0634529373277311 1
-0.00765780381651832 1
0.333091342263686 1
-0.0876967737126221 1
-0.0739516835879417 1
0.13761972594255 1
-0.300399144446763 1
0.0413781790236283 1
0.16078097709999 1
-0.190292932426785 1
4.54887861251613e-06 1
-0.0809599289564857 1
0.000835753533858161 1
-0.162666490591679 1
0.144587468552707 1
0.286647382827433 1
0.206900494007882 1
0.00721475638179666 1
0.0820359014094065 1
0.246685225484827 1
0.434713937288927 0
0.0435517608206155 1
0.194967443049516 1
0.126754086945731 1
0.39919086980898 0
-0.128342522249738 1
0.00691071251606803 1
-0.0490748362785647 1
0.0962939864514521 1
-0.0320712268817495 1
-0.142962453388006 1
0.16459934863408 1
-0.123740090468811 1
0.0159302636712967 1
-0.222751489797805 1
0.0207896152353697 1
0.131042449815496 1
0.150964055857244 1
-0.119521204488193 1
-0.0148459252619937 1
0.16365974132924 1
0.102844740649828 1
0.0940033912913808 1
0.104776136750238 1
0.253659794762473 1
0.133432144210909 1
-0.106515044798173 1
-0.198494265185137 1
-0.0425858221026455 1
-0.278159509622798 1
0.353080593110689 1
-0.219430067779438 1
0.0151831725644394 1
0.159780873399253 0
0.115299566316967 1
0.0957799760200251 1
0.0227493605023867 1
-0.050134587437392 1
-0.0159474933800751 1
0.114966792379321 1
-0.138519628373588 1
0.185447070545462 1
0.231822397888392 1
0.243470347079673 1
-0.0948722442497695 1
-0.15313331877286 1
-0.239967547206817 1
-0.125839603025419 1
0.19169096589236 1
-0.259339256126852 1
0.00514356001099419 1
-0.12223894753624 1
0.155676572410363 1
-0.00695137698312104 1
0.105720755779682 1
-0.0582912567012635 1
-0.0369421179403395 1
0.327919005024153 0
0.2172184509316 1
-0.123107641147013 1
-0.179327747275464 1
0.11773702749822 1
-0.115871960218122 1
0.0870217057993632 1
-0.0762987143483045 1
0.0462325257363167 1
0.119685798801481 1
-0.202368790361725 1
-0.26091210685166 1
0.0859409547620022 1
0.00585890436489324 1
0.323647338160812 1
0.130432618401839 1
0.0297232196588107 1
0.0121748112690807 1
0.128064375229272 1
0.00467446258504059 1
0.0245517323559056 1
0.0314459907483502 1
0.0627621976136879 1
0.0923694708699661 1
0.202655480429644 1
-0.00361411626217393 1
-0.181237331730011 1
-0.0118812911526667 1
0.00470943700992591 1
-0.0259885407334452 1
-0.0894126848432111 1
-0.0145413676713079 1
-0.23382336730183 1
-0.394412150796228 0
-0.00940225113164758 1
-0.235297826164845 0
0.190482412902593 1
0.179873580495431 1
-0.0569257660286948 1
0.0480722170102104 1
-0.0372411361945942 1
-0.205280397590705 1
-0.0571457809688211 1
-0.0013027697828024 1
0.080411307719394 1
-0.0631797669143312 1
-0.0134634196075123 1
-0.156629945102158 1
0.302978991616037 1
0.0950121030411644 1
0.0225945173021607 1
0.12145528154568 1
-0.262111997594679 1
-0.133000424300583 1
-0.356150673945612 1
-0.0632476752072668 1
0.0603885075540296 1
0.175216556277821 1
0.00461743663749658 1
-0.06720821513686 1
0.177062616989215 1
0.295173830019986 1
-0.242120597833248 1
0.199845643897041 1
0.336835365630157 0
-0.274819457718932 0
-0.0545780417423312 1
-0.11205241604783 1
-0.0905236836140677 1
0.275849740427146 0
0.363008774673314 0
0.2408038574279 1
0.0864929444894137 1
-0.0246591433649065 1
-0.10953639823723 1
0.0366929831899365 1
-0.0291660142748635 1
0.0255881705888805 1
-0.145489267853232 1
0.174997736605814 1
0.0249200583970165 1
0.110434636130561 1
-0.314838966582756 1
0.203241258382122 1
0.11959599040785 1
-0.0397243854733137 1
0.212230961562276 1
-0.132284662994192 1
-0.114174175955644 1
0.129195182704326 1
-0.0993218380739256 1
0.0100953402254901 1
-0.137424950225613 1
0.0107782117189893 1
-0.0696467867743006 1
0.121899815458371 1
0.0467029717063148 1
-0.121575503938993 1
0.0407261880693295 1
0.137120473881184 1
0.140671886201554 1
0.133064471952352 1
0.0308239987979076 1
-0.0477391679741675 1
0.151528703437687 1
-0.218088642769112 1
-0.145338838555544 1
-0.00579201802640787 1
-0.05837007267773 1
0.235465155198339 1
-0.331407297348882 1
0.0307637497044677 1
-0.0191051199554791 1
-0.126300605950999 1
0.166155242608401 1
-0.168747498054327 1
0.0138718029680782 1
-0.0305609966256533 1
-0.0439590078913997 1
0.0104905645723972 1
0.144966794622631 1
-0.060019181803588 1
-0.108934953525474 1
-0.0159886645658208 1
0.100891088284309 1
-0.12701885175578 1
-0.0807799761436597 1
-0.143387159274514 1
-0.193537049473231 1
-0.0124608190471455 1
-0.194550076109267 1
0.232910894276031 1
-0.0301158572317527 1
0.198021545901616 1
0.0922306564292673 1
-0.0516106529866917 1
-0.0371856384821836 1
0.15104417602318 1
-0.142108475583084 1
-0.0136123280324322 1
-0.0426359314143921 1
0.0452482262402129 1
0.0050864562121264 1
-0.169494013657946 1
0.0967233278985518 1
-0.340507046825671 1
0.142063396566913 1
0.259775027225581 1
-0.00753585250755738 1
0.162961085263751 1
0.169164914805486 1
-0.0228028161210971 1
-0.287039528353473 1
0.100869909977264 1
0.132397334656841 1
-0.0914218372092005 1
-0.164910318873255 1
-0.111540063672867 1
0.26437522588025 0
-0.264025328792488 1
-0.18480126274652 1
0.00814987278163294 1
-0.26994544664679 1
-0.143299220857245 1
-0.216751771656892 1
0.148460093594815 1
-0.112464801968772 1
0.0780337815995923 1
-0.0198748589579792 1
0.237838035950068 1
-0.328333493073839 0
0.159824701709776 0
0.21220333356057 0
0.0041621134817527 1
-0.183591303756442 1
0.305993204695408 0
0.346632311060828 0
0.109187169202061 1
-0.168614839960215 1
-0.350355054580063 1
-0.0599341276790189 1
0.159596418265641 1
0.151164611568831 1
0.267956422097012 1
0.265797188990709 1
-0.0514188001520605 1
-0.0146443779963853 1
0.0468640855146082 1
0.170987092418867 1
0.0409149147869228 1
0.105580943509632 1
-0.0528904606975296 1
-0.0191687068804511 1
0.115879368271252 1
0.236605640763122 1
0.152165991759586 1
0.0365208335917883 1
0.221376542748103 1
-0.106786582355492 1
0.234046634666669 0
0.075098480051895 1
-0.0960235131269997 1
-0.230854556222754 1
0.0766149165612179 1
-0.139015853405039 1
0.237756452359881 0
-0.10509787972238 1
-0.178805351421623 1
0.211784224695856 1
0.030256249142921 1
0.269794357574726 1
-0.0249782099297574 1
-0.123834338090121 1
-0.275176336524297 0
-0.114391212820548 1
0.128417933270325 1
-0.150958703358097 1
-0.429780076557379 0
0.427484076755877 0
0.0736734454904522 1
0.0274079569243298 1
0.0144007373810043 1
0.0985864203440701 1
-0.0733672555890096 1
-0.013069171278424 1
0.0959356580261883 1
0.188144140074843 1
0.156122742903043 1
0.286080580608008 1
0.307652576678619 0
0.196378563300321 1
0.232665981144293 1
-0.0798342412972303 1
0.124509711440374 1
-0.219163823804174 1
0.033028469061577 1
-0.311306976469407 0
0.177098030749517 1
-0.164907343192613 1
-0.148052724610445 1
-0.159026073559327 1
-0.0464078411221911 1
-0.164875021327688 1
-0.0865886101029209 1
-0.0659791281165085 1
0.116008508768587 1
0.147394501707318 1
0.245545494968718 1
-0.151524091323664 1
0.209984278054527 0
-0.160104102020568 1
-0.107225275841298 1
0.0766594127752083 1
-0.494540573163417 0
-0.190258715110761 1
0.0573553149471538 1
-0.0558458853258909 1
-0.0333958530564179 1
-0.115434705886709 1
-0.0383035509213772 1
-0.199098728136632 1
0.0518898446154413 1
-0.1499994365777 1
-0.148935044966054 1
0.127657295979933 1
-0.130274266108993 1
-0.088132947339035 1
-0.204723398438471 1
0.101786987090739 1
-0.113810942731893 1
-0.0470332785840101 1
-0.0430852775190278 1
-0.0963878203342956 1
-0.00926402706612433 1
-0.061164107878538 1
0.153690487210809 1
-0.0210898565504018 1
0.0253777942488314 1
-0.089549078490744 1
-0.00819991334876391 1
-0.020119838250854 1
-0.0707008107644589 1
-0.24883460435458 1
-0.187141651255332 1
0.195507767815278 1
-2.47601700041067e-05 1
-0.242817515699018 1
0.157213855903763 1
-0.00578641297165402 1
0.120425727443761 1
-0.167754471125206 1
0.0409860397977837 1
-0.117643489033383 1
0.221059214989804 1
-0.113164977041276 1
-0.0961139097716369 1
-0.10237637577519 1
0.165260027705026 1
0.0468547464045764 1
0.427492048785501 1
0.219428754923936 1
0.14716563074034 1
0.209532971091265 1
-0.0752664817710381 1
0.383240813015861 0
-0.310594270324881 0
-0.302550436632398 0
-0.223935436637844 1
0.021070658226699 1
-0.190875571448359 1
0.316889320654904 1
0.198652228952202 1
0.330431024955084 1
-0.139463506605165 1
0.135137760104317 1
-0.417020430747725 1
0.101336809864603 1
-0.118630217495163 1
0.13056388702849 0
0.146710612532179 0
0.21892155515577 1
0.0397219342652589 1
0.0638192939005401 1
-0.177750534584 1
-0.256162478370528 1
-0.297840021150323 1
-0.246952655675906 1
-0.0411748835497967 1
0.137617879505152 1
-0.278256959305846 1
-0.003792374801174 1
-0.432693260047411 0
-0.290835338801578 0
0.0912319566353284 1
-0.244906680390139 1
0.124568762439641 1
-0.153234727860662 1
-0.0664208265497477 1
0.128632113649178 1
0.00594458831347097 1
-0.153416600810011 1
0.0622216763842787 1
0.185246174413799 1
0.17310998795171 1
0.0905312642409522 1
0.00349491094909407 1
0.223327812772217 1
-0.298018934702135 1
0.119788671931512 1
0.141769780753952 1
-0.0803222068274603 1
-0.113176827372642 1
-0.0206554007055339 1
-0.118203448320418 1
-0.062300827092058 1
-0.310593640724505 0
0.22802834344197 0
-0.14877724893172 1
0.00503672499694349 1
-0.0915304999204175 1
0.200198238246569 1
-0.00616914343717891 1
-0.156141814730974 1
-0.0492116681626255 1
-0.14862910289045 1
0.000227017934372546 1
0.160060064317827 1
0.220526561884742 0
0.0183125819225345 1
-0.194714147696289 1
0.419822832531779 0
0.00868724613792339 1
-0.042305478460268 1
0.0611039836511574 1
-0.17278314324995 1
-0.116818658550596 1
0.393148282207924 1
0.0099707998315542 1
0.156453076907204 1
0.18846873836654 1
-0.176039684055927 1
0.235981336642354 1
-0.0800388820662264 1
0.0909878459836498 1
0.0225821992832887 1
0.136017713315007 1
-0.356083360223813 0
0.0932073040491972 1
0.0369370032531889 1
-0.287977950268153 0
-0.127083113158224 1
-0.262909253512832 1
-0.0984189279438711 1
0.246104907718484 1
-0.229006829743246 1
-0.0893084901313677 1
-0.161828782500058 1
-0.06489263440974 1
-0.0175134068430265 1
-0.0288918247362319 1
0.0904940741966286 1
-0.0286171002208518 1
-0.256128626092519 0
0.0851196061772529 1
0.35264785012318 1
-0.106186231777101 1
0.0811928575802994 1
0.0960601316380647 1
-0.122722451294522 1
-0.347065829362313 1
-0.0467096513007098 1
-0.0753821128095721 1
0.06190804260215 1
-0.279393797494155 1
0.231016953213955 1
0.0545588449916855 1
-0.0856932420246758 1
0.212725085600307 1
0.123778144113178 1
0.246251792280319 1
-0.0626385700423642 1
-0.0490102590760562 1
-0.24945968514209 1
0.0897399912025589 1
-0.0100768970940031 1
0.165893479997358 1
-0.112329502035518 1
-0.170570366649679 1
-0.118368823786021 1
0.0558808636469692 1
0.053866653097279 1
0.181616697226232 1
-0.195293926794357 1
-0.100163832926189 1
-0.153392522145927 1
-0.194834864744502 1
-0.178174983670194 1
0.332559195135173 1
-0.0936966694694798 1
0.125702148812723 1
0.124216027450949 1
-0.0250093755061034 1
-0.0664157890807678 1
-0.339405503579962 0
-0.0653884208906393 1
0.0267194572857165 1
-0.0604099742892717 1
0.129025279244646 1
0.0338481976641208 1
-0.150279495412336 1
-0.00644891120521394 1
-0.048133743284766 1
0.0410579857807318 1
0.165974379104019 1
0.135927141430255 1
-0.134552250589219 1
-0.0344377338573028 1
0.195975246534478 1
-0.0265899562604225 1
-0.00941465878942847 1
0.0717860023513422 1
0.0243723514369646 1
-0.143913577289037 1
-0.120899361519685 1
0.133954813299028 1
-0.195160501244502 1
-0.0562648197084057 1
0.112449223360536 1
0.0812597337219034 1
-0.0422144020675044 1
0.0250139873427019 1
0.248193420057614 1
-0.013602755690253 1
-0.220766031719887 1
0.12706813880949 1
-0.0797670190057783 1
-0.263457725156448 1
0.0984856453478559 1
0.000219394642364409 1
0.313934968571719 0
-0.0940357088467967 1
-0.00958342807706573 1
0.0209670322898033 1
0.0207184776674836 1
-0.0314107928061417 1
0.163861509686594 1
0.0173428999706269 1
-0.2533242349592 1
-0.0447891066558835 1
0.113362452439716 1
-0.0221715566503667 1
0.305237082232107 1
-0.0568326768881498 1
-0.218537158400457 1
-0.505865709158532 0
0.0406201574394735 1
0.0368761190996462 1
0.0921594831841316 1
-0.0282990347931518 1
0.177263332502099 1
-0.187507716070363 1
0.114887855453817 1
0.0298242219253645 1
0.0473485411037573 1
-0.0647254457122327 1
0.0691951317461558 1
0.089565934477014 1
0.0482796452599726 1
-0.112319048984052 1
0.291195170413885 1
0.103289986627761 1
-0.0474001187743085 1
0.0218045057259806 1
0.0114557986299939 1
-0.149755180698305 1
-0.387127560455656 0
-0.189877167350964 1
-0.1322850878431 1
0.150458207227607 1
-0.172334353868961 1
0.131650115864194 1
0.179325550053466 1
-0.0170998585668393 1
0.0693353104076415 1
-0.00120118448139987 1
0.187458011192412 1
-0.152694310238071 1
-0.198077829405235 1
0.307794709425714 1
0.281253415959727 1
0.234786770359276 1
0.0271162203265253 1
0.0157970943233613 1
-0.154006561720366 1
0.142199442930604 1
0.281211708058109 1
0.114970175586693 1
-0.199339572515939 1
0.148608036940186 1
0.29121118129674 0
0.382049155238449 1
0.343830706424321 0
-0.0746693084232901 1
0.197155287053234 1
0.121527060736211 1
0.154252857062178 1
0.0233279708619095 1
0.182620848287511 1
-0.113756236969407 1
-0.094219728672516 1
-0.0534476466403762 1
-0.0908055854101822 1
0.134445239242178 1
-0.228349030683563 1
0.0678782622275236 1
-0.165152859079656 1
0.0576057124044114 1
-0.250015001915746 1
0.0950465382103746 1
-0.102395046713283 1
0.307482800138231 1
-0.147172504214668 1
0.122535986274794 1
-0.00638049929575218 1
0.101491060849873 1
-0.0996111900610782 1
0.0357920566469535 1
-0.0772147726633703 1
0.136003463385823 1
0.314800155754188 0
0.26437718151116 1
0.16340164955873 1
0.0216648289266012 1
0.0756267939106184 1
0.124165969200631 1
0.0158616831286288 1
0.0161101299202656 1
-0.112534384380578 1
0.0853288731995459 1
-0.243132932522846 1
0.110148313728896 1
0.0929656548494949 1
-0.0327398422356915 1
-0.153762743990581 1
0.220546936922425 1
-0.0812829893044706 1
-0.0842325199500475 1
-0.0161579571647221 1
-0.22259252796814 1
0.192357938599155 1
-0.0108784101422726 1
-0.069152301125725 1
-0.0076452137344329 1
-0.107745546094394 1
-0.0123193800442759 1
0.207990385462296 1
-0.215432385952498 1
0.336349436894847 0
0.0875020962228877 1
0.0531493715622785 1
-0.182449982157386 1
-0.138350870517546 1
0.323600155617762 1
0.154938726392681 1
0.0430688240989151 1
-0.0767424674187612 1
-0.0179457819499376 1
0.0801538725266275 1
-0.0736745254299442 1
-0.185216760203802 1
0.238734925876542 1
0.35851292758479 0
0.0212790366974646 1
0.026098713642099 1
0.249125245304684 1
-0.312996761556733 0
-0.163638704885841 1
-0.168794613603898 1
-0.316191408354778 1
0.0852597554524234 1
0.143610674262515 1
-0.0375323037290726 1
0.271255024566251 0
0.034178906775161 1
-0.209394637038211 1
-0.264600830074567 1
0.0341286523586973 1
0.146086551214687 1
-0.170665751870511 1
-0.133647540985867 1
0.169936624172417 1
0.0898412919333202 1
0.0342545795559497 1
0.156496567872462 1
-0.223591802046669 1
0.188112592159831 1
-0.146310949097681 1
0.252106822920317 0
-0.0024187954255703 1
0.219484753236779 1
0.17974391817172 1
-0.0619982447730002 1
-0.237386996589017 1
0.229471452081454 1
0.389011974990965 1
0.030268577675321 1
0.048149228984578 1
0.0911989299152935 1
0.0322275916037262 1
0.101754344478767 1
0.000528001265807342 1
0.0842391834124518 1
-0.381175679691249 0
-0.101801947908606 1
0.397780316717728 0
-0.161186516727395 1
-0.0204876441898366 1
0.121254878855989 1
0.358815889397176 0
-0.202695544453563 1
0.223023439794436 1
-0.167989551642555 1
0.220627772119268 1
-0.461584864152275 0
-0.173702731939395 1
-0.10501491798209 1
-0.173400712525853 1
0.319795389712405 1
-0.116019580467078 1
-0.123279228513305 1
-0.0935683401145838 1
-0.157543091211223 1
-0.0300644899153314 1
-0.114066008268021 1
0.165611949742606 1
-0.045827356509455 1
0.140825968629969 1
0.0259039896714876 1
0.227199049639989 1
-0.321811068466401 1
0.362944680377324 0
0.0740581063620531 1
0.0655194332152468 1
0.169245320993902 1
-0.0128687985827017 1
-0.205980842824002 1
-0.171867722866042 1
-0.158107193117221 1
-0.310773437519709 1
0.0454206636786835 1
0.148073339046309 1
-0.0889599153766746 1
-0.0944764251210752 1
0.159089911542139 1
0.120893293645784 1
-0.15775873822073 1
-0.203299452158525 1
0.187414572395622 1
0.0562293322084 1
-0.0292946849445333 1
0.120209335347381 1
0.104110903919154 1
-0.245416571973345 1
-0.0888628127007807 1
-0.23064085852525 1
0.471726190227734 1
0.314985029012145 1
0.0460282919588498 1
-0.196634053035495 1
0.124318431861719 1
-0.0495113279248573 1
-0.118688737155484 1
-0.303716469212581 1
-0.0749903358643886 1
0.0991059528231093 1
-0.0691185109723636 1
-0.229639676584992 1
-0.0521341091310105 1
0.159766417834836 1
0.234442795502257 1
-0.203728685287136 1
0.0971850913738558 1
-0.30720422092538 1
-0.0392273914025282 1
0.0389940830943613 1
0.121439423240582 1
-0.361818500485541 0
-0.105273929824391 1
0.069491043304597 1
-0.0720390193641508 1
0.0510739536056495 1
-0.00724989522890346 1
-0.0193942500001445 1
0.119475254159553 1
-0.0516113373924258 1
0.0410283111813351 1
-0.0314656622567574 1
0.0627833761761699 1
0.0066089001342688 1
-0.027586253537105 1
0.0949713648491862 1
0.0339609363770239 1
-0.00391805895275179 1
-0.19959264447635 1
-0.179951925298886 1
0.0911071666605073 1
0.236960546480465 1
0.0904984865796958 1
-0.0758516905493557 1
-0.395030986822968 0
-0.2590940392594 1
-0.00516022955606611 1
-0.0846012167764662 1
0.0972879117053044 1
0.0912548097773772 1
0.155285319759946 1
0.322678250275428 1
0.31973076571091 0
0.20292451383278 1
-0.132414682747579 1
-0.108026583923521 1
0.123021793321193 1
-0.173686837006005 1
0.18200349564348 1
0.0664498672767587 1
-0.0832267576543639 1
-0.0542103434038049 1
-0.0597484664207247 1
0.286371829774301 1
-0.104111073267006 1
-0.11112664533871 1
-0.151441962020424 1
-0.0952350646264134 1
0.332937180357345 1
0.114496249284757 1
-0.0599337723082254 1
0.114987147425379 1
0.194531615567483 1
-0.113424654036848 1
-0.266033454528585 0
-0.129245885850443 1
0.144573805658541 1
-0.0213244813018214 1
-0.138609456511319 1
0.240571714317257 1
-0.110433779498219 1
-0.129733468870653 1
0.140795287100844 1
0.0478610708576527 1
0.0321559101789501 1
0.0255880549657767 1
0.0303092774092888 1
-0.176584903242568 1
0.29152125225834 1
0.320069773079813 0
-0.0171984579272544 1
0.453359163694627 0
-0.0259002603833571 1
-0.307995099071107 1
0.00576545793251548 1
0.219926750477841 1
0.294558597752257 1
0.0756332190745938 1
-0.0458153669314857 1
-0.15089456692236 1
-0.149222241371298 1
-0.214920091816246 1
-0.364398154328517 0
0.0432797645295761 1
-0.107567779711326 1
0.0939070732885397 1
0.309422075205283 0
0.0610052476085082 1
-0.149831922264465 1
0.223471505941263 1
0.0497563319891372 1
-0.150207632727505 1
-0.119602678616255 1
-0.117905674150971 1
-0.0546773773139341 1
0.230122676954861 1
0.12730458575114 1
-0.0155628755829358 1
-0.116129117876569 1
-0.275679757301872 1
-0.0437075111839149 1
0.00175350150459787 1
-0.148000983171336 1
0.411119728192549 0
-0.0996915155991758 1
-0.463665496582863 0
0.00129060966120608 1
0.184192078135175 1
-0.103179432286094 1
0.0226876890774829 1
0.0765416484223641 1
0.0568957838060868 1
-0.16648055817505 1
-0.144260580723641 1
0.0333062004281528 1
-0.0949151069057328 1
0.0507639730078643 1
-0.109790431885689 1
-0.113229718007029 1
0.1256377838209 1
-0.0742861825032719 1
-0.22526901974919 0
0.00196378414794387 1
-0.0629629816306036 1
-0.158106556382294 1
0.152168939030266 1
-0.290838635178984 1
0.00518994678692693 1
-0.300761746152953 1
-0.348930287495494 1
-0.0360200756699142 1
-0.0376534352879124 1
0.12291545686358 1
-0.181551003975463 1
0.202658575095334 1
0.121501762732173 1
-0.242851003282363 1
0.0947977650779116 1
-0.148639563197991 1
-0.00929706907115774 1
0.0526453651339534 1
0.0466402176148399 1
-0.075712117862566 1
-0.215879018726598 1
-0.0701984789559658 1
0.192297354869055 1
-0.0614996333672128 1
0.000191665445133493 1
-0.0568653622190979 1
-0.0477472111357241 1
-0.237433313278068 1
-0.188583763704693 1
-0.0708545685173972 1
0.059170910637733 1
0.0608573734829986 1
0.0534538987531374 1
-0.142996361522936 1
0.216829957335976 1
-0.0556850591404459 1
0.0526502585964021 1
-0.439635972633465 0
-0.260424947429247 1
-0.202447150335938 1
-0.0452540952608701 1
-0.282606725489795 1
-0.203810734827969 0
-0.253959691778663 1
0.02338585567397 1
0.181050085393787 1
0.18454986278258 1
0.0188909904306405 1
-0.172768492875549 1
0.150440395994012 1
0.102785045086873 1
0.0154384374183244 1
0.0987658238396074 1
0.288173569583023 1
-0.168466122808995 1
-0.0339568926544061 1
-0.0394234863642091 1
0.22954425255072 1
-0.02806693758655 1
-0.0753163911507669 1
-0.263782768596632 1
0.201148549082852 1
0.0436488691547483 1
0.248016680705932 1
0.333178328070896 0
-0.112625577831536 1
0.17597451978583 1
0.0558577320255905 1
0.18813815202519 1
-0.233410878545758 0
0.174628384267139 1
-0.0881372522682247 1
-0.06699543624283 1
-0.523649350432497 0
0.0476424694731658 1
-0.309890182479072 0
0.325783901654061 1
-0.0152153807078149 1
0.137064797507811 1
-0.136967820994754 1
0.113918643505075 1
-0.0573003077090363 1
0.147196494958311 1
0.0387758650225764 1
0.0812894839219626 1
-0.294859217545341 1
-0.0589853519405645 1
-0.0736293257367036 1
0.114576038027193 1
0.0255908842168789 1
-0.0925163322595903 1
-0.262439561165047 1
-0.0921374085806382 1
-0.0711835717518139 1
0.0415509378045706 1
-0.104409609528124 1
0.244890920290078 1
-0.0783466477481323 1
0.0593531712481862 1
-0.0934539590992677 1
0.0476029675815013 1
-0.236839097022042 0
0.143131651890644 1
-0.200671579667223 1
0.100121900463707 1
0.000517339302461423 1
-0.213854960236024 1
-0.16939581984422 1
0.00675690304574647 1
0.112468334427562 1
0.0165246675611968 1
-0.139311625296987 1
-0.0126414405716492 1
0.0784042133924342 1
-0.0950973311566733 1
-0.0429240038449105 1
0.180264211078392 1
0.120391747067542 1
0.0161674920268815 1
-0.0798343084571064 1
0.153604773037515 1
0.143748754076362 1
0.435388535217619 0
0.201672855752924 1
-0.251784541013864 1
-0.0591961833887293 1
-2.07888890726409e-05 1
-0.0516140230919995 1
-0.0251600028631438 1
-0.0402474696545958 1
-0.255558676808546 1
0.25551376186993 1
0.183961951880182 1
0.117035675052813 1
-0.388415610226161 0
0.21410901154098 1
-0.133237424606134 1
0.0711148458662939 1
0.0810971195342408 1
-0.101251241172051 1
-0.113318501957976 1
-0.249742865474205 1
0.0578236838161813 1
-0.130244334846925 1
-0.0894709111190281 1
0.0168532411693418 1
0.0492717829615555 1
0.0494278268220841 1
0.186822189366604 1
0.209042040473526 1
0.320472504727176 0
0.0267316530458594 1
0.163322135855568 1
0.147089092924107 1
0.171730536928849 1
-0.354025857510841 0
0.0766330420701131 1
0.01441719464543 1
-0.117431609459288 1
-0.0652768253211428 1
0.00560426833540353 1
0.0847172560536851 1
0.0268826155229804 1
-0.0211444083112835 1
0.350324307210114 1
-0.13968587815358 1
-0.100811989723845 1
-0.144765422586578 1
0.0292191802202447 1
-0.136346638095955 1
-0.283904392223973 1
0.166020152196469 1
-0.135448523023899 1
-0.00464737534771299 1
0.174025747018161 1
0.195110615462805 0
-0.318858297801201 1
0.237290698325205 1
-0.148218833402067 1
0.0304996815196029 1
-0.176811237085585 1
-0.185203313799535 1
-0.0587979959233585 1
-0.00929510275527168 1
0.159311740162174 1
0.311442073527688 0
-0.0134254165536488 1
-0.0787674621328062 1
0.198164809701067 0
0.125527421627643 1
-0.158216519930563 1
0.155478828775651 1
-0.142712396232763 1
-0.0289920572256675 1
-0.0658760422941491 1
-0.151684633530712 1
0.0366524277310494 1
0.0345941202457741 1
0.0301670618316863 1
-0.446283838278051 0
-0.281871249845316 1
-0.161649384339452 1
0.0969440524516596 1
0.0808539347436661 1
-0.0825933941202905 1
0.0276774347524206 1
-0.135416697515073 1
-0.00860763548017973 1
0.161568026522956 1
-0.000238601739134273 1
-1.95193314137983e-05 1
0.0754736585301625 1
-0.171074432896042 1
-0.0339839812123536 1
0.0581282008300208 1
0.0631355188188184 1
0.371613630125351 0
-0.18748210775141 1
0.133527574931688 1
0.183811320345073 1
0.0607816121412968 1
0.185105433267139 1
0.193696501816064 1
0.0149373654104357 1
-0.178751604816378 1
0.205960956142065 1
-0.0533029131483758 1
0.0977935751015958 1
0.00991818104314377 1
0.194394637226807 1
0.0384996040568757 1
-0.174828444600742 1
-0.278958361779929 1
0.0309785628580127 1
-0.319408672510435 1
-0.0518658555670475 1
-0.106048867884423 1
-0.167235981100659 1
-0.180931790798679 1
-0.0457731729695741 1
-0.256519465763253 1
0.173907574131728 1
0.227625731634288 1
0.0812148758040588 1
0.231159910100747 1
0.0479793545716727 1
-0.0231595521043089 1
-0.00100536422569254 1
-0.226745357757014 1
-0.181080845343992 1
-0.0134082689605779 1
0.0649296503213126 1
-0.0922367588551162 1
0.21494594207202 1
-0.0258092498542164 1
0.00962441204322984 1
-0.0483181709450829 1
-0.112492432215266 1
-0.0696785678946298 1
-0.0918583353018383 1
0.0815763511191749 1
0.0832898825206026 1
-0.0125352350191854 1
0.129641473435505 1
-0.337289155290101 1
-0.128067977698309 1
0.181111115494392 1
0.160372285106331 1
-0.164067351169101 1
0.195179366899303 1
-0.478897668616768 0
-0.18405356254146 1
0.13148018059297 1
-0.0523456543245346 1
-0.232723148516087 1
0.0647476587814917 1
0.0563911563531543 1
0.124756505250445 1
-0.112130926376145 1
0.232375325018823 0
0.366319860011846 0
0.0223710013103312 1
-0.148862775972762 1
-0.0636804088993693 1
0.0610760778941988 1
-0.0510106178161704 1
-0.0285814734188197 1
-0.196778397145947 1
-0.0677733483487565 1
0.345574356219535 0
-0.085523510143206 1
-0.12589981197395 1
-0.180773895327629 1
0.324650871345536 1
-0.282547014334662 1
-0.0855386631393054 1
0.00638985731328861 1
-0.181483404268397 1
-0.212489711368417 1
0.282775973501455 1
0.104260216560801 1
0.376712372644514 0
-0.212917214998358 1
0.057589987060429 1
0.0403154932973522 1
0.0275548982006993 1
0.397924870485876 0
0.125450668722311 1
-0.133507828363731 1
0.16959115919062 1
0.252142786533647 1
0.136694611744574 1
-0.0010633320525705 1
-0.106509790534489 1
-0.0119816736996799 1
-0.244731247984669 1
0.0762464091218052 1
-0.111579420441108 1
0.0324372511216779 1
-0.112511264645557 1
0.119261767641574 1
0.0274719780967559 1
-0.159421830956267 1
0.129716050736628 1
0.182829722076844 1
-0.277079329530819 0
0.0550437739776155 1
0.110046227628318 1
-0.158023995169147 1
-0.0995824690437343 1
-0.257887857247994 1
-0.0442842130333562 1
0.0100846283494796 1
0.16913532859537 1
-0.165269249346802 1
0.219331553670045 1
-0.0305650122872784 1
-0.163723874867135 1
-0.571749303208672 0
0.0297021363990976 1
-0.153277011736754 1
-0.312274181293178 0
-0.145317455007899 1
-0.077965615163519 1
0.154457751632344 1
-0.297374738939536 1
-0.31840958103423 1
-0.104262790293921 1
0.0273584574114968 1
-0.0399486439377297 1
0.109730724776034 1
-0.0512009440511336 1
0.390644222095063 1
0.273143488034772 0
-0.0650437600900222 1
0.0941166484748102 1
-0.011309997474585 1
-0.19529426158636 1
0.034393675409583 1
0.153632130809938 1
0.156480544819247 1
0.274973939612027 1
0.134731983693296 1
0.173103777533305 1
0.307225105964567 0
-0.0350076727629116 1
-0.112266405155423 1
-0.267521715440416 1
0.245256737262336 1
-0.0243703797019571 1
0.0472925684495403 1
0.241396035838318 1
0.161713192894108 1
0.0396737526857485 1
-0.145236759462301 1
-0.155967855865237 1
0.339416560681555 1
0.0886215472055606 1
-0.0845996615594455 1
0.0697648687961791 1
0.0456136355748588 1
0.131246877285931 1
-0.0252116765107637 1
0.147093881871812 1
0.0334881797625516 1
0.262979619646662 1
-0.17894287902657 1
0.0583983188660876 1
0.130699059949146 1
-0.0814008683361519 1
-0.0842915254277509 1
-0.00511694223839898 1
0.223089021159226 1
-0.0961010621073486 1
-0.0630540636283568 1
-0.0979051539581716 1
0.180183665678172 1
0.283866613759559 0
0.0527456788054411 1
-0.266532602452267 1
0.0951221985989237 1
-0.211750964662847 1
-0.309959920722102 1
-0.139570314701345 1
0.0195764729987779 1
0.294309106914644 1
-0.114439052359735 1
-0.0963142802014331 1
0.149056034001374 1
-0.0550017834473661 1
-0.0396846615218809 1
0.00188383462107327 1
-0.0530227265049704 1
-0.331821893647444 1
-0.243870793346169 1
-0.171205933961593 1
-0.0675589756174102 1
-0.00299519921063137 1
-0.209710543473906 0
0.233837153717285 1
-0.00918275370989047 1
-0.136248549536749 1
0.287822835603219 0
-0.296484332400528 0
0.171858804143345 1
-0.0581989563881191 1
-0.0247467308089654 1
-0.324846683688672 1
-0.325363062643965 0
0.336101427204892 0
-0.163928883088124 1
-0.0550264608869705 1
-0.0299485751305107 1
0.0839014212399681 1
-0.109878744946622 1
-0.0266096432742448 1
-0.511048397494891 0
-0.136185242362812 1
-0.353031146278936 0
0.0649981862962447 1
0.0154272228897744 1
-0.0947309386090204 1
-0.158705719631639 1
-0.0999010512563949 1
0.108182917553415 1
-0.0148650610470181 1
0.0298226284398177 1
-0.177392586906739 1
0.216368514202939 0
0.149645846941437 1
0.0617848005106112 1
-0.0932815708633274 1
-0.2980155843453 0
-0.0486035925469288 1
-0.0437922127018036 1
0.0100917448722271 1
0.000866100622173541 1
0.0760807818834675 1
-0.0812859748789409 1
0.22328202154091 1
0.217267322380851 1
-0.266658043824733 1
-0.161050650401638 1
0.0453449682612813 1
-0.270429979149989 1
-0.147709510418376 1
0.326388906572356 0
0.0376906014436162 1
-0.215089095855751 1
-0.170324006437162 1
0.256498949565079 1
0.203209866203172 1
0.326380549861994 0
0.0537335354442 1
0.161715693166372 1
-0.316334270572468 1
0.168267263688969 1
0.201648306362006 1
0.253047724373489 1
0.110971026082068 1
0.0416360416780922 1
0.0928943529792671 1
0.0688776088711181 1
-0.293881016022265 1
-0.335705707253268 1
0.240092636412619 1
-0.122684502445436 1
-0.223728027883875 1
0.275990243952917 0
-0.0107338598346755 1
0.256696638316832 1
0.0991902596639081 1
0.0915385272424239 1
0.186221925349863 1
0.350984908095085 0
-0.115918648566988 1
-0.0247159242964631 1
0.106716657211556 1
0.393287407250421 0
0.182630775648104 1
0.144137004681073 1
-0.221924195615215 1
-0.219179906244556 0
0.179098674222814 1
0.217100579487532 1
0.0837621768841864 1
-0.101433961642784 1
0.0758353713982623 1
-0.0200066309282165 1
0.0907519295368571 1
-0.208978384176417 1
0.241764484703496 1
-0.0981722497803093 1
0.00141609951245435 1
0.136144782875759 1
0.197268444020973 1
0.31303238601637 0
0.202814272177803 0
0.18557996183265 0
-0.15496494467244 1
-0.115736986228942 1
-0.156549464505283 1
0.113252189306073 1
0.0447838351244174 1
-0.208990815168344 1
0.0954379741523619 1
0.1078279003607 1
-0.206023738256185 1
0.214194257654419 1
0.0711292008042962 1
-0.0884280654707464 1
0.0662988704330826 1
0.195761947055577 1
-0.168267732407467 1
-0.0654263462255939 1
0.129614362345255 1
0.0973901375125858 1
0.012691787801404 1
-0.0151789531861935 1
0.18937612351631 1
-0.0856875544948695 1
-0.00661568054357897 1
-0.0221327883503429 1
-0.1624856769807 1
0.254961915230394 0
-0.0730086783772872 1
-0.118226720588799 1
-0.153101321298189 1
-0.0101649533033992 1
0.36019860264091 0
0.111471124531701 1
-0.412687087796093 0
-0.0750198588606222 1
0.23356283983036 1
0.0824219629432825 1
0.369539639343978 1
0.111161028559133 1
0.0481703858203474 1
-0.0227742474061622 1
0.0849579191373031 1
0.172991486739545 1
-0.172155323760647 1
-0.0193515174905687 1
0.127836437976186 1
0.0607990341092231 1
0.119531656252941 1
-0.0641149709905956 1
0.182305680550216 1
0.119599317096756 1
0.171797561274936 1
-0.383704806320387 1
-0.285829072544024 0
-0.340279143209693 1
0.0693583501397804 1
-0.139032698416194 1
-0.145060378168433 1
-0.0376040299431485 1
0.362407117387087 0
0.216374472475592 1
-0.120847124841979 1
0.219228558031271 0
0.172264623868984 1
0.218027055639983 1
-0.0176597094011884 1
-0.00874312561296775 1
-0.0455480448579038 1
-0.152220395227708 1
-0.275506704144276 1
0.0570320256386272 1
-0.220345310013545 1
-0.0447405356949417 1
0.134989553862956 1
-0.153630771763982 1
-0.000897596477041199 1
-0.17204738374481 1
0.124488476061272 1
-0.255342538012388 1
0.11733340977584 1
-0.151061449127143 1
-0.255398419896444 1
-0.13887597203025 1
-0.0473725980218881 1
-0.214218529314212 1
0.0386549041436678 1
0.222337156261493 1
0.0766666859012735 1
-0.277001232522571 1
-0.200229636861941 1
0.0169623898287466 1
-0.195579296584194 1
0.134069620325437 1
0.0347729094723369 1
-0.185273715105478 1
-0.0562246245318492 1
0.0600421153332858 1
-0.0824626878177531 1
-0.257967855474064 1
-0.207380300811069 1
-0.104546423526982 1
0.215908623629335 0
-0.25139624446111 1
0.190251969128807 1
0.114765043929524 1
-0.231323122066092 1
-0.125545148255578 1
-0.0329202767595063 1
0.0739112984413556 1
0.131922443715832 1
-0.287943048292242 1
0.390231951144175 1
-0.20039420551238 1
0.0557400199929106 1
0.185065115218986 1
0.309887222335418 1
-0.0883704988777516 1
-0.0528336581059932 1
-0.128378045025687 1
-0.00829594679099294 1
0.0970083859525131 1
-0.271298205949935 0
-0.174960341630437 1
-0.286190297588315 0
-0.254087504554667 0
-0.17019919572516 1
-0.113483629214001 1
-0.14115254719664 1
0.170779610505776 1
-0.01361804108159 1
-0.168592096605929 1
-0.096147494477335 1
-0.0353773283910685 1
0.188899891133994 1
0.0175871244559306 1
-0.0987401367893296 1
-0.150754961817596 1
0.102087569303798 1
-0.0543879911168878 1
0.0207252677841477 1
-0.0573992249042658 1
-0.265094007991994 1
0.177171349146407 1
-0.00966849677132446 1
-0.136934619082869 1
0.0720828284633905 1
0.0634948457314529 1
-0.127842662023668 1
-0.124539971771513 1
-0.0262969792256476 1
-0.0755463612466451 1
-0.0672506557376903 1
0.0757753860612871 1
-0.421766546847679 0
0.0419339309113104 1
0.1713664759798 1
0.090489067461584 1
0.09618519255536 1
0.388912849045792 0
0.0221473663015762 1
0.0669901901923072 1
-0.0715931965193488 1
0.0179526079884834 1
0.0755286134543055 1
0.195899047404233 1
-0.0972222247519466 1
-0.12998727355571 1
-0.262178833463691 1
0.154062444571308 1
-0.0452071647443104 1
-0.0536090321726508 1
0.374078483309127 0
-0.12868275801549 1
0.0103139675106159 1
-0.181635495628738 1
0.16551963817768 1
-0.263089151085199 0
-0.0519665026949472 1
0.156216664119544 1
-0.108043815393973 1
-0.0620813832720028 1
0.0735407523868951 1
-0.0977030989341602 1
0.260281689305354 0
-0.305575775094365 0
0.293079137374462 0
-0.0116313968549848 1
0.0451423416520536 1
-0.148094759944419 1
-0.0305100653104539 1
0.171988887655264 1
0.112295122017606 1
0.0243740610527574 1
-0.130548766145455 1
-0.0496545447270256 1
-0.227095215505512 1
-0.563551369214601 0
-0.0771613664266464 1
0.116505329575604 1
0.316789756401772 0
-0.231808924950569 1
-0.0835572109468221 1
-0.121972680550206 1
-0.0771564088883292 1
-0.034536437763251 1
0.0471074888880676 1
-0.0656528097560554 1
0.025399172821133 1
-0.159627380981446 1
-0.133249056139951 0
0.014129709503127 1
-0.0957744113339118 1
0.183296176175847 1
-0.233233251594476 0
-0.171086896962306 1
-0.0749820248205716 1
0.405583545937874 0
0.206373274388344 1
0.0844475120295122 1
0.0210285949977677 1
0.0734186440310281 1
-0.0640110742941738 1
-0.0110879130160276 1
0.30015302443847 1
0.266329617527143 1
0.180186330502061 1
-0.0585116582742283 1
-0.244436577019943 1
0.157920178692174 1
0.252249294910223 1
0.0267831581670891 1
-0.0178289277301212 1
0.10922476714487 1
-0.0746200841834963 1
-0.33288620669008 1
0.105240992025212 1
-0.0552741317011449 1
-0.0402404851438541 1
0.0208590545477601 1
-0.121829615523354 1
0.0172764632329051 1
-0.0796303792648417 1
-0.0206213412818752 1
-0.412197883557087 0
0.0704311527909887 1
-0.0593050301842595 1
-0.0201058547309866 1
0.0331626310050536 1
0.156306959564713 1
0.0727829509423823 1
0.13116538742089 1
0.161231548607185 1
0.0463682277296045 1
0.0586773981266105 1
-0.40169300310218 0
0.191238414707908 1
0.120623003591932 1
-0.193491531812776 1
-0.101669384082 1
0.208098981423612 1
0.0213130884979341 1
0.0441045688318475 1
0.544144525875303 0
-0.0455688053389674 1
0.05288256873101 1
-0.213247748125834 1
0.25119475199379 1
-0.159127758606375 1
-0.00678267876952469 1
0.0479326778933592 1
-0.0635178995643915 1
0.191162401121859 1
0.13624058466902 1
0.0916747635527248 1
-0.0377707818154373 1
0.0325276539806209 1
-0.00893338921111594 1
-0.0836412610970359 1
-0.0424696197292455 1
-0.169087960588022 1
0.0471245637568104 1
-0.0749283739668139 1
-0.28013836973543 0
0.101079694667374 1
0.0304197081104796 1
0.276041320611684 0
0.0392403937993166 1
0.0276056468748456 1
-0.0205342265527371 1
-0.0851378638567429 1
0.168892950448521 1
-0.113268792314719 1
0.0707257878271524 1
-0.13338184482069 1
0.20147374913036 1
-0.0527808183990164 1
-0.0291886460403046 1
0.055787789614532 1
0.0506058452304154 1
-0.0883033908365755 1
0.0545820366184908 1
0.0547219121382014 1
-0.00805791923770142 1
-0.378972024761406 0
0.175767586732965 0
-0.0820998266217899 1
0.328538482419726 0
-0.198260688729518 1
-0.188011982808886 1
0.202320638464909 1
0.0835278512212265 1
0.164483678119615 1
0.0772662638875749 1
0.0692970990436968 1
0.339486192601471 0
0.106328313838682 1
0.120930814474432 1
-0.136162245206654 1
0.0184135565335871 1
-0.0627728623329317 1
0.0345002146551055 1
0.193259547778825 1
-0.347650529985507 0
-0.159925268907394 1
-0.168041794641762 1
0.0274656978344496 1
-0.0318242377540899 1
0.0801598956398348 1
-0.0518723392597292 1
0.0378261376363297 1
-0.20675728522105 1
-0.325727955839472 1
-0.163262139670067 1
-0.23340637410607 1
-0.533736596675057 0
0.0538189991395195 1
0.0726778437123224 1
0.0126569515109104 1
-0.0351639405587749 1
0.0704808768074759 1
0.0803317468324781 1
0.393321160710802 1
0.0918227118260603 1
-0.194706260447849 1
0.223906661059816 1
-0.213051239797549 1
0.089658182094735 1
0.16026335883797 1
-0.333393809392752 1
-0.103150951545405 1
0.149656585133552 1
-0.0599120502374599 1
0.0672912666291313 1
0.0280361900312931 1
-0.181775995792874 1
-0.207187526214725 0
0.127828446860724 1
0.0140722911795035 1
-0.0372087427356694 1
-0.205723900402416 1
0.130851015208936 1
-0.107278084120452 1
-0.171152794618556 1
-0.239125978673544 1
0.165402667416998 1
-0.0949972432431337 1
-0.185449571184788 1
-0.239518351987226 1
-0.124116439378497 0
-0.132397299455936 1
0.154692019870288 1
0.156726759118088 1
-0.00829523871620924 1
-0.266832620741427 1
-0.120458576030224 1
-0.150890601484303 1
0.108069406917615 1
0.0140228116831426 1
0.059945145780095 1
0.00498013901743109 1
-0.11990013645683 1
0.0216794561012281 1
0.189878254654912 1
0.0425897476783692 1
0.0615633742841284 1
-0.0780723368981694 1
-0.0255298126142065 1
-0.0611604560707583 1
-0.0137229851969507 1
0.185604313820739 1
0.1206434393061 1
-0.224500868947838 1
-0.41585446588802 0
-0.0304084009236259 1
0.0813383175618975 1
0.090210403811726 1
-0.156067489737902 1
0.143519125813118 1
0.0363799943932479 1
0.129414795517318 1
-0.211002149079917 1
0.131431405748639 1
0.000314837341769861 1
0.214947374891392 1
-0.0362203756876639 1
-0.269485847442237 1
0.255567569580314 1
-0.0606553659541593 1
-0.135161872432397 1
0.0193594199351253 1
0.143000170325541 1
0.158566879850164 1
0.121129876116937 1
0.114045955892445 1
0.148401035624569 1
-0.0227179090046187 1
-0.337883507287996 0
-0.107991964320928 1
-0.342993436132464 0
0.00469453271379265 1
-0.163065233121617 1
-0.0616042707947343 1
-0.0557199550134931 1
-0.217464070866041 1
-0.00619974983780578 1
-0.00684843694974925 1
0.0286055048111011 1
-0.266702778925003 1
-0.173167042745203 1
0.0433928043439501 1
0.424361618097238 1
0.110363510404688 1
0.11636601951701 1
0.113516968113551 1
-0.0963063436778188 1
0.00399288983589625 1
0.104383397937369 1
0.161442144255557 1
0.265247981615538 1
-0.0712251776108243 1
0.256703249780809 1
0.00413147887093724 1
0.0437920954739683 1
0.0350131114918547 1
0.0491982962674717 1
-0.327426141072029 1
-0.205076612413479 0
0.0595345122349481 1
-0.17897877169914 1
0.0915483711338484 1
-0.25673587890474 1
0.15197132585491 1
0.327600432083241 0
0.0839146007927031 1
0.135384934400417 1
-0.00960633019553281 1
-0.0552648791641801 1
0.0949769097849961 1
-0.0207536649610573 1
-0.0538670269831285 1
0.146468380466871 1
-0.0390906573630575 1
-0.0851668632446177 1
-0.0607929099657964 1
-0.0635849548414888 1
0.00767267417735414 1
0.263527599073331 1
0.0382420241288005 1
0.153600257550426 1
0.0779005149193307 1
-0.183944344740509 1
0.308085549937868 1
-0.148827170998145 1
0.0899122054509002 1
-0.0595974510459772 1
-0.0546281747977246 1
0.185109839293121 1
0.0267122375702699 1
-0.0585755598219624 1
-0.0142454044700713 1
0.143061848250746 1
0.0256657624826462 1
0.093674304396315 1
-0.0997537284335734 1
-0.131412272071981 1
-0.106888187961026 1
-0.0155138712616578 1
0.0400751723460524 1
0.11202414516143 1
0.0767665326460958 1
0.344622248693675 0
-0.229979820344119 1
-0.106534877341583 1
0.00350536582180007 1
0.0916497964982518 1
-0.295217705765827 1
-0.373796161327193 0
-0.153251855580974 1
0.222591912444824 1
-0.552919277027878 0
0.125443535663198 1
0.183276627737113 1
-0.0714311055469916 1
-0.0897474672679717 1
0.0516457518572542 1
0.038870356616235 1
-0.166295962661082 1
-0.157974688592147 1
-0.132418904929767 1
0.0788217767615706 1
-0.106138208052547 1
-0.188908022059478 1
-0.303142254248018 0
-0.341378556507972 1
0.229469185316511 0
0.290706151975207 1
0.104513055931577 1
-0.0850442527629104 1
0.0275092154646943 1
0.0673006861717932 1
-0.339093577490183 1
-0.0819749028190883 1
0.298697002061959 1
-0.527782027518741 0
0.226633291451869 1
0.341315546053593 1
0.228272028416471 1
0.271393826778015 1
-0.164906147956535 1
-0.0530073305189658 1
-0.230720819697903 1
0.125625460342633 1
0.164695309756323 1
-0.118951958874148 1
0.0531357665975851 1
-0.07662504785633 1
0.0793261918058289 1
-0.00973207390238554 1
-0.0752518813464267 1
0.309923092737998 0
0.214078222806492 1
0.0409260439392414 1
-0.0149539382545362 1
-0.123120022370277 1
-0.163174028864878 1
-0.0193918337054537 1
-0.432921132540236 0
-0.187694104243895 1
-0.0348110448756601 1
0.112209136353161 1
-0.348921291080235 1
-0.00285745150279498 1
0.100033295529744 1
0.0843419531775413 1
-0.337926258286145 0
0.233735529948587 1
-0.144767780378937 1
0.0876260753810229 1
-0.414519923395267 0
-0.223301143363182 1
0.0787022983096058 1
0.151608524861753 1
-0.0594304071050477 1
0.138428416291534 1
-0.0814779346955695 1
-0.299798900062157 1
-0.15363055723569 1
-0.202398329416442 1
0.00489786653348311 1
0.0271461883980941 1
0.0119576471787576 1
0.102885688311611 1
-0.149678261657683 1
0.00953546149728942 1
-0.0442108785198317 1
0.0398401155991395 1
0.0430467319501861 1
0.220522214961815 1
0.0166158277326389 1
0.111731241983656 1
-0.0039463669358298 1
-0.20540753275646 1
0.20119803045359 1
-0.00793560642017664 1
0.130436224377256 1
-0.335058734965069 1
0.189894293224151 0
0.192070476960277 1
-0.151040636490806 1
0.224242754713601 0
0.0576942071157116 1
-0.143483817844069 1
0.176298472081501 1
0.11215101590333 1
-0.0691822090217784 1
-0.345386625003643 0
-0.338362155361318 1
0.0984013515622967 1
0.18038068551084 1
-0.0739118362167325 1
0.295363555553098 1
-0.125122621423894 1
0.00357290208114425 1
-0.0044191582989013 1
-0.161398133833051 1
-0.121212801486817 1
0.132118496838019 1
0.11143273880444 1
0.193956567966669 1
0.0456681882399839 1
0.209488517393859 1
-0.111868497751495 1
-0.0445100646320455 1
-0.0403480560249246 1
0.0969887286128879 1
-0.0801594317197608 1
0.0368502619902622 1
0.0853934444419327 1
-0.10937116825374 1
-0.0679201942954643 1
-0.30720075479946 0
-0.0671052276868267 1
0.171795078868706 1
0.231692156224687 1
0.0288743723302478 1
0.210950333242319 1
0.0978699609605064 1
0.150369672189721 1
-0.228922279095632 0
-0.208898766010142 1
0.0229595018686919 1
0.20284440512489 1
-0.0185838636786942 1
-0.0517266851066576 1
0.084856149347054 1
-0.12812680285968 1
-0.0395797535668444 1
-0.106094488100685 1
0.648229875530939 0
0.0769642247777065 1
0.146730786153493 1
0.0962668090003978 1
0.125439784806944 1
0.107327951719947 1
-0.204955255209499 1
0.0107694175113124 1
-0.2563665277768 0
0.173474253389535 1
0.256692697114844 1
-0.0477276932874426 1
0.041218795916121 1
0.0446271657743331 1
0.10689257529054 1
0.121627578718389 1
0.287484583029988 1
0.186346893351861 1
-0.0210547930484529 1
-0.154140234817959 1
-0.0339274799048994 1
0.139105088973276 1
0.037574428404841 1
-0.0190952067676827 1
-0.0232525972099315 1
0.0212070866933976 1
-0.0735838353531382 1
-0.196096091813948 1
0.0644734326823331 1
-0.112478937263154 1
-0.300926329299208 1
-0.19273290457108 1
-0.094588822441045 1
-0.262858752222211 1
0.111783464442279 1
0.140194604192807 1
-0.150827351874178 1
-0.0137800821211248 1
0.208708212753646 1
0.0554140261097233 1
0.22729120658217 0
-0.00745884603694489 1
0.228951567840456 0
-0.0657263148270149 1
0.00484898693510482 1
0.380344863585314 1
-0.0971056790470674 1
-0.0613666820050592 1
-0.211708838718616 1
-0.0221599945860876 1
0.4304286327871 0
0.0291114662472137 1
0.0852181557574564 1
0.183152952351502 1
-0.309704212246301 0
-0.00997939150370238 1
-0.151077372904411 1
0.00740213554848713 1
0.0200432282130813 1
0.220114458802089 0
-0.265599326232917 1
-0.220878745062436 1
0.245157838095186 0
0.164441047415236 1
-0.418923184639767 0
0.340946096047066 0
-0.163225299684103 1
0.0364655826926111 1
0.17813091749242 1
0.152148969493732 1
-0.276621661352602 1
-0.0261361426513138 1
-0.145411744611637 1
0.279599431997423 1
-0.204826392735037 1
-0.0341662238310436 1
0.0718753022703513 1
-0.124656698899234 1
0.0904553761032855 1
0.281940070642203 1
-0.287178234532845 1
-0.159537943967957 1
-0.043554327574917 1
0.190703960633212 1
0.219404534139914 1
-0.089617994246527 1
0.11270394914756 1
0.0440185217242499 1
-0.00953378838321717 1
0.134264718952164 1
0.0961430045029572 1
0.0552030464162445 1
0.135827351626718 1
-0.161184301217518 1
-0.0457224004182933 1
0.255431016268791 1
-0.172454894896806 1
-0.378786609924432 0
-0.174893291146889 1
-0.367494631963012 0
0.0461216475066087 1
0.201051384694734 1
0.0713040338233315 1
-0.156533312023068 1
-0.286127390882371 1
-0.332198072425054 0
0.311618977822361 1
-0.159822149758652 1
-0.132746840564244 1
0.033869379949306 1
0.0612862940432235 1
0.155567643369366 1
0.258291712109244 1
0.0925845054952379 1
-0.0300992851236262 1
-0.114768198483356 1
0.00814039020451855 1
0.0121741684424307 1
0.10485817096926 1
0.177905863091221 1
-0.305435437772406 1
0.249133163642681 0
-0.236353369895164 1
-0.243989810280451 1
0.144613914192025 1
-0.136279539722395 1
-0.0491034502049772 1
0.344679399571162 0
-0.0702592257232549 1
0.00789585301172077 1
0.169555178099488 1
0.404880301521371 0
0.053448522231123 1
-0.189315665004128 1
-0.135173859210167 1
0.010635850548385 1
0.0669177519483364 1
-0.292572252192478 0
-0.0665223250219108 1
-0.180528846475277 1
-0.163466055327166 1
0.314229882998421 1
0.142262245722845 1
-0.0167236363682526 1
0.145055002093219 1
0.0505743379469286 1
0.527055531725967 0
-0.352078534845987 1
0.0184357130865099 1
-0.0434993526324522 1
-0.196918598682867 1
-0.162323502763222 1
0.110694510172438 1
-0.0422557736839556 1
0.0646478250532274 1
-0.121774281000355 1
0.630857821902754 0
0.113345448571589 1
0.0253139614544762 1
0.056646480384932 1
-0.154221315273983 1
0.00877749014553092 1
0.0361849623982523 1
0.200430494204737 1
0.0660088112316828 1
0.0682803620511375 1
0.338874124374967 1
-0.168411435406548 1
-0.0843007720594534 1
-0.000950931096892954 1
-0.0960730767367718 1
-0.279991752739878 0
-0.131515435021391 1
-0.234068484638374 1
0.0946527104047809 1
0.0229969497446048 1
0.170956152859285 1
-0.0380255542751325 1
-0.304740521545346 0
0.317956330752916 1
-0.0473529442456813 1
-0.0557753587187875 1
-0.182041867242151 1
-0.193101858080072 1
-0.151507000829483 1
0.0277268590535186 1
-0.203180920937412 1
-0.024919055283525 1
0.150430343145633 1
0.100212463989237 1
0.181925556281524 1
-0.0250585559324028 1
0.232306270639243 1
0.0694861292171885 1
0.115166183667852 1
0.155825689011615 1
-0.290592076751191 1
-0.0411179997229934 1
0.304665343660726 1
-0.0926299882465743 1
-0.189463599999518 1
0.200456057345211 1
0.153899235530978 1
0.115057941744424 1
-0.366089543065435 0
-0.148336919842207 1
-0.124516659563126 1
-0.036622809586413 1
0.352580130136727 0
0.264835740679511 1
0.113771642249456 1
-0.24570022269024 1
-0.335501111005824 0
0.0184976764758323 1
0.0922950927628562 1
0.184225752836206 1
0.16144789078645 1
0.167317005106512 1
0.222414673639967 1
-0.232600719636427 1
0.0758614385866662 1
-0.130784649005479 1
-0.295848079985073 0
0.23960710751934 0
0.0766496543650718 1
0.0424699792079869 1
0.0928914349965681 1
0.0464377298007772 1
-0.201065725634349 1
0.180710724206163 1
0.216769508070434 0
0.16879008920132 1
0.100739589567499 1
-0.0959477444568187 1
0.453021925110831 0
-0.106119219032384 1
0.0864862538229365 1
-0.163890982416597 1
-0.0964215778078394 1
0.22112344355247 1
0.0146511442039953 1
0.0808461280256707 1
-0.0696263231332559 1
-0.0644451377776861 1
0.163371616965396 1
0.0123029286318612 1
0.0971745771474868 1
-0.242642361015954 1
0.210914834245597 1
-0.13833121397167 1
0.221379082702569 1
0.130448890210026 1
0.0968907997259039 1
-0.0555741178777622 1
0.207290747758726 1
-0.172441007214581 1
0.021769946307768 1
0.237238422287306 1
0.137793999812079 1
-0.0476076837961786 1
0.0702793845713161 1
0.29124923278448 0
-0.159114976425369 1
-0.171223822274324 1
0.227602785907238 0
0.301316722060178 0
0.063134298002271 1
-0.227888640523208 1
0.145424284700407 1
-0.403800593940686 0
0.252519346705506 1
0.0403919721028794 1
-0.316232988823738 0
0.0831714306171212 1
-0.215605332953712 1
0.0630369464363515 1
-0.192870882169371 1
0.18246203084724 1
0.025543778910509 1
0.136356526765298 1
0.207552958412362 1
-0.0989168475529845 1
-0.0544972427616418 1
-0.0102794744254855 1
-0.0950309594874822 1
0.352098590667175 0
0.0314134991671026 1
0.19587183019318 1
0.121475898091208 1
0.231876035005638 1
-0.0676436617030687 1
0.1918511761213 1
-0.0317832195512191 1
0.207720714947883 1
-0.145365014101197 1
0.295688193149734 0
-0.0997976590605244 1
0.154397281189533 1
-0.115398694442489 1
0.353537445493059 0
0.213592626178994 1
-0.240762454832858 1
0.163010381057477 1
0.214439723099604 1
0.0243219151191271 1
-0.0532846770664744 1
0.0907971081388735 1
0.116203941998241 1
-0.140260333225522 1
0.411015322598938 1
0.160384470251334 1
-0.227379674411929 0
0.117433250812789 1
-0.0707130732891482 1
-0.0020071209471842 1
0.215936864041359 1
-0.135634822962197 1
0.254735171650126 1
0.168009940700201 1
-0.458420713923792 0
-0.207743752556134 1
-0.302078910076024 0
-0.403634279012488 0
0.0299651747079114 1
0.00416462970368792 1
0.437343757918909 0
0.191975356128709 1
0.0721660969519511 1
-0.079826743692568 1
0.221542078997248 1
-0.0568548275765888 1
-0.143846081773178 1
-0.0762708693927945 1
-0.0450529532468969 1
0.0897478015330257 1
-0.404437678211066 0
0.00702902511632549 1
-0.0333624511942188 1
-0.173712010214107 1
0.20369259513417 1
-0.0802588045786023 1
-0.19173890651089 1
-0.184391897691182 1
0.0943007670065416 1
-0.255915005259928 1
0.151113416570967 1
0.0805420976012892 1
0.0634939700639831 1
-0.094750187551679 1
-0.0124254322266494 1
-0.062861933504812 1
-0.187927712520339 1
-0.168882330575876 1
0.197734733041891 1
-0.0155228873890617 1
-0.019461771889319 1
-0.0169532644592971 1
0.146601995078805 1
0.0233195447022941 1
0.217089565180066 1
0.00897742760172159 1
0.076291137306046 1
-0.110975148206298 1
0.024773082996641 1
-0.134241682155705 1
-0.0486459765214657 1
0.0472458601418991 1
-0.123257065229092 1
0.132572754502359 1
0.0597320382789636 1
-0.106029927969148 1
0.0321924871556226 1
-0.0881810263533189 1
0.0156379999742039 1
0.340272661751851 1
0.11325633869732 1
0.173400950295381 1
0.0977522759641432 1
-0.0839378317358749 1
0.0914653742710763 1
0.279436583809736 0
0.218274542143805 0
-0.300817644155427 1
0.0409066956493851 1
0.169249242303807 1
0.005554928777271 1
-0.318899865946269 0
0.0642669603297609 1
0.0292531971374858 1
-0.147305266693819 1
0.197398949206827 1
-0.335510584807145 0
-0.237637237417733 1
-0.0261946908445136 1
-0.080747843068914 1
-0.126412620944728 1
-0.0264801931004502 1
-0.116207785263588 1
0.260642168717416 1
0.0958537021373239 1
0.181190964720696 1
-0.496867933517253 0
0.033744257363997 1
0.120672901793411 1
-0.128523530987707 1
0.0535892587136498 1
-0.0236370040009292 1
-0.272964902652814 0
-0.0473886638297309 1
0.0158081840043427 1
0.318647152114141 1
0.212635405160098 1
0.16412886144605 1
-0.421113117661715 0
-0.0232191680785763 1
-0.151193521363876 1
-0.105455350904564 1
0.231119824523903 1
-0.0134039041867547 1
0.3318160183036 0
-0.334943651221419 0
0.352426430615412 0
-0.124264739661106 1
-0.172621562147556 1
0.129348617791674 1
0.0964639812061693 1
0.137762835918752 1
-0.0388307030232232 1
-0.128676026089464 1
-0.0288596952100608 1
0.0741666132875809 1
-0.0148876121343393 1
0.00339482668762539 1
0.274385148583981 1
-0.112492221973292 1
0.155437634532846 1
0.234435643766461 1
0.126652286946997 1
-0.171150991180589 1
-0.0616835639071398 1
-0.221658399296801 1
0.284673433691192 0
-0.100584076933455 1
-0.100769902743565 1
0.057277581686281 1
-0.132261216298485 1
-0.18357603028063 1
0.123141756130225 1
0.0722712646312963 1
-0.00862812885835089 1
-0.155872395267635 1
-0.665687524253275 0
0.160772001095049 1
0.0399419303263779 1
-0.123092254605073 1
-0.0875009233013055 1
0.00400975806552567 1
0.0100218827094844 1
0.410520915237006 1
-0.195692242683926 0
0.902682013764044 0
-0.108847411088872 1
0.310980645803676 0
-0.110810008946557 1
-0.0647588637409286 1
0.0879908119811793 1
-0.0659686797311048 1
-0.102137374606826 1
-0.120667838384222 1
-0.301668508375226 1
0.216107366840059 0
0.137885709437623 1
0.14553375164458 1
-0.123021341164586 1
-0.0134025767637292 1
-0.155086649009582 1
-0.274407259596158 0
0.136321085287551 1
-0.719352892935592 0
0.157424547682079 1
0.0471773324867196 1
0.105603812792955 1
0.1242710336111 1
-0.226686995080372 1
0.257975702749499 1
0.0651405134110317 1
-0.429668562883271 1
0.32261575652955 0
-0.0602592789290485 1
-0.00117223218132511 1
0.0584752908051683 1
0.00115489126072328 1
0.00247842730244819 1
0.383985467479109 0
-0.0973599898235047 1
0.00581610913165014 1
0.0338582047829227 1
-0.223110336449362 1
0.458883807482599 0
-0.147143256218588 1
-0.0306407963349376 1
0.189689693357222 1
0.0268151344855664 1
0.128939397815534 1
-0.195180559154688 1
0.308518705365486 0
-0.276436538776566 0
-0.346523653559434 1
0.00291077552032466 1
-0.041602958395471 1
0.132029899973668 1
0.0138853484062234 1
0.113984941783138 1
0.19672316644378 1
0.0891329726917878 1
0.0229514647093363 1
0.216472315509398 1
0.0148964929193414 1
-0.202296237240899 1
-0.0562832624929006 1
0.279370179801121 0
0.00236084679739986 1
-0.0862498040850744 1
0.289997576568035 1
-0.325321009300626 0
-0.107803705802716 1
-0.228133087275714 0
0.136612690419032 1
-0.178954620160592 1
-0.00748164118339312 1
0.159638945278181 1
0.41236105279638 0
0.119307492551157 1
-0.00238991959103413 1
-0.134127803802244 1
0.346547814354566 0
0.0995981475274704 1
0.11642172002292 1
-0.268047891436452 1
-0.36024525801279 1
-0.0629002360546073 1
0.0687008513708521 1
0.0218610173864447 1
-0.186281605620751 1
0.0463086881411733 1
0.0413245697090385 1
0.19559014941868 1
-0.0501500073872113 1
-0.136830429096202 1
0.0709137421211809 1
0.452025674744475 0
-0.283698669864192 0
0.0894922534815291 1
-0.217027211491898 1
0.145716065829545 1
-0.172943215183204 1
0.0945402709658702 1
0.0935317763134926 1
-0.118316022549776 1
-0.1662328763025 1
0.0076923834331798 1
0.00629722994599109 1
-0.129477944570254 1
-0.092811435372824 1
0.279931549470695 1
-0.0139227934005152 1
0.139897101246812 1
-0.142997647987139 1
0.0896975290847436 1
-0.200035837055887 1
-0.0848339936183835 1
0.141730334309899 1
-0.1431744339446 1
-0.0616701458452588 1
0.0736050112567332 1
0.177044674569369 1
-0.012118615078959 1
-0.00835896235243618 1
-0.207474916106199 1
-0.331501525417263 0
-0.177839361964876 1
0.0308722243026639 1
0.268897941337573 1
-0.0269573709726924 1
0.205963956743335 1
0.0473944375563493 1
-0.214458758287962 1
-0.382725651220928 0
-0.0295867101187052 1
0.0310129121507448 1
-0.0434753393078527 1
-0.0268006478570272 1
-0.162349967896003 1
0.109722597430143 1
-0.0694439153163765 1
-0.232672804052276 0
0.131529191252615 1
-0.207010316881927 1
-0.105747098738232 1
-0.21505275161396 0
-0.0597301648568084 1
-0.271147443126626 1
0.0528869209305499 1
-0.265606765564932 0
0.151340451451024 1
0.210643516337843 1
0.0420646776682203 1
-0.0667395801956334 1
0.118310639456939 1
-0.22036913511943 1
0.174517620606449 1
0.014469048070434 1
-0.29948602193277 0
-0.210822824630844 1
-0.0513553554336728 1
0.0795474843787292 1
-0.0317752685322227 1
-0.101924887351362 1
-0.204061836671531 1
0.231399015315576 1
0.0186440093620181 1
-0.0366887061317188 1
-0.221903865439193 1
0.123002356422233 1
-0.323069555546755 0
-0.134077055556582 1
0.31315137287354 1
-0.128701168854591 1
0.038496355173721 1
-0.0619963147640498 1
-0.180588054220852 1
-0.0883846137650938 1
-0.229928487914063 1
0.196582531671116 1
-0.0694201777917657 1
0.0557147595451691 1
0.139612580653844 1
0.051856806515181 1
-0.15198519453731 0
0.185549260797163 1
-0.295970132887176 0
0.0614643207638624 1
0.103638777768422 1
0.229762701103238 1
-0.0154311363778687 1
0.260565776507196 1
-0.0494291078342429 1
-0.0361956566213975 1
-0.363497630324155 0
-0.0117157545392181 1
0.225025823981041 1
-0.131476614690742 1
-0.0226242138512069 1
0.00365356594372605 1
-0.0789424550223753 1
0.23848157710361 1
0.109161650652532 1
-0.126709867624104 1
0.0256745721296482 1
-0.000125336294196636 1
0.222417225806751 1
-0.069275190687654 1
-0.348779270321158 0
0.181972621965186 1
0.00582564673050952 1
-0.371792879863895 0
-0.160174717919074 1
0.128421974585269 1
0.333848118254264 0
0.0732819649121643 1
0.41661961477106 0
-0.081072016014402 1
-0.30865419579512 1
0.216371459814803 1
0.0668316265933051 1
-2.50144151692777e-05 1
0.0819583549196206 1
0.0239801839805137 1
-0.331687315644913 1
-0.0869655417551262 1
0.03654825029038 1
0.124151349438411 1
-0.0383177250421259 1
0.00591983865451098 1
-0.117695057243134 1
0.366261475973143 1
0.0516544278884825 1
0.109154650670639 1
-0.241789503062228 1
-0.293705945184938 0
-0.00535038223547148 1
-0.0402609299131401 1
0.389485949863752 1
0.0185668216501809 1
0.176572907207559 1
0.0496149037845623 1
-0.278905314592052 1
0.0411028820461409 1
-0.047249680887572 1
0.187168000016547 1
-0.275029349419627 1
-0.152986369817873 1
-0.250752304626413 1
0.0437276227753402 1
-0.159274836140318 1
-0.118913549301705 1
0.0932866933155504 1
0.00247476623389314 1
0.307650505571465 0
0.301816760175875 1
-0.179905528607086 1
0.0552756588705059 1
-0.11598228506635 1
-0.0493291197921009 1
-0.241883677100433 1
-0.133852267395467 1
0.124454843513494 1
0.162486164031638 1
-0.0951437696627332 1
-0.159886556282343 1
0.41613572483446 0
-0.0391641875065991 1
-0.115637625825251 1
-0.187123190223908 1
0.1809097066503 1
0.0128119526792746 1
-0.0654383257537216 1
-0.0697125526497003 1
0.00546462598847292 1
0.107481161633513 1
-0.0469252050461375 1
0.028441210824971 1
-0.0381144395300383 1
-0.120849287018469 1
0.0442782499213045 1
-0.180423843037483 1
-0.31734005916345 0
0.20670580528671 1
0.127199071389714 1
-0.0644677569534634 1
0.0707894306528032 1
-0.201044009866782 1
0.220701031325793 0
0.27871405802842 1
0.0943349839376911 1
-0.271098994536913 0
-0.174237087340055 1
-0.0702833263725367 1
0.0612071101612066 1
0.369220412292462 0
0.180224960192484 1
0.203455722063709 1
0.130577128442723 1
-0.240386034059253 1
0.046220224955478 1
-0.0748060875896698 1
-0.133747101445713 1
-0.012649780266966 1
0.102845786200157 1
0.279428069337614 0
-0.0790254575544413 1
0.104819619372008 1
-0.0850638006018552 1
0.085894512346498 1
0.0509643203582666 1
0.168338821441273 1
0.142986475088733 1
-0.047325000564062 1
0.486845397012068 0
0.361620449313529 0
-0.204734685500397 1
0.169579720067874 1
0.28871266782017 0
0.0819354249923446 1
-0.168276684869554 1
-0.144401216877022 1
0.0857027141979753 1
0.0966831165680561 1
-0.131896711774612 1
0.00201967756476808 1
0.0218908540202245 1
-0.100792383918059 1
-0.0327485813501159 1
0.0424540302828265 1
-0.0038775474297161 1
0.152916095440499 1
-0.337206231096158 1
0.350634956277265 1
-0.190458939526886 1
0.0093252309861889 1
0.35654364422601 0
-0.112103104102976 1
0.0684677206290189 1
0.314483931307427 0
0.180681147801723 0
-0.0147226654687438 1
-0.12885771280497 1
0.0444072854546678 1
0.0595759076887463 1
0.0225108818916875 1
-0.0367926812680193 1
-0.218051726657874 1
-0.159744237751856 1
-0.394258823245015 0
0.0314961503747744 1
0.0911757436878669 1
0.246077520026968 1
0.133772017280655 1
0.0574150942469513 1
-0.150493296399626 1
0.00942829161112501 1
-0.22880637336465 1
0.417499828167554 0
-0.0988806162012302 1
-0.0123805005882568 1
0.144667721006723 1
0.254676246937003 0
0.045002463720602 1
0.0127722371857934 1
0.157457009433424 1
0.0639849973864182 1
0.251312591476394 1
-0.00225630672802579 1
-0.04434965853356 1
-0.131124797812718 1
0.220502450986447 1
-0.0515608173837864 1
-0.171473329170111 1
0.0141959236938891 1
0.00672653779906482 1
-0.156412244777761 1
-0.164086772554181 1
-0.104701747499755 1
0.120915273102494 1
0.411805931067554 0
-0.0297506978130546 1
-0.0615654723650477 1
0.188066741254964 1
-0.168907765569797 1
0.157568907789185 1
-0.239870759014114 1
-0.0910256165560031 1
-0.162469976133934 1
-0.238780823251365 1
0.0656172749909448 1
-0.0538942085920267 1
0.0116091105720698 1
-0.167096108560359 1
0.119365531169683 1
0.0644794905895912 1
0.0382113021935152 1
-0.0210951971903153 1
0.100130123868952 1
0.107091997012221 1
-0.258970265028709 1
0.239925856335024 1
-0.0365863376083341 1
0.155176982401133 1
-0.3457250806558 0
0.237319392764024 1
0.075326564032487 1
0.132681162548253 1
0.0561412651833641 1
-0.142446665899289 1
0.0949224946468957 1
-0.077335342238002 1
0.074311966509207 1
-0.104983304207496 1
-0.0811479368552227 1
-0.00843470120977612 1
0.190908318217549 1
-0.0545959386141141 1
-0.0244956622325494 1
-0.0428306323633861 1
0.0123852233330792 1
-0.0919889081536857 1
-0.194819330381808 1
-0.187970023300655 1
0.123975943279989 1
-0.62800633026526 0
0.11421393760648 1
0.0259489608246805 1
0.0556550879334181 1
0.149861110184291 1
0.247403403108921 1
-0.284454131783842 0
0.214617092417314 1
-0.174748238407355 1
0.0100674158071132 1
0.174060635538036 1
0.127512181662585 1
-0.267804693126759 1
0.0696295184383135 1
0.0648703346567239 1
0.128846274777831 1
0.198813236276774 1
0.0920754784513245 1
-0.205350610919102 1
0.319523221391819 0
-0.0762561067198847 1
-0.0572345795310582 1
-0.0482686298349354 1
0.188338399634941 1
-0.0153947490814366 1
0.072488905885449 1
-0.176267559236514 1
0.00907076137597944 1
0.0635296208199151 1
0.126672220615056 1
-0.0247557229860406 1
0.20640480245095 1
-0.2298210075273 0
-0.00956723152047197 1
0.114358223543059 1
0.161167604333806 1
0.0551870906930859 1
0.220509076121907 1
-0.00441084590006507 1
0.162507519581466 1
0.0600951047257017 1
-0.176193600445378 1
0.0691787560329557 1
0.282739592555907 1
0.376201942063035 0
0.13268611262176 1
0.248899648085803 1
-0.15779215128781 1
0.170960713589873 1
0.249794663987501 1
-0.283521132181513 1
-0.196361577125607 1
0.0354871777549764 1
0.16916299302385 1
0.0526331524649865 1
0.111314580440039 1
0.0167453484011277 1
0.123182395165762 1
-0.0745212877706131 1
0.269710272442602 0
-0.102521033658651 1
-0.194249691031005 1
0.021099614760476 1
0.132017671096822 1
0.0771187977477988 1
-0.174654558304075 1
-0.215162753820913 1
0.0261229589067958 1
-0.0308232482938505 1
0.201499550341563 1
0.00652027420014172 1
-0.160070588181617 1
-0.240283350424356 1
0.125372119895445 1
0.104687936939427 1
0.167589277107674 1
0.334655824343047 0
-0.0978786293043546 1
0.103820792819913 1
-0.126123877750124 1
0.0330614966040168 1
0.224030288734116 1
0.378353329709193 0
0.0227786133948434 1
-0.241291116290455 1
-0.0538286181562661 1
-0.295801359681188 1
-0.0200098388666334 1
-0.16475136471124 1
-0.101112524725681 1
0.0756358560197092 1
-0.214605733117857 1
0.140139853230648 1
-0.0493416041721625 1
-0.193455811130299 1
-0.0205925328444949 1
0.068962305733413 1
0.238584943043219 1
-0.188593933441636 1
-0.204837187289611 0
0.0691503328593193 1
0.328382260963813 0
-0.102879702261856 1
-0.332777122606064 0
0.00234581243689973 1
0.182382127126544 1
0.304725954901903 1
-0.277614837974075 1
-0.172715013734579 1
0.190258820050569 1
0.132161950351822 1
-0.103104849854874 1
-0.133033424321353 1
-0.135216278416513 1
0.00914879327668526 1
0.0488431255513548 1
0.138478016547484 1
0.236984069747901 1
0.160362490403684 1
0.176494655566325 1
-0.0649705467886148 1
-0.447782627636167 0
-0.0833384266301865 1
-0.328014140581162 0
0.188812232372731 1
-0.0175485741661619 1
-0.165451761840936 1
0.203856486899367 1
0.0872592907317369 1
-0.181080092555692 1
-0.0956213793439549 1
-0.00334587509701963 1
0.0635740046844308 1
-0.0984624562186991 1
-0.207692803464582 1
-0.10150509189361 1
0.220316745150615 1
-0.283902845218463 1
-0.128594113150112 1
-0.233362532974874 1
0.0576587055874307 1
-0.207947293800201 1
0.316254205806151 1
0.107614263111465 1
0.0569939415565456 1
-0.00257219804416385 1
0.032702755083771 1
0.291933944727374 1
0.00861985278986997 1
0.166178350989 1
-0.0311643843634541 1
-0.292482681266664 1
-0.174848247626351 1
0.0307917417868784 1
0.187666549840637 1
0.0184355586749515 1
-0.0841506871448321 1
-0.0738871257458047 1
-0.075470566335364 1
-0.0520638817268092 1
0.00308899586219835 1
-0.0538932202865173 1
-0.0609944305304348 1
0.0858600657685656 1
0.00568821961427723 1
0.129756513815113 1
-0.0111852137741473 1
0.155089140290644 1
0.214142984319883 1
-0.069599427331426 1
0.00357860653629211 1
-0.133612628909478 1
0.124065091395413 1
-0.142197851754533 1
-0.209641974340478 1
0.0456770438710021 1
0.21401517025629 1
0.250016235007245 1
0.141921928755123 1
-0.15516322161041 1
-0.201886145815499 1
0.0796869357645718 1
0.0239679083599939 1
0.163258860176774 1
-0.050755456144429 1
0.0194843382028737 1
-0.00828274680169822 1
0.131476940407367 1
0.187727252563974 0
0.11935931850408 1
0.044732996375078 1
0.0502504892778971 1
-0.0103903446746528 1
0.380095442812505 0
0.118507966501285 1
0.130009987842085 1
-0.00346532770866703 1
-0.164692999838214 1
0.0247787553532617 1
-0.0623475339774377 1
-0.0934098730906974 1
0.0642663989496722 1
0.237826521413199 1
0.29331868716551 1
0.152077726606141 1
0.347407221154866 1
-0.123009747098114 1
0.271098913939788 0
0.0240280424692525 1
-0.322375857516354 1
0.239755464933247 1
0.234987308958287 1
0.111788707769443 1
-0.0825087495496657 1
0.0761938273460559 1
-0.136140071749555 1
0.0414270005021566 1
0.223006626100455 1
0.39102016321952 0
0.178073485013022 1
0.161565236420051 1
-0.047135275942794 1
0.0204234224329945 1
0.0298593809247253 1
0.0632029164302582 1
-0.268961222950833 1
-0.0336410886529755 1
0.254286491428405 0
-0.419480361010326 0
0.238274951109084 0
0.226803130100868 1
0.117956393124034 1
-0.154129665910775 1
-0.00967397699135772 1
0.118579158912644 1
-0.0966949643703236 1
0.283563346136062 0
-0.0923935595249381 1
-0.0104098011037924 1
0.166460768398186 1
-0.247753128916915 1
0.123092007340097 1
-0.0319888591911684 1
0.346322476347589 1
-0.00549709790310197 1
-0.107221449963877 1
0.148498763906049 1
-0.160320352498821 1
-0.223317349696142 0
0.0724389199211501 1
0.190794427161042 1
-0.226421816588703 1
-0.168253300103785 1
0.025219751130807 1
-0.136382993006624 1
0.173354840351298 1
-0.0897686422680877 1
-0.227802735789493 1
0.0634702467604376 1
0.11310430876668 1
-0.0587882021795067 1
-0.195904059669652 1
-0.119693115994465 1
0.109298752985911 1
0.0819056730369183 1
0.221101220441933 1
0.24750012393243 1
0.275284508109212 0
-0.214325588345218 1
0.141036954392439 1
0.185983096816233 1
-0.0341773768049187 1
-0.207766642335846 1
0.0439905585001528 1
-0.164115560652532 1
-0.165014526738862 1
0.0649264826974852 1
0.0559866435518161 1
0.106045155196335 1
-0.115635833585175 1
0.629415296040469 1
-0.0885866108305778 1
0.0953425252874555 1
-0.261442766847963 1
-0.191073221052111 1
-0.204067314994582 1
-0.31469194795605 0
0.0690733032488647 1
0.194808069072644 1
0.197834093433453 1
-0.295605569972205 1
-0.0772236038359978 1
-0.164660067619939 1
0.144012765757079 1
-0.0319037975485326 1
0.00386232473998265 1
-0.108370782442017 1
-0.0242366271624556 1
0.140682041831758 1
-0.0754697646368007 1
-0.0167123340029694 1
0.14727618874297 1
-0.142827411589541 1
0.0185854272773747 1
-0.101600236418923 1
-0.171824922258345 1
-0.33708351450294 1
-0.107173493809051 1
-0.12045587847965 1
0.0358082048576706 1
-0.292425310914193 1
-0.229859192519612 1
-0.156160774845317 1
-0.264604516928295 1
-0.188057281618531 1
0.310166102906188 0
0.01342069307181 1
-0.0158864322224267 1
0.114034398271989 1
0.143770198743459 1
0.0655783943637951 1
0.236714476752264 1
-0.0307362244078639 1
-0.0289985892000708 1
-0.130113940422081 1
0.274292846359314 0
-0.272471976968708 1
-0.0024638420932127 1
-0.183465747929408 1
0.0599404674939308 1
-0.285562833433308 1
0.243370449082557 1
-0.104041943748076 1
0.00835091531886678 1
0.127995751390634 1
-0.131131178584177 1
-0.178672967941587 1
0.260424148609879 1
0.318535271490369 0
-0.0166911794799868 1
0.212735955454805 1
-0.0688521685485173 1
0.143426111605855 1
-0.143267155395283 1
0.157038381212456 1
0.0435291630717831 1
0.0232175194133742 1
0.0528121556189019 1
0.117833418494861 1
-0.155220558636087 1
0.00116074499655386 1
-0.299510049998146 1
-0.126510891279778 1
-0.371222927761515 0
-0.179080699808203 1
-0.228049400975878 1
-0.0549342667118821 1
0.0922500681927674 1
-0.233166407013705 1
-0.0393587830663285 1
-0.102615526144625 1
0.145698359214471 1
0.25448977354753 1
-0.279136128343771 1
0.0481396042957152 1
0.209014661361254 1
0.144940025019368 1
-0.341619995259597 1
0.0643900834620184 1
0.112730614749118 1
-0.267564637412381 1
0.0970201600614666 1
-0.178613811730905 1
0.0420457396144596 1
-0.449545735122677 0
-0.322252958276957 1
0.127219926239176 1
-0.0318373225164676 1
-0.246541426451532 1
0.114540634150727 1
0.0430749078486028 1
0.0024216445485809 1
0.298681713496693 1
-0.309521669446508 1
0.0645621593667742 1
-0.0613557399466658 1
-0.169993541694874 1
0.0907129864322158 1
-0.254641799129691 0
-0.0918350515275928 1
0.0805964324597513 1
-0.333761570919911 1
0.456421645774054 0
-0.0258313678726607 1
-0.200126634712753 1
-0.140840760023799 1
-0.333084383323439 0
0.102533577876053 1
0.137406890871161 1
0.116090959122434 1
0.426972149267564 0
0.0730155427624109 1
0.257870163841752 1
-0.213356669979433 1
0.234851824959969 0
0.0325578049765216 1
-0.259877853244326 0
0.00390452431861078 1
0.0905660491708044 1
-0.216298623613711 1
-0.241373400892947 0
-0.204967840294404 1
0.175448096099413 1
-0.0208201989647605 1
0.155902622921471 1
-0.0127410220587994 1
-0.0575705762065835 1
0.0358536564261067 1
0.326459110591548 1
-0.0332873040057816 1
0.103874375975579 1
-0.285287341760746 1
-0.392873634141501 1
-0.0289269412953744 1
0.353759898557292 1
-0.114786585053109 1
-0.0215226518073244 1
-0.10035953346254 1
-0.200069381073414 1
0.123682680286564 1
-0.285836489607339 1
-0.0603455473875852 1
-0.474287754185598 0
-0.481482963394666 0
-0.17712744051521 1
0.203373497099109 1
-0.0528993308986571 1
0.0560249452991351 1
-0.0480870871484041 1
0.13234791531841 1
0.227943387048686 1
0.134186187778269 1
0.114552404426182 1
0.0834333495785128 1
0.00871123998283888 1
0.333515500230507 0
-0.154512809865932 1
0.550800379434139 0
0.337989853092717 0
-0.100342738154993 1
-0.0580620471964291 1
0.176581739491704 1
0.218599183618387 0
0.0611332906762833 1
0.0285058871909923 1
-0.0353703701196103 1
-0.0211125533627408 1
-0.123796492181097 1
0.0358994316290804 1
0.130546765289332 1
-0.266770896541217 1
-0.10528500689365 1
-0.0799768633036045 1
-0.183275188748856 1
0.252711754271686 1
-0.125988326158758 1
-0.00996046501570462 1
0.179927311259514 1
0.162581551339358 1
0.237330237990897 0
0.0243299111840748 1
0.0797524949413841 1
-0.109552346031185 1
0.0259957913939075 1
-0.0725522709252716 1
0.103658599407107 1
-0.349646360670032 1
-0.269109295822601 1
-0.156460388847333 1
-0.0300811747449592 1
-0.317347009119255 0
0.192083487595869 1
0.0888214845701869 1
0.218890796392689 1
0.136776667921904 1
0.0458561417467097 1
0.0545889666048863 1
0.0215702906418677 1
0.421061134537061 1
-0.158028436051908 1
-0.254682480364229 1
0.128600097482293 1
-0.155771571433554 1
0.0147344117226126 1
0.463318704573292 1
0.163097976428343 1
0.229666805812413 1
0.207873177993927 1
0.0125666532940121 1
-0.0453909162323011 1
-0.0563872708477585 1
0.0761909486516568 1
0.221993882558749 1
-0.0407624272060349 1
0.0113743963985651 1
-0.108862631185791 1
-0.0639697158783484 1
-0.22298893497774 0
0.0708287159499213 1
0.207467019714931 0
0.0973441364358175 1
-0.202424719056977 1
-0.127994778788921 1
0.14381539878495 1
0.0123301582453201 1
-0.0857793603869186 1
-0.0483369985931863 1
0.0914090747932804 1
-0.0794703832578489 1
-0.131880781953961 1
-0.062095984536664 1
-0.00255745319908965 1
0.262111133893561 0
-0.501343581510179 0
-0.125073198001135 1
-0.0754687666748567 1
0.0642915251551447 1
0.157990389370391 1
0.110180521147438 1
-0.367931240539399 0
-0.0863050274990528 1
-0.0284096787369838 1
-0.146647441019466 1
-0.169697849143259 1
-0.0297210351873622 1
-0.147589071268803 1
0.0501681217009761 1
0.0777011212727965 1
0.172919975392709 1
-0.200872286339445 1
-0.195650390005088 1
-0.00787129943998352 1
0.0219261651349441 1
0.119962948388516 1
0.0960309592710738 1
0.0831147879373096 1
-0.0600997316752905 1
0.269035646703927 1
-0.207974740209569 1
-0.102595688811378 1
0.144533851117531 1
-0.364815307626368 0
-0.208005576688344 1
0.0218810766109278 1
-0.162988147409091 1
-0.0393081868392077 1
-0.0870229879730152 1
-0.0720140484688302 1
-0.0304715358182991 1
-0.13393338033799 1
-0.450852437689315 0
0.51798466639914 0
-0.232370177301473 1
0.131361130651649 1
0.063008325522819 1
0.107794415215891 1
-0.426596161305404 1
0.0804783212620482 1
-0.0432925961161315 1
0.361213957450627 1
0.114242059253976 1
0.0312158169010645 1
-0.0697220469597435 1
-0.0540003930423777 1
0.0515162220167949 1
0.0268455269558771 1
-0.197290418163201 1
0.074877587474077 1
0.0512508884239238 1
0.194987491910455 1
0.0792870767628982 1
0.0906943255170776 1
0.119124006733861 1
0.113718651669211 1
0.440813409691367 0
0.0515883812977314 1
-0.0851825376745352 1
-0.107168671848108 1
-0.0177754173398755 1
-0.0876088372629871 1
0.11816483145695 1
0.115112094960151 1
-0.403971323238838 1
-0.0626148152846719 1
0.156354447854712 1
0.0410485805777188 1
0.106668083410177 1
0.237160674647868 1
-0.127348132205264 1
-0.17334832154818 1
-0.0877671960479548 1
0.418972931368663 0
0.0900875079695972 1
-0.102092066396752 1
-0.332004222306817 0
-0.220116950816068 1
0.228372367107879 1
0.160175259770212 1
0.0309772621694572 1
-0.0944875406473455 1
0.0372362582233917 1
-0.210274856870018 1
0.0872925946459823 1
-0.269644205053878 1
-0.023268677484378 1
0.0411951453806322 1
-0.252091919442808 0
-0.197372633190479 1
0.0211743955714621 1
0.366556219740411 1
0.240132949029914 1
0.0396171868868 1
-0.0459216802170534 1
-0.277196464607943 0
-0.035193898824228 1
-0.0268301876735408 1
-0.207307951560654 1
0.298192470235721 0
0.134259628256005 1
0.0764909397175923 1
-0.0454877973811578 1
0.0509441803457442 1
0.217641809428984 1
0.220994584496659 1
0.193905018863802 1
0.018321870953293 1
0.116275276235739 1
0.08136434669215 1
0.0774688422244925 1
0.0110886680779219 1
-0.27296321057001 0
0.104143586038811 1
0.0575965408578691 1
-0.260481664671645 1
-0.0919159735752073 1
-0.144210520307621 1
0.019159459088656 1
0.00112664241429865 1
0.262889154980997 1
-0.197985448638191 1
0.0254889047780027 1
0.00453900610485099 1
-0.00351174385711109 1
0.0755099237748502 1
-0.00048294173279137 1
-0.139265270103705 1
0.0713125097383906 1
0.0891139346503599 1
0.209949303585071 1
0.348191693166616 1
-0.107421188121619 1
0.190962866994992 1
-0.359696055735041 0
-0.0253954213155943 1
0.147522404434352 1
0.174214178321766 1
-0.363715130734661 1
-0.0958316258894198 1
-0.0658485461143272 1
0.0557705473308306 1
-0.0994982504301324 1
0.172046581396776 1
0.0329162513037096 1
-0.0277030169064827 1
-0.0242480693831913 1
0.000584773312624125 1
0.0241985961736497 1
0.108256139891247 1
0.207922109578986 1
-0.0105218078898006 1
0.088467290239397 1
0.162914291435672 1
0.144143793553531 1
0.112769543091228 1
-0.0359679496727134 1
-0.309322068287257 0
0.100440569367233 1
-0.269216024185296 1
-0.191299252465468 1
0.153153222848275 1
-0.0678385298679383 1
0.0245176283932491 1
-0.208497816292868 1
0.0779708221172691 1
-0.0606936853347295 1
0.107149095788202 1
0.0401904353735061 1
0.317063550199951 1
0.0305016598456742 1
-0.0344228762872347 1
0.232936662971041 1
-0.220950259704127 1
0.204839560953953 1
-0.0119896090336411 1
-0.13979660517028 1
0.0900223779974595 1
-0.389694638039429 0
-0.120062457640289 1
0.273501409326832 1
-0.160784060168259 1
0.039140526697688 1
0.0593714297121928 1
0.25866966229762 1
-0.0859674025684685 1
-0.259253893885751 1
-0.024775889913334 1
0.228072791593137 1
0.197658261584202 1
-0.0231022203939516 1
-0.0700037158230688 1
0.0543607712875711 1
0.0679618211581276 1
-0.0349948161074218 1
-0.299452479432348 0
0.078740124958888 1
0.113296464816705 1
-0.066602330748163 1
-0.026517994525735 1
-0.104216582609964 1
0.176293156507139 1
0.0246951291420178 1
-0.0170795437955446 1
0.0230733718956139 1
-5.92296900233553e-05 1
0.212964133518026 1
-0.0793753863929317 1
0.376625994061174 0
-0.140715807421863 1
0.124882566642873 1
-0.0435760305294548 1
0.25894837966865 1
0.0104270993426038 1
0.0470423228622438 1
-0.275329432243909 1
0.0761995193598379 1
0.00407737380287932 1
0.321317469891154 1
0.0778603754311163 1
0.187687799918867 1
0.0929567455682514 1
-0.346064056391926 1
0.150991209319435 1
-0.105196569687086 1
0.142202055243443 1
-0.144244828235326 1
-0.0213536699947865 1
-0.0743357651802878 1
-0.0558958265719631 1
-0.12846882006728 1
-0.00459816936485566 1
-0.241418117130996 0
0.12065103536341 1
-0.321225881632377 1
-0.0503771529444216 1
0.201512029156613 1
0.00591236077762172 1
0.0658376366538967 1
0.0917756955043359 1
0.0712862551282113 1
0.00360713447582713 1
0.0803724879806369 1
-0.0368600615084108 1
0.163827516619825 1
-0.255371434878596 1
-0.11455198200141 1
0.312543884371363 0
0.23281274785652 1
-0.183452976083909 1
0.0522508371616861 1
-0.133309194540823 1
-0.0916175951052526 1
-0.0705120350047757 1
-0.0851434808786281 1
0.040210094777115 1
-0.181926924000708 1
0.0170645455103885 1
0.172327238560696 1
-0.353219097514286 0
-0.305175263032478 1
0.195173295620977 1
0.290475514928242 0
0.201811595222694 1
-0.181044614687049 0
-0.235670864130635 1
0.0230968414697943 1
-0.176203278835144 1
0.00756459440463952 1
-0.182263143289272 1
0.197514496963991 1
0.0541263590093734 1
0.0972764278076207 1
0.134472028414662 1
-0.0833044455513825 1
-0.255078351571206 1
-0.0334218106616094 1
0.060388824665938 1
0.214435604103373 1
0.221037133254828 1
-0.0364503723335492 1
-0.0512240171494133 1
0.252274856299373 1
0.210408073003495 1
-0.159463585166835 1
-0.419413042529198 0
-0.00290758382923595 1
0.195931421878527 1
-0.243624276371798 0
0.0343542986945092 1
-0.0177066641391641 1
0.074877170714172 1
0.14859167328454 1
0.0648836076322258 1
0.0491771207014753 1
-0.13071790021933 1
0.0412799571374083 1
0.277234239055369 0
0.0880984724622638 1
0.134669581768043 1
-0.0338239887496781 1
0.293316818047832 0
-0.0630137997785996 1
-0.0941114905296128 1
-0.0852173114240993 1
-0.160891016696658 1
-0.0219763388678402 1
-0.0217046778750415 1
-0.16004182069669 1
0.340400911574512 1
0.211418222791911 1
-0.379710043631192 0
-0.181560552048183 1
-0.0416260365268517 1
-0.208486262275883 1
0.487210666574055 0
-0.0676849383061813 1
-0.215066400561289 1
0.0336060780160108 1
0.0225570527166337 1
-0.11793460726039 1
-0.119626818500309 1
-0.10451545430519 1
0.255793836703372 0
0.00418722889144378 1
-0.0194837819120704 1
0.0469991021646672 1
0.0469924088098232 1
0.0948594064000845 1
0.129254693764281 1
0.133270382530596 1
0.00119897795479132 1
0.198239898127279 1
0.322555555754979 0
0.00580836053384971 1
0.0790201089670698 1
-0.286805622877468 0
0.0145611035630033 1
-0.089472652391553 1
-0.14352498472919 1
0.149918858244028 1
-0.455540266776438 0
-0.224495159038502 1
-0.200801538698876 1
-0.101930733706006 1
0.0521429661164136 1
0.0316869286335241 1
0.10838704828327 1
0.127512195145849 1
0.0894456715374881 1
0.218469993778053 1
0.288408732651183 1
0.0602558393144609 1
-0.186945542151278 1
0.0461729034629788 1
-0.134325710499514 1
-0.111190016745975 1
0.18911263634526 1
0.252596882932089 1
0.138293553520143 1
-0.0874766631419562 1
0.00637139890584231 1
-0.20132648215682 1
0.303361776519038 1
-0.128413225530965 1
0.19034347648142 1
-0.0109783769354795 1
0.107730131931139 1
-0.0254897257547925 1
-0.0178357452600043 1
0.269634780449268 1
-0.261575640602344 1
0.186006287325064 1
0.213713278636189 1
0.078409908576816 1
0.146645078988902 1
-0.215009904543962 1
0.0851732159542922 1
-0.0815751751981569 1
-0.29672244127418 1
0.188699876649839 1
0.00554919180293183 1
-0.0464230018166903 1
-0.0641006051281061 1
0.0486130406395679 1
-0.168030486581273 1
-0.0395473166391934 1
0.150169643308264 1
-0.0564418177701862 1
0.0686640499265788 1
-0.0494712010871035 1
0.179317326947882 1
-0.0147606558301508 1
0.497064176676147 0
-0.124819652447706 1
-0.333685275768546 0
-0.0538676249129549 1
-0.149739659726891 1
-0.00760411365621155 1
0.189606993027901 1
-0.167217603277075 1
-0.209561021713328 1
0.137975391690069 1
0.141291785771995 1
0.0559122491445633 1
0.280595301039156 1
-0.0866408519711058 1
-0.0336971662604571 1
-0.130622692824307 1
-0.162666090249444 1
0.163154126200859 1
0.147988287025002 1
-0.306840574033064 1
0.208059987503391 0
0.281672756536648 1
-0.0998553840240507 1
0.00440365909373648 1
-0.0190296740245594 1
-0.177997572842248 1
-0.147968207271903 1
0.0499698369079645 1
0.0412380596957871 1
0.0530190039898246 1
0.211079453751839 1
0.204899182447169 1
0.284182120554546 0
0.0546071422336495 1
0.229462980060471 1
0.199988598481674 1
-0.222815779721975 1
-0.12876402470844 1
-0.312928290630239 1
0.441593717922667 0
-0.34804220675708 0
0.0203245908555472 1
-0.11115345444109 1
0.0791290654505094 1
0.163717743253168 1
-0.261311900043618 1
0.0711219327602515 1
0.0745346709882781 1
-0.0607226532016231 1
0.367036116535545 0
0.11458869691021 1
-0.188081714761092 1
-0.127223111361657 1
0.0106158495113737 1
-0.0418488012254291 1
-0.163026736804466 1
0.143371328480834 1
-0.141669920659405 1
0.0652536871019621 1
-0.143443452303486 1
0.0180353333681655 1
-0.227690944738944 1
-0.0889702203711122 1
-0.140741444767156 1
-0.253534834957101 1
0.151253038165624 1
0.256659206980293 1
0.144380134772446 1
0.0910746983870493 1
-0.0038753572132111 1
0.159158471939624 1
0.0249347083440652 1
-0.0722027934555226 1
-0.257474060385179 0
-0.062492192601528 1
-0.145588359838481 1
-0.123791021215594 1
-0.357702349732174 0
-0.287516552116952 0
0.0255002529576897 1
0.104400288797206 1
0.0971803658104055 1
0.118780586349429 1
0.0130290371836864 1
-0.024162983980943 1
0.217091938584218 1
-0.0611801294748472 1
-0.0445460597889156 1
0.365273813305911 1
-0.102010218589639 1
0.124382063064071 1
-0.161756938577017 1
0.304929213871762 0
-0.0241191699844694 1
0.0725103242325527 1
0.295447680229412 1
-0.0312086143817026 1
0.0724430788424196 1
-0.00979346723930259 1
0.0174884070650135 1
0.142451290049982 1
0.0339192746212082 1
0.000196181131420864 1
-0.146838127365623 1
0.320135618528355 1
-0.2236864063306 1
0.195339590872521 1
0.169743517203592 1
-0.035876048129541 1
0.0694523427913288 1
0.00931606833473572 1
-0.336460381804158 1
-0.0662197377558736 1
-0.180568281930739 1
0.118705804252518 1
-0.043808838945513 1
-0.272427680409713 1
-0.140815375729399 1
-0.107854868701516 1
0.227665811412565 0
-0.0423673413751112 1
0.266366106180703 1
-0.0841641974935666 1
0.1379947101722 1
-0.114357399312001 1
-0.396939734717147 1
-0.135068476932563 1
-0.17330895856397 1
-0.0315736761202163 1
0.102466834644475 1
0.120308009676503 1
0.239988095101219 1
0.11533002424828 1
-0.192930153835731 1
0.23715576959417 1
0.0184312125344464 1
-0.0465017389608636 1
0.0168649993867676 1
-0.210042548759429 1
0.210677663552911 1
-0.0349293899531302 1
-0.517316268324826 0
-0.0724814126699601 1
-0.221577888969236 1
0.153521893191939 1
-0.32840293473343 0
-0.069747095358625 1
0.0166681159699848 1
-0.093817991093021 1
0.16688576919322 1
-0.194071058689468 1
0.0387722689670046 1
0.246114059530986 1
-0.134851724225683 1
-0.0780066788205576 1
-0.0092608916541324 1
-0.0547762836874418 1
0.0636960053808232 1
-0.443855624398448 0
0.0641634241054174 1
-0.0124546954969766 1
-0.060583027476674 1
-0.177718691560561 1
-0.23425034467822 1
-0.169315414344493 1
0.0677635694678929 1
0.0736055310867318 1
-0.110733686621959 1
-0.0171927407098547 1
-0.152264287556644 1
-0.0554270527074803 1
0.225871990246566 1
-0.0493612713883115 1
-0.185695617324117 1
0.0125110724075815 1
-0.0581693443220073 1
0.0847217355406516 1
-0.0037320595767325 1
-0.104304678956963 1
0.0824447345755058 1
-0.150329495089358 1
-0.119690909937867 1
0.189037546316911 1
0.0949594338763088 1
-0.032923637557848 1
0.024382726606163 1
0.31086736040887 0
-0.121861096244196 1
-0.0862264871251697 1
-0.370248605666621 0
0.110586093701287 1
-0.0568229155741895 1
-0.0713988805622172 1
-0.197584670444698 1
0.0476694098421505 1
0.0582756441379116 1
0.0595166400050018 1
0.266308443139866 1
0.240649821441535 1
0.000138173089709405 1
0.402427725073726 0
-0.0338482599592082 1
0.112729754967336 1
0.140297004422372 1
-0.133353285092912 1
-0.0573829432567533 1
0.11013215035079 1
-0.256711786907371 1
0.0561399330121993 1
-0.230553110428092 1
0.0336775673753403 1
-0.108201250533087 1
0.246981812572863 1
-0.0294905221058641 1
0.0629219750445189 1
-0.0657648901039067 1
0.0857381969248876 1
-0.051284400081884 1
0.160619363345497 1
0.0684597618393635 1
0.10634855853169 1
0.165047793083031 1
-0.111675334386303 1
0.0419788417043323 1
0.0328668398359683 1
0.0443615662106725 1
0.119856514915305 1
0.183949231716541 1
0.0246908882724977 1
-0.00936107766831579 1
-0.243328716936302 1
-0.0587257132080414 1
-0.105516261952442 1
0.292364654244765 0
0.0385392195573831 1
0.298072102829645 1
-0.302303940791249 0
-0.02557468160266 1
0.162245142564188 1
-0.137848231466697 1
-0.0892371540050247 1
0.41258319264399 0
-0.142176105703706 1
0.0263977253552158 1
0.24536036628894 1
0.0182665149878322 1
0.134989456059145 1
-0.0575540523821181 1
0.0863330110110057 1
0.0149718286770499 1
0.372204399162323 1
0.108409849233509 1
-0.0343135472860564 1
0.467952082248341 0
-0.259203384795519 1
0.150706655957574 1
-0.141652564481872 1
0.0542935834861109 1
-0.0240844560459634 1
0.150826109463672 1
-0.0971888732765994 1
-0.146525155444181 1
-0.0382691179768353 1
-0.179806241159067 1
-0.290887625817811 1
0.131102760512747 1
-0.0989593804103713 1
0.125731284175064 1
-0.297023233903824 0
0.00840297581770075 1
-0.0469096993878413 1
0.103225371675223 1
0.00097058287343272 1
-0.205992686490957 1
0.385891403576055 0
0.50047317240578 0
0.099217193691891 1
0.223146268254657 0
-0.28105654595782 0
0.0889698880645998 1
0.262497134577311 1
-0.264565109716822 1
-0.00133651973165817 1
0.246133080525964 1
0.0247458841378196 1
-0.258931987568266 1
0.127243933074884 1
-0.0545927977017082 1
-0.0391910020027628 1
0.616871800762506 0
0.0933898797078406 1
-0.027787006308341 1
-0.0990940630698645 1
-0.213193124780858 0
-0.235866212798814 1
-0.107165476351532 1
-0.20136793305283 1
0.175045569520748 1
0.0383446127526103 1
0.257469722912621 1
0.0783164291597188 1
0.412742980233682 0
-0.0351770003368391 1
-0.106993797592575 1
-0.132820235393373 1
0.293291611221137 1
0.252937325802277 1
0.0130131740671035 1
-0.0464002102573419 1
0.0520460479548574 1
0.360901368626694 0
-0.237430454865567 1
-0.153428027268171 1
-0.134996390405936 1
-0.0417058460155695 1
-0.257373926752942 1
0.0417972879758978 1
-0.303839289739395 1
-0.191913194741948 1
-0.201841219347791 1
-0.0871978743193038 1
0.0930603841105639 1
0.0119656029465092 1
-0.151226712904678 1
-0.0928466233528898 1
0.0158936612000799 1
-0.0260264313046095 1
-0.190769791365852 1
0.127620127173425 1
0.0444190875182614 1
-0.134636711865056 1
0.294609354351449 1
-0.170062742783679 1
-0.206679269493499 0
0.275660787615895 0
0.129138403563657 1
-0.342736896604354 0
0.101224754005328 1
-0.168840981006985 1
0.0439047889593635 1
0.014557230939335 1
-0.161948298500494 1
-0.101422331264414 1
-0.00522569136666441 1
-0.167233556666737 1
0.0701533019998652 1
0.0288052250428449 1
-0.146506024254439 1
-0.115917561476398 1
0.0844831542967597 1
-0.00576038363144363 1
-0.207402196264238 1
0.0527059602725481 1
0.0424578479285385 1
-0.215946843714531 1
0.0176019505321836 1
0.0932471220399966 1
0.108580362536232 1
-0.0372105636954554 1
-0.368002617219127 0
-0.0827227048131573 1
-0.197236036545989 1
0.235575971188789 1
-0.0801123761221391 1
0.416270107236137 0
-0.0157320618918756 1
-0.129200137423681 1
0.169525987836596 1
-0.00922649183081015 1
0.352149123385944 0
0.394635093451946 0
0.0083159721857132 1
0.063651595973381 1
0.0904255666007328 1
-0.0415803137530298 1
0.230009324296152 1
-0.0286496046009646 1
0.00731559861344071 1
-0.256942369915783 1
0.338966690403847 0
-0.0545629691636755 1
-0.206050177985061 1
0.120285477366894 1
-0.212211177244871 1
0.300137457202526 0
0.0722100128384495 1
0.0386616675220173 1
-0.0311507104888305 1
-0.060829378395586 1
-0.314416772691884 0
0.214981985588268 1
-0.0848699610222276 1
0.360884538943447 0
0.0164824810492664 1
-0.0263769218751774 1
-0.275912351508662 1
0.302722621556582 1
0.154446505480294 1
0.132959676520762 1
0.410874671440017 0
-0.0735647034623182 1
-0.10683095960787 1
-0.0626400654018479 1
-0.0166238023441867 1
-0.107279208530769 1
-0.145948490210131 1
0.203504401824082 1
-0.0245500457400607 1
0.216548422061186 1
-0.197643725486006 0
0.140625341981077 1
-0.0555247357977715 1
-0.264096012925783 0
-0.0982257356467027 1
0.103616371042423 1
0.192656012154107 1
0.157593993983333 1
0.0747966628460948 1
0.0952835545992533 1
-0.375378166288622 0
0.0655256722956651 1
-0.195164144126241 1
0.403590336198981 1
0.18623282942497 1
-0.280482534358441 0
0.134547800999946 1
-0.418822178208612 0
-0.0735417258374533 1
-0.270878223066529 1
0.0684024306002051 1
0.0237239417075275 1
-0.0206919933057191 1
0.180951220127231 1
-0.195332392507735 1
0.0426096288855185 1
-0.042074364209695 1
-0.122855006414781 1
-0.182272652035126 1
-0.10903072128998 1
0.00895573657222002 1
-0.197556947883684 1
0.129375118015766 1
0.164811800867286 1
0.242384320327338 1
0.124402260417946 1
-0.164080666729776 1
0.00326423971764937 1
-0.0373766847583837 1
0.0477625154521451 1
0.148416164563584 1
-0.0859417611870491 1
-0.0225916025661704 1
-0.0353602525546786 1
-0.291411232275732 0
0.0205008149311282 1
0.309403352323884 0
-0.35612195199461 1
-0.0485722174176891 1
-0.00766290029976141 1
-0.337937296924303 1
0.125966569242687 1
0.114263806741914 1
0.0182014558987582 1
-0.0835061161816232 1
-0.0317061915302772 1
0.286263535196702 1
-0.101312116086539 1
0.0904850310977954 1
-0.100398677212332 1
-0.16105229231565 1
0.0297079623706676 1
0.083873818882516 1
-0.0130575672466429 1
0.463632764562823 0
0.0547170973837844 1
0.158359473308483 1
-0.0963735129265034 1
0.0954116156965411 1
0.0228399645948379 1
-0.143347161152003 1
-0.00222968474789886 1
0.0669959302567017 1
0.0169623817874918 1
-0.0844884016666162 1
0.236884462794698 1
0.0396856897912442 1
-0.378784083185074 1
-0.116078747793721 1
0.0386167475658832 1
-0.112622664348723 1
-0.307738302393807 0
0.0922033246693235 1
0.00652591832712057 1
0.163808359131067 1
-0.108600911721783 1
0.0520042202877272 1
0.069356063892688 1
-0.358143078038806 0
-0.109887246316842 1
0.186342785782952 1
0.17605956394749 1
0.0543377197553338 1
-0.235858487232998 1
0.256619280099326 1
-0.045113552451321 1
-0.0471341860968346 1
0.221402736528872 1
0.531522919447298 0
0.072949801297138 1
-0.198383743245609 1
0.218358064512534 1
-0.0632713982027246 1
0.260715549280145 1
0.0149110931674884 1
-0.180666779024632 1
-0.0160441219978924 1
-0.249316356073813 1
-0.13823951216308 1
0.283270438028307 1
0.135034476012123 1
-0.0549444165616503 1
0.0541123596058462 1
-0.168181746114969 1
0.141789885245746 1
0.489599637114292 0
0.295437496884004 0
-0.143885339082203 1
-0.0157279252131908 1
0.206347899100102 1
0.34792395809514 1
-0.0210732519595686 1
-0.130574932994896 1
0.0716975373878024 1
-0.0343012235340585 1
-0.0926791873703236 1
-0.328727289214197 0
-0.0894115298290109 1
-0.251944260832549 1
-0.096815734841346 1
-0.277164196052171 1
-0.225591013978017 0
0.119922990312607 1
-0.0264100030212169 1
-0.0952008688124081 1
0.109510629746349 1
-0.108835218999481 1
-0.0374192984034236 1
0.00737233463762643 1
-0.197332155813786 1
-0.130392587538632 1
0.185444032343217 0
-0.17384252424329 1
0.243558169322316 1
0.243519806803471 1
0.235325878633375 1
0.050855683530366 1
-0.328697582212109 1
-0.315380336991378 0
0.153846675708859 1
-0.0562315261299365 1
0.333102030381459 0
-0.0799846016807713 1
0.259988414710074 1
-0.111458752736635 1
0.144865228315478 1
0.0237362843725304 1
-0.343534684405392 0
0.238395642773783 0
-0.0764113981190133 1
0.0654617675011417 1
0.01938073508219 1
0.00239377677940997 1
0.0541833033872439 1
0.0229789921040605 1
-0.120586414959271 1
-0.00712579758617343 1
-0.112006532662823 1
0.0841517120918963 1
-0.131447553681244 1
-0.423090927988766 0
-0.0553217038767839 1
-0.03199751297927 1
-0.0950988198093439 1
0.00452142043039396 1
-0.0153998842711052 1
0.103025982291759 1
-0.0632760575585041 1
-0.0776522545184997 1
-0.172713747230752 1
0.0496978292939809 1
0.0372398457042537 1
0.124443708317407 1
0.0735861344507876 1
-0.168724818259466 1
0.0575325528056758 1
-0.226119925961527 1
0.0166789085291321 1
-0.0208914761560651 1
0.147541197994067 1
-0.103899762478866 1
-0.172656222110297 1
-0.106238318031932 1
-0.329494744883472 0
-0.330917466661044 0
-0.173617642638455 1
-0.0483851727317739 1
-0.0420726039557509 1
-0.238902498686278 1
0.358751503137902 0
0.0823215374866554 1
-0.3499443385211 0
-0.227828852362978 1
0.355643245939875 0
-0.00607508709120196 1
0.0238056790964536 1
-0.0369522685002293 1
-0.24996327846565 1
-0.215932870559823 1
-0.116296051088696 1
0.0994635252941125 1
-0.165254249776953 1
-0.0485883470605401 1
-0.375978728356385 1
-0.139826064179399 1
0.040820610967933 1
0.120459435582831 1
-0.0878375279906928 1
0.137939026818376 1
0.192285598702319 1
-0.101607788772112 1
-0.145851004364031 1
-0.315133960187108 0
0.211368519987664 0
-0.0182706377337851 1
0.054525847195952 1
-0.161331647596844 1
0.235782134849475 1
0.0609890318651463 1
0.0896279537378793 1
0.405429051698519 0
0.0942285421948241 1
0.372609859168364 0
0.0826139413999407 1
0.229951846643128 1
-0.204852726314226 1
-0.14501891370968 1
0.0729254119765672 1
-0.0394411116310171 1
0.283468078187855 1
0.260910498616712 1
-0.0755491728099146 1
-0.0896592808817994 1
0.182159633282299 1
0.331780319014835 0
0.0371688509482049 1
0.173830395034487 1
-0.171581947694208 1
0.02880478574923 1
