# Supplementary material for: Bias caused by sampling error in meta-analysis with small sample sizes
Source: PLoS One. 2018 Sep 13;13(9):e0204056. doi: 10.1371/journal.pone.0204056 (PMC6136825; doi:10.1371/journal.pone.0204056)
Supplement: S3 File — (ZIP) [file pone.0204056.s003.zip › results N = 10 delta = 0 tau = 1 sz = 10-20.txt]

"dl.delta" "dl.cp"
-0.498275918518386 1
0.0284874794419282 1
-0.489644826588249 1
0.253284471894553 1
-0.967447934431276 0
0.609819088396575 1
-0.640544204201825 1
-0.538412270335945 1
-0.883853911977612 1
0.397819619472326 1
0.236846494801003 1
-0.922021356711341 1
0.182360231821446 1
-0.341220802668859 1
0.320014671562359 1
0.515652695576451 1
1.02843175156739 0
-0.667480485426966 1
0.207242725193159 1
0.613292232197769 1
-0.0991793440109279 1
0.479032562640676 1
0.153643934051363 1
-0.780863792888727 1
-0.385424819494215 1
1.02821952254963 0
-0.14942326582803 1
-0.316262504650485 1
0.517002810779251 1
0.753097370239528 1
0.247096161309268 1
-0.458284095168805 1
-0.819436281678821 0
0.743085816374818 1
0.709332176209127 1
-0.110394675769586 1
-0.847325111462429 1
0.266554314782828 1
0.77253375690148 1
-0.211571784219125 1
0.461966517668173 1
-0.701227627894112 1
0.725563806318777 1
-0.632575455077772 1
-1.11682584499977 0
0.426201315754872 1
0.966551588069921 1
-0.970403761357734 0
-0.683000362065607 1
0.763942538008723 1
1.03751945677142 0
0.697851548554271 1
0.391023634441665 1
0.00642112046255174 1
0.219175117140767 1
0.13147913993802 1
-0.487219907722819 1
0.780546933921782 0
-0.326520268472024 1
-0.955659220478606 1
0.0306778035192039 1
-0.270547913338315 1
-0.568964495284008 1
-0.915162261847073 0
0.363746918424133 1
0.721682715742274 1
1.34239597286577 0
-0.141734368206984 1
-0.488762618489396 1
-0.218603566807437 1
0.681223734306122 1
0.554527915505752 1
-0.0287959546004009 1
-0.317940507020983 1
0.207624432365047 1
0.471659612893003 1
0.384365284324926 1
0.523530048428782 1
-0.449916007602378 1
-0.314728471301885 1
0.0417032591808697 1
-0.643292792832855 1
-0.443598263314088 1
0.218418913664192 1
0.153747801448033 1
-0.156932793738579 1
0.273307864730664 1
-0.101252177927421 1
0.524226749525183 1
0.669397347221784 1
0.818841687485245 1
-0.044892386785826 1
-0.622688539004268 1
1.43147592618025 0
0.290200982252192 1
-0.231915853370728 1
-0.304203625378576 1
0.0062788596470386 1
-0.580691266176732 1
0.0395512745393596 1
1.66623498870953 0
-0.449372093566716 1
0.399247236005722 1
-0.454829910566332 1
-0.403505180169674 1
0.550745201855 1
-0.45540546516807 1
-0.346846780058946 1
-1.37242341408488 0
-0.0993605178990289 1
0.32465757405402 1
0.271431999292717 1
-0.309219944544133 1
0.0786663585116741 1
0.188526076290796 1
-0.256501739159246 1
0.32774058847149 1
0.391119212589843 1
0.344624304110857 1
0.618541050859937 1
0.158964659546902 1
-0.420273876033704 1
1.00357618133611 1
-0.107037959144143 1
-0.635302794240223 1
0.340069579847827 1
-0.69685006922268 1
-1.20115205153874 1
-0.0172069513531671 1
0.435860527084264 1
-0.307891553722818 1
0.576824645223054 1
0.726342482354538 1
0.276309896883046 1
-0.590235507710279 1
-0.510206136286676 1
0.449758243522172 1
-0.0217113657905765 1
0.00559454659614032 1
-0.351906947969377 1
0.320232003052146 1
0.820459585503625 1
0.587240551411754 1
1.32424133177291 0
0.592520996775558 1
-0.597666591805633 1
-0.42053087132228 1
0.214101469107833 1
0.93285673696213 0
0.163953570962629 1
-0.0794115946839749 1
1.08032994217374 0
-0.0254636641439694 1
0.551885659181734 1
-0.484213396831314 1
0.542789349787012 1
-0.671899661225998 1
-0.973986376607811 1
-0.48722575491683 1
0.521814715663031 1
1.24599527634038 1
0.688582944265522 1
0.321787832413681 1
-0.992725522090626 1
-0.423927437675189 1
-0.281675094992594 1
1.51132925140935 1
-0.384571042748733 1
-0.318722189529528 1
0.494003695532024 1
0.0153264313560266 1
0.0585236092143291 1
0.521141405508036 1
0.619276342885172 1
-0.275210336625217 1
-0.106907328572467 1
-0.0901854213122433 1
-0.404831581964886 1
0.15094164589972 1
-0.728518408621886 1
0.369629846174663 1
-0.320554469196272 1
0.154712459327324 1
-0.258145364352205 1
-0.390694263639837 1
0.348642913663708 1
0.347816977153547 1
-0.17513595375133 1
0.42349533084036 1
0.102721435846685 1
-0.447078348099777 1
-0.276549477137465 1
-0.0187637446369892 1
1.25301436434828 0
0.288400753822816 1
0.317678916566401 1
-0.385656044888923 1
-0.0695166368437683 1
0.186350990006697 1
0.54672700857126 1
-0.435488468106174 1
-0.35981422489888 1
0.0657673733198106 1
0.24280997975908 1
1.06451686284062 0
0.00352748458444683 1
-0.722950789373404 0
-0.12442189795969 1
-0.430103240520019 1
-0.163716015942637 1
-0.0084405652926125 1
1.00281546141882 1
-0.146546387824925 1
-0.499271157509816 1
0.639474633830773 1
0.793883288158295 0
-0.49945177235277 1
0.149364827024765 1
-0.249701551834415 1
1.18423594606883 0
-0.115766194694667 1
0.058405776808569 1
-0.413528066963916 1
0.0308548031055783 1
0.715814597262041 1
-0.225747157749729 1
-0.978839285132314 1
0.360734182955485 1
-0.258880107383 1
0.0167805689465914 1
0.870248101292572 1
-0.19334727586712 1
-0.221423066100521 1
0.337288152604944 1
-0.714340333146153 1
0.111170876408818 1
0.14969688831918 1
0.186301268317297 1
1.60380222262419 0
0.0424019826540562 1
0.824365128832677 0
0.557135581926645 1
0.658896491970788 1
0.193100231869602 1
-0.410977984601391 1
-0.363577874339933 1
0.394769336505999 1
-0.0768771465196961 1
0.354998728660387 1
-0.483128233886449 1
-0.248856034827934 1
-0.200371931243285 1
0.451222049309317 1
0.92310269806046 1
0.514643147030814 1
0.908874499178666 1
1.0099679656577 1
0.717429662854869 1
0.593906987840668 1
0.124998550658181 1
0.0804098198107554 1
0.821027125011268 1
-0.616020384456464 1
1.08889479551372 1
0.555790394665142 1
0.277767273810563 1
0.135109491516159 1
-0.299394581334461 1
-0.0410443686253172 1
-0.0335876201420279 1
-0.427282943882591 1
0.212092364423541 1
-0.103676697447218 1
-0.988979760417842 1
0.362726135669251 1
0.157595175784381 1
1.26023618519351 1
-0.695737692400372 1
1.07091941558217 0
-0.788669796655729 1
-0.178311980832034 1
-0.160686054722384 1
0.179003432305036 1
0.866794539614295 1
0.365532804173599 1
-0.0205581362087964 1
0.196719949252646 1
-0.382727782112223 1
0.0332831090476776 1
0.389094116374414 1
0.33163191319933 1
-0.575811079465567 1
-0.977451709626277 1
1.13761267482718 0
-1.25328375613987 0
-1.09135615996912 0
0.460224783123672 1
-0.387331441736266 1
-0.107828453646953 1
0.273624310362078 1
0.722507927196499 1
-0.512466734353088 1
0.494637816207782 1
-0.0449652204818638 1
-0.668169385330392 1
0.110448198112916 1
-0.291054448946978 1
0.172005199389634 1
0.149778054240086 1
0.501903996663085 1
1.14891501795476 0
-0.526271957822682 1
0.827608224547387 1
0.410010313172796 1
0.457056240684927 1
-0.0343366322930607 1
-0.315595137920665 1
0.0442562200293715 1
-0.571029107601901 1
-0.493632408252144 1
-0.303223085892004 1
0.0865249168406593 1
0.573922169776776 1
1.4773499391261 0
0.331419108722403 1
0.72935758825198 1
0.0825055888812578 1
0.841733401422012 1
0.772708658751632 1
-1.70169198063013 0
-0.630164250627368 1
0.483545931101169 1
0.235178688602331 1
0.277040687364453 1
-0.368752731955849 1
0.69192088081388 1
0.289472199073417 1
-0.19954650225959 1
0.858485414986394 0
0.569620595651299 1
-0.016432923661055 1
-0.735549740181331 1
-1.16942599957377 0
0.870576444601954 0
0.500622063916774 1
0.391315271013897 1
0.27936360832984 1
-0.454027532632882 1
0.0119811558050119 1
1.0370026009679 1
0.497985453887441 1
-0.0236481103108769 1
-0.233903379018869 1
0.365024201146363 1
0.207271313395691 1
0.473473030955114 1
-0.439379805510115 1
-0.49382244810626 1
0.110803082603127 1
-0.628876263460481 1
-0.146617178311445 1
1.30992386067068 0
-0.317636436443275 1
-0.896187390441357 1
0.571599294827284 1
-0.0733884179233378 1
-0.163943653616576 1
-0.377488442956858 1
0.740630089621046 1
-0.820553762272563 1
-1.15146244977993 0
0.357651731277955 1
0.524132786900894 1
0.343856056933785 1
-0.36844448615464 1
0.656871643734077 1
0.734156330065498 1
0.10651779234155 1
0.306199841163521 1
-0.0927031295941019 1
-0.723905096748928 1
-0.0168431616040733 1
-1.02276853215225 1
-0.71181007996418 1
-0.651251652372956 1
1.16585524788057 1
-0.00148627051201622 1
0.809302861136888 1
-1.18569025270581 0
0.757398759332946 1
-0.0247037374583403 1
-0.549552854161624 1
0.00925325739199066 1
-0.127794540495752 1
0.0184755391906645 1
0.20867887226764 1
0.158202145112212 1
-0.25526309807996 1
0.640959380098046 1
-0.372109649686776 1
-0.216519209619141 1
-0.0200878642998335 1
0.879461733753165 0
0.523951543695264 1
1.00524334856529 1
0.278956811954241 1
-0.204952090965589 1
0.0579292311257301 1
0.39365303485759 1
-0.154815445225293 1
0.131505468634747 1
0.835379111857799 1
-0.198810296196405 1
-0.315268312990299 1
0.132869114651181 1
0.857565736353352 1
0.643617428108847 1
-0.302605889355185 1
0.191887469645164 1
-0.0201799192081905 1
-0.166592290844427 1
0.144374217718848 1
-0.362509199323059 1
-0.570159231295666 1
0.785914416727974 0
-0.254277395128732 1
-0.571537522486587 1
-0.25735840185644 1
-0.103680696151203 1
0.737166283062179 1
-1.19796325181266 1
-0.574982153924583 1
0.897223136202473 1
-0.574427690668137 1
0.982832141531318 0
0.803838772548837 1
0.0613323185437136 1
0.183684672545486 1
0.0943807883968579 1
-0.545759774316701 1
-0.349012807076723 1
0.0199951751005518 1
0.196135520655463 1
0.700112290215524 0
0.59441965598551 1
0.306195406690098 1
0.527007108628842 1
-0.784377760792241 0
0.0178333701307568 1
-0.0428163796651086 1
0.580142334117584 0
0.371369045689601 1
1.10688592049356 0
-0.54524887161639 1
-0.419954467897051 1
0.236616880681035 1
-0.524598759735337 1
0.931505438884506 1
1.00080381844087 0
-0.0365587288719419 1
0.918649172415158 1
0.297780037201262 1
-0.738927347950965 1
0.278052705895352 1
-0.919710374583485 1
1.0394518559797 0
-0.728331818193732 0
0.43080485333118 1
-0.607005603813545 1
-0.00839501293930858 1
-0.121390761577198 1
0.595210958826701 1
0.805929744061036 0
-0.120545170417866 1
-0.498794429290643 1
0.629241166380935 1
0.235276108516474 1
0.228068966410188 1
0.739384621366974 0
-0.238718661517169 1
-0.0364887090955872 1
0.152461870897336 1
-0.365105607552967 1
-1.05300966875204 1
-0.411793577302589 1
-0.812954832800839 1
-0.193026514938077 1
0.417644174648913 1
0.2238742936247 1
-0.904811880063502 0
0.203489138434139 1
0.531990076428654 1
-0.394622662009218 1
-1.26486539837521 0
0.752553579424245 1
0.264852661574695 1
-0.445204983390091 1
0.365529633149314 1
0.173548028304534 1
0.0236521085931112 1
0.0648136047185138 1
-0.397412639045737 1
-0.151972555167598 1
-0.896668935216935 0
-0.225932341177985 1
-0.641104275990115 1
-0.00634382529541733 1
-0.703259607693968 1
0.252161753883372 1
-0.935940097554693 0
0.76492499552663 1
0.104401322980651 1
-0.905316985066931 1
-0.853470539802571 1
0.175204703333622 1
-0.2516842617444 1
0.745361153539877 1
-0.182412069243212 1
-0.79723952812482 1
1.06554301657796 0
0.620894692267255 1
0.312490512498481 1
-0.0686323379689746 1
0.00236306977304435 1
-0.352860397451384 1
0.962310493512747 1
-0.598750243159752 1
-0.290374223619692 1
-0.223561025801683 1
0.346462665676564 1
-0.20105569491842 1
-0.299358130322089 1
0.458366377972434 1
0.178633958864369 1
0.153658271922512 1
-1.1384482297647 0
0.888966563208018 1
-0.555324356333295 1
-0.308369184882998 1
-0.846826679970022 1
-0.135663690076746 1
-0.374010377161103 1
0.101706303950067 1
-0.446334968582688 1
-0.242878282414712 1
0.719265202207156 1
-0.260643991878796 1
0.55180280355146 1
0.522520063394758 1
-0.0258942879973361 1
-0.229675334382207 1
0.434663338981138 1
-0.127252075308466 1
1.60888107444686 0
-0.122613109894991 1
-0.574130485747096 1
0.156063305277719 1
-0.316876415866599 1
0.310665677422681 1
-0.437004495374188 1
1.11674204816977 0
0.767664084064393 1
0.761636090099123 0
0.900671654798917 1
-0.0428413465065479 1
0.0350674659752157 1
0.167197818448764 1
0.275874708566821 1
-0.896699101922438 1
-0.174432720802451 1
0.185382486948758 1
0.280322542855053 1
0.411383171783269 1
-0.989938875553718 1
0.125978025715276 1
0.101079451272992 1
0.648322761230534 1
0.459136113081024 1
-0.345041073330257 1
0.454492314505262 1
-0.194179541885625 1
-0.948780148730272 1
-0.202179525317892 1
0.495867641189529 1
0.0993144078696259 1
0.183343126044622 1
-0.348064477974037 1
-0.614227558687973 1
0.157342746816801 1
-0.0893385087876312 1
-0.41038201118335 1
-0.670557976587095 1
-1.26600566526784 1
1.02393078190512 1
-0.691158858054271 0
-0.785566829357894 0
0.531280846808222 1
-0.0973740269422638 1
0.339231997983633 1
-0.670818646667278 1
-0.0196280663190882 1
0.0238592948763481 1
0.65293515335975 1
0.0993107067084555 1
-0.839052154296563 1
0.860742490818718 1
0.138539709345887 1
0.0445285343175014 1
0.295789836569134 1
-0.332140697285013 1
0.455307610620711 1
0.24686048372048 1
-0.352285676268368 1
0.0696170189026705 1
0.0351975086186927 1
-0.185703206290382 1
0.63856194040288 1
-0.53500992252066 1
0.00908374713053423 1
0.501604180337276 1
0.119751935503121 1
-0.262990909440386 1
0.552097005190322 1
-0.547957144027219 1
0.044719086453439 1
-0.30377096205231 1
-0.193625131291879 1
-0.1828470730985 1
1.09840340473341 0
-0.913419285311725 0
0.231719193401441 1
0.764493159818524 1
0.708144098039263 1
0.28880225370336 1
-0.0351403830936001 1
0.511411433808839 1
-0.0680971306997332 1
-0.504554541484019 1
0.926703402429058 1
-0.86580353439027 0
-0.794369166722777 0
0.911643815719977 0
0.655811707244276 0
-0.139490873367367 1
-0.207154942253279 1
-0.656463915408903 1
-0.67256591385545 1
-0.882813474296727 1
-0.190185494194589 1
-1.27361047410906 1
-0.0423229876316655 1
0.422915307470209 1
0.961539745941817 0
-0.303105162381874 1
0.704143336933236 1
-0.76362463641306 1
-0.346705799580344 1
-0.0505519493163709 1
0.591816453663152 1
-0.270646081982321 1
-0.120619564494947 1
-0.00565687700352183 1
-0.526065755778443 1
-0.101558113739913 1
0.078276178287579 1
-0.649975632823422 1
-0.0868019999582836 1
0.250460632042687 1
0.692114406686281 1
0.317130928281035 1
-0.801276207672273 1
-0.815315977864666 0
-0.981054292112898 0
0.801338168933722 1
-1.11285348429884 1
-0.107747202335286 1
-0.50884954090342 1
1.00742689265129 0
0.200293129247313 1
0.409435983145909 1
-0.289011918166885 1
0.913131135978716 1
-0.491976240461834 1
-0.337628911393078 1
0.312686638605163 1
0.842935253305482 0
-0.229488938258195 1
0.175593909938647 1
-0.182976895129485 1
-0.00481975570908452 1
-0.192573740034409 1
0.312359445245841 1
0.476061668211268 1
-0.177115149026622 1
1.54291843756594 0
-0.3455333561385 1
-0.311167042057954 1
-1.00555709681378 0
0.270377177143939 1
-1.07714964307808 1
0.425410842665993 1
0.280548959090901 1
0.698971422122981 0
-0.140286658353949 1
-0.114028595886331 1
-0.0724208622283654 1
0.2215910217869 1
0.908232626020267 1
-0.209306890621876 1
-0.411949850242459 1
0.253757711168279 1
0.455183969707531 1
-0.839832680655544 0
0.286769255923979 1
-0.511697624596074 1
0.0980676528021791 1
-0.713654393853228 1
0.536746531875216 1
-1.38437762040988 1
0.0540236967122528 1
0.39789146665296 1
-0.983765773984803 0
-0.202486175823654 1
0.1962567063558 1
0.100366879691577 1
0.789538985921259 0
-0.40914096104014 1
0.0600472207267867 1
0.644124497675115 1
-0.629433853363622 1
0.454342669857793 1
-0.0665292401936178 1
0.015219466642786 1
0.466103124048363 1
0.427529366174764 1
0.172203190141634 1
0.122095220713973 1
0.439539291953712 1
0.46492377221858 1
0.201734367776367 1
0.147516780463977 1
-0.247723783719462 1
0.121782735877183 1
-1.20329651396196 0
-0.620911570874701 1
-0.0522995597416822 1
0.544119294815308 1
1.37522630823529 1
-0.401929433815045 1
-0.0611636054870933 1
0.512819143675401 1
0.108713635020784 1
-0.301939730429107 1
-0.424392823959024 1
0.815328765198418 1
0.507614737175192 1
0.754245759572451 0
-1.10673228991372 0
-0.576066684917679 1
-0.983772417621416 0
0.0775877482513616 1
0.127630230248621 1
-0.531435135468095 1
0.0565453590579777 1
0.0982642206072913 1
0.356599727662057 1
-0.753193848557112 1
0.205279768525521 1
-0.330641278659701 1
-0.927571711062978 1
-0.844671236909304 1
-0.878208200388656 1
-0.150095332071153 1
0.669280301647599 1
-0.534526755739665 1
-0.487193371281448 1
0.630016107606455 1
-0.387363749753019 1
-0.539056864298308 1
-0.363030762576564 1
0.271198580883186 1
0.262995855122487 1
0.841245585551104 0
-0.605362323375951 1
-0.148154370108247 1
0.46848265954073 1
-0.291215939781373 1
-0.267099177128634 1
-0.323047342638576 1
-0.452463104297733 1
0.0746261587496974 1
0.955072301470169 1
-0.42385777860674 1
0.2553611046798 1
0.973156992563487 1
0.961206745066579 0
-0.326478408038514 1
-0.182762896600507 1
-0.704690578986376 1
0.182557657458908 1
-0.643726908065962 1
1.21567062768422 1
-0.36080696925207 1
0.0921150626506946 1
-0.0801148514549393 1
0.638538594600296 1
-0.512465927239889 1
0.35250332217211 1
0.177127971548781 1
-0.0562717742885222 1
-0.354515789913397 1
-0.0812389622967472 1
0.242325425162253 1
-0.22007180039936 1
-0.0836784664567937 1
-0.70536648086868 1
-0.969424801140471 0
-0.63773672801541 0
-0.58178468871695 1
-0.404719061285892 1
-0.599825044286172 1
-0.439003939187032 1
0.499155595065537 1
0.300937815718443 1
-0.0903546313040495 1
-0.83324843283727 1
-0.122878530842724 1
0.588269869567459 1
0.254172187658929 1
0.0958840877390734 1
0.477267027547789 1
-0.0212230447537704 1
-0.869818233152457 0
-0.789044918145748 1
0.328477594412254 1
0.909822213495292 0
1.24563117430121 1
-0.369154304105416 1
-0.358372162567968 1
-0.608426031814543 1
-0.13462687979706 1
-0.164690202762479 1
0.657129399349868 1
-0.638056300350537 0
0.430407318025972 1
-0.845509436149896 1
-0.0501333006892942 1
1.05038116389115 0
0.182258421385735 1
-0.158098373547228 1
-0.192982687907999 1
0.281246015026172 1
0.38527889314498 1
0.118561414208096 1
-0.127210461775604 1
-0.336493977626172 1
-0.324593646269801 1
-0.446111256217193 1
0.546368927323135 1
0.152451248987891 1
-0.211262111047542 1
0.306812155146829 1
-0.881775987407375 1
-0.432291541686741 1
-0.206054789022042 1
-0.294765436757543 1
-0.423522776155954 1
-1.44704189602599 0
0.355966635740572 1
0.0424142341596273 1
-0.365492682358421 1
-0.187895998595928 1
0.0876631642724226 1
-0.101412428026407 1
0.0261632714242405 1
-0.337376176171895 1
-1.37507556207799 1
0.357559862720866 1
0.928175699431804 0
0.466229037304349 1
0.560424762820864 1
-0.0776631624172153 1
-0.00729487150439795 1
0.407029204254303 1
-1.20602256546029 0
-1.20779133326634 1
-1.27125412350503 0
-0.00133072504817494 1
-0.34023188904436 1
-0.362919290513757 1
0.309728546929489 1
0.278029955665464 1
-0.0861242844101083 1
-0.561722606871638 1
-0.620791718326447 1
0.329507587905587 1
-1.52615072433775 0
-0.0209569791544112 1
-0.634393660913442 1
0.393697989533311 1
0.00990703505184069 1
0.276172507092169 1
0.278064585304789 1
-0.276428138122573 1
0.640979838034386 1
-0.271392360024816 1
-0.0412152524541414 1
0.362027030615852 1
0.418285453194497 1
-0.371237848963433 1
-0.785759196533632 1
0.203792361455776 1
0.705574922449358 1
-0.322832208536175 1
-0.291877022712686 1
0.255448786503422 1
0.137433929735405 1
-1.02597177620566 1
0.991414651858723 0
-0.32547406040655 1
-1.08269789321557 1
-0.504231714149012 1
0.0120905901852483 1
-0.356521302056964 1
-0.19904775126484 1
0.190878412679505 1
0.512170561426638 1
-0.71461241556605 1
0.626365047602886 1
-0.800611240265475 0
0.386012809712304 1
-0.338650521160506 1
0.153381811443036 1
-0.736571975471149 1
0.683680441327449 1
-0.902707342955433 1
-0.365596527329442 1
1.23749228572039 0
0.33989545968073 1
0.838287459994028 1
0.520825691112158 1
0.499720311885446 1
-0.690210227939039 1
-0.593495983859786 1
0.228800131639367 1
0.968862039668786 1
0.258472983008032 1
-0.715307382791606 1
-0.856846145841711 0
0.382181445525805 1
0.552510251145392 1
-0.254759468265396 1
0.0557172361846121 1
0.315487485237086 1
-0.377092530318862 1
1.18504421404794 1
0.59303756237047 1
-0.459087879965779 1
0.525598934440444 1
-0.00495094078444323 1
0.134082513197287 1
0.32854112425371 1
-0.462785031546582 1
-0.46111012472827 1
-0.286607738148137 1
0.165529674613279 1
0.048564814550101 1
-0.27885661099878 1
0.436831283083895 1
0.175392912052244 1
0.342797030735648 1
0.528510780177482 1
-0.777499623422712 1
-0.144811993207907 1
-0.291417458998244 1
-0.72070279406514 1
0.168125687269937 1
-0.746959901412468 1
2.9846947447327 0
0.241931122387038 1
-0.108251135799228 1
0.669322123678739 1
0.4627089268539 1
0.334207360074364 1
-0.381712559320945 1
-0.416479611239499 1
0.252860248768394 1
0.267339309959411 1
0.0981712554340057 1
-0.425642290753338 1
0.280870565241594 1
0.540694559295059 1
-0.282100252135437 1
-0.398510368980893 1
-0.76224875774577 0
0.659504869282124 1
-0.756188104999793 1
-0.766688602833003 1
0.459624931194499 1
1.00918071351065 1
0.0426369081350909 1
0.642749759810466 1
-0.585998938715206 1
-0.343668241802386 1
0.222253608521884 1
0.51775094327668 1
-0.16580792068867 1
1.36518069514219 0
0.115996194143227 1
-0.283174454986159 1
0.256363968880177 1
1.27385344097176 0
0.0501363454405565 1
-0.203634903645269 1
0.109767377352995 1
0.136339322396406 1
0.0209801897425011 1
1.48638163888099 0
-0.546966796397082 1
-0.53017955733886 1
0.623219056944065 1
-0.397519998420364 1
-0.0842191641799778 1
0.252663966732186 1
-0.692863221061036 1
-0.520039128421444 1
-0.663412353050703 1
0.500433170063509 1
-1.21969465388394 0
0.210781665603775 1
-0.809352674008504 1
0.348979417750446 1
-0.025962130310588 1
0.277830893866724 1
0.0756464265241426 1
0.513570230807465 1
-0.234582418072963 1
-0.261934863642756 1
-0.576224560857478 1
-0.0255166175281981 1
0.306882383507914 1
0.21307997607257 1
0.165798996528888 1
-0.414635303356678 1
0.706769370173906 1
-0.136084515126551 1
0.33130864818821 1
-0.118008256590005 1
-0.57288455783347 1
2.0055667799306 0
-0.305774021477072 1
1.33677735383357 0
-0.505656857250912 1
-0.316270591610641 1
-0.16887152607619 1
-0.314068417190251 1
-0.0194794813223444 1
-0.188785428351344 1
-0.311993321522433 1
0.270507901677994 1
-0.209669247557607 1
-0.482521656533065 1
0.608753212457001 1
0.320524429663447 1
-0.0666803019890319 1
0.63005711081461 1
0.0827293136615486 1
-0.267928511730428 1
-0.382555274221981 1
-0.0455008931418442 1
0.639801622287034 1
-0.0782867433470255 1
0.938601513749519 1
-0.356481717398741 1
-0.253607213351113 1
-1.01451890139248 0
-0.692823990504315 1
0.0991925292357714 1
0.23817057074732 1
0.440758544499717 1
-0.553565662235725 1
0.498658077417504 1
0.316964373859016 1
-0.00584973643837873 1
0.181999576364015 1
-0.498675500983643 1
-0.331845931828866 1
-0.445167266811449 1
-0.532402859812779 1
-0.353685486163986 1
1.25318619686605 0
-0.0410745324953068 1
0.507077111822961 1
-0.245767622561795 1
-0.769999304376101 1
0.745650165261537 1
0.560665181135043 1
-0.171585550130385 1
-0.990441726109784 0
0.0823611964050147 1
0.279063074193951 1
0.142459980213403 1
0.935807358827221 1
0.648355187048151 0
0.379996827996141 1
1.0898367152535 0
-0.214393376181554 1
-0.196010977807914 1
-0.411986665429666 1
-0.315967923183574 1
0.232877063379886 1
-0.262559816359809 1
-0.180966704789336 1
-0.250988491240483 1
-0.795278872233228 0
0.668819368243668 1
-0.545574432674115 1
-0.0850880678141908 1
-0.390513162621365 1
-0.198470841383149 1
-0.125251824223861 1
0.254632006967827 1
0.473321588015921 1
0.457411988867008 1
-0.0977525854027502 1
0.900977539069251 0
-0.461012015186832 1
0.866439238141325 1
-0.772233593396943 1
0.463952588167643 1
-0.546405026379429 1
-0.213772850175575 1
0.304652010920334 1
-0.514261562444915 1
-0.560826659863546 1
-0.0191032803016822 1
-1.11081869926759 0
-0.26890610893366 1
0.452768581644157 1
-0.0776977913512549 1
-0.0164129168055583 1
0.750789430024691 1
-0.0345096997364118 1
0.564906796228925 1
-0.0205415365544358 1
-0.117601306074303 1
0.528783140078298 1
1.34479991495142 0
-0.183892572922064 1
0.248200920713468 1
0.805340393906118 0
-0.0833373020199158 1
0.672441361672268 1
-0.376736140528153 1
0.174539109553291 1
-0.121564909749873 1
-0.544733041683148 1
-0.58139291545421 1
-0.467345793650216 1
-0.256460704137378 1
1.03477641088677 1
-0.326378471479845 1
-0.274887701969091 1
-0.549698316191606 1
-0.200124744882688 1
-0.254049974816375 1
-0.0943043012964874 1
0.19390261024134 1
-0.227621844954353 1
-0.117403820424789 1
-0.0610649838231937 1
-0.346976524757618 1
0.658925124550435 1
-0.983319399455022 1
-0.353642777342576 1
-0.875509290342414 0
-0.147064399394976 1
-0.463460293327676 1
-0.852100585978153 1
0.808944595734909 1
-0.858932964205671 0
0.385281844911585 1
-0.00434744191100095 1
-0.20817500037323 1
0.389740587092992 1
-0.0168105374958411 1
-0.738135790582262 1
0.7935911176231 0
0.873978991721958 1
0.108464105781969 1
-0.144046485353933 1
-0.347977658762854 1
-0.325751834962738 1
0.665551993721123 1
-0.240551643789157 1
-0.215487577221916 1
-0.208579321847186 1
0.613574646847567 1
0.262106841451936 1
0.115909523279314 1
-0.0624762402509963 1
-0.873750411287477 0
0.450478741740381 1
-0.00302796459771532 1
-0.511901889183465 1
-0.915460238646948 1
0.578486363026372 1
-0.0170724044425086 1
-0.403922677194983 1
0.525497257996112 1
-0.646256895401098 1
0.248206154141471 1
0.0607601194710386 1
-0.892015814820177 1
-1.07376554311365 0
-0.17592803014657 1
0.614840141413241 1
-1.11731959347716 0
0.14207841602951 1
0.0773471244826827 1
0.679268288886056 1
0.762409795323777 1
0.625804339282164 1
-0.947607247125855 1
-0.177306373286096 1
1.15693206954868 0
0.0047021409548081 1
0.174297241549875 1
0.571137017551302 1
0.684919091528576 1
0.649187809821337 0
0.808918841434852 1
-0.303206115901639 1
0.42340172070751 1
0.355125288327714 1
0.107009303572201 1
-0.617975852017055 1
0.551420049800618 1
0.901243111495231 0
-0.430803984917727 1
0.485249676805901 1
0.712712306922688 1
0.520420134078637 1
-0.459853393467551 1
0.602300193062148 1
0.369591033435663 1
0.0789243680624873 1
0.312275437979844 1
-1.01745666793763 1
-0.328269589066514 1
0.205964343101794 1
-0.790180507105862 1
0.475716405900644 1
0.319103381815715 1
-0.620326840903775 1
0.0734177947209548 1
0.471203005926661 1
1.00604122837995 1
-0.277994979053252 1
-0.943580378865696 1
-0.284637209271862 1
0.188786270546905 1
-0.305609583753326 1
-0.85584800702121 1
0.936048834518958 0
0.0943054847489584 1
-0.573085529963723 1
0.716673344875174 1
-0.228746079874625 1
-0.599100766142149 1
0.166779038054272 1
0.476097238731204 1
-0.342527851264734 1
0.16185414802713 1
-0.484495259286261 1
0.390572152296865 1
0.73887877719125 1
0.922416065663779 0
1.1584140224437 0
-0.742221484815061 1
-0.363713313985404 1
-0.744500672398156 1
0.233301104395516 1
0.147989261993658 1
0.667183834213585 1
0.828710816878813 1
-0.0258216107624632 1
0.574745498861113 1
0.058005050845404 1
0.014852758799047 1
-0.305339394200506 1
-0.515685933746332 1
0.0159424440519738 1
-0.120945731057337 1
-0.398228165957463 1
0.335541538065209 1
-0.0078739152077334 1
-0.743309573133212 1
0.649960130687598 1
0.445353236488741 1
-0.242445859136917 1
1.11560453461412 1
-0.060890575753239 1
-1.22771122530877 0
0.374980689367965 1
0.919367988222429 1
0.263578982904064 1
0.452189264877883 1
0.592116390175728 1
0.42523331284813 1
-0.426008138485446 1
0.160951207602912 1
-0.0192798097344563 1
-0.598951741418994 1
0.51541051964205 1
-0.196824566804898 1
0.671319601988155 1
-1.05952187089702 1
0.726184487335074 1
-0.552844447037655 1
0.16389269866033 1
1.16554556218595 1
-1.3889002738029 1
0.353686159276275 1
0.249919850358865 1
0.15261056162168 1
-0.63933414134783 1
0.961370383070254 1
-0.154149669800907 1
-0.39459128637936 1
-1.06881150065402 1
0.793360519682238 1
-0.397758966056605 1
0.916925670932681 1
-1.80873620545285 0
-0.233498187991818 1
0.0557799738960568 1
-0.171702920266902 1
0.447529933101899 1
-0.346316103085611 1
0.0602524681256969 1
0.30656467212405 1
1.02482803102128 0
-0.857155529946364 1
-0.177473401826912 1
0.808382711114803 1
1.00634162835972 1
0.955168913242804 0
0.286578527578239 1
-0.304948274908688 1
0.482701034662033 1
0.469506933769525 1
0.476410153128139 1
-1.05610174017532 1
1.02012322505873 0
0.186376328967885 1
-0.0251437768223897 1
-1.22835220630552 1
-0.621423368776383 1
-0.474225062153437 1
-0.559534767548988 1
0.585081139868994 1
0.691778019149068 1
0.370394724983836 1
-0.0433226955348075 1
0.288833534530351 1
0.46161644017404 1
0.536278935543167 1
0.539637426928843 1
-0.206292027617159 1
0.110032678485995 1
1.17045345215366 1
-1.10452041616355 0
-0.604226197392397 1
0.0122077574166525 1
0.67971178967076 1
0.582609375015448 1
-0.096989017194645 1
0.184139884085314 1
-0.0498195006204552 1
-0.162361126621268 1
-0.00369343518560508 1
1.53218939555567 0
0.701725725771824 1
-1.17559066492249 1
-0.0491508968672884 1
0.999998319019657 1
0.109292282521001 1
-0.1138718487541 1
-0.130918448824137 1
0.74414756514857 0
0.738584912391397 0
0.727504269547758 0
-0.109684802191387 1
-1.1102785697349 0
-0.808550522530503 1
0.0778499398858821 1
-0.192172085572949 1
0.395262442025507 1
-0.0590739765231052 1
-0.00095166928405889 1
0.159113479020652 1
0.532996975393031 1
0.343211117495763 1
-0.715204683099656 1
-0.0655103576288504 1
-0.102887570255997 1
-0.0644232294563629 1
1.3592300505957 1
-0.375653013708357 1
-0.124769387736764 1
-0.166122755333597 1
-0.357837514993654 1
0.97391891390335 0
-0.316517441101502 1
0.9453386693119 1
0.270885797553544 1
0.256208114088 1
0.418918820342394 1
-0.390662752205066 1
0.228336875704411 1
-0.48065849839439 1
0.356561666215875 1
-0.355429108478475 1
-0.547632993144407 1
0.560882976189193 1
-0.0733467925742073 1
-0.47659743838501 1
-0.0685928598789589 1
0.250966911114569 1
0.561037669673629 1
-0.875291267978047 0
-0.688426230732832 1
0.321681003107171 1
0.463932625569018 1
-0.714480236646372 1
-0.629196630300361 1
0.510738774615971 1
-0.151062794366901 1
0.428968992506839 1
0.102396847643818 1
0.851629187317017 1
0.281076607555202 1
-0.337422200702585 1
0.57965880310231 1
-0.653148442554612 1
0.0318947646365391 1
0.229076817212624 1
-0.530783113008176 1
-0.296509341648451 1
-0.0570233792518749 1
-0.197936264706287 1
0.0589853365388502 1
1.62020745740516 0
-0.412831291946289 1
-0.599517742153654 1
0.586493697987297 1
0.317686117017015 1
-0.602261195685711 1
-0.320136786313797 1
-0.105198018166705 1
0.264203035597782 1
0.325673345695307 1
0.0615615294968102 1
-0.832616656049422 0
-0.281891506449209 1
0.892820651955972 1
0.411206467885102 1
0.982617715765641 0
-0.178559519517471 1
-0.51437953067408 1
0.135953939477816 1
0.0215539040640909 1
0.771322558762415 1
-0.243187556817641 1
-0.594209674022507 1
-0.519878822074052 1
0.191224654973651 1
-0.90237698508861 1
0.118118847587698 1
-0.135448811004081 1
-0.193366479433561 1
0.610482951734101 1
-0.153173883184571 1
0.384191002498214 1
0.0454883269051774 1
-0.106781915429376 1
0.297234064722329 1
-0.764354306959789 1
0.804461355061022 1
0.400895072403454 1
0.238522940426441 1
-0.163059578624 1
-0.355144220976684 1
1.08917676679982 1
-0.420800466948135 1
-0.0516724860393226 1
0.100588374084006 1
-0.164309000509975 1
0.215535152924374 1
0.888789761514941 1
-0.060808021768844 1
-0.0425508153035585 1
-0.691299160988652 1
0.623237749101479 1
0.351072559520868 1
-0.950707366387046 1
-0.296584963408276 1
0.0412129641195749 1
0.460216934566276 1
-0.174030232729958 1
-0.586349645501848 1
-0.429201345339773 1
0.775691358927217 1
0.301214371324043 1
0.34297811988781 1
-0.361392522988488 1
-0.318503336226501 1
-0.528231969319144 1
-0.59012694713434 1
-0.720752957660785 1
-0.121079812413207 1
0.0779739750168883 1
1.23417187938437 0
0.532705010359078 1
0.236707008014565 1
0.268939816587083 1
-0.557801595968841 1
-0.525104349503234 1
-0.265268590080334 1
0.958504722594409 0
0.352293506313529 1
0.50516077230341 1
0.0920474635615127 1
1.21822308422992 0
-0.0760024815354325 1
-0.163693265982439 1
-0.274994137888403 1
0.448756999992611 1
-0.755429027817452 1
0.130482621938933 1
-0.88727058095338 1
0.0473757936538545 1
-0.0251470442931836 1
-0.0914487676664243 1
0.16634572962475 1
-0.599160836208248 1
-0.0159773660073547 1
-0.986550153978025 1
0.134593206067935 1
1.59816916398516 0
-0.0435069375770193 1
-0.376777467283903 1
0.258044174749275 1
0.257740474977245 1
0.00824082578681501 1
0.547791823291549 1
0.397252197385185 1
0.334594622296631 1
-0.525965700814335 1
0.99877885424672 1
0.0819586259119537 1
0.105822123186534 1
0.165089017643568 1
-0.594029656978325 0
0.776209904252178 1
-0.538430391524922 1
-0.769136788811816 1
-0.564775015194056 1
-0.496137616798722 1
0.174365073963752 1
0.274141181371697 1
0.219724144158371 1
-0.346227313007576 1
0.678714891068056 1
0.483482655202263 1
-0.203011239826387 1
-0.776261695109862 1
0.553563179616512 1
-0.225810868307048 1
0.173162969132251 1
-0.0990934226491235 1
-0.00442527318181268 1
-0.677954070791522 1
-0.0682830365994645 1
0.270016135377362 1
-0.15155228695072 1
-0.662025356284001 1
0.793793545945768 1
-0.00374520966825848 1
-0.224955283179265 1
-0.0839252587265359 1
0.327707098560237 1
-0.534552926449983 1
-0.743602019845412 1
-0.726549437939885 1
0.0411336790414761 1
-0.189531090061409 1
-0.392886880489249 1
-0.640430132247988 1
0.972402119344302 1
-1.14188807526998 0
0.451155951396205 1
0.992961641553534 1
-0.380495389566083 1
-0.292860647316389 1
-0.120961637977194 1
-0.1134320870575 1
0.228823064471422 1
-1.16408338280529 1
0.599928623270123 1
-0.212695250359836 1
1.04662380929579 0
-0.247159681672146 1
0.482043623463147 1
0.435411087276147 1
0.157117902129673 1
-0.103026774757509 1
0.135931335642696 1
-0.439945791361226 1
0.340664784400361 1
0.255256910245987 1
0.387760352939732 1
0.635594280537465 1
-0.0852328941662381 1
0.768140484605142 1
-0.135382977389142 1
0.925721086606414 0
0.102463911409298 1
-0.238423813392413 1
-0.271646169237897 1
0.399880906564234 1
0.13907045642373 1
0.771095114889785 1
0.911633362758893 0
-0.379425111908941 1
0.722349431460319 1
0.596626709350018 1
-0.828313556759126 1
-0.616575666428074 1
0.00670938863568217 1
1.02399737838237 0
0.175421103883831 1
1.76614466576831 0
0.481843063566576 1
0.368044491464271 1
0.153289143650888 1
0.0650793641978029 1
-0.468728702771711 1
0.535252936420619 1
0.367850954679759 1
-0.199797961471745 1
-0.00622270597113046 1
0.477955544689708 1
-0.427419871442638 1
0.705425260688355 1
0.164960572300528 1
0.875198269243374 1
-0.631992391058938 1
-0.440982412159214 1
-0.822747167777639 1
-0.513705081085836 1
-0.0716698176238879 1
-0.263696310716563 1
0.252559428722459 1
-0.147938370083124 1
-0.382091077245112 1
0.251497980539667 1
-0.239383060512169 1
0.302469606857607 1
0.0287892849946142 1
1.10504375056271 1
-0.366166067542692 1
0.309007870625894 1
0.278486589669758 1
1.07760695286837 1
-0.827805668268991 0
-0.104705314581741 1
0.194788184536806 1
-0.885817869150516 0
0.183114871096995 1
-0.249796195608987 1
1.07883741196325 0
0.717696781410766 1
0.56808375297009 1
0.754058222399426 1
0.281753013242816 1
-1.36146460062842 0
-0.182245064294202 1
-0.0187541060226737 1
0.0079123878653955 1
0.469202078890831 1
-0.81186354395534 1
-0.674739596489207 1
0.249311285978143 1
0.411027207283813 1
0.307169991278449 1
-1.00430748634356 1
-0.382399103428586 1
-0.116863092735344 1
0.905834904669389 1
-0.355959483457126 1
0.00321194225099189 1
0.633587704903042 0
-0.0520171230794831 1
-1.14408596110496 0
0.64063997156012 0
-0.601502687309466 1
-0.918482816636675 0
0.306343088057426 1
-0.367739909949219 1
-0.356682421372201 1
-0.369113382323099 1
-1.20907850820159 1
-0.468541177624824 1
0.367728086063859 1
-0.470420242470374 1
-0.812073553741399 1
0.885621150911385 1
-0.122471519946539 1
0.0335869590726876 1
-0.281601309575981 1
0.188513733990728 1
0.340536118560018 1
-0.290216824048692 1
0.149651830585769 1
-0.174816862459558 1
-0.27259868817821 1
0.857243354434002 1
0.0730311709387474 1
-0.557766991022568 1
-0.3821782474458 1
-0.164065346223433 1
0.365076473616211 1
-0.106982037169483 1
-0.17218991669374 1
-0.1364575086084 1
0.355587079675074 1
0.0334738243758647 1
-0.726737244851233 1
0.518703964972463 1
-1.36216296337054 0
-0.123269626021663 1
0.326653372009578 1
-0.481592619483579 1
0.739094484875872 1
0.159763603854741 1
-0.642790907010822 1
-0.206216321845828 1
-0.182234705842222 1
0.424207818461257 1
-0.233648739753217 1
0.506963599656325 1
0.658596962823443 1
-0.168384266679035 1
0.412959297457649 1
0.350678869079243 1
-0.354260936198478 1
1.04068098492427 0
0.688691494319067 0
0.176746681520891 1
-0.197526163433933 1
0.150616466528232 1
-0.413991375911885 1
0.539966319031223 1
-0.0782360263821508 1
-1.82053537814034 0
-0.267263971853382 1
0.717962303818517 1
-0.305138181207025 1
-0.62730055947823 1
0.227432805686211 1
0.335971801888734 1
-0.998721586680978 1
-0.345105424058013 1
0.0562272402180026 1
-0.251575259365543 1
0.0966259825461783 1
-0.491458710710062 1
-0.189788064504464 1
0.65065825398955 1
0.0439659870024039 1
0.430133680892488 1
-0.967060468041821 1
-0.752047929376364 1
-0.0960184468600419 1
0.294577949057171 1
0.733291939866004 1
0.092647769104364 1
-1.02479101120684 0
-0.0589288868819986 1
0.318738319500665 1
0.0474673405045212 1
-0.635750785793819 1
0.160410200458943 1
-0.405350527591721 1
-0.634911902897193 1
0.586881704159996 1
0.163352603225612 1
1.01160437204645 1
0.463733675500106 1
-0.163378188000826 1
0.548897021934735 1
1.02241957181457 0
-0.682216947419959 1
-0.473733679155692 1
-0.508585414622696 1
-0.226041356540106 1
0.0939239786449459 1
0.219099546397477 1
-0.185582695377807 1
0.419988751679175 1
-0.274448745937515 1
0.336385644854007 1
0.0903968181992394 1
-1.50092409257012 0
-0.690010219304182 1
0.67341641765372 1
0.190833774180787 1
-0.303132003836543 1
-0.00150854954043454 1
-0.601351632796418 1
0.392284374451714 1
0.418016253545064 1
0.41991253964199 1
0.0481586888998093 1
-1.42699993206819 1
0.530871391956995 1
0.608858093337946 1
0.392379822678512 1
0.922978169758312 0
-0.411904123822369 1
-0.00738017669684266 1
-0.0545922195738927 1
0.344545041455388 1
-0.446510301874768 1
-0.331270001408998 1
0.324704506415685 1
0.0802648552037421 1
0.185275204498164 1
-0.765351387771467 0
-0.632441837418397 1
-0.921990203775821 0
0.838310236287866 1
0.317100919031161 1
-0.106561743910103 1
0.202504378675969 1
0.178870326649768 1
-0.375221561219367 1
-0.278684413151505 1
-0.109123335030027 1
0.375520575538354 1
0.160015171207711 1
0.495392243357613 1
-0.286480616527015 1
0.101401821212953 1
-0.44928117869286 1
0.24375485836064 1
0.23728929942917 1
-0.319196936694314 1
0.333679529734563 1
0.373450753997898 1
-1.63312766047056 0
-0.0927261868754656 1
-0.394161463461306 1
-0.0276991088849898 1
0.0322608910805535 1
-0.766964967055702 1
0.207677906617994 1
1.04169994252485 0
-0.178122996244586 1
1.23358732444716 0
-0.64084342353358 1
0.271094740307829 1
0.88997283074537 1
-0.39065334248128 1
0.169831156556219 1
-0.0545453313106543 1
0.215014020744488 1
-0.373574353394649 1
-0.233782969147797 1
1.30846270355954 0
0.0237908968978292 1
-0.287170038248182 1
0.0950078876785938 1
-0.0443664091222814 1
-0.419565526997165 1
0.942864635788844 0
-0.00531481783139068 1
0.854926217877327 1
-0.38442955099103 1
-0.565499393322268 1
0.514506071416607 1
0.0346455635817324 1
-0.12383296596583 1
0.430334070119488 1
-0.30531938938225 1
-0.558134714291118 1
0.709488789112483 1
-0.378504541862593 1
-0.0278661447661224 1
0.556229259967087 1
-0.475404445457721 1
0.32778817343624 1
-0.029342308061547 1
0.582349708003685 1
-0.784516815112943 1
0.51864352040008 1
0.468007774884536 1
-0.671017180133788 1
-0.358770301080294 1
0.7775612373581 1
-0.124660173371879 1
-0.887785614282892 1
0.0928473236681025 1
0.113440573454794 1
-1.21963883517227 0
-0.284410079623973 1
-0.103981480779633 1
-0.61551011423409 1
-0.146231185544189 1
0.450343634669648 1
-0.565472047955744 1
-0.156014442332705 1
0.302640866306765 1
-0.632088918214175 1
0.12928710736257 1
0.167150841173698 1
-0.978204048340534 1
-0.184298595345556 1
0.320976518003077 1
-0.367588627597091 1
0.465814878125909 1
-0.190357772683675 1
1.19384372325168 1
-0.960609305693409 1
0.219849461624059 1
-0.972612996637019 0
-0.35928912192165 1
-0.119974374220402 1
0.113962420522354 1
-0.291027232491194 1
0.030992747257691 1
-0.363472890214493 1
0.693490281942049 1
-0.349130661073035 1
-0.479063843430249 1
-0.0831054789765017 1
-0.35486895140235 1
-0.602193238801812 1
0.439773370943956 1
0.684153754090356 1
1.01105087267342 1
0.879556282770213 0
-0.83396050251977 1
0.588083636469207 1
0.261273311404292 1
0.631943495488294 1
-0.659206358354748 1
-0.595837186048523 1
0.132834805285168 1
0.820724781945285 1
0.108516966506819 1
-0.982297418118685 0
-1.21402075266238 0
-0.120608441628888 1
0.502643967377534 1
-0.536577349663694 1
0.153602271304467 1
-0.610631086847943 1
-0.188890489451427 1
1.24073329039515 0
-0.68039799642922 0
0.241208490322771 1
-0.233083298398632 1
-0.477055496427404 1
-0.0908726513452526 1
-0.245469666693242 1
0.198289412753821 1
8.60654782771364e-05 1
0.436495202884077 1
-0.62881400842864 1
0.336123632203232 1
-0.579265290876894 1
0.952699478632635 1
0.142509656098505 1
-0.398055989716225 1
-0.0293064282603359 1
-0.00717115980053359 1
0.627414892215173 1
-0.0585165988880674 1
-0.686284325564575 1
0.0826219986856505 1
0.27324497847572 1
1.32339725633918 1
-0.371806768586234 1
0.320772661916038 1
0.827422714293234 1
-0.172390269618791 1
-0.397853687905576 1
0.685200031067732 1
-0.656927501298903 1
0.0535451396202523 1
0.145213259061504 1
0.647700469182938 1
-0.593548119455058 1
-0.333502392100965 1
0.986293205981225 1
0.133200443209443 1
0.0599509967666446 1
-0.0836651581536964 1
-0.552560364023941 1
-0.255009425460643 1
-0.627676414634035 1
0.081589225269457 1
-0.371832393932412 1
1.07491002864602 0
0.775923936176486 1
-0.277043413023051 1
0.120290124910446 1
-0.344142745761998 1
0.439774481597329 1
0.854931999381995 1
-0.665182813161236 1
0.921742103604086 1
0.874640816900847 1
-0.389049345624114 1
-0.453843832999675 1
0.137130305181765 1
-0.000194001721029118 1
0.559980174637258 1
0.523200436219509 1
1.41885621012886 0
0.655492381260161 1
-0.119096000460667 1
1.05515932401545 1
0.657602500464324 1
0.508733445814692 1
0.100963299019832 1
-0.404472702104805 1
0.149454962328161 1
0.0246401003639113 1
-0.0839485143546562 1
0.571831344061041 1
-0.30752676053792 1
0.84169563061436 0
0.938551270988445 0
-0.14868833404679 1
0.513170357215054 1
-0.567035784544282 1
0.392559162670364 1
-1.1183460451733 0
0.0742774870435692 1
-0.171545452116008 1
-0.389497543250133 1
-0.360769067256694 1
-0.0935678541886218 1
-1.04252955482183 1
1.29621274638299 0
0.282520524713109 1
-0.882768935680006 1
0.401354286267299 1
-0.785458745624986 1
0.301098503968808 1
1.72182751618306 0
-0.575458852161341 1
0.115171080145423 1
-0.530152585391585 1
-0.0568488642302335 1
-0.761503816666826 1
0.208018075075995 1
0.132138720241969 1
0.610366458449754 1
-0.0779068743449543 1
-0.249657464007904 1
0.282463259567547 1
-1.00109709571881 1
-0.135668635779673 1
-0.188574591762347 1
1.00261948564651 1
-0.452865693565621 1
0.261197750385809 1
-0.780679623411051 1
0.119542807278125 1
0.410933936936021 1
0.355914454041022 1
-0.824408001026587 1
-0.00583750164254265 1
1.07518941491504 0
-0.127540107767467 1
0.644649031517678 1
-0.407803409293803 1
-0.526967619937419 1
0.481947148111797 1
0.0577293939773517 1
1.74398378514252 1
-1.00791952443298 0
-0.239212403568933 1
-0.424155361379516 1
0.00246891254037225 1
-0.177909175267938 1
0.0895784744224496 1
0.202204674434854 1
0.0601715366249596 1
-0.0290965388032312 1
-0.564435061820161 1
0.449597479935971 1
0.123511953727028 1
0.518258952888972 1
0.234882655721973 1
-0.410340278192667 1
0.0594526963102312 1
0.160889791211431 1
-0.181695270673175 1
-0.000686945795795701 1
-0.267246688910856 1
-0.527191907779983 1
-0.219890265347367 1
-0.953150040472956 0
-0.348323473240779 1
-0.112149423654601 1
-1.23137402032203 0
0.697659633819801 1
0.515663465768829 1
-1.15551616809043 0
0.12146605731885 1
-0.0237755897112945 1
-0.756202870601174 1
0.842716717906042 1
-0.835799933295583 1
-0.649289479964384 1
0.905938140596074 1
-0.424768069877332 1
0.28271921871682 1
-0.241878368073968 1
-0.343122804585738 1
-0.289272628119966 1
1.08899930124344 0
0.400347186891633 1
-0.973425854658963 0
-0.636135116003078 1
-0.0722845670575544 1
0.995661063349383 0
0.661649298498048 1
-0.542101232072108 1
-0.145705890202118 1
0.0954210497780024 1
-0.0205807931583701 1
0.529908808764342 1
-0.241757595615373 1
0.0242197194686013 1
-0.0223420084936966 1
0.568104081313918 1
0.391963225598495 1
0.128253202899182 1
-0.450733130750308 1
0.256401344105842 1
-0.221064300577574 1
0.594403412762908 1
0.729430469610956 0
0.00834606625802382 1
1.92530911131803 0
0.409622953705578 1
1.08363988149639 0
0.436585392927354 1
-0.0173629777716092 1
0.622966806717122 1
0.299610505345362 1
1.08116351696421 1
2.0686456625015 0
0.341697493413234 1
-0.296588956538783 1
-0.312807878081354 1
-1.23530218310089 0
-0.892656734109998 0
0.0137463444981756 1
0.471291472511735 1
-0.642961186188348 1
-1.09043328367352 0
0.276923197433212 1
0.289922696099289 1
-0.302906918262821 1
0.599196655133003 1
0.860408506983426 1
-0.679882108989244 1
-1.04838038742013 1
0.0699729190056612 1
-1.19469782358739 1
0.26305623080652 1
-1.08117001762363 0
-1.11591335753444 1
-0.467992441004559 1
-0.872241757702442 1
0.0112387346706042 1
0.015843152160788 1
0.578834817506779 0
-0.785156851362367 0
-0.402337832270476 1
-0.254285397311148 1
-0.0248828001285058 1
-0.392303491923566 1
0.145281136747137 1
0.233846581834299 1
1.09420602494408 0
0.392169079715966 1
-0.305483552418038 1
0.0726895525889546 1
-0.513170398557808 1
0.567190034327596 1
0.0934083057927099 1
0.097018386029367 1
-0.396604045699895 1
0.195774730607032 1
-0.26480699664979 1
0.0535224446309425 1
-0.807082229494697 1
0.118436108346271 1
0.131904364158898 1
-1.08481533937127 1
-0.860426212249729 0
0.442844645789309 1
1.38551283756469 1
0.945723085398089 1
-0.703263845604048 1
-0.40962622416178 1
0.141558262863327 1
0.114356268584633 1
0.624035751789965 1
-0.393166798002933 1
0.347566322417793 1
0.495085450773831 1
0.466139525012598 1
-1.14739708720847 0
0.149091166516369 1
-0.969769156378895 1
-0.155620678672462 1
-0.0135931635701815 1
-0.206598126555836 1
0.921232461921526 1
-0.660318038871369 1
-0.776326786502416 1
-0.354133381916746 1
-0.592210196885888 1
0.88005117811945 0
0.155930019086496 1
-0.0410842141078872 1
0.47866821663593 1
0.133343638431569 1
-0.402379206206351 1
0.190607904615096 1
0.565476211458431 1
0.042449219512399 1
0.177837526729865 1
0.41329408592786 1
0.0213085827503635 1
0.639600388556465 0
-0.425875994710132 1
0.0306613911882918 1
-0.152950104575216 1
0.074475182572037 1
-0.52296683459449 1
-0.142131992746735 1
-0.247600754190303 1
0.804140678789801 0
-0.714221666451475 1
0.198700246503665 1
0.601199376932559 1
-0.112043525582481 1
0.281593526659759 1
0.172772321622497 1
1.15107986451715 0
-0.317547209805555 1
-0.0835202751233911 1
0.34953796431407 1
-0.33201604403098 1
-0.624461713771882 1
0.517215171617167 1
0.0252946865764628 1
-0.204513831895498 1
-0.88164696494327 1
0.462410448943504 1
-0.896068124412069 0
-0.559790122194156 1
-0.196338426585727 1
0.509343945905413 1
0.171906579019998 1
0.238135374163123 1
1.12597582988928 1
-0.268652290736705 1
0.502498809505427 1
0.455035433543835 1
0.101919521831858 1
0.144396629701669 1
-0.35637352650673 1
0.426396213521994 1
0.0536154781144716 1
-0.203283930133547 1
-0.56532210485101 1
-0.100765092775763 1
0.327916854735025 1
-0.00338805862554142 1
-0.49726250807118 1
-0.0399511922519646 1
-0.0234709440458481 1
-0.207537764441536 1
-0.0884595403686526 1
0.142061849543771 1
0.270190928029988 1
-0.282910293313154 1
-0.02373356564816 1
-0.125152842096561 1
0.138408965914845 1
1.13804890178696 0
0.522246425016695 1
0.687102700808129 1
-0.44692936913461 1
-0.450640666466892 1
-0.399358395953493 1
0.892430808680786 0
0.36782883598925 1
0.339554558100268 1
0.67283015200696 1
0.681965360391499 1
-0.123225426442221 1
0.0399108989227214 1
0.828366273197408 1
0.170015874279326 1
0.0975417038581761 1
-0.977326448847049 1
-0.032850050765315 1
0.80733762062657 1
0.166465506067531 1
-0.637639040467448 1
-0.154577440965992 1
0.679529331166335 1
0.361840849559306 1
-1.54668106400057 0
0.497554443984993 1
-0.25254389187644 1
0.103293317070444 1
-1.103252096008 0
0.658795334544508 1
-0.194941536113024 1
0.441383727616183 1
-0.0675077423557949 1
-1.18642012353663 1
0.0195697473055925 1
0.0903835525458922 1
-0.968199636320632 1
-0.562703581218633 1
-0.460626097083154 1
0.273234569577426 1
-0.0559615719547495 1
-0.771774233584787 0
0.0343736157542249 1
-0.440707302957374 1
0.314107801533067 1
-0.798085243226694 0
-0.967962481033238 1
0.63633270282396 1
0.481109753294456 1
0.412247773651831 1
-0.107645469695231 1
-0.145727905671087 1
0.0413297775758132 1
0.246233651249813 1
-0.169047410523631 1
0.350008080839139 1
0.31054587736542 1
0.459674509327926 1
-0.481887329793524 1
1.0018391912947 0
0.949947325932058 1
-0.291003169766969 1
0.0592628432682833 1
0.185180919771523 1
1.40520449034546 0
-0.499949605058868 1
-0.440283117246372 1
-0.0801649911682309 1
1.07003263695854 0
-0.460957292094655 1
0.608496664779307 1
0.404372162481548 1
0.493691085937043 1
-0.102304134444185 1
0.149677818865572 1
0.261694696209685 1
0.302939357658976 1
-0.442634868939443 1
-0.0810451472445053 1
0.333221349489048 1
-0.10687972476218 1
-0.217692652968167 1
0.272779549750783 1
-0.35705148687592 1
0.461610975722647 1
-0.57626186957124 1
0.129580310297739 1
-0.87035848057231 1
0.247084894504422 1
-0.0069874514729637 1
-0.539561176766355 1
-0.584528096660769 1
0.196045987415199 1
0.648196223728789 1
0.633196185375987 1
-0.358994671461001 1
-0.135834730544273 1
-0.323715934050719 1
-0.848374927995013 1
0.882992749321734 0
0.380901224681061 1
-0.785584008562261 1
0.485705156452833 1
-0.367728906323545 1
-0.256467035961967 1
-0.115339942766477 1
0.2511026422577 1
0.459382400881989 1
-1.54278480128972 0
0.0700327859284916 1
-0.386135006189718 1
0.620510357313758 1
-0.195356816845332 1
-0.340381999954576 1
-0.246684159826264 1
-0.382031707059675 1
-0.455477256735419 1
-0.541062799773346 1
-0.304354355980897 1
0.589839812630773 1
0.463968781684374 1
-0.695559908568851 1
-0.529439466078995 0
0.623069136318145 1
-0.717381238158251 1
0.284775075269086 1
-0.000329666830266973 1
-0.509653023120303 1
-0.433522435203039 1
0.362520935819062 1
0.397662870470477 1
-0.712973166867377 1
0.9281250775445 0
-0.596544253446258 1
-0.207950868842307 1
0.721862506630284 1
0.181801790570034 1
1.19998850103178 0
0.247191130311691 1
0.497635314729428 1
0.106394271335054 1
-0.610068536466999 0
-0.78808161194077 1
-0.336373349089152 1
-1.01824607289539 0
-1.60486541048778 0
-0.422188223100076 1
0.0674945941332487 1
-0.0941318210469347 1
0.170049407783139 1
0.351849642973909 1
-0.0705119310719483 1
0.150040743640905 1
-0.0839707821879113 1
-0.0303159794090137 1
-0.501346423624956 1
-0.0483390809671598 1
0.351333002437054 1
-0.665554425121471 1
0.941574801563019 1
0.100016720077121 1
1.41288290439155 0
0.111241039256256 1
1.3843369934792 0
-0.843538510004718 1
0.257400404059309 1
-0.591070863483171 1
0.299519162954905 1
-1.08321830096508 0
0.193572882575044 1
0.136579069737537 1
0.0415366107089245 1
-0.616831873138929 1
0.021307949226758 1
-0.0131409210453579 1
-0.512953144837009 1
0.711669562813924 1
0.487862493424012 1
-0.03934140963878 1
-0.219691045909498 1
-0.31169404499928 1
-0.151425567172874 1
-0.403588828423709 1
-0.486166275738101 1
0.412597377655411 1
0.242323392029829 1
0.160685759040053 1
0.272869707574704 1
0.0507098523170681 1
-0.121634575545802 1
-0.163810563197444 1
0.0155126292348422 1
-0.0479440333692784 1
0.727582090437702 1
0.0434666119672123 1
-0.270674413592442 1
-0.0702537872137549 1
-0.445576778629002 1
-0.100758461201413 1
-0.0481592296982972 1
0.0102388114600121 1
0.524023094200135 1
-0.065498777870996 1
-1.77471304589304 0
0.859272654142824 1
0.218127877991114 1
1.53625794668086 0
-1.53372284835199 0
-0.324554699673801 1
-0.0309623091026409 1
-0.0100371962471124 1
-0.464621176226671 1
0.696595989657196 1
0.23073164511897 1
-0.718560056704517 1
-0.38518741809461 1
0.196938288101995 1
0.87250948081983 0
0.126845339142791 1
-0.281730491740619 1
0.329662121333845 1
0.844072964074545 1
0.301670973809827 1
-0.370704125360364 1
0.0389908046298467 1
-0.236700072528609 1
0.195123712291499 1
0.301580502054275 1
-0.0742382028713018 1
1.0607636103219 1
0.213751988829722 1
0.0739903318053448 1
0.0125438222958887 1
0.999770863138081 0
-0.00455377727510899 1
-0.260908582059599 1
0.639954754863986 1
0.986402288037092 1
-0.132020685656257 1
-0.492613951459001 1
-0.0172296660494353 1
-0.110232587104827 1
-0.185724132600271 1
-0.0692213045210388 1
0.226925728527305 1
0.482428821811791 1
0.263862222646175 1
-0.961401441326872 1
0.153900216601591 1
-0.272114934500709 1
-0.487529997992381 1
-0.149896383741494 1
0.22719223611697 1
0.210926204133908 1
-0.752235185376245 0
-0.288108485961189 1
-0.0065176574000963 1
0.329250417305358 1
-0.27477082706598 1
0.100524702734501 1
-0.00961114406943253 1
0.157394249867832 1
0.0914051609342744 1
-0.333786201541942 1
0.00495251272843131 1
0.391506708880637 1
0.163972063876573 1
-0.594800202578076 1
-0.261658364369395 1
-0.324142293652404 1
1.01423829987214 0
1.39497961879278 0
-0.13410051990407 1
-0.23537549484777 1
0.567953379302153 1
-0.0212133435416509 1
1.19556413243634 1
0.00787917823277096 1
0.298211175030844 1
0.374576658702805 1
0.634368976832066 1
0.2311213198957 1
-0.100433536616105 1
0.530968760103269 1
0.21145264126335 1
-0.348319216469084 1
0.353904967143452 1
-0.996830980530361 1
0.409864334893137 1
0.551471386121565 1
-0.0409621862228217 1
-0.22867791198297 1
0.0311869172651485 1
-0.779611306882443 0
-0.278004548380296 1
-0.263525285158123 1
0.0860466801942911 1
0.11561599257391 1
0.0285935929202461 1
0.141021070341817 1
-0.813866463563539 0
0.0367542069416504 1
0.443974440285553 1
-0.546244455149011 1
-0.601106767672401 1
0.357926928480501 1
-0.421363536312118 1
-0.115464962376985 1
-0.41983834122297 1
0.586583315366072 1
0.828760773911375 1
0.463847269652841 1
0.610539418623351 1
-0.520870474505078 1
-0.667431524127388 1
-1.6136089894917 1
0.0193205030659481 1
-0.524969627947055 1
0.661509675218771 1
-0.117277800221641 1
-0.208648709622921 1
-0.31506848223264 1
0.686929252928196 1
-0.359820052254389 1
-0.547251441655756 1
-1.23559775191747 0
0.0148582002683263 1
0.401082843357781 1
0.00985010465593678 1
0.423481257804093 1
0.674938532700419 1
-0.512573619973 1
1.02606675576334 1
-0.611470561275208 1
0.708192405408185 1
0.690216398149161 1
-0.441008594320281 1
-0.474896590046787 1
0.558562984483135 1
0.33914665791222 1
-0.480564763916334 1
0.606409028871742 1
-0.286416973186939 1
-1.07134027198111 0
-0.427525257150562 1
0.143213135672353 1
-0.0228678426999873 1
0.469483699701128 1
-0.796573441435897 1
-0.0685341112339445 1
-1.32954287288608 0
-0.48328060712546 1
1.08099658615671 1
0.230949627863945 1
-0.556498123398015 1
0.13779250973555 1
1.32129850322561 0
0.349591295647532 1
0.257960268142645 1
-0.202165778519492 1
0.0729560310551825 1
-0.530835110072767 1
-0.553704710839643 1
-1.14881829017147 1
-0.266202663455698 1
-0.809249625261374 1
0.371202062176484 1
-0.861763144196967 1
0.0390038827209364 1
-0.398824910203746 1
0.219029522657297 1
0.831416701814011 1
-0.12878890865796 1
0.170226333870105 1
0.424764777026853 1
1.0887475699134 0
-0.806874546520185 1
-0.641409212876246 1
0.0918142637652798 1
0.727787071500614 1
1.40906723335044 0
0.724251476163549 1
-0.242188859814892 1
1.14683757170866 0
0.177429728139404 1
0.474622013010757 1
0.854439851206755 1
0.94934377551117 1
0.457383708614743 1
0.724893341007 1
0.823266071466567 1
0.480745299414715 1
-0.792701056639235 1
-0.687347279994583 1
0.786459051190967 1
0.0113781219426481 1
-0.000621661442653743 1
-0.295907841924744 1
0.570232167327284 1
0.620220271472473 1
0.0173444574957715 1
0.719215977837103 1
-1.12169370630219 0
-0.384091980810109 1
0.101798227822261 1
0.485984678758554 1
-0.140033956640615 1
-0.0223465600381427 1
-0.541216410296887 1
-0.510090334312375 1
-0.509807948399578 1
-0.574202140187671 1
0.658113720325392 1
-0.120062000953156 1
1.09804710005297 1
-0.34250021199453 1
0.699382778335572 0
0.339254176205741 1
-0.128165404874631 1
-0.394745893109139 1
-0.127208823634024 1
0.0873194273975615 1
-0.061766639872631 1
0.00742370278013563 1
0.530041230266227 1
-1.16541881296723 0
-0.22169772944039 1
-0.958468765698647 0
1.0683376334159 0
0.951803196080819 1
-0.184614343446096 1
-0.941080427116241 0
1.20747267152808 0
-1.11181528303301 1
-0.0449565209364132 1
-0.286794022153191 1
-0.290202915667405 1
-0.0634608855968835 1
-0.591510683991076 1
-0.470007006809718 1
-1.08863229329778 0
0.464882062595171 1
0.267666585428917 1
0.114393617563237 1
-0.498119532013242 1
-0.655276667065674 1
0.152754722104988 1
0.363268734288053 1
-0.594107202926909 1
-0.873580902313912 0
-0.476351124192918 1
-0.0888470565975676 1
-0.256206787275092 1
-0.319978845138707 1
0.102986513340329 1
0.112516555806695 1
0.145580725505506 1
-0.305454248347857 1
0.254269664104239 1
0.027283942158863 1
1.00530834121549 1
0.0756708364532678 1
0.886490906081641 1
0.101379543550581 1
0.112750718778363 1
0.420140152097485 1
0.123820753486419 1
-0.489300962614801 1
-0.168238867531184 1
0.206046138151178 1
-0.481536537608286 1
0.122407585330967 1
1.02582701848146 1
0.638857045931327 1
-0.143805095832411 1
-0.606140638455278 1
0.260724248084326 1
0.715156095037053 1
-0.208620194384379 1
0.334745686514574 1
1.07515117887023 1
-0.474090096277771 1
0.211441896859048 1
0.186545279360238 1
-0.939882518851123 1
0.0924203643671077 1
-0.763179099558175 1
0.381252877489365 1
0.970456630607298 1
-0.501834716496289 1
0.151849649440237 1
-0.21428050795879 1
-0.186886384295608 1
0.0918033798293314 1
0.473350438633754 1
0.588353520261014 1
0.446045246621829 1
-0.600066942178606 1
0.222499141847138 1
-1.00472124623596 0
-0.769462634058481 1
0.530599886905585 1
0.858340445454807 0
0.332170960684423 1
0.370327503873151 1
-0.728241009191136 1
0.88394023842383 1
-0.340281301978851 1
-0.220507930400614 1
-0.29609435050129 1
0.777584396596999 1
-0.679490599970101 1
0.752781703303973 1
0.197111646148085 1
0.225097521025599 1
-0.574459914756757 1
0.170530707963072 1
-0.115004506481616 1
0.476848148707281 1
-0.15331735179488 1
0.340784760272273 1
-0.489320889272353 1
1.03794833715271 1
0.186272135248107 1
-1.2810569579248 0
-0.353958607027819 1
-0.0274907778559693 1
0.473114221286961 1
-0.968040370820799 0
0.504398894612189 1
-0.0912109774611942 1
0.18412720132989 1
-0.752703065681716 1
-0.449419408429154 1
0.444619655696198 1
-0.279568934629175 1
-0.0261754514113478 1
0.2447061731824 1
-0.284910264704437 1
-0.37989602176322 1
0.177329356561639 1
-0.0977596142337851 1
0.424000610345925 1
-0.194212799270564 1
0.553034300360355 1
0.530119724862116 1
-0.0231882876985823 1
-0.627083426322266 1
-1.02214733237109 1
-0.272016288389994 1
-0.196208264387065 1
0.687519001643679 1
-0.487987386674653 1
1.1786374206598 0
-0.737631350998728 0
0.169508371587535 1
0.112396107218465 1
0.0721071263538313 1
0.0483300761291463 1
0.715874466763368 1
0.370763933868799 1
-0.532563819078796 1
1.01511017217768 1
0.548466893321505 1
-0.445459013712714 1
0.776433442655678 1
-0.506674933463062 1
0.233629657175252 1
0.581930968992119 1
-0.373007382245345 1
0.862839527264458 0
1.09845991366939 0
-1.27684330378728 0
-0.0897783079834526 1
0.0476406606046693 1
0.0726809336224658 1
0.438817565942102 1
-0.40141610138911 1
-0.754611514613987 0
1.21695934147454 1
0.487520707587804 1
0.425454600734673 1
-0.984431098666236 1
-1.16203140469713 0
-0.122071114299169 1
-0.805170297726331 1
-0.551977150216719 1
0.0394365623116162 1
0.547878402225524 1
-0.196448025908447 1
0.355022847692195 1
0.696065687602943 1
-0.669640252558403 1
0.175199921932552 1
0.00851245797548758 1
-0.7121118100548 1
0.0923296261916747 1
-0.215704196456613 1
0.68794831674633 1
0.207328127807088 1
-0.316570212932332 1
-0.730687593170824 1
0.11980299437709 1
0.727865899746933 1
-0.212604328984051 1
0.622006626843691 0
0.254088007000669 1
0.156523801665149 1
-0.57795354186468 1
0.518449180975781 1
-1.17612775416145 0
-1.04521659109856 0
-0.432347780335771 1
0.147201372174474 1
0.780399990635741 0
0.443836364542148 1
0.451221538820922 1
0.760042738135987 1
-0.0126190012494561 1
0.310513529190667 1
0.152234509043279 1
-0.432439675715926 1
0.200997203956622 1
-0.152613399692052 1
-0.371749756891604 1
0.571530485356733 1
-0.0170608356956644 1
-0.00758132492226262 1
-0.722948882015859 1
0.961054015308339 1
0.0829048574181227 1
-0.559749712025982 1
-0.572121492461118 1
-0.189041922008019 1
0.062970876081467 1
-0.30568364283637 1
-0.00158707656117199 1
0.48394652040928 1
0.371908566437235 1
-0.27818772149262 1
0.254435942927857 1
-0.227654444026259 1
-0.0569955263366626 1
1.33310971163348 0
0.196153207882965 1
1.68948932969972 0
0.601242977705739 1
-0.0619504698876359 1
-0.064913042420806 1
1.28026023148439 0
-0.400371295541305 1
0.269769054902379 1
0.210755603981119 1
0.142552413628771 1
-0.283252610361626 1
-0.576104369412141 1
-0.349303230492091 1
0.321833675773282 1
0.246094369675057 1
0.800429208602766 1
0.0992722148005969 1
0.265468517996346 1
-0.0619004724223986 1
0.532489173811416 1
-0.40268627266974 1
0.604859543035964 1
0.941861452912853 1
-0.222321049904327 1
-0.264060879914614 1
-0.405481448705335 1
-0.037454423566836 1
-1.72730665319126 0
-0.0802628383996945 1
0.999080673392142 1
0.716016766952791 1
-0.112273821671154 1
0.540887062317317 1
-0.0447524444150107 1
-0.226314933518795 1
0.443346252825858 1
0.0603508027475955 1
-0.209352943820992 1
-0.862364524684974 1
-0.0468909854653583 1
-1.28178516284073 0
0.239151793711442 1
0.668813235754999 1
-0.727574320462983 1
-0.0150741722861377 1
-0.896195357393113 0
-0.846831638127159 1
0.00487295211733874 1
-0.214968758645387 1
-0.62002658371736 1
0.049822712119548 1
-0.177638194048061 1
1.03863201613012 1
0.0602484446916296 1
-0.251601755398257 1
0.702392069535276 1
0.744959623197582 1
0.445654268067887 1
-0.967442816871325 0
0.39106543824782 1
-0.743170165500257 1
0.60091718019099 1
0.627427818212027 1
-0.109462805085904 1
0.225647894496141 1
-0.534045567364452 1
-0.703955009277929 1
-0.762738904108644 1
1.3566287368974 0
0.419341567745806 1
0.269535075066702 1
0.14700578646379 1
-1.14615385557506 0
-0.318265770726379 1
0.563481263570048 1
0.0246749656087242 1
0.382487635509029 1
0.906995101282333 0
0.0719626522698006 1
0.40248603682005 1
0.891281999176063 1
0.818600469231622 1
1.03158094124842 1
-1.20619641467783 0
-0.231728825718676 1
-0.28487790014333 1
0.908371784756956 0
0.0981253773492746 1
0.0164638066943234 1
0.364564653750314 1
-0.316783794254174 1
-0.226757443193751 1
-0.331537248364007 1
-0.844760828674393 1
0.623963925710399 1
-0.0738458985305349 1
-0.296082555154028 1
-0.280287700911674 1
-0.11818247649891 1
-0.168229113705354 1
-0.845219194248084 1
-0.108875329008696 1
2.25726088676414 0
0.168580340066482 1
-0.146392781581293 1
-0.415111367576265 1
0.313170807327718 1
-0.483923887182953 1
0.730730809164043 0
-0.0263696947803547 1
-0.334991868639094 1
0.185866005309728 1
0.898204775848503 0
1.07658168819236 1
0.131488171860427 1
-0.606217049314422 1
-0.428036023933041 1
0.0299271762160621 1
-0.492845889874771 1
0.0658892247526242 1
0.654104242271279 1
-1.17552108241955 0
0.0910840311814261 1
0.433525736330899 1
-0.839347947983329 1
-0.000122372396692105 1
0.0998989417779857 1
-0.414360195065247 1
0.256129006778639 1
-0.3431397226264 1
-0.177410162719504 1
-0.369933482206199 1
0.133159648479311 1
0.258010632773971 1
-0.352312869899831 1
-0.110242826117861 1
-0.711776324649708 1
-0.571435950111534 1
-0.573777017904993 1
-0.542557817915616 1
-0.367928266405301 1
0.856041344962554 1
-0.846085830419594 1
-0.703277732269564 1
-0.431246989820543 1
-1.67189581870792 0
0.228051070262024 1
-0.337221046281779 1
1.03119499549237 0
0.497821767171582 1
-1.24807954252136 0
-0.109246184559777 1
-0.497635501813499 1
0.164364033307556 1
0.440006875592277 1
-0.223470709391099 1
0.601449416547478 1
-1.00236536455151 0
-0.150875456746395 1
0.783851572679187 1
-0.0731696168854878 1
-0.780424438370234 1
-0.237177342980063 1
0.0745518917454704 1
1.26329378518693 1
0.620544795741208 1
-0.156854418841487 1
-1.39750821663178 0
0.0963033845155769 1
-0.331562973009157 1
-0.00313998706253463 1
-0.204378121067662 1
-0.362657911576455 1
-0.0790233628272224 1
-0.0444150921026211 1
0.0216460234980852 1
-0.214182074461844 1
-0.517056613531566 1
0.845921848434337 1
0.395934905056368 1
-1.17859299630812 0
0.160399666949277 1
0.525722490155032 1
0.486582969851722 1
0.209109400337659 1
-1.05242892182294 0
0.137307587017946 1
-0.0935490512258077 1
-0.18436021694821 1
-0.0209855499035565 1
-0.446351462292049 1
-0.127398577966294 1
-0.4176713693069 1
-0.151845628247458 1
0.449030734313175 1
-0.828231301220795 0
-1.01144143348839 1
0.228918994481889 1
0.00594931909913507 1
-0.164337124991489 1
-0.883165250366526 1
0.297187036027437 1
-0.657643039355383 1
0.383060842816161 1
0.464865030472908 1
0.284224724117983 1
-0.540566417867131 1
-0.613513001610069 1
-0.909870910619031 1
-1.16831730280768 1
0.266935861936217 1
0.30218370461902 1
-0.0236462050369962 1
-0.888461252628172 1
-0.00730658310146445 1
-0.208097304145653 1
0.454928817841993 1
0.27055273450061 1
-0.485958587654446 1
-0.542212191879177 1
0.134283401059292 1
-0.0779183654669429 1
0.343763226604375 1
0.0184914694312125 1
0.242080594820666 1
-0.648700910621657 1
0.446237769440386 1
0.611859156733238 1
0.0664692491236073 1
-0.779680428855174 1
0.207419322567475 1
0.136514152043482 1
-0.364413534298065 1
0.509989310094191 1
-1.20569951109665 1
0.599859529042677 1
0.290110021376417 1
-0.407358600781438 1
-0.495332266352479 1
0.131056747325129 1
1.45962608786659 1
-0.325802789960629 1
0.728642649416954 1
-0.0681375644047729 1
-0.00539502521116815 1
0.000698642611369225 1
-0.484053405079442 1
-0.165001003858878 1
-0.0320354384282045 1
-0.931790015769766 0
0.427986502222716 1
-0.973410678477841 0
-1.38986684605002 0
0.154950590222973 1
0.38048964248724 1
-1.17364871401887 0
0.0358521224683586 1
1.48425817598646 0
0.973301865730183 1
0.0319001055100567 1
0.322862116171675 1
0.0117458792681243 1
0.0014846889581934 1
0.227116937744845 1
-0.581452057475666 1
-0.257698157061246 1
-0.111228968307891 1
0.188309453687723 1
-0.337810883644832 1
-0.798470509859833 1
0.5224779385725 1
0.245381185048663 1
0.109328113654992 1
-0.344015070751996 1
0.0326259770207362 1
-0.11556235416632 1
0.439870283446437 1
-0.44040393664231 1
0.461278533512966 1
-0.141003085364835 1
-0.133116423747949 1
0.379753914221982 1
-0.463125444201257 1
-0.536049598781646 1
0.87802542383063 1
-0.221258629181367 1
0.527390981476499 1
0.690593874491497 1
-0.401533697032582 1
1.03008884736933 1
0.0812068122162828 1
0.105399955576871 1
0.392039895420369 1
0.76238167476047 1
-0.0764085180422514 1
-0.226245896308757 1
-0.755149143507285 1
-0.736483792961998 1
-0.154197561156291 1
-0.391484103633974 1
0.869064605206537 0
0.0975136918665693 1
0.740099154681345 1
0.633476126239538 0
0.76738335339862 1
0.952006221849144 1
-0.159382659786744 1
-0.0209472076808373 1
0.634861319277345 1
0.146541276926069 1
-0.049677604731171 1
-0.469529066747451 1
-0.165516060366301 1
-0.361308190369702 1
-0.158594673571128 1
-0.640557333893283 1
-0.371938547004215 1
-0.389565228092343 1
-0.60069114510238 1
-0.103837100401995 1
-0.383522218735092 1
0.251137804026568 1
0.190006285702229 1
-0.656338891009674 1
1.46417960344527 0
-0.322391276091311 1
0.0899137441156996 1
-0.119652236130205 1
-0.530023495897101 1
0.0799184502914396 1
-0.33322853640465 1
-0.12267881224877 1
-0.475336588814636 1
-0.143085411090794 1
0.101279893727611 1
0.805715433019793 1
0.373668089175342 1
0.149664525253097 1
-0.452828672473366 1
-0.0735148767783484 1
-0.00465451938407047 1
-0.179068425662546 1
1.66107562986099 0
0.591493078730004 1
0.307042991914467 1
-0.03763393051708 1
0.95098392032436 0
0.859238400399244 1
0.75149048493734 0
0.95692841048417 0
1.53365872730332 0
0.337471607649012 1
0.344222432464417 1
0.674526963717507 1
0.123964985457276 1
0.0198478193221946 1
1.33609927334764 0
-1.12167527653841 1
-0.20105504678351 1
-0.174879885031002 1
-0.633685167122119 1
-0.0755373058109568 1
-0.513397875033193 1
-0.765652549788267 1
0.833363777480455 1
0.637808606700876 1
-0.482804894839277 1
-0.589443371844036 1
-0.035752477008841 1
0.560874985500014 1
0.465088414791252 1
0.261056954971252 1
-0.147822361540302 1
-0.501604005370875 1
0.477933691671504 1
-1.23619243843434 0
0.098031782773001 1
0.0755906274844481 1
-0.557892420477869 1
0.030483754973384 1
0.664040957997354 0
0.0163190598104189 1
-0.391551670310334 1
0.0144220082418792 1
0.35715990635196 1
0.0151140282421903 1
-0.22848157613666 1
0.545975634793429 1
0.190462712952722 1
-0.540749315040607 1
0.223141833188172 1
0.152116309290739 1
-0.48152805540498 1
-0.99060775585831 1
-1.7388732941222 0
0.0685102417882581 1
-0.15336145799766 1
0.109207540716996 1
0.296690457177177 1
0.276445315738722 1
0.496790144692056 1
0.440592894584599 1
0.376856691575752 1
0.402343282144889 1
-0.274513441777386 1
0.00462129936595362 1
-0.219565710714455 1
-0.335847419664015 1
-0.731834314894871 0
0.115623033313006 1
0.597921575892947 1
-0.312046402492175 1
-0.602741723453015 1
0.549322257824067 1
0.0580209951770893 1
-0.112907759886842 1
-0.36414545077154 1
0.550337319664697 1
-0.0711146593938468 1
0.226701424827864 1
-0.250342184893875 1
-0.158667527734701 1
0.434628802594783 1
0.225291814165791 1
0.943206858782986 1
0.750298179608437 0
1.25738974730707 0
-0.553445085102816 1
1.02301064415111 1
-0.339702344437005 1
0.37210135353286 1
-0.857000929613902 0
0.383269750907809 1
-0.904812323929265 1
0.297444674381951 1
-0.690723919403776 1
0.243111734881589 1
-0.464315822947981 1
-0.205043806859363 1
0.241940764379273 1
-0.414278482096939 1
1.03166527846832 1
0.461937616994298 1
-0.166594369199798 1
-0.460481189591508 1
0.601172151276596 1
-0.350621626957159 1
-0.530772737396925 1
-0.244685426810077 1
0.560800964947798 1
0.919887127936852 0
-0.812435166015491 0
-0.538487931892692 1
0.0760444236574313 1
0.608661240158964 1
-0.428588678758127 1
-0.801120321729011 1
-1.14442494680483 1
1.28623562231159 0
0.082622079816501 1
-0.507876001831369 1
-0.055918241388538 1
0.645342859466983 1
-0.502347833008904 1
-0.181663122635205 1
-0.480358147248374 1
0.245879561515282 1
-0.660963805252265 1
0.13367327617142 1
0.0533379743930543 1
-0.152981207546451 1
0.0518784454603456 1
0.959691153268522 0
-0.616802339924464 1
-0.206052742611801 1
-1.04781431616914 0
-0.154496483548022 1
0.419689470259161 1
-0.937192331218202 1
-0.528358604919721 1
0.336352585097522 1
0.872484935624143 0
-0.55501975692367 1
1.06963474914451 1
-0.72955083989672 1
1.00162932589683 0
-0.63239116768077 1
-0.0505925598714898 1
0.0108971606023827 1
-0.224545002455971 1
0.11082180259527 1
-0.18143110811688 1
-0.0600409441225645 1
-0.651063787329558 1
0.724270703209519 1
0.334271429393144 1
1.57747238686235 0
0.712097412694349 1
0.354802206537998 1
-1.14534188925056 0
-0.552187483488052 1
0.233716666204887 1
-0.251205233179848 1
0.0956395897964891 1
-0.184196765741828 1
0.510986784029359 1
-0.798208650126462 1
1.16941052654492 1
-0.174860499078405 1
0.589627707577645 1
-0.0111074400317841 1
-1.06370654505593 1
0.681480711434743 1
-0.412107016443841 1
-0.837838589759051 1
-0.912193325841946 1
-1.11988911580703 0
0.819017753569512 1
0.0952731580804183 1
0.193923119176334 1
-1.74803941017669 0
0.275318145195179 1
0.631596732122748 1
-0.593425834548505 1
0.159591164464276 1
-0.394226078808945 1
-0.0199411737940717 1
0.172980903935597 1
-0.141006284973897 1
-0.342002944294359 1
0.173635995074398 1
0.310213621119789 1
0.611481418341366 0
1.13626310510124 1
0.114200417230115 1
0.433754158296951 1
0.45417572766232 1
0.342688361165444 1
-1.29082313071258 0
-0.533831115328427 1
0.291940436713016 1
-0.228790721433307 1
-0.435331475103729 1
1.20928484869604 1
1.00591926929014 1
-0.53738739235339 1
-0.101444416807474 1
-0.066104485640413 1
0.563010031960369 1
-0.371001831224676 1
-0.0845448629427071 1
0.383641384434869 1
-0.209158944278519 1
-0.105152025519121 1
0.567906384688503 1
-0.963008429196649 0
-0.623872244775015 1
-0.496502728195116 1
-0.666838501571412 1
-0.306543966862271 1
-0.0405692945006522 1
-0.0347852287434147 1
0.298871472419579 1
1.11763908871498 0
0.0876144686401846 1
-0.144246674573093 1
-0.373962794366886 1
0.226938989224956 1
-0.780217241309597 0
-0.754282827088711 1
0.870937745460921 0
0.227908321422221 1
-0.646354412741251 0
-0.783046265212505 1
0.0567485124555169 1
0.53005071080869 1
0.749066777471172 1
0.126681923843339 1
0.621839315425474 1
1.04568397859154 1
-0.27055031420502 1
0.441472001419979 1
0.145987780226533 1
-0.665088461656193 1
-0.365580131665443 1
0.231789523583232 1
-0.319860570992188 1
-0.470896268255766 1
-0.0259011658312027 1
-0.643336244179774 1
-0.302385059212176 1
1.10286849585579 1
0.658619530574631 1
-0.646770425028472 1
0.0145239048738386 1
-0.271607167285701 1
-0.143696893797531 1
0.336819441833725 1
0.342986114384142 1
1.20624760562184 1
-0.617335619624638 1
-0.583468629591746 1
-0.222744930559039 1
0.231702256511011 1
0.173263703644725 1
0.906767026064338 1
-1.43176679728675 0
0.181812637894944 1
1.20615995912147 1
-0.643161898491633 1
-0.284580537733603 1
0.139806190882106 1
0.0353015620608548 1
0.349725713413243 1
-1.09843068177281 0
-0.0476394548112954 1
0.390324795713556 1
0.512213119337339 1
0.603345978721505 1
-0.339387669865645 1
0.210580696610405 1
-0.473364151382208 1
-0.729772870208972 1
0.0112933570377718 1
-0.502999448269471 1
-0.913528733389524 0
-0.282134859504299 1
0.829193707547378 1
0.140383001726526 1
-0.26778278519457 1
-0.391814430649109 1
0.236505139901623 1
-0.185268402540005 1
0.263690893750915 1
0.469269741648786 1
0.443602393685497 1
0.694164693748214 1
0.292846944441422 1
0.591334110294438 1
-0.0209406726894483 1
0.480207213696568 1
0.309101868695386 1
-0.745567090117169 1
-0.719233479546662 1
0.410542080718699 1
-0.754194678580753 1
-0.333577490493224 1
-0.82764711444041 0
0.78551955764751 0
-0.822585708639622 1
0.567383023895503 1
-0.194017524323426 1
0.236714835019049 1
0.0782221250054733 1
-0.201049499213436 1
-0.0424345161859741 1
0.402329023096078 1
1.9479171797195 0
0.372805116073208 1
0.441017739957393 1
0.0404949995654156 1
-1.12152113914811 0
0.212502602892914 1
-0.139824602496129 1
0.328019212248256 1
0.304879405035495 1
0.495675697385153 1
0.555289683215146 1
-0.725076988912635 1
0.0630850409905705 1
0.140114512997405 1
-0.0128471341679827 1
0.149601505839091 1
0.352468349555737 1
-0.558267506291824 1
-0.583895644780626 1
-0.589850046626868 1
-0.405283768543077 1
-0.22693514450546 1
0.541905144520811 1
-0.685567185686645 1
-0.116490815485845 1
-0.754919399020002 1
0.431432247174547 1
-0.632175169387512 1
-0.174710088675066 1
0.395189945620335 1
1.14044999287206 0
0.601853797151433 1
0.426809848935616 1
0.228017671232081 1
-0.156990526566702 1
-1.29797404515447 0
-0.48628284377474 1
-0.202604611560992 1
0.651831077392041 1
-0.172532249374 1
0.254046186367047 1
0.411321806265691 1
-0.3429679709962 1
-0.861980648707133 1
0.128527053194809 1
1.03994168978497 0
-1.86029356961946 0
-0.24813821350259 1
-0.426057653057838 1
-1.194237112154 0
-0.0695631637459803 1
0.325646101760518 1
0.941015861856686 1
0.126291985566815 1
-0.962658245420293 1
0.0629321149785199 1
-0.0492843833633845 1
0.493795833715648 1
0.625973228422287 1
0.0930573568951465 1
-0.142250152018802 1
-0.639925699422593 1
-0.466823992665293 1
-0.541311078281867 1
0.153576993355756 1
0.683796003480946 1
0.156876148704234 1
-0.77361511059646 1
-0.149789881162785 1
0.396703346882728 1
-0.326023986295536 1
0.0594624061270363 1
-0.318073162331042 1
-0.0298987748706953 1
-0.939884744331871 1
-0.710846717258945 1
-0.11303967198388 1
1.07410239527397 1
-0.565867029499027 1
0.168752668717912 1
-0.309491898962481 1
-0.117991890306406 1
1.1882305118669 0
-0.0695392116942139 1
0.444449288706397 1
-0.626880601419037 1
0.988048969040721 1
0.611077726119668 0
0.696621689192871 1
0.0617906750358942 1
0.817401703224149 0
-0.258480294477458 1
0.367821551927103 1
0.910610179717824 1
0.0442538642002169 1
0.130275164324097 1
-1.43779667207185 1
0.927730062246756 1
-0.0511382635269728 1
-0.477283274342282 1
-0.126181595898387 1
0.00797175788245096 1
0.000144641737483769 1
0.582422579334331 1
-0.415191585855699 1
-0.353207770969477 1
0.925880012466236 1
-1.03585811330881 0
0.533071735488395 1
-0.00884257508584188 1
0.484878104368987 1
-0.151239599738981 1
-0.308294506364799 1
-0.383635409294781 1
0.067389141105199 1
0.370071258426432 1
-0.277119602316599 1
-0.173212028087102 1
0.46881270642178 1
0.199721487810216 1
-1.10812393697454 0
-0.114477376934106 1
-0.47686817596217 1
-0.313963977894082 1
0.434935293832489 1
0.123881120941507 1
-0.064397999550214 1
0.788580877800287 0
-0.497667696380613 1
-0.0104623970620304 1
-0.422218438696198 1
0.714616376231224 1
0.0821625535844967 1
0.515623300784757 1
-0.141764953565547 1
0.921085828399966 0
-0.907605677809707 0
-0.305521513165908 1
-1.12093894554144 0
-0.229428421470195 1
0.454301714848812 1
0.106170350754825 1
0.18550506076847 1
0.916074253510732 1
0.546314766659102 1
-0.839797377781334 1
-0.387294410334313 1
-1.06113269184866 1
-0.94198839575992 1
0.0158192728604252 1
1.08142309753108 1
-0.440584707845616 1
-1.06460411947022 1
-0.428658573280998 1
0.0290752423035612 1
-0.23856674843009 1
-0.332415063462944 1
-1.05611668479149 1
0.239218275939609 1
-0.594343013695644 1
0.0922524931626834 1
-0.0882439182642731 1
-0.0510846987373642 1
0.703873807170891 1
0.416362286396941 1
0.0827733297464363 1
-0.078026721601987 1
-0.353860130564833 1
-0.127020580601176 1
-0.32133381445486 1
-0.285143090302829 1
-0.128686256490272 1
0.492615110096693 1
-0.397274741887326 1
0.104596127453179 1
-0.461155003768607 1
0.53718986405517 1
-0.60454395213101 0
-0.142228193175245 1
-0.152723606799162 1
-0.465881706832301 1
0.00364926182265665 1
0.291140313335089 1
0.20570547581134 1
-1.01921540861399 1
0.305892912305075 1
1.2945912245538 0
0.374494064935942 1
-0.13209668509297 1
-0.435032612971147 1
0.153539217497596 1
-0.0950087165708274 1
-0.543278974717105 1
-0.848952052500324 1
-0.523670050660163 1
0.295928183726212 1
-0.0834987428070798 1
-0.310272658233984 1
-0.309339204580304 1
0.235303070665872 1
0.159030540586277 1
-0.988543250678466 1
0.521008643361827 1
0.364171104155108 1
0.521228744395948 1
-0.368719779698468 1
0.849900947486449 1
-0.207959211803903 1
0.624205223713068 1
-0.762534823240939 1
-0.0102892328821603 1
-0.0341362138800584 1
-0.0383406375920191 1
0.476918757006287 1
-0.096567957620793 1
0.1667951011204 1
-0.395334853182289 1
0.0338473548769494 1
0.841324116110218 1
-0.0527622516638127 1
0.201740430706606 1
0.490750272250669 1
-0.0383039885773357 1
0.192347588002046 1
0.03690358914481 1
-0.27595530463502 1
0.160190364615945 1
0.166920781239307 1
1.46497052017713 0
0.348241686661547 1
-0.320701555962382 1
-0.550404853247799 1
-0.0228092708350133 1
-0.261892700816432 1
-0.746114230133712 1
-0.537908936564193 1
-0.988723794953456 1
0.67019639446147 1
0.339545543260308 1
0.073550530275088 1
0.727677497308704 1
-0.369500846122543 1
1.00511463237929 1
-0.281548788578064 1
0.452241163445041 1
-1.08930145282211 0
0.945115709563188 1
-0.495067473823998 1
0.222063532426672 1
-0.134432748088264 1
-0.110009161830781 1
0.289231232998736 1
-0.186988977629777 1
-1.33128173297194 0
0.257941323012879 1
0.580264192823309 1
0.114190446642066 1
1.28953559908394 0
0.370842826287631 1
0.138371601154992 1
-0.0923503467465187 1
-0.528946734280855 1
0.735055681824136 1
-0.257279721917746 1
0.306459505987589 1
0.747307260039703 1
-0.165887898590535 1
1.55169276982269 0
-0.111256885565028 1
0.636278441037009 1
1.53306616512765 0
-0.0449203528891383 1
0.487112298357389 1
0.248667902290213 1
-0.403762601861488 1
-1.1589930170277 0
0.858950685680883 0
-0.372962839263621 1
0.832824765721399 0
-0.662835658427721 1
0.0134535161231026 1
-0.329468633446702 1
0.265508059829466 1
-0.0452093226031863 1
1.59901227833516 0
0.0559531078945227 1
0.934424888918608 1
0.384774650350749 1
0.306288016374734 1
-0.495168234376127 1
-0.444687691597643 1
0.41347415809828 1
-0.199595869410891 1
0.13268444830563 1
-1.14650400719009 0
0.236320023366502 1
0.643763153070745 1
0.171189203390373 1
-0.304150637206303 1
0.111342436258131 1
0.454293111737111 1
-0.891634866529371 0
0.265410537019976 1
0.66613263953556 1
-0.991065774678841 1
-0.455005337394054 1
-0.25565850904471 1
0.564826440116236 1
-0.28060058898307 1
-0.260789438668585 1
0.00976540060213149 1
-0.43365672931422 1
0.111323231687897 1
0.11163117634814 1
-0.723661564821449 0
0.289645654926679 1
0.311651856052344 1
-0.808569489830403 1
0.73003587178577 1
0.012110791102681 1
-0.296547470372319 1
-0.674501020650035 1
-0.025654610826381 1
-0.180991347223198 1
-0.124936189446756 1
-0.17633645947203 1
-1.02342731489384 0
-0.324068009484908 1
0.341722466222684 1
-0.0700953404105084 1
0.211673942688871 1
0.495412728700955 1
0.686060226578206 1
-0.188899651178595 1
1.00036920007313 1
0.761541204867537 0
-0.0596766662351 1
0.0420684007995951 1
0.143156376086355 1
0.0332329216224431 1
0.0996640387427568 1
-0.372681963888189 1
-0.661102239787561 1
-0.7155691320994 1
-0.46758232782012 1
0.12055604308208 1
0.724028188535363 1
0.0242357319200103 1
-0.398923649291787 1
0.384569369764129 1
0.249323759065048 1
-0.144038946273483 1
0.354597361203798 1
-0.00865788398043758 1
-0.258323058782001 1
0.184942258309669 1
-0.167610465075193 1
-0.710759637251148 1
-0.268226540132248 1
-0.395512197768804 1
0.458660187633963 1
0.181996664391712 1
-0.269350393455593 1
0.95691873346827 0
0.268018335334805 1
-0.321131385734627 1
-0.102285964905993 1
-0.269473949070056 1
-0.542514758092372 1
0.396196432604419 1
-0.0171060395630857 1
-0.563183573790967 1
0.895475182798536 1
-0.0733772485269729 1
-0.261596850101276 1
-0.406630286447874 1
-0.0147251154816853 1
-0.547879414192026 1
-0.235888012582954 1
0.1019818859679 1
0.492097013329214 1
-0.143566922666099 1
0.0634737630122109 1
0.255301817113631 1
-0.368503188626907 1
0.190700682437163 1
-0.161789331814128 1
-0.353031306034467 1
0.368327592147215 1
0.363881674238303 1
0.500559608442553 1
0.330328021227802 1
-0.307019356751042 1
-0.397211268343267 1
0.330171299613828 1
0.204256109046852 1
0.717779789530894 1
0.140054375702633 1
-1.01789374830905 1
0.188701458577222 1
-0.229289147640291 1
0.770126211097375 1
0.474458484919417 1
0.249270755857903 1
-0.12389389617451 1
-0.805713113513536 0
-0.415945893519821 1
1.527564227665 0
-0.916354205875284 1
-0.552260669378678 1
-0.1296616942236 1
0.218793591714286 1
-0.657024231934569 0
-0.0351618298710002 1
0.944096654046752 1
0.00703389963049716 1
0.297740246747814 1
-0.0614612364679482 1
0.526189684377169 1
0.0657393603025777 1
0.765801530090177 1
-0.490580743798108 1
0.994858559305711 0
-0.449289190840457 1
-0.045518984859777 1
0.648184249724709 1
-0.825595063210019 0
0.081328050418248 1
0.167257729121943 1
-0.381122199141167 1
-0.118682977816595 1
-0.681296805639317 1
-1.08505027385605 0
0.611160207396395 1
0.385191893104339 1
0.405406952971222 1
-0.381962780594577 1
-0.353680175991181 1
0.460455845349626 1
-0.476275028870978 1
-0.630302407612589 1
-0.699389038172942 1
-0.365879699551792 1
0.0650712074578549 1
-0.661277046079851 1
-0.0986654468878404 1
-1.17382721658922 1
0.684709165500367 1
0.489554852038569 1
1.55381825373675 0
-0.448629104589163 1
-0.481525246461914 1
0.740261396568857 1
-0.435885732285383 1
0.42196048024192 1
0.390442497615306 1
-0.535826722138296 1
0.245967510109881 1
0.480309939226955 1
0.416542045974616 1
0.63732397369701 1
-0.797928778551255 1
-0.723781184560103 1
0.077081476236636 1
1.10136409554314 1
0.317327167918457 1
0.0094995677545289 1
-0.312976478450441 1
0.300355506189078 1
-0.0216406389375954 1
-0.797992222404329 1
0.422415945956864 1
-0.985240954847486 1
-0.377061905354227 1
-0.418726394953889 1
-0.51757802132353 1
-0.396656255919967 1
0.807312469997974 1
-0.803957177047994 1
0.230515551533955 1
-0.920490928148976 1
0.467570545696204 1
0.0801377391610685 1
0.973622336824769 1
-0.0481322509785539 1
1.25436342706085 1
0.277549353637768 1
-0.659470486060581 1
-0.0929348833799211 1
-0.221690689369458 1
0.626477593245565 1
0.304774457858044 1
-0.469289424833083 1
0.59328373123714 1
0.583457362314425 1
-0.980452950261955 1
1.11031308468551 0
0.155813905209907 1
-0.650450945797497 1
1.07105128985142 0
0.261129409366808 1
0.0751002178447138 1
-0.39181780456644 1
0.291651075625662 1
0.411282453287682 1
-0.292301199676195 1
0.131878539882201 1
0.207590248746998 1
-0.508544147948821 1
-0.117623571038331 1
0.109694554254645 1
0.53429870159273 1
-0.380900825794378 1
0.215410233314351 1
0.356524338223817 1
-0.367386154400185 1
0.506683577756744 1
-0.173767372299178 1
0.787010836184055 1
-1.23300779266361 0
-0.0432611255208128 1
-1.04371893287337 0
-0.0215729134402429 1
0.987081110635778 1
1.4869837019495 0
0.67403169053884 1
-0.658837288570237 1
0.225263881512463 1
0.735741948319892 1
-0.784558420313057 1
0.0975932050080225 1
0.0490665973577131 1
-0.926914404187084 0
0.847276191615902 1
-0.0808318777063801 1
0.332204175882739 1
-0.673182654601813 1
1.05709706748155 1
-0.0396586952026494 1
0.903230955474983 1
0.294081924188782 1
-1.12719720312656 0
0.34642895525892 1
-0.483907012736783 1
1.03203519592998 1
0.581545806397173 1
0.243840851992083 1
1.09005634367304 0
0.60716580523556 1
0.159590862934562 1
0.124215955636312 1
-0.911955236867513 0
-0.0295329379744125 1
-0.822439976063845 1
-0.103394600371525 1
0.105649277294294 1
-0.616136978394894 1
-0.541561322579687 1
0.18646820152324 1
1.27106287966148 1
-0.315923012887393 1
-0.744500186017381 1
0.980106866113417 1
-1.01421012861155 1
-0.106913992656718 1
0.350523685436197 1
0.309978759664893 1
-0.0802963019315267 1
0.0468695089568213 1
-0.462563085211575 1
0.997387486723338 1
0.856491971935031 1
-0.594566757148817 1
0.218419129922435 1
-1.4793405905969 1
-0.583360290654828 1
0.158354502747085 1
0.392877518056143 1
0.207804321972079 1
0.10594048180979 1
-0.333535148913438 1
0.400753152832233 1
-0.647580656373555 1
-0.0183294175999658 1
0.549662682180546 1
0.573949868167627 1
0.00150752585395492 1
-0.059736755615469 1
0.145181409169151 1
0.604366341254726 1
-0.799060223946244 1
-0.16903194871674 1
0.057917589472594 1
0.779199067610467 1
1.60718881372008 0
-0.158695040473368 1
0.0944135332657514 1
0.305603088388224 1
0.114043243493106 1
0.480210300302153 1
0.423375301549393 1
-0.387074592646743 1
0.537564781615647 1
0.382736875062009 1
0.340885941747421 1
0.353866112533528 1
-0.217180736063636 1
0.702823774720711 1
-0.563515878350969 1
-0.665187560246115 1
-0.406670611212974 1
-0.132950999071059 1
0.337950809924188 1
0.505200225924972 1
0.320594203651055 1
-0.863525529530448 1
0.25956977722918 1
0.960915252235338 0
0.0208383613209128 1
-0.260949029190217 1
0.151777959026294 1
-0.0668378879585541 1
0.305462070867017 1
-0.26948633581748 1
-0.257124204717572 1
-0.0663741340216928 1
0.0205250135282361 1
0.0441800360667621 1
0.222257897144302 1
-1.15188916436465 0
0.419782322059339 1
-0.0472920056624377 1
0.500744703838294 1
-0.81973730239569 1
0.034380743165025 1
-0.487843276711598 1
0.177990340621499 1
-0.179188696366313 1
0.186841212906845 1
-0.390398307627584 1
-1.1597411644135 1
-0.656149811247681 0
0.386649953944962 1
-0.257167615040174 1
-0.271782802972999 1
0.897709984820469 1
0.0614216987825354 1
1.16136117211845 1
1.0947317528182 0
-0.60193237670928 1
0.373242471071116 1
0.458541839017684 1
0.828714738349492 0
0.0146496072106589 1
1.3502745223743 0
0.809368042594285 1
0.0480807682427631 1
-0.805577180522923 1
0.251058099528851 1
-0.00440485012698824 1
-0.129096029791011 1
-0.0880421313142521 1
0.256111864206332 1
-0.419964336961567 1
-0.0162679246270816 1
-0.113191007697033 1
0.0541839962131793 1
0.731351238641692 1
0.10546191805257 1
0.29762920412733 1
0.306987592705189 1
0.603710794345609 1
0.0217080460443367 1
1.17358253701432 0
-0.12587157674434 1
-0.575937531954747 1
-0.499270324273643 1
0.800781166859483 1
0.170767083372208 1
0.0508025678530317 1
-0.790002400637031 1
0.142749246819077 1
0.21238270317733 1
-0.465215709276573 1
0.157647719659325 1
-0.30805182957419 1
0.733960773909707 1
0.678847391220961 1
-0.250325612643647 1
0.143040312899551 1
-1.04170428650946 0
-0.964898564653486 1
-0.593856346904488 1
-0.0587549635485376 1
-0.789802569424069 1
-0.998773117645006 1
0.205845549243089 1
0.327852686468998 1
0.105040149533596 1
-0.122288560623802 1
0.167626813653745 1
0.5557573869541 1
-0.000967817675982696 1
-0.462057721083494 1
0.882815083660181 0
-0.1235425114728 1
1.5269959705774 0
-0.132033893104475 1
0.757168637733706 1
0.148867310524487 1
0.416106064488555 1
-0.586108205353967 1
-0.585255072139466 1
-0.303233015791591 1
-1.08673033493444 1
0.218442341824576 1
0.277347440498589 1
-0.700734134455269 1
0.14231666482171 1
0.358594034846318 1
0.261399294109466 1
-0.648279051567459 1
0.131652728101041 1
-0.0737738870188169 1
-1.14852229488643 0
-1.20831820642793 0
0.445823422533517 1
0.445923914159263 1
-0.091384742974625 1
-0.798369562628296 1
0.341703862450234 1
-0.00456297954177351 1
1.52839295667612 0
0.925542277490042 0
-0.321766181177819 1
-0.512052258551357 1
-1.50327017552934 0
1.12685926745313 1
-0.219592327437712 1
0.04298645200323 1
-0.201058676960333 1
0.112702787712319 1
0.105313715366508 1
-0.607666254606419 1
-0.144342766520746 1
1.01997761108059 0
-0.221298144821708 1
0.884902948555242 1
-0.485979497267293 1
0.423509265843686 1
-0.293016100702225 1
0.175218495987474 1
-0.444428182098128 1
-0.870998318816819 1
-0.196570256829847 1
0.0308422498749219 1
0.102773427922859 1
-0.219961539167078 1
-0.250014683808927 1
-0.872220798979815 1
-0.146856409891264 1
0.715173477213156 1
1.00674935923283 0
-0.0929332916786353 1
0.210985066646621 1
-0.326483328594122 1
-0.87382795539741 1
0.680831848265518 1
-0.829390110411354 0
0.611206589622532 1
1.06569880110971 1
-1.28269920630882 0
-0.650499458899317 1
-0.30748787953257 1
-1.65012123851994 0
0.522934495658748 1
-0.128820204874471 1
-0.347832545603705 1
-0.374204313251883 1
-1.29858386162326 1
-0.3164382582337 1
-0.399655266435556 1
-0.569776182185133 1
0.483604241999276 1
-0.258339248567896 1
-0.110316708808373 1
-0.168737298561322 1
0.0835427997442164 1
-0.758669881175462 1
-0.284056812880898 1
0.36615927511733 1
0.837064237862143 1
-0.232603111301773 1
-0.556851944053427 1
-0.379609710807913 1
-0.338596084489694 1
0.441943284864398 1
0.590375569513829 1
1.4521676726512 0
0.705920642086197 0
0.424115227256649 1
-0.0595002779020662 1
-0.649729097531842 0
0.281683908423106 1
-0.533646006882059 1
-0.191739335648787 1
0.779592431241433 1
0.431782898858593 1
-0.406784235975118 1
-0.243622849117671 1
-0.476046070969585 1
-0.754295322326652 1
0.440765219525313 1
-0.231405742088124 1
0.890111256427941 1
0.203735406934415 1
1.01675193148419 1
-0.205118615019158 1
0.240783384893459 1
0.493980518880402 1
-1.4467867150121 0
-0.785300501593735 1
0.205937564726935 1
0.0773952169892695 1
-0.824023397811175 1
-1.15602220651187 0
-0.561765984977778 1
1.3454182077436 0
-0.340676942377829 1
-0.508548799974375 1
-0.55936173126053 1
0.329963648268277 1
-1.35531253183436 0
-0.17249488213588 1
0.897202073428125 1
0.027544883343934 1
-1.2306415820917 0
-0.843653600711965 1
0.491718108321342 1
-0.188768116836534 1
0.379658185948658 1
-0.410290552802382 1
-0.0976136448744484 1
0.1241515293384 1
-0.0256681957281127 1
-0.349941409507938 1
-0.155419676193754 1
-0.266503371394135 1
-0.200033209050032 1
0.252243568759513 1
-0.325169450478507 1
0.332269729135368 1
0.558667679224495 1
-0.161753286803453 1
0.118855123454894 1
0.154999143206766 1
0.248134883705366 1
-0.298669395786678 1
-0.0922186967962479 1
-0.392767874314819 1
-0.266051366381184 1
0.602239184042001 1
0.339640433552567 1
0.311255503264602 1
-0.0354413975220124 1
-0.298810088334508 1
-0.761044404851531 1
-0.198036222894643 1
0.00780247114873039 1
0.992977381904259 0
-0.0527540808241 1
0.0626527479239006 1
0.459941396819218 1
1.46624656401692 0
-0.909792588771206 1
0.0432521375592161 1
-0.260065812876196 1
0.0694572560164965 1
0.318017107555963 1
-0.0570752789938206 1
-0.793308849898304 0
-0.656116302047347 0
-0.000738719354290651 1
-0.401793739123372 1
0.0643529640260436 1
0.0958236344411902 1
-0.0551790560856264 1
0.906070307427954 0
-0.275903333182945 1
0.235483441386806 1
0.638590823110263 1
-0.630740092937768 1
0.394257078253093 1
0.126504417219257 1
0.572476243625286 1
-0.953704545037474 1
-0.413627393693347 1
0.199985584002178 1
0.540091728297724 1
-0.0437603857930859 1
0.180776530864326 1
0.534973803436873 1
-0.000120842303489216 1
0.340712717639261 1
0.651726417650493 1
-0.0871405928924927 1
-1.18880610358656 0
0.0308287678219333 1
0.638725375978352 1
-0.462274602693933 1
-0.644396748892435 1
-0.607380038407368 1
-0.0222738912577368 1
-0.803564079373262 1
0.59872324087152 1
-0.552397150942309 1
-0.0518764889885042 1
0.681546445060929 0
-0.31674523035651 1
-0.999033827415089 0
-0.592071972407881 1
-0.602906196625091 1
-0.275581290969684 1
0.234029372932625 1
0.264174787863141 1
0.0628799915363209 1
0.152153912355676 1
0.670542781022407 1
-0.0917523830009463 1
-0.192203948086934 1
0.361163348750512 1
0.106975898889254 1
0.109289107486769 1
-0.606441350464488 1
0.0629683832102162 1
-0.0457968436436453 1
-0.364794027285609 1
-0.181812728868844 1
0.221707289063559 1
-0.347727779670512 1
0.739305926982625 1
0.110083454923546 1
-0.305970199338146 1
-0.0496457596956827 1
0.396431391802085 1
0.618306369358325 1
0.385259731706878 1
0.0303281497254209 1
0.00804646019803193 1
-0.763755511966832 1
-0.390233682601523 1
0.468170703084329 1
0.521514653036813 1
-0.326915855287901 1
0.0892623712323349 1
-0.645193125389444 1
-0.6114982949354 1
0.104169484437986 1
-0.34423414665288 1
0.0247365016678546 1
0.431480202141314 1
0.0122586720840612 1
-0.298512601372991 1
-0.463976343467085 1
-0.0124969477109423 1
-0.0585305690001088 1
0.422137596310997 1
0.0362499384139786 1
0.297837836665771 1
1.08318272074517 0
-1.58023655183694 0
-0.00391342581677862 1
0.662735699471364 1
0.902602961236816 0
0.951268798740863 0
-0.999099698835739 1
0.552214373331043 1
0.0861272731644882 1
0.242102322357713 1
-0.0368442879589993 1
0.248653230664093 1
1.17117436185393 0
0.248025985574456 1
0.269218952579274 1
0.344748358551266 1
-0.790712160336082 1
-0.130703939997522 1
1.09262261485717 0
0.56659288050429 1
-0.326292011449568 1
1.4036962520328 0
-0.43977273074642 1
-0.404834909943967 1
-0.242010156395436 1
0.173608604459611 1
-0.233092449995578 1
0.0459728524410008 1
0.32833799192103 1
0.679307029622634 1
0.871341830900695 1
0.513506857408621 1
-0.421804006460877 1
-0.115137855549832 1
-0.907087033649523 1
-0.429007675148847 1
-0.930291843873454 0
0.332531418345497 1
0.416052098161061 1
-0.824508871529734 1
-0.356701547331515 1
-0.291053116230554 1
0.972023815147011 0
0.341953298893052 1
-0.0778686965719785 1
0.383527228313274 1
0.832462234351278 1
-0.00504070560932443 1
1.24256916679156 0
-0.133670166842502 1
0.808257316388335 1
0.236703902095872 1
-0.0461499852039175 1
-0.976960132783458 0
0.118039060903092 1
-0.192123665892241 1
0.333230387499956 1
-0.843896485537335 1
0.0336385124068925 1
0.660337504185512 1
0.245564553524715 1
-0.200476924867883 1
0.28032004993202 1
0.22609230097012 1
-0.974018389900029 1
-0.201893244690845 1
-0.318219339965322 1
0.666274497605149 1
-0.450896333032418 1
-1.24715159367158 0
0.479936775000208 1
-0.874694850311243 1
-0.447168558674955 1
0.330731871912 1
0.500806106919265 1
-0.224625179680078 1
0.00640549422335727 1
0.592383401239992 1
-0.536535167492274 1
0.823830722434515 1
0.116274914841549 1
0.489384310144212 1
-0.323816044342714 1
0.0259013182954873 1
0.051987049825913 1
-0.215861600452426 1
0.0121922297432739 1
-0.190808136544631 1
-0.193166566798408 1
0.802624707008536 1
-0.371226833850281 1
-1.11452617132195 0
-0.53030981988547 1
0.578736902872729 1
0.0668613572823774 1
0.0809937012155023 1
1.03432289900317 0
0.342061200339131 1
-0.316718647910127 1
0.204388287874176 1
0.445671243099233 1
-0.428629300570271 1
-0.698421033515124 1
0.933670508127262 1
0.00242818964735894 1
-0.256595226851604 1
-0.404261601806731 1
0.0152336564256292 1
0.15322916234324 1
-0.437982531199842 1
0.627342550012935 1
0.515357309127788 1
0.707349327304631 1
0.291111164110912 1
0.048026190888062 1
-0.477153890192519 1
-0.0521451951126554 1
0.509811623882197 1
0.730647090932755 1
-0.603618053202088 1
-0.377249480710939 1
0.432485743855424 1
-1.02360487103319 1
-0.373602532624424 1
-0.293707974825576 1
0.0212599673407694 1
0.087329295074117 1
-0.288326689074686 1
1.04935653436803 0
0.157191884473865 1
0.161933844396472 1
0.669925284225963 1
-0.0535375752730189 1
-0.391787532345323 1
-0.377560336125879 1
0.479526255232681 1
-0.548891336164793 1
0.129650707388945 1
-0.0242939912449575 1
-0.587036032279261 1
-0.375452572447909 1
-0.379731640302062 1
1.18969700833555 0
0.095930311021356 1
-0.503337846545772 1
0.293393080962205 1
-0.658566783849571 1
-0.224529451202404 1
-0.0268489883196318 1
0.175734556732693 1
-0.593672937950855 1
-0.863781044774229 1
-0.0594082282923867 1
-0.922374511953591 1
0.596189578040307 1
0.660370252077298 1
0.875044250384419 1
-0.840162818458374 1
0.93684324310866 1
-0.498093218836041 1
-0.391718462602245 1
0.146426465674479 1
0.898852297718966 1
1.78131447811474 0
0.623867665126205 1
-0.0699555656764369 1
-0.267327443952552 1
-0.0915905821088305 1
-0.304502798265913 1
0.528878686572792 1
0.0298149828112764 1
-0.00609541914816262 1
1.3195078781238 0
-0.0171041103018573 1
0.353928575150764 1
-0.57480694297173 1
0.265613803264119 1
0.185939309706852 1
-0.605761029910064 0
-0.369465976508025 1
-0.160209180638326 1
0.296959858335812 1
-0.873054929988097 0
-0.172918522532563 1
-0.441584469669742 1
0.689339537042549 1
0.186974033744986 1
-0.523422800269388 1
0.105811029950318 1
-0.619533512194424 1
-0.232388366049668 1
-0.626568631584059 1
0.0701131940877038 1
0.0130405078694261 1
0.105322928174499 1
0.142541283369616 1
-0.00688374000017394 1
0.925421591373164 1
-0.0138749028705968 1
-0.163776530663216 1
-0.0624585432978699 1
-0.344127852428272 1
-1.00781277147545 0
0.838206312297517 1
0.0162055841003303 1
-1.05757086206649 0
0.871908139211672 1
-1.03151244998832 0
-0.225645492064528 1
-0.484565690184192 1
-0.0511238296136568 1
-0.554802502106506 1
-0.40274614432101 1
-0.161981546936056 1
0.402321865165336 1
-1.13505605235444 0
0.395892396288144 1
0.0990819454268239 1
1.02159920810122 1
-0.941524513849414 1
-1.41294165913068 0
-0.0589763031993032 1
0.690205899322165 1
-0.482489530423053 1
0.815661444322176 0
0.412209144878685 1
-1.11059577511177 1
-0.513245562569322 1
-0.838429216723625 1
0.0820410477364843 1
0.285865546931895 1
-0.231641209433849 1
0.497352647765343 1
-0.0980837985377428 1
1.15047379074799 1
0.460881972934301 1
-0.444479373410793 1
0.446757412662651 1
-0.210608746369175 1
-0.0320871329680828 1
-0.0664445678629032 1
0.0944801012775569 1
-0.820595450657412 1
-0.245024413269184 1
-0.0362526835764561 1
0.0140552979538545 1
-0.531430981521538 1
-0.36156181906864 1
-0.00611788683529708 1
0.984161924102499 0
-0.715008406281302 1
0.587774701321001 1
-0.233939768426656 1
-0.365758404065071 1
-0.115723331068936 1
-0.238785186196051 1
0.799548938395935 1
0.0638317502043741 1
-0.233886655137727 1
-0.540012648902866 1
-0.967124338318902 0
0.196952097714391 1
0.280155248632704 1
1.06954554540671 0
-0.0925890140797594 1
0.884548553908401 1
-0.110375160131504 1
0.333295671178628 1
-0.57533694941531 1
-0.217221067513973 1
0.112401511606805 1
0.179791233457876 1
0.44435597487829 1
-0.812392652032879 1
-0.56576008845026 1
0.217030242228553 1
1.18655143354972 0
-0.523259821009392 1
0.0737881369571805 1
-0.382563144745227 1
1.00662691033525 1
-1.29492054291885 0
0.617189589221826 0
0.168438518809832 1
0.162061939841855 1
0.794552918747946 1
0.29993694651459 1
-0.703087283153883 1
-0.358308584190106 1
0.728170631410141 1
0.444945053094243 1
0.422592373012023 1
-0.625699183458265 1
0.749993941314161 1
-0.277115380948978 1
-0.162178071583998 1
0.410971394317846 1
0.0231890626086022 1
-0.357755758441755 1
1.07734108735633 0
-0.331358784377551 1
-0.165497089107504 1
0.691401953295396 0
0.185428999868887 1
0.511962076786799 1
-0.633953456914396 1
0.523235146652577 1
-0.34530558749381 1
0.124368462316782 1
-0.416786116090456 1
0.787578079098483 1
-0.221275651269287 1
0.821701081092398 1
-0.628849057428894 1
0.130375256940426 1
0.890774939274775 1
-0.109787573390621 1
-0.373165609402226 1
0.900135081934246 0
0.645734711719245 1
0.665119322595512 1
-0.351952771451387 1
0.0532835465700471 1
1.27625865098952 0
-0.430112900341677 1
1.3034340430889 0
-0.530964034391358 1
0.340619407234366 1
-0.346537390622672 1
-0.666539168187628 1
-0.223615589047509 1
-0.152528034721524 1
0.932110108449425 0
-0.555689979505044 1
0.150493778112975 1
0.338476512756399 1
-0.540431493384939 1
0.832450590354931 1
0.392504646067561 1
-0.0970704317536973 1
0.398462345140188 1
0.590103227184878 1
0.0237523756325292 1
0.51658090369975 1
-0.356862470304316 1
0.0816785419510509 1
0.128125543832468 1
-0.77772055752014 1
0.23389411653297 1
0.871278596978184 0
-0.482407158108779 1
0.657346315563424 1
0.906110827307153 0
0.893826305297028 1
0.565349616483133 1
0.293463573766628 1
0.628072906908847 1
0.280527595979669 1
-1.2037244300067 0
-0.429252945182906 1
0.000649303854584671 1
-0.168847000477677 1
0.159429964527547 1
-0.607500890839983 1
0.608932705950978 1
-0.200609051417569 1
-0.385980086580396 1
0.0876065372823866 1
-0.052508300480797 1
0.558259716074453 1
0.210075594940918 1
0.316394254664104 1
-1.36593938752258 0
-0.631405172512124 1
0.276083879442713 1
-0.747541798170101 0
0.362846680156677 1
0.262525125240714 1
-0.442805431438265 1
0.338033704476151 1
0.912300976370368 1
0.342551632397352 1
-0.174843489475347 1
0.672443999230098 1
0.344781279570134 1
-0.472580536572396 1
0.797353543803758 1
0.726636652950635 1
-0.243986222627421 1
-0.13170883992598 1
0.505829239866213 1
0.3236921932627 1
0.267713931254177 1
-0.278409226615219 1
0.172573839752445 1
-1.03712321764982 0
-0.358066999415763 1
-0.0497907580292238 1
-0.432968335923841 1
-0.542101529419893 1
0.0957340224428062 1
0.484801592645952 1
-0.542592462066622 1
0.0723736325394557 1
-0.577494775503538 1
-0.195060505575073 1
0.0268918397816794 1
0.263126570563888 1
0.353840699949802 1
0.239107309444331 1
-0.157427361651749 1
-0.296550203220324 1
0.980169624011656 0
0.123411057496107 1
-0.400263650905496 1
-0.670187879798223 1
0.115835697738872 1
-0.603517780538991 1
0.131991725078238 1
0.0551014741238619 1
1.17564034203552 0
0.0155868928887466 1
0.241330453582617 1
-0.04970241060479 1
-0.90678007224184 1
0.00131189666067655 1
0.23814884588367 1
-0.370618666369989 1
0.0154637037846001 1
0.0110345356802097 1
0.481860864420812 1
0.51456691446096 1
-1.24065724147699 1
0.0072033800268086 1
-1.06457100736567 0
0.31668974028008 1
-0.424405777141608 1
-0.515267882024064 1
0.425904985908499 1
0.197222596931595 1
0.212007272579716 1
1.20926506825532 0
-0.0234965880559382 1
0.161387112805814 1
-0.0905848759248443 1
-0.697044655371562 1
0.149413157401837 1
0.207595375677734 1
-0.707525010734771 1
-0.0285079267047782 1
-0.849513917859893 0
0.232340551782562 1
-0.776415032206844 1
-0.760197997102459 1
0.575335932347803 1
-0.315674328505412 1
0.03729354685056 1
-0.0445925659385867 1
-0.0707912722195264 1
0.783041722611524 0
0.280022382318179 1
0.910652327424046 1
-0.43159740232909 1
-0.412205641154711 1
-0.127516053720796 1
0.705797540110845 1
1.18044761043264 0
1.02336064333039 0
-0.767496117521925 1
0.324875434776011 1
-0.796960870249363 0
-0.0345457033297433 1
-0.0243245637765119 1
-0.474851587718083 1
0.409798689996443 1
-0.202706695976971 1
-0.371104972540319 1
-0.0641062703431085 1
-0.85565680878097 1
0.150871741256939 1
-0.618612221938468 1
-0.350078224896811 1
0.622673849742173 0
-0.555112162918215 1
0.0208649282110986 1
0.395894869088541 1
0.119956584817709 1
-0.439303458658489 1
-0.444050406031883 1
-0.482890508608987 1
-0.720940062268293 1
1.06358064466635 0
-0.979266939289961 1
-0.124972738642548 1
-0.339855464073216 1
-0.0327196176176546 1
-1.29603173262515 0
0.19204653379655 1
0.638815636639215 1
0.345772342571351 1
-0.0514929857436605 1
0.859322808227386 1
-0.556927182279598 1
0.310366713577822 1
1.15042475286732 0
-0.661438224114478 1
0.636201730324616 1
0.617972834620217 1
-0.282502903712425 1
-0.695428739313336 1
-1.1857896314346 1
0.488668091556973 1
0.0876652131442969 1
-0.190867607738918 1
0.269027023027993 1
-0.0586619132231052 1
0.25318080553634 1
-0.916664045158516 1
-0.193459575884185 1
-0.0819706371389566 1
0.741195236488019 1
-0.0919029932037569 1
0.176999885163745 1
0.805520705993638 1
-1.20110773515739 0
0.690222002909876 1
0.487905529030682 1
-0.937252935483809 1
0.911600773076432 1
-0.485933719146706 1
-1.05669364555959 0
-0.171982791941719 1
0.981506412901192 1
0.545114709515958 1
-0.609150070433517 1
0.141897400052883 1
0.655105396787217 1
-0.166411633062986 1
0.0877010371775989 1
-0.198787257481424 1
-0.354903221872959 1
0.536167119774074 1
-0.137621911458002 1
-0.0361973431201132 1
-1.0298151736972 1
0.0119835876996938 1
0.241694577204505 1
0.55015371174051 1
0.00532115699543372 1
-0.426868090383812 1
0.040595472307231 1
0.0465404110901281 1
-0.0852989389085805 1
-1.28949992963848 0
0.513238523998359 1
0.00381676627348081 1
-0.1268025076459 1
0.957884423987859 0
0.163255898087079 1
-0.052950048721263 1
0.262535002308504 1
0.0821913304904104 1
-0.489706468064625 1
0.979668514020343 1
0.585372111551665 1
1.07500858508398 1
0.473642827215633 1
-0.0845422845595322 1
1.14535072461808 0
-0.734814045854607 1
-0.100456695127876 1
-0.226625770078897 1
-0.172305644448951 1
0.948511256397439 1
1.31111689638905 0
-0.208125175242016 1
0.0554087703537962 1
0.11493482893118 1
0.00039775851184054 1
-0.33031683710202 1
0.522194738198085 1
0.0612194374721865 1
-0.129880181900924 1
1.03859418151723 1
-0.0303936681520776 1
-0.636669315412047 1
-0.219924923850302 1
0.559898325409316 1
0.531412015618458 1
-0.155077676498537 1
0.0635925352006098 1
-0.507512208395833 1
-0.812777425814373 1
-1.14147076079402 1
0.186434183402717 1
-0.739468124123902 1
0.160549081053286 1
-0.23363994954929 1
-0.601701883693375 1
-0.962504801429383 1
0.0453456111069042 1
-0.191880546536222 1
-0.480517964110708 1
-0.0077487509036341 1
-0.00403314401282501 1
0.161154350737717 1
-1.20108129027704 1
0.0144148278865716 1
0.274007593634724 1
-0.856724588139456 1
0.79352780244834 1
0.511323360477279 1
0.0977137125390101 1
0.200418018977486 1
-1.01180467787857 1
1.03302947963392 0
-0.0936738708270843 1
0.181713325255464 1
0.564191673953133 1
0.354677724064908 1
0.438436759142694 1
-0.861816431939757 0
-0.362503474838093 1
-1.28467377846219 0
0.506547142995215 1
0.150234742842318 1
0.223336464593207 1
-0.197697866254171 1
-0.033038878264422 1
-0.274537599413902 1
0.727584930319137 1
0.204240479679884 1
-0.217829287874322 1
-0.0786844491768721 1
-1.35668931261086 0
0.0221225584341722 1
0.641926288203052 1
-0.575296512398959 1
-0.885749957209238 1
-0.720549273312916 1
-0.594547912231292 0
-0.102467058784513 1
-0.774640181519355 0
0.753126212168335 1
0.120190657555807 1
0.720527199530834 1
-0.0714907237125227 1
-0.101258584864245 1
-0.614817867207157 1
1.2953729174394 0
-0.560531911927537 1
0.330304439028217 1
0.388223694880395 1
-0.190265380384598 1
0.179247886828533 1
0.530077813405531 1
0.92269805199728 1
0.618743357280323 1
0.110376734603761 1
-0.0475706412752954 1
-1.32642244128361 1
0.244081099881578 1
1.05474948494127 0
-0.101383598628713 1
-0.0694575339897567 1
-0.814048848582696 0
1.15050091980326 0
-0.134585092561793 1
-0.0175169607617292 1
0.519258065702709 1
-0.655936796779703 1
-0.534709437907231 1
1.27014473677881 1
0.307993003053284 1
-0.674494664545502 1
0.332813855137577 1
1.21328097253685 0
0.198910272595679 1
0.530270918269573 1
0.0565411225765429 1
-0.0101949360412283 1
0.61964279513428 1
0.652971026791767 1
0.391341923567093 1
-0.176485393208753 1
0.246909463801207 1
0.573892441060131 1
-0.157659618823884 1
-0.241189264604432 1
-0.0200552405884847 1
-0.302772230798087 1
0.281199047289556 1
-0.0384613135384207 1
-0.105959735396827 1
-0.226294533486689 1
-0.427023879644924 1
0.983216360292326 1
-0.34742350558645 1
-0.265695854742646 1
0.15813865308572 1
0.00670579108455144 1
0.0402085572127481 1
0.249551293161029 1
0.690925003988715 0
-0.483973071478698 1
0.533156719418232 1
-0.742732306984491 1
-0.123085191054525 1
-0.776500419783609 0
0.343809100966597 1
0.593061627111659 1
-0.501957418787388 1
0.260850551157926 1
-0.680284644626403 1
0.107131790347105 1
-0.27160931390453 1
0.802932474388293 1
-0.109228389765782 1
-0.0075975149526047 1
-0.225274313241531 1
-0.103374211536283 1
0.687370879121544 1
-0.402286940168587 1
-0.0923018207731042 1
-0.135362619304688 1
0.831122450726461 1
0.874000114947505 1
0.424115983926 1
-0.464847507095025 1
-0.0306926474535603 1
0.4174635015071 1
0.0851205269415885 1
-0.0661878131430759 1
-0.16115231877812 1
-0.383190145057983 1
0.427696372624913 1
0.722902517739664 1
-0.12911544215181 1
0.175721293876152 1
-0.0737604861630305 1
0.36400199657695 1
0.719680975792542 1
-0.0082217986996045 1
-0.391293677178892 1
-0.694568529449946 1
-0.021660226227162 1
0.239903245278061 1
0.100047493575482 1
0.144074602786428 1
-0.677825575894983 1
-0.281060192576675 1
-0.405510763867255 1
-1.27131149829116 0
0.157013755470964 1
-0.134290336704277 1
-0.175072501848367 1
-0.260942671006232 1
0.140016111719436 1
-0.630582093816092 1
-1.35245534677425 1
-0.340925372372599 1
0.686592355373206 1
0.470168259033578 1
0.299120446961023 1
1.01557854708441 0
1.05976588880841 1
-0.205635222616375 1
0.426572263185675 1
0.538866857724613 1
0.482012480286278 1
-0.735766258166726 1
0.192513969734435 1
-0.0875844361836471 1
-0.448851059429195 1
-0.344055957651798 1
-0.316506759405214 1
0.563646887788892 1
-0.175397149690369 1
0.469030550912123 1
0.0912652966287754 1
0.195318515324603 1
0.272485775385714 1
-0.202543623283004 1
0.883369069812618 1
-0.654062707818456 1
0.766599609925952 1
0.15902645408535 1
0.273000178427572 1
-0.808232161096312 1
-1.64998377581264 0
-0.453243418230707 1
-0.548326708354951 1
0.330575041126564 1
0.335755453345567 1
-0.122803740696555 1
-0.569156063490714 1
-0.548618018170728 1
0.00543711003648389 1
0.230211732688433 1
0.140698197378883 1
-0.713753115961286 0
1.25118423263201 1
0.683334514711532 1
0.139763323460119 1
-0.682743552487714 1
-0.530930599332518 1
-0.122339399630905 1
0.0998095568777334 1
-0.462713830320841 1
0.190733595351945 1
0.12591324865691 1
-0.877787733730392 1
-0.621662132766244 1
-0.149696422614621 1
-0.0497026727888543 1
0.15936445391785 1
0.399042488603305 1
0.081458640465274 1
0.107351527055901 1
0.0371828147513784 1
-0.785130782514604 1
-0.15876592783308 1
-0.440941867698667 1
-1.3459570470716 0
0.856644168690948 1
-0.330128521607667 1
-0.670425236626701 1
0.0174901951437526 1
-0.533691139331139 1
-0.0211116358499096 1
0.249799543997398 1
0.746938948190363 1
0.290633225486058 1
0.276056361851888 1
0.391909505566872 1
0.466888974558591 1
0.247404236318021 1
-0.209825309975015 1
-1.56532959303037 0
0.0368582521816006 1
-0.289882692910923 1
0.632862965989136 1
1.59491860627733 0
0.401118437359894 1
0.349128013551955 1
0.808469731538808 1
0.0162270687163238 1
-0.253169840698855 1
-0.262584849351791 1
0.650886431519229 1
-0.51742780526209 1
-0.0345696057303587 1
0.00413085766594725 1
-0.789838337272975 1
0.31727836547316 1
-0.0699793431338175 1
0.0356759501767671 1
0.0945453236118474 1
0.44613571155364 1
-0.10372299754865 1
0.439820878857677 1
-0.046246399348737 1
-0.516790735267204 1
0.28332970148237 1
-0.325816644276217 1
0.151064769753155 1
0.259945958549934 1
-0.562591999235373 1
-0.0924832719970204 1
-0.868964846082822 0
-0.488931273092716 1
-0.254324051894368 1
1.24338409485181 0
-0.265828513688451 1
-0.501037749813523 1
0.792614436723482 1
-0.414991846731779 1
0.159822502397452 1
-0.412084962278366 1
1.04733963805274 0
-0.0570839810859162 1
1.09852613803715 1
0.484910793525565 1
-0.0828795778792441 1
0.396909238305324 1
0.0445289362158511 1
-0.472941271656 1
0.601715587272857 0
-1.0707024836188 0
0.0259619189577799 1
-0.0123392648021197 1
-0.933090843116688 0
-0.444045514699768 1
0.242111472797491 1
0.31663105157403 1
-0.0863508846269384 1
-0.137466541246058 1
-0.701342758464721 1
-1.08661971127755 0
1.33740300588624 0
-0.256418319461333 1
0.5350576241587 1
0.535071731683471 1
0.759579527165541 0
0.919783300925591 1
0.273796485439731 1
0.499570468006233 1
0.365692696769774 1
0.0187734388048006 1
0.536762821369713 1
0.983185602991837 0
-0.378162096863631 1
0.0749561115812297 1
-0.796655829874186 1
0.558362598518021 1
-0.258065103718263 1
-0.104265632883418 1
-0.426249732432574 1
-0.836829365289193 1
0.433195560771277 1
-0.504485788811274 1
-0.278929494433946 1
-0.144326726328049 1
0.691256867723312 0
0.910102103145071 1
-0.012286181840554 1
-0.562148645813408 1
-0.685748612865088 1
-0.994918651568308 1
0.577463775909664 1
-0.483970692388081 1
-0.85372412448581 1
0.400694392173059 1
0.861618269126215 1
0.853347648369029 1
1.10167284635389 1
0.323432007364537 1
-0.422669432392022 1
1.12144995970781 0
-0.578226039262649 1
1.23910629479414 1
0.798882286020569 1
-0.0905486380601391 1
0.102025870832963 1
-0.234848352694469 1
1.53369880067265 0
0.362196396040969 1
0.814790396629615 0
-0.0567639947891508 1
0.125929819012799 1
0.325906682545953 1
0.190907078860919 1
-0.157060119842904 1
0.659137121088166 1
0.00919806799014773 1
0.469482512427764 1
-0.468244008525756 1
1.09672280448386 0
-0.188540895667287 1
0.216981187078546 1
1.1158692517684 0
-0.153789127140585 1
0.0736599675066579 1
-1.01943067110565 1
0.11171974924488 1
-0.186187856263989 1
-0.986999477292662 0
-0.840172072966248 0
0.249401165782558 1
-0.0913738248831117 1
-0.631884700368292 1
0.164113574864366 1
0.0360407143297457 1
-0.267260236624551 1
0.158962149492975 1
-1.08063484733483 1
0.165303641955575 1
0.236181937073435 1
-0.369531267081826 1
-0.670526487539946 1
0.517543143396707 1
-0.109561991469828 1
-0.563807237722646 1
0.361930572131852 1
-0.302005261375334 1
-0.518620858157569 1
-0.565269487877154 1
0.311457797675666 1
0.0509121293060366 1
-0.295292810648782 1
0.0707465878843026 1
-0.2905416546047 1
0.339919308906545 1
0.777082895524624 0
0.108724793570871 1
-0.0808222547289557 1
-0.526637990607213 1
0.281373271856348 1
-0.0776018787079689 1
-0.245548781597251 1
0.327205745506497 1
-0.450874310857594 1
-0.329283722705304 1
0.168454821241117 1
1.03446662340052 1
0.70526612104313 1
-0.0283253674045393 1
0.490583391779282 1
-1.53553719170829 0
-0.624123724326523 1
-0.752884096943567 1
0.229420131617712 1
0.317991149572304 1
0.567363881169826 1
0.875367142581253 0
-0.349954228991043 1
0.308412794378223 1
0.33743268438319 1
-1.94084398407824 0
0.276308903432823 1
0.242624547860105 1
-0.689066702555997 1
-0.466057039647211 1
-0.0912288422991051 1
-0.522205365710909 1
-0.103740508334611 1
0.217650525464395 1
-0.0928584549839275 1
-0.234787971737672 1
-0.425299895395451 1
-0.536089526520714 1
0.785517600038883 1
0.0864677961079043 1
-0.477946912064823 1
0.330460157205204 1
0.270704812734956 1
0.487867159756611 1
-0.232051036494019 1
-0.270130002438805 1
0.588798384944701 1
0.613833492702938 1
-0.456652792646129 1
-0.581407076904467 1
0.270192530723255 1
-1.07937843045111 1
0.233925475485965 1
0.497675084531339 1
-0.379096712625007 1
0.888238093786877 0
-0.174695284251428 1
0.580773953164931 1
0.895967418878428 0
-0.346791398877244 1
-0.148246478229987 1
-0.750398408770724 1
0.528918983709974 1
0.286881951672349 1
-0.176048396993282 1
-0.217157435863616 1
0.324334017603595 1
0.336028202746646 1
-0.293771635031766 1
0.170792187079314 1
-0.551391067716936 0
-0.512851738016772 1
0.97196411015837 0
-0.162189636398387 1
0.32402411953187 1
0.124539841252535 1
-0.299934300006473 1
0.17019407161704 1
-0.660745542494096 1
0.203146928209285 1
0.0496292204745302 1
-0.453069526701483 1
-0.155084147711307 1
-0.259282696144768 1
-0.173466072246558 1
-1.02497943621624 0
-0.0569635934069875 1
0.266087625442851 1
-0.0250933360455083 1
0.5482446334022 1
0.146757078694398 1
-0.147267554152065 1
0.00725408229395301 1
-0.346463364632877 1
0.677340525273918 1
-0.529998236126678 1
0.277456935947576 1
0.219764234690538 1
0.0682136899511574 1
0.00959560363271007 1
0.697567185001477 1
-0.733021216058222 1
0.399289983269249 1
0.542802359139968 1
-0.166739281987897 1
0.417589488639078 1
0.0571347816721383 1
-0.18732244001084 1
-0.706058262598338 1
0.514485282641263 1
0.222667428386856 1
-0.48907111147304 1
0.395671534628928 1
0.527413017750802 1
-0.356902230457964 1
-0.722909330113549 1
-0.411951316956839 1
-0.424104505571425 1
-0.299094056144443 1
-0.792458090101693 1
-0.660402049803616 1
-0.00780529148266434 1
-0.422390703291303 1
-0.136625470110307 1
-0.898362992531968 0
-0.327747692637373 1
0.854229787835715 1
0.239037508936251 1
0.288612240677287 1
0.257735027305436 1
0.804505699249617 1
-0.127274937994358 1
0.864621332677953 1
-0.912368301478018 0
0.276560840450019 1
0.348424355023082 1
-0.0060356960621257 1
-0.386356089459673 1
0.635899428636197 1
0.451306348494239 1
0.0765679206760242 1
0.109593986404838 1
-0.815388279868601 1
-0.144497779252172 1
0.920034714149952 0
-1.307528832684 0
-0.0961781190422508 1
0.308690645220163 1
0.291449306838822 1
-0.0331945494839753 1
-0.771030288031855 1
0.397044273827844 1
-0.830850147954244 1
0.284478209930098 1
-0.294998132799696 1
-0.78235110330771 1
-0.40161821649531 1
0.154174018091223 1
1.03457924108976 1
-0.0497453131799499 1
0.165286983570942 1
0.19510723679166 1
0.801193032174132 1
0.330816534856664 1
-0.454645837844017 1
-0.717891553506204 1
0.662127892054587 1
-1.42266921635576 0
0.136703118215058 1
-0.262067460480337 1
-0.176808755133663 1
0.670125389149943 1
-0.329656087122027 1
0.355987883842831 1
-0.271473420277055 1
-0.453582025620536 1
-0.464302585046364 1
-1.26875701295378 0
-0.0753380262412909 1
-0.0241047557049964 1
-0.449791987292294 1
0.226197995869785 1
0.618102053505763 1
-0.0803853354548487 1
-0.533436396207655 1
-0.161282206125142 1
0.825063245762309 1
0.921436748605276 1
0.457713770883815 1
0.956491383476949 0
-0.190106429587842 1
0.145906937707699 1
0.721771148467143 1
0.0792273280864521 1
0.0888233536316435 1
0.0686626022508561 1
0.0638309592802829 1
-0.620129678876433 1
-0.550559748520055 1
-1.0687773550593 0
0.159064657176481 1
-0.303226017050171 1
0.147012936788508 1
-0.366481926736119 1
-0.675969537775483 1
-0.0571148174323004 1
0.345845822000812 1
-0.0615185761824214 1
0.430941055472925 1
0.243787344395647 1
-0.409639880407613 1
-0.349500537028959 1
0.408028306637283 1
-0.575118092330451 1
-0.207587853286656 1
0.399622835865214 1
-1.14590952262936 0
-0.128192283171086 1
0.227458527191127 1
-0.841341272968392 1
-0.216025911035208 1
-0.820489991889688 1
1.25632479761436 0
0.125383820398779 1
0.329998901941273 1
0.248262153306295 1
-0.441764478367065 1
0.432596575551326 1
-0.289159554670817 1
-0.632442150427056 1
-0.0862412951623491 1
0.00677787484347009 1
0.484769615468239 1
0.148089800782361 1
0.503772863809949 1
-0.415395935405104 1
-0.200309639531465 1
0.189215725081118 1
-0.988349647695901 1
-0.354998568836815 1
0.161292598119369 1
0.447183891488576 1
0.125873834195712 1
0.189144763259655 1
-0.52664804120029 1
0.0980063522297783 1
-1.17098835606372 0
0.365618292887738 1
0.282780613993752 1
-0.603980170651304 1
-0.868315225553841 1
0.530047576440346 1
1.14880810916044 0
-0.109030846862344 1
0.156235001683537 1
0.43599538105017 1
0.319576825788875 1
0.0475255310401316 1
0.591785019041624 1
-0.385808286063766 1
0.0520570519718764 1
-0.504827884985125 1
0.879165455111602 1
0.360451250034993 1
-0.369792205197739 1
0.775756403886051 1
-0.18169296933755 1
1.14710971343799 0
-0.682589684888461 1
-0.155594177777235 1
-0.268204896970596 1
-0.0816611734819741 1
-0.503680445409509 1
-0.31855362483394 1
0.329354071307417 1
0.294660566877256 1
-0.907459069770282 1
0.879606220525819 1
-0.58628376429356 1
-0.546626268277429 1
-0.552816846877535 1
-0.458170435616152 1
0.0109125719142376 1
-0.177560972199161 1
0.492230303032379 1
0.460824768476693 1
0.328320188647513 1
0.297809724764989 1
-0.80425431265223 1
-0.956823080118583 0
0.410741036644358 1
0.129604549739081 1
-0.276436862677747 1
0.0725298798384078 1
-0.730087659079384 1
-0.52202807256508 0
0.985121390654312 1
-0.387079359334262 1
1.17017409482759 1
-0.920199172815243 0
-1.04117655302712 1
0.121116986978454 1
0.257392443188297 1
-0.323523082865596 1
0.194615453491803 1
0.807962302645725 1
-0.501141326106375 1
0.264852647022264 1
0.408381453584226 1
1.0854648647529 1
0.181281822951645 1
-0.765923363493494 1
-0.165141432198046 1
0.20361516719445 1
-0.37185145840621 1
-0.699346844784714 1
-0.669165941411888 1
-0.270921042982788 1
-0.316626942677822 1
0.575472260485016 1
-1.05213699654782 1
0.0570918839749014 1
-0.166342561927623 1
0.905201532713573 1
-0.209611847776295 1
-0.0392527382438246 1
0.266262601610907 1
-0.627884278011781 1
0.39540302752037 1
0.994223792939371 1
0.9741175976025 1
-0.176591361435719 1
-0.00311852103978547 1
0.512287588403342 1
1.11881730130978 0
-1.1272784524457 0
-0.014813653775729 1
-0.172208921788472 1
0.00405977002170575 1
0.575882407574174 1
0.2544164574946 1
0.277048015049634 1
1.39348716217384 1
0.221840291362618 1
0.15827734301365 1
-0.602668564537824 0
1.23595730871653 1
0.284746128405871 1
0.927304376656007 1
-0.747568319249827 1
0.406428703716139 1
0.394408137874177 1
-0.443861973319821 1
-0.481527200830492 1
-0.145593389683512 1
0.0936093575194261 1
-0.0346509229400918 1
-0.654777867161869 1
-0.218251806058271 1
-0.460337815307342 1
-0.941447026066582 0
0.37372783475725 1
0.249750725185515 1
0.6134432874538 1
0.745114096143152 1
-0.442068793431722 1
0.166921962926791 1
0.710728991913599 1
0.327613318904414 1
0.0588418214140994 1
0.353036408204724 1
1.23851130673108 1
-0.391156860146491 1
0.171086931757854 1
-0.0381221186891325 1
0.128781626497156 1
-0.302262086433811 1
0.9243949484079 1
-0.805213208891801 1
0.0938692487116312 1
0.677369650777263 1
0.761339016328935 0
0.418312062805422 1
-0.130090300105536 1
-0.400946256868921 1
-0.680349276456578 1
-0.00454732499039352 1
-0.79765374358755 1
0.134799867124949 1
-0.0981589495992734 1
-0.452901310535494 1
0.220865884877089 1
0.714597191580648 0
0.0040098464743776 1
0.828035004024788 1
-0.533910688096174 1
0.20717310621416 1
-0.395504918037892 1
-0.558125084128778 1
0.317250726632634 1
0.56750958164976 1
0.83198582022596 1
0.401783895816592 1
0.608184399072335 1
-0.131561214423629 1
-0.448720839859168 1
-0.843922081798132 1
-0.223435706061286 1
-0.0429180742399449 1
-0.545556237391864 1
-0.401385368560328 1
1.24512652453703 0
1.5892226024305 0
-0.345448622739844 1
-0.188973885035111 1
-0.540216812555872 1
1.06547133485651 0
-0.015671152967392 1
-0.236557371867105 1
0.207373708767813 1
1.2512868835929 0
-0.555874222266414 1
-0.156221465861275 1
-0.173663874362441 1
0.103248746288437 1
0.425217659300988 1
0.945216153681311 1
0.662471260722539 1
-0.5802300901414 1
0.54346531572123 1
0.551596892575943 1
-0.431672252287272 1
-0.288807045079742 1
-0.115833485646661 1
-0.380281902705709 1
0.217387019545963 1
-0.928270477593632 1
0.387620361979524 1
-0.271228440835597 1
-0.761785042023758 1
0.232827172831614 1
-0.932044675670323 1
0.969836614707456 1
-0.118384447850224 1
0.281890226357448 1
1.0548652786265 1
-0.759963087180603 1
-0.146893897305298 1
0.644596396401828 1
0.337878973192475 1
-0.556721715015844 1
0.420349223645425 1
0.685338952417201 1
1.09675546864956 0
-0.570880411445779 1
-0.554278327817592 1
-0.114421041397255 1
-1.28145016885355 0
-0.829394750006305 1
0.618837910870156 1
-0.355268580243436 1
-0.388795361169315 1
0.194361478505585 1
-0.109713808806866 1
1.12419417356285 0
0.0988958846712885 1
0.099460072023548 1
1.26322724967963 1
0.0522441259740817 1
0.755893714485586 1
0.691782367534798 1
-0.86617849018491 1
0.810226910149098 0
1.47517500693665 1
0.389585686686549 1
0.375700639777006 1
0.0021409639964054 1
-0.325258684367156 1
-1.19487254991872 1
-1.16480588257272 1
-0.974969543795686 1
0.424249889269792 1
-0.686707333690521 1
0.638419484094643 1
0.576297695366415 1
0.389401552827887 1
-0.156563707832546 1
-0.258617002417024 1
0.176970434466648 1
0.13258100348372 1
-0.275167710170724 1
0.78673984189753 1
0.723974360387245 1
-0.478354814428502 1
-0.0736348774507818 1
0.037613914841821 1
-0.726798564828307 1
-0.0553874996463925 1
1.07517207807366 0
-0.0867025422485439 1
0.0556526901032581 1
0.388982569523745 1
0.452065854555965 1
0.308138177017487 1
0.341748209683916 1
-0.305973941517948 1
0.355008449723461 1
0.114824247727575 1
-0.943994970582559 1
0.0558812927739021 1
0.308510211595166 1
0.256181317263274 1
0.55717932413379 1
-0.418509485891729 1
-0.693698809846368 1
-0.551478453230953 1
-0.0790522487582309 1
0.529821788781889 1
-1.0722413467014 0
0.0767845683255961 1
-0.807716091819119 1
0.404818338741087 1
0.410202294953149 1
1.53159089352335 1
-0.371516820814929 1
-0.271018104162178 1
0.331653063403723 1
0.0842976041745645 1
-0.128703172005408 1
-0.393949069704159 1
-0.366737617461023 1
0.129166606310214 1
0.268559718530921 1
0.845890810338965 0
0.223022541877625 1
0.528866915804373 1
0.469263207127772 1
-0.160421326700109 1
-0.122541638136159 1
-0.610458067048512 1
0.0227671780510245 1
-0.585703346612107 1
-0.126157715245398 1
0.612033121856708 1
-0.0431320130928324 1
-0.115419581440878 1
-0.805473204616682 0
0.459525933856098 1
-0.371455816793413 1
-0.129413326990244 1
-0.0418279127091402 1
-0.0136880882514766 1
0.870482833182909 0
0.578421094484345 1
0.851255448247964 1
-0.395991495284999 1
-0.683626630152446 1
0.180363783359211 1
-0.15111079336269 1
-0.732128267204087 1
0.260955202000137 1
0.830244210125161 1
0.023977497671793 1
-0.35624337054434 1
-0.677043560733771 1
1.21358545577455 0
-0.16560443104961 1
0.193895387994769 1
-1.48666729944224 0
-0.349218358763828 1
-0.415215038810345 1
0.505930489728568 1
-0.0324110650140395 1
1.29810698000803 0
0.773410556311703 0
-0.456727664453187 1
0.641522449692873 1
-0.168098632171548 1
-0.650446996269272 1
-0.749591342866283 1
1.14814034995036 0
-0.976177621485905 0
0.0429971066605888 1
-0.755319395002822 1
0.330588935456716 1
0.560624005937397 1
-0.188392191182204 1
-0.884898552593669 1
-0.9460315026108 0
-0.102723010868733 1
0.194929685892628 1
-0.648476767083325 1
-0.269784612758365 1
0.496349115283382 1
-0.295122122487904 1
-0.642954734708682 1
0.447302623676279 1
-0.98906818078955 1
0.237611062915136 1
-0.033484092316299 1
-0.322702752653858 1
-0.964300704725133 0
0.477877243583752 1
0.270858248699139 1
-1.19997645596298 0
0.386192677013783 1
0.824482828073822 1
0.75683891057802 1
0.633506447856174 1
0.51097555793646 1
0.834138288546854 1
-0.13100932631576 1
0.886578928035388 1
0.10143971129344 1
-0.0988721355522536 1
-0.834198327169355 0
-0.588882375620946 1
0.819182482817921 1
-0.874848943537026 1
0.643314626869648 1
0.307445794872409 1
0.486954288584597 1
0.826808155542723 1
-0.217325858807233 1
0.0316518810821964 1
-0.030413396547436 1
-0.854098630688644 1
-0.201652118768788 1
-0.501189673113075 1
0.0333892057168867 1
0.730742818160523 0
0.263611366042266 1
0.00941026482145679 1
-0.20204745101148 1
-0.137634160873759 1
-0.44540964973077 1
-0.422559505918674 1
-0.010494454525655 1
0.431845019067182 1
0.217152563061874 1
-0.0067445768491761 1
0.899318117519551 1
-0.853289641244958 1
0.621455290043378 1
-0.38682325459218 1
0.352564239529497 1
0.129491628089404 1
-0.297559767430965 1
-1.14220583091706 1
0.0326632728181629 1
0.317563791546316 1
-0.403130550008813 1
-0.232490958239683 1
0.231223672895509 1
-0.342097994679789 1
-0.386868308935229 1
1.03514025662152 0
-0.0585152753853654 1
-0.402641477428648 1
-0.104165379107459 1
0.739277737333001 0
0.27304699500016 1
0.435908952046173 1
0.347280150353837 1
0.447150948373863 1
0.0598472173615483 1
-0.057268732315631 1
-0.253912179243893 1
0.716015041334403 1
0.187323389942383 1
0.174396284612187 1
-0.117176791659673 1
0.482036554683177 1
0.232939170390924 1
0.377808368613533 1
-0.175225929595436 1
0.509645676972437 1
-0.0269041133228413 1
-0.175434513336481 1
-0.136956554804778 1
-0.116575078497521 1
0.475592757805861 1
0.540231861271824 1
-0.422933355305017 1
-0.020905249315953 1
0.468813193094102 1
-0.25848277037089 1
0.102844541816029 1
-0.0933374495684857 1
-0.505977358744631 1
-0.311360355651692 1
-0.135031438760074 1
0.420562383260678 1
0.163695155051274 1
0.731360025469432 1
0.323012729742334 1
0.894386723061261 0
0.540904490420811 1
-0.00367573672288365 1
-0.173959960400579 1
-1.18018838335504 0
-0.716673559126096 1
0.258466925577015 1
0.420849500990083 1
-0.384428454855274 1
0.0623511970870779 1
-0.311294593363426 1
0.394653468354626 1
0.112511720136 1
-0.0155931284184841 1
0.697183889032395 1
-0.838561520487163 0
0.403182178823624 1
-0.636427133364956 1
-0.395772650499964 1
0.362708532658287 1
0.589123169143316 1
-0.139855727181806 1
0.230836783330877 1
0.882399949555629 1
0.225373602793897 1
0.473236209689624 1
-0.449207221690506 1
-0.410418612172507 1
0.565568115213733 1
-0.63595633212084 1
0.369961502262023 1
0.328102247686745 1
-0.162613188221326 1
-0.516223917776621 1
0.249913585610538 1
0.775065547718607 1
-1.12515390666859 1
-0.186935661114551 1
-0.4955966797515 1
-0.343808523556673 1
1.99941331512426 0
0.110050853012187 1
-0.458633616924415 1
0.054014064748807 1
-0.653804970161551 1
-0.197930150006488 1
-0.776848458023321 0
-0.193296808876087 1
0.401778366857574 1
-0.684543274235922 1
-0.736062748591552 1
0.193826771257458 1
0.0252049250265806 1
-0.710115513643746 1
0.0826042267989651 1
-0.689484013695087 1
-0.342633928512951 1
-0.155658705873505 1
0.156606726710159 1
-0.0654035673731114 1
0.406445696485659 1
0.747517318137608 1
0.166867408733806 1
0.653226292325653 1
-0.670497514079879 1
0.159998338032112 1
-0.252945718481627 1
-0.0271233059575974 1
0.76191169779137 1
0.219285349082158 1
-0.502761408333774 1
-0.235110419322333 1
0.0513215586458931 1
0.337572047535309 1
-1.5144529903909 0
0.958434922263996 1
-0.0859119034010379 1
0.087521208405735 1
-0.0130542896339388 1
0.272773838983366 1
-0.327106632447081 1
0.770343085479438 0
0.208450185931606 1
0.231079735557342 1
-0.13315365786062 1
0.0479132716730268 1
-0.465671746201443 1
0.806938880162188 1
-0.407692165159492 1
-1.03620378309379 1
0.552448061583759 1
-0.240811193087185 1
-0.414610913388109 1
-0.571307637031122 1
0.427435838990324 1
1.35340010941127 0
0.534302459722796 1
-1.18806602474634 0
-0.343135304663885 1
-0.0974166616713836 1
-0.0204879492958177 1
0.197706519793841 1
0.568803951701514 1
0.24259070364799 1
-1.28239108514646 1
-0.0446116448840143 1
0.0797122363584373 1
0.895668866506338 0
0.297988395119536 1
0.464648199813665 1
0.210838667359101 1
0.0202507272511468 1
-0.0113550474150646 1
-1.00305704962196 0
0.0047784955527222 1
-0.439197187736705 1
-0.655543069044685 1
-0.0813451526655594 1
-0.694947255756824 1
-0.115258208230088 1
-0.300504357983681 1
-0.989958927532188 1
-0.0685042976995037 1
0.581838358323102 1
0.243433143703899 1
-0.35071580948255 1
0.197190772460545 1
-0.127923354110718 1
-0.257826238573165 1
0.124727441391693 1
-0.422690359919306 1
0.156568846616747 1
-0.605064277351075 1
0.806522479907089 0
1.08135081986804 1
-0.899112193033869 1
-0.0123599441300067 1
0.375470454427041 1
0.126457806172109 1
-0.60528456814736 1
0.409790064448412 1
0.0605004081925916 1
-0.458195487837968 1
0.184124729892239 1
0.12289247330792 1
0.465706923187772 1
-0.475077216241356 1
-0.122086931208338 1
0.191254118116655 1
0.145119004444177 1
-0.897013926282985 1
1.00102512710506 1
-1.39294202718694 1
-0.836104735702694 1
0.575137617038793 1
-0.0913381141162682 1
0.132479818999476 1
-0.63663796733219 1
0.0453574096981245 1
0.451723788313344 1
0.788246802750037 1
0.485074272759235 1
0.177497995939563 1
-0.660969143120592 1
0.350776584286539 1
0.657761788408817 1
0.285884172500271 1
0.50753089823614 1
1.67079488119331 1
-1.06047282159253 0
-0.664712476143912 1
0.162460401506139 1
-0.055266946845286 1
-0.732756654175235 1
-0.098691794206709 1
-0.989215757748881 1
0.36208636343925 1
0.788142543399524 1
1.10554859381748 0
0.499030167728051 1
-0.496099463777919 1
0.520420124311607 1
0.801174954055268 0
1.00474327726124 1
-0.172318422664209 1
-0.408139777464715 1
0.213392391165026 1
-0.723937389482272 1
-0.744299718992582 0
-0.41734441363005 1
-0.58055178746539 1
0.331775733192568 1
0.593994529672009 1
0.500822241967769 1
-0.701744220609185 1
-0.0352539535228834 1
0.473743199169074 1
0.0928386869507539 1
-0.393921672993417 1
0.221564651528804 1
-0.381682055311471 1
0.0486836186128139 1
0.206068189160357 1
0.074620137309848 1
-0.472043121079899 1
-0.0689615656661552 1
-0.397881404385795 1
-0.273697768925398 1
-0.0449300528065042 1
-1.06842711600997 1
-0.149649800650213 1
0.204616964306533 1
-0.152207037404215 1
0.259656818316495 1
-0.526161584399487 1
0.265458264823638 1
-0.857748124148774 0
-0.38805039759933 1
0.408539556092731 1
-0.700619288429251 0
1.28768458238819 1
-0.0732645847406596 1
-0.858862509571452 0
0.685030574066753 1
-0.00410872146191626 1
-0.448942170284417 1
0.192424710249175 1
0.606146481863735 1
-0.223273752241106 1
-0.409282843781397 1
-0.444271962044812 1
0.578589857513896 1
0.47839741156024 1
0.0548575821320787 1
-0.739232191544447 1
0.493798592414668 1
-0.299991735343383 1
0.758604911804007 0
0.081842126012103 1
-1.15333752564496 0
-0.220551403183372 1
0.201726993673724 1
0.0615715276760057 1
0.58455688404979 1
0.3036553536964 1
-0.364378181770856 1
0.0644864281697067 1
0.248456011625667 1
-0.0770408236749673 1
-0.544401263761917 1
-0.228233777300101 1
0.815780179345044 1
1.12024702754379 0
0.516615648235349 1
-0.435692619705001 1
-0.554205588110062 1
-0.332892000065303 1
0.275532687016883 1
-0.130764557682559 1
0.39838042778184 1
-0.528420328054072 1
-0.433383556562264 1
0.545612344014305 1
0.143476532741812 1
0.31862383153896 1
0.714339730478413 1
0.476210282021391 1
0.201679672809075 1
0.78259045903432 1
-0.506572040947163 1
-0.713984274428082 1
-0.0385582676949166 1
-0.259978659033241 1
-0.11661246196091 1
0.243160549995953 1
-0.186248401913908 1
1.06437296029747 0
-0.209618024592183 1
0.625385753265744 1
0.4827935683497 1
-0.098816811832193 1
0.167274334393211 1
-0.379205414748423 1
-0.377326132885605 1
-0.0844717958848623 1
-1.24312339760255 1
0.586085134413862 1
-0.458659405250409 1
-0.514124232782443 1
0.632199157137092 1
0.375142439694602 1
-0.935863108241146 0
0.143967789527792 1
-0.922742294052392 1
-0.117143183270643 1
-1.20979906038279 0
0.211842185216131 1
-0.397079137793748 1
-0.0729730593083598 1
0.805155563435771 1
0.402153570263468 1
-0.0145997793775522 1
0.251628553344052 1
0.288459885451928 1
0.25305070572661 1
0.135890880589694 1
0.188458382797442 1
-0.0197945385430157 1
-0.788143893965433 1
-0.0628334115608441 1
-0.299856040903074 1
0.167863913422302 1
0.895989138736897 1
0.60919434957817 1
-1.57407963476523 0
-1.28917388806293 0
-0.0823856526169704 1
0.0513496207795504 1
0.232775881316516 1
-0.920068555178515 1
-0.100116535218302 1
-0.718429775331723 1
0.334995039296003 1
0.086191307799575 1
0.341072835307573 1
0.616038421554538 1
0.408823582006548 1
-0.577751927833288 1
-0.0884109508711472 1
-0.321729122930967 1
0.488380139058707 1
0.810089339862556 1
0.00239647180192455 1
0.127084008420492 1
0.0659282116341615 1
-0.322327811235557 1
0.374443156090095 1
0.623774009233034 1
-0.572105562005782 1
0.266015625393786 1
-0.350140940694263 1
-0.778135283117814 1
1.08220459206266 0
1.15322843504048 1
0.414380038120106 1
-0.608677133968099 1
0.759449016770274 0
-0.214299228817689 1
0.153043921305628 1
-0.372232447341898 1
-0.365934277430212 1
0.00347549974776901 1
-0.0864669237475626 1
-0.0853731233207741 1
0.15124787484316 1
-0.706132020533507 1
0.107919111424031 1
0.516621934718828 1
0.426389389984592 1
0.598264792663929 1
0.431286741610676 1
0.514568437805832 1
-0.202864743114682 1
0.570502184367834 1
0.44977538678574 1
-0.123808390596392 1
-0.257816889636293 1
0.570930551430347 1
0.38031840807968 1
-1.14708351614248 1
-0.0607400347973563 1
0.460774047731727 1
-0.320787643136173 1
-0.536009661727415 1
-0.777632788802958 1
0.494948182013742 1
-0.656313178509776 1
0.102299231548758 1
0.116713854396839 1
-0.851051438734997 1
-0.574987552808922 1
-0.026161207827593 1
0.433452297216367 1
-0.143083006625366 1
0.558223258153662 1
-0.943150379715707 1
-0.116956159017881 1
0.553193492375481 1
-0.837337162450177 1
-1.26021250825581 0
0.74214731541773 1
0.570633735718669 1
1.2071033406034 1
-0.244981153573503 1
0.406228860045433 1
1.49517917653092 0
0.1163664605377 1
0.396271861146741 1
-0.68606976649442 1
0.629422744847166 1
0.240370103712664 1
0.541421657282824 1
-0.467841518469502 1
0.453933083958806 1
0.801763981068732 1
-0.062364189018324 1
0.32696685917502 1
-0.87394602771506 1
0.62333922260716 1
-0.909123914156603 1
-0.392678956528693 1
0.449612974194838 1
0.98383367743131 1
-0.411205589602991 1
1.28221974317004 0
0.584029600092276 1
0.898167169981268 1
-0.752675145499275 1
0.42851470403239 1
0.221918727557142 1
0.383059545964964 1
1.20247749616207 0
0.301975430280672 1
0.701062556093848 1
0.392642473099804 1
-0.0848705410082379 1
0.343840728272889 1
-0.518471268550549 1
0.318111514192441 1
-0.21828381462726 1
-0.539645786624772 1
0.0889838467859457 1
-0.45738676886816 1
0.187392096413862 1
-0.674106872017024 1
0.222712625808433 1
-0.260372522643055 1
-0.372823351505054 1
0.526696626666253 1
0.454555198142002 1
-1.13596722303417 0
1.27928197162248 0
0.212428754841791 1
-0.275564357491464 1
-0.35899995321109 1
0.677331327796033 1
-0.897873558421504 1
-0.286360469520776 1
0.105128327528813 1
-0.0445302643425149 1
0.121209953309056 1
-0.031260580035785 1
-0.565112670771322 1
-0.970207588663101 0
0.580166605788009 1
-0.0100673670704914 1
-0.556366686420998 1
-0.383862078226632 1
-0.178399297762985 1
0.153467360058583 1
-0.223022832256702 1
0.711519957636464 1
-0.963853892902243 1
-0.40478820377639 1
-0.810663522302935 1
0.16961979548065 1
0.527155793904853 1
1.46070872869121 0
0.600525208094576 1
0.197884494629792 1
0.311363204641357 1
0.247203253380934 1
-0.386222272314599 1
0.292894967047256 1
0.87448977509769 1
1.02136009704312 0
-0.0120718961742976 1
-0.903973719786155 0
0.325882251744199 1
-0.434439343758815 1
0.420752208427231 1
-0.375115382943932 1
-0.0768231720603813 1
1.8187577316584 0
-0.357153549586867 1
0.250571010589649 1
0.504274502286526 1
0.554473599007239 1
-0.551053432373802 1
0.46209628773227 1
0.183710066213243 1
0.165851998495864 1
0.672124880195817 1
-0.469503389128984 1
-1.66373010930607 0
0.520374501099541 1
-0.247445695049892 1
0.817056572164891 1
0.899516283215873 1
-0.724467305715386 1
0.610151539007253 1
-0.135613644751246 1
0.861358759701331 0
0.91577528916024 0
0.799445230799923 1
-0.785073523651217 1
-0.289592793045143 1
0.716074309093598 1
-0.0436111525859177 1
-0.734581592208709 1
-0.10201883282185 1
0.423800118690379 1
0.442669734626755 1
0.253774728678039 1
-1.13779698801653 1
0.0761027998601153 1
-0.745223918850429 1
0.634956997070133 1
0.0427213167771128 1
0.150658494091104 1
0.773922581113265 1
-0.349920654605448 1
-0.187019027687295 1
0.13250961104004 1
-0.519632032621671 1
-0.607806827714357 1
0.128215752215922 1
0.299093997389036 1
-0.787320747948891 1
0.108963695519224 1
-0.273604828329947 1
-0.528285471261872 1
0.327439111897275 1
-0.174983586836171 1
0.181440192653459 1
-1.36673327632907 0
-0.992107248981077 0
0.821005923930272 1
-1.20389207315204 0
0.775375713112196 1
-0.640003495166443 1
-0.307931903100255 1
-0.622844755468498 1
-0.721923415405311 1
0.102388810729409 1
-0.882787128688161 1
-0.399391326931776 1
0.516499636083822 1
-0.364634240541544 1
-0.377044224088842 1
-0.409255984547611 1
-0.702313178549967 1
0.150932313371761 1
-0.912096013302194 1
0.352964550240294 1
0.0759108295041736 1
-0.245849007860692 1
-0.421371442635828 1
-1.35432241386772 0
-0.318272878274095 1
0.199432558557268 1
0.662864296926326 1
-0.283464035976507 1
0.106297448398707 1
-0.451301598673366 1
0.669730361455566 1
-0.396362778497789 1
-0.973144052557282 0
-0.497480665515726 1
0.488033115257932 1
-0.49332202079585 1
-0.651183266026656 1
-0.255911951638483 1
-0.973752494204173 1
-0.0724265204520878 1
0.259283271908621 1
-0.834940425061512 1
-0.206199397033425 1
0.0378975143182972 1
0.554975971524395 1
0.762444676881741 1
0.846056326214872 0
0.466585439900078 1
-0.0388406155249267 1
-0.263867383343573 1
0.0549639831053002 1
0.43086219367824 1
0.831102441820152 1
-0.00535702814568884 1
0.395619547431304 1
-1.30905933787848 1
0.0056935938434365 1
0.61902726972621 1
0.173899719243805 1
0.572140865834324 1
-0.389582671803393 1
0.199025866699756 1
-0.0526491154049572 1
-1.13403779801554 0
0.098850801156732 1
0.653843666310427 1
-0.128397497760881 1
-1.12852644618381 0
0.658131168069153 0
-0.375075440541624 1
-0.0187335354236781 1
-0.165501370327879 1
-0.366773084080198 1
0.946358583344054 0
0.160663199699067 1
-0.542248585229731 1
0.0821923776010068 1
0.317484131815071 1
1.40239270620837 0
0.381856800622736 1
0.174742034634088 1
-0.498369327375687 1
-0.15440094800251 1
0.169771547052138 1
0.22754523246425 1
-0.318412300671706 1
0.117918046274893 1
0.254082426337632 1
-0.323728970125744 1
0.821325676280303 1
-0.800802862051916 0
-0.427855174942451 1
0.360397324148933 1
-0.0464716374003038 1
0.0256877685649838 1
0.521829895700919 1
-0.210749222526084 1
0.519211728353276 1
0.577807293536473 1
-0.0586890943228275 1
0.00380249373007831 1
0.149018186790023 1
0.21733741314826 1
-0.449161957196785 1
-0.521084284256698 1
0.0777714502556163 1
0.0739079034797668 1
-0.182414120012465 1
1.12630418348868 1
0.180574297437902 1
0.119121342049199 1
-0.233728821599925 1
0.65199778103466 0
-0.347590425424096 1
0.479874733364075 1
0.164575229756289 1
0.416883239253272 1
-0.336324751821388 1
0.247314050645529 1
0.670040638291709 1
0.675111501823065 1
-0.841206491476631 1
0.0908571953880429 1
0.100685884488067 1
0.622367121696045 1
-0.0683214349764835 1
-0.909083551363829 1
-0.399404274196979 1
0.0420090326660966 1
1.63129792289107 0
0.161336685412117 1
-1.94021699633147 0
-1.07013699387435 1
0.613846586943514 1
0.168967041602706 1
0.841808705086249 1
-0.0334271017081517 1
0.404275305887488 1
0.145554941711866 1
0.104540538506289 1
-0.141586994859172 1
1.02722112942945 1
0.0246765789561289 1
-0.179455290179101 1
-0.364373182656284 1
0.0466426348502978 1
-0.331818506563532 1
0.746600934061907 1
-0.601650295777693 1
0.255860789936103 1
-0.202316235991375 1
-0.840053334879774 0
-0.17655732018599 1
0.0371715745299993 1
-0.533840620334458 1
-1.09453956652997 1
-0.31924380287901 1
0.552354286109954 1
0.128161708869655 1
0.338855860588633 1
0.0706575553379321 1
1.49117424477926 0
0.209047933833943 1
-0.312043506569717 1
-0.301558276487506 1
-0.323952772336969 1
-0.6286513428491 1
-0.438938307916625 1
-0.450263939766875 1
-0.304109223415181 1
-0.277102417856703 1
0.904708350961566 0
0.0629545923908786 1
-0.0616067496960414 1
0.237122194916629 1
-0.158061219307968 1
-0.661184842787573 0
-0.164501163237724 1
-1.1578699227717 1
-1.00616478978685 0
-0.295868014007911 1
0.245605889097155 1
0.0648764476220874 1
-0.429135573434066 1
0.119177503710237 1
0.393854947043212 1
-0.508013964246598 1
-1.03691316009734 0
-0.0699235618188502 1
-0.0218269121655163 1
0.356366885571474 1
-0.0919335792494376 1
-0.377516781387268 1
-0.233388327876829 1
-0.471205353013021 1
0.0511625988745673 1
-0.914023592345493 0
-0.46368776349771 1
0.1132390390687 1
0.121923706713391 1
-1.09743716156232 1
0.249836925730859 1
-0.172514971266998 1
-0.695772805325152 1
0.0334443186046871 1
0.116992069152689 1
0.139371599763724 1
0.452291208571406 1
-0.904906401083877 1
0.288363619992917 1
-0.530759830851431 1
0.00734564590905711 1
0.206098625976587 1
1.43118162066322 1
-0.109494504566641 1
-0.458659130424691 1
-1.24229349303478 1
-0.0327575850321523 1
-0.967407019993061 0
-0.955935923611164 1
0.210599352561488 1
-0.0896265048648644 1
-0.401037130819845 1
-0.191369343028156 1
-0.833162749936901 1
0.0115251202792855 1
-0.542726326107308 1
0.870396984395755 0
-0.871777964649732 1
-0.449149843001119 1
-0.26518690630003 1
-0.259100427703694 1
0.351935766883382 1
-0.630306860909224 1
-0.0627687836565781 1
0.812272556573046 1
0.202772725264118 1
0.619361242200703 1
0.354989128260826 1
-0.371936010351158 1
0.721650854941351 1
-0.691886126533095 1
-1.49963347643324 1
-0.0969865233561207 1
-0.198039087440801 1
1.32960133262099 1
-0.284922057625211 1
-0.565020007148415 1
-0.191269571973803 1
-1.29619077392179 0
0.355387896762411 1
-1.15594293210753 0
-0.238264161544958 1
-0.403922113832296 1
-0.222957931699272 1
-0.341954626000286 1
1.0920644869592 0
-0.473627360873761 1
0.591983779468044 1
-0.141360738022118 1
-0.310691207240793 1
0.167607307846187 1
0.589989722199706 1
-0.1169942227927 1
-0.00475821727496037 1
-0.00809307717475895 1
0.384498745238241 1
0.27984244424747 1
-0.767612176085501 1
0.621315833062055 1
0.314888559751489 1
-0.107575560176429 1
-0.481442204312835 1
0.416718726866497 1
-0.98217930808859 1
-0.682644927531419 1
0.365239084034632 1
0.101715239893398 1
-0.736228324411483 1
-0.117946882495929 1
-0.218619353191348 1
0.164006422178975 1
-1.09432369915176 0
0.613876553148965 1
-0.58951470207965 1
-0.292608569887255 1
-0.452139657217987 1
0.650128451210999 1
0.432034241948283 1
0.438295762522257 1
0.0640517176421618 1
0.278185394137092 1
-0.200654460669332 1
-0.50839657554833 1
-0.999435842945705 0
-0.17887495559896 1
-0.236257424141092 1
1.10027757218213 0
-0.136639844755659 1
-0.394877277824073 1
-0.0720589482762667 1
-0.570083275240215 1
-0.850608175429563 0
0.292510478226947 1
-0.0126308055040716 1
-0.455453859711216 1
-0.583892707516254 1
-0.260554618197117 1
-0.305245387101239 1
-0.229614198812483 1
0.7830969664226 1
-0.508323107379433 1
-0.508125060664519 1
0.174535874069722 1
1.17987476272074 0
1.22263334939081 0
0.764522190050448 1
0.0642537685150479 1
0.0613912358581538 1
0.529376821779252 1
-0.0305267378479848 1
0.524022797208534 1
0.965343210553403 0
0.841568256439279 1
-0.091871244747192 1
-0.892773184930546 1
0.992800204881922 0
0.35653983729462 1
0.200453146984247 1
-0.145761190451679 1
1.00488335596717 1
0.332507034534521 1
0.524951824966682 1
0.149289623622088 1
0.240170800465833 1
0.136733723478347 1
0.441706260542645 1
-1.20196773676037 1
0.550635479972082 1
-0.0265379279816047 1
-0.0789879218595885 1
-0.559244056108009 1
-0.732837086940952 1
0.540385334061501 1
0.368166090199768 1
0.191457157576521 1
0.563208133364843 1
0.791839944973952 0
0.351470792308612 1
0.428585910671285 1
0.609326477452358 1
0.393921357322615 1
-0.738747402680525 1
0.289290663886738 1
0.775106477356542 1
0.5717468219106 1
-0.925280815072917 1
0.841837509707267 1
-0.292179884743527 1
0.218821142522447 1
0.93356319197343 0
-0.727091813963009 1
0.0857253055343075 1
-0.183156123072196 1
0.726088005877199 1
0.285988293789517 1
-0.157460154473299 1
-0.346652080284067 1
0.0197873532853891 1
0.471970419311023 1
0.479506160786092 1
-0.0124458037108414 1
0.241347325939495 1
-0.273956195455701 1
0.168476484315631 1
0.22820966790717 1
0.109439573633621 1
-0.357207915605982 1
-0.618813556783878 1
0.792523035596415 0
-0.117884190054406 1
-0.27215911501965 1
0.552659116040112 1
-0.308795764422348 1
0.244035916817161 1
0.487994502330749 1
0.588595812321543 1
0.689295001132041 1
0.322953744188895 1
0.157289550743206 1
0.401423610550379 1
0.0487954937835388 1
0.0393136000418583 1
-0.399673822785419 1
0.219684361850372 1
-0.283196866659713 1
0.35217337497868 1
0.175638735792443 1
-0.309438525029407 1
0.0208317266793356 1
-0.0228045632896812 1
0.578598900645651 1
-0.14704112415897 1
0.0583861950852151 1
0.165692327760985 1
-0.66601103069332 1
-0.823308831368935 0
0.0872062816592091 1
-0.20678703162325 1
0.726615543028696 0
-0.235363618070884 1
0.763920037234571 1
0.564003743201318 1
0.850761191883602 1
0.17763965224154 1
0.62536175810841 1
-0.569434193040161 1
0.160136864383577 1
-0.0831329641212687 1
0.247076891177366 1
-0.685430634687858 0
-0.136740153932874 1
-0.748946694947775 1
0.178745512295362 1
-0.581498675959032 1
-0.393652920247103 1
-0.795959312861788 0
0.23571814447895 1
-1.2641265839853 0
-0.65214818571569 1
-0.582108326306764 1
-0.0746170689798802 1
-0.558489799981957 1
-0.545229419282849 1
0.343817383400628 1
1.11087276232883 1
0.242049492197796 1
0.026587999554435 1
-0.420462885844217 1
0.0685687013022574 1
-0.478388475663626 1
-0.61867236837469 1
-0.0458660588941756 1
0.208934051440975 1
0.594329608565909 1
0.628594282238386 1
-0.888652589272346 0
-0.786398848262837 1
0.696367298300609 1
0.0439896544788994 1
0.0922695533336125 1
0.0111582706175891 1
0.106214183244361 1
-0.690644024836612 1
1.01984394193673 1
-0.331724973563621 1
-0.429269439384851 1
-1.44140325884014 0
-0.263066166219363 1
0.351849943159144 1
-0.286894406573964 1
-0.386406823805168 1
0.380320790068066 1
-0.544941472765608 1
-0.468282974429485 1
-0.534492798652135 1
0.0680754830079919 1
-0.372656056598309 1
0.287931689342401 1
-0.228566047500151 1
-0.280873025199791 1
-0.910341023011014 0
-0.850200956583207 1
-0.593213192033159 1
0.796053249553422 0
0.74269320487995 1
-0.330858726520415 1
0.28543217550053 1
-0.211289203439223 1
0.103553775349182 1
0.105236769023766 1
0.690635815457266 1
0.807025805112433 0
-0.497828943766771 0
-0.257677864118804 1
-0.314997461720219 1
0.520960751722849 1
1.24037906285309 0
-0.479461252326316 1
-1.07736142664196 0
0.217404598957983 1
-0.139504850727112 1
-0.0686942714134527 1
0.33522626810911 1
-1.5383590293809 0
0.683739308926972 1
-0.205161443495143 1
0.848100896947101 1
-0.605169922632851 0
1.20540589280601 1
-0.11365786522278 1
0.263012635630922 1
1.29639950599284 0
-1.05188697531382 1
0.925790444302445 0
-0.489332353141433 1
-1.16484864592851 1
-0.0299316925949787 1
0.313322025253972 1
-0.310955554093638 1
0.124811319518215 1
-0.263899704347056 1
0.141586642220615 1
0.72411382626404 0
-0.347272334434582 1
-0.12436459558153 1
-0.884917898431284 1
0.1125369738129 1
0.250848460770373 1
-0.213958643886548 1
-0.00880089936043697 1
-0.307314235206536 1
0.293276113494115 1
-0.684726318916042 1
0.169347289869886 1
-0.0763967560352106 1
0.0835995504012192 1
-0.374627397377119 1
1.30219280835322 1
-0.176595913617181 1
-0.24162309653251 1
0.273239844131545 1
-0.407436597104301 1
0.0518885651076706 1
0.481126040923267 1
-0.337892167356822 1
0.312688050417236 1
-0.732750190502815 1
0.188823702379817 1
-0.0877410784520421 1
-0.144163049205166 1
0.291920868063158 1
0.0633140666524612 1
-0.7681778751611 1
-0.0970702547085752 1
0.958491797825255 1
-0.254079115108664 1
0.427680777613224 1
-0.188011392760905 1
0.214577344526167 1
1.11923936681 1
-0.35615931970984 1
-0.0916153940939838 1
0.110294139828067 1
0.17647305267808 1
-0.732342531663932 1
-0.73600773709668 1
-0.092123447491733 1
0.702166547993676 1
-0.200582766824337 1
-0.132206011669225 1
-0.127550700352078 1
0.0980613468110243 1
0.234405062606302 1
-0.0225080773911513 1
0.740279304226028 0
0.159860434320859 1
0.0699832870049261 1
-0.897007893371064 1
0.421902472083394 1
-0.619478890817788 1
-0.511676558041455 1
0.175479416036483 1
-0.37273551011802 1
0.972390189017173 1
-0.518974679965609 1
-0.705053635746839 1
-0.313592547896596 1
0.483473619433996 1
-0.38242001408655 1
0.66286533922562 1
-0.159418245442322 1
-0.618018938552065 1
0.962562479697326 1
-0.259473589908164 1
-0.0877078498664632 1
0.340000941779747 1
0.831180830040364 1
0.202800089028075 1
0.602574762005998 1
-0.470669731362884 1
-0.172134795233518 1
0.412166655118074 1
-0.467041650301788 1
-0.064411152167618 1
0.412682836246048 1
0.648782493869469 1
-1.26828954786972 0
-0.932565562417302 1
0.679889059786314 1
-0.627100484732445 1
-0.215496647084885 1
-0.491506235317324 1
-0.283015912203856 1
-1.02409068581208 0
-0.0422254631450622 1
-0.346956914578012 1
0.181719651004285 1
0.199433426154189 1
0.219202047028555 1
-0.378384469969202 1
-0.800478474178183 0
0.628866134296346 1
1.0148348419885 0
-0.0333741311176377 1
-0.470469085823333 1
0.216509599087481 1
0.328706411700292 1
-0.626353903742698 1
0.309201691106126 1
-0.293122017050148 1
-0.745294884975334 1
-0.0282078914138359 1
-0.607258953466169 1
0.519224543217198 1
0.264876587565996 1
-0.520696085195634 1
0.129857829211706 1
-0.535496591883288 1
0.162635577434474 1
0.101810996831438 1
0.450652439498171 1
-0.171410299481726 1
0.303780283879386 1
-0.237500010501 1
0.635838769551425 1
-1.29458933988003 1
0.587520305522556 0
0.350275874063397 1
0.183938406103888 1
0.132386856477198 1
-0.129864602734032 1
-0.484242278476426 1
0.124308136020955 1
0.0927797060849618 1
-0.97325098239619 0
-0.00723099503791541 1
-0.0543611660511612 1
0.319704701801662 1
-0.581868416751468 1
0.666624681863041 1
-0.0579618936790028 1
-0.828856122610009 1
0.151656809843325 1
-0.711089200228257 1
0.228010968064895 1
-0.618985214042664 1
0.188482236794467 1
0.252665842968852 1
0.161134361091198 1
0.138639549560486 1
0.226350646335603 1
-0.487805719033452 1
-0.553055638317217 1
-0.338875500704099 1
-0.848988503691884 1
0.253073573578163 1
1.00316174750864 1
-0.018709495032088 1
0.39386587277731 1
-1.36133290735939 0
-0.778106019396068 1
0.109392524566095 1
0.902435345670201 0
0.649355181835229 1
1.4064932182709 0
-0.285374225716798 1
0.316210148762378 1
0.40815446653404 1
-1.29678607454209 0
0.203846741826161 1
-0.869620605675787 1
0.768538274657521 1
-2.34636792559235 0
-0.317245234786828 1
0.320450530288277 1
0.679906606119339 1
-0.0834827827575598 1
-0.0968005765163498 1
0.160673014164598 1
-0.714641125755772 1
0.300897863859474 1
-0.0193448459750583 1
-0.947301687812333 1
-0.346043541317653 1
0.290468826593246 1
-0.175382550277742 1
-0.38018406149392 1
0.910465272234212 1
-0.76736544019868 1
-0.36406457118342 1
-0.410043318886314 1
0.11809080004392 1
0.0957212858059061 1
0.606890675658975 1
0.139360447923785 1
0.284673955517271 1
-0.118610003411787 1
-0.281166318343352 1
-0.37540172935431 1
-0.513730992810195 1
-0.513328084616569 1
0.585730971876663 1
-0.0381557449302891 1
0.315622568474595 1
-0.160167333082556 1
-0.27017231438503 1
-0.567919826569395 1
-0.410574234800309 1
-0.664116505605465 1
-0.125595822489505 1
1.23629979326363 0
-0.112842320724496 1
-0.104793558955771 1
0.626584296792126 1
0.516763394712274 1
0.187411624370049 1
0.0437015791902962 1
0.166964480561882 1
1.24069640697223 0
0.28419076520293 1
-0.36096186622017 1
0.138550400420195 1
0.504165772306243 1
0.666199890802937 1
-1.02955604442115 0
0.574437118320041 1
0.384936938030405 1
1.74693586023416 0
-0.124125405479144 1
-0.205581381535748 1
-0.259937523067992 1
-0.98579429328019 1
-0.424966295327489 1
-0.475486576406743 1
0.13263325752953 1
-0.408269006206237 1
0.0699106327129561 1
0.384070937494995 1
0.128211892960444 1
0.0741604663594833 1
0.356569872043764 1
1.75261025021254 0
-0.42751566351164 1
1.25210006554398 0
-1.34967811987543 0
-0.037935518334074 1
0.259761048730039 1
-0.0547914206508948 1
0.407870976102202 1
-0.537695628748464 1
0.777806897164894 1
-0.55962403239888 1
-0.647578368840989 1
-0.105132902697491 1
0.0514563914694248 1
0.0348881843670097 1
-0.286617695224298 1
0.0555622931836457 1
-1.19232522389105 0
-0.488672600972628 1
1.18038075601941 1
0.0792902919642291 1
-0.488631367085195 1
0.382473377260192 1
-0.24789382080251 1
0.163574261845688 1
0.905697617702766 1
-0.0837840704126691 1
0.206973197294581 1
-0.93987014518183 1
0.486453617285601 1
-0.31654740956487 1
-0.406517330428204 1
-0.720085306906504 1
-0.00539697205585582 1
0.677793464372455 1
-0.131119332058378 1
0.275601655467537 1
-0.0381145945152006 1
-0.642560958910349 1
0.19234188766111 1
0.37407789906529 1
0.272148586590165 1
-0.259862390882316 1
0.598627277785907 1
-0.315146011923672 1
-0.492958957915002 1
0.423583294348724 1
0.0390231866959957 1
-0.276479643627543 1
0.199647750193812 1
-1.67417326367266 0
0.0372184433883505 1
1.04657722074232 0
0.868877793366756 0
-0.0315303663426324 1
0.270186609857823 1
-0.413414468831257 1
1.2995036984829 0
-0.720015672447137 1
0.0789139919081465 1
-0.153569580014976 1
-0.429599282771298 1
-0.542266639616382 1
1.35468858583484 1
-0.117668804373004 1
0.150439320754889 1
-0.539187593547402 1
0.201471537655597 1
0.12950357271892 1
-0.781191773199417 1
0.223687899512874 1
0.411271443768737 1
-0.855344402407492 1
-0.405174244025633 1
1.134420122434 0
0.429757801109688 1
0.393074458447974 1
-0.479451953294906 1
0.485588598273316 1
1.01702155124556 0
-1.01692233839717 1
-1.11572889130831 0
-0.792460726730965 1
-0.288567423020334 1
-0.283866809224158 1
0.0294534458057256 1
0.436480768318144 1
0.166064808813112 1
-0.127500637358093 1
-1.09730421138436 1
-0.0820796264429911 1
-0.804083596528535 1
-0.328973692846252 1
0.198331588993093 1
0.143699235616476 1
0.0914255265837392 1
0.531514207864467 1
-0.509908523852773 1
-1.09460582342033 1
-0.135704107374528 1
-0.54712171756707 1
-0.158172051167448 1
0.223148685098948 1
0.0705930279644298 1
-0.605147436885508 1
0.0374594575379213 1
-0.976548225883469 1
0.0376727353422504 1
-0.393679425034244 1
-0.206153510348767 1
-0.665970003590035 1
0.0936380920135908 1
0.0365662923973957 1
0.0541243475355979 1
0.00663520846692287 1
1.28350930031856 0
-0.375494465916201 1
-0.305048310528801 1
0.0604829378281055 1
0.529019778632995 1
0.304007136132203 1
-0.62224093984221 1
0.213122683635691 1
0.514475504241838 1
-0.320468994711008 1
0.394420812904552 1
0.295534042132905 1
0.418008855597189 1
0.679986084840712 1
0.133805590390012 1
1.57818150360848 0
-0.304063062055725 1
0.736716097511368 1
-0.00451313471415106 1
-0.389993138428804 1
-0.00829744153459284 1
0.0171366339144503 1
0.697427887406121 0
0.722086508888311 1
0.404191571453008 1
1.24660848062425 0
-0.300539030067982 1
-0.866476052447857 1
-0.800578825553919 0
0.0889822010978471 1
-0.00751567272386545 1
-0.394125438430806 1
0.246009744527927 1
-0.0888316861946398 1
-0.456698651406876 1
1.15209197601214 1
0.0112322239864728 1
-0.329906422897649 1
-0.568976434668092 1
0.0226686176029802 1
0.342970642127063 1
-0.734347079657743 1
-0.380959581839299 1
0.248705999363053 1
-0.182637975585762 1
0.972888111530034 1
-0.432931844995021 1
-0.609396557505054 1
0.912147707190286 1
0.451855515317808 1
0.0486885286463067 1
0.0136796897553679 1
-0.262456235443962 1
0.0851794912551557 1
-0.519064435695217 1
0.215930696738129 1
-0.302291591431615 1
-0.70770748177602 1
-0.294622182976727 1
-0.567305632698374 1
-1.31941391350251 0
1.24246888228969 1
0.917891204573716 0
-0.228507471546761 1
-0.112261455764607 1
0.722283050974837 0
-0.228851479400897 1
0.427703323910706 1
-0.706034674707708 1
-0.50193889726124 1
0.26921414642989 1
0.0198860651610114 1
0.400055212840799 1
-1.24374095811488 0
0.224722944291264 1
-0.62634643903919 1
1.11328760424344 1
0.430616927780464 1
0.489899260299074 1
0.963955468526287 1
-0.89474915234373 0
-0.638247799701751 0
0.676477942334542 1
-0.833213339752229 1
0.557958878381031 1
0.163538020297777 1
0.00468298300354017 1
0.954376991996529 1
-1.2425338091816 1
0.166237053317754 1
-0.293334597550297 1
-0.971021343019276 0
0.621174022159967 1
0.914587841095039 1
-0.35519796042309 1
-0.0623700877456635 1
0.414681220443936 1
-0.526498400423244 1
0.818335251728412 0
1.17358241720505 0
-0.0283822906775761 1
-0.619884806764747 1
-0.535734649714974 1
-0.293218260499104 1
-0.304238948156115 1
-0.0401036207567077 1
-0.0404428668052538 1
0.239607906151787 1
0.0975888814992172 1
0.0788110477921714 1
0.354735374231363 1
-0.27049470556385 1
-0.831774172894455 1
-0.361796635516273 1
0.131800838109063 1
-0.762339412348537 1
-0.445145359474814 1
0.888654424025637 0
-0.380978891919988 1
0.349809236603603 1
0.629913772207281 1
0.354829003383337 1
1.1325236132654 1
0.810489685755068 0
-0.437723838947166 1
-0.0489139872659859 1
0.667673783236116 1
1.02073461774171 1
-0.588133592396981 1
0.66393391204368 1
0.574171729471072 1
-1.02872358289434 1
-0.87146044036806 0
0.731626186474215 1
0.750262532652523 1
0.218736708807521 1
-0.267438974287365 1
0.887874881760389 1
-0.543680640269695 1
1.23518135283958 0
0.202836746181329 1
-1.10781139080136 0
0.267397815565246 1
-0.319341821370904 1
0.414877215888035 1
-0.785434820680178 1
0.18886326886874 1
-0.278164288130097 1
0.402701103770023 1
-0.156028269884223 1
-0.0592633372624449 1
0.308645986148547 1
0.116849473441078 1
0.333083112907995 1
-0.0118707209877635 1
-0.413858509030325 1
0.71582808112885 1
0.437368533119116 1
0.450363395494534 1
0.179544526460856 1
-0.0419957264222366 1
0.504109037451358 1
0.787006682140528 1
-1.04471153527801 0
-0.327867566580711 1
-0.407696545347004 1
0.363677874521354 1
0.289965736116931 1
0.0077290100119608 1
-0.556297053604708 1
-0.131321562036912 1
-0.0774474597020067 1
-0.144686657546956 1
-0.0160987918123984 1
-0.105168685721756 1
-0.123603791085348 1
0.178225884337911 1
-0.420610113270246 1
-0.105460310394446 1
1.25954966253464 1
-0.415694868355509 1
-0.214776900994117 1
0.0375984491221672 1
0.28004776435675 1
0.416469461901375 1
-0.508030289905845 1
0.830608306005078 1
0.691498088064874 1
-0.627885554857706 1
-0.623351311504176 1
-0.676531269241996 1
-0.85148759099455 0
0.341558871698935 1
0.348302331510818 1
0.114856389394673 1
0.703820045355267 1
0.757176900005006 0
-0.142414974072746 1
0.498626204494908 1
0.144868451033911 1
-0.292764774950467 1
-0.786525521214429 1
0.284950128359715 1
-0.211035946608287 1
0.195986331386236 1
0.758247557034344 1
-0.550689503685354 1
-0.32554825017617 1
0.948689199456377 1
-0.639361085890915 1
0.244321908110691 1
-1.18196277357121 1
0.362539863426792 1
-0.382338175814927 1
-0.0204098207334862 1
0.330353496646214 1
-0.294483088489822 1
0.371599445378395 1
0.790177953701306 1
0.361258650601619 1
0.285134591098126 1
-0.186660945800093 1
0.4038862532119 1
-0.143723204533436 1
0.255197130214306 1
0.90281398562044 1
-0.229911718288769 1
0.500576704972248 1
0.870279008520237 1
0.381320256507599 1
0.596789594081598 1
-1.10267592128024 0
0.0895838409818124 1
-0.543937933647264 1
-0.865009234741492 0
-0.282167382295989 1
-0.512247040960614 1
-0.34760492889147 1
-0.546739730260502 1
0.35676372913197 1
0.0294029817740933 1
-0.576184289218565 1
0.321949815066857 1
0.219267121811725 1
1.15408768349705 1
0.248634577030904 1
-0.859848047589179 0
0.30047085823068 1
-0.113727317934546 1
0.555777631572915 1
0.0968097597079826 1
0.0497892137019773 1
0.448333570504518 1
0.694660502158471 1
0.229277942403368 1
-0.647657269219571 1
0.657062154101605 1
-1.32842280975308 1
0.482033869252495 1
1.15249321939857 1
-0.926099634894198 1
0.305435916810179 1
-0.414647669695933 1
0.0501958942193275 1
-0.859927400811418 1
0.0592748565220759 1
0.0147508976245891 1
0.91232777442881 1
-0.808420086164414 1
0.419018949972681 1
-1.57994287208055 0
-0.268498840079428 1
0.47027860724686 1
-0.000678912469260468 1
0.457154532142564 1
0.233533707348993 1
-0.134761505965017 1
0.348053538987279 1
-0.0666232888380756 1
0.336643724086969 1
0.967182309621002 1
-0.780148037497113 1
-0.220878783331277 1
0.150899910976848 1
-0.466456655012424 1
0.499699217459434 1
1.10517646729174 1
-0.000254589278440451 1
0.370750864390179 1
-0.311284420545886 1
1.43486183038909 0
-0.222270479546494 1
0.0891468429370929 1
-0.242453267057906 1
-0.390923614467984 1
0.0737203764270112 1
0.844629135731291 1
1.07003947030976 0
0.228658769757599 1
0.700842553487998 0
-0.138767390842007 1
0.00774090829412425 1
1.03112994877993 1
-0.378439110789114 1
-0.152100457168036 1
-0.239707573125384 1
0.49691917930025 1
0.164495642530472 1
-0.35192557888851 1
0.483919989855757 1
0.675544385949525 0
0.517994863606276 1
-0.216846733829565 1
-1.08077109944669 0
-0.714839040887508 1
-0.421315433554663 1
0.0485991177469114 1
-0.0908350374186866 1
0.325981233189694 1
-0.668570970858752 1
-1.93974372048892 0
-0.366910283221127 1
-0.298554419691873 1
-0.250009060109375 1
0.0810799369858128 1
-8.74827869775108e-05 1
0.094359159916567 1
-0.0456863302036415 1
-0.101199692714277 1
1.24817688779342 1
0.43471283409766 1
0.00670641887333981 1
-0.410848068395871 1
-0.114302492622544 1
0.805693070654384 1
0.170443558095566 1
-0.182153469566837 1
0.516858166294867 1
-1.14401107059103 1
0.606754793411181 1
0.382571154754002 1
0.203796151071916 1
-0.855985356829149 1
-0.511549789972211 1
-0.281360603162853 1
-1.11143432720447 1
0.442774541282347 1
-0.574098410908548 1
-0.419778816472438 1
0.934062720596963 0
-0.0762025874311797 1
-0.336458702212037 1
-0.203378475880172 1
0.0943353943476431 1
0.535966377303172 1
-0.466964148975716 1
0.672133824561055 1
0.062149136192466 1
0.405818945891632 1
0.556000909301685 1
0.329771313652159 1
0.67989496828459 1
0.103600740929544 1
0.813915061026323 1
0.117328412560095 1
-0.28415717873144 1
-0.0358306739770469 1
0.215863693579395 1
0.67222736705671 1
-2.00808713614921 0
-0.378085691103729 1
0.627239097328193 1
0.271838114391572 1
-0.389257684806089 1
1.2982839478568 0
-0.19752349823686 1
-0.34976589997443 1
0.13099967445541 1
-0.520265157466228 1
0.477176218632215 1
-0.0426482307540694 1
0.66559549597549 1
0.20957871016626 1
0.742586923396997 1
0.887998373376734 1
0.311380554002184 1
-0.165724438176922 1
-0.784170431993669 1
-0.15739793887158 1
-0.533831252931564 1
0.0902408019615368 1
-0.838276191594447 0
0.785908121710225 1
-1.17179383322934 0
-1.04059114619922 1
0.0265721488936839 1
-0.188164561392133 1
-0.462812051825598 1
0.110262192674681 1
0.528984045552512 1
1.12435799302126 1
-0.0349228240442465 1
-0.232694240947617 1
0.0505572656973507 1
-0.058370970836975 1
-0.964641115993308 0
-0.431935599779119 1
-0.462487889770299 1
-1.20870267017757 0
-0.576253651910922 1
0.247221262514298 1
0.219517639700815 1
-0.499890618384769 1
0.512162179053176 1
0.224908084075112 1
0.701443393409631 1
-0.0538542930215789 1
-0.292237670667924 1
0.0473394300987002 1
0.421448644011318 1
0.194111093929364 1
-0.137347754302954 1
0.509161562414928 1
-0.0314591126605942 1
-0.584346250539374 1
-0.231665634850824 1
0.0431127041184804 1
-0.711249754140816 0
0.631126967831013 1
-0.100930220639093 1
-0.318772261842236 1
-0.170685789805985 1
-0.0345390325922026 1
1.02593228546679 0
-0.270523548718553 1
-0.167517140834193 1
-0.778121644983327 1
0.308512318671131 1
-0.7063778675392 1
-0.432469263871117 1
1.13488538876557 1
-0.618555311980782 1
-0.101181210103356 1
0.17652600794571 1
0.200409928846826 1
-0.0790850876625063 1
-0.854040939144902 1
-0.513764599845386 1
-0.569716562225763 1
-0.205030130590107 1
0.00485697221926917 1
1.29023995612021 1
-0.0547746499079677 1
-0.311294528156254 1
-0.208702624370869 1
-0.0113772406450736 1
-0.805325793559003 1
0.0258809151678163 1
-0.644087033870243 1
-0.169158575715594 1
-0.0926789649313102 1
0.441746831774657 1
0.139821643431947 1
-0.303993006114599 1
-0.663074411239483 1
0.140326025064907 1
-0.077339468067241 1
-0.37353627946676 1
-0.89842055928141 1
-0.8783968620375 1
-0.589636737133441 1
-0.437120250632141 1
-0.938954461287284 1
0.521974769455156 1
0.604141409717484 1
0.300437143569494 1
-0.429471003233073 1
1.09678769629114 0
-0.823252305124863 0
0.839530659061029 1
0.395666614657453 1
-0.0705552590197397 1
-0.867889018586908 0
0.565234671828368 1
0.429348282589653 1
0.218375826587239 1
-0.122218848447945 1
-1.04982777652679 1
0.164772340029827 1
-0.667236344730905 1
0.0678466881326807 1
-0.0948957958919305 1
0.407899789617929 1
-0.620029937520913 1
-0.0131083454478142 1
0.21806404687246 1
-1.09015542223531 0
-0.237592638789167 1
-0.450353059881666 1
-0.84914419339431 1
0.0205629504237656 1
-0.892589649871082 0
0.662882614734156 1
0.185414124068197 1
0.304132017737631 1
0.562566624404164 1
0.74037708655317 1
-0.296230929643092 1
-0.239550280659355 1
-1.43504838252423 0
-0.213392151991991 1
0.00878668064665234 1
0.511937569452404 1
0.570716597875608 0
0.413621052116863 1
-0.400167284019058 1
-0.0895216134607855 1
-0.62570856148647 1
0.701402317737358 1
0.579163537680238 1
-0.6149730162016 1
0.133985110025339 1
-0.034481253904429 1
0.108904046243146 1
0.732974035383241 1
-1.84598362797459 0
-1.04227307764047 0
-0.370289437759596 1
-0.120630140784093 1
0.414371338363428 1
-0.920704040352132 1
-0.52600771400252 1
1.23425606561216 0
0.411817703445509 1
-0.432916837086255 1
-0.172003774327046 1
0.668401194009231 1
0.271153356892782 1
0.158007636614475 1
-0.0843686359505481 1
0.0837571697991068 1
-1.1703940476492 0
1.71350078293997 0
-0.27632506909111 1
0.231881991904277 1
0.409381735315113 1
-0.142080794414882 1
0.147595290339697 1
-0.399761863174868 1
-0.456128459771982 1
0.250651813211401 1
-0.941380819082223 1
0.416740444310641 1
-0.618249027958148 0
1.32553402488504 0
0.291317281078768 1
0.00210672852583665 1
-0.282858609246693 1
-0.996298900395692 0
-0.204477639495173 1
-0.441734988358975 1
0.108955557645163 1
-0.515687162296833 1
1.19939605090231 0
0.953065642898855 1
-0.920736010050043 1
-0.580810029866585 1
-0.241625095774629 1
0.699623510399042 1
-0.221794399074829 1
-0.329579808618094 1
0.153529138980838 1
0.555416893804708 1
-0.321553123345137 1
-0.34803671651303 1
0.305910682542262 1
0.651025629751086 1
0.957428887056989 0
-0.0484005031417133 1
-1.2632650687055 0
0.00390765774823402 1
0.626041319610663 1
-0.243925001723769 1
-0.64672523304711 1
-0.210405761610398 1
0.67295472244449 1
0.0485777083355602 1
-0.0327113709407914 1
-0.7467373990388 1
0.327345243579508 1
-0.134565433570847 1
0.0469522341650688 1
-0.339708726637682 1
-0.179967026799789 1
-0.238011145369053 1
-0.131464900724354 1
-0.11541475490221 1
-0.551166036697831 1
0.788111522377757 1
1.19945146133165 1
-0.213716103496292 1
0.0237694738295515 1
-0.524081752048763 1
1.11723292882714 1
0.327607269849648 1
-0.760340684146073 1
0.130507389972411 1
0.285277338819563 1
-0.470851366632215 1
0.124125969595826 1
-0.0791733471595132 1
0.853372006209807 0
1.18235783240064 0
0.786720139975002 1
-1.21139113216094 1
-0.0115266964585087 1
-1.48693001604028 0
0.208867393017509 1
0.682661493119924 1
-0.423648554535575 1
0.526206779412957 1
0.00294467934855591 1
-0.269334544214835 1
0.93595027549941 0
0.194721052030151 1
-0.102628588148591 1
-0.210673054048762 1
-0.173685993835288 1
0.714853819446376 1
-0.454606820640439 1
-0.42704214645176 1
-0.416074702834757 1
-0.2794708674625 1
0.622782152414358 1
-1.0019326990047 0
0.815198401475612 0
0.374378170177443 1
0.93620304746392 0
0.472917993904286 1
-0.015329923500177 1
-0.0994428405240813 1
0.429941732696974 1
0.325712752432646 1
1.13493018195744 1
0.480977905997666 1
0.112400050017905 1
0.933868561360364 0
-0.621625377425894 1
-0.564498378064153 1
0.109152400379761 1
-0.160049103878151 1
-0.167878806378694 1
-0.229378769845784 1
0.88880287523211 1
0.0599282598168104 1
-0.594223529779561 1
0.516834827395098 1
-0.668374604035357 1
0.556899751916366 1
0.757613298328381 1
-0.65506456000924 1
-0.0264846219932474 1
1.04762853636157 0
0.343633368034442 1
0.441005723462688 1
-0.246542195483956 1
0.445313498092771 1
-0.11507803434066 1
0.182665841051512 1
0.160392528995035 1
0.610848821528136 1
-0.679519781097865 1
-1.22012512660005 0
0.43140035380301 1
0.902058996763957 0
-0.286106958760331 1
-0.593308791323985 1
0.0488992192067907 1
-0.433631895670078 1
-0.0436132665465032 1
-1.38664816525131 0
0.95135050487444 0
-0.243241381394972 1
0.188404585508228 1
0.212348286369048 1
0.348061119526758 1
0.537879686987885 1
0.246713203685434 1
0.596574547064208 1
-0.531356910641316 1
1.53188220855804 0
-0.461061497783969 1
-0.0241961610759171 1
0.711228091490412 1
0.111352223146585 1
-0.0837719900149596 1
-0.659631023475777 1
0.183738972163883 1
0.503443239584968 1
-0.0118688246753502 1
-0.813172889605643 0
-1.07756954975617 0
-0.120884061973549 1
0.951479601115142 1
-0.0232729565097701 1
0.408925770453963 1
0.588650311989722 1
0.155442401991346 1
0.810032124283842 1
-0.747165256182826 1
-0.14712534054142 1
0.203706069013696 1
-1.9349839575869 0
-0.171674950403412 1
0.473474849793451 1
0.551386711372157 1
-0.453406639961394 1
0.570959701028774 1
0.532664049397745 1
0.591709945246539 1
-0.200180620749445 1
0.639505648711292 1
-0.0730623354640764 1
0.115457918259185 1
0.922270547740488 1
-0.764559386717709 1
0.510345291909368 1
-0.62131763199643 1
0.149822601387493 1
0.363714304955182 1
-0.139885296042434 1
-0.304541887931959 1
-0.492305304014245 1
0.136197013772207 1
-0.402520052352708 1
0.197092881556679 1
-0.616185862231556 1
-0.185706455899914 1
-0.788273961583079 1
0.427485450970624 1
-0.489854764339354 1
-0.0301542039051638 1
0.119368329645238 1
0.410656736718116 1
-0.39522199622196 1
-1.28949255832706 1
-0.703699759364484 1
0.339082388821941 1
-0.868834182510155 0
0.477794692791358 1
0.05033861915539 1
0.439519885674332 1
0.261196996917781 1
0.427633340546463 1
-0.0348185030288594 1
-0.482068604914152 1
-0.389930252488548 1
0.16836144786501 1
0.501966008425322 1
0.600437497231282 1
-0.606761201290998 1
0.0935366478163954 1
0.526873247298449 1
-0.251381420506112 1
0.228491704821779 1
0.348916010363979 1
2.02195083228836 0
0.427376578707033 1
0.445028467323848 1
1.09991434973557 0
0.141531259936495 1
0.396430168571894 1
-0.0201997208872838 1
-0.0991900464978892 1
-0.279935329656242 1
-0.0931124924408303 1
0.373881934434383 1
-0.0270824213333892 1
0.441180908667803 1
-0.05430570244739 1
-1.17846146742112 0
-0.375818254118862 1
-0.152971875464857 1
0.465423675475666 1
-0.167689359991938 1
0.0166149752325354 1
-0.906479949163457 1
-0.642772884253977 0
-0.231645944247987 1
-0.320950107784665 1
-0.0891703944469195 1
0.25147727534443 1
0.516303163552102 1
0.483953678500045 1
-0.204585151216116 1
0.280492869993433 1
0.642601664408266 1
0.428867738443804 1
0.361122395043292 1
0.0489761454940038 1
0.67685985839164 1
0.15354918634603 1
0.26616202695832 1
-1.03492373937011 0
0.508843552616754 1
0.490698621469309 1
0.2057218380311 1
0.121412589090342 1
-0.3860040885558 1
-0.862956562710144 1
-0.355594178962785 1
-0.358777614822708 1
-0.221201652413267 1
-0.361091844510766 1
-1.46565610035634 0
-0.782397159575301 1
-0.670404498546305 1
0.926004966385535 1
0.761429566796274 1
-0.253599671281922 1
-0.288233944456852 1
-0.426053716978843 1
0.663340029274793 1
-0.0296394492787631 1
-0.028980332495933 1
-0.77506113321808 1
0.616768225574988 1
-0.569219203295138 1
0.113440869682152 1
0.294495276702154 1
0.471052054731906 1
-0.0303392367628839 1
-0.712163821463886 1
0.916239175673493 0
-0.536127339196468 1
0.717335096039012 0
-0.78000960877379 0
0.566574124721288 1
-0.071556633391303 1
-0.486151361072073 1
0.207435013936414 1
-1.36976989076324 0
-0.0968991098620815 1
0.736100335575146 1
-0.314346578429047 1
-0.226413087028524 1
-0.0284653818854844 1
-1.0515155240704 0
0.667057449516534 1
0.957408665026445 0
-0.423200460584997 1
-0.923743230919038 1
0.880028078244902 1
0.378823076249125 1
0.733396142290481 1
-1.01298889554725 0
0.0596638607688517 1
0.595460333202352 1
0.321056279375396 1
0.360261221982727 1
-0.530416773509019 1
-0.574797615162052 1
0.281593259383618 1
-0.980837069098917 0
0.880428339113179 0
0.225110972153202 1
-0.0352547491041136 1
0.837180776227474 1
1.10927813127351 1
-0.341302307289739 1
0.0129358100686875 1
-0.827840819190978 1
0.0914098746057369 1
-0.716389631637466 1
-0.115330886304716 1
-0.296566181684666 1
-0.236287446284898 1
-0.0703876846656108 1
-0.285260165732356 1
0.403344174435976 1
0.0630656034949921 1
-0.398214805255877 1
-0.243095649990026 1
-0.248587518147792 1
0.651006455058476 1
-0.565993033393514 1
-1.12604440226236 0
-0.484344995771332 1
0.360624121819806 1
0.333954549684926 1
0.0696697215665603 1
0.179877456043179 1
0.295693033988807 1
0.918001185148808 1
-0.959007533850637 1
0.442241310800491 1
0.295500487397524 1
0.659595164619879 1
0.648865931807494 1
-1.04287293494006 1
-1.29558999945591 0
0.579865520805074 1
1.01334182487704 1
-0.305955891148953 1
0.574365518392853 1
0.156408169125464 1
0.500607909456513 1
-0.554033692173267 1
-1.05946336215459 0
0.118401228303571 1
-1.14337323295589 1
0.716028166085679 1
0.296893244131508 1
-0.283223717332591 1
0.595711986662811 1
0.00556660134678263 1
0.485237950634463 1
-0.151885015939589 1
0.215067789388012 1
0.303493474850639 1
0.541304334610663 1
0.339700293620565 1
-0.943222632319602 1
-0.31225271314097 1
0.56044559196171 1
0.693815341314961 1
0.611367868131074 1
-0.0193725930467417 1
-0.677000615418692 1
-0.401744507285442 1
-0.36299013563568 1
0.0658535109483782 1
-0.367023696884324 1
0.996055160805252 0
0.898264573925023 1
-0.823706437048598 1
0.624352544985701 0
-0.373566731807861 1
-0.032363991216541 1
0.346854389254837 1
0.212016921583842 1
0.449495531848476 1
0.292945067835692 1
0.547703210256028 1
-0.690152006047544 1
-1.03096247117295 0
0.173926369652823 1
-0.78765649450367 1
-0.00805244171340318 1
0.437212931933183 1
0.535422205643441 1
1.73659416655175 0
0.372914542778356 1
0.81496209387457 1
-0.0426946164553388 1
0.798499330819941 0
-0.351216466788959 1
-1.25145503698675 0
0.314834814711879 1
0.292788010129539 1
-0.728913983763844 1
-0.404827201756128 1
0.322674829739314 1
-0.0529193100334722 1
-0.219576344775479 1
0.148098224698872 1
0.79649371352229 1
0.257656409276917 1
0.127088874819275 1
0.197285796593982 1
-0.513523388462541 1
0.64133009124642 1
-0.551886471761246 1
0.606464186332888 1
-0.265739438212746 1
-0.686794143683633 1
-0.600072132396144 1
0.289433650863613 1
-0.0833981431289332 1
0.686767485679229 1
0.22663362266482 1
-0.305417278919373 1
0.905124341526767 1
-0.867503363984388 1
0.475816855675901 1
0.319319633002516 1
0.43250883231055 1
0.298832717573636 1
-1.190931323276 0
0.806873047716547 1
-0.414644008710281 1
0.948949644956453 0
-0.0768043645791833 1
-0.117549550016125 1
0.711260633383246 1
0.255682750584152 1
-0.691475747597753 1
0.0987331276656966 1
-0.0888001778953741 1
0.19997606307469 1
0.0575770680094537 1
-0.73329073209719 1
-0.260549409685037 1
0.645056850334231 1
0.286704731558272 1
-0.150949829023051 1
-1.14092101124626 1
-0.398271284327935 1
0.428313358655084 1
-0.553617607155214 1
0.161792889084407 1
0.838545566926199 1
0.952421457280545 1
0.991782175950168 1
0.479427462614663 1
-0.464914803207241 1
-0.3850931637084 1
0.418732302901505 1
0.842006176380221 1
0.234804636317692 1
-0.431140851125842 1
-0.030618628131323 1
-0.189079971414082 1
-0.0574874636578443 1
0.111335942733596 1
-0.224431109929844 1
0.335158292970145 1
0.13987758249705 1
1.46424070940032 1
-0.954110510380709 1
0.237175565425197 1
-0.51886978137717 1
-0.23312850545388 1
-0.19031545028568 1
-0.939627526880895 1
-0.452911369164873 1
-0.559772544439603 1
-0.248293444849294 1
-0.00402430775662732 1
0.564635643079982 1
-0.521834548988959 1
0.205640347118491 1
0.000260504290147096 1
0.0578577960719219 1
0.570065268041019 1
0.310916385451792 1
0.275427377818307 1
0.36054489192565 1
-0.603547219248014 1
0.585978372829891 1
0.00510367567278499 1
-0.497428017815985 1
0.0120944745666355 1
-0.634343776094374 1
-0.934705795387441 0
-0.110380257158939 1
0.0220608457915555 1
-0.170131379256465 1
-1.24479197826765 0
-0.964614257325025 0
0.584423668405341 1
0.221119910572978 1
-0.198582974970147 1
0.77785773258535 1
0.131004924023376 1
-0.0432305745738988 1
-0.055606646018704 1
0.179752611897379 1
0.185749724171426 1
-0.00629279777946274 1
0.279963868678597 1
0.406295841169142 1
-0.72439022828555 1
0.761326896712376 1
-0.269202469958704 1
0.310313666467598 1
-0.54588445394165 1
0.204400824966495 1
-1.55819161927041 0
1.07360877050584 0
-0.0975100003714855 1
-0.223825754601916 1
-0.256335420580507 1
-0.00242161592367255 1
-0.635590111405927 1
0.516071267895807 1
0.691629437324018 1
-0.131366571099616 1
0.195991975081336 1
-0.370352548492255 1
-0.03708909918631 1
-0.691512952781185 1
0.809721176116668 0
0.338417435760769 1
-0.212089118131528 1
0.0258956775189469 1
-0.0247874916463379 1
-0.494028456279125 1
-0.609197795877831 1
0.0204202439702036 1
-0.0172997979244262 1
-0.91312067962217 1
-0.845378320921644 1
-0.0125226981642249 1
-0.306616927319027 1
1.10434883658483 0
-0.802425942979496 1
-0.0891973590574923 1
-0.895744236770763 0
0.445836778409056 1
1.37199729676966 0
-0.402612674538112 1
0.105241083060421 1
0.053277329794866 1
-0.00184204981085909 1
-0.310288620008472 1
0.873071021822269 1
0.394428596590052 1
0.194741538647061 1
0.648279636974899 1
-0.959625603281613 1
-0.771924128276071 0
-0.0992887339448004 1
-0.538018909631868 1
-0.0513342843440576 1
-0.538990625084353 1
-0.265331338935547 1
-0.421498977799927 1
-0.252692429197538 1
0.315335300060027 1
0.542818331511133 1
-0.270394468227797 1
0.114414770184109 1
-0.666040489360859 1
-0.758466575189781 1
0.949036088783218 0
-0.85793010302387 0
0.524732703119944 1
-0.00146006584166235 1
-0.630278307918398 1
0.340617478929275 1
0.651938708299691 1
-0.746199264983909 1
-0.105059610981009 1
-1.1124431520698 0
0.338438258539307 1
1.06182361066031 0
-0.35275446322753 1
1.65752613787861 0
0.098090322551331 1
-0.254423580404633 1
-0.586011774505124 1
0.540831407313322 1
-0.0796573772190034 1
-0.391867914576707 1
-0.898454411941674 0
-0.0476874473020434 1
0.00205486231441078 1
-0.423008714902319 1
-0.361822234091503 1
0.286477910115409 1
-0.426617715399026 1
0.000370463150577854 1
0.25625299287746 1
0.953044983926875 1
-0.107547293191559 1
-0.0252273183537738 1
-0.271081082519606 1
0.633544375677196 1
-1.00480235058545 1
-0.662962484290334 1
0.183474178586967 1
0.950606509213678 0
-0.387922466861295 1
0.814540783795626 0
0.397354179718382 1
0.0938738420805039 1
-0.14038286531697 1
-0.329865851914411 1
-0.286635008858229 1
-1.95155975170422 0
-0.882596040306637 0
-0.682465403345538 1
0.779161495702928 1
-0.226985556151184 1
0.635588723390486 1
-0.0875241231368974 1
-0.489724474079692 1
0.478846632666375 1
0.13709542730834 1
1.22595555258869 1
0.520172523826927 1
-0.34746267112288 1
0.508649059819559 1
-0.885989044500478 1
1.00501779782606 0
0.013802760743307 1
0.479543614621539 1
0.335371668413292 1
-0.273523492201006 1
0.167634746199526 1
0.333240199890888 1
0.122710801113406 1
0.312068863720909 1
0.325354430198638 1
0.169389864979701 1
-1.02149035029222 1
-0.327189389828254 1
0.921632906403241 1
-0.250815646628613 1
0.0624172834847342 1
-0.0651730388314902 1
0.157813506731549 1
-1.37753999149123 0
-0.311672078777006 1
0.25825387433423 1
0.354816149957655 1
0.790494852934178 1
0.0645904731977954 1
-0.107516115372219 1
-0.864877206784545 1
-0.128838821740193 1
-0.586934435510306 1
-0.0167047794115742 1
-0.660067661757957 1
-0.20624611787927 1
0.393207948581848 1
-0.340549042041535 1
-0.53500353495775 1
0.840798080828845 1
-0.277192759257674 1
-0.644241747142761 1
0.0361158597799217 1
-0.370179202692474 1
0.60487925743402 1
0.769844438155238 1
-0.0755012630302706 1
0.0746706281904763 1
-0.440246355657013 1
0.183805829070472 1
0.015999376221135 1
-0.152702952078378 1
0.918677488983311 1
0.843654616456305 1
0.494210253978596 1
-0.476979387896186 1
-0.157095017246378 1
0.321809217590275 1
0.640856675576696 1
0.315669434730944 1
-0.00174032025558568 1
-0.478480597806166 1
0.17985305201915 1
-0.803020020329898 1
0.218673633501646 1
-0.659980211262785 0
0.0559971877887044 1
-0.565361613567399 1
0.795886395743109 1
0.21482289917772 1
0.212691616733601 1
-0.149722571648346 1
-0.0172838632202897 1
0.275277356897444 1
-0.673811628109343 1
1.29458629056359 1
-0.0398299716822808 1
-0.173072312734257 1
0.445050448920955 1
-0.970698357494762 1
-0.0389556994146261 1
-0.93776723162515 1
-1.2360742771773 0
-0.772720789423908 1
0.246989070109777 1
1.10199405073445 0
-1.07273224113857 1
-0.899402333757379 1
-0.511821837526638 1
0.16945482207456 1
-0.226401748302045 1
0.0568209864636438 1
-0.178960759807321 1
-0.209917350788888 1
0.802829742267908 1
0.156352535451488 1
1.62694407072264 0
-1.32082609346828 0
-0.269495018577479 1
-0.145989670969528 1
0.196570582321848 1
0.571168406169499 1
-1.36410444577205 1
0.200907019509454 1
0.533611657649944 1
0.982648643169961 1
-1.58219813664261 0
0.386353217206737 1
-0.411878443730439 1
-1.34975677432885 0
-0.735478422480381 1
0.503257831468392 1
-0.593600143630383 1
0.236518156030734 1
-0.404977676175369 1
0.132390478512285 1
-0.0436126825048254 1
-0.901975984962485 1
-1.05556053884243 0
1.42922563548568 0
-0.489031635578721 1
0.577986765398119 1
-0.941796130136367 1
-0.313001657479355 1
-0.484210726750388 1
0.187276368886974 1
-0.568943620689934 1
0.764428699451301 1
-0.305362517608379 1
0.0857363713433581 1
-0.835206692588786 1
-0.84981059981625 1
0.604351795613458 1
-0.19560076031025 1
-0.341214367973472 1
1.19764177511427 1
-0.57044525602415 1
0.541666705839327 1
0.160429701760568 1
0.356695581264669 1
0.471923396757227 1
0.571546294552271 1
0.747810324808035 1
-0.0955421935809918 1
-0.40991485114599 1
-0.657839311625128 1
0.185022589415021 1
0.110601195656565 1
1.15930628235448 1
0.0315885314283346 1
-0.351352474121294 1
-0.464818613016056 1
-0.602498948352751 1
0.586929646225205 1
0.166981681522049 1
1.47535428299083 0
0.182115533552648 1
0.175291435966246 1
-0.129239775685928 1
1.2623000163338 0
0.456753287092208 1
-0.0454164753764616 1
-0.422342441118015 1
-1.75804072013841 0
0.380350574230412 1
0.072088994623577 1
-0.102667816850693 1
0.0503549679431067 1
0.054571949008087 1
-0.920777642326056 1
0.583334414215424 1
-1.96864535561815 0
-0.655941038529246 1
0.349373142733675 1
-0.449062494771909 1
-1.00256187027276 0
0.106870314213286 1
0.493020730560345 1
0.797817238580502 1
0.0975029796322842 1
-0.00931040847098923 1
-1.09351957549379 0
-0.38100996365579 1
0.206156282349569 1
-1.03363194886436 0
1.11684153098035 0
-0.13116247459879 1
0.536865628208042 1
0.215144216102776 1
0.777145568971312 1
-0.466095779451815 1
-0.280262245286387 1
-0.199175075416066 1
0.650239218315924 1
-0.189354006309444 1
0.137118016267989 1
0.275657661608474 1
-0.437829427998812 1
-0.852994756987096 1
0.229756006201465 1
0.616934109582529 1
-0.215946675545467 1
-0.615459028386973 1
-0.413687157489993 1
0.293309864491541 1
-1.10453174683594 1
1.38467837678702 1
-0.809010519956474 1
0.033374707535646 1
-0.296928467330003 1
0.318557274155019 1
0.992840091412262 1
0.000520718455670699 1
0.418222523835974 1
-0.270584902492825 1
-0.225361225295652 1
1.00891915115949 1
1.73384381470907 0
0.409309492416737 1
-0.559190839517587 1
-0.302072556448731 1
0.287138693269237 1
-0.0566349331705903 1
0.115631704539257 1
-0.8586460823954 0
-0.794736607213412 1
-0.338032432044533 1
0.171779325861411 1
0.143353534848618 1
0.747492687565753 1
-0.893310811650278 0
0.284492687505469 1
-0.198398889211617 1
-0.20173512126891 1
-0.459259182856387 1
-0.145743841744973 1
0.913123755272128 1
-0.410986229329304 1
-0.998811377190411 1
-0.631314201367911 1
-0.547268060310894 1
-0.0145530922841252 1
0.0643279656922256 1
-0.314789037974575 1
-0.148584047536582 1
-0.860825391254293 1
0.00787560218329256 1
0.609535842041975 1
0.124914266588372 1
-0.630298484016725 1
-1.99082611031078 0
-0.694102935572564 1
0.327114898262619 1
0.773751695378257 0
-0.893537304911526 1
0.161325225360751 1
-0.218390760375864 1
-0.312245217444016 1
0.69112003883891 1
-0.255656159180765 1
0.367641655853758 1
-0.218438696404355 1
-0.407861161328955 1
0.584447433201913 0
-1.55148905897065 0
0.82449793411624 1
0.693244979718076 1
-0.560578233924516 1
0.563035833029089 1
-0.0525364219013873 1
0.881907437057531 0
-0.217401934976622 1
-0.211023486653039 1
-0.213160607218923 1
0.0796708695460027 1
0.133326462087821 1
0.168897410176224 1
0.514130605804652 1
-0.242962020015343 1
0.136028675759971 1
0.494259044774099 1
-0.668625790001451 1
0.195151129375156 1
-0.0217514989236858 1
0.237456351358033 1
0.143154376901411 1
0.472466517375432 1
0.495956978138737 1
0.000298323830052627 1
-0.862321410119874 1
-0.184543939126009 1
0.500676654575603 1
1.01983109602995 1
0.108972844765372 1
0.86460805583879 1
-0.113974007352408 1
1.00285419072556 0
1.34399775846055 0
0.32631813272583 1
0.619800199444074 1
0.314128699581655 1
-0.936757228726649 1
0.528200493813081 1
-0.656577699266276 1
0.0343542401287221 1
0.60847915798075 1
0.188675052201325 1
0.518439093544308 1
0.238028022065703 1
0.643112365964403 1
-0.350743916545356 1
-0.0589921599044086 1
0.127468894504195 1
0.862880029197996 1
-0.403413463581197 1
0.25627571155472 1
-0.0869602724002058 1
-0.908807905874845 0
-0.448892946059813 1
0.204877251387775 1
-1.30281331392937 0
-0.493141343390013 1
0.668077300064557 1
0.136656228923786 1
0.241401379222165 1
0.0698157654948139 1
-0.0745114026109606 1
-0.0354357050990263 1
0.324062332333234 1
0.08655027115081 1
-0.10641381874392 1
-0.56025665258726 1
-0.182757942378362 1
1.0542724111732 0
0.465218840319706 1
-0.0960473033778663 1
0.00438144226870905 1
-0.648836262200414 1
-0.0344650087129123 1
-0.0305611079924655 1
-0.408257337854984 1
0.721854533787628 0
-0.632491013219817 1
-0.733882149726461 1
0.32909799806572 1
-0.531793192507942 1
-0.166102954649705 1
0.806337060452618 0
0.766121614502056 1
0.384517223599878 1
-0.180976647073426 1
-0.297715875727819 1
-0.0950682632494253 1
-0.691064948696596 1
0.19018912412406 1
-0.938529191216487 0
-0.491491470230148 1
0.613900625044265 1
-0.0204203703505852 1
-0.135969742751795 1
-0.15578906469995 1
-0.862545017908299 1
-0.277191559723409 1
1.17108878538182 1
0.246834696298983 1
-0.192040310006923 1
0.25364938562156 1
0.186080147107447 1
-0.119202144575594 1
0.265113775191629 1
-0.306098475309008 1
-0.0602723940223803 1
0.449008274235133 1
-0.0978545594539717 1
-0.620402036624149 1
0.23067721505058 1
0.412241646259697 1
0.223209902550678 1
-0.0898713169161019 1
-0.580217336220388 1
0.598045587664636 1
-0.0849413046033047 1
0.575861333591035 1
1.32868706310825 0
-0.542099664051166 1
-0.830748502341942 1
-0.0637648639394227 1
1.10639002054395 0
0.323193967836944 1
0.444221836479498 1
-0.65771904294583 1
-0.0881990578373966 1
-0.81188498851513 1
0.0305042154877194 1
-0.504551567744585 1
0.59134442791238 1
-0.529140229335693 1
-0.388732293151159 1
-0.592602380383496 1
0.0202162336587319 1
0.13222273225122 1
0.482347033244161 1
0.286827896232608 1
-0.809472380141392 1
0.306827608059192 1
0.772911399664735 1
-0.154931514921183 1
0.131577413275446 1
0.0504462775193715 1
1.1284525504811 0
0.175498992902019 1
-0.653303275214708 1
0.260392970141812 1
0.802677342539957 1
0.781316502201237 0
-0.439156801562876 1
0.273813029579079 1
0.351194510706155 1
0.00549162230583146 1
-0.161190498997388 1
-0.58940901613003 1
0.263453969710539 1
-1.29773015384849 0
0.779996862734784 1
-0.139258192526194 1
-0.0319184762026865 1
0.840349594986698 1
-0.870392585834698 0
-0.565786078918118 0
0.327122589648192 1
-0.218218987914825 1
-0.194582359237697 1
-0.918685806722629 1
-0.373864058607513 1
0.7882879272802 0
0.173639462992819 1
0.0976070582781945 1
1.03221015795779 1
-0.892789294704179 1
0.405985454080673 1
0.213465660782342 1
-0.388417840074712 1
0.668113998504252 1
-0.549508968673831 1
0.643677233940973 1
0.864245704871964 1
0.303061930223007 1
-0.030186404726977 1
-1.04567974334213 0
-0.523242202286913 1
-0.231693027374772 1
-1.01597183101718 0
-0.137454941857471 1
-0.979970420607949 0
-0.755485093093605 1
-0.44840784484037 1
0.133184274992141 1
-1.1068299183547 1
0.64318002856628 1
0.564852728714811 1
1.35525663701376 0
0.0287491828196021 1
-0.585607063499058 1
0.41232354355726 1
0.434649789314269 1
0.00212485137021931 1
0.239690942014731 1
0.219597736514107 1
-0.852474866881165 1
0.19050887737457 1
0.150925673279753 1
-0.0307224122088668 1
-0.0139768116346842 1
0.91081427669562 1
-0.00581591143893459 1
0.339327693036735 1
-0.0130465536086577 1
0.522569698771619 1
-0.785043798400595 1
0.25782317370828 1
-1.58340094669877 0
-0.485211631036762 1
-0.552043651983821 1
-0.794303815242599 1
-0.399114411833383 1
0.277571952688162 1
-0.882013129859367 1
-0.582220573929321 1
0.361022111885684 1
-0.618487345588166 1
0.862838848560281 1
0.576212527232315 1
0.0213728616900757 1
-0.323671238571391 1
-0.377124486246751 1
-0.237432585637982 1
1.017404047917 0
0.114302664521961 1
-0.991078574137195 1
0.256007957416889 1
1.43908940403242 0
-0.193697222687035 1
-0.0273731198492455 1
-0.0664254572831834 1
-0.958483281546337 1
0.342955764380584 1
0.520037383673344 1
0.353952329177894 1
-0.256235794917384 1
0.124322835779971 1
0.260945506863739 1
0.77760201863981 0
0.833956014465188 1
0.657770176548959 1
0.885107903728547 1
-0.260454559781969 1
-0.233844931896081 1
-0.816625350430573 1
0.689287743103595 1
-0.489156627994336 1
0.899059885294346 1
-0.384579577158122 1
-0.0668878249107056 1
0.41863024357302 1
-0.861771166589731 0
-0.0191271721800345 1
-0.178785870163489 1
-0.330938240130043 1
0.970640005800091 0
0.318569540069464 1
-0.522138132409606 1
0.445407184645722 1
0.297903627305553 1
0.786171242407893 1
-0.961724364737457 1
0.498468655230162 1
-0.523814287545006 1
0.110445724145959 1
-0.641682573777602 1
0.052324711551167 1
-0.672966636288511 1
-0.391231802882909 1
0.0765063595953803 1
-1.09223367177483 1
0.141520615560224 1
0.193834293249105 1
-0.0748694210108527 1
0.351953481493887 1
0.574009311202549 1
0.260374126411794 1
0.0225949763910522 1
-0.493939217753169 1
-0.290689165179644 1
-0.616033619038564 1
-0.0439365571608108 1
-0.103026194803639 1
-0.484068843997427 1
-0.831932910913436 1
0.445399782607694 1
0.708516304839082 1
0.230726107358868 1
-0.79469673325718 1
0.445484533146146 1
0.0860683612599728 1
1.65295726410965 0
-0.304523960095946 1
-0.267383165619415 1
0.239793454361596 1
-0.628297678756599 1
-0.0339037156156925 1
-0.680489940675018 1
0.957086568213659 0
0.224484563215829 1
0.78444456016695 1
0.410850565746806 1
-0.0818854171992078 1
-0.0745472607507888 1
0.589257266072917 1
0.183555363486146 1
0.405499647346092 1
0.886438331956786 1
0.919342196044221 1
-1.51516197903189 0
-0.136860585756827 1
-0.830508859059043 0
0.594952462969304 1
0.844680287033059 1
-0.374935162812611 1
0.042715046088731 1
-0.620231321184736 1
-0.726011668384167 0
-0.065809579062764 1
-0.0967235579815265 1
1.53384922035242 0
-0.0616042112967056 1
-1.11579014673127 0
-0.533292477586457 1
-0.215151291139473 1
0.560142381907857 1
0.0671824548725429 1
0.488224857613575 1
0.361898503120044 1
0.0164162965786597 1
-0.510867600961981 1
-1.35730236397861 0
-0.268571937557034 1
-1.43920163306446 0
-0.0115835088225132 1
0.293593104743557 1
-0.337725065107238 1
0.488535246467271 1
-0.0346824737101118 1
-0.5278890384789 1
1.06281277134692 1
-0.0176604957538449 1
-0.150117056444449 1
-0.373688088625735 1
-1.13251448135036 0
-0.276717097981326 1
0.100846430397711 1
-0.652211308114294 1
-0.381624234462156 1
-0.237413573937081 1
0.291379525299389 1
-0.676400192224047 1
-0.195845701186245 1
-0.0200802772641409 1
-0.199268016156452 1
0.826252486189672 1
-0.32081238975855 1
0.957923731250134 0
-0.0648231815271527 1
-0.611334139395114 1
0.487436858835242 1
0.0829874997927481 1
-0.0665795077738667 1
1.07390041780238 0
-0.654059017543608 1
-0.410860191692313 1
-0.845032676591014 1
0.950841392469134 1
-0.91189030036651 1
0.0294289122468709 1
-0.352555665726262 1
-0.141147507145684 1
-0.0266204531404432 1
0.20364549051736 1
-0.7848059075306 1
-0.799080695682265 0
0.00158403529524559 1
0.417464530671828 1
0.45480295468084 1
-0.738251739985109 1
-0.359377190062902 1
-0.0452800661795201 1
0.808740486188336 1
-0.0495555034209673 1
-0.39327280553074 1
-0.388206774197908 1
-0.664749229784327 0
0.557586473320141 1
-0.150195416004398 1
0.474129652772599 1
-0.306899799758172 1
-1.37105361685526 0
1.65062588125907 0
-0.137614225221262 1
-0.0574929994297214 1
-0.532547302820525 1
-0.251883937671787 1
-0.11131488183535 1
-0.232840171592574 1
-0.609242545430034 1
0.00619179109942129 1
0.0527725436549555 1
0.500870418484962 1
0.290216704709197 1
0.307807215926779 1
-0.11118117518182 1
0.783112906976749 0
0.225134770214944 1
0.0347328611809749 1
-0.179597354637038 1
0.278827203479456 1
-0.910902846913732 1
0.613455143478989 1
-0.43207648886795 1
-0.519413423291826 1
-0.81484988200503 1
-0.145890007382499 1
-0.198094438581966 1
0.832578026638919 0
0.266569787246248 1
0.479696529534386 1
0.283660736901159 1
0.254345914210348 1
-0.0871767027810752 1
0.982710001205314 0
0.558187469695937 0
0.0963731797364652 1
0.123767909029867 1
-0.0157146550419645 1
0.39199933616316 1
0.827640560377312 1
0.0227148006255912 1
0.601311168941142 1
0.10380500553914 1
0.682589455598315 1
0.100461858694506 1
0.171957991811733 1
-0.748439389197763 0
0.836468423499654 0
0.237706630628804 1
0.0247526158730348 1
-0.377487844741011 1
-0.466119354952986 1
-0.292297662028917 1
0.819879259703317 1
0.748988526603157 0
0.121983073394104 1
1.15882088808279 0
0.402360667653574 1
0.423091730183297 1
0.135775013825456 1
-0.155824127358581 1
-0.470769993213133 1
0.211333701074834 1
-0.235092091191761 1
0.553536816851331 1
0.719459264667564 1
0.135227903055177 1
-0.192233132666959 1
0.939401053728447 1
-0.739287485933047 1
0.293420978605778 1
-1.16724747653136 1
-1.02997742910826 0
0.0717931264116003 1
0.109302746369952 1
0.0661064359044363 1
-0.262954188409634 1
-0.0632430179414925 1
-0.207109609134895 1
-0.205776570342215 1
0.617376292939127 1
-0.365551006210627 1
0.485500530069136 1
-0.241949951917205 1
-0.25190038394441 1
-0.740413857663973 1
0.208780379420052 1
0.247257639883784 1
-0.474473951035085 1
0.240596846875259 1
0.314677837133897 1
-0.0328042432661437 1
0.989920010885449 0
-0.540830921773981 1
-0.514711863952671 1
0.20365645089784 1
-0.0450483754975695 1
0.159161546127654 1
-0.446596888508285 1
-0.211761140291671 1
-0.957353820377579 1
0.081747085812428 1
-0.257440728018981 1
-0.165708112843367 1
1.40592726930075 0
0.235366472297004 1
0.456236164210835 1
0.0926422674479122 1
-0.134631367660315 1
-0.415120806742005 1
-0.775608540013244 1
-0.503166999209196 1
0.55084038930424 1
-0.434496924287473 1
0.824827435571104 1
-0.367801422479305 1
1.18310861174318 0
0.381837976845952 1
-0.0365387823266464 1
0.343450724399204 1
0.210941535161455 1
0.566496593216768 1
-0.900902337361822 0
-0.00805849548171556 1
0.567418197645964 1
0.0938327630093853 1
-0.522441767097081 1
0.100897015951383 1
-0.053385928518316 1
0.211597187744797 1
-0.849062138614102 1
-0.249725174031138 1
-0.267204446632785 1
-0.204539108729752 1
-0.290834326482178 1
-0.286613750189465 1
-0.275551421786149 1
0.564160757224088 1
-1.53057404220347 0
-1.65411335057771 0
-0.177632816513117 1
0.0156259833217885 1
0.29653729832722 1
-0.179196668998498 1
-0.421600585181745 1
-0.128758721195073 1
1.90548044169676 0
0.0697015979463056 1
-1.03803060402056 0
1.11648532651579 1
-0.184047835934325 1
-0.800903164794722 1
0.30491069644581 1
0.0701292201056874 1
0.306712591382059 1
-0.150306357947103 1
-0.511695975925223 1
0.0665699595805452 1
0.978908187711737 1
-0.262422417826055 1
-0.0718566659342388 1
-0.0092856559348929 1
-0.822047943662021 1
0.942454140330057 1
0.447110176351542 1
0.00457093372327183 1
-1.02430384605955 0
-0.169835584126965 1
0.659980259815408 1
-0.613865179877644 1
0.32786545440709 1
0.694152733789885 1
0.138932806580466 1
0.423041515481993 1
0.675554655872212 1
-0.619599844461343 1
-0.810745547048256 1
-0.814054724040456 1
-0.567488951468625 1
0.61975499050811 1
-1.8421001588255 0
-0.326472826826971 1
0.0897057091069091 1
0.0929884107018013 1
0.122478692432076 1
0.40520695837186 1
0.130730222552705 1
-0.182010540012674 1
-0.0571113167837733 1
0.408363564887125 1
1.09316189806269 1
0.482462061924235 1
0.153820783510586 1
-0.686625914097278 1
0.972877887566846 0
0.663674904206849 1
0.440075771014612 1
0.234358535379675 1
-0.454941741126818 1
-0.646584322080771 1
-0.426043698733496 1
-0.100424129255476 1
-0.361133850850589 1
0.0917360809235633 1
-0.951344247915413 1
0.850630090273435 1
-1.01450988785318 1
0.232947080684695 1
1.26719055317824 0
0.114721546958326 1
-1.13851238004131 0
1.02743804879058 1
0.345460573208082 1
0.355078711156271 1
0.680427476892034 1
-0.438009876842093 1
0.63913829991244 1
0.0388815295866946 1
-0.642729573185888 1
0.0631015868012324 1
0.08811916226598 1
-0.25953529758641 1
-0.00234885218765246 1
0.011820485732508 1
-0.139626830305999 1
0.165800673362512 1
-0.427428273115808 1
0.111852930016841 1
-0.430672977901478 1
-0.294551504734968 1
0.569863344144869 1
-0.00182183117240009 1
-0.370732682190587 1
0.540336332756657 1
-0.39590957926178 1
-0.797916639309296 1
-0.094844693614809 1
1.10400697911857 1
0.539482097468062 1
-1.13354392643323 1
0.575867686548878 1
-0.858624778155581 0
-0.0105766193849672 1
-0.333804958217921 1
0.122375215001719 1
-0.542959256142809 1
-0.558700491923727 1
0.30641891609582 1
0.0335717795497645 1
0.162759230300771 1
-0.0846313689876412 1
0.0384420050195982 1
-0.151919414731587 1
0.0528651494634921 1
-0.151630091285594 1
-0.389383634457494 1
0.544241282580283 1
-0.00295751218152551 1
0.465334480381969 1
0.786597982315273 0
-1.03660689946117 0
0.383873101874774 1
-0.785324206270282 1
-0.269722956877512 1
0.874700567083804 1
0.168725525498986 1
-1.04270442236434 1
0.149191511883323 1
-0.572396079422098 1
-0.443515317086351 1
1.33221885617289 0
-1.04031908331631 1
0.182510651417333 1
-0.273970483277641 1
-0.235323231540165 1
0.331764730673461 1
0.0306098394511284 1
-0.413724124879024 1
-0.0189400711952163 1
-0.151356173565999 1
0.224843134863137 1
0.240711305522025 1
0.398449022636487 1
-0.129385762244094 1
0.275228081181733 1
0.715307982298825 1
-1.01690948159408 0
0.407743068781373 1
0.92850499218792 1
0.156648500360224 1
0.728033263916841 1
-0.888188599674421 0
0.585361019271116 1
-0.344752747113982 1
-0.53340891843683 1
0.326396549160245 1
-0.757922372810986 1
-1.03731525173852 1
0.52628098462246 1
0.703468157644195 1
0.303920048406213 1
-0.633492567286117 1
-0.3395189812259 1
-0.290413607361705 1
-0.437860312579568 1
-1.59171122777121 0
0.368166904241887 1
-0.303840579777418 1
-0.204111675808272 1
-0.270478533112247 1
1.12582864620441 1
-0.143640136935086 1
-0.496669837516876 1
0.875569409093685 1
1.24025098100482 0
0.176217820316225 1
-0.57532110581634 1
-0.073663370570792 1
1.06978976607658 1
0.551366866967617 1
0.459722285032259 1
0.188802666438056 1
0.684402283092881 1
0.601123049880759 1
-0.602955646729339 1
0.731780032708699 1
0.137047086879043 1
0.681682033640902 0
0.0675164723281431 1
-0.673814646752857 1
0.0495333984531912 1
-0.25779772411071 1
-0.596604124865234 1
0.631238326900086 1
0.606298262806745 1
0.573650257644445 1
0.0593080999956189 1
-1.3950458314578 0
0.525324010300416 1
0.868641813532413 1
0.347755216866785 1
0.104157539096547 1
-0.291455776096623 1
0.162303979005389 1
0.553285569640438 1
-0.266139965239902 1
0.033097591412825 1
-0.287507336125118 1
0.326314289223677 1
0.33091718626712 1
-1.32500281669722 0
-0.821128422703664 1
-0.70826986531331 1
-0.179393479560132 1
-0.53398138131522 1
-0.818109078417649 1
0.268968111874047 1
-0.227292752488862 1
-0.725911620965935 1
0.66096551190569 1
-0.873914878331767 1
0.104551827712565 1
0.178721521839057 1
-1.23501425714796 0
0.582326870062198 1
-0.621228699475478 1
-0.357010673234651 1
0.718853846452746 1
-0.405635009339096 1
0.67044233853244 0
-0.335393842950205 1
-0.920866505901614 1
-0.783517955131199 1
0.288199958935113 1
-0.433200985090551 1
0.707987752958481 1
-0.323595732593726 1
0.191414169275928 1
-0.565342321011501 1
0.301224052630893 1
0.903510104627022 0
-0.286470547772457 1
0.220407355837982 1
0.286821714160086 1
0.570861757578663 1
0.37965159187098 1
0.856045270943323 1
-0.605965300991622 1
-1.38225422620826 0
-0.404920759963788 1
-0.677348187420066 1
0.143867929632614 1
-0.0833660123424873 1
0.105398653508426 1
-0.853106561230945 1
-0.663997905067034 1
-0.279289032475527 1
-0.302463083082466 1
0.769981347387967 1
-0.512142926362192 1
0.197797625322843 1
-0.00663996987068705 1
0.176988058397744 1
-0.464200056190836 1
-0.486203925013936 1
-0.427272683213651 1
-0.258937318468543 1
-0.0472877621866011 1
-0.926644556214388 0
0.419212473002849 1
0.235002143616926 1
-0.340130964878381 1
-0.257903232629534 1
0.0876730982489289 1
-0.317839843191917 1
-0.773488507904544 1
0.23950109517552 1
-1.44740757844365 0
0.391518694628941 1
-0.921909375725983 0
-0.209945323873819 1
-0.382738394399682 1
0.421612146285458 1
1.01407771088098 0
0.00792469432075626 1
-0.0557774603914769 1
0.137042217381262 1
1.38233246362237 0
-0.210344274425279 1
-0.118957472174053 1
0.0460772640154268 1
0.0779517496607297 1
-0.99993708522909 0
1.16968719193994 1
-0.595220538712785 1
0.446857394086474 1
-0.0195595024222299 1
-0.737643813440123 1
0.223145795654497 1
0.837576313897637 1
0.165542410712594 1
0.084177781803079 1
0.737189953570424 1
0.337506915764234 1
0.395447502865372 1
-0.0348865180460438 1
-0.762095286824722 1
0.525148999098284 1
0.181115141369707 1
-0.762792987540138 1
-0.465881867714577 1
0.311757376355097 1
0.284180757455351 1
0.294383046436384 1
1.34052646064722 0
0.845156572473065 0
0.818597594320537 0
0.560000934159637 1
0.297812921122745 1
-0.750048132012338 1
-0.672836828212036 0
-0.0702193355028768 1
0.0518588043394428 1
0.746106836563796 1
-0.227968358437128 1
-0.0264122518231577 1
-0.5288796860413 1
0.537613140264939 1
-0.0398419746358003 1
0.536418930372532 1
0.714234759450217 1
-1.03889506430333 0
0.654168319984752 1
