# Supplementary material for: Bias caused by sampling error in meta-analysis with small sample sizes
Source: PLoS One. 2018 Sep 13;13(9):e0204056. doi: 10.1371/journal.pone.0204056 (PMC6136825; doi:10.1371/journal.pone.0204056)
Supplement: S3 File — (ZIP) [file pone.0204056.s003.zip › results N = 10 delta = 0 tau = 1 sz = 100-500.txt]

"dl.delta" "dl.cp"
-0.264415828920273 1
-0.516925841964064 1
-0.0394577295265574 1
-0.0807183843668377 1
-0.0462917554316463 1
0.1532056508166 1
-0.316889610204705 1
-0.119962145890509 1
-0.525786921781307 1
0.298627330886592 1
0.11940622259208 1
0.0116567522752688 1
0.329808600689106 1
-0.00971085104556163 1
0.57158492458148 1
-0.238743848250606 1
0.26096964280463 1
-0.233957052182063 1
-0.089313370528434 1
-0.0367568805720958 1
0.265030600395914 1
0.11707444364873 1
0.186002305908785 1
-0.461833634551406 1
-0.26748143101269 1
0.531027895966083 0
0.763434237137046 0
-0.118236541301091 1
-0.00377493939476853 1
-0.287743282625428 1
-0.119230239481558 1
-0.357048894370009 1
-0.127519334815492 1
-0.172445449681601 1
0.556308753357572 0
-0.121760320291345 1
-0.115914675084421 1
-0.0247028413767971 1
0.530230629458774 1
-0.124406221097555 1
0.174043388981972 1
-0.588313005091655 1
0.135898543909786 1
-0.273883445903428 1
-0.48204706298465 1
-0.0307230402925468 1
0.585941107541654 0
-0.292946202987979 1
-0.215515600915252 1
0.53526201944758 1
0.436363630138292 1
-0.0349722692995227 1
-0.166597232645686 1
0.618670554183533 0
-0.0091932493044041 1
0.756899874774601 0
-0.217712471546835 1
0.251859529679892 1
-0.0445058377137613 1
-0.223470588454127 1
-0.265522801123763 1
-0.374755892911626 1
-0.192154540074036 1
0.302333949745407 1
-0.49890227661675 0
0.294793236047765 1
0.330165537522897 1
-0.447759970835141 1
0.257218350258542 1
-0.367892833349644 1
0.342572324701734 1
-0.145037654217491 1
-0.0514223591894385 1
-0.455593297311162 1
-0.506934801033297 0
-0.193113173995247 1
0.179963457065647 1
0.424309696244382 0
0.179311542074172 1
-0.139534099600578 1
0.0336382707212706 1
-0.422429931869893 1
0.256432883746021 1
-0.0749610077753798 1
0.392745493490851 0
-0.170747137025964 1
0.0197912921956709 1
0.00823402674852226 1
0.371211001337227 1
0.196066021838078 1
0.087231305762564 1
0.10184981561874 1
-0.0089746353618226 1
0.372600129041651 1
-0.542935316632879 1
-0.135042880140536 1
-0.238113935379842 1
0.129019112608657 1
0.0882599198515078 1
-0.446915640337049 1
0.590461255338804 0
0.0601764999827041 1
0.292210996533276 1
-0.225900560664645 1
0.184500190691374 1
0.339265417263869 1
-0.413758349047909 1
-0.272146561829944 1
-0.885083865555651 0
-0.341748431829549 1
0.486908286748083 0
0.271737729055915 1
-0.550635832822587 0
0.443751460688076 1
0.663481619159091 0
0.119640572308968 1
0.303882514467717 1
0.236341632539328 1
0.133748379220947 1
-0.26737861783177 1
-0.248294827905085 1
-0.167911819111055 1
0.262680511091435 1
0.185964889054612 1
-0.674563116251083 0
0.164427171792322 1
0.185564669821085 1
-0.729794863772447 0
-0.180490298154212 1
-0.077299251009875 1
-0.151261945189678 1
0.787972475319723 0
0.415769745957524 1
-0.466933870566868 1
-0.334814291457434 1
-0.633508328694839 0
-0.332955560781394 1
0.00953117618722397 1
0.241351597097223 1
-0.0912486941033663 1
0.318807717144274 1
0.768918082896387 0
0.463456276370634 0
0.559000754792799 0
0.465705403528958 1
-0.422174394880647 1
0.155910234018053 1
0.253050329664412 1
0.00330854077094389 1
-0.0537634456408427 1
0.22373611749956 1
-0.0175737240813368 1
0.0644731939105835 1
-0.0756117294605636 1
-0.397176180712648 1
-0.076610985470657 1
-0.211790952562489 1
0.148102692366201 1
0.258275623313039 1
0.181325009980354 1
-0.0451001704075939 1
-0.266487510525517 1
0.0326815743672136 1
-0.196922404800945 1
-0.289619374929268 1
-0.00137234903523773 1
1.01759964828676 0
-0.00664448880575201 1
0.0495063268047257 1
0.0435659454194234 1
-0.0495571687160081 1
-0.0397961187741663 1
-0.126975608143788 1
0.374595249717168 1
-0.0180786582764484 1
0.0972501583465649 1
-0.299855012339795 1
-0.0643636332392373 1
-0.364595888662354 0
-0.609987546829233 0
-0.20733196592614 1
-0.28546678807714 1
0.364847286900282 1
-0.064626435696479 1
-0.0999112454242328 1
0.220268419589291 1
0.31855361175057 1
-0.0199256816229611 1
0.389807177799983 1
0.168854739530631 1
-0.30770774029371 1
-0.010486809580222 1
-0.0308863307771678 1
0.457292901203196 1
0.313699289776199 1
0.31843982817094 1
-0.0252209803239218 1
-0.268463743810209 1
-0.12162540278897 1
0.0405524419072356 1
-0.269826034141511 1
-0.592045674539658 0
0.191704383559915 1
0.316140354723774 1
0.0288667088627171 1
0.204066217497611 1
-0.0688315446388887 1
0.0503230341043976 1
-0.277127650612401 1
-0.473371836733718 0
0.553476440212636 1
0.635788916653791 1
-0.500480613358286 1
-0.242276341193471 1
0.219267368474035 1
0.471563803775923 1
0.392477845465816 1
0.184956400549533 1
-0.421914653824132 1
0.404871243299023 1
-0.237167800055173 1
-0.231939537017343 1
-0.24873830029315 1
-0.499281518960325 1
0.108824541840885 1
0.222805951940613 1
-0.114534255721672 1
-0.0312913086766438 1
0.274423267341917 1
0.0969298880619491 1
0.338273687659738 1
0.332734671602817 1
-0.324215164861547 1
-0.120578233724693 1
0.146929556558522 1
0.250239435411739 1
0.198601604976834 1
-0.0618252200566075 1
0.580132960018761 0
0.0286638597366862 1
0.178594912327177 1
0.0358843250324908 1
0.254872122829262 1
-0.503636045885582 0
0.307480335109507 1
0.06668291590975 1
-0.0223195026904676 1
0.168579153157334 1
0.495304331359669 1
-0.163661039373088 1
0.0355762209897643 1
-0.215334586621232 1
-0.188444796060643 1
0.327802816486098 1
0.386525393906815 1
0.593326487308916 1
0.358393120622071 1
-0.161509231840229 1
0.248123473955932 1
-0.177496294586401 1
0.240481532223291 1
0.0519208812690651 1
-0.38726577629658 1
0.48078964629242 1
0.186456422918318 1
0.082734546977321 1
0.0869491237032442 1
0.180721797317063 1
-0.132077833056793 1
-0.201086838283456 1
-0.195425561784578 1
0.578956174243321 1
-0.190307492914647 1
-0.0616043573409256 1
0.268550213820287 1
0.0589399403693428 1
0.0632213588835368 1
-8.59564629761625e-05 1
0.760056147220742 0
-0.250051683701001 1
-0.490909051815701 1
0.208778182391157 1
0.219612937799689 1
0.599030999851256 1
-0.247288810028899 0
0.436986917887607 0
-0.106856866822101 1
0.134872548824384 1
-0.171630310235274 1
0.277125672746157 1
0.0483985743337891 1
0.0128031029361642 1
-0.39390393267554 1
0.372351337578695 1
-0.375985245688916 1
-0.757978242465322 0
0.156564717022449 1
-0.384458263185811 1
0.258762185973456 1
0.0132011358676312 1
0.329593206314239 1
-0.155406139694811 1
0.593408702314905 0
-0.226953367312374 1
-0.0574926359079369 1
0.26806911122363 1
-0.288047196895136 1
0.28031213434636 1
-0.251245772014509 1
0.672390596544334 0
0.746570367598796 0
0.122577910877557 1
0.678655581290777 0
0.554792394054279 1
-0.368290912904072 1
0.133274319743614 1
0.139341634417361 1
0.175919333448638 1
-0.699273808972793 0
-0.230567797388195 1
-0.314377964265449 1
-0.134110680429814 1
0.538405242170126 0
1.07711041511815 0
0.142224922782228 1
0.552576634171172 1
0.183125045215394 1
0.232962190145726 1
0.630643285090481 1
-0.134825138982867 1
0.0355087096871866 1
0.120278768316665 1
0.447842518297671 1
0.122520449913398 1
-0.00523228345051294 1
0.636029088622696 0
0.0472563525640594 1
-0.196380609227603 1
0.317244468995954 1
0.432903050966245 1
-0.165034703039521 1
-0.0753479168364014 1
-0.747061066707568 0
0.271118257694118 1
0.0907232481858944 1
0.320258810992006 1
-0.380165587799911 1
-0.703846187668614 0
0.159700250094086 1
0.237362256897371 1
-0.00882140203074858 1
-0.214265550795422 1
-0.204863006323346 1
-0.641100583260253 0
-0.636559615454176 1
0.163318465352414 1
0.0794391800459401 1
-0.12016360285212 1
0.178360536108168 1
-0.370618148190189 1
-0.174371278280489 1
0.850541460715176 0
-0.15869270569555 1
-0.487067807063086 1
-0.0400212175106749 1
-0.351278905449429 1
-0.4205816961241 1
-0.0843597736138929 1
0.330172547920782 1
-0.318810262965055 1
-0.551633592418829 1
-0.00183570897205632 1
-0.180169618827653 1
0.102958331707466 1
-0.41227656895715 1
0.024476662621513 1
0.22672461899933 1
-0.247791751073879 1
0.0389471538578696 1
-0.28860357362827 1
-0.139095953160818 1
-0.0135793949439803 1
0.0843176671191117 1
-0.307909637488678 1
0.219445282093047 1
0.0906091630984087 1
0.329289484421103 1
0.304112284260966 1
-0.431991706704885 1
0.179208237827178 1
0.0496811990087151 1
-0.0694343168886803 1
-0.00143811156148768 1
0.136260857163688 1
0.155913477886593 1
-0.254047553959821 1
-0.0343451165757081 1
-0.107670724700578 1
-0.0482494436115627 1
-0.136982960574857 1
0.140828772119126 1
-0.0070686931858586 1
-0.00584679469112 1
0.0879380727901917 1
0.125972544770606 1
0.253379153689988 1
-0.187098012312309 1
0.146162970244252 1
-0.110717503281616 1
0.229584836058132 1
0.153682857937712 1
-0.252900942659441 1
0.0520489766242497 1
-0.590878565234115 1
0.205983465559928 1
0.173831123631474 1
0.185939451550797 1
0.0285018395418207 1
-0.148214673987983 1
0.156290714147264 1
0.125856584606938 1
0.32215017418078 1
-0.0511804485057706 1
-0.0471896032023288 1
-0.0453571649252492 1
-0.32153731390944 1
-0.0185050692345093 1
-0.23106668663625 1
-0.199751721693249 1
0.0784906002723215 1
-0.341039126747619 1
-0.813837136600167 0
0.0106803231405579 1
-0.0231961214406601 1
0.354121472347634 1
0.805394995212069 0
-0.298172065865325 0
0.11936082278479 1
0.196390230681919 1
-0.274354242146854 1
0.347576965038919 1
-0.10081610862348 1
-0.0502624847644001 1
0.598591004201645 0
0.178936817893365 1
0.55070186115835 1
0.462819467461238 1
-0.0726220669463542 1
0.0710230360200137 1
-0.275024268197245 1
0.00391058602095179 1
-0.0845942139974439 1
0.372161705343931 1
-0.121600131034916 1
-0.314005083171738 0
-0.331025623677605 1
-0.295387824718669 1
0.541723674342365 1
0.386418102984561 1
0.576690655543724 1
-0.0438631411505059 1
0.283319053125256 1
-0.0366574390729036 1
-0.247541104899496 1
-0.439502605978191 1
0.0353956072685518 1
-0.0767474492549772 1
-0.208713189080187 1
-0.180387055472231 1
0.155399226660191 1
-0.114435203417926 1
0.866040791541853 0
0.335336138546119 1
-0.0546869677909649 1
-0.628105542181274 0
-0.0521952111382316 1
-0.624854294341746 0
-0.0456401868918949 1
0.0380413077029108 1
0.215185570248514 1
-0.231930299659189 1
0.251447666038509 1
-0.616149184187473 1
-0.45367757317591 1
-0.429755243907816 1
-0.000181312745650853 1
0.0624687172875681 1
-0.247842017800836 1
0.170545539273139 1
-0.0396253047555775 1
0.0967545582674175 1
0.746160339017748 0
-0.280753446297759 1
-0.527070969319977 1
-0.0689284811220635 1
0.281982487509408 1
-0.14908742085648 1
0.194280486878032 1
-0.284887302053107 1
0.408851973086307 1
-0.507886780066417 1
-0.304726165766699 1
-0.564603761489389 1
-0.223405338430871 1
-0.243958804890148 1
-0.184111936660366 1
0.240578121675691 1
0.0700815484142209 1
0.0941261695622395 1
-0.197431918969731 1
0.279293245299829 1
-0.415626629864344 1
-0.129433176767966 1
-0.136088691324958 1
0.0101749743593686 1
0.403242169187926 1
0.253177147013567 1
-0.239540392317471 1
-0.31811827044951 1
0.655218051252276 0
0.127813104086461 1
0.2290749405037 1
-0.300155662082487 1
0.0404469531986232 1
-0.388756533146869 1
0.0422305058804813 1
-0.053915373429786 1
0.242602797675765 1
0.0962068609861406 1
0.146044031730041 1
-0.109914736596043 1
-0.0219515431716052 1
-0.265753534933404 1
-0.086083802818913 1
0.118690473324834 1
-0.720654076385735 1
0.540482816275228 1
-0.187264689850112 1
-0.270827787318164 1
-0.574764118334029 1
-0.10853221949981 1
0.287915146713141 1
0.335129886745462 1
-0.230322796064885 1
0.0600510730205607 1
0.171679251528651 1
-0.499566636566969 1
-5.05995473613005e-05 1
0.077119232339211 1
-0.611406635739172 1
-0.00181528366294169 1
0.367189663489356 1
-0.191071596154269 1
0.734992404970754 0
-0.384030547876541 1
-0.610925107800143 0
0.104845287910289 1
-0.641784699945152 0
0.342505528045983 1
-0.134274979488814 1
0.569172988980165 0
0.0590973966142025 1
0.0611899273573746 1
-0.0359679470562795 1
0.324093110191042 1
0.286335929125271 1
0.156833073131657 1
0.409236698985296 1
-0.38753009987202 1
-0.458284385209419 1
0.21942817277048 1
-0.311201910222419 1
-0.357749681857357 1
-0.502656913655643 0
0.163651424041566 1
0.0959169440262654 1
0.230084326102128 1
-0.309663313303332 1
-0.401421732297362 1
0.494290379262172 1
0.0741967679860848 1
-0.784816370842552 1
0.0767874907705548 1
0.0553233418503219 1
-0.29026042338839 1
0.292838800395896 1
-0.0381186056738572 1
-0.291501509608585 1
0.403602810607347 1
-0.1180514458339 1
-0.46843456143502 1
0.182763300087355 1
-0.539438100542413 1
0.595213110449693 1
-0.592814179835692 1
-0.451486227526632 0
-0.196697449298293 1
-0.037442973793229 1
-0.0147228035400529 1
0.0676954042990322 1
0.216078241680529 1
-0.4772216922666 1
0.433603146881784 1
0.292452395941063 1
0.0964557108519721 1
0.408899210214254 1
-0.405332341812759 1
-0.139465206275469 1
0.327877191326433 1
0.138838728186164 1
0.584633954307349 0
-0.0967997753530036 1
0.164145836705097 1
0.0586736324314872 1
-0.0437848374844535 1
-0.00300046487248934 1
-0.00844661794031915 1
0.143820053681866 1
0.0628076268107734 1
-0.132253378060222 1
0.344860218667696 1
0.120058312091849 1
0.366151804364685 1
-0.0985807193945688 1
0.0112656919870793 1
-0.207266567308322 1
-0.150287798112708 1
0.0891264732070591 1
0.527416827500706 0
-0.0492734619545112 1
0.0966519799706667 1
0.418714069695623 1
0.551315001045489 1
0.0465165100103252 1
0.472487308943154 1
0.100390544306188 1
-0.0518927028449431 1
-0.115467118816466 1
0.0899834174419943 1
-0.534038015900507 0
-0.138517523533121 1
-0.0197701753655011 1
0.766291973908161 0
0.0165354382597903 1
-0.104554630411979 1
0.105214553185272 1
-0.475318147977452 1
0.167908954130929 1
-0.244525114784997 1
-0.795773989676599 1
0.132971483306666 1
0.405269830222209 1
0.28748645260995 1
0.171103254464119 1
-0.0225139463143613 1
0.0179761058676475 1
-0.2590800557044 1
-0.332990878308201 1
-0.196096117114156 1
0.0053992939363582 1
0.309926184577243 1
-0.754951316440917 1
-0.289436778531716 1
0.118352506297844 1
-0.0748120225428327 1
-0.284896416514352 1
-0.147515232190153 1
0.261576194505461 1
0.167510160327893 1
0.160185804217968 1
0.163029105282282 1
-0.182136728792099 1
-0.914341019852495 0
0.322309095333875 1
-0.647636187298542 0
0.506268594773941 1
-0.47273478960392 1
-0.124485978716356 1
-0.0588508619045721 1
0.0263437842755253 1
-0.415831779716543 1
-0.00863836264911785 1
-0.0233170540741849 1
-0.131011817202149 1
-0.249229527365469 1
0.260521286040317 1
-0.229609395631727 1
-0.357919185997672 1
-0.15208782878334 1
-0.164281403860675 1
-0.340534766358902 0
0.203768803221963 1
0.388130769908079 1
-0.136901997527825 1
0.504078555916005 1
-0.173575782100277 1
-0.319591610670112 1
-0.0722349123741322 1
0.212804534735569 1
-0.535995535724598 0
-0.032376607926541 1
0.237060418179973 1
0.164246383197268 1
-0.0739424094338233 1
-0.0789240006181879 1
0.316495939923621 1
-0.0109159710579875 1
0.219714282127758 1
-0.104238930793416 1
-0.0643028616794582 1
0.0354903842460882 1
0.468316319954258 1
-0.817822565327626 0
0.0290541524607773 1
0.305905814892437 1
-0.558468824490462 1
0.0336775881880278 1
0.381853332464762 1
0.167816897609336 1
0.497425004507859 1
0.189369554071184 1
-0.394454834471132 1
-0.229870319070273 1
-0.504810219997603 1
-0.201749518017404 1
0.0823098803567141 1
-0.016357525265469 1
-0.230821593089134 1
0.255197414195064 1
-0.594483248423242 0
0.288368753604039 1
-0.0385044679339354 1
-0.293274963267198 1
-0.42156107880375 1
0.560393793326159 0
0.0115236369361921 1
0.118211748404357 1
0.00481576778509308 1
-0.195763953479251 1
-0.0962369787196556 1
-0.160741544542395 1
-0.248503692105905 1
-0.388207392130269 1
-0.359636003189409 1
0.139143787557819 1
0.221453067707538 1
0.0680037559556878 1
1.02404855725898 0
-0.238396633252537 1
0.0803569470214019 1
0.461028902617773 1
0.00617492420750344 1
0.30056072585649 1
0.203486574698451 1
0.296281512602575 1
-0.0742600878891294 1
0.465283147001049 1
-0.66647843717588 1
-0.406298344034327 1
-0.569192132042507 0
-0.139002008264806 1
0.100253659969682 1
-0.219615564780438 1
-0.105555443998294 1
0.483418554055731 1
-0.282240760587864 1
-0.276093764252126 1
0.0962701025122293 1
-0.32516026806658 1
-0.498711352159783 1
-0.368341692129111 1
0.0569651462405706 1
0.391377688727322 0
0.438221912107269 0
-0.469086476985972 0
-0.564500979731533 1
0.62341878899353 0
0.194055372527766 1
-0.0129893031579542 1
0.305421183928548 1
-0.150862605949206 1
-0.0949254832703879 1
0.26502124613532 1
0.115314266991476 1
-0.0909817540469561 1
-0.011508349628999 1
0.289933619939694 1
-0.450042072167685 1
-0.068536822853793 1
0.101780009743384 1
0.0884576728670027 1
0.411976098584405 1
-0.136244410649795 1
0.541128045006294 0
0.235838686367631 1
0.0291493441032802 1
0.0164809938745231 1
-0.211486603781188 1
-0.7453608903397 0
-0.141881040765934 1
-0.396529591545442 1
0.181741916409645 1
-0.386095093351155 1
0.167857625203323 1
-0.243447665053997 1
0.447919480025661 0
-0.419262439167713 1
0.252359518046007 1
0.60151677357613 0
-0.194373784859793 1
-0.557453407428833 0
0.100872857932678 1
0.282255694611203 1
0.082330001338921 1
-0.0542531902924823 1
-0.403073378047069 1
-0.253470765006967 1
-0.379702077167451 1
0.146579277578438 1
0.262975592970587 1
-0.37962315339994 1
-0.773191945124167 0
0.574573137202922 1
-0.358243061692477 1
0.281088942903871 1
0.253143680630633 1
-0.518053508106886 1
0.00908603943469508 1
0.198759364401891 1
0.5098424387541 1
0.412714338673599 1
0.232437937291882 1
-0.0870369877757944 1
-0.977091103690155 0
-0.0237107579428239 1
0.551443074450684 0
0.984625564341074 0
-0.110323741990897 1
-0.127353484631239 1
-0.463266255348563 1
-0.491547495122689 1
-0.690900394985599 1
0.259423983442475 1
-0.518243207100288 1
-0.478709993185421 1
-0.45449212510959 1
0.127080945980746 1
0.60900933332504 1
0.327761084107204 1
-0.388614284834632 1
0.553659681410061 1
-0.430349361920162 1
0.418478498934969 1
0.0749926763776918 1
0.167270886498613 1
0.137406897008641 1
0.0358617607931285 1
-0.249671770013494 1
-0.268010199598338 1
0.430841145751348 1
-0.315571551009466 1
0.752867141942624 0
-0.628359829327052 0
-0.189266763998875 1
-0.0462891829915882 1
-0.490922608596819 1
-0.251282808512662 1
-0.549764620096437 0
0.223420220066647 1
-0.0842953499947346 1
-0.448054283724075 0
0.245778866293097 1
0.0306198527697117 1
-0.630297166851601 1
0.107590482670676 1
0.395048556213458 1
0.424360515910848 1
0.620406570876866 0
-0.280187520979495 1
0.164308890573109 1
0.055769300917326 1
-0.363275795126299 1
0.0487018333886181 1
0.104558888093671 1
-0.439724725745197 1
-0.562144597305551 1
-0.802310008859043 0
0.137732856842207 1
-0.146938077346892 1
-0.324297070977238 1
0.580359279485089 1
0.152122384028191 1
0.236193622124956 1
-0.424184101390905 1
0.0010156287801225 1
0.210657158576931 1
-0.222278091049637 1
0.193348725473158 1
0.450707904249412 0
0.338137022387316 1
0.0192780877588364 1
-0.15806323803094 1
0.0474597135979596 1
-0.0570231359963258 1
0.282243071124613 1
0.14367977966025 1
-0.324884499486191 1
-0.172739220450887 1
0.437173795165275 1
-0.186179385321831 1
-0.56794615117533 0
-0.0372460229902301 1
0.447595966920027 1
-0.325004989195045 1
-0.27242541805626 1
0.0806630003694599 1
0.237003672907826 1
-0.579540936563179 1
0.376782950398662 1
0.511242360334659 1
-0.22164141756989 1
-0.125278371113282 1
-0.625213841288161 1
-0.0964484449677044 1
-0.396448804031442 0
0.139391052659074 1
0.164073915119984 1
0.00805878735584728 1
0.360392526026469 1
-0.254765682364867 1
-0.366691743307395 1
-0.315959618189852 1
0.355661970101989 1
-0.525865240005329 1
-0.304323480572632 1
-0.232626621984123 1
0.0909076356737291 1
0.423228522364292 1
0.24143497754338 1
-0.894517447241965 0
0.10265206643074 1
-0.183940870441325 1
0.433658584255072 1
0.135948966111755 1
0.392543681271238 1
0.554589266848442 0
-0.138268222947292 1
-0.621165385217334 1
-0.162505671010006 1
0.215228223025638 1
-0.412600755675583 1
0.0484149596842879 1
0.579432797505026 0
0.388678514954621 1
-0.0753931984399051 1
0.182687887338276 1
1.00154043148195 0
-0.162819590596601 1
0.268676834153336 1
0.0985742507757095 1
0.194329203382016 1
-0.26083904826404 1
-0.0450898599705825 1
-0.337813175090235 1
0.171846269645009 1
0.580444139737498 1
-0.0773322414802622 1
-0.368842375158155 1
0.0812843859557806 1
-0.0189870789533121 1
0.065334435206673 1
0.151203246765636 1
-0.286798512442166 1
0.427831361107557 1
-0.459778367391714 1
-0.187152425950116 1
-0.100422927787081 1
-0.268096608403506 1
0.612144099446482 1
0.160278349632997 1
0.211975694864021 1
0.655478616470258 1
0.306660425749245 1
0.179682633945672 1
-0.524455248334088 1
0.0680716492406689 1
0.0666614669347367 1
-0.462210182646163 1
0.502210613590558 1
-0.306732558623312 1
-0.195205912371656 1
-0.126205849963426 1
0.00247972959572351 1
-0.113908737514436 1
-0.447176505970664 1
0.136801614342869 1
0.0372920518211816 1
-0.538780089918771 1
0.278704513754585 1
0.455535416578832 1
-0.148903939536496 1
0.229623200959992 1
0.194442954106734 1
-0.221655481808283 1
0.47539934078879 1
0.714866480834166 1
-0.504015812023131 0
0.805814101001571 1
-0.325141707582905 1
0.373010991709621 1
-0.0419125651804453 1
0.707562489142541 0
-0.983914887830681 0
-0.129607744906344 1
-0.129153555482504 1
0.411868441300961 0
0.219477479183016 1
0.629504270408902 1
-0.58309501080836 0
-0.274728278993926 1
0.222168600882757 1
-0.051839356655924 1
-0.212735616210743 1
-0.17520148662065 1
-0.410265378669173 1
0.330561643204525 1
-0.280726694833508 1
0.0706638993219114 1
-0.662979447908555 1
-0.146694542287118 1
-0.364691504475037 1
0.527019603961855 1
-0.103614733976903 1
0.263972503098651 1
0.400135483062079 1
0.385617828247705 1
-0.0360156915409528 1
-0.233727181357881 1
-0.320448860963404 1
0.271138493070977 1
0.310243271608497 1
-0.180560713074963 1
0.438842326553502 1
-0.0627496947877791 1
-0.100424225720924 1
0.411535427539042 1
-0.276379491997275 1
-0.262187613787036 1
-0.340238017862472 1
0.538504722255472 1
0.22887833219967 1
0.643110461807283 0
-0.446482720687008 1
-0.264464062546681 1
0.231581309681328 1
0.57136609979146 1
0.485268587541651 1
-0.347087998726353 1
0.217356717886118 1
0.0534449985969556 1
0.0700750603970092 1
0.134886196486121 1
-0.123451735033924 1
-0.462449539296786 0
-0.198967891853469 1
0.158677758486006 1
-0.0341811682035446 1
-0.440579642851004 1
0.0532150286112307 1
0.0553986962541774 1
0.208583416909138 1
-0.0243760756272044 1
0.5416004240481 0
-0.725885619690817 0
0.612773630664391 1
-0.426685930635053 1
0.0478455989657703 1
-0.334372172675858 1
0.00301647572051355 1
0.14317225276659 1
0.299909372810448 1
0.196720063787623 1
0.0150608849178649 1
0.0962790387218197 1
0.473839660719344 1
-0.121711102632686 1
0.0210637511870685 1
0.146065308929282 1
-0.306574510602734 1
-0.263466600556378 1
0.045865193022709 1
-0.0732326513778597 1
0.119691613116834 1
0.277168489818964 1
-0.14727836802219 1
0.282150945348702 1
0.102686205623696 1
-0.23183832659395 1
0.102139973822926 1
0.140582862148476 1
-0.00547039907668053 1
-0.38736314263365 1
0.384223874186416 1
0.0524115632925329 1
-0.386132490552738 1
0.0895266102968237 1
-0.325304993874201 1
0.17842224347636 1
0.341849813269883 1
0.0591582105766799 1
0.381941780923514 1
-0.167485877517588 1
-0.812610221937106 0
0.371809710235008 1
0.0971682878402188 1
0.0497334528833341 1
-0.177667328195599 1
-0.340832529337893 1
-0.0796688289626487 1
-0.202719386142601 1
0.0902805892139175 1
-0.375991911192273 1
0.371348392457385 1
-0.0396146051975052 1
-0.225450739451223 1
0.604203992677189 1
-0.654010477243286 1
-0.0243748061327337 1
0.00943832626854793 1
0.379444618522503 1
-0.190233886914146 1
-0.0854660569387448 1
0.260255047250331 1
-0.664926668661558 1
-0.10589064570978 1
-0.200250460050217 1
-0.178997001306969 1
-0.201360619863258 1
0.460151591149196 1
-0.205963438230387 1
0.139367407247461 1
0.336191342598591 1
0.0830232694098468 1
0.162288104953009 1
0.0339102610106815 1
-0.146155904011693 1
0.309008541335133 1
0.596108124934146 0
-0.112922036081563 1
-0.0393502402553363 1
0.532272752584349 1
-0.503950286957026 1
0.353288802643902 1
0.144913104776382 1
-0.0671353907157234 1
-0.457285469332257 1
-0.237452650287105 1
-0.525614434411046 1
0.623043418758665 1
-0.189572973576745 1
0.0866424975038915 1
-0.0145498998565293 1
-0.371855578236512 1
-0.280094977140206 1
0.0686408535363407 1
-0.25850412322949 1
0.0498872587914683 1
-0.664793739872016 1
-0.0717964847920733 1
0.391624340390249 1
0.223810392400103 1
-0.0725687301114697 1
-0.142319655525348 1
0.774352301559107 1
-0.212532622098113 1
-0.274740389824443 1
-0.440111346821207 1
-0.161607232085285 1
-0.167354599255976 1
-0.0622602797978305 1
0.00411417062292008 1
0.298787747827146 1
-0.275932002576336 1
0.0437256307318327 1
0.348298486583691 1
0.09923311915883 1
-0.571391763321598 1
0.565897685422425 1
0.0656469434311702 1
-0.477159700729901 1
-0.0781207820052588 1
-0.160064372390043 1
0.264027966050511 1
0.576481536770308 1
-0.196480972392778 1
0.387883155389727 1
-0.153482716688487 1
0.108713003633097 1
0.0753032066530843 1
-0.107833908785796 1
-0.101128955692244 1
-0.89723903187678 0
0.263066407761698 1
0.257078865839827 1
-0.359690616520358 1
-0.365177471088072 1
-0.0318153276307815 1
-0.279883175442773 1
-0.293587568859091 1
0.219552159788544 1
-0.285979519278504 1
-0.236654939705252 1
0.318575061344452 1
-0.473976004295237 1
0.0567002182798335 1
-0.239643220825888 1
-0.432319178158705 1
-0.095731967794724 1
0.131856924336349 1
-0.280234685325627 1
0.803185877051375 0
0.0530728548873861 1
-0.171674580093303 1
0.33593237044036 1
-0.0273992417083906 1
-0.0981995434870753 1
-0.0673161650021367 1
0.615913915312087 0
-0.156035077241278 1
0.0441521470582569 1
0.517808092809875 0
0.565739410452355 1
-0.496889952405128 0
-0.3050623054624 1
-0.500838798756505 1
0.123134224715351 1
-0.370323134136557 1
-0.0571995929630329 1
0.361747809000896 1
-0.0255890645004497 1
-0.18291062975751 1
0.307281080671194 1
0.0154810849882746 1
0.193514393012495 1
-0.406414175403083 1
-0.329596965657579 1
-0.13966787225343 1
0.345589380927835 1
-0.552398828562635 1
-0.319615585847655 1
0.235621178025826 1
-0.424379018309312 1
0.211095678083912 1
0.0623709052816352 1
0.408669704300271 1
0.272739861404991 1
0.273689075366849 1
-0.0122984373077705 1
0.0183019452125624 1
-0.51645151943347 1
-0.403987291457757 1
0.21312351942187 1
0.245363968900088 1
-0.330263505234354 1
0.169623283490404 1
-0.296318977268679 1
0.321736509862863 1
0.532419804001535 1
0.105925660400736 1
0.1095734861504 1
0.336064269096783 1
-0.104785940677409 1
-0.149895177093819 1
0.386637831800532 1
-0.229708338326969 1
0.0690193990332598 1
-0.20675317870576 1
0.297019835574091 1
-0.139528323726224 1
-0.744686513821485 0
-0.121212546319904 1
-0.744028922948936 0
0.692822720391332 0
0.147474057563774 1
0.00218057685187598 1
0.406084014411948 0
0.344186762657761 1
-0.245610756920215 1
-0.364123566935024 1
0.0851357999049953 1
-0.721927747096952 0
-0.0816420899381013 1
0.217513406668781 1
-0.064011892116121 1
-0.0397462331230653 1
-0.214658681466979 1
-0.107726856441423 1
-0.197573901425991 1
0.218966128717916 1
0.0552923280143712 1
-0.139268532726608 1
0.436530921243086 1
0.222945846862656 1
-0.249161029259522 1
-0.166356004575832 1
0.351903859678867 1
0.103586567982673 1
0.0463265546646158 1
-0.0193888038735929 1
-0.288640460494394 1
-0.0680821669135944 1
0.342627774206393 1
0.503276719615796 1
0.328246863933239 1
0.426871500266487 1
0.322982602879987 1
0.649643155875607 0
-0.233388095129841 1
0.531498057236307 1
-0.134633723266694 1
-0.267056102913272 1
0.492068608187983 1
-0.586688713043496 1
0.167764216239306 1
0.258404646606429 1
0.154513998007144 1
-0.252368186104324 1
0.487476124343654 1
-0.0692980196417585 1
-0.327851750081863 1
-0.520917962736713 1
-0.0536993932872063 1
0.176299964361403 1
0.271151894114806 1
-1.21418283569054 0
-0.427300184928885 1
-0.169411511369421 1
-0.545345036052279 0
0.0686916589007669 1
-0.105003857803805 1
-0.361388956828433 1
-0.00249781797741577 1
0.731635320121162 1
-0.791685660477845 1
-0.393797938158916 1
0.322653827800462 1
0.569520974675708 0
0.277983053896303 1
0.044768126918045 1
-0.121030143946527 1
0.0781305567771219 1
0.0538806939851846 1
0.305493661316698 1
-0.452580069373104 1
0.514252862255851 0
-0.187800747120456 1
0.130802439183604 1
-0.693558871114669 1
-0.146922492634072 1
0.0358702623963653 1
-0.0511416091896137 1
0.248526023436964 1
-0.413191776792806 0
0.222163160787166 1
0.293437959178919 1
-0.209871465277163 1
0.000324534787759422 1
-0.310188438794358 1
0.167225010138422 1
-0.412714684054722 1
0.690325224844077 0
0.834227240180598 0
-0.327088604985589 1
-0.245618994283157 1
0.279985306505019 1
-0.190591522914926 1
0.255059759058607 1
-0.169925048337304 1
0.172017018964587 1
-0.059407021713074 1
0.123916415632133 1
0.118419864627504 1
0.713516496614044 1
0.491069083645957 1
-0.358539677122608 1
0.430454812365789 1
0.295547305621324 1
-0.311839010980289 1
-0.231504897857394 1
0.170937456667041 1
0.517370450001724 1
0.561594913449817 0
-0.0747285812707012 1
0.0625734024247143 1
-0.228036420865085 1
-0.078265043299509 1
-0.238229428644613 1
-0.188355430757047 1
-0.554594753174558 1
0.0624250240797951 1
0.341886939859812 1
0.138411734369489 1
0.171246630235812 1
-0.156793860987441 1
-0.182570490153808 1
-0.0428686783791858 1
0.4195073756103 1
-0.252537970640187 1
0.250917679451268 1
0.555629980153903 0
-0.284371965992397 1
-0.288684653971223 1
0.194714851942862 1
0.362609850965612 1
-0.245813591922463 1
0.415984017859599 1
0.0398860130913991 1
0.246447293419801 1
0.0491249978939713 1
0.099451097554727 1
0.238988176592403 1
0.391845835966217 1
-0.00841539812657294 1
-0.0939110601789537 1
-0.566616764743688 0
0.207794716607728 1
-0.291709732292565 1
-0.553351205341494 0
-0.131757689336657 1
0.032018491249154 1
-0.0840439941269369 1
-0.199212567757762 1
-0.200106577372695 1
-0.214364523825782 1
0.103721099224401 1
-0.722244471659002 0
-0.224961265145749 1
-0.0357599870694091 1
0.380673232380945 1
0.364121890342394 1
-0.0774231157360808 1
-0.186135031622884 1
0.116785704078651 1
-0.330463397450653 1
-0.0971239442415058 1
-0.346039879603416 1
-0.133722678049793 1
0.435514454688333 1
0.297719219466893 1
0.111902558627748 1
-0.00547623203911564 1
0.412476335403753 1
-0.462822337698427 0
0.91843338460815 0
-0.535191859672281 1
-0.223497996158064 1
0.55806553724164 1
0.604829784711035 0
0.0234280369653141 1
-0.362387925684117 1
0.0826407352216023 1
-0.0847023186268645 1
0.194626720748655 1
-0.0488756251623967 1
-0.631543712587242 0
0.287083370726505 1
0.176601151774682 1
0.0370105504040257 1
0.282756219120427 1
0.473890065934962 1
-0.0443955890613921 1
0.065837180889937 1
-0.0212988789453252 1
0.167998064899182 1
-0.246555159747802 1
-0.766281261220691 0
-0.232870539082092 1
0.307317433608169 1
-0.0743856654822502 1
0.227833472026666 1
0.17358261271453 1
0.411441841322379 1
0.13569011026057 1
0.254514434085724 1
0.439614440601743 1
0.0495305910671045 1
-0.387999341387563 1
0.286430592538678 1
-0.13819790483234 1
0.354646208152149 1
0.144135817788787 1
0.101327627931104 1
-0.443625352239956 1
0.00730399499424686 1
0.836884193678295 0
-0.0372183809095818 1
-0.282135154796651 1
-0.360736751721608 1
-0.0860643207666291 1
0.168454709980757 1
0.318938968413586 1
0.290588333492738 1
-0.0234913902735517 1
0.338673319041728 1
-0.110658790974758 1
0.238519669902651 1
-0.32848698207935 1
-0.0750440540000562 1
-0.233213703194627 1
0.340139612170125 1
-0.472707056459154 1
0.0190189725009151 1
0.012159843656807 1
-0.106085492069816 1
0.340168885245589 1
-0.107931085523026 1
0.227301445103209 1
-0.208006178214217 1
-0.0105305211672425 1
-0.33640256788718 1
-0.299358153100149 1
0.102968987593587 1
0.359967805791853 1
0.455420224819398 1
0.0735169074451525 1
-0.683113122059204 1
0.486465533949299 1
0.262929989740266 1
-0.113260201057369 1
-0.219012886917386 1
0.256364374730397 1
-0.0667498491184505 1
0.0112304734043225 1
0.160673477284085 1
0.306516859410558 1
-0.148494559907159 1
-0.169069280664868 1
0.342673724487677 1
0.033093030970475 1
-0.332650996383664 1
-0.485697186312462 1
-1.21907052566086 0
-0.276860720157108 1
0.369718161961062 1
-0.136555158413362 1
-0.272201604602896 1
-0.344992002550946 1
-0.061925931408318 1
-0.183852484491439 1
0.131269445990153 1
1.13845205425042 0
0.408664271497346 1
-0.146615263740781 1
-0.0749315778931012 1
0.293561637599983 1
0.119605101549467 1
0.259832347610439 1
0.0540222520830454 1
0.261394145083528 1
0.0331301398246643 1
-0.0547293514529527 1
0.142527063148287 1
-0.00781194845993102 1
0.119398103670883 1
-0.283552062096721 1
0.0999305894644045 1
-0.298641946780077 1
-0.0719074875974332 1
-0.060554118657899 1
-0.231189074269888 1
-0.0179447496438735 1
0.0187457580593655 1
0.0645943496330247 1
-0.153431547536969 1
0.385700812098187 1
0.459410399901377 1
-0.39625868306302 1
-0.210428344521599 1
-0.2172959204938 1
-0.345489202780533 1
0.0877721342607637 1
0.778218428363286 0
-0.345392295602905 1
-0.392105189850554 1
-0.159794579486541 1
0.12682881753476 1
0.095387242911401 1
0.0106601387761466 1
0.276073406718913 1
-0.147948043674938 1
-0.152997643653938 1
0.0597963486984155 1
0.126265824526832 1
-0.00934928931009732 1
-0.473276563929154 1
-0.422158512838964 1
0.193827037016575 1
-0.145384839411475 1
-0.440783264259678 1
-0.0558573653428317 1
0.261135513520435 1
-0.328880098263486 1
0.453905745909869 0
0.692374234537489 0
-0.218359447169366 1
-0.431696546985641 1
-0.403283048752579 1
0.766974630381731 0
0.183157475089334 1
-0.0615277465439524 1
0.345050225253136 1
-0.12707327495521 1
-0.1975938511619 1
0.298811524791439 1
-0.0758478189133967 1
0.182231798247592 1
0.151999693381385 1
-0.766791673651012 0
-0.131338627432237 1
-0.665486969838538 0
0.127554013315603 1
0.0332422848278188 1
-0.150749719013663 1
0.567306442789755 1
0.0515452012753257 1
0.0681576345656801 1
-0.35756263621727 1
0.450031284379891 1
-0.556348418677359 1
-0.0255444793771878 1
-0.493995503796877 1
0.435308841929855 1
-0.0727578438625158 1
0.157246258607615 1
0.814759950300199 0
-0.512301157835859 0
0.421770917945834 1
-0.51063217796814 1
0.0322285931882218 1
-0.653211477853901 0
0.228647944243077 1
0.0137487448044592 1
0.0332368572389826 1
0.382066665452875 1
0.269579211352155 1
0.0663519452231028 1
0.41220151802451 0
-0.0152681047097078 1
0.214772362995688 1
0.298522517713459 1
0.156832565661038 1
-0.274982858862001 1
0.240835661831739 1
0.337641512942683 1
-0.158241041044755 1
0.0105700582254871 1
0.0166498813531185 1
0.325572411329255 1
-0.857249296533017 0
-0.243899472247616 1
-0.55200442166901 1
-0.188816442136432 1
0.0923868244601924 1
0.165591523587192 1
0.217655065805523 1
-0.229028657354893 1
0.134521893142233 1
0.525817964250648 1
0.0823515325626091 1
0.110796511914666 1
-0.211674335668465 1
-0.0526129266942877 1
-0.290705532879052 1
0.419299996453943 1
0.260186975558667 1
0.437286227761761 1
-0.363313409696831 1
0.430436987550771 1
0.58427179533028 1
0.379682855218338 1
0.22904804245993 1
-0.0427548990369989 1
0.374278417028037 1
0.0944785601185266 1
0.510467521833846 1
-0.0583792404461649 1
0.647186792550337 0
-0.0383738744763886 1
-0.373238113676755 1
-0.435212407339513 1
0.240950045373836 1
0.374861304694621 1
0.0482202531305474 1
-0.199645170007414 1
0.345644131775548 1
-0.227623974591649 1
0.25314231319894 1
0.209215238239863 1
-0.205389723624137 1
-0.263184425115366 1
0.431530629858314 1
0.105690660210779 1
-0.217925381917797 1
-0.120499308425689 1
-0.549738114744845 1
-0.251308814127226 1
0.488036994896879 1
-0.748052354792452 0
-0.146927517217765 1
0.00131975769356389 1
-0.525274809311549 1
0.200892322257678 1
-0.0640997509087941 1
-0.0523989450436877 1
-0.606400922933524 0
0.43164470974097 1
-0.208298246537902 1
-0.534022687107979 0
0.0896366974499345 1
-0.112425976729357 1
0.230479630306596 1
-0.0706154837464952 1
0.549075664958992 0
-0.128289448249553 1
0.229317791306602 1
0.432998036148889 1
0.207940124629877 1
-0.458413987190181 1
0.604289117756291 0
0.0348820357189686 1
0.286119345406198 1
-0.0320453459332277 1
0.383446205410578 1
0.0797348236066751 1
0.124721732633599 1
-0.154270098961295 1
-0.156194915612707 1
0.231022370509628 1
0.455378555217585 1
0.294293721665688 1
0.521429807626205 1
-0.789097115913129 0
-0.382134804100281 1
0.182631751449074 1
-0.431562662957035 1
0.431550572949998 1
0.317958540019715 1
0.111816812580795 1
-0.464278564331993 1
-0.178440283885255 1
0.286944112928493 1
0.375074381376984 1
0.0877303671105343 1
0.985824013088797 0
-0.287436739961715 1
0.182626367492904 1
-0.113225285176904 1
-0.212524266703406 1
0.310326013346497 1
0.391596623401436 1
0.567253008251948 0
-0.315636606926419 1
0.0643124511880625 1
-0.266398322880008 1
0.269099106250234 1
-0.026791547402487 1
-0.591813568450569 1
0.126037554508597 1
0.307672111331017 1
-0.169699706989586 1
-0.243928905091569 1
0.176149350991541 1
0.325112549098773 1
-0.293364806014785 1
-0.273015092526253 1
0.142857223892825 1
-0.425785557238836 1
0.05458411529268 1
-0.391846517847738 1
-0.119915029240189 1
0.628470355197159 1
0.00417138207254064 1
-0.0376621443503453 1
-0.200537469218501 1
-0.157048894028815 1
0.247976230814138 1
0.0735160148380759 1
0.291263206434144 1
-0.460841827217069 1
-0.63497038813488 1
-0.00229968793225276 1
0.588808853472663 0
-0.0268412381103771 1
-0.323446400884773 1
-0.612794144735566 0
0.239799452760078 1
0.0102241442443507 1
0.327618457129085 1
-0.152592413779225 1
0.779117383266327 0
0.255355568726285 1
-0.00109677499039554 1
0.0741732834672817 1
0.538891467519183 1
-0.565040472928773 1
-0.145776035800336 1
-0.61783232259941 0
-0.540063846520216 1
-0.286416245873758 1
-0.568834527239145 1
-0.371388334302584 1
0.34197519142385 1
-0.268567511451945 1
0.420151378765642 1
0.124966329908765 1
-0.156773567043406 1
-0.393995380487987 1
0.244339085253651 1
-0.58297422534607 0
-0.347892163183386 1
0.254338712736547 1
-0.363690257883745 1
0.193403106137134 1
0.102779463682653 1
0.340344241700275 1
-0.486207807627189 1
-0.316979094317458 1
0.266223703024589 1
0.319977631290609 1
-0.0881439743178543 1
0.20615359947236 1
-0.688453558682371 0
-0.213968502467677 1
0.190522831446764 1
0.319571161943428 1
-0.292316125079895 1
-0.0346913535137431 1
-0.367544933431271 1
-0.10640521135375 1
0.303935828278649 1
-0.328371420924295 1
-0.194909784528483 1
-0.101526165063871 1
0.450057266275614 1
0.114058007732198 1
-0.290489451452539 1
0.677529581621884 0
0.187556802193419 1
0.0421489715169568 1
0.294678000631577 1
-0.123987325759901 1
-0.190889054647861 1
0.129077847535616 1
0.472290609328699 1
0.101427360493054 1
-0.0454558240844834 1
0.235991771328377 1
0.271181284866433 1
0.19963480319853 1
-0.33119191465006 1
0.458043228282344 1
0.0714958806871911 1
-0.673947641181535 1
-0.474032208964702 1
-0.130512147285817 1
-0.489504243071306 1
-0.126630828676568 1
-0.392534496699102 1
0.115544502297327 1
0.224692655490131 1
-0.330318150280525 1
0.209897705707895 1
-0.248409688260577 1
0.0813335983927431 1
0.279443487656979 1
-0.238722032539006 1
0.142609552851656 1
-0.195440717056969 1
0.14503781243779 1
-0.758908054102617 0
0.0365493669647145 1
0.358402392741386 1
0.374744289459175 1
-0.526194351046711 1
-0.40301329391766 1
-0.480881490962654 1
-0.852622531494926 0
0.273292641207409 1
-0.366377652121604 1
0.492811142909763 1
-0.435410377800063 1
-0.690899843546056 0
-0.264337812267029 1
-0.0576437030849446 1
0.405580972167839 1
0.383366688099389 1
0.0303335484095342 1
-0.60157492345004 1
-0.383541110659343 1
-0.160695565018354 1
-0.0931209249665038 1
0.283914371488092 1
-0.416681707904664 1
-0.416099644494115 1
0.125600860707085 1
0.0191958261145692 1
-0.32154019008031 1
0.271217615028565 1
0.2058820032364 1
-0.515237725382474 1
-0.0486255024013532 1
-0.0203714610774079 1
0.150166950967367 1
0.0348036221539683 1
0.0721921224595775 1
0.439064174648107 1
-0.490264710752044 1
-0.0339038261122702 1
-0.380804801529715 1
0.243378196955323 1
-0.328476910821136 1
0.491375558885673 1
-0.201535272670886 1
-0.169985548665605 1
0.549168868283196 1
-0.0130005633318915 1
0.496832907227345 1
-0.218916934140352 1
-0.538501430805496 0
-0.0367219825934043 1
-0.187779473691532 1
0.18171151496447 1
0.196211007549173 1
-0.382653628389715 1
0.311840008907913 1
-0.426250997263385 1
0.552231473260199 0
-0.387797159318378 1
-0.327435420030625 1
-0.24419917683804 1
-0.144086521197856 1
-0.382510886622923 1
0.0505968067679327 1
-0.199318794466587 1
-0.228160962749628 1
-0.222697813589725 1
-0.272145528346256 1
-0.192870521394343 1
-0.362495760134733 0
-0.265517677941621 1
0.307772914531631 1
0.31911231715558 1
-0.226481222969587 1
0.76758671503642 0
-0.648845348903859 1
0.574341573797588 0
-0.172411042823925 1
0.0628195325287984 1
-0.125328049287505 1
-0.338683267595524 1
0.0875516906070892 1
-0.250731968397325 1
-0.198942601068432 1
-0.368620683022991 1
-0.661071251427397 1
-0.173784423007635 1
-0.0922065998541113 1
-0.140678181145707 1
0.521032991202145 1
-0.418887300030904 1
-0.0867711541618901 1
0.534763910241355 1
-0.130661930571986 1
0.126216134200811 1
-0.268674676269325 1
-0.325542739284478 1
0.204615737286103 1
0.0580689675525577 1
0.132826798033677 1
-0.3420688617337 1
-0.0856509337763437 1
-0.844804630739821 1
-0.0789693719215582 1
-0.18802953464906 1
0.510023889334183 1
-0.616483159321816 0
-0.211416821993439 1
-0.223175778983283 1
-0.0647518300265203 1
0.384149137542821 1
-0.131844089736612 1
-0.639223264570856 0
0.145712680976984 1
0.0869016903565075 1
0.0599064489352855 1
-0.206603785258225 1
-0.361302978555664 1
0.406899052120308 1
-0.104269593020584 1
0.208032473048561 1
0.246277490054065 1
0.191759790872596 1
-0.287398065810258 1
-0.0832143656200527 1
0.0172619387197277 1
-0.711940828063695 0
-0.0686596844194642 1
0.38811959529051 1
0.224990292657871 1
-0.0719286578346928 1
0.104465341745323 1
-0.257656859540157 1
0.540781045270545 0
-0.0559563904545563 1
-0.441997443109619 1
-0.600658341669502 0
0.775065402029256 0
0.210177920349833 1
0.104259696923978 1
0.640099547458768 1
-0.189672425728147 1
-0.302681649670514 1
1.12347529721528 0
-0.375393962436804 1
-0.0576546221266045 1
0.473417216478846 0
-0.195781434085633 1
0.0356525048456414 1
-0.0313824605162071 1
0.197329268737613 1
0.541570711090884 0
0.0106447833610248 1
0.68767878563629 1
0.263592871443606 1
-0.190790196304368 1
0.150755688846141 1
0.604446034865236 1
0.257183500825568 1
0.519273437331849 0
-0.370041742369112 1
0.357393668161928 1
0.317917186941213 1
-0.394099013800103 1
0.271840895097116 1
0.066174757467054 1
-0.153536563087386 1
0.192611743465979 1
-0.0742756909221404 1
0.326265823938059 1
-0.638864660049963 0
-0.493269720234892 1
0.00792736603259129 1
0.275880232840338 1
0.367140309567799 1
-0.672625732845849 0
-0.433300392753925 1
0.261697367224335 1
-0.584402382962694 1
0.786171581896728 0
0.0450488399067146 1
-0.124764454566567 1
0.373821227530959 1
-0.170058364547526 1
-0.204225716590157 1
0.72251592027073 0
0.0885669068851401 1
0.0660283271217852 1
0.0468293774821874 1
-0.510646433361629 0
-0.0547956282643843 1
0.170116139958438 1
-0.273041515715865 1
0.10466230130508 1
0.043783393685059 1
-0.409435317578848 1
0.755640107170033 0
-0.182639959366706 1
0.232218760327249 1
0.0986178959357287 1
0.306718519072318 1
-0.773817068937547 0
-0.0603791419055936 1
-0.360688490611127 1
0.130604979518583 1
0.57673078970304 0
-0.619743455434961 0
-0.327463114696086 1
0.24595171369358 1
0.0680755286742396 1
-0.581837608032807 0
0.231083750342032 1
-0.0641303303680525 1
0.078265356780514 1
-0.111608359883519 1
0.233057607313542 1
0.333172785518235 1
-0.654856512485075 0
0.0842317439026171 1
-0.324925438845384 1
0.395804266603562 1
-0.142002937035884 1
-0.0817622907901646 1
-0.0856789510897769 1
-0.279453232897621 1
0.0606450479154506 1
0.0336269145350371 1
0.328346035505058 1
-0.230568681400095 1
0.459320519797465 1
0.0464949737352934 1
-0.0151627154461505 1
-0.097949396478492 1
-0.291541231211637 1
-0.39147770390467 1
0.695517407269858 0
0.0750967168690472 1
0.087822009849214 1
0.012929296035682 1
0.0855484499258407 1
-0.397793035541304 1
0.153869655698602 1
-1.03094106535769 0
0.390787552341492 1
0.0212969147905804 1
-0.597641267847931 0
0.178728978847587 1
0.300853926952024 1
-0.0530689105936388 1
-0.373114396597653 1
-0.413047105220832 1
-0.193047943915876 1
0.296586390629638 1
-0.246071195612107 1
0.499686025113398 1
-0.0719845113617435 1
0.132710069574451 1
0.02899857828705 1
0.502932104695206 0
0.572202379087707 0
-0.469867258127785 1
0.130526411890369 1
0.0142911867993577 1
0.184056131265803 1
0.258445957754433 1
-0.0835602585212506 1
0.0753957161267976 1
0.335125190390606 1
0.174821418847837 1
0.542415545595039 1
-0.313308669202568 1
-0.100952651430703 1
0.00313601705880071 1
0.185748581943825 1
-0.00403001067886283 1
0.0873878424741623 1
-0.709581894311304 1
0.422062234574347 1
0.090710258133619 1
0.299476316176881 1
0.714167291088502 0
-0.164323387495382 1
0.767474909907344 0
0.129449854726225 1
0.545651352773912 1
0.702705407343265 0
0.302128742309513 1
0.0902611262298433 1
0.265809119741601 1
0.182037287268838 1
0.690994356028015 1
0.35289204816135 0
-0.0680069189573167 1
-0.717635222281708 1
-0.900631070267697 0
0.0622051569851855 1
0.28280912845831 1
0.103788293768338 1
-0.0932456460621796 1
-0.284417723276118 1
0.126805730147387 1
-0.0800823109855316 1
-0.0851628292246075 1
0.431510955777109 1
-0.279960300731491 1
-0.450223625733891 1
0.0607179781034793 1
-0.381147698772555 1
0.171873042489295 1
-0.213295525617147 1
-0.416513927131457 1
-0.275713553485405 1
-0.0828177513174442 1
-0.719252200822914 0
-0.0348162087641905 1
0.32896086023668 1
0.0655357404756159 1
-0.333393538006759 1
0.208048586396829 1
-0.0608041398642057 1
0.110079956082925 1
-0.185489907646502 1
-0.00688663416146096 1
-0.13735790792994 1
0.189160746184919 1
0.133901397569968 1
0.165586351968018 1
-0.317758614384908 1
0.0721066456339864 1
0.410440112314742 1
-0.0441578740845786 1
-0.0581056926760513 1
0.421544320735852 1
-0.25945147365876 1
-0.518973136218684 0
0.474312728708758 1
-0.569771285488872 0
-0.102848507062487 1
0.100148026631409 1
-0.465402003271452 1
0.186076321878676 1
0.146458045216896 1
0.477322413234829 1
-0.129842136926267 1
-0.00658369588757601 1
-0.263176063372869 1
0.636401164615435 1
0.100290600241494 1
0.143702737121563 1
0.09995176499754 1
0.11232573332542 1
-0.0505300300697279 1
0.133525376909491 1
-0.425540206854772 1
0.0923321166995364 1
-0.224449283766933 1
0.0822172699478098 1
0.383836978646503 1
-0.114282982219851 1
-0.489632559351795 0
-0.0372198887065513 1
0.191129153596369 1
0.082931713949704 1
-0.209682798518149 1
-0.0210232783142029 1
-0.308679157585133 1
-0.114577993390524 1
-0.106893675252788 1
0.234753376649233 1
-0.130694727421649 1
0.00582394673338273 1
0.200335509886692 1
0.000179619345931227 1
0.251655000224585 1
0.473543171989165 1
-0.0654012074086736 1
0.156506241931659 1
-0.447934374742236 1
0.0186308476798947 1
0.377732455420956 1
0.0521723890741782 1
-0.0457981697995708 1
-0.0759431561578787 1
0.0441787092629114 1
0.46880071963076 1
-0.577987006656118 1
0.0116090989212643 1
-0.197670213920935 1
0.171852862365322 1
0.160186003477983 1
0.0937397976343976 1
0.268319645015084 1
0.000994424487491003 1
0.0726517343704314 1
0.0438614298886856 1
0.641018159818371 0
-0.243581556164286 1
0.243472898050682 1
-0.0761703489401466 1
-0.111414415019877 1
0.238081243409672 1
-0.0275926903855024 1
-0.428943576948863 1
-0.167956200406024 1
0.167769219439052 1
0.230453608962247 1
0.172154506908996 1
-0.14851705919812 1
-0.0118529177437441 1
-0.0297654133427869 1
-0.106952959521661 1
-0.281081181140528 1
-0.53946518421611 1
0.00723697065319939 1
-0.281962419669819 1
0.499669466520297 1
0.072797391722118 1
-0.0817820228176428 1
-0.0214495506049492 1
0.138482923553057 1
0.0526639694714731 1
0.314002655938474 1
-0.0459393390008532 1
0.412338802740646 0
0.656566991878833 1
0.498676775650608 1
-0.247707096009542 1
0.16534973022029 1
0.325589498938826 1
-0.0393401081171633 1
0.285512475655936 1
-0.231126398415514 1
0.219105625724456 1
0.189251288585982 1
-0.343093876078707 1
0.259449868363386 1
-0.230336518978657 1
-0.421819153796056 1
-0.182176136673359 1
-0.276091566006897 1
0.0252473137544577 1
0.478035896219995 1
-0.103129533534071 1
0.214174809415656 1
-0.524199883368817 1
-0.0490249188582626 1
-0.0661705537790539 1
-0.231237745297687 1
0.306774571661972 1
-0.301476129702116 1
-0.12252851989927 1
0.387809390853251 1
-0.257651323833547 1
-0.446446270360416 1
0.128770058544158 1
-0.058203646796291 1
0.166646252388164 1
-0.107134670837179 1
0.107528563540581 1
-0.0129818885512715 1
0.384291968724377 1
-0.465023552358831 1
-0.0681490546888681 1
-0.600085410354544 1
0.554441558532509 0
0.0694786044353077 1
-0.694140449395772 0
0.358328537931023 1
0.0689406466406555 1
-0.353698209211541 1
-0.401617029179462 1
-0.38706503024649 1
0.0374640660409237 1
-0.132674724945169 1
0.0180507776867139 1
0.242140734883192 1
-0.0794257687810063 1
0.0754674394920098 1
-0.3545838701749 1
-0.193968399674296 1
0.446888617225255 1
0.12980957710555 1
0.468346514583441 1
0.0443718542542199 1
-0.0893624228574183 1
0.238997275400236 1
0.174946032784825 1
-0.00383842479247162 1
0.360294025841289 1
0.0655481091350648 1
-0.0563006106838574 1
-0.43458922121471 1
0.255800467118858 1
-0.208481911205409 1
-0.210155979916101 1
-0.42872563017283 1
0.210990143738603 1
0.443746039642942 1
-0.0157943403736945 1
-0.0753394084813117 1
-0.471345386352617 0
0.706032350906821 0
-0.267159783667876 1
0.303996335707079 1
-0.132981626642919 1
-0.0769953428204874 1
-0.28798706004817 1
0.367535918546458 1
-0.372222436666352 1
0.152943045913738 1
-0.257628057928911 1
0.178022600467821 1
0.163964772082328 1
-0.370766420271568 1
-0.0796114896199757 1
-0.109636990362069 1
-0.0266522926235782 1
0.327371412773633 1
-0.626337599805322 0
0.175555161107794 1
-0.0212132948645043 1
-0.570794216660659 1
0.142286012916348 1
0.219155301674834 1
-0.296672423943674 1
-0.747860241263943 0
0.379349641404938 1
0.383419998356864 1
0.150577390036485 1
-0.0740353156275331 1
0.0479728740118906 1
0.0181931337307542 1
0.352342321074729 1
-0.0735327203406794 1
0.271279402196298 1
0.326672002271327 1
-0.0764198716677897 1
0.102431719575493 1
0.030917017399557 1
0.215507361903946 1
0.209403940864561 1
-0.443934382057947 1
0.113137867592532 1
-0.36538973124126 1
0.289193422042742 1
0.018950457523147 1
0.0734384029656427 1
-0.603852801851673 0
-0.15741290323519 1
-0.444956178458879 1
0.102986914932825 1
-0.280620935934787 1
0.459715061819893 1
-0.664313836561099 0
0.00129907509311225 1
-0.0359848318636014 1
-0.105322828830544 1
-0.0216135242463491 1
0.0294728373854645 1
-0.018755786835732 1
0.245739916364416 1
0.0659496117749161 1
0.228510317389622 1
0.163386836484946 1
0.00199842814418305 1
0.372351206216345 1
-0.432282762484682 1
-0.169679999220377 1
0.462483639789333 1
0.291761824757027 1
0.870361545612931 0
0.443933948218163 1
-0.0290071664320753 1
0.235289427730906 1
-0.16939877004274 1
0.0321939876834675 1
-0.341012176818522 1
-0.152123175217381 1
-1.12126333519217 0
0.0947986079754418 1
0.243443658755766 1
-0.33931000981504 0
-0.0357363559158641 1
0.0438874818895082 1
-0.508967772008042 1
0.49341080757165 1
0.205962296017615 1
-0.0989789717063891 1
-0.262889357358653 1
0.132675298236415 1
0.408725408262719 1
-0.185527071856207 1
0.666806306020242 0
-0.132697335662682 1
0.603449290244626 0
-0.0829487386793547 1
0.804322771525925 0
-0.61466201811084 1
0.542278338966171 1
-0.372961228770574 1
-0.050152713987926 1
-0.247436778181047 1
0.310765881410368 1
0.209851119909099 1
0.264545685517106 1
-0.455974286460044 1
-0.030412723681565 1
-0.0416595402722382 1
0.239218241815514 1
-0.384467798671678 1
0.357595735970081 1
0.398036100588958 0
0.100011200792874 1
-0.236189757424252 1
-0.00334630028340922 1
0.0833685164595072 1
0.636012451607241 1
0.0725930233876577 1
-0.164725253035107 1
-0.471339815284723 0
-0.115835010710983 1
0.444322983044531 1
0.18054780320982 1
0.389574389244525 1
-0.686561925418525 0
-0.126843941452481 1
0.354890483425443 1
0.0962825519935938 1
0.252255998841655 1
-0.606765362425236 0
0.0494312887772702 1
-0.173633244145255 1
0.0200846027166328 1
0.0223704024122382 1
0.501062061688041 0
-0.0360708074439762 1
-0.579961617630042 1
0.387866198769758 1
-0.187806786465807 1
0.463918382648486 1
-0.540108043315109 1
-0.175881117464105 1
-0.335344925093468 1
-0.0140445010873473 1
0.389828244210685 1
0.242293010195224 1
-0.0413776761138525 1
-0.48656216080762 1
0.295126862239476 1
-0.222823593070559 1
0.359025535478181 1
0.0252431568341818 1
-0.00429668720858395 1
-0.163778641663649 1
0.568098852847539 1
-0.075386388458315 1
-0.229444510728006 1
0.109304269951745 1
0.0627390066161702 1
-0.0331979960935762 1
0.197508906094158 1
-0.554107393448237 0
0.0216350572274312 1
-0.0884709815760651 1
0.206514408869269 1
-0.284937994758357 1
0.0747546463679966 1
-0.12566712251855 1
-0.247235469100299 1
0.176086336343036 1
0.538750184974766 1
-0.175088804809064 1
-0.246498208652573 1
0.0105739815591988 1
-0.210732287688332 1
-0.167837049510882 1
0.299559030047834 1
0.114665449160234 1
0.685069477984322 0
0.297272548465542 1
-0.0451236961320357 1
0.323103653632374 1
0.358445799079025 1
-0.156392241103181 1
-0.137631031369187 1
0.304195758330881 1
0.233602946348639 1
-0.474115903379663 1
0.278893980277506 1
0.356710066359451 1
-0.68106618523875 0
-0.39761500222211 1
0.272965585341799 1
-0.107139843125621 1
-0.520902953986541 1
0.136498708529774 1
0.230752647198552 1
0.619080641515149 1
0.323359176588173 1
-0.0520076018770127 1
-0.100093903781165 1
-0.220512108746155 1
-0.450864818584081 1
-0.361589271147588 1
0.0393184292299679 1
0.0254479039916813 1
0.291094980649706 1
-0.106706575634375 1
-0.0356205173184653 1
0.0656013010080279 1
0.39333123247566 1
0.313842114106801 1
0.66517497795271 0
-0.0817473719864764 1
0.0321914968017435 1
-0.400454772585669 1
0.200901833813929 1
0.228323652729027 1
-0.0570275285197183 1
-0.0178259473753236 1
-0.29249246721756 1
0.472808634214687 0
0.424142975305774 1
-0.134511109700287 1
-0.115175559864923 1
0.186391910356309 1
0.0575288626411935 1
-0.101305400090852 1
-0.0601111056281779 1
0.0830823453598846 1
-0.0379406097026727 1
-0.0509531174696413 1
-0.339717947653819 1
-0.332416143780379 1
-0.0256085819172449 1
0.251623693819766 1
0.296660576618379 1
0.103147021092472 1
0.372097855628825 1
0.0865996966408098 1
0.031127944029678 1
0.230015116200621 1
0.565544453256872 1
0.383117049197283 1
0.1463656668539 1
0.773214170173685 1
-0.0649469356860884 1
-0.357594348535531 1
-0.688473530503686 1
0.115634756657059 1
-0.0346775754202222 1
-0.201714164397821 1
0.0163881309797359 1
-0.166900075988026 1
-0.585583392724408 1
-0.191495669305656 1
0.0401848725565516 1
-0.317054915280252 1
-0.439441628165629 1
0.184195418618945 1
0.39732961711691 1
-0.169971229286832 1
-0.23549348597244 1
0.472597954342887 0
0.436806281772432 1
0.568583426723852 0
-0.60592408541253 0
0.233488613158282 1
-0.31690223717476 1
-0.379284467887756 1
-0.309577519058427 1
-0.149683794920941 1
-0.0190513266207746 1
-0.117826349527086 1
-0.0727485823907466 1
-0.0162479972179401 1
-0.374247560743507 1
0.0806896265714942 1
0.435009921329727 1
-0.458001171055856 1
0.248934467390304 1
-0.0667295433569992 1
-0.00678415372679506 1
-0.169099220096821 1
-0.119190510443188 1
0.384348420227094 1
-0.290369284324047 1
-0.277266125613561 1
0.0551041722380222 1
0.848242916806296 0
0.176291312189779 1
0.318491679456628 1
-0.0736815820322355 1
-0.00666037342989678 1
-0.374266546310644 1
-0.146729576438805 1
-0.516155498207613 0
0.260076392771152 1
-0.225726475341328 1
0.209436492337445 1
-0.136846361450079 1
0.240485619372817 1
-0.0357613135818619 1
-0.105961463454293 1
0.240029765041124 1
0.0623133298057409 1
-0.175642249891233 1
-0.0392783643310166 1
0.583141169834687 0
0.0752240791868702 1
-0.347943792879752 1
0.657761251263951 0
0.342201088662356 1
0.263543423053167 1
0.614920383981649 1
-0.215464730417344 1
0.176926964697527 1
-0.288918758230677 1
0.863271939993615 0
-0.232282436232882 1
0.0336150674476318 1
0.135311494630406 1
-0.196072875792909 1
0.30439798184676 1
0.358849565738263 1
0.137266802234777 1
-0.551782928497619 0
0.288197801256033 1
0.0426983168931531 1
-0.202286266634603 1
-0.00726468281469417 1
0.608534023003934 1
0.506217629543998 1
0.176921611484721 1
0.162070992370642 1
-0.333668555049565 1
-0.54690582263993 1
0.11872953033826 1
0.348116656544809 1
0.0823260086042727 1
-0.210198809584659 1
-0.38305718183673 1
-0.272588174910269 1
-0.18983724165243 1
0.245766666747399 1
0.248423434405593 1
-0.310987809009405 1
0.212695370510159 1
0.551289754939636 0
0.551444916368089 0
-0.0453074952893463 1
-0.564294313178841 1
-0.285408434849779 1
0.2779285849875 1
0.483848507988464 1
-0.112236265341574 1
-0.685216729990164 1
0.298530344855064 1
-0.322953930459611 1
0.513008164387478 1
-0.802137725987238 0
0.20590066162781 1
0.307441849362051 1
-0.410087955574965 0
-0.222630067812016 1
0.29052728585358 1
-0.631784007999263 0
0.287270168592558 1
0.0464059429613498 1
0.0103627544695775 1
0.260193929070075 1
-0.3838253921024 1
-0.233771856902203 1
-0.874837518791904 0
0.00301698220931496 1
0.479314130826749 1
0.462304056552798 1
-0.103990796805072 1
-0.0148162301887475 1
-0.348870834022002 1
0.0066237754747072 1
-0.169445889012465 1
-0.159483699750743 1
-0.619070951814546 1
-0.543697134718059 1
0.0666179609394586 1
0.30026293448847 1
-0.0886996586062234 1
0.286403051728899 1
-0.442074877955743 1
-0.14799538408872 1
-0.0973962255435127 1
0.247148194439488 1
0.272998892760348 1
0.265930726746635 1
0.309814714643644 1
0.518153778601014 1
-0.0752334155087076 1
0.354798042204635 1
0.208341125711533 1
-0.0203961050235716 1
-0.0436655435691293 1
0.459732175060739 1
-0.207812925555633 1
-0.200315908604601 1
0.246383608510573 1
0.461831728056887 1
0.197272982992216 1
-0.668391896779846 1
0.196515172616693 1
0.325935466843536 1
0.139646974827872 1
-0.052496575532185 1
0.474480382691186 1
-0.242998249765766 1
-0.162992156381239 1
0.205233655866864 1
-0.421102159861784 1
-0.0237981917007059 1
-0.479728947107138 1
-0.00902231331564399 1
0.284543444540195 1
-0.575985790947556 1
-0.182474310546043 1
-0.0767493903244769 1
-0.0577823682315521 1
0.13789797120357 1
0.551478358896818 1
0.45299009478994 0
0.483285784503538 1
-0.287935152544067 1
-0.155058655886278 1
-0.211511960054597 1
0.0378211531939729 1
-0.265236332895613 1
0.794163487917081 0
-0.122330469597466 1
0.491428944074384 0
0.0084235258495805 1
0.601313336532431 0
0.0714279279563561 1
0.0214543347949786 1
-0.530146851835243 1
0.143426517437741 1
-0.391310509199135 1
0.365937131228785 1
-0.252415923707798 1
0.386645052989553 1
-0.582023251468906 1
-0.140636748504745 1
-0.0108135800437408 1
0.299887560287444 1
-0.041696438103239 1
-0.125045716175182 1
0.207624349877012 1
0.04821095989175 1
0.0620955601128753 1
-0.537346422796645 1
-0.266449878489566 1
0.051070847054263 1
0.212736403982481 1
0.468542365418511 1
0.330457590298857 1
-0.425277706824875 1
-0.193455334353035 1
0.0557901300302651 1
0.0342380365818164 1
0.120602414144283 1
-0.413032593965109 1
-0.0939341971285577 1
-0.0980815448492436 1
0.290108739039 1
0.0444916363272984 1
0.440522909799756 0
-0.0580762932491977 1
0.296197873393502 1
-0.381267942830711 1
0.290407819181504 1
-0.463651433110287 1
-0.00887677672756519 1
-0.252776813105455 1
-0.273530165771129 1
-0.503423770001148 0
-0.0717484410774228 1
0.712963822283627 0
-0.256299728350399 1
0.553052253574126 1
-0.406179454378739 1
0.267767889557832 1
-0.0523620226339517 1
0.384128696678207 1
0.250338146111146 1
0.409526067188642 1
-0.402933482511394 1
-0.204510580885637 1
0.926090617697759 0
-0.165760318717125 1
0.0875137173748432 1
0.712003434282891 1
-0.459124586521621 1
-0.434683146761802 1
-0.291540054511268 1
-0.0531134114554435 1
-0.0717989440628187 1
0.0339200059825174 1
-0.0350656538029021 1
0.619653201772882 0
0.12379387031669 1
0.349002130859126 1
-0.0425251216319271 1
0.00552033244493109 1
-0.230198262586412 1
0.072802650084973 1
0.0427315453455746 1
0.0633291218205893 1
-0.295202830545206 1
-0.520784279831729 0
0.335982881575242 1
0.00850419794636488 1
-0.484261471274053 1
0.506928392810557 1
0.312163263471905 1
0.292973555323074 1
0.183408101268982 1
0.566606245737309 0
-0.035892344299512 1
0.0338886739473881 1
0.0407116653419186 1
-0.843374909509266 1
-0.0773118908354988 1
-0.234473477070237 1
-0.256472879857832 1
0.224089842498541 1
-0.10469612697109 1
0.203365726151469 1
-0.226797783224999 1
0.382068301048253 1
-0.322425717101478 1
0.367374744615397 1
-0.279973301082853 1
-0.213249315054681 1
-0.37528062672695 1
-0.23990282064078 1
-0.664338173395636 0
-0.029352593991412 1
-0.105216351063774 1
0.453906187099313 0
-0.340112750431404 1
-0.0959943477747999 1
0.683533154269453 1
0.182194745550395 1
-0.0423264102161156 1
0.112615431606231 1
-0.0674540463522876 1
-0.249105313625453 1
0.294563964088839 1
-0.292865577760915 1
-0.242092789705725 1
0.223354956898077 1
0.288722001059694 1
0.127945500655113 1
-0.367663860409607 1
0.241645422928817 1
0.122143370126074 1
-0.251535758651864 1
-0.122900012565344 1
-0.0345160421552365 1
0.664911488301002 1
-0.281757791923908 1
0.485900787063049 1
0.00542886136843148 1
-0.445290228746125 1
-0.205175335288827 1
0.0700621255738807 1
-0.233048993671114 1
-0.0801368329252794 1
0.0542389286376614 1
0.117511920765261 1
0.106374379222918 1
0.0424055179205572 1
0.20726280844552 1
-0.0829049446027155 1
-0.23730999395137 1
-0.265514109805697 1
-0.177920730010337 1
0.602051060664788 1
-0.138779726793926 1
0.0516003835600322 1
-0.132604741660233 1
-0.0485153244318811 1
-0.0142500226994967 1
-0.190519256429163 1
0.609975618424006 1
0.132484257539445 1
0.153318360367868 1
0.0965927360461853 1
0.344511314838278 1
-0.366340593074062 1
0.523529926462501 0
-0.0214888463028101 1
-0.114950171501184 1
-0.0259746081641039 1
-0.0462955436894246 1
0.147258424466632 1
-0.888937637139139 0
-0.263646037476307 1
0.399640692673644 1
0.290501215593092 1
-0.314840170582253 1
0.845746440210655 0
0.26034304026214 1
-0.157119491800249 1
0.058187682422793 1
0.443568605543596 1
-0.290703635958355 1
-0.109362415421848 1
0.00919610585570341 1
-0.408652214334437 1
-0.327691048591805 1
0.352580665154731 1
-0.0442915204226369 1
-0.0800550212698087 1
-0.179288109155787 1
-0.301939040295383 1
-0.113761680815365 1
-0.136154859056934 1
-0.581866969123815 1
0.240025110117921 1
0.0912876487260685 1
0.437191725352007 1
0.0569184772114137 1
-0.419824152701456 1
0.244926150708046 1
0.570588832334163 0
0.0667639257298467 1
-0.550656911005097 0
0.360298280320183 1
-0.42042159405806 1
0.130543644998717 1
0.223510800097105 1
-0.33005845710927 1
0.0169528415677963 1
0.216862897677324 1
0.193340499491923 1
-0.577469868160751 1
0.921299374273483 0
0.242599310931284 1
0.215742251955823 1
-0.153981594563442 1
-0.428606285789036 1
-0.046318359506733 1
0.132463021932306 1
0.352692004869587 1
-0.0805101242661226 1
-0.18448339049287 1
-0.260690568425331 1
0.248342126487538 1
0.322150073668969 1
-0.0460213740389154 1
0.468722571457061 1
-0.739663654873792 1
-0.0133878201474077 1
-0.305729451918588 1
0.567668237558427 1
0.235238815757935 1
0.171367122832476 1
-0.403923138812659 1
-0.210306559646393 1
0.125101311351228 1
-0.0386490498520391 1
-0.201364948823952 1
0.38846130378411 1
-0.193467840454821 1
-0.415458350579941 1
-0.395560761709013 1
-0.34122266266615 1
-0.0483927959823327 1
-0.289891091908845 1
-0.252845901370127 1
0.275817594360389 1
0.273087770430995 1
-0.319117257212579 1
-0.413591853324665 1
0.347193641985811 1
-0.101953323223165 1
0.195192446333368 1
-0.114586963368615 1
0.385293739197991 1
0.152020606447026 1
-0.300625455961635 1
0.640567345336365 1
0.376880098255053 1
-0.365347392958677 1
-0.363094568277279 1
-0.243509491417605 1
-0.172967354762959 1
-0.57587743109341 1
0.059965280566841 1
-0.880632991528602 0
-0.0337499160200239 1
-0.200429244986372 1
-0.345982804200538 1
-0.0897023052259519 1
0.277708917651206 1
-0.114673550724119 1
0.353738847505265 1
-1.01982188053544 0
0.514887586592436 1
0.0969698052483067 1
-0.00573151264646783 1
0.165055078619921 1
-0.14575898269744 1
0.197934765976934 1
0.0585811260298865 1
-0.1249203463833 1
0.207286872978181 1
-0.304614045013246 0
0.00740966239941217 1
0.547642065187054 1
-0.390559960840718 1
-0.649312097935261 0
-0.541446737474834 1
-0.450438078171485 1
0.35625077734502 0
-0.259919127401094 1
0.461546477746249 1
0.42465949774588 1
-0.533086844191535 1
-0.15405792985008 1
-0.42603610738836 1
0.2689765422655 1
0.220593219007937 1
0.0940833877259555 1
0.386992089045481 1
-0.831495485406071 0
-0.356651873725683 1
0.320890551575684 1
0.0226012997988986 1
-0.475299095448775 1
-0.357101666951895 0
0.228099040885119 1
0.511142295668047 0
-0.0596614111778547 1
0.115725708406375 1
-0.621986691543028 1
-0.170229357423136 1
-0.211756851582382 1
-0.615004599003289 0
0.229292453749239 1
0.080806746600904 1
0.152663549741094 1
-0.339092986007805 1
0.359368735134304 1
0.0583600609868216 1
0.221072372995672 1
0.131440048635685 1
0.467361123332865 1
-0.737285714650947 0
0.00580285084805 1
0.294055959616106 1
0.43296372031234 1
0.716602013950336 0
-0.265993939474162 1
0.170948085264045 1
-0.216494934468279 1
0.0572038015799062 1
-0.533862716202452 1
-0.298100924376512 1
-0.058852396186441 1
-0.127396113281449 1
0.897458147843591 1
0.266711083911068 1
0.0463904278021251 1
-0.413730925433582 1
0.0306919896315461 1
0.250566892179311 1
-0.230013905224719 1
-0.241826676008548 1
0.0213158897221412 1
-0.112231127448639 1
0.854903646207037 0
-0.248611782767127 1
-0.154170944729423 1
-0.0247134715060694 1
-0.0334010136615556 1
-0.446446954222676 1
0.131378166084317 1
0.0864476832374625 1
-0.159928875962501 1
-0.0514495113748742 1
-0.243948405301323 1
0.241180698539639 1
0.1511006720921 1
0.29770708823951 1
0.0260852168032367 1
-0.370059938462131 1
-0.0135407084157663 1
0.224582255402696 1
0.11117217792086 1
0.245541535681653 1
0.118399807155563 1
0.30807825454123 1
-0.0128226558835744 1
0.0812655520781989 1
0.291714714375062 1
0.181528983606277 1
0.175003196914869 1
-0.0996944240208979 1
-0.281110860567249 1
-0.14529926611141 1
0.118708672926011 1
-0.0537876633416417 1
0.154213417912127 1
0.282358988576539 1
-0.577288208743688 1
-0.407034354721854 1
0.222262138102208 1
0.121351519918395 1
0.076176033833894 1
0.408164880782509 1
0.126681261185552 1
-0.115883091895131 1
0.121784585945405 1
-0.119391698510572 1
0.266320092643085 1
0.146554245838905 1
-0.40799683129286 0
-0.0961236032968832 1
0.125747108849037 1
-0.0398285416475088 1
-0.183964376519968 1
-0.192260182792422 1
-0.387863285908632 1
0.330410597385077 1
0.298324647189358 1
0.387656198982118 1
0.427893979126658 1
-0.367937521941709 1
-0.30746761942415 1
-0.425027487444424 1
0.0491304160306697 1
-0.136944734130578 1
-1.0848224629345 0
0.361999686363166 1
-0.266879636667384 1
-0.120665802688662 1
-0.369500908949972 1
0.0719439469623906 1
-0.124550369687202 1
0.311796714369174 1
-0.116924340849611 1
-0.37425002638907 1
-0.540781523564748 1
0.421045684350705 1
0.061554830318932 1
-0.0334912190590933 1
0.304034502722164 1
-0.0029432859299144 1
0.127315123047899 1
-0.391606628389324 1
-0.224688704011239 1
-0.0115489425157861 1
-0.342321225015887 1
0.422639792005841 1
-0.167438428431584 1
-0.327885889983789 1
0.304500106019125 1
0.124580428078832 1
0.353802647619005 1
-0.00699858246329498 1
0.116091011662527 1
-0.0575007760549937 1
-0.675913979567702 0
-0.229423841325615 1
-0.378285080504815 1
-0.281723173410232 1
-0.0894005467208467 1
0.496108282272803 0
0.0640324143008094 1
0.272459749986236 1
0.55916975850607 0
0.150079656290403 1
0.253811450660046 1
0.203842476505413 1
-0.180165321541481 1
0.398643913910157 1
0.576825079654753 1
-0.136699893583359 1
-0.165560692177002 1
-0.381116800507476 1
-0.0773774111309739 1
0.0886714617675906 1
-0.212339022075301 1
-0.0106667719642155 1
-0.280710027563072 1
0.0134697212999862 1
-0.316702748498773 1
0.0714242634276339 1
-0.0640549548237274 1
-0.274286234500345 1
-0.134067259896974 1
0.527785067886433 1
-0.0827137433946732 1
-0.177148463896587 1
0.16834732837788 1
-0.301991843096035 1
0.66882966952661 0
-0.131979346143784 1
-0.211834377456455 1
-0.306559155156589 1
0.0294409028665952 1
0.439112153984342 0
0.17263033923092 1
0.365243741842508 1
-0.291102748164307 1
-0.465129833175718 1
-0.06983424495592 1
-0.34935932178336 1
0.255788051736406 1
0.914464648279674 1
0.25752573802326 1
0.49531346817716 1
-0.120707328019037 1
0.00601766230902635 1
0.405707774715105 1
0.157357031441813 1
0.441868770952086 0
0.417691030536382 1
0.540703249956558 1
0.635286166460444 0
0.547877053263088 1
-0.324048066844798 1
-0.235089382218573 1
0.16510233221137 1
0.172574119162743 1
0.256109663723538 1
-0.0727260171695786 1
-0.463675016165445 1
-0.00604006159153331 1
-0.0725233689579775 1
-0.0901185087749405 1
0.459237137607641 1
0.0484746351562117 1
-0.198253396259949 1
-0.513826246290801 1
0.481384481592917 1
0.641910049277829 1
0.314542029105422 1
0.354801705996454 1
0.142364215812303 1
-0.0740521268831191 1
0.0322517933595469 1
-0.825902669187087 0
0.0514151548577673 1
-0.469898913577256 1
-0.350828652132352 1
0.670313320010707 0
0.325823660266162 1
-0.04327206756719 1
-0.142492413412492 1
0.342943757889523 1
0.171932791707708 1
0.494301528206777 1
0.208742125342462 1
0.110265621250594 1
-0.0538412071126658 1
-0.51575116357586 1
-0.196709543396417 1
0.284072437025467 1
0.156421214760229 1
-0.666495363503416 0
0.553862544622894 1
0.0608420161180034 1
-0.0677779174644816 1
-0.0138413030516395 1
-0.338515938230493 1
-0.400822696660231 0
0.703503599032262 0
-0.0744404909873865 1
0.553065069804675 0
0.122265305099691 1
0.120206854710381 1
0.180689659826951 1
0.36761579540986 1
-0.295678855700917 1
-0.298560495082826 1
0.108028379653908 1
0.279646698575783 1
-0.222764351747436 1
-0.363229730189786 1
0.135352285617759 1
0.229751081495483 1
-0.0131388790351327 1
0.0423569124498508 1
0.15305893409833 1
-0.19373543804372 1
-0.29365349868404 1
-0.0338348987377714 1
-0.500045129163303 1
0.255500408815814 1
0.414846640142197 1
0.0574882793634614 1
0.122696312742846 1
0.0053047660299482 1
-0.428357031629054 1
0.412220632806671 1
-0.268345165447832 1
0.452192525376068 1
-0.062585140575524 1
0.0348575556260275 1
-0.135020811948604 1
0.187722240649436 1
0.0384880158625731 1
-0.366311121717332 1
-0.322580126112613 1
0.434489534852564 1
0.245202070143437 1
-0.155152652544899 1
0.46418892269935 1
-0.0789116223724455 1
-0.0885737975054984 1
-0.0493999379689868 1
0.484882076756837 1
-0.389864747595112 1
-0.171567278997489 1
0.0773351309211379 1
0.0238599816152454 1
0.596890502672258 0
-0.324697346483452 1
-0.707818240877098 0
-0.233491167532722 1
0.653421771294439 1
-0.898826419374282 0
-0.355297893506327 1
-0.664447541636097 0
0.198702470468674 1
0.329246372075094 1
-0.0341867889754207 1
-0.0697907945174844 1
0.211391192105902 1
0.171556157852772 1
-0.333081578760682 1
-0.502310863205572 1
-0.219050049318646 1
0.0426797776337537 1
-0.0191816548888022 1
-0.117068774038189 1
-0.201649592160458 1
-0.410057783596073 1
0.13693824197095 1
0.0877301737246871 1
0.264780749235976 1
-0.19486739605506 1
-0.17397610776225 1
0.0233060919982653 1
0.0755737320567654 1
0.126757688548635 1
-0.379344079015249 1
0.275911151696859 1
0.828181834689145 0
0.646931325326791 0
-0.164339068723141 1
0.101223451154014 1
0.00677329223784864 1
0.0339599365703735 1
-0.0226422474252525 1
-0.224316928377085 1
-0.0890772278618742 1
-0.225082658302179 1
-0.193146825651927 1
-0.0448099242532197 1
0.5221948228753 0
0.043410143023007 1
0.292762143589762 1
0.133481483916447 1
0.089726640564258 1
-0.909041073737731 0
-0.12381038034008 1
0.0491342456653344 1
-0.352001911752555 1
0.255899182369103 1
0.121597054733872 1
0.516480920909491 1
-0.245054886877299 1
0.470662330412888 1
-0.236901067593038 1
0.300701876418856 1
0.265514387053516 1
-0.355249019804592 1
0.219180445183004 1
-0.220849118750443 1
0.155772687320986 1
-0.335753927987649 1
-0.561887275190743 1
-0.0121988271541297 1
-0.293948466451443 1
0.0166788433518428 1
-0.783605397021766 0
0.0571668532529601 1
0.287334572766918 1
0.288701975276546 1
-0.0585142297144407 1
0.140700788805285 1
-0.447281957550969 1
0.0148640507996222 1
0.102670004653335 1
0.12876353834246 1
-0.406976667689481 1
0.348599083929028 1
-0.43102449351968 0
0.434571960993781 1
-0.00730105245148695 1
0.0883799078148225 1
0.414163589320242 1
-0.0873725804980242 1
-0.574898207434236 1
0.048968764426149 1
0.227228021721688 1
0.0769230663110536 1
-0.140886627931208 1
0.273806996123602 1
0.108241691722243 1
-0.143737803606868 1
-0.463913444794481 1
-0.117857812726735 1
-0.424513712794358 1
0.0994880959457747 1
-0.17128888634947 1
0.433527754786926 0
-0.524090592652169 1
-0.252049265169798 1
0.0963994372964402 1
-0.544837489196292 1
0.408518426255194 1
-0.397032055466523 1
-0.289880053221821 1
0.243149421848088 1
0.0920087762736245 1
0.117944617247053 1
0.264579067269488 1
0.519245499350277 1
-0.730150451970012 0
0.063875194654426 1
-0.23131109971444 1
0.426189878208706 1
0.363160820406211 1
0.166676960834882 1
0.208478814045881 1
-0.154395152600898 1
-0.222238051627119 1
-0.223286228368481 1
0.126840311832186 1
0.132969785179311 1
0.792969022592969 1
0.370330635973703 1
-0.119946420160385 1
0.554903344490299 1
0.22480736053145 1
0.211505291198308 1
-0.0279513083382324 1
0.226875511988651 1
0.0846985433594432 1
0.463899246603074 1
0.376861888148681 1
-0.323411841137822 1
0.115817108004887 1
0.111799593359241 1
-0.502149008154142 0
0.604826847593866 1
0.622206413411508 0
0.454036858612879 1
-0.564517964622383 0
-0.441399578406272 1
-0.273864887619259 1
0.500961859187113 1
-0.504181699198172 0
0.533559658245361 1
-0.439063331789553 0
-0.309179528204745 1
-0.546773700177965 0
-0.184979107568162 1
-0.0399051746885285 1
0.506583380545791 1
-0.460644180975938 1
-0.0883374766917518 1
0.291855268494949 1
-0.58454735291478 0
0.0545685860174747 1
-0.157697155073583 1
-0.0891461725039658 1
-0.114395069741553 1
-0.421413044418702 0
0.0733052562712014 1
0.746899511468941 0
0.123185262662777 1
0.0879805509988607 1
-0.228763915100087 1
0.153671821904638 1
0.415677221338152 1
-0.291267032777231 1
-0.0588509204422975 1
-0.465419068562785 1
-0.31091419841882 1
-0.377665463525155 1
0.597919424767556 1
0.120829027715024 1
0.168248246472553 1
-0.356416883946773 1
-0.272312632689557 1
0.146370753969836 1
0.986153015656796 0
0.479641736573029 0
0.480652908696105 1
-0.108589114097582 1
-0.0164869119633584 1
0.375451432476188 1
-0.114347703479466 1
0.0877690074449584 1
-0.140609714629861 1
-0.624546956781147 1
-0.252726397136943 1
-0.00417208804475437 1
-0.127975988467976 1
-0.645575696539488 1
-0.0165569100245149 1
0.542174366396801 1
-0.440973534105901 1
0.846976998447118 0
-0.287978066630437 1
-0.019842570067957 1
0.0539418342804753 1
0.149835751419185 1
-0.0914099001626868 1
-0.301037294884054 1
0.608567566355872 1
0.86100927763284 0
0.0498767333529512 1
0.0219664808188733 1
-0.6213331407889 0
0.221352842851414 1
0.0626881015847723 1
-0.0234658166589104 1
-0.218656701648566 1
0.39588787338118 1
0.194585419833696 1
-0.233562822099623 1
-0.261160158909449 1
0.0131273303947531 1
-0.451128885420544 1
0.0215550352273578 1
0.729415539691892 0
-0.38284253077916 1
-0.225076825488789 1
-0.186638096506973 1
-0.42751047731452 1
0.0170090257899857 1
0.113877819753731 1
-0.463678990843016 1
-0.30020382913884 1
0.432065272895302 0
0.200553044259211 1
-0.631821293916369 1
-0.291851211080761 1
0.396735964992607 1
0.313119542502196 1
0.0359647853270274 1
0.56524325384314 1
0.108340621310857 1
-0.294885992204947 1
-0.253963967252876 1
-0.403252985231107 1
0.208065139624219 1
0.389765242259094 1
-0.415852718782803 1
-0.0852108558167595 1
-0.15351451922696 1
-0.775884078319205 0
-0.220161463550091 1
0.31759798215208 1
0.418158871825175 1
-0.283458411429848 1
0.302542190890374 1
-0.0797953610132429 1
-0.800247173658376 0
-0.121657316042402 1
0.0668026931614052 1
0.00264603049301305 1
-0.231993436899877 1
-0.736436684089971 0
-0.166552516691994 1
0.0501728485541719 1
0.0252575701072054 1
0.590163947765577 1
-0.826085246277061 0
0.605105436543937 1
-0.190167456267887 1
0.341891440094371 1
0.0631201471617466 1
-0.0344313155018435 1
0.918039875876946 0
-0.431615248816146 1
-0.68880757349191 0
0.230610129483932 1
0.582579788549137 0
-0.413518032010074 1
0.268163068515487 1
0.210414727257158 1
-0.508246019916275 1
-0.465483689614169 1
-0.040493498853385 1
-0.0218117904420062 1
-0.022596920735818 1
-0.303957456825231 1
0.0837440151921634 1
-0.200798165431933 1
0.052906743089999 1
0.157831289801943 1
-0.148327028936991 1
0.439202215505151 1
-0.213299074080926 1
0.198390163701032 1
-0.0157193932682533 1
0.0785797753890589 1
-0.13723926478638 1
0.170174802283737 1
0.132274799295994 1
0.0577485457405928 1
0.615189322558184 1
0.0278505549800251 1
-0.198646870581087 1
-0.268983705258923 1
0.420248054360408 1
-0.032297983784459 1
-0.358332274549865 1
0.029380255303112 1
0.201464948302983 1
0.197588296786991 1
0.373862700958841 1
-0.0647268516204359 1
0.0590286153474208 1
0.442509454812808 1
-0.00923650377655466 1
0.0687726974605692 1
0.0231412098365988 1
0.42725317637282 0
-0.049683628787408 1
-0.186613404813008 1
0.130042860799668 1
0.407161831901759 1
-0.196106042037638 1
-0.126788118314363 1
-0.27650857038311 1
0.550007819382983 1
0.0615929463714456 1
-0.303543425428013 1
-0.197305335959358 1
0.164830706368873 1
-0.118602038069491 1
0.1993221794733 1
-0.0349991237592905 1
0.260937514025685 1
0.28737000856198 1
0.18214504713155 1
0.345524395074654 1
-0.295542972318341 1
0.315768631219568 1
0.0175553598192979 1
0.191393572945105 1
-0.716704907359365 1
0.394441448766833 1
-0.405714980727092 1
-0.236567321138269 1
-0.294480897751686 1
-0.0151431975531247 1
-0.0356843771986396 1
0.147104421249997 1
0.344140697169336 1
-0.095286124822437 1
0.378166624214277 1
-0.205228720643409 1
-0.873031502135778 1
-0.852307042959193 0
-0.37899270771547 1
0.00410509595142079 1
0.850783255970515 1
-0.123729535013633 1
0.0458143143081483 1
-0.239149427506802 1
0.103512411984688 1
0.0131328916258166 1
-0.512032926757768 1
-0.313172292379929 1
-0.245958727535849 1
-0.549765546507026 1
0.162656115824797 1
-0.0284646347691135 1
-0.0678854238244925 1
0.435318705755512 1
0.29533962513727 1
0.0968617457232019 1
0.396023445134852 1
-0.514847005327309 1
-0.403778235871603 1
0.275676007733388 1
-0.151158493869223 1
-0.0337118785005648 1
-0.282259559516924 1
-0.393361349533841 1
-0.0641750653287229 1
0.810258989677054 0
-0.531878544636353 1
0.0668973004481486 1
-0.0580391672301793 1
-0.22248342553101 1
-0.384636498334614 1
-0.127300163028351 1
0.0931647759421424 1
0.394921613331625 1
-0.363592511086691 1
-0.334316908832767 1
0.261682845061144 1
0.357005566321181 1
-0.150091133153548 1
-0.214245460195067 1
0.319416848910153 1
0.111095321235868 1
0.378331901149065 1
0.113708815824147 1
0.456745312955361 0
0.587371981753275 1
0.137361657667105 1
0.0471949146272278 1
-0.00207059626108788 1
0.0852623978857543 1
0.106003324542246 1
0.429665944616571 1
0.45965548155958 1
-0.169556105138351 1
0.309773501136835 1
-0.138630847901905 1
0.390881842517432 0
-0.302145400926506 1
0.120246935111766 1
-0.122436306012315 1
0.139025268973279 1
-0.122157008356632 1
-0.552480157368922 1
0.285944101151994 1
0.14144167829022 1
0.3932798258826 1
0.223230831353487 1
-0.0950685426355804 1
0.179116609527094 1
0.128462411065231 1
0.226539230164727 1
0.0382983815056788 1
0.271042200766595 1
0.138658266890675 1
0.45661939219989 1
-0.295501902017745 1
1.06052892840153 0
0.324035582764691 1
0.434961356085728 1
-0.544180131001245 1
0.399921091068913 1
-0.225629892394313 1
-0.280265989616008 1
-0.165130937222875 1
-0.508444001231674 1
-0.638536940604223 0
0.0142857266146639 1
-0.296630100167809 1
-0.101521796525597 1
0.315837178443019 1
0.0746414641447376 1
0.065986797155915 1
-0.370552063912326 1
0.560800132586114 1
0.483702905358241 0
-0.602241076504736 0
-0.257047617116711 1
-0.234570108744588 1
0.195496416213053 1
-0.127574101480447 1
-0.024081719223561 1
-0.0629171892273877 1
0.209711646574655 1
-1.20700850279384 0
-0.257067999766004 1
0.706280603739587 1
0.33916791441277 1
0.13732926428468 1
-0.0606869031686618 1
0.112218153043545 1
-0.454318628631775 1
-0.292011044559344 1
0.448969065812764 1
-0.0265523188263751 1
0.325338797476272 1
0.820885200602616 0
0.212401605929756 1
0.280383255930329 1
-0.170575595440724 1
0.172832436775381 1
0.679035713149163 1
0.125262352755686 1
0.756523126592384 0
0.403060959928615 1
-0.0069792575756681 1
-0.65223916045583 0
0.104806579137398 1
-0.179226850865792 1
0.646693388232467 0
-0.844982768050542 0
0.336507559806081 1
0.0624588862155572 1
0.117484226241734 1
0.335643146161008 1
0.107281783590333 1
0.190957138719567 1
0.173293588341023 1
0.130913678615902 1
0.146490382602366 1
-0.491985782971183 1
-0.29211085789758 1
0.548385292070563 1
0.0855802299143452 1
-0.0228126541927667 1
-0.451821389366763 1
0.0175168401087443 1
0.773613141497964 0
0.00210624249483099 1
-0.0592819029222126 1
0.597739048014504 0
0.265480239616065 1
0.0503021487450585 1
-0.115580573836952 1
-0.493819680562279 1
-0.0462118966842788 1
-0.136515529779215 1
0.366562997329251 1
-0.0049369562930391 1
-0.150219584465794 1
-0.581950270291791 1
0.184519027592302 1
-0.0047579230612781 1
0.117808319570416 1
-0.114818298444638 1
-0.395374154860948 1
0.330129152991135 1
0.459798669734269 1
-0.499507256763901 1
0.383801754158359 1
0.428919170690962 1
0.00684744299566158 1
-0.388745247259764 1
-0.0981102853638178 1
-0.0891387028694899 1
-0.273739897950623 1
-0.021567984328775 1
-0.119802137759483 1
0.503201672198977 1
0.449387520374054 1
0.106436296823646 1
-0.0553966840281911 1
0.151374350374536 1
0.178169022181988 1
-0.614667647950339 0
0.511544315842796 1
0.651124313646997 0
0.217206408659016 1
0.111029270609707 1
0.60798807021492 1
0.0615984641299099 1
0.368046658425715 1
-0.0555362605128366 1
0.188415230735532 1
-0.363015501917582 1
-0.308419087552506 1
-0.318647645108556 1
-0.182318821450352 1
0.529669405637869 1
0.317616841086006 1
0.197035206651316 1
-0.372338505874627 1
0.0473713876805616 1
0.246575644288898 1
0.0181516228624618 1
-0.0526928346327222 1
-0.353685725029103 1
-0.132702169480294 1
-0.122477943132039 1
-0.0906583070387198 1
-0.130448132542234 1
0.300012423099568 1
-0.179823167419965 1
-0.758264367483267 0
0.442525221343034 1
0.479196905054442 1
0.0458748877110057 1
0.222528948041832 1
0.293707725383995 1
-0.44169037718736 1
0.277631043119216 1
0.39971728127104 1
0.223640073813771 1
0.118024285798571 1
-0.0151823089902992 1
0.240930211321243 1
0.136374198298257 1
0.188450484620596 1
-0.305139402586775 1
0.0700722773491083 1
0.305348256854492 1
0.140451184484384 1
-0.143483051237293 1
0.153016002271773 1
-0.3252550952783 1
-0.196516005092417 1
-0.364627301149319 1
-0.225531526510121 1
-0.0799530010840095 1
0.129590663490183 1
0.434294898521544 1
0.107774706916837 1
0.383105785737587 1
0.356680241882289 0
-0.421000627596703 1
-0.32374225154414 1
0.16123582785021 1
0.224191755117367 1
-0.166662171840957 1
0.131083850915503 1
0.341471495436423 1
-0.199238272715934 1
-0.077915042481283 1
0.132446204903446 1
-0.223642261550543 0
-0.475440856011997 1
-0.525496698372376 1
-0.154684219065445 1
0.704058876688712 0
-0.22780185845248 1
-0.159238828733461 1
-0.0893807459426568 1
0.129888456445152 1
-0.390954566065322 1
0.0225976993468355 1
0.340767522264242 1
0.425425667444177 1
0.0526946629942841 1
0.356418893706763 1
0.269723452196269 1
0.253841812298865 1
0.089321492861482 1
-0.226362939974948 1
0.761718353694088 0
-0.0410733352962239 1
0.52493841551567 1
0.0821787956020813 1
-0.468003267050827 1
-0.0204655775737668 1
-0.121727360299166 1
-0.015938664497223 1
-0.119934735321728 1
-0.0631264239073645 1
-0.29389732671231 1
0.23790693500056 1
0.437902531063167 1
0.0758492772610914 1
-0.0439230963572212 1
-0.0443989230624233 1
0.345027197828843 1
-0.357788238431944 1
-0.150077144310823 1
-0.29473596093337 1
-0.745719808621917 0
0.0620309753862846 1
-0.03342066728135 1
-0.148224934756145 1
-0.685345948800049 0
0.115975143152113 1
-0.154308923375164 1
0.624968646111837 0
0.0918805708941195 1
-0.599683828686154 1
0.52407014112959 0
0.446117112441029 0
0.315782318784358 1
-0.300053344891383 1
-0.768459604957275 0
-0.0539247941032306 1
-0.249764317045798 1
-0.305515580408994 1
0.253950134806632 1
-0.172992261728218 1
-0.0404698473862996 1
0.422497702930908 0
0.621638191653561 0
0.495018623731832 1
0.34021258079231 1
-0.120412043758427 1
0.345679763621807 1
0.371155102651227 1
-0.83910420678505 0
-0.0414422502451395 1
-0.447665508647577 1
-0.0892675509550257 1
-0.460550757542435 1
-0.349125596242032 1
-0.885341279501514 0
0.154035597183767 1
-0.035557898026493 1
0.215922646991639 1
-0.261007478803537 1
0.053722940043653 1
-0.28094983049606 1
0.605442947761225 1
-0.0644946430803754 1
0.113403159830705 1
0.149600850567757 1
-0.320976454912225 1
0.28228770528536 1
-0.255502737647996 1
-0.27460978848451 1
0.93543196102905 0
-0.0117653730766712 1
0.151546591452908 1
0.412464709176957 1
-0.287475389823777 1
0.158914662670125 1
0.25056403674537 1
0.397701208358908 1
0.256573131638789 1
1.22015545321563 0
0.443341506064408 1
-0.0367528068229304 1
0.0698214791496993 1
-0.163718028682473 1
-0.0342069330892842 1
0.286732736507574 1
0.068465849041272 1
-0.134452505019911 1
-0.451952816835728 1
-0.161421870266391 1
0.330820397401575 1
-0.436957246774792 1
-0.212140201456642 1
0.172624134162845 1
-0.1937252699395 1
-0.096193294659971 1
0.0957638038734394 1
-0.555886240284283 1
-0.887966273575727 0
0.0394903123383239 1
-0.26640720236296 1
0.0991349852839784 1
-0.232789599827344 1
0.108633439373237 1
0.357533996936659 0
-0.355377199802972 1
-0.0268851809941602 1
-0.164823331756622 1
-0.214534212684964 1
-0.149895391430131 1
0.186244557268527 1
-0.174009385901872 1
0.344495904452727 1
0.419584583945686 1
-0.00672666454953669 1
-0.227863819382236 1
-0.184225571443993 1
-0.450149261886088 1
0.094054410676942 1
0.386440075563768 1
-0.864695005862261 0
0.258899366436453 1
-0.268391728728908 1
0.362937852470599 1
0.177920982185863 1
0.0542959149702766 1
0.376218946841687 1
0.563371903902427 0
0.113983514355252 1
-0.012080890601003 1
-0.714113244915844 0
0.359871803195777 1
-0.443585900724282 1
-0.380669165007992 0
-0.0649610456319895 1
-0.596038413631321 1
0.313814326536817 1
0.205634469664518 1
0.504355441003781 0
-0.102011603413599 1
-0.495612242411101 1
-0.0345592275618192 1
-0.419657359556255 1
-0.209811905952822 1
-0.0430127621990272 1
0.243220502518966 1
-0.318981540343476 1
0.0451892738027453 1
-0.198174662688058 1
0.380628943211781 1
-0.00807625921677829 1
-0.286438966297449 1
0.0557748096891025 1
0.20780807637151 1
-0.173569596844128 1
-0.0609644037650044 1
0.00902599339055486 1
-0.230840714602924 1
-0.105501874793182 1
-0.182494782064179 1
0.447381248358427 1
0.307669411791034 1
-0.292453410908263 1
-0.160123270930943 1
0.484536666452093 0
0.525253678049072 1
-0.0247156298069451 1
0.0486313937323347 1
0.29285352821573 1
-0.316859695358482 1
-0.361024196494221 1
-0.24542164785029 1
0.0321439174070562 1
0.545445779732735 1
0.27499585554217 1
0.221701389589505 1
0.356194355606828 1
0.116138358244247 1
0.0351770046995133 1
0.181547103720765 1
0.0561563704248284 1
0.493040737003898 1
0.145918920161276 1
0.729526709902712 0
0.327701966110287 1
-0.169695927069415 1
0.455948869427912 1
0.280291017929687 1
0.0956967196864637 1
0.127270124966084 1
0.332465218069862 0
0.749755426259963 1
0.184944067661171 1
-0.153740696050542 1
-1.05363178353844 0
-0.298112502167943 1
0.538329411019233 1
-0.12821415600686 1
-0.274308487590878 1
-0.0234911691369048 1
0.227673302600246 1
-0.411696494236731 1
-0.270168353274891 1
-0.223908430875873 1
0.266742208151715 1
0.132133877491657 1
-0.131480733134351 1
0.264253000972269 1
-0.458146034873656 1
0.267004580446228 1
0.372823774957784 1
0.346127096089216 1
-0.93518064801984 1
0.606581916271419 1
-0.292427108533736 1
0.384540093422493 1
0.0768779538559566 1
0.30358055709101 1
-0.308906299378198 1
-0.588927088390991 1
-0.423617311302358 1
0.333945152158842 1
0.127136180107105 1
0.132060297495168 1
0.92499341693588 0
0.071444629116177 1
0.233042616092195 1
0.252162828729561 1
-0.0915046998461017 1
0.33206844794951 1
-0.0202426201780018 1
0.104050397968425 1
0.169811061555508 1
0.0906171432105793 1
0.528594449712548 1
0.0141412994678063 1
-0.893350490832272 0
0.300297158053643 1
0.00197992035143869 1
-0.653179270669851 1
-0.473408319923302 1
0.120242782847169 1
-0.412719651187475 1
-0.192918904577081 1
-0.440974042776384 1
-0.290241427939642 1
0.208338958663917 1
0.406647442797869 1
-0.083782856231489 1
0.543103355104818 0
-0.0447601904105008 1
0.0343969523603785 1
0.685797530345214 1
0.205317801895073 1
0.0212520759873937 1
0.174437865719176 1
-0.71035414292849 0
-0.13000473148389 1
0.122183440715612 1
-0.176553376145219 1
0.452101081124401 0
0.246112685324141 1
0.269956212023379 1
0.136758145000324 1
-0.152975262071779 1
0.20333518910141 1
-0.16109162281051 1
-0.177030679150167 1
0.186062411573609 1
-0.437478312233098 1
-0.84847864995222 0
-0.197118040408539 1
-0.262444643383956 1
-0.527272044804333 0
-0.285145460262915 1
-0.193577256685812 1
-0.157319665081329 1
-0.300242158723655 1
-0.502496904128363 0
-0.0166258245764736 1
0.462631235890023 1
-0.0315709421891307 1
-0.508636551949555 1
0.183698287661481 1
0.2139898094146 1
0.595749812137365 1
-0.405951135769557 1
0.232865444160931 1
0.226535670036107 1
0.110237968386261 1
-0.843240291812604 0
-0.258470070511301 1
-0.278633314291157 1
0.123985800391122 1
-0.074124491986564 1
-0.013236945522739 1
0.560911662730992 1
0.20855471611127 1
-0.0526946045441625 1
-0.103419710894447 1
-0.250790245345396 1
-0.708335827868556 0
-0.451816285137385 1
-0.205209732731977 1
-0.395839835814048 1
0.035054111947807 1
0.336458236241452 1
-0.00838607826129347 1
-0.308266008510297 1
-0.0465159871435264 1
0.246435601005648 1
0.958868031533219 0
0.035602528414371 1
-0.473948508878208 1
0.0669361579894407 1
-0.191308319689297 1
0.283660462288752 1
0.156481603606611 1
0.314028774340706 1
-0.0253996262099988 1
-0.364899682107332 1
-0.227804452176329 1
0.00163755957920646 1
0.279181269297177 1
0.480110716882327 1
-0.085313607454553 1
0.28225795732272 1
-0.427658585782067 0
0.413818509944929 1
-0.000989666555752194 1
0.412638983858436 1
-0.137969990781384 1
0.137571841083077 1
0.00909539459716146 1
-0.120664925940022 1
-0.233012775160489 1
-0.21283917396833 1
-0.140173591425389 1
-0.511446003479299 1
0.298705846228515 1
0.0253969407246143 1
0.426407492670922 1
0.317224724283803 1
0.159633364810236 1
-0.710608463081964 0
-0.207507345125631 1
0.451124260580942 1
0.239978074137278 1
0.610413862838168 0
0.338984412883703 1
-0.329566909794229 1
-0.575614559082039 1
-0.620019087753969 1
-0.38956121716122 1
0.359779529243788 1
-0.340458970334619 1
0.156586148993546 1
-0.0532830340967681 1
0.0388110305694105 1
-0.249243624330582 1
-0.574027269384307 1
-0.167309453162451 1
-0.0857048406880156 1
-0.201978697052705 1
-0.000496786551747841 1
0.191557645058987 1
0.469698410892157 1
-0.274804962866163 1
0.129874615223279 1
0.632311515625111 0
0.661088095435173 1
0.330352122975169 1
-0.114031115538515 1
-0.14749026424348 1
-0.438163480986388 1
-0.0766949163287015 1
0.39810126665418 0
0.676680680850013 1
0.225671124074959 1
0.111864647957099 1
0.697262971360361 0
-0.688783182848635 0
-0.449210941456651 1
-0.178025175065022 1
-0.0316430452502236 1
-0.405059084872546 1
0.584773654121602 1
0.514404418584148 1
0.149139118097332 1
-0.434309507153425 1
-0.0348431782150761 1
0.457752478241939 1
-0.421766522861784 1
0.278377569217939 1
0.208048698652748 1
0.118552705438514 1
-0.390741084431555 1
0.067379332559114 1
-0.137485643591362 1
-0.817360247805 0
-0.721934963303833 0
0.103927400732877 1
0.0241009154494731 1
-0.295825338422732 1
-0.936243221837807 0
0.288403125156796 1
0.688939898517128 1
-0.895728786384707 0
0.133112193543278 1
-0.400751578517627 1
0.0674964705602185 1
-0.778055908498241 1
0.408410735933334 1
0.199129633751918 1
-0.219363244790148 1
-0.49491889621311 1
-0.353823048189194 1
0.265655184525224 1
-0.833691389433808 0
0.235387147618345 1
-0.148152476969802 1
-0.142429408176435 1
0.244205655053084 1
-0.261386574196659 1
-0.324963228226947 1
0.0258060328633423 1
0.0264300153202975 1
0.0658072565089433 1
0.228413523515062 1
-0.76489943460485 0
-0.120923725086449 1
-0.113911772192164 1
-0.363561912197806 1
0.344547467551681 1
-0.173565160638419 1
0.217056721428203 1
-0.297172260470861 1
0.187330796451012 1
0.0757473735823939 1
-0.512725612747253 1
-0.225795671343867 1
0.438373516881487 1
0.609876675828877 0
-0.268812003283314 1
-0.188328689337219 1
-0.683928656194894 0
0.131992910559528 1
0.000445202610952489 1
0.380998441762462 0
-0.0838061344797539 1
-0.41343241906893 1
0.242071261161913 0
0.611530759764986 0
0.0225555582092781 1
0.0668707668638861 1
-0.462526900241143 1
-0.424217994037916 0
-0.206080837657595 1
-0.478339247899815 1
-0.687528994651046 0
-0.333005327874967 1
0.132658188287979 1
0.189601033893396 1
-0.42134236834335 1
0.303698027889953 1
0.66859775033048 1
0.111649363678276 1
-0.328373746939024 1
-0.255070830420797 1
-0.144718679123339 1
-0.202493961623442 1
-0.237789273922001 1
0.08719706962051 1
0.390486706333841 1
-0.0395353297915994 1
-0.582166690335475 1
-0.461397191192183 1
0.332457945891241 1
0.432303029227911 1
-0.0141067627745087 1
0.718780898726317 0
-0.122516076137939 1
0.631296099555692 0
-0.291359694609743 1
0.334740984784826 1
-0.660007858381192 0
-0.118905772763017 1
0.329925134739849 1
-0.713465675600175 1
-0.443218699236104 1
0.0376211366964596 1
0.261902053821792 1
-0.358317229702895 1
0.508409507074105 1
-0.282108008457406 1
0.323022978268866 1
0.248565200064025 1
-0.592715254001911 1
-0.419617569469884 1
0.121204043390132 1
-0.203022470811833 1
-0.269821134604442 1
0.0794484135666791 1
0.127821934459358 1
0.100051366112948 1
0.250301223758698 1
0.0560117430453652 1
-0.389234113870438 1
-0.207789926197045 1
0.670883664342857 0
0.00241580107539155 1
0.164734128006015 1
-0.644805231989958 1
-0.0232084182133134 1
-0.100411943959993 1
-0.538279891292572 1
0.00954358735095016 1
-0.0421944223325589 1
-0.55013769410821 1
0.292984709206996 1
-0.244961595259403 1
-0.092611495994995 1
-0.225691352467323 1
-0.500521210392545 0
0.761969575300882 0
0.213902322034753 1
-0.591129336472746 0
0.120378926244621 1
-0.554147190728485 0
0.047104568545522 1
0.231723817447505 1
-0.236093955259064 1
-0.47601109294807 1
-0.0947327557284467 1
0.0658391102763054 1
0.140947409814451 1
0.0179979852144567 1
-0.0122643278018532 1
-0.245166594090885 1
0.38290894159238 1
0.113564659968041 1
-0.360612837867069 1
-0.179068995393374 1
0.26422770597358 1
-0.0362502841779913 1
0.514595561027911 1
-0.181589911080666 1
0.260598043689853 1
0.280023146028008 1
-0.429722437730346 1
0.754035729752254 1
0.77630951970647 0
0.226908953249122 1
0.444789608437222 1
-0.182495774475084 1
-0.230423645438073 1
-0.229790496388845 1
0.273969680822894 1
0.305262648527292 1
-0.529933295345844 1
0.425782433773857 1
-0.0455292072565384 1
0.211151074187994 1
0.0675610580427175 1
-0.170849927708755 1
-0.128987341346307 1
0.428077116784831 1
-0.152775169272872 1
0.300028993794804 1
0.145311894763384 1
0.0811775221965461 1
0.175532420807358 1
0.171861578826347 1
0.13628144763386 1
-0.105134017116224 1
0.152191067932122 1
0.229061494317156 1
-0.0401052477540156 1
0.272665823625813 1
0.569616395988647 0
-0.333329646437847 1
-0.606494694772114 0
-0.468152507325795 1
-0.354730151707677 1
0.20141743155138 1
-0.0457929695802153 1
-0.0163115291964211 1
-0.0793448633912445 1
0.171639189344047 1
0.0627660643416033 1
0.0507200087012319 1
0.411661473974658 1
-0.0205730114340008 1
0.26980325315486 1
0.732282802154254 1
-0.0419710970718071 1
-0.22781231180422 1
-0.0318573907019662 1
0.0721435310815053 1
0.50959994177256 1
-0.130279412824455 1
-0.692247474439711 0
0.138400487893651 1
-0.201802238168557 1
0.0152193282570748 1
-0.338591514154069 1
-0.0759563971163985 1
0.080773606778071 1
-0.0525451298743168 1
-0.185049175630502 1
-0.0681351973226292 1
0.0888032033833666 1
-0.657891100959083 1
0.277477051859263 1
0.0686486017406356 1
0.156488652849963 1
0.215127451766563 1
-0.770732090747098 0
-0.0356839833410372 1
-0.11618576154392 1
0.20596364032716 1
-0.0100820469202632 1
0.288563046400612 1
-0.215958258327894 1
-0.219127439908491 1
0.230110031785595 1
-0.496614374123971 1
0.175696651974613 1
-0.220991957658484 1
-0.0267743841262177 1
0.0135300182134449 1
0.196170466605919 1
-0.598582125304839 0
-0.169301743731158 1
0.034425355902777 1
-0.222751071988745 1
0.104790051749558 1
0.358767646440157 1
-0.18331964740443 1
-0.381796732475601 1
-0.15904822317397 1
0.307923168299757 1
-0.218610923992954 1
0.0606491294069436 1
0.600082002374523 1
-0.119217554125372 1
-0.408621116056558 1
-0.327631644268171 1
0.140821175589902 1
0.0125083591571887 1
-0.0720065110218582 1
0.595782260369714 1
-0.175510918868044 1
0.151229548008153 1
-0.257921103184542 1
0.162835646710063 1
0.160034096778239 1
-0.33623111341177 1
0.0907251403556049 1
0.0936792523088371 1
-0.0326336683137637 1
0.129001101932381 1
0.136302098735567 1
-0.711150528426175 0
-0.112634506323467 1
0.628838004847313 1
0.395917208317354 1
-0.144667117647629 1
-0.0685833132774167 1
0.230220159365922 1
-0.259632480285935 1
0.182450703533509 1
-0.0459010135945848 1
-0.18947967468316 1
0.151640099881437 1
-0.687775479627182 0
0.142186493585522 1
0.119310032016075 1
0.171465348720238 1
0.528444192751363 1
-0.402104881358808 1
-0.0519530330666216 1
0.0334807864933305 1
0.719107536305511 0
-0.255619992699062 1
0.00479173963534539 1
-0.112738116773463 1
-0.156295994181126 1
-0.0246698108694781 1
-0.585869921614492 1
0.256922221362978 1
0.17060246614116 1
-0.299659208688074 1
0.591697058075798 0
-0.52345410356041 0
-0.36395852333959 1
-0.143198758400532 1
0.0113079622397535 1
-0.478748659530856 1
-0.335695422675678 1
-0.0435337150694552 1
-0.346640035107487 1
0.341740653947918 1
0.368223292469462 1
0.372185018280472 1
-0.219968931035002 1
0.509017050966778 1
-0.440310686322994 1
-0.457319451657113 1
-0.348053323676752 1
0.608949260351293 1
0.700038932205738 0
0.388319385756172 1
-0.0368694973375664 1
0.155844299654505 1
-0.0180730519229887 1
-0.160457376154408 1
0.579951581168755 0
-0.112879086619809 1
-0.283416738302421 1
0.603587850347489 0
-0.336039525109163 1
-0.0644795139926402 1
0.078717381538393 1
0.359822190039084 1
0.163485883321779 1
-0.200440148968132 1
0.156690839426876 1
0.0658510204325378 1
-0.0784391441626506 1
0.00678900278395764 1
0.168480038456934 1
0.57338661285246 1
0.336308749047789 1
-0.0743360404568063 1
-0.607799062317273 1
0.332877583126514 1
-0.171554817711275 1
-0.0794388571950643 1
0.62460013031449 0
0.032446506038113 1
0.269558135938994 1
-0.213095928122093 1
0.375888323610686 0
-0.157342487862556 1
0.0350098712366285 1
0.0781558120577365 1
-0.341438887240335 1
0.416209889430846 1
-0.531555777773918 1
-0.29198075213074 1
0.252733990189432 1
-0.206881724180709 1
-0.31368569945702 1
-0.26223808022081 1
-0.294838229461833 1
-0.643954072919738 1
-0.323174294552346 1
0.448786086208408 0
-0.0673966287520518 1
-0.19040456088116 1
-0.0609775336519633 1
0.112896043757187 1
-0.590727799718535 1
-0.292132824202182 1
-0.254542676214771 1
0.609739947050715 1
-0.652516204588315 0
-0.776285239987713 0
-0.0342031613016512 1
0.0660895033239657 1
-0.199773703812731 1
0.0378771579204459 1
-0.349332784433766 1
-0.328424161480461 1
-0.318408395475439 1
-0.257723603061963 1
-0.123830467173584 1
0.156811695963414 1
-0.152194036625819 1
-0.0926595487158532 1
-0.662313853052152 0
0.194671442566538 1
0.547546036029838 1
-0.563176929192617 1
0.212184677290068 1
-0.0706556487155986 1
-0.162681714079314 1
-0.182469731445434 1
0.242091083896348 1
-0.333713246354259 1
0.0576039327961069 1
0.649084315010501 1
-0.22329636843613 1
-0.541932541390473 0
-0.317387202348181 1
-0.26522079082306 1
0.981029648252002 0
-0.0279463538976508 1
0.189981468504407 1
-0.264878642827457 1
-0.0636817186011601 1
0.115078972148686 1
-0.365894945452048 1
-0.0445432545930517 1
-0.263195279793853 1
-0.503308533138819 1
0.0597351328209156 1
-0.537555815026981 0
0.767517865935982 0
-0.0536977108226207 1
0.502118572964254 1
0.048241602109383 1
0.382257488575371 1
-0.371278469396754 1
0.0104075790010262 1
-0.0768931434230733 1
-0.149480577790298 1
-0.427227872817255 1
0.276173338360671 1
0.0701263841014946 1
0.0104743656812649 1
0.122280857511819 1
-0.137413368790159 1
0.392760399579361 1
-0.496678274033667 1
-0.454681864483437 1
-0.300847785352612 1
-0.666136693725915 1
0.0420002184849783 1
-0.0151798799731651 1
0.217878065349637 1
0.0838901518034186 1
0.0062255170892451 1
0.0702833679874396 1
-0.289092197549707 1
-0.218387476806311 1
0.214689157308071 1
0.234224046493747 1
0.328186555777661 1
-0.762008535362905 0
0.250760827207881 1
-0.302464311321009 1
-0.239692686617718 1
-0.0989378275316773 1
0.210265585867221 1
-0.123882944749868 1
0.309249252615913 1
-0.379114238594045 1
-0.312991254172742 1
0.13540984716066 1
0.0969108375995184 1
-0.205611909524462 1
-0.109925624582783 1
0.28627981330394 1
0.392789619606237 1
0.392368795422066 1
-0.369200332288631 1
-0.0038442970826309 1
-0.664342378376031 0
0.170817768773741 1
-0.000591616890703292 1
0.2835002765095 1
0.436462614602529 1
0.248152989276871 1
0.100864854283853 1
0.406049213914475 1
0.642421924119179 0
0.14721322588978 1
0.0065523507520321 1
0.794319589458571 0
0.514836320554921 1
-0.238434067360105 1
0.554441091392602 1
0.370328173180008 1
0.284473303307282 1
-0.761376760148936 0
-0.492044135926364 1
0.0969727592301195 1
0.228740531007525 1
0.24638231968237 1
-0.0288096400178863 1
0.601431735400106 1
-0.121560269148581 1
0.0228791515115698 1
0.492274919637055 1
0.126187761927503 1
-0.125884148229752 1
-0.431780949950059 1
0.244159273908006 1
0.282419999953846 1
0.202076369436902 1
-0.232078027970328 1
0.0357099758151537 1
0.138921076749945 1
-0.425212472545844 1
-0.101231927122869 1
0.358324797123575 1
0.00142335906381647 1
-0.204397873272817 1
0.646442968177089 0
0.620793359104593 1
-0.104523601036863 1
0.0146403002549833 1
-0.360321487606124 1
-0.141750932779248 1
-0.644589248937276 1
-0.394063413952295 1
0.165923760888911 1
0.125344664574635 1
0.3885636355759 1
-0.478242982324272 1
0.376024804850174 1
0.0458258217851143 1
-0.0499914801694886 1
-0.00815502956668201 1
0.0627411441105036 1
0.39769867331358 1
-0.254643356367673 1
0.215872199587276 1
-0.498375680753412 1
-0.2780806044068 1
-0.25652774683871 1
-0.427393822095641 1
-0.0316466227510956 1
-0.313294150233226 1
-0.409230592553102 1
0.514786241158512 1
0.227391503420962 1
-0.0370080687768262 1
0.133780258467283 1
0.761236209182202 1
0.35978830830926 1
-0.367360922775508 1
-0.031392442619641 1
0.220963597562523 1
-0.0464784953811532 1
-0.207334803847648 1
0.312780447103659 1
0.378073423156912 1
0.37153435659039 1
-0.29161476701443 1
-0.356384567518926 1
-0.278533362287174 1
0.0674355601439734 1
0.263766933557795 1
-0.540090377617317 1
0.0689530371072287 1
0.30560189338262 1
0.354607402683417 1
-0.00580746396456449 1
0.396441990271786 1
0.0477426157233353 1
0.421616546586453 1
-0.0888859798816173 1
-0.186924370899235 1
-0.325485307070867 1
0.219642628310879 1
-0.277580188460933 1
0.158987478143409 1
0.00767349132782354 1
0.277697516587958 1
0.0648978103661374 1
-0.375782577549477 1
-0.180848509379501 1
-0.311327515185743 1
-0.584579481855601 1
0.362291684536822 1
0.815864793257189 1
-0.0188473272869057 1
0.241781340151163 1
-0.60264699090609 0
-0.140751154343539 1
0.285539832892828 1
-0.223231997771475 1
-0.499166540912084 1
0.305908493143705 1
-0.227262819686913 1
0.427313819713977 1
0.427380768193173 0
0.203196086919991 1
-0.137436606616054 1
-0.342082340563628 1
0.149153670945427 1
-0.682647960832085 0
0.0378197898261284 1
-0.158997521301802 1
0.416781689573604 1
-0.24586949050671 1
0.128960631139885 1
0.413685254816142 1
0.0431906215367068 1
-0.274194233306945 1
-0.268607880971054 1
0.317608294456242 1
-0.0110052516569358 1
-0.212249008716246 1
0.260862118457692 1
-0.38437582104366 1
0.493944170342583 1
-0.136457199629192 1
-0.419946284015169 1
0.131664458957772 1
-0.104629596386042 1
0.134484139391961 1
-0.254618988650783 1
0.134405330316639 1
0.214276135519957 1
0.21573874021199 1
0.0957134090200472 1
-0.0669870054020458 1
-0.649804408830227 0
-0.356514417999047 1
0.0859066986640548 1
0.318536914315578 1
0.635321231583714 0
-0.310618947679172 1
-0.203613180584556 1
-0.301381017638381 1
0.192972055259625 1
0.149597908300042 1
-0.818256244866537 0
0.263051002398157 1
-0.149546435664845 1
0.0778723233382436 1
-0.368696107602781 1
-0.0321047625225886 1
-0.134560220359278 1
0.2054046557229 1
-0.0111133790716579 1
0.596876210727624 0
-0.388448856356816 1
-0.205267049759873 1
-0.317412508752641 1
-0.149613473218855 1
-0.497972378024741 1
-0.228931274956367 1
-0.195454102925605 1
-0.231281580817797 1
-0.0439517241817596 1
-0.464543383049569 1
0.179886591084447 1
0.397599149024811 1
-0.160926436093139 1
-0.107653456064462 1
0.127054531760046 1
0.0627998542942807 1
0.227942094890114 1
-0.0534355209554874 1
0.603520986601612 0
-0.355284226160015 1
0.0188516743956483 1
0.485438605724998 0
-0.419279737014454 1
0.150400761345105 1
0.409150111202776 0
-0.236956356500969 1
-0.222836032996091 1
-0.243785143954626 1
0.592517617564084 1
0.188025623772719 1
0.386890858346905 1
-0.0880744915824597 1
0.543512047624253 0
0.594562512429935 1
-0.494267725515628 0
0.20026452248665 1
0.401948757199035 1
0.386522898070161 1
-0.0198783195816183 1
0.523022137806354 1
0.10602353306591 1
-0.42727279977573 1
-0.305909026901831 1
0.720914752440358 1
-0.379158349670238 0
-0.343146160900651 1
-0.655323713075245 1
-0.30980043137497 1
-0.00736456871700304 1
-0.00251310995769774 1
0.725229448399609 1
0.0474846260138741 1
-0.240381927878558 1
-0.0661142712623629 1
-0.0442119953730799 1
-0.110045932727778 1
-0.37301678075475 1
-0.273918828619218 1
0.206233912066926 1
0.197598761660302 1
0.164549282622188 1
-0.208777936861329 1
-0.414231846320234 1
0.0288185873449161 1
0.120405153945819 1
-0.000984822306097699 1
-0.380953083002862 0
0.224883102066333 1
-0.556718059338061 1
-0.432958916758164 1
-0.571270524274078 0
0.228529626121962 1
-0.0879362404325665 1
0.14241232720902 1
0.167086873553787 1
-0.190853176137512 1
-0.218510787342553 1
-0.400480510373009 1
0.203165638322475 1
0.0854232247794103 1
-0.00430451462951614 1
0.31268206789813 1
0.299698184357993 1
0.454206908446352 1
0.282952302410239 1
0.393202684764119 1
0.0882887323801267 1
0.148592952631557 1
-0.218721034425358 1
-0.121634097311417 1
0.52108950662129 1
0.242902727809345 1
0.24828730583712 1
0.554734636225001 1
0.318782189260024 1
-0.0170828265843519 1
-0.133914317982097 1
0.0242879869592443 1
-0.265345737656102 1
0.299341050345391 1
0.34384381833035 1
0.0728352552071104 1
-0.452647838277858 1
0.220463580266567 1
0.217396804327578 1
-0.137038954305659 1
-0.0912689949275858 1
0.0934374672508792 1
0.0397228619792317 1
-0.453766449687916 1
0.00222998023114838 1
-0.381643945104116 1
-0.199591471437083 1
0.0748008403334373 1
-0.251149678349152 1
-0.333076371939627 1
-0.312215560763112 1
0.000335546418096307 1
-0.242061013428613 1
-0.0993155243350137 1
0.467556992322819 1
0.0919605581438339 1
-0.478144074442765 1
-0.711969799033413 1
0.0210190080638892 1
0.123101320634978 1
-0.234864934818191 1
0.134955690457799 1
-0.155296598106799 1
0.0712767226715217 1
0.0919248880802655 1
0.0611809614960429 1
0.0727159942371645 1
-0.0577760540162302 1
0.493465036420305 1
0.337393712786823 1
0.0752963314387939 1
0.0460538539802151 1
-0.759625465651423 0
-0.142003387441995 1
-0.550297929145349 1
0.130843848346325 1
0.37784067071273 1
0.346768553257729 1
0.145719832454408 1
-0.100718108403688 1
-0.129230306115653 1
0.222476330064689 1
0.137551673310053 1
0.147044686803426 1
-0.150077363238998 1
-0.119371890500517 1
0.14477219594258 1
0.36157799976088 0
-0.162759095222402 1
0.00366184351215746 1
-0.183025761513067 1
0.0305059157050123 1
-0.127065887554303 1
-0.106718107524965 1
-0.121439996164026 1
0.284928380723126 1
0.13074942966164 1
0.510043922583758 1
-0.316131548304817 1
-0.861214751821701 0
0.552002095578567 1
-0.220983891446108 1
0.171302623381824 1
-0.147334511738878 1
-0.333775000288054 1
0.0180439489541119 1
0.282403979973493 1
0.946752788962866 0
-0.180645034367392 1
0.216924853762506 1
-0.302000284511141 1
-0.167713311980795 1
-0.0217315384008611 1
0.349313857467179 1
0.489795533603154 1
0.0359815489923494 1
-0.178405249995455 1
0.788656120567987 0
0.486902707581793 1
0.169902535434274 1
0.558795633098548 1
-0.0592642871711587 1
0.16914493007007 1
0.199719818037134 1
0.254906464560187 1
-0.616705529568685 1
-0.0201817682729882 1
0.193293364062899 1
0.215602125780878 1
0.583961155676232 0
0.0708740045586756 1
-0.43310406035309 1
0.158112680626136 1
0.336817009868746 1
0.261753379049575 1
-0.261410664575068 1
-0.0816864698244282 1
0.470201497162602 1
-0.191179708543217 1
-0.153569724439907 1
0.0791675045090456 1
0.0369224066116842 1
-0.314578921178673 1
-0.31922342699849 1
0.267357426161798 1
-0.415740881129777 1
0.106892119036988 1
0.52094552125079 1
-0.0664284566191621 1
-0.20704442732986 1
-0.0708534370979829 1
-0.249203631058092 1
0.356732837230674 1
-0.178860783762794 1
0.356368374237392 1
-0.502434189115924 0
-0.0203832995094092 1
-0.309136846585032 1
0.00370232474018355 1
0.172444905193218 1
0.049069702837626 1
0.200542797030951 1
-0.371269726778425 1
-0.340202353209997 1
-0.20373027147913 1
0.14652331815734 1
0.134574474646955 1
0.444123655974174 1
-0.680486710710338 0
0.148654654237733 1
-0.487797232929825 0
-0.0460127326934487 1
0.336410699024234 1
-0.42575291511083 0
0.146434816487304 1
0.197201718615447 1
0.342454265730784 1
0.784913481421437 1
0.186763076524713 1
0.122007891605902 1
0.266545647483325 1
-0.0284730527810365 1
-0.271893009249872 1
0.17979284149586 1
0.18742285878041 1
0.103251723938698 1
-0.20311092571991 1
0.541824419172737 1
0.0161764100217144 1
0.10486453557941 1
-0.170478746818578 1
-0.224439730265419 1
0.20732737673542 1
-0.503031776186778 1
-0.515907513930245 1
0.179000342938987 1
-0.520783597889696 1
-0.102046567721871 1
0.245114408805783 1
-0.468081310245887 1
-0.15707004014225 1
-0.119318895298862 1
-0.351918835010746 1
0.300975706629349 1
-0.253871529332961 1
0.00653441394713809 1
-0.240570650580699 1
0.139651559077099 1
-0.0848161028109694 1
0.19808872797832 1
-0.253256895381447 1
0.119850729455722 1
0.181578821221314 1
0.304602900506492 1
-0.258686996077871 1
0.493333399644839 1
0.302484302098197 1
-0.187846738822998 1
0.300789659079501 1
-0.380676075929562 1
0.292754348428374 1
-0.596084295717 0
0.23102104293051 1
0.00734594600575562 1
0.115029744666367 1
-0.0985733881047141 1
-0.0650063394172291 1
0.144821634932538 1
-0.0798296225362728 1
0.82291393902125 1
0.228026434198229 1
-0.829732516577161 0
-0.199724470268316 1
0.168354414558614 1
0.0363057566414622 1
-0.537525564034315 1
-0.274681832295754 1
0.0791092266537242 1
0.531504477162134 1
-0.121760677172208 1
-0.520913045277134 1
-0.145995391788042 1
-0.363250040540476 1
0.206088417709793 1
0.0529252177325391 1
-0.204680378294403 1
-0.203793171412952 1
-0.129944342115395 1
-0.145588860900769 1
-0.106628321879664 1
-0.193443581673229 1
-0.54742597180335 0
0.397175245505531 1
0.216082121682091 1
0.075286979255102 1
-0.0241017534222105 1
-0.265209217715325 1
-0.0327405982374549 1
0.259141972287998 1
0.118326957575446 1
0.0632095296153068 1
-0.334200898536731 1
-0.0383230230059849 1
-0.122811715049036 1
0.011119037155758 1
-0.252251116401846 1
-0.0935005936703774 1
0.117619976920159 1
-0.17700740344703 1
-0.0584890955709023 1
0.146972060349146 1
-0.137917394866407 1
0.0205153826912848 1
-0.206340308601513 1
-0.557196477848279 1
0.0671210686368238 1
0.16925868825882 1
0.114449942111434 1
-0.110410921505329 1
-0.302745126502078 1
-0.15077724770948 1
0.191073689719527 1
0.427923329605826 1
0.510542639601277 0
0.0299463087317109 1
0.726186555636453 0
0.384458497370476 1
-0.092344338305995 1
0.0108943009432123 1
-0.696529069779042 0
0.00239505652614122 1
0.429783602175178 1
-0.0835766535354219 1
0.343115594187583 1
-0.27007419661063 1
-0.0602179599874181 1
0.479066776570041 1
0.0598080844897272 1
-0.053634409013104 1
-0.237035161573132 1
0.497785159085864 1
-0.438348938014681 1
0.0866817770314161 1
0.170024186392377 1
-0.251145981955401 1
-0.395811280302365 1
0.0625222350964045 1
-0.185704873142261 1
0.492426468578559 1
0.167513501091242 1
0.0561857718566205 1
0.466002136491472 1
0.243420383499092 1
-0.786499446191618 0
0.134823791993269 1
-0.181650228545933 1
0.434816192265508 1
0.189850612342673 1
0.205636395665476 1
0.798092644489989 0
-0.893780403249987 0
-0.664148398787046 0
-0.405847823287391 1
-0.0287464431203815 1
-0.394936894111991 1
-0.0324410035585962 1
0.119314777058763 1
-0.359479092085868 1
0.0905968373427213 1
-0.0258179345970139 1
0.0888966676070438 1
-0.0287138478307405 1
0.411306861437584 1
-0.0722385924470686 1
-0.493534456136023 0
0.056534756142557 1
-0.338665700640266 1
0.116425961418979 1
0.191737088783588 1
-0.063926789967631 1
-0.099889789058976 1
-0.00187407283548199 1
-0.173948168413782 1
-0.308281786559395 1
0.524244191799937 1
0.6025268401979 0
0.331982282064438 1
-0.0629746069872068 1
-0.1636918918006 1
0.37237937434926 1
0.559340186705271 1
-0.179915937288497 1
0.349377926294906 1
0.0553180626800473 1
0.401120879959113 1
-0.189922537456851 1
-0.120871074430779 1
0.134722383370121 1
0.448011132455651 1
-0.3135547033761 1
-0.197046346682923 1
0.448584984850182 1
-0.0419351365819669 1
0.0262928068859139 1
-0.393578207091454 1
0.198128960420576 1
-0.186407872181757 1
0.270814740191704 1
-0.319066481702327 1
-0.18173084478751 1
0.0108319148954105 1
0.140992922660444 1
-0.00999925012953071 1
0.0671637073570438 1
0.31258562812505 1
0.0436757543944523 1
-0.123554426412985 1
-0.362578922086782 1
0.374414457014131 1
-0.570786363940904 1
0.573934878836324 1
-0.363417806522927 1
0.0233899527135402 1
0.248843461711063 1
0.119728006123984 1
0.44889148758948 1
0.10914831875341 1
0.0414391335353743 1
-0.106164223736569 1
0.418704720970212 1
-0.201618844054066 1
0.480527153128271 0
0.359759433707247 1
0.596252809106227 1
-0.238388111619765 1
-0.0738037581250119 1
-0.0356657307260387 1
-0.326361619548606 1
0.578134511971341 1
-0.315874741032863 1
-0.0281999824338386 1
-0.159339266756378 1
0.348955248269835 0
-0.022786892730559 1
0.1229924116118 1
-0.316438230883368 1
-0.196458755555509 1
0.160209227192614 1
0.381947498493392 1
-0.0415905561476428 1
-0.249040552940736 1
0.621029399751086 1
-0.0221439444031654 1
0.586139739198623 1
-0.10042089281325 1
-0.0829858539596765 1
0.303549898450708 1
-0.462522558093185 1
-0.463984826005292 1
0.324577648853443 1
-0.0528233136921409 1
0.815142548068783 1
0.422050053267771 1
-0.108308116965869 1
0.0120178650498488 1
0.316713907913314 1
-0.0571042915547894 1
0.0405446875159922 1
-0.0703911778634593 1
0.0828643582872221 1
-0.23447774805344 1
0.613315635148582 1
0.175896171861115 1
-0.626036617545603 0
0.00265775377974139 1
0.130361060604259 1
-0.0920148688254042 1
-0.0699705453046441 1
0.0940195423234233 1
-0.438768830361744 1
-0.282427405842873 1
0.191505860748775 1
-0.90946225089762 0
0.527256748972934 1
0.482399388718509 1
-0.270847266028657 1
-0.160421304433593 1
-0.171666276357071 1
-0.231876615650648 1
-0.371426108560533 1
-0.126900730483073 1
0.244628583504323 1
-0.108769873997364 1
-0.134196835214619 1
-0.278959494679268 1
0.852552489309947 1
-0.131587568589279 1
0.133486247182715 1
0.0949310228173878 1
-0.511587036041605 1
-0.410430594201494 1
-0.711866676682315 1
0.0597979179036373 1
0.0899792984414682 1
0.836592089619918 0
0.429571936074799 1
0.344470053583448 1
0.295837085330223 1
0.101815676096855 1
-0.764988287317302 0
0.42057372430597 1
0.453473306489867 1
-0.440903410933488 0
-0.307113838616833 1
-0.226143762393883 1
-0.0239802879932831 1
0.28920179355561 1
0.541059988171946 0
0.281626703687074 1
-0.136343369604981 1
-0.039862278152188 1
-0.256469681728629 1
-0.0326484709993694 1
0.051400475196261 1
-0.122380350389314 1
-0.299799944341903 1
0.150148693741835 1
-0.0629095368394587 1
0.0594321852225313 1
-0.592904290736917 1
0.286395146542812 1
0.0978383593987812 1
-0.187442008356146 1
0.225962228690528 1
-0.284683706195402 1
0.0156665195321727 1
0.0278428221743725 1
0.133659395657436 1
-0.18001799037761 1
-0.266073437534354 1
0.0996158535862998 1
-0.0636606156644484 1
-0.14820796268609 1
-0.0184733798889967 1
-0.116551751139174 1
-0.149636143761096 1
0.149447897467212 1
0.12582681158803 1
-0.101705707193369 1
0.0365649859011924 1
0.0841153452946084 1
0.0678334907217628 1
-0.542890267816279 1
-0.213169695839632 1
0.189084960706066 1
-0.296548017835363 1
0.445151460579219 1
-0.381012091820852 1
0.0908953911655753 1
-0.0703245079967269 1
-0.198500973387757 1
0.127607602972142 1
-0.536925525310771 0
-0.0290267939287672 1
-0.0747907562045329 1
-0.0601404689869913 1
-0.160700463840382 1
0.187513103987194 1
-0.111030684392962 1
0.0240833530824036 1
-0.24136505195143 1
0.144166683382974 1
-0.161588318853158 1
-0.14170865462077 1
-0.174017666367718 1
-0.36646904451254 1
-0.355393628874273 1
-0.22135174392136 1
0.430826027588151 1
-0.123677245585079 1
0.466585138914509 0
0.321594659294897 1
0.0284005743507413 1
0.000157997805692325 1
-0.010020805947773 1
-0.224798575944881 1
0.0154636106726368 1
-0.0968656366663497 1
0.104784593417202 1
0.147205793696772 1
-0.339443453460558 1
0.0120495653130265 1
-0.220612480357742 1
-0.122433191596577 1
0.488416787951982 1
0.00938799230192727 1
0.480434398125767 1
0.497961438733292 1
-0.204985943048587 1
-0.572820935825277 0
-0.293186420832384 1
0.264593978177443 1
-0.0703476899063379 1
-0.185037145434779 1
-0.211683373228807 1
0.590870468891867 0
-0.449012574410112 1
-0.465244403746066 1
0.0260306170958502 1
-0.453892942329226 1
-0.210343680877333 1
-0.278023462822164 1
0.500894545633537 1
-0.280899498088839 1
-0.284955646058087 1
0.179318407135582 1
0.601576712995743 1
-0.596526900950467 0
0.215375354130601 1
0.111477733350572 1
0.0717200665284392 1
-0.62079863016363 0
0.412294586331503 1
0.502131645346259 1
0.111427819444269 1
-0.623791609592644 1
-0.46276493556674 1
-0.0861711338808928 1
0.421515722441982 1
0.681714724414892 1
0.494062613602797 1
0.321640267311443 1
-0.0746483492665228 1
0.0660530245135802 1
-0.0391103502568681 1
0.469909380346307 1
-0.0138492191447477 1
0.100367137577914 1
0.13606269515084 1
-0.314335838428441 1
0.378168341068992 1
0.545410147292561 1
0.535194932295637 0
0.088454517149602 1
0.218754677780348 1
-0.311664923283011 1
0.265200436697825 1
0.219867435186179 1
-0.0599150345062866 1
-0.562884234241189 0
0.312736717399782 1
-0.0916497093613453 1
0.413265360512109 0
-0.106876785050956 1
-0.0116180342930453 1
0.124919823440408 1
-0.158307973739622 1
0.514076831368629 1
-0.123603211507366 1
-0.173021100518406 1
-0.47680519100173 1
-0.23359759184247 1
0.28372196366031 1
-0.291300075839119 1
-0.414820661582693 1
0.833649197185427 0
0.0448988582641253 1
-0.261046040008764 1
-0.277763953987218 1
-0.216233464501766 1
0.199709764272882 1
0.0480909518016013 1
0.171586519808356 1
0.190387098830626 1
0.39822293154442 1
0.365323992226909 1
0.425253791839992 0
0.322982689274027 1
0.450275009886196 1
-0.0880819468139922 1
0.103241668821413 1
-0.455571272118811 1
0.012562206794051 1
-0.539184716839374 0
0.170574691360264 1
-0.273334208946727 1
-0.202897595971232 1
-0.122371064099313 1
-0.171356837221615 1
-0.207484084148131 1
-0.00807032953509157 1
-0.205295362807503 1
0.0115106702628709 1
0.225199045170391 1
0.877826993301869 0
-0.563594530221267 1
0.484038719676284 0
-0.315782724662987 1
-0.0795593458322877 1
0.0279009063985937 1
-0.821398830796896 0
-0.307895054249881 1
0.177053338204262 1
-0.406081411285033 1
-0.213626057124589 1
-0.205916194020406 1
-0.0824823963473619 1
-0.315349054555975 1
-0.169806513064685 1
-0.157871637033868 1
-0.552132228171249 1
0.18250981177395 1
0.0414828778120248 1
-0.149249412492664 1
-0.21504755255315 1
0.0131992189194105 1
-0.21795896830384 1
-0.259852755317214 1
-0.113176094171312 1
-0.0929463154110045 1
-0.0999871530455492 1
-0.13388977051182 1
0.343930163974682 1
0.071642862375803 1
-0.0332555452360773 1
-0.0890649855007562 1
-0.0588411024433933 1
-0.0343465191980313 1
-0.0454867594240618 1
-0.643863826842243 1
-0.345394227015388 1
0.0147750535197137 1
-0.107004858139738 1
-0.191386385681555 1
0.190094622969317 1
0.0657294950238588 1
0.392118907789715 1
-0.422257102406967 1
0.353390595194971 1
-0.185042712820576 1
0.373720652271925 1
-0.095201300687801 1
0.00773030228614571 1
-0.373586928433894 1
0.146113236087925 1
-0.171509830040227 1
0.775544558236296 1
0.427993063515361 1
0.239639978110503 1
0.141706686891642 1
-0.172506354230883 1
0.691429076724793 0
-0.253406741269607 1
-0.373577256646747 1
-0.420465002023209 1
-0.38657202479789 1
-0.202477584907733 1
0.768016495199942 0
0.274070346176565 1
0.560896852606647 1
-0.134962480737281 1
-0.0948320764548147 1
-0.290284777770692 1
-0.0242338224230318 1
-0.242459354071674 1
0.223651347720575 0
0.261493100524334 1
0.278749536126596 1
0.102630757004292 1
0.257444688233778 1
-0.110242009385276 1
-0.519308769329154 1
-0.201891412638487 1
-0.325055779044318 1
-0.167927694337245 1
-0.0233822020739227 1
-0.524644975628029 1
0.153386915410689 1
-0.565751802002877 0
-0.727125641720121 0
0.101835673851424 1
-0.503744117604175 1
0.144227394709531 1
-0.429759420448797 1
-0.14313712070709 1
0.314232098480603 1
-0.19899537874065 1
-0.328056183443362 1
0.0918700590756631 1
0.282030653622819 1
0.383379262702211 1
-0.014274183558937 1
0.07913563289177 1
0.511861196107351 1
-0.156703265920982 1
0.309146059640721 1
0.0306562341922046 1
-0.182955066084003 1
-0.276486108671686 1
-0.0878425614547925 1
-0.520035265149255 1
0.063821417822789 1
-0.486641850920981 1
0.354783760185083 1
-0.0474154830565876 1
-0.143240684590766 1
-0.167735844791083 1
0.241926321173292 1
-0.178942195168632 1
-0.491851797822464 1
-0.26413661583343 1
-0.382107675849501 1
0.121779799144626 1
0.427770215441256 1
0.353312004948098 1
-0.124591680510669 1
-0.23316482558618 1
0.808111636742098 0
0.0820127269109315 1
-0.0309935541885024 1
0.10868606616489 1
-0.245876729034668 1
-0.211515233884639 1
0.814739237580321 0
0.0745784202060483 1
0.129070863887224 1
0.393994710202195 1
-0.095923193894123 1
0.263900706163384 1
-0.221181268616557 1
0.194241144759074 1
0.251153629495733 1
0.570296827116038 1
-0.65584880842366 0
0.221936993888771 1
0.207507739219855 1
-0.527165755337963 0
-0.245376528353411 1
-0.616900190380721 1
-0.326475541300541 1
0.570178986782157 1
-0.123041540062142 1
-0.234756676757486 1
-0.218915896698912 1
-0.408444057296364 1
-0.0758776132971337 1
0.115049120619728 1
0.179154589479098 1
-0.123484516450293 1
-0.45516949792131 0
-0.12135822894666 1
0.651639418582272 1
-0.25274572455887 1
0.295854345567574 1
0.287841139575841 1
-0.0865695652253728 1
-0.311119230014371 1
-0.171238541156768 1
-0.0946103788323805 1
0.0209737208299058 1
-0.57939801634097 1
0.460801947580759 1
0.182749428086 1
-0.135849127627415 1
0.153496731419596 1
0.183229018056463 1
-0.0341063485596414 1
0.0670549001830083 1
-0.254461261842261 1
-0.0860987654928745 1
0.147767288393413 1
-0.0385905047207011 1
0.0461447705072506 1
-0.186727798356044 1
-0.23596048930113 1
-0.041548847224814 1
0.146133404909933 1
-0.0662626389371314 1
0.476331454537413 1
-0.183845365148209 1
0.08132440613706 1
-0.40493361253053 1
-0.18984090065027 1
-0.377068773762818 1
0.486499246601804 1
0.114257337380221 1
0.396930010487774 1
0.0835339791803204 1
-0.00275204433838613 1
-0.101152249222912 1
-1.12550159282131 0
-0.350342218857971 1
0.0912334123012866 1
0.0423418952902099 1
0.242630910469883 1
0.355500535776361 1
-0.109532990835507 1
0.0739241944941995 1
-0.180897281665611 1
-0.0942283438383605 1
0.592952295502808 1
0.278600617980949 1
-0.302473642022387 1
-0.266403224402064 1
0.16055140190796 1
0.214119165635075 1
0.424662412693078 1
0.274769582598163 1
-0.527516668624237 1
-0.161487678817872 1
-0.132225227571561 1
0.116478903421499 1
-0.39212162801742 1
-0.209972973721659 1
0.272975399107834 1
0.00893515198406938 1
0.0741494844176845 1
-0.0643697519029424 1
0.440217251542755 1
0.0140317748611487 1
-0.0965472270045873 1
0.175149850229499 1
-0.509269261415967 1
-0.578297945475056 1
0.289100110675158 1
0.204816710597591 1
0.730584662086154 1
-0.237660949116038 1
0.310805333074856 1
0.233180987523972 1
-0.11342482998345 1
-0.00643648664865695 1
0.280319726516111 1
0.302764333487064 1
-0.355883564860664 1
-0.133795856908084 1
0.264906529616395 1
-0.0805749014849029 1
0.245884802320998 1
0.157867190914573 1
-0.541729654333923 1
-0.676147007111385 1
-0.0987602536633277 1
0.401308887927724 1
0.153865018003189 1
-0.173283658233714 1
0.462175699367966 1
-0.0886386276370951 1
0.390134965433682 1
-0.175813111326903 1
-0.0429019999831057 1
0.317733008374244 1
-0.121703994981337 1
0.161845978461604 1
0.143314479963018 1
-0.627048728273573 0
0.612217298922125 0
0.0693467627157876 1
-0.198041793255981 1
-0.00248119211738716 1
-0.138772323015704 1
-0.389530684546735 1
-0.597986053237716 0
-0.372766613420402 1
-0.47789069662381 0
0.279382204890254 1
-0.36858123370305 1
0.234185901506717 1
0.28041971195569 1
0.0412884935530397 1
0.367341272012815 1
0.325193152592593 1
0.374673750802095 1
-0.48570387463433 1
-0.361711719205776 1
0.453735100321261 1
0.679969328916735 1
0.0852599149691865 1
0.114622185540787 1
0.421306733434765 1
-0.559614717572403 1
0.150320691428446 1
0.54763572498443 0
0.094718640930413 1
-0.300395386030198 1
0.357499818927163 1
0.561744695228602 0
0.768351280048709 1
0.43513057357668 1
0.19884016289701 1
0.323804509094016 1
0.146056055368967 1
0.240542241246248 1
0.0481744878312758 1
0.144181876026454 1
-0.203888237623636 1
-0.0583746305940825 1
0.0245531269154026 1
0.0915086299694125 1
0.20215390827278 1
-0.459625047090069 1
0.610856893061222 1
-0.27216028997763 1
-0.0209631489940024 1
-0.579536658119875 0
0.26113947608392 1
0.0472585510673166 1
0.554152579112467 0
0.0089181202221971 1
0.33770239259974 1
-0.0537208717291146 1
0.242353772556281 1
0.173315601684162 1
-0.121256984686779 1
-0.469947116023148 1
0.306115931523183 1
0.508394518574069 0
0.796161860420041 0
0.341043569851378 1
0.000297419588688896 1
0.22665406588534 1
0.296805834851489 1
0.114306517582685 1
-0.119012290452466 1
-0.465292426406643 1
0.01633647722441 1
-0.217609073990351 1
0.0585078045646348 1
-0.0646234391617757 1
0.140266718046156 1
-0.649849932503007 0
0.445321026081729 0
-0.140164166578769 1
-0.0170141348141428 1
-0.071573922827729 1
-0.211210580900512 1
0.426370339567047 1
0.137165404927394 1
0.0619189401751189 1
-0.00976724548497307 1
-0.172456838258089 1
0.102533647679293 1
0.0198813905033102 1
-0.409752693069204 1
0.200253259319599 1
0.390534266319817 1
0.00618175872791593 1
-0.261173787617426 1
-0.443676627524713 1
0.671317806444972 1
0.195784008971898 1
0.0693902909387564 1
-0.461868166501144 1
-0.223866521460057 1
0.0129463016756872 1
-0.0758271302270184 1
-0.347686418931473 1
0.612277975145154 1
0.416273960130907 1
0.238330376930259 1
-0.0497863563126313 1
0.545898526548252 1
-0.735309488650362 0
-0.284374089345786 1
-0.276779201048213 1
-0.346113296599534 1
0.205094681481035 1
0.185957731726803 1
-0.0235253369441601 1
0.358868760924007 0
0.117737513440742 1
-0.529126646315932 1
-0.20198686923784 1
0.202390898308797 1
0.201986354304192 1
-0.257783250703323 1
-0.174540252936634 1
0.29880762831133 1
0.0875124364344027 1
0.184955085383339 1
0.147858061542823 1
-0.451082768918863 1
0.29389952203678 1
-0.286526581013387 1
0.137086510426295 1
-0.0366584091487642 1
0.47805408009481 1
0.0680924400675834 1
-0.309724326684304 1
-0.448093291111248 1
0.557861298767037 0
0.435520310733662 1
0.206732945210283 1
-0.0656550293830579 1
0.14048541584324 1
0.0716774747788158 1
0.0901466787993955 1
-0.0230272814415211 1
0.224803105971251 1
-0.592323574275908 0
0.0907908448665672 1
0.531858018270226 0
-0.505490603031741 1
0.0391657387989189 1
0.146566536623055 1
0.782607207463124 0
-0.299212381085184 1
0.302013338407669 1
-0.180652403294622 1
0.451575827819781 1
-1.03410448285337 0
-0.0570027823745265 1
-0.238715156886374 1
-0.197498863710981 1
0.212429833725679 1
-0.119695888497256 1
-0.0297252563653643 1
-0.152709149765901 1
-0.0713079290658628 1
-0.216408587815455 1
-0.202733653621858 1
0.317521593028417 1
0.0169712428246734 1
0.498357346931314 1
0.0719092603347278 1
0.214327300073558 1
-0.702225647061114 0
0.835497622545709 0
0.0943850185138397 1
0.351236606077802 1
0.384690145169761 1
-0.118360767055867 1
-0.37237304266552 1
-0.198354827222848 1
-0.278627317790975 1
-0.429829136569172 1
0.0408391103942642 1
0.386674599555384 1
-0.304131887189028 1
-0.19161426616866 1
0.221711370905184 1
0.44795509266212 1
0.0242658096148486 1
-0.352965855161179 1
0.296587880871657 1
0.251287653015207 1
0.11079327962521 1
0.157199828136312 1
0.15830324374229 1
-0.0493893896550721 1
-0.0841820563931177 1
-0.268094376584081 1
0.717266672224734 1
0.658738619249041 0
0.135240508786843 1
-0.240656838976801 1
0.254438896665422 1
0.164714415174458 1
-0.192569305137909 1
-0.774896039312133 1
-0.0223872039872827 1
0.0290379714598321 1
-0.0946570362026005 1
-0.644174973628811 1
-0.528844066307471 0
0.167039054722196 1
0.530299036961353 1
-0.165566080928952 1
0.279058637889523 1
-0.436650509991438 1
-0.188690751621227 1
-0.0818036437438071 1
0.0964951849791777 1
-0.76946665116257 0
-0.0843274126301465 1
-0.0458138005558672 1
-0.0888485235889735 1
0.0670588882991815 1
-0.0833875797179685 1
0.180091370774781 1
0.452387694675186 1
0.0451749161566665 1
0.024928547873204 1
0.0478377877205899 1
-0.0756354141724007 1
0.0120313042718427 1
-0.129637407074561 1
0.353767950337901 1
-0.219310647052677 1
0.0624573525743647 1
-0.160111259242427 1
-0.473016595892386 1
0.313390741638807 1
0.404920925547788 1
-0.171526790336796 1
-0.1644452862264 1
-0.538649802546283 0
-0.453638027923058 1
0.296722807636877 1
0.10190049775084 1
-0.0318699825068071 1
0.327235933515825 1
0.455511093178971 1
0.791585434330432 0
0.442702567710203 1
0.306693034083641 1
-0.364783739761531 1
-0.265987835711932 1
0.463813405949911 0
-0.256260383382417 1
0.381154993763024 1
-0.0569189016748551 1
-0.214212592033495 1
-0.0246141788798273 1
-0.182336944225757 1
0.288915675076933 1
-0.226885228563758 1
-0.029965614736815 1
-0.426893819181776 1
-0.198977123254463 1
0.360307499619292 1
0.23853308350903 1
-0.013283093801178 1
0.490478863571615 1
0.383945447535711 1
-0.200778914100647 1
-0.36120935552568 0
-0.174995576956707 1
0.169666690829111 1
-0.466980074908514 1
-0.315927267043193 0
0.552980529476887 0
-0.0281029396586383 1
-0.308199063914765 1
-0.0105918163362904 1
0.233452613794472 1
0.0923651604086794 1
0.149068864044169 1
-0.0745175737418751 1
-0.0682761589915517 1
0.721457274424397 1
0.521099636829979 1
0.0546437323090878 1
0.741047628204048 0
-0.245402366900815 1
-0.494469200510823 1
0.0484621121356903 1
0.422997942270727 1
0.577853865349976 1
-0.131025873529714 1
-0.162437714777249 1
-0.10635973311067 1
-0.289517044735511 1
-0.472417480718628 1
-0.654345425112463 0
-0.105797247017902 1
-0.616806159471997 1
0.157970701425148 1
0.460613403868395 1
0.268532919165198 1
-0.564092329056122 0
0.417232290894014 1
0.12689792490331 1
0.0393059490338161 1
-0.193561559835931 1
0.0259695488292037 1
-0.165636953414884 1
0.313690648908928 1
0.238650975512679 1
0.575422372398936 1
0.0287208590751782 1
-0.247723090342336 1
-0.0164891457404654 1
-0.108849787707072 1
-0.362173957990471 0
0.609721968648809 0
0.00551520670867361 1
-1.0044666051242 0
-0.228265176176561 1
0.344801861894084 1
-0.39953496108323 1
0.217948336870732 1
0.048059067125974 1
0.0222651547127487 1
-0.320737926146665 1
-0.165887358363342 1
0.112561817716506 1
0.30397773950674 1
0.0438913020591322 1
-0.194201218263748 1
-0.164910116965742 1
0.287776170001611 1
-0.268907525598797 1
-0.489693705647884 0
0.122866804087734 1
-0.121768114683688 1
-0.327295312694331 1
0.0181662033291671 1
-0.358257420346221 1
0.0136908512721377 1
-0.705423331933945 0
-0.842473278704528 1
-0.0141632939721566 1
-0.604573031684593 0
0.0935878659012801 1
-0.464416196297768 1
0.234759385294244 1
0.158209254820322 1
-0.430364828492849 1
0.105690217221143 1
-0.298190394223129 1
0.103646111978933 1
0.223772439665935 1
0.0111218241875971 1
-0.291933964581336 1
-0.390510289443313 1
-0.0687753937348699 1
0.218332740344008 1
-0.220904273346217 1
-0.044158229512629 1
-0.235036572545599 1
0.197386301631513 1
-0.496865286977261 0
-0.388555126951217 1
-0.274617152265686 1
0.0160710065975099 1
-0.0226010010929848 1
-0.151957378391172 1
-0.235847091265446 1
0.516440131896341 1
-0.0910241766302546 1
0.128997246761089 1
-0.69405953951852 0
-0.332790313805181 1
-0.166402322508927 1
0.261461243634404 1
-0.328250272525027 1
-0.237067485121184 1
-0.300092455093079 1
-0.137773594332329 1
0.431412670144023 1
0.293162362520429 1
-0.222263651734327 1
-0.537360791513572 1
0.36122482405365 1
0.120004473358866 1
0.203954836743531 1
0.160899411063629 1
0.414531280542023 1
-0.0968980157462518 1
-0.134104324651441 1
0.171194957585991 1
0.240718900545546 1
-0.323978824615243 1
-0.109434355179966 1
-0.466251189589817 1
0.447413672661006 1
0.251421939628329 1
0.64140144396783 0
0.669504193770794 0
-0.0450107830937996 1
0.272626223552037 1
0.109486356222052 1
0.472006159937502 1
-0.430452445150893 0
0.247054478643934 1
-0.0981376708902294 1
-0.224596601836698 1
-0.818202331599713 0
-0.237954096331188 1
-0.459596740663028 0
0.57343620290004 1
-0.143728458455425 1
0.378466905264156 1
-0.149842257537668 1
0.191118485780553 1
0.0309623326253973 1
0.25209629663634 1
-0.127099605439231 1
0.31973437037666 1
-0.615370800275869 1
-0.235802094818332 1
-0.163895437383951 1
0.100275366155319 1
-0.0670195012989155 1
-0.0568950092209997 1
-0.307010491855302 1
0.101580267161193 1
-0.216613647797011 1
-0.0812798597892146 1
-0.279871795081651 1
0.169299217079442 1
-0.0962881702065319 1
0.395589790982354 1
-0.0526993776973853 1
0.138813600301439 1
-0.278826557106525 1
0.102327523587783 1
-0.547493167692389 1
0.199146755498986 1
0.597144467452472 0
-0.193335509788848 1
-0.0835343595925589 1
-0.328279409155774 1
0.280585514828435 1
-0.0635308571356902 1
-0.112374696766987 1
0.0489123526108389 1
0.00391977225256016 1
-0.144526602249411 1
-0.434428739409285 1
0.357349164363147 1
-0.0145721720385982 1
0.0298487597816476 1
-0.215858845792193 1
0.363750056756483 1
0.185890083568993 1
1.13075710952872 0
0.489633459877544 1
-0.467032700461369 1
-0.302649637366533 1
-0.298907192691731 1
0.0636492578708286 1
-0.0331544381931849 1
-0.00289837561077359 1
-0.54570136350482 1
0.169612610392007 1
0.448806244562937 1
0.136599557321039 1
-0.518767883195319 1
0.287661850902188 1
-0.325810237669453 1
0.121813480621897 1
0.205125802503756 1
0.0108254711061597 1
-0.0498462229355801 1
-0.233976024221865 1
0.201857346083289 1
-0.561834555164001 0
-0.0987663969358095 1
0.160933320295302 1
-0.0715776111701499 1
0.35576200156637 1
0.255282376016778 1
0.427566157744524 1
0.695280043234195 0
-0.290669156766706 1
0.200789998241857 1
0.42516864098986 0
0.274775228708883 1
-0.875095391005307 0
0.32371120432222 1
0.200945063947753 1
-0.056578551203236 1
-0.185124464921348 1
0.19137112558192 1
0.146325851123846 1
0.0248552453119842 1
0.202932561247951 1
0.634723068922385 1
-0.325696047177039 1
0.0446212873140846 1
-0.386484685577737 1
-0.173533870979139 1
-0.251220375372503 1
0.00183594856081755 1
0.50061667554621 1
-0.328465586337834 1
0.0395729103032737 1
0.421553252615697 1
0.27154151009624 0
-0.789892370758218 0
0.228648025923022 1
-0.288291451411863 1
0.122350462509326 1
-0.466073367375458 1
-0.0982766328691059 1
-0.368206767115371 1
-0.0224209482430668 1
0.204055535798655 1
0.472371923969078 0
-0.052394740020722 1
-0.0613914425790798 1
0.395955252778538 0
0.156825081917633 1
-0.498747349859197 1
0.0971288802319807 1
-0.150660817913842 1
-0.0395345988092727 1
-0.185797811842927 1
-0.269021458371036 1
0.125770003165757 1
0.226947880472252 1
-0.0468418833284559 1
-0.635393270299205 1
-0.715209227502371 0
-0.289846677088387 1
0.268514318136319 1
0.459970478574056 1
-0.301125717216582 1
-0.194066330822923 1
-0.521978711246334 1
-0.200702756734725 1
0.108268853837462 1
0.235747976852415 1
0.151662160437498 1
0.210920204233647 1
-0.412407411402044 1
0.276641616632703 1
0.19284087525282 1
0.12401925158099 1
0.693532446015513 0
-0.597627563771599 0
0.465890189220713 1
0.214172330270354 1
0.131425090837202 1
0.435477514851005 0
0.558377199467781 1
-0.309546132732653 1
-0.122691388517425 1
0.626070022055262 0
-0.151442520836246 1
0.193070082461075 1
-0.151047614484163 1
0.510934507981094 1
-0.275507114945151 1
-0.208897925222848 1
-0.517631211139265 1
0.177084341827019 1
-0.393675445379763 1
0.0409060056213283 1
-0.179881052247773 1
-0.180472699188696 1
0.349286112419413 1
-0.225793237743478 1
-0.24384960742387 1
0.191880782962444 1
0.172055198007981 1
0.055275918191009 1
0.242175210477402 1
-0.190334924566897 1
0.414653425561226 1
0.0278830771940767 1
-0.228118046236113 1
-0.273225723306794 1
-0.155694472455933 1
0.149242956429698 1
-0.177070226319647 1
0.339917051325573 1
-0.361682008562715 1
-0.0952092458296141 1
-0.26587867490403 1
0.0203593674016687 1
-0.120653612064469 1
-0.156519224587786 1
-0.0427043847876796 1
0.0793896541881082 1
-0.103061022360847 1
0.452046439725704 1
-0.661563448950568 1
-0.269555381597564 1
0.236392947849003 1
0.364023947204801 1
-0.37637066573248 1
0.468524402887811 1
-0.644647358880927 0
-0.503375525737571 1
0.300543273074848 1
-0.23692664414639 1
-0.188788194641357 1
-0.11083638323358 1
-0.000333791147641913 1
0.214077576090691 1
-0.175036752606239 1
0.528830012491987 0
0.584253737635637 0
0.130453263838706 1
-0.233159666101792 1
-0.103718607474653 1
0.44185665466717 1
-0.16627183184891 1
-0.173624510657464 1
-0.396669375971839 1
-0.0945569638911861 1
0.615987391304115 0
-0.0542782257728938 1
-0.091160535662181 1
-0.353507022214332 1
0.530968842901627 1
-0.727154637293107 0
-0.292277117815821 1
-0.235757997529215 1
-0.377527042199647 1
-0.476174983490681 1
0.517874546121541 1
0.166471701187662 1
0.611896807193682 0
-0.197290344404478 1
0.400759584656877 1
-0.0439498899776753 1
-0.0436239225933645 1
0.590148185034177 1
0.0204966011019092 1
-0.373698830413052 1
0.10651281076843 1
0.266610311679615 1
0.306975958623767 1
-0.00840596875980771 1
-0.0592288194515096 1
0.162111546643434 1
-0.328166439394312 1
0.24741490559591 1
-0.415680772169223 1
-0.125697814669925 1
-0.213825439356392 1
0.370202299286917 1
0.0655388415063133 1
-0.359944227760634 1
0.347158919119993 1
0.341315502436323 1
-0.394131491067212 1
0.513568669190974 1
0.133086637314871 1
-0.260187782890929 1
-0.15205717604898 1
-0.229470981101009 1
-0.132020405389284 1
-0.0919995754687353 1
0.347700036660257 1
-0.429953902174465 1
0.0463469370778735 1
-0.0337364916257931 1
-0.319965426051708 1
-0.797830545641721 0
0.311330855470261 1
-0.139777520429395 1
-0.613011607397116 0
-0.313077634099753 1
0.00335094496954864 1
0.124448884674366 1
-0.812183283978873 0
-0.466388189037247 1
-0.111242902887007 1
0.121754509439397 1
-0.106201945874242 1
0.0428378258065948 1
-0.352934495578118 1
0.644420172458782 1
0.403278355975651 1
-0.25464128722184 1
0.0682936241820546 1
0.34208006470937 1
-0.393506842253782 1
0.182717415253536 1
0.127332101762606 1
0.577316717841347 0
0.451550830720063 1
0.206063784060538 1
0.190554856205348 1
0.29968122946538 1
-0.0363103948109388 1
-0.408233580476307 1
-0.349759251919898 1
0.598361776551136 1
0.100350469374353 1
-0.0683769425539516 1
0.234299881661411 1
0.232153507046422 1
0.177691269470083 1
-0.370964444367103 1
-0.391009963767722 1
0.391100138625272 1
0.275038449777247 1
-0.011217160785516 1
0.0234253320299831 1
-0.0243018816464395 1
-0.0585783889314332 1
-0.0500888451196509 1
-0.259478906584456 1
-0.224104790025387 1
0.570477329978859 1
-0.558441202066746 1
-0.0626670837611637 1
0.0618346300200174 1
0.00363052078036964 1
-0.295537549543806 1
0.279990178274552 1
0.510249902231727 0
-0.170707377656768 1
0.0848238628454732 1
-0.166687899172483 1
0.627058529995421 1
0.362534822164957 1
0.0439709274339643 1
-0.281073259510801 1
-0.00254623127644495 1
-0.279493013696928 1
-0.929356465877854 0
-0.00731325852647169 1
0.00718254126431401 1
0.750661480569635 0
-0.219301174413385 1
-0.205172178656958 1
0.220837743730259 1
0.342194003412461 1
-0.235608957181915 1
-0.108626689449098 1
-0.0351501140299429 1
-0.661422895389151 0
-0.542770949468336 0
0.0964132882741043 1
-0.120370764064022 1
-0.0655967138736409 1
-0.398593863982586 0
0.121485030159401 1
-0.280954189199187 1
-0.058891951330825 1
0.49281917846571 0
-0.564253147927749 0
0.426565805448419 0
-0.179849169311914 1
0.00441972916580818 1
-0.520264797701636 1
-0.524238327296735 0
0.586147348551999 0
-0.205723115655883 1
-0.262870463930106 1
0.116682532281286 1
-0.0439675211129399 1
-0.272753509528079 1
0.149677647861328 1
-1.10518511125343 0
-0.129946589636027 1
-0.532901748866562 1
0.114191581736442 1
-0.0904812903130678 1
-0.201834076789092 1
-0.790694995767403 1
-0.140075774099241 1
0.377196998608921 1
-0.0676046395137078 1
-0.0591177436795621 1
-0.432477815755206 1
0.144114388857225 1
0.290893557829112 1
0.0543259056807094 1
-0.0725548734701721 1
-0.60649619725313 0
0.123744390467236 1
-0.07614599994555 1
0.0514445334369403 1
-0.00188344762362444 1
0.257989043879799 1
-0.0801171670403731 1
0.188305467249421 1
0.619358677631265 1
-0.216100000253209 1
-0.389756462780173 1
-0.0348449570812292 1
-0.313912181482099 1
-0.104401740997671 1
0.398803312554049 1
0.239782421719671 1
-0.343550056479814 1
-0.628317259567338 1
0.543627554845842 1
0.45041605040058 0
0.691826511320796 0
-0.137923723283434 1
0.362971535874146 1
-0.473401388937645 1
0.174870408278542 1
0.476205292512283 1
0.160495333637593 1
0.341539606164249 1
0.572633859228899 0
0.0857129977982492 1
0.35032433276134 1
-0.314181212064224 1
-0.380120813711324 1
0.561382141559209 0
-0.196210186198506 1
-0.445265103684839 1
0.319540176583762 1
-0.359721651361835 1
0.456461187814927 1
0.0156712080743089 1
0.18186208217834 1
0.516928255375999 1
0.586821560835666 0
-0.152421220944074 1
-0.210786153689344 1
-0.568395476031482 1
0.788347496370083 0
0.391509379370584 0
0.512061354653865 0
-0.256741072622379 1
-0.0655870688575858 1
0.0360010099366094 1
0.363883853101599 1
-0.184227550300826 1
-0.11024113431839 1
0.099173691694391 1
-0.0486387833510863 1
-0.0475106386763532 1
-0.563077560312654 0
0.537111897810459 1
-0.0150782269601664 1
0.0448990125766291 1
0.280867082699461 1
0.786038496179235 0
0.328104721614622 1
0.416173987354533 1
0.440606337722317 0
-0.122796735297772 1
-0.0898993448874844 1
-0.066989464850285 1
-0.0744697463363486 1
-0.0514344251510304 1
-0.153850143508055 1
0.392984096526164 1
0.306582818035195 1
-0.256735574440733 1
0.133379768358751 1
0.0385725646243482 1
-0.160913440679731 1
-0.018787601314212 1
0.448485851878706 1
0.0256354453345635 1
-0.0324884028992328 1
-0.014947866486665 1
0.330942885233176 1
0.00879733845867122 1
0.139190744219234 1
0.445179694534615 1
0.0417370517051475 1
-0.0601884187943022 1
-0.23766796155328 1
-0.18229280475953 1
0.163050092609685 1
-0.0979225384769227 1
-0.129008098602782 1
-0.462669224441372 1
0.0693143841408246 1
0.43443611273916 1
0.326257672980923 1
-0.748743223634838 0
-0.24083830910275 1
0.288497023980572 1
0.109846072534639 1
0.375818062381477 1
0.195696817610339 1
0.310537509937228 1
0.269895580160859 1
0.167218145936873 1
0.528200096489771 0
-0.307650895059626 1
0.0735965578707113 1
-0.120696434487033 1
0.0477129955472042 1
0.0716714561840048 1
-0.472173608765793 1
0.155183983684878 1
0.195595187729602 1
0.220692575388282 1
-0.306475182506072 1
-0.410012697880362 0
-0.246527201529455 1
0.142160623977306 1
-0.453563272816353 1
-0.191490033860263 1
-0.111098949138023 1
0.448507361966337 0
0.432152989249244 1
-0.0930201676227677 1
0.278515489877866 1
0.0479760887907131 1
0.670074285477318 0
0.0704364499125551 1
-0.264185327456874 1
-0.0399444381244319 1
-0.289137050438416 1
-0.465574692314367 1
-0.00195033998880534 1
-0.307441379432497 1
0.0730893695805003 1
0.298142977345019 1
-0.146740979405925 1
-0.00293372442680603 1
0.0950706105172969 1
0.142678954632488 1
-0.329339849697953 1
0.0573762816534143 1
-0.302002892442259 1
-0.522568128796488 1
-0.187982662769853 1
-0.1153168305516 1
-0.231514554056924 1
-0.049148390166866 1
0.428154722206819 1
-0.0906055502635051 1
-0.571869705068091 1
-0.371567591667827 1
-0.260690947608916 1
-0.422703488583818 0
0.0589500223877766 1
-0.125514622628904 1
-0.559956759358149 1
-0.196541613873881 1
0.257092105205155 1
-0.228395302369925 1
-0.593874096505832 1
-0.0879881261855271 1
-0.312465502821599 1
0.100410507282038 1
-0.398844583225492 1
0.311892183527651 1
0.293024036839771 1
-0.481388838566179 1
-0.308776398438434 1
-0.314102504956077 1
0.166344147764414 1
0.200333304321165 1
-0.435483355434549 1
0.651352091067367 1
-0.474684307435024 0
-0.110840039119702 1
0.122964835636605 1
0.652864468162421 1
0.012097740384888 1
-0.296083325675919 1
-0.0993474082509073 1
0.203446599604207 1
0.275776228450581 1
-0.429063648065245 0
-0.198104558033537 1
-0.586891571619679 1
-0.500154388740467 0
-0.13209166255972 1
0.00630617161104222 1
-0.192860004947402 1
0.336028122036137 1
0.16928826664004 1
-0.0917445820415591 1
-0.0977579949347405 1
0.136027831716868 1
0.613743603153682 1
0.0933907284843767 1
-0.435918649354327 1
-0.460352349023314 0
-0.168242786227489 1
0.009196909719442 1
0.0283948918699071 1
0.141222759234512 1
-0.604178084519402 0
0.338611472872121 1
-0.136610026407694 1
-0.0682845384702693 1
0.363820459620081 1
0.38842449454724 1
-0.166352010173173 1
-0.40239704530205 1
-0.112787200368117 1
0.0766595305320258 1
-0.251146870431396 1
-0.154831276284632 1
-0.718384362617417 1
0.0694878816297988 1
0.302200483527933 1
0.136415967926565 1
-0.0377827423378493 1
0.741237262637432 0
0.265311326858437 1
-0.097031231198651 1
-0.238552695601705 1
0.236873390194166 1
0.163915734925055 1
0.494785132355824 1
0.137280547976234 1
-0.33214354705276 1
-0.527914370961085 1
0.0496324476216345 1
-0.0529912172491481 1
-0.223703815858487 1
0.564230461908459 1
-0.222890974284774 1
-0.179765302400195 1
-0.364332525579 1
0.226637213816871 1
-0.61251180634698 0
-0.170077081099203 1
0.0266599084101601 1
-0.265771048634215 1
-0.204478430986455 1
0.181523985136809 1
-0.156725353506239 1
0.428101673325666 0
-0.729006507799827 0
0.548817022928173 1
-0.110697448287966 1
0.134969816169938 1
-0.397110402829967 1
-0.0468857086974616 1
0.355932041224084 1
0.137520035613614 1
0.263818724231018 1
-0.225501597315543 1
0.0337034183884824 1
-0.206181657922974 1
-0.441457630329711 1
-0.112405932599865 1
0.114256141964622 1
0.402608805066785 1
-0.310974181760683 1
-0.121694124623477 1
-0.27338789925919 1
-0.144719351561995 1
-0.318414651590146 1
0.123428371658443 1
-0.103093592005959 1
0.039586859137121 1
-0.253245738646221 1
-0.287197436636342 0
0.140228348164436 1
-0.310657154053809 1
0.338209930388061 1
-0.389424188742536 1
-0.133516845276922 1
-0.405527861567562 1
0.692063488305851 0
0.371940767575868 0
0.204571617746442 1
0.200129409417537 1
0.114427916204575 1
-0.169540361196056 1
0.0121043184397471 1
0.632214049966207 1
0.646794871032686 1
0.306629963487712 1
-0.183010948545022 1
-0.393287827205409 1
0.409598082194277 1
0.583976165147474 1
0.118599367318155 1
0.151319564594979 1
0.480677755545118 1
0.0723241075470331 1
-0.2675057132865 1
0.199720635128428 1
-0.0170749895715278 1
-0.0508645986775146 1
-0.15931730666491 1
0.0535718581599851 1
0.0932830703834681 1
-0.00993670967000904 1
-0.626066406409328 0
-0.538742368038103 0
0.13331426262931 1
0.177860098574576 1
-0.19878658531642 1
0.00495826618094869 1
0.186404117753098 1
0.17785371633425 1
0.141076867720929 1
0.229368521807245 1
-0.164281409809287 1
-0.192656559589737 1
-0.723100977396629 1
0.689211319682989 0
0.371322391908772 1
-0.350182921910349 1
-0.377441421156046 1
0.489720931709567 1
-0.00981031850915343 1
0.111301519796632 1
1.07641921795291 0
-0.293068061467365 1
0.196525081208993 1
-0.284830125953328 1
0.338225147698794 1
-0.0719363480086002 1
-0.0297136626236622 1
0.25090749375225 1
-0.110049122480025 1
0.192477552187399 1
-0.0112886043873981 1
0.151329893793909 1
0.11463328671028 1
-0.15647953867572 1
0.128176583452388 1
0.126354922590779 1
-0.0829623141561496 1
-0.128086117635135 1
0.0986959488660076 1
-0.0901524633398286 1
-0.420018222826259 1
0.201894009833855 1
0.173976205795423 1
0.395859811390853 1
0.0420542860177801 1
0.493883222470628 0
0.0711442776182063 1
0.172270164646776 1
0.205432625093001 1
-0.117901365102377 1
0.447533862789656 0
-0.134016395116382 1
0.588015962783675 1
0.0735658190842234 1
0.0439466008481383 1
0.435569387809065 1
0.236118894754049 1
-0.189265206344291 1
0.0116908361746622 1
-0.0433610704843549 1
0.0856905450413698 1
-0.596369913192415 0
0.297496310895731 1
-0.197888802643594 1
0.462624081098728 1
-0.357020135062511 1
-0.237192538179865 1
-0.0116179381503126 1
0.0794547221851558 1
0.475200135075948 1
0.210597333804825 1
0.311762467484105 1
0.731672243736675 0
0.0321546730567275 1
0.120687964761876 1
-0.335563427020835 1
0.0250309572386366 1
-0.385923085613457 1
-0.0442584502508438 1
0.410825052858749 1
-0.768762017831904 0
-0.151440194161287 1
-0.292365450755669 1
0.0597879839529653 1
-0.126025087737179 1
-0.304814930775786 1
-0.404719234710178 1
-0.0577988118651977 1
-0.289726812528255 1
-0.532087898485413 1
-0.00809754622643953 1
-0.476867472328259 1
-0.891068905541921 0
0.243143671710316 1
0.0823052112644356 1
-0.0290794832322771 1
-0.0286761984044172 1
-0.151801111333287 1
-0.0311377988561351 1
0.73100852766702 1
0.294274836996136 1
-0.321076956259496 1
0.0806997377346848 1
-0.1300896895688 1
0.136962251317777 1
0.323652417373664 1
-0.674944709106314 1
-0.147771107096311 1
0.154589661893723 1
0.114365408997544 1
0.112919866058838 1
0.233983271093531 1
-0.355578596563793 1
-0.747935175592196 0
0.161796956006443 1
0.0205511052668617 1
-0.0248798175861903 1
-0.344569138417961 1
0.344132767531876 1
-0.266266089702564 1
-0.288648313525563 1
-0.431892005764006 1
0.352363103794684 1
-0.343804645225923 1
-0.467282476718627 1
-0.319591027097701 1
-0.0503155342066455 1
-0.268174734710942 1
0.292314894911918 1
0.143700885232746 1
0.0151045273238306 1
-0.763963739747409 0
-0.335902079085492 1
-0.471906469442833 1
-0.0518845130121993 1
0.0230593633212311 1
-0.0181131364376377 1
-0.0191117764626782 1
-0.215730868750364 1
0.196217137206849 1
0.629557814088488 1
0.231682716642881 1
-0.0973947474663856 1
-0.555866984714854 1
-0.13783680558141 1
0.139629443815489 1
-0.0726316832846727 1
0.286956177505488 1
0.418073870399332 1
-0.333626351223828 1
-0.686907876645868 0
0.0322400802133146 1
0.116844312596138 1
0.104718134207465 1
-0.517839506460715 1
0.220604117473179 1
0.19888344049048 1
0.263059415714526 1
-0.177122066586535 1
0.256746833629083 1
0.0708343528563986 1
0.204545414157915 1
0.0564506337224895 1
-0.382424693035766 1
0.613447817385973 0
-0.218100628031515 1
-0.36880238691965 1
0.0128021927234869 1
0.135609329332025 1
0.30420388738208 1
0.161264977432225 1
0.0812231419439675 1
0.28510178878775 1
-0.0591498898190549 1
-0.535076697700754 1
0.0105782801376259 1
-0.699235794121121 0
-0.0791464774475639 1
-0.267576078991804 1
-0.187751967521564 1
0.0593553700533181 1
-0.293941838161125 1
-0.367502179670077 1
-0.104899314644517 1
-0.207275743097295 1
-0.293125304392314 1
-0.352744447317466 1
-0.126673818328943 1
0.851464360982456 1
-0.0482248140487945 1
0.223259752771407 1
0.00769294505679079 1
-0.0838466802142459 1
-0.0506544178515853 1
0.0752091890545307 1
0.19135422694031 1
0.491332404236008 1
-0.0377460646357246 1
0.759355806982573 0
0.11830240668814 1
-0.285289374229124 1
0.000366059543506797 1
0.139938251434729 1
-0.498202114511227 1
-0.207947629163486 1
0.0757047499099674 1
-0.348121714286413 1
0.217523233798396 1
-0.450522633215978 1
0.107825842403075 1
0.737073757344084 0
0.338037973592693 1
0.195432433376013 1
0.286009410495935 1
-0.0774599443142474 1
0.107953585166927 1
0.0222386470325301 1
-0.0163498562928682 1
0.188579006980264 1
-0.12791884971151 1
-0.169081492180063 1
-0.0922087853692736 1
-0.176936558006404 1
-0.155602165227613 1
0.510236832065027 1
0.245784022653355 1
0.175342421356977 1
0.266146887377063 1
-0.369635279372244 1
0.429116796580236 1
-0.204473666988579 1
0.26480555427274 1
0.0514132943248896 1
0.0273874334489032 1
0.629991511143633 0
-0.0607492897201316 1
-0.0782980725216086 1
-0.0621829370905631 1
0.326417781313012 1
-0.15281610285329 1
0.482583434012539 1
-0.16788241154198 1
-0.196288938172825 1
-0.0191669479573034 1
0.0749067627798208 1
0.197784419072749 1
0.161543216734865 1
0.185078562490142 1
0.14155875681057 1
-0.703501546669435 0
0.25567195857467 1
0.282173225909833 1
0.614280312769718 1
-0.63209688653641 0
-0.797786081238582 0
-0.12132801534891 1
0.42567345452172 1
-0.987926971326724 0
0.178813667447252 1
0.344061897184154 1
-0.080834459602593 1
-0.420747710726143 1
0.0823651113260257 1
0.257532920490047 1
-0.243578153472861 1
-0.290815524836269 1
-0.235681743865765 1
-0.00364653629448142 1
-0.204266992211042 1
-0.168692889170809 1
-0.599614452070214 0
-0.638410814112331 1
0.324684817699481 1
0.314740535242214 1
-0.00175731825578358 1
-0.411810171205534 1
0.114198136803219 1
0.257063247051278 1
-0.391702351928625 1
0.0817342608723971 1
0.487814277940011 1
-0.643654098863658 1
0.207325118738859 1
0.832985740796127 1
0.412226897757612 1
0.623107811556479 1
-0.0603923382980615 1
0.149465870972707 1
-0.252652173234794 1
0.26700857090976 1
0.283869137363017 1
-0.319761756317036 1
0.0524423984999165 1
-0.163088769130027 1
0.213062833051289 1
0.317408801798495 1
-0.264975787157134 1
0.545613015835157 0
0.458218549289286 1
-0.00280958440130187 1
-0.0813306208612106 1
-0.240100858980851 1
-0.140352856940521 1
-0.200445919196069 1
-1.0884923049924 0
-0.292015579997771 1
0.105044159311451 1
0.19382007859655 1
-0.741153986812951 1
-0.106479414253522 1
-0.0274997119275263 1
0.0635332739808584 1
-0.60275535950209 1
0.29704849564174 1
-0.116649503514247 1
0.327717473924239 1
-0.507833868855617 1
-0.452853469385926 1
-0.0952061667846343 1
0.197289420632553 1
0.0305293131049361 1
0.111587932703802 1
-0.19626287776936 1
-0.45883154621271 1
-0.219809137764566 1
-0.0534922178718841 1
-0.0670576824336176 1
0.184553044285426 1
0.074791400288869 1
0.104891669242308 1
-0.39375468949763 1
0.282927153374677 1
0.0879566946514105 1
0.114623049972581 1
0.154415162710863 1
0.495509155571624 1
0.0582420576486466 1
0.148394882952861 1
-0.155649290845158 1
-0.266546205040999 1
0.640902279102206 0
0.112718063766149 1
0.404531135505766 1
-0.915988730780853 0
0.125531502401614 1
0.665730063291177 1
-0.145358969736097 1
0.103753934402439 1
-0.0349625876295537 1
-0.258274294095913 1
0.191163850615789 1
0.0271635282900447 1
-0.122202914476224 1
-0.591658888802951 0
-0.655750774542986 0
0.242860607432733 1
0.057244207419404 1
-0.644962438071555 1
0.339609417212258 1
0.0964390426341846 1
-0.31667264572239 1
-0.407305459021206 1
-0.214186562475128 1
-0.312061912858767 1
0.123912048383241 1
0.485183181453713 1
0.313978795441059 1
0.288887309926124 1
-0.12274464829865 1
-0.170608738834142 1
-0.0813463966098887 1
-0.185948540125043 1
0.343771593925047 1
-0.145883627184036 1
0.0991032526030537 1
0.258166908158587 1
-0.0527489780614637 1
-0.0220787454593728 1
-0.529583799139054 1
0.334692125681913 1
0.01509179235651 1
0.509173207003388 1
0.247509923741216 1
0.502547168666837 0
0.273489687662126 1
0.210084127233796 1
-0.371233678874716 0
-0.179895606013937 1
-0.108607233724539 1
0.43442512489924 1
-0.215859129839111 1
-0.0270544222053 1
0.349340487831577 1
-0.0491273337560891 1
-0.38866394731388 1
-0.420082831176434 1
1.14250181528301 0
0.128523257942524 1
0.438978441535341 0
0.19673853283527 1
0.143144004238449 1
0.0135597654428249 1
-0.200160672998871 1
0.249529468409523 1
-0.749773447425602 0
0.049011588094366 1
0.516366125226262 1
0.0651691044626323 1
0.244843384825004 1
-0.1303772060837 1
0.0763274959401097 1
0.158620248453612 1
0.515260484869363 1
0.177644528445374 1
0.286899647865504 1
-0.648895277830237 0
-0.147647727391225 1
0.258547685433145 1
-0.0516979790737018 1
-0.310325818479032 0
-0.424384159308823 1
0.217678029534895 1
-0.0768458996583001 1
-0.411146420350725 1
0.198758054655536 1
0.104699298597399 1
-0.394545779460832 1
-0.217112473829651 1
-0.0619378009713722 1
-0.509083698341403 1
0.296794118248565 1
0.472991438693295 1
-0.427882879425547 0
-0.0327536655568815 1
0.197443865374448 1
-0.271006901801529 1
0.0786761966255238 1
0.191126573081631 1
0.328117637802179 1
-0.225889757391183 1
-0.372483570298938 1
0.499832196930618 1
-0.222863274704203 1
-0.152010339047487 1
-0.188624755190066 1
0.0426780065656649 1
0.571716376097899 1
-0.367983849885686 1
0.141856374147594 1
0.338206360701685 1
-0.874311324373729 0
0.113836447069565 1
-0.203076561046666 1
0.374248108861435 1
0.090055940104286 1
0.437910082930206 1
-0.668464503543122 1
-0.579073143425373 1
0.514199985511258 0
0.57913598527694 1
-0.564043094874047 0
0.464002138919284 0
-0.211786051354335 1
0.22781830315844 1
0.342414730115809 1
0.100584575417361 1
-0.377373171847679 1
-0.246816842586201 1
-0.122858481577371 1
0.795301580087663 0
-0.435070080129274 1
-0.206654152711755 1
0.220704666852553 1
-0.430405299778752 1
0.385311712859586 1
0.264048639413662 1
-0.452981812302513 1
-0.104553948387428 1
-0.406842314238648 1
0.200276190876754 1
0.401960045741065 1
-0.106577563396198 1
0.0796763911692811 1
-0.283749464265057 1
-0.268526642133575 1
0.227171471531445 1
0.553706079455639 0
-0.163043945419711 1
0.421555270697363 1
-0.0662282110837639 1
-0.336150340240837 1
0.5335130398104 1
-0.640902940341061 1
-0.57871810321215 0
-0.353506383788082 1
-0.555083918532647 0
-0.0392496245528082 1
0.497496740355961 1
0.147101910044714 1
0.0170436364726744 1
-0.559427818823264 1
-0.698069560914648 0
0.30072729862568 1
-0.335671762380858 1
-0.285423466321205 1
0.168853680637997 1
0.421721866417154 1
0.182394747585653 1
0.365265641076442 0
0.115081050242 1
-0.327825820233738 1
-0.407598512869881 1
0.139809487740541 1
0.0291440176237227 1
-0.0335591703047304 1
0.122319888456421 1
-0.112611541981506 1
0.465463652585629 0
-0.244367673757123 1
-0.366799584056651 1
0.0790472857727011 1
-0.224720068363927 1
0.10502515236735 1
0.567554273636427 1
-0.0761578682392617 1
0.407027769702575 1
0.141850463280296 1
0.615982197149579 0
0.077502604925023 1
-0.479307002980489 1
-0.514255817661859 1
0.251424093947462 1
0.014034943581678 1
-0.317079959090716 1
-0.0728290166710856 1
-0.449404791194437 1
-0.123175570961356 1
0.147166916577714 1
0.233443955148878 1
0.0272864890904411 1
0.405949079732612 1
-0.0182850346322596 1
0.870628535009525 0
-0.677650320535375 0
0.048433395279128 1
-0.142254321510589 1
-0.451161348576527 1
-0.139912315428129 1
0.250643250880245 1
-0.107941073864023 1
0.0486010078731048 1
-0.503181612967469 1
1.02439655287543 0
0.229417869710461 1
-0.0768211636792655 1
0.171941997525445 1
0.00756385566937682 1
0.156620975215653 1
0.196068795542232 1
0.131593058370175 1
-0.213940884459131 1
0.139638313399025 1
0.680218732498288 1
-0.141668684208177 1
-0.375486331937729 1
-0.260104934696485 1
-0.131145188687211 1
-0.294671783098168 1
-0.484487279401089 1
-0.249415340015257 1
0.0788482067383547 1
0.0358335494752929 1
0.68204130568981 0
-0.33123699900524 1
-0.412260611658652 1
0.525146134690483 1
-0.148887276984197 1
0.0976003291767433 1
-0.17211516385323 1
-0.424040725858692 1
-0.097990760305045 1
-0.0996872059975458 1
-0.16705610938022 1
-0.237920249479341 1
0.153559996521033 1
-0.0895031980178389 1
0.318842611057267 1
0.10838893149272 1
0.495381534322426 0
-0.0101446157377 1
0.163890891174347 1
0.374984299397582 1
-0.319840685085704 1
-0.00945990112591662 1
0.606029131221756 1
-0.0483690031074278 1
-0.443195729222762 1
0.170411543315727 1
0.0158153945784202 1
0.603683351138435 1
-0.742915158803102 0
-0.192001177390104 1
0.0285157388699035 1
-0.232472666938251 1
0.539106592069543 1
0.579125634698943 1
0.111325001171718 1
-0.462132799444441 1
-0.621842929238093 0
0.191771233285562 1
0.0536594115958797 1
0.213717415067712 1
0.409716021386492 1
0.224457593059639 1
0.447148329890264 1
-0.438070041162901 1
0.291328211901729 1
-0.342240282553774 1
-0.662602158759503 0
0.628163468258959 0
0.081439344954971 1
-0.256430738312834 1
0.247854911344409 1
-0.343427738350233 1
-0.308556282997529 1
0.31427909797245 1
0.502227433323498 0
0.165728662763792 1
0.0249186495653882 1
-0.0725050724861092 1
0.515838666270668 1
-0.356368857462192 1
0.049663643760765 1
-0.485262818733965 1
-0.373265498396023 1
0.237443899766118 1
0.367800602721935 1
0.278427021739854 1
-0.011915524899042 1
-0.27251093714392 1
0.217308811723094 1
-0.25737155502717 1
-0.0282414959627044 1
-0.201283513398453 1
0.104570285306102 1
-0.167166316199413 1
0.532992273472132 1
0.226884802381326 1
-0.00774026784975095 1
-0.0203068534434566 1
0.390284668837516 0
-0.276830099731848 1
-0.00352438063022865 1
0.413980078959639 1
0.392861576063607 1
-0.205798793424258 1
0.0595568295580005 1
0.568068865152011 1
-0.3801377557841 1
-0.5215101535793 1
0.561626729415259 0
0.656902408655326 0
0.222245003665858 1
-0.475948493096963 1
0.322271045460463 1
-0.527262927190257 1
0.59371433022239 1
-0.0208964195881816 1
-0.694047248335068 0
0.339451126874136 1
-0.313161502181708 1
0.162786622546513 1
-0.228368365210772 1
0.109917937518384 1
0.00347343488618934 1
-0.00632636288754337 1
0.462888656650231 1
-0.264163271516999 1
-0.215335932214652 1
0.19486575111503 1
0.00310941643281509 1
0.461851118734464 1
-0.170087493786077 1
0.186658996862048 1
0.216089065465416 1
0.204637897690201 1
-0.192669307028963 1
0.253753029104456 1
0.12039522785888 1
0.51306833761421 1
-0.116926060848142 1
0.306201883431133 1
0.0243272185034621 1
0.254172091054777 1
0.0690683661215639 1
0.472695215443641 0
0.072850108161074 1
-0.341111210543354 1
0.0282016225046148 1
0.0758311479056155 1
0.0746460782905252 1
-0.149257125119313 1
-0.047738264122154 1
0.1778958581012 1
-0.271569470319635 1
0.500115337572565 1
0.316141687903638 1
-0.737878424130664 0
0.025874162189515 1
0.0104925228674304 1
0.317852821966874 1
0.185907293844189 1
-0.220431186992921 1
0.451231559211005 1
0.525007129159068 0
-0.799909047833383 0
-0.266429001157631 1
-0.365140179000002 0
-0.643407042012075 0
-0.00980249626696555 1
0.289502397958728 1
0.923083513759144 0
0.181708301577255 1
0.298849639920452 1
-0.00453266812320412 1
0.31254604072382 1
-0.0471481658499551 1
-0.24057163797265 1
0.0621160912026232 1
0.0495010487386356 1
0.0524095466741337 1
-0.635871915712441 1
0.0577390835456341 1
-0.21585466870547 1
-0.409129272798449 1
0.231109062978974 1
-0.192255926704861 1
0.00961813844935865 1
-0.714185620787632 0
0.170675309897337 1
-0.518203196029786 0
0.319787697130468 1
0.220334033121577 1
0.0575307203126098 1
-0.132157812638512 1
-0.0835912156226696 1
0.0684941534698806 1
-0.0701893734425509 1
-0.409159514159328 1
0.374148845491992 1
-0.135431913004356 1
0.107354069574602 1
0.18164709149607 1
0.196597958958682 1
0.37615581037548 1
0.614702819131502 1
0.00464516181209454 1
0.159022978906729 1
-0.0254752244515998 1
0.29098841511482 1
-0.389024052526652 1
-0.312883964310661 1
-0.0155053779403423 1
-0.262900505047915 1
0.247022235948666 1
0.139896289624211 1
-0.161287852179077 1
0.00869603490538524 1
-0.31297911699482 1
0.298320931472479 1
0.602657844391663 1
0.286030519006744 1
0.389830171542094 1
0.166610223176024 1
0.0464883978529584 1
0.273259757789426 1
0.390410821730002 1
0.34217609737513 0
-0.930526422483468 0
0.0776840340903425 1
0.408150414834137 1
0.132917032201403 1
-0.541170218817249 0
0.15525331227332 1
-0.099274564623292 1
-0.279427222904541 1
0.338185684452398 1
-0.577096062319407 0
-0.361893366964041 1
-0.317562894938739 1
-0.205404968873152 1
-0.242259574063698 1
-0.100102099212794 1
-0.380597987808466 1
0.566560382144441 1
0.0890254483930374 1
0.271301526372219 1
-1.00577138868572 0
0.113268613196099 1
0.417946981385822 1
-0.305382466233285 1
0.0946475499030433 1
-0.139621286786039 1
-0.281004690544189 1
-0.200527353920812 1
-0.012161167139578 1
0.578899801723571 1
0.328739481259688 1
0.305412887926748 1
-0.227964760476754 1
0.103744407201295 1
-0.312985615381456 1
0.140750177856806 1
0.475980952169913 1
0.0689384168457633 1
0.606303160289361 1
-0.670684884342605 0
0.652297029912555 0
-0.0653477769976249 1
-0.668407604657321 0
0.121418205724684 1
0.0420214905121132 1
-0.143677121153989 1
-0.194099969000978 1
0.143900062194612 1
-0.195959053580819 1
0.331698294299382 1
0.0425416917451282 1
-0.0607201450095942 1
0.609920206467123 1
-0.263993101586229 1
0.171501063160405 1
0.31309376089248 1
0.395403420318993 1
-0.0689273071663919 1
0.167296812612402 1
-0.824958722783113 0
0.588819791298669 0
-0.374793246885922 1
-0.493490561656583 1
0.00742346429896015 1
-0.356812252125058 1
-0.00616807422951094 1
-0.0992185200839065 1
0.20138278264886 1
-0.00600650142324739 1
-0.165452752708066 1
-1.10259859500463 0
0.0483915157377674 1
0.00295148045005041 1
-0.315042666028619 1
-0.560401763871742 0
-0.12274627059485 1
0.216657767449771 1
0.575159785923368 0
-0.349801331905017 1
1.61979905289489 0
-0.171581393590645 1
0.60583044441233 0
-0.186651420938225 1
0.228343791197367 1
-0.0421454961475398 1
-0.0390555526466834 1
-0.336918239300933 1
0.1599231391788 1
-0.345422818221312 1
0.135970379459822 1
0.272117905531794 1
0.187644307610085 1
-0.249948498739745 1
0.101773608981232 1
-0.386634758709397 1
-0.820883220022771 0
0.192380779052771 1
-1.28581257468431 0
0.0745423427072628 1
0.0875444290132034 1
-0.1187056900784 1
0.016633021642317 1
-0.215971994535154 1
0.242422807983493 1
0.148310547641147 1
-0.738439609345459 1
0.579436029031428 1
-0.10136996016107 1
-0.150870207706784 1
0.328320968970757 1
-0.167743076917645 1
-0.503213180536471 1
0.845958813505328 0
0.0357671850787304 1
0.295725295302665 1
-0.175190846477275 1
-0.282971067766294 1
0.66446834991296 1
0.318302270124794 1
-0.0757485188331834 1
0.413715822602012 0
-0.0701766301440319 1
0.360139869316837 1
-0.650199565396873 0
0.573534013348823 0
-0.607127800141139 0
-0.174826337877588 1
-0.24425644734084 1
0.156335893568035 1
0.323799708254912 1
-0.134677834213338 1
0.618108554699674 1
0.394106331190305 1
0.26201541791347 1
0.143204227390864 1
0.100159952822106 1
0.0189091152273465 1
-0.490883594294364 1
-0.0540201321856367 1
0.289907561010478 1
0.25997415378775 1
-0.472604737311172 1
0.434894466950345 1
-0.659132740919164 0
-0.483815397203664 1
-0.236732261749173 1
0.103630787923851 1
-0.244133555376506 1
-0.1484350676409 1
0.296758513807373 1
0.734027420000695 0
0.258901060379832 1
0.0418157605951748 1
0.179696717578091 1
0.407721858674717 1
0.0494053249754547 1
-0.0755317244883231 1
-0.757973394280332 1
-0.929990362061491 1
0.16045953807924 1
0.170547138059807 1
-0.0509720298305389 1
-0.160710680465738 1
0.171842533782253 1
0.0586533082843778 1
0.0412328911151992 1
-0.26246101184408 1
-0.469288214575963 1
0.244479703664239 1
0.759558727963833 0
-0.195791390548928 1
0.143825605277329 1
-0.06402317801758 1
0.29672687077856 1
-0.201413237745031 1
0.19156067892035 1
0.116627496338432 1
-0.511441359453699 1
-0.244889041627885 1
0.17150303606936 1
-0.133108561846208 1
-0.252006965765935 1
-0.344693993072259 1
0.776032810118193 0
-0.279047208769236 1
0.240591383228948 1
-0.095337607817533 1
0.151222585978836 1
-0.207466166478318 1
-0.164043315214831 1
0.230600822624656 1
-0.239723682618447 1
0.117960580316638 1
0.451192297620258 1
0.536538142861514 1
-0.0155586042461161 1
0.260054733060389 1
-0.298658473181469 1
-0.687898736506558 0
-0.125157212318221 1
0.0608356933014735 1
0.475839824487009 1
0.00956963413845821 1
0.408742689196264 1
0.215652626099448 1
-0.519890397458781 1
-0.312731990999326 1
-0.0560192912522008 1
0.0144052624034692 1
-0.0886041005810646 1
-0.578667138124934 1
-0.0866746717860533 1
0.188028531000525 1
-0.152615741885386 1
-0.568088528255612 0
0.263644170407553 1
-0.25678410456018 1
-0.146118771374738 1
-0.357060842967552 1
-0.116084754297412 1
-0.753430567870044 0
0.0942415545769328 1
-0.624212764038361 0
0.200933797210409 1
0.32747620848257 1
0.330415941662972 1
-0.440335393854413 0
0.285726408337179 1
-0.678028038556795 0
0.261673018720127 1
-0.0202599119744319 1
-0.722181506202167 0
-0.237392130443254 1
0.0364255916969345 1
0.306825538894057 1
0.000903363034556667 1
-0.336730664343797 1
-0.317431990156027 1
0.168922847224792 1
-0.0304903693430112 1
0.161251531557356 1
-0.490176961777225 1
0.503480395655637 1
-0.495137600051247 0
-0.636324453847775 1
0.806413267331279 1
-0.213854526139142 1
0.36229036794986 1
-0.469947422625529 1
-0.433092023373519 1
-0.243394061543155 1
-0.178501693483763 1
0.308467573141552 1
0.28645217651674 1
0.173638381070001 1
0.26944464696351 1
0.266134415426462 1
-0.368810502190433 0
0.743624439869825 0
-0.620716887097319 1
-0.131348503509 1
-0.117167507371934 1
0.416152884491118 1
0.136073622651208 1
0.402898597768434 1
-0.243851252109087 1
-0.242670921384938 1
-1.03952355321908 0
-0.140884598064967 1
0.289868766563693 1
-0.165157332763837 1
0.183221709378906 1
0.143068661638812 1
-0.308618839590077 1
0.725765194825337 1
-0.241363827712397 1
0.00327544542916485 1
0.0412003772588826 1
0.159555860226578 1
0.328667908556039 1
-0.149551859334949 1
-0.410233593418154 1
0.343055295266641 1
-0.0254740195705029 1
-0.435841330200511 1
-0.0848375288529063 1
0.419040679734313 1
0.727191048795462 0
0.218575249886881 1
0.586274316328382 0
-0.164668506024985 1
-0.626522215065926 0
0.552763640904513 1
0.201253515435441 1
0.0280483508691112 1
0.0305252134669332 1
0.48855480217339 1
-0.509463178023681 1
-0.0889877209271761 1
0.0751692258004077 1
0.32747738429284 1
-0.0449639085327452 1
0.268702015477836 1
-0.153391891501564 1
0.748014719031626 0
0.103351873972766 1
0.307975430985849 1
-0.154347183566332 1
-0.656720597596661 0
-0.0274201690316923 1
-0.0494536277126108 1
0.592472459421772 1
-0.145563804926734 1
0.381478444398716 1
0.104840648522955 1
-0.488528783355426 1
-0.0768409494002511 1
-0.203003354877701 1
0.243753921057254 1
-0.567687856543138 1
-0.403500639286804 1
-0.10777290564855 1
0.362023847033136 1
-0.391503318107027 1
-0.231424474726065 1
0.278175283644367 1
0.0500517268889476 1
0.341118156436295 1
0.35721262618177 1
-0.54099996915518 1
0.253646420357871 1
-0.0253282610540496 1
-0.424597517685819 1
-0.24149086060833 1
0.099443665738814 1
0.212477220206997 1
0.0702427398663453 1
0.0900779837424827 1
0.0623111307203622 1
0.713498991848778 0
0.129470046539062 1
-0.202853325102315 1
-0.447116508156273 1
0.0797020371165183 1
0.0895044395712042 1
-0.27221929235796 1
-0.037248016075957 1
0.0684735694498894 1
0.209431126411062 1
0.275036904918961 1
0.28304660763134 1
0.00912885713203074 1
-0.0980564900656796 1
0.382930355482347 1
-0.493191804360837 1
-0.386707095669573 1
0.468088876047048 1
0.217594552619498 1
-0.269290498814844 1
-0.386558267662019 1
-0.290220412562783 1
0.318335491498391 1
0.343897552401969 1
0.235862642258563 1
-0.476769601288954 0
-0.447856545467977 1
-0.224181879940107 1
-0.123245614929609 1
0.198588304193418 1
0.27347578636537 1
0.584647268499243 1
0.239135375857624 1
-0.346179794616847 1
0.290631404769168 1
-0.111736374256896 1
-0.223386365057994 1
-0.349678216572721 1
0.198540409520235 1
0.497972363546023 0
0.0444075105411401 1
0.277809600629779 1
-0.121425119457805 1
0.0380494391502382 1
0.146474605833279 1
-0.0496704380407723 1
0.266794384675859 1
-0.150642782849495 1
1.05709065538467 0
0.650851892653842 0
-0.446194263732044 1
0.458360724348758 1
0.331207087963014 1
0.187047087312802 1
-0.312960654890882 1
-0.380679277849373 1
0.106081552357736 1
0.0903456165796491 1
-0.202052870222525 1
-0.0822456251249564 1
0.0477158003458091 1
-0.132356116584823 1
-0.0695358987262724 1
0.00595376892012763 1
-0.163284704547555 1
0.672982772406639 0
-0.627360984007415 1
0.622012944839816 1
-0.148920045716423 1
0.15899558816683 1
0.632794101875194 0
0.196632060567177 1
0.315051743337856 1
0.557423048444815 0
0.279365651526393 1
0.241647374457255 1
0.0539830286169593 1
0.0431232662638674 1
-0.052260191107161 1
0.134713135835367 1
-0.0300210206998423 1
-0.153408228928068 1
-0.179805451330359 1
-0.444438606967026 0
-0.0040525628703745 1
0.117304433382264 1
0.24889690137179 1
0.155589548322882 1
0.0569330915256207 1
-0.322531078246308 1
0.157154938286393 1
-0.649594193639806 1
0.838153904803603 0
-0.244698345540289 1
0.180182621239686 1
0.618337292852504 0
0.450230790601335 0
0.0246238906670643 1
0.152154033888305 1
0.498751383325858 0
-0.169518407402591 1
0.262703638482574 1
0.0580988136787934 1
-0.308679278404387 1
-0.314072286540516 1
0.670511366386548 0
-0.194312551344228 1
-0.384373284109058 1
0.0578929142668717 1
-0.171452074573348 1
-0.0749517376122055 1
0.102788601595552 1
-0.482380866261233 1
0.245158549358319 1
0.758646282695225 0
-0.400345427382805 1
-0.228112611645073 1
0.19966962327387 1
-0.0379901523543142 1
0.365068083364126 1
-0.434658103262541 1
-0.298705017198377 1
-0.280694323048816 1
-0.611401501440522 1
0.273438377419576 1
0.0709727206807703 1
0.0863214770243746 1
-0.120413410837802 1
0.092075370454556 1
-0.0634185047931918 1
-0.0436728194711405 1
0.159289098143459 1
0.343999395808485 1
-0.0102875673875449 1
-0.424415191147075 1
0.270589629445895 1
-0.168711465364121 1
0.469206672556407 1
-0.586137119295654 0
0.304096237841797 1
0.168810366507238 1
0.192270788623161 1
0.291325395195741 1
-0.19863706154276 1
0.257198645279443 1
-0.0537902536201566 1
0.00682524945624095 1
-0.298966650165105 1
-0.362711941505886 1
-0.456982155127145 1
0.425103335158577 1
-0.0378190381602309 1
0.0487209813104124 1
-0.00568565141037857 1
0.0451029359366707 1
0.0226457559158385 1
-0.0443265207079598 1
-0.250217269904772 1
0.174960179428022 1
-1.01748087423308 0
0.522363411237886 1
0.238567333047392 1
0.220943196912676 1
0.280642553362336 1
0.38453840518719 1
-0.33594812129369 1
0.502991983918267 1
-0.45852240052652 0
0.235583308557382 1
0.291894507700893 1
0.406480106154684 1
-0.295465921632392 1
0.105036063009194 1
0.198137978049692 1
0.0619844140419921 1
0.327397840742003 1
0.379089271230431 0
-0.184159116676332 1
0.576294753876852 0
-0.262096361668478 1
-0.0296576605428487 1
-0.165324960349389 1
0.186144061456781 1
-0.0399017861806079 1
-0.199967658306783 1
-0.22104704528594 1
0.0516981150597851 1
0.404167826766304 1
0.00525142941809773 1
0.12875335000515 1
0.121750985314795 1
-0.594828832853536 0
-0.157122854423952 1
0.263998507616748 1
0.13275274184642 1
-0.2811396110373 1
0.400276224656474 0
0.288314974690466 1
0.0419854461626392 1
0.155484873139232 1
-0.260506266149432 1
0.283681359214952 1
0.594708949082576 0
0.736424828192411 0
0.0809967935517416 1
0.526089964089071 1
-0.0582067985082357 1
0.296231516582741 1
0.327695364960237 1
-0.411061312288536 1
0.0837272158216486 1
0.0490118826006056 1
0.313035608772387 1
0.171385526602175 1
-0.0295431908193808 1
-0.0561835220731132 1
0.216717137922902 1
-0.12763719631205 1
0.421259011172885 0
0.00193883645314474 1
-0.521023611885037 1
-0.199569609926516 1
0.268882876710238 1
-0.0110327038224405 1
-0.700873636169587 1
-0.462333004527974 1
-0.181471599269498 1
-0.340582757600997 1
-0.0281399754514884 1
0.313249212437445 1
-0.347099556527848 1
-0.632655214985294 0
-0.0070492973686018 1
-0.0674177304453985 1
0.148760303100638 1
0.501941992260311 1
-0.0804646775580721 1
0.196102965263296 1
-0.280233521399069 1
0.0880237547081333 1
0.146667862897012 1
0.633706376842023 0
-0.018259677964097 1
-0.0868162435515577 1
-0.0712850393415239 1
-0.937047463789205 0
0.112730295926372 1
-0.326731332808999 1
-0.0608246091838301 1
0.242617025724143 1
-0.286569142270918 1
0.301034707552889 1
-0.259956962133559 1
-0.330358550017532 1
-0.11356052559786 1
0.0694182451059918 1
0.508823213304234 1
-0.288440676696096 1
-0.597159028698337 0
0.305689246656348 1
0.387172242379497 1
-0.0596961357093082 1
-0.434257609514238 1
0.0860331545184917 1
0.422975263367147 0
0.599600568013112 1
-0.478902380181544 1
-0.250279843708016 1
0.444174757646411 1
0.33320455031665 1
-0.111119921506234 1
-0.556652239363714 1
-0.363761421907743 1
0.161464810810514 1
0.0296961165856116 1
0.0982152734301853 1
0.553839153488928 0
0.249467258239799 1
0.258025365052489 1
0.17487630613713 1
-0.838687954316162 0
-0.061812091061022 1
-0.610372761465381 1
0.38853281906291 1
0.0783454563722109 1
-0.321172593546367 1
0.253300566671837 1
-0.0931133660324971 1
-0.246239954725871 1
-0.440613341387137 1
0.35344659919618 1
0.179165243046139 1
-0.123884112667684 1
-0.245387018117759 1
-0.436552454273007 1
0.491532359797164 1
-0.287059905395068 1
-0.508967199643581 1
-0.339474314341331 1
0.0548306073350077 1
-0.161421051035908 1
0.541962011309302 1
0.198740927457991 1
0.22672525037906 1
0.258155506359836 1
0.128233726598302 1
0.450282767881074 1
-0.236590604959015 1
0.278499066837631 1
-0.186278999488206 1
-0.641474676206033 1
-0.262321861313477 1
-0.20184301977467 1
0.225048663237191 1
-0.186716148816606 1
0.137813500273861 1
-0.421717735570158 1
0.0831857433164724 1
0.0456702504974385 1
-0.0938345690728974 1
-0.0920471435703245 1
-0.138679514786554 1
-0.319516835648402 1
0.0967139536118224 1
0.0106389852562202 1
0.241968585947519 1
-0.112046873864935 1
0.0412259645998132 1
-0.103862871071064 1
-0.171614953363609 1
0.132591250775413 1
0.373657849930317 0
-0.389927832246837 1
-0.513190869143495 0
0.186717213275747 1
0.638928748818466 0
0.660799354384846 0
0.281439774478349 1
-0.273005714466637 1
-0.681461610257219 0
0.0966077672599708 1
-0.014684704460333 1
0.416731666729693 1
-0.439033348134736 1
0.0184224712264693 1
-0.0850939800112963 1
0.228545120267601 1
0.135565771075553 1
0.0973258199424688 1
0.158439227526689 1
-0.00463211942736481 1
0.103256128325617 1
0.494438094284491 1
0.356126435417297 1
0.180802788741492 1
0.0744888995400238 1
-0.5138615441721 1
0.115279903806378 1
0.211610742826687 1
-0.108087821604889 1
0.40805698993827 1
0.381773465206438 1
0.674508629056581 1
0.469058718153332 1
0.503838146228854 1
-0.176716011936476 1
0.517156240732899 1
0.0936882731074365 1
-0.288951941273494 1
0.132954570048602 1
0.769652990336884 0
0.0742046035190678 1
0.00431392582700523 1
0.257084623639819 1
-0.505582916059013 0
0.100502164115986 1
0.609961029826835 1
0.78851544013702 1
0.0840710766506837 1
0.104110619384038 1
-0.117427855574136 1
0.0991497937233908 1
-0.0466181703362404 1
0.103475569515219 1
-0.709399208123685 1
-0.115727245524027 1
0.352638145972149 1
-0.738163186511932 0
0.432542428210496 0
0.241884395560591 1
0.0279999810470287 1
-0.0554130642085994 1
0.0883923449040847 1
0.0471120464300028 1
-0.148698711589937 1
0.687979454024057 0
-0.0542913954051649 1
-0.040984618870329 1
0.364647730281173 1
-0.206960099033175 1
0.450652314176283 1
0.120323151418283 1
0.803352187324662 0
0.0869943066652878 1
-0.213977497229014 1
0.418279330752344 1
-0.0930627576039411 1
-0.778530524961164 0
0.0215485470439657 1
0.343554944155005 1
-0.321958370951036 1
-0.318753202935078 1
0.158136725571431 1
-0.17576328195445 1
0.262248955572257 1
-0.212193133027449 1
-0.406055609169231 1
0.0975698150346464 1
0.156864667498607 1
-0.0374987849881178 1
-0.203817064271331 1
-0.346004363661205 1
0.379201717760927 1
-0.105822233348653 1
0.537684184916895 0
0.701772529708842 0
0.334270614315561 1
-0.50632357782882 0
0.165708352308026 1
0.343395679336958 1
0.215164967808427 1
-0.334531039441093 1
0.187091769071438 1
-0.520355265490445 0
-0.45134579904211 0
0.446458328631939 1
0.149961012896904 1
-0.0240845688812417 1
-0.0620282746383454 1
1.3829547113813 0
-0.341832192428191 1
0.222146485922049 1
-0.141574415834076 1
-0.0994836740891499 1
-0.334420602023869 1
-0.926388032053654 0
0.209970657762794 1
0.0421092422947672 1
0.420147116672134 1
-0.147808314150463 1
-0.116838910623867 1
-0.28249604305989 1
-0.0217940075632067 1
-0.18108902756548 1
-0.0319951386558341 1
-0.270842108669442 1
0.164897402430962 1
0.344653919820264 1
-0.135533236003104 1
-0.0826929296924462 1
0.410960626616824 1
-0.467278472436053 1
-0.0903537806746856 1
0.126060913790182 1
0.0985820270120635 1
-0.630483808299986 1
-0.184999724702538 1
-0.153448601770591 1
-0.387416494266195 1
-0.491728161181384 1
-0.539536187330022 1
-0.149927772605323 1
-0.335878158252643 1
-0.427100688595829 1
0.870275651448808 0
0.0921233556496972 1
0.00607298670323853 1
0.0833352222396582 1
0.41007626008671 1
0.259484853443626 1
0.217466971211314 1
-0.172391832852393 1
0.223778461124618 1
-0.434571544917686 1
0.378364606714262 1
-0.773146775959854 1
-0.0981082060680071 1
-0.137908723807567 1
0.32341322280571 1
-0.444860117242092 1
0.430825537866645 1
-0.225283275455408 1
-0.090137583419329 1
0.517500438266874 1
-0.325530865512376 1
-0.454715346777615 0
0.324596336476446 1
0.307698592531946 1
-0.0321118480229383 1
0.519741736020484 1
-0.111040860169294 1
0.0407913006999555 1
-0.215473105466158 1
0.22880026003897 1
0.210952437887805 1
0.176280647581515 1
-0.078955951651043 1
0.149266142006139 1
-0.473159124904671 1
-0.347622552509112 1
-0.197836983401104 1
0.050618106885945 1
-0.582036272254778 0
-0.334945155680746 1
-0.410854229016135 1
-0.254129305928747 1
0.460000825423336 1
-0.567064026402039 1
-0.100238355434992 1
-0.169139239891096 1
0.339328907924284 1
0.159480976209281 1
-0.684814740859193 0
0.111750733957557 1
0.0415115466572256 1
0.15982787735641 1
-0.681628018278657 1
0.237494842823348 1
-0.12699563235457 1
-0.311194073401599 1
0.511193286582827 1
-0.239888213964125 1
-0.0673823507118478 1
-0.225240340489173 1
-0.495137281728399 1
0.0645035031475776 1
0.0648148641720094 1
-0.318664814759177 1
0.111166229156576 1
0.13142448290053 1
0.222503523884279 1
0.17507502598642 1
-0.799431874129571 0
-0.250556002153017 1
-0.373072541994214 1
-0.481743070365237 1
0.0613099458100984 1
-0.732386844629055 0
-0.0574062649000611 1
0.0692951762200351 1
-0.564837166169301 1
0.788890714363478 0
0.0875025564329209 1
-0.337380444859343 1
-0.149213115993446 1
-0.67882251890312 0
0.574476872495803 1
0.144560690358033 1
0.236707163775088 1
0.799628049161973 0
0.213224694765653 1
0.246377435171424 1
-0.145117426924989 1
0.544656987653918 0
-0.167577879505294 1
-0.676403739578802 0
-0.0290070555219722 1
0.119629376579961 1
-0.279968840969876 1
-0.370835843720248 0
-0.0171426122149205 1
0.399718979790219 1
0.0224088179575982 1
0.062008629553486 1
0.0124402764367134 1
-0.00531256959921148 1
0.111677052691744 1
0.278980278621644 1
-0.329180911271525 1
0.263670046690786 1
-0.296412926554956 1
-0.76127023108493 1
0.0781851352179453 1
0.725772497848923 1
-0.24976780957818 1
0.122093085186033 1
-0.367335670666442 1
-0.236408119258378 1
0.551867208656343 1
-0.658825459187701 0
-0.267615974943296 1
-0.735575247243371 0
-0.71860667634192 1
-0.330405583743148 1
0.1737983550403 1
-0.144061656098692 1
-0.0430081788081724 1
0.483616457183842 0
0.374047915974597 1
0.358847062580475 1
-0.0134515090155145 1
0.174703702968314 1
0.206867290272257 1
-0.0445328956360168 1
0.515826524338238 0
-0.560526870362307 1
0.795833593591914 0
0.64620459659021 1
-0.0678189902337266 1
-0.18279322683755 1
0.0882315211733765 1
0.300097086862703 1
0.0992323143729358 1
-0.155682719822228 1
-0.19613884335295 1
-0.0732663508270609 1
-0.0539560164929825 1
-0.118323358525918 1
0.23560365910478 1
-0.624098452840462 1
-0.218497734037954 1
0.129363494487939 1
-0.180424758221073 1
0.137468071036659 1
0.00594678420281873 1
0.335615073355355 1
0.328632096022549 1
0.259163953572135 1
0.40582901174447 1
0.253685544411416 1
0.100273773647234 1
-0.206757669160874 1
-0.0423875615243376 1
-0.217602304108291 1
-0.180544094624752 1
-0.589790727120923 1
-0.472379188467789 1
-0.165868004440499 1
0.194020769768891 1
-0.578478760600329 0
0.273387048654985 1
0.158722434963219 1
0.00820215700914674 1
0.0645989320270262 1
0.0209041491519178 1
0.314440536401928 1
0.0712709369920271 1
0.834618562467486 1
-0.0488195251526666 1
-0.217715550944392 1
0.224603432536126 1
-0.443716864601153 1
-0.168623210719123 1
0.855384744756236 1
-0.0153771340526702 1
0.509501068176001 1
0.0328592544690261 1
0.0459566915477088 1
-0.0399697096821559 1
-0.0806858624947202 1
0.0619777978431373 1
0.171650622797653 1
0.0611833769084988 1
-0.266841973764752 1
-0.37044115756988 1
-0.0297740326814621 1
-0.379710663189181 0
-0.0381318752462426 1
0.240652861104244 1
0.181684914996629 1
-0.341453991920612 1
-0.179378015507786 1
0.435853677184571 1
0.188606575034762 1
0.0700439234952186 1
0.0583862706101067 1
0.32702805207785 1
-0.172755429203237 1
-0.160240588328812 1
-0.189177924266827 1
0.023851932132786 1
0.33586247462642 1
-1.02008349105827 0
-0.103363650731301 1
-0.353712452116326 1
0.316365077611071 1
0.451144201685022 0
0.0500111381483548 1
-0.827479086044278 0
-0.242099782668253 1
0.0482451905279977 1
-0.182685725825663 1
-0.365413202019141 1
-0.149303172360642 1
-0.164370851785248 1
0.489961685807528 1
0.262498030541198 1
0.402224660639286 1
-0.634401721375661 0
-0.301514723360989 1
0.276414133842835 1
0.184636263186917 1
0.144760030950942 1
-0.209672446715052 1
0.47756792222394 1
-0.0390218708192623 1
0.369305553949251 1
-0.414915320924592 1
0.0886153592893821 1
-0.00693317151407277 1
-0.344623933526397 1
-0.0791288707349217 1
0.00305703817967991 1
-0.0954805214745985 1
0.0943530982013733 1
-0.0159104840879314 1
-0.0283543559343099 1
-0.223443813075756 1
-0.395566765751079 1
-0.584635889312421 0
1.11230321758352 0
0.0603873780444731 1
0.434350306021305 1
0.161160621181733 1
0.112514750539282 1
-0.839809876631471 0
0.31326881233714 1
0.14992294465466 1
0.582331508733588 1
-0.156475341421049 1
0.118972376847883 1
-0.245282509643818 1
-0.305220640508108 1
0.094875021844832 1
0.26561694109991 1
-0.586422711425005 1
0.408746203658614 1
-0.073898282215373 1
0.523507071767336 0
0.150663034898691 1
0.431551110888007 1
0.245903417194284 1
-0.0823195606275371 1
0.997912456304116 0
-0.0691408656330508 1
-0.292037750268338 0
0.229171538537544 1
0.301563272406688 1
-0.130497668006111 1
-0.235972928857653 1
0.0269128605066841 1
-0.621885437834099 1
-0.150124184618583 1
0.436682734985948 1
-0.0015097398326843 1
0.182977235797981 1
0.417403635495417 1
-0.0886074793215391 1
-0.221183801982829 1
-0.199167643492938 1
0.517771226179581 1
0.267523242033524 1
0.158469366123083 1
-0.535636880219632 0
-0.516687336075953 0
0.177274179110332 1
0.105300274973191 1
-0.19148428814713 1
-0.0620984792882492 1
-0.150366203232097 1
-0.479699521137343 1
-0.0593530138574753 1
-0.583864122609661 0
-0.16948800820582 1
0.308293278790584 1
-0.371593039529745 0
-0.357850774091345 1
-0.0703229345469998 1
0.471810932257007 1
0.282055802300936 1
-0.147702630288798 1
0.100974759971964 1
-0.525229327071002 1
-0.148962370096223 1
-0.247470778519463 1
-0.805783119156473 1
0.527045184908202 0
0.216511017656396 1
-0.0396051071305658 1
-0.198163220222119 1
0.189436518586 1
0.379208904966498 1
0.00950986525171555 1
0.190473485226249 1
-0.0390131978707013 1
0.118160553895226 1
0.163244683816382 1
0.0108667918601174 1
-0.244384857453443 1
-0.519545316505395 1
0.342256664476556 1
0.147130807224753 1
-0.454840495181749 1
0.0391134221680972 1
0.00664054628624426 1
-0.279606488409911 1
0.123200087441776 1
0.635712664429578 1
-0.495303909131375 1
0.135730035335157 1
0.10118126463402 1
-0.0460989847904936 1
0.256268976149625 1
0.0635814250073791 1
-0.198902273224395 1
0.234971083286011 1
-0.0657899785500892 1
0.788117464653134 0
0.556572770995378 1
-0.232006457554163 1
0.0496175865960143 1
-0.642256303026142 0
0.138174782435417 1
0.0448117526230559 1
0.356109868748725 1
-1.00463084836958 0
-0.196989277756066 1
-0.00169812016801978 1
0.176978094485034 1
-0.0707936120206094 1
-0.0857176009019061 1
0.14473555507908 1
-0.0410075977322096 1
-0.221705510274338 1
-0.0131808829299879 1
0.1264284262444 1
-0.0558913834037789 1
0.821436556970082 0
-0.0810035873785518 1
-0.00462201014088954 1
0.219678114712523 1
0.137645788657767 1
0.320678490937076 1
0.228124484164037 1
-0.599103679497523 1
0.309073636033234 1
-0.887728516493899 0
-0.35617906943529 1
0.4921965638649 1
-0.0166355308808286 1
0.172192749445516 1
-0.412770801423724 1
-0.173780281654024 1
-0.0800936728982392 1
-0.035105085757217 1
0.0916252115368362 1
0.32472794667138 1
-0.178854895834402 1
-0.0529210390203469 1
0.605441356996129 0
-0.360113687818593 1
0.3180071682252 1
-0.0444466668054841 1
-0.408228213771465 1
0.108934451052063 1
-0.974703357727733 0
0.176879622956646 1
0.720438633262877 0
-0.0531515555873763 1
-0.0457998029019058 1
0.251598879413434 1
0.478728121153828 1
-0.159175422502857 1
-0.122256284215277 1
-0.108581820882221 1
0.422998834777243 1
0.453629113784315 1
-0.110245395047533 1
-0.133492593639263 1
-0.24633990896787 1
0.185974285433954 1
0.116454303757387 1
-0.562273064021392 0
0.447352923788792 1
0.421327965660387 1
-0.100656884686891 1
-0.113753755165316 1
-0.0521618943861968 1
0.301538059579052 1
0.134548444564485 1
-0.100241286459826 1
-0.0643357165683013 1
-0.0500265944750857 1
0.479845903305844 0
-0.236327738573876 1
0.617591899001691 0
-0.304206648865933 1
0.171062015211202 1
-0.219260386568809 1
0.592656212068048 0
-0.093656979813653 1
0.187553289841657 1
-0.471816144207589 1
0.260535975154829 1
0.145077884465896 1
0.185793909381859 1
-0.153522886084128 1
0.4974514524086 1
0.072992664111385 1
-0.571255639781839 1
0.292814661127579 1
-0.0786769204129569 1
0.157332422857616 1
-0.334218009001848 1
-0.0439414298152169 1
-0.274040513488421 1
0.135586706192427 1
0.00916396330643439 1
0.123647120707765 1
-0.393433309428443 1
0.391746148505368 1
-0.51766340623027 1
-0.354216784274319 1
0.328641404402973 1
-0.0716733106300415 1
-0.0359267931878256 1
0.109848011380661 1
-0.047472704368136 1
0.434292345264996 1
0.308071724598911 1
0.13890883489227 1
-0.00359169177390542 1
-0.424694132598161 1
-0.536236453224048 1
0.506598790581454 0
0.129697176630041 1
-0.311908613940522 1
0.158942356581526 1
-0.266514105304394 1
-0.259159375060199 1
-0.287374379456843 1
-0.278608973609546 1
0.329222039721141 1
-0.227449027646389 1
-0.226615618057964 1
0.520567823113623 0
-0.520730112926054 0
-0.618287202196649 1
0.272501109488463 1
0.356874085722608 1
0.316097752435651 1
-0.304723659293279 0
-0.384857508690321 1
-0.0256966015933374 1
-0.119447302559062 1
-0.0947310544128724 1
-0.350243951065696 1
0.204494076409513 1
-0.0284511590109072 1
0.333552061906635 1
0.10279035585094 1
-0.0568655316083409 1
-0.344002035033061 1
-0.238094408688803 1
0.0579217856402913 1
0.143481486797856 1
0.565407722817154 1
0.15087620715092 1
-0.204481785820506 1
0.249997920241652 1
0.574310206207367 1
-0.315879419643248 1
-0.493084913710491 1
0.0990663942074154 1
0.261931106468885 1
0.0111924093458984 1
-0.170759353787451 1
0.398823625211126 1
0.0488619665729142 1
0.652518762818272 0
0.465084382208812 0
-0.138722216904427 1
-0.170815841929267 1
-0.228088844259441 1
0.636249296168348 1
0.0494080139336802 1
0.0714302998427463 1
-0.117689403299869 1
0.354136356361693 1
-0.365626738301453 1
-0.00736991430294274 1
0.0615187281022779 1
-0.134374902733249 1
0.275136880813307 1
0.133025759843079 1
-0.0858428138810055 1
0.565920874711127 1
0.364952693070616 1
-0.284930953452607 1
-0.237999708136092 1
-0.0878572048304474 1
-0.487558662559242 1
0.711015872877547 1
-0.0388052068807486 1
-0.508381373641553 1
-0.0319733166289411 1
0.291344967072313 1
-0.367011120459776 1
-0.257778379592891 1
-0.105798589197507 1
0.511535807691791 0
-0.0350530111038058 1
0.033424817902328 1
0.13585409218672 1
0.429743896227952 1
-0.0287667003556412 1
0.26893618633421 1
0.559625314268704 1
-0.0528061687599537 1
0.598431337867595 1
0.564747685176693 1
-0.0738222023068693 1
0.358506525132874 1
-0.546760694971898 1
0.225643946849467 1
0.0224269399349292 1
-0.0953011649636479 1
0.322159777112124 1
-0.727815873868832 0
-0.124414328820997 1
-0.465994642071142 1
0.105886277665746 1
-0.213262172454432 1
-0.312300310130716 1
0.334653417343823 1
0.643553193977556 1
0.200524719042659 1
0.402589659499266 1
0.730166370059457 0
0.177903174880772 1
-0.406335002747971 1
0.116705106324062 1
-0.555578407047379 0
-0.215108969162298 1
0.215934226175592 1
0.557634980436853 1
0.463475056618851 1
-0.260736469756449 1
0.111812479121093 1
-0.267488060157171 1
0.404481065128233 1
-0.290481856399655 1
0.112161081228227 1
-0.528271488329642 1
0.0629687213029027 1
-0.17690013936114 1
-0.0352329568619309 1
0.556470830527545 0
-0.746588994629662 0
0.15575021436285 1
0.682811111776469 1
0.317702716064733 1
0.238338207675396 1
-0.268951761024348 1
0.157359433626865 1
-0.189963821060021 1
-0.556481207932693 1
0.213892356041035 1
0.0147701953270594 1
0.206346348454757 1
-0.0560150502772967 1
0.157323402695438 1
-0.305683341141137 1
-0.0887248104897943 1
0.137025169708455 1
0.203755465038953 1
0.236829870124004 1
-0.135844543059155 1
0.0316921362879866 1
0.150948393905605 1
0.690327855901783 0
-0.444553725141251 1
-0.322707809987466 1
0.114162972360872 1
-0.334293318132926 1
-0.104329835394246 1
0.226071594601109 1
-0.290120420661869 1
-0.334140632989524 1
0.166342816990639 1
0.355601264919918 1
0.384562349459753 1
0.3992896493909 1
-0.624742806805636 0
-0.393025802085499 1
-0.257439068526949 1
-0.358953371809555 1
0.100433412517473 1
0.206595286707649 1
-0.679918981333795 0
0.264400626535591 1
0.484439226615991 1
-0.12722954056051 1
-0.0388200843316105 1
0.218797277633719 1
-0.534460695424177 1
-0.146890508601432 1
0.00607123655489357 1
0.00426125500645367 1
0.174003535748297 1
0.473162614984361 1
0.522673668430855 1
0.456759669778724 0
-0.292775929963705 1
0.504930212094265 1
-0.0306524453322248 1
-0.189076068462766 1
-0.245763522881388 1
-0.19873728220381 1
0.846098192020706 0
-0.351067988876525 1
-0.0738241840994725 1
-0.175490584177454 1
0.135450018454126 1
0.434602797172677 1
-0.214900254305317 1
-0.0486267255184335 1
0.0332350481184757 1
0.0581739267260522 1
0.354997130580184 1
0.325550386457912 1
-0.507123288160983 1
-0.242281053744876 1
0.125971460416157 1
0.0921507111865236 1
-0.175401731061752 1
0.396769530605093 0
-0.348212080817918 1
-0.204704041890202 1
-0.388938800267166 1
0.444167856620695 1
-0.348964203664785 1
-0.255655906778931 1
-0.0112871528719848 1
-0.476044549798039 1
0.34863518214069 1
0.340896041565863 1
0.306945169599623 1
-0.0940371771532928 1
-0.235432604414177 1
0.389140600326769 0
0.189876743350775 1
-0.195719116436043 1
-0.347200335675699 1
-0.217142614525446 1
-0.166642060169453 1
-0.347754483041013 1
-0.81898141320487 0
-0.242499547518083 1
0.11347897097016 1
0.0120162804513629 1
0.161166489993765 1
-0.141043633795222 1
0.181610882534588 1
-0.102844908750121 1
0.338199087970621 1
-0.282155721569044 1
0.0434658840501048 1
0.538893739186709 0
-0.10524321287939 1
0.414608280064108 0
-0.30028006703278 1
0.727300818352985 0
0.0305991478870787 1
0.407876728048213 0
0.368778864827544 1
-0.299896731528231 1
0.325920376714122 1
-0.231984487143309 1
-0.0226165148486872 1
0.191610970229393 1
-0.023743424968946 1
0.119153223642447 1
-0.547609829613029 1
0.493201097549558 1
-0.331397274444646 1
0.27694064195283 1
0.263314289067308 1
-0.406321493204655 1
0.0604693452312553 1
0.0348512360261939 1
-0.721458231965505 1
-0.120388064754241 1
-0.20545909733128 1
0.352488189237336 1
-0.193003768245972 1
-0.727028920589869 1
-0.298328378063259 1
-0.411121509784489 1
0.333415611649112 0
0.169080859415127 1
0.555480052254727 1
-0.210695205298904 1
0.102699964117378 1
-0.582663359063985 0
-0.865690187769349 1
-0.12280739117321 1
-0.420213841119664 1
0.182249864615059 1
0.326989142065658 1
0.43090796339965 1
0.251313781726219 1
-0.00564039421789227 1
-0.439058200300987 1
0.313670474408646 1
-0.196788534952134 1
-0.0758471258961839 1
-0.22867653207459 1
-0.492166265485465 1
0.418452691578831 0
0.0807605809894643 1
-0.702476384808064 0
0.172011852044985 1
-0.813365106218859 0
0.219338421775053 1
-0.485245233539394 1
-0.25956694492913 1
-0.106794744085166 1
-0.358015953560347 1
0.305585154332727 1
-0.329615088254052 1
0.320195533247453 1
0.0484300961567958 1
-0.397274786621391 1
-0.114606615781387 1
-0.00167725745990382 1
0.0545960663074017 1
-0.0152925640097313 1
-0.630398582048416 1
-0.424175918220383 1
-0.160177574509166 1
0.218821410676319 1
-0.589573290480064 1
-0.405969821995806 1
-0.324889142099549 1
0.0795172466502778 1
0.0634910778214363 1
-0.0771285967579647 1
0.0656757151065655 1
-0.384614771467993 1
-0.206548944297188 1
0.632975816165663 0
0.00861033200433542 1
-0.586616811311586 1
0.116121269338659 1
-0.14910896191725 1
0.119433809660457 1
-0.109568760515113 1
-0.308357159647762 1
-0.17456416437727 1
-0.167671672521909 1
-0.129411387744243 1
0.325515850909004 1
0.34138654634979 1
0.018331243787358 1
-0.356884652306983 1
0.698119595551217 0
-0.407562612080971 1
-0.0441909541546712 1
-0.587069204012851 1
0.192780883959091 1
-0.27861917381329 1
-0.0827283439471465 1
-0.0381128057902269 1
0.181287186384942 1
-0.225637678974859 1
0.102336752713571 1
0.456862992068984 1
0.838882248287141 1
0.122371024734354 1
0.477240775799573 1
-0.0155544135777222 1
0.401271208964092 1
0.243826251650482 1
-0.0516997742516603 1
-0.47069290425503 1
0.288183006813874 1
-0.46933728444058 1
0.0481826638670236 1
-0.498042147412786 1
0.26649143009348 1
-0.119471492451113 1
0.782034109403974 0
0.0748482028562579 1
-0.0287293711924029 1
-0.326499535024204 1
0.033050186508612 1
-0.0336663161074196 1
0.104661270965833 1
0.0851409202106871 1
0.252690947219492 1
0.330996233954916 1
-0.233333771494529 1
-0.103022238433666 1
0.117072686882331 1
0.199000236373909 1
0.215759745637093 1
0.229072175180787 1
0.0534669390542572 1
0.244271656422482 1
-0.0121289303049429 1
-0.241890981889144 1
-0.168471317515208 1
0.729771763704197 0
-0.0261082919908036 1
0.660092903370093 0
-0.149994658433362 1
-0.0359090398503899 1
0.304500944086332 1
-0.0195321232145589 1
-0.401555029885682 1
0.757329186163885 0
-0.0568517586899685 1
0.0555709846486255 1
0.581254471342702 0
0.109176255339095 1
0.296214510204003 1
0.0444718041132491 1
0.194672518100192 1
0.0939424973639814 1
0.82666178761772 1
0.0204763793082562 1
-0.131800746547233 1
0.496731719881821 1
-0.701472733888174 0
0.154625960975794 1
0.109232428177089 1
0.0858140361254366 1
0.186440808426972 1
0.419241311358878 1
-0.317960146129363 1
-0.093779614563741 1
-0.00193246420274309 1
-0.176609357984141 1
-0.495849286695247 1
0.286822879533834 1
-0.231144732605213 1
0.255511625063297 1
-0.68289711377903 1
0.08857049064851 1
0.0459736455603367 1
0.177011746843406 1
-0.013466734362703 1
-0.372238729702101 1
0.380395424535598 1
0.767776268711088 0
0.168593975925771 1
0.519134811982239 1
-0.518036947246146 0
0.453182202082364 1
0.453255772149027 1
-0.330830333375721 1
-0.0691962450205539 1
0.416143841156296 1
-0.0362159292787482 1
-0.821496822839649 0
0.209078810378179 1
0.025655374567763 1
0.344608737905367 1
0.945745389705028 0
0.217810346565319 1
0.317857168966408 1
-0.173195176325631 1
-0.251592587086964 1
-0.378381887905206 1
-0.225284669853277 1
-0.219688394101556 1
0.437400964375442 1
-0.294712616098006 1
0.462460507646641 1
0.228427196316115 1
0.785489057426296 0
-0.0827484763418286 1
-0.155944116535117 1
-0.096957588593164 1
0.663781696919289 0
0.394249614152028 1
0.0228514605658608 1
-0.325445086110925 1
0.146366132436032 1
0.717848334565289 0
-0.233780091920774 1
-0.195594058508889 1
-0.624319383688743 1
-0.100527292511824 1
-0.517765693522366 1
0.185666346068386 1
-0.45898347900827 1
-0.288289978846873 1
-0.368775822175679 1
-0.0251709910174035 1
0.140507352598014 1
-0.194503696328906 1
-0.0237723157667442 1
-0.245215289504721 1
-0.235997655421384 1
0.0342064973671693 1
-0.0654153334260137 1
0.177438090738512 1
0.130777397241015 1
-0.112576342153147 1
0.739986157629927 0
-0.450780933084095 1
-0.108184415299991 1
0.504373915227083 1
0.223050921933333 1
-0.494249062496228 1
-0.125334963068328 1
-0.353572221995306 1
0.235005961804147 1
0.0806890555407656 1
-0.120574825932359 1
0.0846922403272545 1
0.136621597552415 1
-0.226037245877063 1
0.0582398882399593 1
0.0715963505224478 1
-0.0968777858219672 1
-0.386924046821659 1
0.155726238798635 1
-0.144966653973449 1
-0.231658223916155 1
0.145714680832046 1
0.0165754245741508 1
-0.0827572875755628 1
0.233721549439906 1
0.0590103791889678 1
0.073801288383641 1
-0.0702427084556604 1
-0.572977474288819 1
-0.263494845914525 1
-0.342514759906131 1
0.472498652457728 1
-0.143574798202608 1
0.486707456763989 0
-0.445875465409572 1
-0.245413041718929 1
0.299820189434654 1
0.0526431622728863 1
0.403745724703825 1
0.334755872885173 1
0.0975402182654014 1
0.00697400207541075 1
0.0965807905753424 1
-0.247000293726143 1
0.562124782829919 1
0.13659244191646 1
-0.038256420510411 1
-0.175091362341008 1
0.762983201396645 0
3.80117906976264e-05 1
-0.54347716769052 1
0.15831075281085 1
-0.700802323941988 0
0.248799794898583 1
-0.1391758518929 1
0.159914968222766 1
0.101322834945828 1
-0.0659372554795158 1
-0.520203929038555 1
0.391526474126825 1
-0.143858425021743 1
0.537032044374753 0
0.182972669280528 1
0.00303243018059302 1
-0.429356950943362 1
0.456837880480968 1
0.27070799809092 1
-0.0163200181969972 1
0.858627199108922 0
-0.153428278144976 1
0.0453905022708994 1
0.161357549873518 1
-0.044949269292851 1
-0.111634364623301 1
-0.461581744194765 1
0.019114864835299 1
0.178205698656484 1
0.248781051097737 1
-0.293282912738561 1
0.33405357238482 1
-0.179172853205782 1
-0.207303156332963 1
-0.323471977930639 1
0.247962968666922 1
0.244569381379424 1
0.083137403423406 1
0.0337206833731895 1
0.367114534801811 1
-0.913694127191753 0
0.17176328772151 1
-0.191969366777519 1
0.881822085199054 1
0.233001054901596 1
-0.501863338076127 0
-0.0185378424083802 1
-0.844442400533803 0
-0.259803127641644 1
-0.0493091786030656 1
0.150219305879788 1
0.0011435812193799 1
0.28607176730476 1
0.403154833050253 1
-0.163089323356757 1
-0.375948101357592 1
-0.110168341477079 1
-0.229750121798216 1
-0.410406954237835 1
0.0471354416632429 1
-0.0704301865614004 1
-0.156174796052 1
0.51877261342393 1
0.104685530206709 1
0.265551326027861 1
-0.0322117910430634 1
-0.40767535554544 1
-0.0888166440780415 1
-0.270929383281118 1
-0.285837513299225 1
0.41297708915976 1
0.140493735797613 1
0.0318312327958617 1
0.065506559370756 1
-0.535415613297006 0
-0.0676936255531903 1
0.53882636335076 1
-0.567955357682415 1
-0.288883316389917 1
-0.0669085022241566 1
-0.353808181916406 1
0.393244711295933 1
-0.0106255716715702 1
-0.222006665603725 1
0.0381010906893988 1
-0.152533725722831 1
0.284929962313661 1
-0.134157368375388 1
0.292030305423513 1
-0.0586242767851269 1
-0.403552820751347 1
0.285404591677415 1
-0.0843186294327926 1
-0.438195575062814 1
0.56570713679371 0
0.0144173902642287 1
0.2901440547454 1
-0.133749796275969 1
-0.0223441517181631 1
-0.154996633941054 1
-0.302547547790766 1
0.120975373842661 1
0.0332602221017591 1
0.0878112621164098 1
-0.342077437451648 1
0.247359614232219 1
0.290985465909367 1
-0.51725601089518 1
-0.169606393465144 1
-0.29230002707354 1
-0.337962231217737 1
-0.417044353904887 1
0.175740723363139 1
0.0974758355129335 1
0.123818375541215 1
-0.159108154636508 1
0.0743244048337129 1
0.0361702840753052 1
-0.473115431872982 1
-0.092456447434467 1
-0.0618858844355034 1
0.211838119956982 1
-0.164774589930311 1
-0.429929167474224 1
0.186854434721217 1
0.173227768480512 1
-0.292146932291605 1
0.306279687360274 1
0.910298379477013 0
0.244979805513637 1
-0.509296963312604 0
0.151247611914969 1
-0.215453376192823 1
0.342786549384408 1
-0.0156904243516258 1
-0.098283081402997 1
0.160309777238723 1
-0.547232412903303 1
-0.144958217316291 1
0.653109728625217 0
0.0137406778493561 1
-0.13919866417375 1
-0.0157927617644955 1
-0.41935720960153 1
0.230998574114289 1
1.08566125118238 0
0.159804964582748 1
-0.467481119639001 1
0.0377830028905901 1
0.433917382774837 0
0.427472705482826 1
-0.0120427833578882 1
-0.288656294871748 1
0.123065168022061 1
0.0781274516845511 1
-0.117897823724284 1
-0.540529928195215 0
-0.46314071219858 1
-0.281597780050613 1
-0.0356161230644253 1
-0.328485988379955 1
-0.537706983651632 0
0.282205127085313 1
-0.492332293870147 1
-0.215313726569546 1
0.3097763690614 1
-0.00714448718950055 1
0.00121772561529251 1
-0.173031956053197 1
-0.427837613443914 1
0.0835947801471356 1
0.624856987764778 0
-0.3843369255026 1
0.334400795251609 1
0.462025838463697 1
0.448516897274993 1
0.148206848185658 1
-0.521024344678588 1
-0.194868364035851 1
0.234415450103598 1
-0.140444104022911 1
0.67623738296433 0
-0.115417127793175 1
0.334236605776408 1
-0.668377987649824 1
-0.0546010127747193 1
0.253754513647854 1
-0.529968054794006 0
0.396087340608748 1
0.222001389288085 1
-0.0597011140619043 1
0.0759819331484877 1
0.170793911784664 1
0.271931629186973 1
0.087467328295514 1
-0.137999887207438 1
0.00976407682179128 1
-0.0663111124323139 1
0.405247928015559 1
-0.266987257795152 1
-0.880002111911883 0
0.0860732869864001 1
-0.0924647734046314 1
-0.352432459705126 0
-0.0308305805028595 1
0.180357742275025 1
0.23859426832701 1
0.0899757411939332 1
-0.0341958771494841 1
-0.427752028995963 1
0.0148859877593354 1
-0.207569811557646 1
0.247863663108274 1
0.236674021228271 1
-0.241096936349902 1
0.138650357952028 1
-0.312782049696963 1
-0.011739248708202 1
0.282342850484586 1
0.177008723492763 1
-0.167163140480793 1
-0.0984821556906232 1
-0.224831840488686 1
-0.729562457507765 0
-0.5791511929342 1
-0.288530107764319 1
-0.463592638917849 1
-0.282773097005264 1
-0.358761868611369 1
0.684092537292348 0
0.12297292323743 1
-0.457577936017633 1
-0.668506743052054 1
0.811830628996076 0
-0.158655560034587 1
-0.159687248354414 1
-0.0365668760976692 1
-0.42295195300894 1
-0.387929053075142 1
0.304035523367465 1
-0.0246214706574664 1
0.0705995550648325 1
-0.0899338022489971 1
-0.665101318112769 1
-0.115221302899783 1
-0.100389479608403 1
0.0114539437410626 1
-0.254225647153278 0
0.312989007931672 1
0.33604761127378 1
-0.0598627104468353 1
-0.640658990707678 1
-0.548154044974336 1
0.396524742616697 1
0.00696228431006755 1
-0.0531387658507181 1
-0.269862408698123 1
0.412053680458248 1
0.00900072263836664 1
0.295800942955549 1
0.917222783816026 0
0.486646785295851 1
0.376761102046015 1
0.136411229226679 1
0.129178681522599 1
-0.581214836944067 1
-0.199815399387005 1
0.0888121341090644 1
-0.22548426539107 1
0.554996278016448 1
0.478041294690294 0
-0.0230843104810141 1
-0.114013885273238 1
0.399450507254095 1
0.462325642293066 1
-0.060455536046554 1
0.437289914719197 1
-0.377615562863161 1
0.425192159594384 1
