# Supplementary material for: Bias caused by sampling error in meta-analysis with small sample sizes
Source: PLoS One. 2018 Sep 13;13(9):e0204056. doi: 10.1371/journal.pone.0204056 (PMC6136825; doi:10.1371/journal.pone.0204056)
Supplement: S3 File — (ZIP) [file pone.0204056.s003.zip › results N = 10 delta = 0 tau = 1 sz = 20-30.txt]

"dl.delta" "dl.cp"
0.0403734479444634 1
-0.73753874004649 1
-0.726085141262008 0
0.789312252507784 1
-0.451634995227285 1
0.614313625227358 1
-0.501936236951756 1
-0.486380264421904 1
-0.556310225054664 1
0.375015167379696 1
-0.0951597133319519 1
0.839658016055499 1
0.310849397706357 1
-0.333527677583401 1
0.565016535656114 1
-0.642455082226577 0
0.261951082976871 1
-0.169929858051058 1
-0.0890630043277089 1
0.194241934397242 1
-0.0225861405393187 1
0.32721077233861 1
0.530943222779753 1
-0.266864404498484 1
-0.856481553322408 1
0.611243163907582 0
0.789674367155067 1
-0.191572573570951 1
0.556524844336027 1
0.151885171440074 1
0.461323811872697 1
-0.149463844426041 1
0.0309453500220026 1
-0.181424738235073 1
1.05146429056262 0
0.052286792262434 1
-0.209549393325493 1
-0.297212771811914 1
0.390587674248576 1
0.677636890876624 1
0.0254952738172447 1
-0.945457351436252 0
-0.264159739296401 1
-0.0421066385584826 1
-1.04193369739968 0
0.194786910257905 1
0.71214528565548 0
-1.018805302616 0
0.0568107718080621 1
0.509202667141846 1
0.18409352173897 1
0.432918096375553 1
-0.565139998107995 1
0.0660931567492138 1
-0.383419324374002 1
0.410643942503076 1
0.169336059124764 1
0.893353199120851 0
0.0657646753455962 1
-0.128669534658041 1
-0.282821848042706 1
-0.300413160464993 1
-1.13380264422478 0
0.144606467182641 1
-0.989830296540296 0
-0.170169388900943 1
0.881548423337478 1
-0.123725347639852 1
0.182753732515239 1
-0.796277876726101 1
0.296241793776407 1
0.34351120133613 1
0.61643201180198 1
-0.574375551947645 1
-0.176333869384798 1
-0.741349752136179 1
0.323977109505676 1
0.433378727845935 1
0.251888371121626 1
-0.753927239612141 1
0.490228877379555 1
-0.385361457599168 1
-0.0497016844243195 1
-0.772517821447189 1
0.382714636111363 1
-0.181374308300973 1
0.0605059623648728 1
0.486894608205675 1
0.0962100305612354 1
0.28509182404264 1
-0.186026162275012 1
-0.27186293909552 1
0.270844928249009 1
-0.0769810428594738 1
-0.93173384085123 1
-0.344217229519429 1
-0.932921627457131 1
0.153521122173994 1
-0.630517796396986 1
-0.183317059002881 1
0.377007767016209 1
0.619926730837499 1
0.181667533668643 1
-0.40432103221438 1
0.428600423826107 1
-0.339589334848182 1
-0.554696833428539 0
-0.213889061939199 1
-0.551615845793192 1
-0.753639987796735 1
0.512356560037722 1
0.322348033233321 1
-0.650624370356198 1
0.449975088671662 1
0.663931937865918 0
0.277595049211764 1
0.423691759661005 1
0.428587460598044 1
0.214526189909046 1
-0.401358055694757 1
0.143941663644283 1
-0.426263936701443 1
0.207849177334066 1
-0.388562089926027 1
-0.476812931907141 1
0.501312290703589 1
0.287489941463328 1
-1.17980591768373 0
0.117615434187057 1
0.311099302433729 1
-0.221496367506415 1
1.27344954102853 0
0.72931106551308 1
-0.483493199135768 1
-0.195624616794819 1
-0.353124629684812 1
-0.335347323253627 1
0.504096930526217 1
-0.314842952726404 1
0.321905010148923 1
-0.147138370854318 1
0.921188996849894 0
0.360129470234811 1
0.84362779383581 0
0.0213024289761306 1
0.12073013442151 1
-0.0457354328474931 1
0.405423099710483 1
-0.21859293652837 1
-0.233228830045875 1
-0.0132124119553329 1
-0.318472102525689 1
0.094515726583304 1
0.0821506490420255 1
-0.751483845358335 0
0.611491343490457 1
-0.423280282933196 1
-0.318956004298935 1
-0.0478252877964309 1
-0.0585358703648137 1
-0.854069957414006 1
-0.272967527899366 1
0.183262786453494 1
-0.617414233118219 1
0.0577353122309162 1
-0.594000141744069 0
0.979258756564405 1
0.431935163564359 1
-0.00638582607775712 1
-0.0247583637566895 1
0.0780937643006063 1
-0.322609932653517 1
-0.212327760986069 1
0.926555198582733 0
1.15844059810128 0
0.386644466583083 1
-0.287198548042702 1
0.153851929571054 1
-0.342390401873958 1
-1.25824551750408 0
-0.452693654831349 1
-0.155333611531217 1
0.202342071896434 1
-0.176219420031737 1
-0.03258393889845 1
0.513412815742941 1
0.415655093542331 1
0.220396471682179 1
1.00088083822858 0
0.149058014006879 1
-0.481636670652146 1
-0.204046197584954 1
-0.0892266725646455 1
0.778569967276484 0
0.105936286487768 1
0.84852286875538 0
-0.784444099085878 1
-0.119852589475014 1
0.058475671089088 1
0.736562058631516 1
-0.378207697006733 1
-0.675878021035384 1
0.366115542585425 1
0.713108580990299 0
0.445537654134412 1
0.755905512847956 0
-0.355333902194498 1
0.241938767977064 1
-0.507336947803478 1
-0.353493338798843 1
0.409698438934186 1
0.283743112286507 1
-0.0219397873072852 1
-0.508364971798861 1
0.773839650642456 1
0.360851626000921 1
0.848022365721711 0
-0.291405741913103 1
-0.118430965188308 1
0.181700098846986 1
0.292378287448821 1
-0.398633529901322 1
-0.447630846397178 1
-0.053774386546958 1
-0.285597827264604 1
0.442604440147119 1
0.337971595599457 1
0.254116616289929 1
0.565062541630177 1
0.209925883601381 1
0.621311705958278 1
0.646824160568823 1
-0.757263547757852 1
0.23859663485341 1
0.0696949948415168 1
1.45698256146292 0
0.203625942278434 1
0.280735048337646 1
1.20029774640806 0
-0.490254456944725 1
0.371566027757488 1
0.889675957961858 0
0.065408829935156 1
-1.26834285095533 0
0.947491359852591 0
-0.229029898008399 1
0.320999709525865 1
0.0475392469092633 1
0.750397857446607 1
-0.126855422508502 1
0.528308174539986 1
-0.893832287475878 0
-0.235355083866348 1
0.187011184882997 1
0.278746202799188 1
0.0587992447885928 1
0.165240096084783 1
-0.345407681075094 1
0.267875312047912 1
-0.896133331597138 0
0.117341307631179 1
0.755670241663957 1
-0.802675942186085 1
0.976300338938381 0
0.720628501588307 0
-0.197883154486807 1
0.622611190055277 1
-0.544540272152198 1
-0.300145569338337 1
0.298708263586059 1
0.0320737564965138 1
0.51052217736789 1
-0.00458806493140454 1
-0.350372137982533 1
-0.064920446466195 1
0.652744945937521 0
0.340811482879638 1
0.122035697840344 1
0.593692310750603 0
-0.00757633228210971 1
-0.575718781395514 1
0.071490826974741 1
-0.066012121995805 1
0.771453874397856 0
-0.870054026435636 1
0.447167271884178 0
0.114465323411286 1
-0.00314276321094636 1
0.569882369948671 1
0.0920888217869542 1
0.0781091072240827 1
0.020085869479124 1
-0.577820776189772 0
0.548973510328011 1
-1.0274830141631 1
-0.175288969246827 1
0.408829131591576 1
0.114020890125669 1
0.414096626375185 1
-0.378249596496147 1
-0.677914423837777 1
-0.437371990703602 1
0.639980247099177 1
-0.47613998529673 1
-0.426086932478403 1
-0.0637745429301148 1
-1.01887848734101 0
-0.610967102382194 1
-0.36578388587241 1
1.01099417727537 0
1.23315213788364 0
0.327015419836774 1
0.447105448117929 1
0.759771980879048 1
-0.211301302228192 1
0.743458462331449 1
0.318446013126007 1
0.105095152680089 1
-0.713699299770193 0
0.0822753629145562 1
-0.150247418764126 1
-0.00678100864364233 1
0.530639502537066 1
0.959415059686901 0
-0.289690248705894 1
0.142290848719042 1
-0.0871401288676709 1
-0.0537285825760858 1
0.526539299553306 1
0.262157182977908 1
-0.167964429141568 1
-0.135974990400667 1
0.314524644308435 1
0.626239109361075 1
-0.182953090171654 1
0.379975138911059 1
-0.855146533779016 1
-0.025780520676346 1
0.163455583242467 1
0.158651732303793 1
0.248089457108699 1
-0.203662668694006 1
-0.848285624969321 1
0.39384104764598 1
-0.397909163879737 1
0.73177752051377 1
-0.0791348117352557 1
-0.343275606864323 1
0.614439402710706 1
0.100695783773298 1
0.189763934923193 1
-0.243883089589501 1
-0.103163733672542 1
-0.423857244056833 1
-0.160172551819978 1
0.474280523831882 1
0.937749361018222 0
-0.292592896752859 1
0.276032480533175 1
-0.234459089586262 1
-0.167205392971168 1
0.994351015407006 0
-0.408115520736457 1
0.137069079158128 1
-0.527737582498289 1
-0.741274496638279 1
-0.409266970368038 1
0.0557273468405871 1
0.00117962405864994 1
-0.371246363679726 1
-0.957004607692216 1
0.060190292244026 1
-0.25819126382662 1
-0.372510399716653 1
-0.0258185756814507 1
0.464720627247666 1
0.21994774810847 1
0.0685208072488753 1
0.163819326020418 1
-0.404639825885587 1
0.229416312958348 1
-0.446646317579596 1
-0.548979324472142 1
-0.27047607352841 1
0.271754279439347 1
0.539265778184041 1
-0.0625119175431351 1
0.074722263879338 1
-1.03475894827507 0
-0.0117634900080234 1
-0.00494742381463195 1
-0.0532468954818341 1
0.0356202323742039 1
0.626874638910725 1
0.219773915754375 1
0.305807407432426 1
-0.421187618996979 1
-0.170328781935332 1
-0.121128224336925 1
0.392042029433147 1
-0.252090915647752 1
0.111695462046364 1
0.497216029628849 1
-0.392643005276111 1
0.0460316400795959 1
-0.0697206122539681 1
-0.41638762359544 1
-0.114901037680473 1
0.127855389951546 1
0.133488889487483 1
0.0493507904095383 1
-0.317485013447028 1
-0.126255632170404 1
-0.506255804032516 1
0.233060489311606 1
0.399828346676504 1
-0.00569778338388824 1
-0.0539620233225331 1
-0.428546878572956 1
0.299374526459155 1
0.307923130661033 1
0.876357535420117 0
-0.785396622902308 1
0.244411839850904 1
-0.359128268035089 1
-0.511981028715736 1
-0.720981922794096 1
-0.854542369015321 0
0.137441076284391 1
0.106311255097722 1
0.0444563684633106 1
-0.711781560425869 1
0.500379412009973 1
-0.203395158273728 1
-0.146600660244683 1
0.594521533606434 1
-0.544142645532684 0
-0.173820911067949 1
0.264225219097724 1
-0.800710782265327 1
0.0850814618371729 1
0.252345068031366 1
-0.612331653062653 1
0.426615847256574 1
-0.346518021286868 1
0.147324222090116 1
0.026991949144052 1
-0.0195412783682154 1
-0.263173913638772 1
-0.00337516766064103 1
0.00496438620373404 1
-0.198957644951256 1
0.827354079771226 0
-0.119929306492332 1
-0.385640803160594 1
0.306335517410161 1
-0.00999549131627857 1
0.540024858089161 1
0.805513382983029 1
-0.16486138140017 1
-0.0036312443389333 1
0.535724530029099 1
-0.0163605591589249 1
0.50468745810528 0
-0.695734622981007 1
0.027803693904012 1
-0.385155871722284 1
-0.112367495203051 1
-0.115296815565826 1
-0.0791441945165277 1
-0.176715931359315 1
1.11829595993488 0
0.637893689583018 1
-0.168455143456467 1
-0.0731021809164506 1
-0.586487370921545 1
-0.00859075290807326 1
0.446906045805561 1
0.608360989006631 1
0.220027658810292 1
-0.120574994902712 1
0.399758445973889 1
0.320951943349599 1
-0.337414787749463 1
-0.128630052076831 1
-0.453262318338619 1
0.0282967551729332 1
-0.0135003977092143 1
-0.483437376238974 1
0.0423543256957815 1
-0.102240720675478 1
0.0607699958006793 1
0.439904021361259 1
-0.732980082614551 0
-0.00378053258355041 1
-0.376925787657572 1
-0.465192544107469 1
-0.0147120417668171 1
-0.0977301932994669 1
-0.150040921509597 1
-1.41013919548479 0
-0.22919224746195 1
0.267714442056544 1
-0.575071242776545 1
-0.334773630196139 1
0.250923336615282 1
0.328757973471226 1
0.271244681122042 1
0.351594207853324 1
0.349951519067323 1
0.312202830672525 1
-0.50455637812245 1
-0.275361151858767 1
-0.294018111634188 1
0.423897983266103 1
-0.618600263575883 1
-0.267596415398614 1
0.0447007533246813 1
-0.952369479510469 1
1.40451005066716 0
0.024431944506987 1
0.385313466635607 1
0.875647657969637 1
-0.132655543629982 1
-0.321551272150964 1
-0.228840806262148 1
-0.28264413618784 1
0.57763099949392 1
-0.302471961566718 1
-0.241608401603332 1
0.349981896145202 1
0.203472700650012 1
-0.102338165970666 1
0.130913264031189 1
-0.00773150295295211 1
-0.760978415611725 1
1.00810207916506 1
-0.722294450373474 1
-0.0893309865306123 1
-0.973661170092513 1
0.534702689444004 1
0.479923469255954 1
0.0213364095226369 1
0.0395279558192628 1
-0.293199355270173 1
0.363509831367286 1
-0.5763126785913 1
0.119194910974865 1
0.287810270137338 1
-0.783358162224815 1
-0.694741999937462 1
0.703542045771646 1
-0.127268837185394 1
0.706060786456451 1
-0.688490416230357 1
-0.792499920644444 0
-0.0630082230637174 1
-0.477891246511538 0
0.323159180929903 1
-0.557751462808406 1
-0.166276923952342 1
0.780132149877835 0
0.0762334141086062 1
-0.555813283710687 1
0.365659230663384 1
-0.111676846016936 1
0.709401409455542 0
0.0331777967165659 1
-0.332817192497386 1
-0.217716824877697 1
0.00693711067311156 1
0.0136249443494714 1
-1.00549964611657 0
-0.713121659973298 1
0.834597228634806 1
0.155789799028729 1
-0.390218845137617 1
-0.245684692947679 1
-0.108279047153693 1
0.211364924438391 1
-0.462161367303185 1
-1.32938796277805 0
-0.328576289733352 1
0.0308629018408502 1
-0.383737530094896 1
0.112922315744364 1
0.191439771169855 1
-0.0991541441736734 1
0.98529763625216 0
-0.257033319466735 1
-0.433755409595922 1
0.470904371044689 1
-1.22530917817851 0
0.495242184051056 1
-0.350151417426409 1
-0.654775892178751 1
-0.151483342959793 1
0.397747178397852 1
-0.233308787656712 1
0.476052072825001 1
-0.63527397303676 0
-0.269810081866106 1
0.649684167362178 1
0.472405227112097 0
0.109401939224805 1
0.15223320671599 1
-0.832965120076777 0
-0.399063439945119 1
-0.120028658825992 1
0.122101117236505 1
-0.0982520402000825 1
-0.420879314339509 1
-0.0865308531760051 1
0.401486168136584 1
0.000559408592346194 1
0.722459327949052 1
-0.272211626010629 1
0.407276118099354 1
0.370756446859259 1
0.180482372542297 1
0.207796518020693 1
0.504599312728 1
0.295014377312623 1
0.758905296953719 1
-0.0926201307643147 1
0.602617619094058 1
-0.272088817699526 1
0.505642033924315 1
0.782041568660576 0
-0.361294861038416 1
0.262223319490135 1
0.763374009406706 1
0.626182872487083 1
0.698491541135942 0
0.589612591521107 0
0.155645262241752 1
0.277434160509315 1
-0.588699624660911 1
-0.205956007265771 1
0.119886058947784 1
-0.178419847995532 1
0.244096789788826 1
0.634134163523157 1
0.0359282065571935 1
0.0897153453512002 1
0.434827966038683 1
-1.07705039313477 0
1.01273629424876 0
-0.0443712836208911 1
-0.402600461243078 1
0.568899297523755 1
0.08797516853556 1
0.217575318837982 1
0.367713187095466 1
-0.0301354120909818 1
0.21859297449651 1
-0.464772777866204 1
-0.430047577222829 1
-0.203534368117077 1
-0.388388239245663 1
0.591527441299856 1
-0.671839303038996 1
0.396194313655334 1
0.0361685950739936 1
-0.792829250150534 1
0.935804809880926 0
0.155902765891605 1
0.269149870488175 1
0.151225409928391 1
0.729128747044401 1
0.086416251068952 1
-0.628494212863405 1
-0.91211023350024 1
0.046835922396238 1
-0.73297527125567 1
-0.0239668651921762 1
-0.182215809053237 1
-0.150210496716128 1
0.543814177876895 1
0.110241303992961 1
-0.0808927020197094 1
-0.295229722500789 1
-1.15555848164805 0
-0.418076297789579 1
0.390446415134714 1
0.302414543698579 1
-0.319963266039874 1
-0.337434774255644 1
-0.128596329242007 1
-0.163046440371305 1
-0.521906973029121 1
0.168157981658212 1
0.695366230828141 1
-0.195790253002568 1
1.09894309704129 0
0.318978607958894 1
-0.497087820172426 1
-0.202550893017211 1
0.132246659744188 1
-0.905732927762617 1
-0.0195787781899595 1
-0.29366747118148 1
0.0914895371504683 1
-0.473518067242159 1
-0.094921355355352 1
0.38389351818511 1
0.0866355011499815 1
0.0328448947928427 1
-0.0654206165503812 1
-0.701718634592087 1
0.482009109663447 1
-0.42184964204915 1
-0.552871906992137 1
-0.773690248097816 1
0.213992727040016 1
-1.09687486150687 0
-0.538264885563487 1
0.802824788782017 1
-0.0297747946169149 1
-0.0205895579518654 1
0.272062312976103 1
-0.868720722263159 1
0.0778113642945169 1
0.388976840990147 1
0.142442348630949 1
0.186203375457519 1
0.110682629691645 1
0.221073668435446 1
0.203238560092233 1
-0.367781119681192 1
0.711360994218252 1
0.435584019004927 1
-0.191844491193548 1
0.197369102699361 1
0.265599706514873 1
0.36298192904731 1
0.175062131364975 1
0.00187317776401367 1
-0.319285784858834 1
-0.151730111893701 1
-0.137245541366531 1
-0.484332363219572 1
-0.136308029573775 1
-0.966839003293593 0
-0.0997240407904385 1
-0.0562554828258149 1
-0.433512045594695 1
0.515681254897361 1
-0.224783111226349 1
-0.0385564291063666 1
0.220158082415511 1
-0.284733584700572 1
0.513549416787709 1
0.228338832851182 1
0.303897239541344 1
0.376008644250989 1
0.13480336060573 1
-0.649381470076206 1
-0.253600965594541 1
-0.426535166620722 1
-0.165534516834911 1
-0.00493333563320637 1
-0.309556266121155 1
0.0455753831635755 1
0.622381662294482 1
-0.426305330335423 1
-0.304535656884753 1
-0.126646585189247 1
-0.0641487416267741 1
-0.469565502742381 1
-0.304811227697155 1
0.297743819171071 1
-0.0533162812735063 1
0.583270503049622 1
0.0524153953609957 1
-0.198736063942952 1
0.467595450860146 1
0.600409030935694 1
0.55796417811113 1
0.0539400559808682 1
-0.29165213564296 1
0.292387421988161 1
0.499066273041004 1
-0.0274443814295171 1
0.189686540800927 1
-0.348175710141762 1
0.354771022908882 1
0.171563524407175 1
-0.0317693412083606 1
0.671330898543293 1
-0.380394676021963 1
0.00108135406642457 1
0.15394076533965 1
0.884573054390734 0
-0.681452311917441 1
0.018928937989106 1
0.548624883007847 1
-0.0432894705907731 1
-0.978226924020713 1
0.535814184902523 1
-0.101345498502962 1
-0.220163914790715 1
0.436473627980691 1
0.303861499516104 1
-0.613245822618789 1
0.333054952917876 1
-0.974496242767612 0
0.43738764174286 1
0.292289238821703 1
0.577818421244365 1
-1.2820544038866 0
-0.00693818855523352 1
0.987449673686849 0
-0.0664747023298264 1
0.166676711285105 1
-0.350158397568476 1
0.206284456054642 1
-0.374812747840141 1
0.0763063732255273 1
-0.485448486590738 1
-0.686642414926249 1
-0.090172810806812 1
0.56714443104667 1
-0.404824186424 1
-0.225596418843407 1
-0.304534763719752 1
-0.62023594704862 1
-0.429319556875557 1
0.49590860491343 1
0.509830737822094 1
0.633189190156077 1
0.15548017088958 1
-0.0697082848068029 1
-1.65509539941964 0
0.277221883807888 1
0.50553601633082 0
1.53684195146584 0
0.0662589339409397 1
0.50628447905094 1
-0.679739817814205 1
0.00775178328680154 1
-1.48463179902339 0
0.150496837582626 1
-0.773518723315344 1
-0.519576767712533 0
-0.521211300212801 1
0.266685163517634 1
1.34906597708194 0
0.629945516419162 0
-0.402865057327519 1
0.0309524384186221 1
-0.06974181685814 1
0.266085909607809 1
-0.0896792725372117 1
-0.24171418894631 1
0.481377861948417 1
0.175233561046339 1
-0.0554365824430738 1
-0.0552654621185866 1
-0.0120793348018513 1
-0.431765866306928 1
0.346935969734894 1
0.0665911331872757 1
-0.485791982768139 1
-0.12053761437307 1
-1.03537335405675 1
-0.213907766858786 1
-1.0257977607908 0
0.837841262125262 0
0.35401119497661 1
-0.630161680188991 0
-0.224887968337251 1
0.0500413715183306 1
-0.485374860727228 1
0.901278175881475 1
-0.399699493091399 1
0.595406135225726 1
0.633259999164913 1
-0.199093533888224 1
-0.609532483163011 0
0.0594007857164282 1
-0.454379732086823 1
0.0732897873378179 1
0.592709421589683 1
-0.612214893576536 1
-0.346936176611329 1
-0.274222481828223 1
0.589289031418029 1
0.00776557421649297 1
-0.33738781315382 1
-0.0463500525230405 1
0.276607638806655 1
0.378189208112028 1
-0.23205503475528 1
-0.394635845547739 1
0.320994558230587 1
-0.503168598833925 1
0.371121027658532 1
-0.0227762845935486 1
0.104289499000515 1
-0.0541594173387828 1
-0.326021741278461 1
-0.0182897944260779 1
-0.0296799177222008 1
0.985686055088368 0
0.262511259957581 1
-0.96849059468189 0
0.275253068187033 1
0.157373365408396 1
-0.643247705141145 0
-0.561063814193068 1
0.231564891997201 1
0.786315703106191 1
-0.541207655310438 1
0.118039136744482 1
-0.195141338955014 1
0.601407650473637 0
-0.706446962720953 1
0.792153589170712 0
1.5714811562185 0
-0.637792239663893 1
-0.0259819048110907 1
-1.01283347806709 0
-0.578706457786084 0
0.125371776095409 1
-0.415407384335018 1
-0.123764049026949 1
-0.0021615698608891 1
0.590410192165069 1
0.0528104532107195 1
-0.0876197190079338 1
-0.242962035172893 1
-0.0465195725002215 1
-0.668213418879638 1
0.142055718589369 1
-0.246309821575281 1
-0.161922026075793 1
0.076632994237819 1
0.529159755318952 1
-1.15226737546798 0
0.293911647235909 1
-0.220867332405882 1
0.488603899389282 1
-0.0257863727535258 1
0.571549627338103 1
0.666768082667162 1
-0.480049393525426 1
-0.490749156263126 1
0.376898131727299 1
-0.29712329145747 1
-0.0999862932698205 1
0.308353969534495 1
0.698655592409713 0
0.214390370942592 1
0.568553133773647 1
0.384896087086274 1
1.27735358177448 0
-0.238818773100439 1
0.45222444158993 1
0.0696182826082698 1
0.235810295456349 1
-0.308697750353188 1
-0.128826803902534 1
-0.319543779715839 1
0.164232112965494 1
0.6004723020031 1
-0.498942232164866 1
-0.0765221287069718 1
-0.275228312831977 1
-0.341319530594628 1
-0.316593676042564 1
-0.210167305344291 1
-0.626579054218942 1
0.491816856975065 1
-0.633366953083098 1
-0.176863041062377 1
-0.816610082250098 1
-0.169210271334983 1
1.63886057620818 0
-0.0874838837520602 1
0.39641883270648 1
-0.31437868463346 1
0.466347851484198 1
0.372529871685236 1
-0.874172302886365 1
-0.0165838733652821 1
0.707740123516382 1
-0.928742932123758 1
-0.0162704084093941 1
-0.279689318044942 1
-0.0811345226197298 1
0.31124764676122 1
0.0197085377207584 1
-0.565986888824677 1
-0.0271319470303955 1
-0.045293637261874 1
-0.10438180700457 1
-0.669176206552312 1
0.291970112659555 1
0.0224696172865052 1
-0.298498888077001 1
0.333868616510227 1
-0.249765803582606 1
-0.244185336775305 1
0.00757514106085534 1
0.680596087188424 1
-0.968729914051438 0
0.739766466070638 1
-0.781551093139219 0
0.972243061330844 1
0.125929236485389 1
0.51532955709326 1
0.0331948761384335 1
-0.0398214347418581 1
0.156131950530649 1
0.499612961088153 1
0.109210681073376 1
0.890554345892596 0
-0.724426968567078 1
0.265201414737986 1
0.920027808069241 0
-0.539052536150788 1
0.551180980323133 1
0.27558616790623 1
-0.874480955607715 0
-0.0881661423489567 1
-0.545157960981844 1
-0.681494473198871 1
-0.658532888028807 1
-0.671822110531532 1
-0.858168039330144 1
-0.0874381617269163 1
-0.472039212922731 1
0.242894923642065 1
0.410732505480065 1
0.659733594326262 1
0.0299941538083831 1
-0.468892549441571 1
0.13036616623898 1
-0.318725618398885 1
0.665732664247358 1
0.530264677287251 1
0.00541909951340819 1
-0.523226456717487 1
-0.117072452991906 1
1.54927960589447 0
-0.375789513568958 1
0.0632510423121439 1
-0.444026853971698 1
0.8461440983666 0
0.187814730771112 1
0.63016653214183 0
-0.703672180826896 1
-0.273916215178586 1
-0.0543040817167431 1
0.457689809246793 1
-0.402589072404317 1
-0.175449988825076 1
1.34207780887601 0
0.605052151728002 1
0.361041780884201 1
-0.276050553379125 1
-0.177692253981421 1
-0.846698343289851 1
0.683630258725381 1
0.283387012560848 1
0.366210527191719 1
-0.137967565114282 1
0.0135803475680867 1
0.39234979540277 1
0.542708719506429 1
-0.220761285889337 1
1.06927858775232 0
0.26830849026069 1
0.438376613073193 1
-0.318105023060834 1
-0.666325868835783 0
0.125365509407591 1
0.221826325905754 1
1.02036965876073 0
1.29885753396153 1
-0.116048962733012 1
0.200876190396975 1
0.189199435241621 1
-0.0172357099467207 1
-0.480936310180571 1
-0.404778056221887 1
0.0932913714590591 1
0.0560740023099455 1
-0.448827643295725 1
0.301329501486726 1
0.497738528046822 1
0.0572301903659865 1
0.315416668272129 1
0.0276925897083049 1
0.299587376733002 1
0.553703385165481 1
0.0998920811279621 1
-0.216162108076689 1
0.543172727891888 1
-0.0237186402284238 1
-0.686231369806608 1
0.185308806076887 1
-0.106199262662497 1
-0.294414322686566 1
-0.195345720747887 1
-0.488517235076396 1
0.426745842813152 1
-0.0917365222182776 1
-0.181541764404527 1
0.127857657722848 1
-0.693299680110547 0
-0.990515382205315 1
0.127919410307902 1
-0.506548043287915 1
0.0916536062057395 1
-0.170276479872785 1
-0.372925600722085 1
0.279586005910169 1
-0.694966301485598 1
0.134156746604972 1
-0.343870013202196 1
0.102310173794119 1
0.263459217995559 1
-0.217728243432469 1
0.35888760383967 1
-0.231952873792616 1
0.805577000405514 1
-0.467268115618333 1
0.713607231490866 0
0.383574137869599 1
-0.571283919971945 1
0.0535375157224185 1
0.0938199669462185 1
-0.448509215584537 1
0.119117613480109 1
-0.271701890484885 1
0.504991638378114 1
0.455537195006746 1
0.207153012844549 1
0.243235032867516 1
0.402743433890104 1
-0.532154684096014 1
1.03361658926331 0
0.295025629944761 1
-0.0680285743376497 1
0.335120108607368 1
1.31048381407723 0
0.148809034210997 1
0.309222492164422 1
0.312328259121764 1
-0.0540690354993685 1
0.449515126086123 1
-0.0062084010487157 1
0.396424728180606 1
-1.10478110429693 0
0.482186787516887 1
0.214323883348991 1
0.0612814776049072 1
-0.434656759139975 1
-0.409929299140531 1
0.434988696152147 1
-0.38073768813578 1
-0.916117495443203 0
0.113723383104045 1
0.0372588371108138 1
0.119303491380884 1
-0.775252660335756 1
0.0088592134433909 1
-0.0863905799202028 1
-0.158962651431245 1
0.111860658906315 1
-0.668739084213146 1
-0.100589658727333 1
-0.307647532702559 1
-0.625379956858021 0
-1.15451182297547 1
-0.366448360609382 1
-0.108498604016895 1
-0.746316888111035 1
0.545090350403111 1
0.338745349144167 1
-0.337960685036593 1
0.615740986655532 1
0.340671872007969 1
-0.20225850304638 1
-0.498511531186629 1
0.745066677110117 1
0.0656735890473225 1
-0.885433054671075 1
-0.190906499363967 1
0.0515357822513257 1
-0.160671751829331 1
0.501893239496252 1
0.19826290144541 1
0.275314198098798 1
0.154508436089402 1
-0.051562966380131 1
-0.398535867277766 1
0.0517293396999883 1
-0.608300365605041 1
-0.835591790024616 0
0.309320948275483 1
-0.24414455648734 1
-0.981460138550426 0
-0.923117570304114 0
-0.514342511896469 1
-0.391925387980482 1
-0.706093065148595 0
0.0259226856161476 1
-0.518761788614246 1
0.463926872604357 1
-0.0321108042759061 1
-0.00341309246729235 1
-0.0283331455559517 1
-0.526412550341867 1
0.176598834268229 1
-0.40986041580441 1
0.212247015916726 1
-0.765885419477343 1
1.14067348435525 0
-0.0274110493686557 1
-0.590095808101815 1
0.489553880526562 1
0.00722061069068046 1
0.832601457957889 1
-0.16426931878241 1
0.306819158424906 1
-0.230816921074403 1
0.607044002625382 1
0.348807974827049 1
1.36391803598725 0
-0.636565430389817 1
-0.478443154693695 1
-0.121098143120432 1
0.477127988172824 1
-0.0182232556795799 1
-0.0773506905336547 1
0.331129371436786 1
0.102136502022223 1
0.349348947663041 1
0.180336394208019 1
0.135665935024781 1
-0.0869885039102532 1
-0.240753714406928 1
-1.09321734604941 1
0.458937863816063 1
0.595616682129753 1
-0.716516969938698 1
-0.791737503215642 0
0.147203099084262 1
-0.817411316067028 0
0.541354127807076 1
-0.8563763787093 0
0.375961118829308 1
0.334602639334979 1
0.0560871788375226 1
0.264131161372605 1
0.112111717276992 1
-0.773043409328277 1
-0.940488031439177 1
-0.136756657030456 1
0.495307009695181 1
-0.134868531069265 1
0.313747359445542 1
0.356290589160938 1
-0.0701104770635654 1
1.11457223233593 1
0.723021213100913 0
-0.526626613254168 1
0.559505746294653 1
-0.31095504086422 1
-0.170811728583788 1
0.209415461569037 1
-0.115628383347192 1
-0.00550593326848886 1
-0.575669603019657 1
0.327661491951873 1
-0.5631213060439 1
-1.34321565802713 0
-0.193762566626292 1
-1.22680417428828 0
0.569733086904571 1
-0.265983826056864 1
-0.188545759866607 1
0.732940413843958 0
0.171692857607711 1
-0.193581186857813 1
-0.800346064646934 0
0.0617733319218777 1
-1.3371269491143 0
0.829250247364423 1
0.0699210595611585 1
-0.219387483658202 1
0.621700959088179 1
-0.80368231427009 0
0.0497938512856902 1
-0.311680472646586 1
-0.0718491756953516 1
-0.0151234233462613 1
-0.0385131675484202 1
0.00757082282313112 1
0.375518432400051 1
-0.371583384569057 1
-0.213769816067908 1
1.49154273111104 0
0.136751070479511 1
-0.188612392944335 1
0.651023287221711 1
0.422505262536533 1
-0.581984784276945 1
0.47996863708649 1
0.120325510685468 1
0.875019139713751 0
0.344853588976637 1
-0.0360045403737059 1
0.840412671543453 0
-0.493192696421875 1
0.25498578657508 1
-0.237030495266549 1
-0.20949020163971 1
1.34156806346969 0
-1.29067819253665 1
-0.262587197173897 1
0.809774252318878 1
0.355438982903028 1
-0.112172473582405 1
0.510791476091201 1
-0.151464189657992 1
-0.0742480836537367 1
-0.384132961770525 1
0.192034728992512 1
-0.326092300773247 1
0.69082976837263 1
-1.15585092879394 0
-0.585317853051551 1
-0.0011690464857263 1
-0.236478437042353 1
0.787276391547737 0
0.0542187652819704 1
-0.1667483886381 1
-0.21386700075055 1
0.661344574735336 1
-0.599756945100894 1
-0.229099918695345 1
0.605818229717893 1
0.17111071970292 1
0.00037443911233509 1
-0.648136759362529 1
0.266450435169284 1
0.398168531450899 1
0.0693901470033157 1
0.330062795707251 1
0.26687675069496 1
0.369573392728358 1
0.274798332127567 1
0.194529557806552 1
-0.428967485767109 1
0.197065341860845 1
0.188277928300213 1
-0.269326366702198 1
-0.0579257941131337 1
-0.340065335153018 1
0.108315400393044 1
0.352299359467095 1
0.011632089067952 1
-0.230560283945963 1
0.0681282188310944 1
0.442219389002379 1
-0.722979647101519 0
0.456510653855671 1
0.285646056532698 1
-0.772443044173251 0
-0.304494526680573 1
-0.399188751691434 1
-0.100724512698447 1
0.373391457489925 1
-0.30235216564795 1
0.105039825960274 1
-0.170216669424606 1
0.485900387868019 1
-0.307553742433593 1
0.949029584676273 1
0.682426259688247 1
-0.441699350368837 1
0.429965921302157 1
0.633063246218367 1
0.601112066071804 1
-0.00795391216850495 1
0.35573061642997 1
0.405544058026241 1
0.588971963014049 1
0.382466952644974 1
0.37392402583625 1
-0.679637324109684 1
-0.00354415595355988 1
-0.516356232698078 1
-0.26817881541478 1
-1.22581350804499 1
0.0602062612477585 1
0.615873833884523 1
0.531249386795399 1
0.150982923772232 1
-0.0286163397541042 1
-0.407255412261842 1
-0.0362728732308758 1
0.494637825322437 1
-0.484720220000295 1
-0.109270259136989 1
0.286688418718903 1
0.426901785753788 1
-0.298726952909868 1
-0.68421414340109 0
1.10950421202176 0
-0.11937567623408 1
0.732812253307621 1
-0.425711750842309 1
0.125338155657968 1
0.315340132710833 1
-0.13633780234368 1
1.85231737287146 0
0.668854918189755 1
0.25757585906969 1
0.249686711136354 1
-0.235571183580825 1
0.400930858783136 1
-0.286504663283791 1
-0.95579823036863 0
-0.306376066039915 1
0.271792437734657 1
0.0361460328833622 1
0.327063061561038 1
0.0807161482767809 1
-0.242357330356961 1
0.221455485166867 1
-1.12506332518988 0
-0.532568884309267 1
0.472985884504589 1
1.31802433519121 0
-0.487068254434554 1
-0.0659017047209362 1
0.179710245242658 1
-0.020661493576846 1
0.19268680812701 1
0.278268197407353 1
-0.531375462861283 1
-0.367459655259109 1
0.0434754632649612 1
-0.416066994142621 1
-0.53952811559219 1
-0.440278738472197 1
0.107316112413376 1
-0.322134976786614 1
1.27984068499587 0
-0.718144291785151 1
0.23938867956768 1
0.728096250573769 1
0.655029949012058 1
0.206675238493432 1
-0.511541151387625 1
-5.28790532194762e-05 1
-0.200862897550697 1
0.517184623979312 1
-0.810657989443522 0
-0.814512156300656 0
-0.00448560229867948 1
0.107616531491844 1
-0.388567507172376 1
0.900332493549 0
0.159946785174661 1
-0.377500975245726 1
0.620869665839177 1
0.315755472221764 1
-0.00699987258526379 1
-0.521415159533524 1
-0.524755276763671 1
-0.404312810714926 1
-0.0471266673840246 1
0.175286688389596 1
0.481219230137238 1
-0.233451987327987 1
0.680298587238007 1
0.400359871843621 1
0.29425133374899 1
0.155845743324904 1
0.21573681994751 1
-0.168238707543327 1
0.452489362705515 1
-0.44767000206108 1
0.778488494396075 1
0.319436911498187 1
-0.115845627514471 1
-0.162481727240524 1
0.169467573656128 1
1.56112887688753 0
0.0478120462397702 1
-0.0926866126492072 1
-0.397619918726526 1
-0.307675344074388 1
-0.112873565652416 1
-0.494126798108009 1
0.273420302019934 1
-0.0912003679025048 1
-0.201938597321362 1
0.539486932810501 1
0.225435848674316 1
0.370721158264078 1
-0.949163856761323 1
-0.879661224260784 1
0.373976732027019 1
-0.59632655516345 1
-0.103240901973988 1
-0.326025896547385 1
0.430975981723327 1
-0.325799025212326 1
0.291006487818885 1
-0.461856924818758 1
-0.464689046225279 1
-0.0742727628521508 1
-0.276512998254676 1
-0.390824714510146 1
-0.407415015866855 1
0.545869135465796 1
0.133766642823502 1
0.0238741857640954 1
-0.445167914892147 1
-0.316690122220209 1
0.00997234124271061 1
-0.809806810346968 1
-0.691794638042986 1
0.25176405880492 1
0.0379809713555214 1
-0.0855406970600563 1
0.226376605744025 1
0.750136692559322 1
-0.574275482086528 1
-0.562214289498489 0
0.334433364596978 1
0.256514399637236 1
-0.16505574448163 1
-0.2061119476759 1
-0.465093320968912 1
0.0524106885756703 1
0.402492808560926 1
0.467088048967937 1
0.996006275764506 1
0.106159746885791 1
-0.181533204598722 1
0.215244328534746 1
0.874098809188417 1
0.990891076055476 0
0.232599803194052 1
0.209977091297654 1
-0.325936175422433 1
-0.0339044446458092 1
-0.456034801845116 1
0.01610148009572 1
-0.616322060729848 1
0.433000598054392 1
-0.189207080767361 1
-0.0372654328866709 1
0.188259083917969 1
0.258573175571707 1
-0.0826332496660788 1
0.0607609179361029 1
0.0152763625684566 1
-0.567825984597349 1
-0.0765650243077598 1
-0.367746061733746 1
-0.159772024495339 1
0.465906037809322 1
-0.139833300813371 1
0.0380097011257833 1
0.805864800297284 1
0.754566799261376 1
-0.283452804311408 1
0.0860947716097145 1
-0.817442792602791 1
-0.571082986962134 1
-0.263318170053305 1
-0.184775765665804 1
1.41660379479229 0
-0.357074995050775 1
0.196993806518277 1
-0.223139498153312 1
0.352015679172601 1
-0.164859101605134 1
-0.482330195080144 1
-0.297417490334508 1
-0.223901265380157 1
-0.207677108966631 1
0.246049382415624 1
0.747871756497331 1
0.0866746638043351 1
0.0525271840789051 1
-0.661912829670685 1
-0.111650575298532 1
0.114355128141331 1
-0.328612306297049 1
-0.52755409448581 1
0.282633099090696 1
-0.929778356001517 0
0.609112235222187 1
0.336355949687305 1
-0.642035349502185 1
-0.120022937933059 1
0.113753793775153 1
0.696744987983146 0
0.631010838404043 0
0.191226899904617 1
0.855932882901027 0
0.205421057981567 1
-0.370189923520044 1
0.782931922124535 1
0.625225628256488 1
0.0081349259380763 1
0.33119682233694 1
-0.123147401929989 1
-0.415166982628231 1
-0.896986840013254 1
-0.00445424156247611 1
-0.146658314134544 1
-0.236547948534185 1
0.600909921444986 1
0.171078391463561 1
0.760432931697347 1
-0.763379462510139 1
1.11700144978133 0
-0.394097451612997 1
-0.0596945127222063 1
-0.613122634935401 0
-0.0623316631856016 1
-0.105319678963866 1
0.329816142400599 1
0.623429452887843 1
-0.827504790178954 0
0.173045418902948 1
-0.283429310995379 1
-0.583535952462427 1
-0.41212488829931 1
-0.313350506253773 1
0.721406776959499 1
-0.210072067166138 1
0.112947110591117 1
0.240733495402 1
-0.63269405632649 1
0.650267290654251 0
-0.0697750198254958 1
0.516367610640653 1
0.782919993635398 0
-0.252893497648413 1
-0.670873604719881 0
-0.403412926552352 1
0.813845769470683 1
-0.167222548242352 1
0.240233342200902 1
-0.200861845102667 1
0.0157311767900459 1
0.0823923964749719 1
-0.298699567711108 1
-0.595318458185849 1
0.401075347623785 1
0.15931297920578 1
0.496394597831039 1
0.565814816339653 1
0.0874941962900014 1
0.291797688668736 1
0.477246633713699 1
0.76593067363771 1
0.642501184266015 1
-0.776081506366835 1
-0.20689998406013 1
-0.117535929678401 1
0.240767743660059 1
0.462637850430994 1
0.418437819057262 1
-0.664251611563313 1
0.583422387787521 1
0.146434133261156 1
0.680194579605428 1
0.221921466368762 1
0.242699213899253 1
0.927948794186791 0
-0.450007722902879 1
0.7645955033304 0
0.57217654345534 1
0.262599731316879 1
-0.431393839559425 1
-0.857322181076163 1
-0.28776044913964 1
0.34011202216551 1
-0.00342222428277261 1
0.553864275758507 1
-0.816454731015919 1
-0.0241876851975475 1
-0.431026958921688 1
0.391035271774332 1
-0.600716426557909 1
0.410778834719518 1
-0.38219905803872 1
0.685374296457245 1
-0.169928268107631 1
0.302456403650129 1
-0.270668359443767 1
-0.119159631441668 1
-0.224327268790362 1
0.340349233908144 1
-0.179369440463095 1
-0.313960453708078 1
0.492698697398594 1
-0.501368719916345 1
0.0065724958452229 1
0.255357637447124 1
0.25036201057459 1
-0.981387086307167 0
0.762841479564308 1
-0.641547823283839 1
-1.04650493602682 0
0.160416317007746 1
-0.268035102984897 1
-0.915165711038479 0
-0.26080011794867 1
0.394130684409276 1
-0.128914562106047 1
-0.284693737713942 1
0.294882015208041 1
0.437775467573403 1
-0.666911926576911 0
0.482584884237249 1
0.193246386456156 1
0.17113729317012 1
0.20186545952581 1
0.150675414080713 1
0.139866400141545 1
0.224841366824824 1
-0.357431996426123 1
0.550382779637125 1
0.395216425273067 1
0.14722867982553 1
-0.231556384767456 1
0.856673085133549 1
-0.61919840253091 1
-0.1765141503078 1
0.0251622217378829 1
-0.413506695807948 1
0.0406937058556459 1
0.119556947672019 1
-0.0554772280133426 1
0.182433468652522 1
0.271610402709339 1
0.846873523256892 0
0.498647075273792 1
0.499156593955179 1
0.987691526531547 0
0.39863960666629 1
0.0392883133570793 1
-0.0510256095616889 1
-0.056965453654637 1
0.241846942095 1
0.0583820918812451 1
-0.0680082203389781 1
0.232565323303063 1
-0.136922060345556 1
-0.488796144863628 1
0.400685781663592 1
-0.605585471615384 1
-1.10536111706742 1
-0.6244918600713 1
1.01828774361141 0
0.125255368715809 1
-0.112601514524993 1
-0.188168329096019 1
0.477889174434667 1
-0.548399483867697 1
-0.669839763155447 1
0.28206496849654 1
0.016489899521307 1
0.358344147384066 1
-0.184848780618663 1
-0.562314845733032 1
1.15856250991574 1
-0.553254225013611 0
0.315591732952556 1
-0.296798563141375 1
-0.119338746522606 1
0.161348293094174 1
0.259743486512326 1
0.481326585012775 1
-0.51990371527629 1
-0.671767121382582 1
0.21519661000379 1
0.740300552632115 0
0.580358058310464 1
0.0306265339748558 1
-0.379435063460978 1
0.834420204947637 1
-0.0595211625210683 1
0.15148444314013 1
-0.346532314695353 1
0.790240322668274 0
0.562468732741897 1
0.119453029849398 1
0.223861120326135 1
0.499254548069018 1
-0.575104991207035 1
-0.214878145236298 1
-0.577436716796678 1
-0.0259392121695804 1
-0.71399260277123 1
-0.382903408075729 1
0.0377366640990745 1
0.0825108265253635 1
0.201860939770381 1
0.31533460832669 1
0.104459201866036 1
-0.371651140150783 1
-1.17294697556048 0
0.270617316800457 1
-0.22511191186328 1
-0.799332071383684 0
0.250733872272337 1
-0.15741285600572 1
-0.2738410530565 1
0.369902188528223 1
0.732937341389597 1
0.243533306366597 1
-0.317462949645979 1
-0.155525411767524 1
1.12311274966374 0
0.120059594550737 1
0.296059511747321 1
0.239491644598729 1
-0.0585914681268149 1
0.158809262110369 1
-0.374244295955478 1
0.117372569529794 1
-0.265070472891416 1
-0.161212212007651 1
-0.393059976407238 1
-0.267505675675531 1
-0.0944693758035898 1
-0.288762472329094 1
0.102613720605641 1
0.800010406650013 0
-0.278980711516714 1
0.379152510294287 1
0.216165700495504 1
0.246218275638012 1
0.402382548209545 1
0.597202655716506 0
-0.172080022560933 1
-0.163557193607259 1
0.482133948436635 1
0.481250890933671 1
-0.121208894696218 1
-0.107365845367429 1
-0.0818261953657631 1
0.274878060419018 1
0.123497477435897 1
-0.375595375938225 1
0.613146757450984 1
-0.229320938870576 1
-0.122442487035048 1
-0.480703084040714 1
-0.0469607251043019 1
-0.996954076096144 0
0.455431071336225 1
-0.995203553075131 1
-0.18320247762542 1
0.513212736457651 1
0.166932701371429 1
0.86712949562703 1
-0.168431766745622 1
-0.374063923032562 1
0.0625995130591736 1
-0.101156037191224 1
-0.0844983922616078 1
0.310981415875031 1
0.263043594993414 1
-1.45396243274831 0
-0.615318324623406 1
0.692780208138931 1
0.571103565004333 1
-0.188435624734258 1
-0.628733417705672 1
0.0200877712513463 1
-0.761790613989721 1
0.230817405798579 1
-0.2317693921035 1
-0.000226185407423515 1
0.0818631545183407 1
-0.227758223201385 1
-0.794388972773978 1
-0.412329871084939 1
-0.107563945065318 1
0.562440488767434 1
0.0521092952387178 1
-0.599075195771058 1
-0.627199489377818 1
-0.0880544696310147 1
-0.612870434912428 1
-0.130276227130124 1
-0.114216993882893 1
-0.635433214305303 1
0.375735757199596 1
0.0427569018420162 1
-0.72653293708373 1
-0.131264676350962 1
0.066417165802153 1
-0.142854671988524 1
-1.1062389009267 0
-0.38282735653046 1
0.559140207364693 1
-0.367804912234028 1
-0.0939640501168204 1
0.264111945272926 1
-0.257782825662775 1
-0.272988241035222 1
-0.223860802009062 1
0.146905432908713 1
-0.193294994058509 1
0.316482401655186 1
0.656776275310483 1
0.228466077895616 1
0.0246853225945806 1
0.00123702471114758 1
0.193940242158844 1
-0.0840982881696452 1
-0.469723452564473 1
-0.080489690150596 1
-0.689464317289889 1
0.311690403855981 1
-0.0414503840668176 1
0.0175429963450046 1
0.580554334079135 1
-0.18817279550794 1
0.575001114971547 1
-0.627359831066721 1
-0.20780797801904 1
0.129936451180097 1
-0.573940440303955 1
-0.528210544067727 1
0.0281255834028222 1
0.286565131546779 1
0.397272870466589 1
-0.7147768748667 1
-0.565349066353629 1
0.079840184697285 1
-0.784210914264191 0
-0.833669803311621 0
0.312000102427666 1
0.278619157588285 1
-0.138908079388934 1
0.468664052076992 1
-0.615449010149698 1
0.728254478784557 0
-0.772743061795063 1
0.301300871306733 1
0.530557768409814 1
-0.195042131114901 1
-0.072664998739654 1
0.515604637443287 1
-0.100168637288783 1
-0.420365955126407 1
-0.504125081196271 1
0.332006232730168 1
0.0285399444339891 1
-0.0352214755958248 1
0.343214688503822 1
-0.213285815534839 1
0.0159954962123813 1
0.677963018343236 0
0.0753996062638587 1
0.0393928464114505 1
-0.253250807440264 1
-0.273316225047954 1
0.206850201911608 1
0.00262097225970406 1
0.193194449497075 1
-0.643719515914532 1
0.00708111681797844 1
-0.723568479698043 1
0.2967626953066 1
-0.618170730256568 1
0.680101979030524 1
-1.05460256674032 1
-0.484457268176092 1
-0.83199934387476 1
0.287447873158576 1
-0.122042456694289 1
0.239370564889331 1
-0.538895251300998 1
-0.347737922631441 1
-0.0315911396936127 1
-0.491713273840037 1
-0.107172871013538 1
-0.560329226701237 1
-0.820095457757847 1
0.772822440831386 0
0.483744736668823 1
0.655850700092682 1
0.690529862755636 1
-0.932318088080536 1
-0.292655251272804 1
-0.239015259770492 1
-0.770096635469921 0
0.724568992930681 1
-0.107939867868358 1
-0.185243381509131 1
-0.34001795377743 1
-0.187162665921717 1
-0.59282114236618 1
0.886842184922643 0
-0.101545618573271 1
-0.0486694429751858 1
-0.489861387292208 1
0.831997024296116 0
-0.266783772473834 1
-0.249666137548028 1
0.277994327423498 1
-0.575320619110781 0
0.374325244939484 1
0.958350688338892 0
0.00710631521665878 1
0.427405579298454 1
0.208410774906214 1
-0.750326175981601 0
-0.177767388596011 1
-0.374447947662607 1
0.212387936430769 1
0.762265589696318 1
-0.149642026541766 1
0.686731523629025 1
0.369277329936747 1
-0.815200085811888 1
0.451184800599122 1
0.751154270677451 1
0.180650075501327 1
0.362678875354535 1
-0.827949475067154 1
0.60726063555835 1
0.0346420310823314 1
-0.525928851967062 1
0.69200684160195 1
0.451629979923797 1
0.12774065906042 1
0.126707351798608 1
-0.453183047411323 1
0.384928375317513 1
-0.493698014868272 1
-0.426167044824297 1
-0.0296874239680155 1
0.437880435918194 1
0.193057739447473 1
-0.424782084069906 1
-0.154445685259928 1
-0.390437646265765 1
-0.626545994231994 0
1.1916394119498 0
0.0586099145433354 1
-0.425048998636479 1
-0.164968197323226 1
-0.547315505096559 1
0.0330201031686157 1
1.00773442182319 0
-0.0269895676830572 1
-0.209461897632594 1
-0.0601503495967718 1
-0.426058149505843 1
0.385153956382778 1
-0.202525614997729 1
-0.41099371612764 1
0.250032506910744 1
0.0323952950492297 1
-0.414057446391748 1
0.741889876929628 1
0.326815577737811 1
0.583909288724996 1
0.322342713830884 1
0.788675563624693 1
-1.02528573715849 0
0.242713060403254 1
-0.126816043730347 1
0.0205470234942788 1
0.969036144371504 1
-0.986367278184696 0
-0.158945820844614 1
0.181429097845739 1
-0.0747624560773148 1
-0.639732831206471 1
0.766448084473299 0
-0.0504346913196224 1
0.131844024959241 1
0.304639050868484 1
0.195137755466906 1
0.601827701658787 1
-0.861141614923365 0
0.106039777977651 1
0.274693895989743 1
0.462995836388171 1
-0.212273161132537 1
0.0959204631754527 1
0.279864817458847 1
-0.291773516460303 1
-0.363570806333823 1
-0.165016441928307 1
0.222721890528179 1
-0.244270011754621 1
0.865183350484133 1
0.447157486505359 1
0.00769478236039273 1
-0.566757653369551 1
-0.238811287346301 1
-0.164296021051065 1
0.680808083700864 1
-0.311704339993683 1
0.274974556900601 1
0.508914507572912 1
0.279067444123334 1
0.0126379806764972 1
0.188657167324337 1
-0.912343633502734 1
0.0305581844756797 1
0.0442991046681047 1
-0.249959985199125 1
0.463625033639625 1
0.306966129778328 1
-0.659211345971911 1
-0.21986702651986 1
-0.533008212921792 1
-0.393386573169605 1
0.0947301964776623 1
-0.335400414112702 1
0.215770096033157 1
0.20207737144217 1
0.120208000191393 1
0.273860478304646 1
0.54771386731998 1
0.211882186814425 1
-0.998802624843018 0
0.430254518713289 1
-0.317744289950689 1
0.320084434628559 1
-0.0622697453112671 1
-0.237176224708554 1
0.111131827963005 1
0.375951386489046 1
0.259821216014935 1
0.160260237641853 1
-0.336961283967517 1
0.63064855471853 1
0.034226397490554 1
0.10230758999821 1
-0.819151221346837 1
0.297491680781594 1
-0.335999449455397 1
-0.329923011407377 1
-0.205525144843109 1
0.287894435966449 1
0.435700410997774 1
-0.086566449343548 1
0.555545398093171 1
0.278309701012894 1
-0.156060742891519 1
0.780469247650906 1
0.230657554372136 1
-0.215801796223398 1
0.165189788653379 1
0.302463361798378 1
0.213981572001803 1
0.157789929442597 1
-0.0270411317771423 1
-0.0276084528433863 1
-0.526450480403228 1
-0.132247173282677 1
-0.247845805503342 1
0.169687987009144 1
-0.181810635116193 1
-0.473927887346002 1
0.526317560541093 1
0.190530869372557 1
-0.649317381688095 1
0.219253447947644 1
0.614491601115581 1
-0.58125058998219 1
-0.00726650530591244 1
-0.245170304934259 1
-0.562829526753442 1
-0.124018920701582 1
-0.346216505422047 1
-0.410514764723684 1
0.268026735638541 1
-0.949137988581896 1
-0.183203235834953 1
-0.190917542835877 1
-0.047830107302884 1
-0.481719609713064 0
0.213752504002923 1
-0.191491741509445 1
0.0529642764790937 1
-0.875415939093085 0
0.117458748971522 1
-0.341834128203724 1
0.243158013886809 1
-0.175606732634981 1
0.0218886383923769 1
-0.109772156698429 1
0.298037139784355 1
1.1257329996798 0
0.709103742531876 1
-0.0759686411369425 1
0.423705084179466 1
-0.00145453866548506 1
-0.180727148850508 1
-0.174612195136789 1
-0.0563408199134915 1
-0.712559735381362 1
0.576363266848916 1
-0.333356702925604 1
-0.0956308837928102 1
0.528415298633545 1
0.751178042316488 1
0.0521003169591728 1
-0.633483519716939 1
0.451336439457107 1
0.929933376642221 1
0.202084664825579 1
1.10656287607455 1
0.166281452703851 1
0.162493835346461 1
0.342502838550271 1
0.320512770780818 1
-0.0231248401049068 1
-0.132949497708571 1
-0.186345705504796 1
0.234885468081986 1
0.220628817225876 1
-0.377953272717828 1
-0.904163150661315 0
0.0766908426380759 1
-0.248396490324106 1
-0.596273041850165 1
0.726766538607873 1
0.160065113655507 1
-0.241832421551467 1
0.194575394572844 1
0.0895241863196712 1
0.0199423808348864 1
-0.00566750887781453 1
0.213369555270447 1
0.669635257203568 1
-0.079312137988362 1
0.952634123269241 0
-0.0327038454061035 1
0.510018603539139 1
0.281464939972429 1
-0.150066263123998 1
-0.294126126223846 1
0.351709152392459 1
0.142752494757999 1
0.317098046134971 1
-0.0526872642851708 1
0.616186139826025 1
0.294593042993702 1
-0.468920171768983 1
0.160757472814566 1
-0.456189550534914 1
-0.222038479748045 1
0.417033961911197 1
0.146100339530878 1
0.198184253543502 1
0.0958414520353185 1
-0.323066724498176 1
0.482790293799862 1
0.600694078264252 1
-0.215357306123398 1
-0.413561767583334 1
0.0542122218465827 1
-1.14913259997973 0
0.778551650548182 0
0.102760476194108 1
-0.807306398656282 0
-0.564048182809051 1
-0.154242833652468 1
0.0731676913108553 1
0.11727054550847 1
-0.152332868998443 1
0.791164336885591 0
-0.0635541537337165 1
-0.0310042043353385 1
0.0286509947918177 1
-0.216272859457005 1
-0.0670912083373205 1
0.371768815947607 1
0.422251029837193 1
0.262439629211556 1
-0.141504294439835 1
-0.251552206185111 1
0.308446822690402 1
0.549400386927651 1
0.167289559057091 1
-0.572271033569623 0
0.268044171773785 1
0.891050437874458 0
0.600805022275837 1
-0.29354363195205 1
0.356854038433272 1
-0.0731534152547993 1
0.307009602368751 1
0.378431115131928 1
-0.501047983111944 1
0.22601296599009 1
-0.112289297508443 1
-0.0628412112090299 1
0.0933984885428351 1
-0.678279647849949 0
0.234174916272234 1
-1.13380741906665 0
-0.180944364542896 1
0.220948934770956 1
0.0170037229424456 1
0.195459457155122 1
-0.13247382711089 1
-0.458733102694571 1
0.598235039863761 1
-0.0570664015198819 1
0.0929301283280637 1
0.184837091359219 1
-0.368656360214306 1
-0.129315510748302 1
0.0497702486949383 1
-0.285555252158751 1
-0.178306601175968 1
-0.329622447441512 1
-0.181572227513252 1
0.0208396947817971 1
0.202510941961012 1
0.505066591544971 1
-0.169268040249484 1
0.336082669213636 1
-0.480983066323314 1
-0.144761577590959 1
-0.927264985203947 1
0.329580697327064 1
0.368292992105152 1
-0.0198965966831394 1
-0.248116844981238 1
0.144127086769954 1
-1.10403522555984 0
-0.64199377027071 1
-0.479077696032137 1
0.120865422245913 1
-0.457573856202447 1
0.194397965643432 1
-0.421561484627456 1
-0.584145688299284 1
0.0956306028293586 1
-0.786824175412392 0
-0.273630560423125 1
0.665599066648641 1
0.768655130830274 1
0.747469851712902 1
0.107191378938779 1
0.622227616635277 1
0.36399684352837 1
-0.135526152288314 1
0.152815599442484 1
1.02973569973754 1
0.39129274667676 1
-0.0379433121783368 1
-0.185249445877248 1
0.337060466959757 1
0.628910192312232 1
-0.15931128149507 1
-0.0218136126504671 1
0.466555385163367 1
0.462944046914952 1
-0.133128774105994 1
0.169497014339846 1
-0.189111029852569 1
0.377423941224881 1
0.0334322129652912 1
0.35042216908623 1
0.378610389964458 1
0.249597403807857 1
-0.240067973629492 1
0.578416709191296 1
-0.601921959274575 0
5.5063478552414e-05 1
-1.13101720207446 0
-0.0759654892407115 1
-0.161056983171092 1
-0.0721144047175701 1
-0.310162491867803 1
0.534982393458035 1
0.11255012045134 1
0.686776068716943 0
-1.27847317593321 0
0.282383163776725 1
0.0578755752152829 1
-0.295212944158462 1
0.0800003026175409 1
0.068517593290167 1
-0.121549179240054 1
-0.262833870237659 1
0.493367257738709 1
-0.107322849564453 1
0.294270058059787 1
-0.0990844662343902 1
0.308299226677738 1
-0.351480146073573 1
0.498190660053757 1
0.634434161189571 1
0.279417305966544 1
0.492230158136054 1
-0.0668391302257167 1
0.23635438543971 1
0.163958298488304 1
0.759127646332614 0
0.364121779708541 1
-1.12586698011761 0
0.541217392128104 1
-0.765987429045853 1
0.23056144035145 1
-0.43655488343973 1
-0.399650906131579 1
-0.932848541798915 0
0.285750542958538 1
-0.697635902064241 0
0.001055550961991 1
-0.254661827167677 1
0.563572871026291 1
-0.255838521697044 1
0.285892748319801 1
0.0999323681741247 1
-0.489507754423692 1
-0.0457802779278407 1
-0.237103992849404 1
-0.427431067126835 1
0.370508446151549 1
-0.425174289403765 1
0.357470238909632 1
-0.0132667451918011 1
-0.438823829586428 1
-0.146611555388806 1
0.229720801173851 1
-0.0548490430016874 1
0.558429115667505 1
0.0184833048941927 1
0.46857831987884 1
0.731936478201631 1
0.432298868116332 1
0.387344535130928 1
-0.0544431761367935 1
0.246504220585592 1
0.516219603619369 1
-0.319500526401173 1
-1.28109940102857 0
0.326516524248998 1
-0.492221348051244 1
-0.479333589686498 1
0.196995541816149 1
-0.679186774083926 1
-0.418571728348414 1
-0.129697403376933 1
-0.131864995600423 1
-0.481462068013879 1
-0.113907732802875 1
0.156832583601109 1
1.14344317160303 0
-0.053653734962668 1
0.222051402945886 1
-0.128003865427176 1
0.546249827936568 1
-0.0606792146731598 1
0.998219142507629 0
-1.19093056125553 0
0.459818060975366 1
-0.546452166061774 1
0.520894814267874 1
-0.557743723765935 1
0.46277976473589 1
0.4480770511579 1
0.145763165971116 1
-0.897408605290548 0
-0.578038422583129 0
0.220409856782074 1
0.635567451278925 0
0.253865008469014 1
0.461329360265937 1
0.314782041237919 1
-0.0130527899084079 1
-0.643993977812379 1
-0.0227611522522716 1
-0.105192646936583 1
0.0238535823783454 1
0.258612933222254 1
0.102957791072994 1
-0.33197501747786 1
0.0168441292185649 1
0.337903902491352 1
0.566848632882796 1
0.228736647469447 1
-0.132560588750199 1
-0.113418919280802 1
0.55332215428446 1
-0.0252144589264652 1
0.176373695206702 1
-0.639310289741759 0
0.320597724635297 1
-0.0628956484537499 1
0.202506420803092 1
-0.314446488381265 1
0.922863260361255 0
0.131982620173019 1
-1.23978032993822 0
0.29294824203673 1
0.0719126665909381 1
0.558554745129406 1
-0.534098298949285 1
-0.680370377872605 1
-0.376755665489169 1
0.231761496237347 1
0.483032842894057 1
0.889312446930118 1
-0.286937221887692 1
-0.446496807658551 1
0.285902989630859 1
-0.0804865733783949 1
0.180212032036174 1
-0.536476896177298 1
0.752951730356829 1
-0.19337048189641 1
0.733277609609281 1
-0.0355276335177095 1
0.081158805614164 1
0.808757941261842 1
-0.0888639266734436 1
-0.353292215334845 1
-0.398428840639228 1
-0.335267582584363 1
0.244689970499921 1
-0.262347744528084 1
0.479731571023595 1
-0.690898527602601 1
0.557100925310719 1
0.449540459757732 1
-0.071508781738625 1
-0.0630517296768521 1
0.31110645203898 1
-0.0115802167359898 1
-0.770349594021792 1
-0.346263124606464 1
0.000116460750789638 1
-0.294795188169101 1
-0.35618754733433 1
-0.0967855989573698 1
1.01484836511834 0
0.289179123295942 1
0.478342876210632 1
0.0914550700873041 1
0.819231551712346 0
-0.155411901243203 1
0.356178279959809 1
-0.0981173147361072 1
-0.524857058544094 1
-0.473587099918982 1
-0.293160358302337 1
0.760166234313823 1
-0.842309570690118 0
-0.335021003375745 1
0.905898598017637 1
0.0268936557901352 1
-0.318923655240326 1
0.105849230766241 1
0.456134058676006 1
0.428886819477965 1
0.469186486459092 1
-1.04211695218998 1
-0.442064862589496 1
-0.99027735710847 1
-0.0583215044643814 1
0.682687720398973 1
0.292779363879698 1
0.114608390951315 1
-0.0874452663849256 1
-0.149135567890713 1
0.0238024007609586 1
0.135932239807137 1
0.681257406315188 1
0.684463483135565 1
0.457593004016013 1
0.0486365529311481 1
0.187017969698579 1
-0.0619673628504353 1
0.751289579327763 1
0.0832762664811949 1
0.278576565475234 1
-0.201774703767495 1
-0.178286240800946 1
0.0151333239904779 1
0.602168264999483 1
-0.18937464484577 1
0.169567098158084 1
-0.475144940877238 1
-0.679421103675381 1
-0.280575086471573 1
0.204252299998334 1
-0.376300672606452 1
-0.141481121471678 1
-0.0914401080350303 1
-0.444883296253544 1
-0.275238408414203 1
-0.76899647004868 1
0.64753963163838 1
0.514152081237769 0
-0.35726273730401 1
0.515300729189123 1
0.573210965302714 1
0.293325620055286 1
0.0780601355720192 1
1.31403725986591 0
0.298229306244625 1
-0.268005161550932 1
0.767165880703465 1
-0.286839842857224 1
-0.542044231461698 1
-0.469641260155221 1
0.155033894965918 1
-0.087506199169151 1
0.198808451583557 1
-0.403828861293327 1
0.190301725589291 1
-0.981269929724245 0
0.268672043116479 1
0.0468361539493799 1
-0.181537096736872 1
-0.645068833594726 1
0.582887745927367 1
0.310406620441219 1
-1.08653462938374 1
-0.0615832547250003 1
0.896675941349939 1
-0.182497108521587 1
0.0323986940995157 1
0.0974733076530386 1
0.0161197959115016 1
-0.609494296553883 1
-0.391320138298314 1
-0.437136782741992 1
0.0482381452978659 1
-0.0200204747795477 1
-0.718965182577084 1
0.535710796855431 1
-0.253561517093432 1
-0.621344102299232 1
0.0262461160867091 1
0.285550030282431 1
-0.974942514290041 1
0.194589111406637 1
0.61376022270773 1
0.2582670556432 1
-0.0514181267269592 1
-0.315801569999057 1
0.563327729170466 1
-0.463960477355142 1
-0.0597490760178024 1
-0.0933340696453676 1
1.62903613707216 0
0.283658500545687 1
0.367859671113861 1
-0.278963220126473 1
-0.173566490812624 1
0.0277806559220852 1
-0.283243255522671 1
-0.865198804081472 1
0.642881542232545 1
0.175361980336701 1
0.152518201834843 1
0.0638139016242031 1
0.2016729954363 1
-0.637220310321421 1
0.819354699892045 1
0.0596598769425774 1
0.471058761075638 1
0.124974932240672 1
0.550103416932673 1
0.795293932818326 1
0.0334452421629127 1
-0.363760395027155 1
0.782573327754654 1
0.343368902657362 1
0.0149023171750642 1
0.321127982982019 1
-0.560769488259025 1
0.00543820958861911 1
-0.21998932945497 1
0.662336110034588 1
0.746431929006378 1
0.266433896468436 1
-0.0364731762204918 1
-0.264667275288733 1
0.385222767602202 1
0.0397079421898045 1
-0.375526522709569 1
-0.0546757499583907 1
0.0698438178252071 1
-0.0337534651520189 1
-0.0980645644932163 1
-0.172116097074986 1
1.10356200202553 0
0.60630662629513 1
0.230963841146429 1
-0.126690841264699 1
-0.13016283924873 1
-0.731286182441386 0
0.6384298698511 0
0.64503480544981 1
0.172251572810811 1
0.193668858272786 1
-0.16002867199154 1
0.140039900965289 1
-0.22351780665881 1
0.720274325044452 1
0.520966576626436 1
-0.298685278470822 1
0.3022286643337 1
0.642566386491286 1
0.909765368444758 0
-0.0593238173778524 1
-0.508821026420491 1
-0.158355044559533 1
-0.176048621647622 1
0.523612056254164 1
-0.0704891356913928 1
-0.617234403179699 1
-0.0225194032281065 1
-0.192274689039248 1
0.456575694482765 1
-0.883145001448509 0
0.130920003980381 1
0.257374058387903 1
-0.193232312782245 1
-0.408707295890519 1
0.145545025488283 1
-0.341318932570232 1
0.683154019924763 1
-0.992272993583762 1
1.18815813759371 0
0.407590068358189 1
0.0362436317704508 1
0.315020416699228 1
-0.759540278657334 1
-0.238671716510677 1
0.0548821271058213 1
-0.0929869732026422 1
0.341887213367839 1
0.212834602198186 1
-0.603761044441764 1
0.500692599876219 1
-0.171258526359366 1
-0.405565901918603 1
-0.981581457804905 1
-0.458581967538364 1
0.11849168916646 1
0.637499489765239 1
-0.0613680698103588 1
0.858786842080221 0
-0.375675589394768 1
-0.293236632908304 1
-0.203819195406727 1
0.226396172683112 1
0.18847620580667 1
0.370945860480093 1
0.0933865593907089 1
0.234669944722782 1
-0.63682344217444 1
0.266397632221678 1
0.593431707076782 1
-0.0776387808180016 1
-0.0408284166721227 1
0.668583487760247 1
-0.511979972172258 1
-0.690791762505694 0
-0.500262192140533 1
0.500897852332623 1
0.358580634050487 1
-0.73978435938292 0
0.129085505532418 1
0.419189065917596 1
0.210554626164812 1
-0.124314739532581 1
1.11581790446844 0
0.356712287205522 1
0.167381742894255 1
0.480029808171111 1
-0.352254112242665 1
0.164336807401033 1
-0.193509192050573 1
-0.119176272170709 1
-0.555037830079044 1
-0.0351453074069437 1
1.51399502417061 0
0.0820566469306355 1
-0.0751558373007625 1
0.21727977413908 1
0.620447605372176 1
0.333133250763622 1
0.693663934168371 1
0.42786537622273 1
-0.353659221733339 1
-0.526493869094569 1
0.147442127550811 1
0.291135679330401 1
0.825048469963801 1
0.0940698348484461 1
0.208240085819916 1
-0.845984992350831 1
-0.0262238752725364 1
-0.151752940986503 1
-0.724827605749397 1
-0.381227894692851 1
-0.310438880701183 1
0.373934498885632 1
-0.850482546296305 1
-0.545676976721122 1
-0.465709063796171 1
-0.728259529140397 1
-0.440544200333889 1
0.67976793415715 1
-0.0160826867916713 1
0.00612129511083948 1
-0.124434995673835 1
0.559914525288518 1
0.664323559230839 1
0.816980162503246 0
-0.776357011564035 1
-0.33834034883258 1
-0.0953340706614749 1
0.510439476535588 1
0.565310700930501 1
0.138983595402478 1
-0.0199080753460149 1
-0.248559631532737 1
0.558160642573097 1
0.693640690608513 1
0.372934877872483 1
-0.168412055262265 1
0.0240908189758129 1
-0.175176407272037 1
0.29079912018468 1
-0.428898946101406 1
0.451254443875068 1
0.0440432674825189 1
0.403193846310695 1
-0.626579936224914 1
0.714148895297358 1
-0.389667519682157 1
0.0619662367404606 1
-0.926539056068072 1
-0.381812384251306 1
-0.693935279794677 1
-0.124031547269074 1
0.304598324693342 1
-0.367910263133623 1
-0.0253425025594289 1
-0.573161349335068 1
0.417774132979992 0
0.264109219967482 1
0.234226491054158 1
0.204454213322048 1
0.845765104883526 1
-0.283762016552443 1
-0.247363815090378 1
1.14683952017275 0
0.306313073840156 1
0.410072324645401 1
0.294312126139007 1
0.360948289476399 1
0.0305438924753976 1
0.0222947749875968 1
-0.262792022925831 1
-0.152898816127442 1
0.150337186063506 1
-0.429309146078951 1
0.451283160628826 1
0.280065835560318 1
0.690707566361205 1
0.109731295671795 1
-0.402357892764607 1
0.186384545194684 1
0.167909197754845 1
0.220877033028872 1
0.727695121438526 1
-0.498574422465106 1
-0.936116482679479 0
0.929996413012285 0
0.0785327266996204 1
-0.988119486471076 0
0.399688482405193 1
0.238361499967258 1
0.271600714525021 1
0.0777211854301743 1
0.762111958566522 0
0.36763761302275 1
-0.279962289716159 1
-0.462939771108511 1
0.255642179891469 1
-0.120968588356118 1
-0.444538232743175 1
-0.124531593963733 1
0.208297020212274 1
-0.220952184244828 1
-0.103769469833143 1
-0.642524773400031 1
0.328482208521786 1
-0.0508239917635369 1
0.263019742748232 1
0.0990790567373364 1
-0.252716158340318 1
-0.0769135943180669 1
0.316441893937135 1
-0.872225344370549 1
-0.765934413717181 1
-0.525288018722867 1
-0.186424801000923 1
-0.920796024860264 0
-0.490099188278916 1
0.895872567635896 0
0.0343006311298578 1
-0.427307768087913 1
0.432528722280082 1
-0.0713666657092996 1
-0.168092577239153 1
0.0157736641401242 1
-0.199505049312879 1
-0.071426034446702 1
0.192833584647655 1
0.78801064539087 1
-0.178586826980455 1
-0.384029943096138 1
0.160574160804423 1
-0.0411481563597356 1
0.101391447313443 1
-0.724397000490654 1
0.0793177976823922 1
0.806846609916585 1
-0.614576389311769 1
0.637016700052494 1
0.411989323273813 1
-0.41752103977963 1
-0.811733164502291 1
0.610466156396104 1
-0.173172698453067 1
-0.786329427058606 0
-0.115404115366338 1
0.411342559915257 1
0.254609503170901 1
0.174144829344113 1
0.0357192311598878 1
0.0620125905992826 1
0.322076273248076 1
-0.704234973252803 1
-0.0957715912174808 1
0.220617707575141 1
0.0756497794052549 1
0.547921419793509 1
-0.0574995569364381 1
0.126690287909047 1
0.516765089181338 1
-0.114101895357167 1
0.596992602660791 0
0.486444969164311 1
0.642545896993607 1
-0.441863418300679 1
0.348188591886837 1
-0.489434268084499 1
-0.107300032749415 1
0.734956251310203 1
-0.375237592052392 1
0.0256407244340735 1
-0.434182374322731 1
-0.117967146096922 1
-1.08366376215977 1
0.13208965431907 1
0.568259737196432 1
0.0574095524006282 1
-0.392398384295559 1
1.10654864363883 0
0.0693149258076394 1
0.333525861320093 1
-0.754916065037561 0
0.636872886309397 1
-0.692345586985311 1
-0.699983747538021 1
-0.0616827290193434 1
-0.648836039208845 1
-0.833302111609309 1
-0.233043202807038 1
0.362222372107044 1
-0.426555776714956 1
0.219539172187706 1
-0.0341431343241577 1
-0.346544929799587 1
0.416844590537917 1
-0.266248133561443 1
0.122263099783353 1
-0.364571037366401 1
0.810590607887381 1
0.624731380974007 1
-0.129068272449246 1
0.213498245122672 1
0.663361902373823 1
-0.500003513359558 1
-0.393742482233991 1
0.315411010216733 1
-0.564469222808041 1
0.407480113619643 1
-0.189594626639158 1
-0.137942554757896 1
-0.201656431140435 1
0.573426529774052 1
-0.332448768034211 1
-0.47646788799232 1
1.40673396243171 0
0.0144093399139451 1
0.378129169182989 1
-0.299827296991607 1
-1.00315271737616 0
-0.506980473734374 1
0.0657334670275401 1
0.472969775170429 1
-0.0599955062254168 1
-0.391526718793227 1
-0.57530521612213 1
-0.111119571144659 1
0.36532095663136 1
0.103474336773229 1
-0.292805988059955 1
-0.809227966770534 1
-0.265916137536329 1
0.419246750299994 1
0.414870203389616 1
0.19454916967307 1
0.405915796443745 1
-0.00983360984053168 1
-0.350886638609531 1
-0.0124859483795693 1
-0.0203552724213363 1
-0.707515038270128 1
0.661518046750251 1
-0.0905157485994739 1
-0.214919249582402 1
-0.037804598623004 1
-0.691095108339073 0
-0.116405462546385 1
-1.2099109765237 0
0.22880908000098 1
0.922004959596268 1
0.593933814662792 1
-0.151811276624573 1
-0.604557250339889 1
0.907002005853288 0
0.272731477333011 1
-0.107580498934684 1
-0.940622274989767 0
0.696721501714718 1
-0.293313780481632 1
-0.301024924457779 1
0.704440599744421 1
0.264409651692563 1
-0.168666450696308 1
0.264572351642105 1
0.218961229033181 1
-0.244492975030361 1
-0.738685329046694 0
0.585030639612973 1
-0.856571180140382 1
-0.441580777606143 1
-0.180670521240368 1
-0.347645385790634 1
-0.293448357112158 1
-0.25214058107239 1
-0.784949352634591 1
-0.316016471121892 1
-0.419802508327076 1
0.285776477506244 1
0.0478980768626512 1
-0.396828386060384 1
0.316598529865117 1
-0.613376783381651 1
-0.203442215800309 1
-0.479711993117562 1
-0.309495535241713 1
1.36358651049841 0
-1.03568172869595 0
0.191169880962985 1
1.09127003776863 0
-0.239254042431849 1
-0.660732910517148 0
-0.813602444367313 1
-0.636596690386986 1
0.583254548931501 0
-0.110858678756402 1
0.183004666283449 1
0.914352706938493 1
-0.0511742293853989 1
-0.064878487206387 1
0.0249863026180019 1
-0.118891238933798 1
0.909359469870446 1
-0.0186442238311789 1
0.289591959215393 1
-0.794674729658821 0
-0.560683087710287 1
0.221705124748323 1
-0.279599560404631 1
-0.392564000734742 1
0.212970503314711 1
0.308052852094202 1
0.942776932056085 1
-0.310841316535552 1
-0.189985437952066 1
-1.23757229549846 0
-0.0654949189759531 1
0.11732865734584 1
-0.079402841437123 1
0.173194179695934 1
0.062158241487092 1
0.237661136872535 1
-0.536727465619078 1
0.209876125488826 1
-0.420131539898317 1
-0.319104666125249 1
1.21531098502219 0
-0.0476230876762192 1
-0.734915769835698 1
-0.21290368961278 1
0.124280339581151 1
0.878988589823239 1
0.279712317989562 1
-0.165838375880136 1
-0.396586798226011 1
-0.180829829200657 1
0.424841800646414 1
-0.412246713357621 1
-0.51205169165813 1
0.0663299148179904 1
0.162852692076111 1
0.612865659497879 1
-0.120070283118286 1
-0.109273239175562 1
-0.228238668592945 1
0.116736783617394 1
0.225976022216408 1
0.712855610946115 1
0.0937465474804413 1
0.11699222435631 1
0.0650874474610459 1
0.7461440454873 0
0.626760324989524 1
-0.121498150172624 1
0.0201460637278014 1
0.121566063985208 1
-0.936081633031067 1
0.269669046417556 1
-0.6293533640097 1
-0.306256384220267 1
0.460098684359254 1
-0.485872190067834 1
0.0207855238992474 1
-0.575966861684803 1
0.446278870302433 1
-0.0380651978834117 1
-0.517253559872109 1
-0.0680206200477184 1
0.324925866970891 1
0.465112569130317 1
0.0265678131646445 1
0.277064131519351 1
-0.149024470102121 1
-0.429885265908926 1
-0.0210403882267473 1
0.983855704353819 0
-0.135690218561012 1
-0.571385456195401 1
-0.35862594707608 1
-0.193932237782074 1
0.046081169366587 1
-0.104113936173563 1
-0.200281161803708 1
0.176781711646165 1
0.914919330947734 0
-0.887466371452211 1
-0.370972258774976 1
0.46604559175467 1
0.484190276738427 1
-0.0140223026649336 1
-0.204262740198449 1
0.332798018524613 1
0.601654824309299 1
-0.0998986902953514 1
-0.237706519696947 1
0.515604959320802 1
0.543875279681704 1
-0.481119022703918 1
-0.0525081423634938 1
-0.148471986253291 1
-0.390788121336398 1
-0.0558689918875645 1
-0.394866236628217 1
-0.382045786738936 1
0.0559459093565233 1
0.395506039987666 1
-0.213619234202172 1
0.874894279014166 1
-0.119560826281025 1
-0.279394249787981 1
-0.642038333116724 1
0.579305391872122 0
-0.203846586441613 1
-0.945537610163616 0
0.291872638623693 1
0.115364743512688 1
-0.0121824599883497 1
0.425146550549185 1
-0.185251726762991 1
-0.319483153165739 1
1.18760765186688 0
-0.225398891106528 1
-0.0237375137761529 1
-0.854858442081633 1
0.261106499646358 1
0.0704077101259989 1
0.242928071060145 1
-0.177699241617096 1
-0.201522819400168 1
0.0545744742498364 1
-0.284957523603103 1
-0.195972833836497 1
-0.0895711530897939 1
-0.305142712182202 1
-0.0864323792337306 1
-0.936666267289936 1
-0.190133623845016 1
0.256105736335073 1
0.206481951021268 1
0.110019910122599 1
0.813624942541094 1
0.358044709009931 1
0.737854302633878 1
-1.29846525934455 0
0.337311733511415 1
-0.441926740278002 1
-0.456031005793316 1
0.225081577107268 1
0.193294530535059 1
0.441445870885412 1
0.179562109380866 1
0.902960125630183 0
0.156682636362981 1
0.464026615362952 1
-0.624401976044336 1
-0.536401287420776 1
0.474947516233124 1
0.00371197817813778 1
-0.786515584204 0
-1.08478900336411 0
0.277298091079418 1
0.602475077905036 1
0.102639552906272 1
-0.327850753115495 1
0.369808896825324 1
-0.667105526338698 0
0.264864131291761 1
-0.449372695806166 1
0.0722858928538289 1
-0.327238880817467 1
0.2642084649211 1
-0.245127311179117 1
0.555585958235158 1
-0.0535773759332282 1
-0.241392832549044 1
0.0951494545567437 1
0.849860675603229 1
0.0162942543919665 1
-0.280168956760265 1
-0.847511023371531 0
-0.296422569495818 1
-0.175663140717997 1
0.820150274825095 0
0.654593411216449 1
0.1267861433947 1
0.0116146235068062 1
-0.928761325791725 1
-0.0929170750365669 1
-0.261111389193067 1
-0.327558399153833 1
1.76661094531462 0
0.190907719001943 1
0.508692182224314 1
0.0913679755778274 1
0.361238472333119 1
0.604426197533886 1
-0.595761955999268 1
0.173398483394165 1
0.214375068427591 1
-0.275928271966395 1
0.428459620653426 1
0.280537930278749 1
-0.341978438047346 1
-0.223506137175363 1
1.01215965717703 0
0.363552263630061 1
0.109950406541164 1
0.0768234205228857 1
-0.429386062415502 1
-0.442391510217826 1
-0.42732668066818 1
0.113782655033289 1
0.168348870630415 1
0.482758832533514 1
-0.113550741546119 1
0.81571328842805 1
0.634015881411681 1
0.521282598295547 1
-0.0151972407195499 1
-0.357318778171228 1
-0.0127505334415891 1
-0.0940349612528654 1
0.143892504252884 1
-0.401581925224352 1
-0.298628055687653 1
-0.754756797402243 1
-0.143857996552646 1
0.704978140379649 1
0.763134978787292 1
0.356048982662435 1
-0.212906501309892 1
0.560501390413539 1
0.363306874719736 1
0.677457557464277 1
0.173970765338336 1
-0.231333759794044 1
0.126833725765985 1
-0.258659009049359 1
-0.637254290186077 1
0.577025898577522 1
0.562187921351176 1
-0.370761927263817 1
-0.165565244786313 1
-0.0866259210846089 1
-0.153508810510378 1
-0.873663250909772 1
-0.296827696305794 1
-0.134938317487963 1
0.577529000689254 1
0.376925713994967 1
0.408875335895155 1
-0.0498348726918399 1
-0.55714144085945 1
0.454383732102364 1
0.977333738899514 1
-0.861388765302318 0
-0.0908736190888002 1
0.155010372947291 1
0.210774259532169 1
-0.186735973837522 1
-0.42775421321932 1
0.347390078098586 1
0.321883046976463 1
0.0785595728600976 1
0.117609881922826 1
0.222842422532473 1
0.0143611210899666 1
-0.410687505513788 1
-0.116799726991487 1
-0.396418098677528 1
0.747767919830849 0
0.451983166732342 1
0.0477783998569911 1
0.202618575591584 1
0.305860399160709 1
-0.60908502837634 1
0.772114992636154 1
-0.41618425678365 1
0.76109573955301 1
-0.158717195627035 1
0.397970829804095 1
0.0646281762588395 1
0.174624896603492 1
0.293378255996237 1
-0.550564721792245 1
-0.0927153284576402 1
0.809056005084684 0
0.139829900254746 1
-0.557897420969642 1
0.670315991646647 1
-0.431820116326809 1
-0.482318855677262 1
0.0778918559445262 1
0.854686357585605 0
-0.432631435271635 1
-0.64691231658719 1
-0.598180382503865 1
-0.286712749275819 1
1.27458430856245 0
-0.506156924131834 1
-0.782366255055886 1
0.0265705995177195 1
0.367484392067846 1
-1.2592833107172 0
-0.335940786707521 1
-0.189342860732091 1
0.520176391203551 1
0.688420663460456 1
0.584540437992391 1
-0.734152085315107 1
0.0251057917324246 1
0.219993780924952 1
-0.282544417905376 1
0.483484967683184 1
-0.956958755985183 1
-0.13163234254736 1
-0.363360146180358 1
-0.168343112626509 1
-0.300429079069989 1
0.0116259417062517 1
0.32530911432555 1
0.210451261295276 1
-0.0415079092924548 1
-0.0730778469212047 1
0.147424429159726 1
-0.257815592138714 1
0.498996801136925 1
0.0522758256235679 1
-0.291520527561808 1
0.911792771111874 0
0.441550918453513 1
0.240462894715606 1
0.15834114561531 1
0.314132404696079 1
0.375689889116992 1
-0.200904378944753 1
-0.310023842420116 1
-0.453468485077702 1
0.123875868179613 1
-0.432201714008853 1
0.0347437514555485 1
-0.222975043784884 1
0.244657350471287 1
0.421086251101334 1
-0.325151091811802 1
0.113071722040188 1
-0.566149171571237 1
-1.07699924541074 0
0.209004052760117 1
-0.218932879841373 1
-0.39291740449516 1
0.603235562499005 0
0.0398258129584776 1
-0.280454039397761 1
-0.505757300056461 1
0.654059927015188 1
-0.311876799562 1
0.270425149191819 1
0.164745395815339 1
0.40586274292487 1
0.51711708734063 1
-0.267153723678798 1
0.383040940234505 1
-0.595344139573521 1
-0.439787378644553 1
-0.520678350095044 1
0.454871628385633 1
0.301864662158398 1
-0.70302964744719 0
-0.0527934466417936 1
-0.222736685216338 1
-0.0860796037115145 1
0.706583688063038 1
0.364290868960692 1
-0.564908315239387 1
-0.220633579774044 1
0.163598056425909 1
0.294491050223258 1
0.00785270461144062 1
0.55899847965499 1
0.299050322998696 1
0.717024013030659 1
0.367001401635135 1
0.932464483027813 1
0.477568541232799 1
-0.0585791886302379 1
-0.668184430737547 1
0.722088830365224 1
0.473330248104008 1
0.301749298622753 1
0.0032129564827064 1
0.545017166535847 1
0.426940942870839 1
0.00940276554379074 1
0.313748780191455 1
-0.601072184870353 1
-0.0161461074757382 1
-0.0319007819874697 1
-0.373674334331619 1
0.112521259829925 1
-0.227408364207121 1
-0.656598809973022 1
-0.503240088316428 1
-0.455692302459709 1
0.460357976757479 1
-0.462046856911132 1
-0.307113925227936 1
0.0394928483503654 1
0.0617623257454742 1
0.0536957335050061 1
-0.047487866460439 1
0.0279951664909296 1
-0.500233262604822 1
-0.594296363812976 1
-0.0541849447324934 1
0.363517172085402 1
-0.425917815902279 1
0.123559657387709 1
0.444965918153106 1
-0.339419941004598 1
0.282370078469349 1
-0.290413049742921 1
-0.516970886540456 1
0.291160182700829 1
0.0189236967075004 1
0.097697043303769 1
-0.552039542452644 1
0.0502691041879565 1
-0.402008394874239 1
0.192311710166303 1
-0.610508552181907 0
-0.876313895305141 1
0.168133558283705 1
0.569380821348074 1
0.686389437357967 1
-0.131588580458513 1
0.363758915006459 1
0.293416192466755 1
-0.594294227264688 1
0.726513038911542 1
0.54859502009133 1
1.09591731744556 0
-0.57082715939274 1
-0.543319707935794 1
-0.579768135520971 0
0.738902463310904 0
-0.831800886158171 0
0.721577398922056 1
-0.427614795074975 1
-0.122120443342739 1
-0.620539346193434 0
-0.193300895403218 1
0.226806879378037 1
0.405666732280973 1
-0.622691123886976 1
-0.505136973638114 1
0.300272518812512 1
-0.308276914775919 1
-0.0372395543264745 1
-0.13191474391016 1
0.672320668024773 1
0.0540569413641389 1
-0.2950397157547 1
0.684027011775415 1
1.03904027389474 0
-0.0555067978041226 1
0.0164976875440757 1
-0.247726193642703 1
0.804673141485519 0
0.148580761827844 1
0.106912059431756 1
0.421244508484812 1
-0.232684937366209 1
0.261979319603552 1
-0.788045489271282 1
0.557827302250452 1
-0.225008119296918 1
0.578447826701367 1
-0.225196862291108 1
0.173522170813135 1
0.752194083283288 1
0.691787276081775 1
0.849345809448027 0
-0.264490950271762 1
0.345846789198569 1
0.137450628307067 1
0.332369993260127 1
-0.0957403991095924 1
0.353158265178994 1
0.0635496575088809 1
-0.600843640851352 1
-0.121855896075283 1
0.158349730381868 1
0.0699085980356437 1
-0.437267635301661 1
-0.458582405773818 1
0.669050578639524 0
-0.483937569313643 1
0.910054991364536 1
-0.167556412249496 1
-0.257683798186912 1
-0.0684371924970892 1
0.125178361119356 1
0.224700743418391 1
-0.267817211881158 1
0.245646983676119 1
1.94272464969755 0
-0.0425409388351639 1
0.306826046952781 1
-0.10871716825243 1
0.220402275238363 1
0.563137927343594 1
0.13829411120607 1
0.355209183734326 1
0.468723614335364 1
0.476717116382528 1
0.0943146630085596 1
-0.507414418395921 1
0.190266029255935 1
-0.367809786716927 1
0.0425048582192521 1
0.716924204524143 1
-0.732520985929383 0
-0.0928174513283348 1
-0.95524889061791 0
-0.620668004064357 1
0.200263821765108 1
0.490159177700105 1
-0.0636621371823572 1
-0.0993763301509205 1
-0.702919306844543 0
0.127829779854821 1
-1.36969072695014 0
-0.144348922666858 1
0.0841528557875952 1
-0.147930421317165 1
0.550418972505236 1
0.505056616029816 1
0.474329323261138 1
-0.41377366482819 1
-0.947372910706176 1
-0.881850105892423 1
-0.928266833775207 1
0.541239759498692 1
0.0244629477615193 1
-0.250871611763911 1
0.101302525888352 1
-0.54340828190913 1
-0.463480225299035 1
0.232028246011189 1
0.453532992742583 1
-0.359625101966799 1
0.522152395281445 1
-0.08860651059001 1
-0.398315630794758 1
-0.176375009285686 1
0.227565326381926 1
-0.103876762403504 1
-0.124734692679308 1
-0.907130953250563 0
-0.287713705228672 1
0.171326187401218 1
-0.0117813842554946 1
0.579338393522366 1
-0.775139128106074 1
0.300194681974788 1
-0.108496373462482 1
0.37867351296895 1
0.162592068737685 1
-0.328199473080231 1
0.794377665564484 1
-0.00889631265650023 1
-0.779786307903596 0
0.294352133208453 1
0.247729861260262 1
-0.314252778634534 1
0.493141991042899 1
-0.175638846988791 1
-0.211945583796554 1
-0.539908658440243 1
-0.541121018717634 1
-0.504966312071903 1
0.286817704808472 1
0.238161239110458 1
0.275853414083523 1
-0.128891039436326 1
-0.647082655080583 1
0.065754018390602 1
-0.211835396915934 1
0.777115573499042 0
0.199069128834523 1
0.127918926149961 1
-0.422522435966109 0
-0.36376073002032 1
0.55963004783957 1
0.0459076216241439 1
-0.44012671823917 1
0.112457421143332 1
0.182843258943749 1
0.0534137791479748 1
-0.19094809673383 1
-0.544045326463141 1
-0.266049987418723 1
-0.0298381563430643 1
-1.2317884706333 0
-0.393598586948558 1
0.380800559272391 1
0.556181142145941 1
-0.0685669996978458 1
-0.62345597637687 1
0.378044876454094 1
0.00921004427281497 1
-0.445016287078363 1
-0.43319474031539 1
-0.196549735384452 1
0.68483473151128 0
0.270062499001688 1
-0.745610457062319 1
0.391467683664435 1
-0.00244030844794269 1
-0.909281248239872 1
0.463178846511376 1
-0.138116051342573 1
0.290331506188865 1
-0.292159588852377 1
-0.197319800249656 1
-0.384437644686883 1
0.0231849293893954 1
-0.554671883761527 1
0.444480416154517 1
-0.253276387005249 1
0.63360014350199 0
0.2825659802428 1
-0.467913284896733 1
0.461984060245701 1
-0.294725476532465 1
0.297219792463523 1
0.326755125513825 1
0.715370178655469 1
-0.781475874596979 0
0.322203395824586 1
-0.5489340793023 1
0.00208016215581183 1
-0.514065538918349 1
-0.121146500833834 1
-0.123287384044654 1
-0.171733506747337 1
-0.115653826589825 1
0.204649562566904 1
-0.352337363547377 1
-0.347489215478121 1
-1.12263823435409 0
-1.34031166777104 0
-0.729952536093771 1
0.332995698080063 1
0.779084781270801 1
0.199638023414612 1
-0.407114465344893 1
-0.336801922464454 1
-0.68089349543549 1
0.105152913808197 1
-0.403727871632453 1
-0.233167066614937 1
-0.126645002944721 1
0.00803403866267374 1
0.0128491057417948 1
-0.0477095063181055 1
-0.276847591454035 1
0.616492411428543 1
0.362141222868105 1
0.107653750311288 1
0.429200446327416 1
-1.17882149775589 0
0.525348318414602 1
0.900429572485032 1
-0.226532531869573 1
-0.136942308781154 1
0.144790368790308 1
0.080111782237491 1
-0.575837735045336 1
0.933696539801822 1
-0.12615298984204 1
-0.00989312888553406 1
0.384701594246482 1
0.263082059288553 1
-0.506644532076838 1
-0.255590118954619 1
0.125841642618056 1
-0.204964192236067 1
-0.313658938961812 1
-0.882466310465235 1
0.21653266163329 1
-0.247358846838462 1
0.426709784885491 1
0.292384914697041 1
0.320335747952475 1
0.506443457307495 1
-0.142899534571222 1
-1.01146917637602 1
0.218062645981924 1
0.615887513085631 1
-0.177180258187126 1
-1.13082348224867 0
0.367555594591108 1
0.312370709901097 1
0.644677753708895 1
0.586457327413401 1
0.216838854562685 1
-0.167269036076596 1
-0.478216648782741 1
-0.0428708818482181 1
0.292473860155804 1
-0.468608127385232 1
-0.663667639933016 1
-0.806073477010557 1
-0.00988402971414912 1
0.00527420431955836 1
-0.630946100213827 1
-0.274809778099795 1
0.0341043343297613 1
0.398429494070089 1
0.0339029417689169 1
0.198042784577757 1
-0.388553630809778 1
-0.0972263539770609 1
0.00533962779806813 1
0.0492974865877848 1
0.248391030912025 1
0.721477763139706 1
0.22522640370352 1
-0.637215774601903 0
1.22220780754232 0
0.483270187484306 1
1.18956347702896 1
-0.431349336974668 1
0.210992906193084 1
0.162393683133657 1
-0.229292038690614 1
-0.654168063195176 1
-0.795134893017791 0
-0.500534331315514 1
0.413541547823226 1
-0.262419444225616 1
0.0178939655152506 1
0.524382787812315 1
0.805891475712917 0
-0.058047000020774 1
0.117657232306836 1
0.632175401963822 0
0.787174597440879 1
-0.860684649616188 0
-0.101496696753078 1
0.0992148579513361 1
0.432904509595013 1
-0.799837968886321 1
-0.584190037714473 1
-0.155001646765891 1
0.189109540668547 1
-1.01713596176525 0
-0.272859375802176 1
0.72729266908071 1
-0.462838355406774 1
-0.647544606392183 1
0.598904131624604 1
0.780983039432047 1
-0.583884527113215 1
-0.801818493167444 1
0.995018637811843 1
-0.146340280704179 1
0.224587935897697 1
0.565698081954561 1
0.101306414395625 1
0.956422899109417 1
0.850447268590356 1
0.117312318429099 1
0.700200919001525 1
-0.196098897168124 1
0.809657869083942 1
-0.209821066432855 1
-0.0734798730503728 1
-0.134269153558132 1
0.159231498893702 1
0.0661687012183684 1
0.485159612448901 1
-0.685440987040131 0
0.0724942477000725 1
0.00738776361014642 1
0.116832704001137 1
0.587808018643992 1
-0.23413059504958 1
0.24772355825927 1
0.369296524237755 1
0.0287081786188554 1
0.622962007016773 1
-0.082432228605721 1
-0.451800430733025 1
0.277959705897556 1
-0.227722966059642 1
0.0886970012176434 1
-0.981177984246397 1
0.584049995099137 1
0.733131487153774 1
0.322661570754355 1
0.0253289207251924 1
0.383912437442953 1
0.0773065340166408 1
-0.0758689134961163 1
0.333742809085196 1
-1.33051904893875 0
-0.217308714219762 1
-0.33108829494804 1
0.535877319451002 1
0.0899489157218482 1
-0.475400229329145 1
-0.648862669600113 1
0.172527591386572 1
-0.309269167230617 1
-0.0824527312984502 1
0.153138671069203 1
-0.29374846241789 1
0.355452404404834 1
0.157898809117513 1
0.0483980306374058 1
-0.000285369009099493 1
0.427168875105722 1
-0.714229004860051 0
-0.156312625187764 1
-0.279192142361316 1
-0.159358981708481 1
0.3401807081826 1
-0.0144256400995477 1
-0.125816003781343 1
0.487124275448393 1
0.185732204971698 1
-0.0911211993331562 1
0.223471114343093 1
0.00177892047040928 1
0.155079435002393 1
-0.109300948536407 1
0.24797858172316 1
0.487707147853009 1
0.175368641256379 1
-0.177083266436695 1
0.375247941389588 1
-0.159271718109835 1
0.791035040911161 1
-0.00226974044100169 1
0.279970712951781 1
-0.162424620068553 1
-0.311067887475658 1
-1.36889278826255 0
0.335500561372004 1
0.0818863306480657 1
-0.187341313068539 1
0.24608071843408 1
-0.59509736611336 1
-0.0669878506840808 1
0.295912035332029 1
0.385143909003886 1
-0.0480161870263353 1
-0.789188098012754 1
-0.333229485806826 1
0.0395125176709438 1
-0.393879580897806 1
-0.129570479318965 1
1.50404973101366 0
-0.413708455919878 1
-0.365790836862887 1
0.342136233870998 1
0.830182205554236 1
0.155046116855476 1
0.175086276925589 1
-0.0569922625933709 1
-0.350388530289795 1
0.393219750509921 1
0.563661291406813 1
-0.571108407472282 1
-0.719222529702705 1
-0.516113672639379 1
-0.0847988146988725 1
-0.17042737018617 1
-0.0884009022802466 1
-0.0840870282431792 1
-0.304087001057495 1
0.495733345020716 1
-0.254496194938535 1
0.147668486874436 1
0.00514566207062355 1
-0.470985013987813 1
0.152197419003607 1
-0.643553011233678 0
-0.310748840267281 1
0.519381489836721 1
-0.129754467191691 1
0.126686592465211 1
-0.28388505533906 1
0.305153126770197 1
1.06285954628876 0
-0.0198076500102023 1
0.207184924560031 1
0.337750928126379 1
0.000544276646719299 1
-0.0782225445320764 1
-0.320567889645201 1
0.255209481355915 1
0.590471387946089 1
-0.129057442563932 1
-0.177721939152039 1
0.0265633367396693 1
0.0656516992511539 1
0.331781993900425 1
0.451561723517063 1
1.25312064903262 0
0.0245150644824328 1
-0.502813993388739 1
-0.0701532223141567 1
-0.225199513693386 1
-0.234374536171953 1
0.184282634875159 1
0.269152484893165 1
0.359971928932858 1
0.367109376497817 1
-0.188534049333357 1
-0.0513228886436713 1
0.384771137773895 1
-0.45089954968698 1
-0.408652383625994 1
0.969843080432892 0
-0.242951022580612 1
0.363350633153139 1
0.161139272732393 1
-0.784234975450863 0
-0.185998994797417 1
0.224329477714266 1
-0.337254416920072 1
-0.373730492075646 1
-0.201211070780956 1
-0.527597872227129 1
0.892353182416318 0
0.0527507467509312 1
0.197847456907765 1
0.170005023472209 1
-0.0501450852712912 1
0.249926365943689 1
-1.12117468061329 0
-0.359228254070852 1
-0.244936490722222 1
-0.903475486001955 1
0.57630069198669 1
-0.0576784103424949 1
-0.113470770336803 1
-1.08380567324417 1
0.750342277330875 1
0.379313364519371 1
0.653935193435351 1
0.694819916454561 1
-0.411740699602453 1
0.0668411785273668 1
0.593948216706981 1
0.367585247175833 1
0.0198696365562626 1
-0.331998219934099 1
0.655872480309757 0
0.347951597254073 1
-0.0968993817522943 1
0.152582667631521 1
-0.144961321774462 1
-0.334500298909993 1
0.644945696335847 1
0.414886667797727 1
0.465055710959503 1
0.389868041585577 1
0.334294960646233 1
0.730091064024122 1
0.151773300474055 1
-0.838021099758163 1
0.145700834516732 1
0.301449585522683 1
-0.109451530007635 1
-0.664170741888081 1
-0.4663982579689 1
-0.612872789973842 1
-0.111870603493782 1
-0.0438529866360564 1
-0.227450312526184 1
-0.612318828763102 1
-0.0545440346542678 1
-0.567730609586692 1
0.870144072261001 0
-0.273924101614421 1
-0.0131607984056557 1
-0.0409088439127872 1
-0.163150651717626 1
0.216981582450838 1
0.244715896076287 1
-0.0769037415085208 1
0.749170475987916 1
-0.148659269383715 1
-0.315098977605102 1
-0.125806238179623 1
-0.63763659272424 1
0.768679323609534 1
0.313473886939481 1
0.477965884798706 1
0.798756479054976 0
1.14594601264113 0
0.94674141144483 0
-0.445257954399814 1
-0.359882531558825 1
0.0285917105871273 1
-0.677551291727282 0
-0.125949012128494 1
0.102486271472554 1
0.0526666765840169 1
-0.247919422839929 1
-0.490683684770278 1
0.470878307287069 1
0.104615543215822 1
-0.376162256167098 1
0.407295881987192 1
-0.8137032819687 1
-0.084308994321202 1
-0.231424645529856 1
-0.403408101782745 1
-0.189535183242003 1
-0.0127764480662051 1
-0.189619142214539 1
0.415667317283875 1
-0.233748239718464 1
0.647746530911066 1
0.0191493831392167 1
-0.613784927565254 1
-0.129609900054012 1
-0.290869146058081 1
-0.0381680722735355 1
0.121898749486533 1
-0.215311634872725 1
0.114150277597725 1
0.656276240032829 1
0.22307885200894 1
-0.0680511731462412 1
0.00874874286646951 1
0.293517321948636 1
-0.528707397097217 1
0.271197515549099 1
0.414458967199459 1
-0.975435267095742 1
0.82896184925112 1
-0.140523276898533 1
0.370039458780274 1
-0.286694857992426 1
-0.0159350630593906 1
0.417159483122854 1
0.127189412667926 1
0.56359466511739 1
0.148707750482879 1
-0.442299925686007 1
0.387942969628619 1
-0.414329579679446 1
-0.467895390572891 1
-0.127138857828503 1
-0.797365045106398 1
0.68160495495314 0
-0.261980499166824 1
-0.122486761971572 1
-0.516091375126061 1
-0.187395714045258 1
0.00307299836397879 1
-0.677430406470314 1
-0.210123826085524 1
0.0164576879054878 1
0.146324609996321 1
-0.514280141221925 1
-0.0554034993285528 1
-0.510338797443698 1
0.622788161859539 1
-0.4409696636343 1
-0.807942292159944 0
0.346360695890949 1
0.264792393856758 1
-0.568863376487228 1
0.0563489702585776 1
0.610305333986306 1
-0.18042339082093 1
-0.519697010867906 1
0.0142953741199339 1
0.737962605492905 1
0.0719646285013655 1
-0.0991894740638108 1
0.246283305352218 1
0.377688109907403 1
0.817574159857403 1
-0.107409024496875 1
0.191726500140318 1
-0.405543040075805 1
-0.695944263408984 1
0.0572074828670917 1
-0.143029669066202 1
0.547527978481497 1
0.791338985867877 1
1.1399829501773 0
-0.184547730053393 1
0.639496271613314 1
0.31258202786653 1
0.21621540232051 1
-0.013429093944084 1
-0.206786399179933 1
0.707817863827187 1
0.211784954612976 1
0.352659134830976 1
0.195576458366848 1
-0.202174647666227 1
1.05503947686337 0
0.452486334623098 1
-0.445561351994687 1
-0.169678236177326 1
0.439720343742998 1
0.607018471286194 1
0.035538954511062 1
-0.102833687519593 1
-0.525590941006204 1
0.164196522696787 1
0.607158463060199 1
-0.379204288057496 1
-0.0263215469729148 1
0.727288430027918 1
-0.11096720734094 1
-0.36414714339671 1
0.0154407532851525 1
0.0318465721113825 1
0.382809590902136 1
-0.343740890840213 1
-0.518804262911166 1
-0.263818997043984 1
-0.522351842349588 1
-0.347526076777423 1
0.503977712005198 0
0.447910641804718 1
-1.01094484658644 1
0.336069186727144 1
-0.44002824056334 1
0.0523955893601569 1
0.404729747412787 1
0.473514524286236 1
0.131055823547135 1
-0.518759506225239 1
-0.83206998259145 0
0.45704918618401 1
-0.554419897652105 1
0.115312605493419 1
1.66059049832692 0
0.514838558803725 1
0.154503540523511 1
-0.0845935095826735 1
0.285783135753792 1
0.71697393792968 0
0.290080718995878 1
0.49780087278336 1
-0.693509219761392 1
0.0101735454398406 1
0.193019413273352 1
-0.560500437834546 1
0.0974855064265931 1
0.507880971409257 1
-0.922076540947654 0
-0.0928296190600959 1
0.0172168395885875 1
-0.0252545084961909 1
-0.365675971849255 1
0.26280045912367 1
-0.38694174279779 1
-0.441921214830955 1
0.306896943196001 1
0.168662508355183 1
0.417085279304326 1
0.187441799947852 1
0.544963662186016 1
0.537738878113455 1
0.968117134269174 0
0.263808093616276 1
-0.275676481183293 1
0.584649927084828 1
-0.459229385377682 1
-0.277566037753648 1
0.426045624290093 1
-0.0576772284659767 1
0.323087010685368 1
0.396779292178701 1
0.459155060521418 1
0.13038256301257 1
-0.255879524443224 1
0.0190163326613886 1
0.657275120381239 1
-0.330030986096243 1
-0.0248207287360247 1
-0.858411671114913 1
-0.716952802213355 1
-0.0421797205866991 1
-0.559730389152596 1
-0.364840624349057 1
-0.307601239914474 1
-0.34421706125364 1
0.210314163613622 1
0.180051812372802 1
-0.282204337351357 1
0.120209246406797 1
-0.0256238119071968 1
-0.00761300461169645 1
-0.430559824185911 1
0.666858731907512 0
0.775468817850729 1
-0.0221320022590101 1
-0.776620222551999 0
0.123983662434212 1
0.431162621745839 1
0.849415861830512 1
-0.756299278300177 0
-0.277388226202336 1
-0.505312978935161 1
0.155881680241756 1
-0.290789443290945 1
0.0489818429828481 1
0.902636344553901 1
-0.542088584955343 1
0.368182971725747 1
-0.257006081865052 1
-0.345979125965207 1
-0.57464784330023 1
-1.02184610891422 0
-0.326914894976116 1
-0.601689254799388 1
-0.0476744386232172 1
0.535788349117416 1
-0.424789370192298 1
-0.321135246746173 1
-0.0198748325480335 1
-0.275226817698053 1
0.293816409292609 1
0.0472225307807174 1
-0.414953540468962 1
0.204064430290578 1
-0.622209944720685 1
0.365628420852293 1
0.219445858907694 1
0.34177004640102 1
-1.06040302930896 1
-0.184461346957388 1
-0.229159903238149 1
-0.333255170926387 1
-0.285711668973603 1
0.132527687073557 1
-0.66405938542288 1
0.275410353927601 1
-1.05567044307961 0
0.448435025636141 1
-0.631392733506271 1
0.302058830511126 1
-0.101146676486144 1
-0.108748828907608 1
0.368756895938904 1
-0.0683114453199219 1
0.185056422136646 1
-0.519019301594031 1
-0.280352302358152 1
-0.515835360435802 1
-0.143994363573703 1
0.691486267143891 1
0.68043807098639 1
0.00187998290021628 1
0.220160535976332 1
-1.21248010465366 0
-0.153087820589332 1
1.02670442059448 0
0.0551816232072905 1
-0.25997514032008 1
0.354057356960629 1
-0.848733029914536 0
-0.304209001005691 1
7.87336312794984e-05 1
-0.948469410855113 1
0.555421753878815 1
0.000907634042651206 1
0.456216914343965 1
0.242459679423019 1
-0.947934979225651 1
0.322959609944351 1
-0.140977533841809 1
0.961315420099973 1
-0.152672600317359 1
-0.494807702306264 1
-0.372754250901683 1
0.193688992199007 1
0.953959974274223 0
-0.0124674237093345 1
-0.510772167245903 1
-0.430725930786312 1
0.697799906575123 0
0.231451945257168 1
-0.175010237513944 1
-0.199222022347266 1
-0.298036412322925 1
-0.271360351219072 1
0.0215014238085482 1
0.104412426119244 1
0.144459784184803 1
0.174720130696233 1
0.634653331241615 1
-0.32140087932795 1
-0.32768501973897 1
-0.899135629437367 0
-0.650373220788544 1
-0.529800568328921 1
0.867347522867785 0
0.452663154602965 1
0.313078958724624 1
-0.0979696268648285 1
0.995830995239706 0
0.230193738468732 1
-0.789659408528651 0
0.410337268699131 1
0.0704798803366518 1
0.343909962644483 1
-0.493843820421695 1
-0.0612710115462731 1
0.322836172799012 1
-0.93680053047292 0
-1.43912359265943 0
0.171748240559396 1
-0.0123605956224864 1
-0.329938372222645 1
-1.13721710485748 0
-0.295898876317483 1
0.627704502325433 1
-0.489822386618177 1
0.0701205121355356 1
-0.751300260067111 0
-0.0283913391653286 1
-0.429197281941843 1
0.598272696443474 1
0.500421342817015 1
-0.351708228790165 1
-0.380698436686022 1
-0.422787078487592 1
0.603483460677105 1
-1.09759044430863 0
0.783398300581225 0
0.354290384580379 1
0.149330890825025 1
0.272167297344829 1
-1.32903921953022 1
-0.29449839490439 1
-0.292462294195537 1
0.0487890596897753 1
0.25620310476647 1
0.271864365155926 1
-0.649972662825195 1
-0.686207801683057 1
0.0325080310525864 1
0.392988337862011 1
0.807563523319976 0
0.0379380935744447 1
0.5049636571325 1
-0.730346807897127 0
0.00798435638142707 1
-0.135602858407809 1
-0.227824984155471 1
-0.017330133363124 1
0.591916247626532 1
0.0603205729512575 1
-0.139022597034086 1
0.0658049828774763 1
-0.588253087612298 1
0.257822339657512 1
0.783700564294309 0
0.561639099300603 1
-0.385942444725142 1
-0.120762358112144 1
0.306121726512951 1
-0.324460259758411 1
0.204062940317535 1
-0.656570934746062 1
-0.517676757393581 1
-0.0802356923956771 1
-0.301784135270675 1
-0.891354584111044 1
-1.49072228558058 0
-0.690011203287381 1
0.3030755492597 1
-0.118926186905903 1
0.0379651144165848 1
0.633887037285482 1
0.902344760703837 1
0.315931997329852 1
0.209479827843655 1
-0.224318893713239 1
-0.132554858576885 1
0.171214230019776 1
0.247321545037513 1
0.392081683633683 1
0.709311852609373 1
-0.268931349139534 1
-0.146214293794108 1
-0.586446629569122 1
0.35689041871385 1
0.371523889518306 1
0.333384814889047 1
0.477945048477954 1
-0.256100910841905 1
0.899965632574563 1
0.532435595760933 1
0.461655953424666 1
-1.00072970458738 0
-0.775174184075838 1
0.657603580759261 1
-0.69578583712329 1
-0.203494321813524 1
0.103168456516087 1
0.419639301885499 1
-0.754878971123966 1
1.09667459986867 0
-0.262244240434451 1
0.867789179622431 0
0.0723200135420843 1
-1.05081745239253 0
-0.94772926154917 0
0.813644995320335 0
-0.0579541164515033 1
-0.107977652756625 1
-0.419391116916252 1
-0.424375749567527 1
-0.606338245684766 1
0.257708604808604 1
0.480112390149492 1
0.0738938209599234 1
-0.603027253006085 1
1.20255085816669 0
0.039571059632373 1
0.780844091001184 0
-0.0959723925772522 1
-0.478988209605806 1
0.41883054353616 1
-0.210337268950053 1
0.097567387775779 1
0.377165446475681 1
-0.382119397126902 1
-0.0603662851398698 1
0.242900051328254 1
0.249379703198174 1
0.0165615314978762 1
0.121375480752479 1
0.156391855986175 1
-0.0716930576674011 1
-0.640683094727764 1
0.123743189887956 1
-0.895913329254219 1
-0.379181362139035 1
0.759557401120169 1
-0.374724802913924 1
-0.287103966035355 1
0.738437310542347 0
-0.0976910998602963 1
0.0144192790004873 1
0.0742599175826715 1
1.01694833917741 1
-0.673660106494878 1
0.694022194185291 1
0.211054413084987 1
-0.87284451741342 0
-0.0137174143118691 1
0.620907192022938 1
-0.2451106207441 1
-0.0166047159434222 1
-0.0866370064945284 1
-0.12257021853234 1
0.92402620372253 0
0.532030065908586 1
0.751231156952609 1
-0.00483650655280904 1
-0.199668292946724 1
0.464152735207731 1
-0.00626157325841009 1
0.119880504418151 1
-0.495596305836549 1
0.357405720943968 1
0.712660893121579 1
0.0207857037227784 1
0.194359564399353 1
-0.677548629504761 1
0.746644483423561 1
-0.227779797435714 1
-0.104189419677245 1
-0.513062541987714 1
0.811068156701011 0
0.228437956857932 1
0.314956791895211 1
0.584842159208987 1
0.524535813223895 1
-0.519943582127751 1
-0.186415293058039 1
-0.0601503974939995 1
0.128749433411332 1
-0.394850649853956 1
0.0371513623246313 1
-0.293952683005229 1
0.781121006714523 1
0.895048771920213 1
-0.189307012579836 1
-0.0979667441492202 1
0.0262549716040973 1
-0.816549777779495 0
-0.475284139272735 1
-0.417080508839031 1
0.153583536299633 1
-0.758509701547268 1
0.60623051673361 1
0.0198345427493487 1
0.18601373417707 1
0.967954420458833 0
-0.0691901520236198 1
0.289452326171379 1
0.798491567241131 1
0.215505717233602 1
-0.28870239433964 1
-0.426648103191605 1
-0.149667831182986 1
0.0795559652984161 1
0.648965712909284 1
-0.671109155887346 1
0.422775163086357 1
-0.392063806357283 1
0.0570279832063719 1
0.444862534359179 1
0.448681694723382 1
0.0575509379826545 1
-0.432737154151327 1
-0.247756547134673 1
0.214839816068515 1
0.114229621917298 1
-0.803654435456823 0
0.237785310104792 1
-0.0405833537760451 1
-0.290223573915952 1
-0.339384176963239 1
-1.01402795942162 0
-0.177347125206773 1
0.0599554100361923 1
0.58240607423829 1
-0.452413548580251 1
0.302847835530261 1
-0.0181078661786246 1
0.153166315370251 1
0.629185943919713 1
-0.429267704522287 1
0.0188802370233232 1
-0.534773368606647 1
-0.225643328817127 1
-0.790351794857366 1
0.542259953335564 1
-0.226433892686331 1
-0.535655557546013 1
-0.374562984082688 1
0.440348266014395 1
-0.617640671987134 1
0.873847431523251 1
0.126870465493902 1
-0.560386134706886 1
-0.927977328506411 0
0.415546203773104 1
-0.721474095830889 1
-0.0941419191478804 1
0.888184146331167 1
0.436190771448992 1
-0.564237310038985 1
-0.680673052639655 0
-0.251860982923495 1
-0.379811954961275 1
0.450011344608772 1
0.95020239757878 0
0.0744878667329748 1
0.0875153935436795 1
0.279182529224249 1
0.131783998400854 1
0.640629886732101 0
-0.619900451623788 1
-0.0329592235575178 1
-0.150759546263648 1
0.694892821972119 1
-0.187795855375905 1
-0.0461301522581077 1
-0.766649581853213 0
-0.191604984792227 1
0.137487768235977 1
0.392860537449405 1
-0.526828674091086 1
-0.539237410989195 1
0.104531860836143 1
-0.568770519984972 1
-0.296484757008702 1
-0.302643634532595 1
-0.578028973456301 0
0.369252307048422 1
-1.4822203982337 0
0.138987435344148 1
0.240536151817508 1
0.144604930875841 1
0.275013476698918 1
-0.11735507893334 1
-0.681320517731154 1
0.627668455558709 1
0.883985538861787 0
-0.548794934155788 1
-0.204026460781948 1
0.510376086879452 1
-0.072530082602972 1
-0.724345692533037 1
-0.308461594841426 1
0.136643494799043 1
0.374657055431936 1
-0.337002790026325 1
0.281860255701491 1
0.474206537935938 1
-0.279616800291593 1
-1.02699571275937 0
-0.397530708925742 1
-0.132366550496441 1
0.0991817573076281 1
-0.202126252900267 1
-0.281487901999579 1
-0.176337859548149 1
0.111290899022148 1
0.547605366018319 1
-0.0978951845445155 1
0.731640348634248 1
-0.0962565292937449 1
0.0205428731654811 1
-0.0760544789314888 1
0.545579606338044 1
0.943159327183137 1
0.342911427907809 1
0.114568313612956 1
-0.857933497337928 0
-0.141948718110596 1
-0.702577797882829 0
0.280425241640542 1
-0.0295366845416004 1
-0.539408644624679 1
0.605913620814671 1
0.114442500559103 1
-0.00682474577646494 1
0.0665039309932312 1
0.244201229400973 1
0.0535414175838947 1
-0.0633790895714903 1
0.344683567194142 1
-0.535434050408428 1
0.0933730705386175 1
-0.0832712269949377 1
0.147896595349078 1
0.488583577832083 1
0.709036185716196 1
0.104682075294176 1
-0.568105496058815 1
-0.52832172865466 1
0.258025138109421 1
-0.0882390507596616 1
-0.0152524504630193 1
-0.522576732822083 1
0.156415814589276 1
-0.300003616466565 1
0.688361229938542 0
-0.297242837207599 1
0.783119033262336 1
-0.170763523296063 1
-0.479929043872998 1
0.482949570876413 1
-0.38979540533741 1
-0.173131680295253 1
0.268928314026605 1
-0.387132357677531 1
-0.102737040800212 1
-0.566989236319718 1
-0.2027870218615 1
-0.94073758298679 1
-0.396875113227338 1
0.670436566362107 1
-0.114368314286853 1
-0.451311978209959 1
-0.629162415097599 1
0.289288991838798 1
-0.0773361995449832 1
-0.178912944332309 1
-0.45410081548691 1
0.60385702062985 1
-1.05087884692094 1
-0.469057683822595 1
-0.267295275544278 1
0.70957080800583 1
-0.0807641323092038 1
0.195967655203465 1
-0.310410474967738 1
-0.564660901036775 1
-0.0036050652321596 1
-0.567934039715959 1
-0.0475821743888518 1
-0.372369070807134 1
-0.0443532165731631 1
-0.648894000572658 1
-0.561899582733469 1
0.0420503754665179 1
0.0960536176234992 1
-0.862368889673747 1
1.01507347064172 0
-0.145230159308834 1
-0.189969638162279 1
0.0581786512090328 1
0.0391021605820625 1
-0.520946718964954 1
0.112316924000735 1
0.40595054108211 1
-0.58495545482601 1
-0.448678018252108 1
-0.39807913663303 1
0.722802091933114 0
1.27062418032021 0
-0.776765111553339 1
0.252983061913129 1
-0.243437727557893 1
-0.0380082583383522 1
-0.0244376814218021 1
0.0349005963961634 1
-0.483330939551199 1
-0.461825843722603 1
-0.302255813024932 1
-0.4674167061033 1
-0.881723065457583 0
0.844034422594802 0
-0.275550328361625 1
0.205526684219746 1
0.416088363114846 1
0.267274457440081 1
-0.461307369638627 1
0.161865582605693 1
0.877629854395279 0
-0.625886875242298 1
-0.253026092530567 1
-0.0109760923449398 1
0.140199759360001 1
-0.550274192253627 1
-0.264676149390903 1
0.144945282757649 1
0.951329421083243 1
-0.267510116353541 1
0.318261311819726 1
-0.109131871483924 1
-0.0145407802244126 1
-0.486884605600587 0
0.208504816661617 1
0.888682911999374 1
-0.564506505230564 0
0.260327243726281 1
0.290780215175163 1
-0.693931160378673 1
-0.314439398736329 1
0.717405040247402 1
0.814697376654244 1
0.149554858321966 1
-0.377578256187605 1
0.00713818894749323 1
-0.739738901938779 1
-0.057619967554188 1
0.250167099335266 1
-0.374027517685174 1
-0.213581453371921 1
0.549590982566129 1
-0.62774260970858 1
-0.523198174523192 1
-0.36391108790337 1
-0.499274907245985 0
0.417753473106664 1
-0.358843669759913 1
0.935188531551437 1
0.217809738288053 1
0.609914378471371 1
-0.164764075886461 1
-0.0383316440401427 1
-0.445540597584615 1
-0.0345656368331424 1
0.596701999279473 1
0.229681688539708 1
0.642673169198791 1
0.0694697764578864 1
0.148190379540374 1
0.293740841510407 1
0.729261245657234 1
0.194909800520983 1
-0.423290995329948 1
-0.109771955426985 1
0.731412309285474 1
-0.049576550743835 1
0.157105733855099 1
-0.120399095630261 1
0.227918580779028 1
0.16091506539888 1
-1.08710070441903 1
0.383301453239973 1
-0.436990005003277 1
0.24792360664018 1
-0.760434228487294 1
-0.0839629667855936 1
0.294694511322451 1
0.132831976093048 1
0.349375144829143 1
-0.047736490303701 1
0.0657244304839551 1
-0.272573967166087 1
0.771063843153346 0
0.410074802239962 1
-0.473452058038125 1
0.111448911810705 1
-0.292593842361895 1
0.562382648661833 1
-0.17650136363493 1
-0.348766457543446 1
0.439378992235933 1
-0.10255787477195 1
-0.444916384622955 1
0.820259163727338 0
1.06408200781736 0
0.124997213718961 1
-0.463441725974241 1
-0.0134737881195079 1
0.18605797554717 1
-0.862661170368592 0
-0.621248102002672 1
0.363917319432773 1
0.0961048131253257 1
-0.0973511993301961 1
-0.792256888149052 0
-0.510456350364273 1
0.10642791759573 1
0.237012371464284 1
-0.59242430520844 1
0.0153909233061269 1
-0.0998465653786813 1
-0.239820956449973 1
0.161946672897332 1
0.31647323170858 1
-0.0751605203393643 1
-0.531462717288783 1
-0.728526681163213 1
-0.09979687785861 1
-0.767263110955801 1
-0.276529846969282 1
0.182557286795275 1
-0.175249843683817 1
-0.0676499438490495 1
-0.0378593178964334 1
0.802395864827146 1
-0.4258885230997 1
-0.360824255056442 1
0.275969019093318 1
-0.131768714875904 1
0.165652541413018 1
-0.543080581997453 1
0.664773285315203 1
0.254852656138292 1
0.407301376531287 1
-0.396202967016436 1
-0.00568443226639638 1
-0.987828520663401 0
0.0590584913652932 1
-0.0879992379333318 1
-0.296037181954589 1
-0.0142805703068499 1
0.4213126643379 1
0.409810473935047 1
0.197235458594816 1
0.666824386835436 0
-0.249616224316783 1
0.413078656874717 1
-0.237270542236607 1
-0.211404055950816 1
-0.566704744198037 1
-0.14507829595907 1
-0.0858961393817485 1
0.421499597674169 1
0.427968684963449 1
0.519073082677023 1
-0.415068945826851 1
-0.757317936373306 0
0.451998412843831 1
-0.485723697364897 1
-0.44915964743601 1
0.638784627133286 0
1.06431292684337 0
0.0697663664802159 1
0.328407541176831 1
-0.733901724428377 1
-0.204229323384927 1
0.634107105212655 1
0.613878145127656 1
-0.554634025870155 1
0.748574100070413 1
-0.274230611327473 1
0.57961103218432 1
-0.45992623548462 1
0.905809661636654 1
-0.911447790051743 0
-1.38882507985786 0
0.0448253728072655 1
-0.420933801595971 1
0.0648623499878174 1
-0.0486352712456171 1
-0.309046103790439 1
-0.361449957976601 1
0.361166860082722 1
0.232830407883533 1
-0.298522452461061 1
-0.00108373264603277 1
0.24606531165944 1
0.88541385458952 1
0.0635991650033955 1
0.399611454271939 1
0.490760402393685 1
-0.52719605326711 0
0.0656602075864885 1
-0.222006674645996 1
-0.696274231814298 1
0.549676983855558 1
-0.287273600044039 1
0.139934123988849 1
0.146434000976411 1
-0.16150551954543 1
-0.20735496360311 1
0.237533232715944 1
0.72262297237536 0
-0.137887510190795 1
-0.72736850928932 1
-1.02922389292077 0
-0.0233376784846861 1
-0.138652250020628 1
0.705426961409844 1
-0.351240874507426 1
0.0643500405311839 1
-0.312250887978003 1
0.0869771511320718 1
0.0501746363490491 1
-1.04661326111377 0
-0.104401549120106 1
-0.352360413448543 1
-0.483722382737045 1
-0.0178628675533497 1
0.262016312955945 1
0.164990619419701 1
-0.214956233968358 1
-0.573892788673929 1
-0.189563483000947 1
-0.218848232653926 1
0.26775395974331 1
-0.121393360176793 1
-0.607769936596916 1
-0.562179723538689 1
0.137833044522325 1
-1.24247480980418 0
-0.798859842459373 0
0.766709101984688 1
-0.793738744636232 1
-0.210353942003911 1
0.325822762002864 1
-0.0956316068482223 1
0.108637417178406 1
0.0808880135471217 1
0.236877211688722 1
-0.243730065441956 1
0.0485611651323802 1
0.537149401993464 0
-0.607147277172659 0
0.145215758664977 1
0.0656088451678988 1
-0.50798603351073 1
0.135291706354737 1
0.513308116539251 1
-0.349211362807767 1
-0.250453366986358 1
0.0782157174064178 1
0.643076828197556 0
-0.0164568881469268 1
0.42881259228842 1
-0.00889948613458788 1
0.362917722850376 1
0.413560396946467 1
-0.911191795464282 0
-0.212551254117919 1
0.162394077563429 1
0.705677109672025 1
-0.0699344595780478 1
0.218282249222058 1
0.243327801255407 1
-0.546914134461893 1
-0.0259954701488077 1
0.590775723694772 1
-1.08873664747908 0
-0.799846639718028 1
0.209643206886637 1
-0.552232867707231 1
0.0466757879010091 1
0.154449133330585 1
1.01694795365321 0
0.105094377658163 1
-0.169211938143887 1
-0.155540628074309 1
0.671706715885154 0
-0.0619957241942912 1
-0.395537888748781 1
-0.140647857853093 1
-0.520987832743194 1
-0.268811373061781 1
0.209103471761401 1
-0.3648580238424 1
-0.34818570244748 1
0.274446770577115 1
-0.128586616756202 1
-0.31082148877664 1
-0.432370264377515 1
0.176258345157533 1
-0.400164705007508 1
-0.847577184939245 1
-0.650682574384896 0
-0.0123399990669875 1
0.219271252224422 1
0.403504159747434 1
0.890394576154016 1
-0.722162144399823 1
-0.603814127217878 0
-0.135405204174717 1
0.174823300331363 1
0.239677579954141 1
0.307350439283463 1
-0.0618996170207902 1
1.0495744951352 0
-0.0201018701565586 1
0.364965120005237 1
0.781736094122675 1
-0.405752673189157 1
-0.121059426291929 1
-0.240265488011275 1
0.0459268344685331 1
-0.223218451695671 1
0.712483410254738 1
0.562925141171701 1
0.0832492920613983 1
0.733971332232543 0
0.233291234876107 1
-0.37569918233708 1
0.073415463870262 1
0.531573604332022 1
0.421522163835364 1
0.107425133785558 1
0.0499820727541574 1
-0.0357232312284297 1
-0.400715632122667 1
0.676708146393637 1
-0.109055784457765 1
-0.183616491234478 1
-0.113392261718835 1
-0.805510592285462 1
-1.08495188856918 0
-0.465433802227905 1
-0.259533282166608 1
-0.434905517302208 1
0.200261634246611 1
0.358261338919869 1
-0.568346520171139 1
0.123803981445235 1
-0.384637336386221 1
-0.791912090095947 1
-0.381504356330996 1
1.01963462328701 1
0.797831764236646 1
0.0120970770368557 1
-0.583778069729944 1
0.0105592638883277 1
0.0949035432464088 1
0.371494719556162 1
-0.23803387142116 1
0.575458109487696 1
-0.0807110964604207 1
-0.477672324287187 1
-0.932219464480996 1
-0.0656949345226483 1
-0.0173755226205149 1
0.478818455585938 1
0.106803450867447 1
0.234551255799024 1
0.1463919812462 1
-0.717781519569795 0
0.0324396922767135 1
-1.03075773935564 0
0.583968734676877 1
0.75192315585328 1
0.368889250773228 1
0.075893827742575 1
-0.276195633156654 1
0.311788491193884 1
0.169656014440239 1
0.280054526632743 1
0.0308967992245415 1
-0.455221570335825 1
0.205545795656818 1
0.0277444888490503 1
-0.013539373746359 1
0.274461589054217 1
-0.69903389090733 1
-0.0314391215324217 1
-0.154374068283656 1
-0.324668142677231 1
-0.133299100988052 1
-0.140860608403296 1
0.219367230792228 1
0.364658485336396 1
1.01363119965834 0
0.156228072765759 1
-1.18192550456716 0
0.171701871473511 1
-0.0282178148232321 1
-0.26707530151459 1
-0.286072656122669 1
-0.572056235652448 0
0.235834486199752 1
0.361630054182438 1
0.921674726946255 0
-0.254155858324528 1
-0.0539015037429314 1
-0.0324295763356335 1
-0.584033093201901 1
0.539066058249889 1
0.412433145094571 1
0.469527492353535 1
0.40315602624336 1
-0.281494705959798 1
0.543523630285812 1
0.474670169350385 1
0.311964391323186 1
0.696876948785014 0
-0.197756060433884 1
0.791443284426728 1
0.186770643775333 1
0.467155196914294 1
-0.925220113801967 1
-0.517244078392277 1
0.209148644359924 1
-0.172216567180681 1
0.209030924348572 1
-0.376407105279529 1
-0.589851313044699 1
-0.608101382617902 1
0.203624808631642 1
0.221475235436096 1
0.294482456617103 1
-0.0614023979075919 1
0.647787314992376 1
-0.234504055746312 1
-0.558593919979155 1
-0.0969403854189858 1
0.448486214019291 1
0.547079871356988 1
0.0564796647714164 1
0.350029179092198 1
-0.334579884809008 1
-0.471825254668663 1
0.854091367912944 0
-0.372439785645231 1
0.16634508133838 1
0.0386068167820298 1
0.136465994130034 1
0.279592491783651 1
-0.0468739857152938 1
0.469617416599948 1
-0.311439122461446 1
-0.0108782712270136 1
-0.0834174781801397 1
-0.362581794285058 1
-0.10753487991807 1
0.034197425655376 1
0.693535890191049 1
0.0895312267797743 1
0.465725709076783 1
-1.02144710095518 1
-0.167276351052008 1
-0.00686525523777338 1
0.679208973233436 1
-0.099352970474795 1
0.244845803831192 1
-0.810358715346254 0
0.0920799149955883 1
0.285798634418469 1
-0.425092058456312 1
0.537462154242639 1
-0.0167009143052614 1
0.835983973815976 0
0.692742095343712 1
0.376702886287724 1
0.463157315058842 1
-0.000323551538163103 1
0.0813404370573574 1
-0.790820850387848 1
0.441258661107888 1
0.150363981990194 1
-1.24745877500421 0
-0.774222819911776 1
0.375538333907185 1
-0.448747788701096 1
-0.179562654317278 1
-0.521916332794212 1
0.110091617128111 1
0.762522381543698 0
-0.663156477946435 1
-0.0858029109471341 1
-0.297462228072131 1
0.0777519870204049 1
0.0792081901333777 1
0.266647501485051 1
0.0907928309223865 1
-0.514079726418886 1
-0.351656516106352 1
0.259626718412552 1
0.232235707502748 1
-0.0111212783167887 1
0.0229054943241076 1
-0.994656152224464 1
0.824744020195368 1
0.0922468505558144 1
0.144950698489549 1
-0.386895243632987 1
-0.0312879800394263 1
0.311414298784834 1
0.726427244379346 1
0.0223273619088035 1
1.22420310834039 0
0.00412819361664291 1
-0.243981996831606 1
0.330895150705882 1
-0.0973451795566372 1
-0.133317657413256 1
-0.440390320355822 1
0.279805087630646 1
-0.102893861650011 1
0.105272616715614 1
0.00113793352585101 1
-0.708890046122796 1
0.717450866193179 0
-0.618820541584713 1
0.648450723782673 1
0.598722258592521 1
-0.8924939165559 0
0.023576307058205 1
0.131413585301922 1
-0.0299227315673832 1
-0.489489033657989 1
-0.143757835790362 1
-0.324203721967714 1
0.00830535076483441 1
-0.573445229360185 1
-1.23260683252889 0
-0.296376752868647 1
-1.08680393241849 0
-0.0948673459896801 1
-0.132210924663772 1
-0.0904541044875316 1
-0.136863486543386 1
-1.05670533654125 1
-0.595612254226497 1
0.064414723744412 1
0.316351092079219 1
-0.577165102370429 1
0.22325074164703 1
0.0737202912603304 1
0.841157754811927 1
0.494367045931319 1
-0.16983082817233 1
0.0758843408053082 1
0.151659728086526 1
0.0664828571333762 1
0.0981317525338052 1
0.130817672268574 1
-0.4561733445833 1
-0.110533175628754 1
-0.124782233166552 1
-0.0739738068805482 1
0.233284166737241 1
0.838328875217263 1
-0.522570517848013 1
-0.317274301184888 1
0.317413109848255 1
-0.340926609202461 1
-0.586051481760481 1
0.29398359065317 1
-0.458132226527664 1
-0.335257435756349 1
-0.198311397206627 1
-0.00899405870877015 1
-0.050136556631692 1
-0.366735198993346 1
0.299183545715001 1
-0.24219340301438 1
1.3846206927396 0
0.260540357937204 1
0.361289959485968 1
0.823770462575933 0
0.740713115095227 0
0.367987660622293 1
0.0216575086879917 1
-1.00416718266463 0
0.0727307171619015 1
0.72769704453767 0
-0.208611133883856 1
0.207960323597109 1
0.421521181888875 1
-0.0627656668539987 1
0.369574524325181 1
0.628758038167195 1
0.378459034218213 1
-0.392923595950235 1
0.136003751053028 1
0.0114569321535603 1
0.47559555022516 1
0.590670102526058 1
-0.353578079793003 1
-0.411866244151985 1
0.602131394463982 0
-0.21821617911914 1
0.639610239626801 1
0.874568365178268 1
0.176197326640661 1
-0.0681163360299623 1
0.163041517566627 1
-0.879817723038684 1
0.55904323463505 0
-0.319780350954484 1
0.383773820157164 1
-0.108421543003031 1
0.782236809852726 0
0.239580342953301 1
-0.428518358783625 1
-0.071278870074014 1
0.160938529467479 1
0.103856253061351 1
-0.322889536766781 1
-0.483013695607715 1
0.0875026657279535 1
-0.148489762887901 1
-0.107938773516324 1
-0.149883893837601 1
0.179014271563484 1
0.68907481354735 1
0.110210231038886 1
-0.494138776667622 1
-0.741605515385218 1
0.96320004141052 0
0.267497609274261 1
-0.116264583327581 1
0.682562897497674 0
-0.823997776701063 1
-0.112484498612679 1
-0.319444112990489 1
-0.0642212649658238 1
-0.553775320209067 1
0.841431750762008 0
0.628007732973615 1
0.245645874949558 1
0.422382713852801 1
0.0990596261288918 1
0.641106417650899 1
0.669752002289665 1
-0.214251392152407 1
0.569275700189503 1
0.623178252144915 1
0.641035929108742 0
-0.196676738360511 1
0.596153359325934 1
0.16733836420666 1
0.338283079502802 1
-0.0810337151663787 1
-0.383168282198644 1
0.989947190630873 0
-0.688966814581819 1
0.487595121689306 1
-0.317648058125467 1
-0.210261338792226 1
-0.147265853596907 1
-0.0353997706240663 1
0.0438502778449123 1
-0.461850550036765 1
0.21521709116793 1
0.190235014078889 1
0.162382182113717 1
0.409173488064632 1
0.365585413037826 1
0.611164103260243 1
-0.25523493492808 1
-0.121469438556238 1
0.27360055923842 1
-1.10674785735927 1
0.716317550864993 1
-0.136403585134169 1
0.222648808622759 1
-0.0519890094323232 1
0.103476871273367 1
0.684639401799347 1
0.574002263321611 1
-0.214363629729481 1
0.262632369018746 1
0.789781703068428 0
-0.381534239923969 1
0.163239973528487 1
0.519231630219449 1
0.545237718788209 1
-0.303065218405256 1
-0.601033879917982 1
-0.0443733807903856 1
-0.085633209225236 1
0.389688270517408 1
-0.84146912540128 1
0.666562253881078 1
-0.709747462337453 1
0.327599719525118 1
0.0249188104202045 1
-0.114404024244733 1
-0.241893821077525 1
0.274347927394135 1
0.310149388995842 1
0.57567087957523 1
-0.0209809610021774 1
-0.437157990536489 1
0.62988106482594 1
0.233593309554268 1
0.693185704401238 1
0.784929121643661 1
-0.828124474149497 1
0.436032166086936 1
-0.601280159632291 1
-0.473056037171015 1
0.680082959594024 0
0.25426640852878 1
0.553336325668526 1
0.280163730700107 1
-0.102825080910983 1
-0.433928269260109 1
-0.0687776600577664 1
0.039967362400056 1
-0.635645906805053 1
-0.283643109982598 1
0.0798512873947354 1
0.44098086535859 1
0.42186441244533 1
0.183155073680986 1
-0.513727374993303 1
0.491941670498648 1
-0.0828813515045956 1
-0.0743215933695367 1
0.181011672519216 1
0.146510429096061 1
-0.457338153132333 1
-0.213200874611099 1
0.439046939502399 1
-1.20353859538258 0
0.104001176017626 1
0.445878812779906 1
-0.00770506067272975 1
0.681559811740877 1
0.454045061709054 1
-0.155669904279286 1
-0.314302971341619 1
0.559975021988566 1
-0.402979127718774 1
-0.249410745770511 1
-0.140115798184077 1
-0.522740233851958 1
0.727625016220511 1
0.255410611551514 1
0.411817183244046 1
0.0352298917395319 1
-0.732813639559536 1
-0.373182343980271 1
-0.62505168189732 1
0.210078053216922 1
-0.370013990124061 1
0.497480345847366 1
-0.0645785992633257 1
0.368756935213314 1
0.58992465731341 1
-0.226657969588325 1
-0.906205941790401 0
0.664054379301468 1
0.617001036472642 1
-0.786763629889948 0
-0.409745459310241 1
0.0310335663237335 1
-0.368421259011816 1
0.244047705195496 1
0.442040695342341 1
0.453829753980226 1
-0.255111154621769 1
-0.224967521018474 1
-0.0754035054349585 1
0.0208988325753842 1
-0.378180752408678 1
0.210664751890964 1
-0.0914819676417225 1
-0.249891707545669 1
0.403864371689293 1
-0.393252514643187 1
-0.746151747365199 1
0.550457361646491 1
-0.121300772031533 1
-0.624480264345176 1
0.0965430767969881 1
-0.567073700382127 1
-0.0245677346962043 1
0.240148744542259 1
0.118438520264829 1
0.158038761176675 1
0.181920689084694 1
-0.0224906477915517 1
0.0353156810420713 1
-0.0139040554384833 1
0.274572287404514 1
0.14403531977007 1
0.274766622351855 1
0.446517180499 1
0.438994023309787 1
-0.846196436756796 1
0.672429347360268 1
0.00128395364329205 1
0.74585856467519 1
-1.11775195032148 0
-0.448234340610011 1
0.207922582913448 1
-0.158293267047756 1
-0.0732554142452349 1
-0.02263336650681 1
0.668950021514074 1
0.900217213210491 0
-0.271454219711678 1
0.295997789495525 1
-0.646579897147699 0
0.401867865967293 1
0.401471890260188 1
0.0396696244418588 1
-0.821983629810161 1
-0.656518571015912 0
-0.477017026327304 1
0.209790039429371 1
0.668242436840273 1
0.448910690715705 1
-0.420893366817565 1
-0.24915520664163 1
-0.522863335844857 1
-1.06756964519865 1
0.219572743587481 1
-0.495498625766141 1
0.916640914682677 0
0.0298603759229082 1
0.0114203389661783 1
0.00704353362562965 1
-0.187396062261318 1
-0.412247292687963 1
0.214929227828161 1
-0.341621208955471 1
0.0868174699188643 1
0.165756061621574 1
-0.216665748045635 1
-0.305939176372136 1
-0.598515503279321 1
0.161369619033099 1
-0.52109713392003 1
-0.0125889496242934 1
0.379793915036877 1
0.176642413008875 1
0.0375844509677331 1
0.787398217724642 0
-0.181932707844155 1
-0.589581750912096 1
-0.518891763640385 1
0.0538624409393723 1
-0.0991176070453269 1
-0.351998777886672 1
0.10933938307842 1
0.724882050093559 1
-0.806262568775061 0
-0.971496579994889 0
-0.226720114136396 1
-0.354844609589057 1
0.08046048558481 1
-0.999167661967098 0
0.12237871148174 1
0.00435272916820767 1
-0.300571010147274 1
-0.13697712206891 1
-0.0382039320335595 1
-0.168208797933648 1
0.126095268973811 1
0.391594695868561 1
-0.354546128437673 1
-0.731563830453214 1
0.344556367572325 1
0.52760462268855 1
0.446333370835727 1
-0.19726882322796 1
-0.537205631607463 1
-0.324124742669725 1
0.65554169546075 1
-0.566705669538334 1
0.904870021107349 1
0.11590705127725 1
0.0536194709966537 1
-0.323727444794461 1
-0.0384856512424125 1
0.310408598411631 1
-0.496593826393626 0
0.35419238960179 1
0.123582567946138 1
-0.176357457856453 1
0.0673774292167256 1
0.562794160883715 1
0.900888917963772 1
0.00407121059833446 1
0.286760447891315 1
-0.208204302232494 1
0.731780779309257 1
0.222215745970625 1
-0.422361330024339 1
-0.75319175188654 0
0.670478647666759 1
0.47274531036543 1
0.468015816122195 1
0.185836737223746 1
0.184517090343693 1
-0.0558884001152697 1
0.256197052620898 1
0.722916709897362 1
-0.199916454074933 1
-0.10747386074631 1
-0.660851029757152 0
-0.142197753624151 1
-0.198642227441652 1
-0.286470267200095 1
-0.448478138036579 1
0.513729313764067 1
-0.264152813872167 1
-0.164263663967437 1
0.590973133445043 1
-0.0967041437210461 1
0.525623842078635 1
-0.361810832877649 1
0.386853634216878 1
0.746269739398734 1
-0.332780245582877 1
-0.0554622412856928 1
1.59346697687608 0
1.12403009601392 1
0.170999182550991 1
-0.114461075210164 1
0.385427475185511 1
-0.323261429892864 1
0.385641464791315 1
-0.804277307190984 0
0.382436217849683 1
-0.548341529436997 1
0.143977696547269 1
-0.560404493336445 1
0.0461243420273496 1
0.11345147831341 1
-0.849361743699056 1
-0.589611313189152 1
-0.143604567885088 1
0.329275773285056 1
0.829680114278285 1
0.117151676988554 1
0.907911153987463 0
-0.555958248321707 1
0.261953318152549 1
0.175448224285074 1
-0.728917102850326 1
-0.335722911061075 1
-0.393131795422599 1
-0.0525495902144576 1
0.0757576833037175 1
-0.562884783370692 1
0.97459439965168 0
-0.347773923770561 1
0.00480808084515474 1
-0.333688574811813 1
-0.0948203635512869 1
0.173366539510575 1
-0.198857243676709 1
0.151198928408508 1
-0.272988493809466 1
0.000783079229176871 1
-0.0834250149908212 1
0.361551035474095 1
0.141144440743515 1
-0.23398799901497 1
-0.217075347491709 1
-0.428326368492013 1
-0.0981151701870002 1
-0.180747359604522 1
-0.39999280511229 1
-0.521544447135342 1
-0.394320968473685 1
0.185058920954064 1
-0.32980245491315 1
-0.250338138913666 1
-0.759536916447016 1
0.164995481565917 1
-0.637788049371656 1
-0.373341864188662 1
0.0446080000891015 1
-0.215439292405518 1
0.0678200810345741 1
-0.824321376066674 0
0.926184932211374 0
0.379417919871862 1
0.454870803683403 1
0.348291358430626 1
0.487696243259016 1
-0.513182870272099 1
0.918624532604329 1
-0.334466105561117 1
1.49844389100232 0
0.1703601318778 1
0.922024599734192 0
0.0112512218496785 1
0.167999267287757 1
0.963116468850009 0
-0.47043447642231 1
-0.673655190938214 0
-0.679259190763304 1
-0.22927386845861 1
-0.29135613538842 1
1.011735936961 0
0.0203280468272313 1
0.7114509514941 1
-0.0398535808659664 1
0.380240775613034 1
-0.0367365605398198 1
0.0466185408172381 1
0.46676890614653 1
0.245645214352498 1
0.239344241042253 1
0.231707455986564 1
0.425895644987551 1
0.32747126539622 1
-0.422322292192827 1
-0.69288070265581 0
0.146537944753026 1
-0.740615699320996 1
-0.547824143319418 1
0.522286668182714 1
-0.843064977937073 1
-0.790877905813405 0
-1.05491577902642 0
-0.664025327497958 1
0.736897677704752 0
-0.814278540360012 1
0.342243403600279 1
-0.662717290852559 1
0.0594880833954798 1
0.0729350430259496 1
0.0304233710594239 1
-0.537231676539721 1
0.146514290402234 1
0.438561694582287 1
0.585789499932441 1
0.601878597788721 1
0.604181304528307 1
-0.345591974647309 1
-0.059240495607866 1
-0.49618443968334 1
0.0151568563671033 1
-0.219706404046517 1
-0.62509686012637 1
-0.309597782253238 1
-0.467251001705807 1
-0.389238758470863 1
-0.282259713755688 1
-0.0418119467163431 1
-1.48053326351308 0
-1.01038623287178 1
0.0894341814617777 1
-0.0489550793985194 1
-0.029186371000394 1
0.0916883148375092 1
-0.0640061921858676 1
-0.510075354005949 1
0.382011127709847 1
-0.267573847559031 1
0.728606468551237 0
-0.144283238891453 1
-0.282449753735136 1
0.72936060217097 1
0.39281450157541 1
-0.171156566282191 1
-0.31461156361033 1
-0.131782787695574 1
-0.153873580530347 1
0.801278512475344 1
0.315613619207942 1
0.511727472122334 1
0.842015301929414 0
0.0992123574404552 1
0.332893703449617 1
-0.176456585202234 1
-0.484890984007569 1
0.306825921379825 1
1.1699196254327 0
-1.08340484755376 0
0.111561073694182 1
-0.347272501342391 1
-0.0603538414099676 1
-0.543026547545858 1
-0.471551120992604 1
-0.703983611225873 0
0.961144572787101 0
-0.652661314988546 1
-0.36464505179904 1
-0.210179192448793 1
-0.362248254434384 1
-0.476318902043118 1
0.355281463451474 1
0.278148756353229 1
0.157275374791385 1
-0.22593769537649 1
0.0682382438094331 1
0.200066727989771 1
0.347322344955418 1
-0.0802673443190918 1
0.699359803185365 1
-0.553466634489053 1
-0.40753486842731 1
-0.354778447185051 1
-0.379196181815612 1
0.0668308390896103 1
-0.0886865080768361 1
0.150585973157658 1
-0.445402197550727 1
-0.0805946440867466 1
0.720039159280774 0
0.657656567317011 1
-0.685035598447224 1
-0.39203093434977 1
0.235756809470307 1
-0.437821746681913 1
0.428684460750526 1
-0.626395262475168 1
-0.0997579293824246 1
-0.458955994420626 1
-0.123708399713236 1
-0.218920992364559 1
0.481324256916944 1
0.122355275926666 1
1.31198578530707 0
-0.0524387099573532 1
0.133850774388688 1
-1.00926041633674 1
-0.196299249174448 1
0.179051817490183 1
0.388399036227724 1
0.483746678572575 1
0.186624726678491 1
-0.226461314892398 1
0.461417252213346 1
0.196574614126323 1
-0.35983131130344 1
-0.589997367625776 1
-0.596400660649759 1
-0.178137175435406 1
0.170503571590598 1
0.135919316922168 1
0.026248136094883 1
-0.192391741014296 1
0.423169207500706 1
-0.865482378624584 1
0.982598704632439 0
-0.253480668947069 1
-0.332208542651245 1
-0.664298821912728 1
0.256510413046989 1
0.337845502596604 1
0.0512837339570214 1
0.432884301463667 1
-0.275160502415069 1
-0.587061920630041 1
0.0447919008921067 1
0.0026133059479056 1
-0.771821193341571 1
0.0804280496058052 1
-0.167922336787777 1
0.318628139648113 1
-0.157638452465863 1
0.539303363727641 1
-0.193361592949194 1
-0.381897977920176 1
0.253165539755583 1
-0.0051171725916167 1
0.0493681856815497 1
-0.602054736845427 1
0.405161811192923 1
-0.337168032030068 1
0.702819199199621 1
-0.0971322765740765 1
0.528981297372611 1
0.573638971427715 1
-0.685217117461023 1
-0.0846209348913739 1
0.537879887646659 1
-0.115538602202198 1
-0.454437118309833 1
-0.0157657445306864 1
0.418703259291539 1
0.275011545383438 1
0.83715222076938 1
-0.254623965702619 1
0.102050808979125 1
-0.570043758235136 1
0.732529949457278 1
0.00660283240535459 1
-0.203330022225762 1
-0.181034780694056 1
0.110062150742163 1
-0.634464754452604 1
0.290039766611823 1
-0.391931442417583 1
-0.195493415799269 1
0.803764248077351 1
-0.261928078234541 1
0.280931434346363 1
0.404442399190554 1
-0.587629413783241 1
0.535823081140341 1
-0.102066715529162 1
0.54539352356979 1
0.0680309518711788 1
0.926230797781776 0
0.162381528970485 1
-0.704410436917735 1
-0.558994520619847 1
-0.981452471095863 1
0.26987305186121 1
-0.365097431344267 1
0.868495159038532 0
0.149548454811086 1
0.276714886011442 1
0.665608589735668 1
0.513720192474658 1
-0.0241831791956232 1
0.117064139064247 1
-0.815469171011509 1
0.100793749289337 1
0.563629986551592 1
0.191845513309238 1
-0.202068244973996 1
1.00173093620981 0
-0.390273071619494 1
0.396709010811778 1
0.268663428791714 1
0.124810082946257 1
-0.304839511818248 1
0.408488430985634 1
1.37787041903392 0
0.538155760148604 1
0.408767612919019 1
-0.419042860575998 1
0.673690245930294 1
0.0114548222264823 1
0.14333661286004 1
0.0918879511661043 1
-0.000739296315769595 1
-0.342979258844948 1
0.354098946982071 1
0.206800262339338 1
-0.492302697338214 1
0.297353384136948 1
-1.03514843127741 1
0.476398477159019 1
-0.362790922294676 1
0.297456564426604 1
-0.311634173373286 1
0.212802244438691 1
0.469456790495143 1
0.67559156545115 1
0.190776923901382 1
0.171755329029139 1
-0.107130103697852 1
0.549629178284105 1
-0.124978851879097 1
0.472447181703669 1
-0.311430757467553 1
-0.0764846994552831 1
0.319568491813896 1
-0.16048537351336 1
0.832022824419739 0
0.188083001942515 1
0.14698326658787 1
0.189934571335645 1
-0.0198182174315908 1
-0.9079684743654 1
-0.571412785326576 1
0.200859663610504 1
-0.740475915725623 1
0.24323510672549 1
-0.691678436773856 1
-0.189565232774116 1
-0.672891060165389 1
0.0355742044305308 1
-0.637346949001498 1
0.119713540873676 1
-0.239363780261027 1
-0.0151368096093605 1
0.461552767873223 1
0.218239218483211 1
-0.369536274538914 1
-0.338985309441779 1
-0.394129160290388 1
-0.250927161002474 1
-0.415181033145842 1
-0.918062562481472 0
0.582818633420184 1
0.244125571067642 1
-0.189324116710656 1
-0.651213115189525 1
0.757247061317737 1
0.500479709075752 1
-0.120462053629358 1
0.465592203348755 1
-1.09804781243037 0
0.304709613840769 1
-0.281576026563898 1
-0.46319691305349 1
0.151871043173864 1
0.182657039312901 1
-0.0563596132778272 1
-0.245293161194462 1
-0.347809282117988 1
0.00563048746065553 1
-0.903434131800427 0
-0.267758570208025 1
-0.00335594048773638 1
-0.27789453268714 1
0.844758052952976 0
0.536756419112879 1
0.192809401117029 1
0.214383621427264 1
0.0905797613591484 1
-0.254297578859726 1
-0.152623946012502 1
-0.32123793105041 1
0.174034644381379 1
-0.367934262437394 1
-0.367547163576538 1
0.218309887218581 1
-0.0282085421471529 1
0.935846701685001 0
0.144116836401905 1
-0.82438696484589 1
-0.134286383134001 1
-0.444696340742588 1
0.471020976523186 1
-0.04935608509527 1
0.281593771133638 1
-0.301704814413402 1
-0.0475935266668269 1
-0.600689107905741 1
0.682043904072135 1
1.02413282648511 1
0.0955940886523589 1
0.241602922908381 1
0.423349523524916 1
0.0392161746710878 1
0.167836311932465 1
-0.167971879084621 1
0.625851256207669 1
-0.437877731545741 1
-0.0801161647087435 1
0.695627835048011 1
-0.129436857405511 1
-0.534705552710633 1
0.284582445608564 1
0.176864306525477 1
-0.0720229815485845 1
0.908626299223208 1
0.0554423632131832 1
0.560565399294734 1
-1.78704737465187 0
0.293442917189206 1
0.386727891301259 1
-0.592863563593662 1
0.573712111917971 1
-0.35511388758447 1
0.413221323303419 1
-0.364915033156643 1
0.240216466040573 1
0.489201306082405 1
-0.416950800685083 1
0.385715353360752 1
-0.132187278885516 1
0.66062110776617 0
0.451820817732889 1
0.45614021367705 1
-1.39048496146931 0
0.758499024188678 0
0.0632568080365679 1
-0.248840896621828 1
1.00961089503445 1
-1.08420043366115 0
0.110898634907425 1
-1.07276180511268 0
-0.235754078791395 1
-0.397907866033591 1
0.510074325257758 0
-0.101992829897362 1
0.131238978194373 1
0.296979382260531 1
0.0981056057928107 1
0.667490682226773 1
-0.247493348540466 1
-0.857342567950038 1
0.103175430229748 1
-0.0941935803416693 1
-0.181461390190462 1
0.291429723739136 1
-0.177660142632788 1
-0.326135723710188 1
0.744808781401508 1
-0.494461276775482 1
1.23280154657336 1
0.463889120504176 1
1.54448242153811 0
-0.624110530392502 0
0.825765507360903 1
0.394597908643995 1
-0.539707751348942 1
-0.446658912642914 1
-0.680056700608293 1
0.392767812865865 1
-0.204501688147885 1
-1.01423957571698 1
-0.269632021696862 1
0.292492140952687 1
0.250683730191204 1
-0.565524828797793 1
0.133474603737043 1
-1.34935751212233 0
-0.180525632485248 1
-0.330148524722432 1
0.126060374810117 1
-0.466784955106821 1
-0.419261154925188 1
-0.828748284206987 1
-0.139949735081095 1
-0.0728226701403196 1
-0.219063722459063 1
-0.0527815209098045 1
0.930505121978006 0
-0.162268842512861 1
0.0268526884563601 1
0.17733622354515 1
-0.445828316171885 1
-0.077152237427192 1
0.121126378721701 1
0.509248639081638 1
-0.384968335261255 1
-0.328857198494519 1
-0.115154903401063 1
0.101596873823922 1
0.509616979483214 1
0.31469490710055 1
0.178953018041301 1
-0.0847739474778659 1
-0.187903585598777 1
-0.237820606789561 1
0.16543863511275 1
0.261255037097002 1
0.452158737333814 1
0.604447367816193 0
0.784099864139893 1
0.990250501423832 0
0.310350832834975 1
0.838445483692172 0
-0.224854122091404 1
-0.533416182085179 1
0.121788006270478 1
-0.171192916666947 1
0.520953037644114 1
0.189395257082265 1
-0.812948392229568 1
0.400077380680427 1
-0.448433509331491 1
0.20032794383936 1
-0.463634765438938 1
-0.0331785878944125 1
0.0423079343481466 1
-0.13595557700674 1
0.633787385213432 1
0.317424052904443 1
-0.0699691513308893 1
0.665837941093599 1
-0.0358157337014983 1
-1.05584630961691 0
-0.519125928410082 1
0.000925024258862511 1
-0.1486131585116 1
-0.0771175659375085 1
0.0144473702295236 1
0.356491291105598 1
-0.477381145305402 1
-0.175449637218609 1
0.167498808164866 1
-0.727452430472167 1
-0.29164451627662 1
-0.150100577757242 1
0.300583701344123 1
0.30489343896155 1
0.547808488832753 1
0.641597972855339 1
-0.436188442967171 1
0.941495068002401 1
0.440022195838607 1
0.606803554513387 1
0.29322243656294 1
0.690192114740644 1
0.617799856166331 1
1.25278743796544 0
0.256795441647329 1
-0.28073771112186 1
-0.908186387359565 1
-0.538242070375652 1
-0.416304209764695 1
-0.239229362441044 1
-0.0374108886196552 1
-0.0674327784611251 1
0.23312270016731 1
0.297418196724533 1
-0.716363166814188 0
-0.0503943163424905 1
-0.331272476839518 1
-0.344423371438938 1
-0.483430771076946 1
0.28226798781815 1
0.0137247661217344 1
0.48161657571945 1
-0.355311058820536 1
0.382115166423686 1
0.0682328898665918 1
0.590141610836592 1
-0.390786480942992 1
0.211028834026566 1
-0.435445459006737 1
0.140556971552648 1
-0.478944242052183 1
-0.815031242442515 1
-0.17778837245818 1
-0.480813313216982 1
-0.544347498032977 0
-0.0634316980964823 1
0.242878841998995 1
0.0446574512037497 1
-0.0411615860485189 1
-0.332062185351348 1
0.235095721730413 1
-0.340968426440851 1
0.332885299562689 1
-0.344465508217439 1
0.137975641198987 1
0.251699654424647 1
-0.609638763546777 1
-1.06438958788387 0
0.114761257325696 1
0.0836504736648887 1
-0.278180500591387 1
0.806482933944286 0
-0.923300627822288 0
-0.170895678028678 1
-0.917374999637591 0
-0.680484969094905 1
0.0576735020514645 1
-0.543565772862218 1
0.382250597712089 1
-0.343404130585282 1
0.419429310862252 1
0.258899065245189 1
-0.0185557521374952 1
0.119598851784563 1
0.143499681838486 1
0.147121346854636 1
0.396036842620396 1
0.349408811111755 1
-0.267141760364878 1
-0.949464232055709 0
-0.0109773789695503 1
-0.0872734759820715 1
-0.354925589279814 1
-0.382296690843298 1
-0.322977428961714 1
0.520784289305659 1
-0.589406711243414 0
-0.597457314994397 1
-0.244053924605862 1
0.29141610304156 1
0.385274415579566 1
0.336589708520698 1
-0.777061730199987 1
0.38404352626358 1
-0.170674343595901 1
0.093193149518342 1
-0.855838519520496 1
-0.68666914577227 1
-0.155766908745352 1
-0.402984687660406 1
-0.314855301320394 1
-0.0981379115882745 1
-0.911573616087377 0
0.683098327755815 1
0.00626808459000686 1
0.162535292663671 1
0.0054664381325267 1
-0.310880831792677 1
0.160851617228688 1
0.851374586578404 0
0.674762343618375 1
0.475225139314368 1
0.337450085771705 1
-0.781849773806742 0
-0.0726002162712654 1
-0.124986219381586 1
0.228968188842066 1
-0.349608402176281 1
-0.0484857871744785 1
-0.754142497178129 1
0.273891664229312 1
0.431337950147419 1
0.507529198747163 1
0.671611790583079 1
-0.314352281137787 1
0.455250497626548 1
0.399440153680861 1
0.587008695612013 1
-0.413841630001122 1
-0.351953229525257 1
0.0885331594591389 1
0.510245833816927 1
-1.09133141388382 0
-0.36221503957481 1
-0.348171852306878 1
0.375869076437007 1
0.258299923728266 1
0.48051272375524 1
-0.195098343653913 1
0.344144930359611 1
-0.376944016788978 1
-0.111564251527854 1
0.227166505747503 1
0.0564973181692207 1
-0.390022834871157 1
-0.336629040617618 1
0.184979817183364 1
0.315377936518334 1
-0.529782922745354 1
-0.212886622049337 1
0.198181566094862 1
-0.0907464852284248 1
-0.527556024740446 1
0.309900115935744 1
-0.355281135384856 1
0.356631299204322 1
0.74125681291169 0
0.495677767978493 1
-0.529019320287202 1
0.270127749301614 1
-0.406253619712754 1
0.207215869334547 1
-1.09584795374002 1
-0.000409103199700778 1
-0.471599854391521 1
0.3037786645875 1
0.131090371207598 1
-0.477887022695564 1
0.0668176195192768 1
0.27542629556651 1
-0.0624044788718892 1
-0.0315901888481119 1
0.327264540023566 1
-0.612068822505723 1
-0.00535948787640717 1
0.727786725951908 1
-0.139613306632756 1
0.507536741097238 1
-0.653543958477331 1
0.590262605426111 0
0.934235696868433 1
0.966726089503349 0
0.863085827611589 1
-0.802330450458269 1
-0.349263992242228 1
-0.032288170829929 1
-0.312348095132215 1
-0.238508021659965 1
0.0964304002056765 1
0.012241651272187 1
0.503106253678715 1
0.842403332161064 0
0.305427349081448 1
-0.58961874660812 1
0.395305449577233 1
0.415770566737725 1
-0.261419052478405 1
-0.0550202192077563 1
0.703421025645818 1
0.160556205722894 1
-0.0513932550151082 1
-0.196576298383766 1
-0.382911658537746 1
0.430402152875272 1
-0.25544044726401 1
-0.0835548629939337 1
1.223703100093 0
-0.0606027271906414 1
0.524547185885151 1
0.491121208095422 1
-0.181417511651213 1
0.148136115450323 1
0.228537415516815 1
0.307653307613327 1
-0.277242673326205 1
0.298560660372998 1
-0.0348233602455808 1
-0.12304120725817 1
-0.0780423878952461 1
0.298406647510499 1
0.0425362539715265 1
0.520476479846135 1
-0.385853970408476 1
0.747205259994942 0
-0.466276750693743 1
0.451188098999532 1
-0.323493035365408 1
-0.276047544030766 1
-0.566075067384865 1
-0.760378576459285 1
0.826164090696088 1
0.167098968005591 1
-0.0323619068541027 1
0.184479488469788 1
0.334923288581112 1
-0.365595197200045 1
0.220486698496943 1
-0.161095579872866 1
-0.209950604687815 1
-1.22795505094862 0
-0.2029795601631 1
-0.456064678581637 1
-0.57033544786913 1
0.157893077003592 1
-0.101541077028865 1
0.222339886603017 1
0.234104291512608 1
0.573163017090487 1
0.449959353761641 1
-0.0263136429634812 1
0.122444296277689 1
0.0544720758480749 1
0.212333744152079 1
0.244980967256142 1
0.0158086144644576 1
0.579184688209979 1
0.042641453303429 1
0.190073523379997 1
-1.0497408072689 0
-0.715930445662979 1
-0.234512459926685 1
0.862109252964758 1
0.153128506312949 1
-0.431918346088356 1
-0.201184292192908 1
0.166021639510862 1
-0.0753391774309323 1
0.256491860682598 1
-0.519837632281083 1
0.542971589442695 1
-0.00140587324932975 1
-0.892570969988303 0
0.274074160371968 1
0.234107178801768 1
-0.220547645582393 1
0.693204837046861 1
-0.651853332933541 1
0.251076571806543 1
0.299210085285988 1
-0.537711475282607 1
0.367977700801284 1
0.265395087652762 1
0.320647844821217 1
-0.331583321736286 1
0.552509721411629 1
0.33306968624106 1
0.348998404475677 1
0.321981229594808 1
0.240877493039161 1
-0.619118799086908 1
-0.222080299914068 1
-0.225364315541982 1
-0.163931722670855 1
-0.149156484922072 1
-0.562059218189453 1
-1.06492418307896 0
-0.394475882482461 1
-0.256360556000821 1
-0.335405160644224 1
-0.0359231359399907 1
0.311030849447694 1
-0.494025705605076 1
-0.346251551023121 1
0.220921095511314 1
-0.503607973571795 1
-0.532139965329136 1
0.142934554924207 1
-0.540514346067096 1
0.0394305654095523 1
0.0439086626963363 1
0.386115387484926 1
-0.192653057653737 1
0.352831524408246 1
-0.246262936491279 1
-0.548140714385172 1
-0.535935994755066 1
-0.28817429293864 1
0.0161235811475023 1
-0.11639963550377 1
0.288896849729505 1
0.448371806654456 1
0.328448760304001 1
-0.00999822018052568 1
-0.872284115033563 0
-0.801010979830981 1
0.881933340205574 1
0.177661258374546 1
-0.621348927958314 1
0.788651878601402 0
-0.776340504300752 1
-1.03669146820648 1
0.851038651200928 0
0.00661710357621609 1
-0.518046500636859 1
-0.302450892792903 1
0.605196635970192 1
0.624619549276296 1
0.0449221473546934 1
0.398754897734484 1
0.640896505228948 0
-0.443142202786933 1
-0.301145079699487 1
-0.360470386861982 1
0.174366730316641 1
0.0252113446262391 1
0.283780421990718 1
-0.634614252137783 1
0.296497029431817 1
0.564558769244377 1
-0.367739639192143 1
0.272844414215024 1
-0.457871410507997 1
0.510013449296605 1
-1.09124729038737 1
0.00227940107788424 1
0.530583011298379 1
-1.006467092905 0
-0.496792115566577 1
0.479687498115827 1
0.51521462955208 1
0.758792434211641 1
-0.270875481371469 1
0.461962232941406 1
0.181854708966841 1
0.290482381404583 1
1.0033828851723 0
0.0504202827493545 1
-0.207810969161755 1
0.236484036264358 1
0.701996463520276 1
0.974992872061531 0
0.774397533088863 0
0.207151420829124 1
0.321351515117496 1
-0.401384764887043 1
0.0336560822299486 1
-0.287132587222833 1
0.200420798234847 1
-0.607246707405254 1
0.718012925235272 0
0.288766512405362 1
0.144780944847509 1
0.288987159332151 1
-0.573526566945318 1
-0.68703440141521 0
0.847843173666299 0
0.753953431260795 1
-0.252491180754065 1
0.107252606005648 1
-0.35959377329095 1
0.0347268129146601 1
0.258263263127159 1
-0.250006446736857 1
-0.105595441024852 1
0.39627940164993 1
-0.461754972535914 1
-0.0590386339035256 1
-0.565891739573481 1
-0.248465738227814 1
-0.299957849021738 1
0.0514232746882571 1
-0.796989868947169 1
0.105434145423831 1
0.615379114872348 0
0.126967779729046 1
-1.04623741891352 0
-0.712892430307332 1
-0.283848344009225 1
0.170787212150756 1
0.194020207258946 1
-0.171540568014587 1
1.53118208271819 0
0.423378104607344 1
-0.262148066739221 1
0.254286125072583 1
-0.0748174248592367 1
0.0164084601797968 1
0.0442782026321793 1
0.155719109651474 1
1.14801695795202 0
0.686257190297795 1
0.253978487240658 1
0.398059939861296 1
0.144300238244468 1
-0.0331993581355448 1
-0.863889155537972 0
-0.0570284012301273 1
0.464669958269933 1
0.255239745766639 1
0.240422654217675 1
0.325664897482519 1
0.159257881295012 1
0.173553814035045 1
0.068946097556806 1
-0.0914688398046914 1
1.0691122551659 1
0.414911245347366 1
0.452328756054931 1
0.36282971038986 1
-0.0820018926511802 1
-0.220439703146644 1
0.316894864624159 1
-0.283785985661393 1
-0.737169174305201 1
1.23165171749092 0
-0.310268584991118 1
0.332394645786184 1
0.484588025432594 1
-0.49023342635172 1
-0.181764658125222 1
0.0837417087544657 1
1.15017902258265 0
-0.209941666188321 1
-0.214180081921408 1
-0.140850732999172 1
0.805831602677499 0
0.46727724806248 1
0.450887423185973 1
-0.884530108671473 1
-0.781063078451299 1
-0.152749958126539 1
-0.523052856840632 1
0.0177443174975955 1
0.36188993791871 1
0.716059732657748 1
-0.329894569876065 1
-0.061261317094785 1
-0.112535771761896 1
0.116229558869392 1
-0.328469319912929 1
-0.190253450743417 1
0.254398841680476 1
-0.625885034900407 1
-0.479490640894712 1
-0.452813811651995 1
0.0150190240304345 1
0.089146378555781 1
-0.339305889868832 1
0.50884601379173 1
-0.943083572962551 0
-0.0232283575163605 1
0.448828726042402 1
-0.59080874150517 1
0.959557849736689 1
0.300332033983886 1
-0.533476403525768 1
-0.852820036872808 1
-0.622703522209044 0
0.964089519489184 0
-0.51882196844093 1
-0.527275302266628 1
0.114171856483437 1
0.421159226663678 1
-0.31438651995039 1
0.19911851612111 1
-0.562796014731324 1
-0.8365818315547 0
-0.864392099808127 1
0.0905383322279904 1
-0.571861875832442 1
-0.314509860385704 1
-1.39652705195114 1
-0.214832011506111 1
0.360091738212444 1
0.121719509727833 1
0.152591771416915 1
0.221842891668509 1
0.141901878074489 1
0.126865592528591 1
-0.264567525341264 1
-0.104734006209512 1
-1.10711056561909 0
-0.179948502171296 1
-0.573601004032618 1
0.511127346627493 1
0.162241424567012 1
0.786195677464614 0
-0.286134978122176 1
0.364329109726131 1
0.901153745693671 1
-0.638792507617371 1
-0.354584136900711 1
-0.0117770846916247 1
-0.508153637971657 1
-0.128036131692118 1
1.11545313725333 0
0.195495608002112 1
-0.281617663615957 1
-0.739940191963171 1
0.476449889228511 1
0.58359014997937 1
0.779749748051966 1
0.239865576201641 1
-0.0254096938454285 1
-0.286800376945942 1
0.304663564754687 1
1.31647958285929 0
0.193225665666697 1
-0.079981330421256 1
0.086386284459302 1
-0.123506506900863 1
0.591826233450313 1
-0.751087543702312 0
-0.369012220052476 1
0.032204702645024 1
-0.0671774370470597 1
-0.543916672716178 1
1.00211127869522 0
-0.62143232761883 0
0.363022760967432 1
-0.129552414125548 1
0.300861395612807 1
0.287449213770743 1
0.780316109175055 1
-0.187462568321778 1
-0.22683478560766 1
-0.207097773935873 1
1.11833288854334 0
-0.202558589819415 1
0.0501740972446649 1
-0.233738105234979 1
-0.150619215378813 1
0.29542619827321 1
0.252692710414304 1
-0.301468466413822 1
-0.452750958353769 1
0.501131426591284 1
0.130387908547042 1
0.16382328534706 1
-0.499670273710106 1
0.148840387059753 1
-0.203936109004297 1
0.320190641782567 1
0.0675856193925788 1
0.25589251027779 1
0.515480953659883 1
0.722149078968461 1
0.523782917671044 1
0.161837389214404 1
-0.00581047732973855 1
-0.0634387490577991 1
0.497472841429388 1
0.272689759466228 1
-0.686635632512838 1
0.399222277308215 1
0.102013577408834 1
-0.591017333917693 1
0.985585848356379 1
0.133871860859092 1
-0.0306089068407983 1
0.679387198332001 1
0.154895937146381 1
-0.691356924076506 1
0.140646085037 1
0.732094155932189 1
0.321125969411833 1
-0.666678850244641 1
-1.2271194581358 0
0.578403722854633 1
-0.0409339276346374 1
-0.0994258995940558 1
0.0802329746479661 1
0.0533966612218515 1
0.0224869283562266 1
-0.287396516298692 1
-0.1635808484137 1
-0.507957615023654 1
0.733274063609368 0
0.690655280915492 1
0.0253673625344027 1
-0.930272027839217 0
-0.567583177387342 1
-0.0568217900177375 1
0.245689524623035 1
0.0397974363130527 1
0.297255155430691 1
-0.447541926851085 1
0.137323814435721 1
0.841442928150143 1
0.724136546955405 1
-0.14939087671601 1
0.126749688543422 1
0.0592874399806442 1
-0.47374221795833 1
0.930781186258116 0
-0.102911585909889 1
-1.40060862918483 0
0.116532306602475 1
0.140745189612393 1
-0.148445007168708 1
-0.338755222197927 1
-0.704406366608915 1
-0.220880792297722 1
-0.46927093295095 1
-0.533862949674667 1
0.207824743173023 1
0.475455087573598 0
0.292688891544268 1
-0.40457594097402 1
0.567835607101507 1
0.543539475140433 1
-0.0229466392604181 1
0.839871499757744 1
-0.178097361045562 1
0.343310371019123 1
-0.51672117413591 1
-0.717252278635045 0
0.179554563414149 1
0.113980789423529 1
0.314008205546915 1
0.271693934013441 1
-0.523939182096895 1
-0.220115303577779 1
0.227698679214475 1
0.0994065107275082 1
-0.610328117350284 1
-0.392447935150464 1
0.291008045910583 1
-0.229807880334505 1
-0.976926839701914 0
0.269589255833747 1
-0.5562914454317 1
0.108344594069175 1
0.309265582337729 1
-0.438506762413394 1
-0.596054216614374 1
-0.354593334195432 1
-0.847652528006286 0
-0.185626600749968 1
0.209395797106709 1
0.313165593231962 1
-0.777697647479914 1
-0.41970295609386 1
0.345633005540942 1
0.134587092705502 1
-0.42642734885566 1
-1.12858261820282 1
-0.333059711300661 1
0.3461911221403 1
-0.569742111822089 1
0.416914420433785 1
0.189711672731691 1
-0.69899850004615 1
-0.180348966953304 1
-0.249249390675746 1
-0.0996759370081953 1
0.340266739764716 1
-0.397355421691188 1
0.515472749177095 1
-0.228648852552218 1
-0.141081844760105 1
0.513458682184582 1
0.155679984650623 1
-0.769026715668555 1
0.16266018149762 1
-0.11154250591757 1
-0.390393612216483 1
0.309638103186954 1
-0.596671085377213 1
0.132447532950861 1
-0.469001678057894 1
-0.186220060331766 1
-0.958901825801968 1
-0.206153667077284 1
-0.45686539155604 1
0.427510709661133 1
0.44966385443878 1
-0.122152631851161 1
0.0295855918193009 1
0.369982475215507 1
0.322212833274292 1
-0.138378764016565 1
0.0759350923752261 1
0.147912382170546 1
-0.609054040179333 1
-0.102630394863754 1
-0.00338118142915089 1
0.366422605723697 1
-0.242780021582182 1
-0.100731876521772 1
-0.685917079128609 1
-0.267696893359202 1
-0.119262424147847 1
0.757686544183861 0
-0.167777637043611 1
-0.620616604851965 1
0.320486858942462 1
-0.0238219504711182 1
0.490167319514311 1
-0.121473054159559 1
-1.18612021944389 0
-0.24224395637182 1
0.27554801813107 1
0.503374793439042 1
-0.881926843343084 1
0.275017692358687 1
-0.0880651830016817 1
0.22311001232029 1
-0.599241136533913 1
0.482768028389132 1
-0.178443501291395 1
0.339421991486789 1
0.357344403802834 1
-0.492082530871276 0
-0.941771566415932 1
-0.0494660577908195 1
-0.0247507424186251 1
-0.525696997207222 1
0.803999877937386 1
0.00658010233097873 1
0.155030710968911 1
-0.6882479581708 1
0.211334296379454 1
-0.389355490553901 1
0.114139752023438 1
-0.226916496315031 1
-0.714007858084487 1
-0.0460011550442933 1
0.809500056100454 1
0.0189679973438031 1
0.291434807331023 1
-0.520836792193051 1
0.725998800600674 0
0.0138522014189128 1
-0.378551792689026 1
-0.165078849127772 1
-0.125849527772663 1
0.267224385164727 1
0.521777342831978 1
-0.132436411669976 1
-0.423844250403058 1
0.158701051134318 1
-0.205009790904815 1
-0.414294749977774 1
0.0603562808806706 1
-0.0519834716067712 1
0.746771868898902 1
-0.115642015442105 1
-0.753993763598839 1
-0.542911463170196 1
0.269857146829742 1
0.0901832340322154 1
-0.729612301340926 0
-0.096286641616314 1
-0.0101125402740296 1
0.114158773179862 1
-0.601426085422996 1
-0.24437485897842 1
-0.897446571564813 1
0.756979083538603 1
0.0063052504193995 1
-0.41437160047954 1
-0.00762325771796719 1
0.713013060162125 0
0.526634874804758 1
0.35688904885378 1
-0.107006767324813 1
0.638472713821557 0
0.110558339396801 1
0.0735516756668309 1
0.86048061342734 1
0.539261281597659 1
0.240674471076461 1
-0.582386897319686 1
-0.622900648823572 1
0.238816970704428 1
0.745665558442542 1
0.156906952922485 1
-0.462674479428068 1
0.147325156817059 1
0.180563678946172 1
-0.4612733084178 1
0.638087207334084 0
-0.159959089343981 1
-0.231084377506228 1
0.37786892486219 1
-0.945790107548107 1
-0.129588211030671 1
-0.437110411159094 1
-0.375755297951428 1
-0.783725634724214 1
1.09048640606551 0
-0.274644188827401 1
0.0493953134327943 1
0.0967733092167706 1
0.502193687980537 1
-0.162101690851881 1
0.0865910193612882 1
0.235988761864391 1
-0.0915425953615178 1
0.455066407356754 1
-1.13970844649311 0
0.484334152518988 1
0.451341085529936 1
0.639944562033006 1
-0.697462655560897 1
-0.389953350727336 1
-0.0992867597536241 1
0.133006539710146 1
0.775183315876852 1
-0.472065160243586 1
-0.404316019503286 1
-0.570663298462163 1
0.316000397894531 1
0.335541766172118 1
0.751915416082546 1
-0.726597617571562 1
-0.484872394443265 1
-0.0324184982951472 1
0.384667332813215 1
0.399759703013904 1
0.53717053547734 1
-0.322079223799591 1
0.301527434736632 1
0.0201209583615116 1
0.142701897669595 1
-0.0867955201632985 1
0.219015165935885 1
0.262310105567347 1
-0.0987260635562501 1
0.0955140858318438 1
-0.395035358823552 1
0.150207782997926 1
0.177441040993852 1
0.598849867812211 1
-0.191932740073685 1
0.19179286230703 1
0.66038520367788 0
0.237001626919625 1
0.594665559419974 1
-0.113432347941631 1
0.180814227620723 1
-0.0986785169268006 1
0.330826162171905 1
0.46651742429671 0
-0.587540429894138 1
-0.15162658405189 1
0.0449922790146676 1
-0.299041119146018 1
-0.169473197266568 1
-1.27102575229554 0
-0.382804467062615 1
-0.430559719287765 1
0.388467342944427 1
-1.01141797720073 0
-0.23175212207494 1
0.256047737187806 1
0.282273443297062 1
0.112014816585884 1
0.417318567671066 1
0.229456381162118 1
0.765049716975497 1
0.165260754528097 1
-0.286355524475653 1
0.374498906898775 1
-0.539500161711029 1
0.0434515124575312 1
0.61051139008528 0
0.330668330849967 1
-0.439489656521394 1
-0.804016475541162 1
-0.228596103950299 1
0.290876525469292 1
-0.537961098463703 1
0.19374287387442 1
-0.660044518848086 1
0.147935356864487 1
-0.645613403896893 1
-0.72998210925241 1
-0.198213168713125 1
0.241725779356044 1
-0.792451351253582 0
0.308365992297047 1
0.265070086627202 1
0.788929426519381 0
0.162009482173555 1
-0.0692681600475718 1
0.258373893576621 1
0.528866591320467 1
0.499691243427732 1
-0.257555210279561 1
-0.269674930449201 1
-0.0485272130919049 1
0.397085830638847 1
0.183917719382494 1
-0.973804253091991 0
0.66673456632259 1
0.91654560938558 0
0.209016900199076 1
0.428203381222566 1
0.2544608010084 1
-0.147202165453781 1
-0.113861822693695 1
0.778985476174673 1
0.443779796014461 1
-0.176498491141047 1
0.209427033807091 1
-0.340779206249458 1
-0.219546659313146 1
-0.331361222107737 1
-1.08261907785591 1
1.16945526936196 0
0.621226061935939 1
-0.723641287290039 0
-0.607281187216708 1
-0.445699211937765 1
-0.0518314105557939 1
-0.0378953715340511 1
-0.0627443831076959 1
-0.355472945510554 1
-0.701283721268315 1
-0.622249070423842 1
-0.792243186728528 1
0.532287365642862 1
-0.0702290114624116 1
-0.316703945330365 1
0.231165712992313 1
-0.342460250055436 1
-0.108101014127681 1
0.0962995218718666 1
0.290594016307065 1
0.428392309043898 1
0.221905002867781 1
-0.513784608797474 0
-0.292662060500586 1
-0.044916214819897 1
1.0307344095668 0
0.139319911374556 1
-0.49443588254607 1
-0.411195921535136 1
0.404240423504655 1
0.231163852282545 1
0.207235200670434 1
-0.618673591012463 1
-0.176642275275902 1
0.398158225253425 1
0.812914412145697 1
-0.825942663145782 0
0.0493525311375384 1
-0.403017207804584 1
-0.138527772608953 1
0.12661292211953 1
-0.29643715387786 1
-0.0489339999990237 1
-0.589709925957097 1
0.082559230208276 1
-0.360885553363134 1
-0.0568938955534317 1
0.0838327001290385 1
-0.601020244635221 1
0.028425430604725 1
0.730112190753767 1
-0.246571027624251 1
-0.222142399606949 1
-0.441109937733983 0
-0.796460152826978 1
-0.312841269112459 1
0.283414123846224 1
-0.88402830271933 1
-0.000185908527538213 1
-0.110012334921468 1
0.098463560766701 1
-0.474878735939533 1
0.0890524284187086 1
-0.0788049526043568 1
-0.240407347625316 1
0.126360257060151 1
0.838528202376539 1
0.153164787064974 1
0.224929316847019 1
0.476868987002074 1
0.0936486252205071 1
0.128329220649654 1
0.734240810221528 1
0.194787552317747 1
0.410315238349994 1
0.322058322053479 1
0.71594274857184 1
-0.0740254416747505 1
-0.127313686993128 1
0.304968434781878 1
-0.106418857956402 1
-0.354457847187711 1
0.153181674784675 1
0.493979616660113 1
-0.490765589450187 1
0.504083324241167 1
-0.0327942604749661 1
0.686657159749043 1
0.278340893223817 1
0.283910506574956 1
0.58312317742936 1
0.111177626318619 1
-0.212801257827507 1
0.445191907414714 1
0.14330328780537 1
-0.416977484263067 1
0.298036818495314 1
-0.0578564971813704 1
-0.674921154924355 1
-0.583775527277415 1
0.109255900719189 1
0.21270320184481 1
0.371342571514363 1
0.112951438068326 1
0.430463795744327 1
0.0858659991326381 1
-0.858984121711519 0
0.662949102803947 1
-0.335030063263983 1
0.0299528901158785 1
0.263259073572002 1
-0.179732260362899 1
1.14831769670109 0
0.508238919507737 1
-0.00625665846462892 1
0.210058256712242 1
0.871923335694846 1
-0.27514348797818 1
0.542608514250697 1
-0.0409834804007387 1
-0.0482406538200073 1
0.0186606131170851 1
-0.258069935677461 1
-0.338396397808766 1
0.536968477487291 1
0.77653337068256 1
0.345928547517166 1
-0.897301887167229 1
-0.0378778239411436 1
0.545860364213976 1
0.22171488218734 1
-1.2957967489249 0
-0.498261276709706 1
-0.447333801367089 1
0.914977001199321 0
-0.863203810177189 0
-0.206128327645752 1
0.287792210613077 1
-0.105242607510383 1
-0.0737706964235391 1
-0.0299123604088385 1
-0.155010084194384 1
-0.239385356754793 1
-0.190110108666348 1
-0.26961950093585 1
0.348235270584293 1
-0.132943685706929 1
-0.662728665335201 1
-0.595673074264074 1
-1.19285795149546 0
0.295756691009323 1
0.19264288341273 1
-0.0401796571601421 1
-0.437404092047724 1
0.615853523005263 1
0.482559362511514 1
-0.455939053580975 1
0.0165284676095166 1
0.108665432889274 1
-0.541440713114758 1
0.543253904680597 1
1.53306487783926 0
0.8384259050752 1
0.880611289715182 0
-1.00074409984775 1
-0.34183373009584 1
-0.220471336206659 1
0.483915536388657 1
0.562607015537395 0
-1.09714511976025 1
0.280530232735893 1
0.596181066561249 1
-0.196875208486003 1
0.0135267381723538 1
0.397430636759255 1
0.872563124481736 0
0.47859972666358 1
-0.169958231347616 1
0.187105915768918 1
-0.453099143042186 1
-0.26739250961448 1
-0.122255418813558 1
-0.549129613031878 1
-0.262636255081313 1
-0.774216377248899 1
0.21195464086373 1
-0.868476219690082 1
0.00476305897145168 1
0.731523475344168 1
-0.303930151290129 1
-0.652318772602943 1
0.101212083506921 1
-0.124792539741095 1
-0.633869058989853 1
-1.06377383915132 0
-0.358279904036657 1
-0.531785792043335 0
-0.046690715904876 1
-0.136222341103833 1
0.484418175988518 1
0.137095598753867 1
-0.566391508252043 1
-0.402858268853932 1
-0.100555837249063 1
-0.0446521838993599 1
0.387309167571045 1
-0.844870999773735 1
-0.0580615291915915 1
-0.300528237539434 1
-0.29067497545576 1
0.225798919664467 1
-0.059484363364787 1
0.586166582152594 1
0.287509596227324 1
-0.200421148979576 1
0.913237642289426 1
-0.302994792504043 1
-0.214952388919309 1
0.233778392043267 1
-0.183502070572989 1
0.879996511310667 1
-0.705118577666542 1
0.826102003321443 0
0.622823771845081 1
-0.890335912789058 0
0.127288749434803 1
-0.587524743405842 1
0.0947002491215487 1
0.561699756207329 1
-0.427205108813686 1
-0.273554899946541 1
-0.848746849219286 1
-0.322671737244009 1
0.0910457878473241 1
0.409887660391977 1
0.17668944899991 1
0.919406349630031 0
0.602041595494437 1
0.197884422558329 1
-0.0962001005928561 1
-0.394511857284172 1
0.123549036070906 1
0.67005745718381 1
0.262602251354866 1
0.289507417032952 1
0.0851640154491704 1
0.694019496058999 1
-0.271870781898927 1
-0.107596709411338 1
-0.452482701552094 1
0.594128074437159 0
-0.719170173129182 1
-0.096923336840913 1
-0.677255371405195 1
-0.384716005445292 1
-0.246923521545216 1
-0.364170746748021 1
0.0711011681835643 1
-0.0538542720651206 1
0.765073966081304 0
0.194567390973948 1
0.541529703128744 1
0.415589133065957 1
-0.111432780033964 1
0.0281693093571038 1
-0.115943451939551 1
-0.493107280266291 1
-0.245977085596235 1
-0.980869726587326 1
-0.0450163639902679 1
0.686182016127687 1
-0.986575879173609 0
-0.460780124621503 1
-0.526430369995937 0
1.09813221630918 0
0.285778237305958 1
-0.315629931621543 1
0.63983352966404 0
0.614060645703832 1
-0.222673296247126 1
-0.42198920940213 1
0.250955809521626 1
-0.902527441166022 1
-0.473701631361349 1
0.574175348280736 1
0.305327483315531 1
0.111545741048142 1
-0.219824972689179 1
0.160608020663684 1
-0.160254552512043 1
1.29268427430942 0
1.00305345985519 1
0.0442461739238667 1
-0.899797722042597 0
0.0253159614161674 1
0.576396984045522 1
0.623666646007368 1
-0.17356284054672 1
-0.657054211785588 0
0.306627689932487 1
-0.091457621075885 1
-0.808021852203412 0
-0.473379337994816 1
0.102925252388772 1
-0.895195313301366 0
-0.374323233413361 1
0.0378554502590868 1
0.200501727204051 1
0.218108005738022 1
1.40565912390395 0
-0.528104330034568 1
0.0820048683173104 1
-0.274495577029953 1
-0.507873556822676 1
0.346740991071141 1
0.209970820570783 1
-0.375893237671517 1
0.0554709074015976 1
1.00874619820084 0
-0.310536503312073 1
-0.47791020627406 1
-0.279162248320807 1
-0.481484103041004 1
0.0526979484228445 1
0.542354255604601 1
-0.199673940918215 1
0.159793165735183 1
0.262236409140327 1
-0.877587987513083 1
-0.219647773829453 1
0.157843710901997 1
0.674938044711503 1
0.456411596628717 1
0.192848085173475 1
-0.0337708393641788 1
-0.445026544983562 1
0.738858076354624 1
0.781316638356438 1
-0.944334952520886 1
0.476903827907849 1
-0.533370856530205 1
-0.0363912120488557 1
0.796108105265479 1
0.589263720196811 0
-0.836561952961495 1
0.127106838701908 1
-0.454005154799227 1
1.0378925692235 0
-0.740569066252238 1
0.761868588587269 1
0.395530692376064 1
-0.211329152038778 1
0.930493217807695 1
0.336362483439504 1
-0.653936639559873 1
-0.613037791162341 1
-0.046375174546722 1
0.00482252397658641 1
0.585851062635416 0
-0.451216303395603 1
-0.135572591142888 1
-0.0245394785257257 1
0.390746603330046 1
0.2215662489817 1
-0.054701871684064 1
0.328032145936172 1
0.263599242884065 1
-0.678498679785655 0
0.00974564625844706 1
0.788451772411692 1
-0.800505135041493 1
-0.309706563292778 1
-0.285338562243474 1
-0.358470972188495 1
-0.0401109129311763 1
0.350847138832258 1
0.00346457579147091 1
-0.386558763765107 1
-0.354757325870323 1
-1.09608847110327 0
0.485063125363056 1
0.0742212893682374 1
-0.819864283305783 1
0.501027171587677 1
-0.255865638905786 1
-0.213155705663834 1
0.355406198910098 1
0.829321174638545 0
-0.499146300562506 1
-0.319140815699482 1
-0.324966162140576 1
-0.211534137201696 1
0.190261369930041 1
0.281861958018575 1
-0.269382753462224 1
-0.165123573143333 1
-0.0642903303305759 1
-0.823335149724368 1
0.154009724899401 1
-0.460989963694011 1
0.114200023673199 1
0.325028606754876 1
0.192621629413271 1
-0.38232554906271 1
-0.160993925845825 1
0.992016904431727 0
0.1826277481418 1
-0.241125307589963 1
-0.246376257117527 1
0.849577509489616 1
0.234940501169336 1
-0.630795489443996 1
0.559320128234208 1
-0.0386069702829247 1
0.206818404400628 1
0.125077268537961 1
0.288278529171085 1
-0.415645717706882 1
0.762802482326781 1
0.128238938074279 1
1.04937775973558 0
-0.600569166459199 1
-0.476167765267794 1
-0.0495609646641244 1
-0.62117764552104 1
0.0427570214772283 1
0.00355722179117315 1
0.172601840155883 1
0.0888083109503983 1
-0.900509001450712 0
0.924012291245855 1
-0.633241855311553 1
0.574153710527031 1
-0.0889873219498349 1
0.224044620951958 1
-0.00452828249034952 1
-0.174543233406876 1
0.21708353457104 1
-0.33423243207815 1
0.299849780560693 1
1.50230963028999 0
-0.0440142956860501 1
-0.307848570517988 1
-0.683938192361326 1
0.171698584051256 1
-0.337105333658342 1
-0.537131866911259 1
-0.411243031511452 1
0.259087846807231 1
0.906847952348632 0
0.0498032333558844 1
-0.623956780635935 1
-0.113946791770897 1
0.549140357362555 1
-0.198388432970936 1
-0.32087908673198 1
-0.258355951366423 1
-0.493923201661276 1
-0.699188167458495 1
-0.0892740669241728 1
0.0253416603510015 1
-0.275755138534948 1
-0.203356747617572 1
0.0388477604004567 1
0.0766596847826505 1
0.335471252547997 1
0.143785308011108 1
0.646834966927078 1
0.0677878001468179 1
-0.511402104200287 1
0.0653736829631171 1
-0.225035183263784 1
0.710811235490169 1
0.321912010709504 1
-0.539940411325194 1
0.282023893305515 1
0.44281730855825 1
0.555146388003804 1
-1.16861805153153 0
-0.147327025885193 1
-0.531987229824716 1
-0.138340420885661 1
0.461157515454589 1
0.557596112086293 1
0.215473647681758 1
0.0408569230024121 1
0.121537175724582 1
0.584531716137036 1
0.656333006924951 0
-0.150947435054706 1
0.254738073959966 1
0.773773025011674 1
0.665206059339383 1
-1.03055371237878 0
0.219428651460177 1
-0.549419164868977 1
-1.14638306624347 0
0.548109577618906 0
0.105375269954921 1
-0.309420525202066 1
0.000967718587264882 1
0.350878976856869 1
-0.5416478766471 1
0.211139784145729 1
0.124080497164728 1
0.233020902310998 1
0.626402470672749 0
0.36437337720013 1
0.599579405618404 1
-0.275958670430409 1
0.0402430300977136 1
-0.753510892084626 1
-0.267110205538575 1
-0.16120245802707 1
0.280578963230344 1
0.430740297930217 1
0.011026859724541 1
-0.197772124407924 1
0.0113372143237777 1
-0.431525788140837 1
0.601530584242232 1
-0.0534432679906778 1
0.261993615221726 1
-0.0238334309743853 1
0.360321878290084 1
0.256263068273538 1
0.0912458994493839 1
0.915762668778963 1
0.462668209648324 1
-0.0130080984301583 1
0.405348310461384 1
0.926074811866358 0
0.694323958316173 1
-0.147425982898989 1
-0.169868513634982 1
0.484213865470089 1
-0.677019195592433 1
-0.338877908055884 1
0.384170496929305 1
0.63813203356429 1
0.215840271459729 1
0.391176197691136 1
0.128924228627575 1
-0.125608674987605 1
0.681397464473066 1
-0.33146769452762 1
-1.16305815932067 0
0.228010174847203 1
-0.0752089745848232 1
0.506376915046815 1
-0.667298037976694 1
0.860712813064265 1
-0.242751339737353 1
0.385170625428013 1
0.16738480604204 1
-0.525480264757727 1
-0.302408467434855 1
-0.166745988892225 1
0.0792713106515936 1
1.01263368048254 0
0.201998062363359 1
0.950732169785428 0
0.549059471785732 1
0.381143123148032 1
0.300900123835885 1
0.288857790214138 1
-0.219252665285508 1
1.02586618016391 0
-0.409642892513885 1
0.531038524626562 1
-0.628098739831021 1
0.394526687503791 1
-0.0804981228832003 1
0.695217101416086 1
0.251844044536174 1
-0.285807819986215 1
-0.38352847737824 1
-0.290953794829231 1
0.158917839223137 1
-0.189959784966527 1
0.42875980574818 1
0.417458422324263 1
-0.582906546807858 1
0.712096816352406 1
-0.309503059843301 1
-0.977145465142691 1
0.0642915629787785 1
-0.0985970761713401 1
0.844336622537057 0
0.544653513744873 1
-0.729174728035244 1
0.0385884477784043 1
0.173393298222085 1
-0.359499179310623 1
-0.64172566239775 0
-0.162253343390467 1
-0.989586817270378 0
-0.217782233359133 1
0.251654034792433 1
1.6392911295835 0
-0.168948671185446 1
-0.462753553495593 1
0.672823151074961 1
0.122472181118875 1
-0.00602102127982278 1
-0.372711787591668 1
-0.417344952731393 1
0.0559835312725539 1
0.149120678675464 1
-0.212180790599457 1
-0.0460276363187552 1
-0.425193139448535 1
0.230260228637952 1
0.696978494179146 1
-0.901325575862706 0
-0.266376076783582 1
-0.612584345177343 1
-0.08141979371228 1
-0.54098426841281 1
0.502507097855092 1
0.302443685563719 1
0.159153967340055 1
0.0610902680776421 1
-0.22709100742259 1
0.323779413626998 1
-0.162121918005588 1
-0.533998099778638 1
0.396184224285077 1
-0.180176378909208 1
0.233601404499548 1
-0.242947592552145 1
-0.582137627734319 1
-0.329069269831584 1
0.827277101228587 1
0.42876548757379 1
0.290701173182482 1
-0.527049931721478 1
0.176861324964018 1
-0.622956621399971 1
-0.290989530774531 1
-0.28707468115167 1
-0.0140758472664528 1
-0.0183526471964592 1
-0.201558291811018 1
-0.307364613881605 1
-0.298960699486701 1
-0.564555636040556 0
-0.216394177295584 1
0.782405828980197 1
0.0402578634959065 1
-0.345407811301665 1
0.165338721195255 1
0.799240567854428 1
0.267871200251136 1
1.2796048528583 0
0.0918922836908146 1
-0.555744118460955 1
0.166774688296424 1
0.587164849995111 1
-0.0560466435866374 1
-0.788491572488752 0
0.200432830577112 1
-0.565967240817108 1
-0.0924332908562218 1
0.186086517511807 1
-1.04390747551979 0
0.467115506276782 1
-0.0530104158539648 1
0.0279344848069271 1
-0.647687689232212 1
-0.166529849018921 1
-0.241801225026898 1
0.334621808182424 1
-0.125481354979997 1
0.918279147500464 1
-0.996108718696594 1
-0.0391213898795714 1
0.723331295976066 1
0.240132051585792 1
-0.509775725484024 1
0.716431230863893 1
-0.222132983288235 1
-0.029553918071481 1
-0.426058665240444 1
0.760923740184635 1
0.220563512994806 1
-0.22582189441603 1
-0.686855953032242 0
-0.468567053492121 1
-0.0621992026899265 1
0.77861395469232 1
0.590322489600047 1
0.405944640078954 1
0.20803758790394 1
-0.671320363134711 0
0.823242906906205 1
-0.502107258098849 1
0.0112041802132672 1
0.0279865742178352 1
-0.0583232587952719 1
0.738945957676569 1
-0.40281939329977 1
0.0724878957465331 1
0.477794268714122 1
0.701707408074471 1
-0.454903756602548 1
0.139293092803354 1
0.314375181332021 1
-0.393582357218285 1
0.139862453414416 1
0.224629555016763 1
0.0232591808663543 1
-0.21074929278557 1
-0.0954945277188513 1
-0.63083154770096 1
0.64466710906595 0
0.870812181394489 0
-0.33362345836736 1
-0.653975280979934 1
-0.183041057224509 1
-0.764223044342911 0
0.224598051732703 1
0.288887158703125 1
-0.0741856138312506 1
-0.878104222272899 0
-1.17627833592077 0
-0.506324062250239 0
0.296538470184383 1
-0.14296536392649 1
-0.430946028677404 1
0.264026725610311 1
0.978256289299925 1
0.652103146219413 1
0.101873429193561 1
1.00058652499499 0
-0.543690186117665 1
1.21404171365673 0
-0.199318598551629 1
0.219587452746007 1
1.01130002014228 1
-0.21171127430437 1
0.000238955595487204 1
0.361221901172981 1
-0.718081263204785 1
0.234916010035246 1
-0.204562795109144 1
0.832791064479258 1
-0.230174984988247 1
0.188155577043091 1
-0.0966722072387006 1
-0.861422600623217 1
0.490141721176744 1
-0.851863806116653 0
0.383323714756159 1
0.239307851397688 1
0.135679003792346 1
-0.626507769953582 0
-0.235567164147978 1
-0.302041239942706 1
0.328437834778158 1
-0.874041734230353 1
-0.0177967262996918 1
-0.0332681978656862 1
-0.209663961801683 1
0.447581811312166 1
0.195838192212756 1
-0.322213101509455 1
0.82073217230729 0
0.305971955931655 1
0.485559568701934 0
-0.330560735162875 1
-0.657932905390941 0
0.824423854822163 1
-0.306126409498156 1
-0.342356634689506 1
0.662807161794559 0
-0.0833145361613482 1
0.547231564110239 1
-0.863999243133918 0
0.720380575536767 1
-0.80236804554463 0
-0.090307191703984 1
-0.475733238027366 1
0.0234547927363124 1
0.12381986767763 1
-0.341166468848112 1
0.214470830606498 1
-0.43109325078121 1
-0.334550294673951 1
0.417604948461299 1
1.00201292851024 0
0.849363193597419 0
-0.546808788958255 1
0.187907707754139 1
0.545695798677325 1
1.08205341149272 1
-0.73666987268541 1
0.56977702717884 1
-0.77171577276898 0
-0.795615179085347 1
-0.212046385968022 1
0.475974639298731 1
-0.00110318511593188 1
-0.720466626773492 0
0.307909851330866 1
1.30149093716175 0
-0.236179799129755 1
0.1845594804645 1
1.14627762287184 1
-0.0271039723553754 1
0.433340253807234 1
-0.499829570463593 1
0.568706394297044 1
-0.65863221165124 1
0.297187678543481 1
0.0596862647957868 1
-0.180323153079414 1
-0.0107020460897141 1
-0.0794811208128864 1
0.431198037273778 1
-0.1165302941135 1
-0.54244050787349 1
-0.0731253765240501 1
0.409762367443658 1
0.91028426591975 0
-0.427088835196209 1
-0.250432176778121 1
-0.198111488748727 1
0.238912146096766 1
-0.129300291004178 1
0.466247235449511 1
0.641225277111147 1
-0.00716989720065505 1
0.190908179110426 1
-0.00887968947998104 1
0.699503387883859 1
-0.442202974857085 1
-0.157569539547823 1
0.830251883899302 0
-0.598425818245043 1
-0.10386768650996 1
-0.556481304110019 1
0.00996325449415507 1
-0.881162613887671 1
0.612543914040013 1
0.16671400648102 1
-0.562853358636231 1
0.0689699890288597 1
-0.224214352865321 1
1.19933801384908 0
-0.481051039697866 1
0.823566908525927 1
-0.0490136922149774 1
-0.128807706258081 1
0.029138339977062 1
-0.349642514658348 1
0.743798847921342 1
0.398484966051179 1
0.0442107055083389 1
-0.552268342796777 1
-0.392343457323737 1
-0.111802036566411 1
-0.173697797388193 1
0.897171835905781 0
-0.174048452155311 1
-0.760862035437485 1
0.292576148859922 1
0.281036254847261 1
-0.27900198323803 1
-0.290790982829734 1
0.105402579395791 1
-0.4684570088887 1
-0.537142073314364 1
-0.766715944537028 0
-0.17824391019317 1
-1.04976498951271 0
0.650434217473575 1
-0.786370688280084 0
-0.318132980461945 1
0.165833470420741 1
0.181337209757787 1
-0.411737954938921 1
0.0259065674222755 1
-0.260245260448918 1
0.323714183529956 1
-0.550004138368778 1
-0.924167148183155 0
-0.996645030447284 1
0.0302228863300761 1
-0.116376442485951 1
0.287852401175437 1
-0.272091441397114 1
0.179858477750879 1
0.0634034608472031 1
0.144015567669387 1
0.229938922521312 1
-0.156109969799169 1
0.278481760506099 1
-0.84950562126354 1
-0.634445421839482 1
1.38042444871801 1
-0.0388191367152745 1
0.136707847955467 1
0.246538103623992 1
-0.267227636149948 1
-0.322197773279686 1
-0.94878572896296 0
-0.0138790119854287 1
-0.0236324321813598 1
0.18019217851729 1
0.74812704964995 1
1.15777995750582 1
-0.383638294430027 1
0.207643256122428 1
-0.977403090917385 0
0.708271228406387 1
0.140536902509741 1
0.0853850833477285 1
0.300371749047649 1
-0.400356034255175 1
0.12440171727895 1
0.0563799682622785 1
-0.634099750948102 1
0.369045253124518 1
0.258862294580314 1
-0.905151616257643 1
0.547645397115155 1
0.198217297939686 1
-0.339952267425373 1
0.448304353479983 1
-0.334228875631282 1
-0.10881224764119 1
0.308087944784591 1
0.272094857633075 1
-0.46992824490257 1
-0.247045057655748 1
-0.374425377846906 1
0.135607493751132 1
0.417797601858726 1
-0.394427263484985 1
0.0874130099675989 1
0.381280903615229 1
0.815262544001744 0
-0.599840233788262 1
0.377235549592279 1
0.32037607871377 1
-0.616604544975678 1
0.545505500450387 1
0.203456139424587 1
-0.0549453457539825 1
-0.0956447923104363 1
0.197026849551122 1
-1.00586700829339 0
-0.138960591733643 1
0.477331529897716 1
0.282680033921397 1
-0.149635647158523 1
0.203454242809637 1
-0.107963549402743 1
0.138635724488479 1
-0.127017177022285 1
0.0284670260731745 1
-0.360385661231442 1
-0.605436219614234 0
0.0447850944214715 1
-0.0240444490238107 1
0.400920852045951 1
-0.135629125851914 1
0.671680626637131 1
-0.724243416505557 1
-0.959442582606069 1
-0.0745915089401786 1
0.103948973653379 1
0.126695253814138 1
-0.459190520450746 1
-1.20064814493183 0
-0.0588494908835656 1
0.354417640486007 1
-0.0593955129574909 1
-0.254562280011853 1
0.166226662883475 1
0.309377830476552 1
0.59591573264256 1
0.35508665668439 1
-0.666609569809706 0
0.519580372561803 1
-0.456750121472693 1
-0.576875173492432 1
-0.230230631065146 1
0.344365443550231 1
0.397064563460314 1
0.531723182886344 1
0.0297998977307448 1
-0.336679403338633 1
0.361719355031546 1
-0.0978714533404436 1
-0.106743520523644 1
-0.196549023279401 1
0.012154671535752 1
-0.0242851945350692 1
-0.225888060506432 1
-0.0241294250427584 1
-0.798251130804509 0
-0.017373806774364 1
0.442827989722019 1
-0.158028073165181 1
0.189136257715211 1
0.12052005675672 1
0.356144255974026 1
-0.491944975288827 1
-0.107234982286474 1
0.572990360995113 1
0.636634914421733 1
-0.938820993764366 1
-0.545388220937603 1
-0.266773485615781 1
0.638225653541943 1
0.2017151256318 1
-0.361337697564711 1
-0.781603392758919 0
0.623079389041626 1
-0.266676801480139 1
-0.307650259181588 1
0.257227666067322 1
0.0728574086231983 1
0.952327220686411 1
0.547031015419654 1
-0.0583424746640127 1
0.400849264633066 1
-0.831553909714383 0
-0.147171975467931 1
-0.655637801300642 1
0.564156139676998 1
0.322743214400094 1
0.675442528474924 1
1.03426755540222 0
-0.610667328839129 1
0.147801698502944 1
-0.40034342518843 1
-0.271829571542019 1
0.969413749410728 0
0.340549243713033 1
1.22627957650585 0
0.731988841511659 0
-0.324477191462849 1
-0.360698777948032 1
0.251294200017196 1
0.347930748470478 1
0.198578951886736 1
-0.186183619430028 1
0.375850373213246 1
0.188975863501498 1
0.241439342667883 1
-0.0662656684962559 1
0.220023438964136 1
-0.228715683942051 1
0.0192300586717216 1
-0.645093147295985 1
0.326418137884219 1
0.522662489665826 1
0.0264435758182957 1
0.874714932810711 1
-0.528003092980029 1
0.435837822905041 1
0.376543357399914 1
0.0291395177739766 1
-0.205597732797357 1
0.406691083381491 1
-0.400446392828822 1
0.521719930835685 1
-0.754338552722748 0
0.186349093673857 1
0.086288030865573 1
-0.47593005882655 0
0.182061622212861 1
-0.15605808174367 1
0.0805954897506695 1
-0.224577460561627 1
-0.239767815333965 1
0.257533819436891 1
0.0693081304562959 1
-1.11527497150967 0
0.0570347881596326 1
-0.415990184467612 1
-0.496179730569991 1
-0.943110271390432 0
1.28605834903696 0
0.102003517467427 1
-0.490061587704753 1
0.789408479914081 0
0.5151902492559 1
0.247690543775139 1
0.331484329655478 1
-0.027146691834897 1
-0.364324978057304 1
0.00171428399996371 1
-0.0971213034379882 1
-0.237049457768203 1
-0.593949839799082 1
1.06622815641033 0
-0.640023004970055 1
-0.674673449920356 1
0.267740879011439 1
0.477267189323313 1
-0.0179782161209743 1
-0.450091909271922 1
-0.784380313431114 1
0.130219213684184 1
0.691982702565107 1
-0.149784989759732 1
-0.367290476045501 1
0.0646224066044648 1
-0.629402352916245 1
0.297767913277992 1
-0.388702645502332 1
-0.435668988133409 1
-0.206512672110008 1
-0.577820637691347 1
0.938491512369765 1
-0.690078506260653 1
0.495318954003567 1
-0.13254647759966 1
-0.386603042832668 1
-0.129336336599177 1
0.44291462709653 1
0.634762793607336 1
-0.168985521551059 1
-0.0637732038019919 1
-0.184567902740855 1
0.292139152382258 1
-0.831235908000743 1
0.466161641598681 1
-1.01664121611048 0
-0.23498007541089 1
0.680015194527672 1
-0.212116956158615 1
0.188966967593646 1
0.0924249429126434 1
0.313849775232064 1
0.307180476991002 1
0.0489099970217013 1
0.114767996682149 1
-0.273211050548565 1
-0.349093488032697 1
0.121664807028954 1
-0.0600960161266859 1
0.0722187816786445 1
-0.721675493961999 0
-0.226587020594394 1
-0.218439628555863 1
0.0967550590580268 1
0.00247523406612614 1
0.413068342205683 1
-0.724178545661506 1
0.0303894686242413 1
0.452407342010038 1
0.531138749751642 1
0.277792582191205 1
0.346338374960578 1
-0.546659504026748 1
0.719402739004075 1
-0.676623277353886 0
0.441368751477808 1
0.69240616108608 0
0.334150371581287 1
-0.464391607069021 1
-0.135404389756936 1
0.278236394603233 1
-0.144823365788946 1
0.154615555758728 1
0.530652641729061 1
-0.551096505944947 1
0.234745715151351 1
-1.1258534467683 0
0.283307642368637 1
-0.148763019510371 1
0.192444729259732 1
0.287224239030347 1
0.125726543761839 1
-0.865793060607137 1
0.378742635118125 1
0.452989894939321 1
0.0059016264278459 1
-0.654401823756055 1
-0.120030754875562 1
-0.386516915895706 1
0.183412267098903 1
-0.331103412905381 1
-0.407573997000888 1
-0.476275283503025 1
0.632710735526406 0
-0.0743118471082768 1
-0.157044600067017 1
0.0664123733572595 1
-0.125171143533206 1
-0.132783506148939 1
0.94564033636221 0
0.742293745908694 0
0.324808627680479 1
0.330985290846109 1
0.647193995102563 1
0.0781344161403791 1
-0.0171801921867696 1
-0.176558155915543 1
-0.36561365656791 1
0.490671249780355 1
0.0249787100038548 1
0.401971780692603 1
0.0519959061236917 1
0.306412805855483 1
1.40949730531601 0
-0.361158755387624 1
0.384933876802055 1
-0.29761905350831 1
-0.356484390919922 1
0.290781078209796 1
0.242083491146913 1
-0.24749357748176 1
-0.466800304563668 1
-0.729340871433787 1
-0.293266785453223 1
-0.409938939353356 1
0.0783131479426383 1
-0.433046658529751 1
-0.479556636645843 1
-0.564767728350494 1
-0.26665352367124 1
-0.584073878525598 1
-0.0419343205368506 1
1.12504408626583 0
-0.423106057222951 1
0.372418929825405 1
-0.884854418098604 0
-0.166542971571538 1
-0.242616035844197 1
0.597913701250309 1
-0.33477335896388 1
-0.713702058744226 1
0.230319582534731 1
-0.636591223989995 1
0.487324553110628 1
-0.177219706413493 1
0.362974791636515 1
0.223017869640938 1
-0.54956636799174 1
0.247926358046966 1
-0.133793224917501 1
-0.307924952020134 1
-0.152063006007628 1
-0.197299838428116 1
-0.160158119473114 1
-0.546001248806506 1
-0.788674829915471 1
0.272435264134991 1
0.173712685111646 1
-0.632112918306506 1
-0.16925096180216 1
0.752140850742344 1
0.118353058360288 1
0.0954057911520691 1
-0.262755051163999 1
0.913382387459038 1
0.470491149439108 1
-0.0549964440637054 1
-0.178741742755465 1
-0.963269824810097 0
0.0376957863205688 1
0.344072697146061 1
-0.418465835454463 1
0.398921816523318 1
1.05189120968452 0
1.1355723132099 0
0.661391072273329 1
-0.926485876927634 1
-0.593603286915834 1
-0.0477931932493009 1
-0.123470011136252 1
0.448082979682392 1
0.561982680745838 1
-0.328791211160654 1
0.199213083212969 1
-0.0365788395725924 1
-0.634233383793514 1
-0.102597614935977 1
0.430753880844077 1
0.189159476084324 1
-0.0372410750226291 1
-0.809125060053394 1
-0.0719120086418838 1
0.604391467233995 1
-0.665809837850032 1
-0.391643467147358 1
-0.372576304024185 1
0.14334809277763 1
-0.115354509277919 1
0.426428403365705 1
0.0426290649791508 1
-0.141531916961046 1
0.556451037592286 1
0.0320180875402069 1
0.564399711062588 1
-0.182789587285238 1
0.341743571305283 1
-0.00805535964136092 1
-0.957426148249734 1
-0.0544437836088705 1
0.366276278708302 1
0.580903267113704 1
0.369204373926104 1
-0.227242421162613 1
-0.181449128864277 1
-0.125998508726912 1
-0.52331421817183 1
-0.161512986220207 1
-0.196414248024011 1
-0.892147444254727 1
-0.443367981148231 1
-0.313146230655039 1
0.0762050949939527 1
-0.200480745410202 1
-0.284024991631475 1
1.22693492950913 0
0.173985643171217 1
-0.494965461445026 1
-0.405497755212458 1
-0.414605304621457 1
0.00817463733432829 1
-0.238681626381221 1
-0.277814779662869 1
0.853882035805371 1
0.440964578944596 1
0.174114893344967 1
-0.615987242766485 0
-0.95883082549324 1
-0.393789884778108 1
-0.313624936705419 1
0.460282677742413 1
-0.876112085847027 0
-0.108326792365368 1
-0.574648531521853 1
-0.0228732103098427 1
0.215456181263852 1
-0.106372807724589 1
-0.0373654787853079 1
0.240581779144266 1
-0.131924657326343 1
1.36363493241792 0
0.0346121896193442 1
-0.147882474004688 1
0.249372085770394 1
-0.867489678201403 1
0.143574132962143 1
-0.225102133131531 1
0.0278782931213575 1
0.467698549444688 1
0.752289536026173 0
1.39935088204912 0
0.15754674259054 1
1.05502880413033 0
-0.625930315206872 1
0.985507990582115 0
-0.147981246490528 1
-0.530774972082222 1
0.797741621279234 1
0.656767380121725 1
-0.0505838426168513 1
0.226719779486906 1
-0.636952548329167 1
-0.640288864933538 1
-0.316490152205192 1
0.552765598860834 1
0.897999077667529 1
0.666524528970903 1
0.300944273773857 1
0.342096886228788 1
-0.245575156922367 1
0.454393988659783 1
-0.328220532892604 1
-0.524262811739889 1
0.0897923047856979 1
0.193767434970619 1
-0.363471690448818 1
0.27427613116887 1
0.0112045399890304 1
0.214241723346644 1
-0.109756616318235 1
0.0131717114029103 1
0.446008867939677 1
-0.0269611730997582 1
0.263633756702065 1
0.0719651830677588 1
0.132883014977381 1
0.73576073355128 0
-0.491216183040864 1
0.217621278235091 1
0.0947481711331291 1
1.37209527016135 0
-0.708132490689241 0
-0.613339925594611 1
0.510363889411899 1
0.06587673302366 1
-0.702984801375413 1
-0.00099611964235586 1
0.304522963183498 1
0.606509471844774 1
0.12036083215041 1
-0.122901753973252 1
-0.178773501567792 1
0.920061904109907 1
-0.863824832817639 1
-0.402771838845931 1
-0.467451107228124 1
0.473150928288894 1
0.148734264022725 1
0.0447941618200422 1
-0.227984159772989 1
0.629782779749802 1
0.00775217539601324 1
0.888987278010912 1
0.859385405241337 1
0.362584795220665 1
-0.24748581418129 1
0.329321102241808 1
0.281176692036957 1
0.00591035522398362 1
-0.283308687513784 1
-0.568909433035812 1
-0.370683428306501 1
-0.255557077615943 1
0.213358967987569 1
-0.262901602122308 1
0.187386621431204 1
-0.830893258413901 0
1.12776351149349 1
-0.225959834304371 1
0.568881547035778 1
0.294080203683741 1
0.0185611222605412 1
-0.89552485733298 1
-0.898869146249963 1
-0.230717222835416 1
0.524795089850402 1
0.262037164960049 1
0.0160307025823495 1
-0.404621828361739 1
-0.270981800237469 1
-0.510727613054313 1
-0.286384874573418 1
0.140150145477055 1
-0.0365168471681427 1
-0.0657430891175181 1
0.439645379160093 1
-0.117434145645359 1
-0.712851775890349 0
0.135771741513825 1
-0.354789030921366 1
-0.715300052237739 1
-1.11110614478295 1
-0.323871742604248 1
-0.717012187633823 1
-0.411468302038209 1
0.0597670651451179 1
-0.611883923297213 1
-0.765491913994046 1
-0.55789714553577 1
-0.292656564929502 1
0.228149368084413 1
-0.116469844796277 1
0.853785856909371 1
-0.117328773577654 1
0.320512286773464 1
-0.295599773968056 1
-0.0872739980718842 1
-0.750732412765317 0
-0.915586987400864 0
-0.052601002451932 1
0.0967189241458043 1
-0.786548673969585 1
0.644423211905593 0
-0.398927100690922 1
0.0768497934719243 1
-0.278141770383647 1
0.0893428214052257 1
-0.325722202104161 1
0.25171830254596 1
0.218702932914237 1
-0.196087368146014 1
-0.35033950292234 1
-0.0558622958227325 1
-0.284564830707271 1
0.429429942542991 1
0.215575839569598 1
0.153578946990735 1
0.73182658523002 1
-0.255166968071514 1
0.689551769153319 1
0.617909241959169 1
-0.345121005209514 1
0.221643382679597 1
0.0778436475691693 1
-0.00362184666139756 1
-0.178079260039342 1
-0.389465454873981 1
-0.492502214960031 1
-1.19942010180867 0
-0.042738402302584 1
-0.367309261657006 1
-0.102654386051186 1
0.0952218767193443 1
-0.270939347160982 1
0.475081769638937 1
-0.769420930543519 1
-0.219302620449205 1
-0.880238759606068 0
0.402026955599788 1
0.400903195841406 1
-0.969778282347359 0
0.0915837385443324 1
-0.191828424944933 1
-0.0643360111153619 1
-0.614449803497235 1
0.216598263998162 1
0.611855882541049 1
-0.0163080792231388 1
0.331940825709436 1
-0.658012050437036 1
-0.160488635513013 1
-1.32734179726627 0
-0.243098421793853 1
0.0486409217528514 1
0.166703591968884 1
-0.426790550042249 1
0.198441232236389 1
-0.104676114834911 1
0.380299125486868 1
0.69671543966657 1
-0.793950732514199 1
-0.542794270628781 1
-0.400715091526268 1
-0.134940434139428 1
-0.307133765664531 1
-0.662735359629283 1
-0.707257535943004 1
0.20594778396958 1
-0.190240274332349 1
1.05857046612857 0
-0.0239725507455024 1
-0.272189892143255 1
-0.350562370779084 1
-1.00277614997491 0
0.837176019319281 1
1.11160866536083 0
0.196316998732794 1
0.634118050093979 1
0.0259928018900049 1
0.722556466987619 1
0.661122178671216 1
0.31443387998102 1
0.0607774459613573 1
-0.657533527898578 0
-0.381932682524647 1
-0.0573847625813113 1
-0.437600228601961 1
0.088758992160922 1
0.117447327529095 1
-0.0258701549612496 1
-0.777264871271297 0
0.0189263157624245 1
0.583406790920416 1
-0.499810681968317 1
-0.00891459393814781 1
0.836323918201038 1
-0.395278771616699 1
0.0251582695068098 1
0.266003835278762 1
-0.763908126590923 0
-0.113560965018056 1
0.935538292149227 0
-0.439283936772756 1
0.15020901158898 1
-0.419383789533624 1
0.353326297958602 1
0.163423310978083 1
-0.838702802182398 0
-0.894562684599493 0
-0.991589306976447 0
-0.753184871402715 0
-0.0386363927275568 1
-0.00781453609618335 1
-0.141856430374393 1
0.101136580169335 1
-0.563772899633044 1
0.735208155501795 1
0.402209075871003 1
0.831898165191239 0
0.104204453910478 1
0.273403612310038 1
-0.638956329855399 1
0.333045539185662 1
-0.634443085862023 1
0.936978082879569 1
0.48793895027365 1
-0.0969133737069611 1
-0.0173831058798059 1
0.259595858389418 1
-0.424097939113956 1
0.0939706192009712 1
0.0509972815926479 1
-0.162458039792771 1
-0.168004498477797 1
0.324952220443667 1
0.0912888340284286 1
0.0858403783701884 1
0.0635458591124691 1
-0.218143178849864 1
0.300697406387799 1
-0.677607545754044 1
0.216854978240438 1
0.205038772401094 1
0.0931747245876361 1
0.241407942164456 1
0.106939944399219 1
0.161420500910496 1
0.35761589188769 1
0.0420905314981896 1
-0.6473725721168 1
-0.148993324496138 1
-0.456188038301569 1
0.541382686161457 1
-0.41649114657072 1
-0.183377144476225 1
0.790271209078878 1
-0.00668412541176355 1
-0.322442424832646 1
0.800547937678096 1
0.0166504164775125 1
0.813241226546083 1
0.464568928214763 1
-0.153695382828938 1
-0.30231065396904 1
-0.117886532798781 1
0.635887798298057 1
-0.433767531156602 1
-0.169341323566748 1
0.127063948386851 1
-0.65728899092286 0
-0.347543643810231 1
0.681728981035009 1
0.283246011915446 1
0.360215255431217 1
0.289281532986916 1
0.136325553197403 1
0.0747278670683125 1
0.493635732392328 1
0.404687173173736 1
0.542940245227194 1
0.0607821442625411 1
0.258458156375018 1
0.263140601174226 1
-0.47208667565549 1
-0.250926563677013 1
0.190112955266323 1
0.347087317036783 1
0.382624898601766 1
-0.474648285027592 1
-0.0396777980312212 1
0.350410055798446 1
0.666267743516644 1
0.0619590882905494 1
0.0920020195329667 1
-0.701460172014217 1
0.372498261560303 1
-1.13837096287534 0
0.0349005001704631 1
-0.850525302605101 1
0.027591547299019 1
-1.06735760154008 0
-0.790723476103838 0
-0.71789273412268 0
0.189691635590724 1
0.646810916061049 1
0.193039610729404 1
-0.571648293761016 1
0.0162901829763874 1
0.0966062458339985 1
0.254477898374667 1
-0.150224171826799 1
0.456629058232331 1
-0.122935922239178 1
0.585377352145893 1
0.438035624773745 1
0.858018736619657 0
-0.808506884109933 0
-0.992784954162913 1
0.106862988695521 1
0.21845468659919 1
0.245269829239138 1
-0.871011919844825 1
-0.204114107348884 1
0.0227661113632137 1
0.579274352047831 1
-0.247729780942537 1
0.0658855491551893 1
0.360615363155645 1
-1.08152782420504 1
-0.0346974808728565 1
0.35234875553275 1
0.135083346388694 1
-0.0539996861554162 1
0.532672148118667 1
0.4335691321097 1
-0.231927909194123 1
-0.0306868510504341 1
-0.827897628903912 0
1.06608639428118 0
-0.300100089739283 1
0.581114357487362 1
0.0680119475574102 1
0.124056310038261 1
-0.235830447135452 1
-0.792519532664505 1
-0.263738989290326 1
1.10466981633293 0
-0.248930478251105 1
-0.5840710115441 1
-0.184488824943899 1
-0.400319974911476 1
0.448943364588877 1
0.244331896428784 1
-1.33894818243469 0
0.245759464328107 1
-0.155898501834427 1
0.783894615187693 0
-0.152160385878021 1
0.161951994115273 1
0.519105173570033 0
0.426181014064265 1
0.907720379278582 1
0.20952857546715 1
-0.683984676839559 1
-0.29267699162629 1
1.11768846868617 0
-0.536072647483765 1
-0.197482470173488 1
-0.136772466697622 1
-0.546668884404007 1
-0.0181408815519952 1
0.649699696786918 1
-0.263207952608247 1
-0.0594130132561318 1
0.440477373469013 1
-0.291620900197125 1
-0.673346126181122 1
0.134770921105252 1
0.275903314019666 1
0.758237941923614 1
0.377246090863069 1
-1.10307041726582 0
-0.13848265791462 1
0.475005076730342 1
0.135988294151624 1
0.212955506545246 1
-0.472330354807832 1
-0.378683176233361 1
-1.04831043032819 1
0.690103091320441 0
-1.10462124144647 0
-0.544213666598741 1
-0.00796088709827192 1
-0.0967886522122983 1
-0.310698103889382 1
0.00383499674168142 1
1.17217940067058 1
0.844220660484231 1
-0.424964897447014 1
-0.0634128421106707 1
-0.655137976273907 0
-0.223828121646271 1
-0.312681004924493 1
-0.583518818175211 1
0.645347341410539 0
0.391830518531059 1
-0.0226056421355393 1
-0.0421555409406285 1
0.593499175313831 1
0.478360236218515 1
0.42188982244827 1
0.598981981308714 1
0.548888465414291 1
-0.109549139308243 1
0.344161193513016 1
-0.35975475085391 1
-0.415484689592006 1
-0.662333334850343 1
0.403041879466921 1
-0.378635260420495 1
-0.23218432770707 1
0.331166436587803 1
-0.442079164778374 1
-0.183023532729763 1
-0.329320688454169 1
0.776854660175694 1
-0.561152131809514 1
0.118923616212278 1
0.513280230034357 1
-0.217226998612543 1
-0.0988214656179158 1
0.394624918321093 1
-0.0559587826955727 1
0.726016273818388 1
0.139352481420716 1
0.477680193012341 1
0.524962253630002 1
0.0269556067110625 1
-0.0800592680835929 1
-1.00135344026917 0
0.495298317985226 1
-0.534479019951087 0
0.574606053196435 1
-1.03499178799501 0
-0.54662255588373 1
-0.0452223864711461 1
0.0276446270830038 1
0.492444983012743 1
0.490486006169622 1
0.00942260648448938 1
-0.0307255851438471 1
0.0697449905163154 1
0.37246167232927 1
0.493974692786941 0
0.385694650097734 1
0.617555535894427 1
0.929301602923229 0
-0.675731777269413 1
0.286096177740855 1
-0.29250027161792 1
1.08296721264381 0
-0.100911326097414 1
0.114649421379382 1
-0.180859688780794 1
-1.36171138594522 0
-0.032482988176138 1
-0.440294469318244 1
-0.749982421951638 1
0.1977033188957 1
-1.21387534690851 0
0.0866534595619487 1
0.163402671342005 1
0.0602235634642908 1
-0.684264710095704 1
0.600343459455992 1
-0.767099838212222 1
0.565443082152743 1
0.801819590174903 1
-0.58795653569071 1
0.667590717733295 1
-0.238583188258298 1
0.0222252570323605 1
0.113563176155468 1
-1.27627353700823 0
0.367075576163158 1
0.370110484653179 1
-0.492029420153019 1
0.156719685773997 1
0.0445379970899514 1
0.495197288084779 1
0.0650294131604794 1
-0.233185724998231 1
-0.567194598757845 1
0.0758645524588727 1
0.449738156554557 1
0.704050639126063 1
-0.154333469338542 1
0.200458224497575 1
0.0918474985980247 1
0.489616280260506 1
-0.956237283510325 0
0.893312272648523 0
0.18702312542196 1
0.207214749239723 1
0.208096569372748 1
0.474547833278126 1
0.276076375563227 1
0.361942531719365 1
-0.379671501433546 1
0.436461016610688 1
0.556972501554121 1
0.453625606558872 1
0.106221472240081 1
0.624979882868555 1
0.179867936542052 1
0.469816706021499 1
-0.197468085341229 1
0.735418916846453 1
-0.0837120027769078 1
-0.250759681286218 1
-0.226240139061155 1
0.217720251307025 1
0.041305665840545 1
0.407444988530208 1
1.57848609717619 0
0.323435290626564 1
0.314597551152557 1
-0.347301275887729 1
0.408700195667038 1
-0.370562999385554 1
0.35249813963994 1
-0.275521944730938 1
0.40797842231726 1
-0.368172618097402 1
-0.217759246751063 1
-0.168611845995162 1
-0.20994528736856 1
-0.799869694585725 1
-0.0336958473210117 1
-0.708622304468181 1
-0.120082737828829 1
0.658605137046433 1
0.133819219308217 1
-0.538612339225881 0
-0.480976018064178 1
0.39156597850839 1
0.0170236072956184 1
0.568737900487609 1
0.534415287664027 1
-0.133281701814932 1
-0.577266866114819 1
-0.140187839965068 1
-0.40796053925432 1
0.927829991462329 0
-0.00462822003821883 1
0.651467153339832 1
0.0661846172783399 1
-0.121428685003765 1
-0.0301857269221879 1
-0.710933832139379 1
0.196323893920725 1
-0.376299187082193 1
-0.520935239427667 1
0.518163872893943 1
-0.239992702000401 1
-0.439824013188244 1
0.75292024715445 0
0.484949295445778 1
0.649103275528157 0
-0.105177754859996 1
-0.613247344688767 1
0.118679886835565 1
0.458038830368545 1
0.000692346512423503 1
-1.03335758007356 0
-0.147815130395826 1
0.352077213674182 1
-0.0917254322116181 1
-0.534833842335885 1
-0.228209853788075 1
-0.90627951998743 0
-0.747177405189701 1
0.451348369487498 1
0.302869074330605 1
1.09143373240555 0
-0.862768662703978 1
0.13333683022121 1
0.396944484721257 1
0.286126460333716 1
-0.48145376251938 1
-0.604796214467582 1
0.178937392553325 1
0.281439114241056 1
-0.27770702199794 1
0.384158752979727 1
-0.351635304778613 1
-0.138558795576892 1
0.904685658519184 1
-0.237100516890569 1
0.196768780989284 1
-0.179417231311008 1
0.193589360425502 1
0.657615981292869 1
-0.0465389465997312 1
0.762204621234205 1
-0.163223527343857 1
0.974124725876464 0
-0.35331320885213 1
-0.150714935297808 1
0.0789680755730561 1
0.0127930252146477 1
0.765735656707107 1
-0.29875209626498 1
-0.366451043391527 1
0.493729190829068 1
0.395949273730868 1
-0.902145848818752 0
-0.548067011454887 1
0.473630397890584 1
-1.06596832204737 0
0.591982494286104 1
0.289359880119282 1
-0.266351682921058 1
0.511414450546578 1
0.154451414138831 1
-0.112162541116702 1
-0.33013229861469 1
-0.317694902204351 1
0.526075632285854 1
0.414839297792679 1
0.0404647228467138 1
-0.517430494428226 1
-0.192249336933557 1
-0.458667487939147 1
0.601406052656807 0
-0.360179391979863 1
-0.733542528846922 1
0.692800911510478 1
0.304526761503151 1
-0.464137284959055 1
0.285517828493481 1
-0.919614078051712 0
-0.136871975468621 1
-0.736747162486807 1
0.163248370243188 1
0.79981046012898 1
-0.605619463532118 0
0.150674759525753 1
-0.373826689240787 1
0.0662050427806772 1
-0.108444335513821 1
-0.079942443347061 1
0.410906809296629 1
0.388382404630073 1
0.216801010506034 1
0.724246821026185 1
0.429083233038406 1
0.164616490202935 1
0.0886859770040894 1
0.204678581518544 1
-0.0578976268150523 1
-0.171850892524543 1
-0.316031281382493 1
0.722584284253189 1
0.692828346293903 1
0.054357366310081 1
0.171460838908869 1
-0.442150679545205 1
1.06171733668551 1
-0.0775445452508735 1
-0.0853647422556362 1
-0.399451159392108 1
-0.155044982494058 1
0.445788387546412 1
0.0494209065505532 1
0.310844228156929 1
-0.433997830995549 1
0.715240157115233 1
1.61425048172162 0
0.52358620505366 1
0.187761170156433 1
-0.0257299456594167 1
-0.0660873061286631 1
-0.684152800497169 0
-0.0039559024781598 1
0.226322418025803 1
-0.130632302050477 1
-0.290088051585324 1
0.996130087040258 1
0.0799337952363284 1
-0.0544735234074654 1
-0.0489460888050386 1
0.426205402652776 1
0.529995602664526 1
-0.0435928516030015 1
0.128501752128645 1
-0.285088382238639 1
0.0341665065725891 1
0.658969428314826 1
-0.311471711292716 1
-0.0375916490800645 1
-0.052892085192125 1
-0.0301374986109674 1
-0.591197593956339 1
-0.0593371265483764 1
-0.490737122006754 1
-0.768408747402153 1
0.0852459718190476 1
0.233239591454656 1
0.210278934924254 1
0.637990098702064 1
-0.835731283041193 0
-1.05995546687175 0
-0.258387119075775 1
-0.262299267917116 1
0.36193345713224 1
0.344263787894927 1
-0.729107956558301 1
0.479636446747349 1
0.0442912366773156 1
-0.460975974541362 1
0.0547631283886011 1
-0.0786887891320393 1
-0.344080478454709 1
-0.626138450473776 1
-0.0601153023791227 1
0.0823540475533344 1
0.0623662700373237 1
0.626658971949598 1
0.0866811384442791 1
0.487596036580666 1
0.497526284580691 1
0.645873963377152 1
0.899036292145402 1
0.398702421399912 1
-0.563824330101169 1
-0.79228302758885 1
0.956582908926906 0
-1.11525856646236 0
0.336567397292104 1
-0.171449012458571 1
0.0324702995808913 1
0.490892212125649 1
-0.33826104902877 1
-0.31714972954342 1
0.0940084531322564 1
-0.163060962426053 1
0.916454814896892 1
0.439684047115295 1
0.171983560548449 1
-0.483778011452338 1
0.0525644675032318 1
0.268101312631453 1
-0.0812914203848197 1
-0.380758589840324 1
-0.539888661941421 1
0.205465977040783 1
-0.128159589254145 1
-0.400270057763107 1
-0.181408063428181 1
-0.671036801886886 0
-0.157749871784495 1
-0.223624919372089 1
0.231965717273928 1
0.358054767128922 1
0.810864480294283 1
0.0386408581206613 1
-0.552150074277493 1
0.32671618896591 1
0.183321420698366 1
-0.121244647891601 1
-0.487920761707264 1
0.444096347486384 1
0.306028814668938 1
-0.660142246207073 0
-0.328357750110322 1
-0.182008166192753 1
-0.138046433496594 1
-0.0849599609343425 1
0.839588980183852 1
0.521388918856645 1
-0.296784113139282 1
-0.220012998784111 1
1.31679190234183 0
-0.133073081890278 1
-0.0751589266337745 1
0.880793628477572 1
-0.524437354893758 1
0.439368912504833 1
-1.01801601250211 0
0.162385092383851 1
0.502219326320638 1
0.757433559387944 1
1.04970626445339 1
-0.291501942498577 1
0.0208255286782638 1
-0.256032806046559 1
0.326255020603585 1
-0.0730699985981411 1
0.298191464202721 1
0.218189337378145 1
-1.133811054785 1
0.398282839751184 1
-0.541417933679569 1
0.379702458845789 1
0.416724267371162 1
-0.0417828976598112 1
0.0352294290536474 1
-0.124166321995176 1
-0.815825090313525 1
0.205489498469184 1
-0.407973872130714 1
0.0270634385868058 1
0.17317984170861 1
-0.873751149736405 1
-0.53586274103551 1
-0.287931468689891 1
0.257345193859611 1
0.213506729531487 1
0.548531872240314 1
-0.34424591738086 1
-0.126161235810515 1
-0.842988253550428 0
-0.902426058250201 1
-0.829127112528904 0
-0.531317170669313 1
0.473347649286104 1
0.0491970160231699 1
0.0486033171383655 1
0.256171750286989 1
0.143863457840823 1
-0.681797712203863 1
0.749700503677785 0
0.475278782846449 1
-0.104364552772213 1
-0.91413871542891 1
-0.473302242306637 1
0.126564782437172 1
-0.34840889957453 1
-1.26290745257488 0
-0.233041034437559 1
-0.385622210606312 1
-0.288940973538923 1
-0.74933001041661 1
-0.345269310144624 1
0.476484048703267 1
-0.107730757347397 1
0.413904398644676 1
-1.05098587269804 0
0.135204808430211 1
0.314180752761882 1
-0.722720739203296 1
-0.383440376196954 1
-0.333994834078639 1
0.358505414580362 1
-0.6247388831232 1
-0.232650443820325 1
-0.138948751760409 1
0.279045595183777 1
0.657188443774712 1
-0.07129149465451 1
-0.431050108942796 1
0.0324142805060738 1
-0.379155840411046 1
0.307530669684091 1
-0.307738174515405 1
0.0246234913197345 1
-0.750621244802225 1
0.0215682309397793 1
0.451534961577366 1
0.047902662437659 1
-0.0456241196765302 1
-0.337458363633173 1
0.0945199674847442 1
0.19666332379862 1
0.299563984549266 1
-0.69706324436215 0
-0.235559944917603 1
-0.195729472627013 1
-0.469479958254544 1
0.0650594792155772 1
0.401367565533944 1
-0.71393458836431 1
-0.0137067120156509 1
0.460793577427827 1
-0.271803964053225 1
0.0628039428035451 1
-0.365309017131141 1
0.216514598678849 1
0.456816534979362 1
-0.011903167951073 1
-0.394917990425729 1
-0.0920995953223881 1
-0.783418271043497 1
-0.128794129751065 1
0.672591598623689 1
1.00231794395739 0
0.55065246162828 1
1.30129089000855 0
0.264683592932193 1
1.16079950199122 0
0.201635417644719 1
0.610530487905915 1
-0.08625781577516 1
-0.188016066750806 1
0.00177992923877926 1
-0.531334392028272 1
-0.674065493055193 1
-0.202069644162068 1
0.166699865177091 1
0.957442095190869 0
-0.0682022062429005 1
0.779085490293275 1
-0.505094442016454 1
0.455980171338374 1
-0.485428503363887 1
0.414532976943213 1
0.353644603694602 1
-0.442920724256905 1
-0.189393738560731 1
0.29265430492041 1
-0.36191611043704 1
0.196144095935704 1
0.410344367312454 1
0.0662538919761397 1
0.34002606440283 1
0.558394439485624 1
0.229707380475785 1
-0.36371397283806 1
0.0566601509355912 1
-0.298805040826878 1
0.576915118114026 0
-0.417372983431529 1
0.431260062765891 1
-1.11175199185098 1
-0.417494282057232 1
0.758575871333858 0
-0.600423048324084 1
0.0158147378695154 1
1.24220028201978 0
-0.26361387591572 1
-0.0521105402240708 1
0.558489571484504 1
0.0581171416546748 1
0.535252915800955 1
0.00147918012636256 1
-0.109889152940071 1
0.352677660730119 1
1.21416140616345 0
-0.501787839292087 1
-0.478545136947532 1
0.609386082799014 1
-1.19879805696828 0
0.127428821205851 1
-0.676731121320455 1
-0.227931730397017 1
0.472924560312046 1
0.56893940548464 1
-0.52262546548944 1
0.627908090987732 1
0.48315245334057 1
0.606470251110888 1
0.0701901132521154 1
0.256898218990437 1
-0.409842415632441 1
0.072686062942041 1
-0.345685175089752 1
0.0145799093000936 1
-0.322971936216268 1
-0.389718874987938 1
-0.393428246613537 1
-0.623077489711321 1
-0.147239369747837 1
0.657986618237274 1
0.96339442300661 0
-0.180891955711497 1
-0.75579193055165 0
0.595604190852139 1
0.205176955523747 1
-0.319752098259718 1
0.525058000608352 0
0.233300924080986 1
0.0115108917859862 1
-0.424764917519754 1
0.386832430121376 1
0.300956076977723 1
0.176227792888492 1
0.716576601171518 1
0.378346063749471 1
0.0904055310773965 1
-0.0714990678547799 1
-0.0565923767922617 1
-0.894044626092835 1
-0.622465319818626 1
-0.261303514439734 1
-0.362865733594056 1
-0.361471621451984 1
0.602605736239208 1
0.541411654812288 1
0.753856428662529 0
-0.104450250132835 1
-0.102638813252527 1
0.216133430180229 1
1.12285188491082 1
0.506595769250827 1
0.0072522943574857 1
-0.00515185029689486 1
0.617720423495078 1
0.227409752183414 1
-0.317652004537082 1
-0.703803803130097 1
0.100387445411356 1
-0.252562283159588 1
-1.17634724703213 0
-0.125333518578698 1
-1.01241276351156 0
-0.366587028689523 1
-0.509385512446426 1
0.37748935443767 1
0.0190695316951105 1
-0.237711040673819 1
0.0927836486298708 1
-0.760747896582222 1
0.173436350213389 1
0.250219772063423 1
-0.06168198604128 1
0.497207321953311 1
-0.268427999476718 1
-0.933415525537667 1
0.0166328244768074 1
-0.0777831795011718 1
-0.0644733996867336 1
0.673858853176482 0
0.453763134312117 1
-0.789854765279895 1
-0.265241441599078 1
0.354405942331157 1
-0.503012282663676 1
-0.251112113266143 1
-0.476963464112993 1
-0.977876558347838 0
0.504301037277524 1
-0.0878913043042003 1
0.379567683881649 1
0.721235159664598 0
-0.0541946625083356 1
-0.161079231059498 1
-0.182473391393359 1
-0.0963374273203278 1
-0.318742735400437 1
-0.288231305069561 1
-0.689509144556949 0
-0.010607769472747 1
0.0285044310012277 1
0.0787198853816012 1
0.376805004344232 1
0.0436536287102527 1
-0.648132348599788 1
-0.0726651749922094 1
0.243045439142767 1
0.685555712731972 1
-0.518474587518689 1
-0.127316954418042 1
0.0806594032841033 1
0.278959277938286 1
0.0208753954270139 1
0.29897751657164 1
0.0820685863548589 1
-0.114764850245859 1
0.883748316636288 0
-0.909944616300522 1
0.378867952329229 1
0.00128931663994099 1
-0.0116431764729902 1
0.311087821821836 1
-0.276514895520119 1
-0.586024214976223 1
0.912210425630208 1
-0.522220969902432 1
-1.43490656884991 0
0.116521799176704 1
-0.513355456445217 1
0.236916414735778 1
-0.211055830837397 1
-0.0825655336322246 1
-0.369127779504856 1
-0.517064602455391 1
-0.358677379446474 1
0.191265437579043 1
-0.314037135140667 1
0.533643046044194 1
0.586235543234341 1
-0.0343368459336318 1
-1.44866269787262 0
0.447989213349336 1
0.267701195211013 1
0.488457338105609 1
0.930833444300371 0
-0.0556654949708049 1
0.0667799301805172 1
0.00233221029623862 1
0.155401348859533 1
-0.583703515854201 1
-0.618270967978255 1
0.0710130975135874 1
-0.43634877360339 1
-0.411106983393875 1
-0.174029134349533 1
0.127724243076179 1
-0.0893453996581661 1
-0.247307175640049 1
-0.810003775416009 1
0.108460055135693 1
0.597153977168987 1
0.781869645960615 1
0.320018728320043 1
0.133645575591239 1
-1.01778034910825 0
-0.401702119308663 1
0.26483402952543 1
0.558714386929422 1
0.082117191320106 1
-0.681057785278987 0
-0.150819546962811 1
-0.573621099401576 0
-0.533220374095183 1
-0.0246963444905866 1
0.04393659039242 1
-0.370132623485033 1
0.37997121993866 1
0.409363626341285 1
-0.307577056914673 1
1.20104709860514 0
-0.314209718679713 1
-0.458885981703222 1
0.219183956995535 1
0.303433001303139 1
-0.13177599859978 1
-0.126742662293053 1
0.712553764237927 1
0.00971577098211765 1
0.1620728765257 1
-0.176330599472252 1
-0.222803237219136 1
0.150560887813642 1
0.15812559857298 1
-0.460116506215507 1
0.0862007150454812 1
-0.309622260471501 1
0.0344325625146475 1
-0.351491659880953 1
-0.307752227761373 1
-0.351396881184847 1
0.485451268442005 1
0.305528772778844 1
0.490130933406896 1
0.312541726987189 1
-0.594534821360077 1
-0.113958957840959 1
-0.134283354377247 1
-1.34534316575404 0
0.146679157627019 1
-0.147734680222121 1
-0.128664754208262 1
-0.306889752793011 1
0.274897416085911 1
0.233675284302866 1
-0.487379296282293 1
0.479010997507101 1
0.0873073497324353 1
0.226165060120341 1
0.698045243505936 1
0.433406105199738 1
0.437921030121084 1
-0.393154769829356 1
-0.257770334445954 1
-1.10129445940408 0
-0.608457283299835 1
0.164606770253791 1
-0.115170271943187 1
0.193008125462029 1
-0.229588362062628 1
-0.272206245651127 1
-0.432792828288258 1
-0.0230213657438033 1
-0.154279796222397 1
-0.44942676954281 0
-0.851038713592889 0
-0.909487339866493 0
0.74645834007848 1
0.200209694604127 1
0.862523576952503 1
-0.40494068462667 1
-0.183539279115246 1
-0.44751394085189 1
-0.421311757808361 1
-0.502415703191825 1
-0.315032615722352 1
-0.175191017946894 1
-0.082049929554917 1
-0.338379929636708 1
0.272598826600415 1
0.35173421886655 1
-0.429621365073449 1
-0.232453763931636 1
0.368126942275171 1
-0.173218840868647 1
-0.701675620547107 0
0.248569652334351 1
-0.400120268795234 1
0.520717115338807 1
-0.393912377134019 1
0.125217606475105 1
1.1065622988965 1
-0.451213721083302 1
-0.371854860906463 1
0.8674968474086 0
0.398928353800956 1
0.10586149857759 1
0.607041366630294 1
-0.42346216415846 1
0.264752611364123 1
0.597959912778498 1
0.130978517599 1
-0.667246250530773 1
-0.154374008300248 1
0.353229989579454 1
0.0664657736175816 1
0.197631699347794 1
-0.396703650719769 1
0.570234641710053 1
0.600648949394128 1
-0.155622818044542 1
-1.1400079094436 0
-0.671065536037103 0
-0.208320202798661 1
-0.303871241367519 1
-0.716323223979607 1
-0.5329918700072 1
0.303182651008611 1
0.228900375378895 1
-0.742457975554919 0
0.903220089205053 1
-0.732221720216421 1
-0.691190328006165 1
-0.287890986630423 1
-0.577960974372435 1
0.194846065418018 1
-0.202214038646276 1
0.248323362135025 1
0.238742075638728 1
0.471466640850641 1
0.432568699104742 1
0.0482691618667509 1
-0.512107246706696 1
-0.470855611919786 1
0.384196921915725 1
-0.22443881981735 1
0.604734867661195 0
-0.194315084420334 1
0.221166946112571 1
-0.585797432500739 1
-0.000757610572008544 1
0.893260761124342 1
-0.00876229754441471 1
0.0251904241854334 1
-0.124158183104328 1
-0.149685698764295 1
0.2823163931942 1
0.515853681596274 1
0.329356577239832 1
-0.586727569851566 1
-0.0196791458758882 1
-0.111899688237848 1
0.0483359087602507 1
0.289235076046702 1
-0.0844157259631248 1
-0.602043547098701 1
0.178107695845289 1
-0.523953427793607 0
-0.637348585734764 0
-0.23120022068358 1
0.0797289193190708 1
0.511051180557746 1
-0.161787326180593 1
0.339548617081266 1
0.0986938654075546 1
0.113756153131838 1
-0.675269122611748 1
0.230316543915793 1
-0.213659542814443 1
-0.613233054240835 1
0.447687506619204 1
-0.27966326043964 1
0.0646918779539201 1
-0.556335622246556 1
0.0732387962457574 1
-0.448701565444912 1
-0.332892622075576 1
-0.208200782572456 1
-0.988958731725552 1
-0.3299075546471 1
-0.512596229455826 1
-0.28819183150572 1
-0.0929861788627758 1
-0.12199097056768 1
1.06652094406533 0
0.213121906656521 1
-0.763284227012254 0
-0.293937345084073 1
0.607788487810631 1
-0.415878517806544 1
-0.150761990108803 1
-0.130216629952689 1
-1.0211642225613 0
-0.473266383799679 1
-0.0376454720450936 1
-0.0885942069398194 1
0.0725735947471558 1
-0.589315257199998 0
-0.494509884987936 1
-0.428199895572008 1
0.104183271661712 1
0.239694233917973 1
-0.0463856939079627 1
0.116088593168746 1
0.0327170731002484 1
-0.225173900968154 1
-0.315186845560762 1
-0.0988269384568361 1
0.667044053532928 0
-0.0441210136029643 1
-0.110766977154915 1
-0.411884299394865 1
0.179226457880434 1
0.830886339263924 1
0.842396967346948 0
0.252675005283221 1
1.37849626923204 0
0.10536789281015 1
0.450671082276704 1
0.589465167195089 1
-1.10840131990393 0
-0.484751099827034 1
0.273736317816602 1
0.0668409023965881 1
0.920683262470844 1
0.419650836189051 1
0.2965201102317 1
-0.291404724962624 1
0.244770462186302 1
0.123438153281627 1
-0.167307521597029 1
0.709319184435925 1
-0.850616030308152 1
-0.0708378518337233 1
