# Supplementary material for: Bias caused by sampling error in meta-analysis with small sample sizes
Source: PLoS One. 2018 Sep 13;13(9):e0204056. doi: 10.1371/journal.pone.0204056 (PMC6136825; doi:10.1371/journal.pone.0204056)
Supplement: S3 File — (ZIP) [file pone.0204056.s003.zip › results N = 10 delta = 0 tau = 1 sz = 30-50.txt]

"dl.delta" "dl.cp"
-0.0640913558546632 1
-0.669761478455608 1
-0.21264320682264 1
-0.498343344946596 1
0.217485598416933 1
0.359621631834754 1
-0.272923364276862 1
-0.102745330817865 1
-0.70547843440978 1
0.586216793802827 1
0.134710351450656 1
-0.159795305769717 1
0.497513289780894 1
0.131892880764471 1
0.206831291784069 1
-0.485620569273032 1
-0.133586955637565 1
-0.110195405287437 1
0.0259458823634318 1
0.1344042144761 1
0.34724774178804 1
0.392006179804434 1
0.0853900485208375 1
-0.803100590139589 1
0.0684291178623296 1
0.793122070070754 0
0.502377787194889 1
-0.132158336999048 1
0.180861596177533 1
0.18709154612701 1
-0.0523200945959314 1
-0.0110332336623218 1
-0.0318981076414237 1
-0.335560467440366 1
0.615004287993323 1
-0.539496813478985 1
0.154540359568185 1
-0.0804337993796161 1
0.462466191075855 1
0.141383645450922 1
0.283816171445404 1
-1.01531170969069 0
-0.140992215289788 1
-0.25313669874786 1
-0.53060168782364 1
0.257604189968642 1
0.392756473011927 1
-0.82835301300462 1
-0.317755346400554 1
0.51624269802275 1
0.33414544168254 1
0.544562018005454 1
-0.289377507395862 1
0.310620032068959 1
0.107039254121628 1
0.573988231259449 1
-0.283369430427412 1
0.032172699823387 1
0.127971398106618 1
0.0765793925367388 1
0.220609766077339 1
-0.466149907844343 1
-0.643176022577325 0
-0.0449232191322049 1
-0.694764253101924 1
0.317599559020216 1
1.11990698467848 0
-0.0455038216197008 1
0.34900255672019 1
-0.279853805484786 1
0.218498336133176 1
-0.20494559174311 1
0.541609896591033 1
-0.243514487078885 1
-0.70289192207088 0
-0.346587935570329 1
0.498890278637061 1
0.308069477434243 1
-0.282187362041568 1
0.101023980556314 1
-0.13187429594923 1
-0.0783930100009843 1
-0.2588832815604 1
-0.0898428958184188 1
0.172688037296606 1
-0.0263486597527958 1
0.393691232612059 1
0.330441227040954 1
-0.13398276475811 1
0.170970763133652 1
0.098830773594169 1
-0.0838890022877961 1
-0.727360588618027 1
0.00229475951022169 1
-0.961268995304056 0
-0.316626462101457 1
-1.15793129255838 0
0.0309131160908604 1
-0.779895254931176 1
-0.415627400587829 1
0.291057479606851 1
0.16934999561168 1
0.504897726556392 1
-0.12287652676724 1
0.701272426831676 0
0.195510039315801 1
-0.300130995062345 1
-0.122605006382533 1
-1.19393923889526 0
-0.454496784450335 1
0.590789623029872 1
0.935613010480118 0
-0.295499593778357 1
0.392252961206003 1
0.761739012850936 0
-0.171256932560051 1
0.43790834838622 1
0.304566486855716 1
-0.504510338728081 1
-0.370190541093682 1
-0.195641961843842 1
-0.600391228512648 1
0.575400352499099 1
0.166613436517877 1
-0.43315396014718 1
0.437716906037274 1
0.400744639380806 1
-0.866286066856336 0
-0.134757062320789 1
0.127377477401805 1
-0.698730299104342 1
0.752457223465283 0
0.103843760714994 1
-0.218456756563991 1
-0.268925961571037 1
-0.597854443724198 1
-0.0318227101684592 1
0.0772656170586751 1
0.0681768758952686 1
0.244679649631445 1
0.0546534006267197 1
0.738287617844656 1
0.583604598446739 1
0.597192505640796 1
0.734905219713814 0
-0.0800575300520428 1
0.199784169967619 1
0.45969961878619 1
-0.0776719271672776 1
0.0568828779638313 1
0.3395956241905 1
0.266613153722842 1
-0.259519043923636 1
-0.623816736390429 1
0.183623820021987 1
0.100968673572612 1
-0.397082352589628 1
0.0467891761563533 1
0.220779367176749 1
0.245959776146382 1
0.0624945768459234 1
0.112014801128998 1
0.372529590305177 1
-0.359773257565777 1
-0.0580440980770864 1
-0.417312970773141 1
1.15804918196203 0
-0.0510100469331959 1
0.339692738952446 1
0.268587600761769 1
-0.18268351741075 1
0.117882897588104 1
-0.20225926715596 1
0.299733801456622 1
0.392015758823128 1
-0.0348018713676395 1
-0.225501939533748 1
-0.196305069273823 1
-0.475947318864267 1
-0.714141726283784 1
-0.079883714262227 1
-0.333632289354311 1
0.570843223041114 1
-0.0400973190123005 1
-0.382853955255607 1
-0.301452868074812 1
0.56302751182247 1
-0.822620593046072 1
0.722032586038654 0
-0.134216808861169 1
-0.366367762355082 1
-0.34176143384206 1
-0.0201187149005745 1
0.306316836357837 1
0.922877686094844 0
0.207448979657803 1
-0.7709306957821 1
-0.418467816245347 1
-0.36187903069011 1
0.751964679297354 1
-0.356331550247425 1
-0.668053043719598 1
-0.00945079846487419 1
0.366114693294992 1
-0.0208363872010658 1
0.348803342712848 1
-0.140743481958751 1
-0.149238480738497 1
-0.133838613690774 1
-0.0824156593691277 1
0.284752284626009 1
0.720027456122225 1
-0.218529272110424 1
-0.586759840377168 0
0.203049656356673 1
0.448693473463309 0
-0.0731696486350697 1
0.0423591908658051 1
-0.611093408645934 1
0.138557718635797 1
-0.0901862127357389 1
0.190067890110078 1
-0.176488545887305 1
0.154752154044813 1
0.497097943241516 1
0.241345812464994 1
-0.538998914886949 1
-0.337113734335314 1
0.338092286764523 1
0.254367609139979 1
0.718495646711938 1
-0.240052135677195 1
-0.623535565499768 1
0.031593720862832 1
0.0508366277049243 1
0.307738010138169 1
0.554935467738586 1
-0.236540708014966 1
0.878935496397275 0
0.0797169638556423 1
0.785343791999393 1
0.217780438930192 1
0.379032172120907 1
0.238926508391469 1
0.457840248333183 1
0.0402506177168808 1
0.55593011941106 1
-0.583702320744305 1
0.00080195731424948 1
0.501304523674076 1
0.0616234321760452 1
-0.521658331245585 1
-0.341951946503988 1
0.489212716125424 1
0.304094526228919 1
0.458276052085888 1
0.842907656638503 0
0.326120383717556 1
0.055710197662456 1
-0.0548539009726207 1
-0.286521204811998 1
0.219416764050358 1
0.309941962677857 1
0.566832739154084 1
0.346107011905269 1
0.0424440885113713 1
-0.219912420646513 1
-0.0116322170523774 1
0.536527345417299 1
-0.318181356499616 1
0.0303861783766089 1
0.711270049894508 1
0.207096542480102 1
0.177188058198646 1
0.0811947722463448 1
0.194147197195367 1
0.529950089781617 1
0.0251965764671347 1
0.636242978976246 1
-0.262808004218948 1
-0.399380898929538 1
0.271064341675208 1
-0.29253938208036 1
0.627738895455115 1
-0.177260126411925 1
0.135946388625341 1
0.181194013676684 1
0.72090974964868 0
-0.465393718866955 1
0.13487047080169 1
0.317485241532132 1
-0.594385104851919 1
-0.607330045717898 1
-0.486769370426112 1
-0.0166230768039237 1
-0.933029899268139 0
0.0950432877404703 1
-0.278744545932639 1
0.424326009019056 1
-0.0996965169377924 1
0.0781096407388942 1
-0.176409474445413 1
0.165857377720813 1
-0.542771785174167 1
-0.484544760370191 1
0.424050519595215 1
0.145892351414017 1
-0.0858436647060419 1
-0.457803083508587 1
0.315668529735978 1
0.145564828617951 1
-0.164693654141944 1
0.932795124600306 0
0.871459902190398 0
-0.444029373132311 1
0.376660117940838 1
0.0979314163106875 1
-0.396517327860253 1
-0.549135622586778 0
-0.522031204979048 1
0.0209338354250748 1
0.199048943576054 1
0.666611203419033 0
0.846238037801346 1
0.627166891252552 1
0.227093140327256 1
0.265197958425392 1
0.218104309714172 1
-0.151213561650911 1
-0.0665331842898015 1
0.0424222768382721 1
0.313850086156457 1
0.123440536829701 1
0.494911853498566 1
-0.104118760963056 1
0.830116196802737 0
0.109393119629431 1
-0.676843438906898 0
0.175253098065975 1
-0.16229353600359 1
0.195954263202149 1
0.192714565217801 1
-0.835185121654136 1
0.621726862219683 1
-0.161847363856556 1
0.418228182005771 1
-0.703464645228303 0
-0.698326835364456 0
-0.0370740102786626 1
0.360767147204858 1
0.669491673564904 1
0.00144282479621021 1
-0.368024922204023 1
-0.107623601837507 1
-0.407187456879595 1
0.143862946995789 1
0.616543627451961 0
-0.0297386267915751 1
-0.085173618262887 1
-0.59088257065613 1
-0.258852700165247 1
1.32083266328846 0
0.330262051697292 1
-0.235100670712703 1
0.755648644812814 1
-0.00717082353478073 1
-0.15518422626478 1
-0.0717115383742356 1
0.452932382843727 1
0.179286599784515 1
-0.499906541690563 1
0.470277360282466 1
-0.151834533368223 1
-0.242900920840555 1
-0.462570848544561 1
-0.336165378442 1
0.53278775096779 1
0.105621173341378 1
-0.0834210812398203 1
-0.236395178542865 1
0.137691334722591 1
-0.151922681982563 1
-0.113129791964316 1
-0.265939129121234 1
0.390564168354243 1
-0.0972236255719527 1
-0.399410949824966 1
0.154571604713623 1
-0.884625465307774 0
-0.277007307666945 1
0.0277937391104644 1
-0.378610557452966 1
0.190957362958713 1
-0.0678457179385916 1
0.746438069232838 1
-0.404307380049302 1
0.129447295945269 1
-0.0855955317477934 1
-0.0167347712227721 1
-0.288742010188658 1
0.198544986755512 1
0.298999332314372 1
-0.0233045361930814 1
0.0172999393483312 1
-0.408103013312673 1
-0.192082856765333 1
-0.462343399592017 1
0.529810314543844 1
-0.0777609590766912 1
0.269802580767053 1
0.219093867435788 1
-0.630668667584405 1
-0.344385587193929 1
-0.418346649136397 1
0.110253831779326 1
0.204097926037897 1
0.179383633244166 1
0.452494499133459 1
-0.191748654661472 1
0.194783944184028 1
0.0402903909116364 1
0.405408103510497 1
-0.593778448806281 1
0.0210912006828488 1
0.0571182595294717 1
-0.111039303931929 1
-0.13132306406232 1
-0.107043231961603 1
-0.176821726228267 1
0.580316746372316 1
-0.021062160034264 1
-0.681996609839956 1
-0.172249805820406 1
-0.512462068380278 1
0.228014108240198 1
0.732361946094351 0
-0.403629314808903 1
0.187214955642892 1
-0.203682078544543 1
0.0854261007990183 1
0.120849248777012 1
-0.0791753021185997 1
0.552248477556903 1
0.763662934172729 0
0.0188485310143554 1
-0.0579343170969094 1
0.278044897451003 1
0.334917253592718 1
0.0784436800193525 1
-0.00510121154698212 1
0.384424615181712 1
0.29256999698214 1
0.233820637353944 1
0.024249781479975 1
-0.655590595327545 0
-0.359802154995135 1
-0.0725097612421944 1
0.529165729693969 1
0.464242371394468 1
0.229697066035335 1
-0.00764875116087478 1
0.49570523655368 1
0.0887798057578018 1
0.350899704233523 1
-1.00541053403921 0
0.00608590938866191 1
0.0194865300031177 1
-0.28006724395217 1
-0.283156996360637 1
0.294722101802656 1
0.0220641551827775 1
0.267122051190802 1
0.592439448928941 1
0.00546469973423564 1
-0.404952771883102 1
-0.354837896739966 1
-0.519614434659505 1
-0.288549216881778 1
0.427569238780536 1
0.0619419291410679 1
-0.162762536310193 1
0.240940246501074 1
-1.28826322169149 0
-0.293703633246526 1
-0.329135682356695 1
-0.24139948920679 1
0.133498473338502 1
-0.153261788853691 1
0.32395065557047 1
-0.4783961806879 1
-0.751631666102602 1
0.67114494487109 1
0.425340941755028 1
-0.355580540655511 1
0.202315604054099 1
-0.056308387459046 1
-0.498804441097969 1
0.153937856832315 1
0.241533836844719 1
0.136172874260308 1
-0.488428371752259 1
-0.248314836601292 1
-0.23285930014078 1
-0.664889107233397 1
-0.318806940865149 1
-0.0389566453012847 1
0.503315769980644 1
0.417592834983969 1
0.247643207519997 1
-0.872495395803042 0
0.294749381192812 1
-0.152974071994279 1
-0.255965104827614 1
-0.544872016863166 1
0.279831599083741 1
0.723170777427067 1
0.650513376540878 1
0.19413826553317 1
0.0600284716507382 1
1.13063464108524 0
-0.81286288104284 1
0.458855050288574 1
0.325837260236306 1
-0.304046150284946 1
-0.53282227393429 0
-0.815475355713455 1
0.298599284274913 1
0.358534202395749 1
0.301622320943269 1
0.160631786255086 1
0.235391815612579 1
-0.245903515143714 1
-0.0357690889697295 1
0.339143514083475 1
-0.0951140935914583 1
-0.553511161049851 1
0.581218729253572 1
-0.483469333555189 1
-0.265204074607251 1
-0.984122219315138 0
0.549644603727157 1
0.141944775388877 1
0.594594938623391 1
-0.249504154729518 1
-0.214754703155398 1
0.116394766078037 1
-0.203507902275769 1
0.229591042304064 1
0.234170057293769 1
-0.58399911510614 1
-0.792791597612329 1
0.862734049694998 1
0.0963724147868475 1
1.21810024343234 0
-0.317208779906467 1
-0.248135174986154 1
0.0440558555443808 1
-0.102933897089102 1
0.51502478326171 1
-0.489881701523642 1
0.265388541066813 1
0.069079297529515 1
0.349612376434863 1
0.397482978345269 1
0.411332784147721 1
0.205152897361614 1
-0.15911240676768 1
0.570860291295398 1
-0.388455893138871 1
-0.427487136319459 1
0.133429529004196 1
0.663928598336724 0
0.0997451568878321 1
-0.0618025691167178 1
-0.0753639793521362 1
-0.161634759327892 1
0.00743674238516838 1
-0.546406412120796 1
-0.391289078356424 1
0.106084866036397 1
-0.336384728680125 1
-1.12053789654262 0
-0.240711243632778 1
0.81583754382285 1
-0.294856170918623 1
-0.340302455769772 1
-0.390457318321342 1
-0.165361916679227 1
0.173671342276311 1
-0.211125394851013 1
-0.728773092416754 1
0.689321939947481 1
-0.524799033619056 1
0.968192594416249 0
-0.67328198083557 1
-0.759449074604585 0
0.257613409802026 1
0.51341771441051 1
0.411659768050216 1
0.0344847912743227 1
0.0928880428067887 1
-0.79980227627988 0
-0.141386934697445 1
0.408247881127976 1
0.292279517596561 1
0.423256397418745 1
-0.645065980590997 1
-0.532757093850188 1
0.124789406926988 1
0.42360347958608 1
0.611852545209744 1
-0.0121721298278983 1
0.0364040217852439 1
0.17047693739322 1
0.250658240060753 1
-0.556446428230121 1
-0.132342920139701 1
0.0671670861947204 1
-0.123446394006588 1
-0.153978959381939 1
0.211893006316899 1
-0.0650686873493886 1
0.42027020328655 1
0.231031730907205 1
0.461472943291122 1
-0.59302787059285 1
0.077626543804352 1
0.0370725254230181 1
0.864073424695949 0
-0.244095227340472 1
0.0105966135024405 1
0.532491356080875 1
0.521843867646753 1
0.0387068592839241 1
0.282884401476576 1
-0.371117997865837 1
-0.0640900799588994 1
-0.0555455753458546 1
-0.139455141221618 1
-0.497513515503132 1
-0.142548657661091 1
-0.0583901349981439 1
0.733172698412832 0
0.0266394092259054 1
-0.416482648943277 1
-0.166566783080435 1
-0.930178397368612 1
-0.210586615256697 1
-0.348523714024653 1
-0.766451582715069 0
0.513550622249033 1
0.335708848135692 1
0.212255948225052 1
-0.0646867253488297 1
-0.383734564990537 1
-0.410628378312458 1
-0.565500299345984 0
-0.625224257108063 1
-0.23784107408093 1
-0.204029110137828 1
0.27780724016499 1
-0.566220944778124 1
0.0549920407558331 1
0.407494364034619 1
-0.0855875935635041 1
-0.594598226636323 1
-0.690633697405583 1
0.289672588744757 1
0.128425607294387 1
0.324441583116593 1
-0.193043691194044 1
-0.717860728909499 0
-0.914023334514141 0
-0.276665417211683 1
-0.278434196228932 1
0.0903387640089652 1
-0.182602792340992 1
-0.163786002821836 1
0.144953819001042 1
0.127351494931103 1
-0.365490910256112 1
0.281534536827865 1
-0.166964912472773 1
0.218964244077882 1
-0.168888897586546 1
0.178715277566249 1
-0.131573904651253 1
-0.686350475256274 1
-0.475430409753237 1
-0.522209358790785 1
-0.187680869758077 1
0.164258320918736 1
0.528154473479529 1
-0.266702564539654 1
1.11181050821017 0
-0.500498646545654 1
-0.372295058937049 1
0.282832205195136 1
0.501387697974497 1
-0.740597094064198 0
0.158323309337558 1
-0.0792495056945839 1
-0.0363160121272949 1
0.0143101150650506 1
-0.369201888739569 1
0.10534447349019 1
-0.144313404223913 1
-0.135957542373062 1
-0.733945857416156 1
0.124520609871556 1
0.462534897349126 1
0.338522204352884 1
-1.21205314167388 0
0.0415162167402405 1
0.613643645570116 1
-0.685298064150421 0
-0.0926187648391637 1
0.91627777831346 0
0.389356292737345 1
0.153848134580422 1
0.30972074096329 1
-0.564132140020749 0
0.0971298115785531 1
0.152144756728707 1
0.054058129062954 1
0.358109962224105 1
0.256766551703405 1
0.0287231188737639 1
0.028137831237406 1
-0.0106379149392208 1
0.236129567881605 1
0.243091221842749 1
-0.252904575185346 1
-0.501399519159 1
-0.00923090584541777 1
-0.172605009255242 1
0.587732470094032 1
0.027078271486989 1
-0.666496789028803 1
0.02303825736734 1
-0.315179077215994 1
-0.946032576119946 0
-0.321805679772718 1
-1.1698160567907 0
0.0401331584413175 1
0.0773490511062858 1
-0.0653591663090009 1
1.64324717222075 0
-0.611652115338204 1
0.0467193052628908 1
0.375987036369675 1
0.235369400369507 1
0.285577895353478 1
-0.0417437935496105 1
0.499742846899117 0
0.356175575478488 1
0.398536372515202 1
-0.477103546317338 1
-0.49988550985383 1
-0.404427418709568 1
0.123518074594504 1
0.525129820069375 1
-0.481916525378079 1
-0.777227330858635 0
0.692029170007407 1
-0.601446760351322 1
0.0232135980715006 1
0.50137708095694 1
-0.768442642635377 0
-0.581949605257345 1
-0.751338249493978 0
0.361004701433553 1
0.594821903606157 1
0.719021936479763 1
-0.527830790303962 1
-0.0427506679586774 1
0.46209900056215 1
0.0770352639822152 1
0.240950026858819 1
0.26567915975394 1
-0.228589824841085 1
0.165218714800682 1
0.655186811085631 1
0.41733464557394 1
-0.0753689969998212 1
-0.393682032534851 1
0.834123477623298 1
-0.121967941105785 1
-0.189083755116619 1
0.511373316171361 1
-0.38324244985404 1
0.193502900207798 1
-0.18920952356873 1
0.125143987744769 1
0.544306264136642 1
-0.696460768040639 1
-0.319900931047084 1
-0.277787192172775 1
-0.713967964617606 1
0.120420852848026 1
0.465869475795334 1
0.338829586148014 1
-0.897922032593106 1
0.0328022913935231 1
-0.347773331049804 1
0.621394034880579 0
-0.61793906211432 1
0.00539715736347755 1
0.531912206489631 0
-0.18094596609707 1
-0.564437949582401 1
0.250566414252269 1
0.436085897957632 1
0.300854510896368 1
-0.113920703625865 1
-0.330786398483641 1
-0.390426962610932 1
0.0864762030154397 1
-0.238284384491834 1
-0.281805609490429 1
-0.438656010267048 1
-0.665533422136174 1
0.232548494670396 1
-0.304014965256984 1
0.503773734986531 1
-0.117510396264918 1
-0.728981690802796 0
0.021303989328152 1
0.0118025260058864 1
0.495237992192365 1
-0.0553919541232185 1
0.0718237934354715 1
-0.477482816186126 1
-0.992145713486601 0
0.320699724928231 1
0.76770735767246 0
0.931134348115221 1
0.0104391131180018 1
-0.354793895080542 1
-0.314086690199546 1
-0.196905475448287 1
-0.625729790597022 1
0.610383958586417 1
-0.408902725909967 1
-0.548208745033007 1
-0.645963248709794 0
-0.216090588079359 1
0.423679782734597 1
-0.0346318471376721 1
-0.00660872469586465 1
0.779532301624758 1
-0.502303658529858 1
0.530825345588963 1
-0.110662950707147 1
0.814101007414413 0
0.425906211410189 1
-0.261633486277085 1
-0.115246407108338 1
-0.050537035046683 1
0.555652680630815 1
-0.900007108905696 1
0.665297755516899 1
-0.207470847284406 1
-0.232016615429069 1
-0.740192493877124 0
-0.175047550619497 1
-0.111393071690516 1
-1.11590490250349 0
0.72986573936717 1
0.0780521487706406 1
-0.109772159713712 1
0.0150060398685554 1
0.253944103649636 1
-0.675522189663806 1
0.119833378367695 1
-0.29805981247556 1
0.0983210421195077 1
0.45123089769595 1
0.0938808779278683 1
0.00212114819396993 1
-0.264827073054301 1
-0.198033278273932 1
-0.175701623192435 1
-0.113273277032494 1
-0.604551706457604 1
-0.867435515830025 0
-1.17938447052656 0
0.455415066297884 1
-0.318987972933321 1
0.0206527642125015 1
0.332116017585365 1
-0.0612323116126419 1
0.300204866850592 1
-0.227567831597761 1
-0.056275242955638 1
0.371209791024406 1
0.00722530781249577 1
0.362665011397469 1
0.161472323280464 1
0.20451493914379 1
0.579403501969189 1
-0.203699652706919 1
0.126049163321808 1
-0.387434625608868 1
0.801854905849585 0
0.427152381576258 1
-0.318518552117537 1
-0.109681494584035 1
0.297099672573337 1
-0.391649979955862 1
-0.173783184942057 1
-0.355566320050628 1
0.0889231703963739 1
0.307143749920454 1
-0.189344553337475 1
0.375172663196647 1
-0.0183980429153648 1
-0.750294693877714 1
0.600548458984248 1
0.0838488862420687 1
-0.165743143059612 1
-0.443334639633384 1
-1.13645682243119 0
-0.203605279459756 1
-0.540415902381846 1
0.159110047223416 1
-0.160269072237121 1
-0.0143573142536022 1
0.591321016088365 1
0.319535489661643 1
-0.433356197083597 1
-0.922579750975218 0
-0.186777796166297 1
-0.968623519582936 1
-0.19918124709767 1
0.277910626041192 1
-0.024637448658345 1
0.0216731271641737 1
0.41624762247151 1
-0.768267509969097 1
0.15082972909202 1
-0.284845168331283 1
0.511554915941666 1
0.292636067452142 1
0.337961247253356 1
0.422984817848797 1
-0.307517954376898 1
-0.48955738104437 1
0.140942730020562 1
0.00215280930028492 1
0.223324330691488 1
0.0244668797687647 1
0.530121726269981 1
0.211620725081445 1
0.209864498905704 1
0.0639388197388617 1
1.33040364062766 0
0.245238392990152 1
0.393360318995755 1
-0.0639850873937901 1
0.0470012724387798 1
0.394634295568547 1
0.158473361877194 1
-0.561405493035075 1
-0.0688341178844791 1
0.529761960741685 1
-0.235655301573515 1
0.160360880273989 1
0.374473630469753 1
0.136803310502705 1
0.413250789225937 1
0.414931648548155 1
-0.6416563316512 1
0.289362835786919 1
-0.413107908660302 1
0.000972064215389527 1
0.497662287346407 1
0.132489655985346 1
0.0835108452164999 1
0.0723689494159142 1
0.170105789636085 1
0.197315936062718 1
0.38435444932927 1
0.0720348819650954 1
-0.518920713227279 1
0.0936655639147894 1
-0.280674165880134 1
-0.601693515366096 1
0.151483745186732 1
-0.0822700083046806 1
-0.12023179570955 1
0.514564626101946 1
0.192174803891897 1
0.120923102829754 1
-0.867294231591458 0
-0.451761529614138 1
0.233640303522882 1
-0.809907793878734 1
0.533797417596418 1
0.551608467725688 1
0.0451270619455865 1
0.28140758057867 1
0.431581365445319 1
0.117501857546109 1
0.185374056863451 1
0.62328487893215 1
-0.404575585537114 1
1.06423447319539 1
-0.449882883855064 1
0.455457818866256 1
-0.424151527327161 1
0.790293521746009 0
-0.530056710237351 1
0.0838496685306793 1
0.241079305516391 1
0.2888925978756 1
0.126434308354856 1
0.819035936757756 1
-0.635968087441633 1
0.0586791392614672 1
0.0124387118161543 1
-0.444595401560745 1
-0.316142533246417 1
1.03011619307733 0
-0.362589214071946 1
-0.182885170310788 1
-0.851790282171749 1
-0.144522799610516 1
-0.328732457459867 1
-0.568915972277676 1
-0.226860472209962 1
0.275169978008904 1
0.361952232850921 1
0.48337492163076 1
0.343992810232791 1
0.327656621404066 1
-0.358187725958609 1
-0.304794436509284 1
-0.733591136680906 1
0.170900739244151 1
0.229344262985599 1
0.471665814370084 1
-0.181836455617307 1
-0.181666330853534 1
-0.144405913953033 1
1.26398307141337 0
-0.229507724516969 1
-0.389445210371764 1
0.143741066470737 1
0.819083215630449 1
0.0856636161373703 1
1.17105446132505 0
-0.60138983066644 1
0.375140423292684 1
0.0859217185259177 1
0.736623017689532 1
0.155586056247908 1
-0.210940387049413 1
0.365775663717735 1
0.138202530830793 1
-0.257835165288661 1
0.292514468806477 1
-0.657672599478119 1
-0.515540940274661 1
0.490302487149249 1
0.325536254725253 1
0.142009287640957 1
-0.0102449088460276 1
-0.0655207918242867 1
0.614740091846814 1
0.363809940926922 1
0.0470118683816083 1
0.335647012416707 1
-0.933906031815883 0
0.177723570187538 1
-0.176342486737466 1
-0.503116863044244 0
-0.361980482150843 1
0.0099350909589514 1
0.611167354451671 1
-0.0821439847213054 1
0.367101299536003 1
-0.0813231724133199 1
-0.0769809464484819 1
0.160023564108319 1
0.548077972856606 1
0.23756507668692 1
-0.297475593539093 1
0.561574510358241 1
-0.496259214254029 0
-0.0371670696884231 1
0.293611942613902 1
-0.3021756221992 1
-0.143242531244018 1
-0.112116021322915 1
0.42502559392739 1
-0.231017376600171 1
-0.0451389225981487 1
-0.124557608850122 1
0.902926501514975 0
0.196423558571029 1
0.0177682491466301 1
0.760587799182091 0
0.158266744295664 1
-0.388368569234201 1
0.457184557951444 1
-0.16506208283299 1
0.0484029552803314 1
-0.077078350351666 1
0.401106187046788 1
-0.0738296963416946 1
-0.230938082016456 1
-0.0933147640334024 1
0.309024973806881 1
-0.186384282360907 1
-0.185183270873857 1
0.0982106997278196 1
-0.31893650448558 1
0.200931091282141 1
-0.213273726687613 1
0.0178316418748402 1
-0.528233838835334 1
-0.214842443173355 1
0.382738266216166 1
-0.20395543911181 1
0.492438930338583 1
-0.328178916554026 1
0.100402572736131 1
0.449941867665446 1
0.419237794535839 1
0.0328060641822681 1
-0.183404877971228 1
0.203346753846166 1
-0.280010922611351 1
0.152529172372175 1
-0.109855169928096 1
-0.411658103856942 1
-0.241818887864232 1
0.0244710521310965 1
-0.0116068285754956 1
0.589371710345282 0
0.787822229368457 1
-0.0921070140376229 1
0.457932488484161 1
0.198819267713948 1
-0.430060083615841 1
0.206383119372131 1
0.762471729840866 1
-0.0869984822641548 1
0.248785875607043 1
0.769794489955053 1
-0.0871967420452216 1
-0.291587414751863 1
-0.0946378157553603 1
0.761077557102258 1
-0.338985637749216 1
0.0668754561066454 1
0.0357537363295607 1
0.35830018954635 1
-0.59111856777146 1
0.258082419495536 1
0.102412211578738 1
-0.341918016979674 1
-0.379129108752699 1
-0.0129233146197459 1
-0.482016845436943 1
0.387968641831607 1
-0.788899022014017 0
0.485873667787337 1
0.540737635035969 1
0.619493482402614 1
-0.142561045480749 1
-0.0566908336302638 1
0.246398842355215 1
-0.354276567573555 1
-0.684251695974523 1
-0.356730664539494 1
-0.52777080685049 1
-0.958467772392902 0
0.0875587781461072 1
0.0296204566512848 1
0.871350029919604 1
-0.926264690083069 0
0.361631250373038 1
-0.076051789636193 1
-0.0452901246874712 1
-0.270763606928394 1
0.259070103215753 1
0.635420241157954 1
-0.449956289250782 1
0.106361105612974 1
-0.44593379446992 1
-0.016294819101674 1
0.684371948745575 1
0.476629657507388 1
0.0923316748770015 1
-0.21561055913301 1
-0.0659932101658266 1
-0.1231040794401 1
-0.17789362101197 1
0.249213294350762 1
-0.621353026581926 0
0.451166715148695 1
-0.198140052497641 1
-0.0333327831799419 1
0.283746361246506 1
0.276393465110979 1
-0.32698588023044 1
0.049164464787301 1
0.121246614235643 1
-0.176039539380783 1
-0.670815817492363 0
1.08343402832919 0
-1.05017250508518 0
-0.0125492381701174 1
-0.396137813895511 1
0.0957780633621453 1
-0.175789502426945 1
0.261331343309231 1
-0.369367562109181 1
0.689223561679206 0
-0.233392251841693 1
-0.610447807076791 1
0.436024066516662 1
0.72399288414702 1
0.0932473033164937 1
-0.0335406974278378 1
0.135329596126974 1
-0.497849926536808 1
0.0914124658245286 1
0.82193596738547 0
-0.00688601616563595 1
-0.743623215521137 0
0.0586637612703371 1
-0.460318993400439 1
0.23441816612977 1
-0.343312512763274 1
-0.17905822460943 1
0.244548011397073 1
-0.579684275431122 1
-0.0639638628265599 1
0.62784238711065 1
0.826498897638564 1
0.266029750560108 1
-1.0733782787646 0
-0.469424988370007 1
-0.30292210842749 1
0.0694681114476546 1
-0.107840692182525 1
-0.145563560557857 1
0.382052794577815 1
-0.8864885608781 0
0.571117447519986 0
0.331140443865533 1
0.463066120705211 1
0.211582733386922 1
0.306490532260793 1
-0.089045419518758 1
0.159954655695687 1
-0.412443077207873 1
-0.650431116434139 1
0.0633835042871201 1
0.164226859294607 1
-0.170676059055517 1
0.448938606254982 1
-0.208515845572413 1
0.748493060589114 1
1.33862624725333 0
0.16791568854639 1
-0.250219907181724 1
0.638238879665672 0
-0.0556193976432567 1
-0.505890964612972 1
-0.0827113606464737 1
-0.107386006783721 1
-0.115057859374979 1
-0.264459851318488 1
0.551190011953892 1
-0.63520726819538 1
-0.709410672321293 1
-0.865594973279911 0
-0.721145836646913 0
0.81034725041138 0
-0.240050973032555 1
-0.613224839637296 1
0.480247509636735 0
0.686815853754069 1
-0.173861093722159 1
-0.66908138258499 0
0.489932293067068 1
-0.992353040253397 0
-0.615212970886085 1
0.133534397230503 1
0.39592512019661 1
0.111545164425561 1
-0.0401690521672929 1
0.0738687610747652 1
-0.635606691320968 0
0.285720558334956 1
-0.017368287379328 1
-0.172973732506927 1
0.286620599559593 1
-0.117742966195673 1
-0.978488308732208 0
-0.605833678411642 1
0.487682285961285 1
-0.100338497136042 1
0.153974112134873 1
0.0751872917164554 1
-0.0833730162463929 1
-0.416876465188571 1
0.242025555965043 1
0.109036694696951 1
0.57000451153616 1
0.676964792095063 1
0.0615475927593673 1
1.24877193724029 0
-0.448417979177668 1
0.379646452907352 1
-0.136642717129558 1
-0.198081034227088 1
0.55058227244036 1
-0.656965399860439 1
-0.11040906496806 1
0.0807867318206074 1
-0.226316561793321 1
-0.291594551895577 1
0.29622862508027 1
-0.093412011312708 1
-0.163205333799795 1
-0.294229548919263 1
0.0249605490899361 1
0.207414955897542 1
0.317457303088257 1
-0.765556354095916 1
-0.350969318015367 1
-0.186265934318948 1
-1.26704945026879 0
0.231803560981179 1
-0.0837098942935433 1
-0.237609882073794 1
0.157534577827415 1
0.820495518817769 0
-0.778506399969043 1
-0.0468158574749237 1
-0.131485633668194 1
0.645493577963333 1
0.645297371395516 1
-0.349875712924586 1
0.259054727780584 1
0.0968158374271365 1
-0.162345643575418 1
0.571301641571398 1
-0.689307750096193 1
0.313020828666579 1
0.106764076047533 1
0.703119142077977 1
-0.0929072126833844 1
-0.249435437145473 1
-0.284924878514853 1
0.0590365095233744 1
0.341320482562566 1
-0.647717834482989 1
0.339412610809244 1
-0.09573171999616 1
0.389590172496928 1
0.02863986308589 1
0.272416832990962 1
-0.377601293428002 1
-0.0667084908282462 1
0.538831041259156 1
0.432000105218484 1
-0.879675829358639 0
-0.102019096500653 1
0.0549477574577858 1
0.111696187693481 1
0.366075101139447 1
0.36953788977885 1
0.296069542932404 1
-0.221817406009195 1
0.0647307849479903 1
0.363127815249352 1
1.32703201201515 0
0.459996324193128 1
-0.281035253999055 1
0.707275970280961 0
0.481166750889932 1
-0.229745387139833 1
-0.380535825983375 1
0.650592125349898 1
0.725169763033798 1
0.439668511712362 1
0.0372398015915008 1
0.434106757873589 1
0.270027008918902 1
0.344161336780699 1
0.00634993463942324 1
-0.382409885267833 1
-0.730517818294696 1
0.254066847335259 1
0.556154018985643 1
0.647304574191858 1
-0.0408190442650458 1
-0.0854179533029307 1
-0.348558547268382 1
-0.371006814531711 1
1.08089143719955 0
0.135692361532086 1
0.615090797374496 1
0.440846629182074 1
-0.494484838130588 1
0.023415565281191 1
-0.0321336169560167 1
0.670260964783013 1
-0.454470131715445 1
0.646535670858928 1
0.0250372685706453 1
-0.160749060111163 1
-0.197500963200207 1
0.0544170753808016 1
0.38987200475585 1
0.107028897561996 1
-0.141696246954953 1
0.0601231436789558 1
-0.751034781404824 0
-0.0727804349855493 1
0.266607408101549 1
-0.448188046821824 1
-0.404235505872394 1
-0.121233670513213 1
0.179657111309098 1
-0.0206316527113311 1
0.293891500295319 1
0.419116571125392 1
-0.329478077828727 1
-0.632810144967104 0
-0.268688267727878 1
0.224391441201441 1
0.709546396072042 1
-0.142270480281314 1
-0.0441342545788636 1
0.138515552982465 1
0.810158253980072 0
-0.0868821815271208 1
-0.236478220344777 1
-0.505909556329649 1
0.0999037971504395 1
0.103455637730257 1
-0.348187261832815 1
0.318688889593266 1
-0.555704592592948 1
0.336632138211237 1
-0.644298702734151 0
0.766224685460132 1
-0.478563012606829 1
-0.224034208022949 1
0.952508281461464 1
0.530963050480692 0
0.299372645354841 1
-0.394141638775909 1
-0.195729420721885 1
-0.0570889523125797 1
0.136500739192954 1
0.17421927617609 1
-0.631761048276616 1
0.100682283505555 1
0.426160909478644 1
-0.039018985604593 1
0.588912294132247 1
0.345727396494778 1
-0.222489178489489 1
0.0198913001801183 1
-0.266400055456213 1
0.0819820126146831 1
0.0955175225028419 1
-0.791487233865614 1
0.254096088612985 1
-0.261906794502877 1
0.0660201808537809 1
0.36046642646754 1
0.422375436974905 1
-0.313276565796186 1
0.759572379346377 0
0.0787636828385825 1
0.272119129600364 1
0.0636099580519468 1
-0.306884944569575 1
0.390644523026411 1
-0.650589724733212 1
0.579083477402734 1
-0.0825078356538703 1
0.0079829502608917 1
-0.185777512568181 1
0.0635089316257761 1
0.608099317692919 1
0.391402784202119 1
-0.327702842609008 1
-0.187564509760918 1
0.0949455657847717 1
0.190981505211414 1
0.336693125589089 1
0.356848630371461 1
-0.0500708520265998 1
0.733860507848115 1
0.254116318979811 1
0.486413954779285 0
0.351471582200575 1
-0.303508003764374 1
-0.149716361391162 1
0.584826194685497 1
-0.386099201890963 1
0.0295146836607835 1
0.286953632558679 1
0.318029492638601 1
0.0911939797170003 1
0.295439005272927 1
0.0485425575670602 1
0.297987730403729 1
0.293489111766897 1
-0.28877770515157 1
-0.615487928925328 0
-0.598227668391903 1
0.22357972642086 1
0.306003261566304 1
-0.0769112101601271 1
-0.432120724834491 1
0.0776943372524142 1
0.451754916181812 1
-0.749997678508901 0
-0.531086603246393 1
0.661037266560665 1
-0.415595214539677 1
0.0817546402991263 1
0.0961219873800312 1
0.479862252956801 1
-0.158494127653164 1
-0.404138243297183 1
0.583918599851377 1
-0.175605275188412 1
-0.800885019633499 0
-0.350491037221689 1
-1.07383520092664 0
-0.909328760429983 1
0.394653662765303 1
0.201529336711234 1
-0.208470131299447 1
-0.297124254800135 1
0.133844029629272 1
-0.355520423983134 1
0.952123610513892 0
1.13498737867681 0
0.151162643005384 1
-0.344274783036879 1
0.273373127790419 1
0.295720678543596 1
0.107744077241564 1
-0.284718774631481 1
0.153722976389693 1
0.294285762257275 1
-0.180688507216957 1
0.514334097204227 1
0.657141143903378 1
0.0971299425615932 1
0.0533260643215231 1
-0.133634818177296 1
0.141550693537741 1
0.00281270517506043 1
-0.238819251408265 1
-0.0837659899818501 1
-0.682175050727813 1
0.251522815287355 1
0.232168040632853 1
0.198869005864212 1
-0.43675541914789 1
0.747444877198988 0
0.314471829319268 1
-0.787820722468053 1
-0.0302858121137923 1
-0.204421080558645 1
-0.859185974297144 0
0.312437565757695 1
0.964914027053587 0
-0.205503386092383 1
-0.0467181597921828 1
0.265961117581179 1
0.429567207119967 1
-0.532582214970741 1
-0.132728630236268 1
0.292682655836614 1
0.179523614699233 1
-0.463700418637887 1
0.243844958788722 1
-0.106663758825187 1
0.368849905407499 1
0.209830241548776 1
-0.270881251801011 1
0.269456674928593 1
0.235020305623171 1
0.102024881674765 1
-0.0826712390340105 1
0.631950692872726 1
-0.553676401896343 1
0.230149345658226 1
0.551615701753209 1
0.216594560687642 1
-0.19131452686695 1
-0.158166718634369 1
0.787793104435608 0
0.395616699979242 1
-0.226441416919033 1
0.0432271497501671 1
-0.136784353511254 1
-0.151731591489551 1
0.301929705160582 1
-0.666525509680439 0
0.0383576645015451 1
0.400366437056601 1
-0.935465394553814 0
-0.303161191906522 1
-0.466154958118486 1
0.264478174417309 1
-0.679019404330203 0
-0.214974849656039 1
0.957906804663012 0
-0.163276290375396 1
-0.468735766892249 1
-0.363144086810126 1
0.0457493206913513 1
-0.484567832654815 1
-0.00273031017152787 1
-0.317285987136678 1
1.00980395911677 0
-0.211808817355667 1
0.209606773659125 1
1.19601467525559 0
-0.168330622000592 1
0.643208540261283 1
-0.0663710133665078 1
-0.0797387241553646 1
-0.726900792843794 1
0.602535254501113 1
0.616511597969859 1
-0.391001055239801 1
0.588099382144655 1
-0.123030964346465 1
0.00581541496220865 1
0.177715691502866 1
0.53485633126489 1
0.524162883561178 1
0.275697663072111 1
0.445802370726063 1
-0.961309692288767 0
0.542547582663048 1
0.963381814949058 1
-0.98060655508173 1
-0.321516103251066 1
-0.0833935080579506 1
-0.25143136865862 1
-0.77776204188283 0
-0.107805946442109 1
-0.587701124806177 1
-0.190017482711018 1
0.31830062904309 1
0.537492267174428 1
0.182661952000495 1
-0.77930857226892 1
0.0550054221038566 1
0.260855392886639 1
0.512575031966922 1
0.346970521512511 1
0.0640911498069455 1
0.225889548210683 1
0.0383815586221747 1
0.585741227297671 1
-0.226580413791738 1
-0.495386369089187 1
-0.482222368857617 1
0.535076352784048 1
-0.0176541988690456 1
0.137097894260469 1
0.377908643234167 1
0.244092221106327 1
0.297655578311587 1
0.281360113363198 1
0.5554731463722 1
-0.342330081425311 1
0.80969047304889 0
0.16623781573996 1
-0.684239601277663 1
-0.501641498628095 1
0.182548724448409 1
0.220620346679475 1
-0.350839334228011 1
-0.445744272054854 1
0.272703587298105 1
0.00748387376038457 1
0.393600083535985 1
0.247892692400071 1
0.0497049570174001 1
-0.174324100528271 1
0.295390566916497 1
-0.0536029262739537 1
-0.052321929450677 1
-0.0401881537626732 1
-0.816175234094088 1
-0.438999135192523 1
0.5598521767119 1
-0.323398349749127 1
0.0267314050091552 1
0.209692821191145 1
0.0420689466582557 1
0.342797217172037 1
-0.107199667501686 1
0.0311914610936762 1
-0.371364909250239 1
0.177604107823532 1
-0.207552167348186 1
-0.819149574270913 0
-0.0219957158826574 1
0.0175598663649037 1
-0.459295460583671 1
-0.0197831142488261 1
0.882513881184868 0
0.144582868722939 1
0.241049930841912 1
0.305782299068865 1
-0.13872993834922 1
-0.55163008316808 1
0.737724116836951 0
0.3524844855042 1
0.549409042727086 1
-0.289441387404427 1
0.994917065347983 1
-0.0130248785728682 1
0.079631494852195 1
-0.744162255789212 1
0.131697741286452 1
0.0162351266247922 1
0.152959862750343 1
0.87805639690551 1
0.283984328822328 1
-0.597970161731173 1
-0.374688708929422 1
-0.582922005604722 1
-0.225130909069831 1
0.517303965331471 1
0.122938890257617 1
0.485002351377466 1
-0.449502642659617 1
-0.588334012205416 0
0.682544261958307 1
0.176186022147503 1
0.107181107368847 1
0.678242977911997 1
0.756194300768831 1
0.573143202059987 1
-0.358639727249144 1
0.055341568302409 1
0.136093355161319 1
0.573577622982063 1
0.570880588797877 0
-0.32680391239696 1
-0.304475785216132 1
-0.123712539655266 1
0.278503513300052 1
-0.37975436694407 1
-0.463626497795831 1
-0.263404842697881 1
0.233288651264359 1
-0.265823154677565 1
-0.156786722595201 1
0.159744397308878 1
0.513547247826806 1
-0.0163208806365494 1
-0.704922594453146 0
-0.16839027287567 1
0.0525471059855488 1
-0.0757747503839432 1
-0.5721606283678 1
-0.354409314061593 1
0.084178781818949 1
-0.681047491716008 1
-0.276757254965168 1
-0.351847761437641 1
-0.599464580997001 0
0.259023012204125 1
-0.155347405539789 1
0.334991458443909 1
-0.0563126254357491 1
-0.867096580583491 1
-0.192354637397047 1
0.884081447901014 0
0.518398674125628 1
0.136690961247181 1
-0.854533599474843 0
0.143252407499607 1
-0.0726102170218913 1
0.392731094392327 1
-0.0103431964514877 1
0.819797028610523 0
0.146247921904641 1
-0.113661324545452 1
-0.01919906694933 1
0.375319137875674 1
-0.747319444862665 0
-0.126106906507827 1
-0.586141812428876 0
-0.411670233110361 1
-0.164341589108603 1
-1.23447345896676 0
-0.588158785465348 1
0.0734816346625247 1
0.286321458464837 1
0.155929982504007 1
0.210795160599808 1
-0.271128362016539 1
-0.501089256815628 1
0.256703012054547 1
-0.343088810071833 1
-0.320852992656186 1
0.597670179791187 1
-0.625435226790881 1
-0.00365314155433131 1
-0.0527595022490666 1
0.0717333527477642 1
-0.288874527833546 1
0.045144489945598 1
0.0243848335218088 1
0.425301305263106 1
0.135126578493763 1
0.452502647420183 1
0.26140855209335 1
-0.298380408820432 1
0.206267622519004 1
0.328790240660232 1
-0.595281986318944 0
0.120989435249534 1
-0.760446915513014 0
-0.0201567253718659 1
0.278756613314316 1
-0.0404807127584992 1
-0.311629166484051 1
-0.36030908512721 1
0.12707943009404 1
0.581227406942603 1
-0.1813425190589 1
0.983617033962229 0
0.188314420035101 1
-0.249424576078985 1
0.522865992376583 1
-0.222091052234008 1
0.0122621051226764 1
-0.313664482847486 1
0.477907090498172 1
-0.0171995527389156 1
-0.308994962093846 1
0.332066970239698 1
0.827418244116552 0
0.265187555183992 1
-0.0706526766042201 1
1.03068364305243 0
0.390023576906724 1
-0.479147892281415 1
-0.693509221260855 0
-0.215222167521742 1
-0.427163232279837 1
-0.427176267777808 1
-0.426711263780698 1
-0.0934881594837264 1
0.76597359622634 1
-0.771042583650147 1
0.564553908629665 1
-0.107656378386177 1
0.25943138650129 1
0.519263858648037 1
-0.182129169737641 1
-0.0998169122037902 1
-0.276377354088701 1
-0.0514651022506039 1
-0.721559247517362 0
-0.382690579310662 1
-0.333341387314074 1
0.0490491929280083 1
-0.804497142514605 0
-0.0962982196024617 1
-0.542914805731758 1
-0.424833560212594 1
-0.0803080331186637 1
0.0559996368603015 1
0.662101911913107 1
-0.246860518733978 1
-0.527959439781176 1
0.653587517342335 1
0.0798103546338128 1
0.491592798455553 1
0.161170835525115 1
0.640980176403563 1
-0.504283582966989 1
-0.198621539234786 1
-0.182036077785304 1
0.00982063410562417 1
0.225523731536789 1
-0.43185457216898 1
-0.908771610560786 0
0.0879581833977554 1
-0.625269711376414 1
0.115120616999839 1
0.507141459830252 1
-0.16796704001893 1
-0.0966115284076965 1
-0.303689161479512 1
-0.812692100659198 1
0.312665675794984 1
-0.0650992831256687 1
-0.0717955147154823 1
-0.188991156591901 1
-0.750131319356973 0
-0.437412224435784 1
-1.22140974185234 0
0.00189635751782224 1
-0.0242635023800361 1
0.820988490010283 1
-0.158825824096233 1
0.280123233161405 1
0.441379782417906 1
-0.0925962136755457 1
0.955772036116973 0
-0.175416587378679 1
-0.726687588665444 1
-0.39129261814003 1
0.205762341218283 1
0.0623278807635846 1
-0.0898486501555614 1
-0.418320253687771 1
0.328237650795808 1
-0.383963300498148 1
0.391468303885142 1
-0.832816555795309 0
0.110741861075583 1
-0.342446555966095 1
-0.186332475621176 1
-0.234479268501685 1
-0.158161555001219 1
-0.04976668550224 1
-0.261947758919711 1
0.495285404312273 1
-0.387937845168277 1
-0.28805025376487 1
-0.484800061177622 1
-0.179177488624885 1
0.138079175334407 1
0.364519562568258 1
-0.24441049054872 1
0.386125924712542 1
-1.0105538190261 0
0.598814206418102 0
-0.24378748266062 1
0.0831905834706709 1
0.273088922807255 1
-0.441664042791292 1
0.303184349514391 1
-0.67794871759188 1
-0.0780757702532446 1
-0.337825982430024 1
-0.839009320345159 1
-0.302864641827949 1
0.454475908502512 1
-0.316920809093463 1
0.289729631960569 1
-0.550595764732234 1
-0.515363139917517 1
0.347842163214389 1
-0.0575297467018893 1
0.236581907191003 1
-0.602264854656135 1
-0.51614434416071 1
-0.329249496676592 1
0.414450942445664 1
0.287272086322492 1
-1.06575451360381 0
0.0588192507008553 1
-0.778697969118593 1
-0.2293958927818 1
-0.861397919988589 1
0.695233147184424 1
-0.668488286704386 1
-0.531256133148683 0
0.0911621384352131 1
-0.407844299796357 1
0.20061693737207 1
0.329272234619749 1
-0.433387373377747 1
0.719049914238122 0
0.106498530919673 1
-0.373655570625216 1
-0.204336469141511 1
-0.811222940853851 1
-0.277200928172903 1
-0.208315340506541 1
0.641706321855856 1
-0.160456417898178 1
0.454410135216668 1
-0.726165562638321 1
-0.613214959402905 1
-0.0927565763139724 1
-0.461164395833677 1
0.119019815939427 1
0.449888834554244 1
-0.319022251630275 1
0.334451988316804 1
0.489342075262981 1
-0.519620613352164 1
0.860592344589537 0
-0.257559490256916 1
-0.774517925327196 0
-0.0405606748516025 1
0.580666157713697 0
0.32157686823473 1
-0.140390797114665 1
0.648706755251003 1
-0.647515853251618 0
-0.557493796053988 1
1.58105530320036 0
-0.339290300768674 1
0.3680212210275 1
0.181416420927383 1
-0.116940839547697 1
-0.273740168358349 1
-0.275475316726528 1
-0.12804870954168 1
0.48441073762988 1
-0.0991016947904432 1
0.596062513249225 1
0.158890722653757 1
-0.0553118730790202 1
0.187562167986449 1
0.493467789443395 1
0.141478749978383 1
0.568475084066227 0
-0.141851933816756 1
0.0167786095382933 1
0.499851894555697 1
-0.0113005716165835 1
0.282999444094686 1
-0.232116511674584 1
0.421126068543338 1
0.829836405580185 1
0.210295907669119 1
0.105890242662672 1
-0.419637899557573 1
-0.101133193414169 1
0.115882622840926 1
0.652423765082509 1
0.398510592209152 1
-0.606167876977096 0
-0.863909557219684 0
0.337523124401548 1
-0.285479474921187 1
0.732522392484793 1
-0.265912329613269 1
-0.017971082252444 1
0.371606635140523 1
-0.0737762907339637 1
-0.442417963380785 1
0.948598551247804 1
-0.290187815709826 1
0.0391162901271108 1
-0.0372641412452791 1
-0.387817857257706 0
-0.281494261089477 1
0.469743695152353 0
-0.3615355847354 1
0.109707503810132 1
0.00745995580936235 1
-0.444534910505587 1
1.02139741953427 0
-0.593209262695207 1
0.806754316390408 0
0.436544783711114 1
0.323443136118537 1
-0.565918915657557 1
-0.306509035512749 1
-0.206119301008745 1
0.405557383269897 1
0.198431902551356 1
-0.562821340974863 1
-0.649866327470199 1
-0.473061043309852 1
0.29142790504601 1
-0.220141201508859 1
0.201611888842203 1
0.352283237036333 1
-0.270222673622973 1
0.317365870355899 1
-0.224981972559347 1
0.337893448183928 1
-0.661917152459466 1
0.176282143884941 1
-0.0630766362529477 1
0.386982576812331 1
-0.445258367979153 1
-0.0966989535598926 1
-0.027499424383771 1
-0.362056236006199 1
0.249010056067458 1
-0.0854001589502262 1
0.492983899806237 1
-0.681752529800172 1
0.415733584979952 1
-0.095755321241595 1
-0.573736306517319 1
-0.222631380496221 1
0.0798590009193788 1
-0.665968457521176 1
0.950237355609624 0
-0.019136265873511 1
0.0448041908015457 1
-0.601098820991693 1
-0.315776803636775 1
-0.281239246839539 1
0.442625925016434 1
-0.617712271520797 1
-0.0186011043761711 1
0.00416363012634673 1
-0.329930500367538 1
0.154167375877479 1
0.315920738652086 1
-0.0875177030821571 1
-0.345025184959584 1
-0.613403193998906 1
-0.485926270667628 1
0.204806673355544 1
-0.378078977481525 1
-0.0412576116573815 1
-0.122609261893948 1
0.0033764842886379 1
0.379431692324752 1
0.689002779221771 0
0.221497934303294 1
-0.386516956843998 1
0.564335275682574 1
0.0588196429486149 1
0.0464438402912033 1
0.347362837303547 1
-0.478009251045467 1
-0.277554163764479 1
0.470236565045173 1
0.100575398856472 1
0.449463598036608 1
-0.471657561046247 1
-0.138137677788463 1
-0.121401273349355 1
-0.115471437492033 1
0.16148989837105 1
0.204348154360022 1
0.197187245805129 1
0.0575687426239284 1
0.316063273698576 1
0.19722787136498 1
1.1000555865827 0
-0.160101132968828 1
1.0281381735225 0
0.269345688322385 1
1.03826093309958 0
0.406991370990798 1
0.197031461289973 1
-0.0482149380321947 1
0.148545017120497 1
0.286214238072945 1
1.17597951437529 0
0.158660076356365 1
0.0825467746834347 1
-0.953705185213858 0
-0.927711815277991 0
-0.123551107703542 1
0.735700508956952 1
0.392800917279337 1
-0.52988344398106 1
-0.295074870272502 1
0.653732501931608 1
-0.311473463036253 1
0.823640757383161 1
0.142208063974469 1
0.384333280192931 1
-0.465695300292951 1
0.752711168777956 1
-0.331405148917408 1
-0.606188521336878 1
-0.518574694271946 1
0.12523060078306 1
0.175488302099737 1
0.133120054772551 1
-1.22521642740594 0
-0.24985004635391 1
0.392781603555091 1
-0.0778105834305701 1
-0.603102523837915 0
-0.439428647311305 1
0.575815450647385 1
0.467670666746561 1
-0.227070290746303 1
0.489534387006016 1
0.549330831770078 1
-0.460786075802749 1
-0.303611986762411 1
0.130595979387408 1
-0.544361813978615 1
0.406217653455735 1
0.237315225338072 1
0.175470112852766 1
-0.0744238145014747 1
0.0156600486296963 1
-0.292347973036327 1
-0.695696430812989 1
0.205787782297734 1
-0.987097031405916 0
-0.445283159828628 1
0.442964831028204 1
-0.958438438694695 1
-0.523842414106081 1
0.0286277446902152 1
0.423848621086833 1
0.20418218266471 1
-0.352141662920683 1
-0.430410312717999 1
0.0555177615690615 1
-0.0770862661673051 1
0.546673213509782 1
0.19288551531982 1
0.115753587114711 1
0.410766570857352 1
-0.116029821853104 1
-0.194108936822412 1
0.541793017217149 1
0.159977781193497 1
0.019188383528148 1
0.542081505969059 1
-0.0337655309566933 1
-0.0509309746292174 1
-0.315697733911075 1
-0.0428432974068248 1
0.256020661300448 1
0.0996464017337263 1
-0.148056666113943 1
-0.182752841098029 1
-0.26794584259643 1
-0.232056198147833 1
0.170964793243997 1
-0.148618804642644 1
0.108409083705561 1
0.306657767938895 1
0.393334916928866 1
0.00769975689533446 1
0.136547930391509 1
-0.458337439334472 1
0.185757255935722 1
-0.574910124499096 1
-0.105875772054838 1
0.0554201303021046 1
0.0497089907903328 1
-0.28379144212324 1
-0.0860903235695274 1
-0.219280764307128 1
0.483851961431152 1
-0.823146477300809 0
0.255055785240228 1
0.129393843109439 1
0.207931658162578 1
0.542740521546125 1
0.032966410560714 1
0.232374585825611 1
0.0235066141772445 1
0.223206060152082 1
0.305028360705595 1
-0.013250737415564 1
-0.398559803967971 1
-0.223795606945298 1
-0.244728042311677 1
0.120651030396941 1
0.297224033009624 1
-0.147362388906139 1
-0.292953698879264 1
0.146047884769393 1
-0.277152174086187 1
0.433343920890726 1
0.449163388867374 1
-0.116128901551458 1
0.214486249451119 1
-0.297445194843771 1
0.21503032830812 1
-0.328733164386116 1
-0.0676157310418639 1
0.521523034629217 1
-0.426584307221808 1
0.278415270938255 1
-0.469159725287881 1
-0.489713857323778 1
-0.0163872316324314 1
0.34831453839086 1
0.913653032863941 1
0.173140198698769 1
-0.128993822059952 1
0.120355776474764 1
0.413659459420119 1
0.716632313269124 0
-0.981079182234095 0
0.226765780547467 1
0.232638061487398 1
0.445751558213905 1
0.0581701180928434 1
0.00262450711062716 1
-0.116123978746214 1
-0.137061589454968 1
-0.231169108585313 1
0.437447923693014 0
-0.248841731408234 1
0.0740593173283247 1
-0.240970709448156 1
-0.1142283131516 1
0.14011529719597 1
0.461670873155073 1
-0.658566021911419 1
0.147690735835264 1
-0.632473535665282 1
-0.178180220930989 1
0.294089193925628 1
0.453843011069533 1
0.958719792131654 1
-0.186925802745378 1
0.375904518195635 1
0.594032244227773 1
-0.167463740514769 1
-0.200532316987434 1
-0.252128394549358 1
-0.0519259889479856 1
0.552435319822173 1
-0.552468697895021 1
0.150909259296285 1
0.363595815768079 1
0.255907716896983 1
-0.30925188539519 1
0.0492553512309565 1
-1.05344741053771 1
0.234253117434829 1
0.403681501584695 1
-0.6326246310461 1
0.353503055026886 1
-0.30910727010187 1
-0.610747860404911 1
-0.542337780975906 1
-0.364253566162759 1
0.0176720688803545 1
-0.199965797084299 1
-0.184571532268388 1
-0.389923061062964 1
-0.612002916021795 1
-0.00554954821566811 1
-0.101259936294963 1
-0.323351111180071 1
0.463117541314106 0
-0.105378386913831 1
0.721585345729352 1
-0.290300603432272 1
-0.322242532313753 1
0.0145056502360826 1
-0.0150626223387044 1
0.16259595750841 1
0.482153605220685 1
-0.330642221962785 1
0.158129352432652 1
-0.500770012749414 1
0.0357184659255969 1
0.463397724606315 1
0.135372245707452 1
-0.162105646465356 1
-0.0563109903000996 1
0.273307481067144 1
-0.193686110745309 1
-0.18931932534811 1
-0.416232538976754 1
0.77018919296063 0
-0.137304291953233 1
0.476871061094866 1
0.418172144614587 1
0.122944893440985 1
-0.260330666505724 1
0.456293074829677 1
-0.332067701492962 1
-0.129400356845889 1
-0.315368085832967 1
-0.206499208643315 1
0.000153849478629703 1
-0.0577801581894029 1
-0.295785102443124 1
-0.155639740721947 1
-0.0714516130244486 1
0.418675685971452 1
-0.670364083052132 1
0.141069186977853 1
-0.270191711995216 1
-0.518359536015215 1
0.59044286555564 1
0.237576947055601 1
-0.194815548023748 1
-0.402597047158817 1
0.956020161728686 0
-0.0732375074771864 1
0.0969424229135206 1
-0.384454267387193 1
-0.295889624568886 1
0.253823741097037 1
0.266533102690748 1
0.0361727102530884 1
0.421203126493794 1
0.422087209620081 1
-0.114220190257653 1
0.024674051562356 1
0.235398749540788 1
0.461588357900577 1
0.477802887212276 1
-1.00445030852121 1
0.383576083488713 1
-0.861966422749849 0
0.417894163265929 1
0.0751628211824351 1
0.487644155931619 1
-0.328490501447432 1
0.203016438540017 1
-1.08704396865532 0
0.00906867213762001 1
0.0789233191982817 1
0.37392944530439 1
0.197545803775054 1
0.569842190822215 1
0.215694499227146 1
-0.228756191066957 1
-0.168142487055798 1
-0.168523941644713 1
0.261574735868289 1
0.409333908260313 1
0.265531895245691 1
-0.192472349674088 1
0.239621127362841 1
0.00431971152499989 1
0.507597157659735 1
-0.067164179138954 1
-0.341312847225048 1
0.178856646416489 1
0.529133254367198 0
0.998485603966326 0
0.530579937477363 1
0.149685423502588 1
-0.103191946743564 1
-0.137584928504458 1
0.32446511568171 1
0.0278842591299758 1
-0.109933841833692 1
-1.287363003908 0
-0.0344756143531267 1
-0.285527741233684 1
0.0579606066897124 1
-0.053438718538024 1
0.974265561805876 0
-0.303171567561243 1
1.17185254570818 0
0.300942527822846 1
0.137430721870942 1
-0.776454765363019 1
0.133812745152001 1
0.0726586991229388 1
-0.824095836328995 0
0.44379971386571 1
-0.198479447456178 1
0.368546935357746 1
0.302828763214459 1
1.20182986790674 0
-0.695574573749148 0
1.24230439615451 0
-0.340614967844929 1
-0.324032611546371 1
-0.324693973947544 1
0.572121044249003 0
-1.20249388780033 0
0.581167746847466 1
-0.888210410995698 0
-0.13963702542814 1
-0.212891614898046 1
0.606854738037612 1
-0.00106476001372364 1
-0.109178739460468 1
0.388368775255012 1
0.11334134660702 1
-0.181014289605056 1
-0.0922652312366742 1
-0.0538868174468578 1
0.835441751387155 1
0.106703192615506 1
-0.0485769675376337 1
0.0758916248000567 1
-0.248605459640233 1
0.581667976475677 1
-0.366002668654738 1
0.191701848688184 1
-0.398979254352189 1
0.450468219024603 1
0.00417244674801007 1
-0.00195315906481827 1
0.161042019080524 1
-0.349590946369363 1
-0.42824289768909 1
-0.445920337648877 1
0.1656224294519 1
0.0857222293450798 1
0.967501389271001 0
0.224828597832644 1
-0.929840179649123 0
0.372458781722189 1
-0.4580924091233 1
0.282131116501525 1
-0.708777374752175 0
-0.498526449320772 1
-0.195192589135547 1
-0.189612739556436 1
0.123506470223518 1
0.0491921279316517 1
-0.172128413316811 1
-0.49805414660496 0
0.351528080248167 1
-0.207949342139101 1
0.366432364376214 1
0.372906002060062 1
-0.490053331674954 1
0.491533820835296 1
0.624655436038835 0
-0.145515311744204 1
0.186137693231407 1
0.273691863201724 1
0.257970562072515 1
-0.172072089260926 1
0.300465459530682 1
-0.205031485145451 1
0.0919282754364132 1
-0.124137702294 1
0.163248117524673 1
-0.596718056834386 1
0.489213217593467 1
-0.696774153877331 1
0.0084687097697711 1
0.758341330286981 0
0.695826307643447 1
-0.0301961887199472 1
-0.329621235654971 1
0.113289571167001 1
-0.100856450673215 1
-0.172029816673116 1
0.5151439148495 1
-0.374060016111705 1
0.0700068548703927 1
0.440958213125936 1
-0.215133282029937 1
-0.148364841935271 1
0.599460967617409 1
-0.23898458135185 1
0.0581406698828541 1
0.283450531341654 1
0.237201629286771 1
-0.419059403854107 1
0.0729242691407935 1
0.451414783102983 1
-0.586615002789123 1
0.0664968964225 1
0.252642412124829 1
-0.27048303355691 1
-0.556344516105463 1
0.182739811625053 1
0.306271413664498 1
0.204363901676291 1
0.688347251652653 1
-0.41811424652366 1
0.0165009698447846 1
-0.176172350419392 1
-0.154700961453126 1
0.206022862768413 1
-0.172367904486386 1
0.422602462899348 0
-0.053570446521058 1
0.297892983563326 1
-0.403506514144561 1
0.249509998393481 1
0.373420288915102 1
0.340333099954752 1
-0.616167977348992 0
-0.415341556060463 1
-0.304068723531673 1
-0.134199137677579 1
0.42430407232846 1
0.105498990999473 1
-0.0703844064238361 1
-0.201960076182286 1
-0.171722035570625 1
0.563720762187453 1
0.123567840062744 1
0.409036983086459 1
0.105411525510025 1
0.423995355197424 1
-0.376496447906398 1
-0.321636545459129 1
0.35435355447832 1
0.324523506103742 1
-0.101422013997917 1
0.280316136366512 1
-0.216118021275456 1
0.0601978577631368 1
-0.840375745580248 0
-0.0360778442209268 1
0.627296657063199 0
-0.0380026353524651 1
0.760755583198581 1
0.169927798502061 1
-0.0178485732453552 1
0.219712345107597 1
1.14383646380887 1
-0.197365238428737 1
0.305848805876755 1
0.570194698055998 1
0.198408523708933 1
-1.11629853715715 1
-1.02955105269706 1
0.208130607174273 1
0.369705404804602 1
0.356338697062721 1
-0.239049557335403 1
0.147158691204429 1
-0.187415604918699 1
-0.503560521259111 1
-0.358102408305359 1
0.00275161698948792 1
-0.99390246019945 0
0.170662548389609 1
0.0390519312334796 1
-0.366552919030291 1
-0.554340074012001 1
0.279087107661352 1
0.176196806990915 1
0.58950572627434 1
-0.952650210107258 0
0.489788302623494 1
-0.326952552697631 1
-0.508261665477829 1
-0.0670031732983293 1
0.0793389297207069 1
0.400505153054492 1
-0.37311712292205 1
-0.175994472756644 1
-0.12272651091354 1
-0.705763896199829 0
0.141131856289231 1
0.613910810750827 1
-0.0618664470928854 1
0.0976384092994262 1
-0.294833052835073 1
-0.0282526953641035 1
0.202412780914199 1
0.146389129843695 1
0.178173532045329 1
-0.0590503094162912 1
0.341405728041605 1
-0.0641326412664709 1
1.22127797187408 0
-0.369820744656333 1
0.496720495609186 1
-0.00094318561369388 1
-0.141977986984365 1
-0.285052638041144 1
-0.457573942667053 1
-0.399135314982802 1
0.324976440590677 1
-0.541407124677127 0
0.487919439502028 1
-0.339964509697551 1
0.205063836836429 1
-0.74560378800373 1
0.0896582563677526 1
0.592532909264317 1
-0.502714960597671 1
-0.0102801098655201 1
-0.194017928013121 1
0.675800492109797 1
0.135550074458142 1
-0.74296436440066 1
-0.165308088801536 1
0.524969934433273 0
0.062730520098727 1
0.401968131472816 1
-0.071066795408109 1
-0.193108621525945 1
0.180565586756377 1
0.245883488908368 1
0.651280450719172 1
0.123801555887031 1
0.186079647131045 1
0.206648297118068 1
0.0810737969609878 1
0.72139828209069 1
0.0603997361855903 1
-0.342276379780427 1
0.036555277276288 1
0.0129018562248842 1
-0.702419972527726 1
0.14975511845569 1
0.545787175783114 1
0.37719018007436 1
0.0332276360290589 1
0.38108672667036 1
-0.459955038846291 1
-0.168473079834882 1
0.38776057944804 1
0.387076379145248 1
0.102055220266255 1
0.289737556238895 1
-0.486865716899072 1
0.168953436504607 1
0.0524155195571021 1
0.663606395537497 1
0.513169873142456 1
0.0088940655896147 1
0.182395238998177 1
0.373141968294878 1
0.853389797781158 0
0.289586146784184 1
-0.0947813436769475 1
-0.530049320496176 1
0.425730371760161 1
0.593001614499182 1
-0.0968288879746236 1
-0.795154880564495 0
0.52184991766025 0
-0.233208489852077 1
0.481771194088616 1
-0.792984885116039 0
0.786354499196009 0
0.430061634631378 1
0.105766564681416 1
-0.554973651075221 0
0.270921454754659 1
-0.432216930129978 1
-0.22037813321309 1
-0.0110601707699492 1
-0.080225551806084 1
0.029813150629085 1
-0.371628240246652 1
-0.0498534411040735 1
-0.933210584750118 0
0.609504527437941 1
0.931196688405483 1
0.0458677383279225 1
0.399162079052325 1
-0.662755963081954 1
-0.221251953287173 1
0.374352653729538 1
-0.50271264772032 1
-0.123377012052611 1
-0.43650334004239 1
-0.385103054830815 1
-0.305845029575676 1
-0.0561494660582968 1
-0.37968659597752 1
0.716993271487211 0
-0.469040141075051 1
-0.0238949542487551 1
-0.203567270598333 1
0.248493919586332 1
0.414020027819624 1
0.433107830369828 1
0.385467577077434 1
0.182983205842927 1
-0.324553260081005 1
0.147367829545109 1
0.509972059953118 1
-0.526497536932344 1
-0.461176263083363 1
0.545212456223824 1
-0.186458508324901 1
-0.522522768766029 1
0.0430717769391556 1
0.471567081769276 1
0.217823320538333 1
-0.349891439070107 1
0.102038035700626 1
0.113270659092717 1
-0.520753342452754 1
0.210878881466826 1
0.368988716803698 1
-0.498854873428316 1
0.061797461722268 1
0.0740986895730903 1
-0.755648181119436 1
0.390033076242541 1
-0.335154055555157 1
0.588869108953977 1
-0.50856523928315 1
-0.362987276182523 1
-0.022540638820521 1
-0.00339236450637432 1
-0.0133383301169953 1
-0.293392511389203 1
0.779919317426637 1
0.266833943652707 1
0.639892344220699 1
-0.311469266637111 1
-0.346542529178465 1
-0.464754490607369 1
0.686304154925664 1
0.0257054144569012 1
1.01913898204428 0
-0.0148772153008063 1
0.374582437346823 1
-0.159504736882209 1
0.199561005202495 1
0.247755729322615 1
-0.249910232424094 1
-0.443920990108261 1
-0.142761255949914 1
-0.289780824997905 1
0.172866112031456 1
0.227592088045866 1
0.0514888412702107 1
-1.04564448913547 0
0.570677748154684 1
0.34097239425928 1
0.0124747132784979 1
0.0720368183509454 1
-0.180159083099434 1
0.0986695454696591 1
0.424025386174306 1
0.408619953295919 1
-0.336633268361189 1
-0.222003661165604 1
-0.493136903515702 1
-0.120325307584353 1
0.0705259581033732 1
0.368756755234834 1
-0.400793457784424 1
0.0763685980062496 1
0.988671618398785 0
0.550720013500769 1
0.312645538936411 1
-0.516259448072907 1
-0.141555632245877 1
-0.0407743580656842 1
-0.140805897802468 1
0.368268990710264 1
0.490005193333009 1
0.156412344516884 1
-0.176057418061 1
-0.791620452136849 1
-0.143597342284907 1
-0.490245735895812 1
0.166903597685017 1
-0.203957327753004 1
-0.443088528368589 1
-0.715573523851119 0
-0.186204335716244 1
0.251017115200101 1
-0.222736284921829 1
0.607346017994144 1
-0.0898933521271315 1
0.442409615856491 1
0.0397258058798955 1
-0.13184108990038 1
0.634783238866832 1
1.12733950127093 0
-0.0352451282424783 1
0.0461094509840634 1
0.983614225858466 0
-0.367713598134098 1
-0.383674452728439 1
-0.0149017415227586 1
-0.175914293395103 1
-0.693280796365367 1
-0.438109601802669 1
-0.440605118744439 1
0.0427838915799342 1
-0.036707796758979 1
0.427770840533078 1
0.632660100296012 0
-0.323288232363158 1
0.0966621191373441 1
0.13317338414782 1
-0.580025703132303 1
-0.776861863637724 0
-0.0670036563443359 1
0.154103702217844 1
-0.270327432352059 1
-0.459663899644076 1
-0.840536767230019 0
0.404359401943759 1
-0.17815123386029 1
-0.719517579013623 0
0.167199489622313 1
-0.0865644546401218 1
0.474585200883652 1
0.572209651702424 0
0.45425797528527 1
0.317153896509667 1
0.168316303286538 1
-0.16460572012039 1
-0.846155100401027 1
0.115800733119075 1
-0.12553399349178 1
-0.222759627773098 1
0.510138931442255 1
-0.0335779363433091 1
0.396064977136772 1
-0.309379531741153 1
0.3784698571093 1
-0.0782395469170674 1
0.211189637569362 1
-0.381573725213076 1
0.0176473413602713 1
-0.271471624399567 1
0.253843994349551 1
-0.947561362964732 0
-0.60555195618172 1
-1.42895212318306 0
0.604526662233217 1
-0.616872258213271 1
0.0149407023195975 1
0.670687971753773 1
0.10307100339008 1
-0.0260969749271535 1
0.278451172399393 1
0.105661881852071 1
-0.313291360095906 1
0.686637370300757 1
-0.398081409399298 1
-0.240502080473702 1
0.0369271920014714 1
0.854847253885612 1
0.30706075454279 1
-0.174217122072291 1
0.644671053659875 1
-0.200472770607796 1
-0.194734586179535 1
0.0689703781608972 1
-0.150656268339207 1
0.142870444312364 1
-0.376564255282109 1
0.629153669030843 1
-0.639238744160906 1
0.191825857853719 1
0.0878683641805518 1
0.47649815453437 1
-0.0397007411987595 1
-0.420573533753172 1
0.575936046038101 1
0.131738896736693 1
0.551583162992113 1
0.167423257404802 1
0.334354324854397 1
0.246123950608595 1
-0.12675182408748 1
-0.0649866285381515 1
-0.221590810853956 1
0.619713931948617 1
-0.296557672982254 1
0.591606760795444 0
-0.463328695718541 1
-0.261207369326249 1
0.0831952813448496 1
0.0570545438977709 1
1.09195119853347 0
0.204755278630208 1
0.592218393081895 1
0.228799504344693 1
0.1032122032594 1
-0.422885551632787 1
0.773401461238643 0
0.238451612765613 1
0.439542432915398 1
0.358616467257064 1
0.158991661154326 1
0.157877322342852 1
-1.74827093910098 0
-0.202384561722697 1
0.681295462545101 0
0.373144334398065 1
-0.188095920474249 1
0.721901021063602 1
0.230501820687869 1
0.182111820385377 1
-0.0632473406264127 1
0.491593436035092 1
-0.24775915395676 1
-0.53368322276705 1
-0.209549562290476 1
0.681006329125913 0
-0.35569078463561 1
0.474967069865292 1
-0.214800952591902 1
-0.20534904886062 1
-0.580696771775286 1
-0.27421304294609 1
0.473523215160181 1
-0.376968084753024 1
-0.404823410572294 1
0.202110391576647 1
-0.413248643716325 1
1.10124519868133 0
0.141178064668128 1
-0.29624577474544 1
0.731077895524974 0
0.900383053057732 0
0.097482103033993 1
-0.336594872075475 1
0.539147982070712 1
-0.415710811653157 1
0.293459786966438 1
0.54480660178877 1
-0.182076026902239 1
-0.0596200492899275 1
-0.190780946283962 1
0.0524689692552012 1
0.0122366494714852 1
0.807069353921077 0
0.615169623928495 1
0.436671517322762 1
-0.174017377847022 1
-0.870249378719157 0
-0.182229135120489 1
0.0719425530312519 1
0.696189478214769 1
-0.221575982742651 1
-0.193615999967592 1
-0.462129275791449 1
0.414563337839119 1
0.59851875031611 1
0.544093913528846 0
0.220866428110945 1
-1.18488081492108 0
-0.191838687489375 1
0.201986346415493 1
0.782816304444071 1
-0.0194863508582582 1
0.337583024481656 1
-0.366890188661833 1
-0.143212373257223 1
0.124753328831278 1
0.181920888591311 1
0.00633352678013505 1
0.212247872281248 1
-0.119874379229586 1
-0.322585334022435 1
-0.207981578230092 1
-0.191903635445532 1
0.0477187788278571 1
-0.510296579704195 1
-0.278229796231308 1
0.501715437334111 1
0.177198917220754 1
-0.208427273204111 1
-0.189559330285983 1
0.825611899413214 0
0.32447139747683 1
0.235724145871228 1
0.0904084863890695 1
0.910541462944062 1
0.241116184653569 1
0.0591093785311299 1
1.1165382446029 0
0.803859931273267 1
-0.150570044996151 1
-0.524790485515649 1
-0.203414086042552 1
-0.787078460506861 0
-0.488306012892537 1
0.397728835512362 1
-0.777261397862071 0
-0.0838074964566606 1
-0.367985181061593 1
-0.648130402674739 1
0.31236029634071 1
-0.0178946789997717 1
-0.504961018645218 1
0.111775820844791 1
-1.07607483011829 0
0.201983231389632 1
0.309245523603557 1
0.245258010337532 1
0.240767607804771 1
-0.103649681432362 1
0.076759539535074 1
-0.480317547570174 1
-0.21844438847489 1
0.362913467192075 1
-0.413117298198461 0
0.333996530526453 1
0.294209726497155 1
-0.625172341079029 1
-0.979452149811277 0
-0.364720058669551 1
-0.247396874591293 1
0.53025116915324 1
-0.199987595701793 1
0.652814991870574 1
0.286689644860898 1
-0.850460287135079 0
-0.192286035634639 1
-0.415562765538523 1
-0.0133467434329695 1
0.548673989835446 1
0.0652255935945376 1
0.616000186275312 1
-0.668517928347965 0
-0.42683069037025 1
0.588789219809744 1
-0.0693605435361214 1
-0.428217716160766 1
-0.0600806430214993 1
0.204749878788401 1
0.600662909042306 1
0.412874917123095 1
0.679806082953552 1
-0.36807409700276 1
0.108033312220198 1
0.242304762849865 1
-0.33438744020317 1
0.147343525853662 1
-0.813406964876379 1
0.353346914713659 1
-0.408792377724092 1
0.561229327661434 0
0.303957069064154 1
-0.739262544231602 1
0.539438851045553 1
0.104217163611 1
-0.0669165428545707 1
-0.12173652882448 1
0.372011217840904 1
0.142241804100695 1
0.796234618888539 0
-0.9171428282542 0
-0.0552988991914754 1
0.438060637009938 1
0.440423563389388 1
-0.59695664414393 1
-0.262458425097955 1
-0.0260440171716318 1
0.265557852449614 1
0.749070741668651 1
0.111597723037603 1
0.0111622490940719 1
-0.404921007754178 1
0.196493852210652 1
0.01320368892358 1
-0.0410695000832128 1
0.0436831707094988 1
-0.0619697888413529 1
-0.671048610555967 1
0.57815836532649 1
0.0136994158965556 1
-0.304444920386877 1
-0.224186961991592 1
0.0552890878161223 1
-0.416315441944708 1
0.10138959055979 1
0.462330592362127 1
-0.17642113674568 1
-0.182551906451515 1
-0.866119079037742 1
-0.0397936870046341 1
0.590556357664614 1
0.238892225126223 1
0.697809592319109 0
-0.379002116415488 1
-0.257432086046728 1
0.170619852472216 1
-0.0378245620884871 1
0.39626179185701 1
0.411360333486276 1
0.243339118617399 1
0.279429551960279 1
-0.261704135843351 1
0.0861729958478941 1
-0.416488448525632 1
-0.224328193094944 1
0.0818124937399341 1
-0.0124665741840888 1
-0.177827811512004 1
-0.106177033349924 1
-0.00331100858972791 1
0.294445200737094 1
0.408679577233549 1
-0.38899341090983 1
-0.746936891594573 1
0.0770475005041734 1
0.635064365217739 1
-0.0380111796553841 1
0.651922141174738 1
0.226563887105598 1
-0.0977863004682344 1
0.384562825627887 1
-0.294012511325518 1
0.281976635468617 1
0.102996184278001 1
-0.267646686305477 1
-0.0805200244252618 1
-0.0469291411358815 1
-0.552454249289103 1
-0.151169138076103 1
-0.0665038531136348 1
0.0134337782311616 1
0.408076692018318 1
0.573770045072403 1
0.125691329620938 1
0.72618314498427 0
-0.118336748459868 1
-0.340102199028451 1
-0.112554284585408 1
0.0304779923884887 1
0.045967882980727 1
-0.430814538264629 1
0.586894776005767 1
0.134625552705425 1
-0.207888850373383 1
-0.184711478650538 1
0.0914484563983815 1
-0.467588544825818 1
0.274069944506713 1
-0.266487938320029 1
-0.709581040469353 0
0.246285504798533 1
0.374163196178132 1
0.0913682028830652 1
0.172993830872373 1
-0.248998526971403 1
-0.557134675123305 1
0.125878045185717 1
0.210779494054784 1
-0.36550724385237 1
0.652027494904387 1
0.269560619596904 1
0.406325877845435 1
0.019319763650106 1
-0.225422786526678 1
0.504902395020677 1
-0.0730839511311693 1
0.408314819309998 1
0.333563205886813 1
-0.17513458647145 1
0.193286263581176 1
-0.429168473769572 1
-0.438450926339774 1
-0.436240355052991 1
-0.314458280890493 1
-0.0773924772431473 1
-0.295439699741195 1
-0.258974982545826 1
0.105102675819478 1
0.092033593626315 1
-0.154976387710186 1
0.201585628178369 1
0.498445947429521 1
-0.462563055568833 1
0.133767411921721 1
0.150335707909004 1
-0.173008728740485 1
-0.129867715998671 1
0.147466516290429 1
-0.785835915312126 1
0.0144013913438087 1
-0.517219443301872 1
0.657650669794637 1
-0.152840916554286 1
-0.000614131652568812 1
0.210178264410427 1
0.508948430147252 1
0.270129017611998 1
-0.102119649313458 1
0.212707816410512 1
0.51668053433469 1
-0.239868725463272 1
-0.251823137821821 1
-0.150403623542519 1
-1.16155755833282 0
0.911456747961041 1
-0.130331298674696 1
-0.117296598378455 1
0.103713141363134 1
0.144253268012232 1
0.175056530049636 1
0.794516508672851 1
0.210683427867585 1
0.0402300974629171 1
-0.0766436265146463 1
-0.20274830700955 1
-0.474361054403444 1
0.157457322134134 1
0.639688542518936 1
0.280311340987841 1
0.536507719276129 1
0.192923935278483 1
-0.0608967619989858 1
0.463033399799119 1
-0.104832764361573 1
0.210576845757964 1
0.817680146733259 1
0.333821546355145 1
0.628805220181342 0
0.271805512625134 1
-0.549945526079933 1
-0.512167624052371 1
0.240993420074988 1
0.594203027987251 1
0.0843343978587073 1
-0.278225366748012 1
-0.0479400952532635 1
-0.0663463151783296 1
-0.210332975455359 1
-0.215145823430422 1
0.501478718789925 1
0.605488812015632 1
-0.101026500981741 1
-0.0702949382240097 1
0.307956701332339 1
0.638409221015263 1
-0.547139047494372 1
0.16679453349364 1
0.451259287720483 1
0.129020557677788 1
-0.1328761219545 1
-1.13004655976795 0
0.169487109418559 1
-1.12279274067673 0
-0.685441324845643 1
0.778115134922371 0
0.152664172836143 1
-0.113844909008058 1
0.0796695930654464 1
0.504081866298816 1
-0.176835002514219 1
0.27966490731486 1
0.148140532586689 1
-0.0743057500176692 1
-0.310825733423764 1
-0.141919545765086 1
-0.0403104667457066 1
0.606415508569414 1
-0.0639866093348256 1
-0.402494840060037 1
0.486113278867592 1
-0.0769833504345713 1
-0.123808906136135 1
-0.254305016693547 1
-0.330920962854656 1
0.17241199836868 1
0.689735565834631 0
-0.0234510117557208 1
0.829783098635781 1
-0.358377098875594 1
-0.178722956943514 1
0.267859405092341 1
0.534264699901465 1
-0.721651940429746 1
-0.592593038316999 1
0.742177591749168 0
0.320486387705573 1
-0.350266418657326 1
-0.773278619385367 1
0.274191077387366 1
-0.474532896479737 1
0.16482124405429 1
-0.0566002949076662 1
0.132777004164646 1
0.0118517557840051 1
-0.127981672636345 1
0.0402327417417818 1
-0.0875942197149572 1
0.124666675677732 1
0.226575558851572 1
0.164624335282751 1
0.351466762557304 1
-0.255199538935915 1
-0.241337576909491 1
0.0441361767820838 1
0.158947442230044 1
0.477113524049737 1
0.327935761981712 1
0.214590724600414 1
0.485450030977147 1
0.0892052361714507 1
0.0798709559905003 1
-0.421116521172668 1
-0.236322202146324 1
0.551924852340426 1
-0.174282282559822 1
-0.308990514291383 1
0.378430051033286 1
0.0452681297625603 1
0.313596264495923 1
-0.126129575737773 1
0.406851563596609 1
-0.631900376872795 1
-0.163880959819492 1
-0.0327263147393175 1
0.980035674546962 0
0.6111053933277 1
-0.798095472244504 0
-0.691956323272967 1
-0.292767441729969 1
0.510123857213868 1
-0.198831123805774 1
-1.06355069919452 0
-0.600800059406762 1
0.535219220288198 1
0.984738933324888 0
-0.251594840973795 1
-0.103771296827825 1
0.393781890558992 1
-0.414076145862978 1
0.161425079574197 1
0.240345800806883 1
-0.316864999955812 1
0.0622886202364243 1
-0.460191247990772 1
-0.404583539811407 1
0.156436909269441 1
0.145138299774788 1
0.463035599075932 1
0.411285641336553 1
0.559724642304101 1
-0.630348397493507 0
-0.0728259818252337 1
-0.309668767541917 1
-0.230607606922189 1
-0.529387602767278 1
0.0644712335542343 1
0.0716894204575138 1
0.882729735740094 0
0.469355664825437 1
0.404008227124244 1
0.256064428641661 1
-0.0731040978828614 1
-0.0648863529189939 1
-0.0135831698715298 1
-0.0345734354417279 1
0.334152423769771 1
-0.421225513444218 1
-0.158979381801705 1
-0.437058967338157 1
0.447747509746246 1
0.0656277423878496 1
0.0329150447298543 1
0.130519994730145 1
-0.283154153523995 1
-0.77062137776391 0
0.0899726494034052 1
0.00630921633095222 1
-0.881905378159407 0
0.639095228527541 0
0.343772495888118 1
0.266064847934451 1
-0.0362028666128829 1
-0.818003180594328 1
-0.485690734706008 1
0.275195853248659 1
-0.200877232095399 1
-0.386657587958936 1
0.120558066209669 1
0.00942774180614546 1
-0.181299119650375 1
-0.728250059609865 1
-0.699439040223697 1
0.517122196476019 1
0.200267218772077 1
0.272594883312237 1
-1.22251852526988 0
-0.480091813487346 1
0.149162126451311 1
0.271782038050958 1
0.687484367574148 1
0.059674494117127 1
-0.663731569549888 0
0.129334383291784 1
-0.411498501651236 1
0.158414294490776 1
-0.567388033886534 1
0.182098282747426 1
-0.280469724116946 1
0.436525613740698 1
0.23696737905723 1
0.113910786698067 1
0.12396434439229 1
0.131689047804289 1
-0.62046118471851 1
0.195935366673645 1
0.404272232183408 1
0.275344721315612 1
-0.345030203433037 1
0.773327440306236 1
-0.0356498137970446 1
-0.214114260111302 1
-0.230293886487607 1
-0.12702095655098 1
0.0109783820933097 1
0.218528840521968 1
-0.517241382678411 1
0.272380821158273 1
-0.689212727966864 1
-0.469843509572012 1
0.39514234314555 1
-0.495225469825887 1
0.284359700396028 1
-0.669405840831817 1
-0.392766370022268 1
0.0876218276792981 1
-0.25490690706652 1
-0.124888080893538 1
0.367061050551897 1
0.338049492860529 1
-0.974332996587757 1
0.269165708960598 1
-0.0396069400156608 1
0.428177775207565 1
0.0451782557742326 1
0.42327945790648 1
0.360535264571269 1
0.156433328858338 1
-0.173889573945463 1
-0.552647208215043 0
0.511412228822746 1
0.34792199075314 1
0.675557618778027 1
0.354864133362677 1
0.200367600674144 1
0.100308426009369 1
-0.0880776638677764 1
0.402232398696736 1
0.198040821211796 1
-0.512440109110544 1
-0.0779482208525035 1
0.120795799958082 1
0.924328086967434 0
-0.422561512490572 1
0.102883533529448 1
0.352885549514092 1
-0.941357336720824 0
1.17265105413978 0
0.606869217685889 1
-0.00985773994972726 1
-0.468803078437738 1
-0.0444809591259082 1
0.0880964006345906 1
0.631055088368235 1
-0.256214661084 1
0.454259393467936 1
-0.619441880139023 0
-0.463303464671334 0
-0.173821176765476 1
-0.0107446386693223 1
-0.444262933899233 1
0.168613414470914 1
-0.334046710538946 1
0.0772229358897036 1
0.439769016256244 1
-0.948767425544909 0
-0.154081329785155 1
-0.0758520023821113 1
-0.292908279549136 1
-0.362925676687251 1
-0.980849900816805 0
0.0582251281039038 1
0.0909523517367401 1
0.157286312760189 1
0.368879951783556 1
0.053830890686435 1
0.366498597771905 1
0.366379532053576 1
0.124751645730765 1
-0.133068256435247 1
-0.287006155298388 1
-0.0924553507468797 1
-0.562255168824725 0
0.536759635006297 1
0.19375475390866 1
0.384721761237438 1
-0.371029899572599 0
-0.21401938682507 1
-0.147661639620475 1
1.2807775193511 1
0.18100074737643 1
-0.11296491455794 1
0.261364152525236 1
0.563670905638025 1
0.736676576319385 1
-0.433953140511035 1
-0.0308945431082851 1
0.142356541408875 1
-0.519440692935664 1
0.0828834835349835 1
-0.236486334942927 1
0.148217372488385 1
-0.692831268872274 1
-0.017884762671382 1
0.814308895879527 0
-0.669518016642115 1
0.375986628349715 1
-0.12335162006854 1
-0.216058210850143 1
0.498327378043657 1
0.185329607602345 1
0.186600052756789 1
-0.64424325071692 1
1.31467788532004 0
0.979970552281223 0
0.0325535509077629 1
0.395001915823087 1
-0.4953196606086 1
0.252202246597564 1
-0.237335006749353 1
0.0481674795637768 1
0.307247593771268 1
0.538264914771981 1
0.700579336657464 1
-0.209963430217196 1
-0.202594199185469 1
-0.38640253720919 1
-0.288549653867155 1
-0.415533489486944 1
0.630547801940021 1
-0.516513803953632 0
0.090375036867944 1
-0.537756462605132 1
0.041747968883718 1
-0.117583702263673 1
0.0342643587153919 1
-0.113955234577921 1
0.0869556455908224 1
0.541424648573787 1
0.0210052166117668 1
-0.702302592904547 1
-0.139634544134968 1
0.623878931119106 1
0.162258481361636 1
0.164873193925617 1
0.715728206924561 0
0.413653151853848 1
-0.28786628155553 1
-0.14447400649506 1
-0.0978783118525617 1
0.379581525747514 1
0.979964304322962 0
-0.294716619713882 1
0.212996062303819 1
-0.0345950457204848 1
-0.133595437502811 1
-0.326081048691767 1
0.00369555419598794 1
0.705213817022166 1
-1.12917599365773 1
0.611725619016626 1
0.0484285274796896 1
-0.763762629369557 0
0.0176053105560224 1
0.408559113464841 1
0.01939844273152 1
0.00422643582515706 1
-0.68059359502979 0
0.222634093746987 1
0.0073547110327337 1
-0.127692863001739 1
0.68111270064279 1
-0.771775937606286 1
0.309911925371938 1
-0.433156054220581 1
0.389812189764598 1
0.587201301868993 0
0.224187818490598 1
0.455330148685926 1
-0.735384603551154 1
-0.89637640279188 0
0.0443406715427806 1
0.704765881366441 0
-0.40493429482841 1
-0.0270695671021345 1
-0.189572838163433 1
-0.0515682635099053 1
-0.926817463214451 0
-0.461513961429001 1
-0.30121343602041 1
-0.109180683746764 1
-0.365664826120835 1
-0.230342672281968 1
0.020614453487389 1
0.287069917464905 1
-0.112326874921307 1
-0.156339225748447 1
0.3907850900518 1
-0.25565923971363 1
0.303436244946708 1
-0.0503455746156202 1
-0.0562185516678978 1
0.343544693064427 1
-0.273107161267803 1
-0.0729520965390946 1
0.194547937763077 1
0.497696890592936 1
0.00919126913534634 1
-0.070623048007932 1
-0.619593811360097 1
0.152347020647343 1
-0.271449258685404 1
-0.439604626488399 1
0.427680160286366 1
0.154237549383877 1
0.366617795382477 1
0.474268289188068 1
-0.306966822794309 1
0.286500605719915 1
0.925337798818563 1
-0.321240741275925 1
0.15779848707903 1
-0.396300318726327 1
0.42232231667706 1
-0.119912147700004 1
-0.519005082150199 1
0.339256309810256 1
0.0853449736982267 1
-0.438112261354467 1
0.157210834598793 1
0.0463605903373383 1
0.807081660908435 0
0.106695616209634 1
-0.124148751090465 1
-0.222741266862214 1
0.427331015130757 1
-0.147014950592344 1
0.208095120598518 1
0.413232333665537 1
-0.0148982484786021 1
0.187448515521157 1
0.11852063172802 1
0.66361088293956 0
-1.22757205408168 0
0.873543642725792 0
-0.040840670386642 1
0.265853454100187 1
-1.19799002479119 0
0.90676913327119 0
-0.523590563994952 1
-0.0648897218477754 1
-0.615835750931464 1
0.267031032636908 1
-0.197786264486009 1
0.251312320810369 1
0.0555233359760707 1
0.297179091318601 1
0.456002922837662 1
-0.555722903133446 1
-0.952029555537175 1
-1.5399935647225 0
-0.303695857676101 1
0.149849992543896 1
1.30540758212815 0
0.0477330037433962 1
-0.14665590276836 1
0.19181770515935 1
-0.322189537778117 1
0.398894411357694 1
-0.33928672792166 1
-0.652499515060366 0
-0.0700170700002568 1
-0.584974038825646 1
-0.417401005529609 1
0.335734360613537 1
-0.226925913385492 1
0.678501386866308 1
-0.0647880897966998 1
-0.104884877212379 1
-0.351827037922954 1
-0.171305627315121 1
-0.519334862630992 1
-0.115842105429686 1
-0.104141151604573 1
0.0802081889274971 1
-0.226113824564803 1
-0.131054575113013 1
-0.555765118537782 1
0.657482043680339 0
0.124806491660567 1
-0.613593808493468 1
-0.1637040795937 1
-0.52151476680307 1
-0.250715989480309 1
-0.258061641982093 1
-0.0789700787189863 1
0.463858519830215 1
-0.427823145699424 1
0.0249036367401579 1
0.795881474474445 0
0.637360319066677 1
-0.322048439291708 1
-0.405482570099304 1
0.142996263792228 1
0.260594540001655 1
-0.126035809984105 1
-0.539052578073865 1
0.304434997898499 1
0.864396496843546 1
0.177003888645967 1
-0.617408396185179 1
0.12923130870737 1
0.0206972727655537 1
0.415915070643813 1
-0.0820369498894312 1
0.204774661443471 1
-0.239601857749306 1
0.350990777026075 1
0.0859129813960197 1
0.671005533346368 0
0.090711779228396 1
0.265485665833693 1
0.0563670647279651 1
-0.162726970564364 1
-0.235082308669229 1
-0.368692943719946 1
0.247938017825887 1
0.433436063268332 1
0.41788745470817 1
-0.403584090653299 1
-0.0569128719948135 1
0.906678054502944 1
0.435778925265489 1
0.193671383580576 1
0.191439979670567 1
-0.00763293768790335 1
0.16578874153398 1
0.42934529583469 1
-0.0557597296704591 1
0.506205369428134 1
0.709400880058487 1
0.812071211073665 1
-0.197257136553109 1
0.158540499219982 1
-0.0403179262016605 1
0.17293235139309 1
0.0268591262477842 1
-0.521498669145164 1
-0.667301080025335 1
-0.299293376785543 1
-0.303000825702891 1
0.258106873304792 1
0.527468677671038 1
-0.279115945946606 1
0.106613660959972 1
-0.546199326335126 1
0.778816168919795 1
0.556062646530489 1
-0.777582642263344 1
0.148072451945908 1
-0.485564528991233 1
0.14938965465944 1
0.335039332893179 1
-0.455449002283067 1
-0.0627516331713605 1
0.0475454912457248 1
-1.11613110449761 0
0.150831598398186 1
0.439723059999483 1
-0.0565169179021884 1
-0.0612133131492509 1
-0.220118714712288 1
-0.10239357963542 1
-0.363161503127254 1
-0.145858527925594 1
0.13006435266067 1
-0.157119162175724 1
-0.350558152025044 1
0.646560078792377 1
0.874584128212583 1
0.510212263348595 1
-0.19790686545943 1
-0.18289958404712 1
0.988154227253861 1
0.0676474250709598 1
0.689999161266462 0
-0.350007804826283 1
0.241801140651523 1
-0.475945601382289 1
0.00323937430536314 1
-0.220921024062266 1
0.472037946967494 0
-0.932463291669324 0
0.550885609129123 1
0.167205373146338 1
0.505490694968844 1
0.508954980412458 1
-0.462581926555836 1
0.075518281540436 1
0.314441063971348 1
-0.150963046410156 1
0.49313643982326 1
-0.643421233886477 1
-0.620231704214197 1
0.784041139279209 0
-0.278335145618084 1
-0.0890966185203104 1
-0.791790184007681 1
-0.377724108299698 1
0.0541731161538466 1
0.483039414555148 1
-0.343338848206278 1
0.481017994420875 1
0.150989506738562 1
0.0637773748638304 1
0.302549419238477 1
-0.398560590912684 1
-0.383681563952837 1
0.213040403782871 1
0.124195376626726 1
-0.112868992559753 1
-0.632828161382098 1
-0.767458863153529 1
0.394640313201188 1
-0.268729642139986 1
0.306656941306471 1
-0.449265259727066 1
-1.09479566675325 0
0.569708817267919 1
0.276543345781628 1
-0.660013082899366 1
0.267355266953667 1
0.309412481347825 1
0.155625310269109 1
-0.472751813148874 1
-0.0837352954080318 1
-0.166044415155826 1
-0.330316669893128 1
0.296293736601228 1
0.049424242806908 1
0.342710463292966 1
0.529066750026391 1
0.185971476266994 1
-0.0599199722295367 1
-0.16384774524742 1
-0.0311181649193834 1
-1.13407097475569 0
-0.198753755829738 1
0.794840073199185 0
-0.00756764237472141 1
0.269814181757103 1
-0.0654338706898454 1
0.120993526082992 1
-0.261168892227129 1
0.453930254877739 1
-0.0539111327999254 1
-0.391517521291544 1
-0.457216486384062 1
-0.601381118162659 1
-0.232591394866517 1
0.514435391403975 1
0.717542694804335 1
0.43847877101708 1
0.296822522036389 1
0.0340348977107175 1
0.0702606001262891 1
0.343348942125615 1
0.341670028441047 1
-0.556610182131772 1
-0.00765746990516237 1
0.0464450786961175 1
0.12602010184943 1
-0.067126237767716 1
8.85462541001889e-06 1
0.184766902631639 1
-0.891776088049018 1
0.00252919722296796 1
0.332980233469089 1
-0.133483322265822 1
-0.409518088917086 1
0.409265962125521 1
-0.625222916890363 1
-0.0673734422521371 1
0.248773634274371 1
0.138663581421518 1
0.55339100060962 1
-0.030132241634832 1
1.11926397228845 1
0.0917980966582378 1
0.243171034711222 1
-1.84905626246512e-05 1
0.215011511193511 1
0.451127976954359 1
0.0674552086739775 1
0.0815522365504194 1
0.00765517837253564 1
-0.748991412221715 1
-0.793721821154443 0
-0.899326318900138 0
0.171146357617234 1
-0.310061650780752 1
0.188169751319582 1
0.34306276919582 1
-0.19031236227416 1
0.55148179882404 0
0.366053891858897 1
-0.459298418099069 1
-0.0231726557130602 1
0.151394294792019 1
0.413256621683659 1
-0.326849271224455 1
-0.126500430203822 1
0.123327553808088 1
-0.14311624642638 1
3.99579329072031e-05 1
-0.270286393192036 1
-0.159061245971815 1
-0.359085986076427 1
-0.555496078060266 1
0.532997468034419 1
0.893940940445245 0
-0.315031478316029 1
-0.408944520753384 1
-0.224829894614197 1
0.424768126990652 1
-0.482209972495215 0
0.33689995699993 1
0.256327639471537 1
0.988461923546804 0
-0.0980377359591973 1
0.363807650958005 1
-0.0483745801045272 1
-0.379173735776637 1
0.324535530997793 1
-0.24921534176658 1
0.791673076268876 1
0.207545789373331 1
0.328442227078495 1
-0.1345488192943 1
-0.314023944840479 1
-0.62023933976407 1
0.127267573916973 1
0.0667204479311304 1
0.440000490954051 1
0.492129928647818 0
-0.202420174444366 1
0.880255613432112 0
0.720522810805648 1
-0.611345619259118 0
0.218529431925213 1
0.21591066273922 1
0.569267165061007 1
-0.699362647460079 0
-0.0602199553964345 1
-0.554734628957028 1
-0.271204557664052 1
-0.314332295908226 1
-0.492675349306498 1
-0.624896796961159 1
-0.43097965342316 1
0.758278642497487 0
0.495205319221639 1
0.62915577658755 0
0.214038055401493 1
-1.04296385995657 0
0.915256075656505 0
0.452260358609377 1
0.234659914035296 1
-0.0713626356952838 1
-0.62618677371105 0
-0.638028117475694 1
0.0110417879863915 1
-0.0475379826783643 1
0.259140532370591 1
-0.480476329807024 1
-0.40176314360024 1
0.777513321771376 0
0.599195095195649 1
0.471221235899165 1
0.332352583161481 1
-0.331751849137825 1
0.478579813458898 1
0.0658873835086332 1
-0.923145873325118 0
-0.295663982491581 1
-0.0579374289043959 1
0.067327264131781 1
0.0205518874735031 1
-0.161531625280081 1
-0.972949073745155 0
-0.38969767583137 1
-0.58407002001518 0
0.354870033485094 1
-0.803165022136528 1
0.437441661127443 1
-0.225000737554611 1
0.611000310436685 1
-0.331714881590698 1
0.294525789358208 1
-0.214744633379181 1
-0.39672957382849 1
0.306154124375631 1
-0.367468453398523 1
-0.267463148915367 1
0.511962203889605 1
-0.305666153202008 1
0.302310855228138 1
0.162323879993634 1
-0.170805435733755 1
0.195280173586911 1
0.132401770557518 1
0.420819251478655 1
0.277728476802287 1
1.26946478860606 0
0.533666509841189 1
0.197516680668338 1
0.416947095249359 1
-0.479827629809001 1
-0.348685440991966 1
0.232160714131175 1
0.102044053959223 1
-0.479944112893856 1
-0.169432660064459 1
-0.288335523108623 1
-0.0101518216809294 1
-0.302713344252984 1
0.146003548609893 1
0.536156880006415 1
0.097605691042424 1
-0.211249063800535 1
-0.0299149900518426 1
-0.0183611295809838 1
-0.792537554577198 0
-0.129072100837176 1
-0.166600411337558 1
0.294222078562276 1
-0.744764217458325 1
0.304159932153791 1
0.192992742882309 1
-0.141014380101124 1
0.498569740075808 1
0.05686912153181 1
0.0650657497527833 1
-0.0592000641370528 1
0.655788848817709 1
0.511126997040593 1
0.0620512721489185 1
0.541814020653843 1
-0.2563816523057 1
0.0977418707434246 1
-0.477190965767204 1
-0.263169351067286 1
-0.0174469427933855 1
0.707852952619339 1
-1.37164399046719 0
-0.155671439731455 1
-0.248847634747605 1
0.228405150965994 1
-0.274861470904903 1
0.414879678336068 1
-0.00961642976509038 1
0.355180380712486 1
0.163130897749737 1
-0.194207686421037 1
-0.888044077786759 0
0.638796409381381 1
-0.707531314713427 1
-0.356920683704418 1
0.598607122359564 1
-0.790569679636961 1
0.241976650598497 1
0.338873710178748 1
0.0831815424249123 1
-0.00512063855358336 1
0.180014327850095 1
0.236935883482826 1
-0.51507975721564 1
0.323478806473642 1
-0.194097079117701 1
0.0652148880358391 1
-0.0421397571116259 1
0.467176995763297 1
-0.522265932277067 1
0.432131192532355 1
0.0393134175782853 1
0.58279402731884 1
0.15025166956076 1
0.0305896597310998 1
-0.400594748182445 1
-0.0674008129318735 1
0.340265379361802 1
-0.39878483606073 1
-0.394009866781041 1
-0.195399518089415 1
0.657331303998264 1
0.138959639477005 1
0.178776186065329 1
-0.0180734089018151 1
0.482926176648389 1
0.628401708905097 1
0.576372531746014 1
-0.102679549828593 1
0.869779196349394 0
-0.402659798537669 1
-0.285958374232299 1
-0.318264759467603 1
0.0933793052798634 1
0.235233171515892 1
0.713787434708194 1
-0.014500291832094 1
0.237789219316771 1
-0.145604149938041 1
0.100459975392556 1
0.238770051324392 1
-0.102541863305742 1
0.390306676208347 1
-0.27171693243027 1
0.645730311651161 1
-0.0737128238260032 1
-0.106692017069438 1
0.559315780009299 1
0.302868687957436 1
-0.131208428133025 1
0.44063672777322 1
0.229593477976084 1
0.746017864666009 1
0.760334776553288 1
-0.370516911545695 1
-0.552257299569409 1
-0.281078097811191 1
0.281041011331871 1
-0.112272704508556 1
-0.220726041210329 1
0.0648708618873078 1
0.163932891285696 1
-0.138315730230067 1
0.0246507053749577 1
-0.297749522111446 1
0.37328770659539 1
-0.235068248914323 1
-0.0555892720904253 1
0.654055554101234 0
-0.291188532676796 1
-0.0366500239963571 1
0.783413140088931 1
0.297581090076132 1
-0.970387453829741 1
0.63391477592652 1
-0.651479870202514 1
0.160476902084125 1
0.274486706248912 1
0.616661053612586 0
-0.415103137753929 1
-0.0326562017339364 1
-0.641055052553821 0
0.21103813187274 1
0.306773789740575 1
-0.135723514731787 1
0.903142319012023 1
-0.325614309630502 1
-0.0382067231916458 1
0.650850346392799 1
-0.299427158201057 1
0.260876507698703 1
-0.206599297562918 1
0.182659482226568 1
0.822967516772025 1
0.831099736839737 0
0.932426794066962 0
-0.521329669787013 1
-0.29935711138505 1
0.5225572039202 1
-0.27163790067753 1
-0.250219199628189 1
-0.589032972447385 1
-0.0661979485431939 1
-0.583217905182102 1
-0.611248198628001 1
0.121647523812748 1
-0.566716397714019 1
0.21695702088589 1
0.689095004677575 0
-0.0373578797413171 1
0.441329284020657 1
-0.029671399168655 1
-0.208059340054646 1
1.2327153743723 0
0.34236356466587 1
-0.365327594858686 1
0.380115952531787 1
-0.277197134722636 1
-0.0996095763995324 1
0.134884094194262 1
-0.20133689711191 1
0.784137076613552 0
0.314154192026484 1
0.11842298956734 1
0.055213602647429 1
-0.155331375430491 1
0.583436963028765 1
0.482408709298193 1
-0.270497290486199 1
-0.332383346701708 1
-0.573228306712649 1
-0.621878851732063 1
0.00578594028731622 1
0.0115880418044958 1
-0.444804207473123 1
-0.369180009551499 1
-0.16537036040096 1
-0.501936609412171 1
-0.102356833254653 1
-0.0511049433762621 1
-0.116195901427911 1
-0.263874165279304 1
0.118572283053302 1
-0.762027577155869 1
0.460227470887829 1
0.706678088696393 1
0.669108637548781 0
-0.245551452275823 1
0.173102247784645 1
0.519568969883496 1
0.00772539347462015 1
-0.513050066205496 1
-0.102987492057159 1
-0.156152466016878 1
0.18033224867055 1
0.138700089882521 1
-0.317924222627759 1
0.267431252360583 1
0.139253345683918 1
-0.0283612904700513 1
-0.346129137663403 1
-0.430019693478552 1
-1.03234872776561 0
-0.55408064991589 1
-0.18181883569839 1
-0.71864265509287 0
0.310527034269274 1
0.69099900762492 1
-0.566337939809563 1
-0.28454632975638 1
-0.417855623358482 1
0.17328015817279 1
0.995134438097653 1
-0.0460278736645482 1
-0.506718587686599 1
-0.00895178583489997 1
-0.395255156976284 1
0.432072375417464 1
-0.076405938702513 1
0.253014987885943 1
-0.280747084876295 1
-0.590597473396771 1
0.168839967519402 1
-0.271480160829714 1
-0.297711295519045 1
0.377370264892341 1
-0.379151582629216 1
0.227170472011806 1
-0.705981078020619 0
0.13318149994861 1
-0.342483180791877 1
0.269597757361453 1
-0.0552795795023916 1
0.104748353338429 1
0.276897688865983 1
-0.457697303655071 1
-0.0558446936086978 1
0.33465314511006 1
0.119395700009982 1
-0.951613610851815 1
0.586164290472342 0
0.0240471923181772 1
0.662275694269545 1
0.139678481273356 1
0.266581198553679 1
-0.49872926123563 1
-0.675827725094774 1
0.0531332459237669 1
-0.0442699469362334 1
0.965373759650701 0
0.273629043831185 1
-0.719611611885706 1
-0.217485883753979 1
-0.72487607392859 1
-1.05393386841928 1
0.738946113369578 1
-0.568668323603797 1
0.23004887067428 1
-0.191813748012477 1
-0.748347253171907 1
-0.396453340676795 1
-0.224153593261761 1
-0.885859539423977 1
0.145712082745675 1
-0.383952819488863 1
-0.220342412611888 1
0.311552588654683 1
0.441161961638824 1
0.215769617297826 1
0.112277674813045 1
0.782206881241949 1
0.284234573659442 1
-0.0271233328129262 1
-0.3408285271563 1
0.120299914645159 1
-0.309126685812431 1
0.000945843926869976 1
0.442834720532555 1
0.668814367492095 1
-0.145366853987803 1
0.253221148585689 1
0.970292246821728 0
-0.588982200345314 1
0.221865571944993 1
-0.526565066150969 1
-0.0597032436987347 1
0.0493089643273718 1
0.414048470053145 1
-0.14431504834436 1
-0.133829929894554 1
0.249527814416196 1
-0.58822531506504 1
1.25420784323689 0
-0.848746889691497 1
-0.0820129724493404 1
0.497769817971511 1
0.106849545651223 1
-0.454409823133218 1
0.220222529457445 1
0.173988825611902 1
-1.1150792954321 0
-0.656161641421512 1
-0.0823585752571051 1
-0.499663829173337 1
-0.666608352046452 1
-1.02914510870036 0
0.2888068072215 1
0.491960154445556 1
-0.86370774948565 1
0.198438743874463 1
-0.478617598389634 1
0.0374106478057898 1
-0.286271307972496 1
0.8139085098539 0
0.311536990134714 1
0.193947346298941 1
-0.310060176311445 1
-0.460070192317953 1
0.625071688021216 1
-0.814435110764904 0
-0.00694434937054295 1
-0.321271463998273 1
-0.186733497107751 1
0.269415257328226 1
-0.210515642414007 1
-0.180208050036253 1
-0.0458736157188735 1
-0.115898367825242 1
-0.471651779871541 1
0.694600630886375 1
0.00447441979389385 1
0.457564074628137 1
0.565717099179609 1
-0.046668233123936 1
0.232510800549666 1
-0.358914447091163 1
0.318745871791401 1
-0.198193630846485 1
-0.0265607904004941 1
0.354692751699627 1
-0.424250669147383 1
-0.147258371641569 1
1.12171485104304 0
0.38574623723109 1
-0.53483239583162 1
-0.439223585684442 1
-0.648656307666977 1
0.0524011685507332 1
-0.126128835677474 1
0.326015788996896 1
-0.444737887966511 1
-0.265545968062453 1
0.0736121022349166 1
0.769682182365588 1
0.0512015239154185 1
0.241008821947925 1
-0.81204654679242 0
-0.502467986941926 1
-0.335078301978418 1
-0.618184006917685 1
-1.08977446893771 0
-0.798650836649967 0
0.361246631091561 1
-0.4307424042937 1
-1.11425342597918 0
-0.113223425533122 1
0.885715789189118 0
0.297381881766355 1
-0.328661088549987 1
-0.0507083888571228 1
0.273293600832941 1
0.146463300307728 1
-0.525841474390115 1
0.326281849506087 1
0.244802439338389 1
-0.822844414220881 1
-0.525835295468108 1
-0.652214714010794 1
-0.00398310828190781 1
0.053545518113973 1
-0.838768756945727 1
0.996895517950804 0
-0.198040684773766 1
0.623663191055601 0
0.488007423814153 1
0.702611835916639 1
-1.09842887721099 0
-0.501930710989782 1
0.695677554853376 1
-1.45010295975029 0
-0.575044938944781 1
0.370623516591825 1
-0.0579344289302744 1
-0.525584731636115 1
0.268280019628649 1
-0.246316637501314 1
-0.219920354301913 1
-0.0973183399996641 1
-0.279629844200728 1
-0.116659424919242 1
0.541299119563078 1
-0.271667598759904 1
-0.151273129070002 1
-0.213118216874625 1
-0.0938104997568859 1
0.00530620145625836 1
-0.108635792984829 1
-0.0147330726940447 1
0.137723314793671 1
-0.491282142355332 1
0.518342857334956 1
0.185213491135661 1
0.398075728159136 1
0.306311140274296 1
-0.115710129281212 1
-0.200046974221035 1
-0.574745173058073 0
-0.101590554579396 1
-0.0577983734076979 1
-0.281979242177271 1
0.0560343881658418 1
-0.152771728241657 1
0.140229984965476 1
-0.170607709128583 1
-0.285865201545901 1
0.629630199839634 0
0.104529350267209 1
-0.0952897059252387 1
0.169329422588066 1
-0.960984773346991 0
-0.249017132013972 1
0.23048317698434 1
-0.668922534477396 1
-0.718347741981796 0
0.119032556435592 1
0.33501338655323 1
0.323891866320421 1
-0.673569031234033 1
0.0926244262627354 1
-0.0318264387897275 1
0.0735945639590883 1
0.528252537951957 1
-0.171353626075089 1
-0.0644400135239541 1
0.65135069595938 1
-0.108271967701064 1
0.367889043178541 1
-0.221715852941768 1
0.326643347792767 1
0.659905334401194 1
-0.673116667121379 1
1.01947253312389 0
0.535301126485732 1
0.413590327736727 1
0.807807635344876 1
-0.80010863979541 1
0.278401739058709 1
-0.156319801532616 1
0.390307959804395 1
0.150270639678586 1
-0.250621781829884 1
0.547724470425493 1
0.103928503206543 1
0.660572593763536 1
-0.237537920452464 1
-0.0456531602370207 1
-0.0913156987127237 1
0.349167392525803 1
0.0161304240451209 1
-0.0663047522791914 1
0.76999659328742 0
0.144195473203307 1
0.798185182614855 0
-0.158931580388877 1
-0.287360349022241 1
0.153414139041075 1
0.355015382324907 1
0.34439948284247 1
-0.250254320260117 1
0.253817364382904 1
0.641090404819302 1
-0.438557613707439 1
-0.136566297364186 1
-0.322234293812083 1
-0.542494271501746 0
0.0403813456945532 1
-0.124904045354598 1
0.127022117647177 1
-0.449723104441585 1
0.471663630227016 1
-0.405614776263675 1
0.179635352028237 1
0.480654656588799 1
0.0150016500031201 1
0.597641133971793 1
0.971021966720288 1
0.31629728256405 1
0.0330367707374301 1
-0.49164684662728 1
-0.0331481370532512 1
0.222882259228743 1
-0.534831787015662 1
-0.51692521930143 1
0.0599757434609154 1
-0.0684585536792746 1
0.398774904543421 1
0.265335388592754 1
-0.135398931795947 1
0.723784247794547 1
0.192935764569578 1
-0.329356325368962 1
-0.319362795122069 1
-0.220879897948031 1
-0.56912779463443 1
0.144625159592383 1
-0.0326839299785624 1
0.0797334972925526 1
0.53139568858703 1
-0.971753842402211 0
-0.318048168425886 1
-0.728717934900676 1
-0.0018157678659623 1
0.0394625950215751 1
0.396890623715937 1
-0.244786293041899 1
-0.227473710965083 1
0.68612712297987 1
-0.315797467335713 1
0.11624396748897 1
0.135810709713201 1
-0.248920036390875 1
0.300636036203756 1
0.0630333521166854 1
0.02807124702908 1
-0.315227875434685 1
0.0602210142375382 1
-0.510163055468994 1
-0.0382424575410264 1
0.606634093519171 1
0.0252778847221163 1
-0.337336229706749 1
-0.655795186571718 1
0.47079229613614 1
-0.214640577537828 1
0.289355016105839 1
0.908650429789422 0
0.175254235669115 1
-0.220555509701288 1
-0.138312794667627 1
-0.30646588451963 1
0.316179454661646 1
-0.669713700823179 1
0.801036399841239 0
-0.159721154157333 1
-0.11145110294276 1
-0.404033047350105 1
0.492879560406683 1
0.292582767147545 1
-0.157164500208454 1
0.0503160435807621 1
-0.0797585480044765 1
0.0840825154143195 1
-0.0210381657473461 1
0.326262974595432 1
-0.68612243698261 0
-0.360359538435369 1
-0.0892758835162863 1
0.597344906419747 1
-0.513915708005347 1
0.1076195847602 1
-0.375617598619939 1
-0.430322513779695 1
0.176224724645618 1
0.290595527615713 1
-0.175530512368661 1
-0.141687717931737 1
-1.35129931072425 0
-0.166819755775304 1
0.322291445702222 1
0.0995314141257473 1
0.575260455751141 1
-0.534299262335807 1
0.220908829380186 1
0.531569218670994 1
0.402776355569426 1
-0.14282851862915 1
0.427057302613181 1
-0.125468799472075 1
0.426639682538489 1
-0.139800218658289 1
-0.758722673143761 1
0.621186738143331 1
-0.535414902991831 1
-0.458997958903927 1
0.188384105491576 1
-0.306203167211469 1
-0.689625245898311 1
-0.442193264160675 1
-0.40977487288869 1
-0.248469284192816 1
-0.535500548877253 1
-0.115414436087652 1
-0.0425717960105322 1
0.141810379468275 1
0.125127457195504 1
-0.0185512451434316 1
-0.543530625169473 1
0.404017539941634 1
0.398555200874689 0
-0.628100275872472 1
-0.486810552005813 1
0.390054162863434 1
0.144461605541451 1
0.133666712159462 1
0.0251733362615667 1
-0.295942241435188 1
0.0602988549745472 1
-0.322008267245948 1
0.19065921256785 1
-0.0506441793735454 1
-0.64483560287217 1
1.02730604762358 0
-0.353137728427018 1
-0.249573119198008 1
-0.214101956037596 1
0.527319441531636 1
-0.150151001501687 1
0.131207356331071 1
0.504258622777594 1
0.275069861675129 1
0.313789351845041 1
-0.21609683971917 1
0.160876800526845 1
0.239183474351169 1
0.320789416266146 1
0.111143389286903 1
-0.808601389464928 1
0.0790779333260627 1
-0.148771695361355 1
-0.338003822725248 1
0.974793228081429 0
-0.399569637808231 1
-0.515688368994986 1
0.0105133906538756 1
-0.0251350438388909 1
-0.0761420669726653 1
0.351219337931576 1
-0.0811014132968124 1
0.078939524798396 1
0.189509584298138 1
0.0510593366971574 1
-0.714928161307083 1
0.674864119002134 1
0.00115878668504801 1
-0.354977559995033 1
-0.492338548601434 1
-0.592278217042471 1
-0.725448502237884 0
-0.556776761059622 1
0.0103492148899432 1
0.134454246736415 1
0.0290930192156433 1
-0.503221471852596 1
-0.0789349051976082 1
-0.245060070560604 1
-0.293980132209044 1
-0.322913829823693 1
0.627021823226527 1
-0.968656746975396 0
-0.813726970943987 1
0.229355390778895 1
0.13877928532782 1
-0.0542504482897267 1
0.145996517302763 1
-0.739527050423725 0
-0.321648774183091 1
-0.0984484886623636 1
0.0194315422592688 1
0.0472907356520083 1
0.168062950817115 1
-0.226963627539852 1
-0.0641130790939083 1
-0.351735855857914 1
0.388839523784415 1
0.505314880527374 1
-0.549228523254126 1
0.506311100450009 0
0.646458969875511 1
-0.194334411697004 1
-0.0739227077728127 1
-0.084531914839826 1
-0.22200733731299 1
-0.0476601863945092 1
0.369669431410375 1
-0.224579900315222 1
-0.372293442901305 1
-0.513050973866987 1
-0.0809514019219672 1
1.27816028110008 0
-0.337984703151878 1
0.601292962070707 1
-0.374717391436473 1
-0.0806856566095437 1
0.334944017190335 1
-0.401832008566317 1
-0.114179691644824 1
-0.441224908291709 1
-0.124127965720631 1
-0.00778232790265171 1
-0.511322032217229 1
0.6428451229649 0
-0.201603765510317 1
0.544328186930204 0
-0.0454299375105575 1
0.696901023708429 0
-0.932582401862583 0
-0.0111778040624812 1
0.286374708509326 1
-0.518514990135999 0
-0.280174618659555 1
0.42157075426544 1
0.528698010811207 1
-0.59792116376637 1
-0.340376929930339 1
0.0167219922529113 1
0.934142030463218 1
-0.353095194426145 1
-0.327555878857667 1
0.100272245517088 1
-0.544937044242654 1
-0.360204852979528 1
0.145133289276932 1
-0.0151791603154211 1
-0.317900855626723 1
0.130877531824228 1
0.547815457327265 1
-0.693785843508897 0
0.071454504814365 1
1.06037762581446 0
0.502208959892165 1
0.214549659109245 1
-0.64407674971379 0
0.475424616061788 1
0.181617865207204 1
-0.0947751163171489 1
-0.460040774662393 1
-0.0102194030680726 1
0.0163047895250637 1
0.248135123570125 1
-0.585518740359277 1
-0.452208328261907 1
0.287686472702946 1
0.218062621605754 1
0.0351602130075548 1
-0.222718639937393 1
0.43371960504065 1
0.310189319091754 1
0.17270792469008 1
-0.853170650126244 0
-0.0722149085937461 1
-0.290403896902822 1
0.243625074197742 1
0.25362812090822 1
0.280372730369546 1
0.402960763775323 1
-0.448191245821856 1
0.0798245197813037 1
0.872292105997386 0
0.579590232746006 1
0.462825329552929 1
-0.0864598184552846 1
0.342496998333215 1
0.5895911847925 1
-0.262263933746672 1
0.685063241072283 0
-0.0135899161471591 1
0.501865520542617 1
-1.10478226126996 1
-0.548178375388312 1
-0.18873146510066 1
0.455249315408121 1
0.105971285784134 1
-0.0838157792113343 1
-0.29417481233954 1
-0.157446606027346 1
-0.0259104057581411 1
0.31362993133042 1
-0.237481044621925 1
-0.17331431522714 1
-0.418039663722119 1
0.43961089143887 0
0.348943270279715 1
0.123582410069298 1
0.198314540861993 1
0.381566633301097 1
0.347398819897668 1
-0.116340463355222 1
-0.172851510569124 1
0.618245368656617 1
0.0847905586773311 1
-0.164241865180434 1
0.549034630124192 0
0.662131134148935 1
-0.549076857301373 1
0.274001475688809 1
-0.230871393506182 1
-0.204139326836587 1
-0.764105471838449 1
-0.406502575623371 1
0.111088053651957 1
0.124139324755443 1
0.186293738967063 1
-0.205726168146172 1
0.644799281932004 1
0.361303041914101 1
0.400814697796352 1
0.0588839146737521 1
0.0823544434443211 1
0.0830479136931412 1
0.368250153036974 1
0.160397967386757 1
-0.385136354033853 1
0.0186645063053448 1
0.0743124086536598 1
-0.378609536067094 1
0.0464277364366585 1
-0.559450443731075 1
-0.559346359525734 1
0.190733860941709 1
-0.37953371674614 1
0.0645872609801398 1
-0.256161970552996 1
1.00248271033772 0
0.137080087815884 1
0.278809296156175 1
0.267800744620417 1
0.69144842375997 0
0.337061117211841 1
0.0877166670428142 1
0.228348120938736 1
0.345740808980454 1
0.446306287745795 1
0.0391579167037637 1
0.0917032043289051 1
-0.603487308782757 0
0.293465833436824 1
-0.00238371197640473 1
-0.211343050355654 1
0.277191012902957 1
-0.136632725959903 1
0.296393870917405 1
-0.107532578388394 1
0.587098491272407 1
0.276617812187599 1
0.22608613525891 1
-0.00366168158194047 1
0.0176485707656219 1
-0.292580967415528 1
0.679107570168578 1
-0.0637360850577684 1
0.355332801373836 1
0.524447774516338 1
0.633271002987484 1
0.0330774401906437 1
-0.201483596883346 1
0.465650966058686 1
-0.769129379583592 0
-0.18061627808826 1
0.264277112837809 1
0.466596713878841 1
-0.444981498348493 1
0.405547592524279 1
-0.451376122063483 1
-0.6751269980836 1
0.319088973296146 1
-0.127224283396175 1
-0.338670510488689 1
0.344323155537691 1
-0.0409032560787774 1
0.255331999696512 1
0.156277229367961 1
0.834813416793943 1
0.088489438561314 1
-0.782622596862844 0
0.402565266402478 1
-0.950930034815289 0
0.189160037874569 1
0.538782042128055 1
0.287237328839134 1
-0.106574833884996 1
0.903920677573011 0
0.10463661159025 1
0.0796040485766297 1
-0.277710426619299 1
0.0537162020069678 1
-0.286521048844066 1
0.287763724860252 1
-0.166096176447877 1
0.394132924589724 1
-0.759062604332325 0
0.0667405969360289 1
-0.144336863481054 1
-0.403848923810023 1
-0.277706127984692 1
-0.456598075362038 1
-0.218716193791763 1
-0.365688434501211 1
-0.215598981756257 1
0.263894482377659 1
0.29368024029675 1
-0.211580110992262 1
0.0141990861249941 1
-0.920358693016647 0
-0.0153290738356069 1
-0.0894435276708805 1
-0.120697484907562 1
0.963491906035208 0
-0.899667580710112 0
-0.123823425897414 1
-0.433735850834848 1
0.407081647606357 1
0.260323465169472 1
-0.717788334898364 0
0.538877258607197 1
0.0870619457493942 1
-0.248246665886905 1
-0.409782918392887 1
0.264899264617407 1
-0.417082775168012 1
0.868329557085736 0
0.31359986060534 1
0.384296397746671 0
-0.309286422374922 1
-0.533422896398454 1
-0.0889261091075556 1
-0.361751781196731 1
-0.656880854093378 0
-0.374097158734413 1
-0.232983594337181 1
-0.0895684007418602 1
0.741732472044612 1
-0.418180526859959 1
0.3469788249058 1
0.637471170500446 0
0.210477889814734 1
0.282301739874759 1
0.0628671549022339 1
0.515666890269639 1
0.144875497893264 1
0.150470463950187 1
1.01744298709828 0
-0.691005385643611 0
0.314637936064507 1
0.251063477764379 1
-0.258701908089021 1
0.400348950291619 1
0.411146178689257 1
-0.342343184645581 1
-0.384996378501722 1
-0.604287686103088 1
0.00108659573613901 1
0.0993215948886351 1
0.500059087891501 1
-0.209553462536033 1
0.333091465182671 1
0.665673551705435 1
-0.676653852048733 1
-0.296845562423032 1
0.276574493407691 1
0.2473287708493 1
-0.273999121278976 1
-0.0557008226252578 1
0.326954366650004 1
-0.364469830838688 1
-0.756685265777795 1
0.422451588693161 1
-0.541411936023368 1
-0.516754805245253 1
-0.332292598250278 1
-0.802803562136388 0
-0.30149239444942 1
0.640672475041449 1
0.813419593112211 1
-0.261946126670266 1
0.118504028369239 1
-0.138427616522721 1
0.252705965757181 1
-0.741699519169576 1
-0.0580974180624622 1
-0.261573986430016 1
0.61756305550409 1
0.16806897522811 1
-0.125126264027743 1
-0.0540794001700877 1
-0.0444966883792422 1
-0.040342433170491 1
0.363118974119354 1
-0.321858153018593 1
-0.268396757476631 1
-0.0693841250255961 1
-0.543663087225739 1
-0.0180208288437591 1
-0.726315068614507 0
-0.119282055981819 1
0.485317655235147 1
0.249736308211162 1
0.376097722910262 1
-0.105202109514946 1
-0.153764034719389 1
-0.103680418725652 1
-0.0264263095268178 1
0.0826807461717304 1
0.191011391482708 1
0.108550074787501 1
0.465122027697818 1
0.164188086521129 1
0.696541773435983 1
0.67445417451553 0
-0.0954935764022436 1
0.0231292176239716 1
-0.37460637162437 1
0.298828459299398 1
-0.0181851682489101 1
0.354911007982771 1
1.22388213865698 0
0.301833896783401 1
0.0744911630968916 1
-0.0355540646004141 1
-0.376668429605687 1
0.309789080938536 1
-0.486183378723978 1
0.531452137296851 1
0.556945592367079 1
-0.0642238947908978 1
-0.5245996718915 1
-0.365816037109347 1
-0.0960817063271256 1
-0.0921513384716903 1
-0.313625620695506 1
0.0572907904618496 1
-0.530231001747259 1
-0.790687939936049 1
-0.129998594139297 1
-0.485313734879042 1
0.128973552442335 1
0.483272700865812 1
-0.224614258488741 1
-0.265923776276056 1
-0.485412486147394 1
-0.23242668158896 1
-0.379378711652355 1
0.233472904185226 1
0.256709128716197 1
0.600587188616834 0
-0.20812299484268 1
-1.02515447728023 1
0.294415729654014 1
0.301280931534586 1
0.328714332760735 1
0.013506281480751 1
0.350470890129373 1
-0.331577072742557 1
-0.333902781571017 1
0.295000025864744 1
0.270985485139376 1
0.0347873858249426 1
0.241283300032246 1
0.683485509261802 1
0.238974209881776 1
-0.425670102232146 1
-1.17171777523707 0
0.347881574231215 1
-0.481343691039757 1
0.2705705648636 1
0.330588393901898 1
0.458458554098298 1
0.0688013520377384 1
-0.187037031663504 1
-0.599979370159543 0
0.0233757846178133 1
0.275430759279085 1
0.564002333701626 1
-0.72662232989657 1
-0.132496558059822 1
0.323137921893793 1
0.569555018937299 1
0.0369949650975552 1
-0.439504192492386 1
0.50260720486648 1
-0.131351598245059 1
0.0566623605387315 1
-0.307422313203936 1
0.355733039528805 1
0.227636808577936 1
0.375924727125222 1
0.351486652411677 1
0.113565710913046 1
-1.09225553199095 0
0.694802806205984 0
-0.105755190617118 1
-0.11969795577194 1
0.183431216401384 1
-0.444395939305779 1
0.068308841877644 1
-0.0264112079040211 1
0.870533901568027 0
0.0052782161448925 1
0.00564621439150145 1
-0.197677968494528 1
0.076476986446997 1
-0.203915543511232 1
1.03207060313396 0
1.04176734247714 1
-0.45085745484536 1
0.181480286554074 1
0.768860385609342 1
-0.298594215862222 1
0.271705034510908 1
0.847400345758462 0
-0.0280805162319677 1
-0.271034476184657 1
0.579825627121725 1
0.357914020233013 1
0.415040574026112 1
-0.252969138792807 1
0.630865209888587 1
0.270668565943805 1
0.764203471479871 0
0.270479176186038 1
-0.416790630610822 1
0.824192840052396 0
0.24449190140043 1
0.447025585605837 1
0.278602315941716 1
0.189644134778164 1
0.172789496377866 1
0.558420117302591 1
-0.30384488824646 1
0.117681995544494 1
0.319111561539657 1
0.00201661523784349 1
-0.540163173263791 1
0.139221613782265 1
-0.221984226131901 1
0.392342741959119 1
0.774536900398571 1
0.177078835285507 1
-0.203216218198002 1
0.201110408985015 1
-0.103457501003963 1
-0.224618768660284 1
-0.446252943923719 1
0.630999884330857 0
-0.636857213857049 1
-0.548805756821657 0
-0.79782642999654 1
-0.117820131273786 1
0.0476189807007025 1
-0.272479896824429 1
0.607991669174605 1
0.0777336603708083 1
-0.344538918512811 1
-0.422559733358395 1
0.260880511666427 1
0.030409831748128 1
0.36060401757963 1
-0.326479782109689 1
0.0356314905260249 1
-0.547073024732411 0
-0.167694704755581 1
0.613193678997256 0
-0.110920982643969 1
0.151192737113377 1
0.0406293927437746 1
-0.297171962487324 1
0.0753100281867528 1
0.257297067510434 1
-0.303561150895668 1
0.174242343148354 1
0.240715647516696 1
-0.229583741756037 1
0.371926862007549 1
0.429922340616904 1
-0.0157109370712386 1
-0.560392146976093 0
0.313401959310568 1
0.189464891470879 1
0.458447418335618 1
-0.167564405557068 1
-0.378294705981121 1
0.216740525450176 1
0.106819145593002 1
-0.765121000433361 1
-0.318055374943422 1
-0.478484837796067 1
0.439589763736013 1
0.359858343615108 1
-0.766520507608126 1
-0.0584116114350499 1
-0.116969629574698 1
-0.29454194219057 1
0.578221279193992 1
-0.807279447336151 1
-0.103039325824016 1
-0.12656101195844 1
-0.453475273372575 1
-0.263208959616346 1
-0.106181107836699 1
-0.783597108891048 1
0.421213968340723 1
0.278996884841994 1
0.222535111999978 1
-0.146827389728821 1
0.806382344718455 1
0.0998289154934556 1
-0.296752944453648 1
0.303572548584943 1
-0.459312866260697 1
0.333889923248025 1
-0.803459546579106 0
-0.121776426876139 1
0.181092368571506 1
0.740272038814734 1
0.366344931107047 1
-0.314010930395155 1
0.453511259393621 0
0.0550702912527953 1
0.575342095721221 1
0.590444676985661 1
-0.641102814886756 1
-0.375786762610517 1
-0.0138998230732972 1
-0.208430004967981 1
-0.435004088111454 1
-0.124249136856395 1
0.263468029857902 1
0.613276863166 1
-0.542324087635779 1
-0.752510926172247 0
0.399960392038464 1
-0.351066869879418 1
0.3630767584948 1
0.134899877341219 1
-0.30129042561324 1
-0.216077498982127 1
-1.18277359419999 1
0.100751573256397 1
0.0765272135682097 1
-0.0607128862933565 1
-0.306649836475449 1
0.300360131732727 1
-0.00956551263279376 1
0.463001362499935 1
0.135925983300573 1
-0.383562207817694 1
-0.892842370781811 0
0.158211261913974 1
0.165318015180229 1
-0.321651807398192 1
-0.599713340104041 1
-0.0397359732189173 1
-0.452034046938069 1
-0.263247298370934 1
-0.320457121474025 1
0.310492914075769 1
0.0606919594804707 1
-0.400129599841236 1
-0.491785687216159 1
-0.0390978955811652 1
-0.333579596203124 1
-0.29895485826383 1
-0.138766256091937 1
-0.542014505427865 1
0.545565424583818 1
0.295432717988228 1
0.331814050239243 1
0.00382673937154764 1
-0.282538806962089 1
-0.0875421069233647 1
-0.236840230144725 1
0.129373877700281 1
0.0884557201115152 1
0.842287781528156 1
0.00564751359336535 1
0.98216430341412 0
-0.333445758862563 1
0.173237945905722 1
-1.06375919929017 0
0.368361963949608 1
0.547527116026307 0
-0.414831852623069 1
0.885101531580897 0
-0.259915570202608 1
-0.764173985999754 0
0.685008689727909 1
0.402459942770565 1
0.185460156439188 1
-0.276317961975402 1
0.711953458745852 1
-0.172050394673574 1
0.307351436335643 1
0.293962053067584 1
-0.0404621992437857 1
-0.293497433241846 1
0.269774879378119 1
-0.389484381049565 1
0.818399824779035 1
0.106106424350779 1
0.0875309430408747 1
0.749844489038307 1
-0.0487590190103248 1
-0.883824716206606 0
0.445821912979081 1
-0.342954339035522 1
0.0434562218114935 1
0.280473076203294 1
0.563534385258307 1
0.875792695596528 0
-1.18021654404458 0
-0.154884874371752 1
-0.426825107808946 1
-0.302110688551011 1
-0.75117483842705 1
0.470322896267776 1
0.257268421243477 1
-0.299277993775652 1
-0.0224929235742366 1
0.142741099988352 1
0.578553168278809 1
-0.278421857251837 1
0.569699994146441 1
0.0588092908967956 1
-0.237323141783257 1
0.0277934197548776 1
0.0740154296904862 1
-0.0691004846910456 1
0.673066084906603 0
-0.0804745723635284 1
-0.248186144138609 1
-0.0553217127580239 1
0.0392011997466429 1
0.0717090433878101 1
0.39975176218319 1
0.823179894829354 0
0.651855872501655 0
-0.559087098871916 1
-0.446264380523091 1
0.0736208144858894 1
1.08774241605963 0
-0.694210681092814 1
0.273869404203427 1
0.0852970427663918 1
0.466234864675336 1
0.699199480346489 1
0.0765370637668087 1
-0.153191642032366 1
0.0483141521711465 1
-0.360667814957126 1
-0.367383112689924 1
0.0373081916948334 1
0.0534775201814679 1
0.508537191729694 1
-0.512445503688038 1
-0.0872031721437303 1
0.323302875370458 1
0.498795314234027 1
-0.461972658340984 1
-0.239813906028935 1
-0.157766850333925 1
0.255327993273005 1
-0.518887272693582 1
-0.183315193131157 1
0.149375432909617 1
0.312739734164151 1
-0.127001019351747 1
-0.364445025929108 1
0.428395327398688 1
-0.336639357458984 1
0.535576196237351 1
-0.787657499174606 0
-0.063176043719074 1
0.157168567276674 1
0.124758971762831 1
0.237940839956344 1
-0.443871720639107 1
-0.374701798920279 1
-0.507680074438233 1
0.61925053609403 1
-0.0683777025442363 1
0.210405551047817 1
0.370680071216258 1
0.867920770627566 1
-0.199963081276991 1
-0.136210105904732 1
0.0566217932399325 1
-0.562630192014755 0
0.803981064363405 1
-0.571194960736535 1
0.349535346349002 1
-0.512543984593975 1
0.234392583220844 1
-0.295994888733775 1
0.251177951442348 1
-0.0907900577282255 1
0.202152627857288 1
0.452174314130451 0
0.551431380367526 1
-0.240039278895607 1
-0.484944747338484 1
0.81511910049191 1
0.112951419880443 1
-0.159675392062773 1
-0.592871673154303 1
-0.688467808198091 1
0.329627597178988 1
-0.430682377850099 1
-0.424509818767113 1
0.0541138091760564 1
-0.377286849398102 1
0.234584141400538 1
0.503698052261313 1
-0.0791958863204643 1
-0.0546353448961347 1
-0.0315979291729737 1
-0.457695186218646 1
-0.711236013969139 1
0.209012466126543 1
-0.275724292512494 1
-0.149064859941183 1
0.803620497806817 0
-0.180439016902237 1
0.1634777370471 1
0.324677106075629 1
0.546751374556489 1
0.184923003821728 1
-0.144137105927033 1
0.341711603604576 1
-0.0685043090363864 1
-0.558059422163887 1
-0.327995281700108 1
-0.670126961735163 1
0.66282093059308 1
0.805094320017011 0
0.419604098804432 1
-0.211719650043605 1
0.130364517875942 1
-0.394413512592236 1
-0.344109779269474 1
0.309923957540475 1
-0.182744003562855 1
-0.347092638214395 1
-0.15469897687401 1
-0.136143218096933 1
1.03532664827012 1
0.484315946026711 1
0.0335170565928195 1
0.0451063505234491 1
-0.778027255486572 1
-0.529520164923816 1
-0.847275309051291 1
-0.207055156799861 1
0.0108731542972464 1
0.435316287479689 1
-0.484320707705517 1
0.117695871983793 1
0.333494007108417 1
0.0936204856544387 1
-0.544184998730607 1
0.267965395185837 1
0.770089552958098 0
-0.725865491517116 0
-0.348515947202703 1
0.0537061642167727 1
-0.268154475237942 1
0.18130606031695 1
0.521760170041865 0
0.0847247036805328 1
0.0015110939447649 1
0.539257913351981 1
-0.00974690237229824 1
-0.243352232111985 1
0.078489506107224 1
-0.0164857046575798 1
-0.0689917993599858 1
0.598771940074528 1
0.413009664251553 0
-0.117216321854186 1
-0.34379171581279 1
0.491341341879076 1
-0.293787445812015 1
-0.50079916533499 0
0.82758151624797 0
-0.470929793498187 1
0.341045216925125 1
0.839027671670827 0
0.486418392232218 1
0.119652210045899 1
-0.554007052288995 1
0.0483547024052646 1
-0.037155420253128 1
0.300572747970921 1
-0.539033238612445 1
0.12006507843488 1
0.481112689923035 1
0.619114442019292 1
0.146939131939255 1
0.0717623868632408 1
0.188567503636925 1
0.513982670923566 1
0.00784891574865144 1
-0.334036528500588 1
-0.198732136299578 1
0.32837818817091 1
0.0610577250194571 1
0.534822118439281 1
-0.0986421906998493 1
0.267678051257587 1
0.301543960597605 1
-0.316930782408056 1
-0.0478955124903023 1
-0.309894763520601 1
0.0644340861518088 1
0.0225067027344466 1
0.078725790394415 1
0.390680095817604 1
-0.0656093677753595 1
-0.366998689502178 1
0.216643071743999 1
0.256819063641756 1
0.344305732856431 1
-0.278175957614548 1
-0.307227290822778 1
0.0974913215094763 1
-0.0598550902635072 1
-0.590736623623566 1
-0.338049037995939 1
0.534534707381271 1
0.091029513513505 1
0.313074412474066 1
0.738905636468113 1
0.00131347367631296 1
-0.185398886080775 1
0.123938956652113 1
-0.847229121892908 0
-0.173987080132239 1
0.193461583120673 1
-0.515704892543521 1
-0.0218650959365759 1
-0.500905139386417 1
0.0589194923768236 1
-0.325913426638051 1
-0.260159065753885 1
0.997784094684418 0
-0.369604510479705 1
0.349426234445804 1
0.301155523351519 1
-0.31385081614139 1
-0.846906274630136 1
-0.196771695867884 1
0.489852807427462 1
0.136257632626289 1
-0.0383525437105923 1
-0.447783416546633 1
0.578196402176999 0
-0.631419579088335 1
-0.798160360151726 1
-0.154642379255436 1
-0.418680875042987 1
-0.187505600159345 1
-0.239449056406189 1
0.946953466779882 1
0.274270715238806 1
-0.306123292067287 1
-0.0674383578155932 1
0.657708040753184 1
-1.15047899133523 0
0.638810363811831 0
-0.100760119090606 1
0.515175304456612 1
-1.04303773245918 0
-0.0154181734171204 1
0.916721391698772 0
0.245320049768019 1
-0.692734553709494 1
-0.0702441237443793 1
-0.274372645009469 1
0.185273524687039 1
0.216681742930695 1
0.714288209042046 1
0.280167197394177 1
-0.510187974697388 1
-0.0394881718198689 1
0.169509908991727 1
0.604801677670199 1
-0.175661330397774 1
0.260564197251475 1
0.264669436147878 1
-0.0484576572788895 1
0.681670065915197 0
0.711633084683754 0
0.551407554602949 1
0.103609300098008 1
0.446787409122629 1
-0.254252515541345 1
0.850767156102264 0
0.0509647652508828 1
-0.844716305904897 0
-0.849846921521346 0
-0.130094732032732 1
-0.660060196061812 0
0.547875280604077 1
-0.448078199236939 1
0.188611630482165 1
0.23724169745811 1
0.165673471414535 1
1.08385050893851 1
-0.212786879365274 1
-0.0424970620787522 1
-0.376671662449056 1
0.00992787490540351 1
0.213210613032277 1
-0.281620228510169 1
-0.621498696006009 1
0.386597276795731 1
-0.251984461649518 1
-0.348578021750673 1
-0.501995641741641 1
-0.117778301583575 1
0.329596442091523 1
0.0305943222400137 1
0.382569263035064 1
0.563884297966254 1
-0.344678697642317 1
0.651506453615079 1
-0.0453011722856821 1
-0.322328063055865 1
0.422210030236443 1
0.237897104505066 1
-0.192388002945156 1
-0.856844143962635 0
0.338740607005776 1
-0.67396873951927 1
0.135153497753535 1
-0.165177824260719 1
-0.697985542733172 1
-0.274098203308324 1
-0.577941051019671 1
-0.186563964886083 1
-0.125906678946959 1
-0.357438274567918 1
0.0844890060969676 1
-0.483392568551766 1
0.569618772138249 1
0.0442685069223533 1
0.657722801833967 0
-0.055469615545464 1
-0.227255136264646 1
0.435620183285506 1
-0.730263307221583 0
-0.572525493199705 1
-0.429981602328959 1
-0.659543544476568 1
-0.0638811981727076 1
-0.375815444014852 1
0.179297507076783 1
-0.46599863145171 1
-0.273506851409408 1
0.048559854215128 1
-0.179399008249704 1
0.33016617258521 1
-0.610180504833179 1
-0.405179196122294 1
0.0923085475539859 1
-0.202325058850603 1
0.0529202361251966 1
-0.268209540440489 1
-0.567131835232061 1
0.0371564448485558 1
-0.468832525986997 1
0.0752352917281515 1
0.125728632969907 1
0.319880372558432 1
-0.20866608447419 1
-0.349115382527983 1
-0.362425900470475 1
-0.355791923336397 1
-0.0334782356647898 1
-0.579816462841514 1
-0.398983557424003 1
0.0989513420834694 1
-0.233689353346259 1
-0.529992536570888 1
0.0678545197868626 1
0.398831946638881 1
0.45842877760454 1
-0.151283936287685 1
0.238007454473855 1
0.101783846718915 1
0.137097539606039 1
0.174170677232558 1
-0.32063991259169 1
-0.227471669808204 1
0.439576483055111 1
-0.117563987313691 1
0.9325949808288 1
0.298975032629411 1
0.129378616006575 1
0.161512226747219 1
0.17019553072848 1
0.505024104912776 1
-0.52605787226191 1
0.08080689371698 1
-0.55173565175425 1
0.183801532371731 1
0.0957734072067337 1
0.59287859604255 1
0.93197398192226 0
0.974065924270079 0
0.823612241510971 1
0.409711129144845 1
-0.292782476740209 1
0.11308110279394 1
0.0888177745781956 1
-0.121153247307765 1
0.169912476192814 1
0.362909668700008 1
-0.313283132685067 1
0.0463890758391297 1
0.0171339058112963 1
-0.591093302663981 1
-0.550052679995268 1
-0.405309196425773 1
-0.0259844270126663 1
-0.136143173995356 1
-0.560480653342011 1
-0.573816960008293 1
-0.911122805334984 0
-0.620222460957762 1
0.119439497254575 1
-0.270996371833636 1
-0.0718961808879754 1
-0.483664316053662 1
-0.562454566277575 1
0.213723049783603 1
-0.333936605608374 1
-0.27530669326606 1
0.128503793793433 1
0.45349219081711 1
0.691931781518575 1
-0.0723771773169058 1
0.554312946539063 1
0.43051030564603 1
-0.242318668182507 1
0.593823455832634 1
0.228412732151416 1
-0.0221819316943691 1
-0.194848957626991 1
-0.250526483723939 1
-0.542599399892872 1
0.0333314491218673 1
-0.846025729274327 0
-0.173777954969496 1
0.184033218160672 1
-0.457164560648447 1
-0.0783982932857459 1
0.211163445003702 1
-0.371847519029977 1
-0.41881824602534 1
0.196869719316997 1
-0.151710872190799 1
-0.0217855650190699 1
0.829115223588394 1
0.249578198394362 1
-0.187143716207936 1
-0.0832096076165672 1
0.56868597279782 1
-0.0542589707704202 1
-0.0274387581401647 1
-0.0481805853284039 1
0.482701850107901 1
0.00667789384680835 1
0.951692736244911 0
-0.00123193216599174 1
0.121853409345322 1
0.153834509267685 1
-0.607727947479708 1
-0.108602405759883 1
0.0983562226911754 1
0.0702753785726525 1
0.493916862796447 1
0.820974654722277 1
-0.996701220596141 0
0.0954551767525225 1
-0.157056284248474 1
-0.741917724990934 1
-0.597694441254253 1
-0.466192944997068 1
0.308100078357853 1
1.02494574062949 0
-0.222347106216067 1
-0.363636812916909 1
-0.0752164169014439 1
-0.637742772358816 1
-0.0336668762070391 1
0.0765858740299322 1
0.108139759557497 1
-0.149693008284737 1
-0.723979850084538 0
-0.562802979466955 1
0.506797365543109 1
0.17098487617169 1
0.187952198137781 1
0.153725493345146 1
0.153460979791381 1
-0.620072970571379 1
-0.308428456811054 1
-0.0399907627645494 1
-0.0256834786892545 1
-0.554241318023013 1
0.625947220075211 1
0.61536278426215 1
-0.134851816300878 1
0.610729735300637 1
0.248126102420592 1
0.168908005324975 1
0.236533474507657 1
-0.371291144347002 1
-0.426663428743276 1
0.637651343241889 1
-0.346483656489642 1
0.213992813630277 1
0.477588579579594 1
-0.677419400384321 0
-0.262957780236331 1
0.139527769945226 1
-0.085091916357462 1
0.612451188552781 1
0.158421753341878 1
-0.249307744904777 1
-0.652426922705047 1
-0.430779122740841 1
-0.548840289861052 1
0.706346855292018 1
0.116896829680665 1
0.532410982687367 1
0.71043267080669 1
0.0909851046966315 1
-0.272052408009053 1
-0.772906596950617 1
-0.447047856190198 1
-0.161118868508337 1
-0.0415591021657306 1
0.0886198977469674 1
0.0819391815080833 1
-1.12097465374304 0
0.194643902838124 1
-0.103150491667878 1
0.0609163101525298 1
0.307611321317346 1
0.0560241094976287 1
-0.0891418423216224 1
-0.506834530696325 1
0.203762555260528 1
-0.483105238382163 1
0.363850728589466 1
0.16327531187713 1
-0.508079852800072 1
-0.0909332389269885 1
-0.0129485819718629 1
0.704986218444194 0
-0.524794260992393 1
0.154394639378551 1
0.471030094843166 1
0.696786757357634 0
-0.545075579915913 0
0.477197564924921 1
0.491654870070054 1
-0.149792485009575 1
-0.698646514570385 0
0.251719328031622 1
0.273655503644173 1
-0.557560741715989 1
0.458759336587641 1
0.457353295122872 1
0.571384734923499 1
-0.208822066377801 1
0.229716767353522 1
0.759719653216771 1
-0.230134130576823 1
0.00875733894117016 1
0.561118083569713 1
0.291177984545156 1
-0.279973614532367 1
-0.139507744760854 1
0.32027028639697 1
0.126006288640902 1
-0.144478552677278 1
0.21729454900225 1
-0.178931550846872 1
-1.02380324869217 0
0.029952415205876 1
0.896924445010536 1
0.110618614861756 1
-0.329909343215285 1
0.0739706297583428 1
-0.0564494810623001 1
0.0815737389940023 1
-0.308866066068732 1
0.0890294298603365 1
-0.316510360386155 1
-0.417251872372556 1
0.162041739881084 1
0.168662112667787 1
-0.897790017024247 0
0.602216408897822 1
-0.220989045321347 1
-0.0579099970107995 1
-0.0949655492095349 1
0.0184674762419352 1
-0.432101335353851 1
-0.779742641390631 0
-0.393124570319399 1
-1.01712676402843 0
0.347101142432473 1
-0.440159262668276 1
0.58568707898172 1
0.36051726057605 1
-0.196501230050047 1
0.216035810469528 1
-0.0843169407253989 1
0.317962117672317 1
-0.197588502596776 1
-0.425088661079519 1
0.0888869786046921 1
0.619259341861551 1
0.445215162478094 1
0.42360334941061 1
0.109426441649746 1
-0.527469851093825 1
0.66330271802229 1
0.902993577531012 0
0.1753179121011 1
-0.804981435964729 1
0.496924835424298 1
0.503129136055436 0
0.799062689488389 1
0.429862281631828 1
-0.473919619007147 0
0.22905311915018 1
-0.126766933822181 1
0.0592969367249144 1
-0.0693774946741001 1
-0.0527700501789373 1
0.121974647559029 1
-0.216860630231002 1
0.30301356016959 1
-0.0445785955482485 1
0.408562590124111 1
-0.493517104204342 1
0.470498462718992 1
-0.361498884439009 1
0.183033424882814 1
-1.20040325603881 0
-0.258396766796444 1
-0.510386875502137 1
0.9333799857681 0
-0.0306877732875085 1
0.116920582548018 1
0.564873179536093 1
-0.337261117817344 1
-0.373700719634699 1
0.112723439035249 1
-0.216311350453967 1
0.196566019056678 1
0.622784210424634 0
0.409205553846589 1
0.0814040392006969 1
0.472669790226521 1
0.158468114744587 1
0.0358566158034827 1
0.367556821210699 1
-0.425388583775193 1
0.103762698237058 1
0.283485484546658 1
-0.586291505991926 1
0.152782546770575 1
-0.256246250675115 1
-0.141755670309813 1
-0.440332031773656 1
0.568141584681396 0
-0.0370835333091644 1
0.0354447162524537 1
-0.333843768965054 1
-0.273955988054901 1
0.294348533980371 1
-0.36027160957652 1
-0.156019281627303 1
-0.150853357428366 1
-0.324472335164543 1
-0.116934276413425 1
0.49791925244762 1
-0.425960826147951 1
0.239491108479868 1
0.760227648717917 0
-0.0302663646796605 1
-0.439890634916886 1
-0.159057306618364 1
0.52120765275408 1
0.118838978384596 1
-0.0758492208983263 1
-0.0575394294479764 1
-0.0132222806522987 1
-0.222285254566024 1
-0.329876861446309 1
-0.713707065709884 1
0.638764755911489 1
0.954618077460611 0
-0.167021417180077 1
-0.012821022524455 1
0.297791137649187 1
-0.71022676360361 0
-0.70376245440862 1
-0.257030065880978 1
-0.402654499963922 1
0.020878116656859 1
0.131193441857867 1
0.0764265159455401 1
0.398128300534912 1
-0.00167215767386561 1
0.0768955982875006 1
-0.532581356156467 1
0.129541649870241 1
-0.156711964058998 1
-0.0346747614968856 1
-0.619044168138815 1
0.420701068616426 1
0.263513556265388 1
0.102847194904507 1
-0.414011124641774 1
-0.507676344854713 1
0.0996855016178069 1
-0.0936992346244107 1
-0.00750654121158549 1
0.107338481706636 1
0.327841232267532 1
0.282508788675599 1
-0.675042879343124 1
-0.654811900443037 1
0.535619477317269 0
0.296702929367828 1
-0.00269097830863569 1
-0.525148692515843 1
-0.169915065210422 1
-0.280762124091898 1
-0.00272113290245679 1
0.357936713733682 1
0.120443959459771 1
-0.442304763179528 0
-0.382234181033478 1
0.52060134427329 1
-0.251139960010385 1
0.262012212394823 1
-0.382651238910966 1
0.661965005982506 1
-0.079396510708293 1
0.725339773489457 1
-0.387322834010289 1
0.263454461652698 1
-1.32677800203865 0
-0.340651113276462 1
-0.57976988037814 1
-0.477129501888018 1
0.996438982190892 0
-0.24708010681673 1
-0.270797694425426 1
-0.329337116532993 1
-0.110753464983809 1
-0.259464957330204 1
-0.789315740074172 0
-0.0204448230265711 1
0.24243451733041 1
0.610846146576409 1
0.273570801501213 1
0.325569878075028 1
-0.716113829222256 1
0.968375152846005 0
0.290095882005974 1
0.125401560938655 1
0.59817141213436 1
-0.13478991991377 1
-0.229810929767887 1
-0.488909963946698 1
-0.508581769028106 1
-0.40578634938827 1
0.0711200189553407 1
0.229792094486999 1
-0.282859479098231 1
-0.75877498884775 1
0.548780312830472 0
0.414498358942649 1
-0.645992769906732 1
0.133935011222885 1
0.426219510213325 1
0.122858921911009 1
0.129708497393752 1
0.350842573070214 1
0.742965389804567 0
-0.1374443576468 1
-0.167067067056965 1
-0.32542328336931 1
0.676807772087803 1
0.700689200556819 1
-0.56895638034268 0
-0.236279014011655 1
0.335002815968119 1
-0.55959130086885 0
-0.179590653142579 1
-0.412989724351408 1
0.0239674071992626 1
0.242540034402241 1
-0.181888572163295 1
-0.759725898682598 1
-0.364337599328083 1
0.384628250931269 1
0.287225325342481 1
-0.211075390274262 1
0.575533360223297 0
-0.52623968921085 1
0.121820067063118 1
0.232813299533721 1
0.538823336095444 1
-0.466012839393344 1
-0.129267268731603 1
0.586213347442563 1
-0.342889644147209 1
-0.118102531281939 1
0.300200927964228 1
0.270293183035875 1
0.33225255376436 1
-0.553620707091701 1
-0.0934767879491758 1
-0.528274988317275 1
-0.384451330586941 1
0.259942837931468 1
0.0754864968859066 1
0.386865003928311 1
0.0987526664753411 1
-0.221588298078843 1
-0.352143081611701 1
-0.599546551791239 1
-0.220510415197596 1
0.267745334240364 1
-0.537565617720774 1
-0.527319104735106 1
-0.644435614268318 1
0.142231444544684 1
0.167242204486294 1
-0.346290220440482 1
0.0237681206325379 1
0.508966183064396 1
0.420843980605833 1
0.885400574623827 0
0.274533723122282 1
0.263226357323699 1
-0.222203886386902 1
0.14024541414573 1
0.514648670766999 1
-0.389248615628167 1
0.50573509414395 1
0.00150201549916396 1
-0.325766146558867 1
0.54387558844722 1
-0.547419156786183 1
0.00672480424199591 1
-0.431834137654827 1
0.363478481999342 1
-0.286322223716823 1
-0.23935173356011 1
0.430286651197164 1
0.270476334576159 1
-0.0336152532718148 1
0.409878598367788 1
0.236247427478305 1
-0.930899764269628 0
-0.728901638309111 0
-0.793145729625045 0
-0.231637527072347 1
-0.0788490090485898 1
-0.428486641810583 1
0.600170383489206 1
-0.232290472827391 1
-0.23096981564275 1
0.452155081495337 1
0.174536966345953 1
-0.0502553398170392 1
0.132252907818946 1
0.451240136232427 1
-0.162020562250579 1
0.469915986519552 1
0.631388439650622 1
-0.0824110119617445 1
1.4133699763674 0
0.302539560584324 1
-0.506642311979859 1
0.19892424795932 1
0.164509115202574 1
1.18319203589706 0
-0.203584838118044 1
0.116703532462118 1
-0.0876992474894081 1
-0.794960822462622 1
-0.0389337990693451 1
-0.283915858225239 1
-0.164155729323336 1
-0.266776195996198 1
0.0458393912029322 1
0.716481578591683 0
0.92871949529117 1
-0.880016377555141 0
0.28891464502779 1
0.582815971175823 1
0.129502184260352 1
0.210606396661757 1
0.179801348807129 1
-0.332648363286274 1
0.457922684627004 1
0.0560710465361516 1
0.104252435965637 1
-0.105918197070631 1
-0.615569220792928 1
0.222699631590712 1
-0.0755253820097768 1
-0.245724719134671 1
0.852129579406399 0
-0.178490277203104 1
-1.20302903291407 0
-0.490280110094092 1
0.378913787363256 1
-0.510291997034556 1
0.318338175093917 1
0.0592702287817498 1
0.378940569175276 0
-0.561513678388134 1
-0.573929294932748 1
0.428728265056417 1
0.12422769212376 1
0.0840402615784959 1
0.0902593337764763 1
0.0560573861623176 1
0.292698150782661 1
0.0932302350589899 1
-0.704204449536484 0
-0.0597120232762662 1
-0.41920397235095 1
-0.306345297381572 1
-0.0693471975362806 1
-0.542639481972999 1
-0.397812023441116 1
-0.379398562026369 1
-0.73581469608382 1
0.118377964759912 1
-0.895716222147982 0
0.197766724957314 1
-0.68852135926926 0
0.466300224806462 0
0.313659071599004 1
-0.402631135451917 1
-0.0116423338393655 1
-0.242037815038732 1
0.169413328999842 1
0.131584538896276 1
-0.0589909125120423 1
-0.361050469125922 1
-0.732128599311 1
-0.288698403191593 1
0.189449177118479 1
-0.0821880363290244 1
0.32503119000389 1
-0.28805311477862 1
0.62151134658168 1
-0.214749943028633 1
-0.408246991160109 1
-0.171881656459384 1
0.409405020380904 1
0.0827453502408779 1
0.201822392627008 1
-0.773650941061487 1
0.182076962120962 1
0.388093378829926 1
0.178285321698871 1
-0.689089097868635 1
-0.417056714137879 1
-0.242259923703724 1
0.443327186907545 1
-0.390881050381257 1
-0.362459539541161 1
-0.571988748849027 1
-0.128928539994499 1
0.151172805061193 1
0.197661734001989 1
-0.242218424012136 1
-0.378792831018033 1
0.741951947535567 1
0.0907429232823245 1
0.889537149893708 1
0.650836131269787 0
0.709884038410144 1
-0.590804815846115 1
-0.256020648548243 1
0.402857904520637 1
0.0169823989309324 1
0.0799406446443097 1
-0.221697494120453 1
-0.537482987650954 1
0.284688634423012 1
-0.0808234363293238 1
0.13395512800838 1
0.590891254061297 1
-0.445089942242522 1
0.111370736344888 1
0.219058725246764 1
0.402633199284572 0
-0.304265030109625 1
0.283659495617622 1
-0.0460061135706872 1
-0.169253030401529 1
-1.04356026022868 0
-0.662306501549353 0
-0.0740918366689523 1
0.640940404451375 1
-0.475042237972117 1
0.251532044300583 1
-0.199449026021879 1
0.398914322173364 1
-0.41637146007669 1
0.211670843233309 1
-0.272617265983422 1
-0.0676166790256984 1
-0.209836647167766 1
-0.635156790126696 1
-0.309143009733739 1
0.124131698042697 1
0.071794943704317 1
-0.389341033898602 1
-0.18792264820998 1
0.183276255539144 1
0.211064079433416 1
0.140389685250745 1
-0.726287253300665 1
0.39777590811284 1
0.0579965703564082 1
0.558707503564018 1
-0.31402336266331 1
0.0897498188831405 1
-0.434565868744612 1
0.462287011313825 1
-0.552727684148688 1
-0.156971072510625 1
0.749331258063873 1
0.372063995889408 1
0.00824253630560511 1
0.262073894147748 1
0.35846721572392 1
-0.409652664016969 1
-0.0910565659902142 1
-0.318996630119528 1
0.352140190284126 1
-0.1517973672329 1
-0.0002743452882462 1
0.663262342417525 1
-0.0635301240817214 1
-0.0834505638909485 1
-0.555468794380306 1
0.13881321109797 1
-0.468423414298685 1
0.839236252051003 0
0.766754111365382 0
-0.00591601612247154 1
-0.0310800877480918 1
-0.0522946871498029 1
-0.20587775184616 1
0.0484965081829807 1
-0.262199315335846 1
-0.64386419273825 1
-0.142464285675256 1
0.306032647200621 1
0.129803903378606 1
-0.602240871432563 1
0.0288751846455451 1
0.554127724243504 1
0.00515595418439706 1
0.241179421757137 1
0.134568590354807 1
-0.49396545961629 1
0.488577619266001 1
0.124792791883698 1
0.10667740989565 1
0.182784382796883 1
0.0458974815845476 1
-0.33215574425356 1
0.0767414941514296 1
0.0368917482889132 1
0.362867570442689 1
0.633352443003425 0
0.0341197681494726 1
0.236798772429019 1
-0.313343152044969 1
0.526923337511072 1
-0.629467181404117 0
0.141483058813194 1
-0.024992531738466 1
-0.255544743777972 1
-0.128237993777579 1
0.125370950218821 1
0.213625095670417 1
0.0804275699609448 1
0.131386570977275 1
0.691261122788969 1
-0.554411875594498 1
-0.0530597827115873 1
-0.211970647578416 1
-0.0343752682353256 1
0.263399583467391 1
-0.0469647940698847 1
0.504096165016869 1
-0.0669343948978057 1
-0.348042204766696 1
0.00630253131408665 1
0.263637033019459 1
-0.662012918039152 1
-0.00118692445068355 1
-0.743280022837231 1
-0.650539864334234 1
-1.07616764449661 0
-0.315195735461658 1
-0.254723916710583 1
-0.138844064387182 1
0.548429211870751 1
0.2804272504517 1
0.147007038355248 1
-0.282384830487101 1
0.248037706789402 1
0.422988451665519 1
-0.0140110605510983 1
0.54571844087298 1
-0.384095844191489 1
0.0857583281879535 1
-0.48256514487964 1
0.0184062359902767 1
0.156704820010557 1
-0.236349047566677 1
0.60624033765172 1
-0.947593788618986 0
-0.669310279334331 1
-0.231358232869494 1
-0.110884881145388 1
0.363545626181533 1
0.117241535568246 1
-0.241221684668308 1
0.160244250741548 1
0.125061207210169 1
0.590220194952323 0
0.476065343815406 1
0.525597270704758 1
-0.0281690922771115 1
-0.425505480347589 1
-0.00830654344236842 1
-0.416225954065347 1
0.181563750045921 1
1.12144875228912 0
0.181152838729622 1
0.230035339667187 1
0.343079987989189 1
0.18722292482155 1
0.316124716696065 1
0.540711789541944 1
-0.201225438793587 1
0.512082883550614 1
0.261447756170534 1
-0.21534853454976 1
0.166630026660371 1
-0.549353194496293 1
0.362331420532266 1
0.218567843491807 1
-0.372834018307291 1
-0.594763205558999 1
-0.173031849830806 1
-0.590412782483803 1
-0.360020736339812 1
0.0132171635753058 1
-0.752119618490266 1
-0.0143838522962368 1
-0.474109269026503 1
-0.439154756398573 1
0.133402114647842 1
-0.209719204614123 1
0.00987967862678654 1
0.824778872267827 0
0.693269425613464 0
0.0433251399402689 1
-0.207134994478433 1
-0.588581916558671 0
-0.193469666363133 1
0.208401611257292 1
0.447428156621829 1
-0.409308720925878 1
1.00806580403692 0
0.253756760937641 1
-0.136468712292399 1
-0.325573459647795 1
0.188746727318215 1
0.121422129346854 1
-0.0906213848643955 1
0.0429369221367704 1
0.441890303961586 1
-0.364462798862866 1
0.61293621293511 1
-0.617663327178222 1
-0.0674290661167943 1
0.573519299929342 1
0.459103040400847 1
-0.281498151361886 1
0.865024096212077 0
-0.43312021954089 1
-0.425323963538725 1
0.554883161266889 1
-0.827873691223999 0
-0.229295801650931 1
-0.191133635438894 1
0.653707513201648 1
0.231832798220204 1
0.058190762237936 1
0.884349283734572 0
0.840626601409557 0
-0.248530598209164 1
-0.123231834296736 1
0.0751826404730493 1
0.360443975506429 1
-0.222759543392318 1
0.381616549237837 1
-0.422823860038137 1
-0.222375524191335 1
0.458093849178014 1
-0.0537095013905821 1
-0.194232886188546 1
-0.240638153621333 1
0.694084672267412 1
-1.30568977132979 0
-0.449070462297438 1
-0.155815816433041 1
-0.597621920328295 1
-0.610447054341739 1
0.392835575215508 1
0.341257037085466 1
0.506458701733146 1
-0.39523638521179 1
0.108640825662115 1
-0.114440098373258 1
0.0581872650390601 1
1.00737959363256 0
-0.0312171738352511 1
-0.241390644926698 1
0.242906444117993 1
-0.420950796767938 1
0.216589845219551 1
-0.0200981298191059 1
-0.498730748399242 1
-0.0946423314356689 1
-0.905706318769807 1
0.101199311984262 1
-0.824401798365644 0
-0.0425860383717673 1
0.0407864704668202 1
-0.300310558841841 1
0.245106360503026 1
-0.423490988833052 0
0.153254735848741 1
0.408718191827665 1
-0.91950402971749 0
0.359257731899799 1
0.421234152816403 1
-0.496852706308407 1
0.173754030840638 1
-0.30233516539015 1
-0.332297655727559 1
-0.339600875352582 1
0.444315585880308 1
-0.428238356906806 1
0.0499449694158582 1
0.41330922415446 1
-0.217723566685135 1
-0.219873428282876 1
0.0452527790315979 1
-0.504632781648782 0
-0.35716657382368 1
-0.528607748458519 1
0.000523841277375148 1
-0.356646151010293 1
-0.739170442787457 1
-0.0278619056912158 1
-0.424560468621776 1
-0.48423177696575 1
-0.040975419399999 1
0.218606416481409 1
0.111903215964937 1
1.16894025406746 0
0.534215687809792 0
-0.223105465711736 1
0.213372736761138 1
0.0719641184113313 1
-0.0663187511714494 1
0.322399644121822 1
-0.338357646417784 1
0.286262570323784 1
0.680475292635008 1
-0.123884964295418 1
0.472361515142395 1
0.487602018284721 1
-0.071829252878454 1
-0.493591039347963 1
-0.110324286132109 1
0.697598309771671 1
0.239881627126688 1
-0.124393712375968 1
0.844212392495647 0
0.608842062862545 1
0.453916379619528 1
-0.320885637808838 1
0.090625090587003 1
0.506105167703448 1
0.0252045025911316 1
0.250460741239635 1
-0.103124364927671 1
0.486184166636209 1
0.253593659381585 1
-0.0224899863836005 1
-0.157031156465657 1
0.00149215179559717 1
0.709373203603336 1
-0.172654819147268 1
-0.0778834409014825 1
-0.343386550779553 1
0.298556182506766 1
0.0537274507048844 1
0.0377537841653594 1
0.799658716027532 0
-0.614090696953373 1
0.0826950354076355 1
-0.211197898770631 1
0.972929327600935 1
0.444068423991592 1
0.231059552027494 1
-0.305790375575518 1
-0.40230330204888 1
-0.276489799805144 1
-0.346508172835284 1
-0.375641819771669 1
0.314213966546776 1
0.327477218127794 1
-0.634332910409291 1
-0.0973337480974616 1
0.300907508499874 1
-0.106639657199542 1
-0.201213273161393 1
-0.685321420480307 0
0.852392457860139 1
-0.742749142699665 1
-0.345282839723204 1
-0.234599548270608 1
0.076773483476958 1
-0.490116044029929 1
-0.241186284591125 1
0.385525530484594 1
-0.381848168867539 1
-0.0177741507342725 1
0.404639430490029 1
-0.715623068572441 0
0.407007525267264 1
-0.372860722602271 1
-0.232900690479784 1
-0.366923958375372 1
-0.476258531716691 0
1.02185935612648 0
-0.298526014558769 1
0.193314460849423 1
-0.114096877336871 1
0.170017997947367 1
-0.181819808040989 1
0.339823536361906 1
-1.22920203788831 0
-0.106660300166146 1
-1.3358109401422 0
-0.104029307015848 1
-0.117912429719104 1
-0.514351700223041 1
-0.576110961101599 1
-0.117838700979865 1
-0.172224602205672 1
-0.275409305111491 1
0.254053165366289 1
-0.277719087992858 1
0.106541311205165 1
0.820784939726104 0
0.290153656604771 1
-0.0949849667979124 1
-0.632497644634535 0
0.548038333024596 1
0.21031716748538 1
0.375565647962809 1
0.35563204555309 1
0.396615609217749 1
-0.273383561106154 1
0.428912387077361 1
0.161092306989285 1
-0.196384602152859 1
0.00785339012928804 1
0.191500073502916 1
-0.578189342809882 1
0.0617033915824025 1
0.942661288096055 0
0.553727662843956 1
0.538864531912805 1
-0.721440007446808 1
0.684001651269937 0
0.393885184780334 1
0.79783049215628 1
-0.118244664185799 1
0.462245439044998 1
-0.0763377249996939 1
0.100209082189832 1
0.364037819200651 1
0.627254420366683 1
0.573745472249339 1
0.627387421522317 0
0.381750789235945 1
0.463772019216927 1
-0.803965650355761 1
-0.168760876957422 1
0.740831156399218 0
-0.0755517707676286 1
-0.560466904981007 1
0.54232632902224 1
0.115756664185896 1
0.388526112854659 1
-0.11940521818094 1
0.345837143921284 1
0.780799118837714 0
0.40793326961734 1
-0.399697777392919 1
-0.288379633353435 1
-0.385568870049264 1
0.570395708413371 1
0.450042181746492 0
0.581929296924718 1
-0.648729384237706 1
-0.584864583133363 1
0.684548917698044 1
0.593986183447697 1
-0.540185414932358 1
-0.310422047018785 1
0.0403149717421142 1
0.0419276303719427 1
-0.127803234237362 1
-0.516585554468623 1
0.0436649482990374 1
0.472109955677288 1
0.114931133020266 1
0.0700111400121781 1
0.462972101868972 1
1.07582690793455 0
0.348939052821489 1
0.476770077516002 1
-0.678890879171978 0
-0.383005627872488 1
0.0364173721785811 1
0.279262476642342 1
-0.0805925834393506 1
-0.292353088515499 1
0.163469594147503 1
-0.536378925730273 1
0.0455235979367039 1
-0.732320659636671 1
0.394415220156115 1
-0.0677460418723235 1
0.108198883198454 1
0.249517596339124 1
0.210956234748104 1
-0.341144955455846 1
0.520684258749533 1
-0.0412878382853705 1
-0.045990633138571 1
0.0206155139529012 1
0.348565174688538 1
0.0512858858198135 1
-0.237944819472122 1
-0.290595882420901 1
-0.44162641392005 1
0.109570722855165 1
0.0194573633010348 1
-0.174938093609829 1
0.0110871497658377 1
0.154142230915611 1
0.839111478462243 0
0.801893189969446 0
-0.775392367994239 1
-0.316414524742049 1
0.690300501340795 1
0.195740008678417 1
0.421487069819247 1
0.404711672364268 1
0.371689953981708 1
0.00018936399465011 1
0.461563085740199 1
0.223762156301614 1
0.100023278276596 1
0.0507599457128528 1
0.236978381017767 1
0.215102516257484 1
0.517391760344525 0
-0.0160913014766005 1
0.488221553923239 1
0.148666587981285 1
0.286912343447187 1
-0.061056202648111 1
-0.148782124111776 1
-0.93623132485507 0
0.110982345277649 1
-0.505349364747938 1
-0.427771228054966 0
-0.149981964592355 1
0.480748232488053 0
0.706839267896053 0
0.00905911543649127 1
0.514268168171948 1
0.707617827076499 1
0.591035371413861 1
-0.0930556600689777 1
-0.550761821364964 1
-0.552701876486622 1
-0.50865601656023 1
-0.690846353528643 0
-0.0814204217873696 1
-0.435040388505014 1
-0.223166098209123 1
0.629302295477116 1
-0.526283207769127 1
-0.0769672097221635 1
0.346948445064658 1
0.0966813665236588 1
-0.422905738392569 1
0.179643573815068 1
-0.36095413631271 1
-0.179380451899411 1
-0.333903727242413 1
0.110721915646757 1
-0.158307228036493 1
0.274772043472992 1
0.611943104731054 1
0.163043474368761 1
-0.308235984618483 1
-0.273265318696608 1
-0.52387778609971 0
-0.323698250962695 1
0.188411080318421 1
-0.274883572446357 1
-1.43629967051312 0
-0.549237505461614 1
-0.0702434278607872 1
-0.0396779187218353 1
-0.641149309788586 1
-0.781170259837292 1
-0.102460231114923 1
0.420976191321105 1
-0.3872047997897 1
0.313095476857234 1
0.0545119977947371 1
-0.775581834414225 0
-0.358065922279401 1
-0.271238910638401 1
0.3720035070587 1
0.0857364809387708 1
-0.499148081279031 1
0.342662434503799 1
-0.250595407847234 1
-0.0118749734893042 1
0.169967563071381 1
1.03069481403334 1
-0.466002660360569 1
-0.32854359047822 1
0.0876741641627906 1
-0.328091954283062 1
0.528436371126665 1
-0.605452812608894 0
-0.190007575907642 1
-0.516734547815271 1
-0.449225603306369 1
-0.564792984191181 1
0.428865641494067 1
-0.296752954001531 1
0.195882601649014 1
0.12015155169428 1
-0.658899994113239 1
0.0497439386570249 1
-0.557458505340803 1
0.0935736355479203 1
0.419858521917553 1
0.0511193277717802 1
-0.0797570427847766 1
0.196289143157787 1
0.191399017287504 1
0.00331479524147967 1
0.158011909252635 1
-0.610497057944037 1
0.113216780240426 1
-0.0531965940869048 1
0.636422218535852 1
0.335316607186143 1
0.347351538279586 1
-0.749176241385255 1
-0.253216025777375 1
0.00787267223839058 1
-0.392277855919426 1
0.275353113736319 1
-0.0474234231985378 1
-0.585860824227897 1
0.516640676822072 1
0.154985886690469 1
0.520011948913738 1
-0.422772029979595 1
0.755270906070689 0
0.0674406392125019 1
-0.317324724402276 1
-0.171548196340998 1
0.449988043883739 1
-0.0235147556392692 1
0.318705128607666 1
0.00615020049447736 1
-0.421343625824204 1
-0.328919091818894 1
0.129049563119577 1
0.147154001919993 1
0.155764703025697 1
0.738177787841784 0
0.00286841069024479 1
-0.285350594075666 1
-0.443712336216243 1
0.34521962434847 1
-0.85186701324621 0
-0.440487781005559 1
0.425183983398218 1
-0.782408653517867 1
0.0961188353608138 1
-0.501644001633224 1
-0.42305084570541 1
0.456495535534925 0
-1.07250192521571 0
0.494743944377404 1
-0.599511782893578 1
-0.256375762475296 1
-0.125649799671768 1
0.1094630249235 1
0.430351322385704 1
0.221736373166582 1
0.389137824805061 1
-0.276474185597173 1
-0.215743829808974 1
-0.0552788224682771 1
-0.772851135227578 0
-0.139602181356129 1
-0.0569976234118913 1
0.219391544632882 1
-0.351011491975267 1
0.0463595065919589 1
-0.12031187748734 1
0.0414864900983722 1
0.243745655869527 1
0.433315989611741 1
0.659874581738596 1
-0.00350929165671222 1
0.170308898778376 1
-0.635670434847593 1
1.08806637878211 1
-0.0654842039425939 1
0.0596282320679393 1
-0.355171568002264 1
-0.349776290965368 1
-0.41674459016305 1
1.06067555702645 0
0.901679462082517 0
0.502519615001505 0
-0.468307892374996 1
0.0782508253311657 1
-0.13941124819225 1
0.427701574855082 1
0.474857279824963 1
0.809603407719345 1
0.253647234220381 1
-0.0230150940882999 1
-1.09333956469622 0
0.968918104184483 0
0.587070864850815 1
-0.211959887143263 1
0.0554098701078046 1
0.756810924383101 0
0.00633173283354698 1
-0.435228885740252 1
0.943246256973581 0
0.253749474338429 1
0.259327147726467 1
0.494238522058886 1
-0.33457287621905 1
-0.077464646209577 1
0.282207674441639 1
-0.257977331328058 1
-0.943935679260564 0
1.01656897032198 0
-0.506841721360849 1
-0.40764988509623 1
0.0165372325898904 1
0.587999667772569 1
0.441630267338086 0
-0.116578753049223 1
-0.00530746976268828 1
-0.393828153087126 1
0.185473061319535 1
-0.960668676380283 0
0.726342717570556 1
0.121536460051243 1
-0.608553514512111 0
0.068144191754717 1
0.410201037430844 1
-0.466143820261473 0
0.137164362499452 1
1.10778855256028 0
-0.0193512966402425 1
0.114168880463276 1
-0.296587642795056 1
0.850972425536846 0
-0.11323595356608 1
-0.10711059769155 1
0.0680460171175394 1
0.108540473111253 1
0.0998924219027067 1
-0.181012908943942 1
0.520625514344362 1
-0.0108379534686785 1
-0.435263168925742 1
-0.0360906511701686 1
-0.188030820444743 1
-0.282057517937829 1
-0.433531411902665 1
-0.193293650460585 1
0.119896805338203 1
-0.851156049422753 0
-0.0350918902939419 1
0.0943430430500233 1
0.489357364151355 1
0.0667870813760653 1
0.335128447429878 1
0.0391682581762823 1
0.364348855684736 1
0.317957384494801 1
0.128614014972536 1
0.103145632309532 1
-0.417694298389497 1
0.74479583209518 0
0.350447838084529 1
0.258810805691703 1
0.129354108773819 1
-0.0369183278476772 1
-0.453415206943436 0
0.300800332922123 1
-0.0690760850683868 1
-0.281115333089188 1
-0.896842829270346 0
0.372526524424268 1
0.348106329215958 1
0.146759592651678 1
-0.141172958456487 1
-0.137428932586167 1
0.101759147689309 1
-0.509722484814911 1
0.460666261558388 1
0.0155147505304973 1
-0.0105473600909386 1
1.08369436951712 0
0.199393623959759 1
0.126560409281268 1
-0.225304412480673 1
0.319332216704037 1
-0.242341283782616 1
0.299337804405624 1
0.417892495070001 1
-0.885998360667055 0
-0.628073759951271 0
-0.65638269755991 1
0.573312985087445 0
-0.538372940613438 1
-0.329437220221762 1
-0.148187024924839 1
0.512326375457908 1
0.240459502913815 1
-0.593588322902996 1
0.0550240979095199 1
0.124554518895819 1
-1.06341032605884 0
0.393620956348782 1
0.33955524787458 1
0.66945962863159 1
-0.135069830525213 1
-0.134508261446499 1
-0.290907653651875 1
0.753393262231207 1
0.214836903990217 1
-0.519961048575374 0
0.428865280064691 1
-0.487367482222399 1
0.0717989257984553 1
0.322205763055799 1
-0.72995587733287 0
0.326688777001604 1
0.646378096208765 0
-0.0996578510203836 1
0.0201619824742099 1
-0.16605122262174 1
-0.120710939463134 1
0.0575919787295009 1
0.199812193025177 1
0.592430711180109 1
-0.139779190154375 1
-0.64260530324582 1
0.0670938986129092 1
-0.232074531102487 1
0.108300964634092 1
-0.993693059694148 0
0.42915138635707 1
0.254723963583843 1
-0.689067528905349 0
-0.0371764835498487 1
0.137258545573646 1
-0.367771753936674 1
0.269847081254764 1
-0.0467514176145405 1
-0.176277793194649 1
-0.983010039725023 1
0.054221060386676 1
-0.415773103831536 1
-0.0174566196980656 1
0.405304558297335 1
0.447743455829794 0
0.0974715007171481 1
-0.277323016336199 1
0.0750916837767505 1
0.0266948280721438 1
0.380142192479676 1
-0.543660417388946 1
0.200763116258376 1
-0.532234350768797 1
-0.488006526774881 1
0.498423484142986 1
0.481287484320794 1
-0.431436171686947 1
-0.702094445825606 0
-0.708158902210175 1
0.248234230151444 1
0.178203746912145 1
0.77575240994884 1
-0.270636990263626 1
0.098077311922432 1
-0.0928286380882807 1
0.178000848891513 1
-0.698783268742359 1
0.68162844721954 1
-0.0806686611220006 1
0.299670760888549 1
0.350956142391486 1
-0.638445692309719 1
0.501235839036776 1
-0.480162639155546 1
-0.0203215104042688 1
0.00805253519802273 1
0.27793849883726 1
0.527657480560688 1
0.115005960307305 1
0.341754162682031 1
0.47806444146496 1
-0.0105725419443332 1
-0.571987555997579 1
-0.362801594220273 1
-0.412716485527761 1
0.691900330137381 1
-0.481397995925669 1
0.554916372245893 1
-0.112292834230651 1
-0.494358164801462 1
0.189435144553181 1
-0.333748127915423 1
-0.346358720065423 1
-0.455570701431141 1
-0.353180041762841 1
0.040417598857126 1
1.22051188678861 0
-0.297622719715389 1
0.432941066705922 1
0.0138598697088145 1
-0.0100213352368343 1
-0.295113536413665 1
0.10807002179085 1
0.24732202868519 1
0.867004494587448 1
-0.53943815892857 1
0.648467369720372 1
0.56460504483724 1
-0.325189748895647 1
-0.0114050953631503 1
0.209466133493218 1
-0.595658136748633 1
-0.226410240440486 1
0.0998361646952285 1
-0.524354123151353 1
0.231941500424881 1
-0.607811893204022 1
0.139983098031432 1
1.59561750407793 0
0.280744324212926 1
0.909682724362784 1
0.584084016628501 1
-0.126323720055806 1
-0.185857395548431 1
-0.364617107670936 1
-0.454357995494635 1
0.499749728847387 1
-0.307117521743368 1
0.0554489603051285 1
-0.197921048761726 1
-0.233522887906514 1
-0.164971750995551 1
0.479396267330652 1
0.737368502057677 1
0.584462491104691 1
0.318292640237942 1
-0.151977684618781 1
0.66884501749298 0
-0.316544042831993 1
-0.177186658645653 1
0.476553813618518 1
-0.29187349719295 1
0.726143101844547 0
0.0220446824894674 1
0.332836043008953 1
0.0681073056648828 1
-0.138592566917056 1
-0.284781922321481 1
0.510895488556113 1
-0.178175763488806 1
-0.167632181805101 1
0.0801925523253229 1
0.138648261460015 1
-0.37338651181282 1
0.429006777497881 1
0.424930289716034 1
0.749595144944255 1
-0.533527335748358 1
0.0458206160103356 1
0.0529587180189997 1
0.23298051574939 1
-0.765183279033458 1
-0.240007511860326 1
-0.394093336609798 1
0.26217527199279 1
-1.04999496068394 0
-0.299802902348119 1
0.561791568308731 1
0.25157905590469 1
-0.0455812286670239 1
0.438652611644495 1
-0.152806419725023 1
-0.627010306319569 1
0.305691253551511 1
-0.246892558212738 1
-0.0117298163005225 1
-0.815484607460517 0
-0.12157282820393 1
-0.900866744627251 0
-0.39442330321439 1
0.770567092972208 0
0.570257036737615 1
0.0538521516153595 1
-0.798852755939093 1
0.272707922686598 1
0.44693683707632 1
-0.557157610481873 1
-0.0419646771190108 1
-0.238608650448773 1
-0.948002767592053 0
0.342032504696419 1
0.185104731154101 1
-0.315451246442748 1
0.289631347352743 1
-0.273976238887395 1
0.355473967141838 1
-0.335472638521401 1
0.523873135412307 1
0.290254037018579 1
-0.797553092003252 0
-0.148115727300242 1
-0.21801761684611 1
-0.141428714676295 1
-0.0923914897053082 1
-0.59042153740513 1
0.316092892304385 1
0.401357875485754 1
-0.117343820190867 1
0.151203417300908 1
-0.186901467074507 1
-0.164091081286485 1
0.233333767573695 1
-0.283710457620613 1
-0.667111639469741 1
0.178625040025194 1
0.13319280144814 1
-0.897458332545844 0
-0.0843240276798912 1
-0.029880905051157 1
0.540379508309466 1
-0.518463466980766 1
0.37407630319849 1
-0.121125456073651 1
0.709815818259391 0
-0.571663962995323 1
-0.18269581824629 1
-0.257264239560591 1
0.363904952258181 1
-0.0352592059454402 1
0.226273661471708 1
0.123536222521471 1
-0.56890492885684 1
-0.138393035738015 1
-0.369878320123571 1
-0.526891232429698 1
-0.180481817367531 1
-0.736324301453889 1
0.0938624182678912 1
0.00819051903019824 1
-0.160796981949046 1
0.195403182442951 1
-0.000757200533851976 1
0.327321016478842 1
0.778483960797387 1
0.208939400620341 1
0.26786870856233 1
0.356720857312634 1
-0.494109842554286 1
0.466701605798491 1
0.10503260589306 1
-0.0481119828141874 1
-0.0570961860859979 1
-0.0188501301926607 1
1.18250136987859 1
-0.356958440892126 1
0.613234348964678 1
-0.11192635978537 1
-0.184716829024986 1
0.731215914306163 1
-0.17117210193589 1
-1.00172645032418 0
-0.857487642643816 0
-0.948200902810692 0
0.369170907033289 1
-0.609526102066528 1
-0.203135880990438 1
-0.0855503686950552 1
-0.303114250873512 1
0.0365879055727453 1
-0.543456627753522 0
-0.144166674750863 1
-0.577070457854615 1
0.360433761398822 1
0.621738496713734 1
0.660951171244624 0
-0.265149525332471 1
0.250597617642872 1
0.00419569894087597 1
0.169298720023908 1
-0.335399214919943 1
0.347752813037749 1
0.226991507401857 1
0.152658593039632 1
0.103536819007774 1
-0.463938483008331 1
-0.316383549601203 1
-0.318049020016434 1
-0.302958673184285 1
-0.0143029277405011 1
0.341616838291544 1
-0.190307940011752 1
0.502961663826988 0
0.670450414782682 0
0.348183304808155 1
-0.207597481397296 1
-0.334654781265512 1
0.160923526283583 1
0.982391379899715 0
0.716615193696185 1
0.0255336667569878 1
0.404192825016786 1
0.397162494235832 1
0.0136848409216681 1
-0.0694809008098061 1
1.42656799297364 0
-0.070638676430893 1
0.627693878378252 1
0.0608451317844845 1
0.21415050595252 1
0.390019035806697 1
-0.995412404957725 0
-0.697902639354972 1
-0.933492335728391 0
-0.0405220017087099 1
0.638883458698955 0
0.149660199172 1
-0.0720987449488201 1
-0.334897559960608 1
-0.0324011481046864 1
0.623493026134967 1
0.695900677860644 1
0.243717213573589 1
0.0743487035368457 1
-0.211481296368507 1
-0.217566560029118 1
0.684217279459692 0
0.362324082688117 1
-0.716620699140261 0
-0.318938761553847 1
0.280809124935989 1
-0.442801097435743 1
-0.222195444725608 1
0.271444617417781 1
0.520001718579542 1
-0.942570525159545 1
-0.425905187510397 1
0.0489290624982409 1
-0.36395976495435 1
-0.383967234974487 1
0.622624176273407 1
-0.252887050571675 1
0.662770531360738 1
0.346564132036568 1
-0.238773701211755 1
0.290904834370485 1
0.822808180276976 1
0.265838800650633 1
-0.589252058737779 1
0.290299038226484 1
0.870187276181633 1
-0.639701818527849 1
0.09604794756423 1
-0.34799453260647 1
-0.606404997701111 1
-0.187148061127302 1
0.554278332911494 1
0.301659053468727 1
0.369368531211494 1
-0.88723682776147 0
0.455209986419544 1
0.162543705859383 1
0.0913886639726231 1
-0.321135696901228 1
0.1953778737975 1
-0.39150214259947 1
-1.0309089800139 0
0.476438450324995 1
1.05199727028438 1
-0.898754733190404 0
0.411344256965483 1
-0.0304272140493191 1
0.64525241178998 1
0.351750808586669 1
-0.0829205089825369 1
-0.705979985594403 0
-0.248267573012177 1
0.209115911815522 1
1.00433369228339 0
-0.141455537392486 1
0.13568686415364 1
0.178824238911741 1
-0.183875436042876 1
0.30785693570576 1
0.222956967267153 1
-0.619127192285007 0
0.0702196722597105 1
-0.58052398617091 1
-0.277489609179792 1
0.565461895659082 1
-0.183764365895723 1
0.171431747869983 1
-0.0899498612736598 1
0.349306001431385 1
0.33944185008824 1
0.656096805278819 0
-0.273662263141785 1
0.511143108234317 1
-0.272827103045427 1
-0.607141643219814 0
0.295224906765014 1
-0.105290478412652 1
-0.643609893067401 1
-0.451704577581343 1
-0.426318879020581 1
-0.410775100702017 1
0.624433120851103 0
0.364385876651095 1
0.101433099267613 1
-0.920038230723117 1
-0.913994672970402 0
0.401673314531814 1
-0.411900382162254 1
0.338520590708546 1
0.168886383945475 1
0.0680200892210846 1
0.30169278066274 1
0.252232010610434 1
0.618870783335508 1
-0.536422609658454 1
-0.00706306575972698 1
0.818513186030799 1
0.10598754045086 1
0.226868280887963 1
0.610363017054552 1
-0.186873798674658 1
0.0725399267975675 1
-0.340183984482164 1
-0.511302921467163 1
0.221748653850495 1
-0.722321762823498 0
-0.149980411261328 1
-0.365709729399431 1
-0.223039132025276 1
0.0424925128811346 1
-0.190870524852045 1
0.94318062786546 0
-0.159795842462621 1
-0.625905289649611 1
-0.896492923107788 0
0.5022330938175 1
0.215210103367057 1
-0.659371216439787 1
0.127883025183304 1
-1.01307001253914 0
0.11075144734888 1
0.196190002125919 1
-0.236376008057173 1
0.146231342534332 1
0.0535181036864695 1
-0.156850222395523 1
0.734881103588406 1
-0.286732860730023 1
0.423017856241401 1
-0.112927068568327 1
-0.850197513339443 0
-0.589067391943887 1
0.112890325946866 1
-0.0634807131038759 1
-0.697801863775295 0
-0.328911179897956 1
1.12257096848291 0
-0.4137830336649 1
0.122346085483366 1
0.0756129338159214 1
-0.285962552746296 1
0.0896613639847227 1
0.384912293866757 1
0.0450166602551336 1
0.280468368066175 1
-0.174164910983516 1
0.894539667637663 0
-0.0376989241559576 1
-0.47161729882172 1
-0.0552830523130699 1
-0.377174067359111 1
-0.598151738978772 1
-0.235630645463274 1
-0.56909572159696 1
0.358690800792857 1
0.210375449935602 1
0.417629683925363 1
-0.216056267268217 1
-0.387972201627709 1
0.350072055520036 1
0.528455895996801 0
-0.459250421512358 1
-0.712094741125405 1
-0.60633570837076 1
0.379324443706908 1
0.125050637971969 1
-0.293484600517503 1
-0.45839948107483 1
0.355985859635446 1
0.156417495341649 1
-0.300684361653264 1
-0.242414303173623 1
0.668170582229399 1
-0.551596596987022 1
-0.0745405816983516 1
0.215703085280131 1
-0.371291440018054 1
0.145886588868953 1
0.392247605911672 1
0.165900449970124 1
-0.362414292042449 1
0.400502112916157 1
-0.131959751193309 1
0.604453138782387 1
-0.188132545727409 1
-0.157674297887471 1
-0.62746701705059 1
-0.105170588657475 1
0.385258179230062 1
0.35207122188683 1
0.0437404006826401 1
-0.546061494715778 1
-0.759993013120222 0
0.362941440912752 1
0.302402338883165 1
0.864045790680202 0
0.26630299353473 1
-0.100533733343903 1
-0.194950621256002 1
-1.05541951350582 0
0.0205318666181834 1
-0.0914981940207942 1
-1.02108851143359 0
0.445560915303732 0
0.138917551458324 1
0.289633543278335 1
0.41436639839467 1
0.0611309418907307 1
-0.277804373874857 1
0.464806852905916 1
0.650262697857175 0
0.783477071596414 1
-0.498567288693302 1
-0.1754683985214 1
0.45205825391691 1
-0.268687182030012 1
0.147675947378125 1
-0.578206324074858 1
0.0441857527324037 1
0.321756557365216 1
-0.0314849785561566 1
0.000940666406702546 1
-0.0428596415060546 1
-0.229820857699569 1
-0.000140484304408495 1
0.146288056394492 1
-0.55831539973103 1
-0.428891459534233 1
0.566793983936315 1
-0.167381136439177 1
-0.19886514162423 1
-0.261915488511995 1
-0.350845911761294 1
-0.12955264369384 1
-0.0588365623051619 1
-0.282140360104539 1
-0.0579835473358608 1
0.619999818013963 1
0.540277253312996 1
-0.167087351265001 1
0.340295695964271 1
0.155022815090516 1
0.0206546268352665 1
-0.417281996146245 1
0.428184577644148 1
0.328381110330705 1
0.34802679745893 1
-0.724602049519745 1
0.427967269511674 1
-0.843422692143817 1
0.755217008707811 1
0.00759258517501328 1
-0.842268633746561 1
0.288557014845061 1
0.46286268774272 1
0.23858238455699 1
-0.136114847959299 1
0.203117184606406 1
-0.338054758698474 1
0.619100580055913 0
0.670475551296341 1
-0.365628629018633 1
0.261375705904442 1
0.678006209350547 0
-0.0806967823568861 1
0.427041484481001 1
0.0262565734048665 1
0.608399631546797 1
0.645867142916356 0
0.602368032952845 1
-0.00194590711240419 1
-0.0521746835852425 1
0.121223075016298 1
0.114269212415132 1
-0.6470132673882 0
0.692982533109187 0
-0.235719383045937 1
0.0609399757805601 1
0.337536483481054 1
0.461458799690987 1
0.281421052617172 1
-0.19303976116676 1
-0.368761182371192 1
-0.203238143086538 1
-0.182122505680779 1
-0.239377485941726 1
0.341028298149245 1
0.218909143609624 1
0.13142123516044 1
0.649563182908532 1
-0.17772460529265 1
-0.182015170687342 1
0.320005915159074 1
-0.199953997907671 1
0.0459351819430066 1
0.103764319793839 1
-0.339074412448344 1
0.740600506248333 1
0.600359450300186 0
-0.754473377850254 1
-0.514626578757074 1
-0.567090221685098 0
-0.615100952951141 1
-0.236988684024799 1
0.257337123848378 1
0.788827937588029 0
0.131465121076612 1
0.445297231401425 1
-0.319996026203644 1
0.609419343019856 1
-0.170087110691774 1
-0.17509407243864 1
-0.295907302033913 1
-0.406029609732339 1
-0.00353532417999621 1
-0.014352123920285 1
-0.0132242714345686 1
0.349394573636158 1
-0.849879464787237 0
0.40535795894636 1
0.182499154047667 1
0.304009658508227 1
-0.780938451695208 0
0.0531300875482741 1
-0.581115179023987 1
0.0721031959314223 1
0.588858312319542 1
0.335733325045596 1
0.239083685910702 1
-0.202653958404203 1
0.280184030636039 1
0.404080381910143 1
-0.478759880001642 1
0.503120761693306 1
-0.241849024034158 1
-0.122418964375913 1
0.228745691005759 1
-0.550513304595554 1
0.154971698350882 1
0.434882489587796 1
0.261448552286519 1
0.440509072001446 1
-0.0594961712391543 1
0.327936255434144 1
-0.746359879107132 0
-0.566397666554905 0
0.10949533791322 1
-0.9602074705125 1
0.0307224984877072 1
0.421075461674062 1
0.339257038622856 1
-0.326635574994931 1
-0.192613694076762 1
0.380962776819864 1
0.684889758906419 1
0.281602929679155 1
0.619941179502438 1
0.0606222106229078 1
0.101170518020327 1
-0.0847211603712771 1
0.363970413531036 1
-0.318515962288276 1
-0.699287118095255 1
-0.154216390516032 1
0.433484448828357 1
0.105153820350324 1
-0.394786233889732 1
0.101634190065771 1
0.183439290604108 1
-0.194177387060513 1
0.254242079751091 1
-0.480020212876424 1
0.126325861247082 1
-0.259932229173084 1
0.310430559778722 1
-0.132663865762555 1
-0.157075464699219 1
-0.312558602252358 1
0.044602076211196 1
-0.307283348046472 1
0.583641927754884 1
-1.32374003049401 0
-0.450726634565927 1
0.627679361526485 1
-0.205774582383992 1
0.245783864955629 1
0.558402941265125 1
-0.203342781389889 1
-0.0936647748610884 1
-0.130235625879563 1
0.627245117658569 0
0.445962482278414 1
-0.0783293646164361 1
-0.217845347420473 1
-0.0687282492478833 1
-0.0549820707953615 1
0.0805211071034032 1
1.07912537254961 0
0.10936561164788 1
0.348284025865325 1
-0.657443829235977 1
1.14631324815989 0
-0.310464895334654 1
-0.0706278389247616 1
0.465198600605476 1
0.0580831805801404 1
0.0263322822607233 1
-0.205195488932317 1
-0.336651088326219 1
-0.350947555807208 1
0.134113755072573 1
0.503425033152459 1
-0.234450466297021 1
0.787553146137526 1
-0.427261268294944 1
-0.919065718129389 1
0.203106194880327 1
0.0132918820977323 1
-0.0294299853354456 1
0.223767931603057 1
-0.0692128184219536 1
0.714569596222453 0
-0.235880519655718 1
-0.648166501562515 1
-0.425073113830198 1
-0.112661208950846 1
-0.514421637545975 1
-0.282218598475206 1
0.358823979196789 1
0.00578318737598767 1
-0.249958985360481 1
-1.29183825547981 0
0.157135829846894 1
-0.421741792599799 1
0.238756370416049 1
-0.137059583582255 1
-0.16809329190346 1
-0.0650478592365363 1
0.765221339818943 1
-0.813277616810927 0
1.17925137421309 0
-0.0976424721357723 1
0.768045391218813 0
-0.330366590683945 1
-0.26579400199296 1
0.147988187674353 1
-0.20054641719666 1
-0.0446024457629805 1
0.0834120395162935 1
-0.938506805256387 1
0.384469907590668 1
0.640204652713603 1
0.248843783774867 1
-0.0199699037817522 1
0.29138507737794 1
-0.45526243875914 1
-1.26013615058881 0
0.144319704740022 1
-1.37877802538989 0
0.401635996268621 1
0.528672148064113 1
0.244139826172691 1
-0.0943509862034543 1
-0.133977598816862 1
0.204592797652426 1
-0.0180987357518354 1
-0.868988580664038 1
0.615553270916814 1
0.094747875888727 1
0.241913004933546 1
0.515194696967872 1
0.255236335773345 1
-0.108210446795024 1
1.05927542721986 0
0.0740295747899378 1
0.766001841676206 0
0.23005557688859 1
-0.424333530375561 1
0.257888370587719 1
-0.458754732191196 1
0.306088602270317 1
0.765609320632753 0
0.155623848049028 1
0.643557674558647 0
-0.745108345383061 0
1.06147160873077 0
-0.305606959391209 1
-0.525493229850664 1
-0.219743783781463 1
-0.353579196771847 1
0.187422510402822 1
-0.136025038473115 1
0.588616544855972 1
0.606249703854158 0
0.420564425421217 1
0.446265186261797 1
-0.0833905808940572 1
-0.296749468228105 1
-0.498596664061493 1
0.0431376663046011 1
0.394870038920884 1
0.244870215572169 1
-0.817836487670623 1
0.374541230395473 1
-0.76479121285889 0
-0.454062118813402 1
-0.442537549304708 1
0.101869461024568 1
-0.433989651633993 1
0.026610085738228 1
0.264813178485182 1
0.999801655416999 0
0.926140833254921 0
-0.184761899009752 1
0.128107840175414 1
-0.135373261555748 1
-0.683140129832832 1
0.20724799923998 1
-0.284799939641463 1
-1.18444258176332 0
0.16217150508231 1
-0.0286779455438495 1
0.192838951866603 1
-0.60509971731814 0
0.48730322334978 1
0.285504942010822 1
0.415593606216044 1
0.348951808327864 1
0.0913137232194883 1
0.111567711994384 1
0.923195539307177 0
-0.4239264893768 1
-0.111540589760759 1
0.113644414650905 1
-0.467644461217372 1
-0.327626756082855 1
0.500009477960257 1
0.099242692585695 1
-0.583014748162876 1
-0.134539248323259 1
0.130531789705896 1
-0.309909029734211 1
-0.405028734634634 1
0.17818295172024 1
0.446870023523575 1
-0.235950677208827 1
0.316752274575033 1
-0.19975021319792 1
-0.0271424766341975 1
-0.652018973394048 1
0.0130610605433351 1
0.582273466365083 1
-0.346021282145715 1
-0.263939147930117 1
0.78856519407431 0
0.00968750737023733 1
0.126944791055951 1
0.449777071331595 1
-0.116173302683312 1
0.173466932776721 1
-0.401687638615417 1
0.0656308895199479 1
0.757397329357842 1
-0.251704666754987 1
0.239323100524624 1
0.195921954699155 1
-0.78732609858295 1
-0.330784388621434 1
0.316342095377498 1
0.459452034004318 1
-0.25701353041504 1
-0.241233208879286 1
-0.439836201782189 1
0.563825655487119 1
-0.348221994048803 1
0.184207619408585 1
0.171514745181337 1
-0.166193546920703 1
0.294493581651837 1
-0.257223846578004 1
-0.466281526486612 1
-0.810819345502151 0
0.133944388921069 1
-0.642931705924735 0
-0.00138636594609576 1
0.312479679255405 1
0.192150575188786 1
-0.176270418058653 1
0.116226081599127 1
-0.211320121875679 1
0.159783640779212 1
0.0634187715125606 1
-0.500846951321574 1
-0.702985233884785 1
-0.500980727532038 0
-0.0857216940879962 1
0.520667398068442 1
-0.134852409065711 1
-0.612785234573935 1
-0.228666782408542 1
0.142505971318362 1
0.137652960007496 1
-0.691315434594312 1
0.0942345829410956 1
-0.817384834291874 0
-0.632458542230092 1
0.754584599136185 1
-0.0404079019069033 1
-0.219123728225871 1
0.0886048464751526 1
-0.408126642964134 1
-0.273025441059937 1
0.0998195874592861 1
-0.148688927996798 1
-0.0911695018132313 1
-0.241295721662916 1
0.456355121749174 1
0.00384619532624263 1
-0.312141201946539 1
0.68772333392723 1
-1.15999801050063 0
-0.0564385392354694 1
0.16064140433973 1
0.291020956302246 1
-0.047389954378777 1
0.494350673248755 1
-0.237932154157307 1
-0.0374871894322798 1
-1.12937937605942 0
-0.345129159582515 1
0.435932487713802 1
0.22792113148042 1
0.151969336826148 1
0.270246698278238 1
0.0429226659457992 1
0.334128439521599 1
-0.754713231562011 1
-0.034421386297751 1
0.00999580154148205 1
-0.0623418762374541 1
0.586629557189465 0
-0.586608406704899 1
-0.485718533233026 1
0.249348314341299 1
-0.274629206886825 1
-0.356055722707795 1
-0.394167390088518 1
0.000378665768827158 1
0.435971541111176 1
0.0242348696104204 1
0.610135831319162 1
-0.636200111011629 0
-0.669700798880306 1
0.659278863312849 1
0.376750054975159 1
0.447971042418754 1
0.880271196880089 0
0.342748356563653 1
-0.0987828553442703 1
-0.161167882089062 1
0.342364427862194 1
0.489876652121001 1
0.154201532277093 1
0.125362293021212 1
-0.145082939989677 1
0.72493911579944 1
0.406033756115094 1
0.19964091958854 1
-0.425265623689565 1
-0.472017194686608 0
0.0284207500071871 1
-0.351052384001159 1
-0.0435519040304381 1
-0.11817546614998 1
1.38032488093787 0
0.135411795321682 1
-0.44963261958713 1
-0.118457832581701 1
-0.399187960014269 1
0.649465573311974 1
-0.428776332712137 1
-1.06178817235104 0
0.250473029108841 1
0.341848329451887 1
-0.790221054749652 1
0.0614048115331882 1
0.155348144243703 1
0.219294675322328 1
0.334152730592144 1
0.230451141363872 1
-0.342599263078652 1
0.548914938204325 1
-0.136213513420118 1
-0.284214448163087 1
-0.0895279531918556 1
0.0822275086492947 1
0.646397834714877 1
0.0336585135911408 1
-0.253668446908471 1
-0.370036610914992 1
0.599552996582191 1
-0.643134455606353 0
-0.52352880006343 0
-0.490155648297492 1
-0.0119843139319745 1
-0.314906431424025 1
-0.318704422235644 1
-0.104975623060203 1
0.0173548124689358 1
0.650918912160587 0
0.273904521700763 1
0.172526604243205 1
0.0475515188124155 1
-0.295206077359224 1
0.210659082763493 1
-0.175514738917336 1
-0.240463688706539 1
0.169980237051971 1
0.964642406893327 0
-0.249475454958842 1
-0.481070243030384 1
-0.233723282038424 1
0.663257662058849 0
0.400604285213701 1
0.422582483198604 1
-0.631900795758977 1
-0.400020477998544 1
-0.351758369277614 1
0.272462517138424 1
0.501026265254365 1
0.750525506834897 1
0.294976302831442 1
0.676337545685595 1
-0.560301213634774 1
0.618770372940727 0
0.12414459444897 1
-0.210611683158489 1
0.107552784119086 1
0.578584660638378 1
0.353702617813819 1
-0.108734327942489 1
0.64625964958344 1
-0.126347947322477 1
-0.0983729654386609 1
-0.062519985158939 1
0.0417061337509282 1
0.374188446153247 1
-0.0929309797471392 1
0.822502110342801 0
0.487929539707494 1
-0.686824206803044 1
0.160210401660521 1
0.308163663541709 1
0.269796656188848 1
-0.529160839473831 1
-0.440338031696672 1
0.317544735614655 1
-0.243540997778257 1
0.0898156269538584 1
-0.636518545831119 0
0.0624166839159003 1
0.342033995827253 1
-0.396110371326892 1
-0.121044105451964 1
-0.383314056672442 1
0.505978438386635 1
-0.464708156294387 1
0.387973133565874 1
-0.333146886968848 1
-0.503138267915728 1
0.851338371695968 0
-0.259486671102764 1
0.414414443618616 1
0.323957497178045 1
0.284890513331552 1
0.310889588695742 1
-0.359694715784516 1
-0.16485670778129 1
0.586422536935911 1
-0.104428320869885 1
-0.0689679076529901 1
-0.270758070228261 1
0.372369600990064 1
-0.759649175191013 0
0.153191697769306 1
0.0586248547333079 1
0.311833372060805 1
0.0914308005057121 1
-0.359289407578077 1
0.119350443035324 1
0.302571770805701 1
-0.883679421967721 0
1.05940032522419 0
-0.52961760007825 1
0.12987426340808 1
0.332619462521791 1
0.345611554531707 1
-0.262207509420551 1
0.310929018929293 1
0.732233455546295 0
-0.0729212486197615 1
0.527790407649199 1
0.969332361008441 0
-0.369256269487398 1
-0.164915227465606 1
1.06802225900214 0
0.0292281082205027 1
-0.632251155370631 1
0.389117368004015 1
0.277113454894869 1
0.140542526257955 1
0.137382778931792 1
-0.25103311330126 1
0.390975229293496 1
0.804821179686213 1
-0.0551605968937056 1
-0.253753691535621 1
0.224075624139108 1
-0.244048747740584 1
0.526798325332291 1
-0.785772844896135 1
-0.268732553911403 1
-0.138116591425322 1
-0.414280932697137 1
0.0953476555204099 1
-0.0193910485076486 1
0.212625568087187 1
-0.294553311134295 1
0.520885733997876 1
-0.0130116911040833 1
-0.0968824298973278 1
0.249755849196135 1
0.106586883251339 1
0.207465263608052 1
-0.43775194640087 1
0.366399984542406 1
-0.763987743394787 1
0.0614852330021047 1
-0.609520259795371 1
0.174643810375606 1
0.5137995597497 1
-0.0801764734724591 1
0.923850556022128 0
-0.115818094348218 1
0.056853143197409 1
0.49241925328308 1
0.0581814808630979 1
-0.452813968625868 1
-0.291505293686433 1
-0.0403368299841069 1
0.147394077204557 1
-0.736161850698176 0
-0.68527768959723 1
-0.184362274126129 1
-0.205683906313009 1
-0.494269159296932 1
-0.0783318988797545 1
0.358036780484854 1
0.487482136732482 1
-1.14254412938112 0
0.589729076043807 1
0.410716906283162 1
0.306341843243374 1
-0.234161171305387 1
0.161411038308592 1
0.0142564620426301 1
0.236399322746083 1
-0.52285840600502 1
0.462331708345547 1
0.16162975792963 1
0.548841256646039 1
-0.00578144128343755 1
0.40465518335908 1
0.589263906340728 1
-0.018673851480024 1
0.628460624548981 1
0.316361643649335 1
-0.743189307054106 1
0.850245043723919 0
-0.103169267454735 1
-0.0432490715957303 1
0.26932830339196 1
0.2234283816909 1
0.00384449982856905 1
-0.00664401486890306 1
-0.572794857185649 1
0.340950136238481 1
-0.21087869382865 1
0.343837183711975 1
0.382924232479429 1
0.208650573801247 1
-0.828370524145378 0
-0.0945592595498327 1
-0.259915452498339 1
0.0722674519438012 1
-0.613030657865618 0
0.357583614712607 1
0.204785592513127 1
0.128486479735606 1
-0.253138414086785 1
-0.373592278560396 1
0.505360766070928 1
0.485087134450808 1
0.43091320921916 1
0.286710125986193 1
-0.0453270829966878 1
-0.118061998750678 1
0.108798616789735 1
0.539805374628873 1
-0.263619471917791 1
-0.864686021269764 0
0.391100038568608 1
0.288915613104569 1
-0.270083178041606 1
0.232756750310768 1
0.0300856644266884 1
0.272458794160201 1
-0.127361881353407 1
0.527604687886922 0
0.332302098588029 1
-0.919841916590565 0
-0.0732516825339623 1
-0.296323296071304 1
0.104435061197816 1
-1.04645052637377 0
-0.815516562471811 1
-0.211912121262184 1
-0.389832393683221 1
0.415540599505363 1
0.362241986168698 1
-0.846368675568062 0
-0.734780072560577 1
-0.3631643934857 1
-0.404463429428775 1
0.149500008801868 1
0.973754301646292 0
-0.183533034984376 1
-0.673999347004975 1
-0.0171425513375191 1
-0.00653185639095803 1
-0.0524925685408855 1
0.833906135561474 0
-0.224419760907211 1
-0.118984493450211 1
0.304596503802805 1
-0.438003518772365 1
0.428441715926128 1
-0.21141016647709 1
-0.0169791754381996 1
0.0469554204099739 1
-0.242179185847672 1
0.472599175305341 1
0.161921765482031 1
0.0276991366215419 1
0.173983926227952 1
-0.310342896943548 1
-0.0744841603608912 1
0.0933158894582877 1
-0.656959187780022 1
0.211542282271914 1
0.690347492435609 0
-0.41093479619946 1
-0.253073595022925 1
0.0326821874795984 1
0.249929504993191 1
0.678310554453543 1
-0.296521783621841 1
-0.951806444292238 1
0.655884369900443 1
0.0272919703404146 1
-0.168857833018729 1
-0.228168238988057 1
-0.275280464707704 1
-0.215445127904009 1
-0.242473047136198 1
0.101120330214692 1
0.849892685777055 0
0.165387498118939 1
0.741666147170602 1
-0.305175882253822 1
-0.699800552761823 1
0.0831734328846182 1
-0.436497454089742 1
0.331702652154562 1
-0.128063424875819 1
-0.323712410419197 1
0.431294166144079 1
-0.201984322002381 1
-0.575241187596681 1
-0.016067479138332 1
0.09817608953039 1
-0.00471395005648076 1
-0.136802783787522 1
-0.810111125618976 0
-0.190444278636746 1
0.392190865443693 1
-0.214925596196554 1
-0.498709821491427 1
-0.218810931274866 1
0.206003805800924 1
-0.143424275313824 1
0.518631273149041 1
0.717614755070535 1
0.732444850930474 0
0.171828448637205 1
-0.110674836580443 1
0.310436056176456 1
-0.0569769553653182 1
0.213081615055506 1
-0.0280672365326957 1
-0.272325026816602 1
-0.343583222762487 1
0.30636116354608 1
0.294406292135262 1
0.0670000310259065 1
0.343181698763997 1
-0.101640721819366 1
-0.0793041749702192 1
-0.650763318021141 1
0.137979261586167 1
-0.171473993479191 1
0.0129090524820299 1
0.412941135348522 1
0.552836778152441 0
0.241591215113673 1
0.591012276296178 1
-0.707144599093007 1
0.738832564203452 0
0.210692510143999 1
-0.528414455014599 1
0.300446291580029 1
0.629052202744445 1
-0.133469494225214 1
-0.639844854879718 1
0.219241330943153 1
0.955841227458679 0
0.849385021705835 1
0.179024517083706 1
-0.455170806079713 1
-0.312789933157072 1
0.823968073014638 1
-0.277336858513029 1
0.521669071893028 1
-0.612865376012739 1
0.197472724756499 1
-0.0367631496991925 1
-0.374085858587476 1
0.152897890032731 1
0.510221475487574 0
0.0274450073741754 1
0.297731710025535 1
-0.134081806223405 1
0.56949504958447 1
-0.172936229038201 1
-0.201047656864569 1
-0.293323443857845 1
-0.41953529102144 1
0.0556107979047837 1
0.338948498496532 1
-0.25505411517601 1
-0.309077025223802 1
1.05851277516837 0
0.674589767687004 1
0.527896369701969 0
0.788716942043598 1
-0.194410236829017 1
0.757099058972659 0
0.519877798217616 1
-0.723738861655642 1
-0.125867810892909 1
0.451940275245532 1
0.00895293955107912 1
-0.038875624189135 1
0.394214067520689 1
-0.324837253085808 1
0.0531313040636972 1
1.06712863114597 0
0.511961660531142 1
-0.242230910759349 1
0.393870093525002 1
-0.493181660424214 1
0.0020429641287516 1
0.419302351576712 1
-0.159624399243567 1
-0.123148197470278 1
-0.0410177056776048 1
0.372029564983252 1
-0.679495712889 1
0.498774580847297 1
-0.0822854652563302 1
0.0545393723372718 1
0.317778466788109 1
-0.146910215088654 1
0.147929992312282 1
-0.430122618731861 1
0.482975475182553 0
-0.146464001172252 1
0.00371540889239487 1
0.534363155600912 1
-0.481398955237349 1
0.229096074673026 1
0.0148601425572764 1
1.3457200280331 0
0.278651836214202 1
-0.277512857740901 1
1.08870847368187 0
0.215852195101567 1
-0.952697095064877 0
0.136630827073739 1
0.482454236847312 1
-0.493747086663149 1
-0.160531380945278 1
0.0850025010672547 1
-0.12484606647691 1
0.403993829211063 1
-0.730138870876397 0
-0.286541313337695 1
0.0991883234614928 1
0.22528925894713 1
0.863992321231466 0
-0.470507908728776 1
0.0305847279486839 1
-0.16587669666648 1
0.633930990552541 1
0.530107045416084 1
0.589000454915658 1
0.918988879605837 0
-0.172895497931063 1
0.32933989506577 1
0.469154125292134 1
0.206134563569678 1
-0.0895733502477455 1
0.315376163071665 1
-0.928533151595649 0
-0.0879298729981995 1
0.774340230253149 0
0.399255461181759 1
-0.165489230390104 1
0.179628182728748 1
1.59800788937245 0
-0.162741731401304 1
0.187673368700803 1
-0.243931361991216 1
-0.160582428716237 1
-0.643914451612139 1
-0.270718907639953 1
0.0887314025100781 1
0.329146118486676 1
0.440399648455292 1
-0.503576239734408 1
0.0212014980827468 1
-0.204409525042945 1
-0.171695394326026 1
-0.287453978814183 1
0.0298768605763163 1
0.0566150656213464 1
-0.553438015579354 0
0.48170013927343 1
-0.0403786999504996 1
-0.371412753062272 1
0.79692431109669 0
-0.801090976507443 1
0.702958088634773 1
0.156294693813358 1
-0.213481622467786 1
-1.25340596183053 0
-0.102130956020123 1
-0.449930726338582 1
-0.11222631696541 1
-1.02240251997257 0
-0.478485396674787 1
-0.355191549047862 1
-0.557066160889208 1
0.116309712154114 1
0.912521957772486 0
0.127752100116147 1
-0.460640269632015 1
-0.0466892498460857 1
0.386566372072343 1
-0.0081979278858659 1
0.0577422794109699 1
-0.908046969340013 0
0.391013717515046 1
-0.27782206666002 1
0.471441842916558 1
-0.638137132855261 1
-0.104137564292954 1
-0.292434677795519 1
0.839313105760412 1
-0.937151692771164 1
0.234129134503277 1
-0.0897299402856989 1
-0.17280182176761 1
-0.192065432911453 1
-0.157934319725076 1
-0.00591967842079519 1
-0.0804968313509859 1
-0.0474804741328433 1
0.0958136041513552 1
0.12422987525706 1
-0.0471004449159978 1
0.00341427756355732 1
-0.12365014466384 1
-0.100453149964203 1
0.385402523607593 1
-0.294680875262357 1
-0.221866182255031 1
0.0295142273071531 1
-1.04719847870128 1
-0.314348773022248 1
-0.58505095960483 1
-0.436792280076205 1
-0.787230049581879 0
-0.058954216489471 1
-0.742458466030695 1
-0.457135454135448 1
0.533612991428968 1
-0.759180872642432 1
-0.0847582188140111 1
-0.202072101387838 1
0.171865839055401 1
0.14973035548943 1
-0.372786774278584 1
0.574578865587529 1
-0.164859989997522 1
0.0482444757477751 1
-0.788596900018858 1
0.178388123270314 1
-0.182837865501367 1
0.0995368704070639 1
0.225030192261204 1
-0.471170635138427 1
-0.0763888615558765 1
-0.795157387596121 1
-0.460334151069345 1
0.140429019907743 1
0.0469820823867285 1
-0.49979550743392 1
0.135484232025806 1
0.242173640311125 1
0.366776211682769 1
0.730243964604893 1
-0.704779370864536 1
-0.0889219660479589 1
-0.461832024398526 1
-0.411866003013428 1
0.598822673426302 0
-0.693612911353192 0
-0.373922317609695 1
-0.262837153294977 1
-1.19480079564666 0
0.785285159432129 0
0.430244714984967 1
-0.361042389237924 1
-0.293929609208588 1
-0.943649978061478 0
0.189499868193672 1
0.496136302894916 1
0.0218143570576229 1
0.737727684716179 1
-0.301030683825438 1
0.542231229433697 1
-0.531998280630724 1
0.549999152350957 1
0.000663193545124507 1
-0.422455217341645 1
0.584515726631482 1
0.257992322294132 1
-0.0595298315844281 1
-0.672466645745222 1
0.133605331210229 1
0.161791590482933 1
-0.310207515005171 1
0.218506454376677 1
0.000693120157479743 1
-0.671813061939213 1
0.220379927647091 1
0.559323204812864 1
-0.24935885977473 1
-0.00523976137358103 1
-0.406149609057359 1
-0.909469904898646 0
0.418920495186129 1
0.641039084321498 1
-0.344119819582334 1
0.224243786292398 1
-0.00987416898352034 1
-0.614759634636639 1
0.694928648404317 0
-0.924610070014364 0
-0.700261441235296 0
-0.929181773082685 0
-0.941118670979922 0
-0.0326100076936768 1
0.45402473706214 1
0.169553116102432 1
-0.0236644300035818 1
-0.299724350169361 1
-0.272832263244099 1
0.434635435805566 1
-0.256197986182491 1
-0.215957687242548 1
-0.126541730638995 1
0.208414506807887 1
0.365423218448854 1
0.043961983161365 1
1.13892493471504 1
0.509519184278799 1
-0.0127772267678976 1
0.389373677026986 1
0.35006929805119 1
-0.162026955797333 1
-0.523978398982189 1
0.0437208046345584 1
-0.199098467688893 1
-0.0597878137103576 1
0.319325465102778 1
-0.348570391793085 1
0.277823638425599 1
-0.568651499046037 1
-0.130911133313851 1
-0.460612537766259 1
-0.070546928243235 1
0.27789333022745 1
-1.0212767948625 0
0.0748266747040015 1
0.479990444301838 1
0.327003531343776 1
0.385788998052972 1
-0.324859124715912 1
0.0940275127292236 1
-0.471273033194753 1
0.346624839710308 1
-0.277467664249269 1
-0.080993531740347 1
-0.130912443179456 1
0.158842976872182 1
-0.582984897307309 1
-0.154534176505679 1
-0.579815964953896 0
0.471893231319168 1
0.21825315480272 1
0.109423445023062 1
0.283559919626552 1
-0.587075344110997 1
0.196957713550629 1
0.510448301816278 0
0.574562314595114 1
0.220226899777196 1
-0.672525262798048 1
-0.101502082625333 1
-0.550965672203137 1
-0.0360664168374509 1
0.592300121624817 1
0.547906841065247 0
0.850696034268884 0
0.0342089754282273 1
0.118396045889587 1
-0.190355595652857 1
0.116713301860993 1
0.346815492459525 1
0.249296736609548 1
-0.459764121306687 1
-0.310708230994852 1
-0.775560464337885 1
0.585515706422997 1
-0.691854177920708 0
0.212634481087502 1
0.159540982908372 1
0.366026099271245 1
-0.308715824216098 1
-0.21305798078317 1
0.141062075193363 1
0.23778736508983 1
0.0638887142388057 1
-0.381956050419568 1
0.223228020360437 1
-0.0819783394724335 1
-0.384529629611081 1
-0.0244259080140713 1
-0.113750037983355 1
0.0214744156122442 1
-0.542946664606552 1
-0.0891818801733148 1
-0.316814725608136 1
0.00310951533710309 1
0.487728351530646 1
0.130913922606773 1
-1.08028023002656 0
-0.172677043507679 1
-0.425676276651374 1
-0.779485548801216 1
-0.252329325357804 1
0.0600853408042941 1
-0.0764453805048178 1
0.159056662229082 1
0.746189090764197 1
0.458641416107066 1
-0.153312220853658 1
-0.407979637861752 1
0.0142062398292062 1
-0.264714042529141 1
-0.049465252052603 1
0.119945771974422 1
0.699328413072613 1
0.135217618258912 1
0.370333296040445 1
-0.388988165325122 1
0.145484484825438 1
0.144715686071031 1
-0.903175754863363 0
-0.583194799106597 1
0.682301876461973 0
0.0443281283283872 1
-0.0788429711902661 1
0.0179472102933156 1
-0.0632696074005406 1
-0.0886466896769067 1
0.386774342576906 1
-1.0630508043589 0
0.99502000492709 0
-0.196209383150071 1
-0.563968098218303 1
-0.241874845552179 1
0.429780028315424 1
-0.811227468330188 1
-0.0150373621729768 1
0.132828411153709 1
0.629366525262431 1
-0.435044438773978 1
0.0219694911917817 1
0.226810819147743 1
-0.180789751996697 1
0.0936265667438547 1
0.105713991914329 1
-0.657303379572212 0
0.228132438241938 1
-0.107633233714748 1
0.654196985103366 1
0.352235110717416 1
0.251410020770539 1
0.583070082883401 0
0.344751489694925 1
1.2204537415018 0
0.0499835866239746 1
-0.0801352131960537 1
0.328144589397934 1
0.339404840103493 1
-0.537589154234819 1
-0.247139209881067 1
0.346748289097127 1
-0.394860134925038 1
-0.206764205531025 1
0.55118847942693 1
-0.0728677215493318 1
0.327266389491152 1
0.541982605276364 1
-0.0388188450445963 1
0.426917491686431 1
-0.270968137146024 1
0.831385329333897 0
0.706589077041859 1
0.463582913834962 1
-1.24157273702039 0
-0.90033832218421 0
0.368881108862003 1
-0.0782187082221436 1
0.00886722529448828 1
-0.0583851801521087 1
-0.0718511200452873 1
-0.552746214969532 1
-0.068299697948954 1
-0.731051286007066 1
0.0907006797982223 1
0.404600342161064 1
-0.789116648687139 0
-0.497913109772239 1
-0.170406008290919 1
0.230160747499591 1
0.412081433672274 1
-0.289988988133635 1
0.151962095480646 1
-0.261430329012918 1
0.517324949609333 1
-0.260647238511637 1
-0.734897289688252 1
0.893714630527291 0
-0.0815718860337294 1
-0.0108120805057744 1
-0.390005465219208 1
0.0691189904919995 1
0.570740436001522 1
0.104253224919541 1
0.0735152017467521 1
0.478409437204888 0
0.22726997136325 1
0.321635304787009 1
-0.0800913216361494 1
0.0316085407611757 1
-0.748460279614822 0
0.477897410367023 0
0.087508359259144 1
-0.540351745002599 1
-0.243126648851178 1
-0.529926313978621 1
0.010654458690996 1
0.601591790758166 1
0.416554305390945 1
-0.472409107670571 1
0.0112627975614713 1
-0.397676771369962 1
-0.289742205456222 1
0.0600721982842631 1
0.088763637809181 1
-0.104022098494472 1
0.599291436865118 1
0.230323922931232 1
0.689104994679348 0
0.796841974557872 0
0.19989328297413 1
0.21894516482136 1
-0.130021563320119 1
0.122305814762338 1
0.0513358015940236 1
0.271771235338896 1
-0.803793773974082 0
0.147796156290784 1
-0.205541821782924 1
-0.0435060685585495 1
0.225391280507984 1
0.360300716195891 1
-0.0790515069821099 1
0.120361544917667 1
0.174994033570676 1
0.201812518294245 1
-0.0418163242170725 1
-0.284382335289153 1
0.632145918164084 0
0.0212146748078112 1
-0.765650202098142 1
-0.0735460273230708 1
0.0933835075255667 1
0.894354927925686 0
0.185868180809551 1
-0.82585528071271 0
0.646085871832467 1
-0.455802289776646 1
-0.534083237571323 1
0.713270599137378 1
-0.162236795460336 1
0.108662923364436 1
-0.136040002363592 1
-0.415524528142244 1
0.0255297685439251 1
0.243744364356573 1
-0.377997221732024 1
0.782400677865322 1
0.0902675358619591 1
-0.230392818331767 1
0.791959507206686 1
-0.515428142428663 1
0.666206721032211 1
-0.093847323533367 1
-0.658518784601219 0
0.0930637267132168 1
-0.841600602395592 0
0.0195028843697095 1
1.00599872646471 0
-0.20802137582606 1
0.308232406014872 1
0.0774368316968044 1
0.478083998145882 1
0.16607458626609 1
-0.516595464807298 1
-0.118117348984399 1
0.067714018035228 1
0.0187347849240633 1
-0.198837100840057 1
-0.109436348788373 1
-0.160883404628076 1
-0.0203507327197209 1
-0.263467301851164 1
-0.555674679815029 1
0.362989249069614 1
-0.237747906381453 1
0.136741574119561 1
0.163776001680949 1
-0.381395220844611 1
0.659569780211083 1
0.0564264119781003 1
-0.412751961556785 1
-0.163154534660142 1
-0.0374150976489347 1
0.425028945817767 1
0.273752921429555 1
1.13996794381426 0
-0.397149716659851 1
0.199388554366545 1
0.313694043220614 1
0.489975602535536 1
-0.253827301189684 1
-0.0592380303138691 1
-0.812437071962543 0
0.304375306721815 1
0.55829100165755 1
0.346693592051065 1
-0.029412884850173 1
0.466211117709062 1
-0.114081692314024 1
-0.470605768159314 1
0.600880739765612 0
-0.709664797273879 0
0.176930577977793 1
0.0381310760361974 1
0.0284439303128923 1
-0.156144659345912 1
0.100108548220911 1
-0.505845072941691 1
-0.0563115613372435 1
-0.767740648534969 0
0.352946368922013 1
-1.13034606834639 0
-0.526784219767749 1
0.410273577939215 1
-0.34961988632581 1
-0.703203269705392 0
0.354747571247027 1
0.19561038300456 1
0.390820160340483 1
-0.0373177904596259 1
0.113678706009974 1
0.513154450944852 0
-0.436012787201273 1
-0.130890984632697 1
0.459321365526607 1
0.818126670080476 0
-0.19700062290401 1
-0.180902467999059 1
-0.275198238471499 1
-0.114482861423364 1
-0.175108168251549 1
-0.102398812994989 1
0.346173062746399 1
-0.473834444596732 1
-0.32616909452255 1
-0.0445955142065593 1
-0.541114154988018 1
-0.412174798677107 0
0.688889984402765 0
0.497460104187198 0
0.203945325572983 1
-0.329962474052484 1
-0.510242144503327 1
0.16987825096354 1
-0.138788841803575 1
0.315652839847364 1
-0.43666880760158 1
0.52170438005355 1
0.0600289625822084 1
-0.580708046500342 1
-0.770837457081623 1
0.347743894853542 1
-0.315106694479179 1
0.0682293251691039 1
-0.0276883894771139 1
0.0536668285080785 1
0.200805602142236 1
-0.214129777261064 1
0.33060133954286 1
0.444764789150328 1
0.666607602712698 1
-0.0948339702097152 1
-1.05759432098814 0
-0.0943976257450753 1
0.154097539191065 1
-0.0393974111176024 1
0.371728864510968 1
-0.0849125876431643 1
0.230517255242079 1
0.552028049035193 1
-0.135702553267653 1
-0.129311396327243 1
0.0680693910201812 1
0.0916662910772842 1
0.579250332034702 1
-0.113126434948617 1
-0.0840033368139125 1
-0.217435875494991 1
0.578115521582484 0
-0.50796986109097 1
-0.0490591284427822 1
-0.351576162558336 1
0.198584883065908 1
0.263976826624344 1
-0.183724933714325 1
-0.442944957760651 1
0.508288308488283 1
0.6994974639428 1
0.00082833780685819 1
-0.877613227454497 1
-0.465699269735146 1
0.0963319475425005 1
0.420221779559207 1
0.040898009215947 1
-0.812155731271661 1
-0.973883428337705 1
-0.0892975763094795 1
-0.0999064825977874 1
-0.44836972406679 1
0.168505052377754 1
0.374043320620394 1
0.314388708462529 1
-0.114799495487948 1
-0.408649242648921 1
0.57003636877685 1
0.277747461809542 1
-0.263382126796112 1
0.474456218728799 1
0.223523000668699 1
0.525408855614547 1
0.682288249696965 1
0.425221621477332 1
0.471566016425803 1
-0.713520510406291 1
0.0799842940568226 1
-0.13891501978084 1
-0.617725116951088 1
0.455295998931221 1
-0.36820954913066 1
0.259857523139253 1
-0.299094685789182 1
0.0592420708661666 1
-0.48822102415632 1
0.333931999864493 1
-0.0590814596933376 1
-0.0259839202890032 1
-0.0822064609047416 1
-0.0905212228719418 1
0.725129356719286 1
-0.453256111046229 1
-0.531883070990643 1
0.0403669295750337 1
-0.367994481396818 1
-0.120347021200836 1
0.106360010959292 1
0.916923683151749 0
1.26823941370173 0
0.162647793688933 1
0.135629424593555 1
-0.658097558112578 0
0.744153019120036 1
-0.398396345530434 1
0.223611964125162 1
-0.0971659595763765 1
0.132577961648408 1
-0.17836754437247 1
0.157427084019504 1
1.01562603556114 0
-0.997386377507652 0
0.587076437029471 1
0.338367831262184 1
0.268609089751894 1
0.108574267057224 1
-0.556975678279513 1
0.149126729588439 1
-0.384088091488326 1
-0.550876334300635 1
0.116160010016976 1
-0.469270951518604 1
-0.103167716812629 1
-0.849686507429458 1
0.423098182385104 1
-0.423469708479791 1
-0.14693662915553 1
0.169438600176182 1
-0.222737539437792 1
0.604002181302099 0
0.0451430953988021 1
-0.104846945228066 1
-0.201271758909339 1
0.929423485564615 0
-0.527923121747678 1
-0.258062583713695 1
-0.158357848066358 1
0.0381215336640352 1
-0.249001411024268 1
0.393662109304382 1
-0.579424927966273 1
-0.174443363668286 1
-0.0346907565674519 1
0.196117933126241 1
0.324394479095108 1
0.129468150199073 1
-0.617489182012191 1
-0.713702015885325 1
-0.294129081698642 1
-0.690516904511888 0
-0.200153144316934 1
0.264359969013393 1
-0.925748472637342 0
0.596607416240897 1
0.43543705210153 1
-0.341028237613153 1
-0.0361107793875196 1
-0.206875901216575 1
-0.811563051359799 0
-0.439662284342399 1
-0.277559364625212 1
-0.000452510044463764 1
0.525144709091475 1
0.263718580639278 1
0.541361365419008 1
0.938004669532649 0
-0.138418064435016 1
0.653518330234926 1
0.357666412940741 1
0.1020740495037 1
-0.504485375217939 1
-0.6920429650559 0
0.798321682061785 0
-0.528582985237995 1
0.371241587304215 1
-0.153258594569067 1
-0.0412439636367545 1
0.191384170490176 1
-0.575040125893784 1
0.29875069167445 1
-0.00441827555546499 1
-0.338068086612141 1
-0.056382871774727 1
-0.331908520420068 1
0.157561857363338 1
-0.433208616071249 1
0.622554785161708 1
0.279577756212054 1
-0.862581788878515 0
-0.031112021137227 1
-0.635651973893962 1
0.360327106263278 1
0.165813189097468 1
0.24450380730342 1
-0.308969776507041 1
-0.65875030183789 0
-0.496093196683138 1
-0.273469787315626 1
0.569171307447289 0
0.927897162149614 1
0.18555539402092 1
-0.0712733471265301 1
-0.0378305458450537 1
0.488444754599068 1
0.702728189897037 0
-0.257965571623242 1
0.0633132560508819 1
-0.674307512966469 1
-0.325993679056003 1
-0.284883283253166 1
-0.483808421133073 1
-0.266025014529485 1
0.427703583173714 1
0.27297184225704 1
0.0477052038757794 1
0.0562138711363508 1
0.199341833633852 1
0.121680812409624 1
0.541129994845746 1
-0.300793011256202 1
-0.218434471126141 1
0.284638411081665 1
-0.318667008090561 1
0.430702826805554 1
-0.504877607099684 1
0.626617340941782 1
-0.0794150234059065 1
0.378426095735713 1
0.849395633538109 1
0.0118911593851754 1
0.291761991853605 1
-0.000760279892493608 1
0.228957759169672 1
0.23780225225425 1
0.135301434062067 1
-0.322217529584206 1
-0.510265300315539 1
0.541307787483251 1
-0.967360856380362 0
0.432106630373217 1
0.372236935830379 1
-0.418535757611423 1
0.475809798041689 1
-0.286757440802982 1
-1.17596904937613 0
-0.0815124674869169 1
-0.377124167455547 1
0.376774924282704 1
-0.369722078930279 1
-0.45516505428944 1
0.219619250549502 1
-0.351300212774777 1
0.414809339513457 1
0.0111220298946478 1
0.510436733145799 1
-0.0389280950031606 1
0.263793645741383 1
-1.03177325562379 0
-0.889005321703262 0
-0.524026765697005 1
-0.623489401528805 0
-0.664221912803905 1
0.318560865051202 1
0.197994619007014 1
0.136593672998139 1
0.313413981720106 1
-0.254981380656172 1
0.241721901070641 1
0.00849733014425613 1
-0.0932578638010527 1
-0.384546100661317 1
-0.605545206450086 1
0.407284663393286 0
-0.0853703110903963 1
-0.815587647933111 0
-0.34012018972853 1
0.188487333492784 1
0.247592639091669 1
-0.56355889648143 1
0.210062484494852 1
0.73825326147214 1
0.289603687428813 1
0.293214380260948 1
-0.112963396115916 1
-0.122041282438725 1
0.42027524147004 1
-0.132902734546066 1
0.083146472609246 1
-0.502222960867256 1
0.214723037401358 1
0.0544951892755059 1
-0.288487795741946 1
-0.0087122015214412 1
-0.043158911554088 1
0.0374708186335228 1
-0.657338700832073 1
-0.475244366581375 1
-0.508626861322467 1
-0.118574961259707 1
0.479345399989279 1
-0.588612670421919 1
0.363401487673962 1
-0.363344235660518 1
-0.632992845282973 0
0.671174644770739 1
-0.16249704542256 1
-0.647645663381206 1
-0.25772101608546 1
0.197285004013863 1
0.571641920360177 1
-0.126521376463437 1
-0.740706488878754 0
-0.00727814827658907 1
-0.4398582027238 1
-0.262323582317252 1
0.131369727878074 1
1.11751525023833 0
-0.171890000334314 1
-0.343428334694191 1
0.686475966297336 1
-0.0849424004898144 1
-0.105306329835023 1
-0.561938362642583 1
-0.153926252543798 1
0.407565977164632 1
0.177989959189135 1
0.103286878902021 1
0.0364928430437996 1
-0.673314685141491 1
-0.162131755406146 1
0.570186703387257 1
0.790107443954083 1
-0.0797810489388896 1
1.09689807840815 0
0.225196466813799 1
0.687192179667737 1
-0.153339110940911 1
-0.135000066655332 1
-0.310498020943252 1
0.291946007094312 1
-0.900217916763349 1
0.132204745136735 1
-0.617455188876275 1
-0.247787694795819 1
0.226483258732996 1
0.695646612570606 1
-0.133841731216864 1
-0.0858484221107345 1
0.278031763572483 1
-0.105291443343402 1
0.4797846239662 1
0.297737976056163 1
-0.0261858573047246 1
0.459695283100891 1
0.651261586037964 1
0.163319008926267 1
-0.207036695348267 1
0.117235000865533 1
-0.142531081308173 1
0.905344309266083 0
-0.125767092042199 1
0.332128512083326 1
0.284726456811459 1
-0.383108908951516 1
-0.757640109165916 1
-0.177341981365346 1
0.657464510895841 0
0.373441699388679 1
0.188771077639922 1
0.297819325465187 1
-0.393615677747445 1
0.458186057298377 1
-0.236873452288716 1
-0.183092189706793 1
1.04422496588445 0
0.586556075095677 1
-0.17979755605393 1
0.897900028391815 0
0.0707582190317528 1
0.79759187385891 1
0.193297042854664 1
-0.136233904221473 1
-0.0294185453053337 1
0.707889723628834 1
0.353819010228487 1
-0.886014613985434 1
0.464306971887367 1
-0.486549929963046 1
0.123322125693313 1
-0.5086711522846 1
0.121650611129731 1
0.052493394332727 1
0.419595888925719 1
-0.2352578898082 1
0.0219425455707725 1
0.238913608981731 1
-0.209960385595729 1
-0.447712326596055 1
0.510798433155694 1
0.0615913824447355 1
0.2669333085004 1
-0.567993022201326 0
-0.250031186687023 1
0.14176337526186 1
0.0206941481919115 1
0.516792164380523 1
-0.864836686020808 1
0.300673368947139 1
1.03538941863837 0
0.43383507839768 1
0.461906864061851 1
-1.0515531134931 0
0.15292566366288 1
0.579232288414403 1
-0.670341977124853 1
-0.13857884847565 1
0.00605044046242842 1
-0.000730351727755152 1
-0.501409057117109 1
0.53518758176026 1
-0.275574273665243 1
0.141602219680395 1
1.18632078438179 1
-0.0361857766324419 1
-0.507150426095556 1
-0.290792792517811 1
-0.215817797101966 1
-0.331955096226048 1
-0.217918697042779 1
-0.836164429302922 0
0.116127389489383 1
-0.662070558912989 1
0.454523793711921 1
0.463833183759599 1
0.437939605966079 0
-0.0480007165082369 1
0.1070106964821 1
0.213799488836039 1
0.793601213738679 1
0.27109037653319 1
-0.313504333241075 1
-0.225093907638243 1
-0.055288154348475 1
0.733130585579745 0
-0.429351181946814 1
-0.20538133426207 1
-0.605115031943555 1
-0.194136183068877 1
-0.162225604351522 1
-0.0487150569153839 1
-0.87403574535751 1
-0.396161046801348 1
-0.0817278997162275 1
0.179109909675876 1
-0.0104670729977655 1
-0.317424084015247 1
-0.648992399042083 1
-0.748440055149702 1
-0.158384372986021 1
-0.169102588414773 1
0.0119483361365331 1
0.00783851578727054 1
0.20413753956026 1
-0.535458466722737 1
1.02227916387855 0
-0.410203040439241 1
-0.313538700331567 1
0.265377365303346 1
0.34371589984181 1
-0.567970497529376 1
-0.227474110284259 1
-0.174289356704505 1
-0.00466773269332721 1
0.0350403334808894 1
-0.403115616744378 1
-0.443132280036317 1
0.174760111054694 1
-0.327358515825315 1
-0.326216845080557 1
-0.318611146452196 1
-0.312800187112277 1
-0.485260847181756 1
0.445826553309965 1
0.218185969276869 1
-0.360308383497834 1
0.142304499121328 1
0.161599179186405 1
-0.486245592786625 1
-0.318992200906616 1
0.107916400028791 1
-0.22667612940909 1
0.0775968090909037 1
-0.16887544037699 1
-0.26057728500381 1
-0.264026051388446 1
0.578595943205358 0
-0.239566241011095 1
0.303599256427047 1
-0.29813635680596 1
0.00909438572429914 1
0.570895826211177 0
0.231616319001598 1
0.593575801946018 1
0.885305136902995 0
0.0864073154817659 1
0.000174771819047306 1
0.153740123731478 1
-0.36922245099098 1
-0.105231636257321 1
-0.0947448368576975 1
-0.192731483495302 1
-0.0304899351600093 1
0.384373151517133 0
0.248043692625085 1
-0.258197111483454 1
0.00051297985800461 1
-0.290445494125058 1
0.110503333008514 1
-0.402076724348433 1
0.102538846015574 1
0.00293270798046308 1
-0.23812881695885 1
-0.243517419148744 1
0.245517122289554 1
-0.175780598268351 1
0.866215212587789 0
-0.19085740456319 1
0.423029082007143 1
-0.82429177512305 1
0.756345313473401 1
-0.0374779098706841 1
0.000134674968736981 1
0.784502451782537 1
-0.278344132027771 1
0.0388481568607702 1
-0.547519810176819 1
0.104730472863836 1
-0.180170081434412 1
-0.0884347447313006 1
-0.369681145183974 1
-0.0686909952824968 1
0.284652862870652 1
-0.217597385773938 1
0.231383798106753 1
0.00438747333861805 1
0.00567356482446907 1
-0.470505325736663 1
0.356793231873547 1
0.466639410248266 1
1.05612800461895 1
0.158949721423491 1
0.511241611517857 1
-1.02417339230357 0
-0.342545161242326 1
-0.442489180127582 1
1.15255984151884 1
0.578502460713355 1
-0.220423565392166 1
0.0807966632700182 1
-0.915542627103118 0
-0.321786399368159 1
-0.0275435477238318 1
0.0468272488159495 1
-0.0145019194216741 1
-0.0896381987274522 1
0.38771732070032 1
-0.10614529440605 1
-0.348845293956671 1
0.353691931217027 1
-0.693402916147118 1
-0.648303596407913 0
0.0506602069473964 1
-0.0538159767107234 1
-0.230455266104387 1
0.497343823891814 1
0.77007855747543 0
-0.124639821526755 1
0.47692708623364 1
-0.813721568197008 1
-0.406303807385983 1
-0.208696685230502 1
-0.0708489339478857 1
0.385463354553153 1
0.386054240703994 1
-0.17373724862954 1
0.340136091577419 1
-0.455950064215166 1
-0.224815986542464 1
0.69124426864321 0
-0.520874772487098 1
0.526090084563679 1
0.272499872774825 1
-0.735620619146545 1
0.570360656184245 1
-0.0322756175331159 1
-0.479843808065584 1
-0.175627210803186 1
-0.185108873895964 1
0.540360958940044 1
-0.0213917781686339 1
0.500380023592345 1
0.427707025495982 1
-0.207680169413366 1
0.180917657238622 1
-0.100203285410986 1
-0.381473141839577 1
1.13206172704862 0
-0.0770708955668174 1
0.647057607367795 1
-0.278299647038081 1
-0.379138467339985 1
-0.187341168742414 1
-0.0578290648020316 1
0.194207397937347 1
-0.598971460597231 1
0.998837860933308 0
0.127716581663107 1
-0.135869489035372 1
0.631368112660268 0
-0.377903168067803 1
-0.296193660669357 1
-0.283812008240876 1
-0.53978870709837 1
-0.58847397203355 1
0.216986302418362 1
-0.107591924094632 1
-0.299384383044185 1
-0.248221391408724 1
0.482707605784972 0
-0.767498522465628 0
-0.489654686428963 1
-0.749983325016137 0
0.161859576391671 1
0.325839777433398 1
-0.425645797705871 1
-0.463125500064676 1
0.36341929538611 1
0.126514852620408 1
-0.5834002101799 1
0.197160363825404 1
0.493024050574439 1
0.0770839788640884 1
-0.250572759856658 1
-0.0895706551641343 1
-0.20043348484712 1
0.165066537009692 1
-0.269273955339929 1
-0.58701740942203 1
0.340391768434872 1
0.164641534527593 1
-0.264402474915849 1
0.381670929943801 1
0.144076880606648 1
-0.0320452682842488 1
0.133585165618017 1
-0.0738585277059886 1
0.823389170057209 0
0.665551980797838 1
0.615534487302987 1
-0.772890954189441 0
-0.39544085572411 1
0.539155018595053 1
0.43096559123473 1
0.0723045377708387 1
-0.213358203520354 1
0.237879240031471 1
0.124269883594552 1
0.126107498283078 1
-0.346536707017931 1
0.185311120603981 1
-0.413189089716166 0
-0.496227940526313 1
-0.47834402655829 1
-0.512133995588441 1
0.417521718941697 1
0.146816797803056 1
0.169013883575006 1
0.0777586563834846 1
0.0659516507110716 1
0.203591594700789 1
-0.141680696422983 1
-0.722033510973964 0
-0.101137648854174 1
0.212226725899808 1
-0.246937350318046 1
0.341362427238749 1
0.358512043581938 1
0.0391414734271347 1
0.0883404733865679 1
-0.378044950036877 1
0.0316162622401319 1
0.294971035839641 1
-0.381286438819401 1
0.642361565664668 0
-0.110133913908132 1
1.0432526950095 0
-0.620023576381905 1
0.327522672638222 1
0.652709815014931 1
-0.752590762366089 1
0.272970177723692 1
-0.0309949904622644 1
0.247931231879185 1
-0.528190019647532 1
0.327679042798399 1
-0.873021360561979 0
0.253098325246625 1
0.111087841958215 1
-0.394466156744705 1
-0.267006594818485 1
-0.172327086841518 1
-0.159447008674767 1
-0.83499752374226 1
-0.138429797325366 1
0.482331059463366 1
-0.0318953602915567 1
0.324493772179149 1
0.0379319276529961 1
0.408978921889548 1
0.0416789539803217 1
-0.228610578621089 1
-0.868916066887429 0
0.32922308572708 1
-0.364822027473447 1
-0.303810715558687 1
0.0319152987209272 1
-0.109807427073323 1
0.381109592404374 1
-0.395549722045925 1
0.309251259356992 1
-0.682655010348788 1
0.128672696338087 1
-0.332046054359112 1
-0.5455952472793 1
-0.417262636866945 1
-0.966098912429004 0
-0.800644564831709 1
-0.299465351167459 1
-0.350068638693116 1
0.300303435380161 1
0.150421746970896 1
0.970241198080893 0
-0.255337831193113 1
-0.476212273615588 1
-0.767271794969648 1
0.949595158240166 0
0.344621496828194 1
0.00933334854969317 1
-0.521032141960271 1
-0.349695136029256 1
-0.0859443615336505 1
0.363593941953198 1
0.314512781504948 1
-0.126973294608064 1
-0.248308496244229 1
-0.53743024688428 1
-0.0581488350865223 1
0.480523607604626 1
0.520795790982152 1
-0.348921657872317 1
0.25514452001962 1
0.34156760227359 1
-0.286166735142901 1
-0.635969463061339 0
0.587018047084411 0
0.824842967235822 0
-0.266166690398289 1
-0.115487248267476 1
-0.0857755487651838 1
0.17181491011844 1
-0.509148646520989 1
0.18391199464438 1
1.04302173746642 0
0.458656050910961 1
0.636265114189921 1
-0.0995514467975655 1
0.482197620254819 1
-0.888299088464241 0
-0.284014897515227 1
-0.151879990075697 1
-0.324781591348181 1
0.624972948327742 1
0.652307902733614 1
-0.204738365297792 1
-0.307673953880865 1
0.974031696229432 0
0.540823851782048 1
0.268772952228405 1
0.607903699486958 1
-0.726469399992076 1
0.302692613997797 1
