# Supplementary material for: Bias caused by sampling error in meta-analysis with small sample sizes
Source: PLoS One. 2018 Sep 13;13(9):e0204056. doi: 10.1371/journal.pone.0204056 (PMC6136825; doi:10.1371/journal.pone.0204056)
Supplement: S3 File — (ZIP) [file pone.0204056.s003.zip › results N = 10 delta = 0 tau = 1 sz = 5-10.txt]

"dl.delta" "dl.cp"
-0.493862218314732 1
0.300772798530305 1
-0.131776215956744 1
-0.146159228750878 1
-0.0546782544260197 1
0.356128409246621 1
-0.541797644950463 1
-0.381832615559507 1
-0.239775398876045 1
0.402146257621393 1
0.698739391950489 1
1.59059408657944 1
0.965419298038495 0
-1.35173457551652 1
0.0898487582100737 1
-0.977495316461421 1
0.574589158494267 1
1.17886095999889 0
-0.275416291801568 1
0.357710797572528 1
0.249737368060934 1
0.0493143218463431 1
0.0468722019895274 1
-0.540707981336812 1
-0.632451843399922 1
-0.0333420360147464 1
0.53441441455158 1
0.375068082138348 1
0.613411717523251 1
-0.306660399409803 1
0.31641187332672 1
0.244080319682483 1
-0.0635888064400998 1
-0.887030325260039 1
-0.131381759275817 1
-0.843638211410344 1
0.0236756620948251 1
-1.04027226528116 1
0.46280156404749 1
0.517307534495152 1
0.270665137029998 1
-0.515782805691425 1
-1.28973283072522 0
-0.452234893198548 1
-1.20967555004965 0
-0.0601434370330688 1
0.769449632075338 1
-1.82278139997568 0
-0.331108374992767 1
0.166445780608308 1
0.260356732431421 1
-0.64000231617246 1
-0.708222832241675 1
0.778318060648341 1
-0.333285893755021 1
1.21844769071301 1
-0.500087536711594 1
0.298051232223873 1
0.801745919237615 1
-0.0708241909649131 1
-1.49637555390294 0
0.250931287487439 1
-0.403514181606737 1
0.701212893659638 1
1.08608246698361 1
0.269538456514168 1
0.392097527243561 1
1.50106730498115 0
0.342035318997229 1
0.363703606388805 1
0.592077817985308 1
0.232617860454284 1
-0.645473686504258 1
-0.256673758827103 1
0.824949651902434 1
-0.418666591056452 1
-0.259167459197694 1
-0.552128225879782 1
1.21723795649226 1
-0.396558154986452 1
-1.73044067702515 0
0.737145413068062 1
-0.0879491440891207 1
-0.43847888046628 1
0.877448083270673 1
0.602703321117463 1
-0.334791722325861 1
-0.846076970683229 1
-0.219715705116998 1
0.809989041662796 1
0.156241244845882 1
-0.266796143033646 1
-0.56230226032816 1
0.791382588305431 1
-0.664681155322962 1
-0.395802598069031 1
0.504946122449253 1
1.02644743984037 1
-0.499098458527481 1
-0.241183532177113 1
-0.895498615578355 1
0.328100537379319 1
0.732028181478592 1
-0.552180222948366 1
0.259907618619759 1
0.331692256642819 1
0.530280578998757 1
-0.746852979775115 1
-1.27945900529958 1
-0.20718812486488 1
0.373178395059173 1
-1.41253600131418 1
-0.168862772062169 1
0.0201742684141395 1
0.918871446743186 0
-0.18980096218791 1
1.16910436066635 0
0.410526438333228 1
-1.14985203023957 1
-0.688871552644839 1
0.0624641989584373 1
0.549678557001963 1
0.628298478237351 1
0.139352838230827 1
-0.918027789191985 1
0.580632546166246 1
1.15612224796797 1
-0.0536372752103703 1
0.181672412685838 1
0.24528496717918 1
-0.784998924282992 1
1.71855277085791 0
-0.116470328090414 1
-0.334513099839068 1
-1.3282635191419 1
-1.26623636934261 0
0.425828899338021 1
0.301509018126117 1
-1.4174370808475 1
-0.581408683865908 1
0.723113300215716 1
0.599817102358334 1
-0.835230870839581 1
0.602687350058753 1
1.3585868896912 1
-0.0905866130618401 1
0.426127195776048 1
0.272522184260701 1
0.361485502914204 1
-0.831483826610809 1
-0.277354691558975 1
0.935008539507415 1
0.295158052518679 1
-0.920906993038111 1
-0.347211219506635 1
0.14410063813658 1
-0.217969403348196 1
2.04615123079222 1
-0.748991035197872 1
0.476809772696993 1
-1.22871766024902 1
-0.148991003076251 1
0.0628438300024264 1
0.395732806109596 1
-0.618014250247204 1
0.490153516546388 1
0.0428594256029051 1
-0.137903032527751 1
0.316380640733142 1
0.689330614716279 1
-0.282676693959747 1
0.538317496606228 1
0.147517849617162 1
1.20607134139573 1
0.302658559054492 1
0.155201200521708 1
0.553966456492421 1
-1.38108832483661 0
-0.737672032897594 1
-0.351620356134074 1
0.236887045409718 1
-0.184904346693166 1
-0.0166715953250441 1
-0.00876212020741261 1
0.196956824287029 1
0.523947454097313 1
0.0749248298876028 1
-0.957387986370979 1
0.417129958205966 1
0.940590717003242 1
0.165930142588582 1
0.339192298701186 1
-0.424195160719898 1
0.319725614599229 1
0.179154208725266 1
0.151400595455183 1
-0.830293492562073 1
-1.48389479487957 1
0.657685306588974 1
-0.744976606514566 1
0.00170109763938542 1
-0.621196158319199 1
0.0833546534415672 1
0.693773690476127 0
-0.337711271988544 1
0.735358245766493 1
-0.0950891969470683 1
-0.486148493111698 1
-0.248091007757372 1
-0.096878291270789 1
-0.649603970052913 1
-0.292237280148178 1
-0.720918255412287 1
-1.66103725291478 0
-1.22550071967071 1
0.0192628875010076 1
0.837126236194148 1
0.515356797356976 1
-0.172476035742831 1
0.400809383747347 1
-0.605521246434738 1
-0.0602532490819048 1
-1.27156780363022 0
0.581999911844219 1
-0.55696469408485 1
0.725011639751893 1
1.59621222496463 0
-1.62405013585352 0
-0.611951829172669 1
-0.900236815375741 0
1.80133681130855 0
0.589093346304098 1
-0.389566218977197 1
-1.49554429938213 1
0.685538797713493 1
-0.127151212443005 1
0.0995130669971576 1
-2.39231052715395 0
1.01466102209285 1
-0.403179893706389 1
0.716779188540592 1
0.457246728354846 1
-0.188257789311416 1
-0.883201412662024 1
0.164063686940408 1
-0.609915428841182 1
0.415112549066654 1
-0.0481627524134939 1
0.0401020314634728 1
-0.287512587194492 1
0.854801072220754 1
0.776082049176625 1
1.01031918533035 1
0.663816704475506 1
-0.370230059602528 1
0.312549278385603 1
0.414426897572592 1
0.264349328959179 1
-0.077643685004157 1
-0.957285050842353 1
-0.0901641384875673 1
-1.05400032271384 1
0.477465660330025 1
1.04169953294189 1
1.98715110754124 0
-1.3369859304006 1
1.16449675540342 0
-0.0342448336460894 1
-0.744185819051509 1
-0.0653550865421461 1
0.526524822520173 1
1.31996172900207 1
0.169626389928013 1
1.69624490458292 0
0.505593524152673 1
0.239978373936961 1
0.0809398604208669 1
1.35908377331096 0
0.935003676976104 1
-0.270706182849721 1
-0.992774901966876 1
-0.13908095402705 1
0.66805262839285 1
1.11602417550201 1
-0.149731671519922 1
0.523601474499052 1
-0.537308233155621 1
0.412431251344769 1
-0.0204908317448756 1
1.09808727891107 0
-1.00090599724993 0
0.291456445411802 1
0.410198284268081 1
1.07818344481698 1
0.350394420638338 1
-1.41398595443391 0
0.66368507036224 1
0.809497207465185 1
1.03095635207406 1
0.52018159619543 1
0.706115488527581 1
-0.763594103690976 0
-0.00749804267313353 1
-0.435664511998409 1
-1.02524947966339 1
1.13431071969052 1
-0.367122819014788 1
-0.172800187182942 1
-0.219871415254242 1
1.37191111782009 1
-0.0558477879394536 1
0.879980320595857 1
0.700175941425458 1
-0.695718910432173 1
0.0191498107846678 1
0.708357191241192 1
-0.648045491960428 1
-1.2300021267327 1
-0.184120317497134 1
-0.117630196160798 1
-0.634871035516015 1
0.56292672673472 1
-0.113021009897052 1
1.17080390369601 1
-0.0353035318753967 1
0.735396254277485 1
1.63119679591005 1
0.0768697959306444 1
0.467183395873605 1
-1.18016574265349 1
0.990362357403503 1
0.564924128885253 1
-0.276158208293083 1
1.27151288972991 1
0.184707746871426 1
-0.542150907528425 1
1.10273722065175 1
-0.0541872099401399 1
0.838512353556527 1
1.77902596293816 0
-0.315381622381477 1
-0.632573290997748 1
-2.23104318313305 0
-0.142255477631824 1
0.649674738608892 1
1.05622041228368 0
-0.619330983170425 1
-0.147990186825989 1
0.0243704592550169 1
0.527716402520288 1
-0.434495713152059 1
-0.972241056285178 1
-0.888432229648864 1
-0.579239215779371 1
0.555823475918731 1
-0.738513264355168 1
0.94236177252059 1
0.0501483924618075 1
0.210189485054888 1
0.0451075446028727 1
-0.53771305010437 1
0.146224423908001 1
0.377315619205575 1
-0.553470885240827 1
-0.26466339420377 1
0.16363690247957 1
0.175433654090437 1
-0.105761745339544 1
0.517767862223003 1
-0.551430101279593 1
0.949187395949525 1
-0.75727762894545 1
1.21329944561387 0
-1.08638665265584 1
-1.30535900536908 1
1.32929680345685 1
0.662356845989735 0
0.642615710532288 1
0.765640023565201 0
-0.453305575669603 1
0.199751222869806 1
-0.990219410896208 1
-1.41283725021006 1
-0.853686069827393 0
0.882898006243338 1
1.88450472228519 1
-1.18721761793799 1
-0.377055961073488 1
-0.805822632772447 1
0.209885240850568 1
0.0362346241344958 1
-0.457154123565976 1
0.35803270050174 1
0.393895669657236 1
-0.256310531092089 1
0.27584118075931 1
0.452249005564262 1
-0.259860899840931 1
-1.17616684703342 0
-0.736598879791338 1
-0.164967813186276 1
-0.198788513859938 1
0.700720238122605 1
-0.32907776651849 1
-1.12640712312128 1
-0.755316275671282 1
-1.4454987263153 0
-0.0303425018466325 1
0.630882821889724 1
0.770432292793321 1
0.341033901028975 1
-0.702680445788262 1
-0.331303202074046 1
-0.254216093511404 1
0.315209045667141 1
0.538548000920238 1
-0.407650091715582 1
0.225841974897933 1
-1.10331318503571 0
0.285522155195965 1
-0.763144636582128 1
0.0163012986110121 1
0.428655533209727 1
0.368132054921601 1
-0.531822767864131 1
-0.712411233000212 1
-0.648802224245076 1
-0.894927097288772 1
-0.245807758532943 1
-0.403479237551772 1
-0.0142398079048788 1
-0.283962315652336 1
0.265260278909041 1
-0.269678644241858 1
0.689035468659501 1
0.573408937453227 1
-0.396101010721009 1
-0.448257379098806 1
-0.115928435789048 1
-1.43017072909675 1
0.243204621183551 1
0.433309209026355 1
-0.566872511985331 1
1.72526302537119 0
-0.0785156514667741 1
0.919132218303624 1
-0.380140494925939 1
1.51655120856511 0
-1.0329247762912 1
-0.803421505216192 1
1.28297445326415 0
0.260491911544528 1
-0.212572104871685 1
-0.209810519080809 1
-0.368334984376148 1
-0.138899307026616 1
-0.826194911807189 1
0.597685964243045 1
-0.539275590079763 1
0.259213012863443 1
0.381394176182695 1
0.0335698338118933 1
-0.161516882208562 1
0.561374936217394 1
0.417696543186381 1
0.388017565393225 1
0.226063487483213 1
-0.616227421338383 1
-0.0662983352758384 1
0.763954851066501 1
0.636374327580078 1
1.10240749721442 0
1.19725473568835 0
-0.00299740384825464 1
-1.06717354737843 0
0.38443200978836 1
0.466394175367912 1
0.161549444058403 1
0.901845709126403 0
-0.847482795687607 1
0.532619160699949 1
-0.513899929759152 1
-1.69701486808523 1
-0.652621726713092 1
-0.210997235003213 1
0.45627399474604 1
-0.925490719638826 0
0.0950919638825403 1
0.594854353156119 1
-0.0182218891157645 1
0.841970732829963 1
-0.109180369254215 1
-0.941130337692197 1
-1.00078845131732 1
0.0019407985503283 1
0.120980347145197 1
-0.273819124113074 1
-0.857296056101294 1
0.0760331864445993 1
1.31308942722557 1
0.304865306797939 1
-0.533528569550726 1
0.514360617775428 1
-0.884041315005755 1
-0.933386011164723 0
-0.425511347424107 1
1.4685080058953 1
1.52297467251546 0
-0.0604226406042754 1
-0.382579965304589 1
-0.00318496147934033 1
-0.713524371670123 1
-0.415445099497306 1
-1.47171796472381 0
0.491001609147019 1
-0.510518594421152 1
0.941992213374295 1
-0.670222226219328 1
0.313457722966219 1
0.700828817360025 1
0.453571953387198 1
1.82138332535189 0
-0.0416740048660087 1
0.140657918119397 1
-0.306716197905655 1
0.0972821922066888 1
-0.207282849088842 1
0.622358141917078 1
-0.447249823810151 1
0.828481456884827 1
0.876086785433514 0
-1.81240423643617 0
-0.133390830106914 1
0.811820743014192 1
-0.637189245086217 1
-0.887391206718667 1
0.37817630706883 1
-1.70374608439526 0
-0.559267313189308 1
-1.79774040786772 0
1.01518933940198 0
0.767659813927919 1
1.09593406177777 1
0.269367678074147 1
0.0971893345341664 1
0.246376361458674 1
-1.8997788380119 0
0.589848856875969 1
0.437529496344403 1
-1.04204367728157 1
-0.136242446050465 1
0.621335681422325 1
-0.413074586514985 1
0.57232812939545 1
-0.592889072319107 1
-0.0937303834948856 1
0.145360100739613 1
-0.0193420121820042 1
0.0203461736908492 1
-1.53018523905058 1
0.0436799013738366 1
0.892885346912656 1
0.470896504292459 1
1.73998643229381 0
1.3529842493999 1
0.394928225992804 1
0.300599186717349 1
0.408486055254877 1
0.140983900169759 1
0.31393580696716 1
0.678292748982263 1
-1.03684913310136 1
0.0694073977081078 1
-0.271432203003451 1
-0.239642430593907 1
0.151955488821665 1
-0.187947701209496 1
0.861403894163881 1
-1.01155786893385 0
0.488519698380408 1
-0.39810561764691 1
-1.48673700785894 0
-0.40018519973611 1
-0.030172429930414 1
-0.498784694045021 1
0.120112349469217 1
-0.360113775912557 1
-0.0451521252419032 1
0.326936794512471 1
-0.990441878035697 0
-1.40306257740528 0
-0.809266104692931 1
1.25507327846705 1
0.84739544575071 1
0.131343555865876 1
-0.0968573573233213 1
-1.51560682323843 1
1.86124775435082 0
0.570671135476385 1
-0.694762032094121 1
0.017885951820613 1
0.859430183263052 1
0.122787760057635 1
-0.217091600660551 1
0.632747773623547 1
-1.15529507948984 1
-3.2670407629753 0
0.466474413750476 1
-0.790319741821012 1
-0.0481323682908121 1
-0.201638832212381 1
-1.09654749319366 1
0.237569187362681 1
0.819900884649694 0
0.0308805607139609 1
-0.0143452387985945 1
0.362524367287359 1
0.0711527534470503 1
-0.534464522584389 1
0.105363360053014 1
0.741111786359648 1
0.0154686975475243 1
-0.253420565585323 1
-0.399430324638159 1
-0.74945685796946 1
0.741858563220768 1
0.347653872470534 1
0.399191189591583 1
1.63886272712738 0
-1.14552204739241 0
1.51909859211155 0
0.679152256479854 1
0.134510889720663 1
0.832956492504725 1
-0.565138623428569 1
0.693670168133837 1
0.269240884993023 1
-0.122643286898716 1
0.287179416117208 1
0.507388281357413 1
0.21472555065092 1
-0.218402761217789 1
0.477895856739721 1
0.643787931650813 1
0.909363334365817 1
-0.597219964576386 1
0.312057048674976 1
-0.405329511599872 1
-1.24237934606764 0
-0.062696279818267 1
-0.102613910501495 1
0.701471979168984 1
0.337126547515351 1
0.360367396169291 1
-0.35089759710829 1
-1.75632082225411 1
-0.748350399132066 1
-0.737467099170585 1
-0.659576418515705 1
-0.476071072762159 1
-0.830239464473636 1
-0.487770274393063 1
0.658144770947683 1
-0.607899360792923 1
-0.105746048293243 1
0.461649239381375 1
0.730852888278348 1
0.255951419377529 1
0.604657933210585 1
0.279291563380357 1
1.41612425170298 0
-0.0576445327513793 1
-0.573039725897029 1
1.15887258284989 0
-1.03386713937684 1
0.629475302050302 1
-0.00407848917847553 1
0.229775467832969 1
0.46465770946855 1
0.867402670495549 1
-0.653965031874695 1
-0.741435353405858 1
0.641813263116973 1
-0.307275615812939 1
-0.228301704297381 1
1.43381557143865 1
1.41814036604632 1
-0.0768394012556904 1
0.321597576035278 1
-0.0759177884194899 1
0.168901486005116 1
0.216127063567245 1
0.867287953951842 1
-0.969889046980289 1
1.60782152247033 0
-0.819339907346597 0
-0.614405641964183 1
-0.267517403125738 1
-0.886678763243013 1
-0.153242321155362 1
-0.328382639654849 1
-0.711303351612661 1
0.664490926807157 1
-0.261349726982073 1
0.730396169981307 1
-1.32215557452162 1
-0.633705566923587 1
0.705497891089554 1
0.861278897049543 1
0.272896036347928 1
0.44738409489591 1
0.959131737762296 0
-0.237172060109712 1
0.0908563683670419 1
1.17246599899971 0
0.0748447487907917 1
-0.104687353974308 1
1.36162045481846 1
0.0942659055673078 1
-0.275344826245665 1
1.81465837136386 1
-1.07734262009878 0
0.26805140536079 1
0.547555419510514 1
1.20174972612086 0
-0.866524117392331 1
-0.170190951583761 1
-0.357014918170055 1
0.0552442822529436 1
-1.05069422424255 0
0.50491690060558 1
0.518149571218168 1
0.0550631962763965 1
0.427072424551907 1
-0.549089135622061 1
0.164667787184596 1
-0.446554382521599 1
1.25462658837129 1
0.305207952991702 1
0.117134594125094 1
-0.653812711901835 1
-0.501709366442554 1
-1.07357113900846 0
-1.17416072923427 1
1.20360666134249 0
-0.420943190632546 1
-0.951124312467344 0
0.0106353792297641 1
-0.742264666106682 1
0.249500084682243 1
-0.100331232317233 1
0.882774374408852 1
0.344595089756645 1
0.254417681196874 1
0.676571349693343 1
-1.63011980310332 1
-0.338584006030696 1
0.712863541506143 1
-0.692843035568326 1
-1.71604584935244 0
-0.629854166807493 1
0.0643532772442963 1
0.138735968328689 1
1.22504783722297 1
0.557697488309423 1
-0.411509405703925 1
0.422974612693743 1
-0.797687154928441 0
-0.863413609261243 1
-0.693530444239903 1
-1.01493873945419 1
0.332648470728607 1
-0.0633770639934585 1
1.25974354925553 1
-1.27505331526211 0
-1.14034247405263 1
1.3954876607238 1
0.891405295347723 1
0.46705849868089 1
-0.256732564505872 1
-0.163172793877746 1
0.062368946715467 1
0.616459784564431 1
1.0525279877327 1
-0.477944514789964 1
-0.517854577943542 1
-0.426174040052116 1
-1.18338316931047 1
-0.206153569460302 1
-0.644330449677763 1
-1.23276624708874 0
0.262874617757467 1
-0.429457560796234 1
0.805600990732989 1
0.210616875649876 1
-0.185997049406069 1
-0.13338826811723 1
-0.384778967994705 1
-0.789555725567254 1
0.610113555429947 1
-0.871494610238477 1
-1.33815541071976 0
-0.60667436823063 1
0.115719863914823 1
-1.29572932317662 0
0.446238526975964 1
-1.175207193846 1
-0.067865366647706 1
-0.135651967262301 1
-1.09677959339738 1
-0.663994833339587 1
-0.334553606277166 1
1.05719187718436 1
0.855997769848589 1
0.393108915318265 1
-0.0677465002594881 1
0.216399062229633 1
-0.702072588715785 0
0.350964591269497 1
-0.176691751099615 1
-0.551122225779296 1
0.0146114950383278 1
0.936883303301485 1
0.508391514525122 1
0.737083913077071 1
0.28343757473813 1
-1.04691554549491 1
-0.101715236767675 1
0.11893954996733 1
0.717172352058022 1
0.817768052527238 1
0.598583213883726 1
0.0465462964392285 1
-0.575284098622663 1
-0.589008981115478 1
1.13177910391289 1
-0.607493990849426 1
0.275342403617448 1
-0.828504437123831 1
-0.961763984962137 1
-0.907869405102735 0
-1.40050583076977 0
-0.158382836597206 1
-1.13789838552409 1
-0.521931880990373 1
-0.0997901572715749 1
1.21808185888619 1
-0.0580941143521116 1
0.56343670191752 1
-0.138281845415046 1
0.759978634111873 1
-0.694057094503891 1
0.201648960760082 1
0.444400434649556 1
-1.21206208439668 1
-0.649215661964815 1
0.147773659382545 1
0.126142529126245 1
0.71357216310161 1
-0.535770933583815 1
0.60054335306503 1
1.28057261014106 1
-0.567888252464267 1
-0.351521890223361 1
-1.14792183105955 0
0.409838720826507 1
-0.578364449286359 1
-0.70699922252562 1
-0.586922646390208 1
-0.921417414927038 0
-1.1819904271971 0
0.423638035629801 1
-0.431140131428264 1
-0.840954653836452 1
0.789051611306296 1
0.378951864795797 1
1.56579664259429 1
1.42221882087042 0
-0.483927233206158 1
-0.688148574831163 1
0.943681886383222 1
0.0280810195685683 1
1.67112096556122 0
-0.0515396324744123 1
-0.283988974778912 1
0.164397084983107 1
-1.51004693940634 0
0.221992214467703 1
-0.157496380296419 1
-1.29397692264622 0
0.616079889590189 1
-0.687378147506906 1
0.0252850186740112 1
0.0088225486810839 1
0.46163426676727 1
-0.950682345677123 1
-0.48326942861747 1
0.494322558114581 1
0.61835566541923 1
-0.008882733339728 1
-0.876142671305442 1
0.238648287512118 1
1.3539852077627 0
-1.58174312061628 1
0.67718821818837 1
1.43802957045697 0
-1.06533053637673 1
-0.409779141582302 1
1.30926231773697 0
-0.535726652379191 1
-0.710267200518195 1
0.00128813422051384 1
0.47147819058567 1
-0.556004873198585 1
-0.711434929784972 1
-0.111412982215906 1
0.337446848212322 1
-1.03463023633375 1
1.0437166422385 0
1.94669919266225 0
-0.962096802453581 1
0.626237050048664 1
-1.58430779512769 1
-0.346439852442212 1
-0.184542825593781 1
-0.910082752824891 1
0.429198193218751 1
-1.24531953186788 0
0.608975345348406 1
-0.572359027589052 1
0.291218393519698 1
-0.648304224849585 1
-0.434657787594908 1
-1.42336601304759 0
-1.44576059434198 0
-0.0648950367986425 1
-0.996702034045042 0
0.811407831573522 1
-0.283967229161975 1
-1.25292817965358 0
-0.259140591910953 1
0.854356367922037 1
-0.0365738299417177 1
0.0189243027649535 1
1.63642825955229 1
0.0496410855216035 1
-0.0867461964103548 1
-0.51911227318459 1
-0.914322637129085 1
-0.150666148237419 1
-0.363406704975102 1
0.103937745750759 1
0.837265582062393 1
0.43431715031148 1
0.331976252195237 1
0.979342625309441 1
0.883824057863233 1
0.146757720301348 1
1.25022397608157 0
-0.244709098078699 1
0.851148989674347 1
0.646065857853858 1
-0.800718599887402 0
-1.9746071429915 0
0.141822645108243 1
0.109625991418239 1
0.360741380201276 1
0.539186742824667 1
0.385658250528323 1
-0.532441898618303 1
-1.13408812652746 1
-0.549783130432099 1
-1.1987871070659 1
1.8050901271944 0
0.535528644548879 1
-1.46642241009361 0
-0.903453254165213 1
-0.231043195321474 1
0.422930382725396 1
-0.485226005485982 1
-0.293957586382035 1
-0.263177237103832 1
0.429374403958589 1
-0.700496064977331 1
-0.834444326609043 1
0.61778865526965 1
1.10315244954521 0
1.20504783394505 1
-0.533833174316363 1
-0.558101723841916 1
0.115005544176079 1
0.70750893378859 1
0.271638717699582 1
-0.0916669708249062 1
-0.483464047853605 1
0.856776901363457 1
-0.947070047738964 1
-1.7656828069468 1
0.461194897635099 1
-0.337037407433361 1
-0.29287669333178 1
-0.205393432999396 1
0.218824659513595 1
-0.843811874712498 1
-0.583919779228349 1
1.37198317283414 1
-1.10665136516702 1
0.923718726926867 1
-0.0894530194976915 1
0.227518984194077 1
0.164763335145705 1
1.28805280398884 0
-1.63033427076978 0
-0.681709542512333 1
-0.289395564843384 1
0.8182841081059 1
1.10417304864752 1
1.35353032755521 1
0.867351654420774 1
-0.914127384553266 1
0.747370860403333 1
0.133609939870499 1
0.217088691839629 1
1.49828347029697 0
0.288627799362356 1
2.22990834689407 0
-0.849482476862487 1
1.14837221825951 1
-0.00749527470114215 1
-1.17626443027912 1
-1.49740083748429 1
0.392747176839836 1
0.419222734635918 1
-0.690497585061411 1
-1.06605280005599 1
0.471514692124609 1
-0.315010349913964 1
-0.784411277229406 1
-0.843326989382072 1
-0.207171212975864 1
0.396827272821133 1
-0.703856310931124 1
0.91381869023619 1
-0.820717102930316 0
-0.419283682931425 1
0.182561846689247 1
0.502376259690053 1
-0.240056494461197 1
-0.726669748816689 1
0.565105229484421 1
-0.356107335253208 1
2.14781068175622 0
0.10779463960347 1
-0.273760369277105 1
1.26511494022515 1
-1.59357844384311 0
0.529854979695782 1
0.81044891510967 1
1.03693969691735 0
0.514639258688776 1
-0.471592861050346 1
1.70353219022533 0
-0.240185231484927 1
-1.61214226418657 1
-1.03923199501857 1
-0.162252547347577 1
-0.704186303699342 1
0.546151634986277 1
0.113929450449715 1
-0.570525575759715 1
-1.1516283349073 1
-1.26606303788533 0
1.1899011460146 0
-0.901253255774362 1
1.35150781404343 1
-0.596336403387499 1
0.394216209616605 1
-0.400533409574923 1
0.221148707980693 1
-0.185041720403688 1
0.660670310226607 1
0.335604613714201 1
0.413283014751873 1
-0.852655901198801 1
0.898630483543767 1
0.0302421594796397 1
0.624463885077358 1
-0.625013043477096 1
0.20192584189295 1
-0.553282293618468 1
-1.3926622889865 0
-0.843621396377706 1
-0.0569331917783496 1
-0.00498328247450863 1
0.54730447697662 1
-0.630649150616836 1
0.488011416306687 1
-0.794178187251392 1
-0.528088784909499 1
1.52930340708445 0
1.82616941893039 0
-0.235460773110618 1
0.123950565285738 1
-0.472085449341143 1
0.79123036345897 1
-0.689326976638717 1
-0.464851016114534 1
0.301749222492294 1
-0.299431106992951 1
0.840776788246879 1
-0.539125737360936 1
-0.319950115272753 1
0.28251871701138 1
0.0509443329269059 1
0.574773625799577 1
-0.251817706033685 1
0.31919282011758 1
-0.453425283442972 1
0.284055557078156 1
-0.562767077382866 1
0.30318129851017 1
0.117205252683381 1
0.836699080536418 1
0.0878181639648924 1
0.000601304924636004 1
1.11196717533565 0
-0.68452744068816 1
0.400900125848153 1
-0.11586200100541 1
0.512511377429659 1
-0.865290524722388 1
0.194100054767488 1
1.21553480853704 1
-0.940082231107974 1
-0.709745057919684 1
0.339932605670934 1
0.372183597889269 1
-0.754440382420714 1
0.777556049114877 1
0.709573990527354 1
-0.953271730806243 1
0.0224708298812105 1
-0.0655535114348096 1
-0.0618630817430159 1
1.51900047787317 0
0.0875561293864254 1
1.37447290999509 1
0.782905813521522 1
0.490496707883793 1
0.125636355567529 1
-0.00406290932172276 1
0.615913198393714 1
0.722898151640241 1
0.252420216952325 1
-0.0856050386707764 1
-0.479092672115043 1
-1.3318629733415 1
-0.979810772641093 1
-0.94590335629882 1
-0.876564417501064 0
0.401656694719938 1
-0.624538322662 1
-0.902409088036852 1
0.375349496354329 1
0.183981878326774 1
-0.478154871452814 1
-0.0364861488546748 1
0.714305102549013 1
0.578794913953254 1
0.838532552659647 0
0.546753281535334 1
0.0458478904304879 1
0.683764856164708 1
0.0479682130075869 1
1.24977761790254 1
0.467459925795917 1
0.756747098273465 1
0.897622953421354 1
0.154972474182443 1
-0.912319011102695 1
-0.465862023775512 1
0.540347378914821 1
-0.316789008124603 1
-0.259018391912016 1
0.189023746924197 1
0.95683113517601 1
-1.22544662068798 0
-0.382939935302524 1
-0.34995877846118 1
0.191652000599533 1
-0.207250696006632 1
0.33136466998248 1
0.530412540181732 1
-0.000953229709274334 1
-1.29151206393632 0
0.0946421256061141 1
0.471283442304936 1
0.202199207174149 1
0.122665555522194 1
0.560561078905386 1
-0.703113254124471 1
-0.521172679876467 1
-0.499311251815749 1
-0.516308398183399 1
-1.12660941685294 1
-1.54704377721346 0
0.25464866999304 1
-0.563340205444411 1
-0.539456415741037 1
-0.0153495318289801 1
-0.50646828085046 1
-0.803219253944944 1
0.110819171719343 1
-0.516137626792058 1
-0.751384446751599 1
0.705014454724124 1
0.343477401594319 1
1.58467096233343 0
-0.315359724322887 1
-0.723962191447068 1
-0.754068023898436 1
0.409998251450609 1
0.244600819755108 1
0.349974402776009 1
0.179864455355682 1
-1.01618559855275 1
0.0130019652103982 1
1.55956077861285 0
0.118504066390428 1
0.435814479595423 1
0.51560267658957 1
-0.272574028542825 1
-1.9401231268338 0
0.420157683965233 1
-0.301938378263356 1
1.45940079744635 1
0.610009875740856 1
-0.709406262028221 1
-0.168002096307427 1
0.0446075089601921 1
-0.0500771592402823 1
-0.348601677437754 1
-0.597256887704591 1
-0.350921624898639 1
-1.0571508241019 1
-0.0420562000083375 1
-0.676630839351889 1
0.517962810377851 1
-0.573618813604232 1
-0.229852754551613 1
-0.450090641318708 1
-1.60183120027533 0
-0.136193850364161 1
0.788940072085617 1
1.22514556922238 1
0.489148202768514 1
-0.662825044936113 1
0.0516465865420459 1
0.432120823906806 1
-0.0451364874680881 1
-0.117515747866797 1
0.378258446441724 1
0.469067797885359 1
-1.79271341378249 1
0.508826602021709 1
0.252721785482579 1
-0.717591323022018 1
1.60762811093383 0
0.359955729956755 1
0.61559263604125 1
0.544949581100013 1
-0.489891323498866 1
0.548687774103866 1
-0.466125972102652 1
-1.84922809138094 0
-0.150687705759929 1
0.610325897825223 1
-0.906791341163261 1
1.05600964366131 1
-0.542808913910891 1
0.182139353754432 1
-0.930134551125433 1
0.40227327499652 1
-0.422310464857109 1
-1.78245775809453 0
0.456159230025483 1
0.617270618570008 1
-2.93588676711847 1
-0.0479612963632594 1
-0.732574314469335 1
-0.259544677737248 1
1.13055787168089 0
1.37218118304501 0
-0.492439075374312 1
0.353445522643209 1
0.831746547810538 1
-0.072578878678169 1
-0.37996446792866 1
-0.12835505134388 1
-0.0604234075617601 1
-0.39312063583578 1
-0.805872871964077 1
-0.404092952587321 1
-0.506709282936317 1
0.388082753930258 1
0.654087250375293 1
-0.832445225822363 1
-0.203076218533157 1
-0.298735815909172 1
-0.0649717255552008 1
-0.737269234185809 1
0.397794466605992 1
0.455126918340689 1
0.0894334715446527 1
0.802685576701808 1
0.483327058396185 1
-0.243621388565082 1
-0.814231459170094 1
0.35198464695758 1
-0.970154013805072 1
-0.132403946646659 1
0.463097344356949 1
-0.0854283398390834 1
-0.182246243409642 1
1.26192963454745 1
0.00620123680181017 1
-0.916686062802339 1
-0.305992080107805 1
-1.14703627018926 1
-0.121705643030567 1
1.14482004244399 1
-1.23367754639224 1
-1.90518833986548 0
-1.07451324906473 1
-0.531600079867923 1
-0.586295067358824 1
-0.614444210072827 1
-0.744171416736989 1
-1.33594477852593 0
0.666045368135393 1
-0.149721692692723 1
0.543787054017988 1
0.390403393328956 1
-0.454974540355569 1
0.290948380270492 1
-0.0171593596951031 1
0.730659346262529 1
0.232435771045046 1
-0.25700687821054 1
0.305801898537499 1
0.767338604393979 1
-0.453426626440917 1
0.125715543074055 1
-0.399800064653258 1
0.840200152082642 0
-1.33872529144014 0
0.0308009371263715 1
-0.466624109408242 1
-0.222253251752002 1
-0.712796809348012 1
-1.31682985023104 1
0.897798088708984 1
-0.00635395957622875 1
0.521517955973765 1
0.715965366956699 1
0.456866442592276 1
0.297683593200769 1
-0.685417103873366 1
0.413756970281456 1
-0.740767277514504 1
-0.24600312172718 1
-0.0794186541687691 1
-1.89284414594459 1
-0.692912964305388 1
-0.0339887325533306 1
0.0585888395542936 1
0.405094335873522 1
-0.56431046177879 1
0.58804009079263 1
-0.645329370292702 1
1.13326669995779 0
-0.140605527268426 1
1.17131327475337 1
-0.0704321339820663 1
-0.0888010082837546 1
-0.149716044112854 1
-0.682596835076889 1
-0.64985884998523 1
0.383630981510858 1
0.450753372323158 1
0.103872193816069 1
0.587062284557793 1
-0.412870141380759 1
0.658796090673975 1
0.101869552024653 1
0.813894184565923 1
-0.540356717776954 1
-0.742618989244119 1
0.296725352128249 1
-0.244875794030833 1
0.171947182975006 1
0.938830988379311 1
0.702120317532808 1
-0.446335510640824 1
0.875204628635988 1
-0.870490739765931 0
0.75902353224297 1
0.0503760517522873 1
0.543289898396913 1
0.827423028574248 1
-0.690589201773952 1
0.318923704620288 1
-0.556308739072966 1
-0.0973663206958826 1
-0.775163930528129 1
0.573755286685732 1
-1.11959469945284 1
-1.19633089091659 1
0.537808990570627 1
1.2158365380763 1
1.72395859095358 0
1.45291587409283 0
-0.643317679770228 1
-0.310784304384403 1
0.730684839395018 1
0.39049594029776 1
-0.388895493194224 1
-1.80272811936067 0
-0.762908690973854 1
0.261440798845778 1
-0.021893549269667 1
-0.85921489602246 0
-0.454516557856284 1
1.07784501790135 1
1.62000168904695 0
-1.1115963408013 1
-0.050478163377746 1
-0.138063943589974 1
0.610982148846501 1
0.00661120653660952 1
0.547045529936089 1
0.0192338662824631 1
0.154051718748262 1
-1.27757345083526 0
-0.831946811366527 1
-0.275527189253328 1
-0.233039537855171 1
0.0140135333277229 1
0.419899567064397 1
-0.0777462373055285 1
0.527916188044309 1
-0.0895786411334887 1
0.192761631621552 1
1.01460648535909 0
-0.316697423103337 1
0.945566236676619 1
1.09143956287434 1
1.17778480120268 1
0.0875582463233608 1
-0.630448629073394 1
-0.159105643000124 1
0.109162256907071 1
0.65502366163072 1
-0.822457349581508 1
0.270680752025345 1
0.684701775656902 1
-0.72770072772215 1
0.361037994417133 1
0.958412331413408 1
0.135358399553519 1
0.403645554853084 1
0.310087171224796 1
-0.0677573327068297 1
-1.44432131415378 1
-0.0418491934344857 1
-1.7565226247804 1
0.494073187054089 1
0.118238017721405 1
-1.09449502983753 1
0.206061257489063 1
0.588673612432152 1
-0.14945184728554 1
0.0158953796309341 1
-0.18468701505617 1
0.694122669317583 1
0.0803480244595434 1
-0.595560867711426 1
0.026704617779435 1
-0.323450806147415 1
0.429090706000459 1
0.269261142480075 1
-0.527018322146784 1
0.654033277527675 1
0.00386761893344006 1
1.81658205381192 1
1.30003622109364 0
-0.233488959780636 1
-1.61183199535063 0
-0.772575070084919 1
1.28588680928273 1
0.739104668883616 1
0.85875586319449 1
-0.585349881754007 1
-0.285023675522659 1
-0.402864848337809 1
-0.0435299212412742 1
-0.18805297185025 1
-0.839727685223156 1
-1.17234613652271 1
0.260636959386575 1
-0.519022262141668 1
-0.217835351477352 1
-1.64220416903152 1
-0.00274919040603033 1
-0.303756658208972 1
0.782970866316329 1
0.632182879763781 1
-0.0855989952337493 1
0.021558084269387 1
-0.990954258827656 1
-0.797513106621927 1
-0.717391101375153 1
-0.215516506687815 1
-0.0758668044169506 1
-0.067820978709554 1
-0.721751291691194 1
0.282651881322438 1
-0.000393263304384786 1
0.172212989312564 1
-0.150197785801543 1
0.53334639236466 1
-0.31888238107911 1
0.99851286305741 1
0.869534394853242 1
1.14003692879596 1
-0.0984276439736317 1
-0.319915219476186 1
-0.619269575861021 1
-0.073850023597629 1
-0.649631793160569 1
-1.19040004412287 0
-0.800954764698526 1
-0.747492192174908 1
0.391573712521329 1
-0.200394238607906 1
0.18096796014124 1
0.513621553669904 1
-0.42170787876848 1
1.35846928033549 1
-0.118711179642499 1
0.489000637294617 1
0.866768847747808 1
0.561816899487789 1
-1.3276039308979 0
0.775687927957647 0
-0.239579186342367 1
-0.496465544901365 1
0.53186919422241 1
0.438620500670001 1
1.03743242022175 0
-0.321922530739277 1
0.0936847371577515 1
1.11078384693325 1
0.165311972985837 1
-0.62734833686752 1
-0.0588174634569134 1
-0.850943400162002 1
0.212846281869425 1
0.0823040555855176 1
0.203036069251206 1
0.0572448205680733 1
-1.99110483385994 1
0.0179641017390181 1
-1.18994682814151 1
0.172641343311315 1
0.368904737019361 1
-0.545928664261552 1
0.657425184737505 1
-0.522264998186623 1
-1.08567534120482 0
-0.277331919310725 1
1.47698631840998 1
-0.0935201960554401 1
0.377674157051995 1
-0.591481008264473 1
-0.817020739510641 1
-0.518319077223223 1
-0.0733652525993649 1
-0.351611116227626 1
1.87694814316737 1
0.716027074137282 1
0.0887204204935042 1
-1.42096662176826 1
0.00947622875044412 1
-1.9191806805793 0
-1.01454328565219 1
0.443585935915958 1
-0.0257635967512919 1
-0.418758766013391 1
-0.450164324716692 1
0.0188840141492663 1
-1.16584653611776 1
0.374739241199314 1
-0.255459809076313 1
-1.9656037795324 0
-0.990217617706811 1
-0.0109703420290771 1
0.876668693720098 0
0.727352552813197 1
0.0902810635705782 1
0.274620830162095 1
0.318754953948383 1
-0.416872497913785 1
-0.148757097561295 1
-0.656381412799814 1
-0.216792719461043 1
0.790113175045171 0
-0.623903862065462 1
-0.0872249249028899 1
0.969456703010935 1
0.470663924484325 1
-0.784844239573239 1
-1.10620059193137 0
0.727712769968344 1
0.0795410094300463 1
-0.959124951325969 1
-0.710661567651342 1
1.10270285406959 0
-0.884682231772225 1
-0.125566029625229 1
-0.215019294244594 1
0.777478224806143 1
0.218109505154225 1
-0.180364159797504 1
-0.311663647505232 1
-0.446037622699861 1
-0.215813914255862 1
-0.490403405443451 1
-0.598885799434198 1
0.158076001671016 1
-1.26259878602344 1
0.159086093788957 1
0.50488041585033 1
1.4467619567822 0
0.00380879823182728 1
0.293792159818752 1
0.317318448855195 1
-0.480740580140987 1
-0.758163693617922 1
1.06881937364053 0
0.526710029613407 1
-0.633632798344899 1
0.600212513929872 1
1.56130608672087 1
-0.183310826804525 1
-1.29875521827419 1
-0.134966188860864 1
1.25919715803051 1
-1.87201817022267 0
0.0756497526170741 1
-0.275594132047169 1
0.367583869149347 1
-0.165256886913276 1
-0.533083524916959 1
-0.459312234988218 1
-0.689799990648841 1
0.282445100974881 1
-0.237799377924631 1
0.276321568308026 1
0.445655897374165 1
0.439762945412111 1
0.0635611986956397 1
0.387867397763978 1
-0.396506955653614 1
-0.225263676520188 1
0.608589454029658 1
-0.588438738453661 1
0.709027980868528 1
-0.0818794539975237 1
0.339097095921445 1
0.489660486265474 1
-0.490493125838229 1
0.134894502395022 1
-0.13063836698064 1
0.909936077032822 1
-0.311996986777181 1
0.894422846836441 1
-0.496156230264176 1
0.172829508661019 1
-1.05125325521402 1
1.07860931145188 1
-0.355605109144887 1
0.430676587546616 1
0.188067439425736 1
1.23503355093062 0
-0.194244735342864 1
1.5233767743976 0
0.55984835079777 1
1.29123412722996 0
-0.429908807688727 1
0.984362452551246 1
-0.672879459942204 1
0.180272836731199 1
0.632086787925306 1
-0.957134037293789 1
-1.85198520189806 0
1.32810442137002 1
-0.0938027397798914 1
-1.08303736709508 1
0.512951584306378 1
-0.58704293265703 1
0.399293553064095 1
-0.957497455175157 1
0.630308655474774 1
-0.742311330645291 1
-0.66068190922038 1
-0.597863255489676 1
0.418112707235201 1
-0.178637797358836 1
-0.291742881371886 1
0.178260720687049 1
-0.0888949004610537 1
0.112931974678555 1
-0.0968923728000051 1
-0.0413591949027329 1
0.179078069760374 1
-0.975438686552022 1
-0.594570449751936 1
0.551492442909997 1
0.43125506957479 1
-0.841989901673546 1
-0.0926003944027566 1
-0.320052005214132 1
0.883273557960412 1
-0.0538784784766318 1
0.213050850373125 1
0.479813278892473 1
0.581943567691216 1
0.211064213791207 1
-0.303947339117318 1
0.798656643568865 1
-1.05005282277713 1
-0.100911545441419 1
-0.216912428348304 1
0.232763944946613 1
-0.896258010727561 1
0.728547804513052 1
-0.241595743723953 1
-0.111077019315198 1
-0.450869598337037 1
1.03812983250505 0
0.41487168798184 1
0.240783741064452 1
-0.328244583512915 1
0.0418426818698591 1
0.664374229834293 1
-0.383797406871098 1
-0.438716415151956 1
0.128817562395656 1
-0.224364593615505 1
-0.422452047654108 1
-0.374002232483505 1
-0.236128397489763 1
0.734629167866153 1
1.02824916270108 0
-0.0337420717756326 1
-1.04774206579786 1
-0.41381135601379 1
-0.429832664861677 1
-0.620689153752604 1
0.350925104882308 1
1.14777065324716 1
0.145866350710427 1
1.00886442107083 1
-1.63110216276915 0
1.0411533857697 0
-2.06425041809971 1
0.0733474734779846 1
-1.0914368916233 1
-0.345623832502659 1
-0.201051569490129 1
-0.633332165607944 1
-0.250518321716244 1
-0.56102580816189 1
1.66469791560796 0
0.838562937033634 1
-0.856862729305259 1
-0.661482696964844 1
-0.473070391168159 1
-0.923083683186689 0
0.0425552363473588 1
1.67820095460804 0
0.849891120298541 1
-0.431454593182321 1
0.420927569418076 1
1.63838261188578 0
0.172661813532177 1
1.03040601111237 1
0.71485847079 0
1.1174652333816 0
0.964702398169849 1
-0.866065865361945 0
-0.210048451356828 1
0.0435172024578175 1
-2.95695466091139 0
0.378014300983657 1
-1.48923261325615 1
-1.16225837858415 1
-0.307121883509381 1
-0.635985388294196 1
0.359996295906418 1
1.17948312292325 1
-0.445687199855648 1
0.7921626476003 1
0.252212528908127 1
-0.313437268899069 1
-1.11294579235862 0
0.919295451208492 1
-0.409640057354859 1
-0.832039402608551 1
1.77453838412526 0
-0.893810561801716 1
0.334533464137897 1
0.721490892750782 1
0.358152382394077 1
0.612837509716422 1
0.123619086507662 1
-0.274368985993699 1
0.070324109034051 1
0.855854628284779 1
0.381876264300379 1
-0.871739826766424 1
0.303516010455933 1
-0.620655392083756 1
-0.0650623216193192 1
-0.434769727009526 1
0.0135469229789265 1
-0.981321430921436 1
-0.404203907748525 1
0.373768928703106 1
-1.20782879842691 1
-0.692846832908463 1
1.18405593188221 0
0.893259348455887 1
0.328705545052411 1
-0.608338037386847 1
-0.0946754582638431 1
-0.477570471336495 1
0.225416111246475 1
-0.104418637324538 1
0.26191757584164 1
0.401191447608758 1
-0.249948148122984 1
0.408512260592121 1
-0.074133709995388 1
-0.622484594128273 1
0.562467055170405 1
0.0234883974340638 1
0.860495701749585 1
-1.12931083573184 1
-0.234596398388755 1
-0.50635010053831 1
-1.07702287813099 1
0.732462274318453 1
-1.22035176422074 1
-0.20187690315055 1
0.670821462083681 1
0.151715791935164 1
-0.370057547653553 1
0.681523930456536 1
-0.895147102862152 1
0.952463140668286 1
-0.40488281004729 1
0.92961940160271 1
-0.437621984756613 1
0.599919513266022 1
0.384461216511325 1
-0.281382433250234 1
0.415972705342827 1
-0.699052886861506 1
-0.76394875773325 1
1.05353935149192 1
0.183345628727255 1
0.868430235535719 0
0.394702906062037 1
-0.124374522860089 1
-1.76054799110524 1
-0.0432624780572559 1
-0.0331068906952463 1
0.0600125206987891 1
0.839916581952942 1
0.235610625256793 1
0.285995436281958 1
0.781318973436622 1
0.623455455925947 0
-0.00061867396000917 1
0.436848589999928 1
0.521326269477003 1
0.325630857508002 1
0.5340370095099 1
-0.423351063602475 1
0.0260854476092041 1
-1.36753968778195 1
-1.50261956307251 1
0.0828236194052461 1
0.465596553809069 1
-0.072303075243786 1
-0.951365684413855 1
-0.873641851318512 0
-0.530372932250696 1
-1.12933238557463 1
-1.4741067497403 1
-0.615783917724934 1
-0.560284581577848 1
0.864111984964474 1
0.723880407839176 1
-0.490989767935169 1
0.767072918832494 0
0.250303235403249 1
-0.236813250051281 1
-0.1713188867883 1
-0.446477306828425 1
-0.0107935943416102 1
0.669110475411884 1
0.448152138766488 1
-0.640428023747352 1
1.24132868528369 1
0.139048292185516 1
-0.602674116760924 1
-0.209638384617973 1
-0.834842687116456 1
0.415369603222064 1
-0.621439616956194 1
-0.200248371839795 1
-0.0225958598025466 1
-0.072314705016038 1
0.281817633131023 1
-1.26006936031563 1
0.561806215068021 1
-0.764752170258639 1
-0.0677961822177401 1
-0.464521684109356 1
0.0650115232536593 1
-0.428240314974058 1
-0.171558284080851 1
0.0980617648458055 1
-0.0348294698074339 1
-0.101967802923656 1
-0.188491840591467 1
-0.774317828599234 1
0.862595762575453 1
0.888266408420657 1
0.96147246917992 1
1.12437304187318 0
-0.891684278532309 1
0.299202913393647 1
-1.10197649889107 0
0.537377607773122 1
0.419184067487352 1
-0.142945551462217 1
-0.142556117997874 1
0.205868334884323 1
0.543384137998775 1
-0.494353198572152 1
-0.818417805541459 1
2.50890581311318 0
1.12030503127777 0
-0.334084170803471 1
0.886424154314187 1
-0.703444729022778 1
-1.70090095907966 1
0.732301266024033 1
0.167701739996957 1
0.731994329404525 1
-0.744075114677827 1
-1.05613428539774 1
-0.0595675774616468 1
0.321448636560144 1
1.48455186414613 0
0.729281699453112 1
0.411008024465419 1
-0.0891828855371279 1
0.331461799605435 1
-1.55077970984078 1
1.15685503283491 1
-1.61107719008441 0
-0.412487505956334 1
-1.80584371808689 0
-0.737800076877537 0
0.252861107370711 1
-0.0928869418763639 1
-1.20260459282102 1
0.182120443326337 1
0.668024809888525 1
-0.816714408241976 1
0.0336973458293625 1
0.278590452952535 1
1.6631830183733 1
0.853369866705376 1
0.569854097974294 1
0.807862968304187 0
0.246935575228421 1
0.261933881144382 1
0.475436749747245 1
0.591786985566221 1
-1.10419603378738 1
0.0299675440612073 1
-0.103107631995968 1
0.368779075654074 1
0.512362055899661 1
0.422833321559446 1
0.133701526297533 1
0.562232361164835 1
-1.6306487237061 0
-0.752346164063386 1
-1.89948916561516 0
1.13665844379713 0
-0.555162169824233 1
0.731258933878133 1
0.419562666082074 1
-0.477146969879269 1
-0.144374586636295 1
0.786815188758132 1
-2.2280274482385 0
-0.0449440683809949 1
0.974437075515034 0
-0.643093925552776 1
0.386951033370027 1
-2.08605200348188 0
0.442624673654191 1
-0.321807929409518 1
-0.638001228376368 1
1.25987060691749 1
1.6859242217811 0
0.358566632675223 1
-0.0562719980239294 1
1.12907751725169 0
0.114155738034161 1
-0.527789137828417 1
-0.591004881764861 0
0.668835213080739 1
-0.192848513854232 1
-0.819053902517216 1
0.818791179551927 1
0.112806390856677 1
-0.15912713747226 1
1.47891069534244 0
-0.867556112121274 1
-0.499183605021454 1
-0.250663545882964 1
-0.999607767988914 1
-0.364994256580572 1
0.641632717582181 1
1.06299805079595 1
-2.01323358742176 0
-0.765338887746541 1
-0.15793304403175 1
-0.184209840430867 1
0.600057447686395 1
1.69458171113316 0
0.434637068365688 1
0.689529548280837 1
-0.0687268036363973 1
0.474122445681922 1
1.39336770386857 1
0.262307708728531 1
-0.0425475557706308 1
-0.910205882910289 1
-0.885379717706513 1
0.640715303595398 1
0.244256543655589 1
-0.136977874131359 1
-0.22518360796949 1
1.26335346783391 0
-0.170426636414523 1
0.106120231320396 1
-0.575344358080461 1
-0.467601746696301 1
-0.116267323055533 1
0.434676555200847 1
-0.0832071688094874 1
0.0800316115911046 1
0.101766192516971 1
-0.335691597832753 1
0.437115372727571 1
0.899924021613465 1
-0.54121361211372 1
-0.940782100379772 1
-0.512460597268161 1
0.444599621647881 1
-0.816088233922505 1
-0.568912298839671 1
-1.13169996122433 1
0.323858033683375 1
-0.145543951239504 1
0.750988771875293 1
-0.172069896257143 1
-0.658002441292922 1
-0.120077624818543 1
-0.849720035934163 1
-0.133030174546439 1
0.430828286193913 1
0.967889060187463 0
0.295580178990152 1
-0.535317512758252 1
0.255947036806391 1
-0.40332499770898 1
-0.12482436086719 1
0.617827587738362 1
0.766415233160061 1
-0.400554398740605 1
-0.549610388434719 1
-0.842974393993445 1
0.828618233799525 1
1.668622404047 1
-1.10533190818459 0
-0.610160402551469 1
-1.62085098461423 0
-0.0773203732793671 1
1.43987988073419 1
-0.805364851197539 1
-0.728997610478138 1
1.44319626279171 0
-0.498438955352722 1
-0.212388725105831 1
0.111731271347958 1
-0.264405647411184 1
0.11217816142905 1
0.931460415681172 1
-0.909665886599338 1
0.0258786803565352 1
0.221928716965241 1
-0.360476686104485 1
0.875751535492236 1
-0.885043108864161 1
-0.276088387864389 1
0.699821434290366 1
0.39802435261715 1
0.226460819609903 1
-0.777423664126636 1
0.953357994198263 1
-0.75094729012862 1
-1.61705215724058 1
0.312858282747687 1
0.920129169653461 1
-0.171318872815763 1
-0.0193664608651102 1
0.328035142384566 1
0.488629028076512 1
0.276183176968714 1
0.88551964287455 0
-0.632029087533598 1
0.0913433907327953 1
-2.13883385625121 1
0.827752144314158 1
0.0302226358311386 1
0.328373643005789 1
0.80878075303873 1
0.992880623130139 1
0.409038887128189 1
-0.20912477736316 1
0.437254045201509 1
-0.447794475843031 1
0.813303707280785 1
0.493240700966037 1
0.880818778783631 1
-0.363701920954634 1
0.495627996728587 1
0.0857341088625615 1
1.00919067524 1
0.375174009664041 1
0.430694282666275 1
-0.594171707957074 1
-0.115516710420925 1
-0.879971537683048 1
-0.410913018815804 1
0.171227971136252 1
-0.242973073007583 1
-0.364050651252131 1
-1.16292882883724 1
-0.461033181348383 1
0.552694826656819 1
-0.0564703936455214 1
0.608708364391594 1
-1.49746277262408 1
-0.302830303180631 1
-0.25061621777309 1
0.163320117645901 1
0.280490445567581 1
-0.0495435561706827 1
-0.678573545945818 1
0.693960370909521 1
-2.51030316227802 0
-0.00856974973218208 1
0.600292046113307 1
0.813368890003026 1
-0.76049848116352 1
-0.822031661989455 1
1.33436458159727 0
0.124232915693626 1
0.414265370024549 1
0.059382125894667 1
-0.671335750030469 1
-0.48372807302283 1
-0.100866762828913 1
-0.0445977722314129 1
0.260158157642788 1
-0.274859551541717 1
0.0550433886480002 1
0.761333552962816 1
0.0932707566397843 1
1.17091655110786 1
0.398394325763527 1
-0.483254462476072 1
-0.913563379726433 1
-0.924434278224495 1
-0.0781677294091032 1
0.340701324505401 1
-0.729255631714287 1
0.362900886713517 1
0.402826498452082 1
0.449647525834104 1
1.91458995300941 0
-0.774411994900042 1
0.218140640144473 1
-0.926412284238226 1
0.350049281870824 1
0.985943432770275 1
0.260715189672783 1
0.205707139190664 1
-0.949355079528619 1
0.056801624153939 1
-0.395057044578583 1
0.242894328286578 1
-0.193433737470172 1
-0.038389799179257 1
2.34341740878892 0
0.462550889606664 1
-0.512176633779985 1
-0.243106820455053 1
0.345280551627082 1
-0.596101783756559 1
-0.618192785381967 1
-0.276096173305564 1
0.0826325222527983 1
-0.24961471038611 1
-0.522184223877935 1
-0.263213232585336 1
-0.573866041597301 1
-0.451627201475311 1
0.809463147146429 1
1.58801204158186 1
0.631782520543081 1
0.093413107493146 1
0.551182700519833 1
0.145877035812094 1
-1.26774474818672 1
-0.582418497368099 1
1.05654143363113 1
-0.822534027155836 1
0.792428777046537 1
1.01281476300265 1
1.14954529416236 1
0.216195536977504 1
0.539414159145455 1
0.534509058217216 1
0.169564076536207 1
0.910434845132686 1
-1.79657627947818 0
-0.0932824701998134 1
0.515113868325947 1
-0.55356020693083 1
1.24048605589741 0
1.27450923588421 0
0.925798086009567 1
0.806958682199125 1
-0.395864842559569 1
0.459522255068758 1
-0.117420904923333 1
0.402773054905219 1
0.516680645918633 1
-0.508121272081001 1
-0.696770234794722 1
0.0796430365613804 1
-0.601656146948304 1
1.18562240740621 1
0.458262959503501 1
-1.22228954621973 0
0.335561275603608 1
-0.244850102109391 1
-0.207182495791018 1
-1.49217078430304 1
-0.351450511586135 1
0.118569443388744 1
0.982647495337392 1
0.0241613834991478 1
-0.334703107642272 1
-0.565468200764317 1
0.64930073837399 1
0.414267133526426 1
0.859130734200285 1
0.141444278134586 1
0.80592500663433 1
1.87433781365734 0
1.51926115593469 0
-0.827580245172755 0
0.961969651411415 0
0.151990126792901 1
0.507239308085471 1
0.0868611270757106 1
0.335329860712576 1
0.683320431847748 1
1.24465996723772 1
0.196331500462312 1
0.358682072923695 1
-1.59310068050725 0
-0.95571318886974 0
0.279028595248461 1
0.257520828578883 1
0.135263110216502 1
0.504571533213699 1
0.349036201310281 1
-0.0196356461801132 1
-1.00988582425074 1
-1.51008419840972 0
-0.799576825674336 1
-0.672876499699043 1
-1.28360212255365 1
-0.40162263326752 1
-0.237227128451469 1
0.949382624564703 1
-0.702019387371014 1
-1.13791352715783 1
-0.140005821099145 1
0.558557554840939 1
0.802525672144996 1
-0.668351052528005 1
0.294756717343085 1
-0.549716822634655 1
-0.368436523439577 1
-0.901646805987612 1
0.07407272259616 1
-0.441004220547668 1
-0.66930023082377 1
-0.38780547359533 1
-1.74854601560818 0
0.781204392179585 1
-0.0835857767989607 1
-1.42824587469636 1
-0.537740715693084 1
-1.41086914103923 0
-1.03728256663983 0
0.592930294057584 1
-0.717644827929047 0
0.504801180706632 1
-0.502557922039591 1
-0.293793766074686 1
0.175209159037863 1
-0.108659685892322 1
1.0112194062499 0
0.0725638018084162 1
1.09552089324925 0
0.477141024236213 1
-0.403360072502252 1
0.746630611492588 1
-0.0671145217394736 1
0.259705890842278 1
0.620859222438398 1
0.233564082319902 1
-0.971748262845627 1
0.112112630408268 1
-0.722935130155007 1
1.34932282032372 1
0.0544330518386391 1
-0.83717053110936 1
-0.518461426796961 1
-0.433745072331065 1
0.117695354646466 1
-1.28345939940019 1
-0.363530560606322 1
0.0347381773632342 1
-0.201559655702009 1
0.569815912446902 1
0.26057021379065 1
-0.359285128463389 1
-0.292586760497143 1
0.601379709458288 1
0.190563069693468 1
-0.626542226737752 1
-1.31960920594635 1
0.376760915043694 1
0.838090055170954 1
-0.801806189854496 1
1.39281167177581 0
-0.660498615298348 1
0.0899419874990956 1
1.08908022582762 0
0.364572059712732 1
0.160350206655527 1
-1.01747965463201 1
-0.0441611106308812 1
-0.462481549674881 1
-0.529076436024035 1
0.701809458418634 1
-1.12941809228859 1
-0.163355107991805 1
0.947427164495914 1
0.367343731829725 1
0.19581561769457 1
-1.09809017691257 0
1.58849789239139 1
0.92938189063302 1
-1.96095851624858 1
0.715976906283577 1
0.729608336110325 1
0.985235866250056 1
-0.52225503511345 1
0.945980309166171 0
0.0268800225584159 1
0.0663754278119292 1
-0.557519562754073 1
0.79555657892445 1
-1.58710836032935 0
-0.00138986077890393 1
-0.266898003956281 1
-0.58501685358197 1
-0.916676566585406 1
0.0188255664071574 1
-1.19537929598879 0
-0.043464901589236 1
-0.0662175892964383 1
-0.106135568102926 1
0.537912565489891 1
-0.166422929266104 1
-0.339428649686706 1
-0.314550507123258 1
-0.619161822746381 1
-0.766624905606453 1
-0.0849228058875444 1
-0.51765577647274 1
-0.636452355439797 1
0.832920983733028 1
0.277943155770045 1
-0.181196947277312 1
0.616099923278029 1
-0.243910521528356 1
-0.467782194459664 1
0.133064592884755 1
0.129630983823504 1
1.43143619251786 0
0.650794762777103 1
-0.415243412418158 1
0.228161097987973 1
0.476131439347009 1
-0.133032726304393 1
0.0590800307649515 1
-0.282438214543456 1
-0.314485636992409 1
-0.250922523958543 1
0.83037609071505 1
-0.487096433210087 1
-0.255412135504659 1
-0.497108730955356 1
0.173530580136013 1
0.668012012556176 1
-1.34023134319543 0
-0.0435149894407563 1
-0.732320874367765 1
0.442855622292177 1
0.377995733244156 1
-0.0279863987806871 1
0.016864318818684 1
0.63016257999706 1
0.0143137117744752 1
-0.238014159559114 1
1.67172694361372 1
-0.780779834138668 1
0.159757855134871 1
-0.658104815867192 1
-0.686385986052388 1
-0.637794146423527 1
1.09779255438651 0
-0.296251271387584 1
0.293093152681771 1
0.168047251191922 1
-1.46159514208268 0
1.16032699216285 1
0.748006553252472 1
0.0238062855405616 1
0.243240462679004 1
-1.54190190464412 1
1.06158588215187 1
1.35115408846921 0
-0.710838097082358 1
1.11476618897313 1
0.346482976383918 1
0.459715108275281 1
-0.93777849846049 1
-0.0769091863112901 1
0.314550298557154 1
0.424894473392446 1
-0.275227503775301 1
0.204310180189723 1
-0.692145693995905 1
-0.486439412270863 1
0.154151965539606 1
0.21320679439345 1
-0.612073488039476 1
-0.795041988738358 1
-0.774676926644266 1
0.452875780279694 1
0.676814295386843 1
-0.15376442217828 1
0.73667777346164 1
0.00865304093969427 1
-1.78772040207565 0
0.20319345701866 1
0.202770892730128 1
0.0739541070218969 1
-1.54863669626788 0
0.124069467597368 1
0.481191656216397 1
-0.834837183367659 1
0.276904906429019 1
1.18389831483524 1
-0.991580480322402 1
-2.19264987138557 0
0.696622221714519 1
-0.555318187123527 1
0.10605563825409 1
1.4682630622198 1
-0.931842279865071 1
-0.14343093621879 1
0.835131281920252 1
-0.155465737079268 1
-0.927945822705651 1
-1.60512736156025 0
0.22695966462142 1
-0.664215698895445 1
-0.407258791512258 1
-0.441776356702963 1
0.871862366776192 1
-0.560009733342257 1
-0.980839330863548 1
-0.548642326849955 1
0.238913987641028 1
-0.204606984178815 1
-0.2847790183634 1
1.23332745095613 1
0.330661879498565 1
-0.605401043633208 1
-0.458001359009815 1
-0.179948242036549 1
0.34863465263833 1
-0.842967857288014 1
0.0569711145583392 1
-1.29640886061354 1
0.107088511550798 1
0.647601989573646 1
-0.805747866592948 1
1.21127892323755 1
0.609445360217249 1
-0.116176340971081 1
-0.337507753229891 1
2.62253748343396 0
-0.645946607289203 1
-1.47921830399286 0
0.134212484862962 1
0.588083157862997 1
-0.471759481233312 1
-1.16601404045785 0
-0.162188206129183 1
0.0571761104880361 1
-0.554068051336311 1
0.260587715347746 1
0.100400549487099 1
0.437248999352921 1
0.52818402451474 1
-0.410251972620644 1
0.424344174275268 1
-0.960353255608642 1
0.0404978175808167 1
-0.142124039107442 1
-0.0766130420455728 1
0.590193004325575 1
0.352451365872266 1
1.69404937320102 0
-0.53662601148334 1
0.47813144244809 1
0.662698022999965 1
-0.219177977962021 1
-1.00558786638373 1
-0.138344821461065 1
0.140301295688751 1
-0.435407409264623 1
0.533047298060861 1
0.135936869873381 1
-0.218449601655262 1
0.763586182210577 0
0.221236582694846 1
0.988650784244215 0
-0.246241388503405 1
-0.367369630854718 1
-0.583783468552459 1
-0.66104736691751 1
-0.33599528078642 1
-0.575081916250739 1
0.593045641601387 1
0.292900663776023 1
0.396115975505664 1
0.426662080760283 1
-1.87525673958675 1
-0.820610883367726 1
-2.18893270075533 0
-0.126624109284512 1
-0.150719665693591 1
0.0950230440632306 1
-0.447744568403481 1
1.8115700735763 0
-0.354902147304916 1
-0.0432351476530711 1
0.00577490464811675 1
0.432041505719883 1
-0.542456873863317 1
-0.089422802825888 1
0.511945815878877 1
-1.68070681814508 0
-2.16260300916901 0
0.460312457769708 1
0.100462573574087 1
-0.968536967648913 1
0.39607288055714 1
-0.413846561951122 1
-1.3724917477727 0
-0.497207749552338 1
0.0265395077970855 1
0.261007937449623 1
-0.792381078209665 1
0.621712938134756 1
0.70801547986643 0
-1.72342846076229 1
-0.00879358327692158 1
-0.415725624031531 1
-0.203125699194312 1
-0.908822894068304 1
0.53383543010864 1
0.916376438239216 1
0.383603332048998 1
-0.212803970134249 1
-0.566146656516979 1
1.4145190147044 0
0.695459222583607 1
-1.04227676986163 0
0.369157901560165 1
0.365376386917073 1
-0.540954223325185 1
-0.263182352563298 1
0.717604757529191 1
0.458165317641164 1
1.0020572948445 1
-0.346361820460445 1
0.601702265325103 1
-2.2503557778464 0
-0.531261140414738 1
0.242774377061526 1
-0.939972212184988 1
-0.286181502308373 1
0.173391629167982 1
1.53611818802499 0
0.336774966443979 1
-0.474125126210173 1
-0.297599338425364 1
0.695546838161635 1
-0.940225705223583 1
0.594702400932184 1
0.639878333293361 1
1.388487329371 0
0.43068909829386 1
0.62500540292259 1
0.462901297086603 1
-0.867855538112632 1
-0.671389338451841 1
-0.344428632641486 1
0.729126363679168 1
0.36331511640919 1
-0.144504224643675 1
-0.850546171853354 1
0.312542991228452 1
-0.10804502992538 1
-0.209553008819111 1
0.466522610278145 1
1.03324944928922 1
0.026956465628622 1
-0.102230870719575 1
0.0462524612934585 1
1.11575492858448 0
0.46441465819979 1
-0.805351039258819 1
1.20669107684374 0
-0.0576532712880252 1
0.68118712178345 1
-1.25338302504291 0
0.028216025477739 1
2.1863778722562 0
-1.01492883237253 0
-1.81316954250806 0
-1.08911683634515 1
-0.0860540493312445 1
-1.00078314792305 1
0.523018961052076 1
0.0423683494643532 1
0.0546734298371756 1
1.20088719959657 1
0.76511553734145 1
-1.16982189906625 0
-0.390993434208644 1
-0.603505914271565 1
-0.794716725721577 1
-0.441123707818196 1
0.681312212040475 1
-0.710720547922613 1
-0.177839486101502 1
-0.00859537724812928 1
0.884763865359539 0
1.08856707890245 1
-1.07523412153084 0
0.756155115414759 1
1.04605750912311 1
1.2563133823506 0
-0.463364276313969 1
-1.11522672944379 1
0.17425364258636 1
0.228434794080746 1
-0.0121229876740305 1
-0.577586763314547 1
-1.36628363236794 1
-0.163756013794692 1
-1.59066487062393 0
0.926646526802811 1
0.0928931247180049 1
0.0998031734523672 1
0.371469732607787 1
-0.0356241596225275 1
-1.1460851109737 0
-0.88645891771834 1
-2.06966694762461 0
-0.122766136984327 1
0.879731261435837 1
0.276305642270567 1
-0.701949024807445 1
-0.0243571822204905 1
-0.949763328649171 1
-0.940659723910187 1
-0.846320987416772 1
0.0291505962223791 1
0.380895221996262 1
0.148020513625252 1
0.749167410506939 1
0.216628399325983 1
0.0225186015008531 1
1.40215166103551 1
-0.167825684998318 1
-0.520893391488097 1
-0.570121361306105 1
-0.65524313707468 1
-0.73094201658998 1
-0.957947097238875 1
1.74787324433274 0
-0.48714542928613 1
0.705516599317931 1
0.151071687126327 1
-0.306702312849552 1
0.412149069389204 1
0.584964826263764 1
-0.344585061895078 1
-0.212487446643913 1
-0.0433790241320268 1
0.150566632248247 1
0.648355811474977 1
-0.158875803708046 1
-0.761479223236199 1
0.244960789399453 1
-0.410762793852804 1
1.03062415142377 1
0.219131572089941 1
-0.262271084192017 1
-0.122755444021681 1
-0.0209694219011518 1
0.54769868401669 1
-0.57543432439164 1
0.321004854323687 1
-1.61230827105487 1
0.984131093103134 1
0.620654016321137 1
0.71108131413535 1
1.08369266346883 1
-0.789029400016741 1
1.72076321842021 1
-1.16321925763022 1
-0.375597218458795 1
-1.51995175682922 0
0.190548844086628 1
-0.997965256770813 1
-0.116408861528517 1
0.0927477781381737 1
0.377239400125154 1
0.545372887811941 1
0.469482782 1
0.385364773466175 1
-0.889602472536032 1
-1.26241559532461 1
-0.402049579494222 1
1.56860896455015 1
-0.288736044725661 1
2.27263411076245 0
-0.0113645056691828 1
0.708515080531841 1
0.535280239985763 1
0.818478695182251 1
0.244655674937406 1
0.270631849209826 1
0.597219658141492 1
-0.124132328618765 1
1.41366711836237 1
-1.08737472471001 1
-0.490010305621499 1
-0.760966273993255 1
-1.28226769945945 0
0.558810650353337 1
-0.0313700281303772 1
-0.227325038009737 1
0.246388442193847 1
-0.0411960854092797 1
-0.70000922911835 1
1.58164768214352 1
-0.248542589913649 1
0.182860324350939 1
-0.4982883520958 1
-0.705095602649744 1
0.248852142737691 1
0.673275549002737 1
0.902571504839713 1
-0.141745160228376 1
-0.776355509975448 1
1.24863177895844 1
0.884167338457454 1
0.709322730781808 1
0.538173677579975 1
-1.26469500042615 1
0.0588933439741725 1
0.597496282748057 1
0.255971977657989 1
1.45558889960151 0
-0.109803086651274 1
0.237517398999878 1
-0.88528731260652 0
-0.825117549319499 1
-0.343125847584876 1
0.889205521213681 1
-0.425681940197442 1
0.497651837812175 1
-0.268367188163524 1
0.678700434562229 1
1.00919261766343 1
-0.786876862021712 1
0.663946701859687 1
-0.432237906117304 1
1.20053925135427 1
-0.379185690404215 1
0.324737801825201 1
1.29354057875192 1
0.83045737302217 1
-1.31955288331967 0
-0.292643175018039 1
0.450537649435892 1
-0.0486488793531901 1
0.447920083724943 1
0.668003570009672 1
-0.949686527177562 1
0.690537770273549 1
0.180499913590541 1
-0.259213729631705 1
-0.111924478104487 1
0.163446057005417 1
-0.0832772940959775 1
0.552095485551301 1
1.70206709777034 1
0.933784907709869 0
0.113334635338653 1
-1.181822973666 1
-0.322577574300062 1
0.168190898791159 1
1.84455342466178 1
-0.185537357451991 1
-0.0230668091692338 1
-0.230175324068312 1
0.175621945513911 1
-0.606570617749368 1
-0.0621744342887732 1
-0.0114118136240831 1
0.235307506691873 1
-0.669310777312921 1
0.880759267578976 0
0.166779017520103 1
1.40622698386984 1
0.178486491041521 1
1.5836493914026 1
-0.625880487310271 1
-0.503975523751699 1
-1.05488258049805 0
0.484427252259321 1
0.775301339748555 1
-0.5956518258701 1
-0.456259275980958 1
-0.137862823092571 1
0.585553584666139 1
0.498352085851232 1
1.2435940327488 1
0.122328106522578 1
-0.568312255425992 1
-0.516635253352098 1
0.183449507103882 1
-0.857062489930294 0
0.557990636670518 1
0.283083974036984 1
0.202475624852492 1
0.127593579264313 1
-0.494506845276507 1
0.36769417612759 1
0.133283032081817 1
0.773338486401504 1
0.945962009297349 0
-0.365690166471601 1
0.1474222749701 1
-0.0724402173569112 1
0.0477443438584045 1
-0.907728100119906 1
0.876100105981166 1
-0.428667856907458 1
-0.0611862917738907 1
-0.474547684607626 1
1.93947604794052 1
-0.193296650855315 1
0.218616041947137 1
-1.24183519901552 1
-0.713880756545484 1
0.944913793458829 1
-1.6660387323165 0
-0.276147669177395 1
1.00380936398579 1
-1.32677706885564 1
-0.0212421182961465 1
0.900289627107236 0
-0.510443766822987 1
-0.394889231951889 1
-0.450786393652218 1
0.737109706617094 1
0.138624926527984 1
0.529988342561633 1
0.232848896389999 1
0.0860956659117135 1
-1.53658944745678 0
-0.542947712799378 1
0.011259825686792 1
0.483449305685324 1
0.3559158424174 1
-0.35954068424808 1
-0.232471049185418 1
0.479383374664989 1
0.336841360525909 1
-1.69463389142136 1
1.47329885316557 0
0.399262756925132 1
0.654145052125986 1
0.553193035926245 1
1.50470185977259 0
-0.372686485002368 1
-0.35535534227506 1
0.539607292361646 1
0.369596937158815 1
0.604899731977938 1
0.426012134495852 1
0.0634657984667153 1
-1.49983665239284 1
-0.293380510844093 1
0.553421757622786 1
-0.195563487670815 1
-0.373834561280681 1
1.16045472625854 0
0.713413557842506 1
-1.42010935225609 1
0.00290349919276417 1
0.845112696429244 0
-0.184753821574593 1
0.0354175644196215 1
0.929832777894456 1
-1.04920631658056 1
-1.23553601672013 0
1.79402172934593 0
-0.162473726147196 1
-0.561709902270298 1
-1.17015504810069 1
-1.73960087602543 1
0.408228469576655 1
0.408353252844976 1
0.808689459228992 1
0.32010597542663 1
-0.578209229371691 1
0.288542668299584 1
0.283101858777927 1
-0.793038691992125 1
1.01828631730122 0
2.13292071722615 0
0.240486968587935 1
-0.676655364209996 1
-0.309357289393634 1
-0.823206142039663 1
0.638997647903318 1
0.658108455297729 1
0.705497462055236 1
0.0271280362068896 1
-0.354732917408146 1
0.237812357895939 1
-0.481228939136397 1
0.53095997798217 1
1.70572154527203 0
0.198643861140818 1
0.00177148291594803 1
0.353391993764255 1
-0.674053784645838 1
-0.397554447107526 1
-0.235578801311389 1
-0.667203379877136 1
1.10567123249368 1
-1.23743629385983 0
-0.0600843467944898 1
0.508231069671793 1
0.273174624587397 1
0.172181141861297 1
-1.87997866558148 0
-0.875252295974938 1
-0.613077294562288 1
1.10307067382813 1
0.189458621867534 1
0.0336545966821623 1
-0.389424842899267 1
-1.24432836303974 0
-0.31948378013242 1
0.195841929118396 1
0.11559544194213 1
0.49578726211688 1
0.331182161879748 1
-0.288916256803765 1
-0.428824181885026 1
-0.554853267033108 1
1.17440166826355 1
-0.185525753329056 1
0.0887907887348418 1
-0.950101946837796 1
-0.275797441944799 1
-0.844509601208254 1
-0.340312168392513 1
1.9032413293917 0
0.141768403774917 1
0.78589845117289 0
-0.805729292282772 1
0.797672362927644 1
-0.228186022292175 1
0.230329353408412 1
0.661520210225477 1
0.625815251835555 1
-0.0259607529316939 1
-0.412514584203962 1
0.308634899624399 1
0.152300077675344 1
-0.408266199658805 1
0.487130062813087 1
-0.666984220130642 1
0.480413986700026 1
0.252624533907304 1
0.479339965359712 1
-0.0765750591054034 1
-0.689716040844501 1
-0.679620072803971 1
-0.277016080063809 1
0.0823191674441017 1
1.41684265709901 0
1.20072285163375 1
-0.780134482280764 1
-0.268426781029559 1
-1.37748758539134 0
0.790852762602392 1
-0.0183896954221335 1
0.795595794954576 1
0.133068569321312 1
0.0378553584671388 1
-0.123267448529684 1
0.856677293005649 1
-0.656057352756194 1
-1.79587151393069 1
-0.599206447730687 1
-0.564652853781442 1
0.563473853405762 1
-0.472242707243256 1
-2.43054356777637 1
0.538960807837026 1
0.279024855641558 1
-0.196609894609613 1
-0.174699344911479 1
0.44346369502966 1
0.658654932272709 1
-0.423813327799695 1
-0.753745796308928 0
-1.05318922332569 0
0.455522862675291 1
0.0480151644165113 1
-1.0469411522849 1
0.771105091361241 1
0.143784706450343 1
0.462061408163431 1
-0.134556491674754 1
-0.674284804330338 1
0.0493897146436572 1
-0.972464107662119 1
0.31624825010685 1
-0.289019228399002 1
-0.60985199846639 1
1.59034464212696 0
-1.04340649461978 1
1.38575908133765 1
-1.44584237675733 1
-0.00290399913268517 1
0.0743498130603601 1
-0.696370253676532 1
1.66400306091932 0
-0.516529703741845 1
-0.0767904250205254 1
-0.161617668683174 1
1.05282546117274 1
-0.348287930145823 1
0.598943219636688 1
-0.0121064419254176 1
0.354234798669632 1
0.215040673788706 1
0.31642100496984 1
-0.405165809493614 1
-0.728354833627786 1
0.0504074206174226 1
0.433432806850055 1
1.26299969143144 1
0.332253148705992 1
-0.274088138616829 1
-0.44505686808778 1
-0.648394641978031 1
0.114149184876511 1
-0.70848972764516 1
0.96758014545586 1
-0.456994804115684 1
-1.01915237971433 1
0.202641612635919 1
0.0966760444718637 1
-0.5027422048983 1
-0.560769626066504 1
1.49355597165793 1
0.432943996479494 1
-0.18688579012208 1
-1.53685836379742 0
-0.292197035181005 1
0.567714407925319 1
-0.680550288416746 1
-0.157015815427521 1
2.51199827167908 0
0.268097684673597 1
-0.256221237138677 1
-0.658857314230447 1
0.27837040881585 1
-0.170336793972037 1
-0.159935236167686 1
-0.0672708926379398 1
0.599028278135146 1
-0.998739677023119 1
-1.92339122399507 0
-0.656495768588664 1
-0.281812318266784 1
-0.370859963193984 1
0.232454961000095 1
0.403756592793093 1
0.797501467716843 1
0.318443453260307 1
-1.35869949369405 0
-0.132810200077833 1
0.477342148624526 1
1.08035938781002 1
-0.917535851955894 1
-1.00020502393963 1
-0.351319191030979 1
-1.43625255322848 1
-0.261462369128923 1
0.971433778790549 0
0.314623660392302 1
-2.0224465655675 0
1.50410532656265 1
-0.803478678424977 1
-0.461610747111184 1
-0.78266026278304 1
-0.247638201290127 1
0.613469800853349 1
0.0497194349193527 1
-0.356395274908207 1
1.16540999382592 1
-0.967796842757553 1
-0.710421294370566 1
1.24092665272251 1
0.854331758326788 1
-0.30940400357957 1
1.76646973432263 1
-1.65905885081857 1
-0.255623386364404 1
-0.978300540766592 1
-0.0622736884968212 1
-1.04536851813334 0
-1.40446628353173 0
0.537468733734256 1
-0.590988405213608 1
-0.334965952868057 1
0.106774095169453 1
0.189564607497549 1
0.0794529865787194 1
1.0262763425522 1
0.0515972573757625 1
-0.322046446768171 1
0.279708034431009 1
1.37749629607405 1
0.177735909739415 1
0.287598827807673 1
-0.934155556041553 1
-0.722244630529232 1
-1.29800692476449 1
-0.0966631596776832 1
-0.0551348032150882 1
0.722303716668185 1
0.2547045648681 1
-0.201106166076088 1
-1.61987272984237 0
-0.475900071484625 1
1.10217390805355 1
0.513155631065471 1
0.0730691720857911 1
-0.294986853607427 1
-0.615008117522613 1
-0.961869210881238 0
0.294106295609604 1
-1.80478164489351 0
0.319166166997634 1
-0.335658623130961 1
-0.814628189395757 1
0.467798599829705 1
-0.866902385306445 1
0.143467061946345 1
0.578405506254288 1
1.21571426036221 0
0.0941061413954499 1
-0.303489300171643 1
-0.834195562884375 1
0.246399521904177 1
-0.50406334868194 1
0.695702305326562 0
-0.250121237769701 1
0.929764629508127 1
0.513389683254727 1
-0.0486002745191965 1
-0.978392656279978 1
1.09362658840671 1
0.48851353823696 1
-0.672079410408912 1
0.928115415359675 1
0.714970957029821 1
-0.00126700342564645 1
-0.321576717357964 1
-1.51207275443151 1
0.174686191833981 1
-0.175735702514068 1
-1.34596076127337 0
0.984789665968735 1
-1.48672761987062 1
1.1271316172219 1
0.671907714686691 1
0.3478188927831 1
-0.463239587820062 1
1.08245112801669 1
0.629222040829836 1
-0.789454531909428 1
-0.502573257123049 1
-0.204770095866437 1
-0.535355333179839 1
0.278352182687115 1
0.416688324609948 1
1.02543964389385 1
0.743118205330756 1
0.500219753545294 1
0.764175057725837 1
0.463331389372284 1
1.2613113727231 1
0.713558331760361 1
0.215844829724639 1
0.917304842057652 1
0.88939938216114 0
-0.586803572185247 1
-0.123451375482114 1
0.390501520369004 1
0.526608110683799 1
-1.44556734067915 0
-1.70384478706263 0
-1.26275074544672 1
-0.956302573705033 0
-0.941232255292681 1
-0.30537108244472 1
0.290165039629115 1
0.942221510631957 1
-1.00758338686109 1
0.0276258374859151 1
1.1601834718157 1
-0.0766682525959694 1
-0.870297097788836 1
1.70297680208572 0
0.420868608160749 1
-0.764043357803125 1
0.571773574262745 1
0.706218614146621 1
0.420719988823771 1
-0.359660264392379 1
-1.68073826058183 0
-0.463069217171746 1
-0.116921091269339 1
-0.581479623017054 1
0.347131207492962 1
0.199527552825099 1
0.304249814044821 1
-1.07003983490278 1
1.12306258097887 0
0.0701226570325588 1
-0.240716342860048 1
0.398811897167061 1
0.348811824815009 1
-0.389077696333729 1
-0.965841145459157 1
-1.35332622945371 1
-0.39525680715989 1
-0.36694749383483 1
0.347473734294931 1
1.86921287221531 0
0.394743051920199 1
-0.580328159960161 1
-0.0119184623288923 1
0.152150567933604 1
0.397009206274626 1
1.019833617496 1
0.807617638347346 1
-0.208492105946039 1
-0.191675683772335 1
-0.963654860285593 1
-0.534176661786308 1
0.766297627772474 1
-0.960787452597708 1
0.42455667180591 1
1.13607841082798 1
0.437290220270368 1
0.0348335522120284 1
0.029945182831864 1
1.45760510651033 0
-1.01864300391274 1
-0.154028600446575 1
1.57146591625586 1
-0.023361346730683 1
-0.55841793731296 1
-0.651043503526501 1
0.721095401475736 0
0.305707186455972 1
-0.489407618578316 1
0.621276508140284 1
0.358122417080085 1
-0.617395962404614 1
-0.396615202822725 1
-0.00255635662260568 1
0.914022186444185 1
0.446654456801528 1
1.09915438686244 1
-0.27032341062916 1
-0.146858686557333 1
0.950072459961869 1
0.0111868083467259 1
0.141185736809754 1
-1.24239384789814 1
-0.605885008808753 1
0.521899427344502 1
-0.429754358802939 1
-0.927592432787487 0
1.19501628909633 1
0.0900670858527983 1
-1.27015095906803 1
-0.822242280812524 1
-0.0768508961782668 1
-0.208174025423944 1
-0.0173857292769534 1
-0.0407119736386507 1
0.177790482022363 1
0.945698382864176 1
-0.809376496487895 1
-0.990323286300348 1
-1.24311517704489 1
-0.703611904851255 1
-0.378036083789279 1
-0.611574959079555 1
-0.363905304108017 1
0.242169625492363 1
0.250175092049909 1
0.283067382247528 1
-0.569526471127202 1
0.0912099758403741 1
0.327005920255895 1
-0.490573327718185 1
-0.363017233838785 1
-0.598378001012064 1
-0.751771480862503 1
-0.0508660527844746 1
-0.286184593000753 1
-0.0758892423655784 1
-0.270591706743306 1
0.0871656319351049 1
-0.499210621472607 1
0.436345754373855 1
-0.557570643249858 1
-0.123747166613098 1
-0.651346254946833 1
1.28527785273954 1
-0.923917494576647 1
-0.653845533696118 1
1.07969177120197 1
1.22554854815002 1
0.375797716701167 1
-1.22565245365297 1
0.79839523196784 1
-0.0297354263311861 1
-0.115933731425017 1
-1.39661760931483 0
-1.60578413414223 0
-0.212411747426672 1
0.695667506209244 1
0.59836302375802 1
0.48389335586803 1
0.913682012838472 1
0.489929744433258 1
0.187352704970767 1
0.0581041726096943 1
-0.541438225510239 1
0.313252513121003 1
2.31575034168687 0
-0.789847634457535 1
0.0215175773802481 1
0.154897732379937 1
0.268373488157877 1
0.642753530494025 1
-1.01761554397055 0
1.59845780279262 1
-0.227918121562632 1
0.545996754618801 1
-0.17644950099155 1
-1.04775407696534 1
0.225459087558537 1
0.296248007419461 1
0.461388434435459 1
-0.652526861810826 1
0.331032870256084 1
0.855143176632153 1
-1.29037346342631 1
0.594568817835609 1
-0.910352559042996 1
-0.6240207430697 1
0.742566951624673 1
-0.321432924029169 1
-1.3928003684452 1
-1.03157491618032 1
-0.337236663912151 1
-0.428962951878816 1
-0.755422610964151 1
1.07339239989731 1
-0.33585940975476 1
0.535361801910415 1
0.497868936606489 1
0.959024496070256 1
1.01441956624777 0
1.49367124162872 0
-0.235091919917275 1
0.980827040784439 0
-1.42651987246876 0
-1.13800337531928 1
-1.29748562574028 1
-0.606894542549649 1
1.07581466573955 1
-0.880762918224521 1
-0.0425959522976248 1
-0.0797988868080599 1
-0.256047133416419 1
-1.02079286877717 0
-0.000403742327316318 1
0.691375118364083 1
0.267145339865689 1
-1.11865167568582 0
-1.14024511411163 1
-1.41127773304772 0
-0.0294811651551584 1
-1.25999720006899 0
0.782474994790904 1
-0.630230219965232 1
-0.814101815090702 1
0.0665928057112536 1
-0.675777964073935 1
-0.53884338924937 1
0.562079629498845 1
-1.33855888770413 1
-0.12619149824689 1
0.171689895692937 1
-0.647428581874641 1
-0.168628285079296 1
-0.536758427673062 1
0.711331033303656 1
-0.010596243607314 1
-0.0592974386556884 1
0.652571935181865 1
0.119592668683813 1
0.548636863569824 1
-1.20120457806711 1
2.14989884343792 0
0.80059310421719 1
1.20939762882619 1
0.992230893654176 1
0.255026893756058 1
1.13689872763034 1
0.488629187743241 1
-0.807850592233408 1
1.20473225208221 0
0.0419977241890842 1
0.732881370794088 1
0.279530301334512 1
-0.393950514131488 1
-1.06381086676586 0
-0.604504204102856 1
0.391357006372289 1
0.664559743360095 1
0.7168642163885 1
-0.975021046997336 1
-0.922758174748082 1
-0.712235490901732 1
0.367379009801474 1
-0.962865309261022 0
0.44274724291573 1
-0.4570025569739 1
-0.514081648100636 1
-0.349325323566234 1
-0.141749339216484 1
-0.464094628188756 1
-0.0160647981558119 1
-0.529194542113457 1
-0.793603801379095 0
0.160509007785689 1
-0.554853485953767 1
-0.325151322418313 1
0.119080088560218 1
-0.685184449695125 0
-0.649981200356029 1
0.573226674384285 1
-0.361306614184957 1
0.290714437179039 1
0.171528791640262 1
0.917888949847554 1
0.156737024592327 1
-0.00450084829645071 1
0.268113096068463 1
-0.580793875869598 1
-0.566543113502816 1
-0.025068062896634 1
-2.07231839376397 0
-0.850897661229079 1
0.857038594802775 1
-0.232509611837114 1
1.18080854026043 1
-0.0225257506902787 1
-2.21003880639516 0
0.28197221331004 1
1.32501449343585 1
0.60582233703406 1
-0.118427084858863 1
-0.548353220636033 1
0.0480147411862207 1
0.345043869041917 1
-0.609557992727367 1
0.344513571126766 1
0.0871899625073238 1
-0.954996635583245 1
0.110470352690055 1
-0.014917677012484 1
-0.450087482556597 1
-0.361934743609203 1
-0.317565163605402 1
0.23243579057475 1
-0.254241157104665 1
1.58284493815742 0
-0.279833515895617 1
-0.503223013582424 1
0.651165482881112 1
0.0468399654336447 1
-1.14774479682663 1
0.56104784235551 1
1.22607513683641 0
1.55243126843621 0
0.814792176884484 1
-0.32488477243922 1
-0.50493142874695 1
0.0220728964389591 1
-0.426563657122934 1
-0.120475648209504 1
-0.0374905475543604 1
-0.292678503499593 1
1.76669450322173 0
0.292028200101519 1
-1.38794413707154 0
-0.262422514072051 1
-0.710190165235038 1
-0.0409054383330233 1
-0.511007607327183 1
-1.25130041992642 0
0.753438328899247 1
-0.698739030313948 1
-0.50114970887345 1
-0.149678103928761 1
0.293649686017659 1
-1.18127218293707 1
-0.215167510700808 1
-0.766844171453771 1
0.908485283033201 0
-0.0149651484412376 1
-0.504901086132393 1
0.55208445025168 1
0.00904517719654863 1
1.24615921594123 0
0.794508372560527 1
0.366881120560876 1
-0.45522745269998 1
-0.424691076121582 1
-1.25124212474928 0
0.198257734869463 1
-0.459716834074748 1
-1.43336934470985 1
-0.774142378518272 1
-0.142469003249277 1
0.619725955872123 1
-0.447337481527495 1
0.69923611486712 1
1.27170626575452 0
-1.40516847304128 1
0.259373960181459 1
-1.55903795900645 1
-0.912556318020931 1
0.0980952729925357 1
0.875316550336608 1
0.0894247353046064 1
-0.285927817073282 1
-1.6775459630523 0
0.0853032673450021 1
0.791424384933778 1
0.126624713265188 1
0.953459269618528 1
0.991980514780624 1
0.913796051951344 1
1.04912739252988 1
0.71839395153135 1
0.330340120250251 1
0.920828030193176 1
0.75417253473789 1
-1.52936198319081 1
-1.18667829340646 1
0.186275341818207 1
0.918403570735132 1
0.33641498177831 1
0.451574701559863 1
-0.832287494731623 1
0.0669842463721785 1
-1.18646431594059 1
-0.412310492064427 1
0.534400317886886 1
-0.180034855237077 1
-0.603118652836116 1
-0.489716579730109 1
0.500302565635072 1
0.0784895913048393 1
-0.478278815879625 1
-0.29396257880512 1
-0.349223824264224 1
-0.511894731528608 1
-0.625479688313823 1
0.663815766054493 1
0.648871220375118 1
0.329335142309912 1
-0.488335628479979 1
0.109563098642003 1
0.747786429141558 0
0.139870362644875 1
-0.544003035049863 1
-0.490760398167392 1
0.612596081417921 1
1.09129870717931 1
-0.715531192419491 1
-0.600738834850974 1
1.81837283156039 0
0.567640671410419 1
0.266244714688248 1
-0.194086199392284 1
0.276914146097109 1
1.13370970534184 1
1.60332136846123 1
-0.151119519675745 1
0.37037444853907 1
-0.36656314863817 1
0.757762103626207 1
-0.288814751995999 1
-0.240229826909593 1
-0.258662154861744 1
2.09375790593588 0
-1.4512278145842 1
0.133786452809808 1
-1.03477773538073 1
1.71289631093601 0
1.49082821414512 1
-1.4647748811974 1
-0.843491620131029 0
-0.415740309255575 1
0.341379718538223 1
0.473397578617281 1
0.543379384572365 1
-0.623339319593835 1
1.15810792382577 0
1.39947013239568 1
-0.943970030263397 1
-0.993048364251829 1
0.70972175171485 1
0.0190935315204928 1
0.744538757356558 1
-0.993998840875817 1
-0.355332712276769 1
-0.13009572625552 1
-0.764855390379937 1
-0.131628699572854 1
-0.0118426127227354 1
-0.844039541823612 1
0.582925938937732 1
-0.278084926922009 1
-0.126337574094271 1
-0.322184263571314 1
1.57586705640846 0
-1.01563279265748 1
-0.397349453646753 1
-0.287348600587691 1
0.143865011045242 1
0.87352809773147 1
-0.227458625941771 1
-0.905389990880523 0
-1.1800446940536 1
-0.152825674827692 1
0.750672177957022 1
-0.351246426187805 1
-0.243713385589855 1
-0.499957599098525 1
-0.305713499202298 1
0.541181345343569 1
-0.837483308120821 0
-0.0942823115358192 1
0.82522672654298 1
1.71601015293261 1
0.855157123930701 0
0.000536082106994101 1
0.417646536043204 1
-0.257468088006523 1
0.214672763255415 1
1.67266158320116 1
-0.209295744984547 1
0.486470556067982 1
-0.4709800439352 1
0.753873927564815 1
0.68188404550171 1
-0.785477564330957 1
-0.704151202072469 1
0.61307160704855 1
-0.801755186166643 0
-0.732529374753147 1
-0.893397598573982 0
0.055078403673779 1
0.93105826409164 1
-1.07944947519543 1
-1.1548861251869 0
0.42589610932432 1
-0.920790071266725 1
-1.43253844840702 0
1.05287418615727 1
0.586786845154413 1
-0.0440812864162239 1
-1.0310099197099 1
-0.653208997209302 1
0.382537160320326 1
1.43437083280388 0
-0.820406836059673 1
-0.585011716695215 1
0.769873728801526 1
0.37055299444564 1
0.865745413164643 1
2.0835572640854 1
0.980089252581875 1
0.0423135402889849 1
-0.0817392362026096 1
-0.164395638455362 1
0.784926636248197 1
-0.854281728091651 1
0.313249823559452 1
-0.200236256021317 1
0.199866050438373 1
-0.356906625496514 1
-0.217825287008158 1
0.66480748612413 1
-0.0840933740185333 1
-0.186764371807428 1
0.737399829860976 1
1.17203732571419 0
0.166626300344398 1
0.341295709354994 1
-0.606573907105302 1
0.668406525859303 1
0.329431796133353 1
-0.107270814840219 1
1.77838157660766 0
-1.35142987767381 0
2.48479475575468 0
-0.250628018055262 1
1.29800979666693 1
-0.42553367595152 1
0.746231711062288 1
-0.491804534664407 1
-0.304677049984549 1
-0.584541811856903 1
-0.559853797430265 1
-0.614575845528967 1
0.713819969030254 1
0.534707744778022 1
0.264262850459787 1
0.139824459592276 1
-0.0637497247272039 1
0.422697256830567 1
0.616978322023532 1
-0.00811037575478163 1
-0.0667212533960489 1
-1.18807300847142 1
-0.118257723719764 1
-1.08840194703919 1
1.11741205566277 1
-0.099576749209286 1
0.657600323718535 1
0.0574177068390077 1
-1.53530178951243 1
0.687490985348044 1
0.925380944815151 1
0.662192316850267 1
0.638018538718138 1
-0.198684656704361 1
0.760786809954675 1
-1.12032957761187 1
-0.796642865911187 1
-0.474748143755755 1
0.980190731515527 1
-1.44417853828496 0
0.172521154146147 1
0.35108400706915 1
0.593233853017052 1
1.66083059877016 0
-0.14526589604925 1
-0.51418964762424 1
1.33396292999916 1
-0.231365407078152 1
0.569625115242369 1
0.359101270146829 1
-0.206904860091825 1
0.869108082617275 1
0.0030927811069518 1
-1.02406851913134 1
0.610487310052092 1
-0.803546514977046 1
0.536326949743759 1
0.426064181972016 1
-0.237290148808661 1
-0.101158001422101 1
-0.481209502925132 1
-0.62758420289398 1
0.225310909227301 1
0.320623625710245 1
0.64032456990653 1
0.208359182398792 1
0.147887858336764 1
0.704529992606064 1
-0.434762807490582 1
-0.0318692815483529 1
-0.00661878393181758 1
0.477165551310668 1
0.61620258657139 1
-0.816342713787738 1
-0.13357276821528 1
1.14897854358041 0
0.598690459037217 1
-1.3429794383257 0
0.285430341285724 1
0.787279625677984 1
0.348162140250413 1
0.441933907325442 1
0.515122968415608 1
1.36514547851846 0
0.288816346820427 1
-1.02053390842949 1
-0.735948261975167 1
0.117249721402732 1
0.118561491062845 1
-0.216711032632197 1
1.3045179681544 1
1.28580833314125 1
0.106707703687446 1
-0.114988494008709 1
0.793618021116415 1
0.259428652318158 1
-0.519144146286258 1
-0.942693981296618 0
0.822550847648609 1
0.152252005089133 1
-1.32892347080852 0
0.144885229872637 1
-0.176502380558863 1
1.08854061041435 1
0.710582757797271 1
0.463577753702641 1
0.00748471984109587 1
-0.267717062236661 1
0.219999089246657 1
-0.494926688114507 1
0.100371656298244 1
2.00105800742414 0
1.26620760476435 0
-1.09744551927254 1
1.01411836307496 1
0.514592824609959 1
1.62177733650464 0
0.826529937277525 1
1.73930867183278 1
-0.564148833922145 1
0.244873289055539 1
-0.630575361501994 1
0.635305504184439 1
0.393048498128146 1
0.504174991434713 1
0.10992191218703 1
-1.11669817165731 1
0.571480588955283 1
-1.05485173827512 0
-0.0283549618536821 1
0.0686825274370622 1
-0.706939668472047 1
-1.15432830504568 0
0.849621685566079 1
0.724850432124033 1
0.0739968706631848 1
-0.03265790767583 1
0.9974072540425 1
-1.86954144620224 1
0.179633766573134 1
0.612276031506684 1
-0.892512765621052 1
-0.619450355850548 1
0.326015784913766 1
-0.796590912756877 1
0.572447745310843 1
0.400484980638041 1
-0.0903713426986329 1
1.11024324238572 1
-0.96662611733987 0
0.376687548997736 1
-0.675531513688837 1
-0.882382550159973 1
0.392681843209648 1
0.266645126693854 1
-0.200775025551202 1
0.303779483464428 1
0.242453257997361 1
0.415548627212401 1
-0.728671434469312 1
-0.84841847149703 1
-0.143790926009531 1
0.232476116048335 1
-0.216871066851183 1
0.478335349655605 1
0.507659539015811 1
-1.18124705514504 0
1.08464570085035 1
0.227832509134985 1
1.66426442984896 1
-0.0530331805485626 1
1.01606690265326 1
0.277414967218207 1
-1.69340875808816 1
-0.10287148156635 1
0.882347765028465 1
0.0940322418660675 1
0.0276411973523628 1
-0.0625961477176324 1
-0.300995797898362 1
0.0488723214137556 1
-0.741410808520902 0
-0.666487465093068 1
-0.981907142018645 1
0.0820061653314784 1
-1.94600592827342 0
1.0711725579506 1
0.0291932693543869 1
-1.11776665466317 0
-1.21833656741647 1
1.44441540924609 1
1.49624233269164 0
-1.35165881231382 1
-0.0518006437832607 1
-0.182071060698919 1
1.34350669114078 0
-0.125548134048988 1
-0.0429302065078841 1
-0.408339885703773 1
-0.921976748856808 1
0.793248710611783 1
0.482736596063297 1
0.00497152353772391 1
-0.227897673313223 1
-0.607911354592347 1
1.40524929095231 1
0.148112288388061 1
-0.5113240125122 1
-1.28422617863793 0
0.79480592994184 1
1.46069587049556 0
1.25537887920644 1
0.511858840182417 1
-0.368198317073425 1
0.698460327067216 1
-0.153806959974109 1
0.462932878624653 1
-0.208592617574784 1
-1.77671452353908 0
-0.866669751068373 1
-0.0967652042254478 1
0.0118815398204905 1
-1.69073022103074 0
0.0641800125592611 1
-0.111443074596473 1
0.675216284915366 1
-0.435014972107001 1
-0.442230158086876 1
0.624315718806198 1
1.41508419679314 0
-0.539016531263379 1
-0.969137765786542 1
-1.3138868333913 1
-1.29005904774317 1
1.14967141252845 1
-0.607632551661557 1
0.85932269320036 1
-0.0911670915924547 1
-1.69874990887786 1
-0.908286571120036 1
1.33961932975699 0
0.74797748142064 1
0.550153760757707 1
0.137106317019538 1
0.473595968114291 1
1.11918007226116 1
-0.584074574182042 1
1.0128130689885 1
0.161469114945496 1
-0.199651330552724 1
-0.824429710967723 1
-1.41872245994726 0
-1.2973106134155 1
-0.602806164455885 1
2.09716800315419 0
0.472256962203043 1
0.715992256204377 1
-0.402887830820925 1
-0.771379358373489 1
0.75177424853159 1
0.436932761204556 1
0.264804302496615 1
-0.709659931015871 1
0.299162192927287 1
-0.486551786268052 1
0.427181767678564 1
-1.18174640654045 1
0.239625019914704 1
0.350093211421918 1
0.238801314248737 1
1.75270632089234 0
1.15990182732988 0
0.66179671851034 1
-0.815003933058252 1
0.297882833911418 1
-0.149256514249235 1
0.83199211341139 1
0.514683872339194 1
-0.848439983410172 1
-0.751061680855253 1
-1.51378103975751 0
-0.586036848363167 1
0.226488792651107 1
1.93276278178336 0
-0.509080474946936 1
-0.584047395863718 1
0.592244444956399 1
0.712186931155816 1
-0.554835037331502 1
-0.323345276805735 1
1.03351802982923 1
-0.534664625700754 1
0.582921093099821 1
-0.715962890047627 1
-0.20937300037553 1
-2.15059929583674 1
0.0604705873359959 1
-0.632969915091274 1
0.627528332269884 1
-0.0395040280117925 1
1.53387946263301 1
1.03566869216428 1
-1.04376118638996 0
0.442151621386897 1
0.359114356559181 1
-0.690028442787268 1
0.558152759561539 1
-0.193321320116951 1
-0.239618715688171 1
0.113114596173025 1
1.31902086677523 1
0.861847599024636 1
0.379229019101496 1
1.5890654766532 1
-0.0588896458669785 1
0.978325388960407 1
0.914621947353966 1
-1.7448158440723 0
-0.333346840018256 1
1.00778925523077 1
0.288910807884881 1
0.495139094207077 1
-0.509798353939386 1
0.932668397983788 1
-0.37260696427583 1
2.04109437708149 0
0.0330384123318449 1
-1.09033048562774 0
1.64863373781787 0
-0.726949877296212 1
-1.18455889802161 0
-0.794497632846009 1
-0.459912827138105 1
-0.0328387847372173 1
-0.524419923199588 1
0.803638719172937 1
0.770491157654927 1
0.64574500772857 1
-0.487086662827031 1
0.372586911162642 1
0.583867723568398 1
-0.621630389795073 1
0.747494201559991 1
0.406930963041411 1
1.31279092750634 0
0.374902891792346 1
0.664524479560197 1
-0.106445987014824 1
-1.26745368449659 1
-0.688682880387173 1
0.0316711184575773 1
0.193032273626995 1
-0.233532120370562 1
-0.0204208706570191 1
-0.544982449475171 1
0.129123769827828 1
0.361701857332036 1
0.982630185849356 1
0.373792500923926 1
1.01329605279186 1
-0.468512236430845 1
-0.421039854831875 1
1.91246023518167 0
0.578625224192891 1
0.332901388022465 1
0.17608223205505 1
-1.71983377163556 0
-1.44598318169106 0
-0.843204362553841 0
0.761600955203734 1
0.667827575904588 1
-0.0422393577900095 1
0.466856421986765 1
-0.278530661307037 1
0.404367579600441 1
-0.762324823070957 1
0.100776318984176 1
-0.357734328451165 1
-0.950753923631133 1
0.773859595739029 1
0.0198354163592462 1
-0.0889977063332935 1
0.0652592064418302 1
0.184793804576777 1
0.665060454707212 1
-0.193176952045147 1
0.524356817474593 1
1.7755513898211 0
-0.343155753209933 1
1.38403880501311 1
-0.153916525547988 1
-1.35753136019666 0
-0.449421907340788 1
1.21485679138413 1
-0.381174994630246 1
1.2468301538547 1
-0.173571689734034 1
-0.254873660955019 1
0.474972796932724 1
0.777723476247865 1
-1.47417266641221 1
-0.855650779956014 1
-0.624323604244801 1
-0.197532366845027 1
-0.485368824390883 1
-0.209167112110035 1
-0.139800924049443 1
-0.325526473497117 1
-0.149137024093797 1
-0.605888714078092 1
0.403291250951477 1
-0.649417982110678 1
-0.170234005007375 1
0.372690218132569 1
0.189169487724106 1
0.486230444326179 1
-0.627798124512014 1
0.156961747168963 1
0.632461014187483 1
-0.253411512041591 1
-0.257713992862515 1
1.5550427810481 0
-0.223874951849924 1
-0.473915646204336 1
0.73759208192138 1
-0.529574650243219 1
-0.882848766680965 1
-0.852637180315161 1
0.113143554978073 1
0.635151141861205 0
0.151542424599593 1
-0.137406582827016 1
0.260563139495308 1
-0.84731431793312 1
-0.339852252723281 1
0.580517060863584 1
-0.895951453534375 1
-0.068395706804679 1
0.853391731263827 1
-0.905186509723909 1
-0.266357195559035 1
-0.693868856625115 1
-0.415925794065435 1
0.505142068889752 1
0.438063751090992 1
-0.239938338506225 1
0.597574019127893 1
-0.00546521334183836 1
1.25770003962666 0
1.64040111424967 1
-5.64613989054719e-05 1
-0.734043149868078 1
-1.15507012132104 0
0.623877464604275 1
-0.677935118414247 1
-0.00398572879007936 1
0.312455651590796 1
1.08017027494133 1
-0.192530736045476 1
0.545810878939917 1
1.03298934391741 1
-1.06684898321803 1
0.273722575585617 1
0.935851536514636 0
-0.0749489165861802 1
0.176796341677908 1
-0.994941468069938 1
-0.810877885139467 0
-0.642370372327058 1
-1.04819055163383 0
-0.770110528276211 1
0.521991301160431 1
-0.186679581993136 1
-0.397145856060635 1
0.0879015829999201 1
-0.530840314994107 1
-0.15191477054179 1
1.05163997702283 1
-0.165339769010166 1
-1.96435730697805 0
-0.329219203150703 1
-0.275758406770855 1
0.829714202597222 1
-0.118746735880116 1
0.871745351491838 1
-0.693142992679724 1
-0.384017412092393 1
-1.65099679691605 0
0.976379606717959 1
-0.981566286088984 1
-0.172460291918189 1
-1.2513753395339 1
-1.73395417944122 1
0.636902114969007 1
0.974374729112737 1
0.182402813161471 1
0.238070772645177 1
-0.264768871639148 1
-0.752699428757406 1
-0.661328388407636 1
0.518367931694782 1
-0.253145304164716 1
0.252997185754547 1
1.27039223586235 0
-0.889949160918188 1
-0.645334095676954 1
0.644772772538613 1
0.561795720427988 1
0.805561745139198 1
-0.388281266932138 1
-0.786087007887284 1
-0.994857001707116 1
-0.253352951411112 1
1.40231459241966 1
0.357903714027555 1
1.67434616604229 0
-0.966646888315411 1
0.683691498076901 1
-0.249006461840296 1
1.04433446131511 0
-0.431476478514991 1
-1.29613481475389 1
1.14256156332057 1
0.0938751092994574 1
-1.23569862907079 1
-0.0229056700027379 1
-0.565067803386621 1
0.481074563164482 1
-0.625122516930385 1
0.429650657774545 1
0.700168174596138 1
0.150527077096156 1
-0.758387427606395 1
0.408530817472434 1
-0.895559172772607 0
-0.839661981063025 1
0.67393959044632 1
0.386660764361885 1
0.492774094673458 1
0.8667998192748 1
0.516172047193931 1
-0.36763392911619 1
0.0556907829027071 1
0.368711508404029 1
-0.760048118929526 1
-0.0773547017852612 1
0.0746041590256515 1
-0.759810986420603 1
0.839714950324668 1
-2.05227883516935 1
0.0706822296219609 1
0.457563321847092 1
-0.259351457087941 1
0.869091083118281 1
-1.0835899125866 1
0.65033674253034 1
-0.588966785444501 1
-0.294910866855084 1
0.594197214808009 1
0.75726658857147 1
-0.525304298882049 1
-0.161599992175003 1
-0.291530602202171 1
0.689671517774307 1
0.119512902622248 1
-0.831422813388411 1
1.63882344427164 0
1.27484894288353 0
0.58497268930618 1
0.453437210339419 1
1.32837821347865 1
-0.0942747505456306 1
0.462957030680224 1
0.241444832359217 1
1.31533661823109 1
0.954161330772261 0
1.38026289994782 1
0.919215386758158 1
-0.552684026077214 1
-0.457840186107687 1
-0.747008265943833 1
-0.300613466075079 1
0.715790768360903 1
1.73531842976941 0
-1.76618317529609 0
0.255611922945077 1
1.02202648560186 1
-1.03198134097575 1
-1.37189054139898 0
-1.00855298070052 1
0.919020091087049 1
0.858898155830187 1
1.16191244487932 1
-1.31204059278102 0
0.751589051815757 1
-0.38226804826893 1
-0.478986519541694 1
-0.259282154097785 1
-0.222109576789408 1
0.507030032878951 1
-0.174765280723917 1
-0.145001301557199 1
0.330684410182243 1
0.772591069659615 1
-1.35792565469175 1
1.05811380271515 1
-0.870566296143037 1
0.381762114774806 1
0.384287059623952 1
1.41344364251 0
1.26720393272889 1
-0.966135238531842 0
-0.348929088879785 1
-0.177073222569683 1
-0.539202175840716 1
-1.23420729545337 0
0.360930818546189 1
-0.976636495043088 1
0.0268682181202057 1
0.425874309367761 1
-1.82237657081074 0
-1.45031738521917 0
0.365294141980013 1
0.535355890791954 1
0.0122356952456036 1
0.521709386057382 1
-0.295982107130592 1
-0.268136639485055 1
0.727146815318937 1
0.923413293758819 1
0.186126523186191 1
-0.856056311056361 0
-0.0518130649972941 1
-0.90632515145039 1
0.594042184644255 1
0.776024998516339 1
-0.462301885979618 1
-2.03491538332981 0
0.665627606868377 1
0.53157271630973 1
0.801068504244702 1
-0.156715163270341 1
-0.477825768998452 1
0.360168889141221 1
-0.524154374107302 1
-0.216429373422732 1
-0.972115737895355 1
-0.410782353633293 1
1.1969875404258 0
0.331532370566238 1
0.404483737893626 1
-0.529965143213034 1
-0.847537489881945 1
0.515301612323301 1
-1.08915336354738 1
-0.0631896865126543 1
-1.65296624530753 0
-0.121738929212206 1
-0.0694651593266816 1
-0.140693639697424 1
0.936798282575576 1
1.52064718344385 0
0.328629053953851 1
-0.364434008373491 1
-0.709821795106516 1
-0.807558730038197 1
-0.207926888448801 1
-1.02064655031936 1
0.0572048786402755 1
-1.5436688601699 1
1.03117803768121 1
-0.252897091240443 1
0.109756347913451 1
-0.443887879580529 1
-0.788850626830136 1
-1.04156464986101 1
-0.509747998306475 1
0.567719186002143 1
-0.381507753692307 1
1.34716473269863 1
1.26622211157544 0
0.748543901539982 1
-0.780971842080845 1
-0.523804607719112 1
-0.769223919236879 1
0.255576707500956 1
0.571051935005843 1
0.579427400646658 1
0.301549430859311 1
0.693806454984529 1
-0.379266857930467 1
-0.600204087315302 1
-0.051801134621948 1
-0.106175491502229 1
0.786568119566335 1
0.238880008253734 1
1.62048452741197 1
-0.425727166113047 1
0.136537064617123 1
0.0922842373696431 1
0.387248273052411 1
0.495884172382729 1
-1.09192406958668 1
2.44942867205647 1
-2.36646615667186 0
0.0880018316528424 1
1.70582644946239 0
-0.769297918272559 1
1.62253847286866 0
0.0712964465508969 1
-0.956221759961203 1
-0.973205384764674 0
-0.655157463980208 1
0.0534879627884223 1
-0.441686563167728 1
0.46925999698993 1
0.0525650840722413 1
-0.218089646242751 1
1.04489793582628 1
0.921018643917579 1
-0.113048885005183 1
0.505499969307325 1
-0.318424445612663 1
-0.648338535091594 1
-0.0557934671172783 1
0.0855399108800977 1
0.424647173716518 1
-0.0116124474935385 1
-0.844481340667719 1
-1.35575424725946 0
0.129949459021456 1
0.736570006393619 1
-0.481599814216937 1
-0.777181552118058 1
-0.913490522590427 1
0.412689954620806 1
0.599694108064037 1
-1.08824289396864 1
-0.840603434667062 1
-0.564065867451045 1
1.16874203640568 0
-0.927482353732974 1
0.674515238339522 1
0.423544023275778 1
0.56252000027055 1
0.712944858110489 1
-0.670474225526799 1
1.00244902336128 1
-0.109691103055086 1
0.423207037689872 1
-0.0446907344857446 1
-0.385511707034584 1
-1.07585443743815 1
-0.10033726009349 1
0.346849077019661 1
0.0554461106067069 1
-0.27640189958718 1
0.341532160997384 1
1.3125596204955 1
0.683585677004918 1
0.178832359665095 1
-0.542024435274618 1
0.951223628117624 1
0.703164777453369 1
1.34451227103934 0
-0.0270958460778013 1
0.582528599449616 1
0.0153706603811885 1
1.28956922742586 0
-0.333299587430788 1
0.602580259403736 1
0.61308528264535 1
-0.0876044825716171 1
1.26266597826567 0
0.18247667761672 1
-0.404717353902951 1
0.204330834085145 1
-0.307430416283 1
0.275693911856107 1
-0.312615813294288 1
-1.28532896676131 1
0.532461942755274 1
-0.323997751126228 1
-1.11022171668504 1
-1.02143134248985 0
0.659089440086938 1
1.08077801629361 1
0.988200322955763 1
0.0500890233009134 1
0.583909137592371 1
0.208439410156716 1
1.11765913263068 1
0.510218877426887 1
0.268096187822032 1
-0.53937872992673 1
-0.543820644797882 1
0.605696189245746 1
-1.07045857456543 1
-0.899494042364023 1
-0.114352875165711 1
-0.932855420936987 1
0.663293109644682 1
-0.506453369101847 1
-0.126846613218766 1
0.0283474582505956 1
1.15210962448811 1
-0.325834873934139 1
-1.63766293026282 1
-0.125164767916712 1
-0.959247844667649 1
0.363335918763289 1
-0.378700109621764 1
-0.392416961664593 1
1.37790273066477 1
-1.13529669439787 0
-0.521818036071407 1
-0.58188256403788 1
1.0841842490282 0
0.2972400792868 1
0.050039409614917 1
0.318979439163011 1
-0.46750393112851 1
-0.31216318659981 1
0.0774469918068382 1
1.35894512461924 1
0.473153033879398 1
-0.121183864210346 1
0.0892110285787374 1
0.00313932546549006 1
0.25406285560272 1
-0.880773929649451 1
1.969087626392 1
-2.34519955179488 0
0.526365145263657 1
1.75027355225431 0
0.180849420789617 1
-0.341201443765052 1
1.51922864897422 1
-0.34011337747064 1
0.0850700764642787 1
-0.919086566936133 1
0.941919188432618 1
0.125996959201685 1
-0.161616781124668 1
0.0880496989702633 1
-0.202598140604827 1
0.780795908015904 1
-0.553037188378782 1
2.04439786957524 0
-0.596192041594593 1
-0.0970041326403096 1
-0.501851563555999 1
0.134948383964575 1
1.05098706515184 0
0.920818896789661 1
-1.22370375925335 1
1.279508808093 1
-0.163646547631816 1
-0.182424088457934 1
0.371528107458527 1
-1.02780195498798 0
0.11708129558597 1
-0.0981117506621921 1
0.116805319800498 1
-0.186446631431258 1
-1.03993721615644 1
1.85460253178369 1
-0.333326910306797 1
0.134632450909553 1
-0.293462514827159 1
-0.0722107527012641 1
-0.0341661291531375 1
-1.05074781942282 1
-0.591173285288013 1
-0.312894122233743 1
-0.766013477968887 1
0.737417404009952 1
0.0160057700248835 1
-0.538812500805458 1
0.421454731136283 1
0.329625875425608 1
-0.318411402730447 1
-0.36927370283498 1
1.30251509171304 1
-1.34393000168117 0
-0.448251708764454 1
0.389695817848862 1
0.84082353821295 1
-0.207423331322703 1
-1.18341264036204 1
1.63594375660975 0
-0.0384800326476812 1
-0.196093447116231 1
-0.132373925472865 1
1.2988355414599 1
0.106573159242046 1
-0.470430733324823 1
-0.106083153139505 1
-0.760406860598124 1
-0.581741532647565 1
1.04181571713594 0
0.396631364859273 1
0.517464519952888 1
0.0128168999518622 1
0.513620241899425 1
0.603312358102583 1
-0.176239714145787 1
0.408772958444031 1
-0.0066212708035897 1
-0.474686394305356 1
-0.393171496483444 1
-0.687760785111586 1
0.411098248208059 1
-0.213522336372751 1
0.994864513594048 0
-1.5751158102844 1
0.457407510974273 1
0.852038703409603 1
0.414693547642506 1
0.548181686402361 1
0.758924736501885 1
1.19102321124911 1
-0.507537549585495 1
-0.746644465506284 0
-0.624895580118573 1
0.170180495118852 1
0.30837040734165 1
0.5001903073574 1
0.36684809604157 1
-0.607093721117106 1
1.32056729068282 1
-0.442369820403998 1
-1.08873333246309 1
0.421256085350113 1
0.661196457455928 1
-1.33615734742097 1
0.429274063626638 1
-1.77607704823076 0
0.284051393825255 1
-0.653967425407062 1
1.32132432009497 0
-1.76598812997722 0
1.24952703105389 0
-0.140911183826789 1
0.146738955780947 1
-0.0938466021196488 1
0.0964354214633357 1
0.0145847179600999 1
-0.0268831825232876 1
-0.158798633742561 1
0.430898105939314 1
0.408009240209473 1
-1.36480838373555 0
-0.975318610105959 1
-1.16698431213741 0
-0.298677880639516 1
0.64480982028954 1
-0.613489597799755 1
-0.386119137720274 1
-0.619216769830604 0
-0.27053338130217 1
-0.545646938466232 1
-0.26419396166873 1
-0.510767131012363 1
-1.53231507853486 1
0.314637615015117 1
0.193072042172422 1
-0.348384360936387 1
-1.29305534833365 1
0.657967799749057 1
-0.188258061981986 1
-0.672782599846123 1
-0.913463607004253 1
-0.638967752742498 1
-0.00263466893405812 1
0.679564324528752 1
-0.445431527004415 1
-1.01641342443871 1
-1.03944586167716 1
1.3906334585792 0
0.830923019187735 1
0.0166686549291998 1
0.452540373696386 1
-0.0727413453151654 1
0.505247219284829 1
-0.16626730496878 1
0.416001706429854 1
-0.704461912628743 1
-0.259696829478494 1
0.0526237797839208 1
0.0475549922031428 1
-0.668854390950204 1
-1.24438860261163 1
-0.916497884912197 1
1.00927503296193 1
-1.51094776630033 0
0.36808927961931 1
-0.674186831586971 0
-0.871962078254496 0
-1.30617250664016 0
-0.139693561567764 1
-1.8878846031734 1
-0.263085637551274 1
-0.575923408841189 1
0.232741032082538 1
-0.820877863610825 0
0.578881831610241 1
-0.748558444776502 1
1.14029757216999 0
0.144566206263498 1
0.787764163842986 1
-0.596419466676139 1
0.275966938425293 1
0.437671711463251 1
-0.0746213459225326 1
0.135831970450101 1
-0.0233754113824881 1
1.16411701683042 1
-1.00974518704511 1
0.623043599406636 1
0.201277955448531 1
0.012734910425831 1
-0.957713148395755 1
-0.566975365102743 1
-1.11150646889048 0
0.543975941559756 1
-0.807959177074445 1
0.0800778943684647 1
0.469869363662907 1
-0.290756800225939 1
-1.12430192375662 1
0.504548530103115 1
-1.24971403525339 1
0.185784168684046 1
0.740928105053519 1
-0.710612941272586 1
1.29472585467611 1
-0.37812387506145 1
-0.473943093953946 1
0.00803882145743845 1
-1.86767140066634 0
-0.56442919307803 1
0.519966522771219 1
0.376227592607073 1
0.544544170230301 1
-0.214864052354362 1
-0.717174783364491 1
0.136291641811195 1
-0.71168053604532 1
0.00448467082991488 1
-0.307375908389691 1
0.199245223284132 1
-1.57948382426689 1
0.200367257941812 1
-0.366788577724661 1
-0.408318515416076 1
-0.589856587051659 1
-0.30597746979369 1
0.508649388184825 1
-0.0256624493006869 1
-0.180538086923269 1
0.953851864289776 1
-0.358234113232719 1
1.0451792470317 1
0.543448291319629 1
0.267738741303331 1
0.362175857805331 1
0.402210862485655 1
0.39378036364472 1
-0.496108406727078 1
1.43407753982703 0
-0.633783344908048 1
-0.373966725528481 1
-0.3925908331431 1
-0.287299567534534 1
0.191868013924701 1
0.874235891068839 1
0.182486665463853 1
-0.136952347911656 1
-0.0228928032572047 1
0.088008150529049 1
-0.846917283982011 1
0.865259463119291 1
-0.209441279583996 1
1.96914068335741 0
-1.46032877081195 1
0.458464455927188 1
0.250230894337038 1
0.839415954180689 1
0.153890851247018 1
0.322717730660649 1
0.313096920170276 1
-0.503741027787487 1
-0.674045134914944 1
0.470387970828531 1
-1.09891593264716 1
-0.239291130006129 1
0.46468674379275 1
1.11285938463295 1
1.55892613299303 0
0.17685461747288 1
0.0772289443688667 1
0.279391716719111 1
-0.173250916786396 1
1.17307804691659 1
0.554962444457152 1
-0.243912442718022 1
0.554400443064958 1
-0.686432845119325 1
-0.300917682986749 1
0.0778934829385214 1
-0.245276906506773 1
0.0825458810906258 1
-0.675021558391335 1
2.38627664975291 0
-1.02002130541022 1
0.476879496331181 1
1.36548049162348 1
-0.33840900417992 1
0.266478826803895 1
-0.157047745629021 1
-0.941770462458822 0
-1.00123254010256 1
0.292856500719458 1
0.778293661167048 1
1.05624974047642 0
0.0979655600349386 1
-1.70378869195216 1
-0.0802336007187336 1
-0.794665239212304 1
0.13954900825446 1
-0.56222423601239 1
0.878366896934298 1
0.346428506170868 1
1.67752493286482 0
0.967828911905549 1
0.539512109516237 1
0.267709326829092 1
-0.345565405493368 1
-0.0918826447426926 1
0.023719004354424 1
0.394714117821575 1
-0.563298500025593 1
0.107151143891158 1
-0.644317328524602 1
0.61584211559937 1
-0.177382218160257 1
-0.815589581765964 1
0.273073362979018 1
-1.23318509087298 1
0.410620737798046 1
0.311214661369732 1
-1.5913486259577 0
-0.340343682964258 1
-0.082996125628911 1
-2.22790884010064 0
0.819185883392879 1
0.425739516028843 1
-0.217938850369141 1
-0.827604801564452 1
0.74878208957015 1
1.26018469772495 0
-0.726879825223498 1
-0.290624642783488 1
1.35824051451168 0
-0.155258770665863 1
0.420811223438499 1
0.257515637332044 1
-0.584490577315427 1
0.689860562000687 1
1.25340295205437 0
0.32334763702859 1
-0.965589885203519 1
0.112033015850791 1
-0.307760651052937 1
0.54843816608542 1
-0.863996995125303 0
-0.184513289586442 1
-0.122702224446769 1
-0.436583660747816 1
-0.82739853341581 1
-0.867699785165765 1
-1.05257006302911 1
0.848745384149547 1
0.753780609653025 1
-0.700912130907638 1
0.644476172167967 1
0.123940633553747 1
0.389624845257454 1
-1.130929227021 1
-1.33977093086201 1
0.947581354899581 1
0.333300501494566 1
-0.848815251215105 1
-0.402031175949531 1
-0.789311959678074 1
0.200528158495237 1
-0.200430523047917 1
0.0909930640757871 1
-0.0674345638707451 1
-1.31261403776752 1
0.270825331387213 1
-0.255110087226298 1
0.241130054194516 1
-0.375529627663407 1
-0.128939483515589 1
-0.482029212184175 1
-1.30215336635952 0
-0.889728056248277 1
0.86947469573388 0
-0.438095612005835 1
0.328234811443376 1
-0.475492604052501 1
-0.85294560830603 1
0.156678364364942 1
-0.474448525420783 1
0.703892444697439 1
-0.534460164065473 1
0.827518777227208 1
-0.256614211678485 1
-1.23094672068561 1
0.0919625900619974 1
-0.216827670405026 1
0.232192610524494 1
-0.319039076095945 1
-0.176550493909334 1
-0.984488508337505 1
1.0385504246657 0
-0.894609200301467 1
-0.075302140906412 1
0.560707638573633 1
0.16712590963925 1
-1.28342832388643 0
-0.00750280904984348 1
-0.601257242321255 1
0.101135752968218 1
-1.71482649047881 1
-0.663431965957053 1
0.693712155431385 1
0.272049639297117 1
-0.428425086058143 1
-0.157491887615193 1
0.379672094077861 1
-0.96955326597841 1
1.01724281926991 1
0.832413427859036 1
0.857339855536325 1
-1.23899006177602 0
0.139188751439304 1
1.16376860912282 1
-0.65466882758613 1
-0.297840215677591 1
-0.125199910742483 1
-0.774733970277226 0
0.574558648944591 1
-0.888041798729239 1
-0.495947842372941 1
-1.0425610430941 0
-0.5890279195323 1
0.114344649667031 1
1.72297123726829 0
-0.221011209237559 1
-1.81748722129612 0
0.274869635265485 1
0.674074489743202 1
-0.426153895733983 1
-0.575830470592149 1
-0.209182132089556 1
-0.138456452097273 1
-0.170893750996598 1
-0.682791552971103 1
0.697792117415442 1
1.0464076731746 1
-0.55437111456594 1
-0.0283901646250911 1
0.112899536514561 1
-0.505481746358315 1
2.26628198988357 0
0.580543344425246 1
0.41858415323324 1
-0.64562386261789 1
1.14908465371537 0
0.302555839797305 1
-0.227139274370647 1
-0.233328214565544 1
-0.158267995063709 1
1.02434713447344 1
-0.572450480627525 1
-0.110646148846236 1
0.645102736067657 1
0.348787967324569 1
-0.020251369077959 1
0.918722658757386 1
-0.663021257606033 1
-0.798657158929353 1
1.10367895976972 1
0.474730673366831 1
-0.449366266907911 1
-0.202865160403531 1
0.121348323475517 1
-0.0440497339268989 1
0.477333318614377 1
-0.139676618224541 1
-1.02780416419227 0
-1.02534737379584 1
-1.12222503840141 1
0.695052131874014 1
-0.936839514576014 1
0.833902905666463 1
0.821817183852493 1
0.105130214266295 1
1.22115354613175 0
0.210689991687712 1
1.10281675699218 0
-0.476737097688603 1
-1.365717189009 0
0.670008709850878 1
0.30135609330616 1
1.40404148589183 1
1.71100988355166 0
-0.302434494091661 1
-0.810825493778284 1
0.635377197751971 1
-0.111833246695014 1
-0.617382896841945 1
0.214695719272642 1
-0.486059817398931 1
0.143534638619284 1
0.693120601026595 1
0.744703581945878 1
-0.366144835329403 1
-0.589625284639172 1
-0.197821287868817 1
0.305812617154787 1
-0.471580165368232 1
0.346642280688405 1
-0.409533756848201 1
-0.52155047311168 1
-0.706908639597804 1
-0.728676135303646 1
-0.092521641944546 1
-0.523789686174807 1
-0.843144764421858 1
-0.475120473916581 1
-0.762644188678283 1
0.0168265619207515 1
0.216764877841156 1
-0.202918759193486 1
-0.363315727726362 1
0.872451358878422 1
-0.772287298257423 1
-0.650125356470685 1
-0.670036696803644 1
0.328436738829116 1
1.67191944814713 1
-0.0246971236374741 1
0.761349848480572 1
-0.7083512361336 1
-0.162447807744374 1
0.3001852044763 1
0.640465350097375 1
-0.994308832189647 1
1.00063924836712 1
0.531096815165237 1
-0.401134535844224 1
0.606803539441675 1
-1.09993615997983 0
-0.429547487644785 1
0.941844714622495 1
0.363434503580463 1
0.326286238957812 1
1.09900445498623 1
0.448440172725559 1
-0.362028350451423 1
0.51956162702827 1
1.55535882353099 0
-0.502034733007822 1
2.00916365426605 0
-0.212177197536178 1
-0.0724659273296885 1
-0.42920541318877 1
0.804858671591588 1
-0.421179224782901 1
0.623656959585327 1
0.0532760470426861 1
-0.219590131218448 1
0.478160022483499 1
-0.44174221313734 1
0.241752656606775 1
-0.407353046579875 1
1.2803811758404 1
1.1260977858228 0
-1.33692203175566 1
-1.14890228177749 0
0.414574207526609 1
-1.23256395494258 0
0.272537798727699 1
0.274192989066128 1
-0.577791734112497 1
0.172145042395004 1
0.438804241975826 1
1.85176910927927 0
-0.593175737848117 1
-0.0510291395694718 1
0.375901838627109 1
0.0972010438601562 1
-0.805713133458062 1
1.05547923884855 0
1.45836702755723 1
-0.0318217937946197 1
0.0507396527934073 1
1.5324106496386 1
-0.491856557413915 1
-0.81796449372687 1
0.412276624451582 1
-0.825700056376966 1
-0.434155511421313 1
-0.390356201500758 1
0.113212451467745 1
0.295037892839163 1
-0.423979236526379 1
1.43689863564127 0
0.548863836601048 1
0.312853058707715 1
0.072262971640861 1
0.107700736625071 1
-0.382024264114925 1
0.232640940569747 1
0.614542178832153 1
-0.911862084218953 0
0.202993596908851 1
-1.35636143427139 0
1.49211302454578 0
0.253301705277757 1
0.684224553070126 1
0.940324053173461 1
0.325538441271192 1
1.9779076931728 1
0.0809753163702017 1
0.139644624379469 1
-0.454968101425544 1
0.752370430968925 1
-1.09664795726534 1
0.689892775106822 1
-0.571754559439365 1
-0.600676661639798 1
-0.721880607824395 1
0.44506275157095 1
0.0741093228419863 1
-0.740109818822565 1
0.886439478324977 1
-0.427811530299894 1
-0.589087722431023 1
0.27704415292529 1
0.368664168571902 1
2.43287365371321 0
-0.230059847460961 1
0.423346111527 1
-1.14954808359146 1
0.597107836421073 1
-0.498969892535877 1
1.52192505338375 0
-0.0271172118732817 1
-0.0639841788135616 1
-0.384861210499928 1
-0.13966510428528 1
1.2556848307082 0
-0.178527899692731 1
0.0619454681205116 1
-0.361382666536685 1
0.332074377716036 1
0.662217923595117 1
0.474034781848375 1
0.329970360474724 1
-0.900959274579709 1
-0.660380640500745 1
0.367948066127357 1
0.800813864836986 1
1.36607639539238 1
-1.5682014509154 1
-1.48898249492908 1
-0.0268313442470048 1
-0.226222313007872 1
0.336321491753517 1
0.924968968764752 1
-0.286737420397977 1
0.295087146251438 1
-0.498933759436905 1
-0.846659240128381 1
-0.322562492206416 1
0.0523584952917114 1
1.0224332684226 1
0.25062322364322 1
0.682879680549004 1
-0.613026451174514 1
-0.478647498221372 1
0.62680536132444 1
0.388887353263144 1
-0.138505795127328 1
0.0811069145357321 1
0.111012124985925 1
0.000979214689493441 1
-0.886176837681814 1
-0.123661196652142 1
-0.467094203523945 1
-0.192521083541674 1
0.0910088422761615 1
-0.31697235179 1
-0.376576423341191 1
0.452339350078053 1
0.312607729378863 1
-0.1432384066044 1
0.508751470292693 1
0.547765706933303 1
0.561172198711727 1
-1.09355279899099 0
1.61985445583203 1
0.0357352056789511 1
-0.439954863154976 1
-1.04664798942975 0
1.59059000779274 0
0.282874862708118 1
0.286626486901463 1
0.358576526943971 1
0.807910378932198 1
-0.558097406468485 1
-0.102272677347663 1
0.021171443175571 1
-0.69022129509679 1
-0.327133794068275 1
-1.63863959919673 0
-0.64942760563525 1
1.32320196668163 1
-0.360338805414808 1
0.270659986874219 1
0.337725028986294 1
-0.68494229971376 1
0.0196590823046598 1
-1.9858309308068 0
-0.334339970775295 1
-0.727676227563079 1
-1.22563281909965 1
-0.264290237382058 1
-0.183909788662266 1
-1.09146170624531 0
-0.375814590230813 1
-0.162047124822403 1
0.0436441345189727 1
0.174966636973325 1
0.000496323703069235 1
-1.08340867417875 1
-0.552169136343757 1
-0.402089835769548 1
0.799172583294947 1
-0.415071552540649 1
0.0979674019391831 1
-1.41427393696454 1
0.0728487609343086 1
-0.0225041753070538 1
-1.01079181933395 1
-1.04950226166178 1
0.713301512020033 1
-0.691951466240565 1
0.583363894848777 1
-0.949934589261144 1
-0.452666388944814 1
-0.488711600660534 1
0.460696330639497 1
-3.10311407084923 0
-0.88360012006981 1
-0.558474239697722 1
-1.15333833665711 1
-0.00762583164723355 1
-0.54569428914122 1
0.867463917573475 1
-0.0563115706515696 1
0.0881460169892709 1
0.138514810310707 1
0.809379323347141 1
0.528339055836867 1
1.18869880603145 0
0.536064663412701 1
-0.460925849984383 1
-0.0162708415634408 1
1.07906216975896 1
0.679505867471252 1
-0.572007811257507 1
-0.0214850098762117 1
-0.914049046349374 1
-1.92388769218053 0
0.0547673903980329 1
0.135404746047327 1
-0.449785191606462 1
-0.519452846702261 1
1.18543202259717 0
-0.305742767635805 1
-0.544838950360144 1
0.756448139723336 1
1.28235178825394 1
0.401124500114571 1
-0.532640985005799 1
-0.544812080650808 1
-0.762540921245651 1
-0.169628340870451 1
0.517586164791537 1
1.2063156452905 1
1.12748256004186 1
-0.457626348685085 1
-0.00687814069230011 1
-0.296169272407984 1
0.0911371881300988 1
0.35089958791938 1
0.354178613590322 1
0.688456224743093 1
-0.834162026031824 1
0.671298038038155 1
-0.635543984713808 1
0.797010933941631 1
0.45458616262861 1
-0.161996077946652 1
0.0228148198337514 1
-0.486187997986749 1
1.21865916778777 1
-0.739099936099765 1
0.835030012769155 1
0.387865323489587 1
-0.172925747495536 1
-0.11856740378555 1
-0.429551670420025 1
0.663132847517749 1
-0.118419649898981 1
0.224015296409971 1
0.499278922394347 1
-0.728058675326306 0
1.00117645369816 1
-0.766131421986361 1
-1.37797456860059 0
0.0413705384602411 1
1.80106969462518 1
-0.227265612116913 1
1.2667273200365 0
0.279944810445437 1
0.802404167297944 1
-0.777715289930756 1
0.376891925673762 1
0.834740206864207 1
0.161596532372536 1
1.33126871168375 0
0.338448778573637 1
-1.92519799829016 0
-0.347281369927312 1
2.07214740506736 0
-0.173473995579541 1
-0.520415173181881 1
-0.795824258133096 0
1.73345507002873 0
-0.499609859908895 1
-1.3291071731095 0
-1.03483049339214 1
-0.462506500299226 1
-1.16425962534591 0
0.446912493318102 1
-0.33106538925746 1
0.532278828984403 1
0.764886412935181 1
0.957489393569283 1
0.257096880025317 1
-0.750305953991292 1
0.56803955884106 1
0.714805506840016 1
-0.938219288519076 1
-0.678893948952501 1
-0.712580311328588 1
-0.342478417449666 1
0.0593222650554246 1
-0.591779834671587 1
-0.0838060624161347 1
0.553793735363977 1
-1.28084659898352 0
0.728054102457678 1
-0.651454626240028 1
-1.3857961818818 1
0.865381747925208 1
-0.217431212027095 1
-0.431209776026971 1
0.154126176078885 1
0.419074270841221 1
-0.925192470874674 1
0.159395523608907 1
0.953265859946506 1
-1.38993129272419 1
-0.129359254623413 1
1.6399267320211 1
-0.34807687649189 1
0.838817359668848 1
-1.18239051615007 1
0.642135314840533 1
-0.265472143600811 1
-0.451062339739949 1
-0.240936545431037 1
1.15245636255178 0
0.720769534697017 0
0.362617436576949 1
-0.393606034884057 1
0.328285755644135 1
0.259202739740603 1
0.323139510470736 1
0.850380931771713 1
0.802855307652794 1
1.31172004811576 1
0.177561522095093 1
-0.225036580730887 1
-0.528419396027699 1
1.32855347908791 1
0.962074888915639 1
0.355482037802856 1
0.666524603904433 1
-0.655593536750849 1
-0.388332585209373 1
-0.0655210967635726 1
-0.100881073786875 1
0.0341308817865967 1
-1.75065696930887 0
0.430756024680026 1
-0.414481881920732 1
0.682631703525008 1
-0.529083988269002 1
0.0260317115449119 1
-0.0498589589129993 1
0.233192570778095 1
-0.615553444866359 1
0.775767257661779 1
1.14063813024359 0
-0.51954077628056 1
-1.14244546416529 1
0.109398775014012 1
0.246394062535166 1
0.0247486291667522 1
0.121941369920684 1
1.59828964813913 0
-0.248478095545796 1
-0.924464630852424 1
-1.83376438803649 0
-0.583850388657846 1
-0.61524773060713 1
-1.60760285071907 0
-1.10080228290047 1
0.0694928343342357 1
0.0175624215299927 1
0.488658479798775 1
0.0751616402381953 1
1.1488907461805 1
-0.346866185796464 1
-1.93994928878992 0
0.166302518844595 1
-0.462325140187176 1
-0.222755119933151 1
-0.888917472837858 0
0.311049387328248 1
0.748822974276135 1
0.660291592775671 1
-1.2162847150858 0
-0.364515097838265 1
-1.17968150638572 1
0.00106617649098716 1
0.918902355684493 1
-0.874588959962629 1
-0.265927643341723 1
-0.259401021645232 1
-0.822047069352397 1
-0.165284423533157 1
1.13478106925963 0
-0.0200924429462273 1
-0.377843281442178 1
0.185485173681015 1
-1.43989802520169 1
-1.2834553661752 1
-0.533169603278331 1
1.56950054914507 0
-0.656906403103874 1
0.12814708293564 1
0.61575475129062 1
0.951404392765159 1
-0.99375434008625 1
0.246540519839653 1
-0.217821005279172 1
-0.106716420655644 1
0.46515160690077 1
-1.68221758078786 0
0.570632352890915 1
0.123523601615636 1
0.68732788645185 1
0.961031563772384 1
-1.18845208333231 1
-0.579607703073981 1
0.559645984763171 1
-0.860880346893207 1
0.281791913862184 1
-1.48554772871907 0
-0.76185431517604 1
0.724290373269038 1
-0.104707003803928 1
-0.72234050739042 1
0.599072231435369 1
0.0775410216549083 1
-0.0429533637373919 1
-1.88433784976374 0
0.399286855060724 1
-0.213191153966275 1
0.0143947604835363 1
0.582085114862135 1
0.896783193275825 1
-1.11562519835966 1
-0.666837214512961 1
-0.0501460656333827 1
0.474639318017994 1
0.319777873060371 1
0.976509201956094 1
-0.966579584998754 1
-0.273556160009965 1
-1.05503311265244 1
-0.687910542352955 1
0.279651490563848 1
-0.261620871265245 1
-0.298513003806828 1
-0.290003922204769 1
-0.902163103050788 1
-0.340766372955114 1
-0.122556150847552 1
0.177692282088848 1
-0.0406021116093806 1
-0.229914117515199 1
0.101854988961611 1
-0.0728922142912995 1
0.395063356411982 1
0.31964896553769 1
-0.395061903254584 1
-0.466621145999184 1
-1.15467623856382 0
-1.54061011924453 1
-0.514154639818907 1
0.372269806431474 1
-0.576044747013635 1
0.00222446522309629 1
-0.397536373186593 1
0.946992992850708 1
-0.591943916449253 1
-1.66228627530746 0
0.0161804902926993 1
-0.211172655654797 1
0.61082026148251 1
0.470291941768731 1
0.755861291247497 1
-0.66645435669653 1
-0.219935009941192 1
1.97495876178709 0
-0.863732065644557 1
-0.320917465389499 1
-0.111133399136615 1
0.586654762502156 1
-1.32677286896908 1
-0.758937257691306 1
-0.130921074772729 1
-0.0261771280861393 1
0.767412302476242 1
-0.185393413126326 1
0.485575051855725 1
-1.59942036591275 1
-1.41385977868641 1
-0.0359142324265974 1
0.637432368268668 1
0.26021888155583 1
0.496717749020614 1
0.527497033733505 1
-0.869445146693101 1
-1.09698530374005 1
0.374078956827404 1
0.868160512630744 1
0.321240484125563 1
-0.765870352262994 1
-0.376413663299818 1
-0.385882552829388 1
0.497338083674869 1
-0.909718828401443 1
-0.044803588442123 1
-0.168950985866638 1
-0.57414320125994 1
-0.179899765534702 1
-0.502974128978577 1
0.00561841187131805 1
-0.911340569915621 1
0.940903007918475 1
-1.45344698153123 0
-0.226208468106716 1
1.18277506615083 0
1.21089495252151 0
0.869915172275065 1
0.534930859467102 1
-0.00233337071376472 1
-1.2450438446454 1
0.67616403766704 1
0.115035177673307 1
0.706120530814456 1
0.149085268897003 1
-0.607177068261897 1
0.489958413474392 1
-0.133514277196714 1
-0.0162336653738095 1
0.803453286863632 1
0.137750470616979 1
-0.692376642152356 1
-0.197345336106654 1
-0.289252472092594 1
-0.0131031142100975 1
-0.862126933469819 1
-0.474807144243113 1
0.162473459028847 1
-0.047294353179917 1
-0.0417600970892382 1
0.48401058147149 1
-1.06357202455835 0
-0.373106700708218 1
0.0427328301556875 1
-0.0591544287455146 1
0.19800753417632 1
-0.333263741370837 1
-1.23474582370718 0
-1.77263806561514 1
-1.30200702777921 0
0.95746201951417 1
0.255365352713649 1
-0.985953438897741 0
-0.132736153372407 1
0.0594075229681985 1
0.574380577576144 1
-1.54225260174142 0
1.23563967360292 0
-0.721920815434219 1
-0.296166817448986 1
1.42936520988135 0
-0.434808320743396 1
0.573861353596955 1
-0.210649207410753 1
0.186018491275406 1
0.738033406309882 1
-0.207920013367646 1
0.953250912906969 1
-0.10913144497259 1
-0.254840363334542 1
1.00350924925749 1
1.50863440318182 0
-0.635740819446799 1
0.22467879114874 1
-0.0913004511511329 1
-0.14899447309993 1
-0.719332577513058 1
-0.0909759132284486 1
0.398905105454961 1
-1.44783307946781 0
-0.47367878441732 1
1.82621896533595 0
-0.753834434153143 1
-1.03902759799073 0
-0.113720729201236 1
-0.815340635311661 1
0.666655414149578 1
-0.947465366571968 1
-2.00491702148215 0
-0.642380068770201 1
0.408852262371958 1
0.483718556021168 1
0.437246473701256 1
-0.492504031678419 1
0.365121650555183 1
-0.305223795025318 1
0.835769282188127 1
0.77835008716111 1
0.186251834298311 1
-1.46541752782828 0
1.05941045781497 1
-1.17238169431833 0
0.355995951311216 1
1.37867556629006 1
-1.32869913836599 1
0.137008097353375 1
1.45139822018805 1
0.246535786788128 1
-0.537581617443832 1
0.301673544127928 1
-0.810312322769427 1
-0.120336866569736 1
0.235702767850613 1
1.33407031406148 1
-0.0788892703374821 1
0.343307204823282 1
-0.465412348280632 1
-0.630880052366375 1
-0.116095287456539 1
0.281380676867461 1
-0.477730382518821 1
0.879485786362741 1
0.711708259626274 1
-0.368531107871817 1
0.0318161325189799 1
-0.23066041851633 1
0.435725672391378 1
0.428061924292174 1
-0.927944295962202 1
-0.114180896500855 1
-1.23647693803279 1
0.659489451729823 1
1.76188219414738 0
1.52928692008981 1
1.95694636069884 0
-0.355078591509346 1
1.08240875430123 1
0.441516852354261 1
0.243230092292602 1
-0.796767139302321 1
0.871738753754676 1
0.327908089551391 1
0.147393109596815 1
0.417334511682634 1
1.26955981914376 1
-0.322068732957809 1
-0.20557660998001 1
-1.33041655161611 1
-1.04504155357064 1
-0.266848518244745 1
-1.61632766672987 1
-1.28602701732169 1
-0.31770967447691 1
-0.306133936199954 1
-0.212280086139393 1
-0.0329168261966548 1
-1.78724896643419 1
1.17454705851831 1
0.716046477292723 1
0.559855274729364 1
0.201822350390016 1
0.868818770996411 1
0.104763092804317 1
0.118972468983544 1
-0.143247180274172 1
0.572865751486144 1
0.34594873304477 1
0.641046052631179 1
-0.279669358855267 1
0.133010940525373 1
0.687682849728863 1
-0.025631346028625 1
-0.998739595236331 1
-0.657438082811619 1
0.418196035024836 1
-0.0143863028528164 1
-0.1298122483016 1
-0.392542669958671 1
1.04593930328358 1
-0.881701971016316 1
-0.592185578425897 1
-0.538400137570236 1
-0.243220503050107 1
-0.23669563302235 1
-0.771094776230849 1
-0.440367925362199 1
-0.672933013038735 1
-0.0429357640536857 1
-0.253543073783909 1
0.277894574318832 1
-0.767630649452764 1
-1.72733043687612 0
1.49160623012998 0
0.646230328424207 1
-1.13036045353961 1
-0.292819277800621 1
0.436806726368141 1
0.32176180213634 1
1.80545546420535 0
-0.905748599907908 1
0.848594710441793 1
2.554296309325 1
-0.827637938943521 1
0.120533868385567 1
-0.708938856135731 1
0.520878429894039 1
-0.101145765916434 1
0.660838562791588 1
-1.36853445732356 0
-0.00247220408881697 1
0.540008652036793 1
-0.431702371995511 1
0.325259783668643 1
-0.861935001847769 1
-0.140579972978165 1
0.173156877227714 1
-0.738592350854689 1
-1.09624080784645 0
-0.136113207278785 1
-1.1046663804943 1
-0.1793355228678 1
-0.600416454791585 1
0.612697816298112 1
0.685861756314913 1
-0.341215296145186 1
0.287357815668503 1
0.682898189092681 1
1.74985918633281 0
-0.341282889786142 1
1.65823396866251 1
-0.607671407937635 1
-0.20508902543964 1
0.507137112030487 1
0.280531374243878 1
0.526216332940351 1
0.396367674368819 1
1.09981384279165 1
0.239170961488266 1
-1.17124770757278 1
0.229459543727232 1
-0.0893567977811022 1
0.279279414440021 1
0.48121124288039 1
-0.355540844677913 1
-0.193418434680852 1
-0.210977949314656 1
-0.457484885577331 1
0.962211281428826 1
-0.622915677138487 1
-1.29942072805668 0
-0.124563731983405 1
0.748989170127826 1
0.373652417863271 1
1.89770248171351 1
0.116374193260926 1
-0.101112958365024 1
0.0471133318228056 1
-0.910791509191299 1
-0.721943628847734 1
0.360641936940477 1
0.190956035749073 1
0.72571866060967 1
0.545623002341119 1
0.301789518038889 1
-0.670210275227374 1
-0.934795176956063 1
-0.198655932167245 1
0.417998810567952 1
0.83823669213575 1
0.197744191527915 1
0.157828199253939 1
-0.165033189124755 1
-0.00625295033862094 1
0.174355677403061 1
1.53424093145941 1
1.01006852577497 0
1.6108552042864 1
0.577302033539671 1
-0.772985789378707 1
-0.452057077915066 1
0.431377764667592 1
0.438516934293568 1
-0.365230681404044 1
-0.780684062270712 1
0.17250695704665 1
-0.686463260106189 1
0.323537586355751 1
-0.147942820032232 1
-0.0414721476971293 1
0.623203876718778 1
-0.650047118683992 1
0.737024131032509 1
-0.368976347577629 1
-0.432114992050488 1
1.06360936617421 0
0.453396352397915 1
1.13272153383604 0
1.41652463967911 1
0.944480426495447 1
1.25252457393915 0
0.0409389296960799 1
0.762958829971116 1
-0.65840810709579 1
1.63278622978747 1
-1.28571440174758 0
0.108167842906338 1
0.236467229277645 1
-0.485119795347965 1
-0.385572041367058 1
-0.351442830616782 1
-0.381518941618404 1
0.350954671573553 1
0.292708469013887 1
0.0580106485261124 1
0.651434607796977 1
-2.47870804326376 0
-0.913479822496075 1
0.543283432210553 1
0.921985082563403 1
-0.653164474177651 1
0.0955617129603481 1
0.524477628425391 1
-0.166650133611715 1
0.513745877659076 1
0.0942492243529978 1
-0.201840837100621 1
0.860582736770394 1
0.372489732334296 1
0.381302269906099 1
0.848482763794571 0
0.390273010482866 1
0.00714018115563554 1
0.901984717613795 1
0.300968636695702 1
0.203587084679191 1
-0.827919139015805 1
-1.96242783031039 0
-0.770716075080167 1
-0.648806257524642 1
0.739044816810991 1
0.542297819729082 1
0.0239690550372435 1
0.669727314583412 1
1.04893523154522 0
0.0471472132166835 1
-0.467047269763666 1
0.125552370383268 1
0.762410360679267 1
0.15202487434066 1
-1.67589577806335 1
0.668931237419555 1
-0.386034734110372 1
0.0952154483868156 1
-2.53243766670332 1
0.622783823214419 1
-0.143129096663538 1
1.80153922154828 0
-0.117918037854575 1
0.810974133581196 1
-0.86509387285959 1
-0.239231495346327 1
-1.07821880697599 1
0.946600074790722 1
0.867907647126102 1
0.603174976543875 1
0.281723745863666 1
-0.202203036908807 1
0.329012693242188 1
-0.428576931399131 1
0.280462399604355 1
-1.39749515805176 1
-0.277243058273783 1
-0.191727364520498 1
-0.980129946615743 1
0.601880805143745 1
2.18833661501458 1
1.59987939467524 0
-0.0811635574487618 1
-0.469225347777229 1
0.37397110837868 1
0.0509459992294006 1
-0.135498539392576 1
0.70672983095059 1
0.46293002173107 1
-0.410790882981345 1
-0.106548621742107 1
-0.361654432271487 1
0.774920591716365 1
0.609927556896235 1
0.967932331502804 1
1.02008126333432 1
0.619849587029447 1
0.848146111931698 1
0.44767742646992 1
-0.462783280281727 1
-0.0756255541897019 1
-0.652368491062974 1
0.0543763215063561 1
-0.0385741279988696 1
0.250710901185817 1
0.548170281903224 1
-0.182535904988943 1
-0.269276779679359 1
0.046276528007735 1
0.464831817002605 1
-1.7274906858516 0
-0.983625677083501 1
0.562141011553599 1
-0.37356866856226 1
-1.11707127918229 0
0.266260125264511 1
0.914397674711 0
-0.534514249673169 1
0.621839914082261 1
-0.33183367518461 1
-0.819340089955324 0
0.0377537670690402 1
-1.17084600740526 1
-0.715101326361558 1
0.627114941066355 1
0.416578959693434 1
0.317103730803676 1
-1.50096031428661 1
-1.28517602438889 1
0.611284801825115 1
-0.262096395898401 1
-0.0618496893782003 1
-1.70052449072306 1
-1.7668843166641 1
-0.451932301792587 1
-0.375374524365083 1
0.0887796821218356 1
1.71344497748502 0
0.724904944471695 1
0.640117382396582 1
0.270333296847274 1
1.50753015525363 0
-0.775471950088225 1
-0.151776460450214 1
-0.142891339028192 1
-0.755050255840853 1
-0.6135253076111 1
0.00829911247950593 1
0.198869555065087 1
0.86529299986739 1
0.254774813867682 1
-0.638839733174498 1
-0.452627541516627 1
0.224997306849309 1
-0.137450026050912 1
-1.61980334072164 0
-0.787482671347941 1
-0.036147485019364 1
0.809972563092599 1
-0.793673409635997 1
0.704832892418215 1
-0.15755560660077 1
1.13603359091129 1
0.156763569992346 1
-0.354872353018679 1
0.343438483008521 1
0.907638877214854 1
-0.570730827165158 1
-1.47856858816856 1
-0.653003005790633 1
1.68824581554713 1
1.52362024640094 1
0.525301995656837 1
-0.0170857176916257 1
0.687068908513984 1
0.862181309620633 1
-0.704129720833872 1
-0.616603612425521 1
0.924693713998706 0
-0.321019478556201 1
-1.56176763516774 0
1.0248221205529 1
-1.25386135888953 1
-0.821360051394746 1
0.800778597303089 1
1.89059349646886 0
-0.233293238279085 1
-0.441929229700366 1
-0.0403167013081086 1
0.237452803424285 1
-1.03143147152502 1
0.966675614684684 1
-0.967595205412456 1
-0.219900852785391 1
0.162674966024271 1
1.53695371665998 0
-0.0456659404625565 1
-0.556876169486142 1
0.179185100089425 1
-0.512656207228743 1
0.454261362775268 1
0.938343158512461 1
0.511568243110374 1
0.130326516879981 1
0.728074725271283 1
0.99861070356421 1
0.103234931340104 1
0.91274303425462 1
0.674796134025312 1
0.178596016864769 1
-0.608706938257958 1
0.374286410795038 1
-0.0635652394752851 1
-0.112636763600587 1
-0.709371516674368 1
0.235501717857454 1
0.325089278399504 1
0.310864800804303 1
0.504357961525422 1
0.715541555028892 1
1.13032176046902 1
-1.1531015293624 1
-0.246414567777389 1
-0.152637519871706 1
-0.0976465273185423 1
0.0483204462137243 1
-0.612961268158434 1
0.375494488663784 1
-0.185633858279625 1
1.16807745874073 1
0.226604680045717 1
-0.366742883799156 1
0.282817343401473 1
0.273661935330121 1
-0.144674574361355 1
1.18730742743673 1
0.140562587415631 1
-0.641361075018308 1
1.03420988721941 1
0.0518067509459754 1
1.06044497557625 1
-0.57163142960507 1
0.0739768599097792 1
-0.866433996262456 1
-0.826362044724098 1
1.10824027356768 1
0.06754515593303 1
0.816320602448503 1
2.10108556149135 0
-0.0425265723658565 1
-0.00372864726421757 1
0.139217932363639 1
-0.608878934560491 1
-0.568345926216853 1
0.480596970249406 1
0.413343644165109 1
-0.426166240613644 1
0.257403387094823 1
1.65957553806804 1
-0.087409895666099 1
1.25041433407691 0
0.463194517220483 1
0.209264385114342 1
0.2240459359565 1
-0.0155858189586975 1
0.510981795263033 1
-0.00286542170411395 1
-0.269365965546432 1
-0.714777652389488 1
0.0496065111568088 1
0.206729840957567 1
-1.10777709308578 1
0.583197037987577 1
-0.459591066315386 1
0.983308145884477 1
-0.325465099208813 1
0.387904090823971 1
-0.704335242432595 1
-0.0975035723898421 1
-0.962399224812274 1
0.364185777379385 1
0.418253987495311 1
-0.410862940854829 1
0.253654554274138 1
-0.15211006370292 1
0.359623115776387 1
-0.670916976975072 1
1.24872843342007 1
0.212148830973725 1
-0.487526536856327 1
-0.149460464087431 1
-0.317489306541688 1
-0.207897141671747 1
-0.529166303610712 1
-0.63310259967856 1
-0.148768475157106 1
-0.162448086634737 1
0.844117449405783 1
-1.00001531534926 1
-0.279845407744022 1
-0.143458092850969 1
0.456115234077531 1
0.276559251340785 1
-0.80928550836095 1
-0.880280468543281 1
-0.765750449568288 1
-0.549807043786502 1
0.0262366439659564 1
-0.252276053945813 1
1.1029113000311 1
-1.17322820351185 1
0.658669322158241 1
0.157891695218089 1
-0.555214417004437 1
0.584646976434133 1
-0.8136202907174 1
-0.624023147574165 1
-0.186962639491045 1
-1.7413333063199 0
0.243650093347083 1
-0.430970975856106 1
-0.365908952154217 1
-0.443302515040283 1
1.23260285408061 1
1.53643586542547 0
-0.260166537814603 1
1.2311538961066 0
0.782296468121566 1
0.0895813402051071 1
0.680880547746912 1
-0.519016023027685 1
0.563717901853128 1
-0.905467436560604 1
-1.2789981658021 1
0.367781580646874 1
0.00532991452340414 1
-0.362656612504943 1
-0.471294908241335 1
1.11159463472858 0
0.16899296239212 1
-0.675603801983918 1
2.00900050752942 0
-0.36877980695522 1
0.308865362206332 1
-0.728496782434408 1
-0.302956764333828 1
0.629417222772967 1
-0.909542187599052 1
0.741029318678575 1
0.276017575921183 1
-0.598182377176993 1
-0.485723217189971 1
0.416981767379705 1
-0.288636587455803 1
-0.341246847743037 1
0.0766413287698919 1
-0.122968372254213 1
-1.16786782971883 0
0.760450466129814 1
0.270421172663024 1
-1.07856826954811 1
0.573272647599939 1
0.452244995667383 1
1.06488195299731 0
-0.0299568169158027 1
-0.414525136224685 1
-0.328726262978294 1
1.26837576607639 1
0.284141354179525 1
-0.506429115497535 1
0.220008324043945 1
1.28761420788454 1
-0.515139320216405 1
-0.742133819950816 0
-0.710508272361211 1
1.24642343766244 1
-0.189583255382121 1
-0.586385851609746 1
-0.276363296613326 1
-0.479939381679135 1
-0.405339762060036 1
-1.04349802633811 0
-0.844132818173863 1
-0.470127670651887 1
1.63760417085835 0
-1.25656051046489 1
-0.273387688704882 1
-1.56350681341166 1
1.31735275454197 1
-0.681435182108582 1
-0.193571097123116 1
0.549089837043414 1
0.379307815605133 1
-0.521926993398611 1
0.232613218391079 1
-1.67961609275605 0
-0.511338040813079 1
0.179817056239078 1
0.496160701190531 1
0.0122029709698326 1
0.468231000953406 1
-1.80560105048014 0
-0.311462400289423 1
0.0869396744464412 1
-1.52100076537306 0
-0.0989682929723131 1
0.291027616881253 1
-0.68210415935094 1
-0.329515165719961 1
0.669534784370061 1
0.941439109402056 1
0.86516421878249 1
-1.66561785458685 0
-1.17175339638477 1
0.397467387140304 1
-0.0639208009179787 1
-0.151021036346107 1
-0.406089250681013 1
-0.7804661461753 1
1.23593489803497 1
0.770562495010766 1
1.32162687702557 1
-0.323259180058481 1
-0.114606043075583 1
1.70407340077139 0
1.18971772269189 1
0.120367524102024 1
0.230968297376668 1
-0.185571531237121 1
-0.534422610045291 1
-0.149897979041926 1
0.522558583574132 1
-0.497052807473364 1
-0.432018498127745 1
1.04381835915365 1
-0.642363725401002 1
0.311299098296889 1
-1.77415350301164 1
-0.171261546235882 1
0.58248243647655 1
-0.131334472683474 1
0.316248291778635 1
0.564567570627912 1
-1.13115956326202 1
0.500060633499401 1
0.350328519663737 1
-0.487531516224013 1
-0.430368501431441 1
-1.59669242195898 0
-0.456540338166486 1
-0.409168055722065 1
0.647730678028417 1
0.8866454441915 1
1.39420479794148 0
-0.21297471095423 1
-0.215295580593394 1
0.907229218650697 1
0.262913264117542 1
0.321834286384879 1
0.616248498592158 1
0.581199631384147 1
-0.0877191005544371 1
1.06068718939611 1
0.0406563848782818 1
0.108497949632928 1
-0.539587057776978 1
1.38993793062634 1
-0.776615217748706 1
0.558926991956284 1
-0.197191283814566 1
0.731705235482089 1
1.3431539259677 1
-1.0589957063154 1
0.272660122807684 1
-0.428207626739326 1
0.108897050386697 1
-1.05207810850964 0
0.366429399420524 1
-0.729114783110651 1
-0.0247176732870502 1
1.10930454477876 1
0.332191906243832 1
1.01717152543577 1
-0.078294021218446 1
0.564921939210841 1
-0.828401735612545 1
1.17871579371323 1
0.106577677683855 1
0.517225577519234 1
-0.543832293021927 1
0.257871332629425 1
-0.691569577328299 1
0.62097043210239 1
-0.909075778656717 1
-0.755089142012138 1
1.09894330262655 1
-0.589147543158335 1
1.22761847622784 0
0.327315933787264 1
1.08156606666222 0
0.369815583311162 1
-0.562266151751282 1
0.561050144330454 1
-0.255368593102504 1
0.213531026453233 1
0.962493858109466 1
-0.0909206831014773 1
0.357216994434836 1
-0.295333755250271 1
-1.37662681557172 0
1.51331839569745 1
0.661086068299102 1
-1.33571442516971 1
-0.843153566553111 1
-0.0232806785776198 1
-0.946949890511176 0
-1.04011937440291 0
0.0600095032373722 1
-0.326937654421598 1
0.0545512257418381 1
-0.00198296901990036 1
-0.462895464808584 1
-0.550172806648263 1
-0.661141899290208 1
0.0812834178869662 1
0.657855890392631 0
-0.893078755852817 1
-0.0468634464821622 1
0.695304904774198 1
2.21893362698429 0
-0.279928361558135 1
0.132945528585373 1
0.682402062476497 1
-0.419140619638686 1
-0.295652717841145 1
0.100328092252342 1
-0.26675309483809 1
0.31596773565333 1
-0.394340361846107 1
0.487519831230502 1
-1.0177897700003 1
0.0341756951751863 1
-0.797462595190643 1
-0.0415072924209226 1
-1.08420174238366 1
-3.33430371957948 0
0.245980593382001 1
-0.852401030287525 1
-0.34305676369368 1
-0.290199639915707 1
-0.510913435525373 1
-0.631768418430768 1
0.176882787058883 1
-1.75299906462589 1
-1.19770186916105 1
-0.2127835217695 1
-1.09560721502452 1
-1.42735806174535 0
0.4947492663428 1
1.17527840724504 1
0.0640689485767762 1
-0.981013053112642 1
0.555274163483519 1
0.903384117556644 0
0.0277520721709837 1
-1.15063206232551 1
-1.10466950201136 1
-0.126199863415295 1
0.197441127902878 1
0.152568000477581 1
0.360203754002085 1
0.684868161235473 1
-0.289708112288609 1
0.572189726648567 1
0.0604594945374298 1
0.333751017355424 1
-0.388472572627244 1
0.240625695194565 1
0.756569204357324 1
-0.852258760742094 1
-0.241681001353076 1
-0.427603148922576 1
-0.645147598999565 1
-0.00367958467686946 1
0.205413995633768 1
0.578464997210818 1
1.30094548429524 0
-0.700069780476332 1
0.423059351939428 1
-0.0177170789466224 1
0.800844050142813 1
0.531686013865134 1
-0.0557315975615607 1
-0.0154840713193886 1
0.825885240447489 0
0.0355993247102951 1
0.195108695282896 1
-0.147273362485995 1
0.488881993959018 1
-0.751167190840324 1
0.358877726479487 1
-0.577856446143224 1
-0.0583690695555995 1
0.383463983978586 1
-0.144909730429494 1
-0.966327425653109 1
0.378033028047517 1
0.259426473081739 1
0.736080345019474 0
-0.88672068060269 1
-0.107199587590243 1
-1.23526183403591 1
0.432805069799376 1
-0.21224458665142 1
-0.126120686048641 1
-1.41634377813981 1
-0.0993234686180364 1
-0.117990904856307 1
0.304778700385555 1
0.202582241063808 1
-1.04916343184372 1
-0.819301447079357 1
0.0396413449511434 1
-0.533643987428957 1
0.0773567159108824 1
0.369760200265152 1
0.0713276049733585 1
-0.11766589351933 1
0.843661011726979 1
1.1627590310462 1
-0.871700328313474 1
-0.142167229670215 1
-0.169637936943429 1
-0.339599593908912 1
0.725815889086078 1
0.775151851706817 1
-0.628357052483363 1
0.394201231831844 1
-1.01723402466001 1
-0.398191826016963 1
-0.721264353037508 1
-0.0766474485960777 1
0.715204250297158 1
0.0316149633993769 1
0.850127698523382 1
-0.455308203636248 1
-0.629040284001591 1
0.923158509208952 1
-0.196508798794192 1
0.735495065761339 1
0.235600214388591 1
-0.0470825207269658 1
0.12561923970634 1
0.21705376801332 1
0.407594974139119 1
2.18495802406602 0
-0.651570970688604 1
-0.000867527974338489 1
0.244709734266575 1
1.10674425760082 1
-0.49169614105433 1
1.99454790856899 0
-0.0591360544198575 1
0.11859358747076 1
-0.474406979635798 1
0.275758109908748 1
2.02159607722236 0
1.65976647364485 1
1.06469383494129 1
-0.407824072678104 1
0.0551237470465289 1
1.33631414270946 1
-0.470572573142512 1
-0.928831653416718 1
0.483596960308789 1
-0.380050673276424 1
-0.987561382163911 1
-0.550416255730053 1
-0.485624213001496 1
0.434828160691895 1
-0.279706101214029 1
-1.0580382420428 1
-0.882587502167822 1
-1.84957333225997 0
0.46253548737067 1
0.302700488652865 1
0.834331271761712 1
1.37195673756624 0
0.213812969547494 1
-0.483538229574361 1
0.565558513772492 1
0.3783831256144 1
-1.58701594024105 1
-0.518823959532927 1
0.650306060822579 1
-0.376340664908579 1
-0.156699120616854 1
-0.457092036901994 1
1.12790340290211 0
0.400357383557191 1
-0.724882753211447 1
0.337523431661224 1
0.638498236477082 1
-0.741112897374967 1
0.163715676830701 1
-0.865201732687941 1
-0.181604970341403 1
-0.33849107986573 1
-0.211730848543357 1
-0.540477972944652 1
-0.73151141892154 1
0.15071008083919 1
0.0262964230476522 1
-1.30299956641559 1
-0.0398483795817764 1
-0.282160038963313 1
-0.647965773747503 1
-0.670446852064754 1
-0.354051884634943 1
1.8509367275825 0
-0.719595966525829 1
-0.0471680629267441 1
0.0495340462745824 1
0.362769050629064 1
-0.63915769769565 1
-0.626503249868836 1
0.0430494281703474 1
0.129595484187251 1
1.90437523599441 0
-0.481985603596446 1
0.720459822899291 1
0.292450918307549 1
-0.308352217665819 1
0.119996199462305 1
-0.986392214314597 1
1.92846857565145 0
-0.0225754012728321 1
0.0030266850226105 1
-0.916036635129995 1
1.02027724363965 1
-0.349317147405902 1
-0.345685119674121 1
0.202097738162518 1
0.851432989197629 1
-0.0956092829237024 1
0.019711234190446 1
0.078474845685974 1
-0.0732801732105301 1
0.374220911554052 1
0.808592367828491 0
-0.886099786114465 1
1.58018576045914 1
0.306768397988353 1
0.477190545330618 1
-1.22614908580182 1
-0.315222219618303 1
-1.02038273897531 1
0.621205597233628 1
0.975276620256895 1
1.19005350131101 1
1.85429489534406 0
-0.401899135815266 1
-0.433970798350766 1
1.63466636664121 0
0.895376905733193 1
-0.795904168588964 1
-0.00661300702687979 1
-0.0724425991358565 1
-0.368634572513675 1
-0.287271209260947 1
-0.470280935659022 1
0.786134486027489 1
1.71466350679579 0
-0.511985656057187 1
-0.518355057638642 1
0.356733037394885 1
-0.38354516362976 1
-0.405622423167817 1
0.115242941371555 1
0.19091436016831 1
1.23751408994984 1
-1.18542058186664 0
-0.295757384485191 1
-0.171702362829049 1
0.18779937015232 1
0.0296849441662848 1
0.325765719923334 1
-0.483402141461481 1
-0.546666348674462 1
0.17516718447988 1
-1.17540959389665 0
0.815490251618112 0
-0.505450235061289 1
-0.0379848183378056 1
-0.758562800678584 1
-0.509912360303566 1
0.44271547462682 1
1.38000391261756 0
-0.71625561511269 1
-1.18660877416035 1
-0.586714578454468 1
-0.108696755059784 1
0.0578895378958031 1
0.506361130956429 1
0.0873527661461545 1
0.45259185237853 1
-0.104382540297111 1
-0.240232554978787 1
0.012541848820342 1
0.102062969942054 1
1.36466770086575 1
-0.454768518336244 1
1.62543609890293 1
0.588921874034378 1
-0.237547892066767 1
0.690331382850484 1
0.0414707580306796 1
-0.218180453536237 1
-0.940200222268367 1
1.21151197874258 1
0.0514762936709416 1
1.13894708952699 0
-0.822206138693179 1
0.458459896224053 1
-0.193569454566222 1
-0.255713438480875 1
0.0713268404585089 1
-1.72880327432205 0
-0.0642394412494709 1
-0.0141431798294144 1
0.732517803274253 0
1.86542310741635 1
0.140283360193549 1
-0.762254923074731 1
0.456477521690742 1
-0.0678935988489063 1
-1.55252207918368 0
0.211024002773882 1
1.00453384402182 1
-0.135736541353122 1
0.406071669753824 1
0.420208952639493 1
0.497886682566636 1
-0.2279782461373 1
-0.75675569545869 1
0.535711587286516 0
0.799874961411181 1
-0.194265751717345 1
-1.50720081563663 0
0.270038589169921 1
-1.62494653126193 0
-0.0794628165000975 1
0.661237823482542 0
0.701328944146839 1
0.0598613235230975 1
0.457955692676778 1
0.311926927323471 1
0.835181429043625 1
-0.82564624421458 0
0.665166318254552 1
0.992185891991503 1
-0.17682853611896 1
-0.233800952600452 1
1.12243218242108 1
-0.41211468299601 1
0.769323326005953 1
-0.114158085193095 1
0.018702617812157 1
0.819283555731466 1
1.19630210030226 0
-0.291412840819984 1
-0.92356852939022 1
0.124491719596294 1
0.461937833560766 1
0.856107541138564 1
0.0287332921040958 1
-0.92703924616848 1
-0.428469062672028 1
-0.949193268068545 1
-0.672294241647922 1
0.0825157502271243 1
-0.0380737580397054 1
-0.391934934734852 1
-0.310488990820117 1
0.854787068180206 1
-0.640381179765281 1
0.343344182202045 1
0.533477093261096 1
-0.0735991927342371 1
0.585260553605197 1
-0.1404589982001 1
1.14502482914756 1
0.98366989135132 1
1.03028220554678 0
-0.704277715501696 0
0.134297147797883 1
-1.03639576002289 0
1.39889115343341 1
-0.492931478598718 1
-0.277718330494523 1
0.917487677807057 1
0.747396800021181 1
-0.526988100561249 1
-0.209958245456122 1
1.62662094221627 0
-1.10919842044824 1
-0.0463479282082518 1
1.01666710186289 0
0.178033193045274 1
-0.706419349519377 1
-0.536832328656537 1
1.63695006298756 1
-0.674162727320501 1
0.0264951418883337 1
0.449308793288082 1
0.204535241271475 1
-0.217379934355529 1
0.199132728651161 1
0.145791237197 1
-0.110410811434513 1
0.161323373557686 1
0.524940007598838 1
0.0924571769149953 1
0.365539821391017 1
0.11781512106923 1
0.217752847658512 1
-1.14727958667973 0
-0.713627170331192 1
0.912864260612711 1
0.633800603682292 1
0.490172048845766 1
-0.429344983899137 1
-0.0427540674391396 1
0.691993478842348 0
1.48346250581524 0
0.265501856098887 1
-0.515513696638 1
-0.499277842558299 1
-0.547317546477012 1
-0.894243039388918 1
-0.219812684151199 1
-1.54994806017415 1
0.877956485151627 1
1.2051139334407 1
0.763633826085304 1
-1.59071633066499 1
-0.205445211013112 1
-1.63720192935261 0
-0.205558511611707 1
0.294301493169553 1
1.16659360517353 1
1.23394781621112 0
1.06640391690414 0
-0.466742511703033 1
1.414866501183 0
0.240327791029012 1
0.261403687092932 1
0.153420520358438 1
1.02718486439865 1
-0.624386442674966 1
1.89616209935401 0
-0.880282791460732 1
-0.130777316456784 1
-0.301662331311607 1
-1.05802363054955 1
0.769560385442184 1
-0.522402117263266 1
0.0669077944185488 1
-0.523402802418552 1
1.6923686662702 0
0.228489777217 1
-0.138386611398005 1
0.619625475873481 1
-1.66514821161468 1
-0.481403273757914 1
0.0591146955183319 1
-0.0293019022009058 1
-0.589022728013478 1
-1.70398375417107 1
1.06758049749584 1
1.20785668833028 0
-0.237935830630895 1
-0.5073573822441 1
-0.51490433083522 1
-0.638986407523102 1
0.48274687308828 1
2.25676003966094 0
0.546269967594664 1
0.25591074684157 1
1.09370288529132 1
-0.58121635058491 1
-1.19964577915161 1
0.195264031160328 1
-0.688811404361752 1
-0.0855814527327986 1
-0.573958035395609 1
2.11730450737167 0
0.106284821521717 1
-0.141948189913535 1
-0.76216553811708 1
-0.141693917983153 1
0.36299338384001 1
0.983424437629362 1
-1.33494637347401 0
0.984484423570591 1
-0.406980502287189 1
-0.352107973667607 1
-0.316042083491078 1
1.63919615408422 0
-1.07880908980783 1
-0.794601201298987 1
-0.601044842632294 1
1.77764016684382 0
0.432310421887475 1
-0.741037595646978 1
0.0559342875236111 1
-0.615215962227533 1
0.724649267302746 1
-1.85664154012723 0
-1.03894287744227 1
-0.283564862698112 1
1.85068781174639 0
0.912433891685556 1
0.907035164560673 1
-1.1748967719033 1
-0.038639207494956 1
-0.752298603238244 0
0.410862385502637 1
-0.139772651173522 1
0.350172745773466 1
1.21238576823984 1
-0.023906109235767 1
1.02418158198191 1
-0.69973378439866 1
-0.717322319026542 1
-0.310382569449093 1
-0.0832894033987443 1
0.365701155902795 1
-0.119764209588129 1
0.0198567837571422 1
-0.525801559441854 1
-0.525775668910731 1
0.0619839816188625 1
-0.536843014472919 1
0.41290370653423 1
-0.729616125804643 1
-2.19318459933964 0
0.196462932245492 1
-0.690172523115967 1
0.8613550626864 1
-0.614171227000145 1
0.43282892435179 1
0.497869689199892 1
0.280556455950846 1
-0.293338280836812 1
0.398982324444925 1
0.0224510673758493 1
-0.375479645410387 1
-0.512755152329536 1
-0.721949107620264 1
-0.906137628626228 0
-0.659567169828614 1
-0.0840021552746987 1
-0.316765303746106 1
1.93850995336492 0
1.61442968238452 1
-0.199015412478751 1
0.127346133460287 1
0.153930901187563 1
-1.34207746372666 1
0.491442531922193 1
0.33610764596039 1
0.4002245704403 1
-1.16462003812623 1
-0.175330821456679 1
-1.52858742025398 0
0.519043869782948 1
0.0657374146011727 1
0.554845995169373 1
-0.217298099032058 1
0.155857047122714 1
-0.866490141428858 1
0.624867207621484 1
0.0654893175420151 1
1.33084473811571 1
1.34008159838711 1
0.237068470286017 1
0.0100698777351154 1
-0.435375391836263 1
-0.647451751701422 1
-0.232811077351034 1
-0.00648197675678843 1
0.496173895084238 1
-0.0116155080966462 1
-0.975411892299299 0
-0.613170109175728 1
0.135824617152148 1
-0.118337568593308 1
0.72156694965442 1
-0.590967212193925 1
-0.382245103035653 1
0.0269277857192144 1
0.0672016850027769 1
0.806733272054382 1
-1.10512953230407 1
0.258722458003713 1
-0.599220328322778 1
-0.466107235201454 1
0.115289217752281 1
0.51522386080746 1
1.84492348678905 0
-0.356718642685109 1
-1.40062084013511 0
0.326016949314399 1
0.0275015093251609 1
1.16417029965467 1
0.889297471401054 0
-0.322354158859664 1
0.326245148236006 1
-0.81430889194192 1
-0.0344086275155779 1
0.256461770900814 1
0.299644973716882 1
0.132079123921722 1
0.940327508989131 1
0.730776334756646 1
-0.687989405355138 1
-0.23381845208636 1
-0.210333179081841 1
-0.345134769272495 1
0.551324067378198 1
0.251017124120554 1
0.525261279493863 1
-0.170652678328823 1
-0.0188277196085709 1
-0.927099781233896 1
-0.703332456731146 1
2.2762602155267 1
-0.13066855906552 1
-0.493350279968654 1
0.347672844774697 1
-0.919621658463376 1
0.390821310274876 1
0.16433984800219 1
0.801764742139632 1
-0.101048288075225 1
0.16063629941197 1
0.769021060711916 1
0.844736784579609 1
0.40348682837028 1
-1.15738163424603 1
-1.64608472888965 0
1.47065354241924 0
-0.744024940901647 1
-0.117307585256372 1
1.09651461067186 0
-0.491866209932447 1
1.12353778094247 1
-0.694545973044686 1
-0.0557047114012653 1
0.162129750371327 1
0.0958972464476286 1
-0.907178596180159 1
0.274160279098389 1
0.698354702171298 1
0.0559642064482 1
0.599544990059213 1
-0.435403554215161 1
-0.265166605921132 1
1.12095801317531 0
0.439205094743006 1
-0.515152428872628 1
-0.553273178222257 1
-1.06859052207743 0
0.576645252232276 1
-0.831974756038576 1
-0.222824812500102 1
-0.32692514744873 1
0.738359227804676 0
1.59565864092602 0
-0.210348514335615 1
0.490522909354564 1
-0.295159711655734 1
0.50527809497821 1
-0.484111861934352 1
-0.168726763933474 1
-0.151271878774376 1
0.144460622168037 1
1.25045026274338 0
0.595957152702351 1
-0.702450774056665 1
-0.505492201286793 1
-0.139787439759726 1
0.530261161000103 1
-0.823558704551932 1
-0.00976796604655325 1
-0.461736660543018 1
0.539832585014131 1
0.22444145753382 1
-0.14318730328344 1
-1.08036978769476 1
-0.720684831283909 1
-0.0666133434909015 1
1.89639327502494 0
1.2374513137554 0
0.187442815796311 1
0.417207585527967 1
0.537873197634172 1
-0.697782676486182 1
0.449899510643288 1
-0.00950726147819899 1
-0.695345218477634 1
-0.385524849266482 1
0.0797079977370922 1
0.0493790345571131 1
0.495604541644629 1
-0.155739220894538 1
-0.601853365425682 1
0.781751167807038 1
-0.866632171994717 1
-0.988994116543059 1
-0.25671751378697 1
0.206297219038571 1
-0.756571914155341 1
-1.29289330414276 0
-0.439959723175758 1
-0.0914732608133845 1
-0.672346491722512 1
0.764849906422613 1
0.0198625887151423 1
0.86434623847189 1
-0.377353656426309 1
0.356674991104404 1
-1.08804275692556 1
-0.442302391932726 1
-0.0314020993997059 1
-0.698090591610665 1
1.04240613816643 1
-0.162700654067747 1
0.131380983801215 1
0.399354348105751 1
-0.325020064425087 1
-1.08076254251316 1
0.100015269903115 1
0.168468939315217 1
-1.44374407752644 1
0.369245015100436 1
-0.284096456167375 1
-0.726679343698884 1
0.529027142065912 1
-0.679299658850527 1
0.703117259298899 1
0.537061870245985 1
0.18583390374136 1
-0.300752870760096 1
0.324471470523849 1
-0.433708708428588 1
0.32548099983364 1
-1.24101652681243 1
-0.190051741866755 1
0.173899062145174 1
0.391841089798809 1
-0.187391523647638 1
0.308009251802775 1
0.293227188311991 1
0.530489984769199 1
-0.713955116435218 1
0.0960999524426022 1
-0.558134540983127 1
-0.378728013360377 1
1.03988843031149 0
0.124002388544149 1
0.137017264127007 1
-0.549432559909181 1
-0.169341634817534 1
-0.864696244214938 0
0.998567138418776 1
1.02686005015877 0
-0.131899185656258 1
-0.128491115142825 1
-0.0584271461873632 1
-0.411300770399385 1
-0.249957616742769 1
-1.41246919584029 1
0.0733347248729861 1
-1.43593386599956 1
-0.971419160192967 1
0.473652788441108 1
0.992757961543734 1
-1.3177867993476 0
-0.451087294382093 1
0.447851680619172 1
-0.480051755359898 1
0.259338937807582 1
2.24450738296532 0
-0.25014298429128 1
-1.30721457725547 1
0.603296622642689 1
-0.354746182267682 1
0.566138768480983 1
-1.18220446251125 1
0.836455979062087 1
-1.3690357814088 0
-0.334935016865729 1
1.45921599333925 1
-0.423263961008341 1
0.27265237321023 1
-0.607996887248853 1
-0.168512487623009 1
-1.06776601873005 0
-0.402775175274845 1
-0.123159988352583 1
0.0692380182087347 1
-1.03220739010511 1
0.608804616690851 1
0.142802733467781 1
-0.481857107429694 1
-0.319887170127576 1
-0.618077514363575 1
0.703355610112147 1
-0.279387930007373 1
0.438977609014841 1
0.4063975072913 1
0.984403915219354 1
0.127846816515538 1
0.783038687206379 1
0.123989897853733 1
0.540168936785898 1
-0.822871703493427 1
0.629758469284408 1
-0.558811828913106 1
0.508758031375213 1
-1.00052164411133 1
-0.0728808361341705 1
1.05944396650953 1
0.41418843695834 1
-1.13007734722823 1
0.527600855995975 1
-0.963664272384542 1
-0.118884827584479 1
0.558218746242756 1
-1.70803123711677 1
0.275736338766349 1
0.0365972847387369 1
0.246821963294696 1
1.09311196031742 1
0.417223234210768 1
1.73763977998939 1
0.191855345404195 1
-0.618234072780465 1
-0.0217300541284456 1
0.436002558349846 1
-0.723564617699456 1
-0.0944620086579966 1
0.244090844965932 1
0.569699714206483 1
-0.65237111990732 1
0.355493094046267 1
1.24196189774199 0
0.577248453487542 1
1.14785485875268 0
0.877154449030267 1
0.940606093006494 1
0.278048879858498 1
0.811625103068097 1
0.312939753261408 1
-0.368385154955548 1
-1.48863527767607 1
-1.12872453233554 1
-0.026143706119957 1
0.480393954324263 1
-0.766291939426243 1
1.29983452491594 1
0.0208438715970582 1
0.356476836008431 1
-0.214298738241934 1
0.219548980597454 1
-0.697085597328905 1
-0.130943995276281 1
-0.76060039700422 1
0.494256881169326 1
0.441979996500354 1
0.242875224202208 1
0.752373511594724 1
-0.613188463634408 1
-0.525634844058269 1
-0.0264620063661929 1
0.861515238025266 1
-2.29190982464687 0
-0.562487721641309 1
0.81501438498956 1
0.241721137531124 1
-0.268227596964302 1
-0.0927467843471713 1
0.464521094202596 1
-0.725164717026753 1
-1.08486149343945 1
-0.602518610549569 1
0.129947581749325 1
-0.878903127282884 1
0.574560113873 1
-0.664316754249256 1
0.4543047857069 1
-0.987212660111188 0
-0.245200537188896 1
-0.458023334738423 1
-0.329171321861717 1
0.7466522898448 1
0.673914345666416 1
-0.578807668119764 1
-0.727067945938209 1
-0.512983546008787 1
1.04586088436997 1
-0.158233347200948 1
0.776709977018817 0
0.053795970392629 1
-0.857085221781239 1
-0.824326287612442 1
0.141089772807434 1
1.37751150114564 0
0.916157581906476 1
0.0514988452405296 1
-0.788899635092469 1
-0.20799964162979 1
0.269747338544431 1
0.667597565027116 1
0.0153402594692138 1
-0.0921280031901073 1
-0.47331670076652 1
0.135595809921392 1
-0.00627386017360143 1
0.204419235928741 1
0.298683151327542 1
0.257413647970123 1
-1.69318280759514 0
-0.266291679872683 1
-1.22316432411337 0
0.225841650104871 1
0.202402957178258 1
-1.66884769012432 0
-0.415575848683131 1
-1.03275400724255 0
-0.196671270184619 1
-1.36778941013528 1
0.578978356476015 1
-0.352279602599339 1
-0.193444296955966 1
-0.570541637749321 1
0.583561321303783 1
-0.954288326987518 1
-0.395778888122798 1
-0.391479970111494 1
0.593487661483969 1
-0.579064166991362 1
0.351966234589011 1
-0.450590878259287 1
0.998594359268213 1
-0.978238281443781 1
-0.773671658190628 1
-0.458077496688693 1
0.794673024764824 1
-0.212582866631494 1
-0.918137172654606 1
-0.412837858669002 1
0.427127142129416 1
-0.663697135460039 1
1.94368945791279 1
0.644585471814509 1
-0.383210567744261 1
-1.26447630081324 0
0.802109772765501 1
1.11972401261519 1
0.352609237643135 1
0.288468801995938 1
-0.572201655177298 1
-0.0683777611535973 1
1.04689206366679 1
-0.0393472733806866 1
0.331631337100713 1
0.344496358805728 1
-0.562812361646824 1
0.127508267396927 1
0.417350599296941 1
0.293498787023743 1
-0.00951708435407744 1
-1.40930420684663 1
0.175029393505635 1
0.411949580782681 1
-0.580389530257797 1
-0.49291150673029 1
-0.0836656760176375 1
-0.244136567693042 1
0.883264597811227 1
0.223392506821729 1
0.0971640758061694 1
-0.540569912503908 1
-0.24930640328097 1
-1.1447732185728 1
-0.0913285403978469 1
-0.486239382677032 1
0.0111896323515466 1
1.0601791416391 0
0.656406187773425 1
-0.172445471955545 1
-0.830941347319006 1
1.21517711050247 1
-0.0149066169776078 1
0.519188130522239 1
-0.870455487468084 1
0.0994911007013187 1
-0.598377262387592 1
0.433746016472746 1
0.363036384471121 1
0.266382817170948 1
-0.211387359905851 1
0.194354710526781 1
-0.369971880644632 1
0.648098347966004 1
1.62404660161132 0
0.319154471168878 1
0.380969379412238 1
-1.05102716246488 0
0.383080743502975 1
-0.68082451001869 1
1.26386537953103 1
-0.156937535509869 1
0.927131104272266 1
-0.289775175224898 1
-0.152126067319393 1
-0.311211103503141 1
-0.403666684662895 1
1.69961106254609 1
1.0273310660451 1
0.591212477487228 1
1.39027608900866 0
0.0995806932402644 1
0.0769558483723986 1
-0.976355912730368 1
1.25750292828967 0
-0.0517860493495686 1
0.0640524008894373 1
0.504135689984212 1
-0.410512319354042 1
-0.468777710796918 1
-0.2828564538284 1
-0.775846899170969 1
0.516065896146286 1
0.185872229476696 1
0.504468224156258 1
-0.689911086795326 1
-0.316592271119921 1
0.323759534175485 1
0.790127034512029 1
-0.983759905279625 1
1.07499654849431 1
-0.723059306463664 1
0.0573170348650524 1
0.543572946280351 1
-0.435593663524134 1
-0.0529530397938671 1
-0.314605196382299 1
-0.342269887544881 1
0.058854173408193 1
0.291817912007114 1
-1.35101674963336 1
-0.451818959918187 1
1.57129290973608 1
0.127476469103012 1
-1.72523738411861 0
-0.0336717516633407 1
-1.43216479648212 0
-0.23255816546496 1
0.810777518604521 1
0.661146018395329 1
-0.42019851713626 1
0.182275639412029 1
1.42262877428883 1
-0.345873361423104 1
-0.00063525390390938 1
-0.0888802242985639 1
-0.133451957693688 1
0.447597448237897 1
-0.189751823107147 1
1.10561420495659 0
-0.651541479300172 1
-0.995809342482464 1
-0.0411068250943021 1
-0.0424229586127589 1
-0.365186130577292 1
0.389643706790439 1
0.0507798987635917 1
-0.14919845626383 1
-0.143275993863087 1
-0.250682066960318 1
0.810296392889831 1
-0.237305145046645 1
0.260266867466562 1
0.633132293860001 1
-2.14370791946463 1
1.01626280869155 1
-0.568099082211936 1
-1.5553693392399 0
0.555020054155619 1
-0.378548009664132 1
0.666036274869694 1
-1.26612347498267 1
-0.351892190861868 1
0.431838691204794 1
-0.951520407783347 0
1.90176347832626 0
-0.0227395541039798 1
-0.982529628897695 1
-0.657121005720236 1
0.353243162046385 1
0.651163636072282 1
1.42475495488515 0
0.545352081767629 1
0.51876466618007 1
-0.0572125143905825 1
-0.31333472352061 1
-0.133315189553907 1
-0.2660150085092 1
-0.429432790547903 1
1.15783091520781 1
-0.617828867731224 1
0.569418086959472 1
0.995285620371202 1
-0.105814551154354 1
-1.60022148106148 0
-0.274222919235739 1
-0.160853545241721 1
0.291642477285573 1
0.240201126597635 1
0.369927798595091 1
-0.7848372480995 1
-0.0988133053632519 1
-1.10508577062934 1
-1.11410881556153 1
-0.259392108633548 1
0.290007710120519 1
-0.97325170109601 1
-0.474035053199761 1
-0.300794104515416 1
0.249608925590124 1
1.33194504749813 1
-1.25425157476444 1
0.163360506809617 1
-0.279205087569753 1
1.01551456119152 1
-0.454312387666055 1
0.210304367347193 1
-0.659785097965289 1
1.51162863865001 1
-0.100037415457769 1
-0.504384601317974 1
-0.480171957203096 1
0.426610403954075 1
-0.687653665459635 1
0.908770103889415 1
0.0332411691619708 1
0.185793154282315 1
-0.315898770373829 1
1.05041635823168 1
0.27561758805003 1
-0.804699037593649 1
-0.406187901592506 1
0.186340464254901 1
-0.40309128691726 1
-0.922457699011779 1
-0.978025544412889 1
-0.42101759378355 1
-0.226727693833967 1
-0.0652368936932157 1
0.39447862450512 1
0.850383537326775 1
-0.598416605703992 1
-0.0688898732755266 1
0.929812747793365 1
-0.800052510032587 1
0.577425072956778 1
-1.52564299691114 0
0.209022476424923 1
-0.00656911218827387 1
0.224818132029076 1
-0.691157178637003 1
0.081093799782785 1
1.8001434146483 0
0.551406482206822 1
1.1916290113255 1
0.204516768878808 1
-0.181114983586464 1
1.45513630937802 1
2.03435559175634 0
-0.178861251635499 1
0.739208119541035 1
0.0873907403152839 1
-1.38359540258725 0
1.07802073363986 1
-0.279295711875638 1
-0.352282558451792 1
-0.888426499875834 1
-0.167639619227651 1
-0.940965326367677 1
-0.791213310868703 1
-1.21942698366355 1
-0.348295791266083 1
1.10241145987222 0
0.0335202536862966 1
-0.557747280526141 1
-0.952035742366277 1
0.274215545909519 1
1.74950141292608 0
1.08695070169868 0
-0.918638897942986 1
-0.255657743589606 1
0.331840855673692 1
0.10366298217865 1
-0.200341920788366 1
-0.163863585279619 1
-0.775346866131604 1
0.554717464551056 1
0.184209779769887 1
0.390127886402465 1
0.288407414715733 1
-1.48636219872645 1
0.450450259296057 1
0.387372331139995 1
0.796274633647813 1
0.890013907430778 1
0.45462531748603 1
-0.812073910530054 0
-0.751203492557511 1
0.58344150608 1
0.377387774299741 1
1.34330755675278 1
-1.33192542054696 1
-0.394238211391642 1
-0.58163000685731 1
0.55546502764309 1
0.899117167431218 1
-0.0711711706480508 1
-0.468385465840197 1
-0.252558201628733 1
-0.311857063394254 1
-0.31329372707703 1
0.862218422701063 0
-0.920272946016998 1
0.776319673092581 1
1.8482996593597 0
0.659269726659408 1
-1.77760772488524 0
-0.574406424543211 1
-0.240313288845877 1
-1.10517057876591 1
1.04289588235426 1
-0.0055218339193378 1
0.199229308660386 1
0.315262189641716 1
1.49183992037852 1
-0.0509576263831421 1
0.841849449584035 1
1.14379899257256 1
0.338844473712484 1
0.00833590296501929 1
-0.948886007494686 1
0.8596105683793 1
0.611454779990422 1
-0.0744486110452591 1
0.599559435091223 1
-1.51511899535264 0
-0.106805662543423 1
-0.435045206099396 1
0.177095879999761 1
-0.471728889776515 1
-1.40904229393218 0
0.584818756428978 1
-1.24150042223341 1
-0.511337804890097 1
0.2841215504799 1
1.04192270765357 0
-0.274660154268934 1
0.688346826827706 1
0.951719376569502 1
0.395525788283129 1
-0.204140636546602 1
-0.315611913412667 1
-0.366942302336161 1
0.665894878971274 1
-0.320259624077626 1
0.00147265243941819 1
-0.178121921285444 1
-0.334405548831824 1
0.334669265494081 1
-0.314946423273849 1
0.0147227206109356 1
1.30757112185504 0
2.37520665726484 0
0.411137555987105 1
-0.817544329211749 1
1.60082735202226 0
-0.0269447149497415 1
0.777754868546624 1
-0.915594765676385 1
0.793437358119543 1
0.0530331480505351 1
0.35623175643402 1
-0.705724131575093 1
-1.04685906230877 1
0.15078880138948 1
-0.0260137409317869 1
-0.152560150331048 1
-0.012111213528987 1
-0.186622192270716 1
-1.39683589538148 1
-1.10313963202247 1
0.646762957367881 1
0.760293791005212 1
0.407574530327333 1
0.735182980189699 1
0.612484984032753 1
-0.327667376837122 1
0.142202038524534 1
-0.774378818658517 1
0.458198935397156 1
-0.253699996910245 1
-0.521179860219034 1
0.656627755517435 1
-1.60510815044604 1
1.12256628558159 1
-0.624142153262682 1
0.984286062550244 1
1.23421789364898 0
-0.51473238229178 1
0.20514045890625 1
0.407535116037727 1
0.0530449645018628 1
-0.710450556885748 1
-0.928470230445056 1
0.00617192636841077 1
-0.2362365953626 1
1.44584370458449 1
-0.996691038876683 1
-0.148454445770081 1
-1.12245323043752 1
-0.624763889414311 1
0.0442758331225617 1
1.52228771540721 0
-1.56750064625748 0
1.00422637717935 1
0.312163048479013 1
-1.6608863331241 0
-0.0982705458164559 1
-0.0767035360545712 1
-0.988426568222537 1
0.0731912584517046 1
0.741331241646748 1
-0.449694267268218 1
-0.802044221635938 1
-0.249601488633575 1
-0.492891536195454 1
-0.766753481618881 0
-0.306039322540564 1
-1.38170576782371 0
0.127730892588689 1
0.138375194238487 1
0.0999920663927594 1
-0.846264836029702 1
0.228292324668942 1
0.478883213831399 1
-0.190007572230301 1
0.357343279754664 1
0.0920777329036404 1
-0.467803195414589 1
-0.638673241149976 1
1.07848449862704 1
-1.30756588861316 0
0.276534691262428 1
-0.265855783515192 1
0.873038940100176 1
0.0254533176927581 1
0.630336189916762 1
0.0225681665878485 1
0.782254513184156 1
-0.859089436451215 1
0.791676836997692 1
0.893095398261093 0
0.699044046346609 1
-0.36589107741196 1
-0.190026734925284 1
0.735090591280889 1
-0.0258928004930384 1
0.71423107870619 1
0.691885229408134 1
0.991927553264256 1
0.850708510937409 1
-0.127457822678221 1
0.0171730738567883 1
0.521092059793003 1
-0.59836587090242 1
-0.204152131927575 1
-0.0524055010569465 1
-0.290635909279686 1
-0.459174997993963 1
-0.635692209079363 1
1.99203959695642 0
0.93330040567624 1
-0.165285375619503 1
0.229960928145226 1
0.738065891415828 1
1.26034983070276 1
0.479443019913434 1
0.602070697218874 1
-0.390412666444224 1
-0.625030330344477 1
1.05931465353832 0
0.729261511161054 0
0.298535687809902 1
-1.07939683540178 1
-0.249996151743911 1
-0.162052556257378 1
1.05650631701379 1
-0.003614716454062 1
-1.33810196576648 0
-0.000176182993078589 1
0.462315809208084 1
0.0177673234776374 1
-1.33342527562205 1
-0.585185218930635 1
-1.43203264981237 0
1.1595554870124 1
1.85782713352732 0
0.442459988803123 1
-0.955775203548052 0
-0.521075865049105 1
0.565480599458984 1
0.889170548649771 1
-0.383206403177329 1
0.69739099955534 1
-0.443810591578347 1
-0.607726122896094 1
0.617456875898276 1
0.818432124745798 0
-0.526173199474514 1
-0.571198514979945 1
0.304680142144382 1
-1.1586023057889 1
0.0784011223203807 1
1.03737036806227 1
0.920228933370924 1
-0.0838000597536079 1
-0.130722616341972 1
-1.34565975577489 0
1.04785452993123 1
0.39524174506008 1
-0.437873232443923 1
0.802696644981084 1
-0.801354906472137 1
0.694873081801847 1
-0.746623991312181 1
0.026892256615814 1
-0.297453518261337 1
-0.226547542483181 1
-0.734076231922658 1
-0.532142672219244 1
0.272064714143685 1
0.0645012364539214 1
-1.03549436972788 1
0.233314443620193 1
-0.0563562586993924 1
0.636762539987918 1
-0.192098784300905 1
0.0130147289517161 1
0.608711941752574 1
0.599191857977525 1
-0.264518646431078 1
-0.247615769260532 1
0.708103062366699 1
0.496883062947417 1
0.908805695837859 1
2.29685626471969 0
-0.460919190767889 1
0.264930789696086 1
-2.19109252503245 0
-0.607501475080204 1
0.453725999186576 1
-1.65119100802979 0
-1.02393062873315 1
0.0745499342086009 1
0.568830910348976 1
0.0501400802967807 1
-1.7671877864363 0
0.998153884370285 1
-0.857148803709777 1
0.129553047679536 1
-0.149523634452771 1
0.0453728412659008 1
-0.584351886230705 1
-0.0661250151284941 1
-0.11257048367722 1
-0.523527013751177 1
-0.609035081886837 1
-1.74894537157418 1
-0.141949846022539 1
0.293067809478445 1
-0.307057696738294 1
1.05817265909797 1
0.129439939726551 1
-0.320193710593977 1
0.640741832757532 1
-1.81309545966244 0
0.633014678064075 1
0.449930343735113 1
0.506376374955169 1
0.180967065408336 1
-1.61432591658346 0
-1.35327686192152 0
-0.697285804335155 1
0.0246538223525847 1
0.336565578044958 1
-0.459690741574957 1
0.418612079967144 1
0.080964680008841 1
0.0343026146850484 1
0.858044260161193 1
0.288498683103323 1
0.492203659881003 1
0.0628234764748551 1
0.323628865166937 1
-1.88823924742719 0
1.71029609301918 0
0.86807408749002 1
-0.796826264579741 1
0.57981129792156 1
0.158396372081618 1
0.462883597842667 1
-0.00362945937482628 1
0.913972522008131 0
1.64898883749107 1
0.0754385249066767 1
-0.548820985431714 1
-0.870561570812513 1
0.824773815806084 1
-0.774660671062645 1
0.909155216814875 1
0.79678284935788 1
0.906769445681248 1
0.642263311092023 1
0.817503507575146 1
0.551183337619087 1
-0.848988692852039 1
0.465660453262626 1
-0.0412114170181615 1
0.79879058352107 1
-0.782304853649117 1
1.24280920288226 1
-0.725476317313068 1
-0.673565839894927 1
0.0827163210265187 1
0.384378274208107 1
-0.523691962344432 1
-0.156642061994945 1
0.751050291129924 1
1.38554653549647 0
0.927510765531704 1
2.5554698620084 0
0.0910609379520051 1
0.223468238249886 1
0.651769674642151 1
-0.68729170624661 1
0.00672741919835655 1
-0.749846532189526 1
0.626602024125481 1
0.203545854835146 1
-0.103121261139445 1
-0.83529803725604 1
0.326147068300261 1
-0.590140120833957 1
-1.38651882764947 0
-1.08182617721859 1
1.48897884134575 0
0.40900524849352 1
1.19846683792667 1
-0.244667255521771 1
0.373448892891549 1
-0.735540573272981 1
-0.0957147880160486 1
-0.546269845069987 1
0.444101589672545 1
1.32220478181379 1
-0.530339386858005 1
-0.239228323136034 1
-0.295232529572626 1
-1.44192950986785 1
-1.48812798308962 0
-0.443080513980674 1
-0.0118869225220714 1
0.37090666716204 1
0.107571140987631 1
-1.54729586222793 0
-0.498914913562306 1
-0.566223566469931 1
-0.870392611970763 1
0.202867366091229 1
-0.98769263447642 1
0.456838420494692 1
-0.187111256162794 1
-0.0775451861809844 1
0.407443661649873 1
-0.400965189586599 1
-0.0723228987749514 1
-0.783917969540216 1
1.02908848939535 1
-0.532110929948944 1
0.0924693235691309 1
-0.0579684487948702 1
0.305183907998209 1
0.222086153456324 1
1.55018709310227 0
0.24664394240459 1
0.0714419913155784 1
0.793661833247675 1
0.330523275092288 1
-1.21627221346079 1
-0.32681461208586 1
-0.000351246603163047 1
-1.91364046330715 0
-0.321732802138958 1
1.06554307144548 1
0.971624728480704 0
-0.126231593971941 1
-1.03279127003599 1
-0.389375706648551 1
-0.946631287348302 1
-0.364372287359218 1
-0.286116735066899 1
0.715690082767321 1
0.756708853947788 0
-0.0882247901353188 1
-0.278216940423761 1
0.0387876604750585 1
-0.466899707974742 1
1.20615378379795 1
-0.086256427398212 1
-0.923288299631257 1
-0.11582961134138 1
0.454892394105266 1
0.801918876871122 1
-0.188358048116936 1
0.0848393602803603 1
-1.15448857295008 1
0.46467711274536 1
1.6419110780793 0
0.0926966542831886 1
-1.6490869895523 1
0.666437595537215 1
-0.504252904312671 1
-0.0914788538412062 1
0.878979752111382 1
-0.135107540569275 1
0.352555307129126 1
1.50068461426076 1
-0.219414474361241 1
0.230708561046954 1
0.178012867821036 1
1.70122442763911 0
0.602268080927544 1
0.991433810896386 1
1.06324996706649 1
0.0642839752682028 1
-0.680349549691925 1
0.49671906967842 1
-1.00586240738415 1
0.440760096670598 1
0.617389275642635 1
-1.14281901199153 1
0.798874654978971 1
0.861239863991036 1
-0.384352509632123 1
-0.274322400273823 1
-0.593747869608265 1
1.2735208242827 0
1.05854157243461 1
0.391274343353585 1
0.68974401628389 1
-0.289396840536237 1
-1.33213539792893 1
-0.0123419930887265 1
-0.369786457194053 1
-0.469663560738861 1
-0.569186910568785 1
-0.916970573281774 1
0.95123405892878 1
-0.634410846536741 1
-0.105096930505958 1
0.0373181579692481 1
0.272738579903434 1
-0.17785542864734 1
0.737573889939151 1
0.574253929008769 1
0.245845074053117 1
0.529566245535814 1
1.63693564700264 0
-0.974687684691678 1
-0.243112907264167 1
1.11726291263524 1
1.12305016038613 1
-0.223147776246907 1
0.574035311822602 1
-0.400157529640284 1
-0.33952610809109 1
1.74969761118517 1
-0.148235230502736 1
-0.0336047472985942 1
0.265539871681664 1
0.437223457675415 1
-0.187696700916667 1
1.48453311325554 0
1.1322166755804 1
-0.331524597431629 1
-0.671206458248174 1
-0.353409122647811 1
0.23938805529221 1
0.487873271345338 1
-0.765389694320279 1
-0.770677214128721 1
1.56385241227184 0
0.619269215729528 1
0.337013915183546 1
0.598367569058302 1
-0.0205070610062679 1
0.00442980049444008 1
-0.264183740456073 1
-0.387680323060948 1
0.831169517115079 1
0.349758283600433 1
-1.28443201364453 1
0.671295012677523 1
0.344153955525098 1
1.48851602670587 1
0.651689935016056 1
0.435789916143976 1
-0.949477331392222 1
1.27458968533343 0
0.365960783489963 1
0.335084725204205 1
-0.269264092299931 1
-0.547969515809317 1
0.74090549257618 1
0.765852873494027 1
0.259911093026535 1
0.233695243806754 1
1.65628989013703 0
0.736298690789307 1
-0.300601072350256 1
-0.952149577024268 1
1.66068632273116 1
-0.637079534793987 1
0.0540806784442634 1
0.0212350378667106 1
-0.0639731567888464 1
1.14570063633541 1
-0.0603434636847294 1
0.0187039404622068 1
0.392389867995185 1
-0.82860226739135 1
2.3916191844926 1
-1.39658914277877 0
0.320389108655646 1
0.671117896802179 1
0.982718275828639 1
0.465340478081925 1
-1.11353450637416 1
-0.424772085988103 1
0.155280580370233 1
0.724552044912902 1
-0.856134026699678 1
1.21980704560969 1
-0.815580768156137 1
-0.277628496993588 1
-0.151881620231259 1
0.706338418889536 1
-1.18189882479618 1
0.520903809459599 1
0.412489937714798 1
-0.846886533876507 1
1.34800513654469 0
-0.14829456786841 1
-0.558525051357288 1
-1.74654173060752 0
0.803853396293266 1
1.25715605886143 1
0.216676604998298 1
1.31000318165302 1
-0.685227109893045 1
-0.014956648877388 1
0.782492143872269 1
-0.686157445445065 1
0.110440943734168 1
-0.217219684468853 1
1.70288910605692 0
0.377488371054007 1
-1.16505722000521 0
-0.072672762741387 1
0.902515931768571 1
0.590542085777096 1
1.03412199185335 1
-0.772639956071229 1
0.283458993579329 1
-0.622065590576168 1
1.04080509771366 1
-1.57412552265058 0
0.12635469843889 1
-0.428816831519153 1
-0.325878144674672 1
0.486550401680141 1
-0.749199441211243 1
0.197756135243995 1
-1.22175779775285 1
1.0884820677498 0
0.340408982504175 1
-0.32704034478852 1
0.613442266596995 1
1.06580741258466 1
-0.277990008457425 1
0.629958336614342 1
0.61291159939205 1
-0.0263112986865622 1
0.0796325772584369 1
0.984297571649641 1
1.56553895682306 1
-0.532217820291293 1
1.03996787725607 1
-0.126083628401843 1
1.0780449552279 1
-0.730322189951944 1
-1.29344784725449 1
0.426462923691575 1
0.330117062765189 1
0.981148988193609 1
-0.120482177459094 1
0.000674811373290216 1
1.11167536791408 1
-0.766303650479245 1
1.31066930074555 0
0.0112598459079068 1
-0.0565257700270025 1
0.786150586778705 1
-0.327388313290521 1
0.286121428108413 1
0.972338334132082 1
0.0839047257232217 1
-1.35118307613866 0
-0.283484084451875 1
0.0622214112159698 1
-0.0901695085224239 1
-1.08146029410229 1
0.5007267626159 1
-0.826839507910898 1
-1.74041800172032 0
0.448028319657353 1
-0.360357022507099 1
-0.182224310233579 1
-0.792396014756282 1
0.33732864529752 1
0.0332408436289313 1
0.274357136793602 1
-0.00794776804120112 1
0.249642006214385 1
0.299161688964112 1
-1.01037185224905 1
-0.365814407345978 1
-0.0722061531790353 1
0.528135532445352 1
-0.224682564104032 1
0.270543733465688 1
0.0403967648793853 1
0.219041958320669 1
0.353183204548305 1
-0.375092070115779 1
-0.112591702251411 1
-0.106177910281466 1
-0.472974549694492 1
1.42997431109133 0
0.522537384577035 1
-0.333222646281325 1
-1.35650757679164 1
0.591739317171839 1
-0.967187560647421 1
0.920691235204738 1
-1.57615168181898 0
-0.375073259467275 1
-0.584888170301246 1
0.157259874387573 1
0.83099926819601 1
0.741048124997602 1
0.42382341873266 1
-0.626660026375512 1
-0.443866655894122 1
-0.550534587291201 1
0.0255415718188387 1
-0.0128253311565548 1
0.191302431832299 1
1.31185619831278 0
0.0785889950297483 1
-0.265104003281996 1
-0.342560223723275 1
0.598744314260152 1
-1.00157769912356 1
-0.712687282052997 1
-0.648778759695241 1
0.133832040827418 1
0.490318488302315 1
0.011037268940278 1
-1.44199788902897 0
0.29157281540653 1
0.448635232099201 1
-1.37618181534032 1
0.727406133076027 1
-1.07816822358203 1
-0.216980476440205 1
0.909464349527384 1
-0.365912199567573 1
-0.491877506886134 1
-0.0702347968043988 1
0.672513303129541 1
0.195202194193209 1
1.26489959395913 0
-0.550786646852555 1
1.17467833672094 1
0.358345809137014 1
0.252692919799007 1
0.347632584024439 1
0.667288034135499 1
0.175655547181833 1
-0.38679441160941 1
0.40640881916427 1
-0.434257439706456 1
-0.190416017778436 1
0.0301131651770085 1
0.261358480809461 1
0.975134234270403 1
-0.554659212778333 1
-0.375092663417548 1
0.35612599377475 1
-0.0378115218191554 1
-0.382579512295508 1
-0.726820992836009 1
0.290425897485469 1
0.144137119440808 1
-0.917888600438115 1
0.403094871397896 1
-0.992847455721786 1
-0.207954799744593 1
1.1988679414258 1
1.19941297305908 1
-0.848646510657291 1
0.794168694093926 1
0.192439620191429 1
-0.162518395526852 1
-0.00876725129267286 1
1.02022959087946 1
0.654015725437073 1
0.578248715688714 1
-1.06817014098186 0
-0.530084612792318 1
1.30068846251354 0
0.691027100158224 1
1.4172530203228 1
0.0931353552905285 1
-0.223041567504037 1
-1.20521030155744 1
0.313151365024456 1
0.33412709932275 1
-0.177675268935625 1
0.12776632750353 1
-1.57731206405594 1
-1.55142514423702 1
0.681705627484382 1
-0.21826689123207 1
1.22815912689695 1
-0.599076277717862 1
0.407460657508971 1
0.0165154444310417 1
0.734499781186161 1
-0.776658012338219 1
1.37562422922369 1
1.88902689371151 0
-0.00769574138354314 1
0.581966975989538 1
0.0516138373341798 1
-1.23601808014004 0
0.750711243684289 1
0.807881234476679 0
0.588267709201772 1
-1.38373943726617 1
0.296967754945482 1
-0.497198301137162 1
-0.0917121944827043 1
-0.248956064533745 1
0.365179935727344 1
0.55078263690478 1
-1.2367267195001 0
-0.106890283608938 1
-0.0435481006756744 1
-0.745326413712499 1
0.48282521801331 1
0.0151673127289484 1
0.5640679095405 1
-0.0294603112795972 1
0.119820321244102 1
-0.550324875302809 1
0.265385065157772 1
-0.726886545576852 1
0.256560979583561 1
0.453815766580379 1
0.320316084192295 1
0.556757294851187 1
0.285933151620818 1
-0.227254322176357 1
0.0665347380244711 1
0.907467538100081 1
0.687655899581101 1
-0.0402948761158888 1
-0.191603609311434 1
0.600758758901545 1
-0.249293396414088 1
-0.532312616467537 1
0.333625582279166 1
-1.29860708672657 0
-0.228495257663084 1
0.105795375003207 1
0.804742924744873 0
0.0855089193276761 1
0.408957371413357 1
-0.0935447110227761 1
0.625136526512446 1
-0.846154390487313 1
0.594278186128863 1
0.907460262796756 1
-0.72422030676951 1
-0.55780523533629 1
-0.168458257122983 1
1.03717515261524 1
-1.03709229483758 1
-0.721969826136638 1
0.454916382583664 1
0.692982884311239 1
-1.23269809516641 1
-1.22474140540896 0
-1.20811115937932 1
-0.518170973489189 1
-0.860408021097191 1
0.644125678096273 1
0.692542663684105 1
0.194023756877576 1
0.694976897733351 1
-0.0930703383805005 1
0.139130367145599 1
-0.935376373649585 1
0.464569905485859 1
0.0463464301426631 1
-0.222442884251675 1
-0.370561056459993 1
-0.0479647232480634 1
-0.512052498160703 1
-0.00293841853219079 1
0.425486997634163 1
-0.48837901246595 1
-1.38335022985087 0
-1.15498285175967 1
-1.73936173229116 0
0.233985315346006 1
0.0430956758742008 1
0.358375168761031 1
0.129358536686416 1
-0.0930635591398749 1
0.521214264153743 1
-0.439489729743243 1
1.34981214699466 0
-0.0737499367236637 1
1.17615912336405 1
0.289219604192225 1
0.928880414174718 0
-1.53988106361756 1
-0.665953915607921 1
0.678167334069223 1
1.23237250936341 1
0.388917326111978 1
0.423903659263511 1
0.0986797006749102 1
-0.726809933764514 0
0.883360898127374 1
-0.479520938498783 1
1.03333909652057 1
0.425490226128482 1
0.717627147107967 1
-0.547305239626526 1
-1.00574720001031 1
0.723862337975963 1
1.24512904458072 1
0.22541048265595 1
-0.242394969572056 1
0.171057432359821 1
0.0463717551501804 1
-0.383312022508465 1
-0.294135781295234 1
-0.210220210918465 1
-0.623062159736582 1
0.2158688095047 1
-0.00846546606469273 1
-0.424831772441928 1
-0.787706425821549 1
-0.355904697849049 1
0.378946780337083 1
0.0191971775561052 1
-0.13024169382469 1
-0.12596371944248 1
1.7751454649571 1
0.236128828427432 1
-0.436281129986607 1
0.398368419502301 1
1.0336569989353 1
0.229607479182036 1
-1.75282068094317 0
0.150806880154506 1
-0.635789378504156 1
0.875969495447284 0
1.15226467455757 0
-0.0625743972011064 1
-0.0458376027266744 1
-0.185813571510731 1
-0.676528522680114 1
0.0655449727227359 1
0.598128523897836 1
0.496271666591631 1
-0.562339561758166 1
0.278938204249119 1
0.519042833382694 1
-1.45207115434231 1
-0.723412771066712 1
0.101580883304924 1
0.799709485213542 1
0.478059386675031 1
0.513107622980004 1
-1.07058968072769 1
-0.489581464954349 1
-0.285061750045161 1
0.534626111877756 1
0.515512976288992 1
1.02713451599353 0
0.954210196580634 1
1.08219996746357 1
0.277954751652341 1
0.138527799733272 1
0.5856493537685 1
0.169287651321495 1
-0.495140161869148 1
-0.904535313434548 1
-1.74809820359983 1
0.170766669756873 1
0.914775665854906 1
1.00602505100817 1
-0.683119062969475 1
-0.370738608062851 1
0.680905631238111 1
0.155182142491455 1
-0.0686904288814883 1
0.279385870766349 1
0.798497680654974 1
-0.500829750778247 1
-0.572978105488203 1
0.383696808041215 1
0.357676696017292 1
0.551369180293449 1
-0.319069044400263 1
1.39719993708433 0
-0.171352621878773 1
1.25238346952983 0
0.0622831481711059 1
0.985831498840148 0
1.83994780536532 0
0.463904627906799 1
-0.916227560345063 1
-0.100608318042211 1
-1.78281465022498 0
-0.190229461669919 1
-0.38879789662291 1
0.377826259416065 1
-0.148741138220431 1
-0.865179698352241 1
1.60087138473398 1
-2.04350707550814 0
0.289994067251572 1
-1.08103228126017 1
1.64249430841454 1
-0.358454158010082 0
0.414690988822622 1
-0.220317131120102 1
1.17295550506576 1
-0.237001142283893 1
0.129165502379498 1
0.0197453416584155 1
-0.699511976188014 1
0.383687549777641 1
-0.644353710900871 0
0.942119733374149 0
-0.47681526536761 1
-0.665216493113179 1
0.312940123710004 1
2.18016654431553 1
0.306968009046375 1
0.676854341670925 0
-0.735527226937155 1
1.14327121533818 1
2.17132686843689 0
-0.27552533548089 1
-1.42789416845273 0
-0.387377643236627 1
0.815732252174779 1
0.384903820672161 1
-0.619735220781952 1
-0.9600236229154 0
-1.3858191032254 1
-0.478404942844169 1
0.203475457194188 1
1.69438080539221 0
0.230440345061598 1
0.200036252851349 1
-0.121876955045911 1
0.327066377321356 1
0.569237967102899 1
0.184303872686222 1
-0.47600489569069 1
-1.20120642967607 0
-0.765568838688997 1
0.708520062413094 1
-0.701506406755071 1
-0.251331508011778 1
-0.91866181151187 1
0.192367499558958 1
-0.557691068600961 1
-0.150449618796307 1
0.0455288064603179 1
0.585104574759413 1
-0.680539552020941 1
0.524919595130741 1
0.0712872958790258 1
-0.134727299873887 1
0.872134356797929 1
-0.264874182142695 1
0.894066694902396 1
0.326072549710569 1
0.0499754777196945 1
-0.797512026311245 1
0.101270430341609 1
0.790655030259091 1
-0.0354475560309011 1
0.449201792682948 1
-0.965782908834369 0
0.837574951617157 1
0.180313195108569 1
-0.744428685112563 1
0.110169829168975 1
1.07390352824748 1
-0.339599963338703 1
-1.10903722745075 1
0.496991371143981 1
0.0806116267741961 1
0.83001744529052 1
-0.15809610583657 1
0.316235943865971 1
-0.172218622730773 1
-0.230149328026827 1
0.231584276268495 1
0.253903717154291 1
0.566535999556315 1
-0.154210323938035 1
-0.566807983240752 1
1.17342827012822 0
-0.786224055449066 1
0.989188431478066 1
-0.433717673480248 1
-0.849920171083874 1
-0.769275756509282 1
-1.42478890141082 0
-1.064816100219 1
0.59226798898628 1
-0.362798459632386 1
-0.404042103060748 1
0.0997995008896471 1
-0.0904139756717611 1
0.0385361995937319 1
0.329340800460388 1
-1.01234245998674 1
-0.0994537585271708 1
0.280165146919323 1
-0.293429109192981 1
-0.837688108621283 1
-0.372614107876757 1
0.231631966096362 1
0.388978449186071 1
-0.608851826146986 1
0.953362758204255 1
0.445349256355819 1
-1.13458403422524 1
-1.11668577889284 0
-0.562920148128875 1
-0.0906469546511526 1
0.320170855416003 1
0.198635606666965 1
0.669233066748918 1
0.226652906815752 1
0.229031835468722 1
-0.530154606019039 1
1.11784351210664 1
0.533265806792205 1
-0.806590471485825 1
-0.137264473933882 1
0.183098886805477 1
-1.06755828557929 1
-1.15581480710055 0
0.5884622901581 1
0.868936843618379 0
-1.21959090286758 0
0.331759046598742 1
0.0843209388267554 1
0.306952228263356 1
-0.058915166981774 1
0.948901610498992 1
-0.00205207490141078 1
-0.640225229409831 1
0.799750871960385 1
-1.74030654407369 1
0.862968850363001 0
0.56053136387965 1
0.515225179657365 1
-0.558426907902874 1
-0.242272869866 1
-0.182752594053768 1
0.944210710052165 1
-0.506561213025104 1
-0.967873152242528 1
-0.891322688634607 0
-1.24466732600484 1
-0.830771186964097 1
-0.0225144940664532 1
-0.708151935371971 1
1.09834461984427 0
-0.286116072050809 1
0.659586340898212 1
1.03511305433429 1
0.712587408589882 1
1.17572801071231 1
-0.251284936771397 1
0.171835936751218 1
-0.614187159287042 1
-0.171893828821406 1
0.954651173532299 1
0.382178784021048 1
-0.510797533838876 1
-0.510885424427311 1
0.0754392493499816 1
-0.850711509893056 1
-1.14788114775026 1
-0.291274462965094 1
-0.274403555028365 1
-0.343383605366551 1
-0.750186772575045 1
0.16574757481631 1
-0.663978895098196 1
0.839567590319794 1
-0.977018973279015 1
0.190695711379235 1
0.208015562856859 1
0.924301092676679 1
-0.0674403551825636 1
-0.595378628875988 1
-0.0576102669950867 1
-0.10458013373542 1
-0.782607443410662 1
1.33015489951936 0
-0.430644241807396 1
1.54595398495813 1
0.688330878475545 1
0.554722805047805 1
-1.05391117054113 1
-0.460529423725754 1
-0.323067350631503 1
-0.210129023519553 1
-0.291170680063089 1
-1.85610414235849 0
0.433297010883004 1
-0.990199747708619 1
0.0783139741808396 1
1.26681216934205 1
-0.340365524427444 1
0.478004496831625 1
0.563639749872011 1
-0.701078076614606 1
-1.06836002644949 1
-0.2866072099905 1
0.0213575607352737 1
-1.01947060899839 1
-0.468520804555968 1
0.723716067688205 1
-1.02557847301163 1
0.466464120100431 1
0.530070779189461 1
-0.0772686279609824 1
0.32028853457442 1
-1.03164320345104 1
1.12404990521935 0
0.372059974858928 1
-0.469349407462798 1
-1.88796596651232 0
-0.305940916782153 1
-0.563133800747827 1
-0.663862466228543 1
-0.924160383980922 0
0.551114959431984 1
-0.916401353230587 1
-0.0190156179185672 1
-0.471769345628638 1
1.31641089677677 0
0.75645126058715 1
-0.672477298819507 1
-0.0981437638350991 1
-0.16909762558976 1
0.361174531360347 1
0.371549672478184 1
-0.0806192652478826 1
-0.133954037178472 1
-0.277734341099284 1
-1.38497208888966 0
-0.249202836982508 1
-1.33744857310839 0
-0.808060422048294 1
-0.392070928963307 1
-0.425012730818856 1
-0.055217567205629 1
0.326661586561279 1
-0.678853930579423 1
-0.135261019927397 1
-1.21943391219199 1
-0.00242851792484053 1
-0.364121669093148 1
0.379681717550244 1
-1.0529248203065 1
0.820681201945232 1
-0.202089230876676 1
-0.815609147200933 1
-0.00251523110081168 1
-0.955812182124339 1
0.622988792876457 1
-0.0904769978930534 1
-0.777236378594979 1
1.0726888292423 1
1.54373814570829 1
0.440397140851809 1
-0.341518023268738 1
0.385385043240143 1
-1.47747071549891 0
-0.998669554513667 1
1.26601192525661 1
0.0159533829568911 1
-0.561101045432627 1
0.326002493853319 1
0.624633855327337 1
1.25887748245218 1
-0.240837975802278 1
0.0223566278684252 1
0.320245240041414 1
-0.47069915368842 1
0.376793726571449 1
-0.46023318185226 1
-0.373129985789031 1
0.0105273952498121 1
-0.234796401990773 1
0.210654992843161 1
0.806461414560477 1
-0.734636440257168 1
-0.0171926010865194 1
-0.422401233806253 1
-0.349702434051067 1
0.555497434302824 1
-0.067057840349869 1
-0.326346671896272 1
-0.385308565805822 1
-2.67935516494853 0
0.441632461694535 1
-1.10664246719083 1
1.06137410035221 1
-0.551390124249994 1
0.58424373649533 0
0.873147746932199 1
0.617374554456758 0
0.481988118246656 1
-0.243272896611145 1
0.960094947591131 1
0.145512492859878 1
-0.460557028613002 1
0.301864118676632 1
-0.0906130818919747 1
0.314628787718949 1
0.658843514919697 1
0.779926299287219 1
1.27064388484601 0
0.954596502826029 1
-0.235555296749468 1
-0.785761842471033 1
0.0864247721182475 1
1.67139858501571 0
-0.191036363759021 1
0.784161948637024 1
-0.083304772399249 1
-3.20535690178768 0
0.824238182024811 0
0.358659291508311 1
0.380321196084447 1
-0.372877808459982 1
-0.176575389329449 1
-0.732047001481695 1
-0.487885388145421 1
0.0499284434540866 1
-0.593931640087338 1
0.761895154081055 1
-1.45911874470713 0
-0.0475439296443571 1
-0.355199854939872 1
0.51297690529659 1
0.0991755078027957 1
-0.39555598479549 1
0.700875620891679 1
-0.947361760540991 1
-0.0147694138734446 1
-0.198154230993614 1
-1.43931915269703 0
0.946490162694488 1
0.681724108248851 1
-0.0997378560683103 1
-0.272007893094031 1
-0.0206873363547588 1
0.245230039138873 1
-0.176178439518538 1
0.436232118532343 1
1.38734537109122 1
-0.161912929960388 1
-0.430261496444956 1
-0.0310422781137403 1
-1.12904538982406 0
1.30166847318679 0
0.919770043734232 0
0.617308283146152 1
-0.603079270792035 1
0.772595955569331 1
-0.31171622726952 1
-0.360612916635907 1
0.84744212091242 1
1.05518958001942 1
0.137043466534855 1
-0.0810152301243115 1
-0.109780576605576 1
0.557069670680036 1
-0.179450012703698 1
-0.583910288074667 1
0.0658647591970144 1
0.757029099925461 1
0.197863507517554 1
-0.569540140713148 1
-0.853224147685353 1
0.309188261957998 1
-0.72590953124097 1
-1.85898595885225 0
-0.324221735132585 1
-1.35454234720211 1
1.13307985523501 1
-1.81366070267684 0
0.343727140043671 1
-1.16323720487992 0
0.944327830580598 1
0.437023575550513 1
0.964368022597217 0
0.868333428709088 1
0.986271577928814 1
-0.777160339975572 1
-0.0423749463155798 1
1.12819659046935 1
0.349090835353267 1
2.30660355469784 1
0.0739815230022163 1
-0.346226591848872 1
0.617685206618709 1
1.34711992756908 0
-0.775207771413946 1
1.00881524582299 1
0.709178109570035 1
-0.541089538459599 1
-1.89312738661487 0
-0.120436938764134 1
0.319679933793618 1
-1.02930244303171 1
0.347500973639838 1
-1.0339506532421 1
0.982695393703826 1
0.000140535798284269 1
1.18461366187111 0
0.43050501470815 1
0.344418252693415 1
-0.625248587984769 1
0.527218132225113 1
0.940254098926973 0
-0.0115635890633678 1
1.84563527530593 0
-0.404118485673735 1
1.87689365038002 0
0.182394348027665 1
-2.24836623909912 0
0.152833838547111 1
-0.164021056961166 1
-1.51894307077731 0
1.64500010398175 1
0.222222679633992 1
1.98063883682951 0
1.36942228961476 1
-1.80623260113117 0
-0.733597306569675 0
0.928918537004805 1
0.101625770399876 1
0.268623002907635 1
-0.284951954200619 1
-0.60416753957606 1
0.251445740615679 1
-0.929365222215696 1
-0.998040398457787 0
0.230106379188598 1
-0.85106741499181 1
0.754145751081222 0
0.928200372462982 1
-0.00940039915141483 1
0.827852061605244 1
0.903293051567205 1
-0.156710492945677 1
-0.841705757742522 1
-0.293666093913107 1
-0.396217376677046 1
0.463545171315598 1
0.894534597673029 1
1.62977384204986 1
0.456591997238691 1
-0.649386259945952 1
0.609975517914779 1
0.804351597417356 1
0.120648885763465 1
-0.0890551771432162 1
0.132810473105586 1
0.0802407701970305 1
-0.0668245318876264 1
-0.211355425583344 1
0.412713875451476 1
1.08893123866182 0
0.184338540897898 1
0.238408010668209 1
-0.349031532740261 1
0.496410629602839 1
0.10518259265295 1
0.480183543460537 1
-1.35820611297733 0
0.23225872887796 1
0.274521015544224 1
-0.117442777127658 1
-0.821738394929735 1
-0.188499200501746 1
-1.5311546794928 0
1.40527817231335 0
0.065173664141729 1
-0.807127001465458 1
0.0777324697317631 1
-0.0831881251196719 1
0.960892680903249 1
1.65213936372232 1
-0.663859731883353 1
-0.0620827352607242 1
-0.371666737134578 1
-1.26815328690872 1
-0.445414029942436 1
0.736163301825108 1
-0.0285186582033412 1
-0.722414713915154 1
0.998102505029804 1
-0.473519122456021 1
-0.315575550768234 1
0.344693523866839 1
-0.0888576259080762 1
0.790520451716578 0
-0.242176214694575 1
-0.28935344601073 1
0.405590612009442 1
0.668045217607747 1
-0.941504983786113 1
0.679039703899296 1
0.0603443897449888 1
0.20036252074962 1
0.194426608569233 1
-0.687919659335981 1
-0.300045814673126 1
0.357987820032868 1
0.744111161232167 1
-0.591070860687822 1
-0.717347354854091 1
-0.457304037781169 1
0.50767445861674 1
0.803259293661303 1
1.98747818678679 1
-0.419787645770235 1
-0.359299887445096 1
0.897532935030942 1
0.398982434705368 1
-0.270360455448432 1
-0.533263454689669 1
0.633746671693682 1
-0.255234513262409 1
-1.24149403707866 1
0.0339285159111548 1
-0.357402700346092 1
-0.0499103897992767 1
0.770781437637599 1
-0.577203917794461 1
0.1469311135411 1
-0.354568448549572 1
-0.387483198740545 1
1.27948350304475 1
-0.910646000317206 0
-0.50697207414189 1
0.207402202167282 1
-0.56070175827432 1
0.567886910795538 1
0.258752481267244 1
0.249315744431401 1
-1.21849514898473 0
0.243254627907978 1
0.431206493282472 1
0.156684650411201 1
1.13040442734047 0
-0.162666110357418 1
-0.107493638302632 1
0.403049685422221 1
-0.0715080340806608 1
0.663085223145462 1
-0.407032773537359 1
-1.0468348394655 0
-1.1035678496692 0
0.387621426079861 1
-1.03216572919817 0
1.28871984416795 0
-0.0894479820948072 1
-0.782817597349816 1
0.544973325837425 1
0.80127170459076 1
-0.422505671263198 1
0.917780268899508 1
-0.141772561863441 1
0.157173870100589 1
0.816246882864562 1
-0.567945049985906 1
-0.272742036357675 1
-0.100984793515071 1
-0.286216754034491 1
0.376242551993913 1
0.259077268399089 1
-1.3348532004045 1
-0.151183186875056 1
-0.0547644314312904 1
0.63621918766427 1
0.411489657914674 1
-0.741341217796503 1
0.671454927230847 1
0.490328518117857 1
-0.119830761151903 1
-0.264154810671287 1
-0.938838042787416 1
-0.0218750683946894 1
0.73440059837635 1
-0.972744199044497 1
-0.224316789834007 1
0.620299409552412 1
0.297176161524689 1
0.357660251721897 1
0.308594743030316 1
0.318264494433842 1
0.761588726336651 1
-0.00932545543780573 1
0.0160498742442373 1
0.822390225355363 1
-1.04110767891386 1
-0.974786760651638 0
-0.191962542884745 1
1.05813089837685 1
0.0396961760026977 1
1.23610956593136 0
0.295940119523384 1
0.545370474001275 1
0.172398744972511 1
-1.63398468994205 1
-1.17088461455825 1
0.543517025809594 1
0.380889486572376 1
0.829790302327073 1
0.038897655928869 1
0.732843373589525 1
-1.69087316416131 1
0.326710818343544 1
-0.454619696800077 1
-1.28549638963767 0
-0.0845170049680039 1
0.249841295921115 1
0.681723122169708 1
-1.24983718325569 1
1.25095885886393 1
-0.78845738695317 1
0.400587310632293 1
-0.673916402647626 1
-0.227102311524014 1
-0.634673397634741 1
-0.361355184027766 1
-0.346588904349165 1
-0.0773601141724433 1
0.0255524844603092 1
0.666380345776949 1
0.316861497464616 1
0.451902746184612 1
-0.822984236527119 1
0.708511161439941 1
0.247255863935178 1
0.594711350707366 1
0.720347622341554 1
0.842072141527938 1
0.25633143183381 1
1.31843738313499 1
0.517992769503242 1
-0.547058183263107 1
-0.623310829692741 1
0.263166153161495 1
-0.521170053882019 1
-0.166057319087948 1
-1.39883336513129 1
0.192247190712283 1
-1.35130792775146 0
0.146696967229854 1
-0.505119089742064 1
1.65932077261969 0
-1.02811452981678 1
0.445800753491146 1
-0.119842205175389 1
-0.758901919902751 1
-0.0686212785487275 1
-0.251164642591328 1
0.352322813055174 1
-0.170895494470072 1
-1.00474040792406 1
-0.30607502868385 1
0.0774052811565782 1
-0.023381134549288 1
0.831093694205402 1
1.1971150376659 0
-0.698749602131389 1
1.50498299532691 1
0.961084604716955 1
-1.40954560156215 1
-1.0340848347184 0
-1.81689029348488 0
0.604007800251768 1
-0.361348556011857 1
1.45176858411065 1
-0.898639256851486 1
-0.472706158152592 1
0.487501509349081 1
-0.614915636150931 1
-0.436008571193394 1
-0.511655806960891 1
0.485506604230879 1
0.920517866292646 0
0.0202762819180347 1
0.825504636854994 1
-0.0020339576942802 1
0.869390559136779 1
0.475891054424436 1
-1.46703036091027 0
0.984137262252635 1
-1.05023571063316 0
0.0346719262223283 1
0.459158197957084 1
0.0989230464007119 1
-0.20073636150436 1
-0.796817358438867 1
0.0437737582950542 1
-0.609236417670818 1
0.652949918987814 1
-0.237573818245785 1
0.49550067267717 1
-0.104312412768823 1
-0.589833056428145 1
-0.192641094680753 1
-0.191674120341636 1
0.396869254788528 1
-0.0851983955888561 1
-0.634051048806731 1
-1.51968931273954 0
-0.896623639011138 0
-0.937838968403389 0
0.270162821193741 1
-0.0321317135439261 1
-0.385885764798256 1
-0.135605966569993 1
1.01999922165379 1
0.227271020964175 1
-0.11516021596083 1
1.52627860147729 0
-0.966521233331973 1
0.640334637197453 1
1.82022372153747 0
-0.663933173645252 1
-1.07860338043656 1
0.762603751027337 1
-0.292067984598947 1
0.492450521733863 1
0.842592101506099 1
0.459094318175417 1
0.385497631116403 1
0.647917155119968 1
0.0928512853087157 1
0.143523912801489 1
0.249743106612587 1
0.0130473092608386 1
0.48616979452489 1
-0.40869789251495 1
0.217987191365061 1
0.030688697950079 1
0.664626111965571 1
0.767621281800737 1
-0.372431327115749 1
0.105101393523414 1
0.949675747926548 1
-0.319500535192755 1
-0.150620848011874 1
-0.292172744914994 1
-0.461075002393895 1
-0.740393527906236 1
-0.895570561628071 1
-0.597714895888345 1
0.29702317852793 1
1.76015135593569 0
-0.483413065234076 1
0.857529184763333 1
0.0885443472159171 1
-0.277486406074372 1
-0.585974060521024 1
-1.09019452750286 1
-1.39961182563899 0
-0.914174529570967 0
-0.174904371139731 1
-0.0959778627641984 1
0.440828206484369 1
-0.234027280296123 1
-0.0435208908497497 1
-0.159343029941816 1
0.818065125830438 1
-0.408673646575677 1
-0.356296542894887 1
0.0141336058031097 1
0.856333497723827 1
0.391334566858429 1
-1.72135442660056 0
-0.906835119823985 1
0.329129648159154 1
-0.442728170113336 1
0.00245677984594289 1
-0.77073575142343 1
-0.879358232263686 0
0.491316610920091 1
-0.472564604531029 1
-0.249060554961811 1
-0.48720140594827 1
0.0737992161177611 1
1.46637052275182 0
-0.78067301547982 1
-1.72473136563159 1
-1.02933274855433 1
-0.1173983134995 1
0.204670179194876 1
-1.36766514686103 0
-0.22428976630729 1
0.595926048422517 1
-0.0589605304524754 1
0.109902589190666 1
0.97939785414867 1
-0.870311986386342 1
0.388656253392335 1
-1.31171842696414 0
-0.980302420735631 1
-0.590084297886356 1
-0.233006570246362 1
0.474166319878651 1
0.689164189039928 1
-0.186184781588814 1
-0.509372875674946 1
0.286406722929005 1
0.214487649214591 1
1.10830469990731 0
0.953872325048182 1
-0.897636107152947 1
0.0665266499611774 1
-2.31133981208363 0
-0.319329431220485 1
-0.485193744093223 1
1.06942519328352 0
0.736220889224468 1
-1.07430525405024 1
-0.142388165410169 1
0.265786954108397 1
1.75756909028142 1
-1.59359675890366 0
0.994412972551578 1
0.63046091715529 1
0.525807420234486 1
0.0561716558584705 1
-0.384267286669897 1
0.476395099921143 1
0.796628414378632 1
0.988633332888978 1
-0.666343659864806 1
0.555315894148343 1
0.184426159745637 1
-0.389623216207673 1
0.865914545742231 1
0.60874863235599 1
0.500383502596785 1
0.465162303230591 1
-0.113586341912231 1
1.04658481288453 0
-0.251837770359395 1
-0.675270208442066 1
0.0341220642271714 1
-0.313449313479053 1
-0.0128293302650408 1
0.621279444776608 1
-1.16067747211797 1
-0.406421334570542 1
-0.123991182064984 1
0.695207094822609 1
-0.528137938284537 1
-0.0507078692306697 1
-0.480405880162847 1
1.02480133702969 1
-0.357594670009783 1
-0.347054784446584 1
0.30605545115022 1
-0.0607248362163395 1
0.341472936077386 1
-0.243029074794025 1
0.207934936462554 1
0.00770865119771594 1
-0.0211060418103936 1
-0.498524578692046 1
-0.356854492737987 1
-0.921947972213303 1
-0.270940379974804 1
0.0603662226275438 1
0.0055765909929911 1
0.146077356392801 1
0.374550628034523 1
0.593507469048055 1
-0.290235595543116 1
0.179512441070352 1
-0.0210684001878508 1
-0.151507617756544 1
1.62937865848463 1
-0.0368716423974843 1
2.23507771940403 0
0.375165568895099 1
0.146115104491246 1
-0.356344612178047 1
-0.552297073393664 1
0.57766497189837 1
-0.815175918600967 1
0.0213744025281243 1
-0.2582324178586 1
0.448294256794522 1
-1.33732246605939 1
0.401123525332396 1
0.606797900751563 1
0.0726966660774225 1
-0.958956573706816 1
0.367931989680887 1
0.186250731288905 1
-0.718836198165585 1
1.40286021019103 1
-0.110665837451728 1
0.361229969053728 1
-0.353955097001122 1
-0.356904609875189 1
-0.252938133762952 1
0.843620496233702 1
0.443927894740156 1
-0.380693548417639 1
-1.72755949713592 1
1.07555005283549 1
1.21988740331889 1
0.0570342804499969 1
0.709293200138909 1
-0.897028324497855 0
0.813723967980751 1
-1.38300261275564 1
-0.861495197992006 1
0.391451076491819 1
0.980357365198159 1
0.830083669784461 1
-1.11458506201249 1
0.599911919608126 1
-0.488392625481769 1
-0.514831975431363 1
2.09742104480368 0
0.33093420493293 1
-0.222466670933793 1
-0.445534347757175 1
0.029124332059542 1
-1.06874634108637 1
0.266972696923833 1
-1.71247191933311 0
1.13184992823354 1
-0.141864967718124 1
0.582630920710593 1
-0.277203599793992 1
0.74162686448463 1
1.17336356664423 0
-0.518716154573748 1
-0.906147543099584 1
1.05267079044347 1
0.793357607580867 1
-0.919608109051259 1
-1.28917918546783 0
-0.484995885178588 1
0.958660806505521 0
-0.925568704686856 1
-1.57718321526018 1
1.39231194597901 1
-0.37933669913861 1
-0.929076036964051 1
-0.0381655080363809 1
0.347481842846849 1
-0.660948125181304 1
-0.875834523145081 1
-1.65920435813858 0
0.293469625691558 1
-1.35426120800029 1
-0.368233938604792 1
-0.284130589088603 1
-0.746237725326874 1
0.946337578169954 1
-0.291905886342028 1
0.466298129691081 1
-0.225815930327669 1
-0.0951100523985347 1
0.316828848941939 1
-0.57083662550554 1
0.606708620421595 1
0.84765902116593 1
0.0600435054712684 1
-1.60947116910812 0
-0.54018085716548 1
-0.155983823784577 1
-1.23195638593452 1
-0.266659238790746 1
0.00724962285504505 1
0.527543282562681 1
0.653922740127453 1
0.122907794888795 1
-0.651124214998539 1
-0.109754147426112 1
-0.157234628301735 1
-1.14438775655139 0
-1.31137073936834 1
-0.0121793570183952 1
0.13868029397087 1
0.620236053223827 1
0.337571693055806 1
0.788820132341998 1
-0.83952055795062 1
0.336896830043615 1
-0.650077880582455 1
-0.242230756616365 1
0.530282040822518 1
0.160513926969216 1
0.597213527145027 1
1.36237363742967 1
-0.291926053662649 1
0.54675179159726 1
-1.1767018359294 1
-0.415857085530331 1
-0.67305113400539 1
0.968714221482078 1
0.535453887050052 1
0.304641099279337 1
1.62166541147744 1
0.148221973626214 1
-0.565236754181179 1
-1.00543344605194 1
0.781404901036673 1
-0.364137769556559 1
-0.0343952645654363 1
-0.90963425752224 1
1.39631187805637 0
0.552969696043427 1
-1.29755988129163 1
0.80589634202338 1
-0.278180404634284 1
0.425573272838719 1
0.679644004453951 1
-0.600628126476415 1
-0.67471474309947 1
-0.961537795550686 1
0.671239402126262 1
0.466574877387403 1
0.187377817041529 1
0.226522772864317 1
0.410381633643181 1
0.454919173741258 1
-1.23697068447331 0
-0.160137878071216 1
0.59786954858222 1
0.321476425789466 1
0.00683043007143433 1
-0.820748695520465 1
-1.19255749055263 0
-0.192811504701455 1
0.673863162072304 1
0.495323235017719 1
-0.571742976972493 1
0.168403413896116 1
-0.408026396295672 1
-0.556284896609697 1
0.107704756955275 1
0.303017333725448 1
1.03505813832778 1
-0.551693256065552 1
-0.330300566830345 1
-1.47968695453078 1
0.782150949985474 1
0.565906739558919 1
-0.515483212886564 1
1.16025474857584 0
0.682722618258173 1
-0.639584305284203 1
0.646350574959852 1
1.05806711379603 1
1.03286978168098 1
-0.671955021374034 1
1.21127162232992 1
-1.00816481462009 0
0.146968167194492 1
-1.04110686233447 1
1.38493434377072 1
-0.267756555122208 1
1.18704873245327 0
0.940176882774015 1
0.602776512719264 1
-0.245678928006238 1
0.703128074369941 1
-0.280093826837514 1
-0.0898500429959354 1
0.531702908381468 1
-0.109065523974815 1
0.118250419338758 1
1.2149597970597 1
0.679694153752826 1
0.507976642885302 1
0.239385173074081 1
0.020479413729658 1
0.177818231308015 1
0.755174383474968 1
0.542746630311264 1
-0.312368310038338 1
-0.310895558399274 1
0.228787225679752 1
1.79311911090052 1
-1.31094807993382 0
-0.0706599707666659 1
1.12182643831074 0
0.0872139920497616 1
0.962402655147578 1
-0.623732654703387 1
-1.34327698755772 0
0.234049849524015 1
1.01400998907499 1
0.912788415215271 1
0.546396968592013 1
0.908881808615226 1
-0.0798150094951212 1
-1.18140740590499 1
-0.955637701771768 1
-0.461052892080948 1
-0.748065714220213 1
-0.98219761287929 1
-0.335589138917235 1
-0.0642183848090463 1
0.486528016905143 1
-0.236726751100065 1
0.525798862506516 1
-0.657498327141135 1
0.222986385460124 1
-0.672522029046364 1
-0.493606405997101 1
-0.524975680065214 1
-0.546472366076314 1
0.432256118049256 1
-0.025591523896666 1
1.01178810013107 1
1.11942558523519 1
0.71435784901295 1
-0.706804219470684 1
-0.774042643890213 1
-1.70215211101632 0
-0.359067270380149 1
0.580290219658997 1
0.680289195743601 1
-1.95863534080875 0
0.252250735792802 1
0.189432881451617 1
-0.819340321666741 1
0.183820440058774 1
0.0398938797120907 1
0.0642269418654989 1
-0.560810828243553 1
0.00553687414445642 1
-0.788359795022918 1
-0.0509502428279834 1
1.3675818907308 1
0.695852911582932 1
-0.168683403679412 1
0.314223078157059 1
-0.195522754632597 1
-1.10960073785187 1
0.173065154799877 1
0.0294900862407669 1
0.838842114741948 1
-0.77621738750544 0
-0.388462482018285 1
-0.0392947060692283 1
1.0650309916574 1
-0.337010805313465 1
-1.16905541336045 1
0.00581861364120778 1
-0.122913923532423 1
0.687084817856268 1
1.1826812399495 1
0.470948635749174 1
0.4736588884807 1
1.29274903838489 0
-0.526597395569028 1
0.408151554844192 1
-0.00914034674337799 1
0.522997601206908 1
0.885814679900075 1
1.21834640448442 1
-0.191696731590909 1
0.648390057627544 1
-0.082660392593184 1
-1.26567540690902 1
0.0323036805979769 1
-1.18692346934352 1
-0.41697636324913 1
-0.729478075803021 1
-0.361923155524217 1
0.993736279453504 1
-0.898279334495868 1
-1.20667557884011 0
0.0295128691600539 1
-0.738597901799905 1
-0.681918983880718 1
0.113261451740617 1
-1.03514379636207 1
0.734342336113868 1
0.177956825806479 1
-0.727195391499699 1
1.18063804744312 0
0.249229605467833 1
0.533553597118565 1
-0.704497441401008 1
0.434599855156898 1
-0.0368455069814322 1
0.623830942640372 1
0.580104368769095 1
0.196453675107695 1
-0.576856178683668 1
0.55628226419706 1
-0.634899235793048 1
0.764228761553198 0
0.22347638388646 1
-1.15169696488668 1
0.338009169552771 1
-0.507196142460341 1
-0.197994213724448 1
0.454862874004893 1
0.0379779837202402 1
-0.0813832547396905 1
0.883077558648154 1
-0.622956804593998 1
0.0966294665721408 1
-1.19933260054715 1
-0.358022720398188 1
-0.26985883141109 1
0.0127067867821141 1
-0.742381589080931 1
-0.101686777612568 1
-0.048283529137135 1
0.552347490439202 1
0.816666657587722 1
-0.584591814054479 1
1.16701900092082 0
-0.359264237447773 1
-0.997402291299666 1
-0.121343353556532 1
0.107117574503763 1
-0.725454971254437 1
0.174990026665642 1
-1.60301059885519 1
0.234807427950915 1
-0.400041119877836 1
1.42083533340003 1
-0.151004079913654 1
0.302032809277584 1
-0.180747937103747 1
0.0195673222643961 1
-0.788292142961967 1
-0.162626584177768 1
-0.206413213294718 1
0.157950679012341 1
-0.329942221459549 1
0.265854011095192 1
-1.02649029148566 1
0.786722023366408 1
0.723783234836108 1
-1.13580953819993 0
1.24980099617098 0
0.794362918804716 1
0.0026123463479536 1
-0.339811113552529 1
-0.900840964217102 0
-1.30284454049099 0
-0.410659042604178 1
-0.714309370650665 1
1.43223722633457 1
0.681592419501867 1
-0.139264678888633 1
-0.51142064884847 1
-0.853429581321616 1
-0.252203637427755 1
-0.490210730974785 1
-1.66996031453519 0
0.759065915830632 1
0.46240006494914 1
0.775553111754041 1
-0.0979259314107285 1
-0.524856247228135 1
0.584742901998101 1
0.162657904161156 1
-0.523251642005252 1
0.499942597157177 1
-0.531445405047611 1
0.0799386828593216 1
0.225698052238724 1
0.651317822042479 1
0.159952307954272 1
0.30663262619055 1
0.56795352085659 1
0.532192772653827 1
0.0757157643939413 1
-0.0941385086977668 1
-0.843366205369406 1
-1.22207042471676 1
1.47811004246332 1
0.816944060216615 1
-0.652067684690224 1
0.588210537360472 1
0.147275810619584 1
-0.482953203135831 1
-0.167884369947023 1
1.55561162912525 1
-0.695702882790316 0
0.606646603096036 1
