# Supplementary material for: Bias caused by sampling error in meta-analysis with small sample sizes
Source: PLoS One. 2018 Sep 13;13(9):e0204056. doi: 10.1371/journal.pone.0204056 (PMC6136825; doi:10.1371/journal.pone.0204056)
Supplement: S3 File — (ZIP) [file pone.0204056.s003.zip › results N = 10 delta = 0 tau = 1 sz = 50-100.txt]

"dl.delta" "dl.cp"
0.245347403017992 1
-0.825931801812516 1
-0.242975192187392 1
0.178383458630267 1
0.264009532715858 1
0.55000437829363 1
-0.503141117630241 1
-0.680065144637448 0
-0.552845065212641 1
0.191920830173931 1
-0.116134677407688 1
0.0749468902937427 1
0.558983168986145 1
-0.308797612376571 1
0.515406219535663 1
-0.662813769194522 1
0.278924513587882 1
-0.248968910130664 1
0.163470681793424 1
0.187530298294684 1
-0.0215601297452862 1
0.305319134692904 1
-0.117409755768617 1
-0.255754529936241 1
-0.252424324823088 1
0.517955378351253 0
0.705127677845267 0
0.0431621769809195 1
0.260734093179913 1
0.0144533119409889 1
-0.141722562297845 1
-0.352611491591498 1
0.0181578016445228 1
0.0667227524480069 1
0.577325111848054 1
0.0594141113251756 1
0.228849334610446 1
0.190847672497334 1
0.436572615245008 1
0.173162594505797 1
0.0437092159496429 1
-0.552649252082716 1
0.537348338152574 1
-0.429350404932851 1
-0.339611052978144 1
-0.353652666569105 1
0.410663849679969 1
-0.605041114547577 1
0.305502352030017 1
0.445466815550294 1
0.350079177557926 1
0.22425125803609 1
0.151699874894916 1
0.274024290319087 1
0.173046760967545 1
0.435922068725808 1
-0.428780895712547 1
0.528380140436464 1
0.0541680597554844 1
0.135485919453226 1
0.184080249351151 1
-0.486560862878118 1
-0.26773107217587 1
0.602520985249842 1
-0.683466411146737 0
0.546708779960437 1
0.400898054267384 1
0.342284255566556 1
0.0759965277258502 1
-0.0596556877375912 1
0.0628947609225698 1
-0.201560892652158 1
-0.173062642056549 1
-0.00136736653496577 1
-0.50624385233827 0
-0.165911586678279 1
0.489359574367603 1
0.340950114503748 1
-0.30107024373439 1
-0.530238245000945 1
-0.0467099095656211 1
-0.480756749075548 1
0.23358049515118 1
-0.567282304752744 0
0.506762089651738 0
-0.0631719885095893 1
0.00614250756832971 1
0.262491031682288 1
0.552075324883379 1
0.19212211668901 1
0.0619339049903801 1
-0.220154016887315 1
-0.211097937415929 1
0.124559467742673 1
-0.603599937570618 1
-0.325429787877448 1
-0.743224652673993 1
0.461211933101723 1
-0.0960629480514635 1
-0.255527147432414 1
0.6883018431342 0
-0.0356822183174163 1
0.43864744147685 1
-0.564233160555884 0
0.452378559016386 1
0.194397220603518 1
-0.691923549695264 0
-0.153449877465701 1
-0.655645183131342 0
-0.659327383711465 1
0.347029981134653 0
0.061229465917633 1
-0.556704196463969 0
0.237646091179135 1
0.653667293192432 0
0.242019554738682 1
0.542765744499924 1
0.508153432102131 1
-0.141049882942296 1
-0.344801251051753 1
-0.114214072486396 1
-0.0795439657782847 1
0.229612473610781 1
-0.306665363020447 1
-0.365047482917092 1
-0.0519055571531337 1
0.848584988934006 0
-0.697939434730343 1
-0.110620259128363 1
0.0658879595494679 1
-0.38711675683949 1
0.680770610762961 1
0.0101777096331481 1
-0.283726655412615 1
-0.104239532170934 1
-0.57512940045844 1
-0.096803686171121 1
0.153300005607245 1
0.396984730329468 1
-0.329631585836539 1
0.482190782976352 1
0.238443733161013 1
0.641612298519394 0
0.974035161554258 0
0.282841490555216 1
-0.521419163521426 1
0.0349112720378202 1
0.66189963360222 1
-0.31262027465219 0
0.161354663204852 1
0.0349623255555115 1
0.522060197852318 1
-0.188277643803065 1
-0.0298955282654259 1
-0.196681802993158 1
-0.22976709617483 1
-0.0741718890291635 1
-0.0331302482769387 1
0.55886237138861 1
-0.0144296610410257 1
0.175096269043851 1
-0.0975407465525142 1
0.192492902990821 1
-0.0456226263963703 1
0.0764825412222047 1
-0.00299786899868856 1
1.13622884224416 0
-0.184857236244993 1
-0.138074926308469 1
0.0310957161346904 1
-0.172847869217698 1
0.14453416916182 1
0.0350940188313168 1
0.351675563902174 1
0.164514812857364 1
0.162217858669665 1
-0.173892115154659 1
-0.338489744923323 1
-0.313112923455733 1
-0.522796237306031 1
-0.149461838504564 1
-0.246281667272787 1
0.608811201108566 1
-0.282972132099769 1
-0.403729268615027 0
0.283756606968276 1
0.778002712392158 0
0.117550050543365 1
0.139503209971982 1
0.256698345031646 1
-0.348964836289652 1
0.170321228631373 1
0.0771643185532852 1
0.601127234705199 1
0.132116059793085 1
0.496322058037141 1
-0.0421479865123809 1
0.153654354076533 1
-0.340517241529918 1
0.123336284603985 1
-0.382107158597515 1
-0.524328887227407 1
-0.136428996310221 1
0.0866527282794651 1
0.328940436304754 1
0.282718608090932 1
-0.432122236969183 1
-0.271747710058004 1
-0.261671132899006 1
-0.264271807907492 1
0.128710975860128 1
0.298478934841212 1
-0.161076195789815 1
-0.458920037822781 0
0.0736495656967517 1
0.331337837865322 1
0.128508470435783 1
0.299202775354877 1
-0.135771802958822 1
0.347270562194573 1
-0.225596768677687 1
-0.0327816192422481 1
-0.334968996016313 1
-0.34932471068546 1
0.246960673118206 1
0.379238695413873 1
0.0229920984635954 1
0.13210131261322 1
0.222839955706141 1
-0.176591438651209 1
0.657621271697604 1
0.388111429379391 1
-0.0161611925026031 1
0.420023156647667 1
0.108423855851209 1
0.329701285386357 1
0.0745888409358655 1
0.288972496867627 1
0.455187719975865 1
-0.0486603985715252 1
0.486871318328224 1
0.263139601000172 1
0.41390079636387 1
-0.725009743120557 0
0.404004040840318 1
-0.0381505059907291 1
-0.210784322884072 1
-0.0817355205060408 1
0.554502803798781 1
0.103662397981 1
0.30537449941666 1
-0.0821350508049433 1
-0.415164276339745 0
0.447963475780261 1
0.748051626473202 1
0.589572858822622 1
0.443463830810418 1
-0.0750238533531934 1
0.205915726408049 1
-0.0720050825579426 1
0.0501214055411511 1
0.346474196000974 1
-0.279763311890957 1
0.563659193770151 0
0.251963013128007 1
0.298679058718675 1
0.322317413801397 1
-0.0385471173600058 1
-0.448621575303659 1
-0.318881015790766 1
0.0590852841720393 1
0.721054172717431 1
-0.0381658004089605 1
-0.448574216669273 1
0.0985951317355658 1
0.312656978396107 1
0.414687725042195 1
0.18998133660699 1
0.934226249929591 0
-0.173575069282368 1
0.0413956836995808 1
0.221513450146466 1
0.0583802232958686 1
0.830476141719856 0
-0.0725626698568632 1
0.326323962025829 0
0.238065588698142 1
-0.155132337400225 1
0.0786754231312298 1
0.168093871637038 1
-0.111051624373526 1
0.0637029456195581 1
-0.590951810113941 0
0.742079681745155 1
-0.748785408410605 0
-0.752975485779425 0
0.140371007011005 1
-0.129328815947011 1
0.152992723913552 1
0.226593467072257 1
0.0135094648911138 1
-0.794565438068659 1
0.297202457541177 1
-0.147249760998145 1
-0.464021697425856 1
0.488275993726441 1
-0.321153436948652 1
0.0175580510908411 1
0.028576445981851 1
0.975480423924224 0
0.491932324783561 1
0.313736012312457 1
0.634330166538058 1
0.250825598007323 1
-0.236116034091748 1
0.381534072536838 1
0.00142616079418492 1
0.0315694854616367 1
-0.329605371355023 1
-0.30135701933089 1
0.197960372489533 1
0.0264764487364654 1
0.548105703908598 1
1.13286648759586 0
-0.0821971614445565 1
0.291629305227688 1
0.109191207379358 1
-0.132560023453971 1
0.345013177211742 1
-0.553053153775877 1
0.108607458827685 1
0.299282407096491 1
0.575915490367462 1
0.40841335135371 1
0.206754329569594 1
0.942217867885654 0
-0.050705122426444 1
-0.164266268583427 1
0.1348292807548 1
0.274102456210921 1
-0.338964723905988 1
-0.143525951472409 1
-0.310410732234066 1
0.318157140965037 1
-0.228316077472546 1
0.371906467406548 1
-0.479292669566864 0
-0.373685905457287 1
0.315932012218575 1
0.283808127841487 1
0.494264007804099 1
-0.491493826526753 1
0.0224337800378577 1
-0.584690227027624 1
-0.441077785648796 1
0.111057776969463 1
-0.0608897316535543 1
-0.41996327964709 1
0.47125204981274 1
-0.0462066767423429 1
-0.4013452389935 1
0.410970413771782 1
-0.325483694453466 1
-0.523681735301693 1
-0.100922930949422 1
-0.0756332876314531 1
-0.390524847442966 1
0.0549563549938986 1
-0.166171899948923 1
-0.52418219607965 1
-0.694007340922058 0
0.372195720368181 1
-0.0645295428251723 1
0.280481805874274 1
-0.377899187675798 1
0.105573568326676 1
-0.122057774934015 1
-0.270444614116776 1
-0.0445096119606771 1
-0.178749792326896 1
-0.0395951143097246 1
-0.0538147313475502 1
0.164007387909293 1
0.0832715587553755 1
0.245275175339181 1
0.46891467098872 1
0.128757136756927 1
0.701964977886815 1
-0.674060006826587 1
0.198408056130041 1
0.297897418789997 1
-0.481951876851201 1
0.0174430682185989 1
-0.185027117958735 1
-0.0217532939519007 1
-0.20088048446876 1
-0.119225832042332 1
0.339796545533472 1
0.132208033869078 1
-0.221189992662333 1
-0.0180807558434988 1
0.161694975732664 1
0.752593332600862 0
0.0119468961796893 1
0.513915406639932 1
0.318668395686274 1
-0.269522381012174 1
0.314407557769873 1
-0.282710069166024 1
0.0455174715604972 1
0.0678163792615412 1
-0.224954583460134 1
0.285885221941208 1
-0.605649516810287 1
0.0645792099066102 1
0.227923802489714 1
0.205266511693775 1
-0.233665463745018 1
-0.272487605461516 1
0.222998694708718 1
0.21319621609646 1
0.0715500590251302 1
-0.423989915625639 1
-0.0650340782218359 1
-0.135292899082689 1
-0.421850584516527 1
0.161369971148598 1
-0.0538770516238211 1
-0.278851562200562 1
0.0522298413834388 1
-0.279402586427448 1
-0.796341428481017 0
-0.247126077651617 1
0.0141662031945367 1
0.28325367981301 1
0.669564196575645 0
-0.257100801273894 1
0.259947779535499 1
-0.335312159639257 1
-0.0523897792123652 1
0.279515372161158 1
0.0119457643520195 1
0.579301583898865 1
0.614926096334623 0
-0.112747007625634 1
0.364964044989232 1
0.466885223407022 1
-0.218528161288346 1
0.167958468063438 1
-0.116384785722035 1
0.144528205961938 1
0.0697434468925521 1
0.290749789414465 1
-0.123060047270931 1
-0.125317378221012 1
-0.301315087564654 1
-0.275655809934561 1
0.681307868800795 1
0.314936409637324 1
0.479772751142328 1
0.0859961384217847 1
0.492804113283814 1
-0.277055907543167 1
0.221073817891972 1
-0.315854164697482 1
-0.176023828393189 1
-0.0505260067828053 1
0.0561685925295952 1
-0.320121255126672 1
0.0941881924708291 1
-0.126160483415198 1
1.24215257905964 0
0.377293312753651 1
-0.0079500934613044 1
-0.905009226449576 0
-0.122904330029068 1
-0.54724982604983 1
-0.270477313636229 1
0.10137257345417 1
0.197583695055521 1
-0.0252880385720836 1
-0.128197720425051 1
-0.625285474229118 1
-0.356205314303491 1
-0.359738606402433 1
-0.148910087288468 1
-0.0468898696892552 1
-0.0623515173446234 1
-0.0196603144216133 1
-0.550034413650164 1
-0.484249148686883 1
0.677032792691647 1
-0.175808982997613 1
-0.504800582128457 1
0.364208552691658 1
0.366869095942597 1
-0.492825951307055 1
0.385784050212352 1
-0.13949247666214 1
0.736680006103984 1
-0.541387539988204 1
-0.572970019586247 1
0.0411388798283596 1
-0.495847830782979 1
-0.370491596547378 1
-0.0416276488759213 1
0.0528056880360124 1
0.13414862918663 1
0.244420700627652 1
-0.014717489483511 1
0.621218667667247 1
-0.0575513588993678 1
-0.147053620506917 1
-0.0674762086296541 1
0.264638516378815 1
-0.0481559423863698 1
-0.0139269819926481 1
-0.0362485565735212 1
-0.463250551051466 1
1.09175581927772 0
-0.027409602652204 1
0.258296491118794 1
-0.120086740076885 1
0.0927644740915356 1
-0.400991361060384 0
0.194915906584586 1
-0.130205569699955 1
-0.106081351693036 1
0.0106732900597372 1
-0.191409136700114 1
0.0240778578487301 1
0.203864556546958 1
-0.312285750902971 1
-0.0703045580145739 1
0.297259403992433 1
-0.296192998222285 1
1.05988609253164 0
-0.638794078593179 1
-0.243570967859313 1
-0.429564515199998 1
-0.196349271523287 1
0.664618607132058 0
0.350586939138001 1
-0.113015502402837 1
-0.285237964841048 1
0.43097119488522 0
-0.702600387038464 1
0.14193641833226 1
0.00130698245279852 1
-0.337898530321111 1
0.0778201935476384 1
0.40006208650639 1
-0.0194585369120405 1
0.703414505240797 0
-0.160051333002268 1
-0.63658010865168 0
0.115962816052949 1
-0.323774223278539 0
0.191934280388757 1
-0.655885865403998 0
0.40454724327857 1
0.122920065461 1
-0.0724745175535147 1
0.30683285937594 1
0.482607712498623 1
0.0194432277497069 1
0.541145049614951 0
0.323093077594037 1
-0.139400284190566 1
-0.396877944424339 1
0.259555871623656 1
-0.367971572816884 1
-0.131761169383741 1
-0.442277636675795 1
0.0251992811394488 1
0.263324237861431 1
-0.0463799413928292 1
-0.819470315872528 0
-0.366877645345264 1
0.393703110448349 1
-0.224841629654081 1
-0.59514055474339 1
-0.26710399756122 1
0.0528758204350737 1
-0.378938655083316 1
0.10012981843547 1
0.0963399896037716 1
-0.540390674061094 1
0.354020300151955 1
-0.0376395280583391 1
-0.564546679870683 1
0.237854939863958 1
-0.147665826697218 1
0.456210628139801 1
-0.543939902688421 1
-0.336299233341774 1
-0.238848644926215 1
0.399474897814681 1
-0.242515308517701 1
-0.0816885709412702 1
0.230403964119235 1
-0.19097848690427 1
0.252897782987239 1
0.283089053925837 1
0.194128687919917 1
0.535820602242162 0
-0.827101860994748 0
-0.241654722104694 1
0.560079103296291 1
-0.211075236962389 1
0.479053087712648 1
0.222749518994221 1
-0.0316555617386421 1
0.321220028841522 1
0.0187981313564335 1
0.0449807806176194 1
-0.374873285953843 1
0.0112777440934624 1
0.0782165391136135 1
0.197937100187726 1
0.308360083489777 1
0.295053616641826 1
0.314417251871587 1
0.101718633700646 1
0.0131644248631839 1
0.138934743559156 1
0.312949085604566 1
0.160180223520022 1
0.95678195887885 0
-0.50488678405849 0
0.0907447206925507 1
0.749264615315506 0
0.576827021025444 1
-0.0154557436020831 1
0.437663747821721 1
-0.2037622529341 1
-0.026317266548222 1
-0.397282139874774 1
0.286951898283675 1
-0.538381110838368 1
-0.324579593029734 1
0.247629194229546 1
0.627357467885571 0
-0.262331993265219 1
-0.198103167937391 1
0.215328952485547 1
-0.631971246916685 1
0.186242950621781 1
-0.204110288487555 1
-0.325044915945688 1
0.331737580433531 1
0.723322557931412 1
0.367982197842106 1
-0.128942213225254 1
-0.173855295432334 1
-0.589261374187499 1
-0.145366328813913 1
-0.116143287979384 1
-0.256960416804924 1
-0.0174150758293481 1
0.441281608607135 1
-0.534821146022572 1
0.170824023825604 1
-0.0513712853922766 1
-0.602746881897762 1
0.0276324113538967 1
-0.428364337387132 1
0.263690515801884 1
0.47634369500042 1
0.201366981750729 1
0.357186620585297 1
-0.118825120107985 1
-1.0302572346648 0
0.498872669504383 1
-0.991501097219107 0
0.411136272510832 1
-0.385257131921398 1
0.281333310544693 1
0.443275406165585 1
0.0351880682183052 1
-0.137569866851412 1
0.0510210125161142 1
-0.575731144457211 1
-0.12970385121005 1
-0.133407382457543 1
0.609694174422795 1
-0.0595553671462358 1
-0.642179014334962 0
-0.205856209674026 1
-0.618604154992737 1
-0.469722304692702 0
0.520399196391971 1
0.495108189425827 0
-0.0648373882725353 1
0.742632090346259 0
-0.155687073051448 1
-0.0228550750159823 1
-0.00539527560732663 1
0.335030519931064 1
-0.762241098773259 0
0.307235126073661 1
-0.136735376632212 1
0.124388899538907 1
0.220272514208953 1
0.172891661378259 1
0.362489866752023 1
0.00572105115299103 1
0.389292761312207 1
-0.14138493079298 1
-0.273550994160975 1
0.131147707970601 1
0.27398684253264 1
-0.511255406491034 1
-0.0964097072329071 1
0.323300148943263 1
-0.66852373618149 0
-0.0756262319550209 1
0.480065347160257 1
0.273339307654339 1
0.142241850625695 1
0.143211906263169 1
-0.586080849275031 1
0.0536634135315339 1
-0.553270769677288 1
0.183582690955632 1
0.528389110003627 1
0.0341442746173909 1
-0.165204356481068 1
-0.0116609551236388 1
-1.01113674637049 0
0.210861895043495 1
-0.0553846211771811 1
-0.4305874744324 1
-0.413181083957607 1
0.138865755015485 1
-0.144783055246185 1
0.325348255680672 1
0.097625179027874 1
-0.541845074822945 1
-0.106316032655395 1
-0.193910984074033 1
-0.388457873155179 1
-0.232791087655419 1
-0.906543589363992 0
-0.145206336996302 1
0.167870437916401 1
0.104275382021819 1
1.69670887174386 0
-0.260249666100414 1
-0.0765206711275371 1
0.647968672900366 1
-0.202115178580615 1
0.248722343152454 1
0.140600995304153 1
0.607582164786848 1
0.378426993563294 1
0.904594397514137 0
-0.861376096518954 0
-0.393085831010648 1
-0.595705347268523 0
0.0341042300524924 1
0.0279333311155095 1
-0.271529144468377 1
-0.184883757103464 1
0.497004685277601 1
-0.205601477647654 1
-0.167525158302324 1
0.142823444111298 1
-0.500534965484297 1
-0.402908158440874 1
-0.480805598895792 0
-0.32082768424524 1
0.346804384738509 1
0.620075324425516 0
-0.622208178886926 0
-0.902911488515373 1
0.35517626796902 1
-0.351047931516583 1
0.18433476971231 1
0.0700576008000367 1
-0.142540148249769 1
-0.351174052946358 1
0.345073630531989 1
0.460324850111884 1
-0.579888234829324 1
-0.290864876402339 1
0.164441242595924 1
-0.457809960080629 1
0.117128538992124 1
0.82125815818126 0
-0.389017822290178 1
0.383206203622496 1
0.151869057516658 1
0.810573432921939 1
0.385785391148737 1
-0.104640170861908 1
-0.0112363462565828 1
-0.110313965472123 1
-0.27226397387337 1
0.328202092844724 1
-0.0468437464142373 1
0.298678571762296 1
-0.194580873246195 1
-0.0198959066747991 1
-0.291137220407591 1
0.227824362521831 1
-0.19427526989898 1
0.248786957482066 1
0.163548940303575 1
-0.115570759795383 1
-1.25494194073754 0
0.219505949891435 1
0.412087430824356 1
0.318093395043074 1
-0.182955620798479 1
-0.305353539297774 1
0.0907145802063037 1
-0.231994412767764 1
0.127476716722713 1
-0.0818978902508285 1
-0.0111239921910024 1
-0.99157736955574 0
0.411197160657291 1
-0.308727408915648 1
0.431050061450123 1
-0.0370601169787822 1
-0.591182346695763 1
-0.404917559354271 1
0.0656897607162254 1
0.34181084563807 1
0.109755561481019 1
0.537133335513415 1
-0.35194429868128 1
-0.810854443807442 1
0.0625331066363514 1
0.66107407975202 0
1.08454900715852 0
-0.247232807844398 1
-0.216097358662887 1
-0.263038713794037 1
0.00429655928320069 1
-0.253256308421066 1
0.294227008548198 1
-0.425935535955346 1
-0.746657506041744 0
-0.370404700410376 1
-0.204233804789189 1
0.163320808766004 1
0.316131385706259 1
-0.598583851199766 1
0.469851747689603 1
-0.396385939933795 1
0.123053467664626 1
-0.278037048119109 1
0.219171674884532 1
-0.0768957875770172 1
-0.08479411811204 1
-0.257138379676521 1
-0.0670376821099538 1
0.372555683194018 1
0.13194374522331 1
0.81623253890779 1
-0.561120517180496 1
0.0243307042459212 1
-0.467220783018214 1
-0.572614708470149 1
-0.395058990025548 1
-0.921861304578701 0
-0.268716849435262 1
-0.0100024058710922 1
-0.499457480372491 1
-0.00922524755926234 1
0.219676360605879 1
-0.703798916811551 1
0.0318454898072071 1
-0.500258917126715 1
0.0748867290428625 1
0.666956114432039 0
-0.608268797777048 1
0.0140130843093673 1
0.0770384070490355 1
-0.375401173952222 1
0.434420179023598 1
0.101417418244706 1
-0.91388378627219 0
-0.453870624001054 1
-0.979494197010158 0
-0.0286337253981256 1
-0.176928323067166 1
-0.0437662193463548 1
0.913807802780593 1
0.105102193103082 1
-0.223736624792997 1
0.105763963656652 1
0.337627000560016 1
0.615739128724438 1
-0.298690416795012 1
-0.147517850584455 1
0.519371276033985 1
0.205873882368189 1
-0.25308926212913 1
-0.388455433961917 1
0.00606826013170385 1
-0.571681809846054 1
0.243569659560226 1
0.147653911836626 1
-0.172877881460042 1
-0.0792406960136305 1
0.413307057453029 1
0.124088219955118 1
-0.242505729975309 1
0.278816905166233 1
0.410054518591502 1
-0.40645958573463 1
-0.268027435104884 1
-0.276271363122137 1
0.394474396761408 0
-0.798096767593052 1
0.0325712241453352 1
0.896671291702624 0
-0.34878813974652 1
-0.097921522602361 1
-0.196216123796594 1
-0.062961831208906 1
-0.359669934749896 1
0.514517312868687 1
0.5057585076718 1
0.345845773101774 1
0.672402205224173 1
-0.136763582852046 1
-0.44598702269763 1
-0.394124678607516 1
0.148833128036398 1
0.0106260923721065 1
0.166953994216626 1
-0.359334612824461 1
0.236712640124296 1
0.469973831605782 1
0.286572307934609 1
-0.84087507795785 0
0.244568771221088 1
-0.360420551482618 1
0.481053407327995 1
-0.109632367396647 1
0.242978631680372 1
0.273862526984522 1
-0.265924644746853 1
-0.502708504342137 1
-0.0322752982049583 1
-0.0251317486760946 1
-0.133641923850652 1
-0.0418620366675106 1
0.388210364897617 1
0.232520143997286 1
-0.0122316448349 1
0.221973498701248 1
0.891464808430754 0
-0.0665519154671046 1
0.634878009464444 0
0.00425981739286234 1
0.274218782185736 1
0.15869631721722 1
-4.36682105369179e-05 1
-0.232365095483345 1
-0.048925711129547 1
0.6237492792177 1
-0.24897608337984 1
-0.311667814149556 1
-0.00341278551225636 1
-0.12092794469289 1
0.115013606520617 1
0.0233089649594121 1
-0.436586569257728 1
0.549601047091434 1
-0.768076402288957 0
-0.180890806915016 1
-0.0590319333299655 1
-0.286644128627357 1
0.683157691510672 1
-0.332117516359958 1
0.10500198927454 1
0.644533668366812 1
-0.00789652922510056 1
0.0663891421549148 1
-0.219246588740733 1
0.113204564190022 1
0.239557084288698 1
0.0455667979407934 1
0.302906022193101 1
-0.237933282523864 1
-0.317456642529292 1
-0.0512788070003658 1
-0.172992796699158 1
-0.119265529097817 1
-0.358912467211609 1
-0.253024365826845 1
-0.213796144536031 1
-0.630405159125898 1
0.420101071169782 1
0.121464056798521 1
-0.286602760053529 1
-0.134748314513183 1
-0.0331206028449146 1
-0.144052709095011 1
0.251845530809969 1
0.607556248509022 1
-0.434182602866345 1
0.368326918608842 1
-0.339218137896121 1
1.00974769109934 0
-0.137977931657035 1
0.54710875889913 1
-0.648044920758042 1
-0.312650137552161 1
-0.174767633482424 1
0.479397903715573 1
-0.0413738175169915 1
0.563033248257589 1
-0.526737740695866 1
-0.297505088969968 1
-0.300163479363794 1
0.010543693884342 1
-0.211581510881026 1
0.270596397363128 1
-0.671568926469751 0
0.146289864438711 1
-0.295422214338397 1
-0.0961450054655001 1
-0.74738196262974 0
-0.674422006626652 1
-0.528489383384636 1
0.0705128641336589 1
-0.52825042109046 1
-0.155909491328782 1
-0.0363057873508757 1
0.520649142521015 1
-0.181046636094611 1
-0.537253057874404 1
-0.372253827022724 1
0.32648910481951 1
0.80605147641138 0
-0.0123525594701306 1
0.218939267888077 1
-0.224588019115741 1
0.0701917052684234 1
0.360588410150979 1
-0.0121638045241479 1
-0.268163098818764 1
0.245185349053987 1
0.742088276239845 1
-0.0208047905575215 1
1.16782149503102 0
-0.333267232261 1
-0.291601172242801 1
0.322884194788854 1
-0.360741615953234 1
0.107431621702929 1
-0.441908463384851 1
0.625069616776343 1
-0.0427516893153331 1
0.186081168400058 1
0.169485117845619 1
-0.600257285046669 1
-0.41610987907293 1
0.322881021445326 1
0.245803346468597 1
-0.0898633254131218 1
-0.396564440553278 1
-0.0640157370806324 1
0.37337927287718 1
0.330914649300846 1
-0.18028839970121 1
0.383397680331799 1
-0.746103436652511 0
0.529419874271828 1
-0.16565722634242 1
-0.241868353932888 1
-0.0897056644546536 1
-0.034305870499252 1
0.508123924514388 1
-0.188103572832194 1
0.0791016825195351 1
-0.239857904956275 1
-0.20968283809894 1
0.362487137227937 1
0.267685986534975 1
0.306132397175503 1
0.103789643500576 1
0.0368418329548995 1
-0.113642700952351 1
0.00652167723652915 1
0.217441666474511 1
0.199621532649324 1
-0.168400372717368 1
0.011834266338205 1
0.322137419374299 1
0.301405042778742 1
-0.466379185295247 0
-0.469246825734314 1
0.583189342316093 0
-0.322963100277462 1
-0.274201323800107 1
0.361963575391689 1
-0.303061964309728 1
-0.400568078417204 1
-0.42872895738923 1
-0.561709688881397 1
-0.077872839254223 1
0.532283607051174 1
0.228481022434556 1
0.305372911583446 1
-0.503676619641709 0
-0.44091289723927 1
0.150055174612751 1
-0.176664513742938 1
-0.188974942561272 1
-0.401893513011904 1
-0.313910775202412 1
-0.367329913050527 1
-0.293555190648702 1
0.0870107782702042 1
-0.18465662397661 1
0.437898390628818 1
-0.177145839337861 1
-0.626621774216419 0
0.931336427332787 0
-0.477323622515079 1
-0.114371946032855 1
-0.391714875547606 1
0.447409519703222 1
-0.4324691197669 1
0.0118665802384523 1
0.0745666841145001 1
-0.458583123325416 1
-0.207559753636829 1
-0.166189414723847 1
-0.490655182735118 0
-0.534819864340502 1
0.393677124171628 1
-0.223982948419476 1
0.0521889463917347 1
0.245253252232056 1
0.00811301059404437 1
-0.160127267050598 1
-0.0362689880143218 1
-0.109600678611886 1
0.262990967003006 1
0.770333983286271 0
-0.388864021533323 1
0.022588605944534 1
0.402209564901345 1
-0.594675146526091 1
0.384690190425333 1
-0.287300085150559 1
0.128474507862767 1
-0.577816659824769 1
0.174147287072391 1
-0.306149915709244 1
0.440960416134273 1
-0.327337122230614 1
0.183759647299611 1
-0.0931898734988695 1
-0.487683866218568 1
-0.577406442737133 0
0.100240676166887 1
0.104701414083065 1
-0.130690369556945 1
-0.405383073225108 1
0.112063311057222 1
0.326167699859027 1
-0.320017530664661 1
0.159671370533535 1
-0.275886895799049 1
0.215603534925252 1
-0.240476368512321 1
-0.579955117973646 1
-0.534261756109351 1
-0.624845221805165 1
-0.0426189015575621 1
0.0748337789759955 1
-0.0104003264669129 1
0.343572541256731 1
-0.513133078290565 1
-0.00230553418869911 1
0.191369574714077 1
0.367445312238452 1
-0.472086983769904 1
0.452952174051418 1
0.484351872332258 1
-0.339912623748448 1
-0.515616115505789 0
-0.129962082433848 1
0.448919617603536 1
0.3865453204597 1
-0.151975737492421 1
0.173653887434125 1
0.0822745106685219 1
0.0763908038990227 1
0.033760791561321 1
0.08361010921766 1
0.0637743761627033 1
-0.637777096989235 1
0.387590772700508 1
0.0663107426397674 1
0.078726765604021 1
-0.219407852898429 1
0.348390176470581 1
-0.194839605402488 1
-0.444353771522253 1
-0.176380152829424 1
-0.211638797330941 1
0.0688080572067458 1
0.100209814965382 1
-0.898643317275107 0
0.247581218224764 1
-0.076615396341737 1
-0.101270404819649 1
0.0820521518335056 1
0.308296237159755 0
-0.714055655319965 1
0.381913541795581 1
-0.194728780466813 1
-0.245159891122408 1
0.332259192031421 1
0.506745975570033 1
-0.0102101394136141 1
0.123052653092902 1
0.790308971226089 0
-0.313623664093502 1
0.220647737934072 1
0.523304142913104 0
0.615613094003314 1
0.0780479115357097 1
0.0822226604206454 1
-0.00765039073404553 1
0.324679811025673 1
-0.572490386235287 1
-0.580898279618705 0
0.252455032386704 1
0.0914751046382413 1
-0.0897234698777166 1
0.318863605038213 1
0.230145185614671 1
-0.0684970477539779 1
-0.261632912820967 1
-0.616529181245827 1
0.214024390094871 1
0.658771719276582 1
-0.526360725867961 1
-0.378241410487306 1
0.226261861865464 1
0.106461395195068 1
0.494627300148652 1
-0.0265748482272342 1
0.0832157628427704 1
0.108694507386577 1
0.127888882740639 1
0.0509244244502316 1
-0.345169760189638 1
-0.400788096802715 1
-0.114556292359537 1
0.0237203067279697 1
0.109848517680277 1
-0.077070026921037 1
0.104149200812608 1
-0.273469403885654 1
-0.384438748201497 1
0.557818905238242 1
0.158912443992444 1
0.0110884520869473 1
0.429383795272014 1
-0.127048412759741 1
-0.279509667771354 1
0.134188553890847 1
-0.0887329210655032 1
-0.084092218857586 1
0.083786997018594 1
0.00211406923907612 1
-0.0573161047186978 1
-0.92206616890367 0
-0.0227352581362499 1
-0.618647068368349 1
0.7199536096745 0
0.0805725733088447 1
0.164740376419276 1
0.480822874918734 0
0.223788081078951 1
-0.141782229798852 1
-0.680190273275213 1
0.324830743813563 1
-0.522567980332872 1
-0.0013534984915141 1
0.355300260390527 1
-0.237546308893657 1
-0.05390476092773 1
-0.419781049252165 1
-0.0466345609329549 1
-0.22921611805132 1
0.430609655251012 1
0.116504591543435 1
0.148964292790724 1
0.729383160674705 1
-0.116468602313499 1
-0.406362643532331 1
-0.269681573606529 1
0.732132223502185 0
0.346933176031452 1
0.00912145124224196 1
-0.114558446136076 1
0.409390610837328 1
-0.274537975635112 1
0.279759857910663 1
0.553058086250067 1
0.431055374019902 1
0.379425952474139 1
-0.309160440932522 1
0.277117944214273 1
-0.17451467305017 1
0.499996959253496 1
-0.182765129907012 1
-0.221764242187838 1
0.540481218472275 1
-0.517687729354921 1
0.278316222511337 1
0.392275459449991 1
-0.337780354018986 1
-0.12612816156247 1
0.511026192943116 1
-0.133999283997503 1
0.0584070830286772 1
-0.218267355455975 1
-0.192043392323404 1
0.182872203088718 1
0.385954523040221 1
-1.26066097702418 0
-0.422253256797533 1
-0.222053280922034 1
-0.956108849394656 0
0.129522079837884 1
-0.136413495892166 1
0.0180288701176366 1
-0.25958045086042 1
0.87066601758111 0
-0.13195559568818 1
-0.0494048897434704 1
0.136414180815977 1
0.722778328001015 0
0.166159781081771 1
-0.121057548561469 1
-0.385298444799244 1
0.343442208086569 1
0.0297969580424703 1
0.544844973265282 1
-0.297765517300466 1
0.588702302659189 0
0.185078059665023 1
0.00514110340067259 1
-0.12966565904707 1
-0.529562202578719 1
0.353093671392942 0
-0.0765085416179107 1
0.490786933346271 1
-0.549546543023988 1
0.331144815657036 1
0.32744664452645 1
0.0300634969317682 1
-0.0774989218949647 1
-0.0684261485898523 1
-0.270371954007706 1
-0.149850071265725 1
0.81802793519753 1
1.02651357658667 0
-0.099641576439339 1
-0.32575384269125 1
-0.162994455878678 1
-0.379991970086482 1
0.418199715772231 1
-0.0523127948163989 1
0.514678915403478 0
0.291261108838097 1
0.609126734707967 1
0.136263094609645 1
0.695506654369972 1
0.781530793027343 0
-0.177367962450869 1
0.423077707904776 1
0.369281976370358 1
0.390248622468628 1
0.0765440934518383 1
0.40843858166577 1
0.314484569757696 1
0.821202992594193 0
-0.0879135849134981 1
0.467940219725447 1
0.268184365875246 1
-0.165613392063654 1
-0.551091631151149 1
-0.318084982172923 1
-0.466841364250198 1
0.290635927705322 1
0.491408294759006 1
0.160941117624872 1
-0.283200351136023 1
-0.112723388068027 1
-0.0487389273465415 1
-0.219610774388072 1
0.257080244985738 1
-0.647720199063886 1
0.452173133947193 1
0.418571545971308 1
-0.905730121454949 1
-0.192661854276383 1
-0.211630350971948 1
0.448471739135931 1
-0.192495432305443 1
0.842294919101896 0
0.287773238025289 1
0.244071607020069 1
0.175749673900403 1
0.408500066478812 1
0.119161243584986 1
0.362301053993469 1
-0.164292368315615 1
-0.0672936817125666 1
-0.503553058938897 1
0.201834429788954 1
-0.552508727453091 1
-0.622019291674311 0
-0.443846134359488 1
-0.40581461890474 1
0.216105163664011 1
-0.0469213719052015 1
-0.0877581564903357 1
-0.109001920729927 1
0.449813974889219 1
-1.0803923804777 0
-0.631308795713804 0
0.000276065319676499 1
1.11631353032932 0
0.760664570320783 0
-0.0205582207366083 1
0.258174035572278 1
-0.058759376258445 1
-0.232982684165902 1
-0.443449822885826 1
-0.282276903000656 1
-0.11735618796677 1
0.449994283946459 0
0.359279501532835 1
-0.203743762034152 1
-0.0772415704964956 1
0.19674835191428 1
-0.243703134431569 1
0.580752900179923 0
-0.430029779957968 1
0.205494169094213 1
0.509003642487557 1
0.439339596366752 0
0.0173254658449245 1
-0.136046033785359 1
0.140090230262693 1
0.0121463792566402 1
0.387708257253685 1
0.197889721234234 1
-0.33174754927718 1
0.17218078318698 1
0.234382967425499 1
-0.159664433025167 1
0.33655576365896 1
0.0459786719938902 1
0.141447587425659 1
-0.0592598121426239 1
0.215162161355897 1
0.198757797538944 1
-0.178281409930079 1
-0.854010529425899 0
0.152403738040463 1
0.280313540282571 1
-0.214307603414417 1
0.391816145103019 1
0.267387384495155 1
0.0693071023458349 1
0.676000208788945 0
0.19357731579136 1
0.133592281073114 1
0.305662158951101 1
-0.339471656394537 1
0.411216133477185 1
-0.937976763251011 1
0.330694245341198 1
-0.380389961992052 1
-0.191901241515055 1
-0.439340779690448 1
-0.0195899564690309 1
0.482325611966799 1
0.238872528654263 1
-0.221855812971246 1
-0.339635002846091 1
-0.167465451532445 1
-0.0109110020201867 1
0.0273014587960401 1
-0.0469631831365483 1
0.212890016789682 1
0.64307047811887 1
0.0436946405706159 1
0.503719055251989 0
0.433397559465811 1
-0.589510188216813 1
0.278877567005085 1
0.265390610920557 1
-0.697892555551266 1
-0.0501178058351449 1
0.115279823874902 1
-0.0199391270642173 1
-0.141768031528153 1
0.378981099501548 1
0.0486801533678858 1
-0.260213851886945 1
0.263104124441431 1
-0.344622625792032 1
-0.53707788489147 1
0.0423206886570999 1
0.255056333585963 1
0.198013423429591 1
0.12942929182617 1
-0.600214550453465 1
0.648540809884282 0
0.464826716202047 1
-0.224338121343829 1
-0.153830860063233 1
0.043644838525773 1
-0.146296248333073 1
0.289352354290845 1
-0.049043834451722 1
0.621395972641413 0
0.339521064296024 1
-0.296460178872919 1
0.047440405706079 1
0.134000589301505 1
-0.0859584159270919 1
-0.918697012915424 0
-0.869815802256266 1
-0.313722761599444 1
0.826371684944041 1
0.538766160562443 0
-0.0813096369715474 1
-0.0955823557867281 1
-0.0973611880636992 1
-0.217033641715465 1
-0.20308876032399 1
0.966053196739991 0
0.363940846302419 1
-0.149011998407425 1
-0.655047810432803 1
0.349326830101945 1
0.0307332787744666 1
0.260888430986661 1
-0.230825592975428 1
0.607464192100492 1
-0.318763223121576 1
0.0395023851346362 1
0.527117500402771 1
0.284983758605779 1
0.117312255649861 1
0.00366120441739747 1
0.150638828757542 1
-0.199019308166266 1
-0.196126716670311 1
0.0296533552244733 1
-0.0067241966657566 1
-0.158976687440568 1
-0.293610039775502 1
0.115258698618947 1
-0.0421365542043174 1
0.00854956360582133 1
0.319038536691613 1
-0.414888392714292 1
-0.0136539739735009 1
-0.105992917917584 1
-0.341181876559843 1
-0.00805234580632684 1
0.393186058655589 1
-0.327753518065299 1
-0.243495830669297 1
0.506617659199541 1
0.260385847767378 1
-0.0546799118410907 1
-0.0301249332185805 1
0.400400299490472 1
-0.233811857621194 1
0.222558185753966 1
0.0784270721298043 1
-0.163618809682076 1
-0.126530139038704 1
-0.584307832334863 1
-0.500226879870841 1
0.187694040306111 1
-0.0879839501564331 1
-0.498094097513836 1
-0.237275410401276 1
0.000910898591141487 1
-0.413581493186998 1
0.407005515573642 1
0.602459795502796 1
-0.256245123431256 1
-0.594226321632891 1
-0.387362389593525 1
0.686272912595796 1
0.64498402618556 1
-0.143958872498439 1
0.288874689612324 1
0.210472233160139 1
0.0463711428462545 1
0.145599791865448 1
-0.217961500082204 1
0.25036088554221 1
0.230661405463126 1
-0.578058226707784 1
-0.222115750107107 1
-0.487055961709974 1
0.0450571350734188 1
-0.0363906508946019 1
-0.173008816028455 1
-0.134643894268227 1
0.185496503878683 1
-0.0185725145826381 1
-0.273127562194055 1
0.634362712779427 0
-0.609735905061513 1
0.114999145452203 1
-0.437660573129434 1
0.374931984186649 1
-0.199702346284509 1
-0.0623083726411652 1
1.06972562726806 0
-0.714348196047574 0
0.53579515889644 1
-0.462205481649987 1
-0.200769093830801 1
-0.700419871111385 0
0.297407382605877 1
0.595619006991917 1
-0.222836120222455 1
0.237730735746357 1
0.0338033680591404 1
-0.326856030886462 1
0.292594499871923 1
0.272599994178617 1
0.111996609252592 1
0.363105651583633 1
0.210770782863714 1
-0.429448986865452 1
0.451971733539611 1
0.459610339334807 1
-0.383049405653449 1
-0.201064987129474 1
-0.0932073508585833 1
0.33423861312027 1
-0.608250436794689 0
-0.337585560665179 1
-0.31628352942841 1
-0.581085614214663 1
0.163004917148057 1
0.247920795902364 1
0.129760362069307 1
-0.000369359908968747 1
-0.0952958765092795 1
0.506803641617039 1
0.280479328781972 1
0.245240015860575 1
-0.18806604842745 1
0.306797018376822 1
0.41252055990144 1
0.0935848525359571 1
-0.029298924804089 1
-0.0336862832041867 1
-0.441494305473562 1
0.253547485035459 1
0.44422435356308 1
0.19055559232363 1
0.24505720003359 1
-0.196462672044199 1
0.126344844154643 1
0.159370301787967 1
0.457859459799193 1
-0.431585324540272 1
0.293135129715674 1
0.321178169761294 1
-0.558205213039976 1
-0.155356882351126 1
-0.0467088774375963 1
0.28621770740961 1
-0.0719741647029176 1
-0.535795644425563 1
0.862493834378046 0
-0.463449781283591 0
-0.217514631241408 1
-0.37631848202143 1
-0.0443960130455318 1
-0.067473223987197 1
0.31571950685383 1
0.0550937398576981 1
-0.1298105431749 1
-0.103984274744623 1
-0.543315464202905 1
-0.567130655162423 1
0.295053265678703 1
-0.838362938090109 1
-0.0732484787814538 1
0.237650522595662 1
-0.0620056933611311 1
0.286235041449769 1
0.170850743208302 1
-0.035716865610669 1
-0.547452924194834 0
0.51920961045938 1
0.24377313528354 1
-0.391774523383772 1
-0.236298572216504 1
-0.128583162759227 1
-0.030987280661227 1
0.340122878718444 1
0.27891299625393 1
-0.0416875580202996 1
-0.019466836007795 1
0.674903614761346 0
-0.1269350703395 1
-0.325332513656661 1
0.480492838213697 1
0.192000341347454 1
0.491316199672857 1
0.0724295809689947 1
0.354622568777835 1
0.22811414612854 1
0.123216507188713 1
-0.463972788268982 1
-0.0242803279386777 1
0.372710895021741 1
0.411747104510505 1
0.402878889640205 1
0.515955211253648 1
-0.374861905186931 1
-0.142873456708441 1
0.232574425874899 1
-0.518192979819479 1
0.785116927167142 0
0.42724383632264 1
-0.047820842030511 1
-0.443650064259999 1
0.240528618107682 1
0.510117057559885 1
0.512062707617377 1
0.320291599705921 1
0.610057640031706 1
-0.0689033942392693 1
0.402513491245584 1
0.10184986059334 1
-0.0991302978664404 1
0.506079532056063 1
0.73257206174315 1
0.380858741413352 1
-0.203689846106093 1
0.0690340672302435 1
-0.216603302716334 1
0.0998392269036777 1
0.10979849356944 1
-0.587325885297348 1
-0.2921245402754 1
0.141364744982834 1
-0.368817487755261 1
-0.0490963795639077 1
0.182262119400892 1
-0.101337739068288 1
-0.188345024970437 1
-0.581511005175442 1
0.058258470075463 1
-0.27717000164861 1
0.221182282094757 1
-0.269671945697096 1
-0.0809892964570745 1
0.18351971473811 1
-0.26653145177525 1
-0.317480012218144 1
-0.312148623401259 1
-0.334497016209578 1
-0.0218524470649004 1
0.120271402508594 1
0.448092231903346 1
-0.465154643892326 1
-0.34792688943363 1
0.0817431559452257 1
0.387254688241521 1
0.274410006983871 1
-0.0568074718153887 1
-0.713445497660547 1
0.44190431431024 1
0.558858127732222 1
0.489060262638941 1
0.646258039956659 1
0.797217504609027 0
-0.137891257890022 1
-0.538940873369519 1
-0.29504681639657 1
0.499207487617996 1
-0.63365748836139 1
0.146389563389505 1
-0.279014681271421 1
-0.935917873495442 0
-0.455469324566733 1
-0.529448929216269 1
-0.36495455606074 1
0.138929448549305 1
-0.397535255967806 1
0.374745468473988 1
0.131023224099932 1
-0.166831515752078 1
-0.0246448825526519 1
0.4541397856128 1
-0.059961269489106 1
-0.366538868963254 1
0.379461859160363 1
-0.453212934371098 1
-0.0932338576905358 1
0.395162099988096 1
0.420629773738806 1
-0.211598323109299 1
-0.586894900258424 0
0.442030652045726 1
0.100078435908045 1
-0.265986104791313 1
0.257970476696039 1
-0.334455831547256 1
-0.005873274420929 1
-0.179004364099177 1
0.457601260476539 1
-0.329700880121443 1
0.0245205949612747 1
-0.359061365466133 1
-0.393563520606198 1
0.373653130183138 1
-0.156896364160274 1
-0.288596628774777 1
-0.183714037916965 1
0.987589154270351 0
-0.0339236601152878 1
-0.246868661054133 1
0.31667013324809 1
0.186552163124409 1
0.0900564111860005 1
0.252929185830472 1
-0.374383297987666 1
-0.182493791486574 1
0.456326745304633 1
0.453014090953675 1
-0.433564245824322 1
-0.126652450910607 1
0.365746135096532 1
0.244291659715053 1
0.286202063157836 1
-0.427512572782886 1
0.522922214307 1
0.179008915645023 1
-0.594407764953143 1
-0.570401307177603 1
-0.154482493067176 1
-0.634017908868642 0
0.124807471867193 1
-0.531161919246514 1
-0.144167491174087 1
0.847830901513639 0
-0.490881359474989 1
0.290755301634752 1
-0.264140138660742 1
0.0691837942320758 1
0.3743520101651 1
-0.0556132759606138 1
-0.0279092675614938 1
-0.100122098812583 1
-0.168105019122128 1
-0.844017711405227 0
-0.0708238727319457 1
0.288060224601043 1
0.268432147863922 1
-0.983746208826602 0
-0.583833272619835 1
-0.282616993597385 1
-0.80430675668123 0
0.705739614738882 1
-0.309279486121273 1
0.449600143750173 1
-0.328944466999307 1
-0.478617988466667 1
0.173328129340747 1
0.0837353749772315 1
-0.259555655811625 1
0.636788730472966 1
0.0673496751295011 1
-0.311194492832697 1
-0.0764858174828758 1
-0.0835094061848168 1
0.174546492141763 1
0.0671541778644183 1
-0.566729747546356 1
-0.421539754071847 1
-0.243385378489045 1
-0.125527814456226 1
-0.0863558741027971 1
0.41511186204727 1
0.202935176748052 1
-0.399427609790559 1
0.0495424993851639 1
-0.368133639296408 1
0.551572125937388 1
0.117923356413358 1
0.0467749273976946 1
0.198270576054113 1
-0.674218588499035 1
0.0691797996163878 1
-0.470627157253807 1
0.0993264887508907 1
-0.229972965417147 1
0.937211640218315 0
-0.0455233635803913 1
-0.106288817705414 1
0.43160228819446 1
-0.353376647098899 1
0.414769969749103 1
-0.172492296458636 1
-0.370032835434991 1
0.25234583444792 1
-0.807410705182815 0
0.395230505562315 1
0.450873288587039 1
-0.257264826517747 1
0.543495955108106 1
-0.212751382808701 1
-0.07575807688178 1
-0.273141200191396 1
-0.443283411398277 1
0.0138894608027836 1
-0.156521391892662 1
-0.478876905871347 1
-0.203291360453486 1
-0.268915913778907 1
-0.161921329403485 1
-0.270764007215008 1
-0.488319691280569 1
-0.24900712540383 1
0.0189671516167254 1
-0.607475210966523 1
0.207648676593475 1
0.591129055817901 0
-0.170739630894132 1
0.658707620413342 1
-0.572620204778123 1
0.565434920254132 0
-0.883221386423088 0
-0.0720334153959698 1
0.267962538082707 1
-0.500899877156591 1
-0.0614363213940003 1
-0.197621608442226 1
-0.161659598062938 1
-0.428166254563886 1
-0.764158029584665 1
0.0210942868950484 1
-0.122132256629275 1
-0.327966786855762 1
0.72555493990421 1
-0.291949700638263 1
-0.33950922332178 1
0.429065590373342 1
-0.078031864312157 1
-0.142695260940425 1
-0.631243129051207 1
-0.421941140096554 1
0.429273500993649 1
-0.0195376624230432 1
-0.324414366549288 1
-0.587666210490512 1
0.100740490534915 1
-0.716385608190157 1
-0.10263931663881 1
-0.359405386169528 1
0.174525140927612 1
-0.645196916650732 1
-0.421699190431281 0
0.143714692566021 1
-0.227204452355784 1
-0.0103681031222868 1
0.190081811332474 1
-0.396971598318693 1
0.324158842838333 1
0.0965407635135461 1
-0.147043845647242 1
-0.305841878126288 1
-0.353230598396562 1
0.0433719487085223 1
0.254913245506561 1
0.375436553017395 1
0.40199884029491 1
0.226399501646085 1
0.163857082865636 1
0.181198076568476 1
-0.226123449546125 1
-0.648668819479886 0
0.154246735705531 1
-0.053711118916314 1
0.297230848962214 1
0.309866759476357 1
0.376417090380662 1
-0.26460704676955 1
0.944028690048022 0
-0.149390714987091 1
-0.390765987425155 1
-0.828102070892593 0
0.800989395573381 0
-0.19136678889003 1
-0.374620747433261 1
0.552106130678629 1
-0.12940629785901 1
0.0113585817671176 1
1.38197740381481 0
0.0886970615015368 1
0.201355478207772 1
0.0703571443387249 1
-0.313144373488141 1
-0.23474576768587 1
0.0909368900341692 1
-0.149170197433211 1
0.756521881924631 0
0.0567374274989919 1
0.631450536759359 1
0.433774942938055 1
-0.237834757758388 1
0.254668135451721 1
0.754114654916957 0
0.1146580083109 1
1.03679638001566 0
-0.435412321681213 1
0.407756386460699 1
0.39330662719797 1
-0.583601160446995 1
0.266301137195415 1
0.155251253900154 1
0.312788606798783 1
0.11439983758094 1
-0.371898121451083 1
0.197455593252896 1
-0.41303620476588 1
-0.432376301069455 1
0.220259146326079 1
0.102083069187309 1
0.158068637818684 1
-0.533640924296508 1
-0.449298724744139 0
0.202004309305271 1
-0.592027791837058 1
1.08912869010788 0
0.252245957274138 1
-0.895643053873514 0
0.0924086962632395 1
-0.246766103800321 1
-0.0673846303366725 1
0.728967732818242 1
0.115126150248041 1
0.0630188023440397 1
0.250448754288171 1
-0.403049400404799 1
0.156556083008704 1
0.488557184140275 0
-0.62045765433313 1
-0.408037518556578 1
0.261111738313566 1
-0.260278774344065 1
1.07389053169801 0
-0.281186425674796 1
0.214552503070235 1
0.0201737071930343 1
-0.136672374238867 1
-0.794066309747724 0
-0.111012494326571 1
-0.280160593531818 1
-0.301071732142613 1
0.781470847714309 0
-0.296186737078326 1
-0.666480459993126 1
0.115610950226018 1
-0.175922564463167 1
-0.591389438642554 0
-0.0349242064126995 1
-0.00120231947625676 1
-0.138847681754998 1
-0.269864013967337 1
-0.313514088116256 1
0.0791625198045302 1
-0.90581368624166 0
0.116097229372786 1
0.223724692276663 1
0.335972412687693 1
-0.0769004139454646 1
-0.199003317982385 1
-0.28410161962729 1
-0.610921039247433 0
0.0885478371315698 1
-0.0160168729731675 1
0.251636171738869 1
-0.501698863343374 0
0.344588348467273 1
0.0989622860073135 1
-0.327837150006685 1
-0.0534079638036913 1
-0.544488617096484 1
-0.833587943427187 1
0.462616245582473 1
0.0703017451779498 1
0.116119320360656 1
-0.0992861787742813 1
-0.0597334478727514 1
0.0538698802772066 1
0.084304809052235 1
-1.09589832155082 1
0.0981694155086839 1
-0.251227838291968 1
-0.762965913368299 0
0.164147725155195 1
0.171534846555144 1
-0.323530453953496 1
-0.521974225315277 0
-0.608072923198842 1
-0.268982196710346 1
0.571276639281147 1
-0.36813254193797 1
0.363535353858363 1
0.208822666564556 1
-0.157032461863146 1
0.0422750290837179 1
0.398514058252305 1
0.393107755743146 1
-0.211535593586574 1
-0.239615006630525 1
-0.197130390427189 1
0.0189043827972893 1
0.150493699806406 1
0.0677602194504679 1
-0.00559748041778685 1
0.323153969700158 1
0.0940793652290453 1
0.210664177822161 1
-0.310714890944783 1
-0.0568986053878252 1
-0.15832498632925 1
0.587698968014054 1
-0.359360218177441 1
-0.224525694878737 1
-0.328530890420624 1
0.632620661363504 1
0.13303969019899 1
0.48841958389571 1
0.998894908150958 0
-0.0807844416360002 1
0.640341047519288 1
-0.207738363426146 1
0.350177657175231 1
0.413218448420038 1
0.190775968832266 1
0.313776491581381 1
0.637920288664647 1
0.313079659918428 1
0.53979613561133 1
0.133253728436868 1
-0.0817170272050104 1
-0.466693787641411 1
-0.669734795063278 1
-0.436863659861367 1
0.0814050714216273 1
0.147910955542483 1
-0.00937331870597197 1
-0.637138453271821 1
-0.0809138863040022 1
-0.265999929286335 1
-0.0513807593767921 1
0.649388106215115 0
0.283400983338194 1
-0.761921814694846 1
0.0964531042533216 1
-0.577326921036962 1
-0.291896017859908 1
-0.495316844105652 1
0.0369348121693375 1
-0.527091128052185 1
0.52415651320484 1
-1.1047486095052 0
-0.0438156114566315 1
0.409321508014981 1
0.0569614712530683 1
-0.381823818794756 1
0.120070532628172 1
0.0919121349083857 1
0.0218556895844523 1
-0.610476934850875 0
-0.106365694329055 1
-0.0749830900144763 1
0.416719024785823 1
0.14598093913157 1
0.165797820274086 1
-0.247329624954467 1
0.0315646520297462 1
0.652559449760857 0
0.028882460904903 1
0.186499701507693 1
0.366489388503035 1
-0.114920890948293 1
-0.539186398844409 0
0.0747656481656665 1
-0.706271664736415 0
-0.367367398938407 1
0.0580266438877382 1
-1.00869696031081 0
0.0425273955483986 1
0.474408696273963 1
0.415413075465199 1
-0.189509555417353 1
-0.177023621253316 1
-0.165280499233768 1
0.871863385418412 1
-0.158641618115058 1
0.374647890026463 1
-0.0154950462916701 1
0.028491487854355 1
-0.0126877584421345 1
-0.104577979758008 1
-0.255449778782926 1
0.726307239727305 0
-0.15013397276543 1
0.0403629080692796 1
0.334869276401882 1
0.277021364256545 1
-1.13938102515554 0
-0.26291025950184 1
0.21720149778518 1
-0.398124271550556 1
-0.254358976580384 1
-0.228132894598282 1
0.348514950676569 1
-0.210191037657856 1
-0.067175864015526 1
0.0920290576338668 1
-0.240554610583626 1
0.242331954625857 1
0.827287394694611 1
0.0308209462112122 1
0.497066082492599 1
0.311898673357081 1
0.287336801533082 1
-0.099600979886627 1
-0.391402930410744 1
0.154007226728736 1
0.498906497442022 1
0.44472738981523 1
-0.0381956048292333 1
-0.0197547317994169 1
-0.115555662725205 1
0.573381521622753 0
-0.310087128321934 1
0.283646900040761 1
-0.153942264639606 1
0.30380785416762 1
0.53357332187078 1
0.111553526175414 1
0.130525785338822 1
0.0228332385372989 1
-0.22756896083371 1
0.216294243892745 1
0.800931565179797 0
-0.324686825036932 1
-0.0223443791295707 1
-0.217004135434027 1
-0.0290401619432185 1
0.338639496287083 1
-0.411331223256387 0
-0.583006415372219 1
-0.105109654221636 1
-0.15100308460278 1
0.354862016750746 1
0.04231060021363 1
0.0526507847423785 1
0.334802749438616 1
0.0276237951330081 1
0.0121242035757181 1
-0.769012586871612 1
-0.493664940271656 1
0.541548299469232 1
-0.149271626373601 1
0.220415518591606 1
-0.102995775881735 1
-0.517364804821349 1
0.0358642669957137 1
0.241049899666317 1
0.187143445172762 1
0.0690738191278921 1
-0.439930601811717 1
0.210734876544539 1
0.646100555546788 1
0.583077562485993 0
-0.5414554465807 1
0.443299815082563 1
0.0167343206571628 1
0.132708305439119 1
0.0965607367989303 1
0.162225022560955 1
0.241696042422749 1
0.262884478287427 1
-0.552646488917621 1
0.318231749380315 1
-0.158746457215955 1
-0.00315278830664445 1
-0.607418982532218 1
0.191343938169588 1
0.317440478459578 1
0.77666970645439 0
0.233292293374332 1
0.0220655524373873 1
-0.638665768741204 1
-0.03317742422525 1
0.0904997330754047 1
0.384836213819668 1
-0.302376365860486 1
-0.394668746408597 1
0.131251904777396 1
0.369096544976376 1
-0.35358414662732 1
0.036198883105975 1
-0.140169547729646 1
0.081081137822384 1
-0.0727931095101896 1
0.0246708169287896 1
0.235929255534407 1
0.140182487136662 1
0.077522706166369 1
-0.377195962873739 1
-0.342047629003297 1
-0.373437011473682 1
0.375868040643562 1
0.335418675090641 1
-0.641769734019143 1
0.170078771208089 1
-0.0991864250745439 1
-0.438857372328341 1
-0.438734407890363 1
-0.583218291240443 1
0.199376347066422 1
0.0979049872310103 1
-0.261276562154689 1
0.277087624354586 1
-0.536324212406517 1
0.172357795555182 1
-0.599583146566547 0
-0.626677136249697 1
0.218288778557579 1
0.442667911465109 1
0.769164878644451 1
0.23565369622134 1
-0.252699947679555 1
0.403310988622626 1
0.296937045875294 1
-0.273904621786801 1
0.472496914581006 1
0.219424178318758 1
0.0589547579642263 1
-0.680953170732896 0
-0.119989079006919 1
-0.126065183798687 1
-0.129790495749245 1
-0.867652763161494 0
0.301300293931671 1
0.169834356294896 1
-0.24256577963391 1
-0.0880425160518353 1
-0.628493592966602 1
0.54062022110635 0
-0.32772887442506 1
0.386795669545098 1
0.132847702810874 1
-0.365819049466708 1
-0.200077520516495 1
0.394449158737749 1
-0.363509425710905 0
0.0520838842476606 1
-0.200613762390961 1
0.153836157163753 1
0.280508435806951 1
-0.363860952754519 1
-0.179899017534258 1
0.0224021241954285 1
0.0277371085578804 1
0.0824921547121105 1
-0.422057340914943 1
0.465078820504803 1
-0.324894761678701 1
-0.638900096690315 1
0.349580987568988 1
-0.0951974723880479 1
0.052537478113062 1
-0.359505867737346 1
0.370956977976804 1
0.525670592608084 1
0.212769291818903 1
0.117439038302531 1
0.0979642078223344 1
-0.291209819770334 1
0.217622555229871 1
0.581760790453412 1
0.452965438864659 1
0.0578027380197139 1
0.0786599606761331 1
0.204578624542248 1
-0.350428625355149 1
0.132086435894963 1
0.441361176198129 1
-0.816506684012036 1
-0.00618155540496616 1
-0.444341464612112 1
0.500395127210705 1
-0.00512561136867212 1
-0.0911595716460594 1
-0.809893656399245 0
-0.375535597300316 1
-0.0602831756982595 1
0.279372936442685 1
-0.354994602723339 0
-0.0615181984551915 1
-0.52977679473798 1
0.229652256017797 1
-0.0187967783207161 1
-0.0629205657998996 1
-0.202386009165787 1
-0.109446657626555 1
0.0395888474832791 1
0.303088686960451 1
0.124780547988709 1
0.201139965879948 1
0.533667908912505 1
-0.0469345947732577 1
0.24277960223918 1
-0.341885651756531 1
-0.126751371605477 1
0.259017971001781 1
0.644937409669587 1
0.81632156426813 0
0.434426046442007 1
-0.167987787104194 1
0.158155796361541 1
0.000820599153874092 1
0.362746252796682 1
0.00688215144952661 1
-0.502210385863256 1
-0.940140881917227 0
0.10401834744464 1
0.392272544207807 1
-0.230266854422839 1
-0.236561451783729 1
0.291072268700668 1
-0.100793297278848 1
0.380906139506877 1
0.309907011671501 1
0.187389848578549 1
-0.699787074357202 1
0.442035121880777 1
0.537083899672799 1
0.186821195619671 1
0.363575773302311 1
-0.121157083208007 1
0.89977240452524 0
0.301846371715408 1
0.980025829100834 0
-0.637523931249475 1
0.476167716917144 1
-0.74170546474123 1
0.00537382872606249 1
0.0265607876721379 1
0.498040752299339 1
0.044613432777937 1
0.115451092262488 1
-0.478601168118512 1
-0.285988901743132 1
0.352665335282028 1
0.559081297701544 1
-0.21737635884977 1
0.44704589778095 1
0.44922893388316 1
-0.0175876735625961 1
-0.281235743856676 1
-0.361779432837634 1
-0.127165334063891 1
0.362208513737901 1
-0.140923984104291 1
-0.171884314594994 1
-0.470914750129094 1
-0.0142811181569286 1
0.67575788112906 1
-0.264504035884531 1
0.127266624382447 1
-0.482686337473493 0
-0.155195786797087 1
0.579794707689392 1
-0.0415114446250761 1
0.24376333642331 1
-1.02772252513411 0
-0.0852134280656276 1
-0.204656004996456 1
0.00342468716092439 1
0.243758672796795 1
0.294717098403778 1
-0.00994458442062666 1
-1.04109701093595 0
0.417743191490581 1
-0.420285731637872 1
0.517636786487549 1
-0.50191996773314 1
0.042592912891031 1
-0.26961653631457 1
0.411584877799769 1
0.503093755921797 1
-0.00510832352335377 1
-0.27846400203667 1
-0.364350899911151 1
0.548400692971821 1
-0.303437424115051 1
0.116443404511405 1
-0.0914016516901623 1
-0.255593309745552 1
-0.305182566955733 1
0.507306708331378 1
0.0665028115855628 1
-0.398314656672195 1
-0.235615351323589 1
0.101843467187804 1
0.0169503647826136 1
0.277592737171989 1
-0.629457721307386 0
-0.0211700747417427 1
-0.0552932008429948 1
0.184853078244079 1
-0.421803062846073 1
0.517473295963142 0
-0.0484749341522019 1
-0.348735001091135 1
0.716144622118172 0
0.910456761089398 0
-0.249166752040027 1
-0.17270510977719 1
0.443089911991764 1
-0.120295752761648 1
-0.354056372831982 1
0.072531282426122 1
-0.09495045444429 1
0.452357464916866 1
0.338063407646729 1
-0.309094361689193 1
0.733569538511531 1
-0.00399690077430875 1
-0.0961117535659761 1
-0.311852320399546 1
-0.189447077579454 1
-0.0578735946874316 1
-0.77462889389851 0
0.112976250618766 1
0.266167909903517 1
-0.849025077148123 0
-0.0777070144244247 1
-0.140631865320007 1
-0.227841007255024 1
-0.101387554066189 1
0.182534753577845 1
0.467031036090597 1
0.0381686608422587 1
0.357512121777767 1
-0.185202034760923 1
-0.172732489391557 1
-0.243455444634927 1
-0.189157211379555 1
0.0403024508109324 1
0.00313143968504321 1
0.537209715209212 0
0.0651975157816138 1
0.308748423233043 1
-0.143949507678019 1
0.271005397112693 1
0.431273222834961 1
-0.00124566448472081 1
0.696498924047847 1
-0.250717592902391 1
0.0296431536332261 1
-0.410938172092048 1
-0.083055743119547 1
0.466992406944631 1
0.175953383093003 1
-0.0760590583532014 1
0.198224319600147 1
0.171627981531319 1
0.153427115043751 1
-0.50918467030582 1
0.0951253622233404 1
0.129564719558188 1
-0.405594178163124 1
-0.642701496097744 1
-0.08416795279071 1
0.326249490786399 1
-0.102134220545164 1
0.149058534833109 1
0.0570501396338608 1
-0.549844643933409 0
-0.62043011753074 1
0.385017204015382 0
0.51394700266111 1
0.0515435495525109 1
0.903929241003344 1
0.0230879987457376 1
0.270222695895097 1
0.0151949170639294 1
0.993715386451265 0
0.454538146860477 1
0.249067138697093 1
0.194950205471268 1
-0.226399104865205 1
-0.0424192202346541 1
-0.84563183793962 1
-0.167105984516878 1
0.127707460821329 1
-0.118980156514336 1
0.15552169811918 1
-0.439021855434581 1
-0.458994087605117 1
-0.351277918359327 1
-0.157897019638231 1
-0.257817493163617 1
-0.798585602893868 0
0.157596141401196 1
-0.0666535408289616 1
0.292688178348574 1
-0.269188878247845 1
0.655510686918764 0
0.251130651159388 1
0.711793543399863 0
-0.0764495607541644 1
0.117881274934174 1
-0.0220593932126864 1
-0.196220139036702 1
-0.272320009205743 1
0.108918287593158 1
-0.0982177858214617 1
-0.0732728410371193 1
-0.0402659058606817 1
-0.482235932349936 1
-0.418786869802709 1
0.0769645427953765 1
0.283504641756486 1
-0.338430572122482 1
-0.10005633224451 1
-0.316544741168989 1
0.491195418044625 1
-0.796362867272179 0
-0.346504935726088 1
0.879433092255268 0
-0.193353855165218 1
-0.174112805817427 1
0.0313343915775417 1
0.543748627540531 0
-0.305481343206485 1
0.328125050794616 1
0.276560853559694 1
0.00249027067141694 1
-0.429644844864994 1
-0.202508993728326 1
-0.458763919719924 1
0.408476184759433 1
-0.0777447826097963 1
0.505581247997317 1
-0.0668450978177226 1
0.0201278388810563 1
-0.481100472349678 0
0.311856365962166 1
0.295300945059332 1
0.0906006779979075 1
-0.380936306624451 1
-0.0696527098754275 1
0.311639413724587 1
0.402062642796085 1
-0.408670266133823 1
0.00872077162926331 1
0.265654211196402 1
0.429469841283089 1
0.0514971821127901 1
-0.488172510618046 1
0.543315996889054 1
-0.059104872873349 1
0.258002412749361 1
0.111036711474403 1
0.0860362720249376 1
0.0545499524699964 1
-0.0229772236239626 1
0.792797465258301 0
0.310270914601399 1
0.056330886138038 1
-0.140084768837655 1
0.158128997029089 1
0.0757200436925506 1
-0.531530730393249 1
-0.0631940612693188 1
0.207264231325645 1
0.473136872701942 1
-0.209668718969857 1
0.232950568625905 1
-0.568316916446238 1
-0.610781769268959 1
0.265402669141978 1
0.724505918006409 1
-0.157797364314272 1
-0.0219282076684658 1
-0.267323891464623 1
-0.107114934439613 1
-0.462795138055723 1
0.16138579583316 1
-0.0193256805731346 1
-0.151176860540687 1
0.220120743111052 1
0.228572317770154 1
0.610737656710431 0
-0.19849616083629 1
-0.298041707904476 1
-0.506231892015236 1
-0.212151251012587 1
0.378197279574329 1
-0.171837341904056 1
-1.23121844843235 0
0.0580051144610523 1
-0.705118594780155 1
0.190952955856805 1
-0.444242843374846 1
0.355800601145129 1
0.409442095998357 1
0.12371266472968 1
0.179942911570468 1
0.355354709060864 1
-0.456824489561623 1
0.0601659878959885 1
-0.355100903146701 1
-0.15713091388357 1
0.168607925032217 1
-0.136054637722036 1
-0.439348476492848 1
-1.08592286983315 0
-0.0358593273841604 1
0.570372498733348 0
0.302950526130647 1
-0.25382751879597 1
0.139062032050135 1
-0.780588999990349 1
0.0967226261460147 1
-0.405802220386445 1
-0.137383378405147 1
-0.39705110069808 1
-0.489852024011142 1
-0.0963222229669789 1
0.385034207087555 1
0.13302496132807 1
0.649991923436331 0
-0.189882396892295 1
-0.274318947235768 1
-0.36157776438502 1
0.00088769006629265 1
0.188514449610863 1
0.11129921444446 1
0.414877124567447 1
0.349924735304541 1
-0.190354276075414 1
-0.0026532111419964 1
0.00339800161889628 1
-0.327387172256281 1
0.0496474346650111 1
0.527917100940645 1
-0.00615436046777897 1
-0.259651612843186 1
0.258822533112242 1
0.444177336246707 1
0.120362255307052 1
-0.961597090222557 0
0.501782413273403 0
0.523146937494238 1
-0.321435212870054 1
-0.32217530246934 1
0.605589025978937 1
-0.0436926270032826 1
0.218729839269948 1
0.217069162508251 1
-0.771451725415611 1
0.0615454918334466 1
-0.611497395758373 1
-0.204406199495204 1
0.0986458639190654 1
-0.213972094924088 1
-0.0278721091108294 1
0.0929146114512306 1
-0.0820155417040142 1
0.435159376088161 1
0.41508386082647 1
0.453370127799055 1
0.357849416329092 1
-0.173806270270765 1
-0.215969723103901 1
-0.0488490241887196 1
-0.309600172868574 1
0.152099744826403 1
0.406223379479898 1
-0.290151176294501 1
0.27918766673003 1
-0.222276371068758 1
0.588706260067142 1
-0.0110705205098877 1
-0.262660305875693 1
-0.59568545252538 1
0.128538055527546 1
0.190285937942259 1
-0.22481169153602 1
0.189907507341211 1
0.142372853823054 1
-0.547631460535799 1
0.277068212770933 1
0.409013868417179 1
0.326943242502028 1
0.11679261661257 1
0.174976979091459 1
0.0993431368614865 1
-0.00215890796116794 1
0.462539219874725 1
-0.981587750893002 0
-0.648842880418895 0
0.0903246547479443 1
0.179608630182387 1
0.538581056576046 1
0.378697787171604 1
-0.360090393085939 1
-0.0278381156679744 1
0.0826576889285779 1
0.0982825741825841 1
0.0240222557168496 1
-0.136103070091086 1
-0.186596905656661 1
-0.0980306104481696 1
-0.180085527991291 1
-0.056343049202554 1
0.372553220528561 1
0.0746613142795707 1
0.362925492303927 1
-0.448584486129304 1
0.373689194537345 1
-0.417855082038748 1
0.516335612451241 0
-0.355657271747516 1
-0.365741513122769 1
-0.444965362822077 1
-0.311321389048592 1
1.09160853216464 0
-0.102690487873524 1
0.300603587452692 1
-0.658772578353309 1
0.162917175381709 1
-0.505280410722097 1
0.504470151894341 1
0.0758061580826929 1
0.415223093982723 1
-0.332962866674001 1
-0.127888796405029 1
1.09385211670038 0
0.232858834858887 1
0.0183651877202907 1
0.697809958853441 1
-0.515035568264556 1
-0.350898487703064 1
-0.143168794709942 1
-0.194901330493308 1
-0.599589196260521 1
-0.0794755407037862 1
-0.0240721491669529 1
0.507800062688137 0
0.362291935977468 1
0.16895763216063 1
0.0766920213468579 1
0.273406615658441 1
-0.511538721919057 1
0.155649457462469 1
0.673976963386279 0
-0.0855379377998763 1
-0.556309535239845 1
-0.322010239473798 1
0.363015624508586 1
-0.0785353283632994 1
-0.524216313924848 1
0.492362921795496 1
0.208536828081803 1
0.684855410842549 0
0.22009679418368 1
0.716821743181848 0
0.236824936838734 1
0.080562747647562 1
0.153557542954102 1
-0.580053949848848 1
-0.260838492353933 1
-0.391559602460087 1
-0.39821711435023 1
0.204294822966637 1
-0.498074392665481 0
0.0929849726641906 1
-0.750485873362827 1
0.616988693625696 1
-0.201563227463719 1
0.384095489848898 1
-0.448746208766598 1
0.0403325491218384 1
-0.115139122728115 1
-0.179511756187099 1
-0.673037709813809 0
-0.248482557201995 1
-0.442098967973458 1
0.658507627782613 1
-0.146008950642259 1
-0.184991352414359 1
0.497071526871277 1
0.71473409838884 1
-0.378062304686703 1
0.347496593199316 0
-0.20712877053077 1
-0.504177017915721 1
0.135881590551199 1
-0.143704088864329 1
0.0126806616143334 1
0.435523751618706 1
0.022774003918261 1
0.413424364443891 1
-0.550581586942053 1
0.562048591482551 1
0.17372516196513 1
-0.429875820041735 1
-0.468587254648975 1
-0.0577764067337744 1
0.726623542479572 1
-0.355771218390277 1
0.402917799003379 1
-0.186193569784684 1
-0.490098164242983 1
-0.148811854186666 1
0.232305569134059 1
-0.420513234251584 1
0.204136545822198 1
-0.207804001880244 1
0.0554661706895798 1
0.378904030592281 1
-0.0942813145767267 1
0.456365169586594 1
-0.00775230888057577 1
-0.345805983358695 1
-0.151221653683578 1
-0.107180220142061 1
0.289455369392969 1
-0.292760728099889 1
0.0911452073479002 1
-0.453286443348283 0
-0.179726609228108 1
0.392294259956805 1
0.0682718433920796 1
0.318739541125214 1
-0.101169887184967 1
0.327293030351943 1
-0.212047466016695 1
0.457755720942538 1
-0.659109718556262 1
0.458363874621631 1
0.115949245950892 1
-0.121163488695784 1
0.205954744906508 1
0.532545674737968 1
0.0241497117920078 1
-1.33893060020961 0
-0.189714510506493 1
0.410656900324542 0
0.255447356816239 1
-0.273974875262193 1
0.871978222846002 1
0.48701959379248 0
-0.317974644896817 1
0.15600923206268 1
0.259451066174972 1
-0.222252187309177 1
-0.134287063174752 1
0.212499460521272 1
-0.0991934503253442 1
-0.340064009409769 1
0.307681882971959 1
-0.091946304318777 1
0.119114305786795 1
-0.360571438761251 0
-0.549917218348297 1
-0.0199152312305068 1
-0.0018036811734104 1
-0.682060683220592 1
0.108415928225057 1
0.148774032198021 1
0.28080510625242 1
-0.0269975801784092 1
-0.354089581637523 1
0.108946234804101 1
0.761454644817499 1
-0.400405555427659 1
-0.34644418364153 1
-0.137526769057419 1
-0.416605590554366 1
0.353925312129549 1
-0.17031725474952 1
-0.303437962316613 1
-0.204931408875331 1
-0.143118584999654 1
-0.052413414745056 1
-0.808259915723395 0
1.07287061296224 0
0.397844356730365 1
0.320585463007602 1
-0.520034497576861 0
-0.526758781131203 1
-0.220859337726362 1
0.099781642153525 1
0.325539989807202 1
-0.535916798296179 1
-0.34525485460749 1
-0.348700266554464 1
0.390428055630871 1
0.279071053312794 1
0.203522781110306 1
0.269196550976613 1
-1.11332178089124 0
-0.234961090259616 1
-0.124446859218559 1
0.634063117799175 0
-0.0349960669289929 1
0.530593396440391 0
-0.227322720829109 1
-0.27286279743212 1
0.334647155121132 1
0.18737634474361 1
-0.528800424256622 1
0.671411326403449 1
-0.218674891521108 1
-0.387267294726505 1
-0.308097667231715 1
-0.419598406454112 1
0.293084470232037 1
-0.0357202815320836 1
-0.00537443860637342 1
0.458390085108168 1
0.365686428129974 1
-0.17603119751199 1
-0.221370653222992 1
0.0930805213607113 1
0.0590854335008173 1
0.162743548570004 1
-0.139091413193266 1
0.276533742890064 1
0.00952719965077351 1
-0.141972693463437 1
0.770965981900411 1
0.789845408159881 1
-0.574141888499803 1
-0.308107757809007 1
-0.606449061024739 0
-0.158591965951025 1
-0.313799232895079 1
0.235238400905214 1
-0.632917635303003 1
0.110412534789308 1
-0.352683466758312 1
-0.220712653834991 1
-0.444734594561708 1
0.213905269541595 1
-0.144591158679218 1
0.0840430705971175 1
-0.723716924084152 0
0.186173778349851 1
0.232996525788221 1
-0.294933163802755 1
0.334417048350878 1
-0.733208697450912 1
0.262339399470115 1
0.0119332474407957 1
0.222927135847199 1
0.442966510035594 1
-0.240629215239634 1
0.170307444191982 1
0.50104559423603 1
-0.499500743508526 1
-0.505141392972996 1
-0.68405472309652 1
0.161474798717911 1
0.356235337367621 1
-0.198144691274647 1
-0.00474724203445218 1
0.249224274729661 1
-0.2886214094884 1
-0.169201717798461 1
-0.213093738625384 1
0.465272523734439 1
0.554804817729155 1
0.0763349163784631 1
-0.432932986565296 1
-0.851561403447084 0
-0.273421709981795 1
0.369408540484287 1
0.394849354673502 1
-0.622747398131317 1
-0.952097748461798 0
0.479912189270915 0
0.712026195044244 0
0.425672607636021 1
0.334470031182245 1
-0.622064864056871 0
-0.39632108317924 1
-0.290833968803488 1
-0.138317848959584 1
-0.123590834237156 1
0.168274131903184 1
0.228683551108554 1
-0.267334155088763 1
0.434476528622289 1
-0.0245336188296119 1
0.137603288054484 1
0.283860907413289 1
0.209967284744829 1
-0.730044177483482 1
-0.00446137568871403 1
0.16844342088985 1
0.664118131742222 1
0.65662395697062 0
-0.659756748740815 1
0.0628447410113372 1
0.334229865366476 1
0.237340793648215 1
-0.489348155890499 1
-0.584689824881284 1
-0.322664535697327 1
-0.00655992384972075 1
0.307564675242135 1
0.161497359686984 1
-0.0809937631364772 1
-0.302048033557292 1
-0.108833721191918 1
0.354074704706198 1
-0.40857011060252 1
-0.191161738101535 1
-0.167890845638283 1
0.0844748236118493 1
0.596507138651937 1
0.216733909895978 1
0.0785082993721135 1
-0.387188055943005 1
0.0718093332225922 1
-0.345774659117912 1
-0.530145801948683 1
0.467175654320997 1
-0.231905071222392 1
-0.0245442236549165 1
-0.453318668205316 1
0.213907301227477 1
-0.21194667138504 1
0.179157247729536 1
0.695598604371802 0
-0.0430137671976082 1
-0.443730704808097 1
0.564940028937262 1
0.152819640126273 1
0.307335837691498 1
0.336438582023875 1
0.313904023037131 1
-0.0380782755143341 1
-0.285823110327177 1
0.474650535622967 1
0.373283427638986 1
0.135056918076481 1
0.288138951773955 1
-0.50275453695594 1
-0.313313833825156 1
0.265421497096045 1
-0.0107044097939991 1
-0.075017417365163 1
0.322417384893593 1
-0.392543252068766 1
-0.36026431608981 1
-0.061370843928987 1
0.511516674093179 1
-0.0564306552054409 1
0.394865645152202 1
-0.0939123168673442 1
0.0964756031598506 1
0.167250526435651 1
-0.153297624427821 1
0.0635701528119804 1
0.517191704849269 1
-0.450722640218776 1
-0.252312508951017 1
0.0125410163165015 1
-0.215811561229923 1
-0.0620976878252291 1
0.249397973596161 1
-0.468897377176269 1
0.178445680091962 1
0.577500840059812 0
0.232844609484524 1
0.315717775248764 1
-0.57471436421357 1
-0.253436417152182 1
-0.0778535558083799 1
-0.0535521666997132 1
-0.0720135143867637 1
-0.310285075375384 1
0.407676999489069 1
0.0985051331282224 1
0.0858434987845607 1
-0.458133481460184 1
0.125940273975843 1
-0.36915066483324 1
0.284412632253836 1
-0.460519417076028 1
-0.213096732162334 1
-0.651452203499185 1
0.497709541317753 0
-0.29435863766488 1
0.152659166655933 1
0.0800400066810801 1
0.0557537471262869 1
0.257366436681395 1
-0.267935220528447 1
-0.162932915012578 1
-0.14159219335745 1
0.130220960146084 1
0.134272561359435 1
-0.251721263575505 1
-0.344965276107598 1
0.701304672807194 1
-0.0589735669980599 1
-0.0819094067758574 1
-0.138415429577658 1
0.269799567555977 1
-0.201815337930359 1
-0.69430548044936 1
-0.526894889475625 1
-0.413572081147775 1
-0.377241472255003 1
-0.13168766864961 1
0.341219747285276 1
-0.0683976002566431 1
0.28413646260544 1
0.388460611960734 1
0.224729251279851 1
0.00782403771747278 1
0.284498419748011 1
-0.381044596956616 1
0.16466564763796 1
0.222078119273221 1
-0.273470008731272 1
-0.142110975276005 1
0.434898252053981 1
-0.143433967665574 1
0.0994213741571384 1
-0.44186761334278 1
0.403065445087683 1
-0.252565996545709 1
0.0287471666224221 1
-0.305729730377173 1
0.0307524162562712 1
0.185130954618 1
-0.259292423536095 1
0.191868127932204 1
0.302708982742979 1
-0.19209938699907 1
-0.341792907024805 1
-0.00639469390685965 1
-0.107834224967279 1
0.426031239928332 1
-0.191499383726173 1
0.09024981451915 1
-0.190498256877161 1
-0.22366757021543 1
0.411405161667035 1
0.36705793799037 1
0.243894526560774 1
0.0113934761146305 1
-0.645393827380994 1
-0.119479698963937 1
0.0282860641657302 1
0.461445433309193 1
0.727253477011125 1
0.2571814260196 1
0.664419847937669 1
0.101741057233249 1
-0.270697578867754 1
0.335793862682941 1
0.127990516253533 1
0.364766807152154 1
0.78138215584934 0
-0.0525648109067909 1
0.415349753092226 1
0.877724297727075 0
-0.273570677615044 1
-0.386100499428019 1
0.507925065127168 1
-0.315879648854944 1
0.241316613091267 1
-0.0105572304115996 1
-0.76189047039174 0
-0.083294728748993 1
-0.401097457727061 1
-0.398679762964205 1
1.00096819142058 0
0.115673000299067 1
-0.167839086205789 1
-0.160777509109385 1
0.119341455364957 1
0.754257626531218 0
0.0950714737257703 1
-0.121202287213407 1
0.279411316093801 1
-0.076652778779898 1
0.0774297677617813 1
-0.546484297636228 1
-0.211922440898986 1
-0.637437704547245 1
-0.596635656916058 0
0.464277643856946 1
0.324204350807465 1
-0.269785267482036 1
-0.104150342278492 1
0.577150581365489 1
0.210801670766583 1
0.36799716781761 1
0.0935252242933561 1
-0.338805968191352 1
0.12953725512641 1
-0.269551422413197 1
-0.37879043957701 1
0.499736069108246 1
0.453394763473448 1
-0.449296216569364 1
0.493021580214595 1
0.13538732621872 1
-0.0101497486748397 1
0.174133276782059 1
-0.586971212232928 0
-0.338001959982434 1
0.394924376044429 1
0.0243950899150263 1
0.333954996605957 1
-0.107749750851983 1
-0.297718678594554 1
0.0140274703672105 1
0.777076403724246 1
-0.727439563936341 1
-0.0270029163421042 1
-0.109465981338606 1
0.516539107576681 1
-0.382164802678442 1
-0.31916579579923 1
0.164113466468915 1
0.464139216542452 1
-0.143469003539597 1
-0.0747778174390527 1
0.121912944168036 1
-0.19578485649171 1
-0.26368539388746 1
-0.252781991223239 1
-0.0858761936589847 1
0.224364042173268 1
0.143060552413832 1
0.10658179031179 1
0.162413925914237 1
0.0928964994278538 1
-0.252874845188517 1
0.801321633496907 0
-0.182851963090064 1
0.341127579144135 1
0.236274540151398 1
-0.198950872794686 1
0.0083399515353442 1
0.143122113417671 1
0.175302444488244 1
-0.320183339676775 1
-0.474003249901069 1
0.69588573073346 1
0.517300494636255 1
-0.308046868582651 1
0.038916978545527 1
0.384076328660266 1
-0.376858467709462 1
0.162562648165653 1
0.319416921911194 1
-0.577923686232986 1
0.167144310069665 1
0.3651455850685 1
0.202255397494502 1
0.673344941864293 0
-0.233605526336718 1
-0.427914700796772 1
-0.336659304822238 1
0.905724004974235 1
-0.552336204838158 1
-0.376254735439075 1
-0.222034575123154 1
0.442215659772254 1
0.530254206101775 1
0.0820682466246379 1
0.175183899790497 1
0.275635966432032 1
0.0155638755566655 1
-0.067011803350479 1
-0.191598195008014 1
0.0573047199417988 1
0.507738747133403 1
-0.0953854030154499 1
-0.052663853531907 1
0.0599901660783221 1
-0.0647373400846158 1
0.188170001485527 1
0.177937696634121 1
0.225343944517888 1
-0.442734191702228 1
-0.348169327972993 1
0.17332817725625 1
-0.215463986076587 1
-0.175839588647799 1
-0.216266860403272 1
-0.147768866252708 1
0.206584815321657 1
0.166520837330077 1
-0.216486501491309 1
0.140384714827514 1
0.245345546156621 1
0.109456043098471 1
0.155545274585834 1
-0.37076942464284 1
-0.177520764949159 1
0.135300834741449 1
-0.0536800418645889 1
0.0844842746634022 1
0.428336732339461 1
-0.237251588158677 1
0.177311445499007 1
0.223913569684379 1
-0.314208984567157 1
-0.953428900678058 0
0.02839488371476 1
-0.0390623982213792 1
-0.55216625226474 0
-0.00524531236529141 1
-0.0142361545817056 1
0.461595093628288 1
-0.326398936126111 1
0.563726347049027 1
-0.0754880274380178 1
0.423982553953715 1
-0.022896485620954 1
-0.596563534827938 1
-0.0879123364702676 1
0.133001157275273 1
0.290268360686985 1
-0.291686146607231 1
-0.61107205445011 1
0.120758498986083 1
-0.249035109950389 1
-0.218250594980825 1
-0.436610667073388 1
-0.304159708930803 1
0.240438659022659 1
-0.0239327520463343 1
-0.0048223203407734 1
-0.00474273287318044 1
-0.307763465431863 1
0.0675501572028519 1
0.0206500661587179 1
0.28893786920834 1
-0.202535750365933 1
0.404286645707191 1
-0.467632611399319 1
0.884970027770821 1
0.221608494987238 1
0.288622972007264 1
0.544166537536335 1
-0.0400541486182844 1
-0.705891206757855 1
-0.199684276486095 1
0.191994913477622 1
0.404787501770836 1
-0.266943351378373 1
0.312103366149077 1
-0.0968208573842259 1
-0.0244595863454985 1
-0.440811408465339 1
-0.589590664205444 1
-0.345297854443536 1
-0.172748901217319 1
-0.136023533102409 1
0.178939933895923 1
-0.459127914105848 1
-0.46114209918536 1
-0.028576814513553 1
-0.906826769166421 0
0.709677860284972 1
-0.546269184583787 1
0.0940753191611378 1
0.00171359372525514 1
0.199847798141404 1
0.330357077433451 1
0.280331069806532 1
0.48164493878243 1
-0.360409664732285 1
0.292178595588106 1
0.0515242053293005 1
0.31486133386962 1
0.0318728873460167 1
0.0873899527016839 1
0.211629945620247 1
-0.0391917714489129 1
-0.656858113102035 0
0.165724526675822 1
0.596470209607415 1
0.286134833837047 1
0.464945205311421 1
0.402574181366466 1
-0.57889240601941 0
0.303703987395288 1
-0.0223922976450784 1
0.438313031926179 1
0.0353718378076269 1
-0.195347138434147 1
0.434192506670411 1
0.611832128592002 1
0.139839766200254 1
-0.157603959568043 1
0.194586164535434 1
-0.176011455330159 1
-0.5261675762738 0
0.451014132107765 1
0.782056741043536 0
0.415769702266244 1
-0.53107187794417 1
-0.411857725137783 1
-0.278904598645448 1
0.486522236243088 1
-0.602030826340733 1
0.559560772812445 1
-0.557004069217304 0
-0.296932171759945 1
-0.602459148086824 0
-0.333172450907212 1
-0.00191996687288626 1
0.737296532356381 1
-0.465508382723658 1
0.263763992512328 1
0.301560393727689 1
-0.49529140936225 1
0.144980955040451 1
-0.0014355184124126 1
-0.245143144083461 1
-0.092070096648374 1
-0.774392937750925 0
-0.463316134050375 1
0.614647223143746 0
0.237225583782249 1
0.164377133223191 1
-0.102166658549885 1
0.625646036123673 1
0.246922613825064 1
-0.364685736875707 1
-0.0934494662244018 1
-0.304617701125192 1
0.0237702982524749 1
-0.780379992999648 0
0.477814112423806 1
-0.0785173438899687 1
0.187738177486929 1
-0.411670449127024 1
-0.22350697147971 1
-0.00896285054044246 1
1.063115432299 0
0.249592790743722 1
-0.104746131209695 1
-0.515958350466705 1
0.149252441455473 1
0.966929854685828 0
-0.0655174221717241 1
0.00668336490517404 1
0.109618871482207 1
-0.578040213867621 1
-0.0228367180438516 1
0.15576126382049 1
-0.347135088393066 1
-0.724755625026149 1
0.121896676154831 1
0.295433041687599 1
-0.131380260197045 1
0.800027418974794 0
-0.394597943822464 1
0.00593984188277377 1
0.413652527688947 1
-0.114688787533692 1
-0.350352373511598 1
-0.474463440229775 1
0.631824911093284 1
0.876519949695015 0
0.0914422144654999 1
0.404685773038703 1
-0.522236593879622 1
0.0865679504511093 1
0.50675392424351 1
-0.0164709017753437 1
-0.180599069734657 1
0.38963105697163 1
0.254121605403594 1
-0.274994354687981 1
-0.314306993497318 1
0.186696098052768 1
-0.683406621798663 1
-0.0383085665991028 1
0.996032254932541 0
-0.305653894794324 1
0.23160458943306 1
-0.352743576806819 1
-0.0104071111085294 1
0.620150333622107 1
0.510727147183828 1
-0.21405383842688 1
0.00971810368775891 1
0.531356981655331 0
0.234484455341494 1
-0.704817959338329 1
-0.793920899944325 0
0.145635350521997 1
-0.0407728104977508 1
0.601543709195557 1
0.393409519862141 1
0.574408212637405 1
-0.172282135467919 1
-0.17987184297725 1
-0.0769209734357971 1
0.162513984977394 1
0.575351820854469 0
-0.153089486681901 1
0.139211146415096 1
-0.142885612353247 1
-0.927692101674728 0
-0.353398892191047 1
0.353995259849728 1
-0.165368018490904 1
0.0799532965105541 1
0.659385372094613 0
0.119321654481953 1
-0.617229921320801 0
-0.0597308603046516 1
-0.0698407675571645 1
0.105205805120006 1
-0.124856990043756 1
-0.50846258696535 1
-0.307442931219258 0
0.183230381416821 1
-0.172046290574271 1
0.280098881622847 1
-0.661054282568515 0
0.571671357758077 1
-0.147759763532536 1
0.465493854385597 1
-0.160362018646494 1
-0.0394961281907251 1
0.845234259180635 0
-0.324040389089472 1
-0.683792061019482 1
0.0560590947278623 1
0.459693926663212 1
-0.500529284019817 1
0.382763306382413 1
-0.309259235522383 1
-0.0581184962637842 1
-0.456515578917048 1
0.465677783824779 1
0.165670443633417 1
0.506877916792915 1
-0.2774728820548 1
-0.107517469669226 1
-0.173795356871097 1
-0.115033918473654 1
0.0955723267577095 1
-0.23348227501989 1
0.319578071769274 1
0.18020845984291 1
-0.261538192328277 1
-0.112943777651988 1
0.349153633555219 1
0.406439100190201 1
-0.0627007076533638 1
0.148942422755973 1
-0.183401308332488 1
0.641168040233389 1
0.397262833049537 1
-0.391302283826913 1
-0.177848796943463 1
0.426612681851543 1
-0.378121919751037 1
-0.0803135500501358 1
0.0398187616134133 1
0.0813221580780852 1
0.469956038964895 1
0.361741321557136 1
0.032631700351275 1
-0.174869136792553 1
0.789112735673928 1
0.242216010078471 1
-0.392184476205158 1
0.0648413518142877 1
0.190983966314282 1
-0.243755294278551 1
-0.432655785767672 1
0.0669406399377161 1
0.63163555044434 1
0.268151285006069 1
-0.438849522958686 1
-0.381692239064507 1
0.262010181679279 1
-0.786145666147688 1
-0.161887521799408 1
-0.286316176854915 1
0.205590614586915 1
-0.0360997519482872 1
0.207368479638248 1
0.357747654404059 1
0.372030845645 0
0.268402458676488 1
-0.0492400089294071 1
-0.0194640611902695 1
-0.178332658038602 1
0.311802190059061 1
0.105772171417712 1
0.336775247883488 1
-0.963168446586748 0
0.582514584742734 1
-0.379181529197243 1
0.20712371749826 1
-0.0149703236756888 1
-0.358061295847502 1
-0.0218634477079827 1
0.243118661087685 1
0.197655281378532 1
0.0789001015543419 1
0.791057028122144 0
-0.202175771267755 1
-0.863195476732623 1
-0.687014015335053 0
-0.0416341655113112 1
-0.129178332603752 1
1.02935325092458 0
-0.712039795978248 1
-0.250833140557211 1
-0.194646616859684 1
-0.301808220520675 1
0.207654458980368 1
-0.67004245104529 1
-0.810547953835937 0
0.139334376166052 1
-0.518439689925055 1
0.461183689189689 1
0.00295918558229422 1
-0.0872016655603817 1
0.627378474327786 1
0.270609328748279 1
0.213122609469127 1
0.149600790434515 1
-0.695144827679456 0
-0.424674976391625 1
0.182087151317064 1
-0.134030482075485 1
-0.207463754613879 1
0.0578690565435794 1
-0.411039515361726 1
-0.255134177551319 1
0.512926969762175 1
0.0208955939508774 1
0.0273703726493966 1
-0.0235611418002777 1
-0.60744974400148 1
-0.574636200061721 0
-0.0567073792214883 1
0.162844247429504 1
0.00702775245703721 1
-0.399085236350179 1
-0.103277569929593 1
0.341349531350692 1
0.499304611395328 0
-0.397188494368196 1
-0.290355259558702 1
0.341125276862293 1
-0.0491165890617875 1
0.272939824435943 1
0.0117840355432487 1
0.402589747781205 0
1.04517870101672 0
0.347538632537765 1
-0.523775186245874 0
0.193977731217573 1
-0.082559559880119 1
-0.0441711683282243 1
0.290954220061658 1
0.109155766673221 1
0.186776434035166 1
0.405523334135109 1
-0.356548533766842 1
0.472282915687296 1
-0.21125830959483 1
0.0755951853176574 1
-0.116589706892558 1
0.574654530315974 1
-0.0263115450901305 1
-0.334240886990751 1
0.319423454106452 1
-0.222559233748522 1
0.383906244507078 1
0.270925996381446 1
0.173552535971975 1
0.12811415135888 1
0.386798477658746 1
0.195229347883392 1
0.165163879191012 1
0.151618150713882 1
0.109418245754129 1
0.492744728238281 1
-0.308307758270899 1
1.01946347243392 0
-0.0840797689142953 1
0.745952168506236 1
-0.421109356157079 1
0.0181507294454733 1
-0.362352437042441 1
-0.0658104286283564 1
-0.409111020569917 1
-0.36837440586519 1
-0.580861809898642 0
0.017836757678098 1
-0.580200732131614 1
0.159572522649766 1
0.292092287231723 1
-0.191390897290567 1
0.111296307721624 1
-0.433074504032017 1
0.250643896972476 1
0.659220493816989 1
-0.760736875631107 0
-0.461043917164717 1
0.0413646074564862 1
0.331587430465313 1
-0.551700070398484 1
-0.347960105643249 1
0.151367195241358 1
0.163296822569221 1
-0.792552339538529 0
-0.0905615987392547 1
0.625999449290996 1
0.112090046179147 1
-0.254798878871385 1
-0.15330821079234 1
-0.0374053061884031 1
-0.831116729371399 1
-0.0980753416684135 1
0.815392476439473 0
-0.835727505254755 0
-0.0595643025890445 1
0.868949449269553 0
-0.0102190795839543 1
0.876630296168665 0
-0.184626414148194 1
-0.24708120447171 1
0.491424886918741 1
0.161284657229795 1
0.635637462088797 0
0.222263114011815 1
-0.358666123243728 1
-0.737897196243236 1
0.11310397434459 1
-0.293502532729323 1
0.611900205202154 0
-0.638459467538481 0
0.039951892897406 1
0.430470415685181 1
0.348695685799602 1
0.576663296334721 1
0.0106638517332534 1
0.37055650092759 1
0.245961584947708 1
0.301455583873406 1
0.264990964555922 1
-0.20246328822092 1
0.200622409396617 1
0.396724657763926 1
-0.075825294006781 1
0.137344322319649 1
-0.266002934194877 1
0.494168858125766 0
0.645209952750222 1
-0.0389559459074278 1
0.0973258002657808 1
0.150085443375186 1
0.201146337981646 1
-0.0343302420980265 1
-0.473542295452972 1
-0.365773851742195 1
0.154964111197188 1
-0.428653928709966 1
0.532574904728326 1
0.231915192253504 1
-0.297991410123015 1
-0.606042395764792 1
-0.00445566845309429 1
-0.43915123932948 1
0.0203527578896472 1
-0.320528331291238 1
-0.432506816063056 1
0.702171315958899 0
0.117043874976871 1
-0.716522358492088 0
0.112999787766523 1
0.505108325483692 1
-0.289342401314059 1
-0.744909358287615 0
-0.217960603100649 1
-0.272020505160664 1
0.284220725155234 1
-0.294173846194989 1
-0.280437580990725 1
0.185081475672632 1
0.69701583706767 1
0.0735290054681078 1
-0.232327111621715 1
-0.0340146300476832 1
0.220139176648649 1
-0.239913463209279 1
0.190897544316692 1
1.06680188514991 0
0.80829666020034 0
-0.358756246819609 1
0.30253314596846 1
-0.0189500157531547 1
0.76798501294566 1
0.586723547505883 1
-0.0923143823911569 1
-0.286628552377516 1
-0.300159782956187 1
-0.247647483842764 1
0.122125673856483 1
0.322486898979205 1
0.223035813027789 1
0.14484296847125 1
-0.35987479781675 1
0.118462618157182 1
0.195920997494616 1
0.00641895103906001 1
0.0316694298357852 1
-0.718857787186631 1
-0.177801324496343 1
0.416142242761199 1
-0.333086977541666 1
-0.0580826703606442 1
0.0296439348093063 1
-0.118627386801798 1
-0.199779644543269 1
0.310117866323994 1
0.256728936894046 1
0.163088778008235 1
0.216019075900586 1
0.469899776249803 1
-0.464573150610917 1
-0.0813331927352599 1
0.301857333719588 1
0.132725735671704 1
0.103601766221939 1
-0.296628947834094 1
0.216063585016229 1
0.13068777453589 1
0.0111507405842435 1
-0.738460274099282 1
-0.141036149935465 1
0.270417905620764 1
0.254103682249332 1
0.297162100648482 1
0.271459433688454 1
-0.404995243507288 1
-0.192955302402599 1
-0.311113749130063 1
-0.282481727683609 1
-0.0758754716747534 1
-0.104756257953805 1
0.467810655920221 1
-0.0449187155876587 1
0.337640918818722 1
0.412530496377831 1
-0.182770877813676 1
0.0155625347389149 1
-0.125950703650765 1
0.432077353708516 1
-0.0619583774253205 1
-0.289956353850871 1
0.201828024686935 1
-0.513453267544398 1
0.228279386706197 1
0.101976613733452 1
-0.0294033068106166 1
-0.459612148308197 1
-0.639120007039698 0
0.110176904694559 1
0.878590077159451 0
-0.581604390563375 0
-0.26217664712582 1
-0.0309751312536287 1
-0.050044183332249 1
-0.680558335860314 0
0.16418484453759 1
0.361750741172518 1
-0.0446491043253717 1
-0.304480278823586 1
0.137433080544689 1
-0.0455258720050602 1
0.613104469976783 1
0.0911945644043812 1
0.0131874390922966 1
0.866900831714345 0
0.0162211849581619 1
0.363350220288735 1
-0.0675764676799815 1
-0.00577881958787317 1
-0.22916562078531 1
0.516010349721344 0
0.0839760685304737 1
0.303417490456157 1
-0.102045410161682 1
-0.491847525086148 1
0.408788231727405 1
0.0163676249941228 1
-0.186389838273616 1
-0.0901682701602732 1
-0.0265040799050695 1
0.247800875895173 1
-0.250061557741965 1
-0.353017131814058 1
-0.158448443060096 1
-0.808897710832085 0
0.0678502031327028 1
-0.0293078878730338 1
-0.13261817145078 1
-0.523894182633102 1
-0.205412639922691 1
-0.0919033745295566 1
0.550413935778354 0
0.474036440461672 1
-0.539702924465708 1
0.491166263700189 1
0.87905193710692 0
-0.451608354741169 1
-0.286442721318311 1
-0.955981332541251 0
-0.163539663027594 1
0.166363958482434 1
-0.378807529103953 1
0.0458927978047052 1
-0.11958719970559 1
0.286065373784621 1
0.341645937416385 1
0.700067833609715 1
0.569876033651067 1
0.375852792359944 1
-0.1382417642064 1
0.209817413367214 1
0.220216822042193 1
-0.872190263282011 0
0.543460580710345 1
0.103679079403701 1
0.122741428311372 1
-0.52290507767204 1
-0.486254359665832 1
-1.19869748015038 0
0.182594731606061 1
-0.410267149650159 0
-0.239426941455699 1
-0.368390776433999 1
0.0977365600598085 1
-0.0183721009525921 1
0.439466666181663 1
-0.0307536601328254 1
0.23225134485819 1
0.277054268965048 1
-0.640511629505701 0
0.0108655302003668 1
-0.132636668978208 1
-0.0673777722595288 1
0.952416540698252 0
0.070962184562073 1
-0.389853659503877 1
0.667701325547089 1
-0.322629087814096 1
0.386793736151397 1
0.361551930906994 1
0.112233140429189 1
0.281525156595354 1
0.76802038755229 0
0.48118400095859 1
0.0263133460747664 1
0.304041195402993 1
-0.311414810441163 1
0.180908575720068 1
0.0982878616645562 1
0.322999137732221 1
0.0726050798547624 1
-0.0967045075565086 1
-0.51505567317563 1
0.282192626367884 1
-0.374983983613792 1
-0.165891838027809 1
-0.177548014596801 1
-0.320874138827407 1
-0.294060515319672 1
-0.17017876202118 1
-0.236054828046439 1
-0.39417574447927 1
-0.301099501572902 1
-0.437483283306824 1
-0.382841092783089 1
0.0498426891096048 1
0.45931788497778 1
0.39496309604035 1
-0.432885822194915 1
-0.00039553142992043 1
0.00266602484940032 1
-0.0431086369767216 1
0.113016734910299 1
0.275850927804506 1
-0.482528274890385 1
0.447403901910533 1
0.776266662969825 1
-0.0826334202230792 1
-0.144591386909891 1
-0.23013385973356 1
-0.47151326772737 1
0.150251998693123 1
0.482084775638484 1
-0.921365169911532 0
0.121126695234715 1
-0.394302892607668 1
0.340911003649499 1
-0.272731467336444 1
-0.22821621873117 1
0.349552900090262 1
0.348423286077676 1
0.277765345924748 1
0.119828795662859 1
-0.592982043050601 0
0.329179403158307 1
-0.594258871863756 1
-0.309102285055596 1
-0.0152194187453991 1
-1.02319866737918 0
0.277555138847815 1
0.503537971717513 1
0.102415093412117 1
0.350274413336824 1
-0.266607025849295 1
0.171297365023364 1
-0.667101229791346 1
-0.453518907912557 1
0.285519170749997 1
0.175277385316092 1
-0.248180992612378 1
0.228503285018459 1
-0.603970419940025 1
0.178244626176333 1
-0.171369405834327 1
-0.153326522634559 1
-0.100078181974334 1
0.0633415710859109 1
0.0102007154159158 1
0.253900384454298 1
0.225596190316931 1
0.363636117184454 1
0.277796703863176 1
-0.463191879586971 1
0.450231438761658 1
0.476363366295369 1
-0.276977049308447 1
0.000374920454214916 1
0.136299190791464 1
0.272857206550208 1
-0.248656471373314 1
0.0342493710793159 1
0.505227652652576 1
-0.649519776863381 1
-0.496566096248721 1
0.0313208948369164 1
0.147134946484882 1
1.02268240204338 0
0.0459465202751483 1
0.720087002564409 1
0.26351438048435 1
0.154497702698961 1
-0.0374458091384372 1
0.466480389343171 1
-0.118499858042614 1
0.487049383375449 1
0.186617273510928 1
0.710615764212072 1
0.179355205163785 1
-0.0219389035088476 1
0.407046460012844 1
0.399026202905507 1
0.0591461053137599 1
-0.165939157912492 1
0.381028633148263 1
0.753336888924997 1
0.525670462529764 1
-0.359362171653288 1
-0.682614070911313 1
-0.421111315044383 1
0.539664642579019 1
-0.154882249344879 1
-0.141507647447494 1
0.13546490350301 1
0.240455168198194 1
-0.1977730409758 1
-0.225334228679991 1
-0.472727742551609 1
-0.00619097324091779 1
-0.177580966911877 1
0.131706835938384 1
0.468011838629358 1
-0.210770500086917 1
0.00540348071653596 1
0.0200085257337842 1
0.648873341040145 0
-0.620930994926776 1
0.62877379058295 1
-0.63007020829464 1
0.6056483931039 1
-0.370385015648735 1
0.594697085312424 0
-0.220128921916931 1
-0.906790508312699 0
-0.615327943106317 0
0.351971215712885 1
-0.0930683856871789 1
0.122265460132075 1
0.999009919665417 0
0.291561137011208 1
0.290652024665012 1
0.428478809038996 1
-0.284033423282302 1
0.37685042340438 1
-0.05912499781998 1
0.0901325756945717 1
0.181676296802245 1
-0.0623988173557164 1
1.03817906556784 0
-0.205417433076851 1
-0.875616773643714 0
0.0313111019638362 1
-0.149876311816168 1
-0.511138712973317 1
-0.436113153038112 1
-0.0168735485458588 1
-0.445973710542525 1
-0.256704534845802 1
-0.727971396939156 0
-0.336067231784702 1
0.102272789449337 1
0.0972668277515112 1
0.232530378759729 1
0.539102372565549 1
-0.0894227559223385 1
-0.286644582196045 1
1.10847903912818 0
0.208444147513304 1
-0.65262596274313 0
-0.122786825419475 1
-0.491639556324859 1
0.00692106508202808 1
-0.175765114315342 1
-0.112246878655232 1
0.722849120730632 0
0.373905986488199 1
0.284238111782998 1
0.160248644571361 1
-0.411097691312226 1
0.124778664257328 1
-0.123702801349112 1
0.00155828393096892 1
-0.124898368100835 1
-0.35310040834968 1
-1.20044192064571 0
-0.00892056689099884 1
0.213674884698842 1
-0.693958297570183 0
-0.270550272753375 1
-0.0686756109742807 1
-0.0422204283272307 1
-0.210281667687452 1
-0.574358028708 1
0.167015001853138 1
0.0259845651090794 1
-0.584530571694666 1
-0.521320921055398 1
0.105049681171512 1
0.155966116753472 1
0.640167043627339 1
-0.536589962712459 0
0.557520877789966 1
0.544616077056418 1
0.470850480270119 1
-0.351919520071399 1
-0.286198628348374 1
-0.229903728091194 1
-0.169269029084773 1
-0.264438057226717 1
0.28348265029554 1
0.0420408051433192 1
0.00808731592553143 1
0.0311025376432384 1
-0.0253512045496435 1
-0.669172259760679 0
-0.920438937030226 1
-0.713461038706982 1
-0.224934452309845 1
-0.447240980416106 1
-0.0891150560595742 1
0.804049704074502 1
-0.195795951121781 1
-0.245687395760455 1
-0.382798869647024 1
-0.0023155875790207 1
1.23777984669333 0
0.151486663932592 1
-0.198379195799511 1
0.148562222342419 1
-0.323040414543422 1
0.559493442056774 1
0.0848157203216706 1
-0.0103981186806729 1
0.200931347844375 1
0.142735486437644 1
-0.162169772217572 1
-0.250467122281811 1
0.149095465158246 1
0.588256233359314 0
-0.251060062891384 1
0.158882924862361 1
-0.451421584840411 1
0.322785819620122 1
0.0913977367903218 1
0.216638229529034 1
0.161402104466309 1
-0.523511418009622 1
-0.146894852244361 1
-0.0958166380684821 1
-0.32679668953866 1
-0.436253080090062 1
-0.213572196619243 1
-0.55283027801701 1
0.790553595349461 0
0.117199684268748 1
0.338363878806016 1
0.104627080301363 1
0.264844686741321 1
-0.799500077126252 0
-0.276182117382436 1
0.344579763920791 1
0.0583340182023169 1
0.446916542665865 0
0.322874096835128 1
-0.155832790800798 1
-0.136959376121404 1
-0.965898555372847 0
-0.781851044670948 0
0.291560247188498 1
-0.276652062307291 1
0.162943944482977 1
-0.245402907972473 1
-0.171664188574374 1
-0.0889368238489389 1
-1.11922554143879 0
-0.431238372626646 1
0.218366367794373 1
-0.184787195484296 1
-0.130102942729601 1
0.0758213478058786 1
0.1966619545137 1
-0.184301699629991 1
-0.424546907904656 1
0.887466293406587 0
0.534678816851379 1
-0.127845710462382 1
-0.143473770493876 1
-0.0297463827643212 1
-0.286656639307937 1
0.0124585316624393 1
0.0287853327371584 1
0.288199328910159 1
0.318176422628816 1
-0.105450512376238 1
0.581002403710173 1
-0.172077518387812 1
-0.504037133931928 1
-0.428303449538293 1
-0.221253613170011 1
-0.432454759444865 1
0.37792255778405 1
0.162081509089717 1
0.243995627020277 1
-0.204579781128668 1
0.306416845174018 1
0.781901038670367 1
-0.657354676801291 0
0.242141235893414 1
0.282290673212559 1
-0.248993724326817 1
-0.3385952201237 1
0.619819090433215 1
0.520278508485205 1
-0.760561874110898 1
-0.250134889354288 1
0.012348596439786 1
-0.294933618306234 1
-0.437453693190822 1
-1.12574412333189 0
0.526890787735995 0
0.576435686339494 1
-0.952818118061029 0
0.152359736702776 1
-0.399512162068289 1
0.131243138134002 1
-1.02146101778019 0
0.173810584812589 1
0.342706254020478 1
0.171586970193156 1
-0.37966643757613 1
-0.575023421095377 1
0.305838743007399 1
-0.734893085358348 0
0.197756211904141 1
0.168621512669409 1
-0.309523535577348 1
0.344521954627066 1
-0.823658155346569 1
-0.350035444733522 1
-0.289875454348013 1
-0.0778808702527375 1
0.00541977213869523 1
0.142035528979184 1
-0.730815445532939 1
-0.488276153242838 0
0.0508439598662977 1
0.0493303119349824 1
0.527629170681014 0
0.020848912116217 1
0.161996625201181 1
-0.289284097717734 1
0.286033749761647 1
-0.0293866769314887 1
-0.416817489145699 1
0.0346159777556764 1
0.763291842913104 0
0.315252768477543 1
-0.348750896351464 1
-0.0803051190124807 1
-0.618330199613177 1
0.102156234557345 1
-0.0133187505980356 1
0.652464831230672 0
0.075872759364725 1
-0.333656860740996 1
0.0720200201630146 1
0.845658018076415 0
0.156756764025888 1
0.317825144041715 1
-0.345432254529054 1
-0.234650188640644 1
-0.0881720477811504 1
-0.665387056771867 1
-0.986837361219352 0
-0.663347953624084 1
0.0848417148807505 1
-0.294750760303757 1
-0.345992275205187 1
0.330268258355832 1
0.799976107054189 1
0.0293422730919314 1
-0.117007695499094 1
0.138147182510693 1
0.196963035059019 1
-0.49769249522426 0
-0.337064192070581 1
-0.689017471511237 0
0.524028463023295 0
-0.225346856627444 1
-0.519810492547996 1
-0.434923153495074 1
0.437987374892549 1
0.505330004471703 1
-0.0765922351716437 1
0.576036271505777 1
-0.0196947478261458 1
0.417547664726568 1
0.510276968394761 1
0.159397950476069 1
-0.359295470182479 1
-0.243254731190426 1
0.930965217882355 0
-0.309410890909332 1
-0.403197910940112 1
0.0959991266513506 1
0.295556649590194 1
-0.250411245242828 1
0.840750290500032 0
-0.185966704569474 1
0.448467549090955 1
0.145008032230769 1
-0.422597277652128 1
-0.372319187187096 1
0.349548938051777 1
-0.248987293789736 1
-0.391695439145579 1
0.367959321222881 1
0.0205962743261252 1
0.0902408941598538 1
-0.0970573939628965 1
-0.172530158445453 1
-0.272076692110822 1
-0.0266543228848504 1
1.11946394033458 0
-0.00567079799233783 1
0.513948838587708 1
-0.283487833554576 1
-0.719946274831257 1
0.0872363452248269 1
-0.828175855408856 0
0.21548581284088 1
0.055858213324901 1
-0.359928978665282 1
0.171307829762044 1
-0.204302570900113 1
-0.444096528614854 1
-0.116841796308025 1
-0.29159605278868 1
0.426456052792635 1
0.194716011620268 1
-0.456905810164585 1
0.253009588132033 1
-0.799948818956492 0
0.154925813516343 1
0.0730816571775243 1
-0.387082260225395 1
-0.758150646844844 1
-0.0752204509566718 1
-0.396335316361676 1
0.412804850130057 1
-0.26404695337874 1
-0.130333797974174 1
-0.284779683227246 1
0.532363947437226 1
0.277515467908318 1
-0.519139317184294 0
0.177613182914499 1
-0.0672768535379369 1
-0.00127732411302418 1
0.682913442628877 0
-0.316097518456323 1
0.281373910852746 1
0.403258936587944 1
-0.19188109520526 1
0.58635910866201 1
0.524057334276387 1
0.501190686832859 1
0.335274462971295 1
-0.352429897927498 1
-0.859892140574873 1
-0.0918902796937232 1
0.180626836119869 1
0.478531096750313 0
-0.235652386853897 1
0.117282348216777 1
-0.115694542436645 1
0.376470715493368 1
0.566513109152243 1
-0.288415770945197 1
0.082834842390387 1
0.117681193222996 1
0.21490918648864 1
-0.054748041562936 1
0.0795490344418745 1
-0.162588678656112 1
0.645808539144527 1
-0.0356135818709148 1
0.29969130650555 1
0.206667745668077 1
-0.00463891265809478 1
0.274112993464262 1
0.0389017061947822 1
-0.0926498971522414 1
0.573246994615738 1
-0.438534336773988 1
-0.498861122151004 1
-0.245509512376637 1
-1.17329460011523 0
0.27958329258987 1
-0.162616978783857 1
-0.692881046549909 1
-0.0615474235036624 1
0.290422845620851 1
0.112985294095585 1
0.0342612015494081 1
0.587012485869287 1
0.0165399919825923 1
0.386161790809866 1
0.613420062394785 1
-0.085618635762434 1
0.00627087804430834 1
-0.0428644188515823 1
0.0179257034654978 1
0.674892397896937 0
0.251196691405809 1
-0.6668645857764 1
0.116246371646474 1
-0.113332919196577 1
-0.380188249741941 1
-0.673979265208899 1
0.0120843492313574 1
0.659309781108451 0
0.359906150026476 1
0.0750254533886539 1
-0.30351221190314 1
0.0344629745101404 1
-0.736695569508732 0
0.511337752047774 1
0.00763606195303818 1
0.498903900468042 1
0.376131483748833 1
-0.786347897985186 0
-0.417722414478354 1
-0.399826936364268 1
-0.110583044524179 1
0.149805613426789 1
0.383955650514823 1
-0.594262189515832 1
-0.086973176067646 1
0.0379685362538092 1
-0.103708354724753 1
-0.0543841298130423 1
-0.0257042146820633 1
-0.29573436648044 1
-0.841963011155731 0
0.0155732168014075 1
-0.1775017728357 1
-0.542792185590411 1
-0.0844227175140068 1
-0.326526713786154 1
-0.275398179240188 1
0.684227280051827 1
0.1089378963603 1
-0.621506233258015 0
-0.0723280215693523 1
0.37080207133525 1
-0.894535888627857 1
0.00417037974101012 1
0.91814701679577 0
0.117850915165716 1
-0.464778665882187 1
-0.616329564145935 1
-0.13836222153486 1
0.238748045993612 1
0.0627158080484522 1
0.384634117449525 1
0.156095629723172 1
-0.0994134771493246 1
-0.0456215612295975 1
0.541862906902974 0
0.286331547766908 1
-0.0685790767754386 1
-0.253657472405083 1
0.507572720639235 1
0.354819332599778 1
0.260148140168634 1
0.113797187986947 1
-0.98458049026888 0
-0.498810547799678 1
0.451565655028095 1
0.390272494016136 1
-0.0649705105882933 1
-0.025607868778205 1
-0.150675941608774 1
-0.29658706737123 1
-0.000697936818177841 1
0.00447902068524414 1
-0.10763189148061 1
0.123781041451089 1
-0.588438430780788 1
-0.162750397388433 1
0.0293460197844769 1
0.392756631009307 1
0.590745952558695 1
-0.176256254331132 1
0.137147303370034 1
0.236941924650296 1
0.840388764892321 0
-0.527509710648336 1
-0.297116860266937 1
-0.413779870671151 1
0.07585698600851 1
-0.299644509879056 1
-0.526278014630363 1
-0.0701542129340002 1
-0.100545490003422 1
-0.456230683206072 1
0.33047349954134 1
-0.288841403405493 1
-0.381297560834758 1
-0.24143916184303 1
0.243116712376418 1
-0.675484871472785 0
-0.131494548118125 1
-0.263272790942266 1
0.0269649876795275 1
0.029054652701865 1
0.667583650636378 1
0.37545227087106 1
-0.35706298125729 1
0.409452927091281 1
-0.15421301137023 1
-0.0300561407857643 1
-0.335031187870348 1
0.630005310815124 1
0.46861250227488 1
0.384022459495833 1
-0.2039798677051 1
0.155527181092599 1
-0.0700305030537327 1
-0.224354323071561 1
0.608612458126387 0
-0.134253522629899 1
-0.100506565917608 1
0.799392357099003 0
-0.223473316581452 1
0.0575237961359698 1
0.0127686417568745 1
0.425747883532834 1
0.295590422457641 1
-0.0829810815925278 1
0.361421608538602 1
-0.207767021376456 1
0.312884585033522 1
-0.0755544729910834 1
0.335205158526705 1
0.276370820168225 1
0.293495878839183 1
0.456616062455578 0
-0.493226659435819 1
-0.00937436229296055 1
-0.0353136948551291 1
-0.224211134673207 1
0.542531199716303 1
0.0500678270787642 1
-0.168996404442428 1
-0.123579950864357 1
0.345722151571046 1
0.0834281133318046 1
0.0686815153554927 1
0.180292274235833 1
0.437454330282455 1
0.222599202309159 1
-0.606933506243219 1
-0.0255333874609917 1
0.0873084367219953 1
-0.376241118467044 1
-0.221580556109113 1
-0.453620554150642 1
-0.459533816719164 1
-0.112139870050217 1
-0.639160087277254 1
0.513128407833059 1
0.0344489721328017 1
-0.464460509401427 0
-0.0146781132869178 1
0.00104877019110562 1
-0.386296252360402 1
0.261297700275068 1
-0.162126999168338 1
0.392873732297569 1
-1.1641611957019 0
-0.902587211012135 0
0.312329729087255 1
0.546674924824999 1
-0.564759669380778 1
0.171806609406274 1
-0.485089354644758 1
-0.132873638266735 1
-0.0916484550869764 1
-0.170840048354307 1
0.0878261420704718 1
0.156401172275696 1
-0.199680683202443 1
-0.40587954613368 1
-0.771844234254119 0
0.054909813549653 1
0.425583438768588 1
-0.61588335782296 1
0.281053364185427 1
-0.474302387531335 1
-0.268436800969229 1
-0.158313401323395 1
0.528567749583924 1
-0.80747637149128 0
0.24018224142264 1
-0.262373719773606 1
-0.189587859133156 1
-0.620074503288822 0
-0.149285825021907 1
-0.221282555214526 1
1.17838897105671 0
0.139672467290866 1
0.071775942476138 1
-0.317356587396906 1
-0.149926063132232 1
-0.155921539148248 1
-0.220733531226068 1
0.0267077502938508 1
-0.456258254581868 1
-0.647137636811368 1
-0.000496953200929365 1
-0.608530352204079 0
0.841760392829888 0
-0.358443490363235 1
0.516353967599714 1
-0.0403477205565143 1
0.158196765634489 1
-0.988905522017051 0
-0.120760049761333 1
0.297994175535121 1
-0.382730124991489 1
-0.345051384309119 1
0.0107010237281228 1
-0.33525374450069 1
-0.634500954213402 1
-0.455199104605531 1
-0.716144248739295 1
0.44567567924257 1
-0.366061175412463 1
-0.171715956013612 1
-0.438180768966463 1
-0.524337200958635 1
-0.0573208194413962 1
-0.328798028955593 1
0.348917044348449 1
0.147643842714242 1
0.0841388305117053 1
0.364575260844867 1
-0.489247313520282 1
-0.0259513842906729 1
0.0960597133793312 1
0.779112778723833 0
0.50629120127049 1
-0.799548464535262 0
-0.120150479781346 1
0.260843234691483 1
0.0446054341073444 1
-0.141107823428339 1
0.488002336523992 1
0.132207676020121 1
0.53806595306196 0
-0.500430666701306 1
-0.477911870518716 0
0.33798915649313 1
0.105974109319104 1
-0.0924130105284154 1
0.0443178927817885 1
0.607572868342179 1
0.27862784075048 1
0.182218049735047 1
-0.448714711061375 1
0.258265837772778 1
-0.504274134456382 0
0.0611093882555859 1
0.0137402285744312 1
0.247923121968456 1
0.852484887820532 0
0.0344882383419586 1
0.349370876285464 1
0.500520281018613 1
0.39738647596309 1
0.0178769173039535 1
-0.0502583926506572 1
0.888215711899957 0
0.499247529007244 1
-0.43015389809176 1
0.693695433063218 1
0.619265517469813 1
0.267937072072284 1
-0.940675110006133 0
-0.618774967359402 1
0.171395375458632 1
-0.116620896976121 1
0.329302984775204 1
0.0460980070407322 1
0.65173533912975 1
-0.171936038539612 1
0.374852378226365 1
0.3710339109424 1
-0.273836326087952 1
-0.0804658958396875 1
-0.681571263297941 1
0.432225099047391 1
0.295672964556008 1
0.108342880425014 1
0.0109643496782827 1
0.089948570375644 1
-0.296182912426264 1
-0.532784964086062 1
-0.382864967600327 1
0.429288960067875 1
0.512343682020165 1
-0.288468795587286 1
0.430578000649657 1
0.835450818929148 0
0.645372341951154 1
-0.0868984806837818 1
-0.398593169914117 1
-0.0758131141372456 1
-0.367591308480394 1
-0.561641419258685 1
0.251057094302925 1
-0.198601045354908 1
0.135198493128708 1
-0.214087565576967 1
0.0821768005534252 1
0.298586071412113 1
-0.12848551243997 1
0.0376719708796634 1
0.0782480038245582 1
0.525613447885223 1
-0.0741512023334569 1
0.05612541437377 1
-0.312768553005961 1
-0.208933111010284 1
0.393789141636013 1
-0.315194042144007 1
0.232073653340291 1
-0.381742653166766 1
-0.375057283111919 1
0.330967575605454 1
-0.268572668921592 1
0.212084442230455 1
-0.309136938286231 1
0.865296162403373 1
-0.0330554661157047 1
-0.120124754424928 1
0.399041754141549 1
-0.00691220636332601 1
0.38599560362133 1
-0.105082315563579 1
0.503961024701646 1
0.419730739797194 1
-0.139973911631847 1
-0.289403330125615 1
-0.17682656653995 1
-0.0979596423034245 1
-0.263866337858326 1
0.251074029408911 1
-0.461160017987946 1
0.140617913349504 1
0.209842860492585 1
0.102294547864214 1
-0.0854078115041128 1
0.412387201175329 1
0.102786415109409 1
-0.0583788537557269 1
-0.10231223619129 1
-0.781623452334171 0
-0.29297235448894 1
-0.0549778045934828 1
-0.0928682700449653 1
0.402983799417269 1
0.0360474458787854 1
0.028766236056226 1
0.226931658028864 1
-0.431277585721254 1
-0.0526316145923933 1
-0.255204585804809 1
-0.613212961254319 1
0.27636841884535 1
1.00803956688146 0
-0.31983368587671 1
0.233817252299991 1
-0.682840960484582 0
0.208574632682571 1
0.0681845084241704 1
-0.511334401894708 1
-0.609356121948242 1
0.284037916154189 1
-0.155930132527448 1
0.587624157858796 1
0.193977308343133 1
0.338452978616549 1
-0.419477060686028 1
-0.181158388775436 1
0.137035606057167 1
-0.66239301525729 0
0.233912127105547 1
-0.487920434533754 1
0.188913288915009 1
0.0527709643751752 1
-0.200678422605756 1
0.267133301491391 1
0.330478787121417 1
-0.330351943581053 1
-0.0215653370634375 1
0.0874014441429432 1
0.35295484118208 1
0.298304976466905 1
0.31181056777954 1
-0.401530237427645 1
0.637727108493049 1
-0.194007137818982 1
-0.34311006420747 1
0.443592597399686 1
-0.250883845937792 1
0.0283234146454227 1
-0.089759718774177 1
0.206263896723807 1
0.203973444428926 1
0.493074161940358 1
-0.208284580244054 1
-0.0917175077837769 1
-0.44299792759813 1
-0.125988955328192 1
0.173362276783869 1
0.388225780002151 1
0.613061929295787 1
-0.0267215260556801 1
-0.214136177587229 1
-0.209159139229201 1
0.183091042737473 1
0.202113174786024 1
-0.909431503929696 0
0.279849967200194 1
0.0691437003819781 1
0.193848210017041 1
-0.234691369775417 1
-0.551735849687612 1
-0.687041877102068 0
0.0890788832079376 1
-0.525796338175934 1
0.679725582864418 0
-0.302246062141959 1
-0.305351208115631 1
-0.186956036768747 1
-0.412564372955354 1
-0.752550270496932 0
-0.398986552875523 1
-0.344022045497822 1
-0.647845415063797 0
-0.593836631132389 1
-0.538358514244258 1
0.473198851897391 1
0.679877633605421 1
-0.10028407361481 1
-0.253791074176479 1
-0.104278098053528 1
-0.0855972717818183 1
-0.115167371513859 1
0.032158171429535 1
0.865224044326961 0
-0.297887163438754 1
0.243284140586534 1
0.0811510875197144 1
-0.348796112453012 1
-0.468935677028703 1
0.511860270490169 0
0.212046083706001 1
0.161391931527143 1
-0.171723522259876 1
0.322782818342626 1
0.0524081133226832 1
0.297785314577227 1
-0.0488007479258493 1
0.495300094509382 1
0.329710741741057 1
-0.782846923791173 0
-0.301128883081709 1
0.553501904201016 0
0.245672993497787 1
0.045556509095034 1
0.274514656809223 1
-0.279381687323758 1
-0.309611826121214 1
-0.0930673987051331 1
0.720070536819586 1
-0.64220771002548 0
-0.0821528700605599 1
-0.558480574232328 1
-0.101619597053454 1
0.207554049514787 1
0.270083507584909 1
0.435162860898989 1
0.128647648279389 1
-0.191967156693409 1
-0.405326633939683 1
0.0114669121072827 1
-0.160876303155437 1
0.256887877646721 1
-0.199535508538389 1
0.260965781857544 1
0.0999182027288913 1
0.146307792148549 1
-0.263249693831365 1
-0.302652418227046 1
0.177359157790432 1
0.411860752030195 1
-0.420790826183872 0
-0.198482381681274 1
0.174500502348869 1
-0.728979953465708 0
-0.244325619553353 1
-0.185895819956647 1
0.290418796784361 1
-0.15874694697598 1
0.249079349311132 1
0.232009410830051 1
-0.435056804630256 1
-0.700590136290121 0
-0.0686210871025228 1
0.208763770613282 1
-0.0542235893406909 1
-0.35545597629724 1
0.338316563315638 1
0.292892541491211 1
0.308582006027674 1
0.37498946437159 1
0.521846066659387 1
-0.14392752323949 1
0.250490860566044 1
-0.0697844207317395 1
0.127127722194986 1
0.332192594822001 1
0.418133767246848 1
0.780014584218808 0
0.390269790480786 1
0.303594619320349 1
-0.297631992968904 1
-0.531940672026975 1
-0.0437446914392522 1
-0.206673780485941 1
0.528827441376091 0
0.474093900344665 1
0.321700006713352 1
-1.03619703975777 0
-0.290679389880164 1
0.17435067243156 1
0.117668154501274 1
-0.20290491746417 1
-0.0764815984571731 1
0.65057109446625 0
-0.377027797116158 1
-0.239536060066926 1
-0.6793778488929 1
0.14505254469856 1
0.531448808327775 1
-0.506440630012909 1
-0.39461413579824 1
0.225427795508266 1
-0.0108350444179966 1
0.0475354953105909 1
0.108940096509996 1
0.304390708351051 1
0.21065534971937 1
-0.541933124442307 1
-0.811424961768153 1
0.113744865987203 1
0.0785230766766694 1
-0.156688788587021 1
0.47031278742908 1
-0.00186786287183644 1
-0.352789114085864 1
-0.136787784272354 1
-0.402473186477294 1
0.0773584432350465 1
-0.152418908134082 1
0.586386268801754 1
0.511174929724906 1
0.0509062931507184 1
-0.0836616723460866 1
-0.924465263869269 0
-0.0962062041282994 1
-0.573776939853563 1
0.187852583852203 1
0.118050310149756 1
0.245285642783238 1
0.264417831759325 1
-0.282100808489079 1
-0.281185225470697 1
0.421696315862745 1
-0.0810662335870214 1
-0.0799176408760408 1
-0.418259623016039 1
-0.202457678956724 1
-0.0256175187805703 1
0.527606432219387 1
-0.263414453788149 1
-0.144789098200903 1
0.134726789383158 1
-0.0479639513211861 1
-0.0979475756308179 1
-0.218279016526241 1
0.0170964902505598 1
0.281676061990067 1
0.747835107715485 1
0.531156700330874 1
-0.0907439406244422 1
-0.923182791764032 0
0.449234957801395 1
-0.0679417666173955 1
0.225402947145313 1
-0.219016264897182 1
-0.35313616046049 1
-0.00459095837827095 1
0.0301401251327877 1
1.11354784658624 0
-0.311663640115381 1
0.00530582486181527 1
-0.918894799208874 1
-0.170273728283489 1
-0.210687444605779 1
0.256214536899759 1
0.765089426304902 1
-0.21150713309428 1
-0.257168416375197 1
1.09974603266086 0
0.469790410900634 1
0.173080879841477 1
0.601811111206234 0
0.0581011920664388 1
0.0746007275093609 1
0.354419422601638 1
-0.0103963325075491 1
-1.04241371618801 0
-0.377428099155038 1
0.118433576218845 1
0.167344451891902 1
0.404171649380053 1
-0.161488122760609 1
-0.611152131448752 0
0.40362312275478 1
0.389875178924506 1
-0.151167571567741 1
-0.326434650009366 1
0.12532286614351 1
0.265542855088333 1
-0.497212848979145 1
-0.0273726234899624 1
0.31443596322622 1
-0.13833923944482 1
-0.216604832786195 1
-0.218512477207769 1
0.382394164655711 1
-0.201319653913586 1
0.496284209930513 1
0.635213152702946 1
-0.100898242720044 1
0.101379204533042 1
0.278442678546328 1
-0.0228149641683593 1
0.0524204099239384 1
0.237269040831979 1
0.439856622771698 0
-0.329781079805946 1
-0.127057211532759 1
-1.12991261162919 0
-0.157065529907287 1
-0.234263784959367 1
-0.0543827984239384 1
0.0329443100168737 1
-0.30201073044894 1
-0.325046217020157 1
-0.317076549545764 1
0.252906791696055 1
0.0159648920109865 1
0.347198511065354 1
-0.799447065012418 0
-0.0189553291838735 1
-0.51492055209771 1
-0.263502675218836 1
0.724178720924955 1
-0.591088061957127 0
0.265434012175604 1
0.0854197190840429 1
0.62057384774299 1
1.03735598369707 1
0.368675205300577 1
0.23654362779795 1
0.243346840912988 1
-0.0283586199432058 1
-0.380729040976245 1
0.55229561963567 1
0.0507607010055654 1
0.0917831241317235 1
-0.614378310281364 0
0.146307035737653 1
-0.181771072624306 1
0.086170914688129 1
-0.114492705300241 1
0.0522655571879099 1
0.299697685416496 1
-0.543819643259193 1
-0.581999008806342 1
0.398422701414635 1
-0.0689875658155191 1
-0.0455575121954463 1
0.0544644895769318 1
-0.112499858219054 1
-0.117575829123802 1
-0.0148774971076839 1
-0.0438915674763501 1
0.402000402768022 1
-0.123092592187592 1
-0.180430778216617 1
0.106915002347997 1
-0.243893760908697 1
-0.249944876114421 1
-0.0784591416582876 1
0.228302960475901 1
0.121730521426111 1
0.128377815334473 1
0.267352401207489 1
-0.313649700250308 1
0.87800954590914 0
-0.449044762730618 1
-0.285513286063171 1
0.478925878138759 1
-0.352243867728889 1
0.585795661546989 0
-0.805612221386651 0
0.36481291155881 1
-0.10433018428373 1
0.0898446368557779 1
0.0700285372431115 1
0.175594734506306 1
0.275629640374073 1
-0.458403396586425 1
0.776188756844379 1
0.374919329481033 1
-0.973056887653919 0
-0.270263907917792 1
0.121322577003786 1
-0.0316382569544964 1
-0.768452093226399 0
-0.264042753708538 1
0.0446929273410562 1
0.438939348956304 1
-0.148217202173225 1
-1.12862935748868 0
-0.732545229866019 0
-0.488287900302785 1
0.240398812364963 1
0.217355019504214 1
-0.422694421555818 1
-0.234207506558551 1
-0.0610350756692416 1
-0.0508502463970794 1
-0.223318271333575 1
0.00168753911891284 1
-0.299454545628164 1
0.451718575562586 1
0.429582901605721 1
0.327612596805 1
0.00424922774343455 1
-0.206768669806934 1
-0.380726009794254 1
0.310697849170164 1
0.085612864601625 1
-0.555939387953325 1
-0.117597857331701 1
0.0345508716795743 1
0.269718872994492 1
-0.123180637331369 1
-0.124976572664277 1
-0.202693611556314 1
0.12116160139337 1
-0.0568631477118141 1
-0.0976927608330977 1
0.37002913407987 1
-0.276410627200795 1
-0.19729047040288 1
0.0860045762052654 1
-0.651733264950667 1
-0.0115747248086802 1
-0.0609821641759768 1
0.41927448016212 1
-0.344880333161266 1
0.0605735729585507 1
-0.044109145532653 1
0.379201496296387 1
0.709407573895219 0
0.620885168606492 0
-0.00944323151797477 1
0.592160760962294 0
0.20758790427514 1
0.0984778586868081 1
-0.53479366688854 1
-0.457167424130472 1
-0.0740948389115058 1
0.469967338298361 1
0.0743081059674001 1
0.711891272678028 0
-0.71760407406539 0
-0.409032668208228 1
0.290448797694036 1
0.21896528900806 1
0.180937828290521 1
0.0325103857079785 1
0.327838155071394 1
-0.618529212982045 1
0.353436540259251 1
0.129582438524805 1
-0.326638610003046 1
-0.176939967906875 1
0.440990911123633 0
-0.445968245786255 1
0.4926900835898 1
-0.397996932401519 1
0.29880881779582 1
0.44138381364147 1
-0.0335846233071995 1
-0.77714093186406 0
0.21815828614358 1
0.204222099738693 1
0.313247362757399 1
0.235335944036412 1
0.204909262605121 1
0.470676730551127 1
-0.557379454613015 1
-0.332699996936726 1
-0.483530277580364 1
-0.160810508461503 1
-0.444076673500352 1
-0.0728116059330673 1
0.648512844942138 1
-0.386342749935019 1
0.240678860142525 1
0.0543112608803819 1
-0.0345365109605497 1
-0.214760743768775 1
0.410273062892381 1
-0.0520164196142613 1
-0.121256111932688 1
-0.182409631594986 1
-0.140489765511196 1
0.610548508804996 1
0.4181623441633 1
-0.281795187921805 1
-0.172971696926964 1
-0.504339938802971 0
-0.0596925449693172 1
-0.583982582133398 1
0.590387558946292 1
0.816722132303133 0
0.491260743060909 1
0.0255033220761146 1
0.292944419625148 1
0.120854806285427 1
0.727057342134212 0
-0.24524844077878 1
0.610213274016982 1
0.412732867758168 1
0.64246888180238 0
-0.222249856321187 1
-0.137684663978278 1
-0.294291661708461 1
-0.131356739952928 1
-0.0765258864871231 1
0.00352068371818499 1
0.585234984366236 1
-0.196970077912168 1
0.551000690091121 1
-0.296336854031718 1
-0.20388011500354 1
0.191627565080457 1
0.455735001321976 1
-0.120628545205852 1
-0.219510380110217 1
0.175989995212496 1
0.617690758295678 0
-0.493232416821611 1
-0.095035454507283 1
0.137556623176049 1
0.521884466781734 1
0.124119473373995 1
-0.363719691379539 1
0.599637423795184 1
-0.44821980678229 1
0.626713311142776 1
-0.0683890587280817 1
0.0332085650568531 1
0.29768146966687 1
0.389216043804287 1
0.623236551533495 1
0.189848508048636 1
-0.23476469982601 1
0.0128776346290322 1
0.446616723357997 1
-0.214534317762087 1
0.0425060615852334 1
0.321779171059909 1
0.346474007991152 1
-0.672196362507051 1
-0.0205862218522507 1
-0.38800505396814 1
-0.259248729753532 1
0.418465721532166 1
-0.118768980182533 1
-0.181228343267974 1
-0.415884491348913 1
0.212727097872372 1
-0.407976766550582 1
0.0239953583816631 1
-0.0174406582736346 1
-0.108680643826611 1
0.437924948983347 1
1.13826267120992 0
0.091763691097389 1
-0.485374162484747 1
0.496222630910527 1
-0.143627350546096 1
0.46537397925503 1
0.163519600205961 1
-0.33995687565278 1
0.504413530585462 1
-0.377007229760663 1
-0.359105883611914 1
0.428069372996889 1
0.271112892434479 1
0.512455321589194 1
0.315735527345918 1
-0.190846785635184 1
-0.0454652914997785 1
0.290546798990139 1
0.163192984222193 1
0.252429067046031 1
-0.218379537614071 1
0.0477631944331778 1
0.177458537268248 1
0.941095398088287 1
0.000429569832657309 1
-0.403382842023639 1
-0.0477005486824648 1
-0.0091772198996217 1
0.063006447627729 1
0.39111268853481 1
0.115794240644116 1
-0.399306697476468 1
-0.560911909289541 1
0.239493448202768 1
-0.750837107048265 0
0.501550306079235 1
0.67222034661176 1
-0.418039546959866 1
-0.172549309933401 1
-0.341658179029892 1
-0.536284171503105 1
-0.487091450323873 1
0.114536258219378 1
0.384200801214021 1
-0.330278300453123 1
-0.159757511173554 1
-0.146909656922381 1
0.168830596343904 1
-0.165637359627042 1
0.550126361299158 1
0.236564749775636 1
-0.882106760437037 1
-0.436974579496277 1
-1.01947981401564 0
0.070775268241854 1
0.162410090906457 1
0.554828621901278 1
0.647672320825907 1
0.154663026170228 1
0.403711762990815 1
0.334092782087619 1
-0.86125340486473 1
0.523006875411635 1
0.268919457591889 1
-0.79332831066813 0
-0.563669821115996 1
0.141843307587837 1
-0.102155616916174 1
0.460908926832282 1
0.663744684721183 0
0.624626863289348 1
0.018104897639302 1
-0.152572994462136 1
-0.351301717461347 1
-0.123365802129612 1
-0.132641391358752 1
-0.0905563921734572 1
-0.0927733054951989 1
0.094707286920996 1
0.38506741959226 1
0.0466731491242646 1
-0.702029809998162 1
0.246861421157934 1
0.412569024552198 1
-0.0146041976317477 1
0.407579811527067 1
-0.187144506936642 1
-0.0784891096452508 1
0.381959591323029 1
0.158808452298907 1
-0.471142474071595 1
-0.609432449065456 0
0.0103821078571482 1
0.116059161595596 1
0.258378258092144 1
0.030167394150951 1
-0.204463685374231 1
0.189623028344181 1
0.269402000490082 1
0.166173740857859 1
-0.186991745749242 1
-0.120886117479159 1
0.0769792189865724 1
0.287985746209504 1
-0.453208599905922 1
-0.184664244243127 1
0.246814663282433 1
0.145221136887184 1
0.190249956833145 1
-0.427959772226338 1
0.176984091508232 1
0.203348862793587 1
0.0708264358626161 1
0.264155175342796 1
-0.647414500180802 0
0.138411126154366 1
0.145833395637779 1
-0.0516080760380547 1
-0.0817823491072803 1
0.119435220409266 1
0.10576699818904 1
0.00140700012269891 1
0.056688404386766 1
0.224969783218692 1
0.204939934527808 1
-0.0233993141487851 1
0.0859947195033493 1
-0.392913943415755 1
-0.775200082625224 1
-0.486221060965623 1
0.426027381066129 1
-0.561664451994175 0
0.285375202920094 1
0.24125463085483 1
-0.400433284912928 1
-0.164165681751728 1
-0.0331044590359011 1
-0.589822753043391 1
0.112926734859162 1
-0.238648496848473 1
-0.201103510038111 1
-0.154792688012565 1
-0.248750489520034 1
0.236855659320736 1
-0.432654011325692 1
-0.0223357652442643 1
0.605723740830556 1
0.0687580201350093 1
0.573038361332954 1
0.646753318693703 1
0.124556739454751 1
-0.904657658817819 0
-0.1458104859763 1
0.0952492160616616 1
-0.14431835459883 1
-0.0109012090958705 1
-0.249087287802252 1
0.056501859218159 1
-0.536404940204477 1
-0.392140531081278 1
-0.361260320232291 1
-0.420082444692165 1
-0.57547938458763 1
-0.639189147315766 0
0.41294950382421 1
-0.716845130996285 1
0.107900654725652 1
0.225378237606887 1
0.535397398282939 1
-0.951247797802052 0
0.362979733950578 1
0.584038372346407 0
-0.108658299100733 1
-0.618601322395388 0
0.333563312514565 1
0.664722181206827 1
0.178059336888283 1
-0.148760204505542 1
-0.230378303136893 1
-0.113517629026306 1
0.993957361039641 0
0.327179014154018 1
0.642332083510193 0
0.466784159911654 1
-0.133377150473735 1
-0.0612968996345058 1
0.149888790003755 1
0.0668657405225614 1
-0.19721584295751 1
0.11029934450894 1
0.13387486526863 1
0.0283174395221335 1
0.495971281730506 0
0.18364665888922 1
0.383393944742258 1
-0.0581664880657287 1
0.151195727732674 1
-0.320524839456262 1
0.872466499598878 0
0.273145210601725 1
-0.352542286095319 1
-0.940232202549653 0
0.139146006960626 1
-0.354330888007396 1
0.272051685294547 1
-0.306859287014021 1
-0.082543876605623 1
0.496960564531469 1
0.217430597985248 1
0.336898675069462 1
0.025678544038373 1
-0.175305952353701 1
-0.506093936603526 1
-0.203015716364259 1
0.127308574682661 1
-0.143756750220659 1
-0.422678089159882 1
0.650437679603044 1
-0.185134922766999 1
0.0462194174282068 1
-0.0735894438932606 1
-0.252290263355486 1
-0.10275910031902 1
-0.214251847564675 1
0.211460210063769 1
0.654666183771547 0
-0.022532218033523 1
0.192025627415397 1
0.536701121530482 1
0.639442654563718 1
0.181686667164354 1
0.136006732072596 1
0.51463552618121 1
-0.327845438643767 1
0.075976696919656 1
-0.560092805000922 1
0.0564437450163421 1
-0.105075345958954 1
-0.165388657392355 1
-0.50431294882438 1
-0.336860881322013 1
-0.331515093033858 0
-0.265915229621335 1
-0.17038640815198 1
0.340047737702864 1
0.196240014746675 1
0.548841066175252 1
-0.798426957686523 1
0.824988749291809 0
-0.171797010380815 1
-0.254026307601973 1
0.024373393297711 1
-0.979405882220219 0
-0.120004279317711 1
0.0211303221303752 1
-0.243125479260256 1
-0.331718327266775 1
-0.255569471974114 1
-0.126117882165742 1
-0.329492470505395 1
-0.163550852030344 1
-0.186891286206774 1
-0.3167212513239 1
0.124229429001085 1
-0.276570685739934 1
-0.352393554488019 1
-0.655156206308006 0
0.241626216836318 1
-0.140654849083482 1
-0.563461997028267 1
-0.158854626537416 1
-0.180637824956351 1
-0.746558310903634 0
-0.133282083130608 1
0.45266664327074 1
0.161286002341194 1
0.170801165148999 1
0.00262597095576228 1
0.0986609875582379 1
-0.177901368359813 1
0.165054775065479 1
-0.588958464795283 1
-0.475411229878157 0
0.247653166518025 1
0.137782407154938 1
-0.603443870478931 0
0.160244404863819 1
0.0876241317266514 1
0.41820461853763 1
-0.362401575118432 1
0.456301171638085 1
0.030358409067758 1
0.15234094458935 1
-0.0623237368902716 1
-0.0182924207154253 1
-0.191279271086978 1
0.376716066419864 1
-0.0758530570441298 1
0.921496622098742 1
0.334784719048093 1
0.18582963398327 1
0.136722376791383 1
0.115659823720997 1
0.741213932278326 0
-0.474073686494504 1
-0.415632044622108 1
-0.344778940842415 1
-0.0537616055145457 1
-0.576288130738396 1
0.559187750457193 1
0.374888361852801 1
0.786093155390981 0
-0.420019248794565 1
0.595093823566786 1
-0.639469024581863 1
-0.121529727336161 1
-0.423355233738011 1
0.110495741446794 1
0.353635771569391 1
0.202988317441396 1
-0.115437276635256 1
0.148241238648898 1
-0.225504519769249 1
-0.225123860116231 1
-0.231666825027629 1
-0.684067213553016 0
-0.0296395998616483 1
-0.143262629233757 1
-0.409081329062403 1
0.299874126790945 1
-0.438913293615857 1
-1.02470723618578 0
-0.0744764194735205 1
-0.527535109373572 1
0.271848630453143 1
-0.683042469596238 1
-0.374389152336115 1
0.323397092159902 1
-0.0989976128727519 1
-0.0332211722346528 1
0.23257972403877 1
0.12666323682493 1
-0.0563446237329107 1
-0.114901945633756 1
0.233275982756158 1
0.562259395214467 1
-0.308670107827278 1
-0.142512779742189 1
-0.0181994934492485 1
-0.33271822300329 1
-0.236166545580928 1
-0.315772373464474 1
-0.346616151537565 1
0.0255039118991807 1
-0.358713158193613 1
0.529037338077697 1
0.0980685951384364 1
0.326808140683778 1
-0.249058783789712 1
0.360923103514972 1
0.0114575479755152 1
-0.0674948956386835 1
0.310329817936707 1
-0.134945468010175 1
0.439295913086832 0
0.523963338382525 1
0.731220878015494 0
0.290136423596661 1
-0.111406156168625 1
0.459551157843814 1
0.00514242467415642 1
-0.0562270084727654 1
0.23311363380553 1
0.0846965462687305 1
-0.158547908255927 1
1.1158820821124 0
-0.336978463880211 1
0.360977875134716 1
0.609640089795062 1
-0.212537693969301 1
0.627977748344081 1
-0.253865629353098 1
-0.334440153359262 1
0.123874065093338 1
0.0496270427735579 1
-0.777464603767382 0
0.297559593797255 1
0.252728847856072 1
-0.541357156363397 1
0.0787294171341679 1
-0.598957379357806 1
-0.140312494711984 1
0.380718703007621 1
-0.353622947989895 1
-0.600832976083671 0
-0.174739946837311 1
-0.473109530477813 1
0.213870706795808 1
0.23333442789204 1
0.146843740001228 1
-0.266128660951873 1
-0.659080304607495 0
0.0589445362316167 1
0.511392177427298 1
-0.33958720706915 1
0.670528459407711 0
0.245800567893486 1
-0.525079540072312 0
-0.702019104665079 1
-0.172535490178065 1
-0.217844058522374 1
0.321941976999305 1
-0.134688099588093 1
0.222093744244421 1
-0.345929108350778 1
-0.0967981884482455 1
0.476964538695421 0
0.245088691792716 1
0.38642941642223 1
0.0634496760242431 1
-0.363331755777058 1
0.137723500520258 1
0.173170395872701 1
-0.0976750527539379 1
0.0380942254728807 1
-0.210759234327053 1
-0.495965366416498 1
-0.122388899149783 1
-0.0729913245502145 1
-0.204285124035382 1
0.602532684411299 1
-0.316305446445023 1
-0.164138661353555 1
-0.407372764888781 1
-0.35470595324167 1
-0.223335244261277 1
0.372109400919495 1
0.289571352246077 1
0.648703705620835 0
-0.00428866958982267 1
0.120526358416571 1
-0.0080079107958185 1
-1.32612594485762 0
-0.249458383081585 1
-0.16937638004944 1
-0.171621908960997 1
-0.109387043363898 1
0.0950239485384801 1
-0.95848936376014 0
0.0944996438274542 1
-0.24484171427718 1
-0.381943631864171 1
0.504528335878968 1
0.622998457815122 1
0.126415094392314 1
-0.57640807833245 0
0.790916852942122 0
0.153155753127856 1
0.104770055778403 1
0.141184140975426 1
-0.224761178498581 1
-0.199643749506259 1
0.0144508434457497 1
0.247206677379036 1
-0.475554063761736 1
0.163652883534576 1
0.128871919892342 1
-0.0379297563227691 1
0.0736652678858947 1
0.16880383578813 1
0.290416366633826 1
0.836824755411943 0
-0.510198398091795 1
0.0224071958748306 1
-0.175655909166568 1
-0.744358322563186 1
0.583610117898767 0
-0.118196270550955 1
0.920402953572453 0
-0.334402137119465 1
0.450061614684417 1
0.336636336714105 1
0.29751996100068 1
-0.227725005439302 1
0.233221926487723 1
0.471027699200725 1
-0.281470984179644 1
-0.260789589260351 1
0.129040493545501 1
0.422264002171273 1
0.472383904414466 1
0.264872000013824 1
-0.894940316032783 0
-0.685192252747992 0
0.177844502825245 1
0.289034794624219 1
0.199766447769007 1
0.0576520837138544 1
0.214041670155613 1
-0.420633331678666 1
0.528534560446201 1
-0.123107196308296 1
-0.0203302093527289 1
0.0664625364089145 1
-0.283573343600175 1
0.207617321032272 1
0.531454769130535 0
-0.325343818730588 1
0.686153222632702 0
0.411054013276832 1
-0.126040631643479 1
-0.0154331296146274 1
-0.0244094482302361 1
-0.520662513745131 0
-1.09635034438572 0
-0.387079069500481 1
-0.798739071584117 0
0.0387475203121303 1
-0.320931574610304 1
0.0892679702395901 1
0.240359230601267 1
-0.0364237201689172 1
0.0153358569092562 1
0.0576704853388494 1
0.0124315533662582 1
-0.546197421146942 1
-0.316055807450467 1
0.274753425290134 1
0.129470665012942 1
0.293141672625843 1
-0.245457079454225 1
0.383760502787732 1
-0.517534407207621 1
0.211515726453344 1
0.581432581986047 1
0.441276322853309 1
-0.368701057557736 1
0.577918474114655 0
0.314478601479112 1
0.606491122499949 1
0.328897565506932 1
-0.0410766866764535 1
0.727073456920017 1
-0.0135324292093198 1
0.299000643643721 1
-0.092314749184562 1
-0.199291724000624 1
-0.494629421937503 1
0.169700927502517 1
0.00456958474756983 1
-0.476719077447369 1
0.0603568795772078 1
-0.604019255252731 1
0.482767630306119 1
-0.324010290738713 1
0.278301415979923 1
-0.519909044057316 1
0.0614382826244212 1
0.18536861872791 1
0.227108976321005 1
0.0671302754699988 1
0.135505290729626 1
0.157240226777321 1
0.20480875373539 1
-0.30790883707894 1
0.174312033037262 1
-0.123032730703374 1
0.344491810307177 1
0.448515090629578 0
0.111057418382048 1
0.451003840379273 0
0.263134677519597 1
0.426156665348647 1
0.0511665676161562 1
0.155224357627918 1
0.283523609231276 1
-0.456754649202543 1
0.418307264353191 1
-0.753688382197009 0
-0.293101861749819 1
-0.13000877515409 1
0.0703033969098428 1
-0.673680641038738 0
0.449295027926216 0
-0.12733817802205 1
-0.180853095295977 1
-0.0634417228463073 1
-0.525930281648825 1
0.08611371502544 1
0.0240291433426272 1
0.00685117031753214 1
-0.191351667261854 1
-0.253111363437338 1
0.0641439539218366 1
0.41229831116207 1
-0.81047106119467 0
0.618827555878721 1
0.25495664563949 1
0.0927306729837543 1
-0.342300874822069 1
-0.678874811864359 0
0.716759168395305 1
0.171841119115083 1
0.100660203117315 1
-0.582459704180161 1
0.257207563161798 1
-0.0313297198117968 1
-0.231723512273897 1
-0.320581990255412 1
0.583191680253144 1
0.579100616896933 1
-0.0717502235059903 1
-0.169674624585762 1
0.401633106424485 1
-0.562069961475574 0
-0.137093929169791 1
0.15592463262631 1
-0.255754076080737 1
0.252817146538026 1
0.526457946113584 1
0.301345546034896 1
0.549313537365139 1
-0.107332917767291 1
-0.375262559262177 1
-0.263000095136022 1
0.0807256922859646 1
0.00451612857873128 1
-0.270661523484646 1
-0.0765416159020074 1
0.316014616632331 1
0.103162482792681 1
0.0147912258897266 1
0.165937392354917 1
-0.344863784204024 1
0.119795425200056 1
-0.106886955568524 1
0.443785541085648 1
-0.095348803265644 1
0.200282350016281 1
0.407771906627879 1
-0.268139117135292 1
-0.267095263770075 1
0.563700251244362 1
0.826702625944 1
0.0106511508497268 1
-0.32411339619201 1
0.372137430224343 1
-0.160022324034486 1
0.114862145352283 1
0.0412836819877287 1
0.462494347151551 1
-1.17137322428746 0
-0.402098161782965 1
0.395274789398411 1
-0.468659649379519 1
-0.00715128757702657 1
-0.206953000283876 1
0.699107580582158 0
-0.331079902872145 1
0.139133390429687 1
0.138274763939019 1
0.486195095127105 1
-1.12616687051502 0
-0.0409986037273607 1
-0.220801078331835 1
-0.204541564460368 1
0.498622550281382 1
-0.122304394811998 1
-0.0139511339806243 1
-0.335978705929338 1
0.283140649093922 1
-0.280097637619531 1
-0.098305169309552 1
0.401351190841768 1
-0.0613455327121704 1
0.291471397323902 1
0.135327050776201 1
0.326707790039012 1
-0.598268174173285 1
0.90621650075868 0
0.0584348825011443 1
0.297802455594218 1
0.602632088396281 1
0.274512554471346 1
-0.0851658409623908 1
-0.158433998446762 1
-0.200541248678495 1
-0.569918673616686 1
0.434764298844029 1
0.49365104865961 0
-0.38125233541626 1
0.0392209846080211 1
0.456208006519249 1
0.375200646146866 1
-0.368306359085813 1
-0.302739687125581 1
0.66406952893158 1
0.443370399656213 1
0.13974772976535 1
-0.140810894068551 1
-0.0151653287042024 1
-0.329878016172938 1
-0.184771695178527 1
-0.237285636016867 1
0.968712617503072 1
0.598822444037505 1
-0.0874008076073806 1
-0.190904200371848 1
0.324158096884063 1
-0.069817915216997 1
-0.342259340419823 1
-0.144335529836265 1
-0.351386383349498 1
0.262921544901165 1
-0.0952813174685884 1
-0.686590312643434 1
-0.141954508484129 1
0.236557061606901 1
0.212061070640183 1
-0.420604291038091 1
0.000408124804514701 1
-0.791143629742488 0
-0.330590159926361 1
-0.0915964589472387 1
0.19139207414101 1
-0.620317770082202 1
-0.232580610170101 1
0.564359171595246 1
-0.161617149902499 1
-0.120119674431697 1
0.0310553042566893 1
0.166206101721658 1
0.524065052425531 0
0.0184793447391526 1
0.163436735837558 1
-0.27805850370562 1
0.257461627720768 1
0.136680523763036 1
0.145277278731369 1
0.0695261546076867 1
-0.321587093705321 1
-0.491323122877078 1
-0.373131732550334 1
-0.260707657517185 1
0.0366129101486163 1
0.641165951522074 1
-0.105996247419054 1
-0.0710896927937084 1
-0.777861213842085 0
-0.518421022567134 1
-0.01205451218619 1
-0.0159051361538256 1
0.210243594564136 1
0.222026475073752 1
0.592462134302678 1
1.03965878505425 0
0.334319235823395 1
0.491164930076641 1
-0.274492476401189 1
-0.374793191330236 1
0.427116402171278 1
-0.376818656408876 1
0.665011517090404 1
-0.311456672140651 1
-0.149305743656943 1
-0.380855603010889 1
-0.190046635452696 1
0.428863906936879 1
-0.19455199541024 1
0.208128949081151 1
-0.453942201666593 1
-0.094794885470593 1
0.0421555212163989 1
0.655509432958283 1
0.416368417727985 1
0.496807732341801 0
0.219117025224125 1
-0.403622731344671 1
-0.459320644048632 1
-0.28992164735724 1
0.00263120967337481 1
-0.521999987352756 1
-0.158021965779825 1
0.412714207613255 1
-0.30809858635904 1
-0.0571575792246727 1
0.0926039518118546 1
0.139319550150664 1
0.277754034512243 1
-0.261678233863971 1
0.420910102742467 1
0.0322538655691483 1
0.521588717360888 1
0.32497448611609 1
-0.40601763984596 1
0.747401176556358 0
-0.131365853088623 1
-0.486818862019205 1
0.207714317088333 1
0.321621001314378 1
1.11482989973926 0
-0.154298967744954 1
-0.248165779379795 1
0.0418013355637688 1
-0.736368003937607 0
-0.582121520241724 1
-0.394890253630665 0
0.242806064856328 1
-0.109009703009552 1
-0.245010404155786 1
0.597835663903025 0
0.330724210660629 1
-0.662274896068683 1
0.629357772514557 1
0.401483737817292 1
-0.0913474828672701 1
-0.296626885001009 1
-0.0926624867057645 1
-0.238151825773018 1
0.315323421252166 1
-0.0629156104716321 1
0.107481764974137 1
-0.384402394266922 1
-0.168691888775039 1
0.499957604989773 1
0.0634894552737877 1
0.0916240807799334 1
0.515992369743883 1
-0.105336118043682 1
-1.01365103964723 0
0.342662004420334 1
0.251389889343483 1
-0.444965834704798 1
0.135017535714968 1
0.0248121671606926 1
0.116787322264877 1
-0.343056941767577 1
-0.467819409424134 1
0.00692372014003682 1
-0.0374963686887125 1
0.541020180252125 1
-0.183495953633754 1
-0.0164083495322329 1
0.260351145931002 1
-0.0548301935996149 1
-0.575085312770812 0
0.0715546334065789 1
-0.0810827834245548 1
-0.31736264571112 1
-0.0567940694385734 1
-0.781010551667291 1
0.160278015001532 1
-0.571959759297541 1
-0.823461645924742 1
0.273594880878499 1
-0.527775740215395 1
0.104502204640222 1
-0.00141512784540795 1
0.672944923041651 0
-0.354343110060442 1
-0.17742744063349 1
0.233246659571716 1
-0.503023962729968 1
0.212697960920795 1
0.256773960574824 1
0.083551515780092 1
0.439389680747223 1
-0.76507944344076 0
-0.208339838489416 1
-0.08966914985413 1
0.128900687976005 1
0.146663799746183 1
0.158591993269251 1
-0.173302261324585 1
-0.361749960615556 1
-0.484026420155911 1
-0.0363433919937531 1
-0.0974331500091513 1
-0.0762518221783273 1
-0.438798674515341 1
-0.343618920136147 1
0.490990856444641 1
-0.184261119104656 1
0.296897565369828 1
-0.186827603666649 1
-0.770525093845458 1
0.369649793526748 1
0.335325572056673 1
-0.57134416144999 1
-0.875447780065573 0
-0.435095081812812 1
-0.0246435611207841 1
0.349382120991381 1
0.29419980750216 1
0.0320873691855121 1
-0.650580682335849 1
0.498569184520179 1
-0.253241004088874 1
-0.199441849086598 1
0.209018809741065 1
0.363905826409758 1
-0.507799113787514 1
-0.130629241320131 1
0.316370536754742 1
0.0305745691001187 1
-0.554888444112227 1
-0.528324423071566 1
-0.20730304663505 1
0.426186546378179 1
-0.333278108593899 1
0.729607924153515 1
0.734901795755622 0
-0.326280274896641 1
0.532862831944981 1
0.270295512416291 1
0.397729420781401 1
-0.215880131854662 1
0.0337023046036561 1
0.127963977000229 1
0.0675658798348997 1
-0.931644705592495 0
0.0539223097343294 1
-0.572844620824804 0
0.24514889407847 1
-0.0927794527654269 1
0.359429040929691 1
-0.0942902254672469 1
0.337417573810768 1
-0.655604308853722 1
0.514718362326802 1
-0.268375743541742 1
0.286927782024219 1
-0.272296985402253 1
0.0277020788760359 1
-0.3438731914589 1
0.136883400925635 1
-0.0398960254734961 1
-0.119239692964124 1
-0.13043689804276 1
0.111292284059051 1
-0.0812454633980963 1
-0.0283161430215361 1
-0.0795921919235769 1
0.122654067034896 1
0.097979505859869 1
0.0592126719072854 1
-0.388385495381696 1
-0.0119029335506462 1
-0.335761428407179 1
0.188836696348863 1
0.00477566041094061 1
-0.0964698026189654 1
0.606612210004501 0
-0.173451622808884 1
-0.118375569763468 1
-0.591721498424615 1
-0.0221465569034696 1
-0.122880333372171 1
-0.675473680014408 1
0.0284120561275926 1
0.320200126367261 1
-0.190110406138192 1
-0.491080907248964 1
0.0359299155981361 1
0.395006124448929 1
0.14988011062943 1
-0.15165742118439 1
0.350809951038017 1
0.292933719793978 1
1.140653132514 0
0.705620876129427 1
-0.341855723096707 1
-0.290294509848405 1
-0.119500129007527 1
-0.127206405165047 1
0.171822699298498 1
0.128648374885275 1
0.0880766263528372 1
-0.0762978878251711 1
0.486676174655392 1
0.304863166121579 1
-0.614239528757588 1
0.412130443089428 1
-0.567214586734636 1
0.138760505252006 1
0.427617138700562 1
-0.117132910954182 1
-0.0389213089181407 1
-0.207438340000477 1
0.435103921885243 1
-0.2459039926645 1
-0.0730657286741283 1
0.375994079246427 1
-0.380518574071466 1
0.546913542928269 1
0.374059633187191 1
0.628806010166919 0
0.55441391227844 0
-0.39259387989603 1
0.199437544654967 1
0.0780262146574842 1
0.244943907444412 1
-0.631309725648312 0
0.0904247724041454 1
-0.427256599079404 1
0.158738366387885 1
0.148135761712914 1
-0.33333088804022 1
0.210408733795096 1
0.121962739113925 1
-0.312562176271135 1
0.345676540138069 1
-0.2955929704385 1
-0.66647837296333 1
-0.328433580234047 1
-0.266640888482045 1
-0.179254235541246 1
-0.516980107355565 1
0.436592234326991 1
-0.236720983589938 1
-0.307293167961603 1
0.55739458817166 1
0.197732608168203 1
-0.394363329205552 1
0.61075844658824 1
-0.41953218141521 1
-0.346838605612767 1
-1.28771466410859 0
-0.372835024301033 1
-0.540369476541261 1
-0.188167174645339 1
0.255368510613561 1
0.69029275144982 0
-0.00879659081598425 1
-0.274237117566204 1
0.231780021267399 1
0.00468495780033905 1
-0.617279993656763 1
-0.376017509199706 1
0.155901112378301 1
0.019699409048157 1
-0.0858827588534824 1
-0.306568206523327 1
0.244330807769132 1
0.203164932538965 1
0.0910072987068991 1
-0.896519433168504 0
-0.385902409064251 1
-0.208493087500923 1
0.110499142923763 1
0.601134354463926 1
-0.148781294367742 1
-0.311454526102908 1
-0.491488272380675 1
-0.264269307927067 1
0.239412519522833 1
-0.614368572068309 1
0.014050990412001 1
-0.0934768236971584 1
-0.39996943163435 1
0.655937389373557 1
0.209388130692285 1
-0.00980386685580958 1
0.765426100918626 0
-0.630313271624279 1
0.472698495345433 1
0.304024278305031 1
0.109768566325562 1
0.246181933773853 1
0.490670829251761 1
-0.264083790410514 1
-0.243315297486038 1
0.576474716441766 1
0.489931943891915 1
0.174371768454786 1
0.409631751301254 1
0.417021895209397 1
-0.143533504064383 1
-0.128475486951028 1
0.0202115161769784 1
0.244183564117075 1
-0.247398929692308 1
0.532090495074648 1
-0.187985727735749 1
-0.237258849300815 1
-0.19042546242394 1
-0.230705963615976 1
-0.739588870796065 1
0.164679666635985 1
-0.0609475891256833 1
-0.171160362396986 1
0.385894267835613 1
-0.0317365547848605 1
-0.00385077511853185 1
0.166457674544982 1
-0.0313183495044884 1
-0.153757137605244 1
0.113410788778585 1
0.185218093312063 1
-0.18988232992223 1
0.516899649277442 1
-0.319848439932711 1
-0.0926227757906754 1
-0.402776277600546 1
-0.507324234592989 1
-0.291694239818451 1
-0.144491422159939 1
0.0499571408494856 1
-0.0622753339944554 1
0.288703580154902 1
0.483017853784813 1
-0.362065428500951 1
0.0178057621769739 1
0.446227609434424 1
0.466480128585746 0
-0.064775102062096 1
0.365155600770049 1
-0.656052952340944 1
-0.274365612404603 1
0.481471866902771 1
-0.143831082403402 1
-0.144067958207322 1
-0.270601852799883 1
0.135005775649005 1
0.532467900778804 1
-0.011570388789241 1
0.318083775333244 1
0.61990942102452 0
-0.26559905629752 1
-0.0139163601490951 1
-0.100515288389715 1
0.572194965567432 1
0.0404238581851651 1
0.120305951176617 1
-0.639293186364897 1
-0.271917412682746 1
0.455096300368143 1
-0.349599459945734 1
-0.425094978605138 1
-0.21739830023584 1
0.873600360934861 0
-0.426410882399084 1
-0.488446156327191 1
-0.768454576431449 0
-0.271570056532079 1
-0.255427151939051 1
0.440107110781995 1
0.177521464240441 1
0.528541937916773 1
-0.0203510418634641 1
0.263607292392351 1
-0.101393852219116 1
-0.0728427896137535 1
0.791474547130946 0
0.296516387262056 1
-0.472511739008442 1
0.100163038422657 1
0.408149407846447 1
0.206434841326122 1
0.30814533449039 1
-0.296300699470102 1
0.188890702238703 1
-0.622096785698476 0
-0.014322654908459 1
-0.789241505711069 0
-0.0946074126257413 1
-0.359793423495759 1
0.0822627563798293 1
-0.0720646321433468 1
-0.380654195662131 1
0.300011159957959 1
0.117267597734538 1
-0.568432324931924 0
0.697386960813564 1
0.216896809851151 1
-0.483162679824462 1
-0.0989879820312833 1
-0.273919529897379 1
0.023635471271923 1
-0.154146564673433 1
0.446503747029233 1
0.0326095623087689 1
0.109509631912581 1
0.0916458385944711 1
-0.172906474333378 1
-0.958984014332402 1
0.327237991971661 1
-0.133974015551787 1
-0.839190796551253 0
-0.619619126562101 1
0.00989770861304501 1
0.0451070597322071 1
-0.347667648353237 1
-0.438009297068653 1
-0.744749294121314 1
-0.479408209817487 1
-0.10904595999529 1
-0.208980516525859 1
-0.145560071436349 1
1.00691001015361 1
0.198557585446057 1
0.0767806540608557 1
0.647692355480588 0
-0.0444809209618097 1
-0.305264648227593 1
0.139876921850323 1
-0.260755428690904 1
0.733677283596481 0
0.616787125318985 1
0.485149762966448 1
0.113576768026976 1
0.394673590722799 1
-0.383748712690391 1
-0.232944777284277 1
-0.076973954838098 1
0.691329544050867 0
0.0539464074303122 1
0.119827495837772 1
0.0169632895456853 1
0.168242124380494 1
-0.0164773038033168 1
0.064067310685156 1
-0.215534359245566 1
0.00602334198260068 1
0.275790327045295 1
0.21342999416321 1
-0.280389141714637 1
0.154112859603678 1
-0.0760727705749592 1
-0.304637579905386 1
-0.116657470495686 1
-0.530711824889787 1
0.559258806551871 1
-0.410921274425949 1
-0.1679245714326 1
0.241116749733494 1
0.298479754461337 1
-0.612748738174173 1
0.282665664751803 1
0.434943816885538 1
-0.621464257235827 1
0.157797553287443 1
0.278172086242557 1
0.645899766090434 1
0.496731838479967 1
0.0585441033227241 1
-0.628806979264404 1
-0.26231799302803 1
-0.0181894021217769 1
-0.599225583612507 1
-0.466594764975354 1
-0.00551063723309571 1
0.724408777034575 1
-0.383904639701576 1
-0.406075899332932 1
0.432018667319319 1
0.0475253914784928 1
-0.25124545252106 1
-0.369072417338024 1
-0.151216986612392 1
-0.511150458349905 1
-0.189853618919624 1
-0.147349195865201 1
-0.43427438862998 1
-0.000882417527185597 1
-0.28088346923587 1
0.149388327894926 1
-0.359842648055892 1
-0.259058216236442 1
0.810399174384903 0
-0.696964810765075 0
0.376476181547747 1
0.137469751134427 1
-0.387466592250722 1
-0.390898137546217 1
-0.571593739598894 0
0.832238377496548 0
-0.171132913992576 1
0.241448405843656 1
0.0433834803236806 1
-0.0181425614060846 1
-0.0251922916381698 1
-0.231596373551672 1
-0.861133517825112 0
-0.431566047178914 1
-0.36292644189537 1
0.170898451372633 1
-0.454975849470262 1
-0.560786066817911 1
-0.367698764260509 1
-0.454194367862405 1
-0.121876340473593 1
-0.0385384215420397 1
-0.0730460975075144 1
-0.255394698636116 1
0.23991293047103 1
0.422155521128027 1
0.0400775424805906 1
-0.125071237813818 1
-0.627325571803966 0
0.191626698095387 1
-0.318798432010674 1
0.347569260739286 1
0.0228495899778748 1
0.256103892838415 1
0.0507515801924795 1
-0.16070022722038 1
0.411604232861056 1
0.05150618442172 1
-0.207845955230787 1
0.100629571787395 1
-0.620083260028941 1
-0.125946678081959 1
0.791260640226637 0
0.292356041587156 1
0.147302870219702 1
-0.716372783585427 1
0.73502781445476 0
0.215045011963679 1
0.267091486996881 1
-0.117594590782647 1
0.282793455305139 1
-0.333290412731964 1
-0.0686853288084441 1
0.373579464710945 1
0.0730001102765319 1
0.324061441543761 1
0.331234204345207 1
-0.0269240352341601 1
0.802499579526079 0
-0.44510608418777 1
-0.534269707067401 1
0.524773682105225 1
-0.0316393350823007 1
-0.538616576005017 1
0.416834448516765 1
0.0923921076584753 1
0.286293391959834 1
-0.286129162491777 1
0.484511021742204 1
0.40893648012396 1
0.837762141767376 0
-0.280230084708963 1
-0.492720665513306 1
0.147383981029025 1
1.3760322127783 0
0.270745701035797 1
0.64807655224329 0
-0.674706402202683 1
-0.391730294692957 1
0.505100632087991 1
0.638098770423588 0
0.157708464174273 1
0.050287080928599 1
0.213248742590412 1
0.0972313392167716 1
-0.267039167871333 1
-0.794446727248218 0
0.0989237312588665 1
-0.0529855197860058 1
-0.189623298849981 1
0.199968522620932 1
0.50252325639314 1
0.608222950636484 1
0.449605584900026 1
0.147222897031257 1
-0.0527224900090883 1
-0.152046947330631 1
-0.28871029536178 1
-0.169911177578374 1
-0.310831577666976 1
-0.219380490926312 1
0.10617263315466 1
0.198088845694853 1
-0.284479868050807 1
0.466101407674284 1
-0.0340780898236164 1
-0.248272132654846 1
0.268572114917791 1
0.340246584973074 1
0.121711810505032 1
-0.221161831607806 1
-0.0155424683701896 1
0.218763232546838 1
-0.0664792618883479 1
-0.423332803648152 1
0.0955877563175001 1
-0.0528719990205311 1
-0.304631065336196 1
-0.298969622477681 1
-0.0699987268311673 1
0.189991846011571 1
-0.571234825429391 1
-0.229506883558575 1
-0.53054640069686 1
-0.0353583977952144 1
0.733959122224647 0
0.455661724581631 1
-0.475300436717471 1
-0.554767406951998 1
0.121376617254728 1
0.22631098708109 1
0.216987861774197 1
0.379850553229188 1
0.104139073514274 1
-0.128138596761297 1
0.347176554909672 1
0.24043497786366 1
-0.183982837278969 1
0.0711883409373076 1
0.204978987724629 1
0.0284115319342957 1
0.377480814796172 0
-0.345818959638636 1
0.754580392113232 0
0.253192829244263 1
0.783944611992832 0
-0.0296202896688092 1
-0.465755543748984 1
-0.502314330308486 1
-0.181755335229618 1
-0.476441217007165 1
-0.49552155565216 1
-0.202723391469171 1
0.469319710287942 1
0.204079879209083 1
-0.0527015418406871 1
0.0423587815085835 1
0.288221330176828 1
0.550941238931221 1
0.166312000852121 1
0.050819674210053 1
-0.355152942629098 1
0.0676915224520259 1
-0.814994913410398 0
0.169693346460795 1
-0.639563864172229 1
0.379415185757714 1
0.394189300304491 1
-0.778804935828644 1
-0.124651356530956 1
-0.0565085401544563 1
0.350169452671623 1
-0.634832320464567 0
0.236258109804651 1
-0.107407735653836 1
-0.0677076639268294 1
0.103308625631496 1
-0.143535908640667 1
-0.126357340855008 1
-0.28020631220333 1
0.221705852383842 1
0.0155291046751347 1
-0.403073048714575 1
-0.344567295187483 1
-0.762276818929883 1
-0.545601591984088 0
0.0815128496141821 1
0.055747024430113 1
-0.699953186831928 1
0.123701352680497 1
-0.102097314646832 1
-0.0447333533316208 1
-0.429999727766922 1
0.236881277907344 1
-0.0332969666002913 1
0.507226093166893 0
-0.418078154601777 1
0.453608242762585 1
0.0966154410480835 1
0.149654764959402 1
-0.398815622458219 1
-0.316092935503577 1
-0.0570493567522198 1
0.24732455704298 1
-0.372260442995369 1
0.704979377977609 1
-0.401299397876521 0
-0.0746237191099029 1
-0.0170253981520681 1
0.461109621384048 1
-0.239118484712601 1
-0.255523038522476 1
-0.360027512099432 1
0.0357333131587098 1
-0.0684903616127054 1
-0.370285642582685 1
-0.103181318514766 1
-0.513640855750782 1
-0.577830940537358 0
-0.543108868773193 1
-0.199391437629497 1
0.0876781092019613 1
0.420243087155732 1
0.553423215167498 1
-0.210195875809653 1
-0.674164704055294 1
-0.146973252111419 1
0.300042692400524 1
0.0737444928549709 1
0.0488917776726193 1
-0.137609894645897 1
-0.485077090849515 1
-0.164515705726343 1
-0.0461785965586537 1
0.0940432402023931 1
-0.159904272668457 1
0.0672410889709452 1
0.0319891194528224 1
-0.226458700360864 1
0.0852872462781769 1
0.30515543541679 1
0.245868441892036 1
-0.327353150830979 1
-0.194545215528885 1
-0.190615498032087 1
-0.124044235298787 1
0.00730743396647975 1
-0.896337077291161 0
0.326602990618725 1
0.491347730041318 1
0.18167644419133 1
-0.392465165792241 1
0.862805764886197 0
0.171539677830005 1
0.144791842744882 1
-0.199562777458169 1
0.167544563325378 1
-0.0705588261929891 1
0.39788727429661 1
0.357792798637562 1
-0.494317064421937 1
-0.332436129932798 1
0.257720452540197 1
0.0277209780563917 1
0.276046008079255 1
0.676813351651292 0
-0.57152836783538 1
-0.112376794374073 1
-0.348485047514985 1
0.161704051101947 1
-0.358104319875928 1
-0.0904551918145082 1
0.203611575211525 1
-0.283500002399063 1
-0.624502781831774 1
0.406262552908802 1
-0.0208113741002564 1
0.497443082738366 0
-0.771292210031084 0
0.637272133639862 1
-0.0620371909163149 1
0.0374565218259676 1
-0.467642133377188 1
-0.0992146457232106 1
0.435640454547607 1
0.205495178468856 1
0.273844459302827 1
-0.153968004125895 1
-0.161120506272917 1
-0.147530778251957 1
-0.808985408277149 0
-0.349638133679168 1
0.327105666828345 1
0.400937603833503 1
-0.175098592746885 1
-0.262449575432474 1
-0.290030321655855 1
0.0567338712734639 1
-0.110469589686814 1
0.340539445282454 1
-0.138379609090315 1
0.295533217750759 1
-0.363528947342191 1
-0.502178843905696 1
0.304157719239253 1
-0.40364772489059 1
0.624162963629417 1
-0.32734862545535 1
-0.147258179801679 1
0.00400615901123345 1
0.909337188760403 0
-0.0429934306721137 1
-0.0614688111889486 1
0.159296432551761 1
0.223273322311809 1
0.160739436461425 1
-0.316213775820583 1
0.597935876065454 1
0.792859168515898 1
0.290665767687974 0
-0.143713774489016 1
-0.549619004954031 1
0.277793562853971 1
0.957166437487442 0
0.0833439368231058 1
-0.214085127702403 1
0.553907067955095 1
-0.155298985281646 1
-0.0478453708767465 1
0.318178460899792 1
0.0357671152348314 1
-0.0852473934086305 1
-0.11803143511776 1
-0.709488748586129 1
-0.148443373868611 1
0.112287245476783 1
-0.427150755821983 0
-0.583756781542767 0
0.242986309365185 1
0.250704051919379 1
-0.0288535798905542 1
0.0357695972449136 1
-0.0123069370821902 1
0.295271793927951 1
0.462587911715039 1
0.160755213233654 1
0.160504471570811 1
-0.136967050555342 1
-1.06498467445281 0
0.236967427350164 1
-0.0888908768479874 1
0.152542007019396 1
-0.47099350267868 1
0.347161021112351 1
0.0689173244785157 1
0.249977966084546 1
0.777653715705391 0
-0.749263848881847 1
0.403244680747791 1
-0.107908139825387 1
0.202909852640766 1
-0.235524004096657 1
-0.0755541211848843 1
0.0574272760503098 1
0.0377360164899528 1
0.303644770859112 1
0.137365000199323 1
0.363855870179638 1
0.00170325968935867 1
-0.464562315086476 0
-0.310680898239966 1
0.81768727078842 0
-0.19815356782326 1
-0.401154502602106 1
0.12794359022619 1
0.0464516763897872 1
-0.357164547675061 1
-0.199789438583521 1
-0.14082944025852 1
0.525680703035623 0
0.169370721641612 1
0.899775511292981 0
0.34161102700886 1
0.140848266069245 1
0.425661376542939 0
-0.470993597083233 1
0.183136657467812 1
0.0687970563731221 1
0.524376550921254 1
0.162874710093407 1
0.168731112874689 1
0.301066033436616 1
0.19282378752426 1
-0.253190548374159 1
0.0262756840565856 1
0.0138512952438041 1
-0.000452761046750419 1
-0.570318990334752 1
0.203993343731476 1
-0.0323197528744462 1
0.550818650308398 1
-0.714981852223186 1
-0.0583532170271593 1
-0.0161361385828644 1
0.714664274045595 1
0.180900897614408 1
0.202248865401917 1
-0.381151482074593 1
0.727846459072987 0
-0.140985039996458 1
0.0865833048706549 1
-0.112637962404503 1
-0.219253705484181 1
-0.216669145626761 1
0.215845389662864 1
0.330925923938127 1
-0.837261507995295 0
-0.368690892849567 1
-0.0948605191691037 1
-0.0463059027124784 1
-0.041299560163006 1
-0.051883471976723 1
-0.515769642164702 1
0.00305352947238543 1
-0.391843610951785 1
-0.673065213700388 1
-0.43275807840978 1
-0.366432955228893 1
-1.19743449541904 0
0.101278195275121 1
-0.258759740233118 1
0.183764380445942 1
0.117176462418377 1
-0.322424331545257 1
0.0824631594314867 1
0.560319451533602 1
0.364178848082864 1
-0.612233369356701 1
0.10983127063043 1
-0.0131929199271359 1
0.178846769112282 1
0.252899472515896 1
-0.491676131561144 1
-0.096523922984392 1
0.476890019862206 1
0.113981010420143 1
0.191911224539169 1
0.217870995248509 1
-0.0458390920078125 1
-0.437436128795062 1
0.00815345345278921 1
-0.0332458080919787 1
-0.276832906902726 1
-0.583261848226508 1
-0.402971350061855 1
0.291338940669432 1
-0.55260026687795 1
-1.14201345994382 0
-0.0377845288169224 1
0.142591116670535 1
-0.350647615804436 1
-0.584860871774515 1
-0.413360542904969 1
-0.333508260529996 1
0.304768833681354 1
0.282875760925285 1
0.180275202540077 1
-0.745457005651392 1
-0.325368305161409 1
-0.206546808915201 1
0.15882114900839 1
0.202057398792277 1
0.262614062484122 1
-0.119777945883706 1
-0.184490324113823 1
-0.0162987835342356 1
0.285898944601345 1
0.496421882787295 1
0.126669313291673 1
-0.156086560944196 1
-0.183764275674879 1
-0.0939920951191476 1
-0.0473154237799988 1
0.728929610980805 1
0.173749545008553 1
-0.463820131474245 1
-1.05325848217398 0
0.166983274713037 1
0.201933031508991 1
0.0869415276670581 1
-0.328750039237724 1
-0.00319885092905781 1
0.369920205803232 1
0.127453628281595 1
-0.821423864365425 0
0.714716996875782 1
0.0580361534119876 1
0.0620873416903877 1
-0.116478099920614 1
-0.580561944251856 1
0.628746332546722 1
-0.664635372883938 0
-0.0768369744680546 1
-0.271431036766707 1
0.19127715555333 1
0.173101363385329 1
-0.0796918738398185 1
0.00051304628563395 1
0.217067312282884 1
-0.125961438147248 1
-0.205513862346311 1
0.0777700573584465 1
-0.77046418909117 0
0.106996577735261 1
-0.323622805659533 1
0.230426567989186 1
-0.298357983006119 1
-0.476644452005463 1
0.0418779215016242 1
-0.152792012240383 1
0.132756890851679 1
-0.353688979270218 1
-0.252605856653748 1
-0.210304578538391 1
0.671723007933395 1
0.202388694908348 1
0.065342145752412 1
0.424200576542471 1
0.272683723850464 1
0.0710470193150759 1
0.683589552922742 0
0.198358144186328 1
0.395106780036428 1
-0.0438110291885944 1
0.616998859807249 1
0.115424522583233 1
-0.188572447223512 1
0.221968565045292 1
-0.144448067302514 1
-0.856248564708274 1
-0.209542177201331 1
-0.0211597843258143 1
0.0648823034185939 1
0.405119254443556 1
-0.380437858068986 1
0.285960749906858 1
0.753906078955389 1
0.187480855830934 1
0.150422169702585 1
0.425774820356498 1
-0.319407573758902 1
0.0822151700350603 1
-0.152208638208546 1
-0.564290633500076 1
0.0931421514732451 1
0.35703716817685 1
0.0901347395961874 1
0.179725069043916 1
0.0418567182852201 1
0.339837614990741 1
0.417071185637298 1
0.286196092718334 1
-0.135291369765304 1
0.320830132937024 1
-0.358487299577522 1
0.323251294154938 1
-0.35198480203766 1
0.358590730061657 1
-0.0357418906930412 1
-0.475049803713689 1
0.846291345757036 0
0.249310957422787 1
-0.355955236396366 1
-0.0433577102990112 1
0.355401667101643 1
-0.0947440946152679 1
0.0530038348373982 1
0.0285545707430336 1
0.151210430314486 1
-0.141013224582613 1
0.17909625123063 1
-0.339157447600024 1
0.135398681230189 1
0.322722311666098 1
0.272399740464141 1
-0.572878750555724 1
0.0260985067296449 1
0.0366871391839704 1
0.300116782199853 1
-0.746002442268379 0
-0.593567649712776 1
-0.164678230455216 1
0.265285509779204 1
-0.8692714909872 0
-0.225065016484443 1
0.420120176681787 1
-0.170952599602786 1
-0.040534247487242 1
0.417017525051332 1
-0.0778087616549831 1
-0.15742875495673 1
-0.189856653170355 1
-0.0968169618415767 1
-0.372885986146361 1
-0.244229946797516 1
-0.419470684119942 1
-0.460010075898094 1
-0.776837496978036 0
0.470430766528645 1
0.320588111742502 1
-0.142001875143301 1
-0.205770129336408 1
-0.128564044203148 1
0.155771835774961 1
-1.07257748702901 0
-0.0082459457102064 1
-0.00221170766533627 1
-1.15309424192942 0
0.412421235779834 1
0.892669840096884 1
0.149287190004951 1
0.641475814494665 1
-0.144540711267374 1
-0.190034897313665 1
-0.799953844743598 0
0.122354674669774 1
0.444159680294244 0
-0.475422936841716 1
0.102904185952773 1
0.0770036237592039 1
-0.246536530530647 1
-0.0985671031390369 1
-0.333785974958606 1
0.271218563125662 1
0.577187617102891 1
-0.146777729977648 1
0.366604029814488 1
-0.143767240340342 1
-0.18223487860634 1
0.158499251233606 1
-0.73159421538202 1
-0.193739460166512 1
-0.092717422826151 1
0.32248473332046 1
-0.449852205123523 1
-0.188096691909998 1
0.46625739204623 1
0.138745237992151 1
-0.357127159296182 1
0.515350314332594 1
-0.0469137820170942 1
0.229544584863841 1
-0.817651166951159 0
-0.572967340947793 1
0.230449967898687 1
0.281669501691468 1
0.108208593753486 1
0.244890416011058 1
-0.0842669466598183 1
-0.341139882813647 1
0.0592776725888057 1
-0.240381246593195 1
-0.490605628456779 1
0.293403415280723 1
0.00979461468388871 1
-0.0306401620010906 1
-0.42841545409456 1
-0.00297833053410653 1
-0.00463694354541816 1
-0.205647926410694 1
0.14917540906364 1
0.22909073743848 1
0.404934519708386 1
0.464252551003192 1
-0.168280852594561 1
-0.23686339246216 1
0.814927761759864 0
0.122912870717412 1
0.372978920991384 1
-0.737015268861328 1
0.227243422065995 1
0.697921069028761 1
-0.727367530669578 0
0.0292473186322799 1
-0.0877783446342172 1
-0.0502356181966094 1
-0.112336233925489 1
0.185556666460334 1
-0.476277311507517 0
-0.568635961913714 1
-0.369119966439544 1
0.181558449424472 1
0.00172029804871814 1
-0.119644947252159 1
0.648710682703184 0
0.18384668509837 1
0.0814245341064085 1
-0.509360436368539 0
-0.662412815817103 1
-0.366138709244702 1
0.28147765215912 1
0.59838836646688 1
0.483590705044069 1
0.337859093910793 1
0.202113539085425 1
-0.159223980587472 1
0.236400470796263 1
-0.017864188115203 1
0.495425951439466 1
-0.691815037522123 1
-0.163034805382457 1
0.2744600025853 1
-0.331112659974822 1
-0.146156383929496 1
-0.67193095551049 0
-0.354150068184263 1
0.392088977337048 1
0.45495050438825 1
0.0504793464226552 1
0.741637759342599 0
0.108139608465046 1
0.178977504099616 1
-0.147988648464992 1
-0.200310252768539 1
0.365771182991965 1
0.952327180928614 0
-0.364562082277745 1
-0.229735677209637 1
0.21080883493697 1
0.0175565112061113 1
0.110538042139006 1
-0.521572848666481 0
1.09392421954435 0
0.1820014081713 1
0.531461975683326 1
0.179805126925269 1
0.141574504965716 1
0.408119992680649 0
-0.527626782478223 1
0.239456983296453 1
-0.741412282623196 0
0.274394248982488 1
0.676259584918516 1
0.046804525991103 1
-0.332319766352559 1
-0.00299165150044758 1
0.149724685583954 1
0.421998423199238 1
0.708092766687975 0
0.147185180618509 1
0.040069285359953 1
-0.64014778036439 1
-0.0495339681235304 1
0.480837969419335 1
-0.018975657289263 1
-0.471195780814201 0
-0.363782099882283 1
0.67866581481859 0
0.1317556111318 1
-0.42988017752175 1
0.396165276908651 1
-0.347688420240476 1
-0.774058188593104 0
-0.208905384361973 1
0.129499602383679 1
-0.641975988607583 1
0.15097110776446 1
0.36557355505 1
-0.544021350746204 0
0.0109212713791896 1
0.342448417272512 1
0.179855724778337 1
0.315658302917095 1
0.472238654495892 1
0.190839659770242 1
0.489138379543048 1
-0.690230088105145 1
0.574865665363032 1
-0.674360347752573 0
-0.1656303977705 1
0.149336970901908 1
0.193691208166434 1
0.270129712631126 1
-0.286902678926331 1
0.606757587663452 1
0.30174803069724 1
-0.775797690335129 1
-0.0176021101412488 1
-0.166320617822786 1
0.158581927825971 1
0.378599632070826 1
0.0789729114920072 1
-0.916161939129403 0
-0.473793248655892 1
0.521602852911832 0
0.297869024174166 1
-0.836793533276457 0
0.158075205073646 1
-0.308273390663138 1
-0.100920921669327 1
0.9300676982348 1
0.264840862163863 1
-0.468097984720076 1
0.411009394069368 1
-0.614737253161198 0
0.818002411875204 0
-0.309804857322882 1
-0.0912926813984995 1
0.300585512639712 1
-0.317104774809483 1
0.492694188354883 0
0.00968048367264582 1
-0.474178117417593 1
-0.291198630636323 1
0.12287472917791 1
0.0772074696210936 1
0.437098614927699 1
-0.0991382803992787 1
-0.043259875007101 1
-0.0891667672775344 1
-0.228729351732072 1
0.487985226702067 1
0.486862170204446 1
-0.18877181374621 1
0.168642876495239 1
-0.388270116387494 1
-0.114272120805948 1
0.622072533126308 1
-0.539756592512674 1
-0.98302227172059 0
-0.781296185937188 0
-0.578100881394946 0
-0.249257193206808 1
0.358055122064113 1
0.233939522846648 1
0.0578922693624934 1
-0.385784182227181 1
-0.604267503485163 1
-0.0367372532569313 1
-0.00927971708134456 1
0.0455049347646869 1
0.116799121275171 1
0.02259760606994 1
0.0457166223627828 1
0.441534828828091 1
0.0416742908297486 1
0.391309430366583 1
-0.332870417135765 1
0.0377654231774284 1
-0.678321513496777 0
0.115681599316575 1
-0.078094779438379 1
-0.22497955766554 1
0.2747138366681 1
-0.466672498807143 1
-0.548265864310895 0
0.0120725620776662 1
-0.463308251635279 0
-0.0226642792919703 1
0.551273479602905 0
0.0223502446819103 1
-0.276561803270239 1
0.158390373046229 1
0.418319148888928 1
-0.0233372580826385 1
-0.641562439237865 1
-0.482233581507711 1
0.225263169060223 1
0.499033788675284 0
-0.699285497862176 0
-0.106563069219079 1
-0.30347822741341 1
0.0152459913568674 1
0.267724596552028 1
-0.205162804813528 1
0.429369097091141 1
0.14989201934636 1
0.175949597268182 1
0.720302545283506 1
-0.515821485070163 1
0.0387077568185502 1
-0.250948157787933 1
-0.246416731528684 1
-0.489724124355037 1
0.68808546654814 1
0.27936539137779 1
-0.0859328876576985 1
-0.271783241033735 1
0.680886344772689 1
0.0919545617520475 1
0.0510498882640376 1
0.0626952371136668 1
-0.137431431276252 1
0.316583248712771 1
0.124209046052942 1
0.594981595989639 1
0.427432934785814 1
-0.211277053896071 1
0.90407059902019 1
0.0496757058306809 1
-0.527079826971286 1
-0.104774696783876 1
-0.0952607648075116 1
-0.349419654062507 1
-0.345870659524818 1
-0.206272527069483 1
-0.126593458684422 1
0.186584054403298 1
-0.183694657011764 1
-0.242295632117179 1
-0.41188849946053 1
0.270842578070416 1
-0.0299131345987467 1
-0.168058992156568 1
-0.398019542744545 1
-0.680572908311129 0
-0.200826032449166 1
-0.448244343844232 1
-0.123535474646863 1
-0.756544635959691 0
0.0286200321955436 1
0.34066988825877 1
-0.0355447341998419 1
0.203294387263608 1
0.790437720427443 0
-0.13056478836238 1
-0.0333884314557909 1
0.0888384860910563 1
-0.16476192753933 1
-0.127065067321535 1
0.623368161109877 1
0.383648704521184 1
-0.507379185256998 1
0.221367298988951 1
0.270279113512943 1
0.432701144213042 1
-1.13846604714332 0
-0.294440897946518 1
-0.117625322850194 1
-0.280808955319916 1
0.438370038058401 1
0.655147795589221 1
0.388057914624427 1
-0.772590972136485 0
-0.568777083314153 1
-0.0377730410501536 1
0.472602969338476 1
0.280201403635328 1
0.235973505647008 1
0.18943340163418 1
-0.0733506255439975 1
-0.0707337894681553 1
0.357965310008155 1
-0.297121654312762 1
-0.750117205500843 0
0.589844736288954 0
0.205258851563067 1
0.146308855233276 1
0.347690096297964 1
0.375505905797646 1
-0.331034101824042 1
0.302909026857849 1
0.235847114693243 1
0.244706399421018 1
0.0327140064091087 1
-0.0517924372843522 1
0.441571721699092 1
-0.236125487410188 1
0.115702177021114 1
-0.376912317301679 1
-0.406002445283227 1
0.360116124974135 1
-0.019892524177966 1
-0.342975412244801 1
0.259289324095671 1
-0.31074545213044 1
0.272557202751737 1
0.084618543332384 1
-0.0475114486311886 1
-0.169596924927557 1
0.663396531632049 0
-0.456762634732295 1
0.0292797526922807 1
-0.181124595750403 1
0.0439832881567532 1
0.389727284386033 1
0.0447482952123008 1
-0.308026667503017 1
0.185655251249556 1
0.41477938227617 1
0.45625138722626 1
0.430007213938801 1
0.202107770438315 1
0.679504190988229 0
-0.133771366095872 1
-0.40367567494472 1
0.406779363272596 1
0.404749179846561 1
0.0797177674153075 1
0.0463057640357344 1
0.369686460542452 1
-0.547230773172939 1
0.481655454136113 1
0.011685296990828 1
-0.674029128003333 0
0.203850179963871 1
-0.511259436193535 1
-0.260409394196554 1
-0.31566251576787 1
0.077521265648201 1
-0.194372372384224 1
0.552595682215932 1
0.470223376235399 1
-0.218469112683881 1
-0.0274271767365188 1
-0.140646302799516 1
-0.105145585280725 1
0.804960957679747 0
-0.141206823664848 1
0.158522871103285 1
0.257453600395855 1
0.293843863276855 1
0.30129882073397 1
0.402024889511795 1
0.0873914474172006 1
0.234179834998979 1
-0.486350824336247 1
0.363906517614622 1
-0.065985495646788 1
-0.170651606489888 1
-0.388382290793795 1
0.281163597798367 1
0.0603245106038032 1
-0.440285100583017 1
0.247258307445712 1
0.00321605597902427 1
-0.024790543567779 1
-0.0995901418342909 1
-0.212459154509979 1
-0.0732232147935199 1
-0.123923416734381 1
0.636212789761712 1
-0.117271750866954 1
-0.735540302641998 0
0.264715904807791 1
-0.0954172809628561 1
0.0375455148698355 1
0.324409300706742 1
-0.182147331691761 1
0.217998179018553 1
0.245127576302969 1
-0.839090295803361 1
-0.437065545765314 0
-0.429149419011739 0
-0.567552663949563 1
0.0311475759905282 1
0.0260703176080328 1
0.363383080244294 1
0.150471022636287 1
0.278367733508239 1
-0.342463018768393 1
0.720806707164339 1
0.0408668356795147 1
-0.124344847481817 1
-0.384884269746262 1
0.115092353924836 1
0.0510191271585945 1
-0.196423258597391 1
-0.237871336614192 1
-0.00582023050173539 1
-0.413625201109796 1
0.014198316894733 1
-0.0247205493666924 1
-0.0260366901808967 1
-0.412468408161917 0
-0.292036234365253 1
-0.567366476130881 0
0.616868421968713 0
0.114637409798433 1
-0.166028932130979 1
-0.417379105140867 0
0.2528194018158 1
-0.174658840884213 1
0.236673074467315 1
-0.442197523133611 1
0.340331798074564 1
0.192008908519197 1
-0.166064818365876 1
0.222789381362468 1
0.732390315381947 1
0.465897150374779 1
0.232309221738525 1
0.366770053801307 1
0.399066400790879 1
-0.398311290776588 1
-0.0521733358275245 1
-0.559471216246961 1
-0.129396729141855 1
-0.0280958756513759 1
-0.441494062139274 1
0.0282181812602917 1
-0.0387608727603347 1
0.117009171623893 1
-0.052941526762178 1
-0.153353102794964 1
0.539987036112255 1
0.585317828366486 1
0.417465085970395 1
0.105861180417107 1
0.381805368983147 1
0.0978290562253547 1
0.316234378123388 1
0.149366537006552 1
0.181593231272215 1
-0.595081363732399 1
0.521236912576502 1
0.260517558239157 1
0.155119162740985 1
-0.42531533150552 1
0.588010197425418 1
0.0583542526067747 1
-0.210524225060719 1
0.335305812931395 1
-0.149310104577024 1
-0.355675942137028 1
-0.0506628189188316 1
0.0879969135910382 1
0.130424263815784 1
-0.0898467483643954 1
0.304692881660994 1
0.27890094738273 1
-0.159521029470412 1
0.685415923962243 1
-0.992481980471766 0
0.391930249974687 1
0.220127686247477 1
-0.432120883838581 1
-0.0654551840660096 1
0.0111091406639598 1
-0.243766106017256 1
-0.00273625763390665 1
-0.193099979026125 1
0.612901683851806 1
0.371486945247581 1
0.0123664098819421 1
-0.495226757119551 1
0.255159159853585 1
-0.0888637641152901 1
0.511775478702862 1
0.29461085865636 1
0.0361982378279925 1
0.598563941162913 1
-0.65434362337744 0
0.800124933641585 0
-0.390587445103849 1
-0.742149416727464 0
0.312212514269888 1
-0.073389912170374 1
-0.103450654503581 1
0.0743128537005167 1
0.20447088031943 1
0.156864636133502 1
0.429892017671691 1
0.386624942858475 1
0.320927581829767 1
0.53840358731485 1
-0.3616683411093 1
0.851212450798993 1
0.347738770146191 1
0.317023678993339 1
0.24849029183719 1
0.0497410768563736 1
-0.429183640007743 1
0.63400965808367 0
-0.324826940089769 0
-0.469187479728827 1
-0.0124112081616131 1
-0.206003291320379 1
-0.25230889040002 1
-0.0259733499244954 1
0.0867452456740813 1
-0.297316469520201 1
-0.625013840125744 0
-1.16635741724138 0
-0.212865713587627 1
0.13827918278704 1
-0.410877669658215 1
-0.0785327879504359 1
-0.233044943850781 1
-0.508030144681626 1
0.84950714449784 1
-0.67949126283788 0
1.54836981524187 0
-0.28678018201496 1
0.876707909128221 0
-0.64277841346252 1
0.40108539465631 1
0.33649861147148 1
-0.0552913830175821 1
0.35869107828113 1
0.0674334409793072 1
-0.559174404652892 1
0.173482433536368 1
0.480482203787402 1
0.2577435774405 1
-0.16643183559161 1
0.0197172259565936 1
-0.317546266591345 1
-0.326439068329026 1
0.375832398216833 1
-0.94275565091258 0
-0.397234183610113 1
0.175180503818635 1
0.121215024788133 1
0.0976939794719967 1
-0.169877396830369 1
0.185561816114451 1
0.144930085893162 1
-0.77279194482685 1
0.527383608105033 1
-0.293166865192292 1
-0.136904567887251 1
1.09587608956175 0
-0.614645958905599 1
-0.0777459520437164 1
0.559439067878463 1
0.0365980488909056 1
0.271554296113954 1
-0.678623302802157 0
-0.538603982598196 1
0.700234581118163 1
0.29945129763822 1
-0.329745926992439 1
0.249709296572013 1
0.522321699366748 1
0.285590662224813 1
-0.744826254990637 0
0.556630136793784 1
-0.206312811716216 1
0.00599552209389857 1
-0.777157799675072 1
-0.00583894844360872 1
0.619030316524554 1
-0.371800143669432 1
0.186386943447165 1
0.630047281430578 1
0.515108274922033 1
0.497034385696774 1
0.414152709618304 1
0.075614564632491 1
-0.337280333677207 1
-0.252797544736743 1
0.539147103819695 1
0.135680087245591 1
-0.317772916843021 1
0.0651254405785743 1
-0.338019972370447 1
-0.440225075003289 1
-0.0436208290367198 1
-0.000768143539466887 1
-0.471747058189139 1
-0.131750068285637 1
0.357420408698183 1
0.801369501504946 1
-0.0194877268864724 1
0.313485078232862 1
0.498001623259742 1
0.574569177274827 1
-0.235989707111785 1
-0.0767829865861668 1
-0.332691165295135 1
-0.683291512111952 1
-0.105969422021452 1
0.422356000053215 1
-0.0672570495942015 1
-0.520313676377845 1
-0.0793637184206498 1
0.0744755771338802 1
0.135124574264272 1
0.365360267383613 1
-0.815691340984803 0
0.257403836886855 1
0.622607375301026 1
-0.268193514023819 1
0.112198873526567 1
-0.593044364077468 1
-0.154709333513363 1
-0.00314604368845814 1
0.374905433729597 1
0.0987030147916537 1
-0.336680510673774 1
-0.373849396560815 1
0.0302993622518408 1
-0.184331440688899 1
-0.0295760675010293 1
0.180163952420546 1
0.466183416993716 1
-0.106157584524219 1
0.127941891745605 1
-0.237940164252345 1
-0.145262955924091 1
-0.244438659218392 1
0.455700258300718 1
0.271211453491654 1
-0.168890548957725 1
0.32913287331251 1
0.360027780275881 1
0.359472188240012 1
0.0666183824353172 1
0.154976269772331 1
-0.771732936226823 0
-0.702722925337054 1
-0.136395787110001 1
-0.138210172133876 1
0.869871038552654 1
-0.0395723410119973 1
0.344733996045381 1
0.192112053407444 1
-0.239544939208234 1
-0.679096386807987 1
0.0295182884534115 1
0.792760527679321 1
-0.126887619242715 1
-0.708832268876913 1
-0.0103006287407584 1
0.158700649499803 1
0.0198551965593824 1
-0.496705794408165 0
0.54459348361505 1
-0.208210343259519 1
-0.409201201149301 1
-0.618211741469744 0
-0.261951306492526 1
-0.774763311802554 0
-0.20820139792862 1
-0.594058083386696 0
0.337014257926916 1
0.362117528102186 1
0.281535900877045 1
-0.529303194099657 0
0.446023380174076 1
-0.244509116947252 1
0.224641011334215 1
0.109980673386508 1
-0.505910058377235 1
-0.0139089142061223 1
-0.107257309929531 1
0.534097615536321 1
-0.0303388616398272 1
-0.142316300393387 1
-0.32029624034504 1
0.161898462281178 1
0.216406975952589 1
-0.0924514219366872 1
-0.438967378508832 1
0.299967239978808 1
-0.455987423757836 1
-0.439125747100565 1
0.441906821547567 1
-0.0219241450811528 1
0.277381778571476 1
-0.274408353081805 1
-0.225978769487122 1
0.0324143245534956 1
-0.105908868809995 1
0.269287491718147 1
0.00449090884205577 1
-0.404837307894237 1
0.221049093121677 1
0.105778581184002 1
-0.153306326351338 1
0.457817029601177 1
-0.643395160853871 1
-0.031921631448412 1
0.206611863377288 1
0.37608010871574 1
0.256635354232402 1
-0.00757146173212066 1
-0.333381470522816 1
-0.256205866742573 1
-0.892994352971528 0
-0.382313246270404 1
0.0151847358224563 1
-0.25711637735761 1
-0.0204255882653156 1
0.00467134176413188 1
0.0171811438293163 1
0.0549788843085583 1
-0.205194486240485 1
-0.360566757649563 1
0.233715014547239 1
0.379771963396212 1
-0.256368930992647 1
-0.0184363172372795 1
-0.473680237704532 1
0.0614758414813842 1
0.239407084878551 1
-0.716920339844276 0
-0.0737554430089183 1
0.34433946895509 1
0.731404671983347 0
-0.1078904182939 1
0.876028800947092 0
-0.704040227364553 1
-0.582735958775751 1
0.0943773511957642 1
0.0106012829540671 1
0.121346319105259 1
0.289799449023892 1
0.313978489645755 1
-0.472625341513049 1
-0.414437213683291 1
-0.298427228520415 1
0.175973541546955 1
0.313313778778481 1
0.23410265464934 1
-0.401274064351393 1
0.459441108588047 1
0.128414982697604 1
0.0608432568614762 1
0.176828302822384 1
-0.559477104746826 0
0.173607602732958 1
-0.127950658472174 1
0.784467312267321 0
-0.307216693703894 1
1.0119071432144 0
0.153862717517902 1
-0.422982816518832 1
0.575519825970481 1
-0.0604261544370614 1
0.495096636576233 1
-0.445720984574089 1
-0.721554837103605 1
0.141821214122301 1
0.456410503143353 1
-0.158965860028901 1
-0.0726348604776829 1
0.0517659671662784 1
-0.151918199348355 1
0.445604063052541 1
0.58027203062751 1
-0.381418836582799 1
0.520684521480516 1
-0.0941610571062118 1
-0.476317673782498 1
-0.54286972970888 1
0.195652306063659 1
0.364137043108004 1
0.480500337553943 0
0.00469432470520448 1
-0.20332639915406 1
0.607486993458824 0
-0.0938308410420864 1
-0.862258558001837 0
-0.473647706271543 1
-0.108174094924503 1
-0.116444894588135 1
-0.259295942934319 1
-0.195044668218449 1
0.0176853663297404 1
0.374765412691017 1
0.0641137164465833 1
-0.0913672035127131 1
-0.324593083986753 1
0.147348600708046 1
0.186409697166368 1
-0.446975448011725 1
-0.35047822740792 1
0.380493997303862 1
0.258443688445176 1
-0.020697422906853 1
-1.04077665737457 0
-0.740187705118515 0
0.332237912161152 1
0.322821327814627 1
0.27701304351443 1
-0.284745467744766 1
-0.333497576873761 1
-0.258020534879121 1
-0.119494103460022 1
0.959830777885123 0
0.319097325437354 1
0.509402941034094 1
0.272226809977194 1
-0.462587151286424 1
-0.0698131150550351 1
-0.199194547097478 1
-0.18177709641761 1
0.0397468884662885 1
-0.0461467520002482 1
0.624577891138367 0
0.35941071985845 1
0.170219752932933 1
0.264490876990044 1
0.00254077900037716 1
-0.0581754936126175 1
-0.0640464861028499 1
0.144583722762189 1
-0.191456365020442 1
0.811346332194469 0
0.342437317702174 0
-0.66967759739325 1
0.326287957635884 1
0.602396135735024 0
0.211301076745918 1
0.312802556615152 1
-0.564242678464543 1
0.469560638409214 1
0.18795789867637 1
-0.0367326670686967 1
-0.0817406816090505 1
0.00144120696595856 1
0.136618936659953 1
0.275293439183197 1
0.216426588284777 1
0.364443263581957 1
0.687534548970688 1
-0.0174392321793422 1
0.966613093284757 0
0.0454373028390051 1
-0.298810423620439 1
0.917399310149107 0
-0.308078164619255 1
0.497098467493535 1
0.281421100043832 1
0.328582235291244 1
0.228350860156435 1
-0.204316155598491 1
-0.0635724729962185 1
0.0353935957511079 1
0.0752238936729993 1
-0.0811648759528105 1
0.0337093786414748 1
0.23679545202024 1
-0.310627342446561 1
-0.11696809990437 1
-0.350424038897592 1
0.341220263740543 1
-0.170038534384434 1
0.15627143852739 1
-0.0709464327989788 1
-0.0578433178354144 1
-0.465170642121663 1
0.767548551303188 0
0.146397447320869 1
0.219779159976335 1
0.375279270160044 1
0.329002976200249 1
0.139154181503773 1
-0.119871474664253 1
0.244768626089513 1
-0.294952705038905 1
0.513286060094635 1
0.0732298018234419 1
-0.0284942747505643 1
-0.533318104017605 1
0.573288354736367 1
-0.520373415934111 1
-0.0472733914629291 1
0.0964447848084611 1
-0.278685209354379 1
0.234901788904072 1
-0.0754326890394528 1
-0.331445133115783 1
0.120566235703881 1
0.580589382987989 1
0.146559142525263 1
-0.30672930507087 1
0.593914987862507 1
-0.147248816672548 1
0.154087939851202 1
-0.491271789684343 1
-0.424014315994168 1
-0.149047967276512 1
-0.693661770738074 1
0.455219313259624 1
0.220880672606708 1
0.227186313884063 1
-0.0782065018373153 1
0.180975812643983 1
0.265971794171119 1
0.0579331013229199 1
0.138698367450689 1
0.18182934273896 1
0.329958030073185 1
-0.660171112637628 1
0.262856990814442 1
0.00912825179219977 1
0.0214445413537148 1
-0.555500815596971 0
0.65906207872023 0
0.411520204512221 0
-0.125327774322432 1
-0.232776418898175 1
-0.195435958492555 1
0.480835115924528 1
-0.166120301760872 1
-0.275499144668127 1
-0.447564200738931 1
-0.240606438356058 1
-0.156091693169597 1
0.259406852371903 1
-0.0240456551416613 1
-0.036423926543006 1
-0.398407181684753 1
0.0531734539489781 1
-0.17369370362053 1
0.136621314783304 1
-0.127466153311794 1
0.63006404872762 0
-0.59562271484943 1
0.428897305038307 1
0.110672862233149 1
0.209510059566399 1
-0.180412616386692 1
0.0549809741448376 1
-0.167366269183714 1
0.602010404115372 1
-0.491628713928223 0
0.330733699288874 1
0.387634108362737 1
0.258592238201731 1
-0.196483404957689 1
0.285527882355616 1
0.204797658507014 1
-0.0693810394089475 1
0.626036558703147 0
0.560833737389715 1
-0.207188590849174 1
0.800940688428159 0
-0.77319629811319 0
0.24022204218307 1
-0.303619373580153 1
0.495884549471173 1
0.134928414447317 1
-0.307780661349143 1
-0.316526728771969 1
-0.0579766182417669 1
0.202487725824719 1
0.253416897356074 1
0.162216623127529 1
-0.131161771357442 1
-0.503947843836947 0
0.0148470841319351 1
0.119538541380739 1
0.0413720478062992 1
-0.0690331887922866 1
0.0804557890531704 1
0.237511601776127 1
0.0699708936046641 1
-0.000252184084568364 1
-0.189216830151843 1
-0.207802365687429 1
0.640126068416174 1
0.306325115062208 1
0.452497414934052 1
0.639674103666454 1
-0.092281050121935 1
0.0963819592643697 1
0.242148221199888 1
-0.531753410289014 0
-0.0873078301375732 1
-0.201843887719531 1
-0.204985120309332 1
0.194353149821997 1
-0.0917704799480112 1
0.271648153653014 1
0.559490096945629 1
-0.149126221774996 1
0.201578601167293 1
0.266583029132266 1
-0.327787405670412 1
0.265006538639943 1
0.250368540465007 1
0.0806693556373221 1
-0.241545135945146 1
-0.816063149925589 1
-0.15438831078123 1
-0.215670210564831 1
0.134042650305116 1
0.571158013955423 1
-0.150038037389684 1
-0.823421784265916 0
0.598789606909538 1
0.171594664805338 1
-0.566206264640067 1
0.290348883295176 1
-0.095061191842227 1
0.960387762181722 0
-0.218111942511361 1
0.470694363280543 1
0.0838913799685622 1
0.776908426809077 0
-0.286827465289796 1
-0.214234211216487 1
-0.391231291399406 1
-0.499087635685625 1
-0.206762538430435 1
-0.151980209752529 1
0.247201065131246 1
0.0407596138852542 1
-0.411509903507986 1
0.290852818537369 1
-0.590104620519736 1
0.0400745750954279 1
-0.211015867134121 1
-0.214625544833896 1
0.695784425432461 1
-0.737297689380822 0
-0.50748277448575 1
-0.490574215131653 1
0.342458886696911 1
-0.154986176136393 1
-0.234698302956837 1
-0.0878528361896573 1
0.239806258226917 1
1.32714649845058 0
-0.448980827590811 1
0.142334613469737 1
0.494319478353543 1
0.880704135668057 0
-0.203071168761314 1
-0.405842601054593 1
-0.166659949726236 1
0.319222943141364 1
0.1713074632201 1
0.144032745974225 1
0.0543128929392002 1
0.163618044269422 1
0.213976285871024 1
0.186925972500481 1
-0.872475161489002 1
0.019579008486773 1
-0.579062413816913 1
0.0381275557352016 1
0.0160454074253597 1
-0.0776386811672178 1
-0.0788858409802445 1
0.0825835727409821 1
-0.481871158506773 1
-0.59855963817374 1
0.451842849257041 1
0.206219039467871 1
-0.430745650673254 1
-0.337596107235673 1
-0.675209959668484 0
0.16111301357215 1
-0.0804856360813943 1
-0.888831862065418 0
-0.313261809224866 1
-0.154520344790767 1
-0.219522369303835 1
0.541982380015934 1
0.520588757204374 1
0.478514513909979 1
-0.220260671025793 1
0.186977262603657 1
0.553189569284207 1
-0.323890402470288 1
0.410820650676871 1
-0.0927154441689927 1
-0.48872867766189 1
-0.158340447866726 1
-0.0455916234416621 1
0.204820102501431 1
-0.0201320268427095 1
0.0219745275169734 1
-0.395455071876725 1
0.080314278005013 1
-0.39819813566757 1
0.130590474453439 1
-0.184250586210143 1
-0.0106305873443221 1
0.120886955503255 1
-0.00694391768315216 1
0.344815408888543 1
0.524671324377897 1
0.0808801247005414 1
0.186597885454323 1
0.156054022394752 1
-0.390585422241602 1
0.385361496436659 1
0.488051272289846 1
-0.230188304956569 1
-0.543447121677942 0
0.553635492210199 1
1.05737162832028 0
0.404630071121224 1
0.317575081131168 1
-0.295590425114208 1
-0.277675075375755 1
-0.202839389211603 1
-0.25384015843646 1
0.285495806402331 1
-0.601821377613917 1
0.475233639754949 1
0.0944951118729984 1
0.224917076763467 1
0.275071431406506 1
0.178906519598122 1
0.145073701239577 1
0.280274457362468 1
0.0637179560043631 1
0.532692076782488 1
0.142538798815054 1
-0.287254435877989 1
0.0542520676235743 1
-0.649137254605027 1
-0.101048611959346 1
-0.164942985002294 1
-0.160338940649222 1
0.00376476565820326 1
0.6244657598976 1
0.835444664557813 0
0.4598030996434 1
0.707143949802208 1
-0.115769157385639 1
0.425280361876469 1
0.323844206965876 1
-0.298866986295979 1
0.112663933377598 1
0.65937415055696 1
0.26469554990551 1
-0.241599815733887 1
0.337634863556991 1
-0.48271148573852 0
0.00853054433675902 1
0.465252052953591 1
0.543710763338595 1
0.147062852330345 1
0.310201174725848 1
-0.400602841917442 1
-0.00406720454742763 1
0.0969654156071673 1
0.164007182675646 1
-0.533304740430423 1
-0.0331754209550137 1
0.384087341913824 1
-0.926238554832619 0
0.497947610258886 1
-0.24962668300177 1
0.149236365883844 1
0.0668908989500995 1
-0.116265312876285 1
0.259400146659032 1
-0.000257206426394794 1
0.595260318161652 0
0.322967776478805 1
-0.0475591280577108 1
0.415406563801338 1
-0.208617142056582 1
0.066523481616003 1
-0.0839185015309395 1
0.87921404737282 0
0.417018499094041 1
-0.554025610390315 1
0.703960610844361 0
0.0550514643031077 1
-0.66652182035094 0
-0.602002016851148 1
0.544560216790678 1
-0.626446148142539 1
-0.54229692178687 1
-0.109438408537847 1
-0.150333626405931 1
0.380459043715454 1
-0.176096974495101 1
-0.720745772388856 1
-0.0722050881076639 1
0.558687885961821 1
0.0576791294989848 1
-0.101315706300893 1
-0.132810428857946 1
0.379359313882134 1
-0.181690075539261 1
0.52543006003059 1
0.438134862373993 1
0.45273637643527 1
-0.464098305085076 0
0.33574379727856 1
0.467190143290653 1
-7.86561320640922e-05 1
-0.213251109288683 1
0.0334347032392667 1
-0.8260204969078 0
-0.41963037387695 1
0.244940444430076 1
0.0673390065702177 1
-0.00737770703307018 1
-0.189882391911199 1
1.32185782555018 1
-0.527710477692504 1
0.48461343746104 1
-0.248752745972897 1
-0.505640593012666 1
-0.666672944602481 1
-0.799012842240536 0
-0.045521860703593 1
0.504974576410176 1
0.0999036674039775 1
-0.231560007227866 1
-0.156872847994853 1
-0.289546028679546 1
0.193201590572282 1
0.00974808651209836 1
-0.186732803569562 1
0.191508922170406 1
0.0436119844283757 1
0.330253532587493 1
-0.0809299601148966 1
-0.369541201622034 1
0.415086444809186 1
0.169062890990369 1
0.115534198532366 1
-0.108002092007643 1
-0.338302871558588 1
-0.846105601274855 1
-0.112108555717736 1
-0.0545497150466074 1
0.333305395097889 1
-0.547211783963912 1
-0.492041258640104 1
-0.530831147641125 1
-0.504114763123526 1
-0.0758087645345896 1
0.483977913081575 1
0.323127082192965 1
-0.401708122534432 1
0.173758934415938 1
0.302683512974613 1
0.0995264015359316 1
0.20593140757119 1
0.107405433614374 1
0.0336541872389946 1
-0.475588692000995 1
0.446150597240754 1
-0.0785825268272481 1
-0.199692916275922 1
-0.172792643749769 1
0.242255882440009 1
-0.570052317098386 1
0.380582532314857 1
-0.254288082202819 1
-0.307179071503996 1
0.447509836529181 1
-0.351089592006877 1
-0.385390658943104 1
0.461743977749059 1
-0.0134767052590099 1
0.198072306771103 1
0.616035142327791 1
-0.0967725061035229 1
0.152994226790406 1
-0.0827620349477345 1
0.0592116606709395 1
-0.0625029890674088 1
0.243285257232144 1
0.0101845193442812 1
0.0834485013472577 1
-0.548536830464808 1
0.00991330883033377 1
-0.685859476747996 1
-0.0995634216079096 1
-0.497430654968007 0
-0.187247411642114 1
-0.37405511242043 1
-0.365254669351266 1
-0.0412945540711664 1
-0.391164089615484 1
0.0250343877159497 1
-0.0631104252484288 1
0.382210396328311 1
0.418617004874732 1
-0.71879378395238 0
0.181397697708083 1
-0.151995377907388 1
0.468563550010333 1
-1.04379019869322 0
0.470775023363037 1
0.0278202087215934 1
0.0701524590593632 1
0.377868796084393 1
-0.314382406456562 1
-0.0536147974425223 1
-1.09687849885147 0
-0.44582718783939 1
0.151902744555061 1
0.120863437751542 1
-0.394765810513859 1
0.298159732172669 1
-0.241494184820504 1
0.307630172190329 1
0.401373656591262 1
-0.751521562505665 1
-0.304777232775063 1
-0.289317102758437 1
-0.324178198663844 1
0.249372473048867 1
-0.532466125538803 1
-0.0915597059127711 1
0.157731003229621 1
-0.933643538924551 1
0.712143942019309 0
0.183995609960402 1
-0.481843855606715 1
-0.564072906688719 1
-0.352438268104254 1
0.257360110580259 1
0.384957556103836 1
0.285815006011304 1
1.13400806255322 0
-0.206335044500005 1
0.229919535607793 1
0.101032944308696 1
0.882159198824983 0
-0.302158423422456 1
-0.251651820438911 1
-0.25836418819744 1
0.537419920514467 0
-0.132328142897307 1
-0.17476635865809 1
0.158355310073417 1
0.269905416178164 1
-0.134303843090609 1
0.28977183865012 1
-0.0571128811473332 1
-0.203042546453623 1
0.0946517656160682 1
0.543626389221381 1
-0.137418004908238 1
0.273774345250725 1
-0.413149267712449 1
-0.956919440241334 0
0.226844700702344 1
0.793404298125006 1
-0.231933721912378 1
0.0108728059998077 1
-0.538072441769838 1
-0.316134979501773 1
0.488814486766266 1
-0.879153631501355 0
-0.127416048618158 1
-0.663685064407385 1
-0.513908367775247 1
-0.34024110009401 1
0.0971394303705235 1
-0.507193492784673 1
0.129129322870664 1
-0.0472074800779385 1
0.17322152687116 1
0.643379149700645 0
-0.0247407556049311 1
0.373822876101617 1
0.419802488181959 1
-0.306626193490948 1
0.353500845120795 1
-0.331450569208837 1
0.613305095329597 1
0.822814659047545 0
0.136933728177131 1
-0.112269502087399 1
0.270654354276821 1
0.194256491617999 1
0.632188793782233 1
0.211771164821197 1
-0.398132893115816 1
-0.259319208384972 1
-0.120864682572911 1
-0.141922940350173 1
0.480327467922317 1
-0.223308193629911 1
-0.415771298885325 1
0.0786031964456307 1
0.235970181314965 1
0.0718539695774211 1
-0.130777472843449 1
-0.0281283503854339 1
0.351817641751238 1
-0.303846722805975 1
0.425087179948765 1
0.143432909453186 1
0.0783031996023285 1
-0.702721520021204 1
-0.186127113945961 1
-0.0874036126865057 1
-0.0365207246967094 1
-0.330738806875175 1
-0.841297905125131 0
0.0996470200880261 1
-0.005906720576247 1
-0.318066302468707 1
0.213342982123495 1
-0.235394131545425 1
0.250763253192977 1
0.406316892188362 1
0.0226657161144047 1
0.371201465632319 1
0.179138323972819 1
0.585676527142038 1
-0.17313264475735 1
-0.50824051510763 1
-0.142379346931192 1
-0.0419943617868987 1
-0.219309571536907 1
0.557854864658177 1
0.0972568009922083 1
0.559353844936075 1
0.19831275905893 1
0.0775485108482323 1
0.309912852224794 1
0.281620822098045 1
0.355194460581017 1
0.514071633005639 1
0.130533351771115 1
-0.148807874446005 1
-0.150158121325548 1
0.00489276897453034 1
-0.720428721368971 0
-0.0142119284076585 1
0.235254967624638 1
0.0189060500370208 1
-0.0527046546148914 1
-0.579568514745883 1
0.021183683273812 1
0.2311808790201 1
0.192784588168213 1
-0.204521707994979 1
0.361820449011884 1
-0.309900320920501 1
-0.0520150277372334 1
-0.226337358383207 1
0.0167411719469062 1
0.421307281732731 0
-0.805809664249345 0
-0.423282827139669 1
-0.366866355252771 1
-0.0141891921242633 1
0.264533377806885 1
-0.214630706580537 1
-0.477595729675921 1
0.23221014698273 1
0.199517580918998 1
-0.590980364073524 1
-0.339474346286554 1
-0.600093420218536 1
-0.494982987163462 1
0.114500017678252 1
0.309581142169599 1
0.441166000919429 1
-0.424679777174933 1
-0.770107124677162 1
0.130605483450858 1
-0.0715321458368617 1
0.467558133967119 1
0.0956814982257512 1
0.161466425882405 1
0.03153609202026 1
0.370485222353693 1
-0.467736003798489 1
0.0127935240405214 1
0.211114266612641 1
-0.600697915820972 1
-0.444522978435028 1
0.106636238719403 1
-0.265911414757894 1
-0.0457267233523749 1
-0.0914849899621615 1
0.208939378163494 1
-0.365052419764275 1
-0.322077926491815 1
-0.773949851459349 0
0.793323799112262 0
-0.05256030551233 1
0.31284180358321 1
0.233013466323929 1
-0.214015470944343 1
-1.0242889797338 0
0.475701413908202 1
-0.203006446011105 1
0.436066654244741 1
-0.104677008579532 1
0.0629610747253744 1
-0.0292261960962286 1
-0.0281160571898608 1
0.697147154164342 1
0.353383680478383 1
-0.59397978068582 0
-0.0257654652787055 1
-0.610011227298941 1
0.668085745954416 0
0.0874647464288335 1
-0.264501438285867 1
0.474473019535263 1
-0.196450544091091 1
0.656935057861739 1
-0.334566781477341 1
-0.455394515290412 1
0.422285334949749 1
0.0473677109911352 1
-0.0709352845824304 1
0.835360158799175 0
0.238042102482581 1
-0.501403448277668 1
-0.00826214867267962 1
0.156251988402132 1
0.193179785266812 1
0.341304744993399 1
0.492010458686215 1
-0.229531728260445 1
-0.315680314338854 1
-0.369778674103829 1
0.685547246564108 1
0.359279659809076 1
0.538762054607333 1
-0.631129819726624 1
-0.0578779450949358 1
0.336879904638838 1
-0.141242895693474 1
-0.0952358190586481 1
-0.296443989920234 1
-0.155982741717348 1
-0.630245981631128 1
-0.260645623317283 1
-0.602767302546488 0
-0.359794990854857 1
0.0305590648773858 1
-0.312902510260798 1
-0.00980998032445489 1
0.0262546410175034 1
0.757436722646367 1
0.328551868441839 1
-0.0760113234935641 1
0.450673814572488 1
-0.911849099346436 0
-0.469777706382089 1
-0.279790612436226 1
-0.973625038175351 0
0.780988261843443 0
0.0274984655749117 1
0.0461889334293773 1
-0.352231753435674 1
0.401025265839899 1
0.466885304249512 1
0.481580526656574 1
0.23726780362092 1
0.340787365399883 1
-0.0993778161269282 1
-0.279229652448188 1
0.119648450962032 1
-0.0405558149219565 1
-0.719670542347842 1
0.194469382328191 1
0.320290964571413 1
-0.132781434644595 1
0.181610889989939 1
-0.305379091438285 1
-0.241807471083292 1
0.182163948568057 1
0.435912690680325 1
-0.346015141997157 1
0.34750037047685 1
-0.0610146756985009 1
0.0676645674241055 1
-0.00271918125807243 1
0.442015964823436 1
-0.0156192524234907 1
0.301626185331009 1
0.0153386313323097 1
0.358881410939321 1
0.849069188328324 0
-0.10484322927068 1
-0.043870053847866 1
-0.711752964716188 0
-0.565146829599799 1
-0.114539085955293 1
0.47218973863108 1
-0.986275063947961 0
-0.203794280928816 1
-0.269301527010942 1
0.203313513956781 1
-0.42201197246377 1
0.308679993044242 1
-0.229235178792312 1
0.144640388191808 1
-0.20049218304331 1
0.127107355860103 1
-0.0526651509362791 1
-0.148423678938989 1
0.343019716475806 1
-0.286012775929126 1
-0.397110678067255 1
-0.002001713287478 1
0.582947006179268 1
0.612009522003932 1
-0.110677099210412 1
0.0676614548670675 1
0.667131570692595 1
-0.387474281754022 1
-0.0416135850119031 1
0.156516734124429 1
0.26171254709303 1
0.232649933358033 1
-1.0342602692023 0
0.040184622503104 1
-0.0739110331820229 1
0.238532674372004 1
0.0660437904120375 1
0.340855856490522 1
-0.140360574488649 1
-0.149065784097434 1
0.879236592843483 0
-0.22358131142398 1
0.480097418543972 1
-0.0184733671014146 1
-0.475671804779828 0
0.340422496993573 1
-0.457605697592043 1
0.0128134549114843 1
0.388581843907042 1
-0.291148576831191 1
0.130160190870772 1
0.0961154390225215 1
0.251781970266258 1
-0.136191962395553 1
-0.276383635047729 1
-0.354414142445347 1
0.419196250296951 1
-0.0399498925322643 1
-0.119267007045247 1
-0.100410137619228 1
-0.138676943097496 1
0.342548988519689 1
-0.133598960304698 1
-1.02248857716413 0
0.280907505602085 1
0.364339094936846 1
0.0752601996320069 1
-0.304754896523274 1
-0.106483420114928 1
0.392945120185291 1
0.0643499116242842 1
0.093993726385241 1
-0.22320004904905 1
0.68709280849602 1
0.452104724180912 1
-0.0346909596022075 1
0.758801632241415 1
-0.0542666392662585 1
0.326422774145649 1
0.208833666847474 1
0.535897370161608 1
0.148253329549366 1
-0.309583708310996 1
-0.622262100962242 0
0.0369004192480017 1
0.0633841530258702 1
0.566418479440053 1
-0.215573390954976 1
0.575368298236367 1
0.0138503378363779 1
-0.265764795520789 1
0.309429616926578 1
-0.0131212548187616 1
0.225686212250465 1
-0.366258308891855 1
-0.0718523762061123 1
-0.421444353464071 1
-0.180888513130755 1
-0.0849203006320698 1
0.140132342226303 1
-0.539066488608223 1
0.515177719468094 0
-0.356659421060412 1
-0.130436661856857 1
-0.0464117873436801 1
-0.172195009215513 1
0.0204254341532768 1
0.122667783692034 1
0.0731365896225596 1
0.279347380782871 1
0.224814407930711 1
-0.0490809100007798 1
0.475464984409732 0
-0.170511618792981 1
-0.567124956375046 1
0.536761785383024 0
0.623403728902299 1
-0.231266842475028 1
0.184384493860084 1
-0.142695260574083 1
-0.352825289881961 1
0.329634389686253 1
-0.398341406947554 1
0.279615994410281 1
-0.578306438546439 1
-0.0355439736007717 1
0.192531003006599 1
-0.505571003957183 1
-0.266875584818761 1
0.402571463142822 0
0.310920566046162 1
0.31722123889883 1
-0.18125319411569 1
-0.504884256196983 1
0.0507515351415774 1
-0.507746315882926 1
0.0279039858986072 1
-0.561096195110748 0
0.499251990579934 1
0.106109108705881 1
0.551404617497721 1
0.352689381468145 1
-0.0923103284394998 1
-0.425898858489888 1
-0.360783024035668 1
0.216676107394477 1
0.495046782287762 1
0.290438121091637 1
-0.0621499177428466 1
-0.15187159117883 1
0.208121944018405 1
0.658156119376378 1
-0.0892609186424221 1
-0.792419244639288 0
0.343501128049561 1
0.499621046848379 1
-0.215923289456857 1
0.587578176068557 0
0.149466666792729 1
-0.067366750201044 1
0.567547485907463 1
0.48851775190279 0
-0.0205208954112965 1
-0.315528029266635 1
-0.180099451089758 1
0.450572015740627 1
0.0658562084590755 1
0.576258462783235 1
0.179429713875902 1
0.745713567612343 0
-0.0762346565621286 1
-0.0355299010557819 1
0.0430044806891821 1
-0.110404981816603 1
0.35863511091862 1
0.0313593577721274 1
-0.197419794820112 1
0.758922590860342 0
-0.00539992051825355 1
-0.615490743238641 0
-0.629864627962796 1
0.0260941197022164 1
-0.162300868535159 1
0.131376867960521 1
-0.0782538119730603 1
-0.521571419900368 1
-0.454650490002701 1
0.265068024635151 1
0.0111554721906934 1
-0.245034236122881 1
0.120612480893736 1
0.131662038256055 1
0.132011498466516 1
0.211615227975612 1
0.120935123829942 1
-0.0425201897917098 1
0.216789739475601 1
0.337490784646111 1
0.287967743288028 1
-0.0957288483027364 1
0.128725658503254 1
0.56335702238792 1
0.177586287566219 1
0.0586141368691808 1
-0.403390882502147 1
-0.0284598044612369 1
-0.0324000483348343 1
-0.236968930306236 1
0.368414784939785 1
-0.451579716442555 0
-0.131940251909741 1
-0.556545719017754 0
-0.191955369690113 1
0.230490221913543 1
0.380363697412209 1
-0.280137677123268 1
-0.0866159184931828 1
0.382957189340917 1
0.318444948972863 1
1.03904045554854 0
-0.0991624668080875 1
-0.194857189985843 1
0.136116207329318 1
-0.578375883521194 1
-0.240132617302939 1
0.63584737140445 1
0.497199265702737 1
0.33603636220027 1
-0.102226646844261 1
0.244393851875445 1
-0.0180676693860953 1
0.554433242497248 1
-0.301171009331711 1
0.662751534864193 0
-0.202021923275754 1
-0.0224229881184965 1
-0.454789517004483 1
-0.056092349921918 1
0.562449980247499 1
-0.515404707865867 1
0.456848067533495 1
0.497103515562921 1
-0.203700484245296 1
0.451177799076695 1
-0.350526051601509 1
-0.290092420893 1
-0.267994797129842 1
-0.667767243428194 1
-0.0219000537700859 1
-0.120155823519307 1
0.531009752713465 1
0.264829352479243 1
0.0899886185301148 1
0.123187383723032 1
-0.162973470374794 1
0.213153813635839 1
0.0197977986905874 1
0.422168875188947 1
-0.336249993406984 1
-0.0465705258716592 1
0.0189877068049738 1
0.726718848268189 1
-0.806537308925988 0
-0.0498177471319222 1
0.349489288677848 1
-0.293661170343833 1
-0.0463496615481277 1
0.0942884547369162 1
-0.345949028133717 1
-0.403916159461258 1
0.19523972497557 1
-0.0573898039937536 1
0.0246350411182939 1
0.179863955888858 1
-0.241757820225424 1
-0.502726205162328 1
-0.354849609139752 1
-0.548490918555985 1
0.493212053813099 1
0.383073112936259 1
-0.736832540227986 1
0.710780378083594 0
0.836069323528852 0
-0.206612899251351 1
0.0647510358840662 1
0.0309055719277516 1
-0.371716282497431 1
-0.186749087188269 1
0.26135659102012 1
0.0120573045801 1
-0.0370564537943535 1
0.0879550681648242 1
0.267363857418673 1
0.742685753817095 0
0.145445589326176 1
0.582417831378526 1
0.487362161511723 1
-0.480242887259198 1
-0.123207003132029 1
-0.207514739250985 1
0.762216647619942 0
-0.58482744758374 0
-0.557723386089098 1
-0.128515743967622 1
-0.220406729001672 1
0.468639733503535 1
-0.380843570659201 1
0.517322491716251 1
0.685014622813627 1
0.0153075208497761 1
0.811628680099339 0
0.27067327035206 1
0.00747766894823008 1
-0.561177627715993 1
0.217503206606595 1
0.299563859545402 1
-0.687159866423861 1
0.497823126248328 1
-0.574374463559648 1
0.271205425696022 1
0.077537174408304 1
0.134960990470971 1
-0.171681304687903 1
-0.167980805744356 1
0.106253802433755 1
-0.676977483228344 1
0.543652306758107 1
0.512235004139603 1
0.747134326312427 0
0.100869329354671 1
-0.121216708327141 1
0.221437051595147 1
0.340049336096446 1
-0.153334976874501 1
-0.31118545906784 1
-0.0409664828695862 1
-0.254409420013439 1
-0.124395606380986 1
-0.688189030371894 0
-0.554696847939552 1
0.325803870479121 1
0.256265468527722 1
0.656909209602017 0
0.0749838986591088 1
0.144632123678647 1
0.050730149008316 1
0.871645353615204 0
-0.195796469640803 1
-0.155699185105404 1
1.2433652321692 0
-0.112357355120006 1
0.166648657767024 1
-0.748300773700163 1
0.19223789278988 1
0.0997418319088127 1
0.0210295318368833 1
0.687796768737788 1
0.29615484834197 1
0.177967903989857 1
-0.184388622483144 1
0.0239903261703743 1
0.279160259996787 1
-0.106116753715493 1
0.0895451566705675 1
-0.40275993975339 1
0.615229807147842 1
-0.328708424915572 1
0.542474780496879 1
0.276943644347505 1
-0.484522974432781 1
0.193909266209809 1
-0.122879759726426 1
-0.830564852121296 1
0.295619735497966 1
-0.354709569859707 1
0.619763744577571 0
-0.285294410987356 1
-0.60575499270487 1
-0.0155282132003512 1
-0.306415793521559 1
0.541361269786088 0
0.279794471757225 1
0.966408911850253 0
-0.181082594070636 1
-0.222068064147774 1
-0.813725505216617 0
-1.00705178768435 0
-0.367354049666447 1
-0.651426438319014 1
0.194909221473661 1
-0.107089760670692 1
0.368906897049565 1
0.101708029692828 1
0.297451059571844 1
-0.376639914876288 1
0.413711289125382 1
-0.0881414466140236 1
0.0358589266378451 1
-0.427440526431654 1
-0.326663638187104 1
0.229129598456301 1
0.24490383293998 1
-0.827390673436213 0
-0.532133104241821 1
-0.861907934207396 0
0.209002092146299 1
-0.162159973579188 1
-0.206652861708654 1
-0.0500157230489357 1
-0.114432325292282 1
0.283200332453874 1
-0.356019924758714 1
0.509120178864826 1
0.153511306746782 1
-0.299507592693107 1
-0.368879040277929 1
0.0959088516980356 1
-0.0657657088079764 1
-0.0624072700212174 1
-0.865761554165286 0
-0.278920659417235 1
0.0776588966451184 1
0.0379818846493031 1
-0.270692765940394 1
-0.23446381845086 1
-0.514189461789897 1
0.0662590040710248 1
0.213363231379969 1
0.019628082794702 1
-0.089857192245878 1
-0.442381382404515 1
-0.294215440825653 1
0.500200286502263 1
-0.119004581021315 1
-0.0915259284801724 1
0.386651570022965 1
0.221796740703056 1
0.0827787522870684 1
-0.0905704543717446 1
-0.302080895980938 1
-0.164663663550142 1
-0.214563318913778 1
-0.486745783593513 0
-0.310401127359491 1
0.315114428649963 1
-0.560967973500771 1
-0.280651298362467 1
0.670550421686238 1
-0.303981945020856 1
0.0796234638972516 1
-0.489986691590585 1
0.285677404667799 1
-0.585299167837978 1
0.314193153947648 1
-0.0163654657308343 1
0.104315315914705 1
0.333962897435885 1
-0.028886943873528 1
0.598697227218606 1
0.392118306914097 1
0.10488881837349 1
0.467258967801596 1
0.322314265991911 1
0.218997618454092 1
-0.0354492142237906 1
0.194986808029176 1
0.0543782914689398 1
0.136404202923146 1
-0.246289467648339 1
-0.121360028544684 1
-0.453648765507769 1
0.342944396494056 1
-0.199942928916073 1
0.598668581028548 1
-0.115906432522038 1
0.243569016130747 1
-0.103593663507487 1
0.375184299675207 1
0.0841269359121299 1
0.470890734228346 1
-0.0881809327557398 1
0.345198575302771 1
0.18329676218962 1
-0.153175577658483 1
-0.332056654732141 1
0.163127739116211 1
-0.00517169401518291 1
0.216251897032755 1
0.170826564338211 1
0.354039899626316 1
0.259010391237441 1
0.00932664549636221 1
0.0539305085188123 1
0.38136310815448 1
0.514490678076627 1
-0.0718933592120921 1
0.00522973636473784 1
-0.199343314571957 1
0.00560805025910309 1
0.187050709989287 1
0.00950144852999039 1
-0.24502386416715 1
0.749404536030903 0
0.183526418800019 1
0.0445163716119872 1
0.901004869842964 0
0.226820828864672 1
0.323911287845767 1
0.0551190921965044 1
0.528762579976526 1
-0.167186870672902 1
0.462306913701998 1
0.331412873830601 1
-0.100971489689971 1
0.513528722132238 1
-0.880572042128732 0
0.596929675086082 0
0.0596235991630711 1
-0.475633162473538 0
0.0877902885057724 1
0.031956491261737 1
-0.348725797989476 1
0.433554262420036 1
-0.250809039802707 1
-0.285569384455304 1
-0.403558747213487 1
0.458248717381539 1
-0.078563128854217 1
0.0487249812168462 1
-0.820112918526716 0
-0.0978754681043315 1
-0.258021655068013 1
0.249042432464593 1
0.254179234588813 1
-0.607279471038116 1
0.194516120320593 1
0.611533946939939 0
0.202213741602596 1
0.454140447344261 0
-0.786457784785355 0
0.459386128152996 1
0.0252593012096416 1
-0.078980053366047 1
-0.241271687634711 1
0.732851720963756 1
-0.251185720699567 1
-0.463268683790415 1
0.474066411648554 1
0.214906346403318 1
-0.0428406241714574 1
1.04432463102838 0
-0.126713771526513 1
0.0412540352623489 1
-0.466196811377624 1
0.100666272741382 1
-0.913189359883677 0
-0.41104415234628 1
-0.472593125546065 1
0.662903095602624 0
0.0937132786474741 1
0.293368098522451 1
0.245547971056742 1
0.970798279661268 0
-0.183402440805201 1
-0.109528870517486 1
-0.0330033285206911 1
0.352111372168855 1
0.351567341165209 1
-0.0850816691496776 1
0.197123724663675 1
0.387439952974948 1
0.732372542033741 0
-0.444208156898612 1
-0.865770482418265 0
-0.680604004382305 1
0.131215315792668 1
-0.363371016662489 1
0.151825835480627 1
-0.370531484212649 1
0.0544131898220076 1
-0.309311119177865 1
0.358727137221202 1
0.147285011349869 1
-0.104717278255401 1
-0.218598592091253 1
-0.505406943138285 1
-0.225808420171258 1
0.0843900027908523 1
-0.116894828158769 1
0.789313346840188 1
-0.260653618233377 1
0.166992821148853 1
0.688511132754767 1
-0.540081893992072 1
-0.251159489634267 1
0.527691852911195 1
-0.154686544763082 1
-0.717939909593326 1
0.118523608985123 1
-0.0665785556140539 1
0.254359441958009 1
0.212793962815937 1
-0.151445447899556 1
-0.153019662166194 1
0.543876141146515 1
-0.155013294041817 1
-0.0066739156728437 1
-0.0435801639546667 1
-0.642415862225274 1
-0.354353062883967 1
0.383950838411569 1
-0.0527940354313987 1
-0.468112869820117 1
-0.227691334899515 1
-0.0531767571941144 1
-0.056299585804663 1
-0.189027666001293 1
0.0508207450887633 1
0.28697405359767 1
-0.172637572476243 1
-0.47924985324052 1
-0.226026163300297 1
-0.183853691593445 1
0.587153120082083 0
-0.637814678555612 1
0.25345693827109 1
-0.204867105087753 1
-0.447845202871599 1
0.166313338393561 1
-0.147075211542974 1
0.656682312640351 1
0.327309033077083 1
0.337296967660146 1
-0.198542027244679 1
0.0367864589806037 1
-0.218177631387926 1
0.423037263839453 1
-0.173549305463433 1
-0.100123808814204 1
-0.075198855775452 1
0.733821554308178 0
-0.521708516477802 1
-0.24865137612201 1
0.327588979253241 1
-0.348485518821025 1
0.491448787789942 0
-0.0103788427381746 1
-0.170314090418338 1
-0.0837614334175522 1
0.092639068886988 1
-0.447980391805159 1
0.501509637606587 1
-0.348692211076123 1
0.215411360415585 1
0.44674695956305 1
-0.101223491026805 1
-0.167251244174097 1
0.466755831254756 1
-0.256254737251527 1
-0.121639931841625 1
0.740463137535581 1
-0.0815733845660703 1
0.012536052089018 1
-0.126297145674723 1
0.0577474093056446 1
-0.183208451016183 1
0.0125758586854618 1
0.265749117105986 1
-0.152875548373455 1
0.501054011202301 1
-0.503034970125769 0
0.132312747131875 1
-0.168330620517506 1
-0.436822691656535 1
-0.353948142626591 1
0.593178077115282 0
0.784948456587174 0
-0.184052673722293 1
0.233907562778491 1
0.583078699922703 0
-0.716732405063549 0
-0.0256287862274934 1
-0.20347301861557 1
0.863982953366532 1
0.256462229895129 1
-0.418684792723485 1
0.332040081958232 1
-0.642363257203215 0
-0.21591577639342 1
-0.255129300908941 1
0.236931833818404 1
0.246486770859347 1
-0.0968976301125783 1
0.175347401629695 1
-0.187207101961788 1
-0.112308472269567 1
-0.265112136939858 1
-0.0692969400372264 1
-0.471071071132947 1
0.467158624121919 1
-0.0332015432991868 1
0.0783408795617645 1
-0.151828187143589 1
0.324052672129293 1
0.0807495183559916 1
-0.149907326592452 1
-0.099704641380727 1
-0.100073947333571 1
0.0661052882577814 1
-0.211282016629872 1
0.306016810036067 1
0.30844873134053 1
0.0407963135251134 1
-0.110655313784231 1
-0.538015412458278 1
-0.26192087283953 1
1.08488181525601 0
-0.490552333155923 1
-0.203399547153627 1
0.311352448548499 1
-0.485246523498737 1
0.308540722027812 1
0.0973514145019125 1
-0.151005956984823 1
0.0764123721837197 1
-0.411366114893372 0
0.427966014954938 1
-0.0151565721470531 1
0.412798297935813 1
-0.118124111795214 1
-0.0181567049680115 1
-0.0422209497221027 1
-0.21764590242813 1
-0.0309654746021228 1
0.0516227986971069 1
-0.00200038225868977 1
0.408063172505239 1
0.0767020022028231 1
-0.0448869870187117 1
-0.266454831690562 1
0.173090238668645 1
0.00848906530901983 1
-0.071151229188105 1
0.0624841409582207 1
-0.154557915186145 1
0.480305552473867 1
0.348725641731584 1
-0.589471069853725 1
-0.204644009583177 1
-0.252272836879217 1
-0.532746985916863 1
-0.634729343012056 0
0.220455200522405 1
0.181856574774275 1
0.0620790508127798 1
0.0115272083005746 1
-0.152889183236901 1
-0.772967403085654 0
-0.439188803881809 1
0.271325095951877 1
-0.293476854830797 1
0.511167738043341 1
-0.00933373170092264 1
-0.364025480828171 1
-0.250158114893073 1
0.107197872797951 1
-0.424257044315717 1
0.117977803282755 1
0.921924839618089 0
-0.080320810981498 1
-0.35105479733343 1
0.231311211287445 1
-0.333546067828263 1
0.124815343388139 1
-0.188886456289158 1
-0.341694682371956 1
0.402469685185331 1
-0.377565958415096 1
-0.265913584975647 1
0.900867674939797 0
0.29443141088838 1
0.129625456839136 1
0.553904234208057 1
-0.315647703246825 1
0.398268184493857 1
0.928145267283143 0
0.0547680175523739 1
-0.665523109447198 0
0.131893218086259 1
0.203258626163763 1
0.274462494818644 1
-0.19689073628802 1
-0.0466433636194077 1
0.126837335973589 1
0.0646626411784891 1
-0.0154818220128244 1
-0.268800963046775 1
-0.174656023967064 1
-0.40172509942164 1
0.00495874286194549 1
-0.572364953629381 1
-0.0437076362075469 1
0.0775520196591647 1
-0.641864190586291 1
-0.255176260292743 1
0.776712172504014 0
-0.21014430113708 1
-0.238062258474991 1
-0.0270439952021653 1
-0.353038489724571 1
-0.130462649936463 1
0.150325868539079 1
-0.515763069665245 1
0.497722133614663 1
0.565892112543728 1
0.441039539970709 1
0.270892432196338 1
-0.587358950681454 1
-0.404392476945735 1
0.487187889262327 1
-0.372129813756547 1
0.555751752038559 0
-0.494811774792443 1
0.268103170721283 1
-0.946324218114898 1
0.130242001992558 1
0.572620555903042 1
-0.662675703859368 1
0.239376371150307 1
-0.34762311344497 1
-0.364891772090187 1
0.107552097957433 1
-0.0815714887143932 1
0.194542008422529 1
-0.421772569699293 1
-0.2256867718594 1
-0.0640557103990297 1
-0.212014974560909 1
0.215276272507709 1
-0.286010843624693 1
-1.0266960917429 0
0.0481876416198769 1
-0.157340873875249 1
-0.62548167870778 0
-0.035600713676868 1
0.0523045227647418 1
0.591877408040392 1
0.159395589302908 1
-0.131102916265044 1
-0.383368862585288 1
-0.278118452542311 1
0.253489101636035 1
0.13651434554362 1
0.143484455144979 1
-0.584491073974008 1
0.18173169402548 1
-0.0485215113707343 1
-0.220865618952772 1
0.412896989125028 1
0.369419183350427 1
-0.303217421504411 1
-0.0612702599514897 1
-0.305094451587726 1
-0.489147597982256 1
-0.661027375924699 0
-0.256549355984621 1
-0.40896937817246 1
-0.203554059198992 1
-0.349451905818514 1
0.740519695931433 0
0.00217854516951588 1
-0.542121557160267 1
-0.718750886622382 1
0.575002623176712 1
-0.0507345485943584 1
-0.0472580358899483 1
-0.339534080163817 1
-0.0923004980192905 1
-0.717853197420202 1
0.390225350650085 1
0.135046060745906 1
-0.336450441788219 1
0.0501244357678894 1
-0.621344172612838 1
-0.118246062100371 1
0.37706464736222 1
0.379622987538979 1
-0.378992216914028 1
0.101862248047304 1
0.808812070462983 0
0.296755208804534 1
-0.213232807318949 1
-0.0886777487305658 1
0.291768853191704 1
0.0977544851481632 1
-0.18487449574796 1
-0.0426384206212859 1
0.3137896459458 1
-0.11712493937664 1
0.496809246589805 1
0.72414865332322 0
0.357082575440319 1
0.648900446002094 0
0.352911512442491 1
-0.0685444384871055 1
-0.210010821473756 1
-0.13849882213314 1
0.265170424342792 1
-0.311343497888654 1
0.562996294974295 1
0.524964304957788 0
-0.2790214580856 1
-0.406010127081546 1
0.967029549753673 0
0.181912505523617 1
-0.295939868055269 1
0.354235372946983 1
-0.47746667056583 1
0.141436759479592 1
