# Supplementary material for: Bias caused by sampling error in meta-analysis with small sample sizes
Source: PLoS One. 2018 Sep 13;13(9):e0204056. doi: 10.1371/journal.pone.0204056 (PMC6136825; doi:10.1371/journal.pone.0204056)
Supplement: S3 File — (ZIP) [file pone.0204056.s003.zip › results N = 10 delta = 0 tau = 1 sz = 500-1000.txt]

"dl.delta" "dl.cp"
-0.0317116906257986 1
-0.697428555607422 1
-0.126275537041375 1
-0.0258494467304565 1
0.0769348118628153 1
0.385355887022838 1
-0.234767498508577 1
-0.151619991316762 1
-0.515116851014069 1
0.307944495256168 1
0.015731743026099 1
0.120794075391893 1
0.420124737693351 1
-0.0507513457440477 1
0.424633709885218 1
-0.369366511011241 1
0.340714887594721 1
-0.0131092721068517 1
0.102732196128531 1
-0.0888399377950937 1
0.199666929313397 1
0.197577262127706 1
0.244465527504569 1
-0.226740690874423 1
-0.442601003442026 1
0.424150735655356 1
0.824770083451668 0
-0.0824074099083083 1
0.160334877891676 1
-0.222392671444437 1
-0.266191539685975 1
-0.637841691421933 0
-0.0994341804108284 1
-0.238714003898592 1
0.489622811344319 0
0.0596791908392725 1
-0.205408453135954 1
0.383296155030557 1
0.390736451237048 1
-0.0118617222631466 1
0.279527249413134 1
-0.53799575985229 0
0.180218739902236 1
-0.290133566501093 1
-0.429804199914108 1
0.068298004383512 1
0.649039767314308 0
-0.257937687856615 1
-0.199733192095916 1
0.37607185036111 1
0.305388397919716 1
0.0466166133285788 1
-0.137701112584883 1
0.282360166245811 1
0.139729084894668 1
0.705161728832137 0
-0.200530117385884 1
0.293784073313417 1
0.113724736732087 1
-0.0757191609184782 1
0.032594181295457 1
-0.335703783063312 1
-0.133834952869062 1
0.37924037859806 1
-0.418529147741946 0
0.185830072929451 1
0.576438124163422 0
-0.206487134180937 1
0.190348032109694 1
-0.402076475104065 1
0.274870555236712 1
-0.179305737317879 1
-0.0898468452368608 1
-0.48006592189117 0
-0.637515413638915 0
-0.402762142833847 1
0.139181767995338 1
0.360307170628851 1
0.114197006591407 1
-0.348631690655369 1
-0.0496072160060341 1
-0.32717982992603 1
0.250546045069638 1
-0.060663159625403 1
0.387589368127999 0
0.0128095931111763 1
0.0927732727287408 1
0.344637726723757 1
0.146155222110931 1
0.127464630260107 1
0.026436593722871 1
0.102632854177676 1
-0.113359391566273 1
0.448323289431382 1
-0.486090865690134 1
-0.220791594721798 1
-0.275076143783765 1
-0.00100959139774141 1
-0.302770909389701 1
-0.430942752532788 1
0.509239534736687 0
0.228804396338915 1
0.255430164011754 1
-0.145382620967189 1
0.201423981508507 1
0.446498917648344 1
-0.367729534631176 1
-0.294498255423389 1
-0.890824965878056 0
-0.442626021369049 1
0.198709134055583 1
0.194652009707967 1
-0.307973793926928 0
0.399670544614013 1
0.746524577036495 0
0.176505566723077 1
0.409193165916311 0
0.226978959923348 1
0.110704422297055 1
-0.206398254489209 1
-0.000276953055069654 1
-0.491791839753722 1
0.323266220195899 1
-0.0676788272725439 1
-0.687577527855287 0
0.0998846486956744 1
0.4493062402444 1
-0.43434585155127 1
-0.116444204212505 1
-0.0130333363776421 1
-0.199584311742418 1
0.450963318278471 1
0.340355646526704 1
-0.394760515151882 1
-0.174734024149981 1
-0.581497915664815 0
-0.256633624298846 1
0.104930671213296 1
0.232046208238027 1
-0.0923018650729578 1
0.476278869547736 1
0.603048528209768 0
0.496002924931935 0
0.545240280521048 0
0.322992154175483 1
-0.462095589006328 1
0.184834317253499 1
0.331478900963536 1
-0.123891768667855 1
-0.161878415303734 1
0.0966303918765143 1
0.461909428735735 1
0.122817838384466 1
0.0177861029557687 1
-0.270144016605999 1
0.00279925552478216 1
-0.284810679146289 1
-0.0876096978642723 1
0.28200781140825 1
-0.0328033266531578 1
-0.33754030607321 1
-0.0832385117592011 1
0.147100452572538 1
-0.16823500329984 1
0.00507841361624443 1
0.0196825403822891 1
1.03384184932081 0
0.161597395274224 1
-0.0226952753096172 1
0.200603627537284 1
0.03582919843955 1
0.0534598042080028 1
-0.103647929006128 1
0.330765616452833 1
0.256679909631514 1
0.12144475812871 1
-0.247459502581634 1
-0.0966703999932493 1
-0.340006436676615 0
-0.745836365705557 0
-0.355196590247062 1
-0.258929106051456 1
0.672627975578167 1
-0.038716734857102 1
-0.0757985639735928 1
0.1896478859493 1
0.333300905456932 1
0.0494149388555737 1
0.302804342692835 1
0.1826346229751 1
-0.204092334519526 1
0.14348203318374 1
-0.00730179048870232 1
0.532973215240876 1
0.373539099894129 1
0.25432951635202 1
-0.362594364986531 1
-0.258537332661816 1
-0.266652615990616 1
0.301958743360225 1
-0.196211815638648 1
-0.654358658048647 0
0.267981145220109 1
0.135018892017798 1
0.0335625580481705 1
0.0878502974745248 1
-0.0553411227013762 1
-0.014276073431641 1
-0.187470012871753 1
-0.342050659595108 1
0.365245970810523 1
0.68102084845636 0
-0.408312193676191 1
-0.154377175458363 1
0.212616585780586 1
0.538113737906355 0
0.271737225430085 1
0.145143111860171 1
-0.20454765007061 1
0.415304916595494 1
-0.210778061092272 1
-0.313494013037672 1
-0.00734858370581953 1
-0.223549855982909 1
0.108940329442066 1
0.271633388341573 1
-0.187200443805343 1
-0.101537553998222 1
0.466763127247777 1
0.315455161975647 1
0.460982722595541 1
0.297616522800325 1
-0.2392614635394 1
-0.113681746149003 1
0.136671323030844 1
0.318431423464666 1
0.14733281050576 1
-0.163052670746817 1
0.456893771612331 1
0.0916199370467146 1
0.161605362051869 1
0.153653558244135 1
0.329535288356383 1
-0.464573848197366 1
0.306325696661974 1
0.0950677171271188 1
-0.0591750646673502 1
0.0635107374717021 1
0.436309492247563 1
-0.107740631037461 1
0.00633589443611875 1
-0.408282722866253 1
-0.186885161915873 1
0.602321462387237 0
0.575229474009845 1
0.625318610125215 1
0.503446097093171 0
0.263449701640205 1
0.21210776906948 1
-0.116159476088862 1
0.174977615556938 1
0.108376298280877 1
-0.260231105720641 1
0.508347220859353 1
0.0747575416583015 1
0.139124528428047 1
-0.00316632881717531 1
0.2065080100168 1
-0.221238335076185 1
-0.112849474201337 1
-0.0300444544173255 1
0.777568337385455 0
-0.226506091455352 1
0.0331888103909618 1
0.103433829127746 1
0.103646418756312 1
0.262940100093895 1
0.0315827582748938 1
0.738067141177866 0
-0.199094908364465 1
-0.393590654979423 1
0.0813185085937665 1
-0.00480111326592719 1
0.720381217016667 0
-0.452970576000915 0
0.471903257671626 0
0.309485553714653 1
0.107196881227346 1
-0.146175299578202 1
0.208051859850623 1
-0.106471047333608 1
-0.0109930413601803 1
-0.505794757324773 1
0.245569496671611 1
-0.217930855506631 1
-0.80684020115368 0
0.258545029586443 1
-0.0309295164559044 1
0.176677133551363 1
-0.199976059793736 1
0.348752346992956 1
-0.306794839850365 1
0.727088566307819 0
-0.208316277856535 1
-0.269947870524963 1
0.243245246892885 1
-0.223658952675025 1
-0.012573188989009 1
-0.367176837444395 1
0.612033301095053 0
0.480040126364559 1
0.0165334615439096 1
0.473822669949898 1
0.414945310195194 1
-0.271808956904129 1
0.29261821132278 1
0.12899525046266 1
0.274160795704617 1
-0.566428266643254 0
-0.336336287811807 1
-0.314858925043528 1
-0.0849451860988479 1
0.346189155861537 1
1.11528162334989 0
0.0435151109845386 1
0.388596941395283 1
0.102681342606797 1
0.0535560869862494 1
0.385030233333504 1
-0.23992064066576 1
0.143098374750212 1
0.111749341646854 1
0.352605784270649 1
0.312796221014499 1
-0.0992808194702196 1
0.495486199985139 1
-0.134218229688272 1
-0.159974669583947 1
0.279104811212929 1
0.321009625237895 1
-0.119542042245915 1
-0.0883177305088624 1
-0.631298801267843 0
0.258159932448288 1
-0.0544379486202256 1
0.239823712074049 1
-0.209294924768696 1
-0.486244646971561 1
0.0606939236912798 1
0.500472725847854 1
0.312048481340937 1
-0.304588401808389 1
-0.0674561012558079 1
-0.688675262438105 0
-0.658490442458702 1
0.108675692309647 1
0.238416867548215 1
-0.323624758914 1
0.275008791639857 1
-0.361837225063784 1
-0.235593966899904 1
0.610223431295747 1
-0.187972823864876 1
-0.532950663963282 1
0.00253136136465938 1
-0.251897517967484 1
-0.573992690520766 1
-0.219519949185953 1
0.211455416056076 1
-0.4007794557945 1
-0.338436537500096 1
0.121099110451509 1
-0.367444945701969 1
0.438284030192421 1
-0.433531674819553 1
0.261054920957105 1
0.2399058625764 1
-0.113237533057073 1
0.0685778179315313 1
-0.231809245220857 1
-0.0598991704926839 1
0.140198115214044 1
-0.0676323926637486 1
-0.300591891229952 1
0.174343250420426 1
0.294167012528816 1
0.241495724604956 1
0.236205785350683 1
-0.488703061676805 0
-0.0747098747735431 1
0.142151105380965 1
0.206176846860236 1
0.132525135010251 1
0.138457535100699 1
0.11700338016013 1
-0.264930918529085 1
-0.204688373112263 1
-0.0746093291930084 1
0.19339284943413 1
-0.183312244504869 1
0.0983226174259492 1
0.194738244301836 1
0.114982546941921 1
0.123132957040153 1
-0.0829272182086747 1
0.263498281799454 1
-0.309342602141356 1
0.419574891918116 1
-0.126779297112548 1
0.239461512587781 1
-0.00530206067673994 1
-0.163814759951335 1
0.0767461809823154 1
-0.436796448928622 1
0.104530758474358 1
0.141472258076696 1
0.271966682840551 1
-0.136159801033018 1
-0.145566145887256 1
0.19141469244785 1
0.0788685302871202 1
0.0903476182483679 1
-0.269740018169545 1
0.099256935021799 1
-0.138668422301687 1
-0.340758673371576 1
-0.0591602527406606 1
-0.105755851632009 1
-0.186989387462465 1
-0.129917989160109 1
0.121271290957351 1
-0.829043913947171 0
-0.0972867670739 1
0.114939180986924 1
0.257866605669957 1
0.649113552640574 0
-0.23537101986146 1
0.169929623203629 1
0.0912045838113085 1
-0.298048415701393 1
0.172386529140913 1
-0.0228915941058612 1
0.1650017248357 1
0.598401782375708 0
0.037018068736367 1
0.359439617786649 1
0.440700898665162 1
0.0565495908210198 1
0.093740538670061 1
-0.245311455691142 1
0.21738014178498 1
-0.0858260261204527 1
0.52158637441552 1
-0.121123005551134 1
-0.194087842768719 1
-0.343604829456022 1
-0.188176908883195 1
0.488050312048808 1
0.294895717264605 1
0.381609260459419 1
-0.041933518821876 1
0.317802595988084 1
-0.0435535323371853 1
0.152637571790624 1
-0.374128573678561 0
-0.0587040497876725 1
0.0744306005993287 1
-0.288239190703815 1
-0.305644281714526 1
-0.0429736179153011 1
-0.212943630585094 1
0.814872559412304 0
0.517684825141499 0
0.107136531950856 1
-0.677222701936847 0
-0.0389822262580456 1
-0.318860916628196 1
-0.0449756105479978 1
0.184149026657065 1
0.328695891617617 1
-0.226080892456636 1
0.292242777027451 1
-0.670315572114477 1
-0.42861544940955 1
-0.67576008709851 0
0.0269930262470814 1
0.0578976766014028 1
-0.230956406255075 1
0.0590411535865676 1
-0.137146323274266 1
-0.186293290081277 1
0.708801996570952 0
-0.0595335943803275 1
-0.320672737085364 1
0.298622779580562 1
0.253052625493187 1
-0.18700039821404 1
0.118667400085607 1
-0.290282270189223 1
0.46236673646316 1
-0.53481972389248 1
-0.175942522842871 1
-0.211016082677928 1
-0.255785868019677 1
-0.265668702230919 1
0.212283245127672 1
0.117521201526447 1
0.265448363257077 1
0.0999916113293322 1
-0.0694064450158533 1
0.208539261779743 1
-0.547604123477101 1
-0.0211249994895586 1
-0.212654259802312 1
-0.025745557945009 1
0.0852146496905407 1
0.254592743141357 1
-0.312818080309584 1
-0.355695857240755 1
0.975222107550506 0
0.0849602036067633 1
0.350203307078398 1
-0.0877331964884452 1
-0.143992293926523 1
-0.362284212521209 1
-0.019536999240703 1
-0.116821045331818 1
0.0137479104494793 1
0.0873313833571932 1
0.251822812466303 1
-0.0788020650988515 1
-0.0636368999996321 1
-0.0843842924426049 1
0.271355670972317 1
0.133614697880118 1
-0.461887212437398 1
0.525702364443777 1
-0.544620991354847 0
-0.0273869489162485 1
-0.785798410170929 1
-0.218244253516359 1
0.247986711394789 1
0.248525389006116 1
-0.229902936829277 1
0.0360289154791207 1
0.255117700863144 1
-0.471509489217039 1
0.180835208122825 1
0.142917061693132 1
-0.46449975153644 1
-0.14923638699365 1
0.363328945343083 1
-0.136053761554824 1
0.839532262940124 0
-0.320503987248418 1
-0.556598832870541 1
0.0103494006721891 1
-0.606070392559925 0
0.551214592721563 1
-0.302641882783385 1
0.20848358679046 1
0.0857337765752805 1
-0.0628544099504373 1
0.0442104253221539 1
0.283590558438486 1
0.366758976360719 1
0.198691329649352 1
0.511345173667247 0
-0.190492765479686 1
-0.401846521428563 1
0.226668866015538 1
-0.235248434356938 1
-0.327926553263976 1
-0.36045307721478 1
0.00698716312848512 1
0.0600366333992765 1
-0.00894061941301989 1
-0.419495419200387 1
-0.37565905646407 1
0.489018390697188 1
-0.216268284754727 1
-0.565781208743168 1
-0.0227693817793658 1
0.442522764494693 1
-0.32467326938324 1
0.139726831595426 1
-0.155990220860454 1
-0.145152660393792 1
0.481469761872867 1
-0.209816830283692 1
-0.455671377161432 1
0.0853134122104212 1
-0.32813498065461 1
0.51530189167275 1
-0.617063005952858 1
-0.570725983531639 0
-0.209788615212934 1
0.115423624581285 1
-0.00307089906170083 1
-0.115551272563682 1
0.137731186673763 1
-0.641586028399359 1
0.274101743722873 1
0.267961208455692 1
-0.00306642919930902 1
0.389510965675412 1
-0.362842882929912 1
-0.288639111150334 1
0.247605620287501 1
0.085102180534895 1
0.31769057099154 1
-0.0493247173253413 1
0.168245398043282 1
0.10642616945254 1
0.12869215674595 1
0.259211967835365 1
-0.421761117590878 1
0.090805801993832 1
0.195556528189442 1
-0.116732655175791 1
0.270975858611399 1
-0.086518028606652 1
0.345557308872747 1
0.0393922711119264 1
-0.0309329199971541 1
-0.215170129376919 1
0.184534308692518 1
0.207223219411379 1
0.731338178675694 0
-0.200895752354756 1
0.16203002658712 1
0.300437866169358 1
0.46410130492158 1
-0.151334990008233 1
0.449332014496899 1
-0.0693420361594333 1
-0.107300266659425 1
-0.120742039786168 1
0.159842527916128 1
-0.551490628957829 0
-0.193529534807658 1
0.0181995248254903 1
0.741552831941003 0
0.0271597876349731 1
-0.101923115434508 1
-0.250200369388855 1
-0.542204971568569 1
-0.0378375061515888 1
-0.106637687554129 1
-0.674676588497925 1
0.224321533561833 1
0.587752426725453 1
0.237222505368413 1
0.20435568283027 1
-0.0280979544481876 1
-0.360066367637501 1
-0.269178598472702 1
-0.381723226399609 1
-0.182443866501614 1
0.0880763210498341 1
0.359216713986633 1
-0.727040702118347 1
-0.0538315921350323 1
0.233150382883329 1
-0.0780656605801906 1
-0.131973568292724 1
-0.164534508854535 1
0.126980938331229 1
0.0954891181655744 1
0.400464482599046 1
0.358795555813324 1
-0.359833022943267 1
-0.915875865184001 0
0.283469335869287 1
-0.651176077948219 0
0.434520821397038 1
-0.558172899035723 1
0.111826617310314 1
-0.0995816222077999 1
0.100906964861481 1
-0.522471665956471 1
0.258809898674394 1
-0.109622150763196 1
-0.0268089968115814 1
-0.0460977269989618 1
0.55436404484487 1
-0.217389988051169 1
-0.465125089650693 1
-0.202208054167622 1
-0.497726873180677 1
-0.278767330520019 0
0.240394724893282 1
0.292864348503214 1
-0.123413471785493 1
0.461333896999962 1
-0.203027739864442 1
-0.213408838464727 1
0.172516620651079 1
0.240173229740944 1
-0.683380522831225 0
0.192083787814044 1
0.0570138693849279 1
0.11874654754559 1
0.108535450933735 1
-0.0705990101354317 1
0.173777765377224 1
-0.0311697969709045 1
0.0703912512007941 1
0.130882846843193 1
-0.250711390666651 1
0.0913213533880766 1
0.0868045970222888 1
-0.803804932232806 0
0.0334148946823785 1
0.334490182810453 1
-0.569292425813451 0
-0.0517941143517693 1
0.262561261876758 1
0.187357639774279 1
0.255416744173931 1
0.175806678519588 1
-0.315065872697762 1
0.0621370449737603 1
-0.205664071363257 1
-0.0144433528451253 1
0.3845080539356 1
0.176031436409442 1
-0.0644828021870872 1
0.04264863285869 1
-0.492988743869049 0
0.362964080446802 1
-0.0239595943640089 1
-0.22963438277675 1
-0.428062477415025 1
0.379776628324414 1
0.268059483937466 1
-0.00592585461808606 1
0.185039631238611 1
-0.192104699973796 1
-0.205577793692547 1
-0.368572943901419 1
-0.309141824970966 1
-0.348901937697787 1
-0.398267757340614 1
0.142326453999289 1
0.205085924034306 1
0.031793370253346 1
0.943981111070061 0
-0.229555902569486 1
0.0353335681453901 1
0.398164263230909 1
-0.0509606139323431 1
0.292075225155445 1
0.333076865516674 1
0.168596596802994 1
0.150619206819666 1
0.453013582603873 1
-0.546562596791236 1
-0.293079798318824 1
-0.356315136350046 1
0.143159149572901 1
0.0964989979894589 1
-0.0776014477320482 1
-0.042895114210545 1
0.636621689506856 0
-0.311869550493206 1
-0.287631084212205 1
0.131138271798303 1
-0.405137482590646 1
-0.521932599408339 1
-0.390776088671358 0
-0.0227215581477943 1
0.264816570903973 0
0.584377581085537 0
-0.35127989364927 0
-0.555930839394563 1
0.636872810966439 0
-0.0673662342230615 1
0.0479253592013984 1
0.230364919122449 1
-0.079235968046733 1
-0.118437093985868 1
0.3882840802134 1
0.328499154422131 1
-0.192505810057007 1
-0.103007301173562 1
0.277662096391229 1
-0.45741478143764 1
-0.128082586931899 1
0.139969206914082 1
-0.169694569927384 1
0.448024981375389 1
-0.21526835766862 1
0.471470810980335 0
0.248425086827071 1
0.0498132900958196 1
-0.000316813935194532 1
-0.218958175242061 1
-0.697098461285873 0
-0.0559210653369217 1
-0.0019740384069984 1
0.397191703855636 1
-0.240307565619397 1
0.141987707690875 1
-0.223212698992962 1
0.400816678376818 0
-0.469252830081116 1
0.202599372911529 1
0.624812805324563 0
0.0834781244442772 1
-0.472869794061111 1
0.210878988678475 1
0.317330898551037 1
0.0680646060426701 1
-0.0415258715160442 1
-0.317992590670063 1
0.0394967494935444 1
-0.225385457427596 1
0.0166383935408689 1
0.229789106487935 1
-0.176549826208593 1
-0.755785074614448 0
0.578235215250544 1
-0.29482076421531 1
0.257957402733584 1
0.0673666183012874 1
-0.508350705558202 1
0.207689053709555 1
0.277459365595049 1
0.488487924517697 0
0.475236868761486 1
0.322371001229315 1
-0.170047119167903 1
-0.860355881390648 0
-0.0136907617357966 1
0.532312769814973 0
0.89012405872837 0
-0.10406511353163 1
-0.328607915273393 1
-0.573495771552389 1
-0.463834514361691 1
-0.604399440182084 0
0.340039616832454 1
-0.398054627996801 1
-0.425722877913058 1
-0.413558036891984 1
0.0805933539291182 1
0.664872491115169 0
0.24499152535719 1
-0.315521031129838 1
0.320331515809073 1
-0.374770913117548 1
0.42106806115115 1
0.155619467819109 1
0.313285032889919 1
0.262509444550266 1
-0.175083100189497 1
-0.360269957717718 1
-0.169525413447737 1
0.424397682702292 1
-0.183323022288276 1
0.427075066934344 1
-0.412325379137599 1
-0.238407660752916 1
-0.369923806801987 1
-0.471262390674552 1
-0.496849522576269 1
-0.527238375540744 0
0.299474535789931 1
0.126916221014412 1
-0.273678746657092 1
0.0294843954728684 1
-0.0330525148096312 1
-0.490832276754432 1
0.097357622476712 1
0.0886049753138011 1
0.215680971905343 1
0.565811883763934 0
-0.112786933389751 1
0.140560557528135 1
-0.0601595125063917 1
-0.227800460590563 1
0.292699519146548 1
0.225365293989663 1
-0.543248908600524 1
-0.623968744352179 1
-0.830875590469578 0
0.118811741277959 1
-0.0949890784985428 1
-0.354478564902459 1
0.54396798413558 1
0.0672815743927738 1
0.21681327299375 1
-0.374742446981254 1
-0.00702393234783705 1
0.233694449502029 1
-0.198854265689218 1
0.289003815784617 1
0.413286950807819 0
0.283357585003709 1
0.237022216249314 1
-0.208545503202123 1
-0.0430738012450032 1
-0.220837588036322 1
0.57496547149871 0
-0.00243201913404614 1
-0.260318147094528 1
-0.0564483454907757 1
0.360758307872169 1
-0.101569931422048 1
-0.516943813217357 0
-0.0159815699121452 1
0.491867310217386 1
-0.22884822926374 1
-0.211963808755233 1
0.0407055610740467 1
0.340302423901017 1
-0.506856184771208 1
0.324428237209299 1
0.470374686679189 1
-0.369347958979155 1
-0.142018669321209 1
-0.549910984284385 1
-0.192553956671856 1
-0.32507277795203 0
0.018270892310874 1
0.508617370495769 1
-0.0161831269687598 1
0.260819926044826 1
-0.0449476901383087 1
-0.379010205821823 1
-0.481376351398148 0
0.340149208497336 1
-0.372876866990395 1
-0.255818573018632 1
-0.189374543187148 1
0.296295095779238 1
0.315468292137132 1
0.35568801388971 1
-0.461873689384734 1
0.0257026537232717 1
-0.148689721780184 1
0.359020987851594 1
0.166363616125784 1
0.296207967950939 1
0.484301162356833 0
-0.214967829467611 1
-0.382178223095845 1
-0.0674304487877625 1
0.151012173418406 1
-0.204657357109041 1
0.119897661557752 1
0.561260140024686 0
0.499986980784653 1
0.0403709377174609 1
0.243410329061987 1
0.865217587721031 0
-0.170653599903533 1
0.518519082122954 1
-0.0384795177935846 1
0.430981777922737 1
0.00444136452543535 1
-0.105078627821433 1
-0.419180390086882 1
0.223896367891462 1
0.622876359584223 1
0.116333368851432 1
-0.464356898921892 1
-0.0632661414347553 1
0.0722155003953458 1
-0.0118082717535381 1
0.273295867331989 1
-0.40192704978821 1
0.162662299784064 1
-0.340591021152434 1
-0.322748667948579 1
-0.119916812053102 1
-0.261791208236819 1
0.551550514377071 1
0.0720619188885643 1
0.18449480032165 1
0.549708366746819 1
0.176258469806213 1
0.0896389496290629 1
-0.362140019798673 1
0.130848323541965 1
0.0853828977583232 1
-0.326768054737662 1
0.202933475775738 1
-0.159925314902918 1
0.061549184733858 1
0.0720118844518788 1
0.0148959338110164 1
-0.0293424186625774 1
-0.423381160452282 1
0.192068040732943 1
0.188817202297362 1
-0.418399191395942 1
0.239456075843504 1
0.242560548833636 1
-0.291359871511052 1
0.215969288282017 1
0.0158380343348972 1
-0.247302512496059 1
0.403164423952035 1
0.616038447071174 1
-0.337155677502411 1
0.684662154092669 1
-0.283513973509116 1
0.300129982246362 1
-0.0191222330292463 1
0.651358229491397 0
-0.694410633701739 1
-0.155981727577434 1
-0.17938403332399 1
0.200709318174548 1
0.262283292230995 1
0.806182589706946 0
-0.530486709080715 1
-0.264266276296137 1
0.24549816599366 1
-0.269313145259095 1
-0.375355816308474 1
0.111601173568764 1
-0.406511696699522 0
0.217486544587623 1
-0.376805845803084 1
-0.0800963558997395 1
-0.630744068879603 0
-0.0637269365777327 1
-0.496971922063285 1
0.53987185864133 1
-0.145371640711456 1
0.100227626639494 1
0.328244069826516 1
0.3893960959429 1
-0.110798463945217 1
-0.389209617520164 1
-0.273446089779403 1
0.432077583739552 1
0.43558243982952 1
0.0995684330828724 1
0.180848775136492 1
-0.0706936843875148 1
-0.148796809784823 1
0.339880450446076 1
-0.22337046344683 1
-0.176231233170389 1
-0.0109105529944809 1
0.687604836043332 1
0.217170471741918 1
0.80604187793225 0
-0.325039686764615 1
-0.232890351452363 1
0.338576961487403 1
0.280246809368751 1
0.588645705964033 1
-0.436353240287071 1
0.159255852256513 1
0.19431102384557 1
0.15192907032306 1
-0.0261138416599114 1
-0.39384364449785 1
-0.463181612282104 0
-0.259919839186435 1
0.395065294851116 1
0.0290469500698259 1
-0.185571797045191 1
0.0249065527446624 1
0.277225385222761 1
0.291100474880629 1
0.0806547556262301 1
0.426804551940629 1
-0.64169008218763 0
0.125469477132137 1
-0.382805012613707 0
-0.118068500397268 1
-0.239257725019999 1
-0.069750692744374 1
0.329453035715938 1
0.210708490229816 1
0.198236870196948 1
-0.0575356057115944 1
-0.0462344121127827 1
0.311452196130484 1
-0.173004011206509 1
0.15210931690564 1
-0.0370092830503248 1
-0.18953523214155 1
-0.145832549556623 1
0.0564429331787706 1
0.136312875920342 1
0.0886409047255178 1
-0.056214358801252 1
-0.249193692044889 1
0.0828787062765305 1
-0.0450074674145454 1
-0.391295515452353 1
-0.0069864006498439 1
0.0437210063011892 1
0.0825350193529333 1
-0.256695500356713 1
0.390785944879414 1
-0.123077406306399 1
-0.21772265740146 1
0.171439269972508 1
-0.448220036463867 1
0.249454072734923 1
0.368469089030706 1
-0.126970878090965 1
0.157780220402641 1
-0.332648684849281 1
-0.686506261261246 1
0.300368774957439 1
-0.0308395818759577 1
-0.0163168200270323 1
0.0266395685384017 1
-0.339302281827151 1
0.0768654522502735 1
-0.392633098213291 1
0.18898792225619 1
-0.261140379592323 1
0.355640085450511 1
-0.0934253648111004 1
-0.433663712755581 1
0.611041165137586 1
-0.592797300912182 1
0.0372538876569457 1
0.0180536149742507 1
0.339157330677346 1
0.0836920529913443 1
-0.156278087890004 1
0.319322101788041 1
-0.527379107390272 1
-0.126779103348205 1
-0.262337730587494 1
-0.261307171150037 1
-0.207598141638201 1
0.430424254830773 1
-0.131526519533361 1
0.3287398066212 0
0.232626340846065 1
-0.141398590299963 1
0.222231881913858 1
0.13137108095504 1
-0.072310194341507 1
0.222391644854813 1
0.538081127427439 1
-0.066111577917376 1
0.0592699750097213 1
0.443599364193174 1
-0.521433237626152 1
0.400546615580999 1
0.250070364094465 1
-0.153218100339661 1
-0.490264962233468 1
-0.149021648968071 1
-0.117213870882103 1
0.216853148489355 1
-0.395996886479446 1
0.258745422152906 1
0.119799727796575 1
-0.374851567060067 1
-0.309584789341974 1
0.160641907397153 1
0.0377813183351414 1
0.14034491063368 1
-0.52897456895626 0
0.0438932362755333 1
0.353175787756117 1
0.0243069336812678 1
-0.0731910636336879 1
-0.253248330611247 1
0.608190463068667 1
-0.195365375079203 1
-0.372416029915433 1
-0.429267716826932 1
-0.122610385352651 1
-0.0533563376965223 1
-0.11426647435004 1
-0.0870827227497878 1
0.393710776291149 1
-0.356227748702416 1
0.265379478592971 1
0.18076186849911 1
0.124725354517874 1
-0.365887609931263 1
0.55420783585466 1
0.0892459051289671 1
-0.371934941883648 1
-0.0461736477286378 1
-0.231217192725258 1
0.299428230326897 1
0.571323465723919 1
-0.160785152421983 1
0.203270148880335 1
0.0339804472422358 1
-0.0838238841328631 1
0.103735781823067 1
-0.0792426154374103 1
-0.0853329058036085 1
-0.933501256492078 0
0.435392128104201 1
0.0248034893798518 1
-0.0692457254476287 1
-0.222678192583231 1
0.145484004101802 1
-0.237380546600223 1
-0.301009640745597 1
0.166585294726002 1
-0.230276159754568 1
-0.0822526509026061 1
0.36694159778134 1
-0.674327372992182 0
0.195890279733409 1
-0.279342203617441 1
-0.256287692614909 1
-0.163234938982043 1
0.0710868706204229 1
-0.287273778049532 1
0.746541066009969 0
0.0570458874649201 1
0.0360895269836423 1
0.276013317459751 1
0.189306332974825 1
-0.318474388084348 1
-0.0431606576245429 1
0.51911713380343 1
-0.133409510870251 1
0.109652326944695 1
0.623624965008965 0
0.605696846231739 1
-0.616654260519006 0
0.0658940678668868 1
-0.348680036668112 1
0.191020680489754 1
-0.153015434010104 1
-0.197438106195549 1
0.0989978987539009 1
0.0080096492787556 1
-0.0541917733251391 1
0.239731093581416 1
0.310723996105668 1
0.0550603779409285 1
-0.305925388195731 1
-0.373938049530518 1
0.0504307542308607 1
0.182122519976838 1
-0.669548992362798 0
-0.344587537827134 1
0.188922241116783 1
-0.367705060968469 1
0.249608536524742 1
-0.0287171675261988 1
0.377111964588311 1
0.0904290952657746 1
0.301063514299137 1
0.171465634889746 1
0.135437349722608 1
-0.678343359462098 0
-0.339788265223976 1
0.255830521473544 1
0.00685165532000123 1
-0.30280990170628 1
0.246618819083754 1
-0.232121050889295 1
0.391715980022192 1
0.537010715217622 1
0.0403536810847449 1
-0.117946966859297 1
0.348921004132885 1
-0.085686978453177 1
-0.374951666711777 0
0.192320052737747 1
-0.155960297174135 1
-0.0322930662545243 1
-0.249635487684618 1
0.277153073662655 1
-0.128055663283023 1
-0.816510637678489 0
-0.403823532913572 1
-0.693812862519168 0
0.751111495693733 0
-0.0911183143618308 1
0.015308640059311 1
0.289349769158208 1
0.34592225610841 1
-0.108943566650532 1
-0.418600376420631 1
0.181561733518256 1
-0.67907829336912 0
-0.107147989617629 1
0.162315787454468 1
-0.187842003497467 1
-0.147101562747834 1
-0.314401239659976 1
0.0354531853988461 1
-0.329533651570143 1
0.373655538081632 1
0.12551195892368 1
-0.0960547454192613 1
0.27751144056161 1
-0.0106468176118135 1
-0.154007670144292 1
-0.158384346924752 1
0.672917435797642 0
0.116076203419289 1
-0.0512181903720017 1
0.209691785147508 1
-0.0870359688330647 1
-0.274129620834141 1
0.404907854629338 1
0.371615549151194 1
0.440469332484293 0
0.474051650904864 1
0.108434072911149 1
0.613911506894605 0
-0.159430309454696 1
0.498815777598806 1
-0.113598336921045 1
-0.24329941881474 1
0.459506653723717 1
-0.421803670654618 1
0.131685793911723 1
0.242258111815757 1
0.109768511303883 1
-0.227966466408709 1
0.574142978307176 1
-0.0572644684693349 1
-0.405933086997413 1
-0.280564255820866 1
-0.269430556003404 1
0.00035841211219742 1
0.0299965565450458 1
-0.898974616633287 0
-0.174285189806222 1
-0.136882491690607 1
-0.539713804731607 0
-0.0335969234826191 1
-0.14126132297939 1
-0.213157930176576 1
-0.00390741031384403 1
0.744509909531942 0
-0.63430967470519 1
-0.19542279846264 1
0.25009434935039 1
0.638294654029254 0
0.365148177544458 1
-0.193609428831513 1
-0.12865776051479 1
-0.0214730998308524 1
-0.0269315105925213 1
0.476056028061182 1
-0.836178898412574 0
0.480212045929235 0
-0.196396732803763 1
0.204420286781335 1
-0.559273820087093 1
-0.315356436180045 1
0.0912966907400545 1
-0.405180694962194 1
0.278198013950557 1
-0.324388052773645 1
0.329399046032874 1
0.215911497894067 1
-7.58090054271271e-05 1
0.0319339463407175 1
-0.379721721587117 1
0.215774161483312 1
-0.410226886236338 1
0.248396138422965 1
0.879891307244236 0
-0.474634204566951 0
-0.190664471365822 1
0.124188034265541 1
-0.294746214633174 1
0.164338353641176 1
-0.0717925156903179 1
0.138946047687389 1
-0.00875297053416574 1
0.158975576035624 1
-0.0261145134532642 1
0.821731853653148 0
0.591184157509454 1
-0.415925502446065 1
0.467097722292776 1
0.221552556733877 1
-0.171200694027329 1
-0.146740709117489 1
0.350096915273995 1
0.433990973345271 1
0.452515019529384 1
-0.071891869865223 1
0.220944496704385 1
0.0234095356036539 1
-0.245241135558298 1
-0.233971834774792 1
-0.274587877122726 1
-0.466937385266818 1
0.0591552621130005 1
0.214266149094088 1
0.376476475260622 1
0.112281522893058 1
-0.177297826495815 1
-0.0949570267685757 1
-0.303260237327885 1
0.305041480917591 1
-0.246975319207637 1
0.201198605591274 1
0.52484308082759 0
-0.328885859073957 1
0.0926810986482837 1
0.0109817335219309 1
0.314154183860096 1
-0.27300699413655 1
0.550616946165706 1
0.00744100588546306 1
0.183875790634277 1
0.105564501964848 1
0.0286378244446796 1
0.691151886824596 0
0.0671413535301338 1
0.120834732232769 1
-0.238264324208725 1
-0.563878589633802 0
0.102033079698926 1
-0.304660260123696 1
-0.674205670788144 0
-0.316316313455745 1
-0.0848938520645866 1
0.0718241591252989 1
-0.154312305235839 1
-0.319811080570374 1
-0.280318160000088 1
0.0546704261306126 1
-0.718762726640027 0
-0.198563025009751 1
0.0408057235057223 1
0.364684439906132 0
0.350302375328506 1
0.0447457985978323 1
-0.00513323064768902 1
-0.2275405443236 1
-0.41055729131399 1
-0.227092540819874 1
-0.402024207458395 1
-0.190472505676754 1
0.392351597875619 1
0.222839097420263 1
0.0829394894482163 1
-0.302907829801593 1
0.337602711734396 1
-0.492675846019506 0
0.743569026859826 0
-0.395626768235948 1
-0.0590742815114521 1
0.438107455309906 1
0.498774384714961 0
0.18973527959337 1
-0.131965911726825 1
0.00580845457510246 1
-0.0368194216282677 1
0.418086094365654 1
-0.230719923838987 1
-0.55295244674611 1
0.0790614716177523 1
0.273012942496425 1
-0.0484783761101697 1
0.358142403223674 1
0.413245253846893 1
-0.199907431811363 1
0.220459223715311 1
-0.109213304399181 1
0.127455956369197 1
-0.0150900099287886 1
-0.916275985277998 0
0.0330964796739577 1
0.268154638393404 1
-0.0992037838075871 1
0.0650944553524219 1
0.358769367811178 1
0.249059878410632 1
0.310649173464563 1
0.0953327888013837 1
0.400186064313989 1
-0.000497954292586922 1
-0.351182386845249 1
0.368647874119875 1
-0.519167841201289 1
0.523685637236506 1
-0.0265837955588728 1
-0.0767850034510469 1
-0.193565946465011 1
-0.0805350964644383 1
0.67952653077342 1
0.0337070404901522 1
-0.16773764221542 1
-0.0099377833378432 1
-0.133137413983025 1
-0.0729448149457079 1
0.32538542627815 1
0.16416859355228 1
0.108859549289781 1
0.251232820304146 1
0.257990462487761 1
0.430859209370799 0
-0.0121601089824568 1
-0.159781846116529 1
0.210133995733791 1
0.278462227275204 1
-0.317650114001416 1
-0.0380904457856495 1
-0.119479214742221 1
0.0345863799808813 1
0.3551742009876 1
0.110676765626868 1
0.181330641011132 1
-0.130444469346088 1
-0.209423113132995 1
-0.128805468991418 1
-0.216873928319306 1
0.0719568425769345 1
0.258237265845353 1
0.497503189405515 0
0.0450251039102939 1
-0.503120608938678 1
0.47523306739275 0
0.438628031563867 1
-0.15560403994267 1
-0.191895126915737 1
0.298960823788674 1
-0.172036338229716 1
-0.00823094899724386 1
0.124027306204731 1
0.302374366088953 1
-0.192730368897475 1
-0.115709566674277 1
0.271871899975007 1
0.0374014746620372 1
-0.44289914853934 0
-0.556943570084213 1
-1.04235559674917 0
-0.355103249193889 1
0.410562407746287 1
0.0147175912084088 1
-0.421687886223576 1
-0.383580098497897 1
-0.0122009531024905 1
-0.171726790217133 1
0.186714918476895 1
1.00031304358132 0
0.250954116218315 1
-0.165082271302558 1
-0.130409493738915 1
0.39221005243095 0
0.0568472051798057 1
0.123039533748144 1
-0.409774336965633 1
0.253000265388391 1
-0.123115198123645 1
0.065625001374477 1
0.325936889349382 1
0.105609333459321 1
0.0172652905806497 1
-0.280057740251531 1
-0.065820591447411 1
-0.365722182163904 1
-0.166048854858542 1
0.0339622160993317 1
-0.330757452669993 1
-0.0740303063504683 1
-0.126436431481202 1
0.0988517625969763 1
-0.188226164215036 1
0.221601739462771 1
0.138397608218806 1
-0.327372695841992 1
-0.190599884136824 1
-0.249834518177796 1
-0.263656175633054 1
-0.0348122688452077 1
0.621782142154448 0
-0.354118267420177 1
-0.177015802373251 1
0.0352414237483681 1
0.250367223113786 1
0.00076446985056558 1
0.02513973143527 1
0.365613189913154 1
-0.032249553359077 1
-0.0266331376215556 1
0.107291712477806 1
0.317911923651212 1
-0.133541519037437 1
-0.720244051951007 0
-0.474027108591132 1
0.210111720611192 1
-0.188461014402919 1
-0.0644060614922703 1
-0.163192801796262 1
0.00463530167704804 1
-0.519217819163942 1
0.454171639682474 0
0.595317587534374 0
0.00181850533762053 1
-0.350115166388825 1
-0.606309893485547 0
0.758965680061638 0
0.206606005943403 1
-0.189776999824249 1
0.446838289672395 1
0.131750650067632 1
-0.0951101946294518 1
0.388967741396613 1
0.0334571870379237 1
0.104274893184893 1
0.291038213621599 1
-0.626520816837498 0
-0.0806626434859414 1
-0.639408470569806 0
0.0874313806227806 1
-0.161590315669036 1
-0.139742644242992 1
0.580564195835381 1
-0.038145515853406 1
0.241498397606549 1
-0.473342339237679 1
0.350222388446241 1
-0.425793719323586 1
0.0216616982082539 1
-0.287993980035733 1
0.510093727397546 1
0.0200342137641898 1
-0.114415976278459 1
0.830348907522914 0
-0.371998060943619 1
0.466993799763153 1
-0.290576267466943 1
0.348591007351536 1
-0.829413037660769 0
0.220139586097724 1
0.129922190979082 1
0.193190669021662 1
0.380623849500955 1
0.216222725789908 1
-0.00149831354135981 1
0.510711557532511 0
0.0946947675981519 1
0.159171043508138 1
0.312114766828772 1
0.228705539480027 1
-0.275646916561565 1
0.171989067514896 1
0.4091936602768 1
-0.249578043623654 1
-0.337878086598437 1
-0.0785416737018085 1
0.395450262420945 1
-0.70598024981672 0
-0.391120274569228 1
-0.470988127839091 1
-0.138592270751906 1
0.0385003968134979 1
0.317004236966608 1
0.0779688611470237 1
-0.105414664691325 1
-0.0372041064941846 1
0.191268669727025 1
0.11051897143983 1
0.304891397737404 1
0.0985432932141141 1
0.0700755377636449 1
-0.0574403670571564 1
0.11224782470652 1
0.068443110424815 1
0.264164831815308 1
-0.438626374327013 1
0.646370778216453 0
0.363162958511911 1
0.224931287883494 1
0.350602565574504 0
0.0703203634338824 1
0.135291556280854 1
0.229401364920856 1
0.363766644905014 1
-0.245095936591375 1
0.406899596133098 0
0.0820951714627973 1
-0.465736047293416 1
-0.515926552219343 1
0.133085301075685 1
0.356134108950875 1
0.0869334968785059 1
-0.351453299438707 1
0.187047851847458 1
-0.146030479091431 1
0.0231138749068437 1
0.0727794770887824 1
-0.060363929709079 1
-0.27118542758618 1
0.279632165021504 1
0.16705115963503 1
-0.0680250543878758 1
-0.0648202444669558 1
-0.529082432724458 1
-0.318748460666913 1
0.489870075774769 1
-0.688576404239414 0
-0.167030364965165 1
0.0636340806118313 1
-0.430608766287558 1
0.129531837717765 1
-0.00694427494444863 1
-0.319211476743352 1
-0.396015464606819 1
0.346165187547236 1
-0.172730710018397 1
-0.306016969802515 1
0.304696002682898 1
-0.0455442899930394 1
-0.112924125829303 1
0.0185687729338498 1
0.498297411828148 0
-0.117949483066687 1
0.0183806704450747 1
0.482123181215288 1
0.0528806795961643 1
-0.538500700112597 0
0.812902930167127 0
0.0523733001117025 1
0.422674176039305 1
0.0942318435726412 1
0.37975679736982 1
0.159144642465376 1
0.033882990984747 1
-0.308473100818471 1
-0.279454721966191 1
0.207157047822234 1
0.206016204414404 1
0.244431782142925 1
0.504885929781524 1
-0.573161045370786 0
-0.362507627431507 1
-0.0981033745996529 1
-0.44319920104157 1
0.0202811436464305 1
0.219724586141535 1
-0.0578004314549622 1
-0.402430010677794 1
-0.115814084977481 1
0.263082187880272 1
-0.014193973327547 1
0.0190372610032358 1
0.839006541323804 0
-0.109235312652667 1
0.258905810820563 1
0.111229930254243 1
-0.0614990256304392 1
0.18958480375724 1
0.622241044551945 1
0.869520474613888 0
-0.238962767059561 1
0.232080858891322 1
-0.382155648244047 1
0.259639390736358 1
-0.227784996594137 1
-0.381484348149949 1
-0.0121290758322817 1
0.262211802422501 1
-0.267479811367231 1
0.2159051763275 1
0.00306909337247835 1
0.314655475204686 1
-0.152319145502615 1
-0.346144778803499 1
0.0654888031054236 1
-0.0832388527790514 1
0.00445655740378065 1
-0.42068686510746 1
-0.0970785614773472 1
0.372792656243292 1
-0.0616748016028827 1
0.0690459345588754 1
-0.0433550698635595 1
-0.205117273685665 1
0.055877236151228 1
0.0311239435203813 1
0.418445240807528 1
-0.565711222947392 0
-0.732664690747187 0
-0.0192571899398423 1
0.538044126240113 0
0.213322136459997 1
-0.319926315886184 1
-0.598658647795387 0
-0.0379153796507643 1
0.213015288038499 1
0.23268963789529 1
0.175207759640983 1
0.701509301176895 0
0.240983895894672 1
-0.000494737473257498 1
0.0102059116224179 1
0.515047546701485 1
-0.49767910708033 1
-0.0379638400878333 1
-0.548956806605508 0
-0.694022770417795 0
-0.372774822604786 1
-0.378418736063512 1
-0.262343792643456 1
0.337212842729349 1
-0.249831079096266 1
0.333851827186792 1
-0.0372434593999733 1
-0.0480587647631196 1
-0.318717145383537 1
0.184942717488766 1
-0.324185126168876 1
-0.358475889539754 1
0.300907196345393 1
-0.292649427388344 1
0.121771626023161 1
0.234159473123735 1
0.328770040189601 1
-0.229099819803828 1
-0.334496510566524 1
0.198289094220835 1
0.291574628368311 1
-0.139300410857304 1
0.197764250138676 1
-0.545046622099673 1
-0.276386948290291 1
0.07827667840351 1
0.134455091068343 1
-0.305621094940506 1
0.0354925261201056 1
-0.246161523430839 1
-0.0402555588071137 1
0.0762195074612562 1
-0.304264820445796 1
-0.288004462504846 1
-0.0856046211601603 1
0.552457795563894 1
0.402767849474969 1
-0.144623045336845 1
0.474854665742367 0
0.154518875411514 1
-0.128852311796361 1
0.385345360134954 1
-0.196276354984914 1
-0.0843861577174887 1
-0.0169647018070374 1
0.376492116242545 1
0.0103937830689064 1
-0.261237025575258 1
0.17279078797503 1
0.12034957547499 1
0.056358678584285 1
-0.291294701004984 1
0.562910386336921 1
0.164352463804013 1
-0.280641632501429 1
-0.601107915609259 0
-0.0954534191791443 1
-0.37319720044741 1
0.140292448416029 1
-0.495095752495485 1
0.0263592280186002 1
0.300540647189022 1
-0.0546826291266186 1
0.282216285907139 1
-0.0555439070816068 1
0.165862488542993 1
0.526564629731915 1
-0.261172801504979 1
0.136833749365799 1
-0.237841126065582 1
0.1133382068766 1
-0.440898770103117 1
-0.113191085790018 1
0.342961004184343 1
0.370968201470171 1
-0.585762008334841 1
-0.432119220598334 1
-0.466524312179721 1
-0.826318721363687 0
0.323455675687828 1
-0.335267698529131 1
0.618624511759694 1
-0.380992781382999 1
-0.614998233212001 0
-7.09158394335552e-05 1
-0.139711453560891 1
0.358458503202648 1
0.240953346802094 1
0.0977395374190578 1
-0.448558122263949 1
-0.214746583503442 1
-0.267581200062523 1
0.0681342032965085 1
0.130856777534368 1
-0.648410426995677 0
-0.557212640688888 1
0.0166177747710465 1
0.0343343718233571 1
-0.544903763436533 0
0.320843902246756 0
0.115063177491241 1
-0.588897032094265 0
-0.0566728401676584 1
-0.224955247348337 1
0.111851451329397 1
-0.00511080787363062 1
0.186531236904114 1
0.451745769549183 1
-0.531758446292375 1
0.00186592142171987 1
-0.29445803305645 1
0.510207299926561 1
-0.254925595158273 1
0.627174429302573 0
-0.155038079843195 1
-0.197973417950039 1
0.454504196033289 1
-0.160228200736062 1
0.453922459558401 1
0.0369672323508629 1
-0.38127549949678 1
0.0196457838365107 1
-0.14306890445587 1
0.0930847016064939 1
0.149917412166032 1
-0.195758609270722 1
0.392424792070795 1
-0.491589788364406 1
0.126056018472852 1
-0.518590655003669 1
-0.233241052146009 1
-0.365144743654862 1
-0.0955321642885326 1
-0.28563427948289 1
-0.0439077895962679 1
-0.234124581516687 1
-0.181158504873065 1
-0.203606861188231 1
-0.33046027848697 1
-0.241423178928214 1
-0.150325367724851 1
-0.399448480687567 1
0.359991258090804 1
0.376374242103253 1
-0.150192686404826 1
0.51606865360661 1
-0.548980230020968 1
0.493021643313926 0
-0.154470599733405 1
0.050488793550404 1
-0.170379193498074 1
-0.397771201529479 1
-0.0445422850709203 1
-0.241855322774541 1
-0.222120985275983 1
-0.102257865256462 1
-0.677103414740932 1
-0.128739759199463 1
-0.0229666253706929 1
-0.11970059151252 1
0.415550910331574 1
-0.421129258780552 1
-0.269297586372132 1
0.443906755036438 1
-0.165818650491881 1
0.156199939681695 1
-0.162727652784778 1
-0.372865559620822 1
0.278737811091914 1
0.0547526741073138 1
0.0197589372035237 1
-0.447329049958458 1
0.0193286197761133 1
-0.61560700579387 1
0.0445888324277727 1
-0.348085726283959 1
0.335322251040085 1
-0.726009886904783 0
-0.140409734887579 1
-0.226405257278459 1
-0.309916426682647 1
0.278085993418454 1
0.134132497471968 1
-0.416366988514049 1
0.272947185183046 1
0.294256861585649 1
0.190662543077126 1
-0.344601846213789 1
-0.452463689109899 1
0.408064258024968 1
-0.115771889842997 1
0.183294323855038 1
0.165043851846641 1
-0.0170076452611929 1
-0.494668530491534 1
-0.198409834065029 1
0.0897778478588269 1
-0.740641841218021 0
0.112285600089305 1
0.499063471440555 1
0.0114769324078157 1
0.130934878717064 1
0.38531765090985 1
-0.205038057828719 1
0.47732250132725 0
-0.30878618693343 1
-0.341995988960845 1
-0.417882001079482 1
0.573103189063975 0
-0.135367726738313 1
-0.401105867361945 1
0.314449984747784 1
-0.232256330661456 1
-0.332767987443563 1
0.883818867283174 0
-0.315436189919031 1
0.213705276175353 1
0.413942557065199 0
-0.214090265128706 1
-0.157716576355656 1
-0.0612316221245267 1
0.254381927603675 1
0.62901421432258 0
-0.136925420892711 1
0.610402138865427 1
0.33079272268369 1
-0.277983960657966 1
-0.024941600518283 1
0.613176688671296 0
0.295547880749535 1
0.652284464897632 0
-0.378298380558865 1
0.179926338443644 1
0.133685421221291 1
-0.364265416177151 1
0.172471773069659 1
0.0331093871237807 1
0.0128500803453792 1
0.409654188947598 1
-0.0554180174747922 1
0.30398703400466 1
-0.20785849347805 1
-0.30822815372305 1
0.032763325469956 1
0.210554212852343 1
0.180232055102882 1
-0.579326399979683 0
-0.316275293398487 1
0.406301247824853 1
-0.577772516056964 1
0.86789432905465 0
0.0853277842106647 1
-0.363991725373475 1
0.361513084819508 1
-0.090652057692131 1
-0.226317817298922 1
0.822455686088734 0
0.0435742812862893 1
0.0182672465591202 1
-0.0302106670246029 1
-0.502120682971879 0
-0.143557293437823 1
0.213191867126324 1
-0.204153562715846 1
-0.131072644246591 1
0.251482114256923 1
-0.390178730586703 1
0.6142872685252 0
-0.314140144717915 1
0.337374102191128 1
0.323247476473315 1
0.073174871626153 1
-0.848424662050941 0
-0.242464819166306 1
-0.34428603335799 1
-0.0445654974497551 1
0.38189162986355 1
-0.545976217066185 0
-0.37208930361832 1
-0.0519616781132987 1
-0.113920730862616 1
-0.40734858459744 1
0.322581538833765 1
-0.371236607928982 1
-0.104324934640221 1
-0.142562360447597 1
0.0819852465202773 1
0.182132848106847 1
-0.670195182189752 0
0.394501565228235 1
-0.23919954239433 1
0.282836753308429 1
-0.243513704830141 1
-0.203689546385048 1
0.0118095985740799 1
-0.347422034436343 1
0.0314784457661136 1
-0.0337711573771673 1
0.465798797811159 1
-0.365997528443439 1
0.680220511859993 1
0.182865636927759 1
-0.00813974028055876 1
-0.0314647556875438 1
-0.350602829783236 1
-0.541080295852865 1
0.832712295008908 0
0.0222471105540629 1
0.244247189753247 1
-0.10828097049509 1
-0.0927198428329351 1
-0.181678504465842 1
0.0489716869622972 1
-0.849374371777567 1
0.42335603982174 1
0.14357713446027 1
-0.36244122934564 1
-0.0279770353494582 1
0.292156576330348 1
-0.0593419568035101 1
-0.0807134443282481 1
-0.47553100659031 1
-0.27018225340519 1
0.340238839191079 1
-0.306368166456051 1
0.466591865568986 1
0.0177401930164076 1
0.0359556458221971 1
0.0166479908177583 1
0.495053911391146 0
0.141851045981622 1
-0.41385471388628 1
0.124196989410732 1
-0.0130290760322835 1
0.0329883633696911 1
0.227860648291372 1
-0.0580483203936151 1
0.104251758564532 1
0.287528753904852 1
0.105570776102043 1
0.51900937929291 1
-0.382876548429178 1
-0.24008202600499 1
0.0837769253901595 1
0.0879835797157126 1
0.0345199904575169 1
0.0370497095890131 1
-0.347343843611726 1
0.332151009042477 1
0.141106039738839 1
0.436328068694876 1
0.884509485346623 0
-0.0518642975494664 1
0.606827317246448 1
-0.116959675827042 1
0.581742105718663 1
0.626426667660706 1
0.365351798318187 1
0.0412160727952278 1
0.159471055414411 1
0.0895667066330034 1
0.625135043184514 1
0.342016247897771 0
0.0821349590722797 1
-0.532509934064234 1
-0.767488418539225 0
-0.0374318967748366 1
0.209042581285174 1
0.17264479580042 1
0.0105634353621744 1
-0.350638882920109 1
0.352463577642737 1
-0.0680329113208117 1
-0.0449471192055963 1
0.444301025298505 0
-0.227361305973057 1
-0.479579526664404 1
0.0140405228812806 1
-0.361987521220546 1
0.102765650097666 1
-0.156153616152975 1
-0.240175589855096 1
-0.252643407293442 1
0.14354205290844 1
-0.439423141942148 0
-0.0709670886757441 1
0.157601767568079 1
-0.0419793733408951 1
-0.477975314336389 0
0.234729889768249 1
0.143595938087189 1
0.0957063622427525 1
-0.435716428781587 1
-0.0539075221630083 1
-0.0190328611465073 1
0.212934635266538 1
-0.0132015817311894 1
0.0135574587010976 1
-0.27345384563113 1
0.100943530376289 1
0.416520810273021 1
0.146415482286577 1
0.06975479283446 1
0.368957272664914 1
-0.127441348063919 1
-0.500458013604371 1
0.243908989517956 1
-0.405850672638908 0
-0.100237725834238 1
0.211500220367489 1
-0.235784472393467 1
0.106402736689996 1
0.173408082833198 1
0.438664132092603 1
-0.19001612170427 1
-0.14972601155152 1
-0.195276056098642 1
0.567929054902424 1
-0.129761854081178 1
0.190501899556351 1
-0.102741284515636 1
0.105093760303171 1
-0.19250197224754 1
0.309399295480694 1
-0.21868854423703 1
0.453734801626831 1
-0.258204669907306 1
0.0563366793731632 1
0.522749961223971 1
-0.124516711854601 1
-0.667512735011908 0
-0.161245240792303 1
0.157875958974776 1
0.0813438325796303 1
-0.226116677406381 1
-0.120803308177579 1
-0.198166536486373 1
0.096567127315404 1
-0.145699097607175 1
0.279195043753981 1
-0.289722300192089 1
-0.0894280663846064 1
0.441290434230208 1
-0.0469540293912327 1
0.335131512925547 1
0.557443498945542 0
0.0411690330462344 1
0.265997495471723 1
-0.551206821404762 0
0.125076733734962 1
0.366454733110833 1
0.116873669564763 1
-0.0935427318585619 1
-0.0314420555775197 1
-0.058773640028852 1
0.361747552812191 1
-0.421470132068918 1
-0.121819117194477 1
-0.149122074259936 1
0.125675258971724 1
0.315345112251431 1
0.161026800852833 1
0.298289119702008 1
0.141473185355788 1
-0.0410544893061735 1
0.00325125416061689 1
0.566278373448824 0
-0.259297946412034 1
-0.00985548772694428 1
0.0338292464998295 1
-0.143471632195522 1
0.0951624040222144 1
-0.206899320859235 1
-0.435747881302419 1
-0.0177540978767346 1
0.0907121913025428 1
0.366495758942584 1
0.0969027226463949 1
-0.183785920922382 1
0.26010684983621 1
-0.143289868241846 1
-0.121180967435004 1
-0.165782715505507 1
-0.450067117790845 1
-0.114447877422592 1
-0.245037652316627 1
0.491888832936445 1
-0.0313390604429611 1
-0.128181799688181 1
-0.0185517801131449 1
0.0508473677834973 1
0.0771645367345998 1
0.138943485282652 1
-0.334157804558885 1
0.354722124719463 1
0.697672020020622 1
0.56870949558097 1
-0.342604142037196 1
0.351575860675858 1
0.520422521437196 1
0.191241176838953 1
0.188344173041382 1
0.060825041219051 1
0.150614598218215 1
0.0482769801307852 1
-0.0932133381056896 1
0.100601664640106 1
-0.444892114117583 1
-0.351677792427542 1
-0.212966306890626 1
0.047145970004469 1
0.065844828126553 1
0.598520705507413 1
0.0182829317249144 1
0.0975423525617196 1
-0.45713470460601 1
-0.073748250550321 1
0.195050257140862 1
-0.074049882566128 1
0.51757388427154 1
-0.384125776613233 1
-0.0235653680401039 1
0.503518572535512 1
-0.263892806342094 1
-0.561578260368151 0
0.177220076781941 1
0.157289108255088 1
0.45092826553756 1
-0.377681879320875 1
0.115241363061049 1
0.0283161348176769 1
0.311834220785327 1
-0.664195172954851 1
-0.133145998159361 1
-0.612787569780946 1
0.371370016229923 1
0.247707393233307 1
-0.617390036005471 0
0.311159200481235 1
0.00249391559193976 1
-0.301206650681829 1
-0.47695164788637 1
-0.413203785270919 1
0.0882223243191706 1
0.0185917924965339 1
-0.0329508569425905 1
0.127205308509765 1
-0.275241394514873 1
0.0897740853064154 1
-0.337098719465921 1
-0.171314750277131 1
0.457238587351534 1
0.0958278830454152 1
0.713226371422317 0
-0.0578157456386999 1
0.121411617334353 1
0.417682949121705 1
-0.00626522967497295 1
-0.114963049926401 1
0.168582867571147 1
0.111543166721274 1
0.0908209407120888 1
-0.42101911165728 1
-0.215408274863777 1
-0.079269021748954 1
-0.141966650593103 1
-0.310158308797871 1
0.353936354406421 1
0.354258143159629 1
-0.173147591520878 1
-0.0543188433173206 1
-0.513727646896768 0
0.477791669815632 0
-0.186756644408139 1
0.122250300171161 1
-0.199131012067543 1
0.0129294713024631 1
-0.250587775175341 1
0.247862902121523 1
-0.237484409568867 1
0.0699949970169623 1
-0.432699111123211 1
0.172520330202066 1
0.184583492692415 1
-0.34310120064997 1
0.0322750030999277 1
-0.0398246203227107 1
-0.0367093364265211 1
0.349507079306405 1
-0.350546087145821 1
0.128422978888478 1
-0.235413655163904 1
-0.665716147828544 1
0.241937265043123 1
0.0969531518710034 1
-0.0273828664945962 1
-0.592907641173023 0
0.35124373125049 1
0.301048840760677 1
0.0615424439367796 1
-0.239927194674376 1
0.0794297619625267 1
-0.107730390894241 1
0.355333163300477 1
0.09225924472595 1
0.266986986622 1
0.175193779228448 1
-0.204380447234204 1
0.259865757575597 1
0.180141092378615 1
0.194605391614105 1
0.0622675186687451 1
-0.694244265392273 0
0.0646570993803835 1
-0.0959688685959359 1
0.325654542133316 1
0.18255988783866 1
0.0558718616260857 1
-0.721277016130048 0
-0.25535978545103 1
-0.383722939433114 1
0.124991134099303 1
-0.208211734823333 1
0.125320803011803 1
-0.330865405504003 1
-0.0682195052270683 1
-0.0735638065020277 1
-0.228086465720583 1
-0.27264592565992 1
0.0576052008972448 1
-0.0652133840809944 1
0.141416350276718 1
0.100472573341964 1
0.16936933518742 1
0.298268638930108 1
-0.157612726578218 1
0.250476425572924 1
-0.168933635093739 1
-0.0390959509998061 1
0.498189244161235 1
0.444641113126296 1
0.720520982007577 0
0.274524932297718 1
-0.16866352844643 1
0.326903229697669 1
0.0548277197694366 1
0.0565409791190497 1
-0.21957754495889 1
-0.175239357101146 1
-0.892566238239342 0
0.0077724934811922 1
0.459015473747932 1
-0.398676997663383 1
-0.0971262461717963 1
0.0717288662058132 1
-0.321284014634352 1
0.409679540481606 1
0.345823870333718 1
-0.206140835781156 1
-0.29382709932285 1
0.270658894909403 0
0.487732136048745 1
-0.191289098690529 1
0.616820912674501 0
-0.258397672812664 1
0.632045725749225 0
-0.0171046817878955 1
0.84146359176895 0
-0.692672521420993 1
0.63844840301592 1
-0.54947447926647 1
0.0842395588875871 1
-0.387933705237099 1
0.417851394153134 1
0.157507722298099 1
0.247604034893744 1
-0.300423202598529 1
-0.0689480686833164 1
-0.0462088165194781 1
0.25764508214731 1
-0.374596714058146 1
0.284757674359637 1
0.123354842765201 1
-0.0218011011257558 1
-0.323129391355179 1
0.0212832887049683 1
0.0518576557628699 1
0.421156430534312 1
0.0259108302476342 1
-0.163272680567484 1
-0.473101596070745 1
-0.199000565336152 1
0.578632747477112 1
0.253857005693185 1
0.0964897399166606 1
-0.316023072715437 1
-0.111067535221571 1
0.306833361017504 1
0.00662938213664637 1
0.163124455836194 1
-0.477124320314454 0
-0.0266494126961812 1
-0.262563413292016 1
-0.00713233451864945 1
0.0735995818279814 1
0.438692816967618 1
-0.0731876051931884 1
-0.733797683166612 0
0.478854541941753 1
-0.16522431840017 1
0.498986513275582 1
-0.178879405701372 1
-0.181506401503007 1
-0.253905773214328 1
0.335347614733028 1
0.21379883912562 1
0.29532447478726 1
-0.197662087860194 1
-0.493014262611581 0
0.468687131839711 1
-0.198358061487132 1
0.151380907519552 1
0.000476926913048667 1
0.0438681391431489 1
0.00662418431653727 1
0.61336201364465 1
0.0911647930789379 1
0.0583529551017981 1
-0.160778863771151 1
0.0844440526593467 1
-0.151349988505147 1
0.305829872937166 1
-0.473873320351596 0
0.0880178222014603 1
-0.0108043576143541 1
0.0579432915789333 1
-0.29731694828708 1
0.136083741267455 1
-0.0524517575562501 1
-0.210802808232899 1
0.29260602151062 1
0.598898607048046 1
-0.238935186500861 1
-0.147564989004596 1
0.182900562338889 1
-0.0488022690723942 1
-0.0870453143060245 1
0.258986847540776 1
0.0433616537542036 1
0.378979854620244 0
0.0876211712506573 1
0.0381153309525337 1
0.32653165124907 1
0.266582969717843 1
0.0537252208578856 1
-0.0420361478379073 1
0.215031075776915 1
0.240588789186503 1
-0.520049000194737 1
0.11137244981773 1
0.492542988281852 1
-0.627704120005174 0
-0.531199258739928 1
0.319892888237543 1
-0.109201858696533 1
-0.306197607767203 1
0.0311627256861018 1
0.247914694924005 1
0.512968093526694 1
0.259330783798915 1
-0.208159715477108 1
0.206977690726194 1
-0.22916168164608 1
-0.48862207571466 1
0.0202125838675709 1
0.25296325567986 1
-0.0228086883426988 1
0.0932410550863272 1
0.0685476000959279 1
-0.186134973621356 1
0.295578912553229 1
0.137189115134665 1
0.334219845827714 1
0.411943644607483 1
0.0218560026761103 1
0.0561272325295789 1
-0.323201158842841 1
0.397934827009588 1
0.178704863286051 1
0.134309676315839 1
0.0288027933028071 1
0.0827321688665312 1
0.468196225870219 0
0.0274493341446962 1
-0.354118852262991 1
-0.0870333197242636 1
0.34735174449435 1
-0.0338866322874328 1
-0.26170893698455 1
-0.283781189290865 1
0.0287498295373338 1
-0.182128539501863 1
-0.0283926957929231 1
-0.107134074494635 1
-0.419131095458474 1
-0.376110975668562 1
0.169573815761747 1
0.429420402454208 1
-0.126423498250552 1
0.523090120080947 1
0.141353310360193 1
-0.0265522525931145 1
0.143745857755397 1
0.797031838140927 0
0.372111569430672 1
0.0614919712835188 1
0.891230358536106 1
-0.0948445560967068 1
-0.740343647006331 0
-0.899707608809923 0
0.0665742287462026 1
-0.0357871538654235 1
-0.0197667024833051 1
-0.187445858914463 1
-0.278139625469455 1
-0.393789322664308 1
-0.0815971875318747 1
-0.227231467364207 1
-0.169420993537202 1
-0.363883553549261 1
0.19182623262766 1
0.114355490305094 1
-0.0104856706933763 1
-0.218437007901158 1
0.515991189390196 0
0.0991117172264272 1
0.533636521586239 0
-0.484280987632622 0
0.239975741305255 1
-0.145700110724879 1
-0.467192342693336 1
-0.180137655704696 1
-0.0623827551709839 1
-0.117073726278818 1
-0.0752721896219678 1
-0.12271903156227 1
-0.176181638357997 1
-0.414496123270172 1
-0.0789325258074136 1
0.290961795587915 1
-0.438024750657606 1
0.193265495588249 1
-0.0202886003599357 1
0.264049977553141 1
-0.186424462548131 1
-0.234429645103703 1
0.391591625965039 1
-0.280079189281661 1
-0.279698611498037 1
0.215975311071048 1
0.79014161374306 0
-0.113767159259848 1
0.302349320741072 1
0.0961261226975449 1
0.0356664510189393 1
-0.381265544794727 1
-0.261864770262705 1
-0.274041707864139 1
0.284837179035808 1
-0.289359797930718 1
0.0868692321680045 1
-0.211299423582037 1
-0.141833041927779 1
-0.271358259119072 1
0.174518977808375 1
0.392102201540885 1
-0.131450227377312 1
-0.0689307611682144 1
0.049626448896131 1
0.392259819211317 1
0.249293600127456 1
-0.23543122013689 1
0.550062530307114 1
0.353018588429369 1
0.314064562625106 1
0.158369259028586 1
-0.145386032336391 1
0.133427986576218 1
-0.0707727541299045 1
0.664416331631438 1
-0.189525304240073 1
-0.0338648241069272 1
0.0807523668039176 1
-0.063898624348564 1
0.155925472160268 1
0.475994037676171 1
0.17261098452461 1
-0.28175120118597 1
0.0483563612987009 1
0.140938428752235 1
-0.313559505856393 1
0.157339221033018 1
0.494154905612284 1
0.503717187155227 1
0.124605630387381 1
0.219897852536786 1
-0.261523830210022 1
-0.482083505488964 1
0.364411696418065 1
0.373007696741021 1
0.00861564498754773 1
0.0876287088518354 1
-0.173471558235798 1
-0.267166657169942 1
-0.255731353892004 1
0.0878069955611286 1
0.389714977740785 1
-0.179220073190635 1
0.234540704656609 1
0.33618665250108 1
0.439914265354696 0
-0.228385942782661 1
-0.43764963035386 1
-0.328029626539694 1
0.265976250910159 1
0.364055876789554 1
-0.148037493587465 1
-0.788133483434919 0
0.122096958730112 1
-0.559908242343371 1
0.475055935785148 1
-0.821884853323562 0
0.149238188426412 1
0.262432279636351 1
-0.178532870015156 1
-0.300532909685143 1
0.320282582753427 1
-0.759634983242158 0
0.129246378885246 1
-0.211298966855202 1
-0.197109966308852 1
0.21381164068327 1
-0.359500255445372 1
-0.259420982270268 1
-0.877832289371766 0
-0.0486355343795004 1
0.357449250659205 1
0.361307042125472 1
0.193618681937576 1
-0.214364326358214 1
-0.290126735168471 1
0.167933201859198 1
-0.0269772867250434 1
-0.0965305593303526 1
-0.440683780789513 1
-0.578047871183974 0
-0.134014682090225 1
0.322491831216726 1
-0.0140613242018057 1
0.173346646116498 1
-0.468863499989195 1
-0.276182629854823 1
-0.116200462824815 1
0.123231553604861 1
0.292198958552817 1
0.309200815601627 1
0.443696923321396 0
0.385370087516276 1
0.0588804563023645 1
0.17465673278691 1
-0.00296309430779692 1
-0.0370643813388472 1
0.124453552464553 1
0.367679865871845 1
-0.0611115376161426 1
-0.320193709666811 1
0.177148351224403 1
0.274580008173891 1
0.134302549563463 1
-0.525303311366135 1
0.237667689860372 1
0.403154830319488 1
-0.132920610721439 1
-0.0378525921760781 1
0.446484049372308 1
0.00288992536608809 1
0.0947399347418024 1
0.344299956555975 1
-0.62310277055175 0
-0.218396291488574 1
-0.478831441526911 1
0.112565671846885 1
0.185597234970252 1
-0.523966276673688 1
-0.124948673112876 1
-0.0803383259466019 1
-0.19214344573251 1
0.101267626701152 1
0.510229829250713 1
0.279146220839143 1
0.194172322789364 1
-0.247312778710114 1
-0.170552296921379 1
-0.242257341191365 1
0.123443729206627 1
-0.242230018106375 1
0.769290499505531 0
-0.133652754772794 1
0.357228932991318 0
-0.050630896033197 1
0.486585908013254 1
-0.109948625770855 1
-0.0938247299484186 1
-0.405533561917676 1
0.348459377408787 1
-0.397211638938949 1
0.243911579484726 1
-0.173096356995249 1
0.231717501640579 1
-0.314888867685414 1
0.0072751219167244 1
0.230583526988528 1
0.0575463974108734 1
-0.0617496404244506 1
-0.0370878608556993 1
0.146370739276918 1
0.13918628063784 1
0.233902378489003 1
-0.399251265351229 1
-0.343116367821429 1
0.0801818853875511 1
0.269721507761972 1
0.276323407869232 1
0.549861662818454 1
-0.440431646573535 0
-0.0778752980235536 1
-0.0508786013928968 1
0.269125595722141 1
0.153139909871592 1
-0.240530047579731 1
-0.0668122748799481 1
-0.183617556446406 1
0.126412274751448 1
0.0226367842332511 1
0.53849810433536 0
0.13742074846922 1
0.32750918749382 1
-0.441341384296691 1
0.222337175219711 1
-0.540785507505362 0
-0.00362886382553076 1
-0.0297324069771736 1
-0.0761606049289718 1
-0.608272370018136 0
-0.0340812827216679 1
0.743669520494056 0
-0.016775436562384 1
0.416565161858783 1
-0.436391326741779 1
0.147900005683082 1
-0.00383683416806671 1
0.1703051242782 1
0.214101476905782 1
0.387578919184207 1
-0.222508260738807 1
-0.0102267713454496 1
0.90673573737688 0
0.0685387191645645 1
-0.0249139208592364 1
0.47915255100195 1
-0.176288652849801 1
-0.364697038032485 1
-0.0219918560885855 1
-0.186103976623617 1
-0.287443388593223 1
0.0825196499158103 1
-0.129950828408135 1
0.814738697496601 0
-0.00719594854449848 1
0.220368265358368 1
0.0221309572227011 1
0.00194966191771918 1
-0.290895983548571 1
0.27102862482628 1
-0.0704820852852115 1
0.203674881202315 1
-0.321593301942445 1
-0.568636791559585 0
0.295510871246515 1
-0.18136743797611 1
-0.673085301139448 0
0.340544728982909 1
0.443914014273784 1
0.472695371634063 0
0.326912095283794 1
0.507087305812449 1
0.0573969437765227 1
-0.216027570946294 1
0.0319095032975218 1
-0.748671485158711 1
0.00781413511176304 1
-0.127192214257863 1
-0.0802170171173161 1
0.27445989938093 1
-0.326705419540038 1
0.28454518329242 1
-0.390789998022913 1
0.468931250636546 1
-0.200436052053996 1
0.383704665745728 1
-0.267234722632864 1
-0.184273180074573 1
-0.0421588961053959 1
-0.2482847720806 1
-0.634244100436258 0
-0.108971629151264 1
-0.428449117704 1
0.273831775117302 1
-0.312582641003402 1
-0.000886784500818513 1
0.333244238784682 1
0.24658206421417 1
-0.140397400572639 1
0.210502282335449 1
-0.125755219256429 1
-0.413911776637713 1
0.136073884103279 1
-0.410140902005549 0
-0.243432886038401 1
-0.0949046518385478 1
0.459219578477792 1
0.357504379228272 1
-0.234002034624185 1
0.291431928410305 1
0.00207538382335778 1
-0.192633418514531 1
-0.0504858080648177 1
0.0299470420136685 1
0.594645495662417 1
-0.464666295557105 1
0.421912064523227 1
-0.0238244076908918 1
-0.378295126733794 1
-0.285062613659502 1
0.0397188290655787 1
-0.173239441848488 1
-0.132857075868237 1
0.198487372461167 1
-0.0278156949305845 1
0.136288893857415 1
-0.0889940475746327 1
0.129671189441707 1
-0.120803287052297 1
-0.0191470782464894 1
-0.24793045273695 1
0.0184064411075208 1
0.590773150131852 1
0.0103611867747902 1
-0.0392726473186277 1
-0.0400018848833409 1
-0.129118515887172 1
0.00814655829454775 1
0.0716379877160776 1
0.709377663688816 0
0.216678375069509 1
0.208699330239104 1
-0.1205319229643 1
0.40929261340064 1
-0.521419278835936 1
0.513623574266492 0
0.0610798880812851 1
-0.391502225297959 1
-0.0133509983354023 1
0.00728305660579397 1
0.0179413434205501 1
-1.02870157983126 0
-0.0973415683772638 1
0.260364021180402 1
0.0596929778599536 1
-0.200476611030899 1
0.839602186921123 0
0.237240948161877 1
-0.241964637042311 1
0.21189151574087 1
0.591227998202391 0
-0.444712206354801 1
-0.103332096906309 1
0.0770523835343793 1
-0.538910554378063 0
-0.242954368879641 1
0.19150084011545 1
-0.108264092317383 1
-0.0794840758371274 1
-0.153089745630061 1
-0.43545201295599 1
-0.114064285797067 1
-0.192438763182071 1
-0.662272086635257 1
0.0724056821586373 1
0.163442901903078 1
0.474530744104776 1
0.379535071441863 1
-0.622329222659236 0
0.0820403710293622 1
0.696647105834452 0
0.0855284682943609 1
-0.404090231847563 0
0.46421413577862 1
-0.295982827884142 1
0.223592463951493 1
0.475516478337369 1
-0.136944323443692 1
-0.0144363933235229 1
0.158814410043447 1
0.0155351550602726 1
-0.319338366860577 1
0.766509411343723 0
0.232948931312553 1
0.173725351518961 1
-0.142449970997669 1
-0.488202147269619 1
-0.0659765511067796 1
0.00512496520700013 1
0.452185812045496 1
-0.18364692922874 1
-0.207341946038472 1
-0.257806467492527 1
0.257029610159428 1
0.237328698529514 1
0.173365016108304 1
0.342041962890272 1
-0.974412325872432 0
-0.0653094901173652 1
-0.285240905293665 1
0.521382650013173 1
0.0657343027806244 1
0.139893080592981 1
-0.328513354368129 1
-0.239567609545946 1
0.302198502399703 1
-0.0404718344155551 1
0.0670604352737528 1
0.378381028499658 1
-0.19696412606984 1
-0.337836967659453 1
-0.287185432379858 1
-0.36367914966659 1
0.108833818272303 1
-0.100942219826773 1
-0.213489770620393 1
0.4140521405832 1
0.334594327657524 1
-0.205195317926012 1
-0.399659195504657 1
0.352915895243103 1
-0.0730106203323603 1
0.10641625745098 1
-0.218291591718296 1
0.307796405864996 1
0.0844550404608595 1
-0.203139306004672 1
0.909160438492509 0
0.213891758049002 1
-0.517424093535266 1
-0.258707656334151 1
-0.21300915155617 1
-0.24268360017656 1
-0.359509181172334 1
-0.0559904489304743 1
-0.603880953080626 0
0.107289839063811 1
-0.146104563391909 1
-0.192483073747714 1
-0.141829925353403 1
0.145814208701674 1
-0.319202329827644 1
0.222629704067982 1
-0.782365442307037 0
0.548896060226262 1
-0.0114922247193595 1
-0.134955832103078 1
0.202008703521592 1
-0.123814162504445 1
0.0562507365612309 1
-0.169390822841612 1
0.0720219968908705 1
0.163589590184811 1
-0.249595049745533 0
0.0343671259051665 1
0.483637385720779 1
-0.330841276310803 1
-0.609184382945293 0
-0.363304061872155 1
-0.39386552777433 1
0.663269652819151 0
-0.356011885181042 1
0.393324115856364 1
0.331143974543406 1
-0.491005693325429 1
0.0886474989913089 1
-0.235524686159449 1
0.421628266572138 1
0.210548232115081 1
0.219045616296901 1
0.105005762935593 1
-0.647112428974292 0
-0.343197239218478 1
0.24303516353547 1
0.0615493817020304 1
-0.515791988128995 1
-0.469528973022936 0
0.194019966474169 1
0.460087361504252 1
-0.151245374079599 1
0.240243580804075 1
-0.31882563858253 1
-0.0630741418840855 1
-0.394812508284885 1
-0.501524356475686 1
0.283478153944265 1
-0.169872330642819 1
-0.0398964232782386 1
-0.275997848074114 1
0.302381537753723 1
-0.13856735103344 1
-0.00195794328277593 1
0.21500049136609 1
0.306931546566295 1
-0.583788367644785 0
-0.116334709393614 1
0.224390414701418 1
0.36507684319102 1
0.697118236436209 0
-0.374330993866948 1
0.12021891216413 1
-0.150979866644079 1
0.105038224583846 1
-0.289917107676842 1
-0.294817440472973 1
-0.192047829248833 1
-0.0496294560469436 1
0.62825635137733 1
0.382615341936079 0
0.103419251805505 1
-0.325711777355171 1
0.332636736172582 1
0.218275661581434 1
-0.202263543252409 1
-0.175100401649391 1
-0.141096358872322 1
-0.200690767727293 1
0.612166969727161 0
0.245759673416347 1
-0.0881455669248121 1
-0.205948674796659 1
-0.037437722061518 1
-0.385168024478164 1
-0.14181719301911 1
0.0375410426341646 1
-0.167285398416431 1
-0.142985413723248 1
-0.455686956587138 1
0.0647907380114756 1
0.0898212457541676 1
0.309228126283768 1
0.167354771089536 1
-0.361884254290287 1
0.0283972703425129 1
0.11769238997186 1
0.0889372478606435 1
0.303707478999208 1
0.292669486973554 1
0.108778914391277 1
0.195048270503449 1
-0.0701785853235527 1
0.454651747297131 1
0.13273588841551 1
0.101985676571423 1
-0.0575170062134208 1
-0.229671720944374 1
-0.0611481774505385 1
0.220118403932666 1
-0.0171627860048845 1
0.0602295545426057 1
0.427349933992459 1
-0.317122626659194 1
-0.547050278737764 1
-0.038348861552908 1
0.24170649040718 1
-0.185844034515439 1
0.227639030172776 1
0.132719903058052 1
-0.0901932814827786 1
0.129313135687792 1
-0.167082521664592 1
0.318622781749755 1
0.127331593895228 1
-0.329716698843734 1
-0.296148453311931 1
0.00960878239065022 1
-0.252073512000145 1
-0.159616100779683 1
-0.125822500154752 1
-0.37746651229904 1
0.249377117696404 1
0.316144948644811 1
0.230093260656937 1
0.382497263560603 1
-0.253694350501588 1
-0.274156065809037 1
-0.208655781234644 1
0.20899902534173 1
-0.163009868976304 1
-0.56449028474167 1
0.385233548180174 1
-0.328153507977526 1
-0.146402985067302 1
-0.249693670872532 1
0.0814686895100987 1
-0.207556371711817 1
0.178099584277408 1
-0.179377801430383 1
-0.329557234606903 1
-0.454195012512723 1
0.536276663602067 1
0.13763121537797 1
0.0914257173814596 1
0.156337510005303 1
0.021774055320229 1
0.232219708362904 1
-0.481998187246962 0
-0.140191968247189 1
0.0712780032877382 1
-0.137774532722016 1
0.363153480914012 1
0.178697091422464 1
-0.154378433895749 1
-0.0231751190408517 1
0.0836377472430919 1
0.472308759552784 1
-0.0392313138383121 1
0.143599037679599 1
0.161185397927134 1
-0.505134741692949 1
-0.322245425210079 1
-0.416358654450652 1
-0.0914560782997104 1
-0.146795522203159 1
0.461795455633143 0
-0.0928150926033621 1
0.526763491484904 1
0.4594841587809 0
0.203133237273718 1
0.0449622236491207 1
-0.0276856314900795 1
-0.260129654123354 1
0.30646112373749 1
0.318572302745415 1
-0.0660724985269917 1
-0.127137950701289 1
0.0123408966972208 1
-0.0185777187933264 1
0.104903311053237 1
-0.151370412844923 1
-0.00330874504948024 1
-0.167662389247502 1
-0.0231523719222424 1
-0.285342304547028 1
0.0519160113313401 1
-0.0837051216150671 1
0.0354928865042615 1
0.0068100629103518 1
0.453953286813021 1
-0.146870685263765 1
-0.259392133649873 1
-0.102639327793737 1
-0.234732127002494 1
0.338626340552684 1
-0.101028765327858 1
-0.0587872227567961 1
-0.269501654576803 1
-0.118828248215753 1
0.668328495045329 0
0.0736394142123323 1
0.354664787082915 1
-0.212766882283137 1
-0.533049213727806 1
-0.0515918401738913 1
-0.312334682706825 1
0.119105580942554 1
0.934046555291273 1
0.27089765575515 1
0.376195962218752 1
-0.139245460994298 1
0.00320819158550174 1
0.246976681403622 1
0.0630780848911326 1
0.3360928790263 1
0.263574668641025 1
0.258374473387624 1
0.394721602242144 1
0.46702242621361 1
-0.366968094601451 1
-0.334079195554176 1
0.286324849493865 1
-0.0412018397750157 1
0.292854444748989 1
-0.0331898677535881 1
-0.459160322343055 1
-0.0324469149761449 1
0.000632880758697399 1
-0.154985556090008 1
0.688410196180182 0
0.276771487624744 1
-0.393880652685953 1
-0.291077148703221 1
0.219508205132362 1
0.619855996211364 0
0.094065145637358 1
0.310462333774566 1
0.268673381838568 1
-0.074133926155161 1
0.0709107351724769 1
-0.778000846320561 0
-0.00711648693268572 1
-0.438479332354953 1
-0.400745763192589 1
0.604418607101663 0
0.323379434507519 1
0.0251544253191229 1
-0.0994956873304917 1
0.496865094083676 1
0.196699580930072 1
0.33858260581738 1
0.101778282508557 1
0.225992712794598 1
0.0226471940927017 1
-0.222620388875648 1
-0.266636668087994 1
0.432111555945539 1
0.0327003360257311 1
-0.808126463167119 0
0.380727664615473 1
0.00807767023592295 1
-0.0202362997623832 1
-0.0216662148772352 1
-0.356716820045423 1
-0.273920371934168 1
0.583599693799341 0
-0.0860602973371592 1
0.326584347183286 0
-0.248638080711281 1
-0.193003145938182 1
0.227835780757122 1
0.531813591541738 1
-0.240340161212977 1
-0.361114507310312 1
-0.0779887378321627 1
0.364703154630032 1
-0.202343722785732 1
-0.230837356635045 1
0.238223174020715 1
0.382347935312191 1
0.0567352165219449 1
-0.203462699997892 1
0.109190475111569 1
0.00627908773302654 1
-0.201563569563621 1
-0.0596708882226395 1
-0.359309894481901 1
0.14487243885964 1
0.467601100900513 0
0.111597690579593 1
-0.112783445433287 1
-0.0712959396200342 1
-0.157429072701189 1
0.317023917990796 1
-0.0655238037426737 1
0.624346831052805 1
0.0652681787125599 1
-0.015904895301097 1
-0.0203508328683893 1
0.217511929504276 1
0.00922901175906234 1
-0.200829596999503 1
-0.354217920657025 1
0.585313173017546 1
0.167497344653836 1
-0.0587955032144711 1
0.489507033608492 1
0.00650086189925719 1
-0.156403548886201 1
0.0290521528029593 1
0.430810622768608 1
-0.584160576393754 1
-0.0472010451427729 1
0.137662080671249 1
-0.0472452831848025 1
0.70234947232438 0
-0.113085422343284 1
-0.561102500513894 1
-0.25964846102176 1
0.518782020355359 1
-0.829529583518859 0
-0.515946572167776 1
-0.415544516603358 1
0.0666678767539013 1
0.258917002035112 1
-0.181784341060236 1
-0.118339631992555 1
0.256086107723294 1
0.106753775617095 1
-0.383804968927142 1
-0.385137511440141 1
-0.316582687946875 1
0.0499013829860314 1
-0.0510542415265879 1
-0.185994063941485 1
-0.172187867043277 1
-0.275737464035197 1
0.0882713912449632 1
0.110560253712507 1
0.38367038644376 1
-0.481989418825429 0
-0.239131713495213 1
0.0207961475547915 1
0.158263208052144 1
0.0112172090169092 1
-0.256285362850368 1
-0.0426779404595964 1
0.663640252962149 0
0.403006821987737 1
-0.240014077359814 1
-0.00465173063059957 1
0.130395777420012 1
-0.132253583905772 1
-0.0126733099217364 1
-0.229325660810797 1
-0.0778968598391129 1
-0.181535410379459 1
-0.00193690973244355 1
-0.0139441296177864 1
0.26773416798954 1
0.220181945193672 1
0.235610080039172 1
0.153812351684584 1
0.167093153381719 1
-0.772890488052194 0
-0.161599410258661 1
0.0221207582336832 1
-0.303952603632364 1
-0.0479855085425356 1
0.153541938616378 1
0.457731379256649 1
-0.0534732631469799 1
0.293181439920393 1
-0.0895218120247219 1
0.318163141550266 1
0.389229293239739 1
-0.305648066500942 1
0.122654771315255 1
-0.36592988002837 1
0.130558154609411 1
-0.214007013494225 1
-0.622029826392721 1
0.0582235643896544 1
-0.236647901517799 1
0.0326772069341184 1
-0.539942624300615 1
-0.151694767220415 1
0.197495927575997 1
0.207740758946397 1
-0.121959957926873 1
0.109102609373921 1
-0.33832169410059 1
0.00722290651875134 1
-0.0667017900078907 1
0.23193800246867 1
-0.36077503605993 1
0.212947889654842 1
-0.249825973986903 1
0.610702525308072 0
-0.058860346466235 1
-0.00887428862090606 1
0.431852854602109 1
-0.112218933100068 1
-0.823369369194338 0
-0.0438902348644755 1
0.222616497610014 1
-0.021896638144486 1
-0.280014727569766 1
0.368796691760836 1
0.202665784663073 1
0.0278342837499628 1
-0.335684629553112 1
-0.389794752018839 1
-0.273170500760614 1
0.0502153301108818 1
-0.122902112367944 1
0.388979933929577 0
-0.437317381069691 1
-0.353683406809315 1
-0.066411075272368 1
-0.601870853844945 1
0.459383072593337 1
-0.458357050853328 1
-0.162377757416875 1
0.285356970685631 1
0.231408633820832 1
0.192311999380033 1
0.235197106277849 1
0.388029229850552 1
-0.571145563089292 1
0.112122223681703 1
-0.219291636280554 1
0.356441864828178 1
0.333501325687387 1
0.260807487953091 1
0.122986769117281 1
-0.120722444257451 1
-0.0372503926810181 1
-0.0101630973287752 1
0.139601235789005 1
0.0718109564823762 1
0.486250316425152 1
0.429478467582206 1
0.00421638903974178 1
0.355298445969357 1
0.151077451895385 1
0.207343483127283 1
-0.0311955446791708 1
-0.0218469338441655 1
0.0375532835485412 1
0.198407654537227 1
0.162244760653184 1
-0.234590306967175 1
0.131497078508405 1
-0.122143647822364 1
-0.678512435042729 0
0.530218287708467 0
0.26158783744787 1
0.158566908793333 1
-0.407378581362127 1
-0.362112369493738 1
-0.0515466326082492 1
0.473554295387263 1
-0.38135445483 1
0.710357353847084 1
-0.427093622153276 1
-0.238138827283252 1
-0.571588104463843 0
-0.220616380659883 1
-0.207077864893692 1
0.552525466547365 0
-0.525474116329915 0
0.00800570371870753 1
0.20110482253901 1
-0.439968770734037 1
-0.0130677725618008 1
-0.0886597743381995 1
0.175359525303416 1
-0.347037554472727 1
-0.426213472582035 1
-0.0430811031591111 1
0.694896541339027 0
0.0445983405228549 1
0.0652873066764271 1
-0.348573915697318 1
0.468143709728628 0
0.138993184245058 1
-0.362313997141529 1
0.00969881453640514 1
-0.390007744698738 1
-0.15754060821569 1
-0.327482577910219 1
0.472915654938887 1
-0.11710300051893 1
0.177357427087127 1
-0.377985765111261 1
-0.215514767490793 1
0.0942059458998276 1
0.709837359000234 1
0.456192639990306 0
0.0345103310670951 1
-0.0336995424101466 1
0.240283366960077 1
0.552540896610719 1
-0.241057739380795 1
0.0910192183943456 1
0.0915255951755227 1
-0.58724221429427 1
-0.123101220167676 1
0.0384511789794744 1
-0.0405677814709856 1
-0.838806564744408 0
0.208957815092466 1
0.397013621333512 1
-0.38285990896339 1
0.64474108539868 1
-0.276246564959606 1
-0.0916497636448343 1
0.0464982028833974 1
0.0755577358342461 1
-0.141316314340854 1
-0.301905043740345 1
0.621990893105718 1
0.800829494070442 0
0.146655391769544 1
0.201073984367106 1
-0.387575747053006 1
0.043059181360171 1
0.216735938607797 1
-0.0172023766535458 1
-0.33824297366255 1
0.298033485455012 1
0.394090218818382 1
-0.200947842940272 1
-0.0838345734756621 1
-0.257671155964089 1
-0.233489861293467 1
0.169214184384855 1
0.648780346148292 0
-0.183821057168162 1
-0.274892549347494 1
-0.374009667480148 0
-0.00989204893448957 1
0.118025928041674 1
0.198805116929829 1
-0.194370149129507 1
-0.128738823612343 1
0.465919246358425 0
0.177789366269648 1
-0.789706346287448 1
-0.0317543720732692 1
0.361132067084792 1
0.133997111613345 1
0.332126568150904 1
0.590931867887188 0
0.296233862043844 1
-0.204686689875935 1
-0.0889376044473563 1
-0.349486158642847 1
0.108108645425212 1
0.425856401488963 0
0.0491122204760988 1
0.110107502896214 1
-0.196690519406333 1
-0.609461615933804 0
0.0122072828098062 1
0.292953535283274 1
0.314637874467574 1
-0.42328542323733 1
0.275757122740263 1
0.112144454024672 1
-0.603955316133736 0
-0.18936300839581 1
0.145491767005683 1
0.091480046893105 1
-0.121206975305893 1
-0.402078955975873 1
-0.0334839734891837 1
0.154349409355883 1
0.000908050977525377 1
0.359658134862089 1
-0.65068204951346 0
0.364376448643115 1
-0.0628183036989246 1
0.108319428359334 1
-0.15048017652695 1
-0.101271257494965 1
0.818609758872231 0
-0.314828770398099 1
-0.597269374845569 0
0.174506728057591 1
0.478144795278151 0
-0.373023657772267 1
0.155152631798731 1
0.102170152977329 1
-0.343917457350724 1
-0.618849396728806 1
-0.0707718925999778 1
-0.135483187471622 1
0.315004713948315 1
-0.119600102357945 1
0.125235723027513 1
-0.315314888135804 1
0.156922685801612 1
0.199791267980517 1
-0.0728506181685295 1
0.375915880836857 1
-0.071960660250988 1
0.0978029115536034 1
0.184881075223146 1
0.0581752352830354 1
0.0482361146739594 1
-0.206116951031327 1
0.0572067557779616 1
-0.0800173002523826 1
0.548087462554536 1
-0.01248232251747 1
-0.0571215286509403 1
-0.430382863380762 1
0.260021429150316 1
0.0205943104009051 1
-0.250128731009836 1
0.00724555315734918 1
0.131857530295479 1
0.163349199619406 1
0.284639277602922 1
-0.148481725603869 1
-0.0115950362031861 1
0.474361252936085 1
0.0571437659738834 1
0.0489862037602113 1
0.114877480741645 1
0.425894562011838 0
-0.104800398642552 1
-0.216363828842737 1
0.086617240380064 1
0.469719190802271 1
-0.128563276599748 1
-0.259256335063226 1
-0.143833182479223 1
0.322258729309461 1
0.0864049328611039 1
-0.229777602453011 1
-0.1446290933154 1
0.0422226260413846 1
-0.14340479847307 1
0.166637881321439 1
-0.0485763125056824 1
0.133556733762032 1
0.0219974858171309 1
0.309576524998721 1
0.208383204236963 1
-0.37298100297306 1
0.210149819040335 1
-0.00496211307886973 1
0.235358883972479 1
-1.01414875604947 0
0.195233372796733 1
-0.491411487181745 1
-0.211979054057136 1
-0.244966192904601 1
0.0355591393868808 1
0.0717030703679788 1
0.114632349573534 1
0.318414996936908 1
0.0656154411179752 1
0.150157762503936 1
-0.192893128264436 1
-0.627438994439256 1
-0.665909005213586 0
-0.124105226460296 1
-0.183176870033248 1
1.03464403570505 0
0.0654707883270846 1
-0.0962886614381279 1
-0.168993539930593 1
-0.128702364930206 1
0.200240473581388 1
-0.64672362080805 0
-0.17876140990152 1
-0.0234833595113997 1
-0.408309031136379 1
-0.0287267014376842 1
-0.0232034549842054 1
-0.145845566928323 1
0.613373202966457 1
0.318493016258787 1
0.162709524553707 1
0.31821209038827 1
-0.243915803057281 1
-0.426237005877652 1
0.307668870318008 1
-0.0483418871375653 1
-0.0912797225785927 1
-0.0234056715603192 1
-0.342424465522574 1
-0.0524061446965038 1
0.679505027573288 1
-0.315764856374331 1
-0.0302432954827012 1
-0.0488854027991158 1
-0.188236283282444 1
-0.529914863240798 0
-0.165064103599142 1
0.182517122074496 1
0.159289643919936 1
-0.266225395035034 1
-0.343671040712334 1
0.481771714480996 1
0.280827361290238 1
-0.159071297119692 1
-0.195375603068374 1
0.290289450835122 1
0.0588526218545324 1
0.404009306568635 1
-0.0882869914078163 1
0.518677705305901 0
0.544162415600537 1
0.140208801472046 1
-0.181586884545762 1
0.031453301009182 1
0.0426914961672535 1
-0.0417563344108269 1
0.341157071468104 1
0.283311449104638 1
-0.21052153355609 1
0.162319550568953 1
-0.0745122284668764 1
0.65761991035824 0
-0.233553905923196 1
0.00165427339034677 1
-0.0939051414455403 1
0.191983481203513 1
-0.239805274695327 1
-0.215288640446817 1
0.116967990784225 1
0.00517862330654695 1
0.399160404950895 1
0.209887285764201 1
-0.0376383538226075 1
0.608131140663784 0
0.454226127971813 1
0.286654201726481 1
0.0485278045704897 1
0.244136943653275 1
-0.202467683586005 1
0.271666729401151 1
-0.184395714732063 1
0.806637686623422 0
0.339327371275887 1
0.643262002485409 1
-0.308599421997087 1
0.223502114088005 1
-0.332833988220055 1
-0.153389304010444 1
-0.175568298318173 1
-0.498000961272941 1
-0.487730616914276 1
0.207312226738703 1
-0.0899822844049065 1
0.159804185365944 1
0.390219850569042 1
0.092603206085521 1
0.229504434107014 1
-0.0576056934403542 1
0.316968642520324 1
0.620929789800813 0
-0.406119211102532 1
-0.264640556129795 1
-0.0891586290768873 1
0.276545897387245 1
-0.293884057688958 1
-0.00733479071852827 1
0.0846039111613661 1
0.267462604228793 1
-1.17909467807795 0
-0.198048294252277 1
0.373134160560948 1
0.353721437166019 1
0.182255488167891 1
0.0592362527987137 1
0.141034107653435 1
-0.407310914619026 1
-0.312926710479494 1
0.509560052966686 1
0.125710668297161 1
0.0622441337201733 1
0.706721029033481 0
0.0332796685151434 1
0.456929997603312 1
-0.213166077634156 1
0.152752866068132 1
0.571231831063351 1
0.0995863692022615 1
0.570999817249524 0
0.130610225926259 1
-0.0905877162757565 1
-0.667597296586123 0
-0.0551312697446214 1
-0.183930865587919 1
0.553058450305736 0
-0.84446927686249 0
0.0228381562667805 1
0.331071918958934 1
0.349952245703394 1
0.196395740736028 1
0.187225906459652 1
0.0681541632804113 1
0.334202057504434 1
0.128801367691123 1
0.169655601440177 1
-0.546606853495279 1
0.10703342178197 1
0.499461375836708 1
0.273883025469604 1
0.113544519125005 1
-0.278094061557375 1
-0.430822161883391 1
0.749824858420453 0
0.00923743263169477 1
-0.125631816377786 1
0.426108996832104 1
0.348566067513683 1
0.0518797852735014 1
-0.0290789415709669 1
-0.30852391203555 1
-0.0361092953442901 1
-0.0273338152393983 1
0.35807583587597 1
-0.103561905478375 1
-0.0724275821252146 1
-0.507247019278826 1
0.203096152457864 1
-0.173999788862971 1
0.154716119121088 1
-0.257625762128993 1
-0.404642156488483 1
0.398390504572228 1
0.257905264811641 1
-0.576201448797651 1
0.365908837308082 1
0.517051686549453 0
-0.0396740768214106 1
-0.548895128731584 0
-0.235458664187621 1
-0.078397800044228 1
-0.144714015279806 1
-0.360414519521121 1
-0.184285935821538 1
0.371787115506115 1
0.393833579719915 1
0.0217260897391586 1
-0.189670679984016 1
-0.119850521880599 1
0.134510255429211 1
-0.340897100711069 1
0.403727500727404 1
0.795394816188976 0
0.0828385167066465 1
0.0139922609809195 1
0.582012200364849 1
-0.114319380651923 1
0.516478711691001 1
-0.077004171373783 1
0.0152791795791862 1
-0.410879490589097 1
-0.55204754955159 1
-0.197816465243006 1
-0.14212357969854 1
0.630495806988257 1
0.346051134029534 1
0.213785555640108 1
-0.35019827276545 1
-0.0617641128663053 1
0.00817090283354642 1
0.266275294761709 1
-0.0818755633456238 1
-0.304715624735084 1
-0.0327018583901171 1
0.150554701832478 1
-0.0720134985545364 1
-0.141191414013312 1
0.183137312751999 1
0.0385399900578441 1
-0.656186146830301 0
0.466377408986389 1
0.464228451828388 1
0.0493472813545509 1
0.0304029996257656 1
0.409707673899842 1
-0.45859823558907 1
0.164533491182285 1
0.384251506443555 1
0.121713919922791 1
0.280741019799441 1
0.0145604162590234 1
0.69405059713464 1
0.255018276639587 1
0.205143524714863 1
-0.344021466803335 1
0.120263157153678 1
0.305038673986005 1
0.0983063096903674 1
0.0860143758406877 1
0.178838814136374 1
-0.307349592089986 1
-0.257867454720762 1
-0.388108805892204 1
-0.00445473435832658 1
-0.068442650365858 1
0.0894099140398785 1
0.513926546545919 0
0.093293238969579 1
0.372691400423764 0
0.206515887750345 1
-0.270632592367015 1
-0.299092073417822 1
0.103757522180497 1
0.223377236811708 1
-0.337145984472785 1
-0.078475244283826 1
0.431165526724779 1
-0.303045490301004 1
0.115055686737488 1
0.089916136085764 1
0.117787344681377 1
-0.364727322662746 1
-0.295572775415566 1
0.00450591940968798 1
1.01142864022425 0
-0.338293840643382 1
-0.15345475051577 1
-0.118324636902506 1
0.00491043287800974 1
-0.334350478633643 1
0.134940254688719 1
0.500143197447499 1
0.317571919287247 1
-0.135616774707381 1
0.107667257356458 1
0.480784450848771 1
0.0937408010674573 1
0.104400673170923 1
-0.212936925918567 1
0.820505192563381 0
-0.131709981535468 1
0.330675775696541 1
0.00894602844508342 1
-0.584645197869054 0
-0.104621657650775 1
0.00785193856906295 1
0.246420226885326 1
0.0878488320329606 1
-0.0439716622609947 1
-0.345078490144084 1
0.255335953450127 1
0.228927867286272 1
0.0462251964871715 1
-0.0104934368771734 1
0.0484487785372612 1
0.407062815108318 1
-0.427780183169085 1
-0.15761865379726 1
-0.280903007005663 1
-0.524580496922487 1
-0.0763758464702246 1
-0.0389195720588798 1
-0.210109405947903 1
-0.57600874750587 1
0.00880563127905047 1
-0.188982347545723 1
0.538883664837107 0
0.066071574998722 1
-0.429948347902164 1
0.442699284159696 0
0.304771136894991 1
0.238011297593554 1
-0.34622652850453 1
-0.752828214389505 0
-0.273092635175682 1
0.0164187461579301 1
-0.048584612336943 1
0.16016991868595 1
-0.186299718480041 1
-0.0901080706394486 1
0.142172905111739 1
0.661976516710014 0
0.582108819642124 1
0.322105876410858 1
-0.0633552291207318 1
0.412812364673441 1
0.328117814420244 1
-0.643871418985947 0
-0.228070152034139 1
-0.139065972083817 1
-0.0737120057674776 1
-0.498508527834521 1
-0.372364737840998 1
-0.932119095459331 0
0.205685257952125 1
-0.114959544308968 1
0.189784270586764 1
-0.334692401609106 1
0.0806848830951452 1
-0.432462264020899 1
0.552453245409191 1
-0.14349441993991 1
0.122806073224085 1
0.11652560282844 1
-0.431230048465972 0
0.0150401930730959 1
-0.241834446745592 1
-0.319949508316351 1
0.786621512327548 1
0.0645322618243953 1
0.19090617905433 1
0.618075615475033 1
-0.18169716497195 1
0.517068012749835 1
-0.121716401724824 1
0.471250432067366 1
0.338406718270208 1
0.933508862115667 0
0.261110195361399 1
-0.0427686656316121 1
0.289735585998018 1
-0.187959180559144 1
-0.0250448053098674 1
0.240442709315532 1
0.26883512718314 1
-0.147949283320498 1
-0.382178006459267 1
-0.105728987275898 1
0.299084546274763 1
-0.593933637250155 0
-0.2863110941848 1
0.164044634030798 1
-0.263801126558016 1
0.0355541159511715 1
-0.0513950344368261 1
-0.453703558386618 1
-0.902617136403104 0
-0.0610148226329677 1
-0.273219710269459 1
0.0928246371779507 1
-0.106364170871047 1
0.0939353914561487 1
0.406183666294229 0
-0.468216755547312 0
-0.179350308080381 1
-0.0877034759453731 1
-0.0994713271210751 1
0.104289648152695 1
0.231147354600978 1
-0.0224788643158405 1
0.210757414022781 1
0.309702343303 1
-0.0608354517116249 1
-0.164984437972619 1
-0.227151623246839 1
-0.294824347013478 1
0.257716658119392 1
0.362041150736522 1
-0.635131616877933 1
0.236312154055525 1
-0.284437319195615 1
0.305019493312039 1
0.135567765694244 1
0.00362669210027629 1
0.345454530854779 1
0.711864535153266 0
0.344740699258522 1
0.0577475406993507 1
-0.601757304704045 0
0.307780127011508 1
-0.575826558277946 1
-0.471206449585596 0
0.165881156084301 1
-0.483616129318303 1
0.365756630949664 0
0.140033300647583 1
0.441187911176882 0
-0.260272867012065 1
-0.33535295621797 1
0.289261622763763 1
-0.544527003723081 0
-0.272392853104759 1
-0.239919872619232 1
0.517045645090359 0
-0.161231579246803 1
0.0929847688304342 1
-0.311589333222515 1
0.260941365165311 1
0.163858931845147 1
-0.459786788902105 1
0.0383066415147258 1
-0.00343339159606121 1
-0.320631579342983 1
0.104255967473592 1
0.184115294915575 1
-0.123217997371094 1
-0.10942426057041 1
-0.18018951523254 1
0.403501789328371 1
0.289561286227251 1
-0.0108638248881958 1
0.00221169847088849 1
0.135230614124407 1
0.301643835084556 1
0.106549663790203 1
0.0776723129559434 1
0.322889613691144 1
-0.295413964685378 1
-0.190477132353905 1
0.119859003539796 1
0.229703098171778 1
0.681090498364458 0
0.32681789616866 1
0.186852563565782 1
0.225875628125092 1
0.0710150719390932 1
0.156708723957101 1
0.301211903109449 1
-0.11233651467102 1
0.330961158219691 1
0.0717014854318151 1
0.487407220743856 1
0.295724846262047 1
-0.107454997835756 1
0.297917476843808 1
0.465289290525571 1
0.114934243033892 1
0.251727959655705 1
0.103631797163533 1
0.595291120899459 1
0.194560720391147 1
0.0278333490828364 1
-0.956372689133947 0
-0.222927915307298 1
0.239373882738049 1
-0.226026170370331 1
-0.204417285733471 1
0.169918320881241 1
-0.00651232233719837 1
-0.359333002500369 1
-0.22006235731697 1
-0.0545063567539982 1
0.0921612454562946 1
0.0422255029598149 1
-0.0170638000982109 1
-0.0307835921979598 1
-0.288759061497955 1
0.217312587770734 1
0.198920982233195 1
0.428118863868364 1
-0.708615202270884 1
0.736512823239115 0
-0.248315465318837 1
0.344335050334231 1
-0.147974301185934 1
0.354498485414547 1
-0.41534038454774 1
-0.109187677052909 1
-0.459103291514109 1
0.214037728003998 1
-0.0688863482838583 1
-0.0563872651602006 1
0.788735397722122 0
0.0606868398467999 1
0.223667838861498 1
0.312477873946149 1
-0.0244274684077046 1
0.235753973718435 1
0.0890212334893711 1
0.298720519507379 1
0.322083574176537 1
0.264498161515386 1
0.638157245788133 0
-0.316494258168306 1
-0.847517942239504 0
0.201987271289996 1
-0.0123158289352327 1
-0.566951222124555 1
-0.28247363931465 1
0.227674210819891 1
-0.293514232934526 1
-0.224608457710361 1
-0.400790482592314 1
-0.30770168553277 1
0.169947416761788 1
0.701431784421283 0
-0.0504342166836374 1
0.250802587897403 1
-0.228747289157786 1
-0.109936988704206 1
0.517531424688662 1
0.111330337330877 1
-0.0917997102608022 1
0.133530153790005 1
-0.402983989930839 1
-0.20590108776117 1
0.00699024974842296 1
-0.200454132132734 1
0.52239547450628 0
0.389321032627884 1
0.287260023491405 1
0.0025276661685367 1
-0.304518076216161 0
0.272406181015523 1
0.057086853223674 1
0.0258365120455312 1
0.176621203912855 1
-0.427631021733699 1
-0.687699217231364 0
-0.0962465338272399 1
-0.31921058552024 1
-0.676800237798247 0
-0.322947195769427 1
-0.194608910068644 1
0.0193008683051463 1
-0.377058983569233 1
-0.679397487671559 0
0.0103357921746483 1
0.132972406309779 1
-0.299327276957979 1
-0.571867163548232 0
0.0727069555102571 1
0.122141783670083 1
0.402683969918534 1
-0.410951602826317 1
0.290828965529701 1
0.298350412384036 1
0.109670968584735 1
-0.613237990537316 0
-0.182721771976491 1
-0.238450513157025 1
-0.0194490403974117 1
-0.170259836985019 1
0.0417554581898908 1
0.409067461337803 1
0.124131611727927 1
0.159230301012631 1
-0.0625149671568286 1
-0.255758585622396 1
-0.58844439898119 1
-0.458384798070766 1
-0.366032051443825 0
-0.44250863344802 1
-0.0485755281860702 1
0.358452642516454 1
-0.0856477417208313 1
-0.222578253038632 1
-0.0123792741758121 1
-0.0227391309872733 1
0.958011759334731 0
-0.0409377415856676 1
-0.282890415517975 1
-0.0460851551499201 1
-0.191819007699874 1
0.360404414556641 1
0.138164628307127 1
0.392163141862357 1
0.0629949680134052 1
-0.0882593047686963 1
-0.0944869511034301 1
-0.117350331775128 1
-0.0511134275235242 1
0.385579366334799 1
-0.133581997257916 1
0.242477688435831 1
-0.487158072103302 0
0.423199557182156 1
-0.101440352855739 1
0.196180415793579 1
-0.342735940299155 1
-0.0629757433033211 1
-0.171810227236934 1
-0.0704823815903917 1
-0.294393498342869 1
-0.163004573618087 1
-0.204155579629406 1
-0.323375004109532 1
0.309847656259251 1
0.0426292077808207 1
0.660399563984391 0
0.395519397062543 1
0.139548147538415 1
-0.653146024761816 0
-0.199061613975337 1
0.415926774280422 1
0.12648678902384 1
0.343283332531503 1
0.151281469246131 1
-0.463330024117408 1
-0.434758788159882 1
-0.587981925798037 1
-0.7032468792434 0
0.337393763267753 1
-0.450883603238525 1
0.0438647178498858 1
-0.0847841895160583 1
0.130397893442689 1
-0.0224184160335584 1
-0.419156259115233 1
-0.160077284260195 1
0.0148311045064986 1
-0.361056942969507 1
0.0887816037234589 1
0.123861024815005 1
0.405274650996956 1
-0.268721468041382 1
-0.011898048916029 1
0.605372639228165 0
0.558499163832772 1
0.155677888428872 1
-0.311238280598158 1
-0.309513324234531 1
-0.509126825400123 1
-0.133681409550113 1
0.393605504780482 0
0.773732753843614 0
0.228372284074175 1
0.0324577799717719 1
0.695135513088698 0
-0.332610123402414 1
-0.210753868930878 1
-0.288410620484331 1
-0.150479406777322 1
-0.349894888054568 1
0.533547451404531 1
0.152405693341929 1
0.0887165463437435 1
-0.323854468514926 1
-0.0601731043306775 1
0.0917090151692113 1
-0.358425927345464 1
0.39875045815819 1
0.363727055797627 1
0.320467429265719 1
-0.395772871211152 1
0.00150071501555702 1
-0.176377615591754 1
-0.643095334255684 0
-0.707813707946026 0
-0.117702296783622 1
-0.048534938152653 1
-0.435936079816281 1
-1.14214810187584 0
0.137718844665871 1
0.540323823145556 1
-0.917293504065451 0
-0.015987435334275 1
-0.301441340236641 1
0.188957714640835 1
-0.556794030630552 1
0.34288266917876 1
0.265254968511336 1
-0.0300495929395243 1
-0.454479838272167 1
-0.456850497239924 1
0.323891184827642 1
-0.889283259874566 0
0.202958853598363 1
0.0481785580520614 1
-0.08571883953348 1
0.240244167198211 1
-0.289616199380101 1
-0.279568125263612 1
-0.125463152845055 1
-0.22176584124864 1
0.0242645550365782 1
0.466102470620827 1
-0.505430965245804 1
-0.130131425573698 1
-0.0568991303280924 1
-0.206206651507605 1
0.389982985547369 1
-0.18342751733431 1
0.473810867821891 0
-0.578136110228782 0
0.0918480574966455 1
0.0194890484020835 1
-0.389131579640905 1
-0.155931267121078 1
0.653778690749318 0
0.430890939997539 1
-0.270024947938902 1
-0.240680969516324 1
-0.790480207963918 0
-0.0652732599308108 1
-0.134543533273891 1
0.235429187521144 1
-0.115226926423789 1
-0.193398045917668 1
0.0648119091705285 1
0.506301766869763 0
0.109690779616865 1
0.062694881403294 1
-0.0134961403381302 1
-0.249359617741543 1
-0.246198405387605 1
-0.397860767036532 1
-0.692866126665401 0
-0.278182781317453 1
0.260428814132169 1
0.0748535753197557 1
-0.644531252060777 0
0.29121815240864 1
0.535638124800727 1
0.128680439749443 1
-0.250493421625756 1
-0.158058889711673 1
0.190497906006212 1
-0.331585100044768 0
-0.203634508445041 1
-0.00258933494745744 1
0.344230654160941 1
0.00173610135074506 1
-0.461970884840015 1
-0.219192545118631 1
0.247083231071991 1
0.364191686696003 1
-0.183117530262299 1
0.698017161551024 0
-0.0265639036580826 1
0.527546769285614 1
0.400421984009073 1
0.392084068275413 1
-0.664337025493652 0
-0.318934138075298 1
0.240698311862275 1
-0.56654096341926 1
-0.448417377123717 1
0.0204987279668846 1
0.381089279642097 1
-0.427386314489474 1
0.543143647509135 0
-0.22714124910004 1
0.121750695770407 1
0.255223050918448 1
-0.516411753725424 0
-0.202197622501016 1
0.369378777072165 1
-0.30145506343415 1
-0.296783872356769 1
0.262394802373989 1
0.24448466066371 1
0.0174880035549981 1
0.161126960437637 1
-0.090616353721621 1
-0.0731073214217357 1
-0.0528927575083318 1
0.531688836098652 1
-0.0206553555534171 1
0.223499825135123 1
-0.500198523635393 1
-0.125151494392224 1
0.0354858658888721 1
-0.701318075045749 0
0.30900881680765 1
-0.263120753417133 1
-0.354178629345502 1
0.243435482077302 1
-0.236144803960714 1
0.0462644063071128 1
-0.155413714780269 1
-0.230854416262157 1
0.595528684697743 0
0.170516114976503 1
-0.257375066334229 1
0.0434767841220155 1
-0.721125233412334 0
-0.0717154858831699 1
0.0855051620064431 1
-0.359220201185917 1
-0.55346807454431 1
0.0896526766603353 1
0.0450548717575599 1
0.224789635911501 1
-0.0400936766113045 1
0.0563440730231128 1
-0.230352604471058 1
0.286580051761685 1
0.00935755945438177 1
-0.410105234825943 0
-0.118955721608946 1
0.318042076574472 1
-0.18667221906028 1
0.53293635225263 1
-0.286607260027179 1
0.316691067503803 1
0.200389805493192 1
-0.346318642134548 1
0.489641295825584 1
0.463168711950541 0
0.176595590935727 1
0.427149450262731 1
-0.393911249652672 1
-0.47784043161228 1
-0.284366523910406 1
0.17999040958722 1
0.465363387415347 0
-0.332950594372761 1
0.485882986894589 1
-0.0280734387075214 1
0.338654627098371 1
-0.0695305407612039 1
-0.0644105274915431 1
0.0405859478555437 1
0.373120135592929 1
0.0554407522180825 1
0.304663694586302 1
0.198326034687837 1
0.248051877606225 1
0.147313744104415 1
0.0159675914690045 1
0.148053825428222 1
0.0437429009865741 1
0.0753404827961136 1
0.255314937713689 1
0.0617173232511262 1
0.284084093327965 1
0.589352934416264 0
-0.283265567000324 1
-0.671158340076196 0
-0.283930444607991 1
-0.320616361578914 1
0.160079814171255 1
-0.0274786363531926 1
-0.225426058065307 1
-0.200979982669889 1
0.33335302373378 1
0.027514944339744 1
0.202347320386538 1
0.241174382638664 1
0.136091303383656 1
0.235545085613517 1
0.650999211407727 1
-0.234024551409571 1
0.124515874209798 1
-0.124192243540742 1
-0.0729326941872286 1
0.49663828119027 1
-0.0111722847801142 1
-0.657928686817354 0
0.119050739706716 1
-0.133663127484375 1
0.0595894887359976 1
-0.319176333548729 1
-0.0267046786111138 1
0.121501005352437 1
-0.170604872760017 1
-0.0173666283651366 1
0.0806928169736632 1
0.038044737569468 1
-0.692576104780272 1
0.283158834704174 1
0.042158334956046 1
0.260640552969851 1
0.0663186282665535 1
-0.693682141673061 0
-0.140563721222964 1
-0.164586744835817 1
0.201815256252671 1
0.0102254967302298 1
0.290712412237043 1
-0.327955132622922 1
-0.0923693114789834 1
0.0874574176694736 1
-0.402226052262768 1
0.204786436408613 1
-0.16713544801093 1
0.187466581591851 1
-0.178619181211723 1
0.0590760577538511 1
-0.45605032439685 1
-0.130612323640279 1
-0.0341600176393692 1
-0.135809037038914 1
0.0339675830717622 1
0.392739862224135 1
0.0236025012834519 1
-0.359964691845136 1
-0.15957038292788 1
0.146379856900113 1
-0.328710490893476 1
0.209517308339608 1
0.73116683073745 1
0.0362007587197052 1
-0.42393229617796 1
-0.212435774949696 1
0.0622879949536024 1
0.0218731051311345 1
-0.151164732269642 1
0.448907978152464 1
-0.0365453135016802 1
0.0949519385966543 1
-0.057186874221043 1
0.18463427487306 1
0.155124286678448 1
-0.345250670660175 1
-0.0587857633631051 1
-0.166550966841922 1
-0.0501109004447698 1
0.290469316782409 1
0.180972111810705 1
-0.725973992151307 0
-0.0580633184578354 1
0.39136747755986 1
0.246131771882342 1
-0.0396148381723281 1
0.0415923805723819 1
0.369377713396995 1
-0.17307577275931 1
0.0207418121510806 1
0.0950742941250269 1
-0.192640058545686 1
0.099219980408032 1
-0.76720733737299 0
0.0689224558566551 1
0.187889928585648 1
0.0535242224865053 1
0.532340152006486 1
-0.233255902908823 1
-0.0906040950204948 1
0.0897649882393164 1
0.644391000642429 1
-0.426574915054761 1
0.0807832530174582 1
-0.391664697735201 1
-0.0891371453863532 1
-0.0117334672689472 1
-0.56910530826058 1
0.205686417720564 1
0.114098478734871 1
-0.370311375598323 1
0.461270101030466 1
-0.294784583692086 1
-0.449018486977518 1
-0.501331122832044 1
-0.265625018751679 1
-0.412021958090276 1
-0.317042148370018 1
-0.0296146707417968 1
-0.0914917938728879 1
0.104907804264863 1
0.419498514256376 1
0.2599562857161 1
-0.121545890386511 1
0.310387838920662 1
0.000169570575299927 1
-0.274014523304914 1
-0.599156335966706 1
0.298746432470746 1
0.575029611817586 0
0.505013290715695 1
0.0681189845244614 1
0.0953540738514042 1
0.064513203004587 1
-0.291869776212663 0
0.380507484327321 1
-0.310430759724929 1
-0.27937297531688 1
0.573918096184647 0
-0.15997803303029 1
-0.0847057216681972 1
0.00723903089634237 1
0.235727977526274 1
0.184885985353637 1
-0.19192907311532 1
0.147397568034304 1
-0.0284654609242891 1
0.275774844509393 1
0.176294675593858 1
0.163663518057243 1
0.45995393138776 1
0.262749271689977 1
-0.0787717954549432 1
-0.588886745165562 1
0.00269224502489003 1
-0.248891376673043 1
-0.0247419947373827 1
0.783888301312683 0
0.0069139598366951 1
0.226003990477144 1
-0.0434210100581302 1
0.412363563297205 0
-0.0847377385311846 1
0.0836785424495546 1
0.0752608127489019 1
0.13354341344449 1
0.413068309741829 1
-0.38935465574518 1
-0.374916844867637 1
0.227798956184981 1
-0.0721927621942614 1
-0.372336352661446 1
-0.269311142017201 1
-0.338967233812246 1
-0.509508571133718 1
-0.324286167049614 1
0.347508334205953 1
-0.170407344314511 1
-0.317364197585744 1
-0.0876267847215021 1
0.227943115828982 1
-0.256219658318512 1
-0.0417842455926077 1
-0.150099843986866 1
0.369039902120973 1
-0.479887472002828 1
-0.55214159076254 0
0.172491022648468 1
0.139406023329654 1
-0.217915298138502 1
0.175042114997361 1
-0.564596640436984 1
-0.236666984909799 1
-0.168830457874244 1
-0.394318394903702 1
-0.0666981071098643 1
0.141148443451825 1
-0.0671187924387124 1
-0.0333638490916155 1
-0.530647451180627 1
0.268488503349441 1
0.621973053979752 1
-0.488650085528776 1
0.531241363938428 1
0.0812827232430865 1
-0.111322145611528 1
-0.205540580729142 1
0.252952580542422 1
-0.521256492361531 1
0.180141321840214 1
0.684545714834106 1
-0.344548298042116 1
-0.725867858905504 0
-0.27756245492904 1
-0.259724091191418 1
0.936353822638802 0
0.0709763613760329 1
0.105876758055301 1
-0.505448745677402 0
-0.105476438713944 1
0.112316478433053 1
-0.203002789198064 1
0.0332447132720921 1
-0.377481599362951 1
-0.166861084598068 1
0.110821251593823 1
-0.501362770734666 1
0.552374593655704 0
-0.146454915552908 1
0.48717053724577 0
0.083473343687794 1
0.124772630476088 1
-0.512117584822485 1
-0.0719902026037516 1
0.0408465095552501 1
-0.174905535856396 1
-0.273924110141273 1
0.214544253993972 1
-0.276902231225537 1
-0.0672174752265464 1
-0.250602696518196 1
-0.175879183680949 1
0.566675248623737 0
-0.463060230213206 1
-0.290922990150961 1
-0.0662168343172477 1
-0.264295794562632 1
-0.0903094868435323 1
0.0107719850223041 1
0.210067711206608 1
0.0564945791893958 1
-0.167772111656 1
0.0989377276102116 1
-0.0724342030987716 1
0.0751839453385093 1
0.156296004753361 1
0.165137692436248 1
0.338200417985376 1
-0.812831286310082 0
0.278242572245568 1
-0.1024453307046 1
-0.354593912413774 1
-0.0815705910635931 1
0.298379567589193 1
-0.0569712790178364 1
0.419101527296925 1
-0.317899471843228 1
-0.239087519082502 1
0.141989374351922 1
0.0106348783215938 1
-0.129006916531672 1
0.071094096184753 1
0.106978156464602 1
0.453614245694588 1
0.326906164862826 1
-0.513915021547057 1
-0.0141434493615037 1
-0.527457592841159 1
0.240875669670689 1
-0.0242228512489612 1
-0.118022348983195 1
0.547321523367935 0
0.239205293285773 1
-0.013618369675833 1
0.305805906748391 1
0.603099357569698 0
0.242388889436979 1
-0.00352712393455003 1
0.746875691665475 0
0.497418939441305 1
-0.102184688820942 1
0.633142845513423 1
0.26923107754978 1
-0.00934404727590049 1
-0.8502795425913 0
-0.751809217423957 0
0.206990592213024 1
0.208249846109743 1
0.270716248143932 1
0.0803575592642039 1
0.287615890537799 1
-0.269969349004986 1
0.0957444033653922 1
0.343822283676384 1
-0.0314548623161519 1
-0.31816185989769 1
-0.386675986624529 1
0.210321201316558 1
0.303221378515328 1
0.0898067454244056 1
-0.175576048494416 1
-0.00999140760236122 1
0.172483114188621 1
-0.484549028619368 1
-0.38590109510097 1
0.557956517111262 1
-0.0179832426195285 1
-0.335306776651187 1
0.398475195867139 0
0.708793847768653 0
-0.00854096491361617 1
0.0516150274917969 1
-0.0888889464200454 1
0.00809937387455992 1
-0.416781631887422 1
-0.279828968486616 1
0.247240286333533 1
-0.208944999943131 1
0.175171515762667 1
-0.220097914559718 1
0.209368210092028 1
0.173883776574943 1
0.191948361675515 1
0.0648957030930717 1
0.165527459128713 1
0.405398903224689 1
-0.0221553463324292 1
0.248012042406152 1
-0.401647776817563 1
-0.174631737499965 1
-0.019319991539068 1
-0.474157247934603 1
-0.064368963247363 1
-0.211512123764499 1
-0.334503112404138 1
0.343592327906114 1
0.169756900199945 1
0.19758845420124 1
0.120749193520052 1
0.750679734796327 1
0.276398140585353 1
-0.157469967183939 1
0.155163065628754 1
0.29508154238517 1
0.0555812117458806 1
-0.239356696685992 1
0.289439107622521 1
0.315954643548593 1
0.277806475918341 1
-0.26916971336583 1
-0.27204595929062 1
-0.391266030904137 1
0.146165914656793 1
0.00481425779822379 1
-0.407755782734642 1
-0.0355804374833371 1
0.186428666464737 1
0.150773224020224 1
0.103888929074393 1
0.344858375051776 1
-0.0865184329462806 1
0.460892603277515 1
-0.250692768116633 1
-0.194716981058663 1
-0.193067439955069 1
0.0876522226664113 1
-0.23107498539991 1
0.253577762893715 1
0.0865697246991026 1
0.14198602235275 1
-0.0969645890625837 1
-0.122294120010379 1
-0.0594295625497013 1
-0.333061512182752 1
-0.257514933863432 1
0.262816478709129 1
0.746572714628278 1
-0.0792551419307535 1
0.0189830316025525 1
-0.431676791478615 1
-0.166545447447316 1
0.297839459588387 1
-0.15907210961933 1
-0.50153631300537 1
0.124597405315461 1
-0.14296463510179 1
0.588553062718627 0
0.108347746990096 1
0.352925087106047 1
-0.0726297807305222 1
-0.291494149576003 1
0.250381038812306 1
-0.6239385906439 0
0.116778827458143 1
0.0741755306829301 1
0.213041863304807 1
-0.269998305985944 1
0.397074205215947 1
0.2920014155 1
0.217393036338568 1
-0.170361727654962 1
-0.369077576984855 1
0.355443069819938 1
-0.028974361812792 1
-0.197985018913839 1
0.357657655861308 1
-0.211037906478391 1
0.42182743380079 0
-0.182117590517858 1
-0.195372578629743 1
0.179203969754621 1
-0.222551024257258 1
0.00419107856383369 1
-0.123809324440662 1
0.167598239964501 1
0.0342901337082177 1
0.254202535697635 1
-0.0520159116578728 1
-0.0992355662396145 1
-0.371023471514957 1
-0.431518979104908 0
0.317786942086172 1
0.11602781922029 1
0.489008170400583 1
-0.207007352400116 1
-0.130106646966519 1
-0.334142348533373 1
0.338927488266622 1
0.0937762669249485 1
-0.491834261176052 0
-0.160571385212806 1
-0.264633501680183 1
-0.114153129309588 1
-0.323362741792021 1
0.0566846298411484 1
-0.254437516588557 1
0.26946846344247 1
-0.381130079625874 1
0.515460653454774 0
-0.157387977066237 1
-0.293355837661524 1
-0.193409048204454 1
-0.293896732363894 1
-0.576874526985702 0
-0.388650330771851 0
-0.33831241775087 1
-0.28137579228477 1
0.0418388907381031 1
-0.447379354274456 1
0.257315438174385 1
0.389319619278774 1
-0.072663790033728 1
-0.216443285509826 1
0.0395319500098986 1
0.168458826217224 1
0.110082962958502 1
-0.00511950762728777 1
0.565627581456324 0
-0.407277209426549 0
0.318789487255275 1
0.233479144990306 1
-0.261438275447845 1
0.00361707025688188 1
0.411899668479329 0
-0.31863274596006 1
-0.40353903995326 1
-0.120549205220224 1
0.57941077561231 1
0.204956906737318 1
0.205239223067702 1
-0.132519726318587 1
0.44612664732041 1
0.346665907539086 1
-0.616659292029256 0
-0.132086796018873 1
0.403367806824883 0
0.459936180524937 1
-0.021657126600374 1
0.375736168007536 1
0.279135863632385 1
-0.482120051655364 1
-0.126617089755772 1
0.686916277943789 1
-0.117578508311658 1
-0.324763882334033 1
-0.411612601637957 1
-0.389191869539574 1
-0.0979932827833494 1
0.0477728397015207 1
0.661788213536423 1
-0.0234617481834015 1
-0.202168422486814 1
0.0110172619163703 1
0.0809300477134109 1
-0.318521131962728 1
-0.227321749648931 1
-0.196077786513249 1
0.16344875118993 1
0.127890053796884 1
0.122217632280838 1
-0.379211260397009 1
-0.362681750529416 1
0.131406129364172 1
0.464175582805465 1
-0.160655597660297 1
-0.349975171074343 0
0.375171189324916 1
-0.536101508548605 1
-0.222988942856108 1
-0.324597010968687 1
0.0125956895273849 1
-0.0706923167269184 1
0.142111572374838 1
0.244944903128672 1
-0.226278219699504 1
-0.324133993157128 1
-0.246211177848386 1
0.172286684240787 1
0.0186261590340076 1
-0.0949078147362802 1
0.364013989591188 1
0.140696139084204 1
0.30776989987978 1
0.458152297294917 1
0.336198594537228 1
0.0709710984181781 1
0.247868825486967 1
-0.0939008239190928 1
-0.040729136309482 1
0.493890831726105 1
0.134985347143475 1
0.370357570179666 1
0.162967040703112 1
0.13007299598906 1
-0.045876306565533 1
-0.0648500556518437 1
0.117802081749874 1
-0.302296797464415 1
0.323670384770981 1
0.428561872334166 1
0.0396678889327029 1
-0.443903924408692 1
0.080620226473927 1
0.325845113059274 1
-0.232757868130718 1
-0.180835230976132 1
0.275537056435354 1
0.0142081980256821 1
-0.465366554954305 1
-0.189909352819271 1
-0.53401233299647 1
0.102433755933555 1
0.12435852736589 1
-0.392881787268778 1
-0.296853233345669 1
-0.246312123580936 1
-0.0142735161574326 1
-0.160413979881655 1
-0.0935844832843065 1
0.473277414986596 1
-0.0213941324887999 1
-0.497262633631425 1
-0.694642961549012 1
0.261052211713046 1
0.0285793172892196 1
0.106536067003059 1
0.215126628984663 1
-0.13864816730794 1
-0.117148594470088 1
0.0336214457032119 1
-0.172953083540663 1
0.13693123007725 1
0.099630942259956 1
0.268078958019008 1
0.528215000493442 1
0.279959834350945 1
-0.05148584312325 1
-0.76815409852002 0
-0.182611874801527 1
-0.412057142258008 1
0.302382036102988 1
0.245592062419717 1
0.323587702150816 1
0.150403753538395 1
-0.199623272061774 1
-0.240706090845509 1
0.12365365840858 1
0.100093967432666 1
0.0866491808524477 1
-0.356198877894181 1
-0.383320157776142 1
0.156384433263369 1
0.193410059837771 1
0.209788119770731 1
-0.235929618801693 1
0.0117609571832705 1
0.0467327658385624 1
-0.000794164944470419 1
-0.171664807338879 1
-0.178221422808759 1
0.31834408473535 1
0.0133055660777605 1
0.526835531809758 0
-0.504744396112448 1
-0.850484670903142 0
0.411079709777012 1
-0.0663949711248395 1
0.261692185223545 1
0.00322732802729808 1
-0.118415452638205 1
0.0728563560778111 1
0.197007700320691 1
0.81553726514772 0
-0.229922680823866 1
0.090284921945569 1
-0.334464118168627 1
-0.191482135940628 1
-0.252372878042591 1
0.163676822560733 1
0.579129995773757 1
0.0148428799953232 1
-0.0898402099441055 1
0.732151538262401 0
0.227706531078115 1
0.0807446259228595 1
0.568141975868951 1
-0.151903206118308 1
0.0674356047114594 1
0.214114128624974 1
0.135738766000488 1
-0.57583293776869 1
0.0113215598628079 1
0.446499543909024 1
0.200807030601256 1
0.715697718930107 0
0.0220572407642849 1
-0.636536330427466 0
0.283210028097317 1
0.371083891007933 1
0.211282223056059 1
-0.204150172676509 1
0.0536896385551436 1
0.125278710074711 1
-0.123763854637119 1
-0.239417961091296 1
0.262002442403081 1
0.28816159620505 1
-0.119304557515096 1
-0.271463088816559 1
0.41446072680725 0
-0.224835340510518 1
-0.0317811819621052 1
0.460501960899212 1
0.0122664013220222 1
-0.260751298547281 1
0.0549824740989081 1
-0.200102816207123 1
0.109286488498874 1
0.0375796298811849 1
0.341692482735762 1
-0.369192918256351 1
-0.0438699795041787 1
-0.453703987406933 1
0.309305861454503 1
0.125772937819696 1
0.1053230315086 1
0.382888057762001 1
-0.397174811704954 1
-0.0900826979801413 1
-0.247358827573678 1
0.235544424989565 1
0.0894996988633231 1
0.362309230531476 1
-0.356857928744488 1
0.0880929661986053 1
-0.412102121535204 0
0.0560908250308604 1
0.436521509411645 1
-0.508902669585418 0
-0.0843186577085595 1
0.191415157505156 1
0.585463332008492 1
0.769522234466963 1
0.355177558374377 1
0.17846924025148 1
0.0474320596764843 1
0.0735909692309767 1
-0.225019939860921 1
-0.0774821483265458 1
0.311371496408285 1
0.13181192660616 1
-0.23408270308762 1
0.393848672799869 1
0.0738646895403685 1
0.15725348014963 1
-0.160944495416667 1
-0.122421871422947 1
0.507655364806538 0
-0.563528641240172 0
-0.482098756778609 1
0.105197875540511 1
-0.414485142370785 1
-0.118376968183832 1
0.254049476539432 1
-0.278718616466633 1
-0.318500918335119 1
-0.207362920592773 1
-0.324278804294244 1
0.248857591526844 1
-0.160465343758437 1
-0.103340925995121 1
-0.2000711698465 1
0.109457030826896 1
-0.108352022699634 1
0.21520200105818 1
-0.172992188014635 1
-0.0379964650256473 1
0.255989197639463 1
0.420744393755291 1
-0.166547458853227 1
0.65905190946541 0
0.113998123365243 1
-0.216447422846782 1
0.330069653003747 1
-0.241904569409663 1
0.180041724753339 1
-0.961637788006245 0
0.0779548401541935 1
0.0437047901201787 1
0.187683988472804 1
-0.0591610656370027 1
-0.0840942874215722 1
-0.0131245972880031 1
-0.282571771663461 1
0.880052173340091 1
0.421484082785501 1
-0.799411332864297 0
-0.23737822330245 1
0.236889454982823 1
-0.132371264387226 1
-0.914489590538904 0
-0.092412829033966 1
-0.00799368913651645 1
0.426634450118359 1
-0.112933289082716 1
-0.61454025880984 0
-0.35241457868458 1
-0.22285510799306 1
0.123633647869858 1
-0.022714846538792 1
-0.231723996376324 1
-0.13399600562626 1
-0.364874671419816 1
0.105043343299528 1
-0.0699487233248051 1
-0.0657476433824044 1
-0.306936852391963 1
0.318383409867279 1
0.236467801670985 1
0.18588024376669 1
-0.0385789248563297 1
-0.303351822417922 1
-0.108874921265865 1
0.111865944807093 1
0.0256501638698156 1
-0.140333188049673 1
-0.364322376020859 1
-0.115243162964868 1
-0.0590244143604904 1
-0.14019585319408 1
-0.166445596360044 1
-0.0865971425748849 1
0.261337717974195 1
-0.166242427156374 1
0.190244499465675 1
0.444975491663369 1
0.0293644901524978 1
0.0784890519082104 1
-0.0195507759415913 1
-0.738368233767134 0
0.247088504242934 1
0.16513261851601 1
0.14287441473793 1
-0.114483372722679 1
-0.039828249913775 1
0.00475597375200094 1
0.108538386891948 1
0.654477298097274 0
0.392098603777433 0
0.217839578839577 1
0.572270520149121 0
0.465420318949594 0
-0.0203361954506768 1
-0.120640166760399 1
-0.806063087030941 0
-0.372551631172646 1
0.438249369613715 1
-0.152669379661602 1
0.144777059569227 1
-0.142231345933548 1
-0.441094154512366 1
0.455479149932545 1
0.083423845718478 1
0.0386875155564478 1
-0.169879379927952 1
0.438018771990744 1
-0.156511932400792 1
0.115022886844597 1
0.292986064124439 1
-0.0100261515068313 1
-0.231215438477214 1
0.123129802803266 1
-0.325170815660549 1
0.232517849071366 1
-0.145944052738728 1
0.00996654231351815 1
0.430008418964977 1
-0.0411201474738475 1
-0.482852407322288 1
0.116186994823259 1
-0.304891796584033 1
0.287204406726927 1
0.316725145628089 1
-0.0158004013195567 1
0.683502727205128 1
-0.747066432789278 1
-0.148865851574606 1
-0.448566636366128 1
-0.272600439809104 1
-0.613931616927849 1
0.00169286871969842 1
-0.0115628803783515 1
-0.621871176027886 1
0.122809336825519 1
0.00752344309872201 1
-0.0782297266813939 1
-0.0579519466713978 1
0.631410413899065 1
-0.191220879041775 1
-0.237545452634502 1
0.283434430498278 1
-0.462104249692699 1
0.202839709366148 1
0.27329647310614 1
-0.339275281044763 1
-0.0465733587291879 1
-0.0704837662738144 1
-0.0583486717906465 1
-0.303548307702598 1
0.39059774135277 1
0.576128275857438 0
0.392632602012554 0
0.0406493452137097 1
0.108570700919944 1
0.411741719106157 1
0.785951374915212 0
-0.0706687758438908 1
0.418207477678999 1
0.285996273205408 1
0.634418366177981 0
-0.133462260012374 1
-0.0486240316658233 1
-0.0452580352049922 1
0.238244976717033 1
-0.0288812368612568 1
-0.270813318570653 1
0.33178877757946 1
-0.219059578334334 1
0.105368341688446 1
-0.451379746632755 1
0.0718823172485291 1
0.169141336275011 1
0.253952959727891 1
-0.195162943734806 1
-0.0657649772160843 1
0.22039693445944 1
0.0955380283133385 1
0.131462477213892 1
0.168403371007734 1
0.40972157528354 1
0.273267934799011 1
-0.254681800064197 1
-0.349680614335611 1
0.105042678184154 1
-0.588071611262342 1
0.603611267179593 1
-0.39638702729977 1
0.043108500459405 1
0.296916629585412 1
0.207836793372286 1
0.274879788075564 1
0.0885904310522608 1
-0.126267378103066 1
-0.0657471667236165 1
0.23344844007231 1
-0.160651018944711 1
0.363547090463453 1
0.39889102318108 1
0.541917589042938 1
-0.184448980732466 1
-0.226280956890221 1
-0.355799526323121 1
-0.272339660000906 1
0.476117329987339 1
-0.493865696401023 1
0.0177274316018961 1
-0.249420766528381 1
0.252632152404783 1
-0.00797978282189611 1
0.174079958596277 1
-0.138399615996251 1
-0.0729311637602002 1
0.575549140517292 0
0.423309727462763 1
-0.136567905508925 1
-0.324771278648704 1
0.255587774572164 1
-0.187430867703242 1
0.189989694009736 1
-0.11548532044086 1
0.20234883275514 1
0.310971755202802 1
-0.401973695867575 1
-0.496744220956318 1
0.206128701997087 1
-0.0679981446634929 1
0.656234463588514 1
0.325934186421349 1
-0.0400168001178531 1
0.0796170804388754 1
0.185391955579512 1
0.0631593712810415 1
0.0951782184941963 1
0.160782133918486 1
0.0591793081070139 1
0.030923481740312 1
0.506137288160794 1
0.0700425456849045 1
-0.472368629574261 0
-0.0936434425534587 1
0.0409183104858235 1
-0.0488975371050901 1
-0.145499975825558 1
-0.0636013837481133 1
-0.430717385994064 1
-0.76747550431443 0
0.0208142131720109 1
-0.573197250060499 0
0.31786293218044 1
0.461692837828483 0
-0.184566623666633 1
0.0248136923665891 1
-0.00757501771746147 1
-0.435292345665951 1
-0.179697278722816 1
-0.0403499419010624 1
0.155670918612265 1
-0.130376370671166 1
-0.0972654774256467 1
-0.323429407140694 1
0.583495451823411 1
0.153533857350553 1
0.0648746013738523 1
0.186658889462544 1
-0.575050876506449 1
-0.331063621123421 1
-0.698900350910403 1
-0.0311717106176804 1
0.116100793957308 1
0.489801959616075 1
0.0122447381812423 1
-0.0698449576752447 1
0.457552611928258 1
0.442200809458539 1
-0.519298691204741 1
0.333851671672482 1
0.564272180579375 0
-0.493329656770564 0
-0.161185693713928 1
-0.265923496403123 1
-0.0837427044737661 1
0.523535256157108 0
0.637508656965795 0
0.36825885287758 1
0.0719495022738687 1
-0.0454291903234894 1
-0.290991523908969 1
-0.0585536230386204 1
-0.0810076312239949 1
0.0597384809573753 1
-0.259711470925751 1
0.255603498548162 1
0.0342093347546841 1
0.120760335273559 1
-0.576729347843294 1
0.310271073132536 1
0.26004606960234 1
-0.143191852626765 1
0.29501536912696 1
-0.310190018851573 1
-0.1530767311927 1
0.205735450891088 1
-0.135798627299841 1
0.0109733323007472 1
-0.303437328787443 1
0.0578605121987376 1
-0.0831179121955077 1
0.0893160400172707 1
0.0794205996862869 1
-0.137464500988838 1
0.101494376452292 1
0.288557061545728 1
0.264235086723306 1
0.115115538187553 1
0.0337395357900433 1
0.0498440271479722 1
0.303364908123681 1
-0.464864426485824 1
-0.208026570206252 1
0.0114005663823561 1
-0.175805949612715 1
0.420251848254535 1
-0.573603326819649 1
0.110565903522536 1
-0.0440734700837953 1
-0.131676618634268 1
0.227139025383797 1
-0.336305867664101 1
-0.0565208879408395 1
-0.0350235554670656 1
-0.0577810034443701 1
0.0738806640323462 1
0.245519935153326 1
-0.0944505622568221 1
-0.0982459538636776 1
-0.00460479372393588 1
0.171869318894002 1
-0.222741654705949 1
-0.230127696090254 1
-0.242936663467063 1
-0.35652794873249 1
-0.114270296016727 1
-0.241389136366865 1
0.382135299435474 1
-0.0835847315399405 1
0.331774366893769 1
0.175732641614754 1
-0.100161197761591 1
-0.118323167605652 1
0.272309713448718 1
-0.271158498016841 1
-0.00872176967317626 1
-0.0884216775152736 1
0.0865795122594673 1
0.0476937651116895 1
-0.338337373400638 1
0.163355508961547 1
-0.611499619155871 1
0.16593238358969 1
0.500781683726138 1
-0.010822530352581 1
0.315861160411063 1
0.395960168793537 1
-0.089146606616046 1
-0.600443467537476 0
-0.0189790110430799 1
0.229785720978214 1
-0.22997300539185 1
-0.2238571737511 1
-0.263370833099044 1
0.41799386838859 0
-0.478143484520432 1
-0.36471074845215 1
-0.0327052092978567 1
-0.515282463871853 1
-0.324199409411505 1
-0.392431935533292 1
0.379058946878926 1
-0.231305728805556 1
0.00605114755206139 1
-0.0309738656509442 1
0.405820232750836 1
-0.542007297181881 0
0.275120220032833 1
0.356217136749709 0
0.0361488837597904 1
-0.446086891271648 1
0.573895519367706 0
0.689802818028247 0
0.179764037535972 1
-0.411094326235451 1
-0.655625930784206 1
-0.124151648480221 1
0.31635682201737 1
0.33683141333961 1
0.521016168477676 1
0.378591983260231 1
-0.0648237296358614 1
-0.0399482420064128 1
0.00644550008755625 1
0.388268745694054 1
0.0373475580380385 1
0.172159994994385 1
-0.0071291060862107 1
-0.0624105926284695 1
0.217465352603729 1
0.526787343942174 1
0.449317956630766 1
0.104343623956462 1
0.303370314970129 1
-0.220097354583468 1
0.456392810048569 0
0.141282611204932 1
-0.18693925188906 1
-0.590473080579257 1
0.128148535464067 1
-0.188420431657854 1
0.421134583741459 0
-0.146713691170091 1
-0.297287264333843 1
0.363479483592849 1
-0.0389960665871328 1
0.444683012133407 1
-0.115760857542841 1
-0.261090041069235 1
-0.523518472476639 0
-0.242860274683592 1
0.231227748413047 1
-0.28161999201537 1
-0.742288153175963 0
0.842884180377931 0
0.161875148962457 1
-0.0436934622021883 1
0.0263054774178097 1
0.0554372481566683 1
-0.0267473845480747 1
-0.0582330879977577 1
0.126668498199726 1
0.363003725077304 1
0.269255845156912 1
0.478041164828966 1
0.541080467408066 0
0.363645155113537 1
0.412479262585514 1
-0.162124412246784 1
0.193839946967593 1
-0.372965146400929 1
-0.0368410236133535 1
-0.551773312541104 0
0.256806241947476 1
-0.344871957743712 1
-0.174018469118779 1
-0.338758628436999 1
-0.139938348107878 1
-0.213341642119944 1
-0.131949118582569 1
-0.0962101414683195 1
0.185290261652261 1
0.344629683272167 1
0.579914273435166 1
-0.372044152823676 1
0.427110126353933 0
-0.337852169636762 1
-0.187669537452716 1
0.10663855697376 1
-0.837584523867728 0
-0.312618509072836 1
0.11786039266534 1
-0.203991160645281 1
-0.164024505425933 1
-0.143379671747893 1
-0.070887833799338 1
-0.334296456755217 1
0.102081768035728 1
-0.26654214642432 1
-0.341238178798099 1
0.247908440102204 1
-0.172017766962261 1
-0.229832114592926 1
-0.348656766938659 1
0.110352829694086 1
-0.282197725863416 1
-0.213264677488941 1
-0.132808259319788 1
-0.177742315344819 1
-0.0613119994379404 1
-0.101599162274098 1
0.274981948883721 1
0.0642873061848236 1
0.0233623285035508 1
-0.0608621832709902 1
-0.0285023203703783 1
-0.0531098468126609 1
-0.153843702153112 1
-0.439430590998666 1
-0.23611462990229 1
0.293308926403159 1
-0.147177502511762 1
-0.436412634415074 1
0.2153109001713 1
0.0202872239721634 1
0.296773058183676 1
-0.258436888646674 1
0.121870406564666 1
-0.217641245314169 1
0.469859284311116 1
-0.137511198544851 1
-0.19902444461102 1
-0.201556037827679 1
0.272526485020568 1
0.0989669667039065 1
0.848926493501413 1
0.395651421737541 1
0.305384989682967 1
0.286180052944752 1
-0.158922325519668 1
0.662009688624334 0
-0.465734501258126 1
-0.512063620603213 1
-0.412123559327037 1
-0.0306852468244457 1
-0.311413355051475 1
0.702693086885962 0
0.405035650363761 1
0.54395932355613 1
-0.194840897430156 1
0.19448040675348 1
-0.680305950044219 1
0.116726128319267 1
-0.199225296271279 1
0.245079615084762 0
0.28432489658981 0
0.35390513797663 1
0.120153904573575 1
0.192228648091579 1
-0.213912266263431 1
-0.486990519079091 1
-0.440895293699501 1
-0.39781455900713 1
-0.162361063585564 1
0.00969140704185492 1
-0.513604559476311 1
-0.0556807946467809 1
-0.744361778438567 0
-0.654455987082915 0
0.111501869321928 1
-0.558045892405052 1
0.19192782348404 1
-0.427627703587952 1
-0.169968978635633 1
0.205772100588834 1
-0.0927384276665765 1
-0.307006480460423 1
0.0958966850834958 1
0.287207954455182 1
0.229443460721798 1
0.108899182559655 1
0.0538744247266581 1
0.376144408572399 1
-0.497178585351384 1
0.227050977761334 1
0.161897924890179 1
-0.172230419018155 1
-0.151028841503861 1
0.0276633702246612 1
-0.312413426384809 1
-0.0569756263612996 1
-0.56559615597618 0
0.502753009460826 0
-0.223782992959373 1
0.000350128023804408 1
-0.111321412955332 1
0.31732124388024 1
-0.00822141240028432 1
-0.341419653399497 1
-0.143691475093481 1
-0.273263042437092 1
0.0560823165076211 1
0.40602163068988 1
0.362390073546707 1
0.00321752851007315 1
-0.338462545773346 1
0.763431620770164 0
-0.0120147018143201 1
-0.0703202502869595 1
0.14663292114797 1
-0.349753090459997 1
-0.224078126688193 1
0.807091631922193 0
0.0217117567946039 1
0.321887031695245 1
0.400013068403894 1
-0.239638464808806 1
0.406185467229553 1
-0.172394329982633 1
0.23804028728937 1
0.103148486660029 1
0.316772869068572 1
-0.741765743371013 0
0.133378701441064 1
0.192470935575426 1
-0.639702321381771 0
-0.27253917709063 1
-0.585486157489643 1
-0.125506641295666 1
0.404766422223916 1
-0.356200811269622 1
-0.234112659103413 1
-0.337315571389988 1
-0.0752245298909181 1
0.0414020880665909 1
0.025870091489583 1
0.101508505898373 1
0.0158490385135426 1
-0.478242975383802 0
0.0479620087539487 1
0.709125808640235 1
-0.246585655427745 1
0.154155001610211 1
0.23321831860382 1
-0.19262718765703 1
-0.642300888684318 1
-0.109184038144258 1
-0.0551115167842933 1
0.102961439331779 1
-0.559591198241201 1
0.46607625272702 1
0.101573404009035 1
-0.174090238030117 1
0.312070069032928 1
0.114307522201742 1
0.324323497544649 1
-0.071785370699993 1
-0.10175224400899 1
-0.348428145566563 1
0.233840966389856 1
-0.021724893999318 1
0.162756774364665 1
-0.197779287071762 1
-0.338330980416684 1
-0.223002858619608 1
0.137480057085461 1
0.027149233648703 1
0.428233995364252 1
-0.330008780283957 1
-0.106120494684121 1
-0.408928559277318 1
-0.337373014086366 1
-0.351127675523889 1
0.597402151559581 1
-0.0727701068596803 1
0.317901382272061 1
0.228079721389468 1
-0.0458762029014975 1
-0.0934383196973662 1
-0.744610076501352 0
-0.298363327383742 1
0.00416816691627322 1
-0.0944142747991672 1
0.182322684631139 1
0.130685515558094 1
-0.433052936963414 0
0.018476744677606 1
-0.156231706659601 1
0.00336685062963336 1
0.427535068277934 1
0.181467500607158 1
-0.21831719043625 1
-0.149090680698227 1
0.344514600218953 1
-0.0241793496153192 1
0.084699483690926 1
0.101258212688998 1
-0.0982563561131626 1
-0.14894601617834 1
-0.158371742349122 1
0.257808139597796 1
-0.389866487855245 1
-0.132897785127335 1
0.228297211151416 1
0.0666444675614917 1
-0.0605056817525498 1
-0.00701806225522622 1
0.476438981136632 0
-0.0631796356099393 1
-0.371053645269547 1
0.208567862177252 1
-0.234488569983476 1
-0.54007197157365 1
0.278620345572792 1
0.0441010045990682 1
0.612699329703379 1
-0.182462167904521 1
0.0931450619277188 1
0.16878616383104 1
-0.0510442705207531 1
-0.124192683928211 1
0.296121668823071 1
0.106607140904015 1
-0.454279224844039 1
-0.106314992001488 1
0.237298699550806 1
-0.061696348277377 1
0.45659689221881 1
-0.0283692405212346 1
-0.464897621023821 1
-0.973371822195051 0
0.0498595554238003 1
0.119120861400514 1
0.21272269785433 1
-0.0462438869691807 1
0.335778288092456 1
-0.26290716684255 1
0.226863199788874 1
0.00171615732607221 1
0.0878933325200758 1
0.0603250231130948 1
-0.0416879831089166 1
0.139870766595049 1
0.12296826262867 1
-0.295809408520661 1
0.508913937293263 1
0.227531363525789 1
-0.193749673851338 1
0.0440845361610739 1
-0.0579962721933744 1
-0.206284465175073 1
-0.744539698112115 0
-0.354317200913529 1
-0.28174801447397 1
0.195926651298071 1
-0.243760954407166 1
0.18054397074377 1
0.318162019325108 1
-0.0411809858783858 1
0.202433365820137 1
0.0994054806917037 1
0.345915585441344 1
-0.399503741256161 1
-0.404566805077148 1
0.543822214614379 1
0.569710461912259 1
0.355437703562334 1
0.00476081840646339 1
0.197916029362528 1
-0.387080306669181 1
0.211328192532977 1
0.570860469091557 1
0.231965357190737 1
-0.41766364391451 1
0.232102557051393 1
0.622507012195206 0
0.748670665928118 1
0.576857209934303 0
-0.0605419028255509 1
0.389174012247451 1
0.270229382174017 1
0.251959227404344 1
0.0841361181633301 1
0.235869411210485 1
-0.274771348697641 1
-0.160855325155306 1
-0.0628023015884421 1
-0.122614615536018 1
0.184879204067072 1
-0.462389135139769 1
0.314714390980002 1
-0.274282371642968 1
0.122974139167239 1
-0.58703693294603 0
0.170353321970431 1
-0.028507105338784 1
0.626736209119227 0
-0.263084550728746 1
0.238307190049358 1
0.0587060006497956 1
0.211518622291981 1
-0.131813432240079 1
0.111219069782644 1
-0.213887102476229 1
0.289563651224905 1
0.499577852162211 0
0.508662171399258 0
0.246195091260347 1
0.0407417312346374 1
0.165860157092809 1
0.2364468704834 1
0.0818615632788579 1
-0.0180849934971981 1
-0.296491235049792 1
0.150915658772854 1
-0.449199425156355 1
0.206356826558301 1
0.0413618102253025 1
-0.0356399207323324 1
-0.308381230414758 1
0.356472597827322 1
-0.1623262835157 1
-0.105805944070084 1
-0.0847195356210534 1
-0.366772178454141 1
0.399179105629203 1
-0.0342288888538199 1
-0.0157020252590971 1
0.00615915049931906 1
-0.224181341006165 1
0.00637794475325483 1
0.33835281647911 1
-0.462553667366985 1
0.51555611112381 0
0.216237174201397 1
0.0447504061954075 1
-0.296200994233143 1
-0.239178630291646 1
0.557417458740624 1
0.238635887048587 1
0.163660432326945 1
-0.301132435691445 1
-0.117222482431252 1
0.120277074675443 1
-0.127161743902081 1
-0.30486014686084 1
0.465425128427871 1
0.460160681388384 0
0.153527130288859 1
0.0683827587099873 1
0.447296183535799 1
-0.606144181638848 0
-0.298317333944901 1
-0.287257021567687 1
-0.479533725118245 1
0.215096058151606 1
0.257615969050652 1
-0.113710879893675 1
0.47580106496677 0
0.194524336461389 1
-0.365616610994593 1
-0.446690555785424 1
0.0333845327841368 1
0.24254317873679 1
-0.302560656565604 1
-0.303303800889761 1
0.281167924004614 1
0.203786697314769 1
0.117003082245871 1
0.333837758900719 1
-0.391403683511586 1
0.374277841253749 1
-0.310787176769815 1
0.371705881295533 1
0.047124641704446 1
0.337394704250071 1
0.327544089775252 1
-0.176851857648348 1
-0.41666409669361 1
0.447075422497805 1
0.65804465863599 1
0.0680933827086533 1
0.00422346063146883 1
0.185300466006604 1
0.0704850918455816 1
0.123120423650406 1
-0.0391693098026845 1
0.190025166561507 1
-0.703746856483207 0
-0.0909425204029496 1
0.664797847268542 0
-0.329704509867847 1
0.0388622101957414 1
0.241907626579678 1
0.842662225649658 0
-0.414548592175527 1
0.4150267760488 1
-0.234447002902019 1
0.478984970872614 1
-0.940875535699401 0
-0.235211212072066 1
-0.278574291123152 1
-0.366038392785511 1
0.521701838209258 1
-0.271207290996322 1
-0.157331665520972 1
-0.193870519062876 1
-0.261112150190474 1
-0.157722383951406 1
-0.15879333974805 1
0.340043460092895 1
-0.15012101717586 1
0.324715624505932 1
0.0885332528510065 1
0.356492848402814 1
-0.599645344905477 1
0.715978025422228 0
0.123058013021855 1
0.154359895807877 1
0.460215045657226 1
-0.0855898665434043 1
-0.363036765126625 1
-0.340943292932726 1
-0.282282632324378 1
-0.550659221255134 1
0.000629142123136143 1
0.350238999444126 1
-0.149780194041537 1
-0.231336460703871 1
0.328802464161326 1
0.257188580695276 1
-0.267768763748186 1
-0.357895424099708 1
0.386057660248969 1
0.146064565961594 1
0.00331449465962402 1
0.21420966752825 1
0.190155636203083 1
-0.287803580797263 1
-0.118923077503217 1
-0.409137257098848 1
0.863356248093323 1
0.650025652994573 0
0.219746321084545 1
-0.334680533146035 1
0.216498039164067 1
0.0342419335936809 1
-0.252910397835195 1
-0.472437612185964 1
-0.136241396066619 1
0.178308205103613 1
-0.104296926492574 1
-0.483487281209297 1
-0.118986677857754 1
0.338989098913431 1
0.450597037826105 1
-0.388170844413812 1
0.206297298926743 1
-0.543636576141175 1
-0.0345971307331109 1
-0.0018943147998664 1
0.17367794201837 1
-0.695974634173568 0
-0.185010964499285 1
0.106833099637464 1
-0.0471168964706395 1
0.102520936162691 1
0.0421087194545157 1
0.0432933541250164 1
0.292705058510902 1
-0.0924072349792737 1
0.102334443000526 1
-0.027045555335571 1
0.0593821877927339 1
-0.00663445940519125 1
-0.102209492863284 1
0.205281549103277 1
0.00820373168981625 1
-0.0281728383945702 1
-0.388547925261085 1
-0.395674857232152 1
0.194079447042962 1
0.496419194289904 1
0.119128208351121 1
-0.153975616519974 1
-0.669935660192648 0
-0.51288058931434 1
0.0406337004571974 1
-0.0982511052560163 1
0.0939636221488327 1
0.115233568426204 1
0.306794045233181 1
0.71115518669633 0
0.462236067397213 1
0.370002789097178 1
-0.198032269436768 1
-0.252077285983733 1
0.298053914528606 1
-0.243724267188845 1
0.352944333466516 1
0.0605108661414456 1
-0.200280776264543 1
-0.0192487387559427 1
-0.17030646821804 1
0.584053093523108 1
-0.200936506862163 1
-0.181216489064202 1
-0.37415463511108 1
-0.18006494859009 1
0.547040489071722 1
0.210777865070229 1
-0.101917728880374 1
0.337328819801919 1
0.418723567282038 1
-0.195476728831094 1
-0.439987455630089 0
-0.255127759888692 1
0.178583630224365 1
-0.0751039187827889 1
-0.296578788282944 1
0.425105219114815 1
-0.141520839635292 1
-0.261621408624049 1
0.196154629306204 1
0.158268777927147 1
0.0441776620343719 1
0.113371034811614 1
0.098995549117994 1
-0.308230601639544 1
0.538492239152988 1
0.638000741762061 0
0.00856958601314312 1
0.797850424612534 0
-0.103391992463973 1
-0.622871872419098 1
0.00921015433550422 1
0.483133717635342 1
0.493270669213276 1
0.0716019185556691 1
-0.146918748186291 1
-0.237170246675541 1
-0.301076003771726 1
-0.403906883845561 1
-0.572155377763656 0
0.104551362215733 1
-0.271564635204359 1
0.104211075889055 1
0.555718014354863 0
0.152856291003269 1
-0.361174280620098 1
0.468072244944132 1
0.0771557504005802 1
-0.174425873089867 1
-0.222720953089748 1
-0.216934343337028 1
-0.158447580465165 1
0.339819044054868 1
0.145143266589548 1
0.0401635276284339 1
-0.0533529690496046 1
-0.428096046619835 1
0.0473887174047657 1
0.0303211800308901 1
-0.252930268954588 1
0.632573734144116 1
-0.0669415893555654 1
-0.864053663218346 0
-0.124238440848469 1
0.287579842828094 1
-0.227801840492329 1
0.117590017964633 1
0.193415736022606 1
0.0599769073081332 1
-0.322825042119605 1
-0.293783011919245 1
0.0749601321530695 1
-0.0606129237747911 1
0.0486463274317686 1
-0.123514437039043 1
-0.182937310665404 1
0.28875271065148 1
-0.149901635562934 1
-0.448958097183828 0
0.0369569804182722 1
-0.0652250238121278 1
-0.283057429914077 1
0.163755350217654 1
-0.421828473388209 1
0.0123348181689832 1
-0.555726683593964 1
-0.720637994237633 1
0.0530229774619135 1
-0.252721481934468 1
0.270270444617888 1
-0.275160604136784 1
0.399011005274788 0
0.162656501986875 1
-0.421983297246214 1
0.110503872499918 1
-0.353554809771702 1
0.0165259221490922 1
0.113504160738972 1
0.0752492352597976 1
-0.132154409330929 1
-0.378983942011972 1
-0.0379272999225775 1
0.222845574760934 1
-0.0742575133453784 1
0.0240443627729581 1
-0.14887507776758 1
-0.0399673730081184 1
-0.492424176373285 0
-0.420862091998482 1
-0.202448830527634 1
0.0413304021083651 1
0.102406462868987 1
0.00895762392050922 1
-0.265554039374146 1
0.513541287181507 1
-0.083261996108961 1
0.0649547798086123 1
-0.693245893689733 0
-0.401410597773193 1
-0.260612666706384 1
0.0677078970336618 1
-0.486581687220331 1
-0.298303464231075 1
-0.424404614141884 1
-0.034468473142796 1
0.3757297169082 1
0.382656258156918 1
-0.073218241603908 1
-0.372433131553226 1
0.342124258412101 1
0.157167569435596 1
0.0509085401371006 1
0.127664671274131 1
0.597897951697558 1
-0.271158580944705 1
-0.0961316360962197 1
0.0457981317319382 1
0.377946603574451 1
-0.0811783075547139 1
-0.122328024752844 1
-0.489205238949073 1
0.377108440261695 1
0.10170801011704 1
0.416154979894199 1
0.623602100259306 0
-0.23757894786257 1
0.381396609268025 1
0.14941544408692 1
0.415968395321701 1
-0.29661777652784 1
0.187420747508371 1
-0.135597373092126 1
-0.10129745214867 1
-0.952089029952945 0
0.00724052075577573 1
-0.411148259627807 1
0.636633199210395 1
-0.068809725046108 1
0.296740786210421 1
-0.222524513314744 1
0.25120635966077 1
-0.102151855567008 1
0.293059551591955 1
0.0339778030139883 1
0.149017460431048 1
-0.521897535243475 1
-0.136808028435711 1
-0.132642876794677 1
0.158768937409296 1
0.0696548167498979 1
-0.0534430747748299 1
-0.478362810874617 1
-0.0508149223266821 1
-0.151784818423155 1
0.0335074806511458 1
-0.1936021766054 1
0.393153724958286 1
-0.144923251273532 1
0.199927345472539 1
-0.131755633367329 1
0.0965532797487132 1
-0.376468618169914 1
0.271543755817761 1
-0.373848902027197 1
0.184763413970503 1
0.120656170316326 1
-0.283200905052393 1
-0.125510264055786 1
-0.159872974184112 1
0.252914440682561 1
-0.107682246711484 1
-0.244317122693918 1
-0.0445845741407143 1
0.12833907843845 1
-0.238122653482223 1
-0.128542317088282 1
0.281771775757401 1
0.189168588172095 1
0.0714518774858816 1
-0.270017442680217 1
0.287440743948366 1
0.255846973320511 1
0.858459200398706 0
0.421423482040849 1
-0.461693593632347 1
-0.156851532520604 1
-0.102570659177403 1
-0.124219344155836 1
-0.0511292348826604 1
-0.0526325777004432 1
-0.49307565643402 1
0.352329349391103 1
0.450074403250853 1
0.0716549028717935 1
-0.694975633299161 1
0.366242247097643 1
-0.362035056781984 1
0.093759757330364 1
0.19011898707236 1
-0.150693486636982 1
-0.164367223098763 1
-0.373621897249014 1
0.130030938957738 1
-0.350959711419964 1
-0.241139589447504 1
0.13752507127032 1
0.086181509797126 1
0.114887801739841 1
0.271111277402689 1
0.396919304523408 1
0.595796407531481 0
0.0309761279406183 1
0.320568083498325 0
0.323750269569421 0
0.321281235379609 1
-0.733540391077691 0
0.0955117424301119 1
0.0210623330451469 1
-0.176385523632431 1
-0.174214881800779 1
0.11977303360141 1
0.186714745440092 1
0.00533221623453904 1
-0.00171516415138903 1
0.680208710196112 1
-0.315764507379144 1
-0.193616151073146 1
-0.270487515515025 1
0.022850953288026 1
-0.156778205751895 1
-0.45020668805635 1
0.402909021643372 1
-0.185225998895992 1
-0.0812992727810995 1
0.426116951647522 1
0.29752655336279 0
-0.625981969452156 1
0.480198739372762 1
-0.3369424070179 1
0.0500942084771272 1
-0.497607757108693 1
-0.323565278549 1
-0.219788001096502 1
-0.0426940877021703 1
0.270213899335131 1
0.587064532666995 0
0.032023279852619 1
-0.109156517484041 1
0.428276240672128 0
0.189451442475258 1
-0.347417388645443 1
0.182769757445036 1
-0.275768730865597 1
0.0390814013947554 1
-0.190553248237704 1
-0.29543221886076 1
0.090553670098894 1
0.013641065900037 1
0.168489875880464 1
-0.81530518408771 0
-0.510386696808562 1
-0.266191251621817 1
0.176348005747212 1
0.210483195460408 1
-0.115510166066548 1
0.00550083570630608 1
-0.339886653791878 1
-0.022067532625061 1
0.278600195897141 1
-0.0917179036526329 1
0.0207948427147957 1
0.168601159581738 1
-0.253066853207987 1
0.0938176242493434 1
0.193233015561157 1
0.0677545994143196 1
0.75143356442889 0
-0.409657771854601 1
0.318447897284393 1
0.339286730013602 1
0.19979845695792 1
0.397327001872405 1
0.381636118432942 1
-0.0275465051373022 1
-0.249779600636618 1
0.486321883764134 1
-0.0809464973779168 1
0.12018826859452 1
0.0139635781320181 1
0.381449676100391 1
-0.0306272738865582 1
-0.340838959399174 1
-0.452576847091085 1
0.00588237139128608 1
-0.550415020732781 1
-0.0504547281051827 1
-0.274608456814193 1
-0.33893403543982 1
-0.249548784170689 1
-0.112376163053678 1
-0.361895019972164 1
0.281846314538435 1
0.281552608002282 1
0.0620394575635988 1
0.455955834882095 1
0.0214393071593735 1
0.0126508246917125 1
0.0539129884039755 1
-0.358076096091087 1
-0.266575010935421 1
-0.0175317946584699 1
0.147233642012972 1
-0.0290957507285808 1
0.349481067143399 1
-0.115631937192568 1
-0.0423971492627648 1
-0.100122861504935 1
-0.156488947547126 1
-0.152537621936728 1
-0.211357707959209 1
0.0994718093914905 1
0.148485188888992 1
-0.0181569919821172 1
0.317268929951486 1
-0.685859071931978 0
-0.225727855879502 1
0.291774961444063 1
0.295383972455292 1
-0.328287199521779 1
0.413328102556444 1
-0.7968691806521 0
-0.382311343016697 1
0.298374666984438 1
-0.246774400322131 1
-0.415152267947124 1
0.015967003717298 1
0.105979889251718 1
0.197321338570802 1
-0.240714055015923 1
0.359492512992829 0
0.58762780097174 0
0.00597773469633424 1
-0.236153197751838 1
-0.109295565010857 1
0.211088641362473 1
-0.121310795443327 1
0.0589464119009687 1
-0.421171998785044 1
-0.163731743612955 1
0.658993076405999 0
-0.0872238025167052 1
-0.247275270443654 1
-0.344703165817629 1
0.580714538088351 1
-0.606779268153568 1
-0.176907800961104 1
0.0533426087438219 1
-0.434080377671872 1
-0.436662671843658 1
0.518720687016567 1
0.216164513999411 1
0.650329168930408 0
-0.378436206670196 1
0.234800813352854 1
0.02791048841134 1
0.0447445538186795 1
0.679921445931215 1
0.220468181134426 1
-0.267540299779462 1
0.351199611202799 1
0.371849583387313 1
0.230250551306544 1
-0.147619046840183 1
-0.240061055346327 1
0.0357528714790637 1
-0.407170852103207 1
0.0763411874991391 1
-0.335338073732227 1
-0.0454915329871138 1
-0.235667474291148 1
0.210782118467981 1
0.100934953617085 1
-0.272843125971298 1
0.211245983495976 1
0.261723078360441 1
-0.485771438427152 0
0.20684746370781 1
0.329754152816893 1
-0.30031871668278 1
-0.125975576402539 1
-0.463537607801619 1
-0.0620480069277923 1
0.0610753288303453 1
0.332153079089769 1
-0.346341099365454 1
0.375492966165172 1
-0.0072326086076901 1
-0.288176659669128 1
-1.04345093120122 0
0.0173185816763178 1
-0.19244471166556 1
-0.569728784755028 0
-0.22039234465705 1
-0.130086382908888 1
0.266614016473488 1
-0.648046936136939 1
-0.477994684323355 1
-0.182667435195427 1
0.0367449235721622 1
-0.0558024891742848 1
0.166213152993858 1
-0.156342015573268 1
0.735133072241691 1
0.399538449255594 0
-0.131464047338788 1
0.0979635934751486 1
0.0463053400205585 1
-0.285174978662961 1
0.148123890724574 1
0.255150406522346 1
0.368820207222905 1
0.490391621111139 1
0.219137075555459 1
0.310717981903473 1
0.52966067949895 0
-0.0366937649978863 1
-0.291639930736754 1
-0.382811737824661 1
0.566068046768992 1
0.00369474542261773 1
0.0307868710390733 1
0.353978644733618 1
0.2824411982878 1
0.104535536604475 1
-0.285597738390201 1
-0.286071379232736 1
0.62903561113164 1
0.161079029824329 1
-0.156136294538961 1
-0.00936980723896525 1
0.0989324938472948 1
0.1777560908807 1
-0.124336102345641 1
0.19517670167528 1
0.0272705760257395 1
0.565919778273986 1
-0.392923340673326 1
0.117753275551668 1
0.125297974663606 1
-0.0394479262049264 1
-0.232760710076277 1
0.0430970574143758 1
0.377274135429998 1
-0.208561843453802 1
0.0442672849757859 1
-0.225692389335598 1
0.485590630807225 1
0.471310159296433 0
0.064600642792829 1
-0.480775954085967 1
0.0794689279875412 1
-0.346538074939572 1
-0.642912862235857 1
-0.0800424024593385 1
0.0324713066298919 1
0.519353263210578 1
-0.206113065675486 1
-0.24413262945222 1
0.24116399163151 1
0.117569591001449 1
-0.119426677679816 1
0.0530023984583422 1
-0.14880375977163 1
-0.64649455115507 1
-0.471793342453786 1
-0.256868314795423 1
-0.138637649568431 1
-0.0120830151939875 1
-0.4378671787907 0
0.361364398932197 1
-0.0667955365815248 1
-0.237210295259314 1
0.61566452237627 0
-0.478750871241728 0
0.320379027324951 1
-0.111663062989338 1
-0.049996302364053 1
-0.566640202264457 1
-0.548981058156632 0
0.617945996626672 0
-0.260774640373537 1
-0.212082702389435 1
-0.00900659999126396 1
0.11152346157258 1
-0.119045511892583 1
0.0306667773232248 1
-1.0874136762205 0
-0.277171990615074 1
-0.674173507888791 0
0.111180510833553 1
-0.0305274056126872 1
-0.269679926021085 1
-0.389576481050228 1
-0.244560161469812 1
0.269890989371907 1
0.0105321606179656 1
-0.00060727227187983 1
-0.378389929447912 1
0.274567313733917 1
0.311104822107332 1
0.0860026787142233 1
-0.198799493796167 1
-0.57513934852264 0
-0.0170436193766419 1
-0.111297924839295 1
0.0395274079865841 1
0.0478634497626232 1
0.204401077575729 1
-0.147601133885422 1
0.3287495150892 1
0.506572737627259 1
-0.372043526957285 1
-0.364215067664714 1
0.0335882519879963 1
-0.421071196952096 1
-0.166346243833971 1
0.565890425154722 0
0.132070999393743 1
-0.336397420270834 1
-0.336857251153246 1
0.524636713965525 1
0.427642773032796 0
0.696167745168194 0
-0.00868265912041918 1
0.325848782736103 1
-0.51351301163589 1
0.32059996180104 1
0.347737706708412 1
0.382958388896447 1
0.268537068514389 1
0.106525304396328 1
0.115638502600543 1
0.186002703981061 1
-0.50772492123587 1
-0.530860592176261 1
0.523608068427602 0
-0.209036134889595 1
-0.376736745530458 1
0.481462459918112 0
-0.0582476267887644 1
0.416166511709207 1
0.154956206973137 1
0.220724645285656 1
0.406528673693363 1
0.634108357477859 0
-0.140433930735062 1
-0.161610370100512 1
0.00837256235204746 1
0.684421379537564 0
0.422055167884354 0
0.341298632594982 1
-0.416829525708286 1
-0.389221725768947 0
0.20904065022194 1
0.369714513140248 1
0.0533024780548979 1
-0.140536287809138 1
0.145447156812857 1
-0.0373294182094065 1
0.158990916426222 1
-0.390731482346299 1
0.495040325603661 0
-0.107899907005032 1
0.0944493508788622 1
0.248550513051786 1
0.515627077508394 1
0.59191728647186 0
0.3825022807767 1
0.34813864760705 0
-0.286260633604952 1
-0.104175466129917 1
-0.280572718684165 1
0.170214066991255 1
0.136277006302668 1
-0.341343087545773 1
0.195412127271609 1
0.181423224476533 1
-0.36653226633928 1
0.327157331155441 1
0.197564240960221 1
-0.254977713259587 1
0.0222644685025621 1
0.377511233373085 1
-0.190809506355218 1
-0.123568229956384 1
0.220817674045106 1
0.197522894153911 1
-0.00954866726932711 1
-0.0077540741282017 1
0.396712294283767 1
-0.111436916664432 1
6.61225566797596e-05 1
-0.0585355672888852 1
-0.32712607857316 1
0.411771840592623 0
-0.199056145791678 1
-0.184951783574464 1
-0.284835579389428 1
0.0680103397233656 1
0.722483037072821 0
0.282822016194394 1
-0.764006341020689 0
-0.210243809343488 1
0.444441997016453 1
0.230141947790618 1
0.605782589275669 1
0.15578612456383 1
0.0944488621319081 1
0.037375159878867 1
0.282226803217874 1
0.293555516917407 1
-0.298654274248826 1
0.0448620960829292 1
0.204318363099616 1
0.150805701212919 1
0.169907355306648 1
-0.195268231607275 1
0.371336301207282 1
0.277167306239221 1
0.359440738248124 1
-0.470366124840723 1
-0.473657145310921 0
-0.505259445099394 1
0.108756039777192 1
-0.386375730029815 1
-0.264542518893587 1
-0.070701163128927 1
0.561777409366595 0
0.385719991113117 1
-0.140434765627819 1
0.30285044151112 1
0.257782978734542 1
0.579882008008288 0
0.0308775515624434 1
-0.0571355611542813 1
-0.0120401523094139 1
-0.255675575445834 1
-0.566003154952787 1
0.0918330864228017 1
-0.37246851194532 1
-0.0408907731915411 1
0.301411594924338 1
-0.253428668326731 1
-0.101219958526221 1
-0.14738246400762 1
0.256287188676308 1
-0.44068319586787 1
0.24233851488589 1
-0.333033037488139 1
-0.507749842209535 1
-0.245177331303832 1
-0.0596473760516884 1
-0.388014963793619 1
0.0198082527527165 1
0.456785463324011 1
-0.0247517803436852 1
-0.609987260908743 1
-0.459703710661396 0
-0.0994102369449072 1
-0.423208909411841 0
0.209576210142693 1
0.0168333706168456 1
-0.440069535717061 1
-0.0734801588716537 1
0.129097724087376 1
-0.197254074603016 1
-0.523960962265876 1
-0.323550079848007 1
-0.287929689371832 1
0.3584066192817 1
-0.529422643801439 1
0.323013964938053 1
0.249703774319405 1
-0.396482055522178 1
-0.310877551314665 1
-0.0843448658185298 1
0.188820225557867 1
0.314073381324422 1
-0.546461614472183 1
0.691081635811249 1
-0.336205532489691 1
0.0702417980823657 1
0.226486615408968 1
0.618741933785869 1
-0.14298247471417 1
-0.245517015010933 1
-0.239844327243547 1
-0.0102366293032402 1
0.207902500649255 1
-0.469872832298801 0
-0.319362715952764 1
-0.558873928939043 1
-0.423234848554889 1
-0.400769037133121 1
-0.207639694896956 1
-0.23162062113974 1
0.252877933475428 1
0.155549159803179 1
-0.279345570650078 1
-0.20466465851284 1
0.0236353949994128 1
0.424518491533594 1
0.106475128301904 1
-0.230284650922209 1
-0.326139449499949 1
0.0767652738263696 1
-0.047845141616882 1
0.0568129489031071 1
0.00202510615374829 1
-0.472888566110478 1
0.393127998895034 1
-0.0938423969643341 1
-0.232979505928065 1
0.109850431957268 1
0.210125618106116 1
-0.162882943612729 1
-0.317204288279685 1
-0.0302080576204413 1
-0.139371687088517 1
-0.248342924822448 1
0.122539230308965 1
-0.77712862647037 0
0.101239349857656 1
0.273826270194282 1
0.175373294393997 1
0.0863182724557702 1
0.711894716917399 0
0.103280879136059 1
0.0486674752682415 1
-0.171468712571083 1
0.10470755677258 1
0.130718602428014 1
0.448838034825605 1
-0.0236441260997611 1
-0.31987364411566 1
-0.530405187401411 1
0.18523020444135 1
-0.0714111486396046 1
-0.137785996250541 1
0.624770849710007 0
-0.222267447492643 1
-0.0648864505441014 1
-0.391760329566862 1
0.286689641069344 1
-0.358148037173394 1
-0.129564630384004 1
0.317044579071989 1
-0.274046937957859 1
-0.137448007061396 1
0.165796203411637 1
-0.0836684199996061 1
0.405752008259393 0
-0.618730463220036 0
0.506355957766844 0
-0.0413645706614951 1
0.08178769964949 1
-0.313337546081974 1
0.0150887235579589 1
0.382367411763255 1
0.246505240614752 1
0.131069399554169 1
-0.131665605074507 1
-0.0333846599595724 1
-0.339201532066491 1
-0.88191368735196 0
-0.0804604901616542 1
0.167020180767174 1
0.563407558860381 1
-0.381128256822332 1
-0.197066842033446 1
-0.298155406564361 1
-0.105559138655626 1
-0.0420747089128911 1
0.0638691297641183 1
-0.125834977906836 1
0.0213901222922234 1
-0.20555853606125 1
-0.325422305253659 0
0.113018345256935 1
-0.237459503271397 1
0.371720762790355 1
-0.447261645291935 0
-0.302963554097706 1
-0.2429493064662 1
0.79466794932459 0
0.39828458652646 0
0.146797329687771 1
0.0217398105825258 1
0.150784714878722 1
-0.0957969707830951 1
0.0816347548551979 1
0.618393556627578 1
0.581165073225206 1
0.369105936014738 1
-0.130083350283216 1
-0.54245440604826 0
0.342038192706258 1
0.52818423213768 1
0.11430448331475 1
-0.0271668569424418 1
0.277571655396334 1
-0.0141352299841015 1
-0.528023377600895 1
0.251242357781539 1
-0.112006168121675 1
-0.128881326672208 1
-0.0241038732204048 1
-0.272591242183912 1
0.00743599622968385 1
-0.077522654395375 1
-0.202736185271357 1
-0.743521355598577 0
0.100543287795747 1
-0.0628946639687731 1
-0.054138163986624 1
0.0903842283765814 1
0.17373458736429 1
0.157525033740335 1
0.20862620673059 1
0.337136837653737 1
0.00548394529126439 1
0.06428423285503 1
-0.789144114638557 0
0.434035913251422 1
0.210220153880619 1
-0.413656967680319 0
-0.252016049717695 1
0.426885778787331 1
0.0141692150548541 1
0.110920847624944 1
0.997774416881493 0
-0.16764661707629 1
0.130193741792948 1
-0.36580336555984 1
0.446933565936358 1
-0.138127211678735 1
0.0249998464200107 1
0.0983906801782106 1
-0.181477966239363 1
0.337739088782547 1
0.187312767925039 1
0.164168458390114 1
-0.039429161947865 1
0.008075255200734 1
-0.0369722721836604 1
-0.0295020405683578 1
0.0260998275901016 1
-0.293117444137188 1
0.0827255734419549 1
-0.128907247027803 1
-0.486438796209252 1
0.172144900277071 1
0.119453128069199 1
0.432010354167259 0
0.0838222187444486 1
0.107254276884202 1
0.089875618627231 1
-0.0927165559172691 1
0.295330852062567 1
-0.159774719992906 1
0.192038030022545 1
-0.237757423105004 1
0.428630192709147 1
-0.0218517502330779 1
-0.0559232641229133 1
0.126437907090788 1
0.131358488428458 1
-0.151360130916934 1
0.0508386669050002 1
-0.00217875066043764 1
0.0461944214140227 1
-0.653069724727067 0
0.322723977909891 1
-0.112196811909156 1
0.534146513630918 1
-0.413457101054286 1
-0.271811787533184 1
0.267912747681255 1
0.199483965087071 1
0.361869091888757 1
0.200392577008267 1
0.2276039194524 1
0.61468854811234 0
0.158651585647994 1
0.229851489381687 1
-0.197368819381861 1
0.0423322719823633 1
-0.132970266664335 1
0.0670728712143944 1
0.350759485239635 1
-0.700987538559487 0
-0.340439584128719 1
-0.361321480530383 1
-0.0306689316623182 1
-0.0646947496469563 1
0.0362064620823065 1
-0.168149097759695 1
0.0867069701580898 1
-0.411525568584584 1
-0.524873034803065 1
-0.251198888795267 1
-0.400800966404012 1
-1.03772001259245 0
0.111075033582529 1
0.118685544012567 1
0.0347909752439563 1
-0.053240499372685 1
0.102193255120767 1
0.124271489007986 1
0.803683909988957 0
0.152107468822662 1
-0.363126881381239 1
0.290833715631145 1
-0.336752500456636 1
0.0594391210822593 1
0.249283292541133 1
-0.628537476363169 1
-0.191081831010015 1
0.253728057959692 1
-0.085092893810777 1
0.133292438703926 1
0.0221651780171303 1
-0.32476086008568 1
-0.448255537777808 0
0.255578872371215 1
-0.065934903835539 1
-0.122456734202668 1
-0.413412629130203 1
0.20409236309207 1
-0.221342905314545 1
-0.386225914803227 1
-0.509189292276038 1
0.30637862861724 1
-0.185659732800981 1
-0.365590828782988 1
-0.450321658481664 1
-0.181547377447526 1
-0.194017038836612 1
0.293460968040083 1
0.263880857299195 1
0.0164352311158056 1
-0.596945970526104 1
-0.238724315999263 1
-0.382827059952697 1
0.109695090155025 1
0.042292999897753 1
0.0416275212159578 1
0.0189255297057603 1
-0.166601478699458 1
0.148735168883388 1
0.413908061027076 1
0.169941542043265 1
0.0805608340052963 1
-0.190714514169804 1
-0.0931959118640004 1
-0.0353375619276317 1
-0.0635543926995694 1
0.311740637012684 1
0.213956753665616 1
-0.279282137337034 1
-0.747271241759057 0
-0.0189650016188534 1
0.207006208361877 1
0.203063166923468 1
-0.341953761614808 1
0.320712536391177 1
0.193653747325529 1
0.205407920002639 1
-0.439218367837071 1
0.249081160110298 1
0.0170239078282182 1
0.34699772190636 1
0.0024305198257281 1
-0.522148037983148 1
0.498050639775768 1
-0.176555298791302 1
-0.320007608965995 1
0.0304449756663564 1
0.331356372789734 1
0.334769917935362 1
0.209792029181839 1
0.126829102089051 1
0.231441958492561 1
-0.0466340124836819 1
-0.585920448007409 0
-0.154458586849813 1
-0.652358120272469 0
-0.0163496067200254 1
-0.327326332421004 1
-0.124717141036786 1
-0.0760852819594492 1
-0.346320652167117 1
-0.126490963041787 1
-0.098583128332166 1
-0.0405609098582189 1
-0.467559613398281 1
-0.297040879285337 1
-0.00961458267883047 1
0.803344146947745 1
0.19165209639715 1
0.223486393373418 1
0.172095852074218 1
-0.144745102152251 1
-0.0206632532112024 1
0.226117288654558 1
0.320937018589272 1
0.542401876787389 1
-0.0646817798469879 1
0.485739722897136 1
0.0383720301201739 1
0.0715984033653491 1
0.0879832098340606 1
0.129508309814857 1
-0.60566436782988 1
-0.305488481089572 1
0.096139887132126 1
-0.327372263394485 1
0.200479132291181 1
-0.47044935301419 1
0.283143560861256 1
0.6556227639974 0
0.201999366771121 1
0.17694181431775 1
0.149749456403792 1
-0.120970027935906 1
0.221738255275252 1
-0.0448081338405854 1
-0.0775194275808642 1
0.255672414326892 1
-0.150318443234697 1
-0.239573890571041 1
-0.175016289775413 1
-0.0693669559384606 1
-0.0587936961663138 1
0.43037307369391 1
0.137002248700326 1
0.209626758749344 1
0.122471840724522 1
-0.403858938475169 1
0.547647601524457 1
-0.23977880130821 1
0.150868859135491 1
-0.126529910171717 1
-0.096111014376204 1
0.43567805335047 0
0.0483500533218367 1
-0.120164294517189 1
-0.0550217666788871 1
0.351666106779138 1
0.0352392171733544 1
0.270145754532721 1
-0.097437200647464 1
-0.199020827849207 1
-0.121211019337919 1
0.00958903646998832 1
0.0522756839582683 1
0.295084421003324 1
0.141526108823709 1
0.501149818193873 1
-0.489738429277311 1
-0.0670428739692604 1
0.115333425752843 1
0.267685203219212 1
-0.638286294351566 1
-0.758067396057147 0
-0.217583047059433 1
0.423448921823223 1
-1.00926442236476 0
0.169585159848355 1
0.445823456005657 1
-0.128817490879669 1
-0.270831375279343 1
0.123019621159062 1
0.057187987480833 1
-0.29365806845652 1
-0.291620354546205 1
-0.205575643427926 1
0.0716848599907707 1
-0.253335746740704 1
-0.311764188363205 1
-0.613838690776769 0
-0.591447348987415 1
0.444591702087864 0
0.399582500255209 1
0.0862514804137484 1
-0.183118331773193 1
-0.0327874779535949 1
0.200734962228262 1
-0.60290367671826 0
-0.117892536972871 1
0.510172391027723 1
-0.866164418613161 0
0.408134289237737 1
0.619877301907811 1
0.36829853349192 1
0.58208336204991 1
-0.221521725965771 1
0.0221425102804884 1
-0.43282773294412 1
0.295599214050785 1
0.394279047856352 1
-0.302253366821505 1
0.100652682677433 1
-0.204693476864005 1
0.236565512295545 1
0.0464390196775669 1
-0.120518396869177 1
0.572602278609751 0
0.415271406232199 1
0.059952003327965 1
-0.0227812203256329 1
-0.226304441178418 1
-0.274960236525868 1
-0.122587826854301 1
-0.933647986024359 0
-0.347501203192091 1
-0.00857224089976123 1
0.131588696755063 1
-0.628325493508144 1
-0.0205371877283589 1
0.113212940173684 1
0.111956158519564 1
-0.665076558931602 0
0.46766129104486 1
-0.233318713957171 1
0.148302879253952 1
-0.688067348791626 0
-0.49035108119711 0
0.129894769265427 1
0.246980230619472 1
-0.085992068092508 1
0.231659104386379 1
-0.223530924045939 1
-0.538489796411099 1
-0.317129892289944 1
-0.322198208538567 1
-0.144926793972613 1
0.0868818934195123 1
-0.0103276852008493 1
0.158934472990971 1
-0.296965655127218 1
0.0745539714864416 1
-0.0608528156538479 1
0.0695968303047293 1
0.102930213207656 1
0.448849662703972 1
0.082314456118868 1
0.241642773948501 1
0.0180488443425666 1
-0.430351879887084 1
0.480776896439591 0
0.008085809515874 1
0.168097484577207 1
-0.692211688683259 1
0.209163853815206 1
0.517277898301111 1
-0.211373237788486 1
0.283903435136565 1
0.0990219521495973 1
-0.260968416284523 1
0.180252265438233 1
0.108791120383139 1
-0.115362647255615 1
-0.617252590529556 0
-0.654563916501246 1
0.213324467004073 1
0.290281405808934 1
-0.244445748307891 1
0.552301467448737 0
-0.115488825091309 1
-0.0864474647422179 1
-0.133662955767962 1
-0.327771173214791 1
-0.260078650647046 1
0.209364067006193 1
0.301863007946211 1
0.445384135922657 1
0.0866617356684242 1
0.302655004894727 1
-0.225545639951607 1
-0.0886235304714333 1
-0.147650116079021 1
0.233079079800178 1
-0.200325796795404 1
0.0150592032781109 1
0.0941943498985263 1
-0.338125672524813 1
-0.050229839059095 1
-0.612961403219338 0
-0.026774284742007 1
0.23087818818112 1
0.41472029218013 1
0.144914945918976 1
0.36744874243541 1
0.274417553871962 1
0.332631381074117 1
-0.457334760580536 0
-0.346174331937833 1
0.0423569605511929 1
0.446789029080448 1
-0.0483687260289937 1
-0.12630098714411 1
0.249247613806674 1
-0.121441092624443 1
-0.211142498911462 1
-0.15637360138195 1
1.23669094153068 0
0.113083447338164 1
0.367588240213625 1
0.281661361346262 1
0.207895903862486 1
0.18884818175976 1
-0.312043276120274 1
0.118895345094155 1
-0.612270007730401 0
0.320277533434548 1
0.418250335059932 1
-0.0972285573834382 1
0.0626364907211355 1
0.0559688187206659 1
0.121292631611755 1
0.247085298693568 1
0.548635888280618 0
0.315825556833503 1
0.0719998938381541 1
-0.294663032458555 1
-0.044114649156301 1
0.259320132257993 1
0.0525797233793343 1
-0.230822726076781 1
-0.116489329376803 1
0.111730097970918 1
-0.0785109515397421 1
-0.358983042747698 1
0.201451279718696 1
-0.154232402857637 1
-0.596980277396901 0
-0.288755786560883 1
-0.125034547577996 1
-0.513945964522561 1
0.224587993306179 1
0.369827141608647 1
-0.365422620761445 1
-0.0319467489121086 1
0.359181040283967 1
0.0324120528378371 1
0.398380334025332 0
0.125366863096124 1
0.410802787655695 0
-0.218112761491989 1
-0.136823150627293 1
0.61743851115463 1
-0.315536948428301 1
-0.174594206572674 1
-0.321994138447805 1
0.0533534481119141 1
0.659220721043092 1
-0.158914227556257 1
0.187898957487599 1
0.296998307272808 1
-0.590321574694248 0
0.0422230311327613 1
-0.185861513297306 1
0.197511619085643 1
0.0727952895299718 1
0.369149742823792 0
-0.547479851886236 1
-0.43638162381024 1
0.483724390487872 0
0.402842262940489 1
-0.755100553238495 0
0.511908346802621 0
-0.254547350187382 1
0.1045267077877 1
0.30475872588993 1
0.250655931462448 1
-0.529177080576604 1
-0.0126970403539961 1
-0.201830547193025 1
0.571364423321257 1
-0.306038462955582 1
-0.142197263281747 1
0.0505246732964589 1
-0.35692392963398 1
0.135797160992339 1
0.449402037576884 1
-0.508878947433626 1
-0.236898535830951 1
-0.186063228347491 1
0.319593801000633 1
0.446375417202858 1
-0.158402999445002 1
0.210416541295608 1
-0.0765974089565968 1
-0.100303729685702 1
0.274928611272037 1
0.188975581256867 1
0.077598493424507 1
0.313949226231614 1
-0.234309626166889 1
-0.180090456634823 1
0.549271782322878 1
-0.515582562980767 1
-0.644155170059554 0
-0.352491029931755 1
-0.595886175758508 0
0.0158483251421855 1
0.412959372554425 1
0.158459596519595 1
-0.212736703153878 1
-0.612216898379105 1
-0.731742213808405 0
0.535258325436864 1
-0.291773911675956 1
-0.310600029894451 1
0.0736905234573099 1
0.231896637336351 1
0.252502662987555 1
0.465763844927574 0
0.162506333686977 1
-0.190611286197297 1
-0.127660354919623 1
0.0205044830507328 1
0.00594229386800457 1
0.152670712084658 1
0.301957305211368 1
-0.516951133122665 1
0.401127693475328 1
-0.368407281468511 1
-0.425395793964505 1
0.285533049063352 1
-0.232973663332863 1
-0.00112013538653412 1
0.592638568968492 0
-0.202747811114952 1
0.0402140910203184 1
0.274475522837097 1
0.662359680377 0
0.0991759476560153 1
-0.390428737617012 1
-0.411293179456565 1
0.0982330622255785 1
0.155059140580024 1
-0.407736170104745 1
-0.0901629924487218 1
-0.427514939869714 1
-0.291150638133912 1
0.519710541104551 1
0.229048657866438 1
0.0280161392484992 1
0.24336627084831 1
0.00727768364830063 1
0.903338885409242 0
-0.683240621590776 0
0.0537109707768816 1
-0.120810912309674 1
-0.410109632718396 1
-0.177140168035751 1
0.223917079238303 1
-0.109189180077243 1
0.0374101294965883 1
-0.258813408389603 1
1.13149807553056 0
0.155054014686305 1
0.0200641789960131 1
0.129771833440347 1
-0.23886957179967 1
0.046084772897756 1
0.059522525543609 1
0.383021422866645 1
0.0492371413067884 1
0.13899363148394 1
0.729996973820581 0
-0.321090790487321 1
-0.227650741441898 1
-0.0873133593317667 1
-0.231701983450876 1
-0.423892727356287 1
-0.311919763171929 1
-0.413840945431056 1
0.172420101684823 1
-0.00542119638428665 1
0.359691210990659 1
-0.155073395745032 1
-0.428817169151035 1
0.582501598626264 1
-0.0593542264534796 1
-0.112818617380578 1
-0.283373787852137 1
-0.30605249073318 1
-0.262935511194743 1
-0.0287651822239248 1
-0.323023525524012 1
-0.161955997412582 1
0.255695927293176 1
0.0847017662269504 1
0.298791607631177 1
-0.117526067840754 1
0.4211666402952 1
0.0462145460718213 1
0.247123983812617 1
0.385434449789719 1
-0.44373961047775 1
-0.0653925157201317 1
0.592396040840354 1
-0.0684749103943785 1
-0.454056393429366 1
0.327117806142682 1
0.245677170996199 1
0.348598393204235 1
-0.741744693605826 0
-0.228780947821279 1
-0.154252645269681 1
-0.0479780551395669 1
0.649363876276918 1
0.471659008446889 1
0.195903674481522 1
-0.447590373912154 1
-0.65662277834302 0
0.146158564805781 1
0.131245712467948 1
0.249330534249108 1
0.362970890607772 1
0.236076054695313 1
0.48982035509656 1
-0.385581772380863 1
0.170911248735184 1
-0.2679908459585 1
-0.66069372228794 0
0.516575920906857 0
0.117228035929398 1
-0.00618227610340052 1
0.194377385801687 1
0.0458158932623711 1
-0.384517257164965 1
0.344736862298417 1
0.36816378726184 0
0.319850708614443 1
0.186037528645864 1
-0.174108023407285 1
0.679249554048543 1
-0.240446963269514 1
0.131365003402651 1
-0.408916131857347 1
-0.243076433241816 1
0.440388079577872 1
0.126219591934131 1
0.170256042834893 1
-0.127580892005661 1
-0.0488424985811167 1
0.293276981348004 1
0.00693342893848579 1
0.0722568780100342 1
-0.401732454469413 1
0.405517567326656 1
-0.288507656288415 1
0.43687566062025 1
0.176108374268682 1
0.171540899907017 1
-0.0426937721414015 1
0.356573342746002 0
-0.355803301052544 1
0.042993494171677 1
0.424534361025807 1
0.336810230905265 1
-0.141393738425153 1
0.150152199651046 1
0.534353306576682 0
-0.371348556013153 1
-0.320673097673769 1
0.466987696934446 0
0.58895288291938 0
0.136935717111492 1
-0.486012177364301 1
0.229393099103253 1
-0.668977284443031 1
0.529667359452464 1
0.0211282633153229 1
-0.700145205735788 0
0.214692547649149 1
-0.365004540705657 1
0.100457713037461 1
-0.290364245840834 1
0.344620067113691 1
-0.027172895965252 1
0.169803058557458 1
0.544703620908595 1
-0.192264448537129 1
-0.107318171814537 1
0.0062351963715192 1
-0.162097053557662 1
0.541563170990603 0
-0.00735366784363835 1
0.291944717776643 1
0.213926111926464 1
0.308521764481601 1
-0.12272990523874 1
0.238529312878695 1
-0.00539928941937787 1
0.38584477135823 1
-0.239520856225177 1
0.512776288753922 0
-0.1905535089301 1
0.217192700254068 1
-0.166769986152525 1
0.541921616535431 0
0.263872249989635 1
-0.367886368268127 1
0.286841464001312 1
0.298631154854043 1
-0.00347196938311484 1
-0.145959748410978 1
0.179885678870516 1
0.21455162521832 1
-0.236989176389507 1
0.782854293271975 1
0.286399443955459 1
-0.506328804639079 0
0.164257664010278 1
-0.110042143866355 1
0.0258285884591785 1
0.350923842855093 1
-0.259676182722261 1
0.430560409694967 1
0.291836832443116 1
-0.891439147415011 0
-0.370999926023746 1
-0.527647203758939 0
-0.714615033269819 0
0.0655892856398124 1
0.0852535160740698 1
0.838576132113407 0
0.379911567307763 1
0.139205511499281 1
-0.108669162479522 1
0.435201254817607 1
-0.0891855237506594 1
-0.237341373068367 1
-0.119021100288148 1
-0.105511029301676 1
0.155683332839536 1
-0.71770776345274 0
0.0445368214960371 1
-0.0975429052242238 1
-0.324784701987086 1
0.415408189949361 1
-0.179015679356268 1
-0.275168756086102 1
-0.423227951226804 0
0.101951361470062 1
-0.459647901563794 1
0.30058578388219 1
0.162242064788591 1
0.120427841591858 1
-0.142186852572235 1
-0.0562017274744196 1
-0.0416296291349635 1
-0.241678139916948 1
-0.397441854192483 1
0.279903188247626 1
-0.0161299911947832 1
-0.120618611270229 1
0.0394320784316228 1
0.252828816022685 1
0.161652393387087 1
0.454859594013529 1
0.0302156707727029 1
0.199208307276875 1
-0.217299119128055 1
0.157122798466692 1
-0.314506072849172 1
-0.134465363503495 1
0.0324042698018194 1
-0.277362675988068 1
0.320426848450269 1
0.177480214207324 1
-0.189525738974325 1
0.0457523408165796 1
-0.129853051902226 1
0.125594501581338 1
0.551675448954234 1
0.168257330826732 1
0.364025551836293 1
0.167833307074421 1
-0.0595732839582605 1
0.134712168844483 1
0.509332838264911 1
0.327917254195199 1
-0.666136404915035 1
0.124453516912638 1
0.240351322993517 1
-0.0180506577039975 1
-0.529650306687105 0
0.166053824330855 1
0.0282069299326813 1
-0.330036167656576 1
0.30023411871104 1
-0.508108424426249 0
-0.380899783401564 1
-0.0791434045779791 1
-0.127243090274873 1
-0.235760967541176 1
-0.0248666912412597 1
-0.26065197832893 1
0.517582116687335 1
0.22585272598875 1
0.340491270810445 1
-0.960222589728591 0
0.0754391564603821 1
0.321393691593899 1
-0.241911182714665 1
0.183501314307977 1
-0.0388931729231608 1
-0.522764249755911 0
-0.179369853338704 1
-0.0302874448093646 1
0.556604712276894 1
0.245300040447847 1
0.249519867826027 1
-0.646868427793826 0
-0.0836513996899262 1
-0.211613887218281 1
-0.0942594485842051 1
0.493061124219208 1
0.0261044478081357 1
0.609895116416326 1
-0.698178851395085 0
0.645040403901947 0
-0.221729389951381 1
-0.418923910751199 1
0.12062521725521 1
0.128231899805934 1
0.155833726903299 1
-0.0301560223034956 1
-0.169399409206063 1
-0.0460114481518782 1
0.21174048220997 1
0.0392774542686469 1
0.0415706175104164 1
0.520928515234791 1
-0.224538579719708 1
0.284734387014805 1
0.405918951630495 1
0.269014794266713 1
-0.170378425749006 1
-0.0522493762678368 1
-0.585559869331446 1
0.504651514099586 0
-0.181066610090003 1
-0.296595557851746 1
0.119363208098296 1
-0.220562818694196 1
-0.24527033042058 1
0.104713667426127 1
0.221499469057569 1
-0.0527582445504297 1
-0.258139091742131 1
-1.24061306704895 0
0.224588012747461 1
0.0718540863847873 1
-0.224792254591049 1
-0.241070509559769 1
-0.0976574748301785 1
-0.00053247206308582 1
0.817997255158756 0
-0.365262557039378 0
1.6316477858503 0
-0.209218177724616 1
0.548385677884907 0
-0.159179617423956 1
0.0276770761960888 1
0.135936673295162 1
-0.103001977441567 1
-0.214167393609565 1
-0.0788873841422609 1
-0.622423696815024 1
0.340239235829119 0
0.283662770799753 1
0.315162505467045 1
-0.246767811490119 1
-0.0863250110561246 1
-0.354933736737167 1
-0.560228208753453 0
0.223742432631311 1
-1.35427582246685 0
0.125197045442892 1
0.0129511973753285 1
0.138573569459504 1
0.135869856657762 1
-0.467258694376576 1
0.449113006233246 1
0.0419798341255041 1
-0.854815471921034 1
0.602409758929743 0
-0.167706351048371 1
-0.00696997942329838 1
0.251592185130687 1
-0.0250583510809262 1
-0.146913253811273 1
0.650222572034458 0
-0.113222876300568 1
0.04902060968172 1
-0.0432035937073103 1
-0.467946191109886 1
0.769987751146235 1
-0.115223900109733 1
-0.131744594737916 1
0.309186693223385 1
0.00971403954723431 1
0.21402514614903 1
-0.372566966194979 1
0.638247081457343 0
-0.474896610906084 1
-0.542575197778824 1
-0.134463788316678 1
-0.131505827908791 1
0.295662879964349 1
0.0389320986029093 1
0.298097861934051 1
0.417710625833872 1
0.202373086944435 1
0.171080770445406 1
0.359810708834096 1
0.0569397030106102 1
-0.409442292995347 1
-0.166000960843334 1
0.408831061325353 1
0.129446181618131 1
-0.299485436167387 1
0.536878112162056 1
-0.622475365124568 0
-0.321454023184142 1
-0.486548372036679 0
0.233764989128465 1
-0.359026414075412 1
-0.0655820227732558 1
0.284712912607041 1
0.727779021857271 0
0.111636740941386 1
0.0528642012107161 1
-0.0813452196963343 1
0.485268375040241 0
0.121001724766912 1
0.0751494561902178 1
-0.529645298698021 1
-0.740644117978171 1
-0.0278251834635601 1
0.159970213185456 1
0.04831519440952 1
-0.341624121488712 1
0.0984010786396312 1
0.202332594892489 1
0.253253450759531 1
-0.0786528969703012 1
-0.366498405060253 1
0.121150690051825 1
0.825894821859425 0
-0.393590894810623 1
0.230360105831904 1
-0.426115093883406 1
0.335278954469784 1
-0.289274016410834 1
0.17008847403987 1
0.172075925639689 1
-0.325885626306695 1
-0.251554291807185 1
-0.0125659474545395 1
-0.0547820116657852 1
-0.186885108015695 1
-0.25466725046488 1
0.543648674769224 1
-0.0883021223074412 1
0.252805038267305 1
-0.199716907924641 1
0.133951128691192 1
-0.335358619843156 1
-0.18871543259607 1
0.268777671510499 1
-0.270908319852756 1
-0.00079959428691135 1
0.266870148926505 1
0.331666929408179 1
-0.0347997554812334 1
0.0817620213966081 1
-0.364840677914988 1
-0.700636661302433 0
-0.290108571425245 1
0.0623399025830941 1
0.541644806519504 1
0.0125778065831214 1
0.287339015169373 1
0.162791035036039 1
-0.328059730610189 1
-0.557741322311811 1
-0.0542260574148352 1
0.0816163557116003 1
-0.0562561273829783 1
-0.130359032817406 1
-0.245120400194748 1
0.235980268961197 1
-0.0984591378490056 1
-0.495989739291613 0
0.279299770737792 1
-0.336037182746067 1
-0.155801713931817 1
-0.480586152362291 0
-0.194096086653697 1
-0.533765700232103 1
0.0951945765836097 1
-0.568540209778333 0
0.250658237034258 1
0.351193403756561 1
0.104257991414849 1
-0.196716121274322 1
0.198905608787054 1
-0.39908560981534 1
0.337190095226329 1
0.107871289192979 1
-0.458926286179804 1
-0.280029480860079 1
-0.0333612538513602 1
0.17428453890202 1
-0.0536839130398383 1
-0.235954710255485 1
-0.382731257780842 1
0.409181316857279 1
0.144444182003053 1
-0.00486638982596897 1
-0.410775178501198 1
0.214631724595879 1
-0.609399497038575 0
-0.368103387179411 1
0.710999684653026 1
-0.148060419248616 1
0.218547244850921 1
-0.148987336654911 1
-0.34888163480856 1
-0.235458445567109 1
-0.345605762646069 1
0.350993336973344 1
-0.0934409998213346 1
0.082980826551958 1
0.319263526825401 1
0.218013972507082 1
-0.291348867201342 0
0.436840846095875 1
-0.548999402240417 1
0.0487334946912088 1
0.19485077846536 1
0.469307146217709 1
-0.0219512110227754 1
0.398501864813641 1
-0.183101040097048 1
-0.108147264496066 1
-0.73797774033304 0
-0.106316963747051 1
0.402786037659371 1
-0.236008167199831 1
0.0884199716216702 1
0.0707185190370685 1
-0.250251678104298 1
0.488036450667793 1
0.0728366739179182 1
-0.138715526340559 1
0.112518726222449 1
0.0578105038520074 1
0.337060045439921 1
-0.226190353026116 1
-0.668085612939169 0
0.364238444901673 1
0.0149183341777291 1
-0.68550159217065 0
-0.211921421864781 1
0.31392072649054 1
0.571391560220221 1
0.0723908472335299 1
0.798425031062837 0
-0.177520827259584 1
-0.59560684458262 1
0.466518313190704 1
0.160714676622909 1
0.00774503546927321 1
0.0700620150414956 1
0.068641411461316 1
-0.593358869091434 1
-0.0108651609526042 1
0.0334761755171279 1
0.176143489224438 1
-0.0944100726456316 1
0.105440411708869 1
-0.196466932129697 1
0.645435348880763 1
0.084428607837027 1
0.215290103854991 1
-0.380756144697211 1
-0.572283574729278 0
0.0436944263257222 1
-0.075439543371954 1
0.700231162157809 1
0.0330646658777846 1
0.38878466694154 1
0.146244011794642 1
-0.494615891456197 1
0.109912240397414 1
-0.0739458223800317 1
0.404353015411681 1
-0.533078101077456 1
-0.32905956303517 1
-0.313320356898865 1
0.13526861524652 1
-0.274622678674112 1
-0.211031880297533 1
0.19174639444017 1
0.0121223151157711 1
0.572244279363977 0
0.468736924204647 1
-0.388697289087093 1
0.156495099599296 1
-0.151648572118553 1
-0.204133033383864 1
-0.313024423537527 1
-0.0531274462821819 1
0.211497102446926 1
0.279059990809864 1
-0.0969715639859052 1
-0.198230239617289 1
0.746725375042272 0
0.0138047781521485 1
-0.229499510157226 1
-0.351174628086974 1
0.33000843907757 1
0.0617538776566532 1
-0.208755471686668 1
-0.184447928220709 1
0.0808417508366457 1
0.296280593935594 1
-0.0197605900410286 1
0.150082047210586 1
-0.0934112984237108 1
-0.0513483424581667 1
0.332403310870938 1
-0.399778428402522 1
-0.551025298030043 0
0.388383992244615 1
0.283516101192402 1
-0.140083830207835 1
-0.041584040369617 1
-0.341478203962886 1
0.388962490951677 0
0.476815709360499 1
0.165537153745557 1
-0.511294527672521 0
-0.270738521208773 1
-0.155607851704926 1
0.102228434220678 1
0.626919895963355 0
0.290406387546406 1
0.483300339956641 1
0.317207748490415 0
-0.398446387831311 1
0.11421325356699 1
-0.139890819223326 1
-0.180381137343257 1
-0.132095934667147 1
0.237862047446041 1
0.562690355865108 0
-0.0675552416064793 1
0.260942970400102 1
-0.135019570277358 1
0.0362070621482089 1
0.0936511392714207 1
0.225233049581586 1
0.274280919278169 1
-0.0412175414466245 1
0.886965057205831 0
0.738529898094801 0
-0.452273573850583 1
0.302702140461685 1
0.468118075086922 0
0.133545274670384 1
-0.244909133872841 1
-0.323922831688477 1
0.17404033101636 1
0.110088033609456 1
-0.193591296691096 1
-0.032982413264513 1
0.0398143725397706 1
-0.181870409016847 1
-0.0496450658683571 1
0.0661691653581405 1
-0.00216431623179249 1
0.330222350036316 1
-0.607022024068236 1
0.658728449222035 1
-0.270482306293539 1
0.0986359374214894 1
0.720243620161464 0
-0.102748318331391 1
0.145677573391225 1
0.499283458625148 0
0.274967310544717 1
0.0025280726987397 1
-0.138937325740945 1
0.159434693722677 1
0.0800058099562289 1
0.090174494734898 1
-0.0137146245881306 1
-0.355492751401466 1
-0.205334190973915 1
-0.573095245975724 0
0.0171398690799232 1
0.126350483049679 1
0.37996442360318 1
0.106904053566851 1
0.157488130251131 1
-0.278982180172903 1
0.0725013848988639 1
-0.54058260526606 1
0.818937527170006 0
-0.112865396509527 1
-0.00714935042110533 1
0.301539684631463 1
0.404350922946525 1
-0.00167576742092842 1
0.105015051437278 1
0.292180399757347 1
0.0435621497210558 1
0.480126862824019 1
0.0448232518231656 1
-0.163501757855267 1
-0.270502805089826 1
0.467192884726071 1
-0.154410687472846 1
-0.403652612732531 1
-0.0164061044892481 1
-0.0539722807911502 1
-0.195261075626932 1
-0.189579392105611 1
-0.289057322151048 1
0.236892154679929 1
0.802187365939502 0
-0.119098858077288 1
-0.130253347607881 1
0.32457965457412 1
-0.201568662909059 1
0.308549724536652 1
-0.429935016672393 1
-0.239459906013217 1
-0.321563996511751 0
-0.534819367414757 1
0.0724385483747516 1
0.00565792144988009 1
0.0714936530640357 1
-0.283049812899926 1
0.222593996315678 1
0.094166160067812 1
0.00898151667651421 1
0.0245889042316795 1
0.200320239772431 1
0.132998935818168 1
-0.520964983107043 0
0.373785393403578 1
-0.0222298797298743 1
0.364016677322879 1
-0.642145130336913 0
0.409481091195106 1
0.238536152456009 1
0.282942716808601 1
0.163448947752734 1
-0.248497756035453 1
0.210208332775009 1
-0.138730565630835 1
0.0176332806709273 1
-0.242826720725865 1
-0.108551057175352 1
-0.0116058417079357 1
0.353532970338456 1
-0.07584409759074 1
-0.0511839254144583 1
-0.00375690360966074 1
0.0754524604331485 1
-0.0490950129552504 1
-0.333846809703248 1
-0.275524695842505 1
0.235175138570065 1
-1.20795687381365 0
0.307236317328616 1
0.103482087873021 1
0.157078827579251 1
0.292849314969293 1
0.407842817664708 1
-0.507945467310984 0
0.44145280839673 1
-0.304811123531496 1
0.105295603741533 1
0.275919949323844 1
0.298686431933429 1
-0.452301067167613 1
0.0766664898480154 1
0.250820536829927 1
0.185330575802473 1
0.364350325173395 1
0.269007622938056 1
-0.287243618497062 1
0.558405475163652 0
-0.236411569659448 1
-0.151323208794975 1
-0.0224053299971113 1
0.29333550219277 1
0.0659592766386955 1
0.0806964354349182 1
-0.296946565421217 1
0.0192460086406721 1
0.186716474449628 1
0.222185573392703 1
-0.0178717467498698 1
0.267356622646702 1
-0.505833150029699 0
-0.0985699803259084 1
0.256479008634143 1
0.183403701369347 1
0.0996697478885354 1
0.437679595941474 1
0.019732016445223 1
0.29755307082724 1
0.0643494919559392 1
-0.418735347079408 1
0.206531594306946 1
0.536290651738903 0
0.792033923612316 0
0.237979066781182 1
0.456607965951232 1
-0.146284131193361 1
0.198849723958531 1
0.384671635106391 1
-0.584920733128134 1
-0.187018600332826 1
0.119294485328599 1
0.39672038748403 1
0.105488521511391 1
0.175654876282525 1
-0.0163561527753196 1
0.248323195187371 1
-0.128107550779954 1
0.318552905999026 0
-0.259829727845502 1
-0.38879427370687 1
-0.0327271356455677 1
0.268325861013817 1
0.179081023137012 1
-0.467468340834729 1
-0.391117336782185 1
0.00117675777691841 1
-0.120440626631004 1
0.278193108194936 1
0.0194187051183986 1
-0.271296691502195 1
-0.523964675612641 1
0.194567441994819 1
-0.0181004966400913 1
0.232454351269805 1
0.706535921796752 0
-0.188502686699969 1
0.192448367326952 1
-0.237977903578843 1
0.0702135248965609 1
0.446044069789364 1
0.712722352828796 0
-0.0106796797622628 1
-0.414050062493683 1
-0.0405898585299806 1
-0.692225181084824 0
-0.0439970172827156 1
-0.310474131349673 1
-0.127761578281278 1
0.174645642427119 1
-0.320709706587538 1
0.37917129385803 1
-0.131830475906506 1
-0.299954622586166 1
0.0105358158045187 1
0.0169163742211239 1
0.509131058101053 1
-0.337888636623561 1
-0.500850983449294 0
0.120177137371922 1
0.487380456050455 0
-0.157413595164288 1
-0.558980580935979 1
0.0672123887802106 1
0.342521246817679 1
0.61376193622317 1
-0.500536447834983 1
-0.374376064016426 1
0.351070916145696 1
0.261455544514309 1
-0.133341911552691 1
-0.300459943901889 1
-0.217199924213672 1
0.0386748012151937 1
0.142327932598328 1
0.224147918363119 1
0.462086226951158 1
0.293373147602484 1
0.319552131736659 1
0.00969258043716628 1
-0.830240811471564 0
-0.196986248556423 1
-0.600884933079245 0
0.406689746008257 1
-0.0893633128196446 1
-0.372730665440443 1
0.333226371513956 1
0.0575819253702759 1
-0.291330248233359 1
-0.268430961960585 1
0.10158406052304 1
0.14311805887308 1
-0.213624062869412 1
-0.331450841136749 1
-0.284846051002052 1
0.399343339998283 1
-0.455094060336506 1
-0.277039416997763 1
-0.469710383815985 0
0.0995364997152649 1
-0.404234703798448 1
0.594637632537735 1
0.184022821255207 1
0.116585570434992 1
0.0621749821254573 1
0.107989702798441 1
0.507612917631358 1
-0.0373436238927722 1
0.355654382757831 1
-0.0626516838795504 1
-0.520789729433208 1
-0.332822015974947 1
-0.0748434583666806 1
0.291235950856121 1
0.0189485058715663 1
-0.0397440028198712 1
-0.236216814416993 1
-0.00842479786249646 1
-0.0868232372498247 1
-0.102190130732237 1
-0.139195182601834 1
-0.167533812971313 1
0.129423716717805 1
0.0243650757701271 1
0.204174533132681 1
0.0729006797671623 1
0.190905742144197 1
0.317478982265008 1
-0.137537158714349 1
-0.00647751726648657 1
-0.110702452624444 1
0.253226347229764 1
-0.254066587321684 1
-0.427681993841517 1
0.121227963942852 1
0.483852603065744 1
0.553268094270145 0
0.296347838375214 1
-0.278595833263388 1
-0.491273091506365 1
0.161537147701321 1
0.0735671062498678 1
0.328863005925092 1
-0.186769117746717 1
0.155811372313164 1
-0.0318367777957566 1
0.258471041988074 1
0.212233305430832 1
0.213611709484204 1
0.0140145589098091 1
0.0398686076822072 1
-0.0374012884322967 1
0.707909489606485 0
0.31145669307293 1
0.172577579991074 1
-0.0100011041290869 1
-0.357450982769308 1
-0.0465820845151772 1
-0.0816070859424895 1
-0.184696696596114 1
0.16622282417311 1
0.429222320495398 1
0.588721576127098 1
0.298998704052462 1
0.705243796413296 1
-0.327014378603203 1
0.5744255269722 0
0.0863627820839249 1
-0.561748149890179 1
0.317950627633033 1
0.516752285574457 1
0.15496553621288 1
-0.0963754613731963 1
0.202532846797099 1
-0.328930674854528 1
0.0974909914568567 1
0.455667315153162 1
0.77967411523429 0
0.229101723436528 1
0.256057366625169 1
-0.0933760328677663 1
0.0533185012557533 1
-0.0142852242518059 1
0.116302411331609 1
-0.528586639541436 1
-0.0742478215233624 1
0.420564276180919 1
-0.842014471122089 0
0.47522871807763 0
0.30684108810003 1
0.215473807584091 1
-0.253907653497144 1
-0.00320085584336307 1
0.191667645175741 1
-0.241752744578177 1
0.609653779308351 0
-0.0271493430807494 1
-0.0794391755527432 1
0.357003341253587 1
-0.375461932664464 1
0.2726275631045 1
0.0447940396195984 1
0.681360074973836 1
0.0929142489126653 1
-0.200164019379614 1
0.276533755520678 1
-0.235741034828116 1
-0.582633702048934 0
-0.0552378576056767 1
0.373176643465574 1
-0.410164163310411 1
-0.358072492974536 0
0.135809123332919 1
-0.252463586227823 1
0.358481546459983 1
-0.200142002511037 1
-0.432504908144025 1
-0.00842504801703531 1
0.218841843554261 1
-0.0781264697624579 1
-0.343697271042411 1
-0.174907445837665 1
0.190439585861386 1
0.159703631025719 1
0.50866856000851 0
0.553161533114366 1
0.428498584576255 1
-0.485608874015738 0
0.263281826330639 1
0.386674453873124 1
0.0249715420680117 1
-0.352883156801485 1
0.161342307820658 1
-0.274736777427804 1
-0.37789937106411 1
0.22629800809592 1
0.108704412080646 1
0.0954973831965934 1
-0.168519175401676 1
1.21882765406712 1
-0.224221165069078 1
0.170164261621296 1
-0.417066027674549 1
-0.364355059651764 0
-0.408875810060608 1
-0.7145717498119 0
0.141627210123757 1
0.38686668910377 1
0.342709094556126 1
-0.387050037014212 1
-0.139160367145716 1
-0.264160134912322 1
0.181116067709237 1
-0.0642882654258015 1
-0.0105727467066502 1
-0.169844408216358 1
-0.0197492060714667 1
0.268539138017064 1
-0.170979573356265 1
-0.0250457070380949 1
0.414442751829884 1
-0.305251388685309 1
-0.0323721582893771 1
-0.166545543482153 1
-0.191463008340668 1
-0.708841373313906 0
-0.154904575796724 1
-0.173819241528009 1
-0.0300122760501312 1
-0.561420203898409 1
-0.444530712977058 1
-0.386119459525269 1
-0.392427420550365 1
-0.391240492266059 1
0.624286363784738 0
-0.025161585879087 1
-0.0647403107676836 1
0.239933473014115 1
0.379606391193322 1
0.156258470874583 1
0.425080611770031 1
-0.0138976667646792 1
0.120423154342089 1
-0.365562598353539 1
0.437581876687185 1
-0.616445046934329 1
-0.00622060482268254 1
-0.339121651080865 1
0.18357148472711 1
-0.499494466327844 1
0.436333465301125 1
-0.236101550226994 1
-0.00428263355514286 1
0.289852105165589 1
-0.300523547452845 1
-0.39067718590779 1
0.518926549812816 1
0.534003317154169 0
0.00882490359118003 1
0.478623271240069 1
-0.177104945488646 1
0.203741223010746 1
-0.29598357797334 1
0.333996231095612 1
0.11121651236148 1
0.125795295735893 1
0.146949949669186 1
0.157180766685231 1
-0.400080786428597 1
-0.0507985998718054 1
-0.529906271139893 1
-0.138017788799437 1
-0.545083246643103 0
-0.339791441841594 1
-0.390683144304999 1
-0.173114143300437 1
0.308285193919983 1
-0.46113356076595 1
-0.00279393641504417 1
-0.116395771194434 1
0.294824562650769 1
0.375775587855041 1
-0.631222972596451 0
0.119577753303443 1
0.303270867739548 1
0.266041412954149 1
-0.612796722724304 1
0.196511770224867 1
0.137831658369774 1
-0.513428291905157 0
0.293261224592538 1
-0.295755904083331 1
0.0786190204863182 1
-0.763341495815957 0
-0.635426212334442 1
0.20126407569359 1
0.00370227402629261 1
-0.477376621625572 1
0.208997438106022 1
0.177414776600972 1
0.143163332993114 1
0.504114115962518 1
-0.589673241915223 1
-0.00592214764905914 1
-0.222664560627269 1
-0.34132290390654 1
0.146618860183153 1
-0.407134841197172 0
-0.100655633132641 1
0.177013073380064 1
-0.559959823629282 1
0.689852151717278 0
0.0668274795738782 1
-0.399210775712164 1
-0.241482785956818 1
-0.623349348757252 0
0.226068103964682 1
0.241999192162947 1
0.18218659342486 1
0.725882166762718 0
0.119429995751799 1
0.400696356651203 1
-0.372792710653675 1
0.396914456106112 1
-0.0815430732018975 1
-0.617773505737463 0
-0.0248497765693764 1
0.213020805892074 1
-0.452422012047758 1
-0.420564558700676 1
-0.285291800447275 1
0.357701397945971 1
0.0246381167105666 1
0.228028730384668 1
0.0401081173359739 1
-0.108767707140702 1
0.18737031331151 1
0.553079334019261 1
-0.11912498320136 1
0.204387538800256 1
-0.384217549426839 1
-0.700710862303541 1
-4.78606659938229e-05 1
0.660490145884138 1
-0.184908840062513 1
-0.070390663395868 1
-0.244490194486306 1
-0.42699401295885 1
0.349022064829563 1
-0.604831237599917 0
-0.210445927375204 1
-0.821168202920813 0
-0.862559624847316 0
-0.302313818081826 1
0.387270127832285 1
-0.0686134074768061 1
0.101554379948272 1
-0.0232871336767618 1
0.308681991919981 1
0.333293079611415 1
0.147335614664407 1
0.209750065861724 1
0.164328585898959 1
-0.0826810404911104 1
0.580356380684997 0
-0.408345966954512 1
1.00577233637452 0
0.596744562774685 1
-0.1258767783565 1
-0.0555017291004156 1
0.225980032715599 1
0.424362990256956 0
0.0943150277513742 1
0.0197634123134307 1
-0.140626560652799 1
-0.0601442723914805 1
-0.187668935918422 1
0.0212931792610955 1
0.222254083118618 1
-0.546101890422481 1
-0.23127825036212 1
-0.0551413617863206 1
-0.257594390073535 1
0.43226132630531 1
-0.171479533035391 1
0.0225851770851121 1
0.44259476260918 1
0.226387169098972 1
0.46100340741924 0
0.0911316347938632 1
0.0884494527607537 1
-0.337861963415652 1
0.0302215293846931 1
-0.222576193147229 1
0.145129251517317 1
-0.617813045479079 1
-0.5538909160191 1
-0.311131911170618 1
-0.0113450943927102 1
-0.58814154688797 0
0.386060123009365 1
0.255373941171498 1
0.371881195148822 1
0.246915058497557 1
0.0209111789579128 1
0.152250675128093 1
0.048231120038913 1
0.749886263412028 1
-0.21705440638973 1
-0.412561003210795 1
0.205573695999279 1
-0.235813608807028 1
-0.0048526372319778 1
0.859805946322665 1
0.299093899923105 1
0.489191579102802 1
0.322321566240278 1
-0.036358819954818 1
-0.160004171843276 1
-0.0667850915066302 1
0.14805027289906 1
0.393420989757364 1
-0.116764781076156 1
-0.0417057248654374 1
-0.261783769346513 1
-0.158192800772143 1
-0.474681158453901 0
0.103706118558278 1
0.331624954261544 0
0.18918568739582 1
-0.340598431643928 1
-0.21391094692154 1
0.358371674767524 1
0.0911503527433889 1
-0.0467081690754861 1
-0.0315017314699475 1
0.261962367886827 1
-0.178189389521117 1
-0.247221248012451 1
-0.125288073021838 1
0.0319443897515122 1
0.474288110477722 0
-0.919269480395603 0
-0.277425116093546 1
-0.203361496347414 1
0.114829555730639 1
0.309380935194583 1
0.103303650731034 1
-0.659482915284961 0
-0.172432516950109 1
-0.0505066184446511 1
-0.295879295955441 1
-0.437590996345242 1
-0.0837262826097561 1
-0.309072394780212 1
0.205311832623657 1
0.1782737895763 1
0.358850716490113 1
-0.427112910102497 0
-0.429698887604559 1
0.0554011955177783 1
0.0367917187238541 1
0.241928194686113 1
0.0587146958942859 1
0.212455988646778 1
-0.0664905407042578 1
0.4746599015951 1
-0.433981377138921 1
-0.0870228686994392 1
0.0996305771406504 1
-0.660476076378582 0
-0.358934790380147 1
0.0862392047332081 1
-0.255502369831974 1
-0.00844668395788249 1
-0.128148849194033 1
-0.0213589490691224 1
-0.0793833261103496 1
-0.268835087966309 1
-0.810203244662346 0
1.04495525485482 0
-0.318660091800238 1
0.355074276813562 1
0.0927384392505624 1
0.201067578629928 1
-0.724429443907786 1
0.110556422551614 1
0.112165638738503 1
0.666273406369857 1
0.161577291901862 1
0.0885209143896594 1
-0.150316096234855 1
-0.151048378121954 1
0.124911319491159 1
0.114802273637155 1
-0.453377118534145 1
0.226118812247988 1
-0.0506859117234254 1
0.477434336069453 1
0.0676651073556348 1
0.232699063782486 1
0.262754209034498 1
0.191003972183834 1
0.879554794895545 0
0.0406653198266829 1
-0.238024007701457 1
-0.123997386156546 1
-0.023748956318712 1
-0.157227864771728 1
0.115382700133241 1
0.253368045066506 1
-0.621301032674458 1
-0.185737552215808 1
0.384193493769293 1
0.091680133901227 1
0.117757040368561 1
0.442095628121298 1
-0.218389057431893 1
-0.272210062878527 1
-0.188091959695313 1
0.704198453682925 0
0.131243744878281 1
-0.0980670867335408 1
-0.594950397946116 0
-0.45186166544042 1
0.378549187717185 1
0.180871132403518 1
0.0184572795292356 1
-0.111076253894772 1
-0.016728099756242 1
-0.339426281092455 1
0.00989898778100086 1
-0.522539897380265 1
-0.0643620517953143 1
0.145139577921059 1
-0.385005240839956 0
-0.368543266808489 1
0.0322748554363569 1
0.578836965203623 1
0.470071359372764 1
0.0856589131012427 1
-0.0039650241917278 1
-0.465714259188688 1
-0.117378494221827 1
-0.10039772497241 1
-0.500759741652898 1
0.546811808744746 0
0.213205094182798 1
0.07519971001425 1
-0.0826626945015773 1
0.159286362431006 1
0.374477082817505 1
0.208765273366602 1
0.308684607116994 1
0.0623172045680341 1
0.211754912235982 1
0.161017195139851 1
0.118210864100933 1
0.0024510997480815 1
-0.55370175550002 0
0.279018609784704 1
0.123220733463365 1
-0.446626186532194 1
-0.152721025914739 1
-0.172609143104094 1
-0.032415589693665 1
0.0295627968606642 1
0.536362291366496 1
-0.394381178367678 1
0.092439087653638 1
0.0756846593087391 1
0.0597987887047205 1
0.156214398607523 1
0.0651488506083034 1
-0.216028093730301 1
0.206101810180245 1
0.0562523005985441 1
0.428477977262596 1
0.644694996470318 1
-0.0999551931949881 1
0.256842027433698 1
-0.698465110258819 0
-0.0232466088132473 1
0.244541963657892 1
0.344311161660133 1
-0.789163408674737 0
-0.222645529235128 1
-0.179559325172936 1
0.104016630475509 1
-0.212961081980415 1
0.275607891933436 1
0.104307904020632 1
0.0810486408914572 1
-0.105222547296377 1
-0.0567833124918345 1
0.0602870503130101 1
0.041878112573231 1
0.618550552573253 1
-0.0718556200883441 1
0.027224259013414 1
0.146016559549453 1
0.262596804671264 1
0.237310404403664 1
-0.0755784911410353 1
-0.622955779132815 0
0.291666156985432 1
-0.677368217373094 0
-0.304535088081202 1
0.347162817421061 1
-0.115869367956891 1
0.0362270658947992 1
-0.469572994661587 1
-0.0405178166123699 1
-0.0713327582353679 1
0.103268663313262 1
0.0103545082892339 1
0.591431740774533 1
-0.0722510480368623 1
-0.0958904768637777 1
0.516635463137253 0
-0.418343747621984 1
0.345554180290456 1
-0.061438177000715 1
-0.335779370644232 1
0.20645001975227 1
-0.716463897709276 0
-0.133375992853193 1
0.505104904285935 1
-0.340447222532908 1
0.127373145187019 1
0.13995317827401 1
0.496354537608308 1
-0.187189010267971 1
-0.386704965821579 1
-0.103187244566057 1
0.356316567673442 1
0.316552560654793 1
-0.0142558632293538 1
-0.160977884856173 1
0.0583018267323486 1
0.193129650937249 1
0.00225359950424471 1
-0.5529607998612 0
0.22370923196123 1
0.230629107146004 1
-0.115327588672688 1
-0.0963379744314091 1
-0.113790936567231 1
0.355910296072563 1
0.141348023000249 1
-0.0733586476670857 1
-0.0498202534869261 1
0.02585233452875 1
0.310699476432492 1
-0.190136099650096 1
0.715044188033403 0
-0.330744929862317 1
0.216129131478915 1
-0.0549724311978783 1
0.452958683176163 1
-0.0637905420616049 1
0.13510204304819 1
-0.554499471686301 1
0.152453036816928 1
0.0351321604843325 1
0.47584167650325 1
0.0545411028386067 1
0.390491232779175 1
0.0905403729451011 1
-0.569976414401578 1
0.290990687644032 1
-0.180489602933411 1
0.22656108588697 1
-0.20670118863513 1
-0.0582763849169072 1
-0.209285873889105 1
-0.0176104822228176 1
-0.15335444739168 1
-0.060188176033934 1
-0.45265015346696 0
0.270576527259561 1
-0.599776423205325 1
-0.221691794912656 1
0.290362591629266 1
-0.0458318642550215 1
0.0865752405400081 1
0.155768488400561 1
0.136733898151505 1
0.165434764224006 1
0.221772664608499 1
-0.0651886354083956 1
0.285234800137997 1
-0.510893706921897 1
-0.383878362875579 1
0.582568169929319 0
0.452264913020248 1
-0.316532351996754 1
0.185468773051889 1
-0.270505786014691 1
-0.253328641221944 1
-0.154372781802239 1
-0.185075021933639 1
0.132151945295679 1
-0.263493927091828 1
-0.0637449701120408 1
0.314434597814992 1
-0.679322380556912 0
-0.592890622348406 1
0.342906600485275 1
0.499313169372378 0
0.340850139337627 1
-0.406567805750491 0
-0.422121491999182 1
0.102693938440283 1
-0.306132325556709 1
0.0793548497060198 1
-0.368545312747123 1
0.250703840482707 1
0.116215475425497 1
0.214734226361023 1
0.184026742714711 1
-0.090307571195602 1
-0.474107913407003 1
-0.21604665995181 1
0.226235093197476 1
0.262247896136181 1
0.354514178353731 1
-0.0491195455918818 1
-0.15146794185251 1
0.508410089127313 0
0.535122848644844 1
-0.352300138597884 1
-0.715348977345761 0
0.00144476179606145 1
0.378069439515788 1
-0.2615209681087 1
-0.0135811370779703 1
0.0445134124883437 1
0.118170123469096 1
0.373841845604185 1
0.195101081110237 1
0.00650269893070868 1
-0.213278253523607 1
0.0173955085576212 1
0.523279221202587 1
0.0890135280890359 1
0.139885020247186 1
-0.11665518429946 1
0.55335491378131 0
-0.219735790743715 1
-0.113574660174375 1
-0.120689084915969 1
-0.286329996936427 1
0.0541558756136807 1
0.0682596520419222 1
-0.270125054061217 1
0.623455784016625 1
0.415642796707988 1
-0.605371138117393 0
-0.307094920833543 1
-0.106615374056214 1
-0.276671639036708 1
0.740038239538362 1
-0.0929617584160866 1
-0.458827056981738 1
-0.052496421671807 1
0.0621879860074938 1
-0.221077928253526 1
-0.177522732152314 1
-0.155452481047945 1
0.58335583815802 0
-0.0473383913631262 1
0.104608755365074 1
0.0238099680443737 1
0.158615195798047 1
0.105334831548954 1
0.188690049040594 1
0.279892728059717 1
0.0462669439134291 1
0.5216754328724 1
0.642713776380608 0
0.0793068553731345 1
0.189343783926317 1
-0.559846493187036 0
0.0577785772256214 1
-0.0969931767825154 1
-0.261208808285567 1
0.316546101934708 1
-0.781119885250606 0
-0.264213290973383 1
-0.375518686039581 1
-0.167908186370945 1
-0.0992674182201885 1
0.0450893370303138 1
0.200284437927869 1
0.260507864267011 1
0.205441195164053 1
0.525508867210139 1
0.623413488002321 1
0.106122995480526 1
-0.329347521401189 1
0.0699239107569445 1
-0.174608201705369 1
-0.225752670481196 1
0.386237464255593 1
0.523844691923545 0
0.34550144017012 1
-0.126700960245104 1
0.0411502272476386 1
-0.333784124787857 1
0.574569002816987 1
-0.256168514267417 1
0.361027680635428 1
-0.1674779940698 1
0.16810550615927 1
-0.143864101817608 1
-0.0327855333788214 1
0.496170734394866 1
-0.478779305307577 1
0.292230106594287 1
0.506442336376256 1
0.209476531423413 1
0.178709280811515 1
-0.303226459514986 1
0.127287324089737 1
-0.139548257147864 1
-0.538224193051312 1
0.339029903804378 1
-0.00499033107193039 1
-0.0179539970704727 1
-0.0568064447757012 1
0.125640948376558 1
-0.272060683585591 1
-0.122652138969678 1
0.295928006809852 1
-0.0359063753462688 1
0.211582356867956 1
-0.105728834769104 1
0.298563124389864 1
0.0895911711840216 1
0.839938490616044 0
-0.322912216931851 1
-0.527163039380492 0
-0.0358873189314125 1
-0.305577742258319 1
-0.0803549184610025 1
0.249591261098152 1
-0.313690117318985 1
-0.385342996215449 1
0.206482300567082 1
0.312023310076411 1
0.134832908351043 1
0.463231929005693 1
-0.413183264013688 0
-0.175355147161227 1
-0.2797834254129 1
-0.314989591357751 1
0.244802894998533 1
0.247513724705945 1
-0.574357484856485 1
0.421374743926346 0
0.490308072734035 1
-0.150517170713196 1
-0.0385984489045521 1
0.0295028598531012 1
-0.444178147274268 1
-0.254399496571481 1
0.0495529625820172 1
0.0759475822977423 1
0.0691898089908294 1
0.410734754254523 1
0.398506099928336 1
0.377307070495573 1
-0.0324681698766553 1
0.477565821330429 1
0.410918973743858 1
-0.346116806585368 1
-0.222879949236483 1
-0.544632334015463 1
0.843060596871143 0
-0.564269136239375 0
-0.00220845953128739 1
-0.274052296259078 1
0.0933507872459598 1
0.358580473387764 1
-0.443048849227047 1
0.0481961614404582 1
0.243790298892787 1
0.0548316889653349 1
0.641169341610972 0
0.248949296361817 1
-0.363063107764009 1
-0.172252979380003 1
-0.0239585438250813 1
-0.00702264472709499 1
-0.217926044456744 1
0.347353064458164 0
-0.349692584621663 1
-0.0466706536470834 1
-0.384482379892981 1
0.191190793259031 1
-0.391709495998701 1
-0.181763224776646 1
-0.255972747237947 1
-0.518481250832848 1
0.325541147558377 1
0.481202420301989 1
0.277639340789184 1
0.0917640290912333 1
-0.116356145002571 1
0.313176641301808 1
0.0679940890202062 1
-0.129332756360371 1
-0.490536114982986 1
-0.17971831912003 1
-0.185720447531166 1
-0.382067938443399 0
-0.724205699657684 0
-0.447191794748573 0
0.0950472431746605 1
0.150007352115267 1
0.192533281889172 1
0.048955035645511 1
0.0647792487953225 1
-0.00331906674380374 1
0.35468045120634 1
-0.153992797421673 1
-0.00517742144963335 1
0.628892672614547 0
-0.105768241531345 1
0.235845337316988 1
-0.321974636430602 1
0.628872094417494 0
0.0405323472719342 1
0.170096156172607 1
0.520247084249775 1
-0.0459878170645891 1
0.202317511621025 1
-0.00945203937916028 1
0.00937512186289621 1
0.208848406075408 1
0.0485687647754502 1
0.0132925747134867 1
-0.351826941193592 1
0.628666804896463 1
-0.352220753243391 1
0.362492386337632 1
0.255892466056014 1
-0.203943997629636 1
0.114740712788816 1
-0.0999037507414643 1
-0.657619209321287 1
-0.113143042131032 1
-0.337476162895244 1
0.20407210682272 1
-0.116257623058024 1
-0.604711652013561 1
-0.274093748648759 1
-0.241636701268023 1
0.394205091668173 0
-0.0331645226862776 1
0.615186840750163 1
-0.164889536704589 1
0.156737126939497 1
-0.368759204130619 1
-0.850650247477539 1
-0.177511666866158 1
-0.391078870514332 1
-0.0382621189017621 1
0.188352049876363 1
0.214166007578879 1
0.396200978217381 1
0.256620140049908 1
-0.379466245788707 1
0.46460678229097 1
-0.139043907397248 1
-0.114384611590745 1
-0.1126754309399 1
-0.400223395901591 1
0.480196590831096 0
-0.0123200264738715 1
-0.953481354813089 0
-0.133158513608733 1
-0.557006648395998 1
0.314820348584583 1
-0.578049236780267 0
-0.155373546098114 1
0.0767247514708911 1
-0.203587727534236 1
0.233242338172333 1
-0.378516220688169 0
0.149996895562278 1
0.403359791509681 1
-0.363667274370695 1
-0.128598664137664 1
0.00514682247809313 1
-0.0820665094172309 1
-0.00818002877524171 1
-0.736378544265924 0
0.0384172961345316 1
0.0323055489802787 1
0.027493933398242 1
-0.302444283570708 1
-0.447890561282431 1
-0.311890094875064 1
0.0237190875731212 1
0.149039418742641 1
-0.29634163072002 1
0.0517909400174081 1
-0.292374184299345 1
-0.101717908029734 1
0.576569388728364 0
-0.0297612497591318 1
-0.473081266855775 1
0.0620972620748774 1
-0.208521355514606 1
0.311963122104684 1
-0.0815782720336244 1
-0.282223651166008 1
0.0590192683365968 1
-0.215616936729867 1
-0.156345855705187 1
0.333940056882656 1
0.177255219731109 1
-0.0587396997055808 1
-0.0959678452319753 1
0.594786392534769 0
-0.268917358430324 1
-0.179537500402819 1
-0.707084716048633 0
0.229039586927366 1
-0.11546500060691 1
-0.082422934221061 1
-0.29987048639128 1
0.113380118696963 1
-0.0284194287794713 1
0.0871717980917493 1
0.521140932601442 1
0.560969983017313 1
0.0132702065200595 1
0.744763982581034 0
0.0185018571807798 1
0.18764243744747 1
0.189450031681925 1
-0.141171099614554 1
-0.163682621055556 1
0.236694743432129 1
-0.483770885890068 1
0.195543035963759 1
-0.443906491440604 1
0.170431409357385 1
-0.18073377488325 1
0.475042063376074 1
0.0299140044386305 1
0.0357329082212454 1
-0.128356403528269 1
0.132923165868275 1
-0.00800500053284327 1
0.312124649855301 1
0.0944076818809225 1
0.18952002705213 1
0.330182174903701 1
-0.210968271126844 1
-0.0060863080218576 1
0.117477397668561 1
0.188900126388676 1
0.230663934540727 1
0.287479514479217 1
0.0798719321256575 1
0.0995305161501647 1
-0.412370438908631 1
-0.145909763028142 1
-0.219527091711334 1
0.505887853206973 0
0.0883439262529103 1
0.576487247168634 0
-0.541077416325031 0
-0.0867175125293816 1
0.323088615627772 1
-0.218587100588345 1
-0.273620044680211 1
0.791124691025116 0
-0.130642884028888 1
0.0212542722105351 1
0.554642310618609 1
0.0974112510484965 1
0.203279545450936 1
-0.100350038985863 1
0.144604565265683 1
-0.00194064037429163 1
0.692789958247598 1
0.205427265926135 1
-0.129974701290421 1
0.692777484622892 0
-0.573041826308717 1
0.282582031496773 1
-0.159599228034216 1
0.131684243292992 1
0.0691568329904581 1
0.300672710924197 1
-0.151707279041852 1
-0.263159365071878 1
-0.0173573804111056 1
-0.2789445396304 1
-0.533618832171654 1
0.278702552905075 1
-0.137613184447902 1
0.259902568029658 1
-0.645083567745126 0
0.0446641502075815 1
-0.0317125192471018 1
0.110867202342504 1
0.0232064522622803 1
-0.359208786961793 1
0.626438125719706 0
0.870346730189336 0
0.133784473489185 1
0.479151549860187 0
-0.53161884144679 0
0.293058430154886 1
0.407292095260053 1
-0.430522463114273 1
-0.0614376211534757 1
0.514058865931747 1
0.0198153394470391 1
-0.592002608332746 1
0.290864027474252 1
-0.0145716775672415 1
0.00448362097235982 1
1.13371173418179 0
0.142902674291129 1
0.0769237491632905 1
-0.212000037274484 1
-0.344291764484803 0
-0.441291975367589 1
-0.289162573036637 1
-0.463975227714839 1
0.339222793677638 1
0.050450066806848 1
0.504733180197844 1
0.0720133556605332 1
0.804156346972476 0
-0.0719367615871413 1
-0.131836948936443 1
-0.153481274067404 1
0.481051893960463 1
0.394153490595109 1
0.0278160646017399 1
-0.0794270977697819 1
0.159865957296772 1
0.657404293194059 0
-0.392879607471962 1
-0.262889349528512 1
-0.350746762103579 1
-0.0935257435816656 1
-0.468082307068565 1
0.0824235703142437 1
-0.56868579071356 1
-0.325824264072929 1
-0.402349934216524 1
-0.0905358874852991 1
0.130580961711808 1
-0.0657740922775194 1
-0.271528221055886 1
-0.162029229952747 1
-0.0731106572513287 1
-0.0465953812349805 1
-0.3011167390773 1
0.257684616687967 1
0.14831042856386 1
-0.293368051319775 1
0.548672958645869 1
-0.327140415016703 1
-0.397930375815717 1
0.547898248602612 0
0.20579785898461 1
-0.66019479348752 0
0.159537179064567 1
-0.358122733413064 1
0.0675722868920921 1
0.00979409677002809 1
-0.355451878847086 1
-0.050690956446685 1
0.036796943548395 1
-0.283955093702246 1
0.248502255978436 1
-0.015193534957402 1
-0.213997583563816 1
-0.237729843649399 1
0.16964231740506 1
-0.107063811863172 1
-0.287986410618742 1
0.189348435455762 1
0.095756266702201 1
-0.28626347327459 1
0.0649172614179412 1
0.109120602375032 1
0.181947527679619 1
-0.112103498668138 1
-0.639775255516272 0
-0.146287358558624 1
-0.389368933787553 1
0.360165836584922 1
-0.190988688847732 1
0.695681126819707 0
-0.122064115562543 1
-0.286192233458919 1
0.338346941735382 1
-0.0254399091470989 1
0.598124076305047 0
0.652651858706263 0
0.0406620046733373 1
0.0779957524293049 1
0.120565718832986 1
0.0022362638614657 1
0.514817777149876 1
-0.0210131546206647 1
0.0879720481517167 1
-0.330890458510257 1
0.606857735030714 0
-0.0530957697043632 1
-0.378863750159977 1
0.246513520197718 1
-0.403722956926789 1
0.528995801539852 0
0.0101757166354009 1
0.0519330753418978 1
-0.024584938712126 1
-0.0851444010179414 1
-0.546643141437591 1
0.358247892381596 1
-0.187745881792272 1
0.636607148794842 0
0.114294171437965 1
-0.0700587069548284 1
-0.521218786674387 1
0.59903224547191 0
0.32144729434833 1
0.141774602192728 1
0.69932358898048 0
-0.177528724989808 1
-0.0743306581927244 1
-0.0398896057389117 1
-0.0534752054873495 1
-0.180807353255202 1
-0.190957003461399 1
0.284818769934541 1
-0.100330123569628 1
0.404698207274221 1
-0.290679539391187 1
0.342478138460994 1
-0.0594375090777954 1
-0.403133722809944 1
-0.210644925676955 1
0.165935013734036 1
0.323877872287334 1
0.294909416257118 1
0.107166327033045 1
0.209698990242031 1
-0.707153418895505 0
0.101732714440679 1
-0.336149433440451 1
0.769382652661539 1
0.289228971359589 1
-0.544260099659524 0
0.128974434336906 1
-0.781568854232892 0
-0.222834050316582 1
-0.393055049473553 1
0.18218434474334 1
0.0480086577396088 1
0.109543699863375 1
0.369304065431284 1
-0.33412949723872 1
-0.0669450584956534 1
-0.0948528960153966 1
-0.193374790439072 1
-0.316597949690884 1
-0.125051644753727 1
0.0324120698973501 1
-0.265762154151276 1
0.230348985686371 1
0.239401646045482 1
0.410428178767455 1
0.269139260737196 1
-0.294507461216744 1
-0.0421377898940177 1
-0.139859694897483 1
-0.0246416053127671 1
0.304279116326031 1
-0.0753856778946352 1
0.00199327634139199 1
-0.0482710554080544 1
-0.600485603357478 0
-0.0521666654760516 1
0.540483339031089 0
-0.562468999231128 1
-0.104825536826919 1
-0.152309932017677 1
-0.643157410385716 0
0.253974171548105 1
0.206344563984816 1
0.0277874221827998 1
-0.119108238133182 1
-0.0789030452034074 1
0.432580534195484 1
-0.191722856140129 1
0.151702817345613 1
-0.212548595257084 1
-0.306301943510737 1
0.155696088957531 1
0.060280390924462 1
-0.0672802869789067 1
0.702818497894603 1
0.172846859918491 1
0.286520826455869 1
-0.159002260695319 1
0.170260977213086 1
-0.00423996463828029 1
-0.202012784736694 1
0.0754513675832468 1
0.0529070410020742 1
0.0939971650401027 1
-0.232572430020992 1
0.356041862623375 1
0.0842141645768751 1
-0.657073866141466 1
-0.180766045053584 1
0.072363168652822 1
-0.270045682795922 1
-0.586242819858343 0
0.138588962372195 1
0.111304245158857 1
0.303280450016796 1
-0.107059396938461 1
0.0387248044818709 1
0.174037769397319 1
-0.531376782548994 0
-0.0943400895137191 1
0.278050922943508 1
0.273967618620816 1
0.101950779832667 1
-0.390752344119489 1
0.379374247575091 1
0.0232638336923458 1
-0.137267347647232 1
0.393161165178581 1
0.878142289546769 0
0.166336326126051 1
-0.425605731031504 1
0.203014176021325 1
-0.198854801083268 1
0.446298334552449 1
-0.0115569938030092 1
-0.321346155338355 1
0.0548001604893001 1
-0.494729877545331 1
-0.168852865389422 1
0.590276807142344 0
0.182072396827101 1
-0.144697983699459 1
0.162169349707069 1
-0.276223606248808 1
0.241838343057844 1
1.01412548596693 0
0.451190933234352 1
-0.288729815785856 1
-0.0398304112075463 1
0.419373147581028 1
0.579918673308043 1
-0.138903829415652 1
-0.229636402295239 1
0.191193976658602 1
-0.0259539647180908 1
-0.16824274606524 1
-0.686731780315903 0
-0.188105526714037 1
-0.484586709616371 1
-0.175872403249047 1
-0.516111695976968 1
-0.462355320237444 0
0.279065783069532 1
-0.123421233479566 1
-0.125214435861066 1
0.202154817642128 1
-0.18820221856208 1
-0.0643988497787975 1
-0.0433382388313943 1
-0.35173304941355 1
-0.127384092867912 1
0.361511925445092 0
-0.272058822988318 1
0.507258827332097 1
0.541803379050268 1
0.480009344296502 1
0.129967858815657 1
-0.570917298287309 1
-0.439502651575425 1
0.263037768111882 1
-0.0403785253356406 1
0.638329037136917 0
-0.150417720021336 1
0.39920647187436 1
-0.33011678131746 1
0.133409286818509 1
0.122130687638525 1
-0.737036269140616 0
0.342272809550295 1
-0.128981331046292 1
0.0264982680613015 1
0.0555165727064819 1
0.052640281845627 1
0.219887135502547 1
0.00253598382180548 1
-0.170374664731661 1
0.00446443538258265 1
-0.173939524948106 1
0.225343193257822 1
-0.185497117038075 1
-0.945954289392641 0
-0.0220392010645198 1
-0.0199755426565696 1
-0.226721700687044 1
-0.066988090158557 1
0.0473478639609355 1
0.219171099022117 1
-0.0666595619613721 1
-0.119590850564041 1
-0.432800757061346 1
-0.00876745233878358 1
0.00826032446768857 1
0.230254313097629 1
0.111315986068397 1
-0.378951708942632 1
0.0591727575483855 1
-0.304322853791583 1
0.00946869299219261 1
0.0309585779291544 1
0.248712859407907 1
-0.175064579922766 1
-0.253710062200989 1
-0.229495428049755 1
-0.660832500059356 0
-0.727303674866829 0
-0.345790223218109 1
-0.166092159527062 1
-0.136361398972922 1
-0.422496992049019 1
0.660462585562567 0
0.0949244952080439 1
-0.592306217335743 0
-0.468362442102602 1
0.612705596944895 0
-0.00413670298151188 1
-0.00629593319937044 1
-0.0921196005181729 1
-0.413192233216505 1
-0.396478234998335 1
-0.0587290830304154 1
0.15314119414051 1
-0.206911993911265 1
-0.0980993336423035 1
-0.680686190236592 1
-0.135826999883485 1
0.0450878398380595 1
0.279445060426077 1
-0.119828450066484 1
0.243580398064335 1
0.324645291562634 1
-0.139673275294601 1
-0.414830461046192 1
-0.679417943754483 0
0.358688553042723 0
0.00920400567864914 1
0.0673020459754411 1
-0.369237794261427 1
0.409387586537396 1
0.100743809628411 1
0.22015042925264 1
0.851589524417555 0
0.311834057451724 1
0.498251517639788 0
0.176484964386667 1
0.432584735079861 1
-0.424296786255684 1
-0.252560327441576 1
0.111329230601328 1
-0.043770468216399 1
0.54568639887521 1
0.551029648299725 0
-0.168540236823715 1
-0.160900855433067 1
0.329108092512388 1
0.562867310125769 1
0.0290828044954319 1
0.375568610433659 1
-0.328990728470081 1
0.160699716977496 1
