# Supplementary material for: Bias caused by sampling error in meta-analysis with small sample sizes
Source: PLoS One. 2018 Sep 13;13(9):e0204056. doi: 10.1371/journal.pone.0204056 (PMC6136825; doi:10.1371/journal.pone.0204056)
Supplement: S3 File — (ZIP) [file pone.0204056.s003.zip › results N = 10 delta = 0.5 tau = 0 sz = 10-20.txt]

"dl.delta" "dl.cp"
0.28765470624972 1
0.300978051893483 1
0.532188511647451 1
0.113348187204825 1
0.66461120728193 1
0.300922561726833 1
1.14928008867606 0
0.454730195480164 1
0.36125149969838 1
0.144123176490942 1
0.676284442596321 1
0.432367613976062 1
0.584091542259992 1
0.754680909260026 1
1.05468225052894 1
0.424092436751748 1
0.203332176617829 1
0.234677527912704 1
0.506585121432638 1
-0.00559305178216342 1
-0.0354168470609623 1
0.517801309669527 1
0.211068489208693 1
0.363311333823283 1
0.350468142693361 1
0.406939062763401 1
0.951331367009949 1
0.631339460927499 1
0.609295612009914 1
1.03089806708715 1
0.924495647120839 1
0.966192585276197 1
0.683265171348362 1
0.773034325892189 1
0.645143543575303 1
0.4879810458882 1
0.0628721572413425 1
0.832381067994958 1
0.325264126934952 1
0.262449745391033 1
0.569616044426561 1
0.323630642700044 1
0.303992315650883 1
0.915271095771924 1
0.792513203772832 1
0.298596129759022 1
-0.212851405509987 1
0.677059954724177 1
0.482193429974829 1
0.505440585391115 1
0.563108196945319 1
0.660080678411881 1
0.0114526128327996 1
0.530353154883431 1
0.00215590588275072 1
-0.0907172004716961 1
0.51955022399514 1
0.843100922877505 1
0.150348320154471 1
0.907730408458999 1
0.430388801826476 1
0.59310038566701 1
0.110474264196023 1
0.266979217830602 1
0.459647754709914 1
0.127096304542274 1
0.467667864759316 1
1.22127439410952 0
0.424332262103489 1
0.384560133863758 1
0.579430397727002 1
0.0679318609544306 1
0.167878816498736 1
0.237236528138698 1
-0.0535192497780243 1
0.519778369718849 1
0.479744790508138 1
0.0472942710054197 1
0.174060014465451 1
1.43107712145746 1
0.385003123373143 1
0.183683690528914 1
0.608196673821387 1
0.416335062126501 1
-0.407383109588058 1
-0.0868486399297807 1
-0.0588639614076567 1
0.638600375440225 1
0.0495082644792216 1
0.450001983705228 1
0.363012584483392 1
0.394422975766138 1
0.612438057714597 1
0.721966453397729 1
0.569915692826768 1
0.117061105096425 1
1.2031425944196 1
0.580709381604527 1
0.804871120000155 1
0.932110346106025 1
1.47482868318525 1
0.622914210762391 1
0.208559383216181 1
0.164659653625793 1
0.933313124303198 1
0.959091913718248 1
-0.179401807993891 0
0.104464308600703 1
0.858765276681684 1
0.3608113320164 1
0.548611437362434 1
1.05716992737473 0
0.27582083794522 1
0.289131836782004 1
0.430933464972271 1
0.8028737624666 1
1.1470512276716 1
0.820361709559024 1
0.336959844051496 1
-0.366227589112646 1
0.816149072002579 1
0.308230149652951 1
-0.149672016577954 1
0.66345496437006 1
0.398437352094795 1
0.426110797672639 1
0.421526906544191 1
0.495202274967064 1
0.268955892103919 1
0.333292744200024 1
0.483115342677107 1
0.560273895953919 1
0.44657575544204 1
0.557612901236685 1
1.7155760729691 0
0.791957960402789 1
-0.285282568851382 0
1.31201129972562 0
0.250577802783567 1
0.378927595826204 1
1.21473009602186 1
0.221320386946705 1
0.383965525628242 1
0.624568723127187 1
0.847508829203526 1
1.17899608095775 1
1.54801852537812 0
0.0285826785722911 1
-0.473146989159932 1
1.05825443976095 1
-0.0449201379616344 1
0.429084924616981 1
0.289137320593099 1
0.79111842087364 1
0.698494672301395 1
0.534198715166214 1
1.78818056073119 0
0.275426041529516 1
0.747878336336312 1
0.31598528507231 1
0.548343352330693 1
0.0998098191472777 1
0.601477231760266 1
0.620329905410924 1
0.589549342252691 1
0.977279811471848 1
1.31629980754631 1
0.887473846805827 1
0.557759376097613 1
0.509958681028482 1
0.449730273707814 1
0.637313331092644 1
0.339525673974817 1
0.738925045110575 1
0.155519893949546 1
1.09022300915577 1
0.569396266266493 1
0.620629757273195 1
1.23516941670082 1
0.694410624746868 1
0.778585459437414 1
0.257771892829375 1
0.397981002487538 1
0.149049269331753 1
-0.0129784323212077 1
0.555186613125265 1
1.09005678420737 1
0.668988357538626 1
0.237535121459442 1
0.255352164266789 1
0.298062951789411 1
0.472181713595974 1
-0.00516822974272143 1
0.44109512331846 1
0.0476049069311046 1
0.0754901362690382 1
0.993870269370994 1
0.620955108284792 1
0.24022337417684 1
1.10836879175405 1
0.478005738758603 1
0.370863946865139 1
0.370549955480262 1
-0.203165733629741 1
0.174646158699023 1
0.406279343287649 1
0.668814508552221 1
0.930549666103457 1
-0.245632253674103 1
0.176865911942476 1
-0.0297904701503178 1
0.23061660171285 1
-0.0202107316899154 0
0.690460363891322 1
0.482847045459724 1
-0.0488198134744698 1
-0.378100951676091 1
0.269991505925887 1
0.430603965236614 1
-0.370219400382079 1
0.255671733691644 1
0.732541779313678 1
0.654225716632169 1
-0.438078039501246 0
0.865835953475739 1
0.826502851577987 1
0.459509391893406 1
0.758541319571153 1
0.719399098949311 1
0.724227958842689 1
0.391871417406424 1
0.454159703226744 1
0.214135116526414 1
0.398854431285269 1
1.65105042990737 1
1.65180801417832 0
0.760431621667902 1
0.500682831472644 1
0.156378846567085 1
0.619128939693587 1
0.879890380604283 1
0.0841818166025292 1
-0.396019810372427 1
1.13924077665874 0
0.221891986781088 1
0.0345934771812764 1
0.269140393944577 1
0.338032442271476 1
0.859143490505411 1
1.00038579750353 1
0.629417704849249 1
0.292191276614075 1
-0.0310516606237252 1
0.253428502466927 1
0.557240453779238 1
0.413410055468085 1
0.70822002998682 1
1.20881477715613 1
0.741471983304805 1
0.0871746403553469 1
0.0193499907101307 1
0.211753840779919 1
1.23943754179335 1
1.00227768009679 1
0.0784848031375607 1
0.989714015273351 1
0.852054686754636 1
0.483125395748442 1
1.18731588562802 1
0.134659710822938 1
1.12982441667246 1
0.546431963915509 1
0.441207114133897 1
0.333320748903445 1
0.409457871397754 1
0.183969158696307 1
0.429883827608842 1
0.0233809557396239 1
0.418175273341174 1
0.077608804786371 1
0.571166571147413 1
0.934591848223673 1
-0.121290437929974 1
0.407424687237177 1
0.764104307091819 1
1.96659914097012 1
0.34122117622758 1
0.562021746857107 1
-0.13152634995795 1
0.454836822672467 1
0.489258876317519 1
-0.210490424452265 1
0.444343906700228 1
-0.66575736770046 1
0.415604483309307 1
0.928828984063763 1
0.268896821860343 1
0.210936430916377 1
0.526029048682957 1
0.925403078195296 1
0.220336542852351 1
0.636338879222957 1
0.867212833623928 1
0.802473971873051 1
0.85116564780104 1
1.01293638771376 1
0.55406613259794 1
0.266391463802049 1
0.189071398889728 1
0.367748171722651 1
-0.29283901779856 0
0.150952948205985 1
0.742841938428515 1
0.840699902915 1
1.34493346724965 1
0.418833451598745 1
0.304611963824064 1
0.553049221665644 1
0.0759941208707497 1
0.846747578326243 1
0.278787417038 1
0.0714778563444751 1
0.191951615307458 1
-0.473777766955313 1
0.553860200681966 1
-0.0340002207475619 1
1.40914296405629 1
0.642540390298177 1
0.212431648724676 1
0.0920454672499905 1
1.00609537880849 1
0.53476387553346 1
0.7550060680402 1
0.905363267931666 1
0.318565064068795 1
0.909688093946102 1
0.745442213920302 1
0.664649656651984 1
0.0418666351989243 1
0.867634117961534 1
-0.0495604565247445 1
0.355611976110723 1
0.259889424214573 1
0.657299856423081 1
1.15940628484739 1
0.217932370951405 1
0.436524745377471 1
0.442423092778658 1
0.92035958980727 1
0.288436504426858 1
0.777841872871933 1
0.800346407064947 1
1.18434447982322 1
0.545913570581045 1
0.391617777258891 1
1.21224950549518 1
-0.442954774674226 1
0.454286124661105 1
-0.144600193894636 1
0.778857275858927 1
0.515428215427623 1
0.116648348835138 1
0.572032463719569 1
0.641457045950652 1
-0.279247602697428 1
1.00455827227329 1
0.829616845658322 1
0.940419208081265 1
0.592085955377491 1
0.581144777614108 1
1.51540060365707 0
0.385223368117059 1
0.556831803690343 1
0.318231507646874 1
0.44081073347128 1
0.199431951022609 1
0.196077964343204 1
0.316084103378758 1
-0.0873788653062398 1
0.617253191635745 1
0.420089803227491 1
-0.212189482227509 1
0.54375227632897 1
0.88803845267814 1
0.510375025810261 1
-0.0039835196182635 1
0.504923707851907 1
-0.0232294875572158 1
0.15393317516656 1
0.51792649597882 1
1.11039213613368 1
0.516244130926097 1
0.934916682367661 1
0.59152309737625 1
0.448048346742466 1
0.333681961600904 1
0.323749318888767 1
0.566021178630322 1
0.61966193580491 1
0.522214811385921 1
0.19856673053833 1
0.720143433855989 1
0.398707441308714 1
1.25672627706824 1
-0.426340204007065 1
1.02839679545626 1
1.48194557170048 1
0.240988768352501 1
0.468658594150121 1
0.627281544261916 1
0.117049822207163 1
0.565510066814086 1
1.07829546742293 1
0.0579978280979479 1
0.601361961461671 1
0.314894094514888 1
0.080958391069493 1
0.0445958273424059 1
0.994484755481574 1
0.260692601631406 1
-0.176745786488877 1
-0.418125362673182 1
0.640386131643114 1
0.209693174708208 1
0.0732280739242999 0
0.476474586213447 1
0.622492299014437 1
0.022895275518395 1
0.724381084412296 1
0.800288174408301 1
0.25693105638703 1
0.713937398486348 1
0.271293887297873 1
1.05638907445461 1
-0.168954127607755 1
-0.371642105965458 0
0.872772266601124 1
1.00262209308203 1
0.671418665096941 1
0.463162151125489 1
0.573470240335565 1
0.563584308756621 1
0.236638132849134 1
0.613262758127153 1
-0.100210743569394 1
0.77621026722605 1
-0.0978120360064615 1
0.516929414377736 1
-0.299797323188018 1
0.0793099205547422 1
-0.206091801733361 1
0.580754332739754 1
0.285394128014662 1
0.40374844647082 1
0.987427338372851 1
0.614953386906556 1
0.227871808805085 1
0.256449206552321 1
0.376603733578204 1
0.624348628889967 1
0.0436139020293688 1
0.243682283936608 1
1.00176382605092 1
0.700765767044345 1
1.17131611349994 1
1.00805631796868 1
0.799627800751871 1
0.122440278328986 1
0.414996297971976 1
0.0996978649892453 1
0.557747776025032 1
1.05300641227278 1
0.705841311606604 1
0.253015991710738 1
0.0474639941661747 1
0.72148986475697 1
0.475451138690811 1
0.543618354532977 1
0.388261165746975 1
1.74072779693418 1
0.683293393242892 1
0.614711321568568 1
1.19042295054813 1
1.00368606883999 1
0.343278220281847 1
0.944791100571176 1
0.408184559265339 1
0.456599559832136 1
0.454721451737761 1
0.224009830447113 1
-0.485072330798934 1
1.38147334257741 1
-0.344694667077168 0
0.445772842114959 1
0.078390374018485 1
0.123119180747323 1
0.885024106332549 1
0.407797074398109 1
0.655956500504453 1
0.45085765062329 1
0.635869018081627 1
-0.109865161364696 0
0.280931656404323 1
-0.0394695252839546 1
0.911084961598746 1
0.476987606735543 1
0.588624517863391 1
1.29381870970805 1
0.67083883743813 1
0.342086882702959 1
0.896097681074369 1
0.778009633248466 1
0.678635014244716 1
0.761169708718868 1
0.730483666307302 1
-0.01476609467905 1
-0.00962995407435437 1
0.193688197593118 1
-0.135688049736314 1
1.49948398328503 1
1.13121507401332 1
0.854363368309618 1
0.65552694401898 1
0.886338272519506 1
1.3044004604559 0
0.266206993043888 1
0.221570088288042 1
-0.071218274073851 1
0.884777443892386 1
-0.00576264673987626 1
0.56828076507514 1
0.96264621938722 1
1.05954720167758 1
-0.360769539183386 1
0.926100391413671 1
0.79076037620451 1
0.052173912867455 1
0.792965798111461 1
0.614375803609142 1
0.724832394625849 1
1.08131146223734 1
0.84699519579228 1
0.583869344559496 1
0.11047014228009 1
1.06915231476982 1
0.534803208023892 1
1.28458596707868 1
0.0820858912333607 1
0.313329192274228 1
0.405779799195762 1
0.438169113427782 1
1.19768226916234 1
-0.087313031624301 1
0.78045437933217 1
0.632387865823072 1
0.998208646290584 1
0.23690901199366 1
0.651411356584612 1
0.824993622779611 1
-0.0224530302155214 1
0.986758247641538 1
1.99556875636132 0
0.994333223338381 1
0.628217766433214 1
-0.134367045888763 1
0.159149783674782 1
0.102054362190044 1
0.365159438341722 1
0.872493639786378 1
1.20175041064042 1
1.13160280595119 1
0.388004610930825 1
0.268188299058496 1
0.00489841799646676 1
1.26164177911382 1
0.387202580770622 1
1.20128446406765 1
1.21562076921206 0
0.68269633921355 1
0.253272607112699 1
0.210487929475679 1
0.200840210386692 1
0.268882257653432 1
0.20438731108754 1
0.561369266416058 1
-0.150183926917901 1
0.911771917723283 1
1.06735710510062 1
0.419801043709465 1
0.458713954301468 1
0.375112769480611 1
0.288012188105154 1
0.456029663322291 1
1.00392907825927 1
0.799356682324746 1
0.613542907862385 1
0.199989266539146 1
0.419154741315974 1
0.388854270664103 1
1.15728382644824 1
0.552043694759317 1
0.711509494506682 1
0.0880824738670041 1
0.853679774188353 1
0.636968201591864 1
0.414871191761984 1
0.535894988975255 1
0.41569515381081 1
0.438201397645047 1
0.318910041646886 1
1.32318776182224 1
0.65592456330735 1
1.21331441812224 0
0.720081054375347 1
0.0759775886089769 1
0.533753307139704 1
0.26039470766078 1
0.989126896064691 1
0.445269900229626 1
0.505884394906264 1
0.166263004658364 1
-0.0591851297390475 1
1.19032230552085 1
0.390286193522784 1
0.526454653138663 1
1.06837782811635 1
0.474640974711438 1
1.3607226206012 1
-0.31528377272808 1
0.433151372474114 1
0.99982534615727 1
1.00144432491308 1
0.529755085900002 1
0.198306054969373 1
1.06406912861031 1
-0.0503087722558543 1
1.0522367499683 1
0.701552427095148 1
0.804851039092019 1
0.554658965515752 1
0.595112636365923 1
1.0302731541372 1
0.129088114853697 1
0.214079634089206 1
0.385229537867627 1
0.633394309628504 1
0.959688594571998 1
0.355924143753758 1
0.205805255275115 1
0.481015394319557 1
0.798110759546758 1
0.595764686785866 1
0.473119263906161 1
0.63038593031946 1
0.65422962664825 1
0.3749336154202 1
1.04057583136625 1
1.05906457889405 1
1.46798925885652 0
1.05137433183511 1
0.125088725873422 1
0.685474019589574 1
0.518411550742762 1
0.912834620847278 1
-0.140925606689499 1
0.956315482620247 1
-0.179878320445951 1
1.32325119213721 0
0.190985615421035 1
0.0696783618710097 1
0.253651215345278 1
-0.155976012320419 1
0.805299073111192 1
0.766176513067845 1
1.17169355482215 1
0.798371927151033 1
0.51865583899959 1
1.13855344082833 1
0.407001731446502 1
0.915568576698 1
0.164384532475939 1
0.678175145301359 1
0.645833030026165 1
1.22319969532888 1
0.391598782564903 1
0.993828605904699 1
1.10848726099978 0
1.21080136393169 1
0.124515196841255 1
0.268845773310243 1
0.228557574822128 1
0.881091102358115 1
-0.154781397590605 1
-0.265951221110401 1
0.529212183782056 1
1.32057079508276 0
-0.0497914004302443 1
0.885016778702338 1
0.0968740656167724 1
-0.0546027993832255 1
0.754596827945732 1
0.0654860364432248 1
0.993031811999534 1
0.271478803287466 1
1.20241320381875 1
0.462893570989263 1
0.260750722854191 1
0.154952576348609 1
0.536817281722673 1
0.630087335115289 1
1.59961355648101 0
-0.0168622621996731 1
0.0199747395209242 1
0.391753848427486 1
0.393325964120097 1
0.567871882162236 1
0.0804658278856983 1
1.04204823602206 1
0.630353620773993 1
0.0376714186864772 1
1.18405003867364 1
0.132537803991807 1
0.645974005501171 1
-0.250866857344105 0
0.935179848178564 1
0.692301512620279 1
1.32661251779091 1
0.219450698476582 1
-0.229058963601707 1
0.388628131150396 1
1.04446293480766 1
0.167674547032647 1
0.993364340659981 1
0.661488486403055 1
1.19178853239615 1
0.743289543748583 1
0.848712667837012 1
0.372636615249472 1
0.825146151415647 1
0.631546673230749 1
0.508545924387469 1
0.458457147435862 1
1.1055506261007 1
0.625675775903722 1
0.630417622718995 1
0.336748212705117 1
0.6253180491493 1
1.06705121520669 1
0.209662022614026 1
0.553558746706649 1
0.519400204484148 1
-0.143176248581199 1
0.373298989127285 1
1.01322401031251 1
0.620725142122962 1
0.311011947752623 1
0.733739587146698 1
-0.208893416031531 1
0.164316075942645 1
1.71435572758527 0
0.679357054188505 1
0.524991346349106 1
0.266353241066105 1
0.114189450716637 1
0.0716906254576678 1
0.108113189834881 1
1.5088440732038 0
1.19981645810159 1
0.811069244869306 1
0.701897672306007 1
0.755811928766762 1
0.366228537570199 1
1.27468468873969 1
0.92501300300653 1
0.504598007936145 1
0.806445441351556 1
-0.0602756473571733 1
0.485140603801539 1
-0.00926698106204805 1
-0.157983293309259 1
-0.0788095136178378 1
0.421204876676549 1
0.296502102070609 1
0.787185646740755 1
0.850653495857293 1
0.679784753246978 1
0.878293496663978 1
0.385771912581547 1
0.325798490377293 1
1.1990464025655 1
0.908637745504128 1
0.761599153974696 1
0.779347635123286 1
0.148430736968555 1
-0.179994670865167 1
0.450364636978413 1
0.51678103442252 1
0.62438662624239 1
0.382329539529315 1
0.161092676155417 1
0.263054388081178 1
0.861300473737666 1
0.209367930998226 1
1.26859602987683 1
-0.0217395331266585 1
-0.0188142482848272 1
0.57633561728603 1
0.704325312302238 1
0.739317927989633 1
0.838217349064009 1
0.365631940651284 1
1.61701784130305 0
0.39091066479171 1
0.282147139503403 1
0.689308627457668 1
0.488851037418685 1
0.287118998816045 1
0.223268861856254 1
1.12965518841857 1
0.0325590836091824 1
0.0137527200135274 1
0.966825146106258 1
0.501413247262378 1
0.544809147861017 1
0.0755651281827268 1
1.16542919259197 1
0.805704486903924 1
0.819586465031235 1
0.555989428993465 1
0.801055746138272 1
0.539211170845531 1
0.679811421383988 1
0.894238683947695 1
0.308149514702849 1
0.916586077003329 1
-0.985409713963306 0
0.7595325040866 1
0.184962353868739 1
0.827709482328213 1
1.03648626397708 0
0.827216666740469 1
0.955182787044708 1
0.54194611752739 1
0.604914452250495 1
0.390169355296553 1
0.663777641601468 1
0.681655486665013 1
1.24279875900118 1
-0.345918289767575 1
0.772898632609392 1
1.39521512423943 1
0.355308908768043 1
0.609593479413425 1
0.327919968481677 1
-0.402232054443433 1
0.0818034837560783 1
0.586424944620943 1
0.851348399254063 1
0.262247877488336 1
0.637593465747951 1
1.27559591163866 1
0.682012182740097 1
1.2244869142181 1
0.812505833995693 1
1.71865826809363 0
0.801576155504126 1
0.105037966220685 1
0.71768818592364 1
0.658454099033743 1
0.503148117245969 1
0.54847646763846 1
0.951303318933359 1
0.880424397048908 1
1.37009501929851 0
0.312045922014183 1
0.72292642033163 1
1.27594744863306 1
0.215595075458772 1
0.793074149056417 1
-0.37346713153671 1
0.76606919392816 1
0.668029658902788 1
0.545736945516086 1
0.750401757051914 1
1.38147360896295 0
0.657620118079562 1
0.379195116367715 1
0.395024328002731 1
0.73192558410984 1
0.942620770015361 1
0.672561087963986 1
0.459614412188675 1
0.996671086850793 1
0.657578039568769 1
0.565028320712735 1
0.415856617559673 1
0.930379953733517 1
0.501284539792149 1
1.6628591671162 0
0.259363304662683 1
0.216453016806152 1
0.734180441945691 1
0.702352949224235 1
0.974034937486568 1
1.3574387078512 1
1.02403735311677 1
1.04331456718983 1
0.190468435070354 1
0.522863214948833 1
0.220905362699034 1
0.408055847392945 1
0.461032965810259 1
0.356170682875178 1
-0.383176821844465 1
0.548468544004332 1
0.688554540528863 1
0.640489972984866 1
0.403894727070954 1
0.572130187623364 1
0.834056721117988 1
0.93214468549479 1
0.434204784441305 1
0.498852821342364 1
0.0288806331173664 1
0.787497463929181 1
0.658625235465105 1
1.02766322863592 1
0.278202772989321 1
1.40985417847642 1
1.16009279238965 0
1.24849508578048 1
0.370409384146898 1
-0.000469925907580437 1
0.39131557403979 1
0.548296598034477 1
1.00690204703294 1
0.516186502976224 1
0.502590585842288 1
0.400903821448168 1
-0.330675675399353 0
0.999717475771817 1
0.522780724662706 1
0.17128325052572 1
0.536212917571009 1
0.859380104552978 1
-0.445516363743672 0
0.65125089783696 1
0.428588759156224 1
0.555722351898001 1
0.418394612213468 1
0.761516702954318 1
0.943793144607121 1
-0.0342088260049794 1
0.600703235854148 1
0.46620432352293 1
1.02592323695772 1
0.331230145359346 1
0.560778386450012 1
0.440628571047162 1
0.62000611574615 1
0.00835035155496969 1
-0.175740311822406 0
0.788453510453683 1
0.8988663011988 1
0.856223423977554 1
1.48257712175913 1
0.671992899620127 1
0.326189073478306 1
-0.162883966574515 1
0.80930714500363 1
0.101447771327127 1
-0.51210345643272 0
0.574217005321496 1
1.18055579056065 1
0.587963676991236 1
1.42362947338512 1
0.763932883800436 1
0.845015037947757 1
1.00065284741413 1
0.482928363646032 1
0.0914770349708358 1
0.673512480482053 1
0.843396025299326 1
0.873450745785578 1
0.215042672558795 1
0.283940771375181 1
0.925790399615709 1
0.13089257608864 1
0.811095937019448 1
0.603957442219147 1
0.545700149798641 1
0.643614691990245 1
0.282057221826695 1
0.268178279959166 1
0.456380104750085 1
0.521651678192914 1
0.586616596144546 1
0.159522751089378 1
0.312685543656856 1
-0.40040428185137 0
1.05633836894586 1
1.02366519998612 1
0.412108833119902 1
0.0598130501367639 1
-0.0274491221899651 1
0.69619495922999 1
0.245406760758514 1
0.723752859437377 1
0.360183994073916 1
0.987797866359421 1
0.622146226342478 1
0.473776363487905 1
0.83545842952174 1
0.741332409064277 1
1.01864871818273 1
-0.204448629734739 1
0.492497931071408 1
0.354763172434975 1
0.741272666616041 1
0.71074123378198 1
0.0445398044228724 1
0.989443906246586 0
1.30757548149134 0
0.845104320422879 1
0.0992963527264908 1
0.737058086625109 1
0.438401416949864 1
-0.250056963424023 0
1.0570738786951 0
-0.165771421324198 1
0.0364529072679477 1
0.298058625145594 1
1.58163192675445 1
0.504072914329116 1
0.351119768421119 1
0.679588841450001 1
0.0745735253577838 1
0.235582538505192 1
0.218974522902664 1
0.0741429923276846 1
0.354209379459393 1
0.608076255903271 1
0.716269298179791 1
0.582774629807828 1
0.581111543679923 1
0.00385056681494991 1
-0.131202864797188 1
0.642263267362558 1
1.23398857309988 1
0.118619507187524 1
1.02772611401545 1
-0.342585374773116 1
0.207752205779589 1
1.14862813240694 1
0.732249331950144 1
0.826665467982452 1
0.392823980662669 1
0.250308248675264 1
0.41629213438792 1
0.256415753764129 1
0.268057030397027 1
1.08847454641317 1
0.394656892022601 1
0.913966179182171 1
0.577628639544381 1
0.139637392267934 1
0.328915510100422 1
0.939052983600117 1
0.94568810900994 1
0.786236783626341 1
0.438320754431937 1
-0.0815948535689358 1
0.0941947656455716 1
0.699096847642247 1
0.720389249435067 1
1.12561743892201 1
0.161648615252694 1
0.259227832559704 1
0.30868471968382 1
0.126831868358729 1
-0.0722755868212871 1
0.281488610118381 1
-0.294318849134309 0
1.05096397980893 0
0.0800647953121456 1
0.390448027064923 1
0.994021479916187 1
1.26154683257192 1
0.897639168857889 1
0.640456242050771 1
0.343011916687378 1
0.291959792126959 1
0.523728112314566 1
0.467332877076745 1
0.353654254673169 1
0.517974036685017 1
0.179492916351588 1
0.628925153385777 1
0.221402618668021 1
1.11988608647832 1
0.579569404964221 1
1.03913011482989 1
0.89251665512575 1
0.578902239906124 1
0.427030122827185 1
0.690484663360812 1
0.529235314812145 1
1.36723667238321 1
1.4083840350417 1
-0.0996393785616811 1
0.272554658616388 1
0.0171101974898458 1
0.647344762734572 1
-0.122945691120193 1
-0.163761089805084 1
-0.0879932118732045 1
0.644496601403935 1
0.677811506539035 1
0.414569465259151 1
0.150143226455175 1
0.225813723769242 1
0.74884982427025 1
0.615410775523239 1
0.43641393697212 1
0.22884170120042 1
0.445712829856677 1
-0.0386481849209817 1
0.823913931838522 1
0.181948245637224 1
0.699492960808884 1
0.934882360195102 1
0.39284926503987 1
0.3192943987522 1
0.384232609696064 1
0.165264760230261 1
0.257165793366298 1
0.569965385793682 1
0.348639558630905 1
0.403338545664264 1
0.507357203365758 1
0.707934491912844 1
1.05977781900249 1
0.396954402081423 1
0.843836089098389 1
0.422709677847033 1
1.59495611969286 1
0.496241617425546 1
0.0792033498355944 1
-0.173737823320686 1
-0.051961889933959 1
0.50588724902681 1
-0.288167318122564 1
0.243125561364007 1
-0.0412911867229261 1
0.713961306878363 1
0.570377811837325 1
0.4540623086651 1
0.573178774919771 1
0.877811529872272 1
0.730891951471482 1
0.160564543293224 1
-0.110163842616809 1
0.185109306817504 1
0.528013052423788 1
0.464313104627432 1
0.285924340374766 1
-0.100824011743626 1
0.262080446648182 1
0.342501733471926 1
-0.124240831358963 1
0.582560938923789 1
0.713737680063331 1
0.297251742264296 1
1.1274913602308 1
0.483968392979756 1
1.02526607111832 1
-0.577955960166097 0
1.08890464004869 1
1.34178096048631 0
0.162212138152264 1
0.475282744948084 1
0.772867375553497 1
1.08764314642966 1
0.869394348637753 1
0.410885812695141 1
0.0115523138947131 1
0.795620470822495 1
0.562133223138348 1
0.601440863052031 1
0.520373865889897 1
0.356351324379382 1
0.662419452721974 1
0.81015574579368 1
0.990107788895948 1
0.419648544017068 1
0.998334671697474 1
0.608910574789603 1
0.0979542078669162 1
0.275868228115598 1
0.460136264562889 1
-0.234209859807948 1
0.215406694190936 1
1.54648116427517 1
0.359730484414386 1
0.431699637776706 1
1.03504720736634 1
0.638480022259889 1
0.174105777332323 1
0.674398083174951 1
0.0326865911954793 1
-0.250158479370554 0
0.0300673106190834 1
0.751462555784606 1
-0.1102023463647 1
0.695946827915315 1
1.33707119794478 0
0.292783381129687 1
0.421574354616857 1
1.10992457318168 1
0.545464201245446 1
1.13916912199504 1
0.37961207639994 1
1.03218426135116 1
1.12719292438426 1
-0.162392139295065 1
1.13694895810333 1
0.477671489549237 1
0.321958361228254 1
0.742035608058085 1
-0.233488098049122 1
1.1428556722816 1
1.02988837767738 1
0.727700752187989 1
0.279543466772064 1
1.32765869067 0
1.22031646803179 1
0.560018781213588 1
1.31653642349393 0
1.26229053974704 1
0.327259884421426 1
-0.0343319177584976 1
-0.464602190250238 0
-0.390271564013842 1
0.995526642435951 1
0.0261752261579841 1
-0.0909143284967674 1
-0.293362986596577 0
0.658692400900253 1
0.936257683459766 1
1.24783194031796 0
0.562319023124831 1
0.496774422858038 1
0.732616855768486 1
0.0488893916965242 1
-0.266509791960102 1
1.11480519110547 1
-0.518832567251217 1
1.0043181299326 1
-0.116130356530904 1
0.495731085304154 1
0.689230085246844 1
1.12996890818588 1
1.21729944953992 1
0.162299874159555 1
-0.110726460499614 1
0.575164887599525 1
-0.151229335139366 1
0.9622707380378 1
0.571198110993348 1
0.427176957879167 1
0.791928279366856 1
1.09154845233569 1
0.102963955234878 1
0.316031205104312 1
1.26834728885735 1
0.151061203386384 1
0.167172252443128 1
0.465176672232982 1
0.365355663489009 1
0.744570275337039 1
0.511294490596532 1
0.249180736558813 1
0.315731839842134 1
0.552876162508511 1
0.292726830159898 1
0.963639657221036 1
0.47484605934629 1
-0.241010244739691 0
0.631658688409661 1
0.256552128444041 1
0.0221261386731097 1
0.211011372487206 1
1.42189572654955 0
0.570746781006097 1
0.23326342317459 1
0.399799886333609 1
-0.0190383395682407 1
0.377713224397439 1
0.526902489211287 1
1.37824941249364 1
0.495324008603666 1
0.686879242988942 1
0.830581270178696 1
0.841861123553721 1
0.904981883702651 1
0.266022958838168 1
0.780500102448345 1
-0.516707400607033 0
0.709024827300209 1
0.462235815292467 1
0.459023469462129 1
0.0489440053170434 1
0.575000002140366 1
0.842982843065364 1
1.08455300471455 1
0.619133729656155 1
-0.612772140716429 0
1.33233491526486 1
0.728865300306368 1
0.115986013072815 1
1.13477327107163 1
1.06989203280405 1
0.0307245751075154 1
0.439390818413128 1
0.53074018486232 1
0.673295212433508 1
0.485901381338247 1
-0.351461216589689 1
0.94017031156394 1
0.571792576706634 1
0.514571660678073 1
-0.193178869052995 1
0.853504707328 1
0.89740204473779 1
0.334078888530315 1
0.788457628468854 1
1.23261308741536 0
0.675556265660147 1
1.35247347010784 1
-0.164583344192514 1
0.844276532846373 1
0.814894238630522 1
1.48607703496986 0
0.224942610724896 1
0.533417324215537 1
0.852415325009514 1
0.163882878707351 1
0.87454129901729 1
0.592765812772874 1
0.678959335457568 1
-0.151804173398025 1
0.0976614943254577 1
0.282085643925811 1
0.280948396787011 1
0.213147322477643 1
0.239409333300647 1
0.691832843982702 1
0.466138588343785 1
0.787267223364064 1
0.391825295579393 1
0.761055652442289 1
0.336483333358304 1
1.00073136439096 1
1.39284312293769 0
0.724906666096027 1
-0.232447236951419 1
0.870598456813825 1
0.134009775643782 1
-0.11275932260247 1
0.217463701373273 1
-0.211203717557994 1
-0.162998201181788 1
0.96814943080274 1
0.573147593605867 1
0.400074687220959 1
0.188610633765493 1
0.484825769694584 1
0.400136013162405 1
0.32678292799815 1
0.781968492840536 1
0.734620062006435 1
-0.454001086608084 0
0.435253223382197 1
0.105648829747225 1
0.416854842822623 1
0.372009974860484 1
0.420046487270078 1
0.525766326712408 1
0.877185079719808 1
1.29868152584763 0
-0.315040042097946 0
0.063836319734973 1
0.533788880244078 1
1.04805102518917 1
0.919205827906502 1
0.568432534994917 1
0.828674336030135 1
0.163221147886642 1
0.123732255693619 1
0.20715078861488 1
0.0154937670700972 1
0.681043761333755 1
-0.180962605152175 0
0.617934892517664 1
-0.28782014382821 0
0.317572195692872 1
0.397937315649089 1
0.211221633136368 1
0.0497924112723257 1
-0.264687571703864 1
0.37177929819583 1
0.466600320604185 1
0.686180872630987 1
0.158085325465326 1
-0.366250041201796 0
-0.244556398048507 0
0.337842072896705 1
1.05374922841282 1
0.317135693807912 1
0.377032139188605 1
0.59063518984442 1
0.901956071233398 1
0.708433272784926 1
0.14482220048965 1
0.789461424563182 1
0.159144503979956 1
0.572591182540213 1
0.380887264291089 1
0.837291911202762 1
0.627215598016566 1
0.515318958434174 1
-0.247522287710754 1
0.920396099304262 1
-0.0129409732532 1
0.530849213594125 1
0.468131947610633 1
0.134575474308482 1
0.590768310427912 1
0.867841990908811 1
0.790723024561886 1
-0.243559486747111 1
1.01619581663962 1
0.429481254783846 1
0.848992074115532 1
0.57452676484002 1
0.205394304287976 1
1.70827042309443 0
0.776607361797136 1
0.386707609670809 1
0.405477356688009 1
0.945858635119888 1
0.445088987284253 1
0.704721766829597 1
-0.394839134780599 1
-0.333161713328478 1
0.271042185368593 1
-0.00156350067207972 1
1.1698948621011 0
0.757162741469822 1
0.619251003531471 1
0.644659610172856 1
0.50800364356186 1
0.760881322193648 1
0.839940932176288 1
0.547561706143993 1
-0.14425276779009 1
-0.223623579561982 1
0.614460838539728 1
-0.524045960831787 0
0.894977744136735 1
0.121151322491194 1
0.397045431768398 1
0.744696449518344 1
0.712422016091243 1
0.196137913755066 1
0.444590978189279 1
0.400595020229883 1
0.599641642076618 1
0.857767161914459 1
0.908475196161248 1
0.862971307947757 1
0.669650427241117 1
0.591119995881106 1
0.44942158938536 1
0.87029314119879 1
0.16084480220494 1
-0.593805462341474 1
0.739310063341638 1
0.391696035629664 1
-0.397313948756164 0
0.443784700626101 1
0.217025415284359 1
-0.0559143785478863 1
1.13797112765364 1
0.134238653113302 1
0.544404254980771 1
0.957127733626029 1
0.619025793267867 1
0.588455107187047 1
-0.0644630956454008 1
0.467299927584428 1
0.47264175974762 1
1.12697810174752 1
-0.0306872703471457 1
0.803943707574956 1
0.115838781649916 1
0.293202607136629 1
0.721634194066287 1
-0.475254091119342 0
0.986070760243692 1
0.603261856499351 1
0.819237193093559 1
0.288337989340209 1
0.0351701590346545 1
0.10895973381088 1
0.7180507886426 1
0.105702736141493 1
-0.450327962481932 1
0.459036297879297 1
0.476066641199151 1
0.489214627235401 1
0.477224479386342 1
0.862768531959349 1
-0.137361474078957 1
0.720636469383026 1
0.684811397067501 1
0.107327361547532 1
0.656381658553848 1
0.0380610021574336 1
0.481220389893879 1
0.262528697041553 1
0.375160936541031 1
0.806766921536799 1
0.795747631509538 1
0.169833829853196 1
0.566058847998104 1
0.426888298196872 1
0.715448065656294 1
0.657729117959312 1
0.736948878683417 1
-0.22506863850794 1
0.427125017229893 1
0.221729853514792 1
0.771383507173775 1
-0.0776462796635651 1
-0.176923651745654 1
-0.0491795475622529 1
1.18064384869059 1
0.23355162413272 1
0.259441553832094 1
1.3251330562419 1
1.05185111205549 1
0.602700971854031 1
0.178271468744821 1
1.10010753219542 1
0.555799648518344 1
0.548899677541157 1
0.632580539643526 1
0.404443841031883 1
0.289576576703763 1
1.04657981799624 1
-0.143944397544196 1
1.21695085667783 1
0.955116449933488 1
1.18223693156685 1
-0.174707684027389 1
0.61649571945287 1
0.201076437985328 1
0.27910958039544 1
0.875505205143539 1
0.619966519064592 1
0.0773966142163629 1
-0.148487263193096 1
0.488644428075245 1
0.455005610931763 1
0.850056066863132 1
0.323096453210398 1
0.822998367879483 1
0.688255936935439 1
0.766939161539954 1
0.212994755136765 1
-0.183170463787383 1
0.553736670735531 1
0.86072588070718 1
0.313933240229384 1
0.944545211033956 1
0.127522368345289 1
0.699691615760993 1
0.355841970887214 1
0.903963811244191 1
0.429834858805015 1
0.514442298725899 1
1.0199554024054 1
0.0878502674333513 1
1.0521052962524 1
0.0491206278838306 1
0.589445788420627 1
0.265394015897704 1
0.281369527287067 1
0.210196696379663 1
0.182147341865801 1
0.93799623099181 1
0.638284201702931 1
0.674399862935978 1
0.833410743774822 1
0.643604530737937 1
-0.645747721917641 0
0.424155217821399 1
0.601694067658322 1
0.151197364670997 1
0.658053699209215 1
0.484415878636757 1
0.168245982930373 1
0.573259344839424 1
0.940309651420129 1
0.218760803208132 1
0.242311119725043 1
0.630184644228333 1
-0.0158510732616353 1
-0.304915223264318 0
0.0223641485702645 1
1.25487779056485 0
0.736179745220416 1
-0.0839572044423761 1
0.812114967924538 1
0.724859286401752 1
-0.171443818909478 0
0.571231399096139 1
0.186216513543939 1
1.23997674722565 1
0.413934297575194 1
0.73716498408361 1
-0.209846442599653 1
-0.30672690855429 1
0.37258704859615 1
0.951592373321436 1
0.493045907241325 1
0.68260653064667 1
0.303567863737109 1
0.422922664422327 1
0.825199815044462 1
0.537636595713139 1
0.355923022364911 1
0.45263387992411 1
0.130046851935917 1
0.762785801167388 1
0.0150573381114918 1
-0.328506418076308 1
0.692852179555292 1
0.508058003045281 1
0.802340426480518 1
1.2561026965346 0
0.225434967185904 1
0.774949632571749 1
0.426669041559754 1
0.512673950835725 1
0.932732101426966 1
0.181241845929974 1
0.604374337940204 1
0.890586165392264 1
0.460352599114413 1
-0.0681485991907977 1
0.445484867703489 1
0.0789827830666959 1
0.899183465284048 1
0.468941361880114 1
0.165587812927299 1
-0.208360318815352 1
0.721686042470476 1
0.273452336756575 1
0.605897556460511 1
0.759703859974064 1
0.273847474051432 1
0.600858494639874 1
0.67688161147581 1
0.717252378055545 1
0.63914511402876 1
0.314584679853223 1
0.478454068376542 1
0.886838491960532 1
-0.182309742323648 1
-0.478363977436217 1
0.727019560038956 1
-0.267252645204985 0
0.948017804399903 1
0.977549358860588 1
1.62186961981901 0
0.833192906560646 1
0.63754776769375 1
0.744842744609211 1
0.325770606245029 1
0.360034825257736 1
-0.279911489368682 1
0.0902898829640538 1
0.584841732973383 1
1.12679586892956 1
0.601793063926526 1
1.07083152997494 1
0.748092119390706 1
0.683742590259903 1
0.782422451733097 1
0.689040512491384 1
-0.225341638528583 1
-0.15658016526285 0
0.180906605751336 1
1.03612146098681 1
0.664626363007347 1
0.274719302936721 1
0.57677633010792 1
0.184138581865763 1
0.486820604698235 1
0.407378505936005 1
0.319059324148887 1
-0.135618340948417 1
0.412461766373785 1
0.307651648063888 1
0.663868949081293 1
-0.832498553764908 0
1.6739305673056 1
0.282363850082823 1
-0.247137251953372 0
0.0196981287403044 1
1.45937646475641 1
1.25818579332646 0
0.429140254399624 1
0.669683325665439 1
-0.064972073215164 1
0.764471264721385 1
-0.0506500758134111 1
-0.0426978071332003 1
0.418312774236662 1
0.769805350243724 1
0.0755934728491332 1
1.17712515116171 1
1.59631047057341 0
0.747822403121448 1
-0.0431100696757516 1
0.871450918175374 1
0.75732782258255 1
0.207263277301779 1
0.774200575096676 1
0.433006880731244 1
0.19256874716297 1
1.54566113860249 1
0.700398752914995 1
0.0447795493890394 1
-0.267071459241918 0
0.334616634544199 1
0.626693919071339 1
0.671090705109943 1
0.40112369612201 1
0.411872860870618 1
0.998451926012548 1
0.381923368376335 1
0.0823976939560081 1
0.540959542957129 1
0.909491198964723 1
0.0141882987274835 1
0.57625215036786 1
1.47899755881074 1
0.820978012852551 1
1.21482582329735 1
0.450197441092312 1
0.860303058956641 1
0.0961204034134054 1
0.207149236035967 1
1.20336690113582 1
0.0474968379503901 1
1.14459735488317 1
0.522949344011584 1
1.30091270738256 0
0.319861796790563 1
0.167171087977162 1
0.741482399351626 1
0.679264158981188 1
0.236286944573498 1
-0.289456554898941 0
0.224604204625517 1
0.253209694081775 1
0.790281004225093 1
0.473536229444279 1
0.141521936073314 1
0.935078351980033 1
0.387725476884176 1
0.932304644293787 1
0.496352896781042 1
0.313329772767812 1
0.734334301959592 1
0.341311319507962 1
0.270761475246478 1
0.601927618835234 1
0.173060241901998 1
0.342111636072085 1
0.898864874459465 1
0.703159278011864 1
0.411832743105993 1
-0.278809288355293 1
0.140121965452794 1
-0.0531343399433776 1
0.0937763284786381 1
0.636723477140006 1
0.257529468361806 1
0.180921135575278 1
0.781694778946737 1
1.06291617186058 1
0.201007635804359 1
0.442216759804682 1
0.544149433980559 1
0.215221981670352 1
0.0545161304542328 1
0.067309824026646 1
0.0267372701978039 1
0.19469968935246 1
0.513830695551986 1
0.554292194769751 1
0.361085397651065 1
0.951154257427767 1
0.432319687641691 1
0.410023897865497 1
0.225826592859628 1
1.07650302456182 1
0.250356945380616 1
0.510573122057917 1
0.689083630132592 1
0.421352423759766 1
0.421537237534218 1
0.751185169633262 1
-0.157246012002079 1
0.395576032070323 1
0.569426455827561 1
0.813959877072571 1
0.353967104673243 1
1.37142935842237 1
1.2688409148808 1
0.679017486376571 1
0.162970494783319 1
0.136877256239791 1
0.645544833989942 1
-0.00623179877269341 1
0.202842458116248 1
0.848506092743325 1
0.557440621991688 1
0.858283354095982 1
0.253736625549708 1
0.78558640866657 1
-0.770896930939745 0
0.218005504514892 1
0.301127621435543 1
-0.0795692209829164 1
0.704514073981649 1
0.217468493975114 1
0.110881513739511 1
0.659886944036597 1
0.400880209001265 1
1.19473865758028 1
-0.229039007682291 0
1.09086542610794 1
0.146479057592627 1
0.1383352617053 1
0.425875971677774 1
0.476734602773899 1
0.191337122287688 1
0.315654031471353 1
0.876043547316255 1
1.08883139699444 1
0.450305082504493 1
1.03811323384032 1
0.0800655309880537 1
0.469818205886305 1
0.0251897251143169 1
0.500913445115255 1
-0.459876855024803 1
0.393292193412773 1
1.20887473554416 1
-0.316935414510147 1
1.21355236311137 1
0.182990860423726 1
-0.318793845076132 0
0.225471453498557 1
0.945899495984879 1
0.575113336489279 1
0.0726536037421317 1
1.0409617572841 1
0.849684083046896 1
0.654531184704383 1
0.821622894469829 1
0.534597364959519 1
0.984046426287317 1
0.244747414564914 1
0.611540164539663 1
0.872125963443572 1
0.197942784494885 1
0.241519761736647 1
0.829514742363148 1
0.483602049421196 1
0.583820076526585 1
0.350641794318704 1
0.689742642790728 1
-0.183916212194299 1
0.548764951528838 1
1.10578759687405 1
0.534103050955704 1
0.433837596589313 1
0.301290079439203 1
-0.0690884480693537 1
0.811743935931496 1
-0.382605737058022 0
0.857759006804835 1
0.163437899053996 1
0.638715538087464 1
1.22188246385881 1
0.966210024025097 1
0.553290792283964 1
0.905635142815182 1
0.381311203833456 1
-0.135261756844141 1
0.387733565765857 1
0.63640497831449 1
1.23520253784419 0
0.221085876885109 1
-0.158471186127957 1
0.229473636336003 1
0.391775006000549 1
0.709672520970189 1
0.445970934502558 1
1.33210412063702 0
0.982936052731035 1
0.476040079582904 1
0.94416458323282 1
0.230372667864569 1
0.912795668090293 1
1.13366409956587 1
0.183820094916954 1
0.713578826453105 1
0.500365271400822 1
0.697906102042257 1
0.496170981273305 1
0.808695286205354 1
0.551979754512012 1
0.329474176561178 1
1.18111640570523 1
0.82076706533851 1
-0.0564562206063488 1
0.3203871991094 1
0.52784482217564 1
1.0581485013078 1
0.505367036913679 1
0.631504486009854 1
0.821695156999573 1
-0.0651435425384916 1
-0.192741964362217 1
1.46526681939548 1
0.584928712928331 1
0.216696648348998 1
0.193558147829248 1
-0.098747664017509 1
0.754994037027143 1
0.668923779098866 1
0.101833116920095 1
1.25260092952038 0
1.08279223003573 1
1.89561657604532 0
0.0577484805387273 1
0.210685039044231 1
0.357500943289426 1
0.9035112613057 1
0.416553550355109 1
0.0371828353576305 1
0.292649180086405 1
0.544934892276283 1
0.82731093717054 1
0.124748563427406 1
1.70536563056421 0
0.278036861795249 1
0.69469710939759 1
0.0672469363577675 1
1.23647098623771 0
0.350067377921434 1
0.157125783330636 1
0.380368447413194 1
1.14561648596097 1
0.411988919782311 1
0.328227471167268 1
0.395585194691061 1
0.71023993847076 1
0.452845847601504 1
0.411442549066404 1
0.521701561289113 1
0.342169321879972 1
0.236270645789292 1
0.326920731354466 1
0.691372078714479 1
0.157854704438163 1
0.780324340122386 1
0.406565459001498 1
0.475509631814475 1
0.708295492774243 1
-0.316358177169307 0
1.01914832659951 1
0.370260791978673 1
0.264998812512446 1
0.515073121382517 1
1.48146202496516 1
-0.048119480374807 1
0.736932378292013 1
0.408258798548335 1
0.220002620027953 1
0.235533894317969 1
0.784852189351408 1
0.438884826695865 1
0.542079581504697 1
0.11468126046118 1
0.786720704406705 1
-0.0306857389968024 1
0.0460097736149961 1
0.366273561262183 1
0.284244938101727 1
0.874189386845464 1
0.917648263007683 1
0.946708486746743 1
0.230052342129315 1
1.17070684101889 1
0.119290671165884 1
1.23427368945228 0
0.287962878526004 1
0.556057060825142 1
-0.158992531922523 1
0.706772657635522 1
0.861433191517351 1
1.29414274050226 1
1.03759727208602 1
0.392955968840331 1
-0.171701592783593 1
0.133580992278742 1
-0.238167619528108 1
0.770815099950811 1
0.743490101367313 1
0.636983056099717 1
0.513628253023201 1
0.296014832478341 1
0.902864512693433 1
0.938827920637571 1
0.258681921841691 1
0.330939016645079 1
0.135616498339782 1
0.956213965599831 1
0.633841379183591 1
1.30624681564898 1
0.67898204627669 1
0.353535630227492 1
0.477651297031579 1
1.02778033269531 1
0.219249491989953 1
1.13093665666484 1
0.856273422092967 1
-0.0175140489415693 1
0.287940847791739 1
0.428243693733398 1
0.330002902361778 1
0.46856113542714 1
0.918336352851954 1
0.472942745596215 1
0.501075691230007 1
0.350400950295358 1
0.465725287006005 1
0.213243424945855 1
0.141187798206042 1
0.638909577711855 1
0.212865236120001 1
0.445620368423815 1
1.76668911568823 1
0.46707509972512 1
0.138663981921948 1
0.618821428627719 1
0.115896819715014 1
-0.0500858525109186 1
0.524198231793827 1
1.04059518810195 1
0.708522443467921 1
0.111838123992737 1
0.544086625942969 1
0.407915193754885 1
1.55722062632728 0
1.1161752237288 1
0.270213786649129 1
-0.0492685793770665 1
0.744695374913934 1
0.58839191528725 1
0.287784083809068 1
1.33948233794437 0
0.0982768741107257 1
1.08872036566721 1
0.395728286980434 1
1.05708207115881 1
0.305412043424161 1
0.617690832074369 1
0.66550909725159 1
0.79492550886077 1
0.614196711948403 1
0.56054197210366 1
-0.011768848275203 1
0.63274370376899 1
0.227924356342359 1
1.22334763634813 0
0.450224759544374 1
1.03492773684546 1
-0.131071028028176 0
1.03591936245327 1
0.786920645163744 1
-0.101318823396 1
0.57142120375413 1
0.333375807843337 1
0.7290850113883 1
0.744155778360041 1
1.11200979043725 1
1.22278918812753 1
0.201697168510749 1
1.48612033851588 1
1.13712727853128 1
0.318404530244568 1
-0.227179821919649 1
0.0398176347394805 1
0.413718920754249 1
1.0737043067296 1
1.12495365379417 0
0.939234442020161 1
0.534043916219018 1
1.15023338442549 1
0.837345229604938 1
0.0178908832740103 1
1.23653658664165 1
0.224746777566692 1
0.5761631659716 1
1.42288418367395 0
1.02268967752921 0
0.471766811380625 1
0.480007889726454 1
1.20268835551662 1
0.533473389797318 1
0.526716818440294 1
0.803716175825753 1
0.235132275477071 1
-0.0161686487071522 1
0.972159594408293 1
0.534688060253891 1
0.349291013185076 1
0.561313225295527 1
0.249446823214684 1
0.188120932151684 1
0.525248022109133 1
0.266685277377639 1
0.889020111309555 1
0.842661735987033 1
0.314694004232237 1
0.726275541574406 1
0.897451109138925 1
0.0303016535181679 1
1.02590810353709 0
0.558149046122705 1
0.353272349262687 1
0.727898788065183 1
0.392763928173359 1
-0.0872043837979214 1
-0.236221279105281 1
0.326025785071719 1
1.20908902221252 1
0.85646703105044 1
0.778448683980687 1
0.224810586019651 1
0.990965203160287 1
-0.178769896346464 1
1.00514834436968 1
0.752501611518511 1
0.312191535794712 1
0.931325042941736 1
-0.41657363342789 1
0.328207870760156 1
0.665281999829127 1
0.344990265871751 1
0.532688507982104 1
0.743519511926072 1
0.169910588824091 1
0.214436651221286 1
0.96141610982861 1
0.988387956437518 1
0.818247320801666 1
0.62706653646724 1
-0.219328667663356 1
0.48799663150422 1
1.09809511344842 1
0.164180421594416 1
1.14223823119 1
0.539513055216096 1
1.00424404865609 1
0.173829203488516 1
0.55478398521465 1
1.12171321671473 1
0.763667197810725 1
0.388521755063107 1
0.726725589494867 1
-0.229356206392751 1
1.63952189373988 0
0.929598136810641 1
0.134940827343684 1
0.718123164241571 1
0.381173375193403 1
1.34364654964718 1
0.525729792448397 1
0.278665920837204 1
0.794069327865821 1
0.76915428829006 1
-0.0998355268192965 1
2.15899178259396 0
0.100384526314668 1
1.00620298121712 1
-0.0934687072313089 1
0.0902530919813725 1
0.485533288300228 1
0.153758092156774 1
1.12539826710415 0
0.530235671449962 1
0.714274059302561 1
-0.412407557691562 0
0.949772168765274 1
0.14576186824983 1
0.848037750937628 1
0.1393255639709 1
0.87872579283286 1
1.54515034870433 0
0.0946285211025407 1
0.74178577480713 1
0.398710385087609 1
0.924027007910885 1
0.177872229555699 1
-0.13443211185453 1
0.206299981654798 1
0.705184408603718 1
1.35824128499407 0
1.06757472866944 1
0.331681283869834 1
0.719768321203346 1
0.0153233474070557 1
0.627574147529633 1
1.25301089576649 0
0.88461123464634 1
0.471897884970988 1
0.087497234836413 1
1.44996921721624 0
1.02951188862515 1
1.07919187328182 1
0.237479958982314 1
0.495991911278395 1
0.901102278573572 1
0.780843340706866 1
-0.168784121210532 1
0.246703687722731 1
0.044308209030069 1
0.681682508447057 1
0.344243258495289 1
0.640909555001995 1
0.069097732815909 1
-0.00454118888043246 1
0.178355552434542 1
0.858982833610452 1
0.359213627448226 1
0.982101994498789 1
0.461876649464439 1
0.797214803634093 1
0.452800123156147 1
0.923112817564444 1
0.46226515657475 1
0.446963448725698 1
0.319484196749958 1
0.615228259473973 1
0.634484671314151 1
0.504063077900607 1
0.199866141855893 1
0.778312581210097 1
0.176243370094046 1
1.08463037815503 1
0.815356130606324 1
1.36028132474101 0
0.776448031518617 1
0.858197541409329 1
0.403049350780258 1
0.607264939758984 1
1.19500604412091 1
0.770812826608692 1
-0.191171667043896 0
0.670512170007214 1
0.129618567565281 1
0.33615212873145 1
0.241927138565197 1
0.543358448229865 1
0.432160572039716 1
1.03711915841096 1
0.833762561991407 1
1.15873911828679 0
-0.426159039441305 1
0.566461181479564 1
0.223332335140207 1
-0.189288717796789 1
0.563957892509347 1
0.526347690526377 1
0.565385977929896 1
0.152559496063104 1
1.15078586177268 1
0.896433602738597 1
0.864509899290854 1
0.500975532800368 1
0.508791010793491 1
0.409694004265945 1
0.515567243099044 1
0.547272136727019 1
0.134172986924172 1
0.253630005059501 1
0.6364476001754 1
0.382134213302145 1
0.949652293896658 1
1.28302729953729 1
0.540811623017577 1
0.593271768421166 1
0.904263592902106 1
0.577451741416706 1
0.0383989429442964 1
-0.244681193231722 1
0.883493735189227 1
0.673731563181101 1
0.46752311762275 1
0.721945874908231 1
0.662149470575453 1
0.47040267214638 1
0.681967275093812 1
0.97839921260116 1
-0.982403960208573 1
0.196237681009932 1
0.770279402236566 1
0.742400573443217 1
0.498935287802343 1
0.583404698876138 1
0.529009815658787 1
0.688878509983766 1
0.358077330103681 1
0.467218357183694 1
0.234469142689967 1
0.396915868859106 1
0.364545356616044 1
0.289476649721239 1
0.880518313972692 1
0.591070708735051 1
0.296744490354703 1
0.42488882143319 1
1.08315635441359 1
1.17958174598725 1
1.54337397563847 1
0.294961285900384 1
0.776468249961571 1
0.892400256101978 1
0.279295323603974 1
0.595011879329784 1
-0.00866323431463214 1
0.596419303629856 1
0.984953455901255 1
0.638326968167221 1
0.805803800084664 1
0.258413669703738 1
0.687032700062102 1
-0.220728591627401 1
0.190975962806734 1
-0.0358693429684088 1
0.147967587229187 1
0.282758213903746 1
-0.541634156918571 0
0.853611722243082 1
0.35755913569866 1
1.13147292820906 1
0.382156742628074 1
0.439577589256048 1
0.250239367876272 1
-0.293819716488802 1
0.631232947696421 1
0.106916668644872 1
0.100182474057571 1
0.651495016755848 1
0.724050890931218 1
0.369501485554675 1
1.10175736166308 1
-0.00381260094446415 1
1.2844255374066 1
0.00805436062509275 1
0.247159094297911 1
0.64115617436118 1
0.600385436797233 1
0.604627941068237 1
0.119638068149562 1
0.593852780016184 1
-0.186602316829868 1
0.694490912852071 1
0.482746969945216 1
1.38177275019562 0
0.809076313935463 1
0.098680055014008 1
0.692524736568962 1
1.04020114162691 1
0.224330751834969 1
0.0392235972007741 1
0.406934553240855 1
0.569364863870784 1
-0.549457457454321 0
0.254413403036503 1
0.9527289789428 1
0.257621094775071 1
1.23028138796087 1
0.724727586051335 1
0.480144994134796 1
1.40619813478683 1
0.140211183117173 1
0.419188458596882 1
0.219693977069411 1
-0.861842009842708 0
-0.257027349935896 1
0.273845305808898 1
-0.14080083083194 0
0.0636105878853722 1
0.775632092746977 1
0.582635616039359 1
-0.207335017263535 0
0.0475721111157212 1
0.60110300144233 1
0.0845090623580092 1
0.351242550478194 1
0.813078088996839 1
1.02522453720934 1
0.867507524382317 1
0.881996376775761 1
0.773061132813214 1
1.35118505399548 1
0.00669438406501942 1
0.182987638821277 1
0.438746263603673 1
0.90483585468096 1
0.63294853509066 1
-0.101408002109428 1
0.555695057205993 1
0.220927543772777 1
0.645863413297038 1
0.142735446934275 1
0.0836807305465475 1
1.34296981993799 0
-0.424357861231363 1
-0.0545091425097189 1
0.696744609628233 1
0.432357183520243 1
0.0166947347082055 1
0.968261103821615 1
0.846011137327802 1
0.947934501335654 1
0.675594799732589 1
0.769188467488905 1
0.587622460357158 1
-0.41573217717072 0
1.81595888605075 0
0.133626044944362 1
-0.474769351389045 0
0.903254633690977 1
0.524775081199424 1
0.134163888231258 1
0.77289659854886 1
0.499822588436665 1
-0.0445125029908722 1
0.309304967974081 1
-0.570647031431137 1
0.6226376466749 1
-0.0289401664594142 1
-0.280686693514808 1
0.712498634055805 1
0.963912120129199 1
0.968760654475745 1
0.134483545446866 1
-0.0682345128558517 1
0.7436987008237 1
0.603246794453353 1
-0.123618554564249 1
0.125225359407908 1
0.673687542953724 1
1.3064184274219 1
-0.166326623207829 1
0.373679512532958 1
0.574881760564614 1
0.592486432042816 1
0.591383348732698 1
0.454381324177437 1
0.637892132446774 1
0.543850868084549 1
0.243000872840874 1
0.856864306061721 1
0.0139640329551259 1
0.178142857596627 1
0.526765938074147 1
0.0267994953678137 1
0.616502667827211 1
0.555980858308571 1
0.033282161477116 1
0.223017890655996 1
0.574534657636646 1
0.468543780220244 1
0.0196411643368836 1
-0.379203840514597 1
1.17310342830643 1
0.152244822917365 1
1.29351639661279 1
-0.0177596822078146 1
-0.402614354610368 1
-0.637377433891768 1
0.671668394698067 1
0.902100819955236 1
-0.0795282031472293 1
-0.093080801777485 1
0.0786258122563932 1
0.173418752529668 1
0.519153838904177 1
0.253537619889076 1
1.19394849163528 1
-0.37742031711503 0
0.295271457949576 1
-0.376774267073527 1
0.496459550933609 1
0.0573776103623636 1
0.494311523303701 1
0.530616104205957 1
0.541501703455606 1
0.175168846312678 1
1.49323696667372 1
0.956309049983861 1
-0.152938216395413 1
0.14390939764225 1
0.352721694118621 1
0.529944620053465 1
0.176623252378498 1
0.17040712261731 1
0.718070793026489 1
0.388298393728751 1
0.913144348170234 1
0.288307057476999 1
1.21654279888909 0
1.22565844227672 1
1.14980256426486 1
0.284142778535258 1
-0.00432600406678725 1
0.164093442935652 1
0.446691521163289 1
0.883195960141459 1
0.0407168710227118 1
0.359834046256986 1
0.20627973805848 1
0.262035550537918 1
0.221705399624594 1
0.432206732199332 1
0.276704182337091 1
0.921141028873932 1
2.16207667902138 0
-1.44330907696883 0
1.60205858882986 1
0.753267793374537 1
0.381570764388826 1
0.672040072869909 1
1.06549028554682 1
0.149601413039741 1
0.339984478010312 1
-0.0752085738820552 1
0.476553769709365 1
0.40833367840655 1
0.530322907271382 1
0.5373180255253 1
0.554162495893677 1
-0.298481052353927 0
0.572964087993992 1
1.04883660048709 1
0.731961580672864 1
0.029670562881347 1
0.481398279632837 1
0.64291697562479 1
0.288647523079712 1
0.639746204343349 1
0.72602025681124 1
1.06074973248366 1
0.407065754541667 1
0.2803266580087 1
1.36806766314105 1
0.965714649166326 1
0.880786465560988 1
0.775596353364399 1
-0.247027690524669 1
1.027843514474 1
0.686977587123275 1
0.705959936143322 1
1.02394689806436 1
0.759470646138628 1
-0.0470282013766692 1
0.957144925177457 1
0.647087927972099 1
0.448181979593029 1
0.180825998401381 1
0.485368272468916 1
0.957564738067273 1
1.02079960958886 1
0.572612517604983 1
0.668022279653792 1
0.696111854810448 1
0.634496654262562 1
0.782165445607296 1
0.871712323348737 1
0.433915969235924 1
0.832137164263058 1
0.0859745152291664 1
-0.260630220946261 0
0.547381561895896 1
0.766412760784115 1
0.312615478943602 1
0.926182777412256 1
0.799813530141301 1
1.06695410491706 1
0.652772824861795 1
0.553100717280612 1
0.410748765475264 1
-0.0170395046706505 1
0.19153665717195 1
0.212751342002103 1
0.254077330455299 1
0.321105596371583 1
0.079500338320071 1
0.850796033217038 1
0.489101413388165 1
-0.169191989860853 1
1.05376247766573 1
0.155513814735843 1
0.149009107251072 1
-0.0877152940833678 1
0.822869166160302 1
0.494904126284592 1
-0.088155684670239 1
0.00363926148434028 1
0.364843616955617 1
0.34937318720097 1
0.875804190391456 1
0.723578310022675 1
-0.281952390099563 1
0.960074546207624 1
0.635745957845308 1
0.316165735709054 1
-0.123063371410345 0
0.387005505665774 1
-0.308986403525258 0
0.566809635281676 1
0.708844675533757 1
0.678683348588988 1
1.04718332972493 1
0.990662124178223 1
0.923471826052869 1
0.285620097146237 1
1.18295842931737 1
0.335797641884785 1
0.656421866109565 1
0.899649944218421 1
1.37750943047227 1
0.407012924490786 1
0.114331056411584 1
-0.353663860952576 1
-0.500079487200236 0
1.18645042236078 1
0.973904059424506 1
0.593791106604587 1
0.285663463548007 1
1.0848335384178 1
0.393915484008361 1
0.384497915178111 1
0.290389012897207 1
0.669432344861128 1
0.341064363859171 1
0.35037112494225 1
0.444701400160039 1
-0.18554554630851 1
0.0161216492907931 1
0.306319137718541 1
1.08986218825876 1
0.0731223800517632 1
0.577240272530333 1
0.682098979825986 1
0.792550784285563 1
0.417655505865807 1
-0.362814653865378 0
0.557858123545359 1
0.655451845726372 1
0.471159098557576 1
0.632119988909789 1
1.52747783309594 0
1.14100227002237 1
0.0480880442449141 1
0.594266585265809 1
1.63232249359593 0
0.916536216795442 1
0.574112728570259 1
0.625247025313392 1
0.38446988612575 1
1.02139015819499 1
1.02618677877312 1
0.685076298153157 1
0.838500316864604 1
0.255726944918888 1
0.44412744884234 1
0.917125773018368 1
1.23450475093675 1
0.734232738859609 1
0.633893913700342 1
0.773135132994976 1
0.178404654229462 1
0.0595451766508541 1
0.813570022824509 1
0.408811648591947 1
0.364317011077884 1
0.223227728137901 1
1.03141629488065 1
0.734959664293814 1
0.48739002820609 1
0.948651328141438 1
0.440238874171143 1
0.255050679470278 1
1.39627164624893 1
1.14822078181443 1
0.316334507675913 1
0.353542275568563 1
0.386361534451529 1
0.891143627521786 1
0.81153612390566 1
-0.0184647861138957 1
0.882249329077751 1
0.282746733969404 1
0.732214242017675 1
1.04705855028265 1
0.650480892011769 1
0.309149850923984 1
-0.623400619813213 1
1.46652059873489 0
0.595789884790563 1
0.461269635816191 1
0.686341531222413 1
0.684643177002768 1
0.509335778636338 1
0.773022749449869 1
1.19670062886361 1
0.584297076881647 1
0.365495316307101 1
0.294132355966647 1
-0.798413212891043 0
0.156712351954076 1
0.348150710189698 1
0.477822240800879 1
0.0965193106115155 1
-0.088247661968243 1
0.234071513703472 1
-0.122363446198237 1
0.46418625173023 1
0.410374220931843 1
0.114075518260054 1
0.587633226293394 1
-0.246433401824732 1
1.02819703140326 1
0.832668759579317 1
-0.0457901082660241 1
0.61310856624734 1
0.901244413351463 1
0.723530174246424 1
0.688284636514008 1
0.541287887713046 1
0.379039323868587 1
0.617465253835711 1
0.678145921318386 1
-0.931774880104394 0
0.66355334246642 1
0.90070577592214 1
0.212478665806834 1
0.738826760172708 1
0.268526810282257 1
-0.0752283888129871 0
0.888323765360436 1
0.545259784272753 1
0.225012393988136 1
0.790146474837095 1
0.520059373807092 1
1.1855204277688 1
-0.0995712935395819 1
0.158335688386074 1
-0.236876383518818 1
0.467529902396375 1
0.820281632878421 1
-0.359100312685083 0
0.6724816462724 1
-0.173099638144387 1
0.075519031657906 1
0.726388226024574 1
1.02414950606212 1
0.228395859438495 1
0.0957475688391489 1
0.980677899376569 1
1.05440532020566 1
1.01104586553509 1
0.205500832221978 1
0.264788037986708 1
0.800724928690866 1
0.770905269737829 1
0.656588591224669 1
0.75685951810381 1
1.08383054361681 1
0.904176081516602 1
0.594728157758939 1
0.484764589838516 1
0.87147148584686 1
0.412196179389404 1
0.184647239432061 1
1.16336230355413 1
0.356374262999877 1
1.12321344043713 1
0.339730988140903 1
0.691138875849702 1
0.882696354210701 1
0.355300180846972 1
0.69832044029107 1
0.697662565091482 1
-0.132152922106957 1
0.339709355185094 1
0.599577612248129 1
0.17578167969054 1
0.220137810565474 1
0.612072462520036 1
0.035363570804299 1
0.447316853842462 1
0.297816919045103 1
0.199185162650188 1
0.88717590078232 1
0.829609007736328 1
0.855501756589596 1
1.20122631129232 1
0.852512041647734 1
0.229264378735231 1
0.805415348537864 1
0.617745876594372 1
1.18680555445723 1
0.761850510277509 1
-0.030090511804435 1
-0.0179713015237456 0
0.741917768049193 1
0.0843950633731315 1
0.709735385297889 1
0.994565745447681 1
0.941911036413461 1
1.02712162328169 1
0.334657297410174 1
0.169367645361763 1
0.988750712259417 1
0.201551174218663 1
-0.187634762155398 1
0.737566950820591 1
-0.00643295002182698 1
1.42491175228326 0
1.04908397535249 1
0.944861453191127 1
0.432760830722482 1
0.732030572126537 1
0.287685055586052 1
0.603328642296322 1
0.909795937395941 1
0.46173641248975 1
-0.333137627285328 1
-0.210811433019677 1
0.470914437502351 1
0.134495465611683 1
0.49279480610659 1
0.8579371283995 1
0.388146142295964 1
1.41750819009518 1
0.552303499662144 1
1.01910547433003 1
0.36752444998587 1
0.791346624670262 1
0.579427947302987 1
1.49015257477469 0
0.644573474926538 1
0.776547131036052 1
0.306733148792257 1
0.899515722996752 1
0.177570611288449 1
0.810739309402428 1
-0.425820712772248 0
0.0296061023606685 1
0.565329460809114 1
1.19194223952309 1
0.630913048260844 1
1.13341324493077 1
0.414308407130563 1
0.605320293679197 1
-0.36064598453891 1
0.176919049093638 1
0.843559374161711 1
0.357242026342933 1
-0.115554299837113 1
0.453606123276721 1
0.536596106103863 1
0.185983344466964 1
0.578138801356267 1
0.547613940796725 1
0.5524325762978 1
0.463189389924005 1
1.02647794348934 0
1.05569520104174 1
0.290980163878407 1
0.483160598141343 1
-0.435440145687754 1
0.554738748207053 1
0.748911607901403 1
0.494855483492164 1
-0.0380672809140377 1
-0.0276999206010752 1
0.798535629366416 1
0.965227702762567 1
0.0805412837396885 1
0.640176324447072 1
0.978124723767469 1
1.0990581783422 1
0.62482351490686 1
0.719324636966479 1
0.222838416949605 1
0.933991864966053 1
-0.340803387642579 0
-0.472321653230415 0
0.20585841112432 1
-0.211910876191461 1
0.638747155707907 1
0.426611197302227 1
-0.230417300346245 0
-0.146844570573823 0
0.546958661397685 1
0.873121856712157 1
0.0305890638330047 1
0.267561231541594 1
0.893219246140371 1
0.44669323065986 1
0.924400085703219 1
0.532065468930021 1
-0.0251907547503919 1
-0.131118126561572 1
-0.33196571372766 1
0.536195669972127 1
0.219375913807307 1
-0.171967672560632 0
0.578694948354396 1
1.02232991378144 1
0.111496167004412 1
0.359537379923791 1
0.715456483128622 1
0.326163298681922 1
0.385682418792899 1
0.622963204107227 1
0.50101523638465 1
0.0691247893823376 1
0.95479271156417 1
-0.0561508531347639 1
0.0628761265902459 1
0.394214850646982 1
0.548009386432509 1
0.901530719749228 1
0.183751979044707 1
0.270528382206668 1
0.847381430565177 1
0.832379751349325 1
0.917004266507828 1
0.331125474838458 1
0.407501969909434 1
0.957742312322901 1
0.680668386777214 1
0.589552372337656 1
1.18160699360758 1
0.198662267505687 1
0.353889614775884 1
0.863597617249995 1
0.554085928177306 1
0.512998245207805 1
0.791850800384088 1
0.358192980890439 1
1.3481642684391 1
0.801468320936892 1
1.03623637822656 1
0.302712091687859 1
-0.0916083995573584 1
0.335594486570905 1
-0.495882201333725 1
0.947215067726225 1
0.30305909418448 1
-0.189495689810149 1
0.318393266070011 1
0.734776233683151 1
0.695455918838423 1
0.605089413929563 1
0.936098215467132 1
0.988345763297668 1
-0.332142495413961 1
0.587536817758545 1
0.0376884727055115 1
-0.258035684665558 1
-0.236800721731576 1
0.199820286076365 1
-0.58455361720103 0
0.664833792445501 1
1.21038206021644 1
1.15609128551092 0
-0.536920581691397 0
0.270467371100496 1
0.0956840888513522 1
-0.101251331837035 1
-0.159997719988023 1
0.774934142681693 1
0.714487544479878 1
0.070030580574318 1
0.74817242428708 1
0.555977775824405 1
0.418035387876806 1
0.677642499483761 1
0.599317463823866 1
0.394765490061983 1
0.531940157982533 1
0.964676319482621 1
0.75168501886591 1
0.57756832348682 1
1.05705455228969 1
0.717160994035372 1
0.245470169378896 1
1.18660783831735 1
1.26644347272759 0
0.296947868406299 1
0.442334731084421 1
0.331154750069411 1
-0.484520199346514 1
0.324937653539563 1
0.813533486467817 1
0.0883614766492191 1
0.77743222539999 1
0.153711865241218 1
0.887703169684972 1
0.63441756103494 1
0.640680660274227 1
1.24332283722177 1
0.592296628016337 1
1.22105918909064 0
0.761516611287826 1
0.408300778658011 1
-0.0379394524299855 1
0.345715465437068 1
1.82996291345039 0
0.917114939611193 1
0.106411254223507 1
0.473880883743979 1
0.443422241131414 1
0.595558037531795 1
0.649044652268781 1
0.651026248084326 1
0.0677612420963849 1
0.497233449250695 1
0.652449106799102 1
0.42511023693955 1
0.976851666469555 1
0.425412836858698 1
0.564453575237394 1
0.465351962376174 1
0.510747767485051 1
0.756871700735882 1
0.558072398122385 1
-0.00875900011153387 1
0.719795538800158 1
0.140893505560307 1
0.054508378440074 1
0.235345764301663 1
0.712140920992235 1
-0.0681413338545332 1
0.742352330409665 1
0.726611298455201 1
-0.285718638418076 0
0.469318275524487 1
0.193179117568186 1
0.328935780683164 1
0.680430688790247 1
0.528187525371829 1
0.0992196939935136 1
0.26258819931581 1
0.285345512533099 1
-0.115756234579832 1
-0.146415227446089 1
0.260935507470558 1
0.949739265956126 1
0.0753634653765186 1
0.525945678593753 1
0.366448505137398 1
0.669260584547814 1
0.789421648909003 1
0.62734597063238 1
0.273380187502917 1
1.01192208894198 1
0.858792832209557 1
0.570761175907931 1
0.936852893682951 1
-0.17925857310067 1
-0.129020173616 0
1.07072205027893 0
1.11290938025639 1
0.0892116269590511 1
0.484208179312178 1
0.898022184753989 1
0.601135512366002 1
0.212662671097397 1
-0.14061215598558 1
0.546428980795895 1
0.238631290894204 1
1.12569147840355 1
0.293323986823327 1
0.726468788951504 1
0.286875267159076 1
0.637684450624528 1
0.963740090847635 1
0.555494232778292 1
0.0272736171950081 1
0.052496523756778 1
-0.473565257588948 1
-0.217052935328171 0
0.47245421537135 1
1.15151120399618 1
0.989512620204367 1
-0.243752076125494 1
0.393538310013208 1
-0.251034108575776 1
0.681420656023173 1
0.584921485592845 1
-0.306650681110368 1
0.429591002702875 1
0.620540639728641 1
0.472090451703289 1
-0.0356994830762277 1
0.838005654332727 1
0.582683410591219 1
0.657788236041919 1
0.516289662416517 1
0.868625772772889 1
0.0460585328371366 1
0.413272393459859 1
1.45862021036701 1
0.124599199540202 1
0.210111778115478 1
0.504677611780459 1
0.394934440886202 1
0.215262074166345 1
-0.132694364258201 1
0.427947253787955 1
1.21510894064203 1
1.48548687284409 1
0.508527247122137 1
0.581075099455029 1
0.868722441456204 1
0.461802240207133 1
0.526479295189024 1
-0.508992061540478 1
0.248331126489417 1
0.0716968111564533 1
-0.368657059962796 0
0.885014434458667 1
0.56263490202274 1
0.661297584595104 1
0.17550089317026 1
0.463852336378687 1
0.0381276397095819 1
0.656435559126127 1
1.19847342130982 1
1.24298875228216 1
0.0156270261755183 1
0.765855299760821 1
0.46046429637619 1
0.0526872622496413 1
1.00558512807498 1
0.834991902817166 1
0.530972506119751 1
0.597250448563097 1
0.0720258525347726 1
0.351951713767899 1
0.377511527578265 1
0.874105507461975 1
0.616440612316811 1
0.594311262474671 1
0.949284471068871 1
-0.6999262610045 0
0.352100742713581 1
0.373432864747443 1
0.252620859995574 1
0.318618116160946 1
1.1687801131592 1
0.251379591540395 1
1.11953600659057 1
0.40209059232806 1
0.935351942418989 1
0.618303166226448 1
0.717363934694217 1
0.648816187626955 1
0.554378270939802 1
0.324041602883929 1
0.961237541918671 1
0.369741268286999 1
0.182874530242587 1
0.980246031331552 1
0.894510428039976 1
0.0783440803636469 1
0.988678615223722 1
0.851551798718936 1
0.761034420142022 1
0.429407651959945 1
0.184948318710209 1
0.798982032649981 1
0.96301445026734 1
0.57511254881886 1
-0.0987754960316481 1
0.479356874982759 1
0.665491353308882 1
0.77088678343193 1
0.364613311479445 1
1.01719760369758 1
-0.0436364276539613 1
0.747724187286776 1
0.999526987792637 1
0.437339813942494 1
0.381575012911231 1
0.463225007705538 1
0.425900141057681 1
0.755709762412883 1
0.00127588992276164 1
0.986657637528864 1
0.618539294013729 1
0.218823829920336 1
0.199366907438112 1
0.915734395492294 1
0.669934055328118 1
0.410576420216394 1
0.473103372724393 1
0.98501759380471 1
0.373389086982263 1
0.104780436074054 1
1.18145249692852 1
0.790601363847101 1
0.0449470751977009 1
0.702683574908158 1
0.0838179481566476 1
0.996297785131572 1
0.502121907797574 1
-0.0877094734852114 1
0.285224659210172 1
0.109884735450877 1
-0.0127580805424122 1
0.413851109035446 1
1.30106679572413 1
0.618862172966471 1
0.282101090629271 1
0.251838761377338 1
0.462879813037687 1
0.742742519000158 1
0.132370714285327 1
-0.485146131929663 0
0.639216268229482 1
0.329210243509104 1
0.354877198479475 1
0.332163357170489 1
0.350638565828144 1
0.018404289083618 1
0.00742569739195378 1
0.529007285143959 1
1.06418553527305 1
0.563996982346215 1
0.662464346788603 1
0.440472366419857 1
0.409366949144362 1
0.183807067340708 1
0.819386161318403 1
0.945325973231577 1
-0.380435765826573 1
1.23735307296622 1
0.541767429008308 1
0.174564615383504 1
0.613749702791862 1
-0.627403612963622 1
0.621649993847027 1
0.501717656116138 1
0.79741827723605 1
0.927055319075839 1
0.69234195948097 1
0.486369516448236 1
0.283535570593024 1
0.42753702099656 1
0.883121191694166 1
0.173657004197708 1
0.549860349596153 1
0.176879558640198 1
0.2040306124835 1
-0.0375942198774856 1
0.501266701468809 1
0.276683982664242 1
0.692494329597858 1
0.0712566904326509 1
0.967211412518126 1
0.00565250439108032 1
0.0676133971804534 1
0.164345730691541 1
0.808164413115942 1
0.85569693826425 1
0.0545159492608024 1
0.629944229042605 1
0.450593914249077 1
0.7756003116492 1
0.354741918842272 1
0.292037028352903 1
0.409601604567064 1
0.687586741385624 1
0.434148340452658 1
0.0479251356400822 1
0.585654811661549 1
0.3509470550408 1
0.676328517071414 1
0.948274234231797 1
0.962597979074716 1
0.889620424357469 1
0.440202209371281 1
0.956754581570074 1
0.74960836798988 1
0.649126093345722 1
1.03428450624168 1
0.345447282559825 1
0.512704741190802 1
0.696010385090904 1
0.577259458096485 1
-0.333567219183811 0
0.525832361078306 1
0.505045514455551 1
0.317704129249848 1
0.4000487162894 1
0.127916208314039 1
0.306180269489591 1
-0.362100320781304 1
0.859548599629986 1
0.684364471317514 1
0.360917719063732 1
0.814596980068057 1
0.475825152928123 1
0.179186063267642 1
0.664744331710087 1
0.56951794088641 1
0.816765362047546 1
0.41339219616432 1
0.396357874431932 1
0.592172483799189 1
0.956388076780854 1
0.831334333853093 1
-0.177690703755443 1
-0.544345075323071 0
0.726491159374092 1
0.665227248308985 1
1.00454466922382 1
0.518809569200307 1
0.489613438588465 1
0.47060268735441 1
0.76846364392487 1
0.470931450404417 1
0.0831306508419407 1
0.231337485831247 1
0.222454646885592 1
0.0460029144847069 1
0.043986516935554 1
0.359315083030992 1
0.292047345711905 1
-0.00177859263394375 1
0.0495654672775534 1
0.858766841080537 1
0.837244346244654 1
0.546194605063809 1
0.257087366390068 1
0.390924511747545 1
0.640691661173023 1
0.639429199312031 1
0.729752039513319 1
0.705197434731923 1
0.436907339279895 1
0.0163534788769637 1
0.334730089346412 1
0.554163662350762 1
0.550126519895821 1
0.42425757320382 1
0.555307377480122 1
0.941518059390382 1
1.37340809755531 1
0.257785549893702 1
0.650716350803095 1
0.046325832157382 1
0.808644138190685 1
1.35081583778879 1
1.20109986283399 1
0.934431923665794 1
-0.0234487575866178 1
0.688201170875255 1
0.47501909912235 1
0.709650352719952 1
0.928223449169847 1
0.0998330775001658 1
0.541130835721911 1
0.907064047448008 1
0.33156309121539 1
1.1139780842088 1
-0.0797992080142733 1
0.607035648741086 1
1.12557643418396 1
0.70129542302802 1
-0.231813705863743 1
0.641518957478561 1
0.265389049822714 1
1.15989859651934 1
0.619739028756279 1
0.831265507753592 1
0.662689356227753 1
1.01131909235054 1
0.851499714121658 1
0.11411028690415 1
-0.129094349802408 1
0.476028700272992 1
0.120857501747944 1
0.565986568684201 1
0.116529694555619 1
0.523883708775519 1
0.0414400400235238 1
1.35297163160223 1
-0.0985685433493413 1
0.187177839767513 1
-0.151773293001725 0
0.770296919443132 1
1.08230719782736 1
0.269355634096868 1
0.837713776041056 1
1.08674398162634 1
0.1103586193158 1
0.3238008754592 1
0.271481745270814 1
0.537448799369893 1
0.939986939025314 1
0.669007577291949 1
0.276083456480948 1
0.334426622650081 1
-0.184113337078841 0
0.597399592538541 1
-0.211460890065293 1
0.690111808351174 1
0.942999989305264 1
0.311125045558654 1
0.339257387428129 1
0.359827557487196 1
0.651681873743108 1
0.295483438573825 1
0.610114563126477 1
0.250820258065553 1
0.520546402005677 1
0.68307665925965 1
0.737329260834324 1
0.22954297350857 1
0.388564245312466 1
0.868560444716793 1
0.859455151694957 1
0.330922548960906 1
0.420937665954869 1
0.783286883594725 1
0.821814020801168 1
0.606947216001646 1
0.623095062912055 1
0.208459331308887 1
0.32825104145377 1
0.30404790249578 1
0.728335078382011 1
0.33661121582475 1
0.580411585791706 1
1.33140424403193 1
1.37074350616547 0
0.605799100506092 1
0.680196387689807 1
0.91309305273824 1
0.468151255981711 1
1.36825307515099 1
0.0261599373745142 1
0.627037630272637 1
0.175423368329593 1
0.11177745222007 1
1.06645064815504 1
0.700250481835712 1
0.755630367486904 1
1.0318641196846 1
0.460421098920401 1
0.903538859181784 1
0.605590924235083 1
0.0888680668166103 1
0.0849816167580904 1
0.628981670677893 1
1.10925758721239 1
0.597157661811218 1
0.557273042575564 1
0.878596632167163 1
0.0120397673245623 1
0.44423500696156 1
0.764416214552646 1
-0.406856770502403 1
0.400793893355099 1
0.523671201929453 1
0.171050850444231 1
0.0542240482258913 1
0.600847547524464 1
-0.751323921926377 0
0.494044996708689 1
0.405675974120353 1
0.648643684260807 1
0.179023957413007 1
1.34243249792445 1
0.56418035114444 1
0.241600134497248 1
1.17569579323725 1
0.761609087790929 1
0.0406296033984754 1
1.36144124718316 0
0.831546478309897 1
0.339798968593513 1
1.07910524488127 1
1.0815434141563 1
0.407301775577593 1
0.902205875270001 1
1.47496406191313 1
0.135592621284391 1
0.604951231023507 1
0.401231911316594 1
1.40406051629727 1
0.323498416029414 1
0.795017727411071 1
0.552679572793639 1
0.384106397573439 1
-0.0208415878363763 1
1.28726945776152 0
0.505857750375533 1
0.281418321693507 1
0.809094244540518 1
0.185359589175516 1
0.487299729361865 1
0.389523588542877 1
0.388838772943606 1
0.279049075972847 1
0.444515514689563 1
0.211411991699238 1
0.212056172079246 1
-0.432750790454064 0
0.661656657158646 1
0.524045852543296 1
0.752536343752392 1
1.33229970952086 1
0.279100462780264 1
0.681466358229288 1
0.783424788070994 1
0.605470833884518 1
0.573919766963453 1
0.408355700467427 1
0.169484121089783 1
1.92712563247047 0
1.0686510921177 1
0.735290414740289 1
0.406218127446445 1
0.355783865919349 1
1.35856826158005 0
0.699898903943655 1
0.632224750656936 1
0.335243976619759 1
0.787242294018954 1
0.715614908180606 1
0.440613694725547 1
0.516330354183054 1
0.909212262143764 1
1.4424679756716 1
0.664397577020245 1
0.753089653661738 1
0.301185947225243 1
-0.0413499647074998 1
-0.331611021721371 0
-0.109677048208948 0
0.262492428378385 1
1.06868259505729 1
1.05921065043042 1
1.13227585739342 0
-0.0636518998187928 1
0.664597077320631 1
-0.217205199172562 0
0.11568102093317 1
0.677018450731153 1
0.449752715885305 1
-0.00544818242886133 1
1.00926225821064 1
0.473473572362731 1
0.297275233403341 1
1.12677511706926 1
1.29015558756561 1
-0.477608214253186 0
0.334084326807911 1
0.526149563558595 1
0.781685823554082 1
0.481446685233567 1
-0.157382170008558 1
-0.0244684336698789 1
0.311674953615406 1
0.670637017665114 1
1.18357230478199 1
-0.0790090737215239 1
0.367708123163257 1
0.191929727267102 1
-0.205699668262249 1
0.777112592810066 1
0.854446257333575 1
0.499962437689877 1
0.587062233254868 1
0.353741168431821 1
0.262095610070212 1
0.530670557401029 1
-0.074472748280714 1
0.107279704291104 1
0.62133318518702 1
0.402148372358602 1
0.762335553795277 1
0.270052856357547 1
0.418674630424225 1
0.494692165328995 1
0.704121613248596 1
1.48549631818131 1
0.114753290735907 1
0.352488088133118 1
0.732615581290274 1
-0.648292298317484 1
0.670972918583937 1
0.239381353795306 1
0.224719344663194 1
0.09710405436545 1
-0.0466496704036069 0
0.683129140957825 1
0.504625289660547 1
0.346060491833136 1
0.240072180081032 1
0.378261970175848 1
0.0101433854423154 1
0.638478781881801 1
0.713704525041303 1
0.0844750016360404 1
0.403078294984055 1
-0.0500341531426546 1
0.287237852991952 1
-0.132733423023405 1
1.10687683776616 1
0.5350798193092 1
0.113169167106058 1
1.33747910474729 1
1.49803890721706 1
0.399975049245402 1
0.52371235332572 1
0.906306984374848 1
0.401393973942862 1
0.605825494493169 1
0.0892269262804405 1
0.25729974772515 1
0.801323982539199 1
1.12378986137152 0
-0.20764453177945 1
1.21908438769857 1
0.486334416460275 1
0.437603180411838 1
0.838264845908949 1
0.378602023877872 1
1.52982545758954 0
0.837276623426606 1
-0.136735397866856 1
0.0955334826677699 1
0.0988910304339403 1
0.682611094083547 1
0.154098834635436 1
-0.142339590273572 0
0.547187226418681 1
0.915253595585864 1
-0.639171107628624 0
1.1337960368898 1
0.153339708469104 1
0.406456461571852 1
1.10332100665193 1
0.914821101488951 1
-0.0440531033367135 1
1.73735828006166 0
0.883704661641955 1
0.505804362107951 1
0.473503471497555 1
0.622038137894046 1
0.290455798069323 1
0.348328960170786 1
0.44946336946107 1
1.95715701180427 1
0.580631257183902 1
0.597013853661657 1
0.560154432889862 1
1.56083316196808 0
-0.0334612115442985 1
0.722155454426545 1
0.477129397445845 1
0.552075110918596 1
0.715997562973961 1
0.47916431491447 1
0.195237638833319 1
-0.0889322150072413 0
0.890673188086549 1
1.01246810200266 1
0.0511677249708425 1
0.299884433698528 1
0.29064196441115 1
-0.0154646467921519 1
0.741019204585492 1
-0.0115537809154465 1
0.0679494804126496 1
-0.0465782131733128 1
-0.0189719387443112 1
0.466748812770089 1
0.0578786900384747 1
0.889911955493344 1
0.0275551042084153 1
0.522690673999798 1
0.759273510956527 1
-0.036585284391809 1
0.297285471485879 1
0.613135943632402 1
0.338048208576503 1
0.722766574982121 1
1.04637788447965 1
0.93162663296234 1
0.323090262465105 1
0.85311068787699 1
0.567363960398405 1
0.7137440603593 1
0.159499329520274 1
0.939213525848913 1
0.593237756219965 1
0.256546286215873 1
-0.242854705819909 1
0.93569508839215 1
0.0686296529840661 1
0.543994275124649 1
0.245865248622915 1
0.779528764990588 1
0.529499612556226 1
0.904276768082005 1
0.228109505566925 1
1.16590122886561 1
0.172524333640588 1
0.575932535167931 1
0.0219479035610928 1
0.300986256077817 1
1.0357840062863 1
0.778283788667218 1
0.512916492510283 1
-0.187682195597777 1
0.245559628693693 1
0.567927229170551 1
0.783639168650624 1
1.06984617153494 1
0.0180331192453473 1
0.485834307437926 1
0.601405832390248 1
1.23191499995059 1
0.243824467919998 1
0.230158969736753 1
0.514362034824466 1
0.662089370568622 1
0.38939098520449 1
0.591025552176003 1
0.811757398399219 1
1.22816899575284 1
0.417834444149487 1
0.20101802745032 1
-0.176147137399964 1
0.553567325052322 1
0.644420933564963 1
0.775891055005247 1
0.931006213189673 1
0.967435176456746 1
1.19646188648244 1
0.56450470929445 1
0.178780370562205 1
0.266303134159903 1
0.500315330271692 1
0.0440735701336939 1
0.360065018089845 1
0.876758613328162 1
0.138447762823792 1
0.99132551218379 1
-0.443682527760083 0
0.554921726996769 1
1.32606759944135 1
0.287240027695551 1
0.204852504544798 1
0.409653356906151 1
0.0739249203663702 1
0.527801265866755 1
1.09617673877333 1
-0.297042523168517 1
0.0213078475792707 1
0.823475357650698 1
1.02010558999704 1
0.308783239785822 1
0.997682120142189 1
0.648904097460164 1
0.534725029732274 1
0.263141972217651 1
0.143540242521549 1
0.15547148781437 1
0.420368781244007 1
1.49104413814765 0
0.426913109129354 1
0.411507210996876 1
0.331542418848842 1
0.780645767315044 1
0.124730178883493 1
1.23781362207554 1
0.238041619297914 1
-0.399796810094892 1
-0.187950395177897 1
0.398911568886908 1
-0.652146913097234 0
0.389981515206431 1
0.818847077855171 1
0.630731016570596 1
0.947481260677086 1
0.912605795082104 1
0.647118197012807 1
1.14538972333446 1
0.531848882400796 1
-0.0468086723176849 1
-0.0840366706601974 0
0.0803485641085092 1
0.434253918305725 1
0.613984485599227 1
0.734817638299613 1
0.253814303275411 1
0.119981130399628 1
0.0360463116792834 1
0.271517302225774 1
0.365418660918386 1
0.520983998342129 1
0.0554918327049084 1
-0.1222092348585 1
0.16409322576635 1
0.765712355235064 1
0.928202141410537 1
0.561059607485985 1
0.294863774134717 1
0.101081943881296 1
0.173911908291618 1
0.0472204139884556 1
0.0100366149171552 1
0.676977287994186 1
0.0171210981959088 1
0.124123172170234 1
0.026278284342886 1
0.208714648304923 1
0.242769839835837 1
0.169874931134049 1
0.834065140478395 1
1.03988249139282 1
0.801800278855804 1
1.21460215173669 1
0.511410006605202 1
0.264613406224983 1
-0.394086329808928 0
0.247623910315548 1
0.588682408631169 1
1.53999792931633 0
1.6385605185713 0
0.0112420968627963 1
1.11602617922231 1
0.941817469354745 1
-0.070313871556459 1
0.493356720538157 1
0.434949985045519 1
-0.147845589815456 0
0.573550629311727 1
0.0621133768534534 1
-0.0299310941518272 1
0.0843734071690596 1
0.048165992268893 1
0.372165676470373 1
1.36774536555301 1
0.268363929874549 1
0.0496045132871124 1
0.798576536788838 1
1.25504956102456 1
0.369079087415331 1
-0.118026915461568 1
0.6261626518161 1
-0.175412567783419 1
-0.00682321240676527 1
0.928578875117584 1
-0.18978103420401 1
0.605049437309331 1
-0.0140926943406652 1
0.223924742259443 1
0.210720104201003 1
-0.300128464907369 1
0.401195511378349 1
0.51976268447081 1
1.54232613172268 0
0.3796035168214 1
1.00898303891715 1
-0.1968604372525 1
0.737288884783248 1
0.879292676716156 1
0.0939923727287573 1
0.196078175089886 1
0.918593845369471 1
0.372195970343003 1
0.442214432060802 1
0.196614432527234 1
-0.0987415021557571 1
0.56085185234269 1
0.812778345900582 1
0.283184437079962 1
-0.771885669956209 0
0.0827466304485079 1
0.330061435515087 1
0.138844466559519 1
1.21037499554391 0
0.42398426623398 1
1.59088741031625 1
0.433869392551797 1
1.17907933784386 1
0.624650290919675 1
0.305621186317174 1
0.497508405478822 1
0.5555227908188 1
1.11213905420116 1
0.411761064329403 1
0.439698640428816 1
1.10942673007112 1
-0.046826366510103 1
0.80558706946067 1
0.586518491740849 1
1.04229656705721 1
0.875368742102225 1
0.466712106231673 1
-0.0482874082713227 1
0.651001286930354 1
0.364173865442176 1
1.14538867591399 1
0.557615420351941 1
0.114812482658217 1
0.34274302034364 1
1.00192079457195 1
0.33594772274683 1
0.149750313014281 1
1.56541778204427 0
-0.287935804070844 1
0.343165262349109 1
0.433142247788717 1
0.917665341434195 1
-0.3778500096531 1
0.759448937900013 1
1.37792723439632 1
0.580570794616709 1
0.576258633397911 1
-0.417629118405891 0
1.95917931211235 0
0.796267767525814 1
1.08412740220545 1
0.443360784277311 1
0.519747288573388 1
0.471551849082061 1
0.188146965456193 1
0.850036870259333 1
0.332767054676015 1
0.623961816571345 1
0.439792502776913 1
0.0127811105638571 1
0.233689038135583 1
0.626423512313342 1
0.356360040558256 1
0.754925270885448 1
-0.303363231330491 1
0.355800367481842 1
0.565693129582634 1
0.288634532868432 1
1.16054094048987 1
0.25551803573599 1
0.0215227590960404 1
0.220208760909293 1
-0.210911299346789 1
0.217075645162146 1
0.869175839330343 1
1.45307227972391 1
0.376539046189604 1
-0.0839740565789217 1
0.9558825864141 1
0.403050016499928 1
0.673767270746875 1
0.150686150722329 1
0.651774749875847 1
1.67020961982513 0
0.283612640508294 1
-0.0692925605871304 1
1.19558395608495 0
0.663211546623402 1
1.05993543020745 1
0.127101320854588 1
-0.0956047848642308 1
-0.00989016303771302 1
1.010108775306 1
0.864989350831505 1
-0.124470568195675 1
0.33150095844254 1
1.26203279169522 0
1.12959773873915 1
0.54525802046907 1
0.70883087505245 1
1.00905912545429 1
0.176488335586907 1
0.397047326092 1
0.805072929309472 1
0.76925813016305 1
0.208625373122934 1
1.61863635778576 0
0.136522249169792 1
0.309443527812682 1
0.863922294732346 1
0.34944077971307 1
0.625389351588659 1
0.629007793593547 1
0.22654081150387 1
0.506711730860032 1
0.879463469803219 1
0.664022864737512 1
-0.384314879404425 1
-0.882829518406884 0
0.988577518190484 1
0.0909635023363431 1
0.62445007625845 1
0.105768665282209 1
0.927802420438243 1
0.936615017054154 1
0.940658127030049 1
0.454264651988397 1
0.668379473383058 1
0.640536194235999 1
0.151772445637922 1
0.882538411560937 1
0.246772453408514 1
-0.309295724487443 0
0.661150743261258 1
0.718208060219217 1
0.281016077522243 1
-0.0381524530397576 1
0.584814466546154 1
0.602119790743559 1
0.356313172569887 1
0.494656341906045 1
0.770535132669478 1
0.107009909748581 1
0.687912557381493 1
0.848798195806422 1
0.104327586497922 1
0.769386032147617 1
0.268740893889199 1
-0.489809688457803 0
-0.349837856445629 1
-0.237352065418016 0
0.267705432702136 1
-0.419073747053905 1
1.26116470318396 1
-0.0743415253550069 1
0.437376473085305 1
-0.152505064427376 1
0.839462471945912 1
0.379315003333532 1
0.618485202542431 1
1.02591261782191 0
0.12362239482484 1
0.068226829814282 1
0.278616326069303 1
0.0781270948231891 1
0.0832795136958607 1
0.486332360278492 1
0.423801779227458 1
0.157364600194637 1
1.0289179774652 1
1.22094568543789 1
1.50690073621599 0
0.323365720001663 1
-0.239344238255784 1
0.664200680787221 1
0.689677137132618 1
-0.0042807849550161 1
-0.0470379806447432 1
0.383560321721244 1
0.87038251587152 1
0.514794821709672 1
0.503297429288483 1
0.146939827111725 1
0.795322450221371 1
0.835304029778465 1
1.05646514516222 1
0.780157075939917 1
0.419885961908389 1
1.02053732772725 1
0.817210942336947 1
0.643637359444568 1
0.218898306198998 1
0.140705338739974 1
0.0137136551936919 1
0.429514787191204 1
0.263654646075132 1
0.369130248271138 1
0.68371514747921 1
0.305005090766117 1
0.426973198598626 1
0.361909972751986 1
0.437105955911985 1
0.486707933091437 1
0.934027457298415 1
0.496636698963244 1
0.379699865361159 1
-0.641023803752263 1
0.745656986030503 1
0.823655970961081 1
-0.0526351002304284 1
0.412256336775741 1
0.0881775088382395 1
0.74129131452283 1
1.09163081381484 1
-0.000128923789893931 1
0.409690551644249 1
0.529294917217863 1
0.618969218643417 1
0.140112128499652 1
0.066208794526521 1
0.541027841159298 1
-0.23351773540743 1
0.442594275322939 1
0.348308752872659 1
0.438224743714505 1
0.0531877602294469 1
0.722247075753853 1
0.159613730430316 1
0.418035410150867 1
0.520949301118406 1
0.511441040464984 1
0.420444699475447 1
1.30930112620783 1
0.0316145945112391 1
-0.176675796380944 1
0.652974325292334 1
1.18956108916562 1
-0.385473766336384 0
0.915438512706819 1
0.713436659954792 1
0.885119018950452 1
0.188239780653654 1
0.214852346688038 1
0.39150695272066 1
1.04491211994765 0
0.731475737191366 1
1.20725744982243 1
0.713564327720685 1
0.475483170479097 1
-0.0603490512052102 1
-0.00700683665216972 1
-0.00959346594467176 1
0.456873523907941 1
0.210487844544903 1
1.00794760704844 1
1.23005679919132 1
0.62164127480346 1
0.894151609526243 1
-0.00648169062361383 1
0.424405462104143 1
0.227349792793916 1
0.141773613027372 1
0.691006720119921 1
0.935816035899659 1
0.575526911934005 1
0.441248219053708 1
1.26928756640932 0
0.226968680683378 1
0.111821635009936 1
0.144604815244609 1
0.25303026276426 1
2.38478925236187 0
0.175498465545424 1
0.53525367396094 1
0.804042273570574 1
0.756192974813816 1
1.17862060822353 1
-0.0711858383773039 1
0.354415708518207 1
0.690071130480748 1
0.35585724854114 1
0.403542434215675 1
0.40510941923583 1
0.85510222418951 1
0.403399628390379 1
0.46319830052739 1
0.711911413702027 1
0.958615465626122 1
1.00475346383561 1
0.506175419799509 1
0.474576590272053 1
0.431275913168541 1
0.571841727272868 1
-0.304415622151648 1
0.529533634151746 1
0.501694990132455 1
1.17487198681837 1
0.479416079428316 1
1.1853441047436 1
0.289606119280516 1
0.604285242573066 1
-0.331290718895298 1
0.707449711018205 1
0.627965775800354 1
0.984108129430593 1
1.32543483481584 1
0.429731197376143 1
0.478366008167125 1
0.266883498712249 1
0.412692041173368 1
0.729501562641441 1
0.221815473776317 1
0.331678587838251 1
0.627420901482271 1
0.123165236181244 1
1.31314863357471 1
1.2347729874302 1
0.264439044341058 1
0.549377434106089 1
0.0714678698627491 1
0.914961709907626 1
1.11799982575806 1
-0.0174386187776954 1
0.136596550382136 1
0.335935224806569 1
0.119504853358877 1
-0.0820575420861547 1
1.87476083241531 0
1.00557161233582 1
0.213613156020266 1
0.160351351677946 1
0.431062271530872 1
0.713238300743781 1
0.446990208419824 1
0.865688960429471 1
1.40404636940375 0
1.01346572466411 1
0.275752086823138 1
0.406706387662218 1
0.752211533542632 1
0.669811875169003 1
0.0958665707901284 1
0.185984900906461 1
1.4803441627549 1
0.714087895212878 1
0.482595892127555 1
0.181145039329627 1
1.05013723478368 1
0.908130458592834 1
0.167067034624811 1
0.802454286099697 1
0.0343517266383872 1
0.440995920245931 1
0.560159849065325 1
0.347787186331924 1
0.437315768593248 1
0.414096606481626 1
0.612000300585528 1
0.484227360281492 1
-0.101685536768583 1
0.312259198292663 1
0.559533804625671 1
0.35898536766509 1
0.706855721637529 1
0.591807259520428 1
0.196331597933219 1
-0.302890404434042 0
0.347988838156772 1
0.231778352809681 1
-0.337781139339171 1
0.3980964610529 1
0.26442818308989 1
-0.246684871515269 1
1.05274600406169 1
0.276225277799395 1
0.975773359482995 1
0.258627122687766 1
0.649176010387258 1
0.0470383160143656 1
0.248227129073869 1
1.15447787599073 1
0.410974540250578 1
-0.162629877609121 0
0.777214582040219 1
0.985775237291959 1
0.979925267182671 1
0.576412742825815 1
0.639922636397155 1
0.673459481491832 1
-0.0140231584074031 1
0.48936106137041 1
0.322953153697539 1
0.0244322779400571 1
0.815432244332434 1
0.824049318651551 1
0.442358515300777 1
0.645634290634496 1
1.03600066853277 1
1.47422623869907 0
0.690329288546651 1
0.331183672993838 1
0.760585379439342 1
0.2371141125921 1
0.160795715028247 1
0.869408578545837 1
0.100776529573723 1
0.555154018080645 1
0.859675054766776 1
0.199298520451524 1
0.758314155297065 1
0.551137144611628 1
0.656337539010868 1
0.561033406279215 1
0.0460475829015451 1
0.870522071150431 1
-0.454569302827621 0
1.10391827016501 1
-0.66513523306238 0
0.302750702185074 1
0.393180949810137 1
0.380194992820938 1
1.26746523506398 0
0.373270869796831 1
0.6393069650476 1
0.0038752946782192 1
1.13152298181784 1
0.450703919480273 1
1.62190014380116 0
0.462801650948295 1
0.301505783423609 1
0.611975724808626 1
0.000160301792254833 1
0.125145468863884 1
0.0740885481332825 1
0.470974088466476 1
0.161253693058895 1
0.466748875148896 1
-0.112199669808565 1
0.642597009260119 1
0.683444344178434 1
0.498119207512854 1
0.318005338538136 1
0.554646900203256 1
0.713381321143045 1
0.992348376641736 1
0.369187641913061 1
0.114554248851933 1
-0.584484306675342 0
0.987075559832127 1
0.890442303050939 1
1.07836867576438 1
-0.0173089566366451 1
0.969914111248674 1
0.219367906459198 1
0.0315732652468844 1
1.41641923940621 0
0.293113280914409 1
0.251058624563629 1
0.359101062540515 1
-0.17067535211708 1
0.353181849553671 1
0.194997164359502 1
0.483550669134693 1
0.553380343627341 1
0.781687460819671 1
0.361028445614129 1
-0.109422903524794 1
0.0324066653961084 1
0.087079935288856 1
0.651131316189394 1
-0.0672801237340897 1
0.586254113267323 1
0.600714823427058 1
0.98786543381478 1
-0.0987374042217459 1
0.729041945862018 1
0.222267890727379 1
0.751675305467476 1
0.636568715361308 1
0.53977479722114 1
0.635310992270782 1
0.668016592107421 1
0.58692684539437 1
0.799799419040429 1
0.502050485668066 1
0.189601993424689 1
0.836655365872987 1
0.203305791078433 1
0.332269686565628 1
0.518052206887886 1
0.686425622944076 1
0.352292778616372 1
-0.0264863542459368 1
0.424091982553142 1
-0.018136436631071 1
0.196319483636187 1
0.908884598198127 1
0.429976393491876 1
0.353696328386051 1
0.969704161270841 1
0.511078285248567 1
1.00940390751697 1
0.234380242766717 1
0.836987843642241 1
0.202543574484961 1
1.31360712379527 1
0.31410229675087 1
1.23958992521777 0
0.291391764086999 1
1.15669587660142 0
0.0571095480612611 1
0.528765150403706 1
0.479803855926558 1
1.30048898398849 1
0.779354386995319 1
0.329272586650847 1
0.625212186536711 1
1.15020194731969 0
0.477984823783378 1
0.562852928232377 1
0.202278877983805 1
0.0423000239007691 1
0.560945205431429 1
0.191542196289361 1
1.20493042440892 1
0.997462091829371 1
0.320682396221859 1
0.527893528586406 1
0.591467152661675 1
0.383007893495529 1
0.631680123048535 1
0.232998869714073 1
0.692113914162762 1
0.190851156794041 1
0.220621924178448 1
0.843651389637756 1
0.752171306504259 1
0.259449450178884 1
0.408942005144255 1
-0.136150127251788 1
-0.310324889777956 1
-0.444712245238974 0
-0.0511726364406 1
0.380330918444226 1
0.130402947882605 1
1.86950164064982 0
-0.53248897604044 1
0.771834270536524 1
0.605690138218002 1
1.0072716508584 1
0.480574927442706 1
0.482637356271172 1
0.530646747642186 1
0.552250537685268 1
0.848924076682434 1
0.624662635525067 1
-0.162380136536429 0
1.09444073456737 1
-0.124560259642531 1
1.23523899573068 0
1.28633745454641 1
0.509847439629225 1
0.568373444755289 1
0.385994997092277 1
0.0904312416524617 1
0.449975708735327 1
0.639454135477211 1
0.299277490469742 1
0.329614772012207 1
-0.542813731733095 0
0.941918817347925 1
0.682951494148762 1
0.829965350697225 1
-0.0282357311638498 1
0.791986203964521 1
0.0441419977883742 1
0.403296474973043 1
0.612280983345135 1
0.922349344194243 1
-0.0336062201146168 1
0.744461969242956 1
1.06781200772164 1
0.668323922114789 1
0.735847113760282 1
0.921593235532873 1
0.316628472552462 1
0.88444086132951 1
0.483425632424668 1
0.941086031047014 1
-0.45998747493084 0
0.58093949149829 1
0.773189302600451 1
0.0443841051380719 1
1.00463788725636 1
0.806589391724943 1
1.30305618115284 1
0.392015386597576 1
0.726817459917631 1
0.533678362693437 1
0.622714672917959 1
0.554521466772114 1
0.792026089898088 1
0.195009171064666 1
0.350177307489057 1
1.82495291308363 0
0.143092754583408 1
0.524667169041227 1
1.02716494161579 1
-0.686861755598268 0
0.655927069116378 1
0.385025532963589 1
0.898467549291394 1
-0.243167647848246 0
0.398979957423959 1
0.720486108466985 1
-0.174094711688536 1
0.317283648645677 1
0.204603763619381 1
1.57305439434819 0
1.0131922533371 1
0.866710945692386 1
0.592669040324018 1
0.25587252240047 1
0.62283280265436 1
-0.0215836387318534 1
0.74046803015977 1
0.40671219108248 1
-0.0646319564245695 1
-0.474163290465025 0
0.616875821634731 1
0.257811656291864 1
1.16231013468304 1
0.949932584958317 1
0.637490906978805 1
0.490248644725183 1
0.415861224685543 1
0.00139342848684029 1
0.538652508784874 1
0.382455653070066 1
0.551030655131338 1
-0.571243841655732 0
0.509999979040058 1
0.989690154485697 1
0.767562452159216 1
0.826136028825401 1
0.0621135798227058 1
-0.347233718189346 0
1.60619941156051 1
0.691440076501751 1
0.760065792267921 1
0.62380222265941 1
0.232680302103784 1
0.700387988919164 1
0.949774655431521 1
0.492026832514516 1
0.657947390639996 1
0.00799464248102888 1
-0.0591639832648334 1
0.36177747715795 1
1.0598092485716 1
-0.673629369964607 1
0.709839131039181 1
0.195446789119102 1
-0.146691342857197 1
0.86036449740447 1
1.09717333059916 1
0.687974588356742 1
0.265299266914479 1
0.661832939830704 1
0.412794930364596 1
0.224850707707072 1
0.833529270038207 1
0.103820883644702 1
-0.160634634898292 0
0.824826726490787 1
0.0284579420417514 1
1.04353176540528 1
1.10756190519968 0
0.241312655145077 1
0.270464969168656 1
1.02368119935875 1
0.919477407621593 1
0.381695496061534 1
0.464491651824525 1
0.512008564906564 1
0.183199464424705 1
0.476761259226413 1
0.46640209425744 1
0.976271793696864 1
0.677671748607176 1
0.615116927684416 1
0.139506761932377 1
0.230320705158795 1
1.10288653389319 1
0.675615254400215 1
0.140523344402934 1
1.00376055228858 1
0.58698076825761 1
0.378638518675175 1
0.572573187901952 1
0.738456353829537 1
0.0961856799963766 1
0.785581444090717 1
1.09358064867345 1
0.257285119093643 1
-0.315221354273332 1
0.631856464585092 1
0.025376016591063 1
0.346115250847088 1
0.0836693268954126 1
-0.142853541790619 0
0.468912914794191 1
0.533200829712442 1
1.01177742940831 1
0.799553775845129 1
0.145566699207778 1
0.700637640037025 1
0.814912585509605 1
0.48414333675698 1
0.179515110806855 1
0.706472222312852 1
0.987335989995272 1
0.596940799295563 1
1.06212852568939 1
0.41222404972002 1
1.13846205847544 1
1.15377807131013 1
0.732575575888318 1
0.479695195220705 1
0.0195568131671193 1
0.801753760534568 1
1.09014213562763 1
0.647451110580189 1
0.068734367975071 1
0.996147218563994 1
0.46921060840396 1
0.520537552737787 1
-0.426850236828049 0
0.435010374454735 1
0.409632882409119 1
0.997357161647373 1
1.06068134348865 1
0.760328414043944 1
0.215154433168844 1
0.755109752787613 1
0.383443565043069 1
0.133741239409058 1
0.402029728608635 1
1.0083203844844 1
0.893702454928998 1
0.273943882907092 1
0.3133730037122 1
-0.0811694863638705 1
0.612502471331243 1
0.425589237957598 1
0.519330939960077 1
1.26270992608066 0
0.363579108540505 1
0.517009879043176 1
0.880248236043799 1
0.76419822889234 1
0.347917111854487 1
0.49791218328328 1
0.807944484845862 1
0.960883915060438 1
0.336462071477204 1
0.520382573880441 1
0.331225313385746 1
0.833281688025004 1
0.799011710806928 1
0.0360637572386518 1
0.423992512772989 1
0.144344957070344 1
0.212306857993762 1
0.729893815495682 1
0.278174249139371 1
0.70934927654144 1
0.431382959817684 1
-0.598091694899359 0
0.420065435598029 1
0.64715209413087 1
1.18986959773961 1
0.951628251452021 1
0.259104531289402 1
0.415181082076132 1
0.901835419968241 1
0.550008274388454 1
0.00582027294767784 1
-0.202617641155591 1
0.468102844906575 1
0.503888988300083 1
0.0526944866051345 1
0.424213585762529 1
0.405599390139706 1
0.518765410972559 1
0.739068335104219 1
0.248074495408878 1
0.854350850576804 1
-0.10322961783399 1
0.30877654978328 1
0.858615270401528 1
1.14025023308178 1
0.249513130066929 1
0.480534227500703 1
1.59770239311539 1
0.240330357203735 1
1.03207638739297 1
-0.0734850040691902 0
0.401300407497155 1
0.46225506800159 1
0.434899272104271 1
-0.0701606056393177 1
0.721344429895642 1
0.660182455845729 1
0.439732915459141 1
0.173406011004114 1
0.747334737751357 1
0.272164621488705 1
0.647635781648106 1
-0.241037290283842 1
1.24003111458048 1
0.436958019542948 1
0.872744880048393 1
0.299955695048331 1
0.271074268458194 1
0.125634023569087 1
0.140596685903533 1
0.367349135492412 1
0.439634622819275 1
0.0259367262019761 1
0.463567926714268 1
0.614576569703754 1
0.290764442057982 1
0.335624999619937 1
1.31376269954014 1
0.139893172300857 1
0.582376035483619 1
1.21497933001907 1
0.59391284316756 1
0.818118014098313 1
0.659784325693735 1
0.752504475522854 1
-0.587418745499721 1
0.85300630968198 1
1.4342452987912 1
1.13473286331184 1
-0.082228957371246 1
0.80949712772599 1
-0.228099294514906 1
-0.160325294144723 1
0.410519502488699 1
-0.153034526402749 1
0.927291628549727 1
0.649895207580388 1
0.709255127453086 1
0.166212330378895 1
0.581250822204349 1
1.62587036239972 0
0.239468130426239 1
1.15698138299745 1
-0.278592252927622 1
0.340442735387564 1
0.583478028919927 1
0.935400512395293 1
0.0761383625969136 1
0.765960531614014 1
0.857309088254946 1
0.457529687555668 1
0.670569885028933 1
0.578657278281743 1
0.173656846733936 1
1.19284948606994 1
0.0618288783712957 1
0.160813834945908 1
0.028257098280039 1
0.124079550118986 1
0.54418642845027 1
-0.230557113166072 1
0.607052186545909 1
-0.0283894865170412 1
0.650981410693754 1
0.497021462117788 1
0.96041483015299 1
1.01856763437406 1
1.26989135006135 1
0.584680437131907 1
0.154870147290259 1
1.08419710168083 1
1.19526015733729 1
0.575908255676053 1
0.592657340643977 1
0.666144398794166 1
0.486524154610354 1
0.308252072721469 1
0.794656306669793 1
0.382598850161029 1
0.940575235442016 1
0.209784882035822 1
0.686529829213434 1
0.821006053432505 1
0.568032733356381 1
0.0894621422410392 1
1.11449746069273 1
0.577333825179714 1
0.445609468741889 1
-0.429760415886811 0
0.23696739849006 1
0.561176423054925 1
-0.0682169703859861 1
1.26730252782849 1
0.659341845036209 1
0.639181672610562 1
0.264107905678245 1
0.538554464853862 1
0.877602953590522 1
0.607375524859962 1
1.51807157670036 1
0.730103714840951 1
0.703976568237964 1
0.344347740690217 1
1.29484082475408 1
0.636950313873241 1
0.320693319769716 1
0.39782434215047 1
-0.0867529486952933 1
0.494837430578344 1
0.378324120595946 1
0.493893361295213 1
0.252429494322813 1
0.756040561090524 1
0.640423315511225 1
-0.275969896802768 1
0.211899482115819 1
0.174859287588333 1
1.15604681585059 1
0.208183301006203 1
0.352528005175069 1
0.235325510938769 1
0.502380509487203 1
0.499880160974318 1
0.58339277707327 1
0.726911226808917 1
1.02601262379424 1
0.189366202472167 1
-0.32698788490148 1
0.89028033890655 1
0.192489917890301 1
0.696583549509583 1
1.06022479092677 1
0.202333603101083 1
0.612615272323414 1
0.354041114029245 1
0.298190507893266 1
0.665034093962232 1
0.473408016112148 1
0.478419204540644 1
-0.321649469959939 1
0.885845722764465 1
0.758985017848308 1
0.448785083125071 1
0.578863067569179 1
0.413989710687789 1
-0.162226901109305 1
0.873935297383036 1
0.096387116079073 1
0.124127985985914 1
0.308562772937549 1
0.138155154958123 1
0.42898538910671 1
1.20976083534288 1
0.432336000651623 1
0.473968461544155 1
0.599935567703569 1
0.768122906899485 1
0.736922824347321 1
1.04755525626199 1
0.209075258919576 1
0.37978995986038 1
0.859767841294025 1
0.480858371207886 1
-0.0822668976213703 1
0.956360724140157 1
-0.11921342706375 0
1.45194893060877 1
0.659561727336539 1
-0.141797349160847 1
0.779317477214435 1
0.969175665206037 1
0.656766005038874 1
1.97753081039203 0
1.52626150249238 1
-0.517233501310819 1
0.843286570545252 1
-0.2096663944438 0
0.326537871145927 1
0.771150279471784 1
0.144327167630038 1
0.450442827941965 1
0.188210779668518 1
0.976792248555474 1
1.00397183823124 1
1.15764304716552 0
0.376712623124724 1
0.41622950297656 1
0.750257111921627 1
0.556767929944194 1
1.38533382677257 1
0.125354086288332 1
0.404013177058079 1
-0.474289305803987 0
0.448673250232947 1
0.203370182212882 1
0.659279848679475 1
0.912452800443459 1
0.020070550645353 1
0.897777290702944 1
0.566540019458932 1
0.598871825096914 1
0.688501891054296 1
0.109925999675042 1
0.485581884588159 1
0.926517158290377 1
0.986764550005469 1
0.915754861938733 1
-0.245292632220556 1
1.08676700322406 1
0.220520373121262 1
0.6028199198444 1
0.111870276902272 1
0.164986065404072 1
0.297617718608391 1
0.661729854837505 1
0.74231006354414 1
-0.352390122731573 1
0.675323230873633 1
0.233026346561905 1
0.048182645444284 1
-0.00751074439518012 1
0.417486341287597 1
-0.12194763671575 1
0.648899624794204 1
0.170578617497675 1
0.283721529785716 1
0.6814045435636 1
0.410086979972912 1
0.70696654584028 1
0.746073756112586 1
0.169891880330725 1
1.01037487329433 1
0.028242535728712 1
0.910248719527248 1
0.663504087713835 1
0.923782148567326 1
-0.229583160493407 1
1.3120894815979 0
0.257602167087597 1
0.228131500279562 1
-0.292824818713241 1
0.654532446133373 1
0.180880365337319 1
0.361883696299542 1
-0.102464284649505 1
-0.0307465022019262 1
-0.298034161075969 0
0.9736090491771 1
0.662390167398729 1
0.594082067121174 1
0.403566701572757 1
0.996614520621923 1
0.533823322240471 1
0.524401436420021 1
0.607050334283677 1
0.255629905349292 1
-0.0678152668300092 1
0.8223996581774 1
0.507336387231312 1
-0.43554759055556 1
0.216309574843922 1
0.715631414441574 1
1.13417509155017 1
0.186683152803412 1
0.854760547696233 1
0.299425234573833 1
0.891325577367402 1
0.697171996795988 1
-0.38823006316054 1
0.783695393122638 1
1.23691889238098 1
-0.196795138576269 1
0.809790721144722 1
0.531663040717318 1
0.575596452480357 1
0.401157690981791 1
-0.135243944833873 1
0.317219096337901 1
0.462975633215019 1
0.530061977324545 1
0.719119772412339 1
0.351308038829878 1
0.116606365894747 1
0.956321080740661 1
0.803154094750589 1
-0.140797403063743 1
0.0905116377612807 1
0.442038942809562 1
1.47998209010819 0
0.990927837957207 1
0.762668269149121 1
0.375015011535897 1
1.05633621086559 1
1.0607724968349 1
0.0671312947461055 1
0.806932554273005 1
0.647546817342551 1
0.628350652041298 1
0.502263716319872 1
-0.0410137799959247 1
0.762351970708758 1
-0.150210500340222 1
-0.512129555022221 1
0.209163077581418 1
0.330033577662509 1
0.154230284605396 1
0.208681705760104 1
0.449849342863623 1
0.473095860239034 1
0.159800217142347 1
0.76160937059247 1
-0.111583951816298 1
0.14727120255592 1
0.112759061490192 1
0.30258674720762 1
0.248094407709464 1
1.15839382532592 0
0.138666363152679 1
0.436872685622072 1
0.707744724587339 1
0.221075751138116 1
-0.210694364883229 0
1.08383500332876 1
0.684150417488852 1
0.995616029693291 1
0.842294040813687 1
0.562633104240199 1
0.0444373525593212 1
0.582158993791501 1
0.352119610201924 1
0.552827968261095 1
0.0144291722723583 1
0.227006171340687 1
0.0381781597585683 1
0.721240817551563 1
0.681218948582186 1
0.646227002087836 1
0.840050152229795 1
1.05956056874254 1
0.611514277162778 1
0.168913998460808 1
1.06668862198202 1
0.121513302273673 1
-0.26745768104716 1
0.772492243190687 1
0.566089981234099 1
0.736699003815882 1
0.14014617746869 1
0.925735060392389 1
0.33176953744945 1
0.926803184873213 1
0.0420077973902556 1
0.218281565278133 1
0.12790673151981 1
0.361051407926267 1
0.126268595380236 1
0.755863239450498 1
0.581477475710688 1
-0.414217837523637 0
0.778448645762378 1
-0.446318075233134 0
1.04629343194166 1
0.56271926175449 1
0.107015533598822 1
0.480418745289244 1
0.231211688225938 1
0.461308850819932 1
0.60558574428227 1
1.13256111830643 1
1.04315348427714 1
0.499941513977226 1
0.550933343859061 1
0.0910761562656561 1
0.705897350175365 1
0.683804436468618 1
-0.633153272388452 1
0.788810333537629 1
0.157920708173172 1
0.397601244096963 1
-0.638792958485754 1
0.414465200270966 1
0.869483383651581 1
0.564467639152452 1
0.667878773981594 1
0.156958787490358 1
0.819578852866945 1
0.676116981007102 1
0.954405802365029 1
0.965191551087265 1
0.319744106388203 1
0.00607039788351793 1
1.18426814031013 1
0.724678514925207 1
0.310339745853186 1
-0.281549324061528 0
0.213683609762717 1
0.369266043967579 1
0.890358836962345 1
0.673810553848414 1
0.0490560274799164 1
0.202722501626333 1
0.630530122438715 1
1.51499337227013 0
0.547413382723889 1
0.377551156035051 1
0.0754530551411362 1
0.797302154518317 1
0.681884804982194 1
0.486673533093725 1
0.233497949296584 1
0.496001219968569 1
0.551217120006794 1
-0.540082261216655 0
0.645759604337479 1
0.792290254951114 1
-0.519682783580021 0
0.850278039218162 1
0.690096378178836 1
1.45795371086491 0
-0.741344661676811 0
0.578286402553408 1
-0.255603977497949 0
0.0695065897980248 1
0.479217096995724 1
0.8095418084049 1
1.0064812252214 1
0.945442274716474 1
0.493132129586163 1
0.899715852567089 1
-0.839731226338622 0
0.246488867671435 1
0.721933032379795 1
0.449519306295561 1
0.366737096924187 1
0.404436436783234 1
0.561219255377437 1
0.311026562412346 1
0.51452355618004 1
0.4561502108149 1
1.49554829220687 0
1.04921586540908 1
0.778354171025924 1
0.269645895511151 1
0.476661221896229 1
0.891437707139139 1
0.877145655509735 1
0.394435434673757 1
0.605637093408163 1
-0.214603803259715 0
0.325944950430542 1
0.188972218835728 1
0.579805963920646 1
0.667757426494992 1
0.77808750361998 1
0.94226209977394 1
0.374654958191437 1
-0.0562989494908894 1
0.319486184070222 1
1.00707198464071 1
1.0614506381991 1
0.907511598185129 1
0.583916197625205 1
0.527683574373066 1
0.704265150842819 1
0.449223192619053 1
0.850460544993533 1
0.569553970461244 1
-0.48003653399304 0
1.84972789137076 0
0.357821898631596 1
0.466390244591192 1
0.302033578772447 1
1.24380726744444 1
0.269431768985934 1
0.404248885308428 1
0.17753990437502 1
0.825885616683851 1
1.60939159153237 0
0.451843622457936 1
0.966837013010235 1
0.329098188430595 1
0.660059777639797 1
0.483628127603109 1
0.235385231107595 1
0.534313920071779 1
0.276192814690721 1
0.526685243730399 1
0.248437819956171 1
0.815926016104326 1
0.595391111134208 1
1.55687579640431 0
0.283049543869519 1
1.06188436925521 1
0.902246116676404 1
0.849239936407755 1
0.661243468977184 1
0.514200056108661 1
1.64353972113305 1
0.394565445451408 1
0.842906949022388 1
0.222641201863824 1
0.352102275757614 1
0.962382617415746 1
-0.85363899934458 1
0.851435475733969 1
0.810757128442719 1
0.672675448498869 1
0.502382124162239 1
0.0490101966798074 1
1.10246119553122 1
0.905904985271192 1
-0.317328186534669 1
0.872155070738683 1
1.0057849117472 1
0.548440858362657 1
1.30735088959641 0
0.906609439519085 1
0.101888407955029 1
0.669852878647097 1
0.370865354527824 1
0.464002019960494 1
0.182823952570737 1
0.529193649671177 1
0.482722851281586 1
0.270143602161471 1
0.106322384329221 1
0.795805826650283 1
0.296231561095205 1
0.56483039702832 1
0.686620344166018 1
1.04685684942798 1
0.789119019699145 1
-0.124942224986212 1
0.446521794219659 1
-1.12090027164849 0
0.980753772836239 1
0.624178993936945 1
0.528452571446774 1
0.845342748614023 1
0.973779422122732 1
0.267668534640887 1
0.230721165763349 1
0.799636669919039 1
0.916077749484471 1
1.21943610078269 1
0.014969337628717 1
0.678642516617488 1
0.85837104199706 1
0.479196938938127 1
0.650275016085578 1
0.0191556118580643 1
1.00834959483589 1
1.28118051533399 1
-0.0936611048991503 0
0.281019826647679 1
1.22503903093418 0
0.751839585508434 1
0.577928029041792 1
0.360352569266335 1
0.108977788506852 1
0.801099746572032 1
-0.651846656826545 1
1.17573195682762 1
0.298740541219811 1
0.603829954926335 1
0.826809640850378 1
0.536099108385212 1
0.456038375372861 1
-0.110149202324151 1
0.458015939946169 1
0.0820924439058591 1
0.760660841655397 1
0.390672884911245 1
0.732395484697466 1
0.361017047739744 1
0.950617614289939 1
0.855436476498587 1
0.510110922787225 1
0.671514894188734 1
0.130165212413172 1
0.0781500992256876 1
0.197802409806384 1
-0.254839685467541 0
0.579546987520619 1
1.3687382755571 0
0.932779169433494 1
0.506680291906701 1
0.119855366353567 1
0.55924515704678 1
-0.0826321871602552 1
0.377200242717316 1
0.313433224210694 1
0.334274454425735 1
0.0893485846329213 1
0.713371728359323 1
0.489849435456877 1
0.706582161510609 1
0.26402728965883 1
0.298489048599593 1
-0.266880255163291 1
0.828711235042224 1
0.0283187956563294 1
0.859849101349125 1
0.624828854742681 1
1.00017945773676 1
0.027611947939525 1
0.417312347651422 1
1.32665757550361 0
1.36521665712689 1
0.710214568210052 1
0.52328196349955 1
0.469699562140106 1
0.762985471852897 1
0.988254899544667 1
1.23617753807051 1
-0.71720797685007 1
1.19822745056764 1
-0.393377995962505 1
1.22118103293419 0
0.386060584934468 1
0.478397352750186 1
1.57849024083338 1
0.608695561080918 1
0.0799272859756562 1
-0.169469462213153 1
0.387197511036078 1
-0.297494369145083 0
0.304344954179495 1
0.26467004607478 1
0.956101380215321 1
0.208610273856957 1
0.827819477292008 1
0.553542368487348 1
0.56349652227962 1
-0.459558760414412 1
0.0228026996207357 1
0.720228610290481 1
0.619377901234652 1
0.00606922783597463 1
0.334614683668405 1
0.434357006389637 1
0.192982213343874 1
1.17983245058011 1
0.378094659588246 1
0.0597372340159461 1
1.03518615768287 1
0.776961714481807 1
0.250532947089223 1
0.755037969049198 1
0.408181134454798 1
0.530368734492443 1
1.00612545642414 1
0.464570175406182 1
0.379969265886215 1
0.0481217356396256 1
0.458100385723816 1
-0.304675008103164 0
0.263846173916962 1
-0.203828401763528 1
0.647725060759107 1
0.198114257141317 1
-0.0491978530014603 1
1.29398056839032 1
0.649793232884575 1
0.570618181444798 1
-0.0535543922281653 1
0.701722787400802 1
-0.38973598338927 0
0.242806790065905 1
0.634460020466083 1
0.176955244075866 1
0.582355466340295 1
-0.569670945069583 1
0.962984345072704 1
0.860456117940934 1
0.377549827604996 1
0.575285983589654 1
0.840451281649585 1
-0.152612767167692 1
0.824675558950058 1
1.3292488690737 1
0.915461971233936 1
0.575966310761265 1
0.264110421331379 1
0.682835147148017 1
0.801840133993241 1
-0.119672415791748 1
-0.0498975406739442 1
0.495384886051081 1
0.621390322105795 1
1.27156572827601 0
0.364346667955185 1
0.335911100044349 1
0.239109189411199 1
1.09770978633151 1
0.811988014657859 1
0.407539958686364 1
0.980483279670724 1
0.683896730691503 1
0.302556727642022 1
0.631131169307489 1
0.283659567136479 1
0.22871605660483 1
0.869412900072781 1
0.241361384377782 1
0.553536622255257 1
0.630947395116554 1
0.635261083916437 1
0.713589759061785 1
0.621289681885023 1
1.29128079720944 1
0.421741746542382 1
0.759075404058923 1
1.00596123663053 1
0.277910084296328 1
0.932696479093025 1
0.176270877483721 1
1.23021665842638 1
0.869566784029543 1
0.67321506812517 1
0.0606174642336737 1
0.842908665947252 1
0.938782073674505 1
0.282783391631229 1
0.618570931077244 1
0.337528725745525 1
1.31042437276159 1
0.378557815887319 1
-0.731441283037046 0
-0.150274222362951 1
0.432489159182467 1
0.815928295537129 1
0.192995468179991 1
0.0600050288838042 1
0.392735453221642 1
1.2331623368045 1
0.651504489191122 1
-0.0320590462362945 1
0.358417865546624 1
0.644685098808274 1
0.597830034736636 1
0.596483757233083 1
0.918256374313878 1
0.419736763707544 1
1.07875961134943 1
0.797741926733279 1
0.164065045214752 1
0.775573863060955 1
0.898353300263508 1
0.469863160104466 1
0.365395435903402 1
-0.149440695593462 1
1.1545096037085 1
0.278367877294988 1
0.351630172427993 1
0.720872228637432 1
0.5915716343717 1
0.185927200654693 1
0.072930962647015 1
0.576224010487698 1
-0.153535161905586 1
0.61711958714615 1
0.295460096417298 1
1.30159644694216 1
-0.113324794144944 1
0.680545069696869 1
0.248990585559515 1
0.492114506449308 1
0.420590308136153 1
1.18933966351482 0
0.610833935690503 1
0.321196874433338 1
0.439231352023145 1
0.416090274432207 1
0.388150900211589 1
0.299750458424846 1
0.641191178392059 1
0.662773831849927 1
0.953448087555864 1
0.257310990533568 1
-0.205148335364779 1
0.516298053795626 1
0.106067965447134 1
0.255445584861421 1
0.83235408557208 1
0.975441344604985 1
1.21684444852196 1
0.134711109217181 1
-0.316847297953496 0
-0.12444586252503 0
0.750108059484407 1
0.208904627784241 1
0.407904655052209 1
-0.343370280567585 1
0.0371566651158776 1
0.615781182137907 1
-0.355603238697672 1
0.830735145229552 1
0.792630458830056 1
1.38747466966759 0
0.32731746982556 1
0.893464414071493 1
0.338101850656219 1
0.771236540057883 1
0.157119564621847 1
1.18104322663633 1
-0.326685102971164 1
0.111588823896847 1
0.743818482980823 1
0.220103760340993 1
0.960246006161378 1
-0.0384495186507507 1
0.351181376332318 1
0.716459452845389 1
0.472497427376555 1
0.564155862128954 1
0.790551430427916 1
0.338497101349068 1
0.0293448485317509 1
1.04135892632927 1
0.157316381460502 1
-0.231793619254727 0
0.724791294560857 1
1.04921894913189 1
0.462109740754268 1
0.861123862634318 1
0.794525777647713 1
-0.0158869176584122 0
1.00281497618957 1
-0.0123958464260777 1
0.251813418651922 1
-0.373918342240636 1
0.191122343663433 1
0.319859181836495 1
0.417821485685077 1
1.01259926461216 1
0.94998981594951 1
1.57607364499195 0
0.612815644077629 1
0.249816639882681 1
0.184796221400122 1
-0.0161282184980494 1
0.346647239880927 1
0.378308303961127 1
0.194305603654291 1
-0.0622825567111729 1
0.877295085931091 1
0.769028589522696 1
0.515891388819361 1
0.691690757673747 1
1.18675751336313 1
0.664945478913277 1
0.244703458219396 1
-0.0664540660822014 1
0.775678217175786 1
0.144657947656464 1
-0.113856750174881 0
0.535592297231093 1
0.585598640836995 1
0.50754654186411 1
0.723157083575426 1
0.584885895157619 1
0.876050269500812 1
1.04570530902085 1
0.320128990559994 1
0.840424956546371 1
0.277598282206162 1
1.35632627373169 1
0.667949338658072 1
0.605914636519051 1
0.750600391218274 1
-0.229605671652388 1
1.24832106832437 1
0.142543785822348 1
0.519972318840785 1
-0.327374343198141 1
0.785602804016815 1
0.64378365065209 1
0.283208748659683 1
0.791978598631318 1
0.628046060980381 1
0.626682714228416 1
0.20501815005146 1
0.878931551645006 1
0.763426828127855 1
0.446343930051949 1
0.154720306077644 1
0.563594496229088 1
0.185491343093696 1
0.687468132056378 1
1.12766969749123 1
-0.0885909131258132 1
0.360886460738142 1
-0.977355328234692 0
0.215560188464096 1
0.798127761552975 1
1.40233593631088 0
0.457120700490107 1
0.62601502287593 1
1.30977934723923 1
1.14118437554497 1
1.74827000645829 0
0.961068975916395 1
0.54507815816712 1
0.417662572136418 1
1.07990354641008 0
0.305793484495538 1
1.08550502099083 1
1.6595516081759 0
0.898912121220178 1
1.77131055163364 0
-0.0745130858432739 1
0.654313032245102 1
0.301158766794914 1
0.708282942316064 1
0.769015925899042 1
1.09598843508829 1
0.436073928187734 1
0.955819005649369 1
1.09581016130694 1
0.668945689111285 1
0.192630276805684 1
0.903807245349364 1
0.461639103901898 1
0.393216061722298 1
0.553872888880691 1
-0.0238186712211014 1
0.45032325314101 1
0.706094745727232 1
0.435337456604134 1
1.21821164382033 0
0.592657735565706 1
-0.00717178718576025 1
0.405339910648496 1
-0.47058567138219 0
1.11110007592841 1
1.19214280998062 1
0.182941078313251 1
0.806690056672851 1
0.639853118291792 1
0.393306740090138 1
0.845208068595815 1
0.168103185011237 1
0.907111773968149 1
0.503381740876334 1
0.264274131918573 1
0.668449499285019 1
0.244886311612644 1
0.359802284953644 1
0.307089762049651 1
-0.454600877354687 0
0.615876310792857 1
0.148804744405608 1
0.284585326093842 1
0.29999029541581 1
0.456832107445615 1
0.509848160379848 1
1.06519742402183 1
0.826664148970993 1
0.70275891211835 1
0.351917475851631 1
0.566755403347052 1
0.21564695334259 1
-0.0830176769940667 1
0.884215742979758 1
0.900018668630248 1
1.1673144799796 1
0.439858747066267 1
0.370118288215598 1
0.550192301990777 1
0.459876631794707 1
0.756092213526567 1
1.20745411390699 0
1.24216993374035 1
0.0156572442657431 1
0.665628938279707 1
0.513094444894098 1
0.698620727035069 1
0.052741496200552 1
0.237944954609556 1
0.671055289970439 1
0.508921241856736 1
0.666859069337253 1
-0.611977903360194 0
0.00679730475211526 1
0.711729222893957 1
0.0881805921854283 1
0.259045994489003 1
0.187339310192449 1
0.256301725707256 1
0.303215936262117 1
1.72333032664327 0
0.361826512299259 1
0.653488163233325 1
0.380926486849257 1
0.561625045265845 1
0.970946504005199 1
0.355468969209617 1
1.28053323691524 0
0.681153329836487 1
0.875301494032579 1
0.199617314826231 1
0.717295378064322 1
0.431693841586759 1
0.934041585252243 1
0.636131613455007 1
0.465379111712033 1
0.0750552195188208 1
0.470184405038247 1
1.12324171226504 0
0.572530684848255 1
0.166136027587208 1
0.0936081293527385 1
0.302093665166521 1
0.402715476651019 1
0.338011712462154 1
0.536020619297444 1
-0.0734479177734714 1
0.434885944162788 1
0.468566053536677 1
0.433531013180315 1
0.0320499494626838 1
0.296185911617949 1
0.727330421038637 1
-0.0970781288978456 1
0.684453038290134 1
1.29991448007808 0
-0.210005760053709 0
0.589174257411819 1
1.72392454916626 0
0.44145385015965 1
0.531284414296275 1
0.76216601138333 1
0.659473337594489 1
1.14706371290362 1
0.554531760055919 1
0.400814777470613 1
0.434160141307662 1
0.518544559549362 1
1.35992715747843 1
0.408488515064565 1
0.463043462840547 1
0.5466126498121 1
1.14644347620246 1
0.405177919919684 1
0.327831675521132 1
0.450962860565353 1
0.763785978355384 1
0.46493095740229 1
0.401954050348583 1
0.940717353404742 1
1.34132157140497 1
0.798825458530648 1
0.406956427853179 1
1.65451133361512 0
0.523294932447557 1
0.144256012690363 1
0.285618273600812 1
0.579959167818491 1
0.432606655857972 1
0.162912181818696 1
0.350248849322598 1
-0.590172927168256 1
0.873652654239203 1
0.424679271075594 1
0.178081384070655 1
1.03527593689625 1
0.590626209860665 1
0.897459476286388 1
0.143479652334427 1
0.304137878020379 1
1.04481719033599 1
0.89686913274152 1
-0.226482309738244 0
0.742085524211904 1
0.49601450163269 1
-0.234846713370537 0
0.0661293143334942 1
0.62191247439955 1
0.633025927213843 1
1.37657734227933 1
-0.108012972350498 1
0.17172009101553 1
0.499459422325155 1
-0.228154192232455 1
0.611047486630868 1
0.546317440453776 1
-0.000129066390095717 0
0.17690830752831 1
0.968823224649314 1
0.377805601779958 1
0.769488711590045 1
0.28426327324419 1
0.233467196267586 1
0.360105660585134 1
0.84561759907992 1
0.156342650927434 1
0.374357913435787 1
-0.165810581645223 1
1.13520344476027 1
1.05899276318028 1
0.740263620601936 1
1.06112916280601 1
0.627009260878548 1
-0.116228741521473 1
0.261362288850607 1
-0.0878772268509684 1
0.741692551279851 1
0.636841258785888 1
0.120846789448082 1
-0.395801069278206 1
-0.112078792400588 1
0.932572052676149 1
1.03248823935635 1
1.31981824563174 1
0.581836282464822 1
-0.0745677961635447 1
0.695880523040475 1
0.088581604234064 1
0.549768620587231 1
0.519903076532774 1
0.158130198156774 1
0.363602114354799 1
0.60854291509634 1
0.675343826549349 1
0.754766328699589 1
0.321917404078377 1
1.20973080248297 1
0.972868970039918 1
0.30622902209211 1
0.101273504261606 1
0.503599650615851 1
0.855023052161889 1
0.753299360339406 1
0.234906633549098 1
0.220680420125331 1
0.464088168358145 1
-0.228039850925382 1
0.561498248685937 1
1.08006044767235 0
0.16353295096227 1
0.214358388833208 1
0.983844291780707 1
-0.238064467561302 1
0.298424403349871 1
0.717378411102876 1
-0.394099759520064 1
1.17701427231653 0
0.61552404782161 1
-0.332660750139242 0
-0.420943101435567 0
0.438698796604879 1
0.256213845400723 1
0.402684756194642 1
0.308225994589016 1
-0.750981456333064 0
0.549534189606311 1
-0.553864477196363 0
0.855392988231084 1
0.646627887054776 1
0.502250133468238 1
0.0100842974695378 1
0.565700640792213 1
0.402916363817236 1
0.342401839845828 1
0.520697651014976 1
0.596689462053162 1
0.102272001492957 1
0.754705119172775 1
0.92799566117159 1
0.690191052524732 1
0.896399199426666 1
0.511827247800718 1
0.703684744713798 1
0.676998753713328 1
0.50898879726052 1
0.713981780263732 1
0.0952899060335317 1
0.211756912492913 1
1.044370072721 1
0.718548653031538 1
0.259999122667361 1
1.31665609523441 0
0.675854589597936 1
0.616459240142839 1
0.787385127211468 1
0.774497675431324 1
0.342126271253181 1
0.0807009742503107 1
0.412581550990535 1
0.173154079122208 1
0.348541844949595 1
0.588018323467973 1
1.14527517370521 1
0.48357023138968 1
0.431318812823052 1
-0.0489079933154335 1
0.909825079647266 1
1.35723937415574 1
-0.0361857670413855 1
0.250894053585933 1
0.91988977156989 1
0.729283553026478 1
0.448446833767165 1
0.386056576545957 1
0.739876283787874 1
0.978362850629347 1
1.1165193817901 1
0.494375840371454 1
0.534999028021784 1
0.171780142757031 1
0.480129854507274 1
1.10991671340302 0
0.907896810296183 1
0.470318617948047 1
0.636319585388886 1
0.361978985377508 1
0.39190709332385 1
0.517071776451392 1
0.240512491223455 1
0.33598061573581 1
1.1238485007936 1
0.410747316698359 1
0.175498360230149 1
0.495564069196979 1
1.10710641307327 1
0.566143727626531 1
0.787178994021434 1
0.471547289320855 1
0.283399217227881 1
0.625199018196017 1
0.25082185806396 1
0.547276071164272 1
0.152555764594639 1
0.643077931372228 1
0.424303170732303 1
0.888759066992749 1
0.80693331393359 1
0.0183236229750179 1
0.207822005623616 1
0.158252015648366 1
0.182230324839129 1
0.229849555836239 1
0.912691231943741 1
0.388353266054728 1
0.633199938318228 1
0.79308565713559 1
0.446853412244442 1
0.863379133932172 1
0.317846191865458 1
0.336360497528168 1
0.864659868157767 1
0.258509228810257 1
0.720761969864147 1
-0.15871309183765 1
0.932786858153287 1
0.328789616680446 1
0.660034917087422 1
0.649255182021446 1
0.123254737488248 1
1.05631718856085 1
0.810576411686288 1
-0.512605546767924 0
-0.156276558762704 1
0.647761537300265 1
0.449567389754475 1
0.211163535584186 1
0.105448073754038 1
0.192008464910766 1
0.581959709506434 1
0.384337329937837 1
0.768755505084243 1
0.556904240202481 1
0.17098098577642 1
0.676396496724877 1
0.719119046277353 1
0.747896305110413 1
-0.150147241006255 0
0.233409697364708 1
0.40857239392996 1
0.712517876555659 1
1.10270731730487 1
0.446926317265613 1
0.300270277971794 1
0.629392220502601 1
0.709091236764425 1
0.2490696872011 1
0.782792622234724 1
0.334809128614287 1
0.494729068651041 1
0.179658666033895 1
0.894298601827548 1
0.114209276991872 1
0.716782279562454 1
0.903153113578224 1
0.505418075197145 1
0.289763054319448 1
0.548410299281785 1
0.0508076702951565 1
0.819502664441862 1
0.144516027098166 1
0.814719578415146 1
0.192213121610284 1
0.664085394566825 1
0.805596465995212 1
0.662543684344356 1
0.151205533319489 1
0.167312626398187 1
0.360629514343117 1
0.9988130577989 1
0.175673246239078 1
0.168121170898249 1
0.539782844635986 1
-0.340176092501682 1
0.549970089231782 1
0.295654031020113 1
0.303801524454171 1
0.660209084560862 1
0.525878288193688 1
0.333122983478282 1
0.188657003814367 1
0.0568493189591234 1
0.512786940834179 1
0.306572446365511 1
0.536603020249732 1
0.817709087928761 1
0.868170216980099 1
1.26362054083214 0
0.304520039728012 1
1.84325131371814 0
0.722979963183454 1
1.22044320267499 1
1.109148562738 1
0.913249171589315 1
0.409902264577544 1
1.22983895005883 1
-0.470235722991246 0
1.03944511106581 1
1.44972078109339 0
0.578005711435893 1
0.606590927600034 1
0.496199013869103 1
0.260837639627967 1
0.948707012535903 1
0.0032975703145274 1
0.498655892497947 1
0.602169547151835 1
0.604251848052974 1
-0.347799233390301 1
0.276420507129451 1
-0.401189264811455 0
0.0456156058668469 1
-0.0826230622027302 1
1.39214095061903 0
1.25721204610605 1
0.825382583948819 1
-0.0610219339728524 1
0.571431821110717 1
0.187532900534615 1
1.08617350941986 1
0.538009436784825 1
0.632430795407361 1
-0.0106209478395457 1
0.443666948698366 1
0.656257674442006 1
0.560197088795007 1
-0.23261318521031 1
0.0543319787973056 1
0.0362354003164867 1
0.555581549433843 1
1.16174731176126 1
0.471173403913516 1
-0.0485366230622127 1
0.822888741739993 1
0.14987683256062 1
0.843545897224175 1
0.956033910486911 1
0.741606066339593 1
0.794925488131142 1
1.22158351861767 1
0.627521801740577 1
0.325383008770252 1
0.39566820255905 1
0.843139568864968 1
0.769384637071621 1
0.572257669695797 1
0.788511556563905 1
0.121546971876397 1
0.514861334726445 1
1.01168758821711 1
0.658049561037789 1
1.0749153221544 1
0.0767346400674992 1
0.147109775138015 1
-0.167632634077675 1
0.38708305734176 1
-0.115624971221136 1
1.49849596340633 1
0.571194694556285 1
0.565462059515924 1
0.577035985981345 1
0.908841813823019 1
0.19910254478247 1
0.122183870724424 1
1.0259709615639 1
0.642220926014166 1
1.22325456594363 1
-0.0970035650332231 1
0.446227068189408 1
-0.430637876090428 0
0.344810446393204 1
0.757690572549932 1
-0.350640564635544 1
0.622105417110679 1
0.01852757199613 1
-0.00631305405996382 1
-0.353908031803191 1
0.195583923919639 1
0.478573766227885 1
0.672453627200815 1
0.761261268568665 1
0.558732426921347 1
0.558578879473977 1
0.404673846405357 1
0.735915761233374 1
0.656234525657223 1
0.410811829410635 1
0.427672645039202 1
0.9758915446198 1
0.84778850944736 1
0.738516649753934 1
0.116422738867938 1
0.505645078399293 1
0.836001533287138 1
0.581646153422014 1
0.196258303935605 1
0.80570013217662 1
0.385404679877109 1
-0.176776534343711 0
0.663089230484125 1
1.04345865110557 1
-0.0264488741985689 1
0.631434147832005 1
0.814255067324679 1
0.061923785036863 1
1.30100790860407 1
-0.0538803623286922 1
0.961099382674108 1
0.741404670957779 1
1.22359455876095 1
-0.42469212128832 1
0.578173337527623 1
0.906610673802202 1
0.168379345444891 1
-0.0106145363443721 1
0.0633890827259491 1
0.286593554928385 1
0.398982966967849 1
0.685508791295314 1
0.568101367053148 1
1.34569378430026 0
0.101747363043281 1
1.02014665827183 1
0.171480597644375 1
0.906835997703275 1
0.624918038355977 1
-0.511767475770489 1
0.688921830617356 1
0.68765823718256 1
0.26537974276745 1
0.208532422594969 1
0.725973317083607 1
1.59811671035536 0
0.312724464090145 1
0.984490068651974 1
-0.0979395001033234 1
0.254856970599449 1
0.690897908933795 1
1.29387699313189 1
0.892260484265572 1
0.924278214685952 1
0.440453028874677 1
0.978880213354438 1
0.790417703691945 1
-0.012273864290279 1
-0.00310290066227741 1
-0.338840212694775 1
0.512531736707404 1
0.294096852851756 1
0.249954230345355 1
0.719453218664772 1
0.706961668352633 1
0.838832358219789 1
0.36146174019684 1
1.23332046808793 1
1.0479537841608 1
1.36059940554898 0
0.146605404306639 1
0.398660433668272 1
0.649186444833806 1
1.20248364800253 1
0.457934778698072 1
0.566658628157423 1
0.590725834469605 1
0.876839439084812 1
1.65987208755782 0
-0.0709482438655029 1
0.530637833958381 1
0.591655599602785 1
1.42674900427025 1
0.232055097201878 1
-0.0412984375971043 1
0.301191041195658 1
0.785947835333365 1
0.986938055142952 1
0.38995669018096 1
0.00355788008531592 1
-0.266392163510059 1
0.677312972392837 1
0.111422372424969 1
0.709740903826538 1
0.758759511614955 1
0.461960225240477 1
1.08217602065786 1
-0.0540699298643125 1
0.431795405322962 1
0.615468653258662 1
1.0023239798914 1
0.305653433748732 1
0.797154497981495 1
0.627940391801188 1
0.369295737017625 1
0.647471295537731 1
0.610573187278616 1
0.739526563544867 1
0.386606177224748 1
0.872432327377392 1
-0.251013057783679 0
0.839146319430398 1
0.357511395909889 1
0.66263000509225 1
0.617482792724245 1
0.526830496147318 1
0.229699110772592 1
0.620137424524797 1
0.26283039473071 1
0.470342395081196 1
0.797072117402565 1
0.936355118148375 1
-0.00592620219469517 1
0.452181752187869 1
0.57194669185725 1
0.64209396575256 1
0.413409100535385 1
0.158676715612407 1
0.108252682556042 1
0.269997277073695 1
1.0922867103531 1
0.624542429548896 1
0.864011454193715 1
0.418840842296301 1
0.676272210072681 1
0.584721466455227 1
0.353397509195441 1
0.337796392761166 1
-0.0740639609784156 1
0.566361731607317 1
0.646145739927998 1
1.02029535482046 1
-0.126963256581558 1
0.697566129483289 1
-0.234280685953309 1
-0.285762958950051 0
-0.327802400125678 1
0.0188185094726025 1
0.935422301162381 1
0.637928326344734 1
0.120903627487005 1
0.345781258235437 1
1.30212702996158 0
1.15851500609761 1
-0.0442996733938764 1
1.20158757078922 1
1.17591508035479 1
0.315142059014253 1
0.180238638526655 1
0.323645617977984 1
0.646976342918917 1
1.59186218693259 0
0.193194583234209 1
0.690541086236402 1
0.6125968389806 1
0.958197043119795 1
0.0398301110083323 1
0.266650660033316 1
0.598100926987107 1
0.278763484667067 1
-0.418392956457049 0
0.642250822939596 1
0.0388789890382742 1
-0.168983573614492 1
0.413280042260218 1
0.971951693973781 1
0.503697618639427 1
0.326840269860065 1
-0.147550224264055 0
-0.0320934555029521 0
0.700476973735123 1
-0.420710960397481 0
0.324947320443816 1
0.720354308765314 1
0.55491275290833 1
0.42282514358576 1
0.440526769620096 1
0.651904947129089 1
0.473625211707362 1
0.680490054637922 1
-0.149191299969202 1
0.527490332228441 1
0.657949502910438 1
0.178083077622467 1
0.920287557400863 1
0.140127357164732 1
0.371698057412471 1
-0.479588031861447 1
0.464454889195837 1
0.434201469123679 1
0.365269306809553 1
0.750268757173158 1
0.844632576837836 1
0.66143285826645 1
0.767021347560535 1
0.804870783258215 1
0.984254607905435 1
-0.000257181622736691 1
0.91286135945269 1
0.534033394428975 1
0.441410652292213 1
0.294342877742232 1
-0.16336168304609 1
0.279469349981949 1
0.153396489692587 1
0.323899654877625 1
0.148258713772009 1
0.730167533295436 1
0.316504366122429 1
0.203773194663006 1
-0.277781938912003 1
-0.246078502039607 1
0.421198738857183 1
1.1650020281975 1
1.22070905751659 1
1.31758578958694 1
0.662470016887425 1
0.204311935087811 1
0.23271238041509 1
0.874829269326966 1
0.546014008468502 1
-0.298515416079429 0
0.911837748367482 1
0.771751873792032 1
1.03296366881053 1
0.754118596384975 1
2.14119343479012 0
0.172710278272081 1
1.17449527938344 1
0.532361071478905 1
0.494342580980858 1
-0.285180457842351 0
0.270721358191412 1
-0.294804652831186 0
0.96233772095741 1
0.336412088343319 1
0.96976792513371 0
-0.349459473962053 1
0.906602001834568 1
0.969361369905091 1
-0.723916308989269 0
0.650567639024813 1
0.569262827527314 1
0.165368274669119 1
0.603108880160469 1
0.22229906211966 1
0.00803906422431752 1
0.715924101117118 1
0.183862331175062 1
1.23488242094756 1
0.184648780317055 1
1.22190144686384 1
0.503473924019678 1
0.940533060209736 1
1.20394290980696 1
1.03650499274256 1
0.30327674434846 1
0.287383064162812 1
0.311965298613794 1
0.4497352782499 1
-0.457646611695619 0
1.04378892983941 1
0.604551088029808 1
1.30566241341912 1
0.895008049417954 1
0.343076815107837 1
0.39697654976647 1
0.827983602482361 1
0.459693104370942 1
0.655972518140556 1
0.492595524606123 1
0.185290463544242 1
0.936743068285969 1
0.0552669140598677 1
0.794945386485871 1
0.0380133603850838 1
0.100199868076402 1
0.933163212261469 1
0.69830838156793 1
0.881037989757887 1
0.210543204116705 1
0.0876484151772439 1
0.411056084029591 1
1.81571080266144 0
0.152136734105501 1
0.546998281587484 1
0.283252729258198 1
0.480831670717177 1
0.996425863140809 1
0.175058820992737 1
0.434060602244633 1
-0.311825436588984 1
0.0389666438072737 1
0.58825359506002 1
-0.00508229086388601 1
0.547002518360169 1
0.0473206544392168 1
-0.163550879161294 1
1.01584410068067 0
0.847414223239088 1
0.517711082459687 1
0.040228476021999 1
0.0435082158362466 1
0.949940449004481 1
-0.1074865680693 1
-0.0657077031006185 1
0.925713816569684 1
0.618236203130155 1
1.28232810137829 1
-0.329506572925957 1
0.0822468600699998 1
0.745109284647192 1
0.082528205328706 1
1.27364501617375 1
0.400597144879646 1
0.504415519268683 1
0.48295846387553 1
0.54055841792128 1
-0.0406131122187733 1
0.121148341676401 1
0.217199003273446 1
0.957040370863337 1
1.31659078274212 1
0.539260503046493 1
0.795525899504603 1
1.06920379518062 1
0.356983505235189 1
0.632442973186073 1
0.780182455782545 1
0.79629953900942 1
1.49221866837618 0
0.872456828410637 1
0.461361683417354 1
0.384474118594265 1
0.689564563847448 1
-0.476706431480322 0
0.873332194861941 1
0.357232062429481 1
0.493007791262962 1
0.948282359048429 1
0.45037673611326 1
1.22902573795459 1
0.287271058369503 1
0.426679207611061 1
0.961335687390602 1
0.521740365334454 1
0.21684982385126 1
0.864591699595342 1
0.578868465935353 1
0.59491068303546 1
0.466770102660972 1
0.713882258948542 1
0.771498120989169 1
0.249854802663422 1
0.0539176197476895 1
0.359089212410545 1
0.28086076356165 1
1.21894936251557 0
0.422922121380747 1
0.467158464483804 1
0.430286797555404 1
0.309571156673971 1
1.14579885149962 1
0.169409755435783 1
0.207965155431619 1
-0.451427340320103 0
0.0267280018153066 1
0.572295236588495 1
1.60571521679703 1
0.979975582416779 1
0.266340964619358 1
-0.261196126910263 0
0.910597411539346 1
0.85201386597529 1
0.751542007911843 1
0.349881591078758 1
0.904823927332775 1
0.28381545481994 1
1.22108146022355 1
0.529639030011104 1
1.37415215122852 1
-0.169262699707992 1
0.796762169864666 1
0.502107372527088 1
1.69452849244943 1
0.843659722474901 1
1.00398197195179 1
0.297365105264588 1
1.0836592899945 1
0.958751277053555 1
0.575578874653363 1
0.0631481660375446 1
0.363758397097621 1
0.318207717078294 1
0.643029495151871 1
0.656466653821801 1
0.745055006152352 1
0.417717145466509 1
0.658236260157676 1
0.755718190385138 1
-0.0167322121930985 1
1.25703126425673 1
0.125297240071482 1
0.296227088657505 1
0.233339123347714 1
-0.0079132910771314 1
0.662155788152981 1
1.09556435988586 1
0.189836002852904 1
0.882064408730965 1
0.491999921805129 1
0.354563682638556 1
0.105868226217892 1
0.427467434512409 1
0.00663634875744067 1
0.747482006085005 1
0.675149246193256 1
1.11708455545287 1
0.877742673481161 1
0.265312192130157 1
0.243657437029523 1
0.497357342284027 1
0.396518343264993 1
0.883217269224742 1
0.486112556697311 1
0.140093117722015 1
0.989326802690673 1
0.815965228671327 1
0.95641341042182 1
0.0400700397821113 1
0.51591069802481 1
0.637112205456531 1
0.0384418337312172 1
0.184023366470359 1
0.400210581198407 1
0.266658136929195 1
-0.0772776439880224 1
-0.0726297352066267 1
-0.332545167494287 0
0.218485540451296 1
0.333890902292708 1
0.542518246083474 1
0.341016914236456 1
0.834996927619951 1
1.47130219012057 1
0.903609775382668 1
0.388462774684075 1
0.567381132168166 1
0.0353635711277459 1
0.762731953406604 1
0.278015907944553 1
-0.146779807323382 1
0.623862729073422 1
-0.0372204920691397 1
1.01516289734629 1
1.00691574308233 1
1.08297550949803 1
0.514020893632575 1
0.633167313344594 1
0.17991895481895 1
1.07813788153043 1
0.637282563216549 1
0.965400585519856 1
0.771351643186355 1
0.203020849689389 1
0.254011542100191 1
0.37523222783934 1
0.807156999097039 1
-0.0979835649283913 1
0.930963198325017 1
0.686665025175154 1
0.264058293526018 1
0.0359246282781202 1
1.19351160594908 0
0.378367762071397 1
0.196061154383425 1
0.98903318276093 1
0.346245962975097 1
0.342639875167787 1
0.0827437995590384 1
0.810156595472123 1
0.0102292867910267 1
0.299229422256051 1
0.451050983916759 1
0.194315702460509 1
0.537092145603822 1
-0.0408588018921265 1
0.831549226071021 1
0.554109768599971 1
0.492770187405353 1
-0.0217322491349962 1
-0.116294242283975 1
0.584234079134973 1
0.802410679460882 1
0.551150251387296 1
1.07284606876504 1
1.11861078930438 1
0.458888113970384 1
0.157455931790864 1
-0.178849128977665 1
0.845753046265918 1
0.626638207107019 1
0.741859409720617 1
0.572321466791292 1
0.541818977790828 1
0.394762658355903 1
0.645937352326913 1
0.285359675270789 1
-0.345636292592487 0
0.685338069302799 1
0.418933691190847 1
0.163457558813106 1
-0.0922527726902199 1
0.310093105084875 1
0.896160670142939 1
0.0540937810447348 1
0.590177577593297 1
0.625126494336643 1
0.556638927241149 1
0.525540754743239 1
0.864982338794906 1
0.12677652249656 1
0.10227852375614 1
0.779040759900856 1
0.110439338225735 1
0.0443471141910167 1
0.927760481773545 1
0.918495502317926 1
0.633169150180975 1
0.358308481090465 1
-0.0678846755780565 1
0.839202756296982 1
0.527503481472903 1
0.176092433738717 1
0.698490807457363 1
0.308171618959626 1
1.11303099254034 1
0.832072744807067 1
0.347255597789845 1
0.271294166615449 1
0.817106860504457 1
0.571123266264596 1
-0.200588111399218 1
0.211886589481339 1
0.688161482714875 1
0.17374268415467 1
0.208921616908689 1
0.403533180669332 1
1.12977095691122 0
-0.241090775240617 0
0.738940818239395 1
0.687051417105827 1
-0.124274577089742 1
1.07271419808279 1
0.971505783018436 1
0.514739037979242 1
0.330317790780101 1
-0.105690107643896 1
-0.5614589586412 0
1.68596760011228 0
0.417582320290846 1
0.0679011709871227 1
0.855269062672601 1
-0.0151864370941337 1
1.33692424972927 1
-0.605325371798994 0
0.157833525844219 1
0.0589712768313608 1
1.66039508834231 0
0.892939129814622 1
0.752710196348476 1
0.759243049370357 1
0.357867538264005 1
0.539487499866421 1
0.257432395671682 1
-0.163729008826419 1
0.480863042866934 1
-0.386993015970974 1
0.477290384993107 1
0.500406367529456 1
0.50882634398381 1
0.643974469564874 1
0.908918198092558 1
1.69601686375379 1
0.0846660117396694 1
0.64971779387337 1
0.520648896765961 1
0.261193840808308 1
1.10142895390575 1
0.716384847961497 1
0.604336773115024 1
0.262357102259977 1
0.722124454741344 1
-0.0839705612511469 1
0.31007872522705 1
0.965184524797971 1
0.695666626455682 1
0.421140466523895 1
0.369445784963114 1
0.322638513257677 1
0.447334351109952 1
0.507926408927356 1
0.605203531501728 1
0.44074401667098 1
0.734839961247783 1
0.898923812640274 1
-0.27644937862232 1
0.840687844338009 1
-0.0189827817427008 1
0.767703414494658 1
0.295891463644585 1
0.635912306007771 1
-0.305583651489445 1
0.583555582508305 1
0.812591747232889 1
0.770827596396482 1
0.441338458776738 1
0.364359784999217 1
0.799215626027083 1
0.0782965302860293 1
0.775856591764335 1
-0.120969845352407 1
0.491297134048607 1
0.391035827234738 1
0.626286673175164 1
0.278764754703126 1
-0.179603386907613 1
0.101668640571613 1
0.525719966088194 1
0.187044192664829 1
0.0388664849491832 1
0.784439239347963 1
0.314484979166274 1
0.171151835869833 1
0.506944726681792 1
0.566784453346308 1
0.728411686155098 1
0.799459676638611 1
-0.156926951414329 1
0.0322176034523254 1
0.569008656784697 1
0.803908690648824 1
0.534271801323638 1
0.815093895465554 1
0.0415115089293709 1
0.735602023536635 1
0.609282996047362 1
0.789500980221234 1
0.688551519217613 1
0.394006222284436 1
0.271417543011087 1
0.233509325430928 1
-0.87989356924812 0
0.474285947900305 1
0.60732149122905 1
0.850322255439091 1
0.257592026165629 1
0.513139459798563 1
1.08217649073316 1
0.0433900840551717 1
0.566423577140083 1
0.696926383386406 1
-0.310590281633317 1
1.27826247978187 1
0.801097260455365 1
0.231528694457094 1
0.518208287009724 1
-0.258102012202912 1
-1.18356768551462 1
1.12917920695345 1
0.250158901047064 1
0.493227107707061 1
0.456168935309769 1
1.09022838166192 1
0.676039501481361 1
-0.385234663834027 0
0.471390052639991 1
0.206847330742647 1
0.973990268706018 1
1.46637388057438 0
1.32594051833448 1
0.140494665893202 1
0.447901349443226 1
0.135892155456692 1
0.600167656171448 1
0.480027794889573 1
0.453797253996498 1
0.443586483483261 1
0.105157514889447 1
-0.124270454141838 1
0.0604372065182691 1
0.312090494742569 1
1.08599070493278 1
0.756063589267724 1
0.469272971363358 1
-0.459945880856464 0
0.715756810784 1
1.46987240259997 1
0.510567928720005 1
0.5604398306902 1
0.44737725496358 1
0.319325290294355 1
0.370656049517771 1
0.177450060424678 1
1.25848002354282 0
0.448432881477179 1
0.52940327755989 1
0.338544485307888 1
0.622799113701712 1
0.447441722437553 1
0.528392444586352 1
0.725611074177392 1
0.4838545521244 1
0.132586503070544 1
1.26766515889212 1
0.268162700531766 1
-0.832036342487426 1
1.52060986180699 1
-0.530465108675185 1
-0.382276798281452 1
0.219767289380156 1
0.867414103464913 1
0.309527039911556 1
0.607588487246385 1
0.609365174525517 1
0.499401832213727 1
0.545619838622278 1
0.554842901851135 1
1.15470470608912 1
0.361379700027554 1
0.700518335967017 1
0.580408552203053 1
1.4934797888493 0
0.189182407283638 1
0.95077191750952 1
0.978645697305197 1
0.369911957321606 1
0.764864940319129 1
0.430450336394114 1
0.322724712957607 1
0.631497727547308 1
-0.00507248649834446 0
1.40989587246159 0
0.584622866234606 1
-0.344655243832994 1
1.14548666200828 1
0.377723303426882 1
1.22755508537219 1
0.368878947627807 1
-0.238326121058873 1
0.988564821681003 1
0.43963098951214 1
0.0754391691255116 1
0.404220034834456 1
0.66098151176388 1
0.328704994310948 1
0.922624876138173 1
1.54084136560704 1
0.138376069181645 1
-0.319264907492194 0
0.735767546591031 1
0.757884093140841 1
1.06840966393001 1
0.66008536949995 1
0.424326758726782 1
0.460823392792684 1
0.764308049634525 1
0.202244694640049 1
0.336379464456944 1
0.150354608942548 1
0.493274987496671 1
0.11926135544455 1
0.544005846836236 1
0.12627965689067 1
0.708792616983942 1
0.77368490083436 1
0.309411076321601 1
0.779462855036726 1
0.360814183734203 1
0.434584628576335 1
0.78245091439349 1
0.537164969475586 1
0.731873435688437 1
0.820950190953984 1
0.201589039666042 1
0.589868066462266 1
-0.363799098741518 1
0.717410932946106 1
0.613026589416396 1
0.270705327666082 1
0.715531099568229 1
0.345442977489901 1
0.695590983943592 1
0.450910901545713 1
0.520178286546503 1
0.486781001459815 1
0.668666614965696 1
0.458016926406231 1
0.921683402787583 1
0.577646966005137 1
0.397652733306959 1
-0.12918151281583 1
0.378933443160038 1
0.478473488001507 1
0.541898532610054 1
1.19744086731038 1
0.63338887968093 1
0.711746529335283 1
0.104304771200798 1
0.990484411469621 1
0.932619151946743 1
0.552393711081712 1
-0.0226874435237162 1
0.0374348202214788 1
1.05315223976085 1
0.662880973610991 1
0.919394088184972 1
0.623065685740833 1
0.505590428761299 1
0.148090651630136 1
0.597379828656023 1
0.40992904906428 1
-0.224012197422072 1
0.134833152255499 1
0.585829576611417 1
1.13271933564156 1
1.00029822342411 1
-0.130738739790813 1
0.131944383822919 1
0.718172058840054 1
0.419513314815132 1
0.735125818571625 1
0.505106262686631 1
0.429837338127867 1
1.66592870153882 0
0.250151988045246 1
1.11131458725997 1
0.61942437405153 1
0.20850676028232 1
1.10793256528076 1
1.08667040046125 0
0.495417312929135 1
1.33833985682124 0
0.840779327181745 1
0.127104910984693 1
0.639798615559438 1
0.656990383380323 1
0.619634317750002 1
-0.583592583980266 1
0.835921899269918 1
0.710538453341246 1
-0.31402512741031 1
0.865800110853114 1
0.413487853636613 1
-0.2780193096619 1
0.848831573272945 1
0.447582082853956 1
0.920119375367543 1
0.548139680063807 1
0.324235359018593 1
-0.181642876664917 1
-0.30583825780774 1
-0.266949231351362 1
0.307345311529611 1
-0.175875488798588 1
0.599790038364279 1
-0.307136924498052 1
0.890558913700492 1
0.336544384174276 1
-0.243675942239367 0
-0.172876045656345 1
0.579982612753411 1
0.686953327835259 1
0.743914844415045 1
0.763322200692629 1
0.235379875706542 1
0.561136869226484 1
-0.100696297131393 1
0.118513198974506 1
0.431029716801996 1
0.500873987232857 1
0.484088803601189 1
0.505040210483749 1
0.355933844099828 1
1.34742048407757 1
0.563365572209845 1
-0.179442895611907 1
-0.198205713392518 1
-0.16860458811001 0
0.705933672503057 1
0.510269752815721 1
0.635783203688853 1
-0.0863135524625398 1
0.503201601260074 1
0.247088579372728 1
0.520779905343741 1
0.589728953872041 1
0.760217826299286 1
-0.257135638344798 1
0.274300541786234 1
1.11647211666931 1
0.56963856169915 1
-0.0852529264272964 1
0.143819164815221 1
1.0966678799141 1
1.00131198145183 0
0.585824778958807 1
0.612276374766316 1
0.64009975471534 1
0.647573647510324 1
0.260052027151392 1
-0.430866763498371 1
0.416073175060748 1
1.11564514149615 1
0.489283333875654 1
0.524613094851826 1
0.698013615300498 1
0.551983578382166 1
0.813037644814593 1
0.35284206546813 1
0.765959169072481 1
0.71268734828905 1
-0.0345670479436678 1
-0.489648958143435 0
0.277932394922474 1
0.682057340112506 1
1.76165369729929 0
0.637870138795991 1
0.475544231514344 1
0.382483786125064 1
1.16290839172724 1
0.950389535657016 1
0.676898962750994 1
0.697035078009268 1
0.238548940936699 1
0.339406336099353 1
0.0233564965310591 1
0.0858120595713616 1
0.433532206107202 1
0.137403377983263 1
0.578675884478556 1
0.353669897138017 1
0.177571059315855 1
-0.0621013151934095 1
0.394382439217457 1
0.632931329176519 1
0.694820032518477 1
1.1188271467151 1
0.307136612791753 1
0.954551251711877 1
0.507473853691686 1
0.139262682623437 1
0.345648551831181 1
0.585666862269581 1
0.492414640250397 1
0.36519266915656 1
-0.31379349177369 1
0.277803493257439 1
0.439170039885128 1
0.416685052528198 1
0.747483789230586 1
0.253657689713283 1
0.0437580775183406 1
0.251091953962433 1
1.37445470096253 0
0.268734370481648 1
0.59321133335757 1
-0.262807803259716 0
0.873771196437496 1
1.10271599000484 1
0.612918342340104 1
0.236519887664785 1
0.0557753502954881 1
-0.0982087883130087 1
-0.101561593327426 1
0.480999330911025 1
-0.0706075801577845 1
1.10045002020439 1
0.681769111181437 1
0.338967843237672 1
0.300396782942361 1
0.566904654532675 1
-0.683047517168298 1
0.400551311942236 1
0.766927061744279 1
0.52361596630721 1
0.0284652204630374 1
0.625046944410926 1
0.203846854442283 1
0.904451569340332 1
0.00853845053689713 1
0.0937269657306317 1
0.109236389356218 1
0.456939347760806 1
0.902665836883162 1
1.00797090839949 1
0.939867392548837 1
0.326119022440275 1
1.09094490458317 1
0.554069320892287 1
0.0372777067806721 1
0.614844797423704 1
0.62523204118855 1
0.800594684203704 1
0.488163489040029 1
0.28133779188859 1
1.04124721368174 1
0.205104517847001 1
0.940316340995397 1
0.715803774287328 1
1.45215584690341 1
0.523983089648785 1
0.493266483910013 1
0.0778864320844941 1
0.358922923497854 1
-0.921925140999209 1
0.887189290886512 1
0.527056191808371 1
0.94433584354044 1
-0.365102889136717 1
0.532597791269799 1
0.484722359360169 1
0.425412950570239 1
0.808788812667908 1
1.02724235785712 1
-0.0907410478550165 1
0.0270609088388033 1
-0.0963270309975079 1
1.06683992115729 1
0.378207583874685 1
0.292030128850094 1
0.969610062615161 1
0.862217466208376 1
-0.0599023827308177 1
0.64198693194224 1
-0.145792250294985 1
0.170800682489608 1
0.507811307015182 1
0.452577545553203 1
-0.295034735835015 0
0.468839617921084 1
0.557085013787974 1
0.536253433618074 1
0.30709893342793 1
0.191111993515722 1
0.384952503573612 1
0.988500883793977 1
0.489049597615831 1
0.75867982072386 1
0.461265651469373 1
0.402710385049377 1
0.906672514281328 1
0.287334477012723 1
0.807847562222266 1
0.392120334203755 1
0.164963649607931 1
0.265757797071619 1
0.929247825571499 1
0.306962395469646 1
1.22656688749191 1
1.1865547785483 1
0.690980686188531 1
0.410860979186448 1
0.0157004668265821 1
0.8275561524699 1
0.329566795630792 1
0.925642853473777 1
0.344153109058524 1
0.577693203701706 1
0.210215424736659 1
0.823605579577738 1
0.492913808356093 1
0.224018542324869 1
-0.0679485933495608 1
0.734129644592004 1
0.0499987357002637 1
1.06793039032167 1
0.556173330311348 1
0.696426134387311 1
-0.234397072066026 1
0.515000335331327 1
1.87397648920171 0
0.301771938729345 1
1.08158094246846 1
1.03424906674182 1
0.258383886916235 1
1.18998112040468 1
0.14818337289449 1
0.545960227426117 1
0.117699476724046 1
0.532667927804062 1
0.380029708861261 1
-0.0146379686701061 1
0.980034970177473 1
1.23520819156757 1
0.892152031364741 1
0.553800157532666 1
0.10477081247174 1
0.436211448406391 1
-0.556431001542303 1
-0.0571947397311469 1
0.0167601783318825 1
0.223591020449599 1
0.266315152638007 1
-0.310436481060617 1
0.364969852199674 1
0.966170370377991 1
0.640201284385098 1
0.30459808355874 1
0.504300968383802 1
0.0620865936512359 1
0.115141172961358 1
0.77817555179974 1
0.520312046579637 1
0.907461511372476 1
0.373685632253903 1
0.343574953365972 1
0.625256918257265 1
0.41637651766198 1
-0.199289883130805 1
-0.0768681880298343 1
0.576463089015222 1
0.155373325741821 1
0.62471082907576 1
0.575425354899685 1
0.293443994489262 1
0.718475286238655 1
1.59436295170013 0
0.477354842717477 1
0.841625771503795 1
0.982691984690712 1
0.593531994995451 1
-0.0863600423442743 1
0.688387717102377 1
0.53055488324758 1
-0.295825080466115 0
0.716288311126082 1
0.787561624386271 1
0.291274270271014 1
0.351804602183941 1
0.698959832871144 1
-0.230928431818892 1
0.617407609244351 1
0.678923612843301 1
0.553949490255907 1
0.398601325353865 1
0.79470918908623 1
0.756469815136472 1
0.609331105222626 1
0.34761384111711 1
0.560313965694979 1
1.05393983249636 1
0.97607694312805 1
0.40089240791003 1
0.814516068667474 1
-0.296671261423981 1
0.702238171668788 1
0.774963319049229 1
0.0410253154205587 1
0.94724704291839 1
0.00605606633317849 1
0.539029029975762 1
0.650644139042929 1
0.624235486969745 1
-0.204068479298212 0
0.485172362576898 1
0.670153010365738 1
0.585392919200163 1
0.515162353994551 1
0.150454493278444 1
0.52155700207786 1
0.779237821268495 1
0.348825955575891 1
-0.261696175075863 1
0.806579280713383 1
0.638507424420029 1
0.76218738259433 1
0.887622138882328 1
0.175217702734712 1
0.637303882885841 1
0.232557824532681 1
0.358161038138359 1
0.55353541692534 1
0.746417299202295 1
0.506138988465755 1
0.703257712179923 1
0.577188469083848 1
1.28760691545452 0
1.00451168000022 1
0.0521653942562629 1
0.752194100136499 1
0.848153072445536 1
0.439132260849534 1
0.00250606177272704 1
-0.174953101578097 1
0.728079378849799 1
0.447774034458633 1
1.4805171332076 0
0.521541331212692 1
0.0205450269376859 1
0.823232551362223 1
0.613556370424023 1
0.252096151161524 1
0.976442685347758 1
0.669752169323417 1
0.845355132233167 1
0.47889123965054 1
-0.146329423461808 1
0.317570013046316 1
1.32487195869338 1
0.536148069412899 1
0.942584312235801 1
0.257182710202941 1
0.0126981985525421 1
0.423414033972298 1
1.04370502430958 1
0.444053604457858 1
-0.459102895385152 1
0.964264761664946 1
0.141628625954395 1
-0.00710155549117365 1
0.200083322895707 1
0.764236449842 1
0.755517734160156 1
1.0241069398974 1
1.19962245174874 1
1.5055539618617 0
0.451928523293919 1
0.659105826901925 1
0.223194636196893 1
-0.207420862279171 1
-0.0573098092246747 1
-0.0370659676390045 1
0.0518700242071169 1
0.400628546748974 1
0.453570519508115 1
1.41600955809785 0
0.809816733709816 1
0.475964467753082 1
0.215475606289023 1
-0.128466102426964 1
-0.24882521855941 1
0.0840560916851342 1
0.752887350839685 1
0.38013755836002 1
0.728074430405479 1
1.67799569151438 0
0.54447199697694 1
0.583392098071468 1
-0.122246808484987 1
0.552273179890549 1
1.3063162968948 1
0.189873143797305 1
1.15252430852483 1
0.695952366574182 1
0.816798315984474 1
0.60269201713527 1
0.754228623781097 1
1.13805184736284 1
1.67100381964674 0
0.923740339749067 1
0.567751138991771 1
-0.156825862910194 1
-0.442658268009972 0
1.0129578222919 1
1.63497587261437 1
0.645919229756168 1
0.762806341191721 1
0.24873164732418 1
-0.457846675909911 0
-0.654490176770043 0
0.337213031377201 1
-0.167796734231426 1
0.809503171218102 1
0.625167074269767 1
0.625525260154544 1
0.322051751468413 1
0.736918014372293 1
-0.0674276831840864 1
-0.00130402102992749 1
0.302963428810408 1
0.0602783358708957 1
0.276118650213554 1
0.545941297429599 1
0.254236555996767 1
1.42553114232901 0
0.221450535304733 1
1.38545969236068 1
0.190041232094824 1
0.741600719338761 1
0.699001400238528 1
0.393365155409535 1
0.505739832027222 1
-0.132829445477525 1
0.899260720316925 1
0.151825751277639 1
0.697594708550282 1
0.0704936089492768 1
1.10263581652326 1
1.60594399502595 0
0.598986609822149 1
1.07842391552686 1
1.36831518137665 0
0.871149685017533 1
0.398945402254211 1
0.049585886611639 1
0.725280985216456 1
0.195906919268246 1
0.881764322546694 1
-0.0645448699459011 1
0.164890157172243 1
0.201808642474005 1
-0.172029775960722 0
0.527066632531602 1
0.491307527280586 1
0.493173149144499 1
0.341853894048425 1
0.671430654086586 1
0.892028744994486 1
0.755772310491526 1
1.29216123976402 1
0.994414884928678 1
1.21101351896809 1
0.391905538965119 1
0.466140747988585 1
0.398676721665153 1
0.425119836123285 1
0.577313432669457 1
0.078631919895617 1
0.681371579273061 1
0.111975842625124 1
-0.00831240887633016 1
0.17114446350915 1
0.43247716725483 1
0.910740247719374 1
0.248970630084126 1
1.16655825370537 1
0.30310778157655 1
0.201766317409858 1
0.101515447011821 1
0.138698897332812 1
0.660179932375064 1
0.539054844224577 1
0.613867553459578 1
0.462245255402207 1
0.263063850266929 1
0.263444431155848 1
0.0682670738340623 1
0.282737440269866 1
0.341588176757283 1
-0.0423222655313489 1
0.564583176161049 1
0.756423691873098 1
0.124410372729627 1
0.814922003045981 1
0.552334425395263 1
0.37455886873361 1
0.697488605483885 1
0.134978453660296 1
0.944556528429155 1
0.589546794784951 1
0.18540322539052 1
-0.358915470145849 1
0.479446990951266 1
0.999174995197446 1
0.0264298469231062 1
0.2458786515996 1
0.679653084916968 1
0.192437809380542 1
0.173597596881691 1
0.84502423603133 1
-0.860661434804546 0
0.115799633606582 1
0.887729284011392 1
0.493187792818761 1
0.620741957385512 1
-0.0284659305749203 1
0.664069425589363 1
0.568450994090697 1
0.631529035479605 1
-0.0179373971166414 1
0.422123028472334 1
1.16609934552574 1
0.625460899931085 1
0.600055740464532 1
0.45697919106192 1
0.628407344988003 1
0.662846329487841 1
0.556628375547776 1
0.0333867138343373 1
0.38139216842936 1
0.50742900295575 1
0.232316801302935 1
1.08481621331021 1
1.08828662769674 1
0.251547851852958 1
0.462550861400952 1
0.874853113958654 1
0.85814734037106 1
0.459967454418876 1
0.24959870910721 1
0.377027032218071 1
0.431374666418945 1
0.293776146044545 1
0.69392609881802 1
1.45631093079508 0
0.590918592251551 1
0.108938792476896 1
0.593683475493577 1
0.688780848979041 1
0.275105301671057 1
0.963625294218829 1
-0.984493067626737 0
0.332216749629663 1
-0.61683919894609 0
0.52283061074876 1
0.405196403816676 1
0.743017249998504 1
-0.26311673615832 1
0.530706443685043 1
0.309153481832312 1
0.715128781461569 1
0.419512944055105 1
0.465339181841359 1
0.515485920913966 1
0.947629117723792 1
1.60598460370736 0
0.863947946102656 1
0.206269421115549 1
0.818168677007762 1
-0.0787115208709906 1
1.0083298378263 1
0.655185922523993 1
-0.262782105556325 1
0.836105662361995 1
0.318452697723793 1
0.194483096326126 1
-0.00707188352164035 1
0.233706406801591 1
0.200505192665299 1
0.572942192426562 1
0.203839337278305 1
1.24642143644784 1
0.355790322286302 1
-0.108557520915607 1
0.518171802339555 1
0.392068015650183 1
0.823517084248554 1
-0.00199701272741453 1
0.23777560455307 1
0.581449273261389 1
0.0997877259059941 1
0.264761984202201 1
0.315302589609465 1
0.947308218609109 1
-0.307320325691742 0
0.323807047567408 1
0.292151118067617 1
0.750916792551373 1
0.769413123091117 1
0.0412475749622158 1
0.665014722079858 1
0.624185540143141 1
0.553946455695858 1
-0.259446665859394 1
1.12431346909337 1
0.172863553764182 1
0.0369494464344282 1
-0.274284098905137 1
0.18078368853699 1
0.577684577145858 1
0.411494041030026 1
-0.239475859169405 1
0.27453353866648 1
0.282191909989253 1
0.374456382671475 1
0.564510318026564 1
0.525803854023779 1
0.665397156081279 1
0.45891618181817 1
0.622762129854732 1
0.298794666190506 1
0.485740719008127 1
0.729539558813336 1
0.0118725309994997 1
0.536016623219357 1
0.785505100019318 1
0.443117531615184 1
0.69548204404706 1
0.287780173131411 1
0.332651218481036 1
0.0487187726466374 1
0.614491991655479 1
0.770299150296735 1
0.114025757219458 1
0.261515309879832 1
1.21920690481657 0
0.48797846711089 1
-0.19223860582819 1
0.423368403560034 1
0.398698859444838 1
0.13234516173153 1
0.657611133703627 1
0.787386265156594 1
0.434456856999044 1
0.210025292867775 1
0.513994247917156 1
0.302947316749423 1
0.180688202225628 1
1.34500868642267 1
0.522103977672479 1
0.270073451377766 1
0.216943560806959 1
-0.599843327485724 0
0.305929736746819 1
0.271601861224889 1
0.991366499483862 1
0.348563406782539 1
-0.304505689682103 1
0.708915048742752 1
0.614551655025533 1
0.334312154166507 1
0.447827405117423 1
0.601275687871004 1
0.0517478705722538 1
0.88313388933343 1
0.574570742290221 1
0.661002799712993 1
0.297914473338613 1
0.457741410238014 1
-0.723026246290609 0
0.20390670495807 1
0.0962613989008111 1
0.640847168904285 1
0.645903822022479 1
0.251241953850061 1
0.0275403321485762 1
0.816906778731613 1
0.282336990184598 1
0.271692483346353 1
1.21191951843283 1
1.13266979863843 0
0.716654111829259 1
0.195714635080033 1
-0.0838283271835066 1
1.00744749982283 1
0.709022478105526 1
0.559189986371641 1
1.00030491160808 1
0.0832883977801099 1
0.857040939651433 1
0.237068058068333 1
-0.465942070410942 1
0.366561338074707 1
0.00403819784850627 1
0.473314318798773 1
0.660521617919953 1
0.530872585535386 1
-0.0118366444401902 1
1.26772989564726 0
0.644939209410646 1
1.11733613563332 1
1.08635325952379 1
0.659425848323954 1
0.351430164124233 1
0.567707506105564 1
-0.239034735141525 1
0.724200804217402 1
0.0141339805134152 1
1.20879530203778 1
1.02601430587364 1
0.562222389856604 1
1.2714599020396 1
0.6219919675689 1
0.731372055110018 1
0.393293409711822 1
0.380245664952656 1
1.00261168824427 1
0.460423307376825 1
0.793379596903145 1
0.958037806779466 1
0.162212510069787 1
0.905012502383937 1
1.18353470922665 1
0.136254535250571 1
0.558239406112693 1
1.28235670978008 1
1.23117205087519 1
0.584465767974058 1
0.575188998183216 1
-0.0922510905207377 1
0.457233779047134 1
0.20453488831219 1
1.02444099052971 1
0.132062374215274 1
0.442958498623811 1
0.772335985398796 1
0.960529828963348 1
0.623966485456788 1
0.443137921631929 1
0.10623970124476 1
0.602191165566471 1
1.07296456451025 1
0.105497365404701 1
-0.146135087318752 0
0.349650249965241 1
1.32054516173664 0
0.88940053954606 1
0.136148350646008 1
0.457232042586429 1
0.662397541216083 1
0.266043543924969 1
0.839106295732395 1
0.692393961683776 1
0.331117089689128 1
0.783391583060078 1
-0.19774317720401 1
0.757716668150295 1
0.341970351964364 1
-0.288068903836152 1
-0.126056795605353 1
-0.267846727317822 1
0.39029139929378 1
-0.0464800908912641 1
0.531775216108506 1
0.74626714624642 1
0.527744268146826 1
0.375594963953453 1
1.17872004162458 1
0.406411569706539 1
1.21852054639568 1
0.641088185217263 1
0.315076895082818 1
0.292475916627076 1
0.209722738492288 1
0.39047834543996 1
0.321038845615859 1
0.0943216995790558 1
0.56259509744193 1
-0.623494433304607 1
0.510779052401144 1
0.537454238243005 1
0.164220194212047 1
0.691629000076294 1
0.128126821390653 1
0.66485546636757 1
0.99248827837848 1
1.35525787178084 1
0.853175070031988 1
0.291238872868862 1
0.94263118280131 1
0.183806848229718 1
1.27790177039246 1
1.22312268007475 1
0.503991867675594 1
0.492743987117369 1
0.428153509977465 1
-0.202498594489336 0
0.407183597249125 1
0.426377530396063 1
0.690938019898132 1
0.979489484384143 1
0.536129475174845 1
-0.272358666686912 1
0.489338358042826 1
0.462544335440932 1
0.0517660957829917 1
0.825743395365049 1
-0.321964243625668 1
0.88102201691084 1
0.50932128914261 1
0.160723160613734 1
-0.156821510587016 1
0.994009293580618 1
-0.065230686114143 1
0.649852249518036 1
0.605260436776992 1
0.844113101977484 1
0.755483439395392 1
0.64684350600126 1
0.839724297683723 1
0.157898756347216 1
0.378009872763037 1
0.0252901089034501 1
-0.0727635783505776 1
0.198698840100688 1
0.32385447976566 1
0.527485517443531 1
0.976964601162022 1
-0.00206139925247445 1
1.31394484674323 1
-0.103310011350646 1
1.00916992929376 1
0.152581605109114 1
0.33765878245031 1
0.887844868916911 1
-0.186049813154533 1
0.541776892411013 1
0.729086617618752 1
0.920947415424133 1
-0.138122613191435 1
0.865292908606828 1
0.170712717395872 1
0.847703905318162 1
0.539085766002468 1
0.442986580974368 1
0.458321403816984 1
-0.0401749149326187 1
1.20151730895164 1
-0.213801696525453 1
0.279451625294799 1
0.134282981632538 1
0.249524900305253 1
0.785062301110089 1
0.447642371232427 1
0.861113251816813 1
1.58909003305789 1
0.545685573183987 1
0.524942665397923 1
0.432224372181836 1
0.531347972191882 1
0.358950012926066 1
0.367264140630739 1
0.536095097196655 1
1.26933950483461 1
0.470525037152608 1
1.01424941436113 1
1.39558805461583 0
1.00363777631122 1
0.73182943429962 1
0.300588196140237 1
0.225873112138757 1
-0.131891860244616 1
0.0140635074439154 1
-0.434983866212068 0
-0.577411770215226 1
0.517940441033419 1
0.796892293602825 1
0.40731259744773 1
0.379001881928707 1
0.457454220479735 1
0.231008605369235 1
0.339621571566257 1
0.243945761771306 1
0.886219987790293 1
1.00254259865425 1
0.465807081914424 1
-0.111128465457766 1
0.905476738554215 1
0.492081149102764 1
-0.358956057988797 1
0.153582681634451 1
0.476178037375081 1
0.876681122791522 1
0.414811234692103 1
0.836656362339962 1
0.470078130518757 1
0.561111916668801 1
-0.148415908358595 1
1.31875346164791 0
0.78150608681308 1
1.12317305296879 1
0.385743465728365 1
0.606993818184364 1
0.588559370887876 1
0.601722789557328 1
0.589206857106939 1
0.0784145529247255 1
0.793711832136982 1
0.874326983827854 1
0.630238877548971 1
0.201219605238338 1
0.455412311282527 1
0.402395546248504 1
0.305009680050455 1
0.637444964928907 1
0.882992841646272 1
-0.498191172253835 0
-0.463361564337943 0
0.554694471927144 1
0.178190604128298 1
0.992344669936406 1
0.601214499529947 1
0.855343129672998 1
1.26095357893452 1
0.409175366075318 1
0.436444217019583 1
0.659858359568831 1
0.0282995464345593 1
0.677094932758419 1
0.918682486666826 1
1.10863809158327 1
0.109800067888626 1
0.854012408670661 1
1.57035241699668 1
1.28461072188333 0
0.873057081767738 1
1.07346361645785 1
0.160375599437428 1
0.318378180443939 1
0.529518897148639 1
0.608887631418302 1
0.62918339634953 1
0.850414830027119 1
0.289024364628316 1
0.606611170100747 1
0.802901995908991 1
0.163375114464629 1
0.244908409983042 1
0.542062667148318 1
1.07517435693081 0
0.0194145912886521 1
0.326373065566535 1
-0.0802724294129661 1
0.758963765850211 1
0.768136131303201 1
0.621630046722501 1
0.295988103863674 1
-0.0293079558532481 1
0.0756900344872499 1
0.977145175823491 1
-0.106942535402231 1
1.00636922216359 1
0.712140516444769 1
0.48358015666937 1
-0.00244628052398635 1
0.683524659381527 1
1.009202860766 1
-0.0248482564969445 0
0.366049097803909 1
0.961016440116045 1
-1.04656364033857 1
-0.0631049245322537 1
0.585868202152779 1
0.266615913124994 1
0.184806901480674 1
0.699950737563976 1
0.714494943232729 1
0.682558413025883 1
0.0980525074750791 1
0.40017182628333 1
0.2269077855082 1
-0.0859516180056193 1
-0.541594163462807 1
0.909122170779247 1
0.222042962031393 1
0.00163106660056261 1
0.773894493580073 1
0.765463263616145 1
0.68972801469447 1
0.142285708517721 1
1.07413700121615 1
0.658482270659191 1
0.584486917734015 1
0.846669098633624 1
1.37347680670454 1
0.976834494319593 1
0.47215413742262 1
0.212178295205378 1
0.855726359254575 1
0.261715190273062 1
-0.214265842064854 1
-0.151108510644007 1
0.30833654865176 1
0.609835117205934 1
0.856406847150401 1
-0.0141162756539415 1
0.458309577206642 1
0.34083600293124 1
0.405977040869713 1
0.55181657733854 1
0.856498122946707 1
0.185794974710916 1
1.14708182333652 1
0.15601877113242 1
-0.179284278492668 0
0.878583612794507 1
0.566867835018109 1
0.514918869999444 1
0.596371143797304 1
0.67414798670327 1
0.625094254204539 1
0.393132550206096 1
0.78525554596797 1
0.293319886426943 1
-0.0475955209897963 1
0.723266868681222 1
0.806086543559975 1
0.604496500789013 1
0.956612399879293 1
-0.00406510412236779 1
0.46870929710181 1
1.38204124624796 1
0.749483544094744 1
0.264871492861385 1
0.352886443327423 1
0.967640410357089 1
0.535933954514819 1
0.860725550398604 1
0.370609516547114 1
0.486387037557637 1
0.850637866695877 1
0.427820767252517 1
0.314535093328532 1
0.649099303872519 1
0.730738579700998 1
0.286685637792991 1
1.56588366072602 0
1.55890796102685 1
0.865263150989899 1
0.541159285570285 1
0.507646746891211 1
0.333956882384878 1
0.427492203164428 1
0.736873059396626 1
0.700024201109411 1
0.346622203146753 1
0.7202692125548 1
1.06515535556595 1
0.553824106153622 1
-0.0357772304311105 1
0.658194535362094 1
0.309842671029853 1
0.793407499718015 1
0.54629926590926 1
0.810792712793386 1
1.13233242473992 1
0.576986290752949 1
0.752818168338097 1
0.383204756275637 1
0.334064708500005 1
1.29739495907978 1
0.477257067177653 1
0.192234219614669 1
0.61419642903815 1
0.450154186319624 1
0.31494705397325 1
1.06468224171954 1
0.834460271113698 1
0.153769704291306 1
0.183727634921858 1
0.514443972701855 1
0.654516812241942 1
-0.412860932516934 1
0.530164752241779 1
0.174871729855313 1
1.09563251038581 1
0.489209794542739 1
1.0950857265011 1
0.189142441213954 1
0.72097640614238 1
1.47226585694582 0
0.569745380453048 1
1.06264866157464 1
0.826982659243133 1
0.861123216254153 1
0.273641453485403 1
0.34856375844991 1
0.918969251662146 1
0.526022839008688 1
-0.26223893534636 1
0.516599899960495 1
0.537953677611184 1
1.00595573325776 1
0.162301328517019 1
0.501824226234524 1
0.0066889993023148 1
-0.0532092358557654 1
0.222788628412138 1
0.145460689480019 1
-0.190545172322535 1
-0.272205475234509 1
0.191518381580651 1
0.451619362842242 1
-0.293559914754161 0
0.466520614352988 1
0.19002912093765 1
0.789158149213916 1
0.0323010960773521 1
0.864179261134229 1
0.128414568924956 1
0.454486952585867 1
1.05826525218103 1
0.215810223474475 1
0.830529232483074 1
0.577037916171551 1
0.257887393422803 1
0.104820101874687 1
0.427724979791405 1
-0.249218949070644 1
0.379284080574038 1
0.863710323142671 1
0.685859853592259 1
0.732295340305076 1
0.314093994219619 1
0.695532847359753 1
0.721077290283414 1
0.918731341986852 1
1.42081582651212 0
0.468396859866808 1
0.653694683906822 1
0.308318207773201 1
0.516028023436856 1
0.446445741987598 1
0.876284157485174 1
0.342799303929779 1
1.98698015479883 0
0.0385815432663034 1
0.228287911327215 1
-0.283055474890616 1
0.441105247907757 1
0.31560532820504 1
1.06484770190287 1
0.743082138179871 1
1.32990455306598 1
0.76583950829686 1
0.503374060622544 1
1.09135674282864 1
-0.00201637394329371 1
0.113900911713128 1
0.759932381381972 1
0.204562424617021 1
1.09213676857795 1
-0.097489191493513 1
0.215222193700706 1
0.13626859850118 1
1.26599876678674 1
0.710270514864239 1
0.949499924721948 1
0.980798388991403 1
0.355324482235252 1
0.0793995089960128 1
0.807859893465604 1
1.18364741325473 1
-0.184367366615921 1
1.1946631949645 1
0.184711583024752 1
0.880588728938719 1
-0.125654149147839 1
0.84466441837645 1
-0.608496281565526 0
0.569384531083314 1
0.916419556404039 1
0.900767831931153 1
0.909074250394004 1
0.127726841344248 1
0.695726519709489 1
0.97280499545365 1
-0.240149493383428 0
0.523745149498613 1
0.14719099583079 1
0.103170629964025 1
-0.231953478851109 1
-0.0070791793367426 1
0.704991689916571 1
0.185121982845424 1
0.616449942919375 1
0.691420675820394 1
1.0109560499354 1
0.326559804301799 1
0.268870892269117 1
0.245858775097969 1
1.08794227176802 1
0.320515933685376 1
0.0974291967689999 1
-0.0413784950612692 1
0.728960993804168 1
0.191514648959065 1
0.38701497220255 1
0.962192042558846 1
0.448226200116698 1
0.335113306036329 1
0.690639556463477 1
0.604710718713303 1
0.416215552615862 1
0.281472188795019 1
0.629021954779377 1
-0.433496163924594 0
0.705209832420071 1
1.15942283256275 1
0.606362457433435 1
0.470242702325371 1
0.18508470518412 1
-0.307744333702418 1
1.10401717142991 1
0.450663682418079 1
1.12479468951809 1
0.963897053243885 1
0.927181048003468 1
1.2592590369795 1
-0.171280888312669 0
0.659888233726059 1
0.331174356452264 1
0.118555039105243 1
0.542241584653417 1
0.103694024353927 1
-0.371810042891029 1
0.850828914583945 1
0.194610075646179 1
0.69815162658172 1
0.543271106906951 1
0.566695243134748 1
0.880597176232864 1
-0.132057040561526 1
1.08586451594158 1
0.570257566981905 1
0.335482079290164 1
0.248243919271937 1
-0.257153016798544 1
0.792198387609286 1
0.268615762395467 1
0.712016595599951 1
-0.141041959429301 1
0.787307231596231 1
-0.545337484875468 0
0.546284907658252 1
0.724227755349784 1
0.159540834834912 1
-0.0205488096257092 1
1.80681358091708 0
0.548986984441297 1
0.682758265817549 1
0.340032661106637 1
0.0730510413400786 1
1.2251237713781 0
0.546202894101618 1
0.563506314303392 1
0.493578605315735 1
-0.248470617469293 1
0.876920154263858 1
0.567748504394322 1
0.54934929996283 1
0.592840479014101 1
-0.0593798013915951 1
0.634229695019907 1
0.545191734547917 1
-0.304557496124013 1
0.713850526965697 1
0.196538057254443 1
-0.0413945759115677 1
0.615304370325456 1
0.583409898865839 1
0.00201912679948341 1
0.372340995078542 1
-0.0246386461658734 1
0.715701224668659 1
0.461268906047029 1
-0.199765357634633 1
0.633550151169584 1
0.70600837509855 1
0.572588809026293 1
1.06516467350039 1
0.107520381435479 1
0.379191284927423 1
0.54588609402885 1
0.324787370207167 1
1.12100141240139 1
0.474588479468381 1
0.326851925352244 1
1.00361796159392 1
0.21644827422791 1
0.586566586896467 1
0.236996764455784 1
0.802558911784197 1
-0.0672680820143591 1
-0.507268107850693 1
0.60861037610438 1
0.971327130015659 1
0.502855176657387 1
-0.233618024285628 1
0.238453678077376 1
0.462766202676154 1
0.840396230242749 1
1.09987586034489 1
0.229099196464927 1
1.570713630548 0
0.873274389387713 1
-0.054965559783912 1
0.542333278237598 1
0.503964579276123 1
0.706159347636086 1
0.753325514905463 1
0.759199395285319 1
0.431219711004356 1
0.140215620040087 1
0.628031707912144 1
0.38415589182399 1
0.404199265977764 1
0.809954892303355 1
1.02696800871742 1
0.247214994237567 1
0.873750877360005 1
-0.0707564055735723 1
0.219388923618072 1
0.647746732053096 1
0.0108900772770323 1
0.783661882737431 1
0.495590239083017 1
0.46619609995737 1
1.0763352998485 1
0.753702334933438 1
0.149409029928956 1
0.852373196803135 1
0.760638845033755 1
0.745713842731148 1
0.257291938780875 1
1.49124371061644 0
0.953859319898999 1
0.867665088856935 1
-1.0110843658206 1
1.52466246947884 1
0.451903930399525 1
0.797155610402889 1
0.297346658581589 1
0.963570594630604 1
-0.0195047719585698 1
1.58185474540816 1
0.546609126699768 1
1.01928752532838 1
-0.00202297353897956 1
0.586837492860672 1
0.0821483722627628 1
-0.00799655398130347 1
0.612125393474955 1
0.714767337142925 1
0.655921991174133 1
0.88845947177951 1
0.2739717131194 1
0.534026838458026 1
0.166073260915347 1
0.709580799623465 1
0.994566349137668 1
-0.0447525800971733 1
0.642095413445621 1
0.326428339607066 1
0.413697360884349 1
1.15595404291724 0
1.10270621648925 1
0.248009001863831 1
0.152636793145812 1
0.345268597745655 1
0.683051634929579 1
0.0331209735837853 1
0.768381288830976 1
0.370146000730384 1
0.256949037493239 1
-0.367499387414661 1
0.3105514105064 1
0.651388084955734 1
0.763819565374915 1
0.0323806941333721 1
-0.340434528196646 0
0.935398673405559 1
1.18076478128645 1
0.496479333649223 1
0.395227318520727 1
0.434591187421067 1
1.20030990177972 1
0.114145111407697 1
0.851440912055074 1
0.40078169554958 1
0.646146712383684 1
0.601904347873956 1
1.63836499403341 0
0.591700806644072 1
0.253628473736332 1
0.984340574469015 1
0.90743449594425 1
-0.0285483148262109 1
0.953679791948319 1
0.267260124831029 1
0.236641828840446 1
1.03098438062453 1
1.4025525650512 1
0.799189885621925 1
1.1881691003339 1
0.943684211690508 1
0.0338803838468211 1
0.530262042451792 1
-0.347110680804536 1
1.07770887384776 1
0.0641543290207413 1
0.217422348336047 1
0.0631737371199659 1
-1.1812681877032 0
1.21021152109464 1
0.530505737843098 1
0.453707464090745 1
0.29774138346347 1
1.00786919965428 1
0.251089678047123 1
0.770926312247944 1
0.338146936312062 1
0.739449206211766 1
0.113972415005876 1
0.981099329373501 1
0.584896057110677 1
-0.306027015815179 1
1.12775830840437 1
0.871618198536 1
1.68451279820494 0
0.386021743669992 1
-0.184433034365797 0
-0.137016557795325 0
0.370281541730831 1
-0.0164389806671093 1
0.68963635737022 1
0.240713532499151 1
1.09236728840963 1
0.463456124190274 1
0.484370806937643 1
0.22331008175283 1
0.97680101041464 1
-0.154939999962195 1
0.0460420080499758 1
0.725686392451719 1
1.12256234179494 1
-0.275014424556453 1
0.642103130232054 1
0.992232570275204 1
0.000834871930445097 1
0.815403425868775 1
-0.106139737538581 1
0.679005116425656 1
0.375462875944717 1
0.487569493063039 1
0.4702815524388 1
0.673576070417668 1
0.625081967979763 1
0.631743469120943 1
0.791040812553975 1
0.596070546319393 1
0.558853790926405 1
0.0429982408119203 1
0.762718324741939 1
0.417266307862673 1
0.295905507656954 1
0.71414010807133 1
0.323219546728524 1
0.438231195140826 1
0.561595443655472 1
1.01297407476194 1
0.154654902058007 1
0.649825133967347 1
0.502380370535218 1
1.29415734809818 0
0.854526547166723 1
0.74854430298284 1
0.361045408325853 1
0.432745900676862 1
0.388869774994928 1
2.2722543694404 0
0.752054314909236 1
1.10907170729357 1
1.10398381502329 1
0.704747015575111 1
0.397309948537992 1
0.159710861252579 1
0.115819503723627 1
1.33456469800837 0
0.774720117480092 1
-0.222156505141244 1
0.57668974207215 1
0.410209110201934 1
0.278352672200039 1
0.336809612274331 1
-0.0114907749272346 1
0.914915403640139 1
0.365454701275325 1
1.02114499813245 1
0.137260350623471 1
0.124085667674663 1
0.212490995767038 1
0.739171631350499 1
0.430178202471067 1
0.721189718367675 1
0.0030607415377943 1
-0.617364473026708 1
0.589497873497964 1
0.0458882494760215 1
0.926170223239481 1
0.414605894811462 1
0.312828980005483 1
0.157020587304294 1
-0.744211992851124 0
0.861487374412302 1
0.229093151971958 1
1.13632637581631 1
1.18087816172744 1
0.685007844808422 1
-0.0778845089440021 1
0.215869004764007 1
0.589279797792517 1
0.287784079278137 1
0.229132853669482 1
0.525030474647749 1
0.33116415451909 1
0.642615730793148 1
-0.168037535554465 1
1.11497237539561 1
0.620180765007915 1
0.277912123505979 1
-0.0988917076554718 1
0.630460169804552 1
0.707958040447197 1
0.079432299103307 1
1.00478682020444 1
1.26061005068076 1
0.332366660352409 1
0.0290379644156609 1
0.395901444594333 1
0.851809609348454 1
0.803134492142258 1
0.83972880723146 1
0.8974324752718 1
0.379234685713101 1
0.64722413289194 1
0.309562070245626 1
-0.0166686715680847 1
1.08809257682044 1
0.149388103347509 1
0.431040631546736 1
0.213443641692728 1
0.423416677753231 1
0.100904570524605 1
1.14815802542134 1
1.58254482933433 0
0.125414191009094 1
0.668431687300109 1
0.0894255419330189 1
0.748859285078777 1
0.119813018545877 1
0.360915642826413 1
0.942612400006597 1
0.500262192559234 1
0.216109784362006 1
0.916199228334263 1
0.4691593083781 1
0.419206075743529 1
0.273877057209591 1
-0.297062096677126 1
0.867394157346809 1
0.268725439970621 1
0.696543362255348 1
0.593314404457914 1
0.129215917967377 1
0.133764675096537 1
0.227616090855278 1
0.439406799883066 1
0.64753660357365 1
0.123256627016024 1
-0.0697336567275897 1
1.04779864653591 1
0.281718603169387 1
-0.275657364430163 1
0.666811529128543 1
-0.280752315980763 1
0.692141679836009 1
0.625227222922411 1
1.52331253188513 0
0.80781430967392 1
0.628327505243235 1
0.50581309966071 1
0.40472445094301 1
-0.143777405046223 1
0.53815171788956 1
0.654829156539626 1
0.957136853907811 1
0.219498571454083 1
0.220218424242487 1
-0.0401347512093781 1
0.593282116265435 1
0.504798216363859 1
-0.0516829908573468 1
0.092305759297156 1
1.21162369235378 1
0.821393528886923 1
-0.290933977080616 1
0.574314037691613 1
0.571382743727504 1
2.34754835573927 0
0.435856370924581 1
0.251954958965666 1
0.100892819535593 1
0.137803067222148 1
0.0771866826471656 1
0.693757274177995 1
0.25294053528668 1
0.569022469167081 1
0.338297534776213 1
0.519377568650789 1
0.599915276015829 1
-0.361603654760591 1
1.01046329973658 1
0.648769228395253 1
0.659459961465081 1
0.644589554563304 1
0.333052897458848 1
0.285740659536185 1
0.484878525152492 1
0.90234602545941 1
-0.175588716089031 1
1.34414427329543 1
1.0258969384807 1
0.514806334625449 1
0.539554950018002 1
0.313762846703128 1
0.716896155163908 1
0.204158566426753 1
0.54265413864496 1
0.701085283513006 1
0.393158924056663 1
1.35329532504084 1
0.41890416683891 1
0.180826293148295 1
0.487149438481065 1
1.04437208338137 1
1.0547177778698 1
0.836376288125901 1
0.409078464885722 1
0.583930293176273 1
0.225947811236084 1
0.294905089514332 1
0.982870047359879 1
1.30918064623615 0
0.476090310342798 1
-0.254555962489949 0
-0.0916270270486365 1
1.05023383481543 1
0.0319165735159082 1
0.925696197258656 1
1.41589519526832 1
1.25165708342033 1
0.376345844970733 1
0.304772827891817 1
0.567440397072562 1
0.562066206948166 1
0.70604845482585 1
0.737605872782293 1
0.87550683950379 1
-0.0223624018878526 1
0.786481332243584 1
0.694140173675069 1
0.8546465813133 1
0.694911046536169 1
0.447883794449782 1
0.242949241904321 1
0.875886310874415 1
0.137598556017114 1
0.122808106768511 1
0.656210782544335 1
0.550232118994316 1
-0.0182820509582538 1
1.23182390936818 1
1.00902240581892 1
-0.121628017085498 1
0.541719166547623 1
0.772263839072993 1
0.66669435873463 1
1.46825071383418 1
1.25977852469943 1
-0.329774053526051 0
0.169091975364085 1
1.07887897482017 1
0.0503317443083601 1
0.722570523669449 1
-0.0933156005472591 1
0.960334884669578 1
0.880329717776243 1
0.911741974267496 1
0.169168322595011 1
0.367979537666218 1
0.28547507278093 1
0.555456318804765 1
0.450550601690453 1
0.207289202859443 1
0.912544439658082 1
0.819031228193134 1
0.267646984665082 1
0.892782489047514 1
0.58226088961426 1
1.50815780386501 0
0.687714648949141 1
0.227554553640024 1
0.914918196006162 1
0.225155870482075 1
0.372429652987607 1
0.541411573588459 1
0.0615597536308834 1
-0.0571248965633748 1
0.533875652073989 1
0.187030600388345 1
0.372857154091394 1
0.353686675712447 1
0.289784903329234 1
-0.0621659819766854 1
0.704112344656395 1
0.366560341243935 1
0.0397653769719535 1
0.522092189246803 1
0.524418248604965 1
0.471947372450176 1
0.737814633679152 1
0.883118693804942 1
0.746786968490006 1
0.162785564210566 1
0.523027979541687 1
-0.120809547881016 1
0.546155039169802 1
0.369153289023712 1
0.530076813295675 1
1.5651313551202 1
-0.0341049311505678 1
0.724260343087063 1
0.565525895707216 1
0.461272850484946 1
0.277771005959295 1
0.370128978684117 1
0.0942529675195353 1
0.633086697980056 1
1.40161468461432 1
1.1656093381577 1
0.120408783725334 1
0.533879128568201 1
0.854982978403687 1
0.252291198901801 1
0.310962679650037 1
0.339879001381616 1
0.978713962708447 1
0.627631164550779 1
0.222545524684831 1
0.885884592352197 1
0.544801382280658 1
0.339779053020449 1
0.0188815280703292 1
-0.0837699818785257 1
0.279632206778 1
0.519174895784212 1
0.279170883646146 1
0.672849246387677 1
0.458455158397315 1
1.31500075217352 0
0.175657968913609 1
0.90750861267128 1
0.787230498530856 1
0.822948006759381 1
0.506524392977138 1
0.460458023920875 1
0.987124571263717 1
0.110930486546103 1
0.162780611072813 1
-0.0651173235306976 1
0.813786826438072 1
0.842460248005807 1
1.01516107935676 1
0.874776416514995 1
0.63405858666687 1
0.660918149374695 1
0.324554725252913 1
0.924561863747489 1
0.676487112891313 1
0.778804360714479 1
0.249640085884032 1
0.351693155179343 1
0.388865014468577 1
0.804453188782995 1
0.512895370375551 1
1.10985881798108 1
0.439332487218736 1
0.480365928342385 1
0.595741435361592 1
0.304022885509174 1
0.485013877187193 1
0.600001659807363 1
0.780647281996489 1
0.117743877367647 1
0.276995480762661 1
0.662158103991879 1
0.273068304374288 1
0.898330422460342 1
0.425347892937326 1
-0.343937366296645 0
0.986923664754993 1
-0.0199736031631944 1
0.145976651027713 1
0.32321326903921 1
-0.121335858002313 1
0.45121700313413 1
0.550960666286041 1
0.671668310180051 1
1.03977886566449 1
0.782384394061423 1
1.10107064025369 1
0.86754366737415 1
1.1313552297017 1
-0.184456441778393 1
0.0229596013140319 1
0.621164068275847 1
-0.281232896632426 1
0.371687649002766 1
0.916296661963856 1
0.688597971469134 1
-0.117216091496655 1
0.310822352119361 1
0.232242467961558 1
0.02631530783138 1
0.627704779315263 1
0.505970150658799 1
-0.129111639297189 1
0.57728936845125 1
0.665915901866756 1
0.167500396136681 1
0.725118828919534 1
0.50666652903979 1
0.233427818116177 1
0.558518426965154 1
0.43544614162599 1
0.115153382673971 1
0.268040695740243 1
0.403757420439512 1
1.35431256319739 0
0.915023751398408 1
0.50923182335028 1
0.599479611857382 1
0.213144740144614 1
0.564011242470131 1
1.15822511486676 1
0.331390316235602 1
0.78278061304936 1
1.26597408821905 1
-0.644727747117024 0
-0.249261643655272 1
0.375506400492717 1
0.269098361883621 1
0.119266238996747 1
0.568323334924696 1
0.296778858004106 1
0.520540771384223 1
-0.0179328227529354 1
0.752933617178091 1
-0.414012891119734 0
0.448749711441482 1
-0.391800335524526 0
0.250652080824116 1
0.162617578673381 1
0.868683862467248 1
0.453136679922351 1
0.124883363422327 1
-0.258719342589885 0
0.660336882315398 1
0.689391804797308 1
0.676424055063825 1
0.819480261616618 1
0.355476659166431 1
1.0744501705655 1
0.24697721328092 1
-0.226777554984351 1
0.810426147654401 1
0.552261341564849 1
0.703981151019112 1
-0.214183448415441 1
-0.00129032517275607 1
0.721744120460536 1
1.14295917331469 1
0.991869183824156 1
0.860430928509155 1
0.688980626357904 1
-0.0768266316086282 0
0.738165921808852 1
1.02667115022584 1
-0.0038607177359426 1
0.65953225169905 1
0.291672278318443 1
0.298081761498601 1
0.479704528928961 1
1.09324622648528 1
0.777500533472885 1
1.04212468669293 1
1.06250454165622 1
0.301157007544977 1
0.397047560214058 1
1.29630819794985 0
0.368831794006268 1
0.706388674090853 1
-0.0145421770655949 1
0.655216605080256 1
0.34746875747648 1
0.643447259588358 1
0.872959232630865 1
0.327823101793597 1
0.849679435866308 1
0.595509793431666 1
0.336486336065299 1
-0.0990474741112591 1
0.192766683928628 1
1.35041201521343 1
0.827179087307959 1
0.00436525414206627 1
0.0299526524398893 1
0.176335278437067 1
1.03240167941478 1
0.690747546656771 1
0.486525912906181 1
0.289808598038018 1
-0.242577746539248 1
0.897807871272555 1
0.824281895898521 1
0.281965746468863 1
0.521269215459749 1
0.0510131181835639 1
0.695982654444782 1
0.587724706292902 1
0.934129972530698 1
-0.13456508252216 1
0.0679470845837697 1
0.501997357459662 1
0.349210896378716 1
0.764325677438697 1
0.17782935893036 1
-0.110895513189629 1
0.745619473578722 1
-0.350799714651944 1
-0.331993696616712 0
0.454172295115944 1
0.0692571010284103 1
0.889520394009456 1
0.633312143037691 1
-0.364931745308613 0
0.315443543232977 1
0.678425866619657 1
0.451358227461103 1
0.801736220486335 1
-0.22382640478496 0
0.614433507886 1
1.01815574361541 1
1.10933761781724 1
0.636108082801888 1
0.546527202852378 1
1.16453912112756 1
1.22418780215972 0
0.0987572681724322 1
0.277095113326538 1
0.899210846773598 1
1.79609152034564 0
0.553750699491229 1
0.377269132672962 1
0.180857235839157 1
0.531734582487488 1
0.847699306692183 1
0.121305698227423 1
0.516364211928176 1
0.326858857043329 1
0.992988630431689 1
0.627874116011578 1
0.486056142668488 1
0.421091513578605 1
0.804004444469434 1
-0.641737978420773 1
0.225434130194214 1
1.27228276400333 0
-0.0266196953098086 1
0.788325289691943 1
-0.0353739964133243 1
0.191967344382042 1
0.438919975720745 1
0.324838947635645 1
0.430990308560782 1
0.606075285688626 1
0.342426819696675 1
0.9528559098245 1
1.40943332476867 0
0.333317859925372 1
0.315222588865305 1
-0.444684519727368 0
0.021330016004955 1
0.930686056984943 1
0.626878482447425 1
0.277356961334905 1
-0.0979835026055454 1
0.883921800204368 1
0.327821157028176 1
0.678922741337938 1
0.241087783853041 1
0.333618676429836 1
0.0053348375433581 1
0.682218601905944 1
1.95914976748227 1
0.315826449928336 1
0.255326955600049 1
0.771776912294227 1
0.786627493397097 1
1.13203411741409 1
0.611026292973186 1
0.137431876227389 1
-0.102719016900998 1
1.49463236872768 1
-0.00529307317868731 1
-0.321468254019786 1
0.672197262622048 1
0.545784028255967 1
0.865151842006406 1
0.293041933756531 1
0.368056358231473 1
0.163575366677832 1
0.897891549060268 1
0.820898157093307 1
0.200940186189161 1
0.649950957456766 1
1.47996074834689 0
0.731522552095132 1
0.446870920408754 1
0.606274191130849 1
0.561476376489181 1
0.399538768432505 1
0.741264032683809 1
0.913711847843132 1
0.832262310165733 1
0.23280349263553 1
0.654953418133436 1
0.569700427433746 1
0.840826077653481 1
0.449533747134037 1
0.268849632381039 1
0.409200462215488 1
-0.25572869776195 1
0.383457767832615 1
1.13821977123486 1
0.526984219127022 1
-0.124474169408103 1
0.242816127644107 1
0.681242547860728 1
0.120321710200948 1
0.315678125807492 1
-0.175681793401765 1
0.487211879338055 1
0.807336575302316 1
0.605060466310725 1
0.573545729837716 1
0.771810702473473 1
0.399787287169996 1
0.43352540844398 1
0.621671482326396 1
0.223310327398019 1
0.779124411149804 1
0.680939946667602 1
0.112529772819472 1
0.66252704084695 1
1.28061614383215 0
0.651312093693013 1
0.572201210285687 1
0.518824077150998 1
0.488453413338459 1
0.463031210546102 1
0.408104813792709 1
1.02954272392331 1
0.42594113267639 1
-0.130510866951402 1
0.130572538402041 1
0.195560019557753 1
0.459224551977071 1
-0.024060805826705 1
0.611698556611832 1
0.472069387380471 1
0.852932698197103 1
0.747330015929468 1
0.685447569488606 1
0.850428576324454 1
0.825976236891846 1
0.980710644965693 1
-0.208829454477747 1
-0.498530597681855 0
1.0946340762162 1
-0.0903176502243986 1
0.655259914189742 1
0.118967833251732 1
0.295886416488525 1
0.899773143237892 1
1.46855126956251 0
0.0833901542633608 1
-0.0622648302801834 1
-0.019029806416248 1
0.721807485835061 1
0.772094735393324 1
-0.143975383199044 1
0.663476715566826 1
0.431213092278282 1
0.709320830862156 1
1.12097623011167 1
0.299527133328076 1
-0.453503331936778 1
0.141043702307798 1
0.0263640177014349 1
-0.000757314806623888 1
0.966821455768332 1
0.278783580398193 1
0.703451461142478 1
0.421431200662055 1
1.0882769213003 1
-0.59914819723518 0
0.0530431792754791 1
0.567440751849266 1
0.549964536039357 1
0.200610443569524 1
0.279152181202882 1
0.591958873421906 1
0.459211491034077 1
1.52596600123533 1
1.38732732010571 1
0.958995890225875 1
0.240038000559994 1
0.380492594604205 1
0.693198062015607 1
0.0799314594550558 1
-1.01139613232564 0
0.531453324506035 1
0.387671929068499 1
0.493654106169546 1
0.744773768525889 1
0.197237158945443 1
0.897897929322106 1
0.567597439018683 1
-0.100405567172698 1
0.264193415697643 1
0.699062295322653 1
0.876928121753853 1
1.2139210925312 1
0.679302452853662 1
0.343419323995532 1
0.798810239724825 1
0.475725625408087 1
0.137815281744377 1
0.79053696191571 1
0.743577880941895 1
0.772023982628908 1
0.551226598094033 1
0.108086618402695 1
0.317612428092635 1
0.431168579335289 1
1.31168711058236 0
0.962904976991136 1
0.359675932692584 1
0.487917273664256 1
0.903134848987152 1
1.23422228294662 0
0.427085026895658 1
1.07445711856715 1
0.801293793842118 1
0.123451310356218 1
1.12358552176944 1
0.295521639406984 1
-0.354208454778267 1
0.763452987389094 1
0.559756967422607 1
-0.13559394702731 1
0.872981329262103 1
0.909406734392335 1
0.299160862946587 1
-0.251482948955663 1
-0.215315537584255 1
0.50028893531197 1
0.697969179916446 1
0.303284516800845 1
0.0401368164389404 1
0.226257712324236 1
1.01276872708068 1
0.308760472976909 1
0.375706439770429 1
1.16622345885115 1
0.393589889398391 1
0.422648512349165 1
-0.0923667810226422 1
1.2850188189051 1
0.439533017589605 1
0.472832724674374 1
0.866958847914619 1
0.272799766893846 1
0.182596298578118 1
0.118823931112471 1
0.472541892532927 1
0.756359828261875 1
-0.111479716237057 1
0.621630526111692 1
0.585328630301051 1
0.49278875434471 1
0.336702050306957 1
0.319895089112944 1
-0.0852148045121396 1
0.734406386820625 1
0.635905121099448 1
0.924490713166588 1
0.246931348712161 1
0.423256671366036 1
0.631058537224152 1
0.573489181427639 1
0.46707546753651 1
0.0491733416275975 1
-0.00227087199594969 1
0.417181595518018 1
0.493121325000946 1
0.415898253691508 1
0.451786756379754 1
0.199229791744625 1
0.466177177893438 1
0.750937365040408 1
0.165736153098755 1
0.911120300610504 1
0.791787509788462 1
0.183171308143899 1
0.854209722891409 1
0.45586640753028 1
0.837290643107721 1
0.180687707782668 1
0.614967468824421 1
-0.468289562262959 0
0.386135380495559 1
0.624329209986253 1
0.0944367966004463 1
0.551647465142219 1
0.842718710313947 1
0.5836814045845 1
0.285178627019238 1
1.09795828316805 1
0.585399206723891 1
0.588223181734481 1
0.987248489762071 1
0.584222278065575 1
0.909625549754254 1
0.805173031335838 1
0.974384790320641 1
0.736473348513718 1
-0.26683165254916 1
-0.0363631312712912 1
0.369234830258553 1
-0.0769154581435954 1
0.265461255589795 1
0.353298451069227 1
0.776731579419605 1
0.696243281597938 1
0.805796385922882 1
0.844142617884407 1
-0.266243695805079 0
0.452753682751139 1
0.395678577098227 1
0.495541318846242 1
1.16575944104755 1
0.548865105569359 1
0.759845612347988 1
0.707291896986817 1
0.076029750523233 1
1.33662032896392 0
-0.434688638255347 1
0.419094274384728 1
0.64158804345923 1
0.0182875993514529 1
0.95805761863857 1
0.118480978977985 1
0.362707874357546 1
0.396714949306067 1
-0.128542807461986 0
0.670889063549962 1
0.442961808623118 1
-0.0365955531520413 0
1.07617042503884 1
0.427871283086514 1
0.551294364940412 1
-0.120332227450297 0
0.262404037043873 1
1.06641581820407 0
0.566526194316312 1
0.320570398681047 1
0.96635808560353 1
0.433691613548787 1
1.11272246044026 1
0.452759892267732 1
-0.063910506066091 1
1.09122293366027 1
-0.0356887564945669 1
0.858409184710454 1
0.47453144410928 1
0.20874624425757 1
0.868688028076147 1
0.781441751107507 1
0.629841955822321 1
1.01348415153899 1
0.245397509784619 1
0.104793323792252 1
0.102456305578669 1
0.312843603328074 1
0.589789473315963 1
0.716943868001576 1
-0.44414202053002 1
0.309380736181026 1
0.242249186651758 1
1.06083347762691 1
0.545706452230024 1
0.0156615567762407 1
0.488831584505582 1
1.11836310989832 1
0.790735693141212 1
0.854972072512998 1
1.25320203458438 0
0.838027373429197 1
-0.000985157064375117 1
0.462814812685437 1
0.606957258825271 1
0.162109906082976 1
0.0130502984250598 1
0.622779840104753 1
0.39906116945395 1
0.379982791106685 1
-0.209378290846112 1
-0.0787658877636014 0
1.10302679689721 1
0.773062050580709 1
-0.743952296286338 0
0.216611551813367 1
1.17290345816509 1
0.0416024701234831 1
0.120378889273545 1
1.51504546641784 0
0.44305262773238 1
0.211008890460452 1
-0.51142880963354 0
0.802600813849027 1
0.239446684687345 1
0.49534227393962 1
-0.361343201040339 1
-0.0609889911909459 1
0.356581524669253 1
0.404608082401792 1
0.300734589382686 1
-0.101520350544419 1
0.171084900819441 1
0.744426066341306 1
0.890977981321381 1
0.728598817676004 1
0.814826055490825 1
0.493103669186888 1
0.95051430925753 1
0.229263400217848 1
0.228726415426488 1
0.840921807896605 1
-0.453589943063217 0
1.1878146032631 1
0.154617298850953 1
0.650903816376986 1
0.834265817672424 1
1.02204292169145 1
-0.283623144312022 0
0.555903645757914 1
-0.0847852792593773 1
-0.594262129328958 0
0.192669943201077 1
0.783398542350058 1
-0.0803586294925381 1
0.291656023379878 1
0.396846946661272 1
0.301251125441177 1
0.466624507006758 1
0.457097494880746 1
0.685320551481113 1
0.293386244739904 1
0.736952638805157 1
0.267660803840688 1
0.290793133251317 1
0.200239107902298 1
0.894600153444695 1
0.656823323989661 1
0.736258838949638 1
0.616841081500723 1
0.366001526143429 1
0.366391069782489 1
0.192414171509276 1
1.40578190672789 1
0.485177255355144 1
0.569700697428123 1
1.03395858813755 1
0.603879791161124 1
1.17503448370495 1
1.00351514864241 1
0.492729165485997 1
0.344696189811972 1
0.764082932215198 1
0.577935034360537 1
0.405454083774661 1
1.02785535136441 1
0.985755310854041 1
0.67662789323681 1
0.100558144973951 1
0.509902751400726 1
0.805131148025015 1
1.75758798382103 0
1.00797574603442 1
0.766342700088514 1
1.26975294813174 1
0.934412548147029 1
0.955379061592652 1
1.38430488333935 0
0.0842466815383134 1
1.62095002848949 0
-0.26063629167101 1
0.015559491606398 1
0.526677994272167 1
0.190669836654446 1
0.339875362204742 1
0.377148205569354 1
0.552513870570949 1
0.479569282770236 1
-0.135224790441282 1
1.08563626756004 1
1.09079552366297 1
1.04079124733603 1
1.23128770203107 1
-0.134280052580373 1
0.0258856696599017 1
-0.568351971410786 0
-0.331620562851756 1
0.972234220584131 1
-0.026429491338123 1
0.747495664634284 1
0.38411044035831 1
1.61116511753035 0
0.670134708637032 1
0.680488845296654 1
0.194361303800058 1
0.160086087681008 1
0.705952574893403 1
-0.0753614805368977 1
1.42078740455157 1
0.272123278262061 1
0.963103010770051 1
0.416231585271391 1
0.218750264432971 1
-0.0232186464067191 1
0.506017616164455 1
0.575767260079348 1
0.215749838681498 1
-0.218449566575908 1
0.916461554593631 1
0.458001419353896 1
-0.0103922373694955 1
0.334729534471231 1
0.882824272398145 1
0.887861607853027 1
0.173208624767933 1
0.842444270604957 1
0.0680162002305238 1
1.22345961295855 0
0.348963267013129 1
0.534765132697073 1
1.02883238674835 1
1.14957099321201 1
0.497083561222717 1
0.0451473621238515 1
0.334080746783484 1
0.558153397203766 1
0.18965804465404 1
0.828938951433563 1
0.750543250474592 1
1.19527577701823 1
0.0990028233885526 1
0.871431155766584 1
0.799848604282967 1
0.4915732822181 1
-0.0529357648395535 1
0.88748645994325 1
0.493105906326497 1
0.236251397627592 1
0.646995616547698 1
1.01854363222303 1
0.345821373178463 1
0.648570060866723 1
0.0981483055949943 1
1.04603534862181 1
0.183834109316995 1
0.461008016482951 1
1.17387582809876 1
1.03223311951349 1
0.983239827814699 1
0.900894089054777 1
0.668555647858751 1
0.575353337745411 1
0.930732706854981 1
0.764196926583147 1
1.30591016273757 1
-0.650233656076816 1
0.417214612782895 1
0.597739028160166 1
-0.0696224188099378 1
0.319346598013234 1
-0.230804064253917 1
0.54691806565785 1
0.277268911989455 1
1.16990873912545 1
0.427326253774524 1
0.322444209894083 1
-0.028732945770919 1
0.591418410336395 1
0.35423987331504 1
0.245176894320586 1
0.0717821583455403 1
0.905676512454026 1
0.688855296199003 1
0.302828082556805 1
0.726448363257885 1
0.612420578888513 1
0.866663996113294 1
0.469349284297906 1
1.10757161717881 1
0.345515292246743 1
0.308242561583521 1
0.781583330455616 1
0.904020125209898 1
0.875879850086985 1
0.70495599437146 1
0.0575177656269761 1
-0.314964940032098 1
0.480190461806469 1
0.195711573011022 1
1.31324824255806 1
0.707056629180848 1
0.0922030954633936 1
0.154073672406978 1
0.691354561927396 1
0.783245100930029 1
0.0439987240154405 1
0.470472133174921 1
0.32273273466004 1
1.02565877509188 1
0.767930546221703 1
1.23107940269827 1
0.186570933397835 1
0.203750245805682 1
1.01345617173401 1
-0.0528668502031955 1
0.561923265428412 1
1.03734192789628 1
0.681042328400036 1
1.31912381597239 1
1.03733762259152 1
0.249107781846602 1
0.204657733419798 1
0.719496752406374 1
0.968383601695795 1
0.422990031459985 1
1.13268860201576 1
0.413786360943839 1
0.671434394374557 1
1.08387158569361 1
0.0667023257226052 1
0.731741315943223 1
0.0670032205714696 1
0.393943213609148 1
0.315292221570346 1
0.527995117639005 1
0.00701402033812615 1
0.828603233910781 1
0.402232221977639 1
1.05891073646802 1
-0.127804544686859 1
-0.158084334858341 1
0.131113535340235 1
0.634540810820548 1
0.238646531397472 1
-0.182585101417859 1
0.16776083779779 1
1.49358513425671 0
0.427214186720561 1
0.780363653850503 1
0.0397054547425947 1
1.2901527286031 1
0.393871104270451 1
0.844885054778939 1
0.557634174501586 1
1.06655805667203 0
0.0116988629281988 1
0.25663659454772 1
0.793746140556613 1
0.410768434999295 1
0.235265144758142 1
0.64077497548783 1
0.796760618957372 1
0.644291681893303 1
0.469958930570996 1
1.49570824713469 0
0.225550728267407 1
0.498280909917043 1
0.633989711922348 1
0.157028354145916 1
0.630379883018744 1
0.442979377953065 1
0.561803980122454 1
0.101785903212295 1
0.487457506077803 1
0.68042117982368 1
0.631913815955028 1
0.615142026582147 1
-0.359379287246963 0
0.944094288529601 1
0.750937931010607 1
0.827473881464252 1
1.28895835788016 1
0.456890691756983 1
0.623634152902561 1
1.02776445666485 1
0.608132841982882 1
0.531333046727911 1
0.241928195775022 1
0.87038871980199 1
0.589145229362964 1
0.677707824410607 1
1.24867367900212 0
0.241856583143284 1
0.394139826113513 1
0.947558996851836 1
0.1236903546058 1
0.747456153585349 1
0.279890790711314 1
-0.1051575263516 0
0.528766082686273 1
0.371506560688814 1
1.1433870123709 1
0.622870480012583 1
-0.182117082538727 1
0.40525931244911 1
0.913482495031835 1
0.696644375792825 1
-0.0600750316486636 1
-0.19064415589236 1
0.53874120617761 1
1.31303033065136 1
0.676006960970231 1
0.453041136800278 1
0.733807926708981 1
0.161315880055587 1
0.364815028801854 1
0.476881812789437 1
0.528067601469687 1
0.522946468394177 1
0.655549809602564 1
-0.344653952993965 0
0.861051802441413 1
0.932647252220851 1
0.476446528304781 1
1.08324674485814 1
1.35098999836384 1
0.882033368154089 1
0.858516010770606 1
0.647844710804147 1
0.223302608377216 1
0.73977073958775 1
0.319536731461312 1
-0.228896793616383 0
-0.249366736389046 0
0.584791085083188 1
1.28250156976444 1
-0.647741688189275 0
0.330283653068787 1
-0.0188748051190182 1
0.126442757183625 1
0.484328164578386 1
0.638186435738247 1
1.40896354323085 0
0.801729862861726 1
0.265191875258487 1
0.252412100536806 1
0.649651991442191 1
0.703270146104983 1
0.260496801903918 1
1.22314349707205 1
0.345913191399441 1
0.609166312842503 1
0.620107303008037 1
0.971034803968034 1
-0.384498955907527 1
0.778201439880823 1
0.346891060460397 1
0.209702564562804 1
0.638542805692687 1
0.937593268850732 1
-0.574989556093649 0
1.12606909194695 0
-0.0541570789713944 1
0.804340303891002 1
0.918318693589286 1
0.336495294008785 1
0.61008096573176 1
1.03258948762432 1
0.0345136828417122 1
0.620355075299052 1
0.575771389207081 1
0.0379719199023786 1
0.848821544694074 1
1.22253089572861 1
0.384213227894577 1
0.404224683221913 1
-0.236175098473061 1
0.446759839630593 1
0.748646204909165 1
0.817349301940322 1
0.449017028271614 1
1.11250446993255 1
0.54079084033166 1
0.692284692297759 1
0.298081575610781 1
1.16039049233311 1
0.753480421574624 1
0.189979541679366 1
1.53221839681397 1
0.227990903080043 1
2.28913038278262 0
0.236090185322124 1
0.794344598901515 1
0.48565473139308 1
0.70297297916517 1
0.577654658826147 1
0.276443954043288 1
1.02895673187148 1
0.290759677313931 1
0.236011857189298 1
0.300532842083028 1
0.424248011926553 1
0.51408801938221 1
0.566783315157272 1
1.51881002583704 0
0.443151959761871 1
0.802689177546869 1
0.242626585308213 1
0.0823615434197654 1
-0.34918713641087 0
1.2013110427241 1
0.585984803569779 1
0.691688259453385 1
0.664993245121412 1
0.437586310922888 1
0.638324154414077 1
-0.321734925599197 0
0.645016286683377 1
0.44383327958525 1
0.734383323013 1
0.713954649842731 1
1.77083988950349 0
0.797923590790791 1
0.640332625447054 1
0.167869667913829 1
0.867874389987874 1
0.0774834684013455 1
0.592219928130358 1
1.5243413035885 1
0.826496441811455 1
-0.078328882816217 1
0.509893997721429 1
0.903873381217179 1
0.895917410900509 1
0.376485923552478 1
1.10202894912828 1
0.592965003024686 1
0.717674861632506 1
-0.135268001127265 1
-0.0104858095725874 1
1.28367250538001 1
0.875213744152016 1
0.207367380962893 1
1.28391949772108 1
1.07175374449775 1
0.719131591720676 1
1.18808373091881 1
0.332987398854148 1
-0.308646529982082 1
0.574068438156456 1
0.711910805979315 1
0.559013831699707 1
1.70281755676593 0
-0.02632920483899 1
0.296780315111767 1
0.9252032856092 1
0.523529992288731 1
0.549233703993612 1
0.478026310268604 1
-0.458803505437757 0
0.56736240575606 1
0.173316296309292 1
0.751458127462665 1
-0.14843721114598 1
0.792481972248751 1
0.204962877080154 1
0.56034171479804 1
0.82991143945577 1
1.35569920762622 0
0.32346958517581 1
0.381886403657219 1
0.428304062455186 1
0.353027417586243 1
0.781929466188479 1
0.187956555362575 1
0.494659419506644 1
1.21064860676283 0
-0.118640562717718 1
1.06367569486131 1
0.715568628466624 1
0.22945236099765 1
0.643935358819036 1
0.000477802909203975 1
0.521024993636339 1
-0.149146998182073 1
0.588997701397982 1
0.342478024704903 1
0.475933985580897 1
1.02068020840485 1
0.158447805139071 1
0.604542911932547 1
0.518262340937367 1
1.52161785325079 0
-0.0860567788230385 1
0.651825088248271 1
0.620905870555723 1
0.160093398145297 1
0.355640103276158 1
0.24335900523131 1
0.905609469716674 1
1.52152535146022 0
0.691497184371648 1
0.669300072755743 1
0.714479430279664 1
0.849322633478413 1
0.852162404887967 1
0.156947598809035 1
0.347349508026059 1
0.50016894436376 1
0.735825387523885 1
0.59411220225612 1
0.576059238402363 1
0.829757125267496 1
0.969318010971071 1
0.757113327342771 1
0.656168353928709 1
0.585814979209996 1
-0.206806315547093 0
0.73781388915061 1
0.298230804541495 1
0.336955660965262 1
0.312772609230912 1
0.243213789535412 1
0.347149076538038 1
-0.00587808982024871 1
0.477228214437349 1
0.483663817351286 1
-0.0118846070283583 1
0.85706443335248 1
0.758427581645614 1
0.839491759470475 1
-0.354042227597235 1
1.5651551192201 1
0.325625113909862 1
0.853435977964022 1
1.04301349132494 1
-0.788752122249706 0
1.1326575855528 1
0.917844926633783 1
0.6905391601215 1
0.00990330021678826 1
0.442412480333273 1
0.0355890348196076 1
0.539292061500874 1
0.266585574908324 1
0.707836813077977 1
1.02765846382573 1
-0.406273256076274 1
0.530876991346386 1
0.382898767971522 1
0.106722741059161 1
0.993594734822203 1
0.832977861373381 1
0.62443142923974 1
0.278667848578002 1
0.299404361381333 1
0.473257836701765 1
0.800610204200714 1
0.600095080885946 1
1.0497919668077 0
0.815404795178896 1
0.638449953530834 1
0.686716389752134 1
0.526137624238666 1
0.616182508615484 1
0.212239054404086 1
0.4912005730855 1
0.87839531357684 1
0.608669328743313 1
-0.0632189585405828 1
0.505682174476403 1
0.0689623215855398 1
0.237968009029582 1
0.877862082527194 1
0.534431030863382 1
0.647458684433793 1
0.703805687166392 1
1.22090014177777 1
0.586280830940308 1
0.82266543150784 1
-0.762040806822813 0
0.335650656036824 1
0.588784967442897 1
1.25306683913939 1
0.693557058298132 1
1.40758192746895 1
-0.0458693109474868 1
0.962670860898052 1
0.423635946742235 1
0.571745153591799 1
0.943635528585598 1
0.138524609288917 1
0.613633280784534 1
0.541435293220509 1
1.0550025555673 1
0.526016996850952 1
0.24284780349493 1
