# Supplementary material for: Bias caused by sampling error in meta-analysis with small sample sizes
Source: PLoS One. 2018 Sep 13;13(9):e0204056. doi: 10.1371/journal.pone.0204056 (PMC6136825; doi:10.1371/journal.pone.0204056)
Supplement: S3 File — (ZIP) [file pone.0204056.s003.zip › results N = 10 delta = 0.5 tau = 0 sz = 100-500.txt]

"dl.delta" "dl.cp"
0.473859433901899 1
0.519521571881153 1
0.476937644967914 1
0.521606853882191 1
0.378686050063478 1
0.410644086247441 1
0.44567098752898 1
0.555919071275836 1
0.613674673212277 1
0.370033773794278 1
0.418947624126604 1
0.534667504912797 1
0.499502981470454 1
0.54698583395944 1
0.613294029267411 1
0.566624740124305 1
0.38909412995073 1
0.560322336889976 1
0.417814059123962 1
0.299496790781024 0
0.626051500214142 1
0.545835898178678 1
0.472753528448556 1
0.599208790732211 1
0.439254161108877 1
0.484177439712862 1
0.501749842572627 1
0.454228672214043 1
0.579154817514057 1
0.439160922652634 1
0.574983515569077 1
0.487130349076802 1
0.616334667066772 1
0.456800574013065 1
0.569903264804184 1
0.496234469098518 1
0.503721521571343 1
0.454433611974243 1
0.715419466705708 1
0.467877463343622 1
0.536204707872852 1
0.464137251139853 1
0.701704418904164 1
0.548505470844276 1
0.469137517778658 1
0.579051630305145 1
0.435365610302729 1
0.600185218431049 1
0.461961431141798 1
0.657494941975866 1
0.385728137271792 1
0.413927119882821 1
0.518480896721256 1
0.489092596557562 1
0.564281252360797 1
0.546235070604115 1
0.40684300970599 1
0.365379783844329 1
0.516989714931409 1
0.43510044744333 1
0.516982315339227 1
0.410807656960799 1
0.523812593415651 1
0.392579077117053 1
0.485375765519091 1
0.535674893668224 1
0.433964861113534 1
0.370367077658801 1
0.414911371366585 1
0.426618691024662 1
0.73506416008597 0
0.462582093549788 1
0.26385879366971 1
0.459709407814937 1
0.328653788586163 1
0.57195478654341 1
0.47166361853397 1
0.505533246920615 1
0.347700712887625 1
0.480640784808942 1
0.506578051519874 1
0.42892919231235 1
0.525100986972983 1
0.510928572237843 1
0.548272898763116 1
0.479751461322348 1
0.421588105494452 1
0.361162925085679 1
0.551852330171145 1
0.556615990025861 1
0.439013105480541 1
0.653683016871891 1
0.515750809851305 1
0.431189478733372 1
0.446289101884573 1
0.511204797942316 1
0.558220119576064 1
0.459466119241847 1
0.477303061432255 1
0.452506020687021 1
0.523916283991743 1
0.600938547380693 1
0.470164157914802 1
0.331581087239947 1
0.408948430383202 1
0.602929253204259 1
0.587771105366444 1
0.43229210707327 1
0.458924677518261 1
0.493700873922407 1
0.640352717144495 1
0.458150693522503 1
0.679795868741751 1
0.456908977234901 1
0.409367752920409 1
0.279603346331565 0
0.513919196082243 1
0.407118491449395 1
0.456551205727443 1
0.543379698548216 1
0.528495693501303 1
0.525635567930791 1
0.548906153093505 1
0.462365945680794 1
0.533955619670659 1
0.486454493569969 1
0.57843375734913 1
0.557130106429781 1
0.507177729887702 1
0.515391474666517 1
0.626010520158585 1
0.43221667503779 1
0.613211370007905 1
0.600685366165424 1
0.596917606355493 1
0.533633194985499 1
0.62357320710756 1
0.478634239175991 1
0.489714977213281 1
0.497311535322115 1
0.716881981241242 1
0.448490487774076 1
0.406603430013558 1
0.581371862105899 1
0.593285668312013 1
0.582392933623191 1
0.568517145415272 1
0.553134753254522 1
0.524043038446182 1
0.507118306707787 1
0.485444121718906 1
0.55903879706159 1
0.525235174730626 1
0.574024103068231 1
0.424863915223786 1
0.520211659804782 1
0.60993893502979 1
0.507475042105052 1
0.49570676193705 1
0.567083380876032 1
0.406283794958299 1
0.534055755485701 1
0.44296050090058 1
0.637287496631143 1
0.593602945796988 1
0.605217107854529 1
0.406767659913007 1
0.413221644921184 1
0.285132834032453 0
0.458503660140863 1
0.411941418201525 1
0.379891397014714 1
0.466921516780083 1
0.488455495445937 1
0.49051539091098 1
0.388289720357622 1
0.420344753080938 1
0.639208639161848 1
0.570910345428238 1
0.277804327005095 0
0.434372191276027 1
0.556004849015418 1
0.487317044293091 1
0.740169462679359 1
0.68040969219878 1
0.545231771083872 1
0.605838705399688 1
0.553022988372583 1
0.540706421063527 1
0.410478377287374 1
0.596975190878245 1
0.512510481420692 1
0.455114611558749 1
0.392653748319033 1
0.445917054852672 1
0.569718045808904 1
0.418815859398052 1
0.448439450552682 1
0.359138277630673 1
0.513364426111396 1
0.603051929834688 1
0.523238930545395 1
0.370731751642744 1
0.400202637841835 1
0.521796278864033 1
0.362813471066283 1
0.559085500606195 1
0.521945198845916 1
0.55743539518092 1
0.531501161807964 1
0.613560414011277 1
0.552467473864247 1
0.432270265142554 1
0.526907068625158 1
0.595251242384975 1
0.570677256522715 1
0.532738951418906 1
0.533970388092485 1
0.473533242535919 1
0.650656320130714 1
0.46220714489902 1
0.505852222388493 1
0.60801804802772 1
0.539906605685859 1
0.45525084330576 1
0.413183663959129 1
0.468311086890529 1
0.480708407015998 1
0.508875853078753 1
0.628629956453289 1
0.44366917904757 1
0.403041585643195 1
0.551626670809545 1
0.518766398911817 1
0.381241725762047 1
0.588674373884581 1
0.619738921545338 1
0.504458021021824 1
0.432254886187943 1
0.64328206697986 1
0.545261312363374 1
0.349636104110263 1
0.565655885971089 1
0.483015828494035 1
0.703476991657746 0
0.446039063469588 1
0.363580622033628 1
0.604181216349269 1
0.54265112736199 1
0.44417802290295 1
0.384368501496981 1
0.398418367616688 1
0.373605693208637 1
0.373651186960005 1
0.529049627997881 1
0.307356972170532 1
0.598548351006672 1
0.56942365775968 1
0.421366282989625 1
0.552108971766729 1
0.633746444594801 1
0.473839977810157 1
0.423821869469329 1
0.504253093851132 1
0.521499841185403 1
0.520220760981807 1
0.501021200231872 1
0.594310695222935 1
0.316047734386717 1
0.45933802234529 1
0.485183217328793 1
0.463375385448099 1
0.592913540428122 1
0.519016064738584 1
0.426056038239177 1
0.625300510507074 1
0.295451549675948 0
0.404446822834763 1
0.413318531596653 1
0.342399218800759 0
0.603447173114493 1
0.423904151278782 1
0.492297462652587 1
0.744771098157541 0
0.472979793618246 1
0.616788123550348 1
0.506328202245395 1
0.711879418557896 0
0.554902786032496 1
0.475397550908505 1
0.424862209852157 1
0.382795409557388 1
0.52483382610216 1
0.5547109154345 1
0.672337247190405 1
0.43635649941749 1
0.607944232295311 1
0.392367392556454 1
0.467285596207398 1
0.453893230136215 1
0.494620387751433 1
0.466227727244191 1
0.497893074173957 1
0.457519987079736 1
0.46113378530726 1
0.231885854958847 0
0.482188040936414 1
0.519983404626784 1
0.429719453009829 1
0.494675313909121 1
0.447425761467731 1
0.646726049375228 1
0.432522085040047 1
0.595801665103774 1
0.566873163299826 1
0.489196643176875 1
0.555916186162774 1
0.451683352855688 1
0.345157789619966 1
0.381635611908714 1
0.390713953180957 1
0.60554715528758 1
0.359135528383848 1
0.399448312736339 1
0.447086629615216 1
0.360913419850759 1
0.450070835693802 1
0.66438986465591 1
0.516868371895461 1
0.400550841736073 1
0.551428087645551 1
0.45950563702362 1
0.189595243478889 1
0.501676576018014 1
0.4337580581992 1
0.629508117327779 1
0.633605280976088 1
0.44361750503316 1
0.405595834787133 1
0.550548856751047 1
0.509701162060676 1
0.607683311326035 1
0.420291880626659 1
0.46228945248956 1
0.288802194025226 0
0.841432450449243 0
0.705491559999149 0
0.49245391644463 1
0.550094451368254 1
0.562968176543432 1
0.452674203492166 1
0.388012077062804 1
0.577735700394192 1
0.563593409932564 1
0.638105098755774 0
0.360492410692314 1
0.443905566579661 1
0.530115677392644 1
0.484284819988333 1
0.604080957931869 1
0.463089799718119 1
0.367865602233027 1
0.465899891704533 1
0.580731767861101 1
0.48162562598302 1
0.580423299871169 1
0.549973744689008 1
0.427364756163427 1
0.558603293139532 1
0.552782491449504 1
0.402579840559309 1
0.448067051526265 1
0.292833399020095 1
0.503662384156666 1
0.370105336547647 1
0.45415781985167 1
0.4967917413045 1
0.449828571723103 1
0.539653070607578 1
0.616265432891694 1
0.514984426366121 1
0.442007060072018 1
0.500064179595039 1
0.455960478608397 1
0.429071493131605 1
0.622656912692965 1
0.650460411618087 1
0.311686641902296 1
0.500491825451875 1
0.553446751247797 1
0.396051368854779 1
0.447016949682419 1
0.47115251315051 1
0.497523781064932 1
0.50073590739484 1
0.450643934898638 1
0.555401717572773 1
0.515990025954494 1
0.417873180161721 1
0.465972597423395 1
0.481497029592434 1
0.655321216163739 1
0.422233969979985 1
0.530865288514857 1
0.545236153600694 1
0.527230502124708 1
0.259387637847943 1
0.539451574655234 1
0.542248730492423 1
0.428088048519923 1
0.48185178575126 1
0.432714380853954 1
0.53876008276803 1
0.511188692349321 1
0.454769297106852 1
0.503617432190515 1
0.472139820817432 1
0.611120368351591 1
0.539359270381409 1
0.471288315456869 1
0.504577821332841 1
0.507290915744183 1
0.597979607359646 1
0.549837664063107 1
0.340074005597546 0
0.503453964944917 1
0.704597165517934 0
0.56580584161079 1
0.518382891089155 1
0.481953509032915 1
0.441789030673417 1
0.527646721461047 1
0.603650665455191 1
0.556038698282256 1
0.584301972400418 1
0.666501308325647 1
0.32007618749878 1
0.565472429918555 1
0.612071676331029 1
0.625192428938293 1
0.406323992796643 1
0.493039920380456 1
0.437301830065155 1
0.614281024824467 1
0.66511558125328 0
0.641702438029104 1
0.508208474623261 1
0.612379053272645 1
0.486124291135269 1
0.410448316040965 1
0.603826091491325 1
0.561970558893512 1
0.37075358746673 1
0.516661945154052 1
0.439249776626413 1
0.497217606542408 1
0.442629330738296 1
0.506682526967833 1
0.615034796274337 1
0.587351471567089 1
0.491961857935514 1
0.40491354227646 1
0.589514022459914 1
0.710903378217719 0
0.599119249841771 1
0.429221621880219 1
0.436470734227834 1
0.455904204447314 1
0.379712572762951 1
0.653525691809538 1
0.518691216371203 1
0.485981117141755 1
0.620163833606526 1
0.615348292324971 1
0.546391475466052 1
0.651679622939484 1
0.412110718229593 1
0.484338602271437 1
0.366170018310403 1
0.457864046189605 1
0.433184027748674 1
0.298119946831469 1
0.350248425686425 1
0.562559026305274 1
0.596059694108338 1
0.501888112349941 1
0.50410533700893 1
0.588526065321091 1
0.593736017270955 1
0.47352167272654 1
0.532070016417537 1
0.593394783276995 1
0.471346438354083 1
0.449216671566302 1
0.301345073563239 0
0.442902402729955 1
0.485098602121294 1
0.497706081730741 1
0.336181699513879 1
0.432852741801614 1
0.547361030402645 1
0.540938673677699 1
0.399520125439646 1
0.478509210871703 1
0.403584210084335 1
0.659179848305877 1
0.442106421632181 1
0.566083167348415 1
0.577200739632904 1
0.509530231668158 1
0.537567237338365 1
0.293245646392091 0
0.516144942261444 1
0.462343659991672 1
0.650336153595846 1
0.583387593908694 1
0.526196382448378 1
0.557014514832698 1
0.50212643638563 1
0.696406955364715 1
0.312255326504889 1
0.538002839620455 1
0.25574489630929 1
0.517711738247659 1
0.387653320264927 1
0.446811515072046 1
0.537463835637847 1
0.601984496628865 1
0.677055138685978 1
0.711782456073318 0
0.417396796616863 1
0.581784003356535 1
0.558504039703927 1
0.575967243523294 1
0.631618819616238 1
0.536845501864976 1
0.388392053772197 1
0.559748125290305 1
0.497341644875923 1
0.572528844838378 1
0.492545222227443 1
0.594388386776897 1
0.400167089263292 1
0.474709444070021 1
0.357931514595703 1
0.491586631756015 1
0.46165619834146 1
0.546293181210454 1
0.42100963471999 1
0.539086764452535 1
0.483714385032729 1
0.509227251928259 1
0.330778925550986 1
0.393764742839062 1
0.528011865266725 1
0.540946267955072 1
0.4611936987235 1
0.515425591476296 1
0.509095164895341 1
0.54246234507853 1
0.585935278529055 1
0.413107167603084 1
0.200245021866312 0
0.448730340550425 1
0.533445054089753 1
0.596201174765657 1
0.534295755476514 1
0.561141236063129 1
0.418019225245239 1
0.543596961727825 1
0.505749167046323 1
0.542001646178813 1
0.483807368250008 1
0.495436349888488 1
0.616800171540127 1
0.547526787198241 1
0.593421658371707 1
0.349053854177035 1
0.457932508213516 1
0.473602281459225 1
0.55657307730159 1
0.678419332646571 0
0.299801305675844 1
0.541602976317753 1
0.506069587520543 1
0.680787976359921 1
0.645857952289538 1
0.578378095643689 1
0.516401924643383 1
0.466328781215337 1
0.502100854619629 1
0.482332612093993 1
0.343617953611545 1
0.534514078730351 1
0.464313928840901 1
0.41263233829975 1
0.428228175618404 1
0.414376682677534 1
0.489072095054 1
0.554627779612685 1
0.389462177643828 1
0.471739464979378 1
0.650575528111216 0
0.534059452517149 1
0.507142211970981 1
0.429538810418902 1
0.289204125958553 1
0.56061314284569 1
0.451945541718499 1
0.579974575642254 1
0.432340571866743 1
0.441263065163896 1
0.583051675617801 1
0.338916983206927 1
0.447914859196864 1
0.464426898079624 1
0.427940728766197 1
0.362270772234909 1
0.467003466331102 1
0.335129507821306 1
0.454948592936159 1
0.707789052388854 1
0.420906049962525 1
0.391164229420433 1
0.418394029582523 1
0.523254238920357 1
0.500053415598223 1
0.500034129087027 1
0.206756274029776 0
0.540110041211629 1
0.48658773445376 1
0.447288894577469 1
0.494998550994056 1
0.397754926057913 1
0.750481562379606 0
0.667057151050427 0
0.540495425165905 1
0.544284796956693 1
0.408355820715647 1
0.469977976515782 1
0.47537571789244 1
0.441670557020256 1
0.580813049921939 1
0.476142709539737 1
0.340952354763658 1
0.42798873311855 1
0.538995178721217 1
0.495082741734803 1
0.401831886256135 1
0.440738219228936 1
0.65183827718605 1
0.375088372671107 1
0.535327304235688 1
0.451956769003717 1
0.47892600501976 1
0.47145641044383 1
0.469108520882819 1
0.472447600795668 1
0.640372399770585 1
0.374348133280998 1
0.432332043058685 1
0.67741150882535 1
0.538565015003524 1
0.551276231130605 1
0.622765568674946 1
0.593838163381019 1
0.440118692727401 1
0.556085934295004 1
0.567076590087599 1
0.433706126632554 1
0.429491717947684 1
0.517688805313199 1
0.446972278255452 1
0.434031879661694 1
0.64345338647548 1
0.442147870976648 1
0.523738268700979 1
0.460860106476159 1
0.532975627970163 1
0.383174714843483 1
0.394828185432219 1
0.515187519494828 1
0.784900218636583 0
0.596143412006 1
0.615478949870633 1
0.406672858586981 1
0.683836312479534 0
0.538254967571151 1
0.422560087496027 1
0.412920416806985 1
0.537239798201398 1
0.453890939668809 1
0.474650674402444 1
0.401141816639232 1
0.434672594977294 1
0.59349846730031 1
0.464247926520153 1
0.651732806064204 1
0.474263452065426 1
0.372587005566458 1
0.312391799211429 1
0.562132276517726 1
0.573930835737841 1
0.501821226869273 1
0.565006043539075 1
0.486769548137252 1
0.401567931003683 1
0.761725326226197 0
0.514255626912587 1
0.541627285162631 1
0.568525043223578 1
0.493191947312966 1
0.579336906182385 1
0.575145891759185 1
0.617340615244847 1
0.404494368631828 1
0.432456210217094 1
0.574939028254038 1
0.589911638576448 1
0.302979479638712 1
0.412243873197713 1
0.506074509262396 1
0.621178294742098 1
0.579997708244646 1
0.436846549528751 1
0.505513590078677 1
0.412185861694223 1
0.508673861376651 1
0.531287721785846 1
0.505014357859156 1
0.496669396648671 1
0.58561117117807 1
0.583128428667623 1
0.383322950713232 1
0.525533840495016 1
0.535555222281474 1
0.341385509135365 1
0.462029708819345 1
0.470340138225039 1
0.463672399766042 1
0.481639134523465 1
0.509532383638307 1
0.607371450385283 1
0.450435000908515 1
0.465541099176475 1
0.715236072980173 1
0.566677821238129 1
0.630915834476819 1
0.559206470071953 1
0.51726268436643 1
0.398326368264329 1
0.547507511302018 1
0.380121376327712 1
0.363007073159571 1
0.549237751453814 1
0.573049434947071 1
0.397148536479881 1
0.452852094510544 1
0.477078211046664 1
0.565666629125463 1
0.496467991368816 1
0.503781726945678 1
0.457426338815098 1
0.466792226193554 1
0.586747375024616 1
0.437356280883565 1
0.507558066912209 1
0.488588616440646 1
0.571055683413479 1
0.54848927687025 1
0.285779335941617 0
0.549707494125958 1
0.582419223451256 1
0.604955212998799 1
0.360883361267956 1
0.273010350768888 0
0.537200048321771 1
0.287484401156212 0
0.447355154842711 1
0.514263374890731 1
0.436070316944107 1
0.452683370882496 1
0.558452484874215 1
0.539027480691461 1
0.608820305774556 1
0.269369592534261 1
0.364580359899192 1
0.436319892374146 1
0.434476773131558 1
0.395893716807055 1
0.449236620623648 1
0.592119115770506 1
0.592618720921163 1
0.431405542815387 1
0.658244249276579 1
0.462520319166021 1
0.495004847636053 1
0.534395577467419 1
0.532379105663607 1
0.531454021703659 1
0.395859177775501 1
0.406794324952249 1
0.370187811789878 1
0.50061833291984 1
0.411342791307843 1
0.393868230608913 1
0.508149692738741 1
0.433702655197839 1
0.558130369411903 1
0.513431407810604 1
0.477426422399653 1
0.421351328562517 1
0.439335990868271 1
0.621365080308128 1
0.594950841816802 1
0.443350055828298 1
0.629953960674811 1
0.403170907436829 1
0.504299264626534 1
0.662310508732388 1
0.446084784856098 1
0.512757366067183 1
0.561900117748924 1
0.502271418280819 1
0.569934083433586 1
0.495417950643333 1
0.430606030741659 1
0.356507244110225 1
0.524129683997497 1
0.500272162521934 1
0.627920114104512 1
0.438887609210544 1
0.42632130256152 1
0.572700506888037 1
0.517889045547761 1
0.574556672880885 1
0.502945303231034 1
0.545948431679997 1
0.400086845327958 1
0.459236367967561 1
0.438052444273996 1
0.397991897973796 1
0.389448461778604 1
0.558667412815799 1
0.484292862735375 1
0.506615712783824 1
0.559812255649743 1
0.44508849813716 1
0.585679971410621 1
0.468804031224558 1
0.351986249279936 1
0.518177189087411 1
0.433270908161812 1
0.490265335788185 1
0.473813345818083 1
0.477740905004669 1
0.405486938165643 1
0.557196182887868 1
0.377824471038091 1
0.455150907682654 1
0.287874607463008 1
0.366359332822858 1
0.521479160709052 1
0.474092009739777 1
0.80131435747838 0
0.522068831126636 1
0.477154284002153 1
0.450522843154355 1
0.379042984146457 1
0.50731719604988 1
0.589478699219078 1
0.620174468738038 1
0.511767586277386 1
0.470530100308316 1
0.482515350226735 1
0.502621281160139 1
0.592610248762039 1
0.440540876908766 1
0.60012040291948 1
0.541538146390063 1
0.61261181287224 1
0.44357551569279 1
0.486475511420472 1
0.48546107349816 1
0.472168883927495 1
0.626897235554423 1
0.516530877199623 1
0.46538604558441 1
0.513509984524416 1
0.513243628251974 1
0.678212504022991 1
0.652811674282972 1
0.531739940890298 1
0.51148372455329 1
0.553657691690537 1
0.439762669331938 1
0.512863687404253 1
0.498373045640524 1
0.465452524276309 1
0.476521614363014 1
0.423909545114914 1
0.504887147284767 1
0.575974908508075 1
0.675618409816094 0
0.487966262993357 1
0.4161626728081 1
0.447156007956431 1
0.509066626825934 1
0.432988117301464 1
0.521090365222318 1
0.519818496903248 1
0.501751808400227 1
0.405681945100967 1
0.51400675488516 1
0.437704006567719 1
0.388792670056593 1
0.446733611196712 1
0.397585882627766 1
0.608192294528092 1
0.469987845849621 1
0.565849535128227 1
0.471258083056866 1
0.599141843467359 1
0.533158802106411 1
0.413434854730728 1
0.501209664974352 1
0.364570633075724 1
0.556942430073406 1
0.483409844426916 1
0.475815942494666 1
0.488043367684758 1
0.514036960220878 1
0.528411350112915 1
0.522624513091903 1
0.368153695770851 1
0.502887848881848 1
0.361091060824017 1
0.481200352876847 1
0.337443697767175 1
0.415745441009455 1
0.488436926178236 1
0.518657825710458 1
0.435508365334464 1
0.494982563530061 1
0.5070914625769 1
0.466677750883501 1
0.549827595642039 1
0.289133688739699 0
0.455802831948116 1
0.634327318004752 1
0.537700172123876 1
0.396877638221559 1
0.436755913924337 1
0.465008458168458 1
0.563006066660922 1
0.293507594446451 0
0.429631273641085 1
0.441458935289404 1
0.615926843014322 1
0.381948581337415 1
0.538019776349646 1
0.550270289348059 1
0.53339498208684 1
0.520392329555785 1
0.356741354539317 1
0.498674116932406 1
0.54405127526129 1
0.55923272173146 1
0.515733677115582 1
0.524798733351335 1
0.426823114752215 1
0.436742018198818 1
0.400124137255892 1
0.42594127692405 1
0.358283194442232 1
0.345070933020773 1
0.39629471683574 1
0.487970653607653 1
0.474480095273081 1
0.379668452156684 1
0.468333662335286 1
0.303840635446495 0
0.435334702105255 1
0.672111715095913 1
0.54736719494627 1
0.390299431900525 1
0.611929248477132 1
0.47255502105007 1
0.53073146619866 1
0.469799134099815 1
0.663100988056346 1
0.401925295600363 1
0.660446191025136 1
0.59325070060952 1
0.48609926761727 1
0.434377964023167 1
0.580358143737973 1
0.474255101585011 1
0.385832609095942 1
0.349816689166843 1
0.589389685143778 1
0.593892262259437 1
0.364504278657238 1
0.560410832813263 1
0.680841227240859 1
0.435777240158678 1
0.61209618598343 1
0.375413381574142 1
0.575516307240107 1
0.489308313978051 1
0.434896100723948 1
0.573884053141153 1
0.432665992659497 1
0.296309586929329 1
0.523188518230704 1
0.453142136949561 1
0.572406773093882 1
0.529922165453826 1
0.607962921923023 1
0.518016321854815 1
0.469153488870805 1
0.668577541808756 1
0.422127077690706 1
0.38701611275134 1
0.444959989165206 1
0.639907004368753 0
0.4730994697826 1
0.445870586844866 1
0.500085758351328 1
0.363669996714892 1
0.267595930061292 0
0.440487369140143 1
0.529664768367309 1
0.539341842104537 1
0.528724111513955 1
0.405416396343978 1
0.370685213859992 1
0.346643070739551 1
0.647415099332353 1
0.374774458784349 1
0.445816461237882 1
0.60918597867352 1
0.437473672926618 1
0.587530322519866 1
0.3707891423187 1
0.343277127509414 1
0.559836397492524 1
0.692106374948283 1
0.345829745001972 1
0.518807542357321 1
0.560935882954476 1
0.367765845841995 1
0.537955125328934 1
0.572757597921452 1
0.41217580999706 1
0.490140002257087 1
0.50667110147056 1
0.555548161987631 1
0.583145835101605 1
0.387773921363864 1
0.440530212367654 1
0.527631186070985 1
0.459184232581648 1
0.621297446019004 1
0.479121956941556 1
0.56656344554683 1
0.463220708375445 1
0.37524240113778 1
0.463834603845525 1
0.387550560278602 1
0.658543657846323 1
0.582872587541337 1
0.525579475459197 1
0.402010316041234 1
0.369954968903789 1
0.434403629235679 1
0.47846995785965 1
0.391109987311138 1
0.41014190195528 1
0.379952511584901 1
0.428635559847591 1
0.638383246897208 1
0.478066144921903 1
0.498990165628524 1
0.530486569788592 1
0.604860758354445 1
0.408800789011488 1
0.310236872425199 1
0.532404889896976 1
0.624556715012048 1
0.476188550168279 1
0.476049093871124 1
0.565591831052762 1
0.553443643406663 1
0.543084232366609 1
0.464974327992832 1
0.393663692490171 1
0.557880344126386 1
0.406890464656394 1
0.652874926350686 1
0.581564485941357 1
0.507743118683909 1
0.468681503598199 1
0.450659149602038 1
0.429734048430564 1
0.411247269906662 1
0.518856619754702 1
0.530935500118122 1
0.380283619117328 1
0.445967744385408 1
0.396765443335756 1
0.477953541650314 1
0.431325677781573 1
0.424094664689844 1
0.505745102198352 1
0.455317705572929 1
0.4262411852498 1
0.537221968128917 1
0.510814400393698 1
0.471552548353315 1
0.458325731614634 1
0.474463635837377 1
0.48752385434764 1
0.505469123602735 1
0.600016233263107 1
0.467579684084178 1
0.601309815576484 1
0.483635536282186 1
0.57294703815265 1
0.358985002522959 1
0.432596866860494 1
0.459253433928237 1
0.492881787390802 1
0.38136348115307 1
0.568535046798764 1
0.443159568869746 1
0.572062023909529 1
0.498746795224558 1
0.356998374305947 1
0.510823138030274 1
0.37567822282249 1
0.500154136862462 1
0.515049209700394 1
0.464250757028364 1
0.525086574081947 1
0.618236883784235 1
0.430710335949191 1
0.560131195330048 1
0.490625841972849 1
0.493022314151599 1
0.391730024818039 1
0.515811233154088 1
0.429331270119952 1
0.339904881675026 1
0.490387239145647 1
0.4995294728971 1
0.536605970376151 1
0.445570487467466 1
0.523837273347106 1
0.531744527740061 1
0.469847241950081 1
0.78112642221565 0
0.518154813105868 1
0.537901704299784 1
0.735136529608172 1
0.368505017364034 1
0.511193738756836 1
0.403137910481171 1
0.397768095240819 1
0.561896477775885 1
0.588640132335966 1
0.52334038191262 1
0.433936276326049 1
0.55382943636231 1
0.592733419694824 1
0.499421968304851 1
0.451451419823449 1
0.382602609559674 1
0.565384621086026 1
0.367171503928278 1
0.643864912973294 1
0.649058729182786 1
0.591243492164948 1
0.740134539247551 1
0.437592228759535 1
0.595610937320284 1
0.551912530956159 1
0.500032518124497 1
0.496642006250515 1
0.594231975336554 1
0.479333718399335 1
0.393169198584148 1
0.56237685654508 1
0.551033270976832 1
0.503731230351924 1
0.52547914752059 1
0.31475230246237 0
0.526420612458836 1
0.332655351311763 1
0.456402239284323 1
0.481786828767073 1
0.408509341439382 1
0.531024335554285 1
0.327680817171575 1
0.603628329336895 1
0.51267826499708 1
0.483280944794907 1
0.400367541104905 1
0.629093596071408 1
0.49544070052504 1
0.400934582856399 1
0.505894346601797 1
0.463057186064253 1
0.387827921357627 1
0.496145239262973 1
0.413392038116094 1
0.51129791336534 1
0.446684159921027 1
0.51427962521833 1
0.38954726358374 1
0.580682605502578 1
0.588509832104123 1
0.468508120171531 1
0.510846825810865 1
0.296595931721771 1
0.430198966420527 1
0.605220709080179 1
0.45754214877688 1
0.508328984413583 1
0.321175664880113 1
0.562948528107441 1
0.546478034383895 1
0.445279402817055 1
0.482849298756787 1
0.415549244821942 1
0.542975758494124 1
0.459711418521069 1
0.452236829043943 1
0.569650641109439 1
0.576523720781414 1
0.377832754902291 1
0.446786679973996 1
0.639399728816971 1
0.625398556909576 1
0.677805816837462 1
0.340209695817527 1
0.384579840221537 1
0.616288473031106 1
0.622748996536426 1
0.521179864151849 1
0.731626567855983 1
0.412047647456376 1
0.402894993302828 1
0.544717903578969 1
0.464374437338526 1
0.498481596745256 1
0.549543963603763 1
0.537464651787114 1
0.552563285558738 1
0.542973428477309 1
0.393961730328234 1
0.444235929589659 1
0.544342595221408 1
0.384523714522155 1
0.450274403592431 1
0.505868473728537 1
0.560322481008676 1
0.455110373545456 1
0.477325196648732 1
0.449594051251259 1
0.724156843963702 1
0.440580756180677 1
0.528444280461489 1
0.456859091640178 1
0.532709271318493 1
0.473207994271087 1
0.549728350985998 1
0.641800296113133 1
0.629513508790009 1
0.48785023484352 1
0.383412492091759 1
0.628465745003832 1
0.478448382999371 1
0.43612531574812 1
0.665959867512271 1
0.579303449270763 1
0.379519904136534 1
0.446742620647336 1
0.480777884258021 1
0.555099467067148 1
0.578199222933983 1
0.466336939734103 1
0.608724437788392 1
0.433107411475011 1
0.453882178447319 1
0.537028061578288 1
0.608819294025685 1
0.434358933140328 1
0.567989097883186 1
0.555337532363929 1
0.380817483818358 1
0.413091531942354 1
0.723584826613085 0
0.431954634816348 1
0.533105536295411 1
0.430957629354193 1
0.341425770541578 1
0.531447571705384 1
0.417564784803327 1
0.600626137797891 1
0.412938389217594 1
0.454146301898613 1
0.515273739937864 1
0.791361662127603 0
0.44855623239581 1
0.433206689821371 1
0.527254670909748 1
0.473525326580014 1
0.509965284090602 1
0.52717477405546 1
0.417388962984055 1
0.478646350280223 1
0.411268927555017 1
0.531412663800601 1
0.575332578533853 1
0.560766921324971 1
0.430012175655337 1
0.583418101320358 1
0.537817730134268 1
0.523973620571364 1
0.419683454451489 1
0.364237165285936 1
0.450504615441973 1
0.433167999634759 1
0.412658916775926 1
0.57122954533243 1
0.531665885883147 1
0.474877957636472 1
0.504028100125438 1
0.270784653384274 1
0.537502244296609 1
0.619446723240174 1
0.501825636877071 1
0.622600062642214 1
0.504323149879213 1
0.486902640147847 1
0.443883596048174 1
0.559344875675645 1
0.482757311771328 1
0.615875490573686 1
0.406426150589426 1
0.560860290459712 1
0.551172144254874 1
0.452582309548367 1
0.513803423282342 1
0.619690835690589 1
0.53681131691428 1
0.408503036921039 1
0.452845523154782 1
0.47936249883369 1
0.59841081322707 1
0.496584244178839 1
0.367260861656574 1
0.603415412340553 1
0.585158903412852 1
0.717379389316608 1
0.694106570713569 0
0.560049281580231 1
0.575054839612076 1
0.474633810135941 1
0.511455315337875 1
0.535240056061157 1
0.582615015323803 1
0.479439124181546 1
0.532294692130679 1
0.366855095283116 1
0.491535373795766 1
0.432309471026002 1
0.410363382523204 1
0.450203587334965 1
0.632213256949602 1
0.457025703016419 1
0.457071157611255 1
0.554755854078261 1
0.401394236296898 1
0.580714030990548 1
0.477273364612064 1
0.386873207795882 1
0.459087197812127 1
0.538305578911337 1
0.503163665935732 1
0.575764750990551 1
0.464585173944616 1
0.543929843831182 1
0.518160802861922 1
0.518889577742866 1
0.41304282331218 1
0.598263002054948 1
0.446682244793741 1
0.568924686804063 1
0.55659312776494 1
0.359936202465447 1
0.468404153771016 1
0.477044952320283 1
0.422611704715634 1
0.611298159714523 1
0.502742884269085 1
0.561809650824525 1
0.509624334443992 1
0.428765952952974 1
0.510097048773173 1
0.507779745688765 1
0.597279238935127 1
0.595701265100946 1
0.6994989313452 1
0.533866592994946 1
0.677715201954397 0
0.531844701072102 1
0.57060990442192 1
0.616468474423221 1
0.421676887085855 1
0.558693438862173 1
0.46838646187453 1
0.46331774033277 1
0.44228361627686 1
0.336583000107508 1
0.399252396351172 1
0.438264619610351 1
0.462595496702351 1
0.551207108788854 1
0.389037365127423 1
0.557456185755308 1
0.419935146265582 1
0.544373616066284 1
0.518326144961673 1
0.528812647727473 1
0.524624390561163 1
0.480674303196596 1
0.528229634295137 1
0.395702047436273 1
0.436939872413949 1
0.682115474998413 1
0.492311908481447 1
0.455582222358897 1
0.491497586468255 1
0.555025816717901 1
0.614671256650506 1
0.572857046463433 1
0.652983005503794 1
0.394088990926237 1
0.549916418368177 1
0.404414156313088 1
0.467546262297196 1
0.392711010820474 1
0.622677987135222 1
0.489459153596574 1
0.534157340010105 1
0.586369453626133 1
0.58286321766165 1
0.567090426658795 1
0.445766239382687 1
0.528420696223514 1
0.540850752146724 1
0.451467380690255 1
0.485247705254665 1
0.480683897768536 1
0.553622778730787 1
0.356049200425098 1
0.343956953781874 1
0.49926769629662 1
0.541422937876634 1
0.486724748000912 1
0.485387058239434 1
0.533815672463444 1
0.465933489661377 1
0.41004668785271 1
0.57647714015096 1
0.591646533564617 1
0.380040670006282 1
0.329202914024766 1
0.540033373614338 1
0.445242678325509 1
0.384941397398694 1
0.474398456523478 1
0.448991825342911 1
0.429619353994396 1
0.578939447570742 1
0.57679736313619 1
0.606992814502442 1
0.605828403217357 1
0.699073938621436 1
0.52836962323102 1
0.543224359297273 1
0.353619841196588 0
0.374294143212102 1
0.46532945704792 1
0.447982539886504 1
0.394000702657283 1
0.422799953787061 1
0.552863030846527 1
0.511627787246696 1
0.664882736424055 1
0.655890735227601 1
0.430820251790118 1
0.460266501365806 1
0.468884621750503 1
0.471798829090648 1
0.458916890871397 1
0.521953225308223 1
0.41052675968353 1
0.603547433003669 1
0.49226833629921 1
0.473915257105713 1
0.581440285000121 1
0.52517297897571 1
0.490412805973651 1
0.657527944873302 0
0.439504511016796 1
0.405264360468351 1
0.48633000785633 1
0.526519839697291 1
0.447733417991457 1
0.439583986380907 1
0.498851218725028 1
0.444458029076054 1
0.49738717497111 1
0.241138878015803 1
0.43409569829794 1
0.465126958192202 1
0.407221395652172 1
0.671717802815885 1
0.397497317683615 1
0.548677140943846 1
0.441737411209324 1
0.451970410166581 1
0.585144541704576 1
0.518194932512531 1
0.655056498953078 0
0.496778230194847 1
0.400232815397542 1
0.412622294681146 1
0.560758915860708 1
0.529316144994818 1
0.645783217564252 1
0.568644618705015 1
0.434249245287454 1
0.567306430768392 1
0.557389402020265 1
0.398541088766242 1
0.466140364092482 1
0.547163850544344 1
0.714137403062846 1
0.60857489684762 1
0.410139276981165 1
0.470187232556516 1
0.606412285989443 1
0.459035610074791 1
0.569380200605104 1
0.49246015945566 1
0.511359679798471 1
0.51208045068955 1
0.521883165999067 1
0.429687301242432 1
0.469453059654776 1
0.497048979212219 1
0.393217950422982 1
0.483434065662881 1
0.464662995585064 1
0.524016240697875 1
0.614387752908541 1
0.564431176668869 1
0.475126676639055 1
0.490907516068828 1
0.507550442187439 1
0.58112568851685 1
0.772173085758974 0
0.407387889954165 1
0.442224029758176 1
0.42813111219568 1
0.276410848315272 0
0.449558278968185 1
0.63248162846273 1
0.552685787915352 1
0.495114348726484 1
0.431607230746716 1
0.573006047362172 1
0.485276865939822 1
0.523332508859579 1
0.546911209852384 1
0.387906425361248 1
0.545453215939433 1
0.451028924451862 1
0.576337186245722 1
0.48829016732783 1
0.468413637569539 1
0.416645053486443 1
0.455361906434307 1
0.548673186184007 1
0.397272643919658 1
0.559460997574827 1
0.648665455102013 1
0.406101755619902 1
0.397392232223071 1
0.586488719306774 1
0.488725709174031 1
0.680863231533792 0
0.64103474941195 1
0.659010735914002 1
0.440773296996168 1
0.448244096423673 1
0.505361158662716 1
0.249593263893996 1
0.484755194828963 1
0.421348692872492 1
0.421878038521136 1
0.573855437848767 1
0.386310599648224 1
0.538199558182996 1
0.600903499465214 1
0.599357681397581 1
0.489378442226326 1
0.512560642186746 1
0.567496903719972 1
0.582383283751754 1
0.502030591362166 1
0.351473247927582 1
0.483375208931597 1
0.378592561997893 1
0.532278966024918 1
0.394354063840916 1
0.537202026390253 1
0.503436333576339 1
0.552843248276537 1
0.523511376837567 1
0.604747958206725 1
0.50504934154138 1
0.561943943405265 1
0.52966056612674 1
0.557020825669083 1
0.508415966225796 1
0.48678965843815 1
0.57315771245516 1
0.595520698008986 1
0.423627371029137 1
0.467358841210971 1
0.485645945371134 1
0.616241177711329 1
0.402125544956516 1
0.389232644659477 1
0.41110087613678 1
0.544416330227189 1
0.394688822689256 1
0.642657030619948 1
0.565755737070026 1
0.468871624058597 1
0.457131277722089 1
0.391881814081601 1
0.40784692025823 1
0.4499523973905 1
0.492018751220097 1
0.587989237754881 1
0.472560297088903 1
0.327380080130277 1
0.520039913510087 1
0.603334076644488 1
0.349198510795957 1
0.51484724895859 1
0.416776727530371 1
0.440577135602463 1
0.538223646773467 1
0.590110980350322 1
0.532057540721747 1
0.583369376115877 1
0.589452056993876 1
0.363847985917763 1
0.440042658377414 1
0.500816806903837 1
0.172761689796216 0
0.690839944308394 0
0.534894352713931 1
0.624791112652699 1
0.448532486189254 1
0.455908055692309 1
0.508269988820408 1
0.413747389212331 1
0.544906772884371 1
0.450780696998011 1
0.630825235439137 1
0.516473258497228 1
0.388964777444743 1
0.533084263200817 1
0.524220012947742 1
0.571721822034634 1
0.366673723388265 0
0.460630755153468 1
0.561720289918524 1
0.393332011601806 1
0.59134557880157 1
0.518045138507318 1
0.504062262685819 1
0.532158231497526 1
0.580570357665456 1
0.527394184352195 1
0.515628930419986 1
0.573842666472233 1
0.307012537130796 1
0.50384432660868 1
0.493692845468975 1
0.57062440135923 1
0.466083964064837 1
0.639089005821988 1
0.516612904250651 1
0.379090636594952 1
0.56619651430376 1
0.572301542801205 1
0.342063766342441 1
0.339130870800168 0
0.381048426021396 1
0.632550349450931 1
0.386497681239601 1
0.453859337330225 1
0.607662853891348 1
0.604071366968135 1
0.49467086569498 1
0.417346135747376 1
0.38202287248849 1
0.288994912047523 1
0.505306395466103 1
0.466344993265534 1
0.585080241908345 1
0.241630837142518 0
0.531347096456719 1
0.539432871681274 1
0.413069783224656 1
0.438255362307841 1
0.528000068459195 1
0.205901911811959 0
0.529565794082298 1
0.594228029901059 1
0.498637216659313 1
0.680966314295859 1
0.322148622673577 0
0.46445576741374 1
0.72242140066614 1
0.559931927775961 1
0.448141891672698 1
0.42698359103253 1
0.455953907570524 1
0.694408514206901 0
0.625272431143736 1
0.488494224187434 1
0.645816401295761 1
0.336308275427776 1
0.677155949442408 1
0.713213233554385 1
0.590864160151657 1
0.513796872500507 1
0.323157295995409 1
0.492063923305173 1
0.706813076181311 1
0.403703664464063 1
0.541132141744596 1
0.393311419685155 1
0.357223824135246 1
0.438612526353146 1
0.4653534251658 1
0.510176089952454 1
0.527013381540783 1
0.402160140259941 1
0.477244392318661 1
0.470068715271679 1
0.584026364389681 1
0.659699735316911 1
0.466670969417593 1
0.449598771238169 1
0.589335050463522 1
0.593365221083771 1
0.629286447326646 1
0.477431312554878 1
0.43108280014305 1
0.349486647103337 0
0.565993899382599 1
0.381156516404398 1
0.55832622141574 1
0.477983586652113 1
0.524434681643098 1
0.452411635655728 1
0.44872183429863 1
0.494017228638759 1
0.501667707280384 1
0.63268446036557 1
0.524096737644635 1
0.561968261782403 1
0.417719938739694 1
0.484687235605206 1
0.48557581471157 1
0.544048597756538 1
0.524949743306894 1
0.547545973434582 1
0.345298723274815 1
0.403234255274508 1
0.407533975660173 1
0.598065366458964 1
0.392874673571244 1
0.604842269780107 1
0.451081194294337 1
0.436678755567085 1
0.539873335809477 1
0.577519734590015 1
0.520995403254153 1
0.517558173386633 1
0.488838846584442 1
0.429780861078915 1
0.487890373087395 1
0.526705750165817 1
0.474907401415793 1
0.443328476047274 1
0.455030654977513 1
0.530965528934119 1
0.420726203798597 1
0.519643946059444 1
0.491092704062932 1
0.572942053417907 1
0.460523029473944 1
0.397349314660216 1
0.462494337489932 1
0.479251304805069 1
0.673465400899116 1
0.561821193840854 1
0.429650500070096 1
0.47796737863349 1
0.508143667276655 1
0.512131929377937 1
0.619123796046245 1
0.443062423206628 1
0.578299358303632 1
0.412859387102831 1
0.429666431708962 1
0.472727665932798 1
0.546428857368597 1
0.579123153183846 1
0.559352377491527 1
0.444530347817475 1
0.528830937838677 1
0.559905418313051 1
0.400072602487857 1
0.594845747655264 1
0.492680275014763 1
0.594965303371219 1
0.563556441965242 1
0.508971512325119 1
0.458463454725103 1
0.413860316087867 1
0.548298545604827 1
0.586021768549905 1
0.516654426872819 1
0.411201085693734 1
0.543631297382234 1
0.401131300271677 1
0.572753068514889 1
0.424656342831144 1
0.58603793181217 1
0.631561756511067 1
0.633722109485105 1
0.489962625483015 1
0.434998894311968 1
0.367562433406017 1
0.350989211575762 1
0.458412231815023 1
0.626645237078722 1
0.550641324813888 1
0.470759231899957 1
0.524654317659352 1
0.504018476534274 1
0.45739969814218 1
0.398014850238978 1
0.579645409112404 1
0.580527155257963 1
0.562734110957748 1
0.440582403191759 1
0.528831002520383 1
0.591332256407936 1
0.371325451005849 1
0.542722238340849 1
0.590678557212046 1
0.511865778343148 1
0.524179831977484 1
0.559785669899212 1
0.40681893300809 1
0.519040284047185 1
0.539854176681227 1
0.472503670876994 1
0.446732256333566 1
0.530858928721292 1
0.537435068812571 1
0.552232025834059 1
0.599447560738661 1
0.488111904519135 1
0.43765098064417 1
0.543199019401618 1
0.438467327882424 1
0.452610861572431 1
0.44429944269215 1
0.443170143661579 1
0.394359069230944 1
0.445864004746544 1
0.305111031210578 1
0.590781199624776 1
0.26524992892653 0
0.513517519307069 1
0.42739437538232 1
0.593045154527374 1
0.43975770133974 1
0.493693395704213 1
0.26339616770921 0
0.575617737239209 1
0.479301735678308 1
0.56963525436901 1
0.539335064550515 1
0.654647193789264 1
0.491761768576135 1
0.669725512975513 0
0.645106610405119 1
0.593089003998276 1
0.403165272653545 1
0.505680723874864 1
0.718420071351987 1
0.45598448312058 1
0.478358134029291 1
0.591315822920992 1
0.491354078682237 1
0.602959234263487 1
0.514668536751035 1
0.383252991019977 1
0.546573965471541 1
0.497597212258033 1
0.554528787334276 1
0.442118507316845 1
0.57554224139515 1
0.555301189863766 1
0.475723198147443 1
0.487503174487411 1
0.681339063852076 1
0.506980527617925 1
0.517860454169076 1
0.577288774794557 1
0.481761046299927 1
0.468310589537679 1
0.455100586206689 1
0.325543555679357 1
0.455089886275114 1
0.496298440097564 1
0.53599566778215 1
0.405959141913929 1
0.483717246719199 1
0.565587600832829 1
0.556826383501632 1
0.453436829743909 1
0.35770895324106 1
0.342348602050228 1
0.49957908915133 1
0.619912979613228 1
0.500935282106526 1
0.552981985327442 1
0.499220968837488 1
0.679308424657971 1
0.480722924927672 1
0.670026249680973 1
0.570696800618473 1
0.593231139243327 1
0.499745463080637 1
0.416742477270357 1
0.554670948263523 1
0.61778418390273 1
0.379259673756675 1
0.498285488351379 1
0.562128018410328 1
0.615173905338432 1
0.395392738403672 1
0.467059382765204 1
0.673665533944297 1
0.433327030218012 1
0.515579964734125 1
0.405543119095017 1
0.375520759725541 1
0.428088219334183 1
0.461992992792349 1
0.389594404404868 1
0.498170084100802 1
0.631259317624641 1
0.523681589829455 1
0.537838206116406 1
0.488860944707108 1
0.496486794073235 1
0.576806636811852 1
0.450381592513949 1
0.633229919556908 0
0.518053337151786 1
0.512619350150216 1
0.522508970398428 1
0.466992202631293 1
0.50194586008197 1
0.381237037078376 1
0.538443537851561 1
0.344060700588808 1
0.416362907322821 1
0.460262074102135 1
0.424059240198395 1
0.497191448268961 1
0.501852568695922 1
0.645209650495117 1
0.67316007625512 1
0.66337327735962 1
0.516074536058036 1
0.48152904348072 1
0.595238636847278 1
0.376383079179565 1
0.494152775609692 1
0.587777721823474 1
0.689382280140994 0
0.49342147389273 1
0.493893504455244 1
0.579410836040826 1
0.61061157338266 1
0.319671412123354 0
0.546097841474648 1
0.405110435949531 1
0.54259359353171 1
0.669810910446372 0
0.511437694381354 1
0.452570387726169 1
0.402715040126973 1
0.553672868660217 1
0.596616689280405 1
0.623166498228973 1
0.412719984166648 1
0.835048295324831 0
0.547589871878727 1
0.887697786737454 0
0.537098756851002 1
0.380783105482478 1
0.390305066020667 1
0.316915556577755 1
0.375480390521568 1
0.560260292759046 1
0.591730093149144 1
0.533610181319108 1
0.611638485995558 1
0.463026993271583 1
0.462886233019544 1
0.427237950651448 1
0.40463403572195 1
0.358588357913571 1
0.445632234197362 1
0.503107755397347 1
0.454136211010707 1
0.491729876340347 1
0.327464702887936 1
0.420646718861856 1
0.529281390785856 1
0.353266142284633 1
0.278649260426052 1
0.461955119409379 1
0.469333625021791 1
0.365302060382514 1
0.588706495000683 1
0.486612529990802 1
0.356673382855022 1
0.544273044035434 1
0.680953775602895 1
0.642916952890802 1
0.418249200964782 1
0.390539808537587 1
0.38375383506301 1
0.519967172217451 1
0.403760882824845 1
0.519708528754309 1
0.51490591306525 1
0.521816243410257 1
0.53824092791073 1
0.460597299225241 1
0.479821638860134 1
0.524317535467373 1
0.398986792220895 1
0.519390085870286 1
0.553462690899094 1
0.458237055034547 1
0.440973452568031 1
0.579583285069028 1
0.430467230732577 1
0.428534883028501 1
0.618801905930582 1
0.587256313740375 1
0.456303562489617 1
0.546220153103979 1
0.276575683284153 0
0.396686046023651 1
0.472560409903326 1
0.52040609431025 1
0.569607429163368 1
0.449913434780721 1
0.53821282694337 1
0.408306687156546 1
0.472003538953654 1
0.487301571464871 1
0.51548118350911 1
0.548994521496968 1
0.698488554462807 1
0.440530360417919 1
0.359498854691194 1
0.609160014863233 1
0.532734224919845 1
0.31670129010809 0
0.477085807447915 1
0.56287095297642 1
0.329403311013836 1
0.447179732356959 1
0.376609283590105 1
0.495404148282736 1
0.560755490518032 1
0.562991662222309 1
0.4245408339711 1
0.335878127181597 1
0.419224787036518 1
0.371726130489232 1
0.728391712407599 0
0.601241149363587 1
0.462567051252995 1
0.449189020666707 1
0.397864031444991 1
0.625477876330059 1
0.528212229489615 1
0.566060120401335 1
0.62942989531457 1
0.640835351999986 1
0.471637881374509 1
0.600003125081165 1
0.371135746956795 1
0.446228675157099 1
0.602455943016522 1
0.305990063264896 1
0.513918226400861 1
0.521585579477418 1
0.461326311302285 1
0.484453022387052 1
0.437756273172211 1
0.390965166749776 1
0.454866981946572 1
0.467866490097834 1
0.51268828196437 1
0.463070397011443 1
0.474344228211967 1
0.572281790119305 1
0.60784874555486 1
0.397969237483462 1
0.345816331399915 1
0.496143690626128 1
0.587468494672536 1
0.405661816691976 1
0.473328693762175 1
0.501817641267677 1
0.525351228471713 1
0.474515763604508 1
0.456565471345415 1
0.615279280253344 1
0.591270521947976 1
0.504925786202314 1
0.506733096908531 1
0.430101377830337 1
0.549717523607031 1
0.57066518351546 1
0.498938135943229 1
0.562414348732048 1
0.362587497890713 1
0.409044566561321 1
0.360776458114053 1
0.49806103758277 1
0.748314719330014 0
0.489192697272317 1
0.558480984445912 1
0.566551415377309 1
0.576272281776474 1
0.642018217931029 1
0.547692509394182 1
0.503735902058167 1
0.508456871511329 1
0.466077630836289 1
0.445573345855823 1
0.526229803618175 1
0.663444826185896 1
0.71500692648247 1
0.526235590005115 1
0.550825491826706 1
0.530862575776323 1
0.653255428156519 1
0.63090604401602 1
0.619662821709262 1
0.554592145673751 1
0.589527138912077 1
0.583677203281186 1
0.572052243916327 1
0.566935968688557 1
0.524822044501042 1
0.417810088308576 1
0.488030712039569 1
0.336700081830356 1
0.39133630998146 1
0.489002716667637 1
0.554394681799409 1
0.431066989171933 1
0.53054058570724 1
0.463527467251685 1
0.612149286210273 1
0.452122160877691 1
0.638416752842319 1
0.536913021355851 1
0.478720737468737 1
0.375872365729019 1
0.528732785234921 1
0.625708573200703 1
0.693984278712923 1
0.689776049961279 1
0.412059388979875 1
0.311040631715102 1
0.582334328273064 1
0.492586727190286 1
0.677376285840408 0
0.55037122741978 1
0.715680052868239 1
0.478115271004838 1
0.564121062597974 1
0.448074907572058 1
0.478520187279642 1
0.442555742923768 1
0.548907269211666 1
0.446844477807618 1
0.435867004791307 1
0.523151224696798 1
0.422657205633831 1
0.578883995194156 1
0.428822164713517 1
0.36317482347843 1
0.592409828848535 1
0.466861044681425 1
0.668028257585081 1
0.730030955477476 1
0.575740944182345 1
0.498718598648396 1
0.604506577545702 1
0.644558263793994 1
0.536814581048233 1
0.615253910714395 1
0.447148681624881 1
0.513584537881816 1
0.480863101026199 1
0.589141925861948 1
0.53254492828129 1
0.411185438810216 1
0.562633303792497 1
0.56110805965448 1
0.475377291174692 1
0.596240994620069 1
0.244416980771446 0
0.583239942490363 1
0.632831298238117 0
0.492890982647961 1
0.49245672220398 1
0.515289414263215 1
0.6183497847559 1
0.508970954698407 1
0.478755461246898 1
0.343762919578728 1
0.533800685322008 1
0.548783253292357 1
0.451171678695865 1
0.480919216818926 1
0.540042566358443 1
0.635543749309986 1
0.53693923496966 1
0.508398559169077 1
0.474207627834814 1
0.435298935188559 1
0.368659657744873 1
0.541401275938488 1
0.497159772481712 1
0.415312657762182 1
0.471213808695158 1
0.408744851002149 1
0.52638688783114 1
0.491997699129738 1
0.575977047094005 1
0.491238383527259 1
0.653027373523233 1
0.467737590923661 1
0.544330931565895 1
0.619178678914456 1
0.47868845848486 1
0.586932370483359 1
0.596734809446814 1
0.502486176933861 1
0.462628305613945 1
0.402940448922393 1
0.631321080454161 1
0.440803030979456 1
0.486107167755774 1
0.38725118417108 1
0.52450079872853 1
0.455512531164313 1
0.414347192318415 1
0.513829040835865 1
0.599333556198555 1
0.668774824700624 0
0.435930748551876 1
0.552920124440718 1
0.382880384963027 1
0.542123357368522 1
0.516033887642517 1
0.48691826421078 1
0.482903597519642 1
0.279884779684058 1
0.347979178528498 1
0.520020840882578 1
0.50060058147678 1
0.372219381000821 1
0.393165102144626 1
0.494671382010835 1
0.519163488196436 1
0.806273080671685 0
0.538716912022979 1
0.603351117364317 1
0.462671132198498 1
0.471676103513224 1
0.689546847123672 1
0.373398070949333 1
0.492674348962502 1
0.614848683497424 1
0.422882922083287 1
0.489631173210567 1
0.451446803314054 1
0.438396908961849 1
0.564007108848706 1
0.561621716458157 1
0.377524519723985 1
0.626928213931201 1
0.829589464157167 0
0.615452907403732 1
0.596630018749986 1
0.46155801070428 1
0.567997606146206 1
0.538506092915437 1
0.520108614633332 1
0.562907146334519 1
0.509148161037652 1
0.546763532892147 1
0.470455877494705 1
0.562561504423228 1
0.456175754099467 1
0.535171024795738 1
0.449708757069768 1
0.482010866668641 1
0.438508706326642 1
0.48829109244713 1
0.449176554184223 1
0.453375841378984 1
0.764224553544678 1
0.621962621801551 1
0.55660532186225 1
0.423646504710157 1
0.308664675491616 1
0.393462147757417 1
0.565258308339971 1
0.538471142457977 1
0.500921432038632 1
0.596699081477094 1
0.467298271294343 1
0.241493624183805 0
0.56116308210892 1
0.553060711522815 1
0.485489483034018 1
0.648524264034855 1
0.498297360646117 1
0.346518192901024 1
0.44996855412336 1
0.491948962881088 1
0.426875648284801 1
0.589997578602763 1
0.42215661053607 1
0.470865727071721 1
0.660397581595098 1
0.516171958707108 1
0.387643997724826 1
0.701254039951782 1
0.462231863294439 1
0.517835036793319 1
0.621802600989124 1
0.486792695923042 1
0.398556529763921 1
0.423571210714001 1
0.57071806171666 1
0.440345083705252 1
0.516009887219479 1
0.652185204782756 1
0.445868970505433 1
0.390324245153234 1
0.532427023829473 1
0.426981645391674 1
0.456827631773973 1
0.401272952458707 1
0.593154690567264 1
0.606115511157923 1
0.509880616195839 1
0.528048192802863 1
0.532656105268298 1
0.54669507448654 1
0.455763642051004 1
0.440505119950042 1
0.462511070248672 1
0.706115006804911 0
0.517199274842959 1
0.559195598611562 1
0.567850849458608 1
0.475722586784122 1
0.504273089841346 1
0.575798745421615 1
0.489397648088279 1
0.477466606220258 1
0.496766646054574 1
0.416234206304094 1
0.493986931633905 1
0.458657630118534 1
0.529372302728574 1
0.34643481595177 1
0.514695929390965 1
0.421413001908196 1
0.462296264942498 1
0.487517994530203 1
0.503212223060257 1
0.594727060538703 1
0.527875761993608 1
0.421021045705138 1
0.512088560424298 1
0.510332790596625 1
0.377563814718806 1
0.55839470936511 1
0.487452796790172 1
0.518869621153274 1
0.500279605747351 1
0.600569794990099 1
0.456978683308335 1
0.632095857180259 1
0.343926355343101 1
0.334187541335879 1
0.589165386020025 1
0.427882017703331 1
0.229842506487165 0
0.406634684328449 1
0.390444380114136 1
0.519955253929605 1
0.627838647053275 1
0.483330587951416 1
0.574936483606187 1
0.451955770530031 1
0.462779810244466 1
0.583049782323434 1
0.542168115989241 1
0.505360098073345 1
0.602181950010761 1
0.534282209031571 1
0.518395203139599 1
0.349888149322726 1
0.537407442994491 1
0.461558517889624 1
0.581552080223047 1
0.374948171326957 1
0.596049460282226 1
0.44764692393244 1
0.457004325669973 1
0.551928191128037 1
0.677993212715916 0
0.264162544994853 0
0.522883079470304 1
0.420615342319155 1
0.542980503802754 1
0.53273782967231 1
0.574651423310714 1
0.52026445294046 1
0.452750804518006 1
0.423501106580146 1
0.405811692266234 1
0.410643651310481 1
0.544214128839699 1
0.508052835168667 1
0.597758458674241 1
0.550269230030071 1
0.49197906417716 1
0.453350295610917 1
0.4120188858454 1
0.364437134644716 1
0.559795900196043 1
0.595692285930035 1
0.493252076132778 1
0.60823075229937 1
0.512973371886739 1
0.462666610649649 1
0.5232434979931 1
0.602035765143895 1
0.481993619059685 1
0.392388874410664 1
0.563394028622867 1
0.40276054838817 1
0.575833362027073 1
0.443691104420398 1
0.451183585262011 1
0.470375749562874 1
0.415404380716027 1
0.45634585651579 1
0.47396383735303 1
0.434709552633543 1
0.343740945850757 1
0.38168052466215 1
0.389991297939771 1
0.536037811965081 1
0.419496366785011 1
0.603003395075104 1
0.464242541019327 1
0.662167257364504 0
0.489568309480728 1
0.545310459930945 1
0.504149355698146 1
0.353645733821837 1
0.478577974177682 1
0.338722782009059 1
0.486389215760703 1
0.544717352598868 1
0.48301463937337 1
0.5046290903791 1
0.537724174342018 1
0.43226745532407 1
0.549159337084817 1
0.371361713738263 1
0.580251775099467 1
0.658631113318389 0
0.523136632117934 1
0.60321092545403 1
0.518438841512166 1
0.481872237039481 1
0.504283430521068 1
0.41987340832945 1
0.40508386274712 1
0.46991367677401 1
0.42410282802522 1
0.3509295800218 1
0.58186686525412 1
0.51526633840717 1
0.532837616417043 1
0.515801995877156 1
0.478530477512091 1
0.507511132340708 1
0.622139553654927 1
0.411795449662456 1
0.231003139266188 1
0.596622195266355 1
0.485714333722978 1
0.455420644017074 1
0.368210966843583 1
0.568126141914252 1
0.356536961955057 1
0.432395602736108 1
0.453673006738724 1
0.369288941442395 1
0.506198010042799 1
0.36364318139456 1
0.448867462904186 1
0.530077405315691 1
0.48185374629696 1
0.598698366561032 1
0.46703488963951 1
0.378123799562152 1
0.384454382458498 1
0.441741913721587 1
0.521069500907631 1
0.628256763792695 1
0.584793571630441 1
0.644888542093307 1
0.52677918547921 1
0.414787309844928 1
0.455772608266892 1
0.196504822552998 0
0.615156492372942 1
0.521336312628003 1
0.647052097670696 1
0.452183702012501 1
0.526812658580916 1
0.518239859841155 1
0.566439737653103 1
0.573686918620614 1
0.57878507384866 1
0.500079170837246 1
0.513066867009072 1
0.568773864965787 1
0.349054923282136 1
0.559905904698453 1
0.566056145676218 1
0.475206057658789 1
0.405592213179224 1
0.623585239479326 1
0.350180359978136 1
0.524772126008767 1
0.433703784282709 1
0.468801386722093 1
0.454825606224242 1
0.438143039723172 1
0.434622038046061 1
0.516600150526013 1
0.614428754286989 1
0.522346771789764 1
0.477100306320498 1
0.448651250106285 1
0.687341503860769 1
0.577718534821208 1
0.474141093498212 1
0.486518550329635 1
0.536150706683553 1
0.516474992107563 1
0.573780338969724 1
0.524420317642154 1
0.645997950672764 1
0.520242288663401 1
0.48196622622645 1
0.547928617520226 1
0.542670823613557 1
0.526576359609944 1
0.690150977421675 1
0.560947180307217 1
0.45904507843082 1
0.320186413078364 1
0.618482708974906 1
0.46291345261662 1
0.506123283674695 1
0.556095244402418 1
0.479930034137609 1
0.476358538710581 1
0.439480322760771 1
0.509730318495931 1
0.473028102573913 1
0.795113367162342 1
0.602290323029915 1
0.556527178933076 1
0.528980764330199 1
0.466129467208495 1
0.555501313456629 1
0.658563628200291 1
0.565482137402685 1
0.512089833246007 1
0.524397167817538 1
0.587147875267812 1
0.708744747560534 0
0.607132701472927 1
0.568043500024157 1
0.563361908686171 1
0.605898010691395 1
0.438672663161806 1
0.501077254603334 1
0.296983795432568 1
0.620656946649887 1
0.548598058371526 1
0.513884156122848 1
0.545947128510114 1
0.500032116125096 1
0.693417957187773 0
0.460688131920511 1
0.525870626026033 1
0.552123673685608 1
0.585694413801979 1
0.474173287111351 1
0.647135022124539 1
0.473706004919998 1
0.510087016069099 1
0.475789024983701 1
0.482697100113071 1
0.514636536230301 1
0.370547427399742 1
0.457306468592592 1
0.438333024659711 1
0.382096232449883 1
0.48662164293883 1
0.497297793099108 1
0.581792272567072 1
0.437269974226748 1
0.459520315485371 1
0.65373589675846 1
0.182391824740663 0
0.582644825504712 1
0.461718874083279 1
0.444456408210038 1
0.491410170733583 1
0.33808503197746 1
0.616529813537243 1
0.45448583126876 1
0.560589790708025 1
0.586352343401798 1
0.539988700924263 1
0.415498800785717 1
0.743579350284411 0
0.721776402570451 1
0.548087553151004 1
0.499864311174837 1
0.594695236667029 1
0.52759332963361 1
0.200713508213287 0
0.411483026428739 1
0.814138596871272 1
0.382987366251335 1
0.506129606246743 1
0.548990911047661 1
0.523827324240119 1
0.494256214409921 1
0.432538206424232 1
0.486510139754667 1
0.472735358619714 1
0.53881543187125 1
0.457149255281509 1
0.583768046284686 1
0.56344434737862 1
0.511606612138641 1
0.464086849068929 1
0.387984484579935 1
0.403449928542863 1
0.553371511167158 1
0.493362988498983 1
0.600164148242265 1
0.608471666128965 1
0.633987926388896 1
0.631883355866886 1
0.52970429273736 1
0.492320494407269 1
0.383129101836539 1
0.463310103016893 1
0.45821497552143 1
0.514627156855765 1
0.512014617870009 1
0.67019631664234 1
0.626655291007164 1
0.34710002825946 0
0.620014867748071 1
0.524591888038861 1
0.520889324787029 1
0.525845222088207 1
0.394459347433475 1
0.518446679893823 1
0.542105652745256 1
0.422549951771891 1
0.554492657935058 1
0.540678644175889 1
0.500629874786485 1
0.409524331138599 1
0.758815041788 0
0.436816861776174 1
0.899599393754997 0
0.521944129807363 1
0.435124459608605 1
0.493930008433681 1
0.366766521677234 0
0.463348495513124 1
0.485173221144721 1
0.433429636931321 1
0.513059114750232 1
0.530675301771173 1
0.568600536522615 1
0.460021675475748 1
0.453639283244571 1
0.489256634996772 1
0.508915334965071 1
0.601448534842098 1
0.666250935439096 1
0.557110771868389 1
0.349387840537867 1
0.340198578581028 1
0.532324520174596 1
0.531856911777904 1
0.468066966516226 1
0.543920238546856 1
0.440441184178726 1
0.496348414278921 1
0.42923998404987 1
0.55081048848395 1
0.468489992313215 1
0.507024619003589 1
0.478135673692338 1
0.465576841945458 1
0.554955075549533 1
0.299135977790418 0
0.262489245039238 1
0.530386560858183 1
0.475969314283712 1
0.509088727279613 1
0.428761513789353 1
0.437887053059624 1
0.5104701269686 1
0.492396347581456 1
0.487758729006139 1
0.440271274541086 1
0.490280486204674 1
0.556317412639438 1
0.522846229689803 1
0.407964657081489 1
0.660190340306723 0
0.588882030447189 1
0.60016072086399 1
0.345945795406849 1
0.414417728578576 1
0.241942987927153 0
0.573083008908187 1
0.453008147862964 1
0.569381281446901 1
0.587479448364966 1
0.476458820993873 1
0.464473517172401 1
0.593578098800303 1
0.72925784992918 1
0.749688182668504 1
0.470939479466184 1
0.569086151070612 1
0.378869996827179 1
0.540837455364408 1
0.526340873910367 1
0.563182708402216 1
0.499100167033972 1
0.366537537109437 1
0.521210722450372 1
0.627172849664191 1
0.613703569105449 1
0.449450230181042 1
0.499568517831423 1
0.246284014259896 0
0.381066427633287 1
0.367341706832799 0
0.440092735698481 1
0.476463393834265 1
0.49099316429036 1
0.450494559808542 1
0.471176421444848 1
0.552703251079397 1
0.499545741490709 1
0.505582422311382 1
0.395507620024871 1
0.480070873492009 1
0.398726748101691 1
0.352707993616166 1
0.392684078505417 1
0.556624374684016 1
0.50920358712504 1
0.41795022445549 1
0.673133938929088 1
0.69961761017355 1
0.383700205698638 1
0.583043883294782 1
0.455703332765368 1
0.461351185377331 1
0.649864756731656 1
0.405979058292527 1
0.413910020934517 1
0.526446574370001 1
0.367369504231046 1
0.488981205827263 1
0.458610348267864 1
0.540620590696482 1
0.586717387093742 1
0.582720250441839 1
0.533202039919311 1
0.581425158718554 1
0.474231780601503 1
0.470658456109877 1
0.481596527764422 1
0.539625481509408 1
0.32758775697984 1
0.538770765592597 1
0.437711046844134 1
0.480709358797844 1
0.57998578990587 1
0.597955242698083 1
0.430958104044667 1
0.534015093004639 1
0.503961448098144 1
0.640063032553863 1
0.370125228769104 1
0.501535465683568 1
0.639315485878667 1
0.424604454457805 1
0.616774564057834 1
0.363464487107978 1
0.473660128687068 1
0.561810739712315 1
0.645269163246177 1
0.503301423247574 1
0.415921806034416 1
0.605052796650342 1
0.4856651906778 1
0.411940227304784 1
0.685663634398074 1
0.58767779665238 1
0.651512950029521 1
0.392958846636121 1
0.476092407648118 1
0.429132281249121 1
0.56167285668209 1
0.512900149807108 1
0.569179347497057 1
0.384855977352238 1
0.674227390506997 1
0.394522413952471 1
0.508902504354773 1
0.554586456555094 1
0.482388753659139 1
0.439750329893112 1
0.512740068855415 1
0.588518312569786 1
0.464512505265037 1
0.53728639928101 1
0.664982835425713 0
0.456342738716956 1
0.475487510155734 1
0.447521772443501 1
0.356638340120105 1
0.481137200634032 1
0.584858148305312 1
0.578299160243215 1
0.347174895197082 1
0.57717954604623 1
0.473744705415684 1
0.557875518757789 1
0.469732812935804 1
0.471827925143665 1
0.442978798989736 1
0.477444096974753 1
0.544167604006663 1
0.553957535736985 1
0.310624970900917 1
0.579080737395953 1
0.517930214771968 1
0.456550444835196 1
0.694559208078119 1
0.474351430511588 1
0.425103452332835 1
0.455494696072646 1
0.487667931789511 1
0.286504577219333 0
0.395314090337324 1
0.452437374094909 1
0.476829816621546 1
0.61583571834459 1
0.734053547445908 0
0.482931513433145 1
0.414165181456762 1
0.453181251989836 1
0.464383302980996 1
0.457160292454425 1
0.39680753425202 1
0.474096964585413 1
0.515755918711261 1
0.460082052055667 1
0.45090210781705 1
0.541732212778782 1
0.324675255018214 0
0.650060502152031 1
0.395855127100893 1
0.641519993438573 1
0.5246116503713 1
0.466653397945601 1
0.348001013569947 1
0.615719664464811 1
0.362845576280896 1
0.389093172695112 1
0.479254811927 1
0.595576260160403 1
0.62214458911554 1
0.533067108696822 1
0.532849936422293 1
0.446208657068897 1
0.405168690457099 1
0.417863160308201 1
0.604576579388177 1
0.47285074191416 1
0.473292068499557 1
0.469240035648234 1
0.548762907592238 1
0.479184432468035 1
0.662216829007318 1
0.548268210663389 1
0.460832807221063 1
0.427964347423153 1
0.563424293798133 1
0.606438631136184 1
0.529810045256323 1
0.560826151207339 1
0.567511256420791 1
0.443257110480483 1
0.400810585899842 1
0.545529011972227 1
0.619134635290497 1
0.443038418007964 1
0.549600787802748 1
0.48534461340165 1
0.47202405195679 1
0.546634364445678 1
0.451179393687024 1
0.503059762769078 1
0.298826610532244 1
0.592685578205424 1
0.355975049632131 1
0.357867391951236 1
0.529588532641038 1
0.388963612644429 1
0.509504143118645 1
0.383408787898988 1
0.618446333278914 1
0.377412807222489 1
0.501346988274012 1
0.478382453169837 1
0.518516873393465 1
0.422828370432882 1
0.457295190483918 1
0.513981224492005 1
0.611630151242674 1
0.442888210307104 1
0.628503769632947 1
0.472186357961648 1
0.4967046844029 1
0.598031577270684 1
0.510848689864572 1
0.421023226749441 1
0.421480187228408 1
0.525344031485636 1
0.442706409693198 1
0.484228088690834 1
0.576841765305652 1
0.490802575159054 1
0.537543010761636 1
0.630027620758347 1
0.652774919484105 1
0.570616089673232 1
0.439944925750486 1
0.61480585686757 1
0.437834556056789 1
0.466871893683715 1
0.481136997407194 1
0.504590017081346 1
0.338465784639851 1
0.42587730756178 1
0.491170937114197 1
0.496109318330392 1
0.454276772301639 1
0.572644387668082 1
0.442647781859409 1
0.5406105651007 1
0.461534913683617 1
0.404493219050646 1
0.559081378348059 1
0.556765133145664 1
0.418199200887222 1
0.521761046541172 1
0.67220486008886 1
0.549024666092846 1
0.352620217003384 1
0.474872186317039 1
0.565235792749027 1
0.566432785445835 1
0.478420843205395 1
0.434310675766843 1
0.374708340052472 1
0.59291221066618 1
0.592947276980297 1
0.668615283023374 1
0.553538701076646 1
0.463586004285563 1
0.630368024844052 1
0.547094022298362 1
0.580864441146412 1
0.313635571747616 1
0.520163814766633 1
0.406381933687564 1
0.530619643710848 1
0.343542859009358 1
0.563178082029561 1
0.402435480881175 1
0.65296162935701 1
0.367611471183637 1
0.354168585172378 1
0.420120770871065 1
0.539170387409259 1
0.454642080981418 1
0.394576350035425 1
0.452519891183787 1
0.521186301400434 1
0.604244713974368 1
0.451001403285873 1
0.642311887500951 0
0.635814594669786 1
0.584123983600318 1
0.411085339063643 1
0.545858735978275 1
0.514973079543059 1
0.596177919820398 1
0.48344630143064 1
0.527564617187455 1
0.607239953487389 1
0.361661811747748 1
0.33915785509842 1
0.407920616282991 1
0.408932033211945 1
0.540148024382324 1
0.653221405040749 1
0.538699362130976 1
0.46167088892255 1
0.450381525581656 1
0.550970421380858 1
0.407903663034662 1
0.461429730235213 1
0.424535025619067 1
0.451251316496554 1
0.674331795044531 1
0.4584527819867 1
0.46842704265699 1
0.471809126064294 1
0.59648825586977 1
0.500266304497777 1
0.404938696531823 1
0.502615289459814 1
0.329421397498061 1
0.460962458735359 1
0.569864161185865 1
0.511114403541859 1
0.542967864619232 1
0.52943569598819 1
0.469487980570543 1
0.379814049162205 1
0.509959650886915 1
0.564728700035519 1
0.59697365046171 1
0.457301066413255 1
0.565450874859389 1
0.400985934564599 1
0.308256007632351 1
0.501733973398478 1
0.51987358815699 1
0.395930736283425 1
0.478838360456813 1
0.525968125039072 1
0.467833541240355 1
0.551714162416656 1
0.598257984289657 1
0.632661968332622 1
0.475461525774342 1
0.60303888625269 1
0.417772319179335 1
0.475259682026297 1
0.648464244710614 1
0.574291220637191 1
0.4563319186259 1
0.615126448141893 1
0.494965971871848 1
0.427411312863106 1
0.628148005726947 1
0.610235758986066 1
0.613779876099893 1
0.487684531412755 1
0.481063907036732 1
0.407729550059062 1
0.462393564153626 1
0.399808682319275 1
0.307593483812138 0
0.393968511620751 1
0.393414565055122 1
0.481489245636631 1
0.562486325789863 1
0.479088125255408 1
0.466640021624181 1
0.544037544903009 1
0.465629870939942 1
0.42482167525217 1
0.453410297569532 1
0.442444290497393 1
0.457183420182265 1
0.572083896063721 1
0.523370573426384 1
0.496881178771246 1
0.544310170322084 1
0.608131540002261 1
0.347404260458702 1
0.507361126587442 1
0.420236914793814 1
0.582477371125404 1
0.491535038643562 1
0.733580787576315 0
0.494778599566027 1
0.486192165355407 1
0.515109701212853 1
0.562702495915602 1
0.602409043154391 1
0.660882833431007 1
0.456775162049309 1
0.616392871537719 1
0.486856354126067 1
0.504445597813667 1
0.374566122365106 1
0.589438462517031 1
0.535585163935554 1
0.42347581532324 1
0.534026229558749 1
0.51265553206677 1
0.608427641107025 1
0.439585242417424 1
0.570489384998905 1
0.511616417463564 1
0.621498690274149 1
0.40645412423831 1
0.459627111558876 1
0.420762749722613 1
0.509467915673335 1
0.386102077564895 1
0.436134119042447 1
0.462456754131992 1
0.597144709340864 1
0.252482120019644 1
0.418069045673624 1
0.659005883198058 0
0.400727559079448 1
0.55098120380602 1
0.577641154812344 1
0.389231982216391 1
0.505574452381689 1
0.479041673121423 1
0.676198531764927 1
0.541611993141744 1
0.432564072506945 1
0.452063885549094 1
0.593209823688859 1
0.324578966024202 1
0.658609427826597 0
0.680167245041172 1
0.550534626493879 1
0.478682480592089 1
0.479566898269513 1
0.720259747927107 1
0.425598890433203 1
0.700471910009307 1
0.463054205430661 1
0.491192251811385 1
0.33275000185311 1
0.335349049983944 1
0.444449981154733 1
0.568465640800515 1
0.560469679957566 1
0.490828962806402 1
0.602628656274045 1
0.483227666723427 1
0.352361314229171 1
0.423686117247504 1
0.492350610388344 1
0.610214430098214 1
0.374868649483663 1
0.690795166897608 1
0.547085914195731 1
0.578540012721609 1
0.388481784552456 1
0.573999211259816 1
0.753319229201666 0
0.411359715531252 1
0.742208576206099 0
0.497956995956443 1
0.414121309638714 1
0.562764298817822 1
0.46495439791454 1
0.581262974893562 1
0.479878406354313 1
0.603643231958023 1
0.548415982127094 1
0.653065076966164 1
0.666561265219097 0
0.516277301677654 1
0.476573209867807 1
0.489574289210154 1
0.545177320220763 1
0.501437608260869 1
0.545838351280552 1
0.520971716793145 1
0.401114897636959 1
0.632791804237796 1
0.604564966166106 1
0.510912589470485 1
0.475237343274683 1
0.50773319313637 1
0.545190725502771 1
0.434220055121572 1
0.401539549757851 1
0.528432030562017 1
0.478005884816297 1
0.468272729826387 1
0.622448313923462 1
0.535263571651215 1
0.61195045607199 1
0.542803612613052 1
0.556546654936881 1
0.509767911453455 1
0.506219244725977 1
0.775528473843247 0
0.383094117093544 1
0.454254027493873 1
0.553423907414919 1
0.480399787887999 1
0.51392520463591 1
0.448234668045476 1
0.46332703368576 1
0.472860395681609 1
0.444387740884854 1
0.521017034467951 1
0.507753293956588 1
0.5321172919461 1
0.420725427571701 1
0.523518557606148 1
0.654352027056983 1
0.551516538945262 1
0.391335375700898 1
0.506498914681979 1
0.460971230573659 1
0.617211223813961 1
0.501618362827302 1
0.524985642934764 1
0.414514214827065 1
0.427655049496147 1
0.445215613648518 1
0.56297719561256 1
0.382562282927969 1
0.505282841647046 1
0.350708970420903 0
0.533783002369266 1
0.423116193860836 1
0.443783998751421 1
0.382418906899645 1
0.52257532872703 1
0.44725602208321 1
0.454570863792936 1
0.500511599430211 1
0.453862385764711 1
0.569717569456609 1
0.440057921726481 1
0.300203386080206 1
0.565765316206538 1
0.448965803862551 1
0.221781970027995 0
0.613084137043236 1
0.634992431378111 1
0.5052749577952 1
0.535310585033535 1
0.440993095837667 1
0.57809538480241 1
0.504501281006327 1
0.424098202034823 1
0.587414196108818 1
0.59416140889084 1
0.489022634285541 1
0.653678413526745 1
0.672738290302125 1
0.634662221757417 1
0.458952402184088 1
0.572756553457168 1
0.446539021953411 1
0.499534626530159 1
0.37131598200331 1
0.75753697558161 1
0.559178348830417 1
0.44098989592968 1
0.359656902851122 1
0.425954962384861 1
0.557979651770257 1
0.497482910808704 1
0.556897388682519 1
0.62923967298924 1
0.570560184505995 1
0.599822571351646 1
0.455687387665894 1
0.411262202649237 1
0.66234498050007 0
0.624145611239722 1
0.551454949894685 1
0.537442248195001 1
0.534027070144046 1
0.39126857058773 1
0.485885456610461 1
0.431764637592878 1
0.402795577696559 1
0.304333424755946 1
0.36720688910388 1
0.479850480743722 1
0.564346757140476 1
0.525885341196524 1
0.458179770192224 1
0.645204898264807 1
0.412115956125758 1
0.545730383839378 1
0.451596924015213 1
0.387204228757187 1
0.330814157685753 1
0.598845350856016 1
0.521653374721091 1
0.549804199181683 1
0.535171008023406 1
0.480815508920417 1
0.275115325375307 0
0.47432169099926 1
0.680746749463577 1
0.526870421495095 1
0.645667146989203 0
0.492121598653631 1
0.464495456648593 1
0.293965341013255 0
0.380839944855311 1
0.50362465558962 1
0.508656646433969 1
0.397212257883589 1
0.566076964591408 1
0.414324834956779 1
0.369031214233456 1
0.485012911843504 1
0.349609784931608 1
0.600550156832809 1
0.488549590891895 1
0.555750997778741 1
0.503229473036203 1
0.578034478393221 1
0.635656986339449 1
0.295547993321198 1
0.4967056652739 1
0.416907593571007 1
0.423657271402841 1
0.510503497374999 1
0.65701035354505 1
0.366896426533889 1
0.435940273410866 1
0.521903784373286 1
0.45961787786182 1
0.482216328579612 1
0.462780431611859 1
0.323995018928076 1
0.495794353269255 1
0.56877639012461 1
0.698622622065564 0
0.480589113024438 1
0.564204154414721 1
0.506433038379473 1
0.466429221566826 1
0.488926150780755 1
0.476667373583135 1
0.497268607796572 1
0.432614230597721 1
0.476573138649723 1
0.295244672008371 1
0.50240725394378 1
0.371447522546252 1
0.570193298394626 1
0.574931214810973 1
0.531167061506718 1
0.434407477166097 1
0.495772725931925 1
0.459458830705986 1
0.348560195748427 1
0.409383544220393 1
0.3525495525917 1
0.413076482163101 1
0.437785474018827 1
0.598218414286006 1
0.587664883191563 1
0.632215618592703 1
0.328552267784959 1
0.211029378844626 1
0.575604238579047 1
0.487733691199811 1
0.487296495891039 1
0.552217581661671 1
0.503460724357215 1
0.594794605102119 1
0.508499382912204 1
0.531318240748911 1
0.523673557140865 1
0.487031321215597 1
0.546154574420949 1
0.684499037331526 1
0.551719916551021 1
0.441273942887733 1
0.591890637065282 1
0.5311414939749 1
0.506357973668753 1
0.517255311525064 1
0.56524380749772 1
0.440101761945615 1
0.442195073691184 1
0.616230465498693 1
0.461183774506975 1
0.618537690445722 1
0.595671642453772 1
0.55159823996358 1
0.557051707357185 1
0.427885733316715 1
0.473305082187738 1
0.411254998410943 1
0.51815142500932 1
0.477311358130637 1
0.361295806444838 0
0.545787447924199 1
0.510273000712817 1
0.57196454921286 1
0.394369878862318 1
0.533412955054583 1
0.786112804383595 0
0.451584589774343 1
0.612557996940965 1
0.500154830740318 1
0.451362631433224 1
0.602183575232578 1
0.590232546391025 1
0.655277184436955 1
0.500599553895929 1
0.357993482215407 1
0.547210975006984 1
0.521325766208481 1
0.368864373474964 1
0.542915387286476 1
0.602233677386054 1
0.482859643612662 1
0.486355432507944 1
0.441889185230384 1
0.747175193910299 0
0.36554052791529 1
0.521350209361778 1
0.597065555292154 1
0.355217823153086 1
0.268130068664024 0
0.564647136820386 1
0.284797707232221 1
0.752135960719894 1
0.30436424702124 0
0.436708795537425 1
0.364399476835377 1
0.55165540603424 1
0.532404998913964 1
0.46544510455393 1
0.593540101074545 1
0.521922324342397 1
0.61951308317077 1
0.616302115299274 1
0.507348141847546 1
0.54558323104173 1
0.428183143984956 1
0.627787043586579 1
0.597093314112301 1
0.620172844129309 1
0.54311190831951 1
0.657997978890459 1
0.45977686141628 1
0.398234116800268 1
0.516263843860788 1
0.544855642086304 1
0.481186797190753 1
0.623931205604736 1
0.539127628859523 1
0.500383782903042 1
0.302862065669708 0
0.45576626783878 1
0.498777801574403 1
0.742487961355679 0
0.469069068073676 1
0.685578498730021 1
0.505808221898803 1
0.474808005721348 1
0.470878404283656 1
0.57199451594106 1
0.443719302332317 1
0.655485316433814 1
0.557731222063698 1
0.591471568225874 1
0.531256843339115 1
0.488549363682635 1
0.510899534745753 1
0.434993597926227 1
0.542646275046194 1
0.511345605327467 1
0.544257126655305 1
0.628915553499955 1
0.509701191536338 1
0.689715775361721 1
0.483673220789275 1
0.437193582922467 1
0.21212916383144 1
0.537719793110735 1
0.492642621296008 1
0.605299182302699 1
0.605359693581837 1
0.502187311770002 1
0.630963001359709 1
0.30342354562258 0
0.677493631196931 0
0.578826201010617 1
0.511284575048726 1
0.56958391061138 1
0.548787101103979 1
0.477771002099133 1
0.415724643124605 1
0.450557405507493 1
0.651255020264891 1
0.54558391404035 1
0.354878956188877 0
0.235058431934902 0
0.442040878300568 1
0.476479917272563 1
0.410325317354393 1
0.591851058969967 1
0.40430188238897 1
0.347233470246678 1
0.413878632581584 1
0.501179158751 1
0.406038315992358 1
0.486195988149942 1
0.428162578306857 1
0.369224920317924 1
0.413012193130525 1
0.491849301818417 1
0.614157377101849 1
0.513601051529937 1
0.51792141569169 1
0.392524748901399 1
0.393992809263392 1
0.402463250867334 1
0.462261066016898 1
0.438050061054839 1
0.474328401998084 1
0.421415152335959 1
0.556611872409213 1
0.528972658547347 1
0.528781884155879 1
0.569520914188155 1
0.496481789048447 1
0.625243080446834 1
0.332336492499175 1
0.397801403337128 1
0.510637467084981 1
0.567364621750085 1
0.539634225922259 1
0.534685863574647 1
0.345548787168379 1
0.521278037225236 1
0.654781403753909 1
0.572104075335621 1
0.578158014718267 1
0.500086295117987 1
0.340580052680895 0
0.361562437874246 1
0.396278305124251 1
0.523897170085988 1
0.525401398176613 1
0.590127378287776 1
0.615353727096988 1
0.500811429168415 1
0.514202834866829 1
0.638515778570812 1
0.535235157151255 1
0.570834290521015 1
0.478145499782442 1
0.573101122587501 1
0.520691913780176 1
0.519302937810191 1
0.569712036257788 1
0.542976230401884 1
0.510142165608693 1
0.527291940201762 1
0.485631876578313 1
0.471055528242622 1
0.539887880432116 1
0.309113405433064 1
0.463626598730797 1
0.577522259112805 1
0.540772607956456 1
0.502327146284563 1
0.35210393105455 1
0.591072376098123 1
0.618352075066399 1
0.45368756180525 1
0.425127718809401 1
0.569409379594678 1
0.408160427080464 1
0.464482797239949 1
0.597908530988504 1
0.778954295959459 0
0.457562161321601 1
0.343661141369097 1
0.382347958514495 1
0.406095235112277 1
0.51000173609592 1
0.453730578374977 1
0.752643023314172 0
0.411415377070312 1
0.398442036120672 1
0.558534351106588 1
0.504834372180212 1
0.356665421406451 1
0.455018798356892 1
0.368266449885981 1
0.277091156806669 1
0.454267954050854 1
0.480655182915943 1
0.374096864515563 1
0.596274673694324 1
0.441815451877543 1
0.446440445643172 1
0.366287072441013 0
0.494260473037799 1
0.445409189381488 1
0.528619204599785 1
0.521689334277785 1
0.482056036364358 1
0.512118937895997 1
0.435915762060364 1
0.623887773262426 1
0.608683865902198 1
0.540140181919413 1
0.588246139167152 1
0.464796720113608 1
0.397454381745818 1
0.680426557536063 1
0.57513087020994 1
0.426905217890281 1
0.4834242620186 1
0.470404821690625 1
0.529191315515853 1
0.47437810098666 1
0.492893397768768 1
0.416743989663945 1
0.354979455566477 1
0.541903102952045 1
0.507688020243282 1
0.479231842041335 1
0.530111359580703 1
0.617144301254096 1
0.483837882660029 1
0.511835467411053 1
0.631471426608732 1
0.468547950126544 1
0.609997302338456 1
0.544280093943762 1
0.393924575981163 1
0.444974306916432 1
0.489960209980657 1
0.516160774893921 1
0.557201785949744 1
0.501130937100316 1
0.505426985252786 1
0.75824811847602 0
0.424639660545428 1
0.590897085833969 1
0.307658687701004 1
0.67073532389945 0
0.403005249837569 1
0.521872160638667 1
0.478918126205479 1
0.473371368003787 1
0.552953748014551 1
0.501829312877938 1
0.666564038465322 0
0.663239999555904 1
0.275462888062217 0
0.464673556524289 1
0.477746611886376 1
0.439113443776617 1
0.449715016556525 1
0.563772025950481 1
0.56918604746999 1
0.363191697504944 0
0.224733940415604 0
0.372912640224253 1
0.470595507281782 1
0.645744067076979 1
0.451394427435192 1
0.60086195718391 1
0.46261100490688 1
0.393816511080203 1
0.541058288597235 1
0.551464153600791 1
0.486830600619296 1
0.305818092645724 0
0.414937183151727 1
0.521436287712929 1
0.425459645104888 1
0.56582375588941 1
0.557386492737394 1
0.58407042518056 1
0.42373844060547 1
0.462303606710117 1
0.478240140647106 1
0.561458741045238 1
0.567657346452771 1
0.361580642542773 1
0.397274171522848 1
0.348680144523947 1
0.544555268874634 1
0.583821696581806 1
0.493924188703099 1
0.638567703314948 1
0.545661059530624 1
0.618050949671829 1
0.45525352720314 1
0.403396163571857 1
0.430945238126106 1
0.549756300890191 1
0.465829200219757 1
0.424448848913814 1
0.696991957187818 0
0.58860841173904 1
0.403886220969059 1
0.466376460082047 1
0.492514527284346 1
0.644603720624319 1
0.481489100759939 1
0.662772942431352 1
0.474996400322881 1
0.450150853080809 1
0.418722597171334 1
0.517859908386266 1
0.50858041890217 1
0.445461489389046 1
0.529477626852365 1
0.496802257815149 1
0.424064971376324 1
0.449047682114291 1
0.413006923296582 1
0.381860534898203 1
0.235504993767603 1
0.567571035543644 1
0.581002092721131 1
0.489626804854236 1
0.457064443458662 1
0.571143626183678 1
0.449851594378954 1
0.405158445430633 1
0.522179118090669 1
0.57910362036611 1
0.396147052632226 1
0.538268580076804 1
0.522661145272457 1
0.444229115625116 1
0.464059275686647 1
0.48228092529201 1
0.407445998046256 1
0.372441969579166 1
0.646665633511035 1
0.431669437413625 1
0.534248796616448 1
0.539665675486169 1
0.686712551099022 1
0.431001787677149 1
0.378084466781395 1
0.525778760787841 1
0.451579984042861 1
0.517854293234593 1
0.543241622047394 1
0.426211892681354 1
0.525151209126545 1
0.540593925660158 1
0.481023480684032 1
0.516499453831541 1
0.651698432450146 1
0.410488898879302 1
0.396455267084513 1
0.560550444433972 1
0.556968148661909 1
0.515747402904963 1
0.43206218209129 1
0.53199069424866 1
0.530430031595695 1
0.584479389041951 1
0.403613433734403 1
0.534528082543129 1
0.219938285076038 1
0.426453826373947 1
0.54056217017807 1
0.604764285252935 1
0.540495636114239 1
0.621902749328627 1
0.433411709528711 1
0.528224795075091 1
0.584515464204767 1
0.742734710774703 0
0.441132065799372 1
0.543986374653803 1
0.475105001774042 1
0.347853123298908 1
0.52715964827106 1
0.384834256909503 1
0.506144507010312 1
0.351204106468869 0
0.386581533268615 1
0.555889950462009 1
0.38329914527162 1
0.593589508491788 1
0.339686774516112 1
0.565170223718864 1
0.575576967014526 1
0.346473116390404 1
0.613107001265345 1
0.438126970029217 1
0.412401153754488 1
0.600908164880512 1
0.543341908374846 1
0.615380799897069 1
0.531091173783085 1
0.490962022907016 1
0.490037971623141 1
0.525431966257012 1
0.566211963771907 1
0.479936994001453 1
0.364321763128602 1
0.581139773038103 1
0.484669777315665 1
0.497128137089941 1
0.502474905503925 1
0.395558424560421 1
0.355359871095369 0
0.512712664504894 1
0.641061770036813 1
0.475244581858342 1
0.644036226886425 1
0.428366452917767 1
0.567906425273905 1
0.190197389584312 0
0.358525981483774 1
0.609743720420616 1
0.534990672825525 1
0.400474558992419 1
0.692975193523925 1
0.543033530371175 1
0.416201381009146 1
0.453318365385685 1
0.503078340008123 1
0.596792069264998 1
0.412508936744657 1
0.427290700156992 1
0.516015317454881 1
0.666445120054905 1
0.571678990295423 1
0.501232488753482 1
0.404702288539087 1
0.37185561483833 1
0.404258913792514 1
0.494489772708058 1
0.505503189646381 1
0.56110982493789 1
0.486570321705943 1
0.546708584678587 1
0.478208087997604 1
0.521274278591642 1
0.612484944880141 1
0.296239545136337 1
0.52410381885046 1
0.361437682114239 1
0.550163531573085 1
0.458219069731282 1
0.44355859927421 1
0.642507512210037 1
0.594524334114941 1
0.812080629137222 0
0.480428202190835 1
0.624622873903059 1
0.416536544240513 1
0.494694726892451 1
0.509873263871488 1
0.761986678049005 0
0.479685842372607 1
0.459967135630519 1
0.300675834848012 0
0.455832694301466 1
0.455390633148835 1
0.336441092738939 1
0.4281430054002 1
0.367177731415988 1
0.478576911737999 1
0.546769010167029 1
0.5780930506559 1
0.578143521770274 1
0.436060507686253 1
0.53890237445226 1
0.340560371617098 1
0.5669057459448 1
0.406082589640808 1
0.418957328287069 1
0.425006371062465 1
0.455512063934215 1
0.430959422291533 1
0.413933589928688 1
0.593101556167637 1
0.534973123627005 1
0.496048418172439 1
0.563090300912306 1
0.499178166316145 1
0.599667020306855 1
0.266453720088367 0
0.420945042644114 1
0.670432119533461 1
0.556348741034326 1
0.448649423111614 1
0.488727201394992 1
0.675604076105376 1
0.452579861956007 1
0.47904639103306 1
0.477825108954326 1
0.587213646863829 1
0.549861099050414 1
0.191444533116935 0
0.377301862427275 1
0.535230890562074 1
0.512332542906331 1
0.458128981933989 1
0.418929823387549 1
0.494949389272114 1
0.672248923079979 0
0.509751616800606 1
0.388265965654661 1
0.600511045955788 1
0.540715890094676 1
0.495858286531126 1
0.500718834059664 1
0.538127899130141 1
0.586264060716196 1
0.552457094527969 1
0.404372160254693 1
0.595402301341031 1
0.418062833723121 1
0.508752784574525 1
0.351417003945875 1
0.574760458500263 1
0.668961282720032 1
0.425387011859527 1
0.442488128479082 1
0.463200245715613 1
0.539896845642864 1
0.365551426354507 1
0.416977243196982 1
0.574972462144398 1
0.353601578710751 1
0.544048667186584 1
0.594098080553647 1
0.361194114461472 1
0.333894021766211 0
0.383052094868791 1
0.50096589680236 1
0.453369696410785 1
0.334436925724795 0
0.414905038223632 1
0.43596690622606 1
0.48528985529277 1
0.313949175561545 1
0.599353324150967 1
0.426475212994901 1
0.466818517339327 1
0.580106736996487 1
0.391065550191079 1
0.387325667084576 1
0.346735683879005 1
0.385580309490884 1
0.576809015411436 1
0.671281413692244 1
0.557737071541836 1
0.514314576273407 1
0.599803931621669 1
0.506954305652136 1
0.445019127508539 1
0.686293138938123 1
0.338156376529372 1
0.562942257218834 1
0.405729052065327 1
0.603464476188088 1
0.397309511672969 1
0.491238462454915 1
0.514886912339036 1
0.499503695473583 1
0.532383225397115 1
0.55565657858665 1
0.565208075828036 1
0.631729110655244 1
0.475777461090217 1
0.567150514716313 1
0.337425826952825 1
0.575690910238203 1
0.528199413193432 1
0.457837617165685 1
0.524454287641422 1
0.506611035551932 1
0.378313839239417 1
0.632362706777232 1
0.480121541183223 1
0.670367150962324 1
0.619035588893198 1
0.496191673004244 1
0.432912502899643 1
0.519674752871491 1
0.517889245563176 1
0.365265141358313 1
0.539881759832338 1
0.343361346390974 1
0.632284234424108 1
0.652856619983459 1
0.40925680297179 1
0.675243183635282 1
0.38951450608255 1
0.42081321641379 1
0.553260483620692 1
0.456812371362998 1
0.673394421222371 0
0.511453066283936 1
0.532647412263201 1
0.582717138827218 1
0.464007497064357 1
0.43544700487925 1
0.606076829970187 1
0.481332109858013 1
0.439577330823306 1
0.430135143054855 1
0.528847833313684 1
0.342717793470614 0
0.618475316520059 1
0.476841806296249 1
0.39489901013834 1
0.497234204115399 1
0.44177016465986 1
0.420046296223525 1
0.41236792498649 1
0.604041737277088 1
0.482789140204033 1
0.533854774340446 1
0.554713296825272 1
0.417918221529806 1
0.39128956209763 1
0.603659309837404 1
0.602707987369716 1
0.651337945867757 1
0.593435468389002 1
0.466988118193161 1
0.400733046977896 1
0.616663018101716 1
0.566577033526395 1
0.58999250978242 1
0.380403862800267 1
0.593889500685727 1
0.467181752141209 1
0.457103972713033 1
0.539782294970845 1
0.432543072445011 1
0.531700055324827 1
0.553340775832058 1
0.516095739262481 1
0.481694874666765 1
0.458770430629354 1
0.502655428946713 1
0.478191272260522 1
0.503741790608518 1
0.526400449071013 1
0.552484096135066 1
0.244698170909569 0
0.459225416732687 1
0.613291415609611 1
0.434584132242708 1
0.636982217855116 1
0.45310131743855 1
0.458046060826418 1
0.596708422933584 1
0.502145921401865 1
0.452889501850227 1
0.429285734477495 1
0.466020086232674 1
0.506953306685589 1
0.452254952194041 1
0.379151542680677 1
0.42192667259656 1
0.624134944082216 1
0.39968396105245 1
0.470550523580859 1
0.488620814208025 1
0.456079495095222 1
0.440508602467289 1
0.608534261560654 1
0.44458825760269 1
0.440046249316129 1
0.442630604519924 1
0.737794136287393 0
0.505713914069068 1
0.492392298790849 1
0.671159846538911 1
0.459859866716258 1
0.563130731833789 1
0.443562060286542 1
0.349216168997 1
0.429122210513802 1
0.472808211216883 1
0.396135412725453 1
0.421196602599713 1
0.424102464772389 1
0.401624882661657 1
0.503471424758622 1
0.646437001797237 1
0.46575456357477 1
0.409103938005588 1
0.431715857018238 1
0.456708628082092 1
0.483576084817178 1
0.458326111446494 1
0.573675968881163 1
0.564262776797636 1
0.429644026289139 1
0.599165811179427 1
0.409400380040834 1
0.390235238953546 1
0.449868767692123 1
0.602403902762984 1
0.530661994083058 1
0.579676531325668 1
0.291527630638827 1
0.489615355909719 1
0.679343554033823 1
0.516828821978319 1
0.505224169507649 1
0.440914786238081 1
0.351244049499758 1
0.493831116740521 1
0.382558507057806 1
0.495710330160613 1
0.452564040703611 1
0.563402468263549 1
0.612897116617455 1
0.490321358802536 1
0.649353914329141 0
0.569133708059644 1
0.652260403498385 1
0.480708163409861 1
0.574654317530165 1
0.456197182441035 1
0.340407332172128 1
0.586096456935581 1
0.448046342075843 1
0.451810830183375 1
0.533717855450407 1
0.447980085394019 1
0.638829184579234 1
0.521971281614219 1
0.396688111464043 1
0.494740322249684 1
0.495119507958981 1
0.475872270485631 1
0.700499773794504 0
0.55359777658727 1
0.531284885345677 1
0.528946773321541 1
0.549703973003325 1
0.334012812798631 1
0.572632346558963 1
0.470482063447075 1
0.534594584741396 1
0.466848831482933 1
0.585676022108562 1
0.473142990967071 1
0.478170834110947 1
0.502327464427592 1
0.492607479798673 1
0.391581453280269 1
0.483638849387285 1
0.602481974314797 1
0.531452602392679 1
0.542563095292659 1
0.662259927754561 1
0.593233329649678 1
0.488209326337049 1
0.532075703266859 1
0.41980626597135 1
0.498714965257758 1
0.5532460636074 1
0.635704341859485 1
0.559945372290149 1
0.743939835603404 0
0.662013890943038 1
0.623890578649125 1
0.560444735731207 1
0.425554292674878 1
0.399907284368066 1
0.507765312113188 1
0.462111154058487 1
0.396917513148752 1
0.511988711833557 1
0.64456810713007 1
0.471649548668253 1
0.683737722680625 1
0.55057818666429 1
0.585263425223135 1
0.601444461475396 1
0.56170014325796 1
0.493221728453557 1
0.499624311955277 1
0.591537940303154 1
0.518167241736494 1
0.599257393694539 1
0.505717004754304 1
0.603962307354296 1
0.447271070135501 1
0.551501960946344 1
0.41576242955475 1
0.370512685230784 1
0.575930891527992 1
0.395424567953432 1
0.587500684300111 1
0.579105045510895 1
0.566157100294066 1
0.479700918925894 1
0.429946242006952 1
0.476369841871738 1
0.403854568133961 1
0.475680400641688 1
0.675422726226971 1
0.366521846822514 1
0.626029594989272 1
0.440897386371531 1
0.448072680353783 1
0.465720614863808 1
0.52677877895444 1
0.523753758876094 1
0.394977045716312 1
0.451670436783662 1
0.403391775240677 1
0.519129253248434 1
0.454898782326767 1
0.489514980230444 1
0.488196798337304 1
0.443256619196388 1
0.478933782242331 1
0.396680835179438 1
0.528488922061477 1
0.536170988824124 1
0.402663077871716 1
0.43573953399092 1
0.421350991615823 1
0.318619277709685 1
0.419206557202986 1
0.492862303602854 1
0.449090785378341 1
0.529799546217358 1
0.519095504353194 1
0.448747302117573 1
0.449954489609674 1
0.463200880545061 1
0.548886383385223 1
0.563296257525855 1
0.540296474676366 1
0.51837624674087 1
0.527936386861303 1
0.494727875717782 1
0.437746053911681 1
0.281515654733581 0
0.501656683487003 1
0.376102478880495 1
0.488544959552704 1
0.457647165069451 1
0.474594754375493 1
0.330608491515241 0
0.487823765067566 1
0.547643291367508 1
0.400261663791871 1
0.318220543433108 0
0.444716479625014 1
0.467092724311097 1
0.4979719965908 1
0.371615937268241 1
0.472603130853851 1
0.691684510955757 0
0.449222081145506 1
0.587957203409253 1
0.472332457997095 1
0.49086672476906 1
0.551171750196011 1
0.351015727068711 1
0.426801996221696 1
0.416211230350616 1
0.578494893738205 1
0.599118460213462 1
0.582354877991139 1
0.587899809673724 1
0.622783737921793 1
0.485718443292008 1
0.501671313193157 1
0.559855593722971 1
0.458166181405045 1
0.459798153630051 1
0.501637501242336 1
0.364194387291469 1
0.466023636758138 1
0.51204450900338 1
0.524289529904876 1
0.447985140661442 1
0.583012545157465 1
0.426846922508559 1
0.546502059353066 1
0.499978253115412 1
0.513605272120596 1
0.714532414832669 1
0.453080762072744 1
0.53104319240973 1
0.477005855259545 1
0.515267854388148 1
0.48794134228206 1
0.407245900670475 1
0.56139160089175 1
0.551645980472007 1
0.425233064298216 1
0.440653080629938 1
0.659909435836798 1
0.572495055122761 1
0.510118498038911 1
0.523233835542296 1
0.406587064818923 1
0.320007760856157 1
0.47604537902444 1
0.55439230625575 1
0.281684473985647 1
0.578657603314685 1
0.552339316134056 1
0.464889645956643 1
0.539534360282652 1
0.452690910813997 1
0.43158751963615 1
0.449945668418958 1
0.413063036857772 1
0.553464451841834 1
0.340687257745494 1
0.453666414055847 1
0.482740652223788 1
0.497772094718628 1
0.579572754528094 1
0.533097112166487 1
0.335633765313362 1
0.239615122533142 0
0.543560343922368 1
0.436619983619279 1
0.615185519540386 1
0.435116866293222 1
0.346720230122508 0
0.409530395692842 1
0.489183653443936 1
0.484412274002091 1
0.346727222529531 1
0.371022902541592 1
0.535762002504376 1
0.384716383674969 1
0.610536667122983 1
0.485882953378754 1
0.611908276880376 1
0.430482465036269 1
0.741495307269814 1
0.525171027555337 1
0.546899538654272 1
0.415797401985772 1
0.458198750746675 1
0.50514604339352 1
0.310073611537689 1
0.572388908929546 1
0.504973208869862 1
0.469394551895759 1
0.52886828991525 1
0.442511824563411 1
0.284138244559322 0
0.409740464879116 1
0.517890492791646 1
0.37533886331349 1
0.597122653237069 1
0.251268747195941 0
0.557801852685984 1
0.599816743147631 1
0.63396807664887 1
0.488952708482495 1
0.391370695312497 1
0.261157651297064 1
0.450802794462556 1
0.50355348379196 1
0.535334010671621 1
0.470776907087062 1
0.538455572016087 1
0.501677613955635 1
0.467460128809016 1
0.534329146092135 1
0.543821759714752 1
0.560278613789076 1
0.509904195296031 1
0.446729484013573 1
0.507107932974079 1
0.675905332002792 1
0.428618113998104 1
0.460018548063693 1
0.592997069338087 1
0.519963333426157 1
0.568386828086126 1
0.581332205293499 1
0.439666507825121 1
0.530443953293097 1
0.38292387829161 1
0.468170367141293 1
0.495313411324764 1
0.583937556019954 1
0.471977239684631 1
0.430839038574694 1
0.456962991294776 1
0.446629292021238 1
0.480756509147885 1
0.396423931403027 1
0.672686027356657 0
0.343814482079354 0
0.511838338834577 1
0.545152657679696 1
0.458771173605153 1
0.478605660452992 1
0.679507837495192 1
0.532706710313295 1
0.50440069525784 1
0.620885904910226 1
0.583469574613753 1
0.494137543603575 1
0.776563620208058 0
0.485824671745155 1
0.47302988092222 1
0.519173966718405 1
0.539241391674047 1
0.432121369747915 1
0.542640111166713 1
0.378758319237464 1
0.557216909970096 1
0.575432005362207 1
0.458569928198616 1
0.591785242910732 1
0.629184019352739 1
0.455751169490886 1
0.57367138890842 1
0.53922304135518 1
0.387126460311392 1
0.376480396829862 1
0.494254055028047 1
0.717930307506977 1
0.389559734973295 1
0.439377003071292 1
0.495310531136084 1
0.479637993419466 1
0.574881881443084 1
0.501800101062979 1
0.501015749015785 1
0.523093140984828 1
0.444913958929782 1
0.489635020002513 1
0.371850702682983 1
0.30168033254203 1
0.468826817366331 1
0.529896817399544 1
0.531712579851163 1
0.414690494312179 1
0.558841917333193 1
0.540060793482369 1
0.329294641105828 1
0.462711180118158 1
0.452353617139834 1
0.54401479344375 1
0.529086626278556 1
0.605197540439205 1
0.448874062411456 1
0.396659068031122 1
0.530100740848224 1
0.582402038842164 1
0.429350368302227 1
0.485525647477174 1
0.442952434797098 1
0.498839497851654 1
0.551748595088783 1
0.579672778916491 1
0.47478595450554 1
0.570238080660528 1
0.495718524167135 1
0.581546118710613 1
0.410864296516388 1
0.691369971614343 1
0.514259607692697 1
0.555156591083203 1
0.432970118733434 1
0.640589324045869 0
0.499866323856459 1
0.459378999517819 1
0.400091297137817 1
0.456101461839705 1
0.581813357668143 1
0.486736363674253 1
0.509367769094796 1
0.391935806041797 1
0.584563153115926 1
0.51576864788784 1
0.482252811009096 1
0.460111650586555 1
0.326826376902294 1
0.616423805843011 1
0.461840191339627 1
0.456953394429718 1
0.523362853343778 1
0.501215077147213 1
0.528225574887668 1
0.418624399400491 1
0.40673153869919 1
0.565099689673386 1
0.448098699282753 1
0.568234659979236 1
0.564770185126563 1
0.48128886338318 1
0.625853516727563 1
0.462280660029424 1
0.479834394260621 1
0.539358172922774 1
0.164570445339038 0
0.46195327442436 1
0.433860362011358 1
0.385594883690979 1
0.582751988002012 1
0.401808995273977 1
0.44508499097842 1
0.618721996156237 1
0.497618107956677 1
0.243650754752734 0
0.500875852414615 1
0.576236064659247 1
0.395684703795537 1
0.470162078843454 1
0.368678365896512 1
0.410543331650424 1
0.489109307692219 1
0.59253076364866 1
0.457749950810351 1
0.641926733034301 1
0.382661030227621 1
0.447973057466305 1
0.662388188353798 1
0.439670672489082 1
0.477934629639831 1
0.341603439838237 1
0.532673521926503 1
0.532518158544417 1
0.424330814378219 1
0.40530816718359 1
0.553539190388384 1
0.478590047769295 1
0.509188039828197 1
0.554332846430782 1
0.392774977457767 1
0.557371001437737 1
0.565763902447713 1
0.350108725368143 1
0.532391733790502 1
0.478117211468704 1
0.5694757269851 1
0.455080405203105 1
0.500144552574519 1
0.649010672832211 1
0.46102428895532 1
0.394018713791557 1
0.485627387710471 1
0.405711576873925 1
0.388110320686822 1
0.347404381599671 0
0.481649611096986 1
0.561479548542652 1
0.445776467186506 1
0.559864715610241 1
0.538887336440774 1
0.492800172077296 1
0.593271265208853 1
0.417811144083951 1
0.62100106691013 1
0.532060635930555 1
0.623642724526687 1
0.542169047841216 1
0.580393740937835 1
0.592789322318596 1
0.503137701609004 1
0.538841900222765 1
0.495245010175707 1
0.355184116611402 1
0.443134975708503 1
0.542337217204305 1
0.424948604391563 1
0.637589917632274 1
0.441694336352491 1
0.81228536637029 0
0.444003980199835 1
0.55122725343524 1
0.479115496497501 1
0.533288928373845 1
0.544224188088652 1
0.630928851440893 1
0.66274675270469 1
0.525183220836618 1
0.558468862473733 1
0.444861905578087 1
0.500169799928997 1
0.451456206027404 1
0.520026559108475 1
0.57401252180631 1
0.416279893079627 1
0.525715673976665 1
0.405028934161197 1
0.619801144346178 1
0.495043832997623 1
0.504220224190379 1
0.472386984052356 1
0.435016653821326 1
0.505978413346417 1
0.576400930794432 1
0.619099211272633 1
0.488368782354706 1
0.500279722614467 1
0.39915826654583 1
0.508568162703021 1
0.485472916348558 1
0.532132051994983 1
0.423670424974292 1
0.68221284194011 1
0.560793330714364 1
0.474192851086668 1
0.530909944488383 1
0.526054612998867 1
0.411960183706409 1
0.552616314123304 1
0.519184009957987 1
0.599662388406187 1
0.505809684625436 1
0.450596928071278 1
0.683435500071297 0
0.596975503904863 1
0.355677368182738 1
0.44516749393017 1
0.463558590507176 1
0.507998683001435 1
0.59257996047 1
0.45334146613523 1
0.435245430949341 1
0.506273573542551 1
0.431451701252476 1
0.586390453034376 1
0.482581030886187 1
0.593745566763047 1
0.427997174625626 1
0.478739896935137 1
0.592963585565157 1
0.488812949794704 1
0.579465237432236 1
0.294367807769943 1
0.46157212629471 1
0.451559732921842 1
0.457766883711699 1
0.421816437539387 1
0.397256051063166 1
0.527229968306356 1
0.383054689778269 1
0.340857650902665 0
0.522830306870039 1
0.517269891070419 1
0.509124806998944 1
0.461758929768815 1
0.465011289429188 1
0.557294840588239 1
0.557222190790495 1
0.629711009543672 1
0.366854324823519 1
0.452238482670676 1
0.485631359777711 1
0.465487727907166 1
0.557495370256798 1
0.462160849584119 1
0.425429184631206 1
0.500738123343331 1
0.461413724014294 1
0.481269882923741 1
0.667502523809837 0
0.538595507864952 1
0.404188375756108 1
0.483957531965394 1
0.337481329053854 1
0.534193606235501 1
0.56109622810359 1
0.518670390744272 1
0.426280751094243 1
0.461041448189614 1
0.404863645355849 1
0.618623478447024 1
0.571154130931533 1
0.456906950916354 1
0.491404723640791 1
0.550645329298351 1
0.375533577638535 1
0.584745743226842 1
0.58181562225912 1
0.506286679059114 1
0.458877210813493 1
0.449911528746836 1
0.370985558439716 1
0.503160262821922 1
0.407099749507156 1
0.40843568751845 1
0.525593303520123 1
0.59390848216078 1
0.518626149512176 1
0.48264073482368 1
0.470228065409367 1
0.52629985161751 1
0.503325422957561 1
0.412243251700834 1
0.63124820499597 1
0.594632317863264 1
0.686769437438428 0
0.484711079392052 1
0.443874701422277 1
0.518651698826762 1
0.47975489033032 1
0.59750879831819 1
0.673504668093893 1
0.463059719696988 1
0.572230444266138 1
0.600093074195783 1
0.608371127855329 1
0.287453420562116 1
0.559000732469965 1
0.565464614640903 1
0.35771262694166 1
0.0667741635528978 0
0.403386116855772 1
0.271802632173502 0
0.500375633485925 1
0.603586863958522 1
0.723174059602584 0
0.408748222484311 1
0.394313334345391 1
0.457491849682091 1
0.555751497974425 1
0.705094850174222 0
0.539505840210543 1
0.573719408661306 1
0.424964796154831 1
0.517448090646676 1
0.436208261764562 1
0.385955740932029 1
0.560636721355368 1
0.289796539058615 0
0.476242980797428 1
0.521681332490154 1
0.558980961473505 1
0.362900708051776 1
0.504896888139791 1
0.555859895070712 1
0.468193607650786 1
0.389804405952967 1
0.607274052452323 1
0.554841140761482 1
0.484237421440627 1
0.512063748480273 1
0.594880690997806 1
0.488152831577993 1
0.420735741917903 1
0.555326386950177 1
0.508230191337974 1
0.547917809749919 1
0.641355112581707 1
0.472293794140523 1
0.534150845984415 1
0.420460634919874 1
0.543186940776773 1
0.769557383487656 0
0.437212192041295 1
0.449748442969677 1
0.550154986460588 1
0.429891096687877 1
0.46346111479397 1
0.418087881015343 1
0.518559177601548 1
0.70150445622486 1
0.489389243545065 1
0.503975354586477 1
0.457505667201151 1
0.500814980383956 1
0.562224726347463 1
0.398770810235482 1
0.493032066905388 1
0.319924125175795 1
0.398036727050472 1
0.403999516348354 1
0.668099115789006 1
0.370740820255559 1
0.770244918033443 0
0.450918086251443 1
0.518399334618899 1
0.697379678108903 0
0.550655274280496 1
0.441281023374309 1
0.593720564024577 1
0.61478185015854 1
0.551066483132218 1
0.486740076138831 1
0.589204768826249 1
0.456354740507835 1
0.447914439053896 1
0.470884726719485 1
0.679109203785605 1
0.537860803545446 1
0.485053261226872 1
0.521279497003549 1
0.507371423311736 1
0.438443818013123 1
0.515880429268391 1
0.465358479216626 1
0.286401246271803 1
0.369097230137539 1
0.460710046248977 1
0.477760385288171 1
0.492048540237472 1
0.516229827023424 1
0.418383161364271 1
0.686699516208338 1
0.567812712854233 1
0.595148481566738 1
0.613618248070871 1
0.462300200194707 1
0.481970805917154 1
0.546243008903341 1
0.60974112331541 1
0.660534843391736 1
0.47524521010057 1
0.411428905970281 1
0.422844753823067 1
0.485483412663503 1
0.460872354887735 1
0.430543809933745 1
0.479341645502946 1
0.547297152430169 1
0.365119879726402 1
0.526385697833229 1
0.395039110109641 1
0.423187277964761 1
0.470935577196181 1
0.409873903712824 1
0.504379025135843 1
0.557682677658778 1
0.452651131157668 1
0.614742193810952 1
0.553862881053111 1
0.516865698059182 1
0.343003212030162 0
0.48772358288995 1
0.506342377159282 1
0.510716817748755 1
0.522661246829379 1
0.471183548047822 1
0.468872979492134 1
0.418395915050706 1
0.514656727454963 1
0.652418430614613 1
0.545150824553137 1
0.412982846713633 1
0.4923728495711 1
0.722596664273765 0
0.423156972187902 1
0.614890584975552 1
0.319107350229537 1
0.473670817372699 1
0.481239964222117 1
0.504784417341523 1
0.693656034911875 1
0.444243980270346 1
0.406731144074172 1
0.472863161341787 1
0.466211404956128 1
0.573488241320298 1
0.316910248001774 0
0.422012049854654 1
0.505025434329988 1
0.503765110997757 1
0.295721515047943 1
0.524320489632069 1
0.595750485637327 1
0.336749088377455 1
0.540120898956202 1
0.508840042761215 1
0.447056051663253 1
0.341734011180106 1
0.496561554461163 1
0.554171471067009 1
0.587370644830146 1
0.614852423483746 1
0.305728404095518 0
0.655279340225693 1
0.42581502028759 1
0.476532267061048 1
0.537673425209327 1
0.464818295287038 1
0.490112557811768 1
0.466189140675481 1
0.425706182084872 1
0.480290195706594 1
0.444864933849508 1
0.366565721553584 1
0.670655846813034 1
0.431304247553406 1
0.614315590638792 1
0.49522305728675 1
0.530646578279836 1
0.459761181505173 1
0.654314744028106 1
0.536767802004331 1
0.458696608308564 1
0.442548378228459 1
0.534703476743206 1
0.632042596923366 1
0.270682005283916 1
0.58287259450786 1
0.652368206994583 1
0.537177948646198 1
0.586879225569596 1
0.639545427588025 0
0.329243757466297 1
0.33938343452525 1
0.548962386343012 1
0.505914434450009 1
0.513766705270627 1
0.488689643965633 1
0.595360477538938 1
0.484846882894959 1
0.609255642595049 1
0.492348798106379 1
0.473979133032017 1
0.68199874835711 1
0.340401090365469 1
0.471931714950835 1
0.406271275611455 1
0.507962183356131 1
0.383052390514357 1
0.720328544982398 1
0.520113589122238 1
0.46303602693256 1
0.475165263213339 1
0.390729106049666 1
0.509478667988287 1
0.678748308071649 0
0.555601320294572 1
0.584408091676096 1
0.452302591161781 1
0.477103114482626 1
0.602070938495119 1
0.610653112321176 1
0.511514655671361 1
0.531043780988382 1
0.204309538854269 0
0.168486685943546 0
0.427139284154199 1
0.535375171381674 1
0.468880783296089 1
0.547778597133602 1
0.628720642301853 1
0.654310213266871 1
0.287153183841707 0
0.474710083664914 1
0.538098810146827 1
0.470874692631461 1
0.487917173306854 1
0.654524889093372 1
0.652848613435574 1
0.47370836886261 1
0.4408082911432 1
0.552661563523068 1
0.361137927849403 1
0.388941947183974 1
0.410478774905245 1
0.542068616716438 1
0.43713118653056 1
0.34330395004679 1
0.639430932823647 1
0.496492158767133 1
0.396443804707987 1
0.687967504327794 1
0.443782225815927 1
0.691403740182722 1
0.524241865724668 1
0.347999494617945 1
0.356676777249044 1
0.502453385557458 1
0.484854611596431 1
0.430464414321258 1
0.576385113544641 1
0.587921665002396 1
0.541231964248405 1
0.858081821360514 0
0.614565857493947 1
0.627536880623152 1
0.384561525794973 1
0.467408312802893 1
0.397146252989915 1
0.416593372640772 1
0.535688534883381 1
0.563980791234465 1
0.582900498871555 1
0.477795616773804 1
0.5984710180288 1
0.598502070568479 1
0.45594496594245 1
0.523669309008644 1
0.486829288229527 1
0.300067375650983 0
0.528168552213119 1
0.458248352050655 1
0.448137761428306 1
0.706700830019725 1
0.414772492503944 1
0.493801389773854 1
0.455921290395864 1
0.450530641630159 1
0.495542137108544 1
0.668391154427029 1
0.482489590295068 1
0.418581610265233 1
0.453947889461257 1
0.554226986849938 1
0.403939630758045 1
0.505458487814092 1
0.438764121522215 1
0.495087154800792 1
0.547236929927126 1
0.64906113502846 1
0.720040550300905 1
0.538691404086137 1
0.411707312709482 1
0.492973737528683 1
0.418866091619281 1
0.579549409627546 1
0.455870999440889 1
0.530108685351056 1
0.560123511594771 1
0.432699633289994 1
0.247484572518607 0
0.406196593761373 1
0.581126418929716 1
0.462189823304698 1
0.832706755023721 0
0.471340699461192 1
0.515724004544738 1
0.496966513405887 1
0.497594147766625 1
0.369977395455726 1
0.654720660493075 1
0.520384926368568 1
0.43839914010398 1
0.344333915027252 1
0.376177348157263 1
0.554361311905793 1
0.484767827634231 1
0.434664669755636 1
0.426830972098203 1
0.634627042759449 1
0.292209076867988 1
0.395466958707292 1
0.464141077607006 1
0.478506121579203 1
0.51512782619279 1
0.43576191998336 1
0.446485828980755 1
0.64581412702077 1
0.501389444709298 1
0.358533569896774 1
0.545085348901909 1
0.544770545019284 1
0.510820508980058 1
0.362231882625405 0
0.526702497428791 1
0.470965718012791 1
0.623802285374229 1
0.469436988609977 1
0.536588599420037 1
0.536861417031274 1
0.359111915580654 1
0.385751410027183 1
0.427939931240095 1
0.45914074381969 1
0.506779973914836 1
0.546644299192173 1
0.572325015474388 1
0.598634161672559 1
0.613745871689597 1
0.420495881333665 1
0.577720808332068 1
0.621682205370911 1
0.506075809417195 1
0.601925025739575 1
0.550261953852322 1
0.413953253947102 1
0.452155050779888 1
0.58304954260405 1
0.543960337611646 1
0.583716705051297 1
0.466060326954313 1
0.5806147028152 1
0.386933053974482 1
0.561857430920064 1
0.434032394076792 1
0.478601543474722 1
0.508784624211263 1
0.392073278837894 1
0.423502436520585 1
0.527916768499783 1
0.385790575434373 1
0.377602263325915 1
0.513797318519888 1
0.457885296909844 1
0.48788040358106 1
0.419022287921965 1
0.560281477130801 1
0.472631354240126 1
0.530538804328682 1
0.405713858303075 1
0.433025233082943 1
0.530534135177438 1
0.495946620160092 1
0.411355103459647 1
0.509770464953015 1
0.485894148746679 1
0.476115143490814 1
0.503368587793885 1
0.618428109682874 1
0.751422407609471 1
0.460672752552108 1
0.401694763996437 1
0.460028695636796 1
0.409621635040223 1
0.306243784799683 1
0.547061258743623 1
0.583102630760622 1
0.493359655353378 1
0.391022097450726 1
0.494538026375194 1
0.404438747908528 1
0.462262374440566 1
0.645755693741321 1
0.498157716944017 1
0.535584883061791 1
0.458075728616893 1
0.443225700464899 1
0.573559596168579 1
0.478878345279607 1
0.498761650467889 1
0.4930456655842 1
0.545367049375036 1
0.507439661986005 1
0.520596643688034 1
0.368535955354943 1
0.372540713103425 1
0.517315649332813 1
0.604534180815254 1
0.524602486014976 1
0.513943107401661 1
0.647317984340332 1
0.38550657547484 1
0.602410100611979 1
0.371780433153729 1
0.61296008290593 1
0.551042289103115 1
0.257046937236175 1
0.416498414953754 1
0.36541755308604 1
0.309074306307719 1
0.619577125663492 1
0.395232198975236 1
0.342599736599123 1
0.501234879951713 1
0.645597531947091 1
0.445498499487091 1
0.676876551381114 0
0.448150073532838 1
0.521980598244374 1
0.402554528318765 1
0.395804552542722 1
0.474941809775331 1
0.698740415165778 0
0.446483028142105 1
0.381055038769092 1
0.525376610276628 1
0.560816933643936 1
0.482422154054228 1
0.495394464528191 1
0.520679659309962 1
0.522555827054891 1
0.491913853413088 1
0.536890985124402 1
0.474777207572875 1
0.363526454772955 1
0.531559790468487 1
0.447454599808609 1
0.541566892273792 1
0.578232630620261 1
0.576740017205182 1
0.626826482385657 1
0.621580438435407 1
0.534128953057319 1
0.38140531250701 1
0.546960923724811 1
0.609161391427121 1
0.492350123355316 1
0.578483466496862 1
0.58858643895577 1
0.509669579066093 1
0.547605648589136 1
0.292924248243736 1
0.493764955860812 1
0.575191761001714 1
0.498202735399811 1
0.380596243526022 1
0.511055092379272 1
0.332584964143101 1
0.493714387986598 1
0.571149133620787 1
0.488225707067419 1
0.507054109082582 1
0.412419237322073 1
0.719485794505832 1
0.589488044823173 1
0.549845369736145 1
0.649516025808488 1
0.425831101505843 1
0.380303234384043 1
0.272959531370567 0
0.618696372994265 1
0.411616312542117 1
0.485612287953431 1
0.531213616551384 1
0.59553663869761 1
0.583944686138136 1
0.559799520919408 1
0.406747680850811 1
0.412518474584595 1
0.398958056841693 1
0.522468603994321 1
0.490984768176575 1
0.349100862157767 1
0.614816289903939 1
0.504036897278989 1
0.377290854212035 1
0.611961051880133 1
0.5709672135054 1
0.381995607641701 1
0.586522033127689 1
0.461682534630094 1
0.519367396774933 1
0.360203961157871 1
0.474049042135383 1
0.63948382311434 1
0.501453647735318 1
0.400755446386267 1
0.430276778966061 1
0.44950159937217 1
0.611985350546743 1
0.526147633244868 1
0.538808604163841 1
0.521780234201288 1
0.670063990954847 1
0.507824636666478 1
0.445960680853706 1
0.432149897245588 1
0.682529731793943 1
0.442896679565083 1
0.496874524357416 1
0.551462015239373 1
0.557918778209096 1
0.396969122918336 1
0.531528451503558 1
0.499255108255496 1
0.265293080458949 0
0.46286423255283 1
0.463360665648298 1
0.415517319351932 1
0.541152074436754 1
0.465463363014199 1
0.507249888260559 1
0.522805477187729 1
0.484242736461913 1
0.688108827407345 1
0.650025276419829 1
0.623591189605969 1
0.550679714996201 1
0.453632906292651 1
0.592437451057906 1
0.596801180493698 1
0.316994378412656 1
0.492896362953935 1
0.670374804279343 1
0.719832873765216 1
0.349250247032017 1
0.497563879127541 1
0.613647885930405 1
0.435959980898051 1
0.5040667753095 1
0.579231834700468 1
0.560075774732617 1
0.484188862080924 1
0.399860583398765 1
0.441724366466964 1
0.488334846504958 1
0.391519098653277 1
0.410374291460929 1
0.452175488617172 1
0.489697484676448 1
0.315802636271537 1
0.628606159624065 1
0.568278463347947 1
0.465500680436326 1
0.533050338053675 1
0.551827129124699 1
0.343001064748143 0
0.632605584586007 1
0.560421722045049 1
0.387217759712463 1
0.438811328930195 1
0.50362846893516 1
0.617128085645841 1
0.479253564496845 1
0.394226081879323 1
0.460991670268909 1
0.498171575927843 1
0.54332066187373 1
0.563152706846146 1
0.498594503439207 1
0.521291724792091 1
0.520593867530799 1
0.407201793832991 1
0.470797523053318 1
0.405804094525298 1
0.627449944416423 1
0.535774126133482 1
0.469543286198438 1
0.505579482231653 1
0.469627783984246 1
0.369266013387211 1
0.517690938949342 1
0.623088124241934 1
0.363769755912309 1
0.529499927110926 1
0.533307250802177 1
0.433515388848685 1
0.541804778779664 1
0.549371700473607 1
0.566736192205683 1
0.506150261333433 1
0.634320242797551 0
0.51701669927427 1
0.453639992357235 1
0.520230732953647 1
0.37944410025544 1
0.428916548755618 1
0.50526560281797 1
0.562437800653051 1
0.484834021377464 1
0.534260257525215 1
0.472799184080631 1
0.63589774266106 0
0.593174104792605 1
0.309233489430949 1
0.482454570567096 1
0.50857068282241 1
0.472864766110195 1
0.481274885270306 1
0.589373348137773 1
0.322414807436066 1
0.422847421998249 1
0.611852798423534 1
0.46803282368019 1
0.665237223790699 1
0.516204644863734 1
0.49457325225363 1
0.66781551263698 1
0.592091646114287 1
0.464167778295135 1
0.573420743265721 1
0.598641555004342 1
0.419008253233122 1
0.449559615198841 1
0.383890224872077 1
0.365422221804818 1
0.556040038253139 1
0.468620504711173 1
0.505417064475821 1
0.467917847649568 1
0.494444443302922 1
0.578874778714688 1
0.53712662533616 1
0.520328204667803 1
0.706358536212492 0
0.501180762744616 1
0.528592908685473 1
0.530884760954544 1
0.552891573751704 1
0.574727564123208 1
0.445297011734841 1
0.507694978669107 1
0.556522661844051 1
0.509712300740181 1
0.466210347475046 1
0.605765018834084 1
0.590436575792908 1
0.494797841545879 1
0.654245497253605 1
0.531741900218305 1
0.425067841525475 1
0.433249054327055 1
0.387527818176664 1
0.494279786307687 1
0.465602980393084 1
0.524212227685066 1
0.492048690671152 1
0.487565971266838 1
0.632469706438669 1
0.563052988922193 1
0.47135993585402 1
0.573441363146212 1
0.512089722587044 1
0.688269270276143 0
0.436853101707039 1
0.59139938198388 1
0.619377753132527 1
0.511893346150189 1
0.511010921150425 1
0.457716269502092 1
0.519598374218874 1
0.458818163746886 1
0.445668739356887 1
0.53397549279702 1
0.270256207714026 1
0.444685126299587 1
0.430202534592985 1
0.478906829626446 1
0.536872346828927 1
0.588028503243123 1
0.382096206837154 1
0.552413382696772 1
0.494013415570508 1
0.571431888659208 1
0.562385613299997 1
0.593365630662202 1
0.566637271401464 1
0.555090038994825 1
0.496902901512851 1
0.258699767714732 0
0.641683537940101 1
0.476992265071512 1
0.321073235225586 0
0.471349208740241 1
0.545499835037682 1
0.549795271866059 1
0.568169710179392 1
0.565412710019691 1
0.377075880734938 1
0.471586675758514 1
0.472802502550071 1
0.528027296589178 1
0.579469551551709 1
0.495559241605217 1
0.45174470814948 1
0.555218794389697 1
0.567765386031325 1
0.602278059587425 1
0.372082980629948 1
0.606449785722053 1
0.254591636564559 1
0.503601196316891 1
0.53375751080146 1
0.653094207992441 1
0.459524818612165 1
0.483674892086258 1
0.568216407403613 1
0.410577362030223 1
0.459799524439439 1
0.579653972389108 1
0.362256842328731 0
0.636820838408414 1
0.477722671543829 1
0.518523269380545 1
0.534274205611647 1
0.503865659897169 1
0.492199299914289 1
0.495346817086152 1
0.50499628123407 1
0.400162782759179 1
0.562579032546743 1
0.634649713578403 1
0.346700928398132 1
0.439154212943435 1
0.705260078787446 0
0.44065830316842 1
0.519702507033902 1
0.688936767920704 1
0.57478486220384 1
0.561554639087966 1
0.5467453051796 1
0.300558251461409 0
0.572353308645102 1
0.541449334030771 1
0.73837522495051 0
0.570197575133129 1
0.387841777461864 1
0.501149218078301 1
0.45609818685997 1
0.563149782484644 1
0.464140970177204 1
0.49886643203716 1
0.371521363104755 1
0.465171845099265 1
0.595679645341487 1
0.538968796188692 1
0.485888577545285 1
0.478737393818716 1
0.477603471459956 1
0.597556542694187 1
0.486992387750987 1
0.32537892031289 0
0.649788921975889 1
0.299395098124494 1
0.359624718185069 1
0.523576184730192 1
0.415364776992954 1
0.562375358907069 1
0.545226891597675 1
0.478195197183074 1
0.41723497192111 1
0.506006762359584 1
0.513997451145701 1
0.384913256646547 1
0.356782399427571 1
0.483205565407526 1
0.355873769438195 1
0.398308587351966 1
0.498988021119215 1
0.528684805983506 1
0.40404226735701 1
0.445721595709492 1
0.625487350532862 1
0.542130902806512 1
0.404089351478763 1
0.454130594160964 1
0.386261662892808 1
0.583025810349425 1
0.650819171447965 1
0.414983980830101 1
0.468882395401439 1
0.510245856503738 1
0.674865147866527 1
0.359047104107507 1
0.542053122560339 1
0.306995155850888 1
0.56563414471692 1
0.480815216693815 1
0.650054947642079 0
0.527674352186972 1
0.469218377837132 1
0.373636498284038 1
0.41480510790608 1
0.467586014477213 1
0.476643778168248 1
0.448745623087604 1
0.472221658595391 1
0.520506009946885 1
0.583214632185577 1
0.576847318252029 1
0.360456747277089 1
0.515252271468656 1
0.552016405079174 1
0.494134473508102 1
0.430613189708501 1
0.469641182076968 1
0.583149067123671 1
0.565288780047056 1
0.591978505980107 1
0.654310576306862 1
0.655467253943777 1
0.526395484102401 1
0.406465708237211 1
0.528802266690945 1
0.475505248352507 1
0.60696049043938 1
0.493464931720617 1
0.487744525353988 1
0.62550582441317 1
0.488872685493393 1
0.467050725484283 1
0.555150069016983 1
0.414895180168761 1
0.541229303958494 1
0.374336714104766 1
0.488134513718314 1
0.404913134109535 1
0.562555473853884 1
0.478597854386537 1
0.647828453649336 1
0.48939681048796 1
0.538850226929473 1
0.432969911214456 1
0.536425736877926 1
0.54817744392645 1
0.515275446975614 1
0.483191741956007 1
0.23839542883108 0
0.693643854088755 0
0.540912030462854 1
0.515379084065731 1
0.654623815841791 1
0.466489504974023 1
0.438396641336753 1
0.469868960537991 1
0.555161540792241 1
0.621344410236625 1
0.657980122745758 0
0.523652523502032 1
0.530639846459365 1
0.543509021895907 1
0.582235403580487 1
0.508277753863565 1
0.427184538443763 1
0.510519503143079 1
0.418943316384587 1
0.490141316339405 1
0.497831001514752 1
0.520822157596276 1
0.496493317391836 1
0.609220793145995 1
0.546286679557363 1
0.549487865544497 1
0.508046126586878 1
0.42284094334711 1
0.571119138745999 1
0.411991956438128 1
0.606669479381952 1
0.571202086631774 1
0.431481627755944 1
0.622362555020278 1
0.549064475846811 1
0.506282770590945 1
0.45156784812083 1
0.640629385677987 1
0.456860017632148 1
0.575717962662194 1
0.650908601431691 1
0.54172534340297 1
0.511598894162353 1
0.610336448316236 1
0.655060213421115 1
0.471100159591702 1
0.4963289092211 1
0.580475033198018 1
0.583935270987221 1
0.557482727392862 1
0.47217468066038 1
0.666765824759375 1
0.555500666809687 1
0.317084944590906 1
0.463365365395833 1
0.56320001790608 1
0.381447649181523 1
0.482291964725756 1
0.438552248418579 1
0.580141288040056 1
0.531707135926295 1
0.635002752739714 1
0.42745215580936 1
0.499967531451258 1
0.446024416778675 1
0.575267701934133 1
0.60362930167147 1
0.514611667508562 1
0.571649373786048 1
0.452113847598377 1
0.534607063906345 1
0.713397048417382 1
0.692261014456971 0
0.566917059166519 1
0.463818452809822 1
0.562517758854348 1
0.541583738931705 1
0.485829644209891 1
0.467799023550483 1
0.470471596652985 1
0.577924759262893 1
0.485376202576568 1
0.477584066999317 1
0.55532523270229 1
0.531611512031269 1
0.557597021679768 1
0.560712567910393 1
0.57590719451638 1
0.591624729890687 1
0.571546986005537 1
0.539834439247451 1
0.502329346136636 1
0.574080187692148 1
0.433142395142095 1
0.541271692900202 1
0.461263161410225 1
0.413345268059169 1
0.530603849957923 1
0.582126312318523 1
0.610305914945919 1
0.56344719218266 1
0.445078939678616 1
0.441766124933684 1
0.543092716353974 1
0.574675877403455 1
0.409781288705319 1
0.434670501391914 1
0.43693004149091 1
0.475909789933253 1
0.426354123296822 1
0.57731543797125 1
0.597439993531504 1
0.511466146024266 1
0.426168595362847 1
0.489864436820383 1
0.568322586413616 1
0.448293634661602 1
0.530325690057193 1
0.505327640653173 1
0.494222968792873 1
0.42475638695853 1
0.617951319564176 1
0.62323629293304 1
0.501448044617394 1
0.573389685603708 1
0.520021049965471 1
0.484423006634497 1
0.507133509222138 1
0.494958852119963 1
0.477191996726449 1
0.550022547196606 1
0.56629679727649 1
0.500054297814822 1
0.51426127771356 1
0.421977959455684 1
0.634338693631448 1
0.47978889580297 1
0.438814338224551 1
0.617842033220862 1
0.510218069471686 1
0.465655764793651 1
0.508365028667223 1
0.493884291281102 1
0.429920161890481 1
0.508827237977896 1
0.388840117163243 1
0.595400885760903 1
0.424605779156748 1
0.477752343089199 1
0.585956862661769 1
0.425926795648479 1
0.595502290913015 1
0.566853141826984 1
0.441469482012272 1
0.474151738500896 1
0.228101180028816 0
0.495928093342061 1
0.20406773097264 0
0.459206211481165 1
0.653279562033096 1
0.54060248455142 1
0.524450492068825 1
0.649936346399784 1
0.608156774233681 1
0.623251456539124 0
0.425539261297241 1
0.605239740209986 1
0.506300279908232 1
0.498243497228756 1
0.56463652499821 1
0.369044599290077 1
0.610546877119054 1
0.462555089096756 1
0.519701843600951 1
0.47418463639439 1
0.577835419523132 1
0.309680211351238 1
0.602773384336986 1
0.343206920376599 1
0.539546579740409 1
0.478627476263117 1
0.61368061781952 1
0.71528862948972 0
0.532980916892198 1
0.481091707318239 1
0.499745541118565 1
0.503378509594692 1
0.371674578347078 1
0.497740296203982 1
0.431730201512066 1
0.599924599401068 1
0.562346240712082 1
0.498453647611377 1
0.596294672480154 1
0.505289928888866 1
0.498708680438779 1
0.528245455987076 1
0.446299266456855 1
0.549976599593015 1
0.402488311076256 1
0.439428991573524 1
0.501477047696084 1
0.440412041193986 1
0.433714263657311 1
0.56408340174507 1
0.550611147324981 1
0.610806351448266 1
0.557167022318735 1
0.488648586211691 1
0.34668040738311 1
0.663604109651872 1
0.571133655649745 1
0.381955977169837 1
0.618938085512183 1
0.554499382994938 1
0.30058542419798 1
0.411281834296569 1
0.425587589606113 1
0.41545795046078 1
0.476790235163866 1
0.338509652360973 1
0.464806624363672 1
0.432739396526834 1
0.50284629777756 1
0.493627954094842 1
0.530820341332472 1
0.512528279727838 1
0.549187329032835 1
0.311083537248263 1
0.530022467699498 1
0.500788124399654 1
0.380254724368834 1
0.528927814151921 1
0.57759350267214 1
0.583679471402574 1
0.674855240555242 1
0.425416997730798 1
0.563586927572777 1
0.392246574168025 1
0.486231869118983 1
0.534066765903361 1
0.423135720939741 1
0.753437913444904 0
0.657614207965414 1
0.479897208800442 1
0.536969160810018 1
0.627977807753639 1
0.341983032474377 1
0.611076837655701 1
0.521217354241079 1
0.457213728835167 1
0.552251968791536 1
0.61050822669193 1
0.555480408997588 1
0.357669713852372 1
0.581668039999938 1
0.413732898279836 1
0.548262826534654 1
0.499622190947369 1
0.64227908380188 1
0.454255347983771 1
0.436502118074785 1
0.507642791834933 1
0.460389596573886 1
0.642707125153372 1
0.61149387201021 1
0.469227339960781 1
0.484122932276165 1
0.55391610337628 1
0.489725422528469 1
0.491370976282362 1
0.574407352718416 1
0.545372700859237 1
0.608335873436037 1
0.484307438496116 1
0.481266188760694 1
0.580614031462647 1
0.611242888256952 1
0.401097835962378 1
0.415390724983417 1
0.45254319550735 1
0.52909679177912 1
0.56571137501578 1
0.559570012152301 1
0.391243972026786 1
0.411822697579872 1
0.409889999866719 1
0.397431026844433 1
0.610162390369306 1
0.504786022645712 1
0.578200360917443 1
0.559159558402284 1
0.653169820475102 1
0.701050339576561 1
0.563869182167692 1
0.615989333114138 1
0.417719392421104 1
0.594701784836896 1
0.517562235478793 1
0.338658776904182 1
0.415182592272245 1
0.429108048662751 1
0.469215961476728 1
0.61114747920023 1
0.404752255339394 1
0.595635906196722 1
0.451356168707685 1
0.522054487341228 1
0.484095817599241 1
0.582495010569004 1
0.342301551928267 1
0.539073767087287 1
0.561295922664416 1
0.706195271949624 1
0.545948956530409 1
0.546829676678062 1
0.557017986861689 1
0.335463590128502 1
0.547520799925799 1
0.600558305663876 1
0.46595961020283 1
0.52507728156376 1
0.476199340576372 1
0.38642566368933 1
0.51151948452257 1
0.511968196849219 1
0.445108801129311 1
0.378033577024918 1
0.522744963716134 1
0.41035079725309 1
0.466864971521144 1
0.561323977387031 1
0.555934749020346 1
0.322249787506665 1
0.444354336296228 1
0.553735613866994 1
0.525601602383644 1
0.25618490532318 0
0.427905390215369 1
0.418574556908716 1
0.322003775633563 0
0.486337492630175 1
0.600570640923816 1
0.48509614502624 1
0.427366314361625 1
0.558254113262581 1
0.531445069285226 1
0.530757442286199 1
0.663076277171869 1
0.356981660941118 1
0.599994121997269 1
0.40748036001062 1
0.482301472175271 1
0.359726628165512 1
0.56932984617353 1
0.541484955553443 1
0.593566593750741 1
0.494466102189518 1
0.420201794888291 1
0.575284698203778 1
0.415846386698143 1
0.604693029577244 1
0.484530702706912 1
0.364249715486635 1
0.466410539304527 1
0.320638101222517 0
0.636126644766491 1
0.575973630597589 1
0.595490870941223 1
0.440873749626829 1
0.607226862195841 1
0.485559463218926 1
0.678140841162739 1
0.512123813555134 1
0.542046502391875 1
0.554958713515622 1
0.57890225319862 1
0.556662519074475 1
0.519470628255154 1
0.624072035714527 1
0.544139726552671 1
0.420084902623227 1
0.456970745064986 1
0.516890148121192 1
0.553391741695417 1
0.536622769677203 1
0.635237600026474 1
0.449388650864261 1
0.719617685200138 1
0.339332778256832 0
0.366664652578394 1
0.504384121109891 1
0.492558747721918 1
0.204008152072116 0
0.58750216034574 1
0.492360936983942 1
0.408553155431782 1
0.40799414570566 1
0.533950617400293 1
0.484052385468739 1
0.36493601760591 1
0.507430854741756 1
0.485990762707741 1
0.481803738100374 1
0.476545506725043 1
0.529301621187625 1
0.563498572260377 1
0.440624295404757 1
0.475559693726719 1
0.466554284571822 1
0.480637547746097 1
0.485014295700868 1
0.307058765313815 1
0.72192075999848 1
0.467673892942032 1
0.524751941041911 1
0.507478112898179 1
0.498270893302978 1
0.536790076860241 1
0.45162541164964 1
0.552376152726948 1
0.514577243529568 1
0.552153934247331 1
0.594553609646201 1
0.436088968301305 1
0.539921781662553 1
0.483378229654151 1
0.445633052900374 1
0.574259834761041 1
0.473384115142666 1
0.459900044443304 1
0.602596166998604 1
0.432213822803213 1
0.370646358245898 1
0.39083658911741 1
0.424970210586586 1
0.536371188009959 1
0.437076748243687 1
0.454327223632955 1
0.507058809889073 1
0.473355977721942 1
0.515528675364904 1
0.484485329883963 1
0.551066922744517 1
0.440282444319956 1
0.596707655817816 1
0.558962402941105 1
0.476640823719775 1
0.418578708597322 1
0.487513259472139 1
0.588410466860359 1
0.368905926851137 1
0.585924885836523 1
0.486846939739053 1
0.701546493660813 0
0.647510329915236 1
0.51727996691871 1
0.412568620378207 1
0.621665333925831 1
0.443397100911084 1
0.443174277524924 1
0.559906073503048 1
0.618358665935688 1
0.369063697549058 1
0.484392021751839 1
0.650106661673248 1
0.533059725693976 1
0.512318276159187 1
0.651907259691079 1
0.594815345765329 1
0.487285184769394 1
0.535732382227622 1
0.402503578144548 1
0.563857855204907 1
0.61987661654315 1
0.40099868196446 1
0.546795154174555 1
0.505486477683035 1
0.347587725466862 1
0.628803123948659 1
0.472949069041583 1
0.588632807395072 1
0.465158515428051 1
0.445518273715864 1
0.429232957331855 1
0.74442584805082 0
0.461053945614578 1
0.468654986363906 1
0.444350277071204 1
0.523073472316462 1
0.493650424692112 1
0.589875868691001 1
0.513536776913141 1
0.420464360774405 1
0.443561621396531 1
0.361984640481786 1
0.516933077395102 1
0.560857814055869 1
0.608831843591537 1
0.457985104094962 1
0.551555151547438 1
0.547493447488656 1
0.331318749121725 1
0.425206420048958 1
0.525167166720653 1
0.651614878158422 1
0.467747014466435 1
0.537427975970045 1
0.470402845058673 1
0.447777163269382 1
0.346253007257578 1
0.447079622939728 1
0.554751563302974 1
0.618889745028251 1
0.462573420695869 1
0.415758221531848 1
0.64262974731923 1
0.431914158356823 1
0.32610557626091 1
0.599405624806551 1
0.427794084661427 1
0.36297496275747 1
0.545605398461393 1
0.525142533936997 1
0.490702135825167 1
0.540378913966596 1
0.395456747701606 1
0.571126536154508 1
0.511276573966889 1
0.440487496635805 1
0.506689554880738 1
0.651225685489278 1
0.425261306778483 1
0.520721040204854 1
0.638666195148956 1
0.501081772478833 1
0.620131910421135 1
0.620794039143531 1
0.37858930249354 1
0.62259353381172 1
0.576118649829316 1
0.405240368430775 1
0.702180210691661 1
0.511037135009113 1
0.496581332742046 1
0.586399472362922 1
0.447933051129706 1
0.408660598740312 1
0.371377080284755 1
0.519957034861302 1
0.612896240010362 1
0.556266738991226 1
0.550721370775084 1
0.551292246053107 1
0.548807684996836 1
0.519574900495216 1
0.417946168609538 1
0.527718057005457 1
0.520173327437729 1
0.429330283431503 1
0.478653986656813 1
0.180333105185315 0
0.555557013106317 1
0.563025859161585 1
0.45228158915841 1
0.259848820197057 1
0.612670292415855 1
0.585150234644137 1
0.401652908188257 1
0.441013036609053 1
0.39545548712466 1
0.451957355015375 1
0.364447446918165 1
0.582649910038688 1
0.610150339274768 1
0.387921954085372 1
0.484969229622022 1
0.436146077121466 1
0.538529369623763 1
0.576708506215918 1
0.652793611601374 1
0.803665778811504 0
0.332645698450489 0
0.532132895553321 1
0.675555712871674 1
0.614902825448793 1
0.539017699982075 1
0.422542306715693 1
0.385586139885005 1
0.456871647674994 1
0.459756613056878 1
0.397631370476474 1
0.411771631263708 1
0.573625917773303 1
0.484288403070372 1
0.355500747142632 1
0.555060154596367 1
0.56603447526472 1
0.484504301629718 1
0.587766045903482 1
0.475992707852659 1
0.553491879112324 1
0.437649554276032 1
0.516075361987072 1
0.501863488153303 1
0.502532355079097 1
0.480350777813056 1
0.557429555588969 1
0.399279891087331 1
0.281814448570842 0
0.527205976066165 1
0.467266349800066 1
0.586153518422134 1
0.41363233702545 1
0.550284639713769 1
0.387922360014328 1
0.469024231810842 1
0.649942689273472 0
0.547633700774405 1
0.609246352894934 1
0.396434452395088 1
0.649509285203503 1
0.502096784955539 1
0.525645089519121 1
0.521718435510283 1
0.402272668259453 1
0.499197413939512 1
0.45355751139877 1
0.418369621990833 1
0.634617626587888 1
0.574876334683497 1
0.56840776563534 1
0.572115472295081 1
0.53144374687387 1
0.43162469651265 1
0.432449505776431 1
0.468129998293036 1
0.493350935477364 1
0.495400752619341 1
0.515477349616639 1
0.34159759767365 1
0.544967650112799 1
0.553141564380586 1
0.568765117356762 1
0.482116181127115 1
0.462811467966607 1
0.431864920412675 1
0.566286588089052 1
0.763514094793292 1
0.456792385797709 1
0.410933214471635 1
0.573667449149298 1
0.740664535220317 0
0.370569943851111 1
0.5294975228631 1
0.468921251364318 1
0.520741327959147 1
0.424378939013324 1
0.327118601011629 1
0.373992676538437 1
0.219329868530932 1
0.496099301420712 1
0.481776191666611 1
0.526418529965155 1
0.512399920650194 1
0.447994914340064 1
0.594307842588697 1
0.68125903601364 1
0.496550851443894 1
0.371356484775353 1
0.398749827053018 1
0.718676967825318 0
0.478410618656848 1
0.44338195965453 1
0.43631424496465 1
0.451321892711093 1
0.51231883658567 1
0.321716294697359 1
0.303880490294952 1
0.713529719648156 0
0.554994276480972 1
0.304301899794255 1
0.477119006290992 1
0.466224865024293 1
0.454298702592739 1
0.472373327059479 1
0.578111631347602 1
0.663360276227217 0
0.462626139805085 1
0.499542302564679 1
0.519588158253476 1
0.532580663009212 1
0.464182580727942 1
0.511990180568506 1
0.355557509604947 1
0.561373937435504 1
0.542154593289499 1
0.51976996921523 1
0.686955496325467 0
0.409529622087623 1
0.527965592275903 1
0.468322555454378 1
0.457115514899339 1
0.383981154958238 1
0.544074256607852 1
0.415446802377553 1
0.607262992839446 1
0.584924509093892 1
0.582037080053664 1
0.432413134626693 1
0.36220116207812 1
0.463381251218828 1
0.576976343147059 1
0.407029804395524 1
0.587143665518354 1
0.401310609629535 1
0.406962237356862 1
0.483891893559405 1
0.417094389356496 1
0.526788501480629 1
0.458605456960024 1
0.448837874796051 1
0.521321431938131 1
0.516639869843642 1
0.467810262814328 1
0.539881945104723 1
0.513730261321341 1
0.551967000956657 1
0.5677816788964 1
0.583131124350906 1
0.385942853252555 1
0.558660229165823 1
0.56762602796659 1
0.4616849936427 1
0.542085837011291 1
0.488138018937451 1
0.554455611455143 1
0.605292385155876 1
0.579089939445576 1
0.411061618237622 1
0.542989198170388 1
0.492965673764733 1
0.457671995825195 1
0.652002510677775 1
0.381241176546319 1
0.512793827034534 1
0.507662295359063 1
0.472065079083337 1
0.452345550994226 1
0.671477165827644 1
0.634599370311968 1
0.57893375533277 1
0.443528478090416 1
0.402155206905706 1
0.490769915246768 1
0.553763675412349 1
0.676040240899976 0
0.581514898780224 1
0.602316225144834 1
0.381279209502922 1
0.585016180826022 1
0.474476038765119 1
0.510600160127169 1
0.554260715172343 1
0.451308384146699 1
0.565798869903222 1
0.548006951925767 1
0.480819961845261 1
0.494605879424427 1
0.389256015177802 1
0.542179422524193 1
0.471359351297454 1
0.443896655932519 1
0.653281875458475 1
0.545982098580327 1
0.335950351981699 1
0.535335609559189 1
0.416031246789376 1
0.578588721108173 1
0.574922339260497 1
0.472673539829411 1
0.544654291076217 1
0.685925875528435 0
0.571501752765757 1
0.543399464924505 1
0.387669951795888 1
0.595153726643221 1
0.427936795164193 1
0.50388627068049 1
0.605715802040449 1
0.511627370696331 1
0.422820815447448 1
0.470240536625863 1
0.46443041921672 1
0.629297948789759 1
0.507226353840258 1
0.407479839173626 1
0.293795770739529 0
0.470313009467042 1
0.591078874580183 1
0.494081110651565 1
0.596716273399641 1
0.516052851355621 1
0.565265075501069 1
0.489818225046571 1
0.545160369324722 1
0.573797378491567 1
0.468884462061798 1
0.515326700336932 1
0.600911407377655 1
0.475247858018513 1
0.468164190779616 1
0.395633577001314 1
0.416348251244763 1
0.518918247399034 1
0.495832823762813 1
0.63528688210076 1
0.431906975839997 1
0.643399372261174 1
0.408092642212921 1
0.510028733497975 1
0.522236736126835 1
0.458704129531134 1
0.526958501345138 1
0.47149710902684 1
0.626833160474513 1
0.49224779648376 1
0.380264502381401 1
0.500974565048051 1
0.546513138729146 1
0.59495930467906 1
0.502985073824387 1
0.610577576110924 1
0.579051145096907 1
0.469252642549628 1
0.620396221505336 1
0.509482851174685 1
0.65513100434015 1
0.558503478584935 1
0.53539989688759 1
0.477728064641755 1
0.494550786154398 1
0.356849165887154 1
0.444616435997969 1
0.561139595265539 1
0.390048971358493 1
0.636985533571135 1
0.619049863329236 1
0.511173546775874 1
0.508440392774302 1
0.635568837551063 1
0.438000414928965 1
0.509888362671365 1
0.600747546151194 1
0.367879399018274 1
0.506223219968358 1
0.376093993314149 1
0.320040960187696 1
0.386285738336691 1
0.633429483536604 1
0.519197616831128 1
0.485939527749825 1
0.618125793415849 1
0.500573525319955 1
0.51024447437564 1
0.476314203027083 1
0.487521350301687 1
0.481643101814699 1
0.51446552718819 1
0.370770443486087 1
0.527882531225698 1
0.515022324841845 1
0.483664626506003 1
0.450058273336033 1
0.553475050762842 1
0.547578649180484 1
0.592154339522853 1
0.436844635306184 1
0.420697851237982 1
0.396545599699004 1
0.392372377902478 1
0.544492585228248 1
0.537291283036877 1
0.561096239167076 1
0.460177691866383 1
0.501843942977173 1
0.507209986138132 1
0.602773321889908 1
0.524667002167352 1
0.427441496198398 1
0.354294702885967 1
0.453025496485342 1
0.445116171043749 1
0.451458201707564 1
0.308256070590867 1
0.462465762853468 1
0.464020199667517 1
0.431724180980563 1
0.35619842231075 1
0.475635454369692 1
0.527686887138557 1
0.339680383005795 1
0.463139229956947 1
0.58402765970794 1
0.447369943722846 1
0.53121314072055 1
0.727172350060515 0
0.529631098962065 1
0.381473088380912 1
0.416542196159575 1
0.575170169878268 1
0.443163081786583 1
0.474901168490143 1
0.480548008902381 1
0.492005155864885 1
0.533425483568968 1
0.441049512067332 1
0.579021783581687 1
0.585120779486402 1
0.575384026197467 1
0.419495986731887 1
0.601928716161113 1
0.523295865951636 1
0.493657630848681 1
0.377123601712843 1
0.454381979543345 1
0.580752221271137 1
0.54792787854598 1
0.522901159897414 1
0.55538977178468 1
0.468671594055293 1
0.436669256577828 1
0.539875580883839 1
0.584632947392415 1
0.495951559570692 1
0.433208127197859 1
0.507439544279288 1
0.596912687278175 1
0.596754837586162 1
0.559081041915428 1
0.480085069405407 1
0.588478906323824 1
0.610187845222548 1
0.478262793796061 1
0.461887139666345 1
0.48741619242823 1
0.494076754781056 1
0.454606484876891 1
0.476673032505206 1
0.549370155518169 1
0.548928593682905 1
0.575298988470687 1
0.545565831086663 1
0.429321798100291 1
0.374260041984075 1
0.551902169520644 1
0.351738695723342 1
0.604477078156004 1
0.503655186182407 1
0.49215517397609 1
0.556811323123219 1
0.463414825921916 1
0.68017878571036 1
0.597094689081831 1
0.480651188011137 1
0.419288790550743 1
0.600927213482955 1
0.495205163345571 1
0.499071986632843 1
0.538226971266964 1
0.320418483567045 0
0.46341796579862 1
0.571771544552925 1
0.565030820610588 1
0.274354192377147 1
0.562672378010764 1
0.531626543248572 1
0.452387434866708 1
0.791474455370379 0
0.529295384524127 1
0.390241364470948 1
0.585581115263969 1
0.296617060397305 0
0.557095286873509 1
0.508252690674501 1
0.70780756191915 0
0.49746336635113 1
0.539791567354059 1
0.505792124399891 1
0.484747383680023 1
0.508781588564463 1
0.579471961425956 1
0.452247918687584 1
0.639798787975303 1
0.501534067826053 1
0.457626907332619 1
0.539661405353829 1
0.553012113101041 1
0.401484815768013 1
0.342506597567255 1
0.624612808837558 1
0.480198709740901 1
0.46299226975115 1
0.396560588679254 1
0.239942616752111 0
0.490037927321781 1
0.576393493240018 1
0.535172435779598 1
0.533412183139675 1
0.411785614457367 1
0.580066303948544 1
0.400609418301983 1
0.219838555388206 0
0.624371879654116 1
0.41683948016612 1
0.558232735023637 1
0.363769535633782 1
0.335139646798248 1
0.500142576122631 1
0.427057699435539 1
0.462013499709615 1
0.512115987406142 1
0.587205525783153 1
0.522262982848625 1
0.450689674275089 1
0.483952829126664 1
0.421756443721003 1
0.544589617305592 1
0.459251804614331 1
0.78432888468901 0
0.430000632107295 1
0.467260766905038 1
0.550389919617119 1
0.486949381228601 1
0.485267793213564 1
0.59076900341087 1
0.551613167098834 1
0.526392559368047 1
0.348041764793333 1
0.512031000648674 1
0.471589273666627 1
0.442834755973657 1
0.516329527775293 1
0.698250326374761 1
0.609954085159489 1
0.433776346648488 1
0.402335689244793 1
0.580371868194398 1
0.624421756562342 1
0.347220842750234 1
0.467037374322094 1
0.353831645074147 0
0.496825874392459 1
0.594927631855904 1
0.592996714874564 1
0.522723895355543 1
0.605990593039863 1
0.246237704753547 1
0.475820486720009 1
0.564097172245426 1
0.504905831459176 1
0.555153279726487 1
0.488322084994832 1
0.490786862557494 1
0.460424718090805 1
0.531099163101341 1
0.495056714541264 1
0.567078360139131 1
0.479810719784448 1
0.382382921980182 1
0.545015020708579 1
0.536493390676317 1
0.561881145013837 1
0.525641442845073 1
0.506653018889957 1
0.427206540783641 1
0.487099902720533 1
0.390388484217576 1
0.407655864559335 1
0.523626362770575 1
0.538852139214812 1
0.508826059155742 1
0.584987184393783 1
0.568210986585807 1
0.476922779485874 1
0.501749631054331 1
0.531956305718701 1
0.55812584089542 1
0.511885650442024 1
0.419802616464828 1
0.55263822179988 1
0.433272360206855 1
0.465318423684132 1
0.552023246564851 1
0.614708953267529 1
0.521645162226655 1
0.517533170340327 1
0.567561378030751 1
0.43005840845197 1
0.559297094924058 1
0.307691279141353 1
0.489257969429965 1
0.441371636329835 1
0.57129753687459 1
0.505968361685495 1
0.442281507692058 1
0.518702870445732 1
0.542930532063641 1
0.553961796885038 1
0.564501793026881 1
0.39773712721138 1
0.399885149482031 1
0.465881245507736 1
0.617072247908118 1
0.528705249017989 1
0.472497146442399 1
0.415812302902081 1
0.296711195823498 0
0.605555401542307 1
0.609247946225746 1
0.429919005320761 1
0.470901739693319 1
0.484947130104407 1
0.635213428844153 0
0.511129269598512 1
0.714650247271018 1
0.490981257606507 1
0.462394785007514 1
0.546929693819615 1
0.501751878126832 1
0.647950829943193 1
0.483379139850595 1
0.514288338998187 1
0.484239787731077 1
0.430787005587056 1
0.464666145674879 1
0.587330265655757 1
0.419501389391351 1
0.433945228468916 1
0.441805919036442 1
0.624460243747344 1
0.164890183726769 0
0.326993918264414 0
0.563872344770838 1
0.409797169699697 1
0.72588951327468 1
0.384840128395008 1
0.666310428775769 1
0.482102833035916 1
0.25822107371151 0
0.637456365478977 1
0.552445412173141 1
0.563488433595966 1
0.45349121136387 1
0.481481211852988 1
0.474906456234136 1
0.588397385055671 1
0.54317122702916 1
0.510191428540871 1
0.450888426985279 1
0.520150763876883 1
0.577436502387822 1
0.41731352728883 1
0.599730967272665 1
0.515468280683943 1
0.33268517328232 1
0.640408919415214 1
0.303968663688073 1
0.400697348927546 1
0.497330354872669 1
0.552128832065169 1
0.379247853811668 1
0.516654436645478 1
0.496267251228563 1
0.493959198501699 1
0.414030341370916 1
0.467713304145071 1
0.59968157402517 1
0.521935978582455 1
0.5884637778885 1
0.621995794551196 0
0.54113025517931 1
0.447957719504954 1
0.459296557298892 1
0.549351811383509 1
0.67211823011054 1
0.611285639672208 1
0.390024995601492 1
0.568262389984729 1
0.688512494314667 1
0.420303911735418 1
0.466160351610119 1
0.443062340799321 1
0.536071634500507 1
0.467192282473413 1
0.545449741351108 1
0.379240468630278 1
0.617476552854069 1
0.500564741811635 1
0.406765994065046 1
0.434229480031507 1
0.632913865000865 1
0.375944695877191 1
0.613648032885914 1
0.425988045193471 1
0.498555400205772 1
0.548486173463681 1
0.486915803419987 1
0.490620221321749 1
0.425952240243472 1
0.421707712636109 1
0.349361519872257 0
0.481990060792219 1
0.337818770647574 1
0.523199509649645 1
0.210837493250656 0
0.640345895185524 1
0.415263893148187 1
0.459926624247479 1
0.75741094472491 1
0.377484532878098 1
0.531530833222464 1
0.546060042306349 1
0.452241398281564 1
0.498365252201893 1
0.48129614520249 1
0.345647959964196 1
0.532147954699338 1
0.50772788361083 1
0.415142576850853 1
0.53836224323317 1
0.595233581160415 1
0.577027586535308 1
0.532813725781131 1
0.494221398542551 1
0.316382973725966 1
0.653136426167579 1
0.342477233514905 1
0.430997836332866 1
0.418868433059889 1
0.390984308618128 1
0.508532068475028 1
0.410443453141884 1
0.72555256971352 1
0.445852481430814 1
0.584265317186845 1
0.423622013229874 1
0.440065656655672 1
0.53687049316363 1
0.36999732565166 1
0.50914283792273 1
0.439995027313232 1
0.371580269416865 1
0.563385814719356 1
0.52074486483132 1
0.467315466230916 1
0.560487313635608 1
0.517606777370403 1
0.481363452295067 1
0.547785385082718 1
0.477949778459981 1
0.497029594880665 1
0.513360474284058 1
0.581487732687326 1
0.542508520807013 1
0.535818747618129 1
0.585232473996043 1
0.573674111858815 1
0.499269359045001 1
0.602924876929448 1
0.454832159447983 1
0.447078986967024 1
0.457111082547256 1
0.369922156461345 1
0.482545745826503 1
0.627300889102923 1
0.489263621066408 1
0.445651717042412 1
0.327601236880298 0
0.575313456214645 1
0.486506997673786 1
0.541725546816501 1
0.420521014483055 1
0.49408207052784 1
0.422279880649631 1
0.541150042179746 1
0.472086953984089 1
0.621213456477712 1
0.451271992496252 1
0.650691119768385 0
0.207636182236326 1
0.44478088550973 1
0.516405059278833 1
0.448607031588726 1
0.708823165573966 1
0.649520109003435 1
0.411979143705188 1
0.419916397778376 1
0.429578404160063 1
0.429913551693753 1
0.565029615115439 1
0.67038338871928 0
0.655860684231558 1
0.512698220051264 1
0.422887258658099 1
0.494336466334002 1
0.586652054225536 1
0.437218921221993 1
0.40385396795514 1
0.401661457332664 1
0.53277358974354 1
0.514471178515121 1
0.470601187031515 1
0.473056418499937 1
0.459463091782907 1
0.37910612731458 1
0.550038177173092 1
0.33169134193779 1
0.584806153265097 1
0.552177824098072 1
0.519793420092797 1
0.217934481884196 1
0.395509907895835 1
0.421336006517517 1
0.516607907430465 1
0.470228470741311 1
0.490248941481097 1
0.534431969011464 1
0.332761896361604 0
0.556904820692316 1
0.475949004029672 1
0.643379012234155 1
0.542891187574663 1
0.628922880539344 1
0.476318176206902 1
0.51251700645133 1
0.576316951816448 1
0.521610642560877 1
0.528372714054539 1
0.510758679020042 1
0.402399112493094 1
0.477370478196551 1
0.608430130535666 1
0.418853576952912 1
0.541847720696504 1
0.497197751910495 1
0.484952399661118 1
0.560454982972463 1
0.340617939286969 1
0.560227033093336 1
0.632247223202616 1
0.552306297416572 1
0.513702210702113 1
0.468667637270478 1
0.624654859070259 1
0.484895882131194 1
0.451011457257617 1
0.421082604967561 1
0.548420724857867 1
0.472327571281856 1
0.499059267137541 1
0.473968257485581 1
0.4529666670025 1
0.431969741437528 1
0.392958160163931 1
0.646635920282816 1
0.553328424125355 1
0.526767965551404 1
0.509300142039577 1
0.566232274237035 1
0.479525263533168 1
0.464678106997916 1
0.612538567502441 1
0.482438819578957 1
0.472203905265915 1
0.511128428842933 1
0.552863272345255 1
0.42688681768094 1
0.702156755634958 1
0.59537435294073 1
0.494135949959043 1
0.574435707221985 1
0.54793462420328 1
0.614489228647023 1
0.568954500417909 1
0.568114410444141 1
0.518184324560451 1
0.501913832971333 1
0.409894697053424 1
0.323244824028334 1
0.497732594659516 1
0.514852055403525 1
0.549126232168359 1
0.505988762506841 1
0.516289075141934 1
0.465841867484476 1
0.512201085408488 1
0.630336198254197 1
0.370396866294843 1
0.570714447350391 1
0.229924014165115 0
0.515621809866163 1
0.515184232947049 1
0.471683594532993 1
0.454810112912521 1
0.371495094094597 1
0.574635980064923 1
0.637658237374996 1
0.48755998918638 1
0.451853681638442 1
0.576001156624464 1
0.520369010708552 1
0.560607669284431 1
0.680749024539061 1
0.503431257369391 1
0.51107280164704 1
0.43452109271823 1
0.438874348417192 1
0.562360996400042 1
0.371040636418945 1
0.481539476164642 1
0.415717415372341 1
0.559113427650927 1
0.515815582012066 1
0.619249941280118 1
0.454049802971133 1
0.498900555242352 1
0.52265505330882 1
0.446524796580257 1
0.51603499846172 1
0.449156245005877 1
0.521580815086215 1
0.494544025470668 1
0.546279719235608 1
0.437930475269197 1
0.593571979558893 1
0.535265498106986 1
0.467651885959924 1
0.449622876320563 1
0.319166618673691 0
0.52502506685827 1
0.552287381630782 1
0.627176966674466 1
0.388599144773294 1
0.509319218584229 1
0.626189152781995 1
0.497160126849467 1
0.655317623637059 1
0.418721016793472 1
0.502498736576295 1
0.373189522435573 1
0.420705740653906 1
0.505812773189228 1
0.476882103309358 1
0.564805353818219 1
0.551645859185926 1
0.467131694000641 1
0.485047543935453 1
0.352672116195461 1
0.329156239382647 0
0.565783546551537 1
0.522467666829466 1
0.522003983394923 1
0.371147393380503 1
0.502691651196736 1
0.295306357497534 1
0.292224545187927 0
0.465812849342866 1
0.646530570145216 1
0.361510072265326 1
0.463773625876164 1
0.582370627550652 1
0.332542286731677 1
0.433772353170243 1
0.410341015465108 1
0.529549429920115 1
0.569535731542443 1
0.445935740182845 1
0.588158663968759 1
0.43042932444072 1
0.503747215838784 1
0.460809979112271 1
0.470111478270305 1
0.460909693099089 1
0.458912871809192 1
0.310584085717181 1
0.56110726924818 1
0.677280307220041 1
0.734420966538222 0
0.636774237561136 1
0.484947236940039 1
0.514212784191442 1
0.581844424461321 1
0.466361676401184 1
0.573680344163516 1
0.632662633562543 1
0.506320793786825 1
0.638563524976142 1
0.414651113143464 1
0.463609871705724 1
0.449821873380185 1
0.460352116698148 1
0.581894029362508 1
0.553273459331623 1
0.6653094283556 0
0.487884693118314 1
0.544500845421925 1
0.498646440258252 1
0.468502320138891 1
0.478279269199741 1
0.511040636670554 1
0.413240422427665 1
0.5692613081996 1
0.500142448678913 1
0.488922299239037 1
0.470905144136932 1
0.427339587226097 1
0.45254664134957 1
0.457998092970092 1
0.603857924836533 1
0.403326175292275 1
0.470043582011816 1
0.379023398178504 1
0.597072167504483 1
0.58188415520484 1
0.371868747223441 1
0.5326850525787 1
0.627364135659243 1
0.47707449900183 1
0.512862373570172 1
0.697845333681765 1
0.482788999669632 1
0.497657319853115 1
0.435170839936364 1
0.453858863932892 1
0.446597305396022 1
0.492653440023964 1
0.459651817046289 1
0.622351190591257 1
0.442978667425869 1
0.450826843762419 1
0.592248282328585 1
0.221845929362887 0
0.486291488197985 1
0.427822592210821 1
0.347445687934893 1
0.536360900138268 1
0.478188978165142 1
0.450876197761274 1
0.351139857202627 1
0.347841898202121 1
0.56204655006563 1
0.571192027906197 1
0.548045128890338 1
0.594395249096041 1
0.328691027491664 1
0.382313243550967 1
0.55277040759201 1
0.589330992445893 1
0.436969250851365 1
0.405221738183399 1
0.535660772176785 1
0.578260614552237 1
0.477970080187866 1
0.561614427059316 1
0.494436729178284 1
0.436119278786014 1
0.46163877667625 1
0.602971415755859 1
0.4533720866795 1
0.512940119691409 1
0.582846665918411 1
0.460309485938649 1
0.462080788652532 1
0.897023078141003 0
0.520338319669844 1
0.678535793438563 1
0.640104630122884 1
0.385112790953842 1
0.454770092721279 1
0.628856580680339 1
0.579401201005076 1
0.532477326448786 1
0.513336815996019 1
0.402114747163403 1
0.370191023231332 1
0.432411006380548 1
0.533425385887091 1
0.53847649624366 1
0.191290816302541 0
0.632351288998684 1
0.540677223930532 1
0.421097718488761 1
0.408023238547987 1
0.5232284629018 1
0.539934035404215 1
0.429840532192101 1
0.409674239627952 1
0.691407619324515 0
0.607303205102876 1
0.568293163435413 1
0.415956824478549 1
0.542318567969745 1
0.51277780531346 1
0.579014860760139 1
0.561963050573656 1
0.565475990747468 1
0.571764403607231 1
0.506890778815428 1
0.57114957090977 1
0.432382794452457 1
0.484941097167303 1
0.486622213446339 1
0.594957095643598 1
0.575191725709379 1
0.404629957030001 1
0.602220057343399 1
0.477234489914906 1
0.504835910067809 1
0.547625519984077 1
0.543490594441638 1
0.561331704476683 1
0.538583569787306 1
0.519271857854605 1
0.407541854906585 1
0.456229125824409 1
0.527723299463512 1
0.351722543836965 1
0.525700802592451 1
0.5993601015257 1
0.460748039622972 1
0.556416127359154 1
0.422754885454487 1
0.532995059795776 1
0.63853561401569 1
0.425959646279967 1
0.578686963791187 1
0.576533488098162 1
0.603347134970174 1
0.575218606784022 1
0.500263872660201 1
0.46187942006383 1
0.333481477479106 1
0.52054974955446 1
0.506336469540967 1
0.440029145208537 1
0.483662150394553 1
0.260751550800621 0
0.59282853822936 1
0.32274358886016 1
0.54887286842271 1
0.452333327956304 1
0.360560149299233 1
0.595629097304394 1
0.448384327782456 1
0.463900141485388 1
0.56543119743767 1
0.602896065244049 1
0.556372811051364 1
0.691035273333264 0
0.584953343224813 1
0.375933138852798 1
0.435540109076138 1
0.554025289995357 1
0.583612160761936 1
0.38263728963746 1
0.559771244051442 1
0.495792619670761 1
0.374045521831942 1
0.319760415771694 1
0.530826306822431 1
0.497345595098368 1
0.551871177425491 1
0.637160215435146 1
0.345702438753425 1
0.516335212049153 1
0.340675654902597 1
0.546645139416504 1
0.339209467464061 1
0.0837975481330323 0
0.589909594996006 1
0.321347650881361 1
0.416276367726105 1
0.494883558489035 1
0.46182397001546 1
0.575919307512081 1
0.546430940499647 1
0.460832060346867 1
0.510239879842566 1
0.616104934889957 1
0.310645435948501 1
0.486039667809963 1
0.213425843624446 0
0.397535108925155 1
0.466431611732125 1
0.430768186885758 1
0.62588080048164 1
0.499015259639333 1
0.519964949728747 1
0.592626685987693 1
0.572718924975545 1
0.552520987464466 1
0.537462323739743 1
0.545479883815931 1
0.557078018856089 1
0.602798407988911 1
0.561723118011167 1
0.552179486563788 1
0.448503813017727 1
0.577401346321512 1
0.617169877445698 1
0.497522100296603 1
0.519178321232517 1
0.515617014087788 1
0.581800111665649 1
0.386132354309619 1
0.4338588333526 1
0.48868142358314 1
0.42183295811418 1
0.393237994675436 1
0.297029786167532 1
0.549247995527944 1
0.557306506455816 1
0.534592615146991 1
0.398343542628138 1
0.499688721236195 1
0.475834436037527 1
0.561626603496112 1
0.383137256760139 1
0.371901443704972 1
0.537256012852761 1
0.571642641513652 1
0.609447808508325 1
0.334057494714328 1
0.618292736686183 1
0.515518715118987 1
0.401992451380906 1
0.444533523236145 1
0.575490841010627 1
0.528592712691002 1
0.614081285855739 1
0.551338888875571 1
0.441906301433358 1
0.453219731011405 1
0.481116284117696 1
0.616336509176527 1
0.571007638341925 1
0.478842696494333 1
0.475707644812068 1
0.309696127520338 1
0.615517769965279 1
0.488011199458043 1
0.323678872327707 1
0.391807276488292 1
0.500577359080495 1
0.593261807253406 1
0.519945464541787 1
0.608547822071887 1
0.389126393600737 1
0.605301596005601 1
0.595830025974621 1
0.577931861930693 1
0.45779979969463 1
0.638282856258446 1
0.612092173177936 1
0.409554432367787 1
0.473252346861343 1
0.584962498387367 1
0.625673629937941 1
0.369583334724515 1
0.622356694277249 1
0.534062943726798 1
0.491623420090129 1
0.574201822119777 1
0.52937159400769 1
0.385129508249969 1
0.409328687949032 1
0.663147832611023 1
0.470976177274196 1
0.459872627975256 1
0.363416424705714 1
0.508935518117093 1
0.476935213279208 1
0.525417997303227 1
0.513161591122175 1
0.605350467093008 1
0.525677083483921 1
0.497667666057921 1
0.594675667559377 1
0.39000982166769 1
0.330686162784445 1
0.527755443648787 1
0.368673847435319 1
0.49180774615125 1
0.484102333727171 1
0.500103995778205 1
0.654322391230213 1
0.473048100361987 1
0.439738409238991 1
0.534208268258058 1
0.555251717077926 1
0.376247581654846 1
0.565880973096348 1
0.543877044877711 1
0.458129808921534 1
0.469444773964708 1
0.501557314115804 1
0.448663285652116 1
0.495350265862857 1
0.447578608472831 1
0.566630209818297 1
0.508074877271089 1
0.468040653940175 1
0.665582220433801 0
0.479233766040183 1
0.613489486752126 1
0.571204375989554 1
0.500443784800224 1
0.610219241904431 1
0.481370717121173 1
0.446510902631362 1
0.51696997948923 1
0.359559106057702 1
0.401730877951561 1
0.471572997548028 1
0.582432357911322 1
0.450981381103798 1
0.434140703349948 1
0.547006272362507 1
0.480499064968264 1
0.543846319974522 1
0.472971262880625 1
0.531006417352547 1
0.569077337307097 1
0.498626629782985 1
0.742401082742589 0
0.515637492937239 1
0.370345560297988 0
0.36448240631592 1
0.570499597172525 1
0.573281408508102 1
0.431218838943689 1
0.427030851535395 1
0.511815325678018 1
0.374274722290559 1
0.521198857596713 1
0.43129512532819 1
0.553518604537065 1
0.414487385146534 1
0.476960302110817 1
0.491106553345801 1
0.521151593583003 1
0.582182041763171 1
0.49255283239586 1
0.392327967395456 1
0.427335952690513 1
0.593139941129398 1
0.523853299053926 1
0.320483973375298 1
0.497724696158663 1
0.47027012474724 1
0.752088474057093 1
0.405503405715621 1
0.506157616542598 1
0.470346788411425 1
0.430540070509452 1
0.381447951122322 1
0.60300418864056 1
0.594245756731727 1
0.37050200894289 1
0.638606293582731 1
0.446754469996316 1
0.413231900627031 1
0.371514565740737 1
0.470811726659143 1
0.472200958362877 1
0.35359874645597 1
0.548738233117476 1
0.578998756819874 1
0.43740251564189 1
0.667077807141158 0
0.467824645062654 1
0.692002493950752 1
0.663303839479585 1
0.671810184159608 1
0.412512736983187 1
0.478688589787198 1
0.625724447898861 1
0.632375310346974 1
0.435104131434172 1
0.588489643017266 1
0.493951722957388 1
0.554033690481289 1
0.548341183796135 1
0.546720877182378 1
0.460048956334177 1
0.592326873391392 1
0.383259396747183 1
0.268423828901491 1
0.485631016505998 1
0.479598410605387 1
0.478059407968626 1
0.423011648178622 1
0.458708329405666 1
0.520907108615164 1
0.427215752454151 1
0.575349493464041 1
0.459627861208745 1
0.469414678321177 1
0.525591620929315 1
0.390466452311116 1
0.372937617686945 1
0.570084760059134 1
0.418271409253146 1
0.637510145839491 1
0.497774952709586 1
0.346903185859781 1
0.452934961858686 1
0.52742290870125 1
0.541469209210658 1
0.361694885966563 1
0.456681847680148 1
0.596598382563239 1
0.41190010887318 1
0.689805304918243 1
0.484481387595833 1
0.506990417659272 1
0.512132182680108 1
0.546863040156509 1
0.47335843675061 1
0.338269237912496 1
0.510503883510048 1
0.301306677031568 0
0.559169569537202 1
0.534549553818402 1
0.377279478508024 1
0.513241420157797 1
0.660780975440456 1
0.556657184005672 1
0.301731101365553 0
0.375704281280137 1
0.546124614083942 1
0.68864436817145 1
0.592817931427852 1
0.517813374243107 1
0.631166561114696 1
0.670080498300864 1
0.506843755360438 1
0.513606824833547 1
0.564724983160717 1
0.614805063067811 1
0.619197687287264 1
0.557046422889478 1
0.581623954820777 1
0.405891905296081 1
0.593485606246657 1
0.33703649731081 1
0.416074141671617 1
0.380171769685124 1
0.643771705300915 1
0.364358923660588 1
0.468228449045343 1
0.488669029928643 1
0.454219813919558 1
0.621154066131012 1
0.504554350303295 1
0.532276374632871 1
0.428630588240912 1
0.641466345649704 1
0.504129509653184 1
0.660339636697119 1
0.479298608452062 1
0.276424515218546 0
0.444603267945199 1
0.413626144845958 1
0.669642340447846 1
0.488088818809526 1
0.393437435140533 1
0.470423294448236 1
0.520867926284535 1
0.551037661725581 1
0.435546399667094 1
0.480835501754757 1
0.533980479957345 1
0.523741025189103 1
0.437330412358812 1
0.56756821379746 1
0.712898903854059 0
0.479898247228312 1
0.599832376732729 1
0.513479407479108 1
0.613452519983026 1
0.418482766609336 1
0.734879873854879 1
0.308894599706739 0
0.625537389382457 1
0.522937154490718 1
0.516921652992074 1
0.442801389383627 1
0.625947655984802 1
0.503900041950715 1
0.509972091492805 1
0.615283415423671 1
0.505528618121528 1
0.509804910088927 1
0.380340520406173 1
0.452874369351063 1
0.522511193246011 1
0.35667468714614 0
0.583331614935612 1
0.447818099745461 1
0.438995301959319 1
0.0933051459782682 0
0.383156830951573 1
0.544007559009796 1
0.676316413736282 1
0.47589889236456 1
0.455424059135884 1
0.477333791017215 1
0.570433156329012 1
0.454912013679382 1
0.655989808497059 1
0.408090181123815 1
0.537510209690471 1
0.548318895344215 1
0.530081473226611 1
0.525527994574211 1
0.353779393963646 1
0.262797649093251 0
0.558943771374461 1
0.423215945929682 1
0.579776995690552 1
0.444436521911775 1
0.519508890015315 1
0.478582232473997 1
0.483064003213575 1
0.553699348891457 1
0.378719584536386 1
0.45547689449827 1
0.455886967346282 1
0.717152968311565 0
0.47252112435098 1
0.435530743526944 1
0.57279577032155 1
0.644424301138264 1
0.523234336986978 1
0.600400887223355 1
0.69749707633804 0
0.457228252641121 1
0.552726322294996 1
0.603173651148006 1
0.440329554857775 1
0.533341509765275 1
0.428618369521742 1
0.200255331277963 0
0.532228855610022 1
0.319063384213038 1
0.406219203114967 1
0.650980025749334 1
0.234925903006687 0
0.50456188367014 1
0.622699663314251 1
0.426479128300347 1
0.567608943709041 1
0.507105572414509 1
0.469255047654887 1
0.506279499503549 1
0.610816889124549 1
0.450968453520632 1
0.537928548179485 1
0.485380586203857 1
0.407159264398995 1
0.572710362823679 1
0.404461754078558 1
0.571587316812499 1
0.564641878442782 1
0.457073882358969 1
0.356155772516855 1
0.484718662550027 1
0.495512297621762 1
0.534437110727848 1
0.353192255031433 0
0.482227342824022 1
0.515880536397336 1
0.660772790308491 0
0.522893902722569 1
0.590685002286994 1
0.240762462139391 0
0.57600694460505 1
0.480859413797935 1
0.457482976509966 1
0.427037770094903 1
0.462040745091103 1
0.523225457435795 1
0.464249480773429 1
0.576255483910087 1
0.622752338664883 1
0.536912178977917 1
0.541356125025635 1
0.385991088300202 1
0.503738150875145 1
0.382312790003511 1
0.675561702510497 1
0.605419439793105 1
0.613605205946246 1
0.618964112002949 0
0.399457676727344 1
0.502064411176955 1
0.396924154895245 1
0.437975130745897 1
0.448412065473599 1
0.546913103755534 1
0.545033756715251 1
0.412993531655357 1
0.305010848180906 1
0.522571791332714 1
0.663786506840025 1
0.48784857412235 1
0.527480340944912 1
0.475579729069887 1
0.335384654369187 0
0.556240008895501 1
0.615886132802982 1
0.571325631562197 1
0.609710828013106 1
0.632935698105917 0
0.521520558392095 1
0.406112863555306 1
0.781731778987132 0
0.532824071684303 1
0.457990792540397 1
0.529078798716817 1
0.561523615823481 1
0.496042631602594 1
0.485458745846219 1
0.432879023522197 1
0.606278894345498 1
0.526380842305189 1
0.613050320511536 1
0.426415839148373 1
0.43435376870915 1
0.598511506888215 1
0.409409466083573 1
0.470210744977792 1
0.538613259002085 1
0.520432783856163 1
0.583130583095333 1
0.532233416711779 1
0.553273351266739 1
0.551526492870277 1
0.492375265057901 1
0.469850661384285 1
0.359496614042621 1
0.447946068500354 1
0.668056254830484 1
0.638291264926929 1
0.27364818695095 0
0.420422665786464 1
0.560330909076469 1
0.717379159452016 0
0.663448251816315 1
0.612758355124244 1
0.489816072054371 1
0.422191971396874 1
0.557056587870704 1
0.442944868495353 1
0.585295885396089 1
0.425945382640985 1
0.335360482776798 0
0.539099599059466 1
0.449568232909869 1
0.395774020357658 1
0.562002145198149 1
0.474503043801202 1
0.509396660773245 1
0.492495216056498 1
0.581265076096271 1
0.46078844021309 1
0.265968071179557 1
0.551735889345763 1
0.436832644303683 1
0.489594501534312 1
0.493450659745571 1
0.563469051549594 1
0.553883196461453 1
0.581910509780592 1
0.575612939928162 1
0.564735294377072 1
0.499991057323134 1
0.552628890154955 1
0.562598278999649 1
0.370094540378581 1
0.462557284224248 1
0.333249097131795 0
0.441860424101267 1
0.515596528407009 1
0.506099941780921 1
0.576258497528736 1
0.598404209764064 1
0.552963140130769 1
0.433308497830774 1
0.533881549767901 1
0.497494318548507 1
0.615448566963422 1
0.444292636062007 1
0.385072137962656 1
0.530046003804165 1
0.470411804323559 1
0.584055869510597 1
0.452789209114238 1
0.49635321015334 1
0.449550615508859 1
0.401022077492021 1
0.627024468229908 1
0.475526411316094 1
0.529594006276098 1
0.474919421481158 1
0.496966642618715 1
0.35320387846357 1
0.635730069529155 1
0.352713679988339 1
0.476570180007154 1
0.515281585116588 1
0.479372205448961 1
0.635847917439891 1
0.640270491026778 1
0.530481438828578 1
0.380310552399097 1
0.488732116157384 1
0.311160403200876 1
0.479773374411563 1
0.507732741620033 1
0.519870054759932 1
0.553066793328091 1
0.726505207466751 1
0.448457609003926 1
0.384933580488449 1
0.566757356127529 1
0.571678506185149 1
0.431135319021109 1
0.424913841378331 1
0.503943116434063 1
0.357016748785341 1
0.722581138048296 0
0.43110839725917 1
0.344694506440271 1
0.434597950502913 1
0.731329043763893 0
0.611920127423465 1
0.550631998245576 1
0.432638323875192 1
0.567572554531816 1
0.342248036514313 0
0.452678078243842 1
0.592947966798844 1
0.488203451718589 1
0.538223677133896 1
0.379243199322459 1
0.452289064017874 1
0.596573107672389 1
0.543654135726379 1
0.380270163877741 1
0.435553348882584 1
0.504650333917897 1
0.466971954107868 1
0.378671782917329 1
0.397401913811899 1
0.384339864842023 1
0.463011862346918 1
0.400945807396235 1
0.553178846326578 1
0.512352659150384 1
0.474665170652194 1
0.583243567923846 1
0.440716089896094 1
0.381794982875292 1
0.381236507535979 1
0.531759635398954 1
0.412261276175589 1
0.476756193316405 1
0.659934909300533 1
0.425564435614035 1
0.414218606421834 1
0.549605767012914 1
0.451603173686579 1
0.532583346710237 1
0.536934268291785 1
0.315443854918494 1
0.59772769848524 1
0.454523557873356 1
0.433243133229898 1
0.703141314490798 1
0.440763008033779 1
0.468393017282816 1
0.477779560425852 1
0.50430770437387 1
0.723472600596652 1
0.507060287700296 1
0.416153753786656 1
0.371470211346241 1
0.566460768409487 1
0.168650132534194 0
0.649777378416827 1
0.423547212860907 1
0.493143367240116 1
0.555197068375359 1
0.508380605052438 1
0.354167465311289 1
0.49558993377194 1
0.543315961393775 1
0.599121365774322 1
0.531512523864776 1
0.338733037142576 1
0.575825074103954 1
0.572366409278548 1
0.502596518556815 1
0.352253739828925 1
0.420087831764022 1
0.398105440961518 1
0.408722868276055 1
0.441431474634271 1
0.510996356086162 1
0.573451842663055 1
0.399343252232427 1
0.570424393742819 1
0.46666046097598 1
0.558394350068027 1
0.752637968268714 0
0.514710228909756 1
0.463277184067643 1
0.507403709406886 1
0.450210447083289 1
0.500727784529091 1
0.507959532472118 1
0.389170165321591 1
0.384522971584023 1
0.516344843929647 1
0.526474037734075 1
0.597346398576866 1
0.469829312890679 1
0.506728126031902 1
0.362474690132407 1
0.512770126443131 1
0.442404149823753 1
0.494908085910435 1
0.602766776903029 1
0.363220208606767 1
0.504289895189763 1
0.545655933615653 1
0.441265347250944 1
0.595087132578595 1
0.458927928861989 1
0.596969377802304 1
0.421965207821812 1
0.512053921507584 1
0.47041413160984 1
0.532508356347024 1
0.487654152305035 1
0.475197225496437 1
0.603649543978405 1
0.582615423984689 1
0.657823353078054 0
0.511931166702696 1
0.556917525040948 1
0.41569618629837 1
0.598274644351321 1
0.450572232349448 1
0.413780248848938 1
0.651558668215037 0
0.243289023827033 1
0.507242035597792 1
0.485614195125846 1
0.531577808124958 1
0.449033833388339 1
0.489130111681424 1
0.560729685843316 1
0.510447350970844 1
0.500416732959333 1
0.397409617618581 1
0.418672347039538 1
0.635807741775128 1
0.407468174758758 1
0.464374989841178 1
0.479681968295621 1
0.445538833079247 1
0.492152483956208 1
0.531672512675494 1
0.484371806998638 1
0.431807852263823 1
0.551185504605589 1
0.323232583275793 1
0.361030437250742 1
0.495557560807889 1
0.465062615365272 1
0.4904481983775 1
0.45942260513829 1
0.395981671352277 1
0.53527659244546 1
0.473900296918281 1
0.495130960368715 1
0.47787355248313 1
0.406961953869292 1
0.553683068946371 1
0.513058267807244 1
0.602949330327829 1
0.631856882277159 1
0.303198957412918 1
0.591313075259132 1
0.447877685735215 1
0.519243316323903 1
0.528823259008601 1
0.447803526977044 1
0.445264108429799 1
0.492374572908944 1
0.539042704941008 1
0.510890301194181 1
0.371620657575836 1
0.575557206635412 1
0.502449786517191 1
0.570099255351061 1
0.37174173587351 1
0.388048127620964 1
0.482415933159571 1
0.546293881741931 1
0.380510279099796 1
0.507154455652322 1
0.428552273956394 1
0.498466999334377 1
0.45599945383543 1
0.512963478915668 1
0.50970324491889 1
0.413070816299276 1
0.499259797189461 1
0.297715013497847 0
0.427856909658416 1
0.454478509423958 1
0.519405886392883 1
0.690139819910728 0
0.535326173429884 1
0.543905089723736 1
0.521964562446482 1
0.439630751423012 1
0.413504785637673 1
0.562409836706899 1
0.573018621435222 1
0.382305721745951 1
0.508466022949106 1
0.631142547066299 0
0.621297307093166 1
0.357415452153574 1
0.524657263150737 1
0.417177326006511 1
0.465898341026191 1
0.464582042046088 1
0.573934864845891 1
0.664508541231874 0
0.535640135026266 1
0.364693351734865 1
0.428549440435963 1
0.504994224212804 1
0.459604637949558 1
0.377950883102486 1
0.562336647472552 1
0.405329820687482 1
0.4004716627298 1
0.665737234516571 1
0.406483827339354 1
0.2865329816214 1
0.486410036339241 1
0.445828045193887 1
0.464528063084264 1
0.442241905570802 1
0.532512589149985 1
0.40303050564355 1
0.465101449073901 1
0.375776012843265 1
0.609534845697016 1
0.411443217047352 1
0.566442345827748 1
0.54856554618196 1
0.420209006441173 1
0.436786935814821 1
0.524556981935784 1
0.513123526556522 1
0.545935954394126 1
0.491456821063161 1
0.584442263742208 1
0.42639727717622 1
0.45521235212634 1
0.353866298821728 1
0.557526424388839 1
0.396104123898184 1
0.581324841683432 1
0.411685605245783 1
0.361408330865157 1
0.486400867208586 1
0.452227239194599 1
0.483945325487112 1
0.394341657628205 1
0.520876179820514 1
0.551652058000522 1
0.458579528934466 1
0.622152115491134 1
0.427252844847303 1
0.502961462037552 1
0.316012887299969 1
0.614021072364948 1
0.50744879367499 1
0.473668914579739 1
0.519627759760536 1
0.337208955769827 0
0.502434965425588 1
0.513036116413943 1
0.444212357785579 1
0.473297083970532 1
0.513662375653376 1
0.402484601344273 1
0.381120743534498 1
0.51993199370887 1
0.345628613436388 1
0.493803651146789 1
0.449527537346938 1
0.331687612157916 1
0.466847021261734 1
0.440999072339558 1
0.541647829843533 1
0.48224399637839 1
0.557902360313897 1
0.572427054082234 1
0.585869943575438 1
0.582428788804955 1
0.654388749133952 1
0.555918032303138 1
0.601924881075994 1
0.288996759384313 0
0.47617094320938 1
0.443906013401651 1
0.351390974703007 1
0.500436676105977 1
0.586508066047385 1
0.463918662931333 1
0.584792577343672 1
0.511369363236488 1
0.507509659972243 1
0.624379111830521 1
0.465353642304771 1
0.488548112181569 1
0.572656340742845 1
0.530896682339374 1
0.562202354351803 1
0.34020558688038 1
0.398303800953582 1
0.613500043149631 1
0.450199199898838 1
0.547751069180615 1
0.529494109102875 1
0.440281338824006 1
0.442064329786734 1
0.443330210071284 1
0.448737567052914 1
0.647939680669714 1
0.55942847586125 1
0.560202426661357 1
0.400627571637107 1
0.470419097077094 1
0.568213389516123 1
0.448181174718372 1
0.512792672709954 1
0.497003880357174 1
0.493361577372476 1
0.501593431775227 1
0.422609275599135 1
0.603116367491424 1
0.45350715433603 1
0.467294867875638 1
0.429294490969776 1
0.624199002270099 1
0.353016335835836 1
0.546267283434496 1
0.646908086909317 1
0.570414827538218 1
0.52104399419767 1
0.429869275700203 1
0.386801312264625 1
0.584663062096553 1
0.419679696016406 1
0.525017042935924 1
0.591222198697134 1
0.55853793979399 1
0.465890865964641 1
0.562302779994472 1
0.346316643764296 1
0.524749286705924 1
0.493362594097627 1
0.434786456551296 1
0.489641006290142 1
0.603854439179315 1
0.520263174176728 1
0.498463350266956 1
0.380985720861563 1
0.550601426419702 1
0.518803260172026 1
0.298752024271927 1
0.435625291519493 1
0.410346307276775 1
0.525470168128401 1
0.705741803728909 1
0.40729167063321 1
0.409841491591932 1
0.524714340923932 1
0.529004265393879 1
0.558150388316785 1
0.503684300561337 1
0.441958128697129 1
0.338776934384888 1
0.475285375122852 1
0.361693499982416 0
0.360897278235209 1
0.529375312942005 1
0.393994065876523 1
0.488074236987289 1
0.43654720805555 1
0.566066630108839 1
0.507836720313172 1
0.672984335062383 1
0.523187130609433 1
0.464696646914864 1
0.388463670660841 1
0.630349515349553 1
0.415485401777919 1
0.502921801074973 1
0.482018941843047 1
0.505783881377103 1
0.427399016487197 1
0.500624198265391 1
0.529174748788397 1
0.542878001406555 1
0.399640341672586 1
0.666666765674626 1
0.523105008965429 1
0.474560986608944 1
0.652286027442833 1
0.657867010136431 1
0.564942418146254 1
0.373730850400365 0
0.491116395418335 1
0.462478097473384 1
0.445010796617352 1
0.630208898139978 1
0.39655723368002 1
0.403751838888875 1
0.477190484474971 1
0.556823064778266 1
0.50417582680282 1
0.483985375996452 1
0.568447420168362 1
0.448702716628894 1
0.537799469438467 1
0.507652230852304 1
0.566628921829605 1
0.539337105926778 1
0.313236640714978 1
0.637766046074178 1
0.626256710549236 1
0.537363292183189 1
0.478822792805522 1
0.605619139574482 1
0.436337331274929 1
0.573906944377226 1
0.547519971091105 1
0.668645536876581 1
0.429559940075605 1
0.512070113328575 1
0.530361944304583 1
0.384662603806961 1
0.68067102491604 0
0.659694249284039 1
0.555813695617877 1
0.580321169949171 1
0.52466821838377 1
0.437168397462589 1
0.520598083389626 1
0.454498968998331 1
0.322645193702624 0
0.488233912114802 1
0.355338329446391 1
0.581537651630644 1
0.445682118186294 1
0.517869508770401 1
0.480154077518658 1
0.40068010589803 1
0.509206027889263 1
0.463012521628021 1
0.482911697730099 1
0.350275856020216 1
0.322495308788766 1
0.510260571152977 1
0.58741600241165 1
0.629080682486021 1
0.483217704722484 1
0.551601478121113 1
0.488282368684809 1
0.424415423160541 1
0.518189472130453 1
0.456005545735712 1
0.522373528913592 1
0.539922962473189 1
0.537897947405604 1
0.497331148922304 1
0.563669356809811 1
0.492336431969346 1
0.468336305635798 1
0.481439366409928 1
0.676849442946342 1
0.515079682206064 1
0.44544629776815 1
0.544858055986373 1
0.443512062985814 1
0.4688972013886 1
0.557098879045029 1
0.297415874926603 1
0.494105283331586 1
0.430889441731439 1
0.513039335377958 1
0.47702667744543 1
0.427299268832361 1
0.390966531722801 1
0.418052659193862 1
0.438490503301959 1
0.485562505105943 1
0.468564775208655 1
0.48629858116832 1
0.570173867054744 1
0.595112892223933 1
0.548460596389437 1
0.497099579240842 1
0.590438219843801 1
0.558159637721625 1
0.65583548639555 1
0.489813758713441 1
0.358060705809375 1
0.596291259889184 1
0.405805286395603 1
0.466511372774158 1
0.591450955809406 1
0.453555630936338 1
0.465543148793433 1
0.528582451309697 1
0.374004344802148 1
0.490047929782999 1
0.560747309869342 1
0.67028117390669 1
0.452730393328807 1
0.406064466958875 1
0.459688904032256 1
0.637975435295778 1
0.481202616849921 1
0.462630407050878 1
0.658345858504137 1
0.209089257126517 0
0.446876598933607 1
0.451581776253317 1
0.562817890032099 1
0.590091787742713 1
0.362083555932311 1
0.568544091948677 1
0.499766801107909 1
0.770397488115735 0
0.595686153323476 1
0.488386298767654 1
0.537971732595456 1
0.430409860838258 1
0.502410909652621 1
0.493140031285305 1
0.229605328644766 0
0.503857809634168 1
0.535957369943345 1
0.59013481398697 1
0.550964524655407 1
0.387742940747522 1
0.42722436037472 1
0.43224058505088 1
0.382472652426189 1
0.390913289242398 1
0.386741757960981 1
0.492105598050631 1
0.46028526184926 1
0.686071407417041 1
0.703851046960326 1
0.354932091914961 1
0.635361713332966 1
0.404916383736784 1
0.510996463155988 1
0.468805618325159 1
0.535205124510054 1
0.531578645861471 1
0.576561472684564 1
0.32732084823902 0
0.40059344859715 1
0.51812661717997 1
0.665684772191042 0
0.517048658720595 1
0.335857351826385 1
0.471937005930636 1
0.530580040705012 1
0.565947727531247 1
0.401375193590907 1
0.396521866325992 1
0.499881551506161 1
0.424325758680793 1
0.58654841438539 1
0.50580471379765 1
0.565986735728031 1
0.554419917938859 1
0.566553349024369 1
0.526757340880688 1
0.536266056699413 1
0.649764448469809 1
0.390524765680998 1
0.432726434493559 1
0.602847869980345 1
0.562406102022479 1
0.487297920512077 1
0.629702604537725 1
0.564302432010681 1
0.269932028751242 0
0.521273923659514 1
0.555751322820843 1
0.398194925050309 1
0.570952575436252 1
0.485441855563544 1
0.644384998833825 1
0.582894188013366 1
0.461616495116549 1
0.334388134905909 0
0.428279640437837 1
0.394293704716775 1
0.391544804838653 1
0.401036987919938 1
0.368739741749041 1
0.443864852171446 1
0.595748558667849 1
0.564488709116641 1
0.630620301995183 1
0.625795907169599 1
0.517762376330826 1
0.464120487019546 1
0.528984722443937 1
0.589330318126284 1
0.478187651001123 1
0.514109739362397 1
0.657540870827934 1
0.320076459672559 1
0.321101888192482 1
0.350064281469803 1
0.528901682173284 1
0.607027788789423 1
0.641190017069386 1
0.551400725985906 1
0.4806951765205 1
0.474910683042032 1
0.398288581978181 1
0.442303330057675 1
0.432627475893844 1
0.640052199837962 1
0.470861868890165 1
0.489927489045933 1
0.441683755056033 1
0.441390101726955 1
0.331299991310345 1
0.501095989430955 1
0.493746975147398 1
0.557510222253599 1
0.448371121450145 1
0.413100679601094 1
0.557902961894477 1
0.519422785546554 1
0.588167234302061 1
0.561602280503167 1
0.512624989530963 1
0.414868854084312 1
0.677779463816674 1
0.458585372457524 1
0.503913268013888 1
0.624293262646946 1
0.590510219576301 1
0.727878738284278 0
0.464625464393096 1
0.596033012324101 1
0.303232635495396 1
0.452670503274387 1
0.718292650069323 0
0.482951761676616 1
0.526318143022775 1
0.540757773914654 1
0.526804996160804 1
0.639292438291536 1
0.515446206808467 1
0.535022695533788 1
0.476214109377747 1
0.408707857861293 1
0.399131265470042 1
0.381928395582128 1
0.453356043837514 1
0.520421050762628 1
0.542329902427076 1
0.424993353174997 1
0.492267795660417 1
0.572780922740309 1
0.59390570936973 1
0.596831297012852 1
0.632202312505219 1
0.522375003251681 1
0.482929278786087 1
0.380321458895128 1
0.442059597916794 1
0.625970004073712 1
0.614642024379233 1
0.461078977969673 1
0.614808853832156 1
0.486965409559258 1
0.624761104890098 1
0.522896680899905 1
0.559600723543191 1
0.453655103753188 1
0.485796819913871 1
0.390343272896369 1
0.444843939623383 1
0.431356212128686 1
0.456551402862595 1
0.57834300081208 1
0.51604586937305 1
0.649389228443618 1
0.376632585157076 1
0.474151856842413 1
0.463085567475711 1
0.560201871230575 1
0.362016830600133 1
0.461565629451349 1
0.469077100138153 1
0.532260248510794 1
0.487649127464954 1
0.447779390773954 1
0.519101957552798 1
0.543342705484544 1
0.668416748201299 1
0.569759991453461 1
0.66737577961261 1
0.68299101047978 0
0.522063166412308 1
0.45893729906016 1
0.405966326257189 1
0.505923354911104 1
0.504365411848096 1
0.461966165227098 1
0.536462335640395 1
0.549056059791938 1
0.514766796763037 1
0.535113072473089 1
0.500723633342935 1
0.639049284095833 1
0.33268112742806 1
0.482185245448464 1
0.44711719098209 1
0.368221391454712 1
0.472071765700631 1
0.499355640132335 1
0.492151567761875 1
0.396424109753696 1
0.566916875520314 1
0.469531044456534 1
0.385867991606638 1
0.422581131158539 1
0.613497686615228 1
0.401638018330611 1
0.617477951644591 1
0.355543513789917 1
0.551246437690502 1
0.547860940028794 1
0.657481434131649 1
0.604307693487425 1
0.530499862295357 1
0.579362934745403 1
0.489076278182816 1
0.53509313728185 1
0.439059251557837 1
0.408743356545711 1
0.586917224403655 1
0.50689710492368 1
0.404310889115416 1
0.615662145169544 1
0.454850353884345 1
0.574413847461501 1
0.567659136775434 1
0.340245417615764 1
0.543314529443326 1
0.512907401958113 1
0.448479663524988 1
0.604162279978926 1
0.419754360932816 1
0.538073599378451 1
0.48913273100858 1
0.491665212382542 1
0.571003081711834 1
0.600041150498371 1
0.496372051647046 1
0.598670195115577 1
0.605636550640886 1
0.288652567803712 1
0.469243486818891 1
0.4870093556396 1
0.479219369955305 1
0.465839828719765 1
0.312149385903574 1
0.629598311062267 1
0.526524237424983 1
0.516253432569454 1
0.554387818905419 1
0.384287450398335 1
0.483138903450818 1
0.565743918038738 1
0.514962661544891 1
0.549570260975779 1
0.544581283309118 1
0.53067648578255 1
0.483055548418234 1
0.476267811925262 1
0.429644682532381 1
0.571950658424133 1
0.517311310478852 1
0.401531517212936 1
0.524380567964024 1
0.599495357372235 1
0.574460507027354 1
0.34544694376461 0
0.419595927335822 1
0.670263932950121 1
0.596166771085568 1
0.443777215977365 1
0.531762272881619 1
0.533451135145074 1
0.355030593609443 1
0.562632086189364 1
0.460393229331897 1
0.428820807196328 1
0.463018852165985 1
0.537431335735357 1
0.571918138377858 1
0.489818222558898 1
0.48240702475422 1
0.604481551797656 1
0.586669840315771 1
0.459609851144141 1
0.518101030570785 1
0.499590788267628 1
0.531326232100337 1
0.579485239038403 1
0.566173640249538 1
0.52624857686926 1
0.440223952287956 1
0.447609704773833 1
0.583107021826185 1
0.255541263995982 0
0.535684228152646 1
0.681280083824901 1
0.622696880841721 1
0.465598071466176 1
0.462700975621801 1
0.526223779966655 1
0.490552132208468 1
0.530884213837419 1
0.547014149355457 1
0.431276116922657 1
0.452353650157961 1
0.500840873231208 1
0.612920300725274 1
0.474581967457114 1
0.529972125637883 1
0.506866289637333 1
0.472947905746565 1
0.470318164068452 1
0.392093626449591 1
0.611210948009929 1
0.320786472551601 0
0.584563576773212 1
0.518697012720173 1
0.591777418628077 1
0.549840564507973 1
0.541542396287782 1
0.497364305324393 1
0.427437596001095 1
0.452069938283663 1
0.463265089515007 1
0.495142403518227 1
0.346511828515026 1
0.435304542071023 1
0.513353916233149 1
0.475992787778826 1
0.569786320896838 1
0.555722905008684 1
0.559955996358094 1
0.510167965355896 1
0.766753641101833 1
0.546873707950237 1
0.589193930755718 1
0.434052769064779 1
0.553036690358521 1
0.519948328651784 1
0.514329895962443 1
0.501928893039778 1
0.569498146519467 1
0.512095369663697 1
0.46669356722365 1
0.48101759059503 1
0.591468105684986 1
0.599135702038882 1
0.527473614726105 1
0.366799343424825 1
0.457971071597533 1
0.517602486200433 1
0.490893809126884 1
0.468414015143845 1
0.386438843728495 1
0.377935006811872 1
0.668991391576486 1
0.763916717297802 0
0.666716865349538 1
0.460762244325123 1
0.536134866547868 1
0.686431764222377 1
0.630493277012494 1
0.538592314812947 1
0.53077572169007 1
0.52026678575975 1
0.523777788604709 1
0.500029660205076 1
0.498449478983685 1
0.545080981867685 1
0.440539553057197 1
0.49816314070506 1
0.547182416838711 1
0.454472012343288 1
0.511689816216354 1
0.58161452465486 1
0.498073203884995 1
0.734515044195071 0
0.666922496580297 1
0.477261242227573 1
0.392634516581074 1
0.520472884058354 1
0.498826906484767 1
0.386327019213157 1
0.62781750824608 1
0.594846926008167 1
0.508971258589237 1
0.462232014149808 1
0.421636399114134 1
0.487040881029197 1
0.374450559636445 1
0.423756126778109 1
0.487944452295882 1
0.599421198380437 1
0.587951718166463 1
0.649970098966766 1
0.697805880297699 1
0.213732542660716 1
0.544999940158285 1
0.349715432364484 1
0.554260757616607 1
0.466961270633431 1
0.522452021837747 1
0.538667334819775 1
0.299260850691025 0
0.419908108790724 1
0.616584336324791 1
0.566782574837868 1
0.483677524607241 1
0.484902842645733 1
0.509337045344301 1
0.348259902319982 0
0.706618375184937 1
0.593846004688343 1
0.530759817540379 1
0.530757737216908 1
0.521755722109264 1
0.215351932864924 1
0.444739557438451 1
0.510733124138824 1
0.438884560069881 1
0.492367423093806 1
0.464042079895219 1
0.535232343962965 1
0.509659044224212 1
0.48827705284136 1
0.434731097779628 1
0.418669829275498 1
0.460812188999884 1
0.620937144195087 1
0.523009600916316 1
0.504954416244298 1
0.452861929946145 1
0.509739014241512 1
0.472243159593662 1
0.612761338454022 1
0.606378985069831 1
0.338152873537172 1
0.347487961089452 1
0.655979609370503 1
0.292648569788342 1
0.617471608418407 1
0.778124952426075 0
0.425723895432971 1
0.428721053490774 1
0.443637190990435 1
0.377370122436298 1
0.43019825585849 1
0.294637477622426 0
0.459545435621189 1
0.559057402240852 1
0.603301197117533 1
0.318344940910515 1
0.439050519320425 1
0.342563185458993 1
0.626800998843861 1
0.541751238803393 1
0.521871877627005 1
0.560774180539539 1
0.354847501932587 1
0.603815695635646 1
0.52281632046788 1
0.506873500167955 1
0.459768907124128 1
0.48887894278665 1
0.524740112108439 1
0.475638162115648 1
0.52127338982755 1
0.554375607037608 1
0.572264602637102 1
0.569459702723365 1
0.64584417163707 1
0.587980175097383 1
0.527948620907669 1
0.483100686372614 1
0.556835566233887 1
0.556251625194267 1
0.528308083334248 1
0.441314502448178 1
0.406379378611652 1
0.432818210364557 1
0.498748501468881 1
0.438686004162108 1
0.508782682079469 1
0.455672428236047 1
0.625677327671252 1
0.612422301518894 1
0.488906518957338 1
0.440523416909475 1
0.637046125016975 1
0.424106474193801 1
0.534216037932694 1
0.516826066401772 1
0.321644491497583 1
0.534798077107505 1
0.698674563661309 1
0.462142532610667 1
0.567666596127823 1
0.320187143914712 1
0.561187536438617 1
0.422435384136116 1
0.615120177909746 1
0.669027374397464 1
0.52484326624859 1
0.545528830838067 1
0.618348808121834 1
0.448156504701684 1
0.520910133658114 1
0.445461738796695 1
0.516641241579568 1
0.219861016590677 0
0.393725578038328 1
0.422771002477336 1
0.468933027813279 1
0.502248172870837 1
0.515842433531686 1
0.4464287316467 1
0.540240669607191 1
0.404122714786221 1
0.513941976379559 1
0.645834017947388 1
0.458893862645565 1
0.536490054892575 1
0.580268517315067 1
0.532978239647762 1
0.70908210473643 0
0.629895538935318 1
0.389716563591613 1
0.258921175954298 0
0.314184765724672 1
0.50125428076987 1
0.657289361638939 1
0.533968409425225 1
0.60640400226112 1
0.652413609710086 1
0.4013356109431 1
0.546719341096525 1
0.576789211256397 1
0.521282521815157 1
0.462436261213599 1
0.528607805282861 1
0.541013066580911 1
0.484147360017344 1
0.47573727365646 1
0.610143024319296 1
0.490089095429871 1
0.489405791217155 1
0.455872026091871 1
0.337697815624169 1
0.645925930168168 1
0.555955459988778 1
0.501188421330691 1
0.525518902069206 1
0.485429542639975 1
0.387025720207974 1
0.494464651955685 1
0.539109524935824 1
0.473069364980491 1
0.344539890624235 0
0.572442661092501 1
0.544344378373484 1
0.498635926929238 1
0.433403659067457 1
0.52240953580926 1
0.466355274729764 1
0.58371566414388 1
0.453356142744794 1
0.551822939466572 1
0.556151746204164 1
0.537868116531798 1
0.516962970076578 1
0.422487969323495 1
0.456283394028483 1
0.591608002417658 1
0.491115804535521 1
0.373326546916307 1
0.456337708366319 1
0.440082366290288 1
0.473512771563045 1
0.530464501096453 1
0.500895619006027 1
0.422837176659737 1
0.541061921730899 1
0.476546534551112 1
0.690371768875996 1
0.698403035320079 0
0.664555843782074 1
0.414584854781216 1
0.569153642991679 1
0.536210288393586 1
0.501587006815296 1
0.448005660329873 1
0.43253742620338 1
0.487844501108599 1
0.426984568796611 1
0.456183515891726 1
0.38010068702157 1
0.540110013130254 1
0.671718698560501 0
0.460938852551133 1
0.435550714577771 1
0.487848197652719 1
0.464018270170156 1
0.457309690487634 1
0.525883552005787 1
0.529512812344818 1
0.48779723117086 1
0.463854430760391 1
0.43261213182464 1
0.691412504328015 1
0.470685179619087 1
0.290669622610513 1
0.271884881452201 1
0.533143487063223 1
0.514247978051075 1
0.542711203342117 1
0.607660082291131 1
0.440268482082989 1
0.659741978744659 1
0.702132936071768 1
0.548050871971593 1
0.607811210814836 1
0.656451243879865 1
0.668541828166751 0
0.472462863421165 1
0.480984637896755 1
0.456443646454684 1
0.568062285808904 1
0.481243602061465 1
0.530212359248026 1
0.54210992251027 1
0.333026572383127 1
0.586122004088647 1
0.387501845240514 1
0.38922159060087 1
0.552053501118021 1
0.580001043953422 1
0.686299227286946 1
0.397586352850609 1
0.414108667783433 1
0.59887295077394 1
0.432342133283557 1
0.54021277918037 1
0.421572454799617 1
0.527741960203157 1
0.452740142640501 1
0.493408435867844 1
0.484242514157799 1
0.466216297319168 1
0.540076961994887 1
0.484809970860763 1
0.633709735465438 1
0.548709131319244 1
0.524789111524384 1
0.501035618351788 1
0.425389224952785 1
0.722508018310307 1
0.449387499215006 1
0.432364597391477 1
0.59006067171683 1
0.575984968369862 1
0.512184053162853 1
0.530304753030109 1
0.598829274608176 1
0.527920248404268 1
0.546911460841581 1
0.474929448263029 1
0.499065730894052 1
0.3761924981571 1
0.536783852145968 1
0.495511320143633 1
0.374537989348814 1
0.517882208537791 1
0.563057273879225 1
0.429255072935114 1
0.523508618314189 1
0.34576480179634 1
0.510331069719539 1
0.749299272247284 1
0.41454168707331 1
0.418202221676067 1
0.360674027722373 1
0.406200707288548 1
0.389287968286452 1
0.641321292447031 1
0.505661298338369 1
0.714804886563653 0
0.435460693197722 1
0.628093459875746 1
0.480971909600774 1
0.576692269639837 1
0.44247154633498 1
0.548675012353226 1
0.628553566186163 1
0.535149225677995 1
0.315042392015455 1
0.448886741933558 1
0.638870281681046 1
0.457474612477013 1
0.589887247630361 1
0.471087421270998 1
0.553147630963241 1
0.479226745387935 1
0.60495146219142 1
0.680371936516576 1
0.452689999948506 1
0.460220728127678 1
0.754917664232038 0
0.367770265832504 1
0.488895319003618 1
0.489394502125854 1
0.547690227739104 1
0.275555482441786 1
0.460741241679601 1
0.570260738862501 1
0.598186480011835 1
0.487410034857886 1
0.550020715697136 1
0.539259324288554 1
0.464869223807406 1
0.44347284196172 1
0.543652473771317 1
0.508838212631655 1
0.588638167829065 1
0.521579989174633 1
0.539754541689973 1
0.270527414341953 0
0.505569929705625 1
0.466952599351696 1
0.668433036715595 1
0.409553687505263 1
0.567115039747428 1
0.485606480046547 1
0.446728790750116 1
0.559796482744085 1
0.504054057551195 1
0.466951741956842 1
0.524315427840982 1
0.460186877890458 1
0.590701018493398 1
0.465855755460066 1
0.480072552465375 1
0.611130583374173 1
0.439928502082088 1
0.478107301527174 1
0.382145074173476 1
0.490191359547225 1
0.431119964716852 1
0.530840229021216 1
0.55458662081442 1
0.536240670336917 1
0.555515842051022 1
0.448899802073922 1
0.445579448342058 1
0.564499930833474 1
0.518997666445362 1
0.486924999893373 1
0.376545931674276 1
0.503880506849352 1
0.633733223006992 1
0.413163530650166 1
0.480838216485974 1
0.529121086173349 1
0.322601024753951 1
0.648335095472304 1
0.678587906155495 1
0.555883409479856 1
0.442030726609534 1
0.601392259141947 1
0.502302668466509 1
0.565773807729721 1
0.319042597820881 0
0.430329109445765 1
0.453118575647747 1
0.458744644587761 1
0.416196416841548 1
0.561794815308753 1
0.480958169844053 1
0.539602115663295 1
0.540861735689448 1
0.387174786156959 1
0.372270375300766 0
0.46620693356783 1
0.498708512017678 1
0.350905303083092 1
0.410984400655877 1
0.542532749645498 1
0.456055391009336 1
0.612459406742473 1
0.485166533080497 1
0.525783662452314 1
0.216351911362546 0
0.306734846278798 1
0.384430364561344 1
0.464551152937548 1
0.486816542005122 1
0.571878615987597 1
0.456483527201485 1
0.403490432170984 1
0.470424286272915 1
0.516784516848123 1
0.590787393152849 1
0.506262246777748 1
0.393251206220285 1
0.548059456489804 1
0.550481519317439 1
0.56706398308705 1
0.538992597157822 1
0.564581295799868 1
0.362962762007549 1
0.364826538736144 1
0.563177998806354 1
0.537189819970376 1
0.640020476994268 0
0.360347641422774 1
0.733105761230614 1
0.473035048128158 1
0.422153796433254 1
0.463027913747852 1
0.52794164305903 1
0.328627760474736 1
0.456316846215287 1
0.488172929919526 1
0.40443801656705 1
0.488263519503913 1
0.549048497918498 1
0.396974978135039 1
0.625273318793423 1
0.483065283864507 1
0.487653142029511 1
0.579594884729607 1
0.531109210535934 1
0.547482548510258 1
0.517878050357003 1
0.454441751525753 1
0.53603653593964 1
0.702352212705437 1
0.466151868833809 1
0.290749070925629 0
0.416685380414958 1
0.451589159824521 1
0.591162160681615 1
0.349632067801986 0
0.31824826706635 1
0.581453381348021 1
0.644572155472185 1
0.456566318435527 1
0.420108055630996 1
0.571534285572835 1
0.561031433420066 1
0.437681557826662 1
0.516450782366588 1
0.52241321725104 1
0.426486877162637 1
0.549411157147727 1
0.516504237517497 1
0.459508867818873 1
0.437994197781305 1
0.441233115736192 1
0.530057359122631 1
0.57818737991802 1
0.535468302324472 1
0.586194222415441 1
0.54880185699778 1
0.697914051505962 1
0.413005929672176 1
0.484334372591559 1
0.505442848418671 1
0.565661145794377 1
0.517853495292072 1
0.516512184119 1
0.576386152561009 1
0.488136848531059 1
0.58105284292205 1
0.606738441440098 1
0.459961971989773 1
0.63421091064465 1
0.598614371796581 1
0.54988647379782 1
0.479323668029202 1
0.4685260592395 1
0.473268065710667 1
0.514650897070825 1
0.512369784573947 1
0.480633337465803 1
0.55839842383047 1
0.461265409922846 1
0.467326517835484 1
0.642216392377384 1
0.568851307059191 1
0.49287618970928 1
0.386823307970876 1
0.580561820861118 1
0.574273798872954 1
0.493319624989586 1
0.391045228021349 1
0.543112219733001 1
0.487701484984907 1
0.401800030925027 1
0.476506980340603 1
0.481403379432452 1
0.555630794867597 1
0.548554402696015 1
0.569937849596574 1
0.394342490197833 1
0.532779632082042 1
0.570892574741229 1
0.585185414027611 1
0.525377186102427 1
0.566098659791326 1
0.393659450022643 1
0.528055942881424 1
0.541216647193825 1
0.626813889391007 1
0.675414753744415 1
0.333982632750609 0
0.431133725654157 1
0.674815402783165 1
0.340074567095526 1
0.637769361816277 0
0.380460568454278 1
0.424155944870241 1
0.407560160368917 1
0.516940434964754 1
0.506838241538474 1
0.566224869206473 1
0.402796384187325 1
0.486673592658117 1
0.581669172061587 1
0.179625086334386 0
0.427675245042279 1
0.536234268413395 1
0.537275994095442 1
0.633403373325734 1
0.463210385212225 1
0.419496220676995 1
0.434339176705162 1
0.263178110218828 0
0.351359752846802 1
0.605029617775576 1
0.491365632075764 1
0.696523905535396 1
0.632963510718625 1
0.484358315334326 1
0.519828106322701 1
0.592871430627085 1
0.411854956085807 1
0.39338720399642 1
0.432499223381589 1
0.511604554667561 1
0.537130079605795 1
0.539924170124096 1
0.440829806040585 1
0.543882171385867 1
0.46047159417163 1
0.577843950361382 1
0.44613552199876 1
0.561105476848776 1
0.505488700237641 1
0.469414086610496 1
0.491867204387445 1
0.502356428525913 1
0.565343593706399 1
0.387395302860127 1
0.603803328358497 1
0.286405984858402 1
0.477235688532778 1
0.455272405321955 1
0.490399819923242 1
0.456353936110079 1
0.532203174523189 1
0.278557945429279 0
0.437852250511369 1
0.628896201171239 1
0.428225730788327 1
0.523416017253053 1
0.471675747976107 1
0.624754550249533 1
0.457756275046903 1
0.52471675525635 1
0.720091057506135 1
0.577945252289795 1
0.720286372105478 0
0.495326921184292 1
0.561591914234784 1
0.638657939971721 1
0.509578941619587 1
0.482758699152969 1
0.349983295447933 1
0.615167258608613 1
0.474640811102196 1
0.581523267914936 1
0.478792104762728 1
0.304779476405498 1
0.52891003104233 1
0.473436219092892 1
0.496965318760324 1
0.598445353199628 1
0.57399883372359 1
0.548510038973923 1
0.593203967600372 1
0.503619626660978 1
0.474840510261567 1
0.491724981735648 1
0.48086540798369 1
0.641406416259542 1
0.538596194529147 1
0.354506127593233 1
0.515933821052917 1
0.44166286718982 1
0.505738741095223 1
0.502922310330055 1
0.457615853329692 1
0.550878459147185 1
0.542602955078333 1
0.646290332912803 1
0.522784796210084 1
0.601579880596154 1
0.431864239246036 1
0.517584852651798 1
0.52305672171686 1
0.533779666337814 1
0.405365358448468 1
0.346790561508759 1
0.408285764248647 1
0.470952485587041 1
0.48736198589258 1
0.478951294476871 1
0.468675311717 1
0.54809034455304 1
0.471218478363549 1
0.520300405253154 1
0.201284196850643 0
0.721547390620765 0
0.494948687558546 1
0.527768727284528 1
0.599086747703661 1
0.43101895368091 1
0.539180333671501 1
0.3635684995561 1
0.55114756476128 1
0.461939659672985 1
0.515470193294722 1
0.241873622027793 0
0.544216622371294 1
0.435627023665253 1
0.500179669912834 1
0.445770696727999 1
0.356023784349943 1
0.540425236275207 1
0.548147373946484 1
0.340760351301009 1
0.49771480472521 1
0.404245232068786 1
0.31557544925733 1
0.526075868755245 1
0.536238001687309 1
0.496939685337108 1
0.303071761331094 0
0.428610728379194 1
0.513211377652147 1
0.633094521827552 1
0.533937045473465 1
0.620442325208956 1
0.56776803024337 1
0.476176683034676 1
0.457854196435543 1
0.533809700935684 1
0.387695154392696 1
0.535756506988784 1
0.503064625207228 1
0.453506491398833 1
0.327123720601629 0
0.495554295929484 1
0.38202125209759 1
0.625058410884201 1
0.429475262916066 1
0.710237613896231 0
0.624043612971043 1
0.65168446409028 1
0.573127199718276 1
0.400894490707027 1
0.495495617042857 1
0.56113556057962 1
0.595548135069506 1
0.467365032026369 1
0.504830986875906 1
0.525740951647863 1
0.506857995945425 1
0.481925660851321 1
0.511767756160456 1
0.626566889880349 1
0.346355333512012 1
0.603607384692926 1
0.618561423566394 1
0.452445296758351 1
0.702396748658535 0
0.445626736267537 1
0.450462826811633 1
0.349497506045581 1
0.521725474610237 1
0.357967360056438 1
0.621065780789126 1
0.552500534484614 1
0.46087913268262 1
0.343085555590735 1
0.529616198396529 1
0.547685557055274 1
0.447220863194483 1
0.426836964811799 1
0.542693214792715 1
0.633969190757407 1
0.594549856691084 1
0.394996506277296 1
0.513354059928592 1
0.564145803573046 1
0.532571908130409 1
0.438872444999691 1
0.494437591483613 1
0.563959546500041 1
0.320447827604663 1
0.515976186481869 1
0.638584532731179 1
0.371750820488929 1
0.532114909228725 1
0.700952619283502 0
0.385427108923446 1
0.468296793341269 1
0.450670102975 1
0.470547364952182 1
0.592349133189797 1
0.377291454642937 1
0.582646448822548 1
0.385115167757694 1
0.531126720539015 1
0.601719492486647 1
0.495237565840167 1
0.439532109205919 1
0.453752561460818 1
0.579774503670505 1
0.330688541329879 1
0.559139226180103 1
0.521788290508078 1
0.588218441726652 1
0.387682245797375 1
0.50710524939611 1
0.457814613074869 1
0.669758886211634 1
0.567034320019845 1
0.573954969099947 1
0.46521254320533 1
0.666282116017609 1
0.546375215182485 1
0.584604175016921 1
0.48183665455849 1
0.624639225894846 0
0.543705566479148 1
0.532057431485913 1
0.489044643262832 1
0.556060461951507 1
0.587863218199223 1
0.570587545948518 1
0.566680816825254 1
0.418612163701029 1
0.339010157237297 1
0.44714915367334 1
0.644248144022847 1
0.580673963627621 1
0.520559892380742 1
0.507331370742569 1
0.421103730081559 1
0.458586821723628 1
0.504979769033702 1
0.53892594582801 1
0.492823689575577 1
0.40856343853321 1
0.46414138269352 1
0.709720555450624 0
0.486129549141442 1
0.398139857182385 1
0.480022041746726 1
0.499495022354813 1
0.593556893954586 1
0.520974230718635 1
0.542246211756775 1
0.372243509706159 1
0.572864899039905 1
0.593813367794387 1
0.442855791915164 1
0.688828332116503 0
0.588416300272509 1
0.370795613210375 1
0.444066873618589 1
0.455816017810805 1
0.600651938377214 1
0.602768466619782 1
0.511427864367217 1
0.489660541620658 1
0.510368849708643 1
0.515043566134063 1
0.604427684702425 1
0.550518108177576 1
0.596193681807404 1
0.56401532903023 1
0.639391347187162 0
0.528394310745005 1
0.411475018878953 1
0.650284873174549 0
0.480122116488698 1
0.538813672670981 1
0.519106098444586 1
0.554106683737339 1
0.598241828290211 1
0.623180357254822 1
0.542209721796736 1
0.415723827132598 1
0.664638358326527 1
0.172961302363207 0
0.460459995025348 1
0.546921708234964 1
0.640817789647071 1
0.581820119331018 1
0.400663412639997 1
0.691635240760464 0
0.58952661803484 1
0.509376296814491 1
0.370412472025064 1
0.489995439397208 1
0.349504907962168 1
0.33557883032836 1
0.611058856888222 1
0.555365975277136 1
0.276162926367124 0
0.539705418929999 1
0.57554393405461 1
0.381385917709511 1
0.484360514975549 1
0.45494414268172 1
0.426810023832778 1
0.503226907966511 1
0.392055723957471 1
0.462143106682146 1
0.525377427925577 1
0.415127986333293 1
0.520423432157787 1
0.582998799505482 1
0.589072275906345 1
0.566539341247605 1
0.432915988346241 1
0.392927455884412 1
0.410398041663466 1
0.556061820862432 1
0.514442883526511 1
0.485273483561271 1
0.585298880271262 1
0.519531880338135 1
0.459780375719389 1
0.42566980323295 1
0.506014455437506 1
0.550726406292703 1
0.412037037037753 1
0.425497061936667 1
0.653506617079247 1
0.540480203106257 1
0.409515891965062 1
0.502131326948787 1
0.554677376079401 1
0.450684819450046 1
0.386934935245739 1
0.541186670991047 1
0.756008841846541 0
0.367196514286399 1
0.56209870923299 1
0.582062117136368 1
0.485833063410627 1
0.660186757912536 1
0.423954931743567 1
0.545713771660985 1
0.570540536005356 1
0.505298768839109 1
0.509458576414717 1
0.513201382469467 1
0.526862875374796 1
0.411903014478732 1
0.501003851329934 1
0.288098510737063 0
0.458355276547267 1
0.484888166650746 1
0.460937380927828 1
0.445708413904667 1
0.372354455345611 1
0.367595157389139 1
0.600432958252347 1
0.613793692813939 1
0.416390004826306 1
0.713888657796184 1
0.423524649567521 1
0.64258896534974 1
0.460509310331386 1
0.56012797733595 1
0.421191424034764 1
0.592326599913963 1
0.326889970273093 1
0.48659481089562 1
0.481164459448851 1
0.647192703774383 1
0.494295817901601 1
0.533002837300295 1
0.499318358186062 1
0.482738549076657 1
0.351066529357259 1
0.571798141452286 1
0.63489194507637 1
0.585728520202253 1
0.601169502670209 1
0.561115494721476 1
0.503221389431744 1
0.461799540820844 1
0.447650279753543 1
0.441223248331431 1
0.545098827882685 1
0.519873290875346 1
0.714572268582448 1
0.506278122142555 1
0.424292529825469 1
0.704797876860067 0
0.660081022808467 1
0.501887053654978 1
0.518278678095626 1
0.391663659479807 1
0.469746727365119 1
0.360701080072994 1
0.708160709754273 0
0.485481160385396 1
0.645916208706495 0
0.625349944269739 1
0.375269950609963 1
0.47750589078721 1
0.43205468379507 1
0.442075513897681 1
0.567993321624003 1
0.545988114017802 1
0.477635124685929 1
0.474712568762608 1
0.503610713912606 1
0.468340254926725 1
0.446535543717291 1
0.461770254217464 1
0.558868340415706 1
0.598509528924608 1
0.561238299110593 1
0.535790508573326 1
0.565937606748428 1
0.316284760405101 1
0.478347358589131 1
0.521041919310927 1
0.551383426662111 1
0.357163160016518 1
0.437529836027926 1
0.372203869225207 1
0.563169542958509 1
0.502327829048642 1
0.43381648242473 1
0.590671908315484 1
0.493052734820689 1
0.429250344552914 1
0.390192734887845 1
0.667922499065269 1
0.609126486146006 1
0.44943749056038 1
0.587171101853032 1
0.501693348197078 1
0.469413599126359 1
0.467419123339482 1
0.448977918834 1
0.597304764006928 1
0.656475728051038 1
0.400710075483519 1
0.485962698065713 1
0.504211688967913 1
0.466175988154156 1
0.56431246506465 1
0.696459382131832 1
0.468120504380828 1
0.492040230135371 1
0.446989950406068 1
0.426683123047466 1
0.437372650559661 1
0.481386435809601 1
0.458610733059935 1
0.537549819801689 1
0.361521388947169 1
0.457339281067722 1
0.193895976356809 1
0.494740788358697 1
0.539085568207088 1
0.502551707050825 1
0.523604243903756 1
0.575913004781728 1
0.47311985989694 1
0.372719768674262 1
0.444272468829287 1
0.573909328916524 1
0.481312397653304 1
0.551992974880059 1
0.580472113119578 1
0.529124488396043 1
0.584461922942432 1
0.496498067995695 1
0.553392887651841 1
0.575598967560884 1
0.468314712450495 1
0.46612673959379 1
0.491986902748798 1
0.519430703910362 1
0.521773398264346 1
0.676976112764932 1
0.532407315295799 1
0.369388315942045 0
0.476487486328248 1
0.613967994284244 1
0.43037515782262 1
0.276739972937621 0
0.423423114672648 1
0.591313420575988 1
0.593158890921093 1
0.364939102724097 1
0.333328568247379 0
0.521355847137743 1
0.453718338172152 1
0.534575951531374 1
0.580030358490278 1
0.601984631711383 1
0.369470141964044 1
0.588187178518383 1
0.51152401472016 1
0.559379014095065 1
0.513916048945514 1
0.689266055007667 0
0.616321329716138 1
0.558694362893228 1
0.388565380921017 1
0.521192323943286 1
0.563486733388384 1
0.433601418986579 1
0.57143081050552 1
0.653314947154393 1
0.581162024727265 1
0.504080018534158 1
0.514786311253904 1
0.612716691338379 1
0.440003565867299 1
0.525175095218012 1
0.489014315747721 1
0.502566816022518 1
0.337377870604699 1
0.450366169084765 1
0.478247610718423 1
0.503573198263636 1
0.5824943814233 1
0.299631915475256 0
0.400616092518417 1
0.426485554118562 1
0.614090702158047 1
0.498473921843511 1
0.494529800833389 1
0.551816461842016 1
0.40718176379159 1
0.558269529326075 1
0.530004726991065 1
0.439002011309926 1
0.445730936250847 1
0.45249183481449 1
0.637760798036504 1
0.468789911577011 1
0.437167393124789 1
0.573562142492219 1
0.471641479357242 1
0.375248277534927 1
0.295587085519506 0
0.576190250889995 1
0.493984481348498 1
0.48559073857531 1
0.601726913994613 1
0.468427869208004 1
0.523119518600498 1
0.425954772079365 1
0.474299914619526 1
0.592836558737721 1
0.631495809550789 1
0.410095111211434 1
0.512413393518736 1
0.443184699877812 1
0.492838873821111 1
0.609304490015327 1
0.352740138420314 1
0.485238743355897 1
0.557392006045954 1
0.453295250678735 1
0.548217388747909 1
0.508948816065954 1
0.564728533805 1
0.619776573689919 1
0.474294666005527 1
0.535904545793674 1
0.518012667484437 1
0.447316609603323 1
0.498055300038667 1
0.529934176356502 1
0.491954568942428 1
0.681975503489575 1
0.505997906352651 1
0.514005835715627 1
0.464096059327776 1
0.592959431114625 1
0.466148970730829 1
0.702749087602311 1
0.462541780598653 1
0.399941328413341 1
