# Supplementary material for: Bias caused by sampling error in meta-analysis with small sample sizes
Source: PLoS One. 2018 Sep 13;13(9):e0204056. doi: 10.1371/journal.pone.0204056 (PMC6136825; doi:10.1371/journal.pone.0204056)
Supplement: S3 File — (ZIP) [file pone.0204056.s003.zip › results N = 10 delta = 0.5 tau = 0 sz = 20-30.txt]

"dl.delta" "dl.cp"
0.228126808554589 1
0.750721766084601 1
0.362431226732857 1
1.13402437930392 1
0.672114444684187 1
0.261961811842062 1
0.54821400198489 1
0.380968596299213 1
0.589387874380963 1
0.448484325437725 1
0.585438520470822 1
0.146218689432854 1
0.162549713885152 1
0.658028641012094 1
0.616812475736629 1
0.119934784694363 1
0.530673074097232 1
0.461859640165321 1
0.618560114006865 1
0.583406032899145 1
0.424441572725653 1
0.409074394574734 1
-0.0742244814180171 1
0.00826360657528638 0
0.827610032553936 1
-0.116751174725045 1
0.00128951502061869 1
1.01930257087695 1
0.611324953836944 1
0.563973485192876 1
-0.145997579357371 1
0.926284680746164 1
0.609185985126222 1
0.0815815066285708 1
0.550335643461908 1
0.40238559734241 1
0.262201493074701 1
0.866365935715238 1
0.341458862143795 1
0.411387141030169 1
0.568751151459414 1
0.327275158409648 1
0.799230393358885 1
0.277549357248306 1
0.772121443013451 1
0.860511160575866 1
1.08142000444826 1
0.60120611612129 1
0.530790433703293 1
0.0939176824812546 1
0.855450553848929 1
0.354232061699205 1
0.395021469257264 1
0.753604756347106 1
0.458266878556633 1
0.365226775019329 1
0.582840535548667 1
0.244434751585034 1
0.474323268700529 1
0.691548092781394 1
0.28979832779914 1
0.211726031219261 1
1.15924838281692 1
0.75759313069165 1
0.568052907760738 1
0.887492570333919 1
0.493077945460237 1
0.609603399498613 1
0.459212893778525 1
0.515040854150088 1
0.489042107979701 1
0.185617616771356 1
0.0313959680644657 1
0.24601884027642 1
0.0374673879540593 1
0.704875572531815 1
0.57117204228804 1
0.360088572520559 1
-0.112661978678029 1
1.11893740087039 0
0.735070511067173 1
0.716598206427954 1
0.506829352075055 1
0.382832813015843 1
1.25812146294921 1
0.572221488087542 1
0.35668471358677 1
0.588434492691717 1
1.10448962461079 1
0.789877794713056 1
0.143178926293115 1
0.448765567207209 1
0.889703964690569 1
0.914126334118365 1
0.665295711782028 1
0.334043663449125 1
0.792108866743919 1
0.738039228739549 1
0.565475352976265 1
0.416900988044909 1
-0.00834463795259885 1
0.430319475365527 1
1.5376295405777 0
0.0911901325167051 1
0.456429003923795 1
0.34538524421148 1
0.262290268019213 1
0.376743628092609 1
1.02845398887417 1
0.321274177909426 1
0.628935006421636 1
0.132567022722563 1
1.55798006332286 0
0.289331986814746 1
0.667862675132932 1
0.641435987432951 1
-0.0124405039275866 1
0.176674531802253 1
0.0477667212329196 1
0.511895922865697 1
0.507562776902109 1
0.390120245449297 1
0.79485665499504 1
0.977158023513588 0
0.687677744461862 1
0.389840360191901 1
0.647907004499805 1
0.683868742377318 1
0.590310427529642 1
0.649699710922762 1
0.126231755750231 1
0.550705407376609 1
0.334494669082599 1
0.247690042984861 1
0.406660891697389 1
0.450215816741369 1
0.54905530899242 1
0.867461910869231 1
0.950204886849681 1
0.539801164619187 1
0.926248978470995 1
0.800076250611887 1
0.120454802289277 1
0.720199599442492 1
0.262991758869545 1
0.258406403690644 1
0.365190244961303 1
0.128847898068644 1
0.838823041496344 1
0.903859228173951 1
0.0780576028096451 1
0.134148358964395 1
0.811730805370776 1
0.858323186550525 1
0.26099969494481 1
0.172687613186026 1
1.6613743144932 0
0.964901743811268 1
0.598740757431036 1
0.378713745035618 1
0.773735281416193 1
0.413436579277971 1
0.266016371761461 1
0.788106055237483 1
-0.0532117803011368 1
0.59155517819456 1
0.949504956897046 1
0.518233280307184 1
0.90355231424588 1
0.678230226424832 1
0.60149314491045 1
0.175155713194305 1
0.352686374234201 1
0.469760533429484 1
0.464457571334385 1
0.695324065979098 1
0.963956622301268 1
0.563483179714401 1
0.371163150472897 1
0.533818209014168 1
1.01543866416544 1
0.208949495863531 1
0.77734888773135 1
0.511722932371917 1
0.597228536109438 1
0.714575473396958 1
0.385096151545934 1
0.438786488845318 1
0.647758840454186 1
0.612645006863435 1
0.052012548080669 1
1.29769393742955 0
1.03309956551814 1
0.299615181442319 1
0.0650419392327894 1
0.30510000795319 1
0.589758185037708 1
0.744428891144148 1
-0.0318806382785075 1
0.459207621012523 1
-0.189161071861037 0
0.308257119481174 1
-0.0210401455254768 1
0.168575052468455 1
0.208298585387944 1
0.364002851125606 1
0.754785809181743 1
0.87857785566023 1
0.19547914718522 1
0.358868645029756 1
0.736926284108826 1
1.07837609558033 1
0.439572728104035 1
0.524552564566307 1
0.536025061871438 1
0.832569077734179 1
0.256751880855072 1
0.709309681673865 1
0.62091532924951 1
1.05781932190451 1
0.379604133151323 1
0.536531070159529 1
0.372532540287959 1
0.336470051736915 1
0.478230240319665 1
0.630207950250254 1
0.902277431005371 1
0.285199589529964 1
0.989087344215332 0
0.914103941556274 1
0.738771048438058 1
0.596396757206393 1
0.687849314524389 1
0.494219992623935 1
0.695561780650989 1
0.0596448015909755 1
0.417981027719986 1
0.37478232369597 1
0.00837461782848507 1
0.51019393301439 1
0.402650189213061 1
0.20766343390006 1
0.721844988291219 1
0.792754466955625 1
0.0819577622664698 1
0.646879816767712 1
0.440347963371735 1
0.712347044917019 1
0.864515597660011 1
0.321566723264511 1
0.440640954576373 1
0.526403629679725 1
0.44377567252152 1
0.318364170084875 1
0.764103669304241 1
0.648333579810787 1
0.315128429514349 1
0.841255699569309 1
0.339387360949931 1
0.191403302290078 1
0.573244956803648 1
0.856080848510462 1
0.263680835491329 1
0.689986114829428 1
0.932247334683902 1
-0.00330459655066335 0
0.638372258401291 1
0.74366481534987 1
0.696268230397808 1
0.65797834662684 1
0.7109475484135 1
0.584170277010633 1
0.627859021825625 1
0.302580565609037 1
0.81409489176755 1
0.953620190124882 1
0.685218680978839 1
0.351897122368708 1
1.03255835860943 1
0.134374296482171 1
0.491527400245341 1
0.0103630358806749 1
0.426443364761267 1
0.59252811202739 1
0.355990771213496 1
0.318762336158911 1
0.389956793908456 1
0.068565878655366 1
0.458581981964965 1
0.884476851044947 1
0.278302153243795 1
0.591135285047541 1
-0.0969629536518285 0
0.699693335613264 1
0.221357785010315 1
0.444854364304166 1
0.24057164075641 1
0.362454791804963 1
0.140778548152551 1
-0.0721700716743376 1
0.859084609758307 1
0.986544076022372 1
0.366324136238419 1
0.978035433440423 1
0.429579043093838 1
0.838765072376469 1
1.10495738266492 0
0.833290175346134 1
0.472018634948491 1
0.151401437959428 1
-0.261211385797582 1
0.284226962420361 1
0.587700100512093 1
0.728941120585663 1
0.645755038607839 1
0.649660095603953 1
0.533882133972587 1
0.729654708986923 1
0.525557465785431 1
0.132592129044294 1
0.499362254061727 1
-0.258148322085252 0
0.305372555499609 1
-0.212193292026189 0
0.314407805042645 1
0.379827880015472 1
0.390900622040746 1
0.634321839719157 1
0.530565388614399 1
0.255827884956216 1
0.927031214563431 1
0.813691441314175 1
1.29029804178852 0
0.964001301313367 1
0.379723845303513 1
0.368945560226931 1
0.632890340041787 1
0.324465591092981 1
0.0145345919473577 1
1.17030649889099 1
0.128843793690307 1
-0.077068138363666 1
0.680338112185742 1
0.291901077963092 1
0.291639556223661 1
1.24030382537842 1
0.458258806668771 1
0.177715344751977 1
0.629648517626799 1
0.236382676673073 1
0.520218830066424 1
1.31413655451071 1
0.943218900771366 1
0.366638356370149 1
0.324908445404333 1
0.682263872149995 1
0.183192404184349 1
0.52622069458486 1
1.63567532533771 0
0.655567616174706 1
0.536167716679395 1
0.315663848666327 1
0.506633135835822 1
0.126946284106338 1
0.301052074945026 1
1.10877229272544 1
0.451136333627084 1
0.227620285307723 1
0.0506932392251703 1
0.902244566564772 1
0.501036668151941 1
0.079457236553205 1
0.361086719441544 1
0.240255647242308 1
0.684130630799301 1
0.426969302981987 1
0.500782782460241 1
1.04214120960001 0
0.252521750956439 1
0.796122997641143 1
0.161804936713951 1
0.692370673889871 1
0.546626198790073 1
0.30934261121121 1
0.597027230663831 1
0.187948714434113 1
0.630358434376774 1
0.209692546070959 1
0.595296524552077 1
0.326709691701792 1
0.243568797016983 1
0.440314003164917 1
0.164779759711445 1
0.52380501216137 1
0.543744383537877 1
0.385366013526979 1
0.49396623015434 1
1.0741826882418 1
1.12043496027796 1
-0.0224906836786924 1
0.358822253376959 1
0.688783338112139 1
0.54340752720301 1
0.13858825042778 1
0.252276267482728 1
0.794164705384414 1
0.620864979826923 1
0.567676065906492 1
0.0311266807005127 1
0.439445474849048 1
0.531555593835554 1
0.528770559567997 1
0.210563668866315 1
0.33872005707482 1
0.646996605211434 1
0.868865425868992 1
0.405401659846145 1
0.980665329137774 1
0.526450660894822 1
0.248355189757128 1
0.541170983753493 1
0.751738085698554 1
0.649182765576532 1
0.0827568914226691 1
0.304663468766418 1
0.926097974641479 1
0.641229530069104 1
0.503883526032886 1
0.650919577454071 1
0.428320102809288 1
0.196299364461795 1
0.210153399106493 1
0.380054091354553 1
0.104560137860856 1
0.164065489035919 1
0.443450580933193 1
0.576965706077816 1
0.215967555036909 1
0.129246784569655 1
0.587268604145346 1
0.656033769105956 1
-0.063855836919089 0
0.520218579114983 1
1.18817768302598 1
0.366197656477795 1
0.0360735562721509 1
0.9173969873979 1
0.18042234635482 1
0.695897696738965 1
0.220569187450838 1
0.3806071496079 1
0.283760433132565 1
0.301109520764913 1
0.665330872132256 1
0.260698890276846 1
0.413483221967873 1
0.273577730323765 1
0.401742654380471 1
0.446520104385399 1
0.747530130802532 1
0.104460104544621 1
0.180974437094838 1
0.636880878270552 1
0.661032467524801 1
0.420355452800814 1
0.2074284837747 1
0.562218255753 1
0.754925052113507 1
0.604860875733487 1
0.758919694139823 1
0.638997849776522 1
0.488816828882762 1
0.417856097207096 1
0.310752957786783 1
0.353509033323545 1
1.45104061717741 0
0.446527924762228 1
0.802788537716155 1
0.364129659972777 1
0.414009554292891 1
0.706769717499479 1
-0.0957496957185344 0
0.911542360551244 1
0.647750196846762 1
0.231717904864434 1
0.980960972389321 1
0.663525367847617 1
1.44766011684317 1
-0.023775939531182 1
0.561489861190149 1
0.520919070800551 1
-0.0439010195355102 1
0.256194322078853 1
0.463769891927089 1
0.574686606208967 1
0.691657884572775 1
0.70222714375767 1
0.836953788198817 1
0.600354679901343 1
0.669227170136846 1
0.369590997242126 1
0.0585966578864166 1
0.905168911224476 1
0.123093772424415 1
0.45319474159951 1
0.306239435155595 1
1.15378154265576 1
0.401558708756992 1
0.551380640642869 1
0.330810314593819 1
0.246371715523094 1
0.629834888704879 1
-0.0259717340636771 0
0.866534290737344 1
0.223564255437701 1
1.05201668660034 1
0.385317609823763 1
0.48019492415057 1
-0.0414931654341932 1
0.100314768189354 1
0.990964575483971 1
1.34617447311657 1
0.0114143112463898 1
0.447244817716559 1
0.730172878249985 1
0.349665404071249 1
0.909082841929245 1
0.997758454753813 1
0.835843044986696 1
1.00948828289934 1
0.0717975110262521 1
0.397629293276344 1
0.747806297319197 1
0.53998682476532 1
0.666964799300317 1
0.343260601834924 1
0.270009525824929 1
0.18194112557929 1
0.650437642551202 1
0.282245993546282 1
0.465583826363584 1
0.354744628100249 1
0.934395198853404 1
0.196941821336533 1
1.01462854359813 1
0.709973354700193 1
0.373433591042078 1
0.491788960502664 1
-0.0677493543683596 0
-0.251319065508878 0
0.421499776517393 1
0.461925009791343 1
0.10461549792793 1
0.020872445342168 0
0.53103693887613 1
1.01142497970505 1
0.84941870358026 1
0.247865399201771 1
0.506394134293447 1
0.487607931357413 1
-0.0264683129709267 1
0.056964556314007 1
0.282559520006043 1
0.715905157475551 1
0.671637983496158 1
1.02669642421303 1
0.458786684353784 1
0.112288904663238 1
0.855739899648198 1
0.740217107629645 1
0.531881260005205 1
0.743996568537595 1
0.796466926197577 1
0.924544023249617 1
0.560655979130353 1
0.709610602442403 1
0.432440017687639 1
0.601802479659229 1
0.363911241469317 1
0.852431725020532 1
0.772874855257242 1
0.482575445349194 1
1.39707158343669 0
0.0247506212990825 1
0.428254589606201 1
0.340839186990824 1
1.11939164860502 0
0.772719611051637 1
0.28509234339028 1
0.380942614305174 1
0.783551154473154 1
0.77336510610447 1
1.31569059321478 1
0.765644823259143 1
0.686174320965767 1
0.337105950959819 1
0.399543224055575 1
0.3502634602899 1
0.487111213936734 1
0.235503762332817 1
1.37352512259362 0
0.674292126730153 1
0.46893181869613 1
0.0451526911100735 1
0.637320350376425 1
0.438956722168252 1
1.13355056415276 1
0.827634786417599 1
0.672180429316391 1
0.188103950185673 1
1.30782884170685 0
0.800822190787546 1
0.401310840864967 1
0.776825821646538 1
0.72249848326533 1
0.137823042689371 1
1.19746545820145 1
1.05595866619656 0
0.878562467595691 1
-0.133371185322304 0
0.886754726162793 1
-0.152316590801576 1
0.604120174300021 1
0.37798802457961 1
0.268096617057914 1
0.564387183329236 1
0.694765091230495 1
0.575613683562994 1
0.318665473140011 1
0.471923059120553 1
0.686583850787732 1
1.11699668781304 0
-0.082394918683282 1
0.505368290986115 1
0.446213336718634 1
0.34336294787572 1
0.331214627768124 1
0.650505771566395 1
0.303010053390141 1
0.690703642659219 1
-0.276505983193484 0
0.09826693122882 1
0.265848060683491 1
0.72132293814485 1
0.3299907668354 1
0.330945756389795 1
0.667364836381216 1
0.852885356708792 1
0.519874763657984 1
0.842425770545383 1
0.708333232393773 1
0.372618748726021 1
0.393347354698938 1
0.309694873132557 1
0.675106645163679 1
0.106960763319816 1
0.189520551744409 1
0.12821730049146 1
0.676379327992118 1
0.661906508355033 1
0.749861433329386 1
0.0739698393375541 1
-0.194338992650379 1
-0.10193519784292 1
0.670468235876414 1
0.1967428985254 1
1.07073547995488 1
0.571606952275156 1
0.664085526644733 1
-0.117202638475588 1
0.939280987279108 1
0.556889443373889 1
0.164402728392233 1
1.05139212939263 1
0.434409259603581 1
0.732246581625881 1
0.51136891340486 1
0.43554730896637 1
0.581260429349625 1
1.03519729651057 1
0.20846461740551 1
-0.0506305201137799 1
0.495471208545129 1
0.282593693361027 1
0.951378860811502 1
0.627335054328113 1
0.952015730100465 1
0.968589180063736 1
0.995984510500869 1
0.574938135659555 1
0.70586630547807 1
0.889043709054897 1
0.214680886844467 1
0.845002092947344 1
0.217218645028048 1
0.44121143954649 1
0.556067660776991 1
0.381291882361977 1
0.330743777199508 1
0.614346388422453 1
0.672617635187402 1
0.458267568829552 1
0.225333736310003 1
0.402991578773643 1
0.184854596635539 1
0.693040679918783 1
0.0631848996232746 1
0.402304771066344 1
0.76802193740468 1
1.03791363790944 0
0.323239844806912 1
0.513862861395611 1
0.755913086897341 1
0.981905014392699 1
0.230855241141558 1
0.2589126517562 1
0.690251453389296 1
0.37681522907509 1
0.904896672581797 1
0.443110705492798 1
0.148755455812617 1
0.134872920909097 1
0.0954099406864808 1
0.64232136057942 1
0.867012010040252 1
0.516948757105986 1
0.564440483666332 1
-0.0838641005545931 1
0.141268701984939 1
0.590009794781076 1
0.539863913014462 1
0.768674222133769 1
0.933620923744576 1
0.262681124581653 1
0.651120975404285 1
0.919800264689236 1
0.463071844051802 1
0.426503867308318 1
0.657502810630241 1
0.707036245769572 1
0.400299786674558 1
0.399323117377876 1
0.514136164136952 1
0.432283175724197 1
0.304589364360584 1
0.834740323068821 1
0.121027423667561 1
0.383285831312585 1
0.463760900559825 1
0.485361420013679 1
0.528448902469077 1
0.605188915486209 1
0.0132171109916317 1
0.769418347870856 1
0.465359805994624 1
0.806073602402249 1
0.563200298768582 1
0.339399629590094 1
0.805750296035486 1
0.76218020911411 1
0.859284488565008 1
0.831910855364163 1
0.402415761664897 1
0.339407179415305 1
0.281798756683013 1
0.27927179379081 1
0.506804105460101 1
0.645690134126011 1
0.520055497965631 1
0.503544151768879 1
0.357313083135216 1
0.622071036528497 1
0.944884835392827 1
0.435118534946572 1
0.878111729217637 1
0.305518750752314 1
0.479322190443587 1
0.167817661838819 1
0.431887815622654 1
0.513618766101333 1
0.490832772022488 1
0.245082586064307 1
0.722516340886628 1
0.557947403477377 1
0.315769319091156 1
0.407883208275253 1
0.368124756226498 1
0.398049697956192 1
0.463464545299149 1
0.946915209811457 1
0.583448483110289 1
0.122009936815935 1
0.393183834132698 1
0.079937710343637 1
0.673233112921093 1
0.906445893374322 1
0.880186158184917 1
0.309683361367555 1
0.545766821658146 1
0.631180341410229 1
0.30981232744451 1
0.451183746435054 1
0.978017908538219 1
1.13442567733765 1
1.38766989608905 1
0.380825466772058 1
0.0577359662347313 1
0.415927766145535 1
1.01539955188941 1
0.0470570202330368 1
0.337327264806029 1
0.574160146648023 1
0.275540775106105 1
0.162994980527055 1
0.288143514336387 1
0.617926188049162 1
0.782464739101324 1
0.178396089758269 1
0.399659239882597 1
0.461384314782201 1
0.731668274476847 1
0.256822405561668 1
0.628187861228663 1
0.349350033624348 1
0.234509270929893 1
0.551711359371759 1
0.695435252122059 1
0.886823958385575 1
0.949664377611235 1
0.352387508777231 1
0.329842416233792 1
0.570716301219622 1
0.449886180082035 1
0.422802354863131 1
0.559671440202895 1
0.240805627380366 1
1.37385646007461 0
0.180196454483486 1
0.300839791919082 1
0.373753378613008 1
0.238438300895011 1
0.767851957652198 1
0.243075664128421 1
0.165185186740526 1
0.65790539456455 1
0.807054878523227 1
0.609507207299613 1
0.625171346869308 1
-0.146977418284154 0
0.325184582570754 1
1.20317142820375 1
0.600801496520817 1
0.312636496814754 1
0.278067280853358 1
0.791939987185098 1
0.308542034641017 1
0.561957051745384 1
0.556301014651295 1
0.481526405301507 1
0.774219763521361 1
0.688860507471158 1
0.274355263182389 1
0.110876944659335 1
1.03494568892517 1
0.812253629245044 1
0.407095321865449 1
0.331612256626953 1
1.06805175827868 1
0.479095129347424 1
0.558290033686884 1
0.937136084512688 1
0.461169514730632 1
0.560585873179154 1
0.480311248378765 1
1.1531680219377 1
0.848220636472037 1
0.578876586820634 1
0.185718584331517 1
0.58580644211578 1
0.465848832144134 1
0.328856865836543 1
0.0445123131324973 1
0.643331652756808 1
0.631643279879864 1
0.574342010296494 1
0.505425505988485 1
0.628035021920698 1
0.0766665600923169 1
0.203571238471558 1
0.277320186367997 1
0.339441350105699 1
-0.0428447475510855 1
0.731603000224042 1
0.99729786088331 1
0.788009684123623 1
0.186026163758793 1
0.892442045802495 1
0.548273857630678 1
0.368113481126783 1
0.349668357183551 1
0.46841326322574 1
0.491363011369885 1
0.828886179161957 1
0.680449219617135 1
0.418847320797626 1
1.28936806614669 1
0.667265216390258 1
0.149941775180909 1
-0.00943538493878002 1
1.30126411267851 0
0.305173043023075 1
0.228664194953422 1
0.636324918330978 1
0.0625262504335013 1
0.209345833574972 1
0.502635061289326 1
0.0634631994298403 1
0.634693871686463 1
-0.15009285171089 1
0.510589769722094 1
0.375421947027962 1
0.295486703671215 1
0.113454901288963 1
0.631349200726742 1
0.556127350372925 1
0.74638042595554 1
0.395764718490948 1
0.295996015408652 1
0.696924844194415 1
0.937855275001078 1
0.52287787458501 1
0.302914513123679 1
-0.209541475665299 0
-0.39255793670954 1
0.696237119697309 1
0.382503130997578 1
0.729066113138671 1
0.250499090407107 1
0.417056415061298 1
0.59437350036904 1
0.274386025975631 1
1.00137639398377 0
0.458353436318509 1
0.603189912852982 1
0.347363764249411 1
0.223129798192096 1
0.423427486524151 1
0.556095850381545 1
0.585467697792028 1
0.335129447138747 1
0.328299695606136 1
0.341290675792413 1
0.758582903017711 1
0.0143672326571544 1
0.521880842019925 1
0.273433305077513 1
0.953786425259991 1
0.674362065945669 1
0.962678952419659 1
0.248293179054576 1
0.593435692307108 1
0.426865628566434 1
0.0120898571562346 1
0.264502265110525 1
0.389954204137879 1
0.0135676099029799 1
0.432643901177089 1
0.696119615401414 1
0.597831293095055 1
-0.202288382011786 0
1.06825827664204 1
0.423893284920344 1
0.419869900208805 1
0.257212586010718 1
0.869184886950227 1
0.212424925869922 1
0.490881385424834 1
0.0620190364707681 1
0.467709491915752 1
0.618202964596829 1
0.0448464828163151 1
0.463642533093298 1
0.239421180086623 1
0.716429268084658 1
0.683576478941257 1
0.626200476137452 1
1.00278415198828 1
0.0812504726870883 1
0.326045366231598 1
0.23774852084108 1
0.222071014045507 1
0.49943142406457 1
0.237095897215955 1
0.293876295114997 1
0.0828423373034931 1
-0.158869240933855 0
0.930111737327594 1
0.523955151656944 1
0.780388065932396 1
0.630050114746536 1
0.732744723089398 1
0.609320038362408 1
0.131387923786417 1
0.287931082465049 1
0.308412214782411 1
0.282249326760834 1
0.245167137063227 1
0.826487369042485 1
0.256655951665904 1
0.135386595892123 1
0.734270681298062 1
0.862370025355001 1
0.668237538705457 1
1.30147906856968 1
0.685117270829992 1
-0.000955417276923033 1
0.674300454516325 1
0.646585951158733 1
-0.0672057143594416 0
0.720870970683598 1
0.680281757579355 1
0.5368137249517 1
0.655115074450842 1
0.803132122233624 1
0.639216505523146 1
0.0434913758575239 1
0.415160470972845 1
-0.0216991868155229 1
0.483247971866726 1
0.755745281147691 1
1.01999945813331 1
0.433125263111537 1
0.835415355733384 1
0.725319270388551 1
0.305040108474257 1
0.543687154613294 1
0.401522067476635 1
-0.0954657096627332 0
0.286150726439515 1
0.349903120998988 1
0.553990135062602 1
-0.16833494613579 1
0.72423387544793 1
0.708295531458518 1
0.0904920115039241 1
0.225767562765877 1
0.36928571062691 1
0.480705588041847 1
0.955531659385664 1
0.209597690106425 1
0.387056855523443 1
0.688350797776077 1
0.795416421329058 1
0.550438167352151 1
1.04427298121946 1
0.220139306541841 1
-0.135449203367177 0
0.227840354844114 1
0.520415510097453 1
-0.0305982865830756 1
0.0536227661387104 0
0.652461457060832 1
0.35803787438375 1
0.267944888771719 1
0.469328473213815 1
0.779975681185704 1
0.669938439594342 1
0.546375358664529 1
-0.0940510874904103 1
0.48982289923503 1
-0.0997233124298792 0
0.693266035954757 1
0.537344198607167 1
0.694088948089699 1
0.387172361378611 1
0.0588529582153909 1
0.0726669114651222 1
-0.0516162945885945 0
0.45892887227149 1
0.453019806200613 1
0.106594107822279 1
0.193024527584865 1
0.586512165651073 1
0.858809580436143 1
0.283939587093273 1
0.353401246302171 1
1.0458952515103 1
0.485342732454915 1
0.422881402442859 1
0.998333091689095 1
1.08710398448112 1
0.993959712506959 1
0.462852214289476 1
0.387572944740442 1
0.463752132509277 1
0.562597778511414 1
0.211743105476426 1
0.340654498979598 1
0.417043349667771 1
0.406873859225747 1
0.576150017816568 1
1.0919741021527 1
0.399761094549214 1
0.696453099976912 1
0.470900657973455 1
0.690884753068223 1
0.827081939759073 1
0.422465924907079 1
0.766908253195207 1
0.638536594484746 1
0.560142653847091 1
0.523188362935946 1
0.258728907806104 1
0.426243551788582 1
0.67884429654825 1
0.277671348081995 1
0.559498046899369 1
0.0861207556513794 1
-0.261954325559488 1
1.30945003706762 0
0.398288313543296 1
0.811170602501174 1
0.50961092762201 1
0.303746458440434 1
0.372357608262097 1
0.248345812089956 1
0.512077923257072 1
0.80763130807771 1
0.0700781696326779 1
0.543844867984793 1
0.728327267606098 1
0.480311085530536 1
0.762642474260974 1
0.668852900214937 1
0.685233667118736 1
-0.313296237613796 1
0.0597430395316779 1
0.783124506354192 1
-0.462154797875262 0
0.831661302526151 1
0.0476935943421838 1
0.616067620240351 1
1.08690541005963 0
0.101394879731554 1
0.355443129900002 1
0.861640136222478 1
0.596037558998168 1
0.833508173035641 1
0.852249536056048 1
0.370984208462438 1
0.757887906499283 1
0.533243389229673 1
0.258654139653511 1
0.376472800325299 1
1.18596234085797 1
0.863577870146434 1
0.337374265153625 1
0.765853809862328 1
0.59133954742347 1
0.524053079904188 1
0.0659767113690387 1
0.72141957474965 1
0.601302102145011 1
0.981901965065938 1
0.894670156499199 1
0.674113346750433 1
-0.237124514076978 0
0.925780004741243 1
0.592625117253876 1
0.0895215854728994 1
0.665114438047099 1
0.342925474331865 1
0.923527170492804 1
0.695992111768476 1
-0.519325003343376 0
0.382932114507799 1
0.731092760905805 1
0.754092368592467 1
0.59965818763796 1
0.30078599645135 1
0.376303243903024 1
0.279067624410129 1
0.737018569102282 1
0.780574347871228 1
0.278547109736042 1
0.112580918916678 1
0.655086657771398 1
0.819919334272298 1
0.396889669554082 1
0.775353150830836 1
-0.121120192629182 0
0.06665866357202 1
0.110850692232618 1
0.585127503541657 1
0.740223512908711 1
0.261244129014109 1
0.622823874843302 1
0.621184453617369 1
0.488233300211013 1
0.313391139131316 1
1.00549701874296 1
0.296446873959166 1
0.328607569061839 1
0.753595194837928 1
0.541174170107578 1
-0.0687327447484192 0
0.743411749264038 1
0.452570679440828 1
-0.069286233104026 1
0.415109404286268 1
0.554035116498414 1
0.173479548172608 1
0.423500461895677 1
0.550695501398932 1
0.318317546136918 1
0.276806678750369 1
0.0951411094642875 1
0.12249365292845 1
0.590277011234254 1
0.664579767155677 1
1.45606482632759 0
0.869665025858665 1
0.570222889343524 1
0.857931985921658 1
0.108130157552534 1
-0.291176148971964 1
0.414544764269709 1
0.618256012497081 1
0.369112073407457 1
1.12698502185039 0
0.00445442073586985 1
0.649483276407249 1
0.70349058062668 1
1.27711910742747 0
0.835268965538113 1
0.895961975019199 1
0.620959066057046 1
0.815972073279687 1
0.210523561150436 1
0.145102717548872 1
0.429881464486156 1
0.384101252848997 1
0.460842330813168 1
0.494703339779106 1
0.283995055527567 1
0.988369710591944 1
0.681844037840905 1
-0.023282041588608 1
0.417634878440066 1
0.389274267968687 1
0.661584953736614 1
0.671654054790635 1
-0.216769843561839 1
0.0515312053072992 1
0.504111911930511 1
0.544957010056358 1
0.789561844818372 1
0.211762970808685 1
0.750729760802546 1
0.161045399611409 1
0.412225021870283 1
0.885017363517763 1
0.779812422249059 1
0.775668368627347 1
0.367740241135749 1
0.591295395794688 1
0.272693086521641 1
0.495543810314073 1
0.459474480316288 1
0.817672562364377 1
0.270590448596915 1
0.795491059201188 1
0.700836670283991 1
1.03141154656214 0
0.273814691460718 1
0.592540595281297 1
0.527562210034545 1
0.799680299674241 1
0.588277274241198 1
0.378761162464579 1
0.121729699589712 1
0.424059123089075 1
0.223926184088455 1
0.63061764513529 1
0.801340309229686 1
0.47226989343371 1
0.450835874577967 1
0.321759909541032 1
0.666520484168453 1
-0.102718749141667 1
0.274323904432055 1
-0.180204919599451 0
0.737660110707441 1
0.136670792220309 1
-0.0600931947742375 0
0.384827379154825 1
0.692215588257431 1
0.230701658821189 1
0.222415603768144 1
0.590503215434691 1
0.614529087288997 1
0.698347853670213 1
0.4815070352402 1
0.753255217471472 1
0.379371064794753 1
1.32870496747688 0
0.604437288426538 1
0.584854645756247 1
0.684621547677533 1
0.07139661100529 1
0.146280684287874 1
0.233297289650694 1
0.439832876114441 1
0.241088841850831 1
0.199702526548809 1
0.50556984819776 1
0.87491067105029 1
0.818691440330431 1
0.518109993272204 1
0.0931570998233266 1
0.495461823527465 1
0.0355003771201786 1
0.644772290802408 1
0.238276209391629 1
0.990800351365386 1
0.322236796007487 1
0.869982142519996 1
0.409676133711437 1
0.685731436439981 1
0.0397395534715415 1
0.350944272009426 1
0.490407325055159 1
0.678172980814865 1
0.36687230947117 1
0.531136822441569 1
0.800486414693857 1
0.290078577827076 1
0.662612401138129 1
0.220509442445761 1
0.63410148342425 1
0.604194084818933 1
0.761231473872638 1
0.534103763823268 1
0.262372076013984 1
0.83035314495213 1
0.794645361197784 1
0.312933251508254 1
0.968978857234595 1
1.09959457929652 1
0.839954072660636 1
0.792193948162017 1
0.903955005084159 1
0.066941633290473 1
0.200213997971406 1
0.924472077350461 1
0.247315844438058 1
0.737584419657487 1
0.697554700425108 1
0.176878189213538 1
0.569624659196119 1
1.21315862036619 0
0.315738322042244 1
0.449859867952923 1
0.609389885341092 1
0.778858242382783 1
0.525545787252082 1
-0.0160452240968743 1
0.226596791150185 1
0.479309021522609 1
0.358284230365513 1
0.672086421470221 1
0.286790985076707 1
0.569139646990721 1
0.424243355548484 1
0.0821878717793076 1
0.949055351879211 1
0.517907232301724 1
0.397916505705899 1
0.343359010099623 1
0.75164020398777 1
0.750469715556343 1
0.723794105540908 1
0.0166919524283675 1
0.647061033641666 1
0.508689932424085 1
0.282097949436318 1
0.677358642331404 1
0.453359541383108 1
0.614457397408896 1
0.51443851601932 1
0.832840109430067 1
1.11384261187987 1
0.12789109264536 1
0.739735220242341 1
0.0930678396471449 1
0.77722619331086 1
0.451397994125186 1
0.370602109437252 1
0.793488599646937 1
0.4807080612219 1
1.08829924729327 1
-0.00028446459071782 1
0.13331103194339 1
0.65164982795619 1
0.797481369050328 1
0.430116375397133 1
0.771327970593765 1
0.0360629631070555 1
0.536119546881018 1
0.290223131789391 1
0.303301821692674 1
0.261759351565979 1
0.626320528688858 1
0.442639721504808 1
0.149730900497739 1
-0.0414510124573413 1
0.700159212498294 1
0.770209715382833 1
0.376293342211968 1
0.322924207609738 1
-0.201234365567048 1
0.201937791221856 1
0.551245518601912 1
0.82820399460157 1
0.424532174461582 1
0.154565929256474 1
0.354179829309512 1
0.0216901825136536 0
0.5077547672521 1
1.01966505785619 1
0.742930324348154 1
0.875582615038916 1
0.426189533726552 1
0.331680327024383 1
0.315412140108758 1
0.524402169060833 1
0.892802118802781 1
0.700746724385169 1
1.2025656573618 0
1.35623089326419 0
0.491377799571167 1
0.461664874021475 1
-0.138318071962221 1
0.807826183501549 1
0.109094748493364 1
0.596194660190011 1
-0.144902376885261 0
-0.180016856156272 1
0.446018160765848 1
0.387998872973423 1
0.532006874013861 1
0.237317438540396 1
0.332629549607338 1
0.57363600774753 1
0.6680141946283 1
0.406942852935361 1
0.511933475855739 1
0.226581456598592 1
0.88243384703246 1
0.478182088282628 1
0.419094004201431 1
0.0721828250239302 1
0.150477433113296 1
0.522564574799109 1
0.295584034696692 1
0.670541663230422 1
1.05434375808188 1
0.13297363105387 1
0.661732524045699 1
0.745503703865143 1
1.39021611391653 0
0.403673054973741 1
0.787016402967086 1
0.653446879422657 1
0.407549491536324 1
0.284180761078151 1
0.687522746980971 1
0.976641068011146 1
-0.197117348554874 0
0.375542011371164 1
0.7351470728577 1
0.375319015532183 1
0.402920979494929 1
0.667385987612718 1
0.413274298868506 1
0.230892334754101 1
0.161055963824412 1
0.428979208105956 1
0.521483354708381 1
0.717342415112451 1
-0.299992108016502 1
0.345274059733503 1
0.489727841303343 1
0.870117926940617 1
0.134803096111388 1
0.338869973748186 1
0.614204512269432 1
0.425642470549779 1
0.370430506408682 1
0.523093830126176 1
0.295706354120751 1
0.653422181018838 1
0.610919790279554 1
0.421580893761471 1
1.42561071255482 0
0.382491864412759 1
-0.00723166052681527 1
0.305863724667188 1
0.338480099114775 1
0.483895375983095 1
0.486204443617626 1
0.712634273432278 1
0.276421674353905 1
-0.111405248863295 0
0.447818050224716 1
0.966049053450324 1
0.445679872571077 1
1.04859057925688 1
0.342353543838307 1
0.564956984013127 1
0.00944246925928416 1
0.748696010542172 1
1.21882621385283 0
0.435938311161963 1
0.148879760109123 1
0.329106335373614 1
0.784443661159343 1
0.356799697662315 1
0.81237833652032 1
1.17476061139971 0
0.551228364875233 1
0.619975478609899 1
0.414516153023209 1
0.552467687879268 1
0.349873907469985 1
0.550721305378073 1
0.500414615172822 1
0.958566309820066 1
0.422405733441795 1
0.613582570730803 1
0.0591214148978949 1
0.336261091839255 1
0.41328192169738 1
-0.018076671912835 1
0.671854736210427 1
0.494824922932555 1
0.316270461001016 1
0.668058545962599 1
0.173266376710722 1
0.859741495026982 1
0.970662626549661 1
0.85770376040606 1
0.423845948976922 1
0.796048900970722 1
0.369630149613555 1
1.05807062119525 1
0.47301701173959 1
0.375913474557331 1
0.763825129277969 1
0.436399366192367 1
-0.459990233139985 0
0.390431347619156 1
0.045212412296006 1
0.350550497799456 1
0.362834203388958 1
-0.227775281131748 0
0.635515676288571 1
-0.0200450798272459 1
1.19209605322009 0
0.609310643829901 1
0.388125019311484 1
0.630478938106529 1
0.194022164312534 1
0.716667826094203 1
0.558170177777987 1
0.548301467549556 1
0.559098524973518 1
0.715065102392889 1
0.771118765505321 1
0.630087302887399 1
0.740680185407283 1
0.0437538446370499 1
0.426977380753372 1
0.240459537004401 1
0.117402587749605 1
0.184772955748468 1
0.784272924456638 1
0.601239842997015 1
0.116375905603997 1
0.44118312878765 1
1.06964258847636 0
1.25052639777803 0
0.363551537505609 1
0.883926185473033 1
0.586471467587676 1
-0.085240198233255 0
0.0299665470442631 1
0.315019832578244 1
0.582400559623823 1
0.161442515365602 1
0.197733930755472 1
0.42933078177779 1
0.734691345366049 1
0.890170172582325 1
1.20474649377339 0
0.709551952820111 1
0.4241659690006 1
0.81990118950569 1
0.954924934425689 1
0.305567758760271 1
0.657376254824177 1
0.72815206942156 1
0.259443710161656 1
0.832782618226352 1
0.563137400794788 1
0.801568484940186 1
0.208086942936041 1
0.389469689178281 1
0.767630492841906 1
0.640907254627846 1
0.188695055858053 1
0.478752202204204 1
0.763636310189596 1
0.684919885179573 1
0.230000056315988 1
1.21109288484966 1
0.143064172894455 1
0.796458252206315 1
0.830785273580737 1
0.62176842679767 1
0.456168013662822 1
0.9725389124915 1
0.873344234897636 1
0.5982101121513 1
0.976499342859886 1
0.768242926914523 1
0.608840899442815 1
0.366553306103192 1
0.192328347453004 1
0.572213881730124 1
-0.181985569734035 1
0.893181146495235 1
0.0807968826351956 1
0.402686431711053 1
0.473177987688686 1
0.668039574289279 1
0.370487573167513 1
0.560308411554884 1
0.0785052103312811 1
0.452656159162792 1
0.859835298032473 1
0.657947466965095 1
0.832937487964663 1
0.32710665374154 1
0.659592813253196 1
0.187295320457752 1
0.550980810753874 1
-0.201433546358699 1
0.364107025720861 1
0.954664212751903 1
0.405602764305178 1
0.862920217691931 1
1.20491217029692 0
0.580482414349294 1
0.567088669131767 1
0.0392283662587841 1
0.262310087539115 1
0.769828352163991 1
0.557591625311606 1
0.602046161097497 1
0.771115152559194 1
0.0011048524418703 1
0.408524226685379 1
0.259611696218998 1
0.140524110729251 1
0.150246064014902 1
0.445530939411243 1
-0.0510032829552809 1
0.496855781876711 1
0.121293007499645 1
0.579540880164709 1
0.287728313067943 1
0.834802376376948 1
0.336881653149037 1
0.64915603155855 1
0.379124643472076 1
-0.0194901075476972 1
-0.0120567165616945 1
1.05909733491135 1
0.0683697743386082 1
0.380191420956407 1
0.369826914872341 1
0.415245826760641 1
0.393957789940989 1
0.731524018864725 1
0.613134456312741 1
0.60545691415163 1
0.8464997291173 1
0.435447519045039 1
0.14613397493431 1
0.283091991956091 1
0.523030937467282 1
0.554476332910575 1
0.682058470959548 1
1.25841579431492 0
0.874847952267606 1
0.236190903972474 1
0.378013911078764 1
0.0581644137192832 1
0.434956489585428 1
0.644233130904951 1
-0.119836741167224 0
0.36907095214211 1
0.255475223561912 1
0.885020135277193 1
0.770149728187473 1
0.933924593692734 1
0.814318545191119 1
0.87066103312557 1
0.603010309620542 1
0.289667785114053 1
0.567076132674891 1
0.79994547961853 1
1.083546879777 0
0.239498803618033 1
0.472326671104099 1
0.186608266193127 1
0.570397955938873 1
0.832458979030528 1
0.59483854612708 1
0.383039425858567 1
0.455542775984012 1
0.457640304924272 1
0.629142783413043 1
0.611433233928448 1
0.163691189037958 1
0.927808143540886 1
0.670325030645663 1
0.198639114941926 1
0.029210036764941 1
0.871706280296221 1
0.483062812639716 1
0.57312510339932 1
0.115550398816537 1
0.54176963375825 1
-0.17615369987163 1
0.310115915024648 1
0.319489022269554 1
0.723824295609452 1
0.611424801724649 1
0.579834451887396 1
0.655024640567254 1
0.189351645449136 1
0.646496483513003 1
0.93669517888798 1
0.282434905546659 1
0.46836631017082 1
0.476306883710042 1
0.359754199403778 1
0.0443296528981973 1
0.708093387743671 1
0.752413988727727 1
0.267741743705703 1
0.235858627038034 1
0.394141170479072 1
0.958850531636926 1
0.445606100998711 1
0.560320133850555 1
0.560540237023798 1
0.597051096025928 1
-0.0628791683942614 1
0.706435297562772 1
0.606774383072284 1
0.725751145945078 1
0.341505466225846 1
0.886765229650472 1
0.568511203623508 1
0.464435494446707 1
0.620387102355793 1
0.686086871515654 1
0.381273572446358 1
0.47197582529267 1
0.375192401516591 1
0.946804200233447 1
0.679199063778921 1
0.603448263417338 1
0.894317537896246 1
0.515669203914006 1
0.48922682058005 1
0.674918170249538 1
0.0790082634325114 1
0.919128186440025 1
0.380091363940226 1
0.223831305619573 1
0.12983623314153 1
0.845988350441429 1
0.11278916477336 1
0.080035127681621 1
0.475852697441869 1
0.522584028301265 1
0.294291256536299 1
-0.0253743531625333 1
0.569813676211168 1
0.864847648342764 1
0.246469331769616 1
0.555686058401514 1
0.759415082962829 1
0.736699276284597 1
0.399602195431666 1
0.581226415986148 1
0.345521765307904 1
0.367702167834117 1
0.329679218144274 1
0.649725583421345 1
0.150758746502847 1
0.721355786576365 1
0.687081327920794 1
0.434184905367191 1
0.585727593127254 1
0.657743766802378 1
-0.102601825251366 1
0.364530683165936 1
0.0543741179252549 1
0.299239600274746 1
0.488759738179598 1
-0.105178971320121 0
0.0301886086424882 0
0.454255512578708 1
1.05270545536268 1
0.195823704270743 1
0.310500744256817 1
0.724112613682436 1
0.245681251383774 1
0.755956686027123 1
0.918716968137309 1
0.320070471374377 1
0.0957686346585757 1
0.64310477938582 1
0.477949272393586 1
0.278575871476395 1
0.78807894477915 1
0.736575443851127 1
-0.00689831795669713 1
0.408082101020457 1
1.16855665003853 1
0.00395977137669543 1
0.306341541546755 1
0.22465967495742 1
0.865245411177038 1
0.316712237255088 1
0.891150496097637 1
0.584583722768245 1
-0.219208813092242 0
0.714899961503683 1
-0.189215594115203 1
1.16404292638743 0
0.427748159913161 1
0.424560472805042 1
0.521597457483313 1
0.528922077730791 1
0.18572721539103 1
0.845070622844613 1
0.363936465876707 1
0.368559373686159 1
0.155358308941544 1
0.463807976678977 1
0.819280680546482 1
-0.0209943863829241 1
0.0108298001541989 1
-0.325809951163962 0
0.23510369893049 1
0.61134863361828 1
1.01983911621133 0
0.375379714550623 1
0.497972693102824 1
0.575473295613771 1
0.530186846742377 1
0.739732696696351 1
0.414283576690016 1
0.891313302167412 1
0.413043446756301 1
0.529809039073884 1
0.0448163358424199 1
0.213769054133324 1
0.539601681804454 1
0.601250818906285 1
0.59620838973806 1
0.915951336295674 1
0.542975774009176 1
0.0469419668908034 0
1.0872077781558 1
0.0956632491579386 1
0.476831020195137 1
0.515313907547107 1
0.675398670577607 1
0.347023992548896 1
0.866864601608362 1
0.900629087513678 1
-0.345619139880671 1
0.602927618786828 1
0.39277712193512 1
0.516959238810547 1
0.271666795549497 1
0.298891634543331 1
0.459879495026467 1
0.432116346513681 1
-0.23764881001543 1
0.821188206627768 1
0.283253726894644 1
0.229214426801218 1
1.05208332271193 1
0.393495773499302 1
1.33292781507246 1
0.388034471390636 1
0.963922873252249 1
0.165278658124205 1
0.92121862085522 1
0.404738155221288 1
0.321249055587406 1
0.498320952616247 1
0.185943364500889 1
0.4207702343734 1
0.0682924177629866 1
0.844418326317116 1
0.762936860227556 1
0.560360531205741 1
0.032646225991872 1
1.10647170350942 1
0.566370343476131 1
0.108999361488971 1
0.206916097155661 1
0.11259534578473 1
0.553162587404957 1
0.22246184044041 1
0.552691143967728 1
0.218168735256143 1
0.776566633655613 1
0.296602886422678 1
0.596273510182489 1
0.932086677388948 1
0.488381184000318 1
1.34004994824706 1
-0.0236372137682673 1
0.94503514955806 1
0.508463210760449 1
0.339337878445553 1
0.608531521271825 1
0.492920774132762 1
0.477398972493404 1
1.15149829051939 1
0.139163277960108 1
1.18391945997301 1
1.09162567201975 1
0.530493233575591 1
0.797442694156201 1
0.366557570216598 1
0.493685361071251 1
0.453031639389553 1
0.750193483290681 1
0.499192648189658 1
0.772414626578805 1
0.415858057088777 1
0.55818264405468 1
0.811019376629282 1
0.496451312832855 1
0.535133696023659 1
0.547985724224088 1
0.8390011479899 1
0.391723575637452 1
0.610408655573478 1
0.828479304184753 1
0.515178056051141 1
1.10714604275233 1
0.61468551655197 1
0.206509133524682 1
0.667757860776472 1
1.03190995622714 0
1.05561414238059 0
0.771847780497903 1
0.748303461101156 1
0.499815232004289 1
0.593085677614141 1
0.310021758093109 1
0.835069494253431 1
0.633777437503126 1
0.897229333446063 1
0.973221731572741 1
0.362740382430862 1
0.651760723571081 1
0.0997195712400737 1
0.00943671255452231 1
0.93257321365584 0
0.399358959920979 1
1.13894566179182 0
1.52412158322445 1
0.470679180264197 1
0.664032598932004 1
-0.246720777873646 0
0.742660318341656 1
0.113440069055715 1
0.622146450426853 1
1.01556434289209 1
0.0819865834257155 1
-0.0655634233362348 0
-0.111134291607014 1
1.11250778364547 1
0.332334472336694 1
0.218900280397526 1
0.319979995988933 1
0.554715323827078 1
0.0897909834872567 1
0.536696047857769 1
-0.444876656037761 0
0.634331707903028 1
0.589687858594292 1
0.282396752215109 1
0.310248272326034 1
0.688501605736462 1
0.716943293239906 1
0.766132357643622 1
0.925150189430036 1
0.504427296987683 1
0.0403355291982475 1
0.619283956971377 1
0.314150254285658 1
0.403540758483912 1
0.0454007040130046 1
0.168236127125066 1
0.439512094890383 1
0.644648475219203 1
0.401841780012574 1
0.167065337066159 1
0.46400855055751 1
1.05449797503735 1
0.854163168343444 1
0.785198658418675 1
-0.0909036592035626 1
0.616969953155286 1
0.212554314801305 1
0.83171298667089 1
0.340070334860983 1
0.513620762352315 1
0.872714561706902 1
0.351679353029093 1
0.784576912642596 1
0.116977411747034 1
0.615873789918316 1
0.452515964479226 1
0.744611643550482 1
0.274807388185953 1
0.694506795828235 1
0.64513468229792 1
0.204302358998288 1
0.340065192333828 1
0.910996037214614 0
0.359758368777989 1
0.357635028255633 1
0.327385194218067 1
0.175584687260803 1
0.844658125140725 1
1.08459921979765 1
-0.0832558176294224 1
0.00728212212191985 1
0.545847076678665 1
0.197794917837965 1
0.587960953773255 1
0.864490895662229 1
0.70788416911615 1
0.363072583534259 1
-0.190539475676755 1
1.18246525790154 1
0.503448671366031 1
0.77368387425133 1
0.800494783637822 1
1.00790852364662 1
0.265917470255017 1
0.924968344978115 1
0.146960517811489 1
0.463608916525387 1
0.927899597055589 1
0.330717154515674 1
0.79568918464584 1
0.609738481435675 1
-0.00570923555239437 1
0.171946813387472 1
0.423835834630269 1
0.708755371630298 1
1.09999064500555 0
0.327336243090218 1
0.309196679773639 1
0.190223836299124 1
0.0890915780609269 1
0.896903115176727 1
0.645878229539589 1
0.233908826439482 1
0.39421481003366 1
0.351317949328352 1
0.612963534760184 1
0.420958313369997 1
0.301016693128728 1
0.518701440330885 1
0.190693061811825 1
0.327251594785305 1
0.029301638127302 1
0.170371151790526 1
0.304249685054664 1
0.820009632373964 1
0.769509170801526 1
0.234824326330821 1
0.316574340233071 1
0.752466886231868 1
0.325946281888755 1
0.68213340504675 1
0.676218426457226 1
1.04541892749811 1
0.940098109825997 1
0.0777018237323342 1
0.234919089107559 1
0.362570703221852 1
0.547974888239247 1
0.817092967934361 1
0.378254522757209 1
0.905290669828328 1
0.604107327039837 1
0.7365345848911 1
0.648952060061996 1
0.42694432737022 1
0.159059550924465 1
0.0660923339230121 1
0.614945481369891 1
0.488905768829616 1
0.358758552314367 1
0.310306357195131 1
0.0432532515244506 1
0.730664958614292 1
0.583062588779247 1
0.528088007101642 1
0.810001181353311 1
0.877435368951901 1
0.471047456220346 1
0.892685446603323 1
0.568665111903165 1
0.560136298736161 1
0.404297115942038 1
0.600983956210095 1
0.156498100175066 1
0.839556115294573 1
0.488936256646721 1
0.440788029547975 1
0.454090874026294 1
0.305910284823658 1
0.7941046567789 1
0.992371633810519 1
0.576777380313802 1
0.504843811633297 1
0.465754107336611 1
0.299490979098035 1
0.672541497030816 1
0.404891189033293 1
0.313447137136817 1
0.709018302679475 1
0.0933892147101406 1
0.717258333234248 1
0.191192480665067 1
0.650374363329276 1
0.950986471319831 1
0.947955368386397 0
0.421222282734935 1
0.459220405329079 1
0.184784829844355 1
0.489184002550781 1
0.608933261434945 1
0.518384537428557 1
0.544957848637563 1
0.385163574898882 1
0.741365639490354 1
0.47043075245214 1
0.539568616923221 1
0.52346116801195 1
0.184176354681665 1
0.51342446914488 1
0.728877224394246 1
0.762620874932184 1
0.753507689332742 1
0.721139371799341 1
0.75196972319867 1
0.868061177467993 1
0.564026474271613 1
0.61237971804118 1
0.671581588772427 1
0.193648027044767 1
0.957914992588431 1
0.846592054811253 1
0.288720631176584 1
0.40702330905553 1
0.916904657358786 1
0.416961072159722 1
0.900442316609926 1
0.142045356422791 1
0.809976172938945 1
1.28565183018513 0
0.610613975092355 1
0.290934540138515 1
-0.0739061183574223 1
0.452816133546558 1
0.275400406507051 1
0.747775691499278 1
0.911937416319508 1
0.105296657494117 1
0.723604365981265 1
0.403982163137688 1
0.227671881528396 1
0.20410199459771 1
0.335639170053197 1
0.472200610682751 1
0.56511767059352 1
0.922057737629806 1
0.720186987915046 1
0.698636642039657 1
0.0583732806541785 1
0.636687418777597 1
0.662518721691667 1
0.352568154253956 1
0.570850348550336 1
0.699656857689055 1
0.319376410341266 1
0.594141198750482 1
0.201777543326473 1
-0.0716367678268831 1
0.782030650970145 1
0.698413898118433 1
0.345503978601388 1
0.160782545167513 1
1.11156246646802 0
0.97282839986743 1
0.155457600985482 1
0.500499767816641 1
0.291495080230062 1
0.557117994580214 1
0.563474567615522 1
-0.244332889608535 1
0.0784614074062142 1
0.428685589738428 1
0.184908203877527 1
0.280710175391612 1
0.198348564383372 1
0.267180268662699 1
0.841750808129333 1
0.388658007543209 1
0.579203183369691 1
0.360339588235702 1
0.347718202531137 1
0.899262358133067 1
0.168693276494673 1
0.249790967411795 1
0.655514571456937 1
0.765188232761376 1
0.362715490774967 1
0.434183071591155 1
0.0380958865985653 1
0.539262218993489 1
0.370850514402291 1
0.464327323827784 1
0.4138431543616 1
0.66905119364419 1
-0.0420952448932148 1
0.30807297763744 1
0.775947677806017 1
0.357667630930826 1
-0.11114792559751 1
0.635952366117615 1
0.0841725841825195 1
0.262186852877748 1
0.477108377256108 1
0.520628169014713 1
0.641099704768612 1
0.0168358229053794 1
0.756721856425196 1
0.4877329175849 1
0.255289731410678 1
0.942679784680215 1
0.380957739285869 1
0.469187502596605 1
0.370096433244998 1
0.302005446818693 1
1.04633753744273 1
0.802012449308979 1
-0.45994219828366 0
-0.0452946834222425 1
1.09395596633563 1
1.00704941653106 0
0.567101055714555 1
0.71493413626222 1
0.465218714272914 1
0.910627072471586 1
0.724557465014254 1
0.34964890385635 1
0.335462105754946 1
0.309919726758488 1
0.602418232137849 1
1.00580960344613 1
0.368721963445511 1
1.01215171724705 1
0.454961401200609 1
0.12137610413531 1
0.942121076111113 1
0.351643829939694 1
0.660166240078583 1
0.762318265038515 1
0.602885099668884 1
0.387321133320158 1
0.45775397181508 1
0.429676057042078 1
0.547743779961098 1
0.335367413306615 1
0.559398174512686 1
0.71484792438004 1
0.97522995938699 1
0.397172449481441 1
0.682821771066626 1
0.184028613229022 1
0.703644266281304 1
0.722179914603978 1
0.458511285989475 1
0.722713423246547 1
0.518633189324822 1
0.236366805321934 1
0.932328914256229 1
0.725666100960274 1
0.831329590630385 1
0.123226962521546 1
0.388800904196521 1
0.795357461994656 1
0.592203619120737 1
-0.0907754219256952 1
0.390853158732224 1
0.790077751231323 1
0.322737939356832 1
0.865878664105852 1
0.440101479579673 1
0.344085873214149 1
0.720749200208336 1
0.157413686137506 1
0.253431889729218 1
0.463388570302538 1
0.654576718890679 1
0.205298584603302 1
0.861346598500944 1
0.326242894604375 1
0.0912848453389886 1
0.590012135307588 1
0.687426291531283 1
0.179413786710999 1
0.596984102364498 1
0.34718300455633 1
0.507618898311462 1
0.674682914620347 1
0.802596359677372 1
0.728706503988003 1
0.0548692555590723 1
-0.169480853050576 0
0.603664290335182 1
0.555815989457351 1
0.485754589714896 1
0.280836762287441 1
0.321692598468063 1
0.58918846146875 1
-0.0641914687639858 1
0.933016678034067 1
0.308231675821506 1
-0.18442078613931 1
0.65374579425064 1
0.409595351338773 1
0.216124656734174 1
0.76507439228181 1
-0.0938343249420228 1
0.682124298128469 1
0.532351932818982 1
0.592225925013801 1
0.782601965191561 1
1.03644642622927 1
0.112152718172242 1
0.13089945183943 1
0.685556665205374 1
1.12110051895755 1
0.150615307264772 1
0.771763009958377 1
0.258139675372191 1
0.348730869106931 1
0.668413028170844 1
0.365234397688479 1
0.669482512531209 1
0.617923313319531 1
0.368970467766614 1
0.434876712175247 1
0.396767771770193 1
0.30831439638164 1
0.114932768006176 1
0.206076662987851 1
0.889146591287779 1
0.561521553553133 1
0.903202755213524 1
0.640003564046812 1
0.23750829574357 1
0.292706450925318 1
0.456649164369092 1
0.67512690953692 1
0.274069446956633 1
-0.273868590351758 0
0.792003444409437 1
0.444196858913798 1
0.845630719553109 1
-0.0697223670256653 1
0.855048175147332 1
0.729108593334031 1
0.676494137953987 1
0.277835183966674 1
0.539397464548928 1
0.703346155855053 1
0.207848443804191 1
0.360440894891516 1
0.23605846018894 1
0.353545371285268 1
1.19198391790035 0
0.173802939074625 1
0.990846437075432 1
0.038882965365182 1
0.140978845970968 1
0.893426914727884 1
0.284260792163119 1
0.255183576244788 1
0.407633430991263 1
0.250803030914591 1
0.760244620495027 1
0.671372256084121 1
0.610811344061944 1
0.832160314620984 1
0.990352355892802 1
0.806397894619601 1
0.811694572533496 1
0.285170471842335 1
0.528465545008071 1
1.01932622234682 0
0.561414121739056 1
0.698609003252906 1
0.332169695891291 1
0.573939779190333 1
-0.136721349100372 1
0.545705549797191 1
0.122040062481156 1
0.425357821642815 1
-0.0313543873088612 1
0.00749909864480222 1
0.286369646465517 1
1.17994847815913 1
0.578830238652194 1
0.604077583789759 1
0.761302278168595 1
0.594292866649825 1
0.808251149417857 1
0.883851799767136 1
0.218642838002361 1
-0.0513834111671629 0
0.820716189329957 1
0.395859497084102 1
0.411777916922483 1
0.333072575056426 1
0.76023119391221 1
-0.0837685653739696 1
-0.510598592649285 0
0.57052035608226 1
0.687775086114687 1
0.552305016499537 1
0.436423663539518 1
0.143809135378837 1
0.397691293633367 1
0.72508697186092 1
1.03462498196807 1
0.648544917722763 1
0.914516574176013 1
-0.0276970821593045 1
0.643187900644919 1
0.370993207422445 1
0.0825355790433204 1
0.643625808337949 1
0.814212854830088 1
0.972971943887973 1
0.863445464630053 1
0.612253642491392 1
0.394155632655688 1
0.257902024122903 1
1.20015010850809 1
0.143061611325708 1
0.266921699990981 1
0.312674343934483 1
0.119071549070868 1
0.224200207211905 1
0.432186420822873 1
0.217309036650929 1
0.763074057139931 1
0.845025956236219 1
0.437174161650812 1
0.770281312338546 1
0.994385372813471 0
0.46448446014505 1
0.273789200862538 1
0.154320510969103 1
0.733649234726392 1
0.34336268378856 1
0.377277122422706 1
1.20620663390144 0
1.16216382934751 1
0.313926125836546 1
1.49962265368846 1
0.164714726345868 1
0.694656688378497 1
0.80145979910699 1
0.440273963899864 1
0.724446352077552 1
0.516246531622796 1
0.28176715458635 1
-0.592025157099524 0
0.914651385334543 1
0.851717347987904 1
0.486349390069095 1
0.858975505342274 1
0.561257916729906 1
-0.0495221529239733 1
0.0187239117751881 1
0.313228106105874 1
0.401967099898061 1
0.0772336642319224 1
0.179293447006157 1
0.535452256658068 1
0.687382182856151 1
0.300810062778035 1
0.568234719905339 1
0.467083722942119 1
0.386408864444772 1
-0.0815859105162813 1
0.790375801817285 1
0.199516824702662 1
0.450343795077101 1
0.592780093845532 1
0.245955914815544 1
0.37102378994198 1
-0.0905751875467907 1
0.707076642267117 1
0.357613428148357 1
1.05296550970824 1
0.365485888996277 1
0.730954622644476 1
-0.282001772254065 1
0.337380767214504 1
0.641644878711255 1
0.519907129546739 1
0.906795860924644 1
-0.315256005750007 0
0.630214881136967 1
0.839336537091318 1
0.473026414223569 1
0.684909568825219 1
0.770809843159586 1
0.558177005415517 1
0.712601641237611 1
0.463845454262468 1
0.703582155224359 1
0.780419936716967 1
0.456795552947679 1
0.578107640941162 1
0.581472139502065 1
1.05686971250188 1
0.233207382249103 1
0.334518970472921 1
0.776695891712802 1
0.503606533999064 1
0.714311720472819 1
0.582300210878423 1
0.547735447322341 1
0.602804819878632 1
0.752077702644959 1
0.328333473793677 1
0.0711807722886842 1
-0.38835029651978 0
0.778269565764312 1
0.388881470840431 1
0.896723811586349 1
0.775484167718961 1
0.64402210698908 1
-0.222149766827405 0
0.566275851879636 1
0.105474236783637 1
0.898397181864824 1
0.458814083242207 1
0.389267477314396 1
0.643830167672585 1
0.946571246188094 1
0.814956842261228 1
0.131481886777449 1
0.381600411342382 1
0.845449519379171 1
-0.342600313483871 0
0.897209558211408 1
-0.0259360170051108 1
1.0047225640376 0
0.869543038809689 1
0.241391437045512 1
0.714591701883821 1
-0.0194152293120516 1
0.345600131575911 1
0.301114858538259 1
0.973061557206314 0
0.756059110514994 1
0.736392291723358 1
0.210788860948323 1
6.93014573966769e-05 1
0.873084365196558 1
0.0720769490366685 1
0.709726295548797 1
0.643361954990924 1
0.955158360818673 1
0.351840119218434 1
0.640688329446867 1
0.863984104406302 1
0.116284443217358 1
0.635311145744339 1
0.0541770411567927 1
0.297659443436826 1
0.54239632025553 1
-0.0559279624287308 1
0.129361532815757 1
0.510382323485945 1
0.602474113709786 1
0.246171286283856 1
0.122347823774458 1
0.399242074040484 1
0.698458195150275 1
0.486462229845696 1
-0.109899094446592 1
0.497952998100411 1
-0.0548688694277308 1
0.495113621168046 1
0.563666109492753 1
0.567688332319551 1
0.264085679997773 1
-0.0878069630072929 1
0.436696679132229 1
0.884105846024232 1
0.590629695999639 1
0.246482012807009 1
0.985095914489657 0
0.47485386626641 1
-0.141690709089681 1
0.964714800075016 1
0.328246611596888 1
0.38918226061217 1
0.20231265460305 1
0.532326160105918 1
0.84779654457725 1
0.95278334739333 0
0.393053003675096 1
1.10834612512284 1
0.508209273814897 1
0.640592859975483 1
0.487138338672447 1
0.767617007871687 1
0.186534339136235 1
0.0971310457525828 1
0.335216498136549 1
0.386573472714172 1
0.05695573053482 0
0.483732720811986 1
0.698712851410488 1
0.301340620518053 1
0.659715194802257 1
0.314374097804417 1
0.741473139922462 1
0.516890891402147 1
0.663950335740968 1
-0.100539291229567 1
0.50172384289456 1
0.679410698486032 1
0.528958627252142 1
0.40090198896148 1
0.123279399854246 1
1.22859184706984 1
0.428531941717804 1
1.07343790411492 1
0.140999563265446 1
0.334512131296683 1
0.904100571763659 1
0.412058641733491 1
0.492519201010897 1
0.206637998776098 1
0.0832639097367034 1
0.886280494891197 1
0.589884480004773 1
0.563665331630513 1
0.545260421847667 1
0.694445550894908 1
0.504023024333107 1
0.0975234175582113 1
0.163019204143804 1
0.939904143291857 1
0.615777954953281 1
0.612221673003967 1
0.21936288561152 1
0.394891788071319 1
0.752605466209691 1
0.585501018705658 1
0.986855385924444 1
0.83727481698152 1
0.133160755695748 1
0.825987906301527 1
0.390774785717483 1
0.510733328385631 1
-0.104538109219659 1
0.334314146278177 1
0.704114159552024 1
-0.228163276755206 0
0.773160470170106 1
0.163716736316986 1
0.538989411773456 1
0.13154524531663 1
0.687488031991651 1
0.435993114395225 1
0.589886519140505 1
1.05957883822119 1
0.153367997610744 1
0.26725200985912 1
0.756365891585167 1
0.560242005043649 1
-0.443727121507168 0
0.723687889137565 1
0.524303168551331 1
0.0145318831703289 0
0.0229482560281833 1
0.56664150956996 1
1.14243989284763 1
0.507404115562792 1
0.652206913566879 1
0.269482625926578 1
0.19928971328669 1
0.595707502136967 1
0.230683688516386 1
0.674494157176247 1
-0.118605252228298 1
-0.0684877826365342 1
0.662478975084404 1
0.14263873944028 1
1.0246161357961 0
0.85565244546433 1
0.505785382097552 1
0.823701081879455 1
0.805479003752043 1
0.337842360670144 1
0.47789857282215 1
0.171352708878338 1
0.250993862758836 1
0.416397187084809 1
0.995530919248339 1
0.743268362539745 1
0.573058175057894 1
0.0524050033779917 1
0.692166740547608 1
1.25109497280564 0
1.39260340093943 0
0.296911879618345 1
0.881814294936256 1
0.456079417965936 1
0.42845403796923 1
0.444534437108925 1
0.838334428073066 1
1.07730481106427 0
0.0181886732911951 1
0.33460121008647 1
0.525539846844899 1
0.439870353464108 1
0.0404744643595391 1
0.697088664881009 1
0.570940112659226 1
0.526436146234824 1
0.514044103045116 1
0.557696894317291 1
0.335783213916474 1
0.221972319746615 1
0.371154839530078 1
0.559000089726526 1
0.246678858821525 1
1.01849444595624 1
0.563115973312283 1
0.433259535806086 1
0.311320063950023 1
0.782614511878189 1
0.0795959713554024 1
0.731203632530264 1
0.408020179588369 1
0.600903016960464 1
0.602951932281686 1
0.487408315544957 1
1.0120623289301 1
0.217279192108267 1
0.36092520496952 1
0.237815737546001 1
0.478304417887225 1
0.679421761113621 1
0.49298821604882 1
0.629664788116295 1
0.62268396185718 1
0.10885375182483 1
0.720319002628596 1
0.471858042911434 1
0.817741539487535 1
0.0896967391486094 1
0.899526888283394 1
-0.098521179781023 1
1.21299461857689 1
0.371703771176456 1
0.581590312428101 1
0.169235330457242 1
0.446415643218325 1
0.696224162088504 1
0.180349936244628 1
0.396461232956336 1
0.200083692268204 1
0.943067198029776 0
0.915438950397352 1
0.211817231035647 1
-0.132739244283317 1
0.839789822960482 1
0.505542985250758 1
0.198068640785809 1
0.900906857588459 1
0.563821620940838 1
0.0955013321189579 1
0.285022912498609 1
0.164724016423996 1
0.721066268603442 1
1.16217524951778 1
0.514934217799531 1
0.817218053241224 1
0.249735243384864 1
0.710742340245549 1
0.358512113799148 1
0.80861793216282 1
-0.104507077386974 1
0.351971907739632 1
0.447435210554595 1
0.408447696715985 1
0.51044724320079 1
0.050671732766006 1
0.589918197508764 1
0.647996427874209 1
-0.424683383408148 1
-0.255029725902327 1
0.554850978129288 1
0.579316350873104 1
0.805847966693547 1
0.374434976629703 1
0.744700472273588 1
0.404913560918802 1
0.720156958897157 1
0.769108429105669 1
0.763149825975299 1
0.669611572852403 1
0.52943124551971 1
0.310008985045089 1
0.500077838301659 1
0.679471724865304 1
0.679999477050239 1
0.343587988683412 1
0.209497075077342 1
0.234813335467475 1
0.45039051579769 1
0.840484248066823 1
0.693152888898585 1
0.600610165766195 1
0.7434139627396 1
0.555040045050588 1
0.226444092014509 1
0.349052620206937 1
0.98928381681018 1
0.705829205390343 1
0.528623626651747 1
1.05433782289637 1
0.643015759305394 1
1.19256936215484 0
0.229382617031632 1
0.496517108836124 1
1.00542450702014 0
0.500639841149801 1
1.13519050172221 1
1.05491864064614 1
0.132158557611388 1
0.125711981293801 1
0.516488655143105 1
0.355395302349502 1
0.226948426049178 1
0.114444144549048 1
1.88525808429306 0
0.722776666886208 1
-0.380676712044355 0
0.482012104511254 1
0.442177125943649 1
0.786794752740783 1
0.848400794745772 1
0.568984522458922 1
0.152197763563932 1
0.338825042461795 1
0.735944474254446 1
0.4384164912193 1
0.707816240156735 1
0.652574959249303 1
1.17244873377475 0
0.484530941608605 1
0.197642749524288 1
1.2780540984465 0
0.949477146081737 1
0.734563235599596 1
0.43206345861494 1
0.358767112913129 1
0.587115920439371 1
0.569394771985256 1
0.866903408986622 1
0.806407393812188 1
0.723187977305842 1
0.734227283994742 1
0.40392563436614 1
0.769818095594105 1
0.597034536207333 1
0.735313568996511 1
0.135686207790844 1
0.365930913033647 1
0.758992262041986 1
0.741831121038983 1
0.420048764786377 1
0.442601177176164 1
0.0110128475242208 1
0.473513502303145 1
0.513132472268984 1
0.363938914900496 1
0.287404819539402 1
0.447573963707289 1
0.641570535376686 1
0.46167849155224 1
0.675129544655873 1
0.579583965264424 1
0.687786467351761 1
0.249074303074095 1
0.667805321997577 1
0.68494790257067 1
0.468060436782924 1
0.692369485262838 1
0.561454699019802 1
0.747196797555922 1
0.196833256379058 1
0.176866149954033 1
0.616812755848215 1
0.329200556193765 1
0.512005738306341 1
0.0574623446813854 1
1.1102553443942 0
0.265997763872747 1
0.633846890259351 1
0.627841535447108 1
0.0300554733169164 1
0.78674549828722 1
0.140669797033512 1
0.278553297624221 1
0.231030486894971 1
0.444208124484525 1
0.83435317097796 1
-0.219007882691256 1
0.981118591310781 1
0.3107855435019 1
0.425368078872536 1
0.0944580672024126 1
0.395442603663762 1
1.24523489074846 1
0.865071675768126 1
0.197409712648979 1
0.316029662673532 1
0.243656279290762 1
0.938346882468643 1
-0.147864830570694 0
0.795798808627676 1
0.332303313172998 1
0.568753637750349 1
0.416577692975358 1
-0.00438401091180291 1
0.551524215292578 1
0.264963878345105 1
0.560896315249886 1
0.475562766880059 1
0.778908376782667 1
0.571727422035732 1
0.481505601090299 1
0.656652274950306 1
1.27491424452337 1
0.123089517780842 1
1.00941680441121 1
0.674143778586045 1
0.290812429020719 1
0.347580329846209 1
0.304326291943086 1
0.483600207239891 1
0.807054203430557 1
0.180795105781061 1
0.149601338180584 1
-0.00849409343696601 1
0.656893165443002 1
1.26037173462193 0
1.13011618341217 0
0.950927662231963 1
1.03733021915861 1
0.533919585440191 1
0.0732336948689143 1
0.133933745618293 1
0.30028520833253 1
0.756146058273921 1
0.685456193561493 1
0.815274391641272 1
0.659440162369141 1
0.433153179996097 1
0.658323852630762 1
1.02085158352949 1
0.811707981168048 1
0.767771928426163 1
0.754479258202007 1
1.2836750262442 0
0.466209873580636 1
0.164846097948549 1
0.278504763151183 1
0.71649633468274 1
0.648659685957194 1
0.323196188874753 1
0.895430703014543 1
0.946623406693778 1
0.609326873087651 1
0.236938866854782 1
0.445954127996449 1
0.550824829652582 1
0.878908278977207 1
0.999331511459926 1
0.807115288824544 1
0.282623895414663 1
0.689521744441068 1
0.738690773212039 1
0.585741857732826 1
0.103617440224005 1
0.544017320047586 1
0.97707006548905 1
0.534547008494445 1
0.583628176912595 1
0.304778633410659 1
0.293308518666249 1
1.36080697529377 1
0.266704946241966 1
0.607387323252531 1
0.504184897880905 1
0.583497325939337 1
0.626974702174019 1
0.936656805635078 1
0.697536124468354 1
0.0959099067361263 1
0.864680635271402 1
0.705653608448681 1
1.51001553985877 0
0.76385472993948 1
0.672740235038638 1
0.598600378059334 1
0.483017753245718 1
0.255487000623529 1
0.528953380608242 1
0.724539902064219 1
0.961129315502783 0
0.46170132440419 1
0.490430655220189 1
0.154037610843106 1
0.930831987695156 1
0.474220456839145 1
0.361503002243801 1
0.674179930650147 1
0.246454659824606 1
1.11169578821383 0
0.774434495457015 1
0.419077839187421 1
0.791112516727063 1
0.30512020151439 1
0.36695058570943 1
1.07656313779417 0
0.331809633890142 1
0.389278030741499 1
0.247947707873259 1
0.47742448552798 1
0.256690867847211 1
0.326961201289637 1
0.736146396362088 1
0.195178148383133 1
0.385352376915192 1
0.339394123133735 1
0.584331867931892 1
0.675490471389595 1
0.355488566088363 1
0.683552033532273 1
0.343023854417498 1
1.00282173871062 0
0.106365301444765 1
0.41918543169556 1
0.510124506935302 1
0.159328158839543 1
0.432664240282663 1
0.779345898036704 1
0.590734441207642 1
0.49326721055381 1
0.667291948264463 1
0.614981344724402 1
0.865326915387548 1
0.426395835014035 1
0.464818792157521 1
0.602686186552864 1
0.599381414296059 1
0.589936016667258 1
0.280069117195768 1
0.728193772417312 1
0.648895049808635 1
0.407881633193495 1
-0.28036790099196 1
0.0311901384603677 1
1.16140418950351 1
0.465864005250598 1
0.117336003620683 1
0.791732653846121 1
0.395383145428287 1
1.14291608802407 0
-0.166694947779078 1
0.354435028317178 1
0.271125415128967 1
0.743089521447111 1
-0.120208872077682 1
0.884796873892686 1
0.535679970655484 1
0.994868262746425 1
0.65621304673423 1
0.237670900517094 1
0.78194280983045 1
0.483198885772445 1
0.532454443318147 1
0.484586241715482 1
0.708330335544051 1
0.706586771036768 1
0.246527581530615 1
0.521832487789994 1
1.09700860738792 1
0.944623362537269 1
0.555580825003045 1
0.638906626623178 1
0.387065195739826 1
0.302893197558047 1
1.00156060323621 1
0.91729530924016 1
0.563796548266836 1
0.612184128030256 1
0.601409742591093 1
0.689408060894896 1
0.313357161170864 1
0.54019160663698 1
0.531731014699379 1
0.953608903971084 1
0.618032126390064 1
0.469902368180106 1
0.785603563201845 1
0.577151572746244 1
0.597249854786088 1
0.320208782233608 1
0.118770762649979 1
0.386959885024269 1
0.392378816483055 1
0.234860026210468 1
0.887548202143422 1
0.296232221677866 1
0.604988573287316 1
0.416709371526673 1
1.03120463100555 1
-0.239335136311442 0
0.416031066391103 1
0.592983700723183 1
0.715601003438092 1
1.18151752152425 1
0.747882182169057 1
0.371671624773479 1
0.432128052432565 1
0.595604602959334 1
1.27463550188678 0
0.974629323508527 1
0.355812742751972 1
0.61001161764603 1
0.619149835878106 1
0.304239186319947 1
1.33432378812782 1
0.0343288878924936 1
1.05996026646636 1
0.675436215331896 1
-0.0690138657053689 1
-0.324470305806704 1
0.73545100105153 1
0.376343600488416 1
0.32393436301264 1
0.103507793460079 1
0.402682059170078 1
0.096984731614133 0
0.476888093504156 1
0.44443258855707 1
0.279385936459915 1
0.626355568771174 1
0.937980509683895 1
0.205912503272199 1
0.11105488067681 1
0.162456544614865 1
0.629167691876212 1
0.347493258052175 1
0.691259386543501 1
0.732367459192591 1
0.887409960394636 1
0.938018579388207 1
0.503696173438242 1
0.855276599380566 1
0.30332761773189 1
0.90309290643724 1
0.211024153065367 1
0.316070590119499 1
1.0383631579841 0
0.908602124712325 1
0.378599049568798 1
0.502780756782098 1
0.275634999163439 1
0.767129204639242 1
1.22254199694705 0
0.629457606954395 1
0.299770839042292 1
0.557688066165967 1
0.0708782480723574 1
0.621716225072235 1
0.71658276629177 1
0.405933936530373 1
0.618362004649557 1
0.177180596422736 1
0.445772040830001 1
0.35920032118123 1
0.858803585022038 1
0.756955744226746 1
0.683576911795797 1
-0.112210046185074 0
0.457887899026153 1
0.647651662977178 1
-0.00268952719460841 1
0.240633647349517 1
0.684138066937406 1
1.05510273690762 0
0.428203061479547 1
0.0552989316844029 1
0.408731972450163 1
0.00484307011115933 1
0.548064190848839 1
0.535947074715498 1
0.22511510832513 1
0.504557088321509 1
0.673140803051388 1
0.411554574800548 1
0.28516197643531 1
0.101304793523019 1
0.0372156717895422 1
0.650343881954939 1
0.433640674353246 1
0.267192251817528 1
0.748325457506608 1
0.21828065837975 1
0.474062564299454 1
-0.265836671362045 0
0.416860064976216 1
0.745631361571853 1
0.328898317145511 1
0.531441866527043 1
0.470766407843811 1
0.214556489114778 1
0.404126841460505 1
0.706168791548249 1
0.999186894754478 1
0.79583529568946 1
0.423999313925082 1
0.394766602588001 1
0.560854988471256 1
0.550902312698319 1
0.28760971144789 1
0.53726884017859 1
0.714308213773787 1
0.480910101924426 1
1.07046548624176 0
-0.367681299266991 0
0.0244054252114008 1
0.654076648318888 1
0.564468351820353 1
0.616239264813412 1
0.582228873762122 1
0.755358305784825 1
0.550628851283163 1
0.352722640581479 1
0.217060550488081 1
0.171542755714717 1
0.693658769258004 1
0.541486295123694 1
0.0469367960604475 1
0.511601197915164 1
1.15378333745638 1
0.113453453911842 1
0.79359713833282 1
0.623066985178814 1
0.151261392419567 1
0.49110742564494 1
0.406285161560886 1
1.16891902156926 1
0.304193361211159 1
0.181830306750572 1
1.1044966264853 1
0.833100575922875 1
0.253314450078772 1
0.450707017118867 1
0.35869943368158 1
0.681760079609869 1
0.277532255860204 1
0.213480924938853 1
0.528404081816453 1
-0.335413308951394 0
0.226702909805863 1
0.854746238218308 1
0.198263774450347 1
-0.0757280070858791 1
0.543678272696992 1
0.17359773875374 1
0.498696430531604 1
0.285218243177602 1
0.461255492053096 1
0.70463015936528 1
0.469431909603483 1
1.26792827040872 0
-0.123702874416959 1
0.750183380842559 1
0.235366251228425 1
0.434450134170995 1
1.02806020270282 0
0.342393609138618 1
0.558100102942355 1
0.735924121613574 1
0.912325505246793 1
0.601947250394372 1
-0.0231800984961886 1
0.225188643687642 1
0.192068603348838 1
0.683098036571179 1
0.294442724346716 1
0.480838563874745 1
0.0984163885196108 1
0.227015360963908 1
1.2739967655462 0
0.536255569530012 1
0.263310038753385 1
0.414841199276655 1
0.619158091463581 1
0.391548255112877 1
0.173992900730976 1
0.850230072604931 1
0.621010648943473 1
1.04564440014542 1
0.354591255311539 1
0.660377661669392 1
0.517762105054204 1
0.359596996489945 1
0.502955571454014 1
0.276356444443593 1
0.481159805473805 1
0.832827763109385 1
0.461395049993291 1
0.545774851130382 1
0.247227116812601 1
0.290014649126807 1
0.617038410007911 1
0.176128548317847 1
0.424018509840998 1
0.908461956633351 1
-0.115673683690747 1
0.717018541398279 1
0.400751743321303 1
0.4965362282074 1
-0.0327583165286589 1
0.708492009890414 1
0.314486612049798 1
0.392759142913329 1
0.0865620257232345 1
0.992837424753658 1
0.0773525916695663 1
0.476026055549044 1
0.441372493673487 1
0.475340081812111 1
0.928939913076377 1
0.838751660269386 1
0.697988345179614 1
0.169187941645802 1
0.480403473976377 1
0.573513142500691 1
0.333663492694083 1
0.673914544331859 1
0.510520357366617 1
0.689415068635412 1
0.535432456791622 1
0.87254418787719 1
0.0360728911919903 1
0.534903877172115 1
0.938967740971018 1
0.60054478229714 1
1.13245717678263 1
0.651578651242143 1
-0.0331258715708995 0
0.264157825704245 1
0.644094412612896 1
0.980334129471627 1
0.630951278552841 1
0.962928319713085 0
0.318421815005193 1
0.797511576945267 1
0.463515503227389 1
0.109820410096721 1
0.572416666292475 1
0.0538746645351851 1
0.70596597510804 1
0.617830057139692 1
0.706389851104569 1
0.51769833975179 1
0.204648673189416 1
0.574892929806765 1
0.662233456133507 1
0.418224575819031 1
0.804369323395325 1
0.62940717774687 1
0.382759726580372 1
0.777309801569523 1
0.381496777166667 1
0.421100715963504 1
0.27358701649225 1
0.564602054492967 1
0.402508434921388 1
0.368763028304885 1
0.270557465201884 1
0.956364282289429 1
0.587543190233833 1
-0.151659987756354 0
0.478272528689709 1
0.871765984151023 1
0.181268040187238 1
0.884238422566441 1
0.707600168094354 1
0.607105441178903 1
0.451517592489831 1
0.812156237697335 1
0.407078371372381 1
1.19392141079224 0
0.296734843180068 1
-0.184628359369645 1
0.434579253635205 1
-0.0316218729126722 1
0.622590136741844 1
0.548541733946168 1
0.281396768762517 1
0.444809757869047 1
0.700183747260124 1
0.315524164313301 1
1.00345598748181 1
0.967759723502498 1
0.590370912533976 1
0.100248249460255 1
0.440062813255494 1
0.756216761189897 1
0.0489771587117228 1
0.383173660929886 1
0.291295391911053 1
0.470639073166035 1
0.422689773432952 1
0.281609672502207 1
0.760898550693471 1
0.555115997748419 1
0.331605857874985 1
0.83773324646161 1
0.397272179445955 1
0.43590563209493 1
0.640265325956086 1
0.208160239046302 1
0.81645177739174 1
0.472905450776863 1
0.274709082493654 1
0.701123401927672 1
1.04919295559808 1
0.390509133404542 1
-0.151082966180993 1
0.701424663170298 1
0.711366327075376 1
0.229227483802286 1
0.879795675610294 1
1.06742117138876 1
0.630605532589894 1
0.692200902274644 1
0.438527977358922 1
0.0570663009325362 1
0.601694502220308 1
0.758773308184756 1
0.786218970222707 1
0.548773947428388 1
0.191887155356467 1
0.262712998103567 1
0.668367692547129 1
0.0336249592112804 1
0.682452696839656 1
0.554951660896755 1
0.533447212641147 1
0.430722160177744 1
0.921668576618346 1
0.0784781960925594 1
0.5670855288247 1
0.9971305639253 1
0.530023000261499 1
0.348032061233236 1
-0.0566074546697629 1
0.873756547521113 1
1.09214905035537 1
0.412643114747168 1
0.125949769644766 1
0.821267572526169 1
0.876384593671754 1
1.11710476776008 1
1.27796010682999 0
0.931351361674431 1
-0.302360757817867 0
0.479686368485804 1
0.759901383967367 1
0.507967588737686 1
0.432165324421212 1
0.471577042280577 1
0.564363510635581 1
0.200659555297926 1
0.600760354764943 1
0.557683547124514 1
0.442923620026205 1
0.3665192674052 1
0.460902429159101 1
0.358907867707552 1
-0.0106581823758902 0
0.287969424266425 1
0.701639426309212 1
0.632948811431835 1
0.469073095323141 1
0.376263936842599 1
0.130025806152108 1
0.303907519451271 1
0.30319428540812 1
0.212341020780341 1
-0.0196015070987341 1
0.350180627399594 1
0.572125863418378 1
0.534379036500474 1
0.644742136842122 1
1.24885198826673 0
0.141259267910655 1
-0.218300772029266 1
-0.105549332820589 1
0.469228284609286 1
0.373014222123272 1
0.567605493306008 1
0.876863816479822 1
0.312200798206494 1
1.00586989058684 1
0.404920151713515 1
0.550934395263184 1
0.113118991815588 1
-0.156062367888843 0
0.872017770463581 1
0.426276007832885 1
0.580442172658507 1
0.816642882355626 1
0.561627842072148 1
1.01968511474032 1
0.19069067843137 1
0.699613020617174 1
0.0215391273596415 0
-0.0585915552331865 0
0.510433310659831 1
0.475775328299463 1
0.563227653598382 1
0.414934181095013 1
0.241255929519429 1
0.665347381013236 1
0.465052871490069 1
1.03008574970178 1
0.519445236975497 1
-0.053878856925758 1
0.260640996478603 1
0.81318212677965 1
0.512813248540569 1
0.570415198066543 1
0.518673201919127 1
0.135418602500059 1
0.841641747514534 1
0.00566970991896427 1
0.873857593365011 1
0.517661542681916 1
0.488042068710078 1
0.393824084642723 1
1.12617897338546 1
0.240482445504003 1
0.275168256008171 1
0.00150536843957089 1
1.04885657167412 1
0.155744875621005 1
0.407364416426793 1
0.367039428364855 1
0.727634905491402 1
0.172642966455682 1
0.0625448528622158 1
0.474640143464454 1
1.0721807503654 1
0.365093052506486 1
0.632208569418492 1
0.838650016942228 1
0.837885952376828 1
0.371550849670739 1
0.26147664838294 1
0.317345234968763 1
0.255520914270898 1
0.642648851318518 1
0.635170271435823 1
0.327902088185336 1
0.657174674363983 1
0.346741625248779 1
0.122322696357775 0
0.532866599096936 1
0.921514215182733 1
-0.0252580945778607 1
0.766548412391663 1
-0.16796823348002 1
0.482400848392411 1
0.894580983743163 1
0.747892301062221 1
0.332763856087435 1
0.554200031648821 1
0.316697920490065 1
0.445019494774618 1
0.570519829358597 1
0.381957658554648 1
0.300061675680878 1
0.375682268508347 1
0.646190769014534 1
0.640445412199943 1
0.172404364989876 1
0.603478035979911 1
0.898075501008712 1
0.169166154054926 1
0.24475184182493 1
0.608428151591397 1
0.965459256723478 1
0.37835283592508 1
0.455146854838249 1
0.455190331671204 1
0.786724166557463 1
0.325784768715718 1
0.490727038580484 1
0.700719209492412 1
0.51025553894438 1
0.33813575077259 1
0.442882105319607 1
0.293474451413208 1
0.251919112029924 1
0.359617296532652 1
0.448048195621163 1
0.713605296796948 1
0.566242316569955 1
0.50146492157547 1
0.0089572543743239 1
0.154589335091058 1
0.199549431145009 1
0.151438050978679 1
0.555886787186461 1
0.523528950372525 1
0.665835550987918 1
0.0146402450931353 1
0.35680077876864 1
0.366303193455454 1
1.04263856374278 1
0.949506177634346 1
0.644063708737441 1
0.513667313373405 1
0.274515016972045 1
0.451920601267731 1
0.178430607783304 1
1.11297841987932 1
0.636419767956596 1
0.246877331430938 1
0.412194744431528 1
0.774300707688063 1
0.929229186304481 1
-0.0938806932432655 1
0.218408742146996 1
0.472748843871697 1
0.496259081601154 1
0.597274076458642 1
0.462778818330752 1
0.457862769171189 1
0.703748640811448 1
0.969193289914243 1
0.652561159805178 1
0.523192176559739 1
0.515516851940491 1
0.647207865113276 1
0.720393568324568 1
0.490792124057752 1
0.519357802408914 1
0.661401252712718 1
1.00820282172638 1
0.618039713219658 1
-0.162020005455519 1
0.572866565395794 1
0.296796832900267 1
0.871809086718823 1
0.314445398567744 1
0.218477385775556 1
0.572132243650294 1
1.11281654662455 0
-0.120370907863111 1
0.444479345303427 1
0.431576292953065 1
0.460250836026495 1
0.0514516114510285 1
0.0375239073135897 1
1.00866188666486 0
0.557098502250204 1
-0.27379625952381 0
0.495449679479484 1
0.566136074531077 1
0.483606310696128 1
0.635975628527174 1
0.534352298643925 1
0.353303541328819 1
0.335576167224241 1
0.856440405310949 1
0.378796852370535 1
0.477788062227176 1
0.494514930993105 1
0.17612145923155 1
0.243636187177107 1
0.404578837224204 1
0.535899569239123 1
0.520302630563555 1
0.9388217661566 1
0.532189642827634 1
0.482417931420986 1
0.916362477143472 1
0.511340890728458 1
0.780422901197684 1
0.456088166200312 1
0.857460246658226 1
0.663670323546 1
1.1661029892725 1
0.718384777952433 1
0.525423022424237 1
0.436434711803213 1
0.894788735490608 1
0.875969631173527 1
0.873308537458837 1
0.489395874306572 1
0.615427266696288 1
0.603683643389159 1
0.385246131433849 1
0.106603024802083 1
0.829970770989003 1
0.399148439825086 1
0.326404622289229 1
0.539384939552841 1
0.542495030092426 1
0.436869459726123 1
0.749188194482297 1
0.685913677440813 1
0.233869801303269 1
0.568776243346792 1
0.533644241132281 1
0.551423325936085 1
-0.0886727514078759 1
0.684015833265695 1
0.472118947032869 1
0.490332859161119 1
0.125802680367127 1
0.500151852320864 1
0.866704204369894 1
0.30642702712725 1
0.111411321056888 1
0.507758216028008 1
0.00288358376445123 1
0.416301004210452 1
0.500881835986322 1
0.52531774849348 1
0.295156040404055 1
0.182014665641153 1
0.180506285954469 1
0.837890566536847 1
0.615703977299309 1
0.841148841038876 1
0.723831547616098 1
0.334316984023542 1
0.349313225217536 1
0.290224969546303 1
0.687162383383524 1
0.575042055568891 1
0.601870514922686 1
0.326333189292347 1
0.579969385351247 1
0.428271859331037 1
0.883849073155356 1
0.623881042436267 1
0.470485805218247 1
0.571362415687627 1
0.910587535198425 1
0.621785882357403 1
0.160458306990268 1
0.408505489778922 1
0.907383976665262 1
0.60637934801405 1
0.817704618427722 1
0.25362786040211 1
0.42151098155112 1
0.721576818627185 1
0.690027354144772 1
0.843567988388365 1
0.992910654462333 1
0.233517547361848 1
0.361111195498764 1
0.433850543575899 1
0.866167095754877 1
0.618754862093369 1
0.266609168325639 1
0.984096044105529 1
0.155253601193287 1
0.152581775983932 1
0.371502563993304 1
0.745045736391295 1
0.553544911009953 1
0.298480003422068 1
0.811080752781686 1
0.85493656367153 1
0.516211506695303 1
0.811105627890738 1
0.456665311866192 1
0.856344759913778 1
0.933376896253222 1
0.46482020720812 1
0.20263509741083 1
0.356267909360523 1
0.420042581703125 1
0.732186851764314 1
0.211598942464157 1
0.457776572215729 1
0.728654240658605 1
0.00714090559191188 1
0.474850770113958 1
0.0454999269903579 0
0.439933304130338 1
0.178316995344807 1
0.495541119771897 1
0.68091559347426 1
0.70185243017765 1
-0.0932151780278801 1
0.283001535567463 1
0.636056161217036 1
1.01219990354147 1
0.214616066143474 1
0.763547410491159 1
0.382679538343179 1
0.6646640917675 1
1.15541888602628 1
0.449747062537332 1
0.0450612817401733 1
0.515772294991409 1
0.0871315766289915 1
0.646592918782301 1
0.655513210762446 1
1.15706895067695 1
0.573179491182884 1
0.159774675037149 1
0.228153262257421 1
0.228226709700771 1
0.429742961027604 1
0.668412822579325 1
0.62869058934559 1
0.604841030964071 1
0.521137279813763 1
0.440962331553626 1
0.382079225502016 1
0.162669397581747 1
0.500394588800441 1
0.555177170791833 1
0.911507237266651 1
0.546875657294802 1
0.73195758155913 1
0.361491866543228 1
0.0484625136430095 1
0.137376891433096 1
0.620395146531793 1
0.505636866034157 1
0.316008333850205 1
0.132987287071339 1
0.349485705075259 1
0.339743337738492 1
1.2630311405404 0
0.418939629657838 1
0.853236375351154 1
0.436169417634207 1
0.194145181749224 1
0.339756011562765 1
0.279073536261097 1
0.437258406405309 1
0.124560143952744 1
0.402439153212798 1
0.45024968139561 1
0.175172659882024 1
0.313158844628727 1
0.687070654100418 1
1.07382695853394 1
0.543449949648018 1
0.798631562800486 1
0.419747555719344 1
0.212833512084749 1
0.182821648721799 1
0.348991760763507 1
0.131950422048609 1
0.733170422483163 1
1.39387184202331 0
0.850560118630094 1
0.528405106262725 1
1.03760805748434 1
0.47725657713182 1
0.606880599927126 1
0.254542356383764 1
0.585943707291143 1
0.40061146609701 1
0.166366061315511 1
0.275159239764181 1
0.875857010706537 1
0.61335854523599 1
0.162118419364737 1
0.381954922151438 1
0.788175945633698 1
0.368289426520307 1
1.24410634919205 0
0.236715546889254 1
0.406967281018499 1
0.395245728726756 1
-0.142333181906302 0
0.598576965674467 1
0.839840238244867 1
0.529779510315981 1
0.308407376773516 1
0.222552721328821 1
0.0449029382851263 1
0.0157351330610874 1
0.525850208724343 1
0.673738331301342 1
0.81219641389403 1
0.441226536341476 1
0.661988026197185 1
-0.192487367821386 1
0.293507441222532 1
1.01425407764377 1
0.367903502584982 1
-0.00977905847635363 1
0.332718711449008 1
0.593835290599463 1
0.424143850145741 1
-0.343732848172317 1
0.921171084587745 1
-0.695990552270128 0
0.77540694113312 1
0.261849155889646 1
0.505024547130918 1
0.778798488104658 1
-0.143442730429701 0
0.579901789018999 1
0.156746539581487 1
0.676842993465068 1
0.431640954095771 1
0.61600065263561 1
0.161853991638364 1
0.472597402677772 1
0.51617775814774 1
-0.238476681146194 0
0.471868205059401 1
0.339351972826702 1
0.265305822190101 1
0.671998927694881 1
0.423591209738236 1
0.333703898100944 1
0.411605039925599 1
0.134384963249138 1
0.31951687443593 1
0.701369335383836 1
-0.0667091300839386 1
0.205471965191794 1
0.529009821343925 1
0.551671209244814 1
0.37733319254793 1
-0.146681194592966 1
1.10221425528515 0
0.282031642845798 1
0.345699047907523 1
0.31906212653202 1
-0.42898512066798 0
0.722847790832227 1
-0.0822470709503785 0
0.176691588733265 1
0.319505174633249 1
0.692538208067273 1
0.527226570270794 1
0.636626339864965 1
0.112936941208592 1
0.609289721921708 1
0.927234026807672 1
0.172894623277382 1
0.527988376605538 1
-0.304390244812607 1
0.461614474495164 1
0.673564578485295 1
0.390900370149622 1
0.428885666853088 1
0.434669087044566 1
0.547954803468672 1
0.825720907227546 1
0.0776011175659837 0
0.222417113851288 1
0.449832684604767 1
0.534728851791564 1
0.666574326123352 1
0.262460074356873 1
1.23857276031859 0
0.0500654573044682 1
0.642323539050479 1
0.231533777550573 1
0.351691297488199 1
-0.0339566351157451 1
0.914129330453229 1
0.656331645220558 1
0.499761381316871 1
1.09201602374506 1
0.328029718549067 1
0.249333954164815 1
-0.0741383493681192 1
0.36307669395666 1
0.353796337448922 1
0.704872592861858 1
1.06337784971812 1
0.632350381361744 1
0.45504461832451 1
0.385689681433028 1
0.0901909575299648 1
0.0599348661787416 1
0.733835500469031 1
0.437582790844693 1
0.602940395358149 1
0.444445752194446 1
0.350203463042556 1
0.300972727089878 1
0.42989549799106 1
0.27449928630743 1
0.164654388935867 1
0.552444701930097 1
0.50933680583558 1
0.62780319226407 1
0.15212075308341 1
0.277659898540192 1
1.02788348496662 1
0.990242328982164 1
0.833860440370913 1
0.567901349361457 1
0.473404825683811 1
0.598880971996984 1
0.774366710622436 1
0.279562037813776 1
0.693029057021892 1
0.291955081738287 1
0.654839713965138 1
1.40344523220674 0
0.441940249552436 1
-0.0344447644566053 1
0.523933273232925 1
-0.421837200052106 1
0.0281000596543107 1
0.267916208737667 1
0.658030649600298 1
0.874198698225488 1
0.706233614223703 1
0.448896669606819 1
0.670370785055157 1
-0.0124234600369466 1
0.272634487550284 1
0.594199016416213 1
0.372196396370466 1
0.89648560569516 1
0.472526944499709 1
1.01634934791398 1
1.05211986860544 1
0.397459675489412 1
-0.143334096927072 1
0.650185542707965 1
0.508538113637064 1
0.343856416494859 1
0.603197509834177 1
0.64242017124909 1
0.861244562541249 1
-0.0603423811772821 0
0.363661951518156 1
-0.183938526322272 1
0.681054007071012 1
0.937784526030082 1
0.501906860479362 1
0.835923568443719 1
0.485660352801965 1
0.746219386976486 1
0.389005344474111 1
0.556267492900974 1
0.35983151689723 1
0.56330863368385 1
0.671784547328856 1
0.771753260778905 1
0.26074152641655 1
0.0426309000185175 1
0.517945814877895 1
1.00452078592512 1
0.578552371470426 1
0.0549849127563978 1
0.88376489280519 1
0.779439208163315 1
0.153553176418622 1
0.579321399755699 1
0.778455036501756 1
0.713345200024628 1
0.148711600143059 1
0.489343539511899 1
0.254491196636284 1
0.377202249628692 1
0.735792642423489 1
0.742006256860347 1
0.283071936326755 1
0.919509899251119 1
0.159803208667138 1
0.46625603787815 1
0.355770028886628 1
0.129050307396071 1
0.168927147921028 1
0.734903835980451 1
0.471276196289432 1
0.996270338795086 1
0.936682832070203 1
0.0307929907589133 1
0.884424610540937 1
0.832174734265666 1
-0.349328654457778 0
0.27981012407899 1
0.193222783071417 1
-0.00402352515905929 1
0.962342692274215 1
0.813719127581478 1
0.876995235576377 1
0.605040830895037 1
0.884001873770796 1
0.785800726974974 1
-0.0648331025609354 0
0.00354377754165379 1
0.0806676691373609 1
0.593867793358199 1
0.733404044242149 1
0.933526996250678 1
0.455523803184204 1
0.92258287280926 1
0.188264659746783 1
0.743178055525618 1
0.805579269860154 1
0.349433061166887 1
0.988087703458231 1
0.512126671034791 1
0.500205835497681 1
0.895998247397215 1
0.394900712750611 1
0.920776755205305 1
0.100948988412275 1
0.303730254837776 1
0.265409598387744 1
0.332666382516509 1
0.918478546831393 1
0.105497726734016 1
0.938113986253498 0
0.425853173576271 1
0.532624104269542 1
0.842965369117085 1
0.356485744149311 1
0.44170402174074 1
0.359637645576735 1
0.194411616137078 1
0.032571980315077 1
0.676799749731676 1
0.400227615740925 1
0.4020085855352 1
0.152029605779871 1
0.034425532949294 1
0.78438263845027 1
0.142534872443718 1
0.361147024517965 1
0.348188374913755 1
0.837571450299184 1
0.551900185270892 1
0.855316932412179 1
0.575508241762584 1
0.225715156209391 1
0.273493659652806 1
0.374854022966217 1
0.328663105524526 1
0.63433018754644 1
0.666330962008686 1
0.394070172409639 1
0.237206878373993 1
0.746838436407582 1
0.289294609136125 1
0.379300238935308 1
0.310274915811559 1
0.344442758249267 1
0.429761168252202 1
0.685541599494614 1
0.061857133215849 1
0.0840376671859715 1
1.0289647115463 1
0.223352180327994 1
0.373773557392707 1
0.651643161950032 1
0.451847889089098 1
0.648942670196012 1
0.316958978088207 1
0.751848434694977 1
0.299591130666616 1
-0.737813522314739 0
0.519607830231065 1
0.526242778274854 1
0.162980445386401 1
1.13163038184047 0
0.474575296160737 1
0.618846620504486 1
0.427265603291234 1
0.733130926215064 1
0.190164908752507 1
0.7938117502929 1
0.903671484935492 1
0.172949438951079 1
0.0897315536572246 1
0.999885866116734 1
0.672343191219307 1
0.603393961393413 1
0.941112517319092 1
1.11956922582305 1
0.102879150020274 1
0.886585802103105 1
0.587836433434879 1
0.747392484431341 1
1.08824088871811 1
0.211779347951567 1
0.112726026836888 1
0.13608012986294 1
0.493282777282156 1
0.538233250824923 1
0.136565058624068 1
0.514991345056082 1
0.535199247526119 1
0.0733703365483012 1
0.767090384226918 1
0.137174627518028 1
0.731710217776674 1
0.673854223501446 1
0.453169303996369 1
0.644793031104458 1
0.544325756972378 1
0.064676480240749 1
0.614226966735925 1
0.768288759625696 1
0.257404530366605 1
0.632712803429611 1
0.70007279667525 1
1.07845656205611 1
0.39187535085603 1
0.304760610693236 1
0.391006202553565 1
0.62725585452443 1
0.803112603302426 1
0.600727909525275 1
0.662802420619815 1
0.859788045394576 1
0.146556141786168 1
0.38428672427219 1
1.0472867364898 0
0.75487692030237 1
0.201754878748504 1
0.501287641431601 1
-0.137505616353713 1
-0.252283991218896 0
0.503489501677952 1
0.490897232938577 1
0.259908138916372 1
0.781451788295756 1
0.308339286479497 1
0.453630877697577 1
0.520606883160304 1
0.511254436288026 1
0.322956864909142 1
0.289889931690871 1
0.277536763139338 1
0.602235999524705 1
0.19729571850785 1
0.789510447276698 1
0.565739493576024 1
0.62555977426061 1
0.573277141780538 1
0.149371510151296 1
0.573873557969572 1
0.349335386468885 1
0.227974758532209 1
0.857951214677102 1
0.213093027281461 1
0.618497530968517 1
0.849670962851267 1
0.188889483768031 1
0.634701697439996 1
0.829612776805295 1
0.364295998676679 1
0.426423295650909 1
0.247008712057832 1
0.46032378359242 1
0.902479977341723 1
-0.148166987659562 1
0.394816000335521 1
0.627377861143137 1
0.807146865092403 1
0.337315829640607 1
0.790387250248555 1
0.695045468034046 1
0.594580599063902 1
0.746323498421109 1
0.782072302939744 1
0.718689618423509 1
1.14858303833453 1
0.414652056243351 1
0.45182994401312 1
-0.126224387806154 0
-0.181745001541707 1
0.566990255169319 1
0.84838691095223 1
0.773355904597134 1
0.0706463476625471 1
0.342450690204081 1
0.241535163492802 1
0.131133657013999 1
0.31491711747511 1
0.265656863989174 1
0.484660342500797 1
0.49238396304399 1
0.149485603282819 1
0.134013157594858 1
0.00707605689356755 1
0.812062160864872 1
0.636944198569606 1
0.700801992316192 1
0.903142740076741 1
0.385783757468438 1
0.706336063033071 1
0.0306675844800974 1
1.28005018559838 0
-0.374903472789838 0
0.741586472571873 1
0.919070347584735 1
0.401991008715274 1
0.117172169800942 1
1.09031290198654 1
0.353864883058481 1
0.444715591026736 1
0.611624706005143 1
0.688729494180509 1
0.64967881462613 1
0.535464910495217 1
-0.189747722288502 1
0.709660803670473 1
0.0341576762537082 1
0.251786557898704 1
0.253454053112176 1
0.81993380547744 1
0.699895199504989 1
0.187240937261724 1
0.198670631931423 1
0.324357427348769 1
0.315101372105194 1
1.21675842415137 1
0.370339710417736 1
0.998821435955434 0
0.277963433899547 1
0.49677108502814 1
0.876024938825928 1
0.764801508326373 1
0.187681539491903 1
0.528902672105387 1
0.437630487234092 1
0.60245277806953 1
0.537051264378122 1
0.549047283465915 1
0.630747170080237 1
0.37624622864299 1
0.723339859343079 1
0.183361420636834 1
-0.248271025434251 1
0.577003207468348 1
0.838123136831093 1
0.897230660235799 1
0.681659906348624 1
0.647893595355725 1
0.688002284297093 1
0.557774948968814 1
0.71958879491472 1
0.166226295107727 1
0.895884455733084 1
0.251945841572013 1
0.280372466995527 1
0.551155750528093 1
0.770922092622989 1
1.01874493530381 1
0.434732100115709 1
1.10394149674372 0
0.513669354406218 1
0.0140342900786169 1
0.304455525580161 1
0.525194210041639 1
0.188811508415148 1
0.191799728343154 1
0.580548873474288 1
0.0742646429598796 1
0.855642621672918 1
0.581072292382581 1
-0.0446793558282294 1
0.799195665965868 1
-0.138531016775783 1
0.512330979214084 1
-0.230287847536239 0
0.892482837701994 1
0.45793046088727 1
0.313779478383581 1
0.782594775909762 1
0.495408248225066 1
0.827959600661422 1
0.412299379466075 1
0.53006737585629 1
0.591351823082509 1
0.0403682273190668 1
0.926331654938 1
0.0325651698226289 1
0.339015280526347 1
0.583021527441291 1
0.1424899651163 1
0.332715525214664 1
0.914748575671623 1
0.809438128223949 1
-0.00573815491546498 1
0.123112533884639 1
0.909842605378718 1
0.383192408701325 1
-0.415651375161822 0
-0.0556530201061938 1
0.880871752216232 1
0.755552124363591 1
0.431681884098958 1
0.105591213003154 1
0.266792204567273 1
0.968667007018639 1
0.901254055307334 1
0.62099892233704 1
0.173732515892767 1
0.454495847560095 1
0.88864007787022 1
0.519830427593322 1
1.06184704531416 1
0.486502944533263 1
0.418065442813749 1
0.376143449353416 1
0.567919288221564 1
0.881044054846744 1
-0.0650530189164232 0
0.468532835415842 1
0.432080969856417 1
0.919494846353375 1
0.0631204248707071 1
0.255281623355594 1
0.341352394183063 1
0.176055149424693 1
0.213411028553169 1
0.505431798407139 1
0.361593425163403 1
0.562545660895245 1
0.351923912713326 1
1.18435523890976 1
0.311226772736864 1
0.432389753722218 1
0.440030112103887 1
0.37370169795288 1
0.65384808186615 1
0.651111910441585 1
0.241025469982815 1
0.529779945568208 1
1.01498431614155 1
1.23340134061567 1
1.09838243221782 1
0.73965252101009 1
1.13088008253177 1
0.179913047499955 1
0.587989162900375 1
-0.220225004721804 1
0.356534340190277 1
0.300476391780368 1
0.225992018418718 1
0.741226933690167 1
0.606637229747455 1
1.49984919655151 1
0.545418778804066 1
0.463127048772561 1
0.529326319361434 1
0.89921162024436 1
0.261660283696941 1
-0.0124895038975522 1
0.545154537471779 1
0.153201469368528 1
0.615945399523989 1
0.10253519216192 1
0.936146923482622 1
0.491741954100046 1
1.00230535120426 1
-0.014020084777253 1
0.671861913846449 1
0.751896559023382 1
0.802519873456528 1
0.402791387877527 1
0.501294643293273 1
0.432515735729569 1
0.394425782418621 1
0.337220670198823 1
0.410414478737147 1
0.343228493064833 1
0.4641598273512 1
0.61566243606887 1
0.478226708083065 1
0.43782148925465 1
0.271605309251045 1
0.546418701384622 1
-0.0617289508153571 1
0.382625727420411 1
0.107556806364762 1
0.726618930011613 1
0.724635039825323 1
0.626705680252766 1
0.197036208508306 1
-0.140613267274231 1
0.678891764061127 1
0.956119110238557 0
0.278382182359193 1
0.596409507183279 1
0.25850532832241 1
0.46792174306394 1
0.176262414141385 1
0.59673852376354 1
0.610054975850795 1
0.709147202275335 1
0.865495354864585 1
0.303061082856028 1
0.509031316930325 1
0.690491372753912 1
0.536171743776334 1
0.547407229981753 1
0.3107486612026 1
0.205586130658694 1
0.12409889555945 1
0.407907829961669 1
0.280573501751754 1
0.505828000411476 1
0.312427834938629 1
0.636614145858233 1
0.198839750576246 1
-0.0724051575578846 1
0.652938817581978 1
0.525659427382366 1
0.901895465718014 1
-0.0116732369187483 1
0.728173530408154 1
0.474700391728407 1
0.111583756432752 1
0.692404407021363 1
0.551311458439932 1
-0.0583242178966773 1
0.599299419051143 1
1.0193664128138 0
0.586764678364188 1
0.339081147306731 1
-0.0956541679328269 1
0.425648041461516 1
0.0305617053770625 1
0.656810241908333 1
0.298360586135182 1
0.524360327847568 1
0.13667793843618 1
0.557699327732724 1
0.519268124789437 1
0.770244019026887 1
0.496745332546934 1
0.806148759048887 1
0.24274355400623 1
0.31670283199066 1
1.23601325846422 0
0.259328234548957 1
0.420198926474117 1
0.474596159777694 1
0.565551763214195 1
0.938956092724835 1
0.683842287600113 1
0.179330272264685 1
0.138397898341356 1
1.03778268331602 1
0.317842718869877 1
0.575706911668401 1
0.827848550168876 1
0.409860862209474 1
0.709711342670314 1
0.703000135354525 1
0.776059484558292 1
0.557138312585215 1
0.638393260540321 1
0.527846614360792 1
0.348149391754357 1
0.272425022158165 1
0.658132417009105 1
0.713469421325083 1
0.489644428887474 1
0.523498949400768 1
0.519969669981204 1
0.129734463649865 1
-0.0139719820069527 1
0.51506355832259 1
0.823026046735926 1
0.175191720661335 1
0.622031886634683 1
0.272553606908509 1
0.477559383806834 1
0.418420611280643 1
0.32604975779425 1
0.896730001566739 1
0.729980372782568 1
0.586660034318973 1
0.495118756657167 1
0.607528902022359 1
0.566923821614712 1
-0.137102003036117 0
0.774541281637603 1
0.400894514945613 1
0.204676876104237 1
0.535291120093206 1
0.947319034873255 1
0.933393807240827 1
0.534100975756736 1
-0.124429292610944 1
0.480598031207616 1
0.585883188068535 1
0.934841226240887 1
0.900263175729585 1
0.470050552203525 1
0.786953406708399 1
0.585134631707653 1
0.171985768707683 1
0.672614400101474 1
0.99968994668157 1
0.326534475593273 1
0.851343266541197 1
0.14051834542007 1
0.503970578826671 1
0.865913177782967 1
0.739701785617031 1
0.236687253263374 1
0.974095286063965 0
0.641561579608345 1
0.533354101989989 1
0.551412147385578 1
0.553707015703378 1
0.321139816027075 1
0.171377067634553 1
-0.154172660004708 1
0.956825982318985 1
0.543458026425259 1
0.438091008424766 1
0.535709024753949 1
0.543816960215775 1
0.848797108439094 1
0.593436553386872 1
0.590884781251186 1
0.0291049115425298 1
0.637316616212371 1
0.0464081395548122 1
0.335611191504167 1
1.05284261414922 1
1.05259975083242 1
0.0241834341207217 1
0.322701659953921 1
0.433736688462543 1
0.71584710169964 1
0.306584696422703 1
0.318298797367396 1
0.40688569880687 1
0.523774103461553 1
0.552794049833334 1
0.150676716811348 1
-0.703571167298601 0
0.15927314758408 1
0.52079450699795 1
0.454904002195986 1
0.558549793548717 1
0.522273394768068 1
-0.282638635372797 1
0.645832689908264 1
0.930651830611193 1
0.586722371508998 1
0.837027705687149 1
0.739034028570743 1
0.165259657981921 1
0.546495827710461 1
0.312028134042636 1
0.677651758478183 1
0.738303258128056 1
0.701147406549271 1
0.50867632326989 1
0.166315054926529 1
-0.0243580902143468 1
0.80290204924869 1
0.40090538537229 1
0.892333268577786 1
0.656147627916114 1
0.529449928016053 1
0.965760530076623 1
-0.242579075546225 0
0.860771890210756 1
0.630445669528236 1
0.780857330161307 1
0.495939622424889 1
0.226031094855202 1
0.87557613532028 1
0.735976465659081 1
0.883061766839702 1
0.469181575482756 1
0.726309491247303 1
0.419575866530902 1
0.808294907861704 1
0.126658931242824 1
1.18190504137676 0
0.0862512342498898 1
0.643200419156623 1
0.283674004376287 1
0.439768536093763 1
0.941848653040407 1
0.799649022421413 1
1.65686670074727 0
0.525155057825499 1
0.295665302739023 1
-0.510825948446556 0
0.220363477489266 1
0.732050588030176 1
0.204147056826376 1
0.213651221606536 1
0.0758080351049148 1
0.382386110502575 1
0.0598840172454101 1
0.607908777770148 1
0.187520964082558 1
1.12064560221252 1
0.353988844530196 1
0.730389431156151 1
0.339379220291951 1
0.377245903016418 1
0.462741721917248 1
0.565525161231675 1
0.867300923410558 1
0.568918927190272 1
0.457960402991227 1
0.503507126780751 1
0.745135452836882 1
0.977510274220417 1
1.04734156859108 1
0.772188479581261 1
0.640696501060448 1
0.53798415089682 1
0.463142983335336 1
0.515347076011188 1
0.160350073813452 1
0.695798835241346 1
0.272651074503516 1
0.926398836690355 1
0.322716896276197 1
0.96247234238937 1
0.56314960753666 1
0.545405541852543 1
0.906002059002027 1
0.270844253079096 1
0.452985563428407 1
0.363447808311777 1
0.839684500648614 1
0.710067443223197 1
0.585960503188495 1
0.710693173773198 1
0.333644395717052 1
0.855462550572062 1
0.765462639332141 1
0.359625774126262 1
0.2891723339104 1
0.459367906451863 1
0.696410825627406 1
0.254645322009394 1
1.02150019839326 1
0.300333825452273 1
0.388259453613087 1
0.325823326973061 1
0.136242532288372 1
0.718908591675591 1
0.424606015707771 1
0.252549203575848 1
0.583404015657735 1
0.445524814587959 1
0.188601762077451 1
0.173770548320428 1
0.348871993473558 1
0.783863745887133 1
0.543002760620533 1
0.918483421868014 1
0.823216520408415 1
0.699833266159496 1
0.661196579680335 1
0.460366990085394 1
0.316441823012087 1
0.316634673642605 1
0.35673311471958 1
0.198719061333033 1
0.423874899275915 1
0.260323563806233 1
0.519715109306737 1
0.197769068121216 1
0.526658536357497 1
0.206656122834854 1
0.117281917934337 1
0.289637767508278 1
0.585211139592347 1
0.495983491142188 1
0.511395101273668 1
0.3900980119181 1
0.2629942528441 1
-0.0203903529862019 1
0.726995053573351 1
0.295263418860919 1
0.657800823558076 1
0.746845773078501 1
0.618668575955215 1
0.609337515602562 1
0.330279820891121 1
0.955019437026441 1
0.439473013975934 1
0.463412521136815 1
0.551703220648708 1
0.774974426600102 1
-0.114357424714346 1
0.475624148936168 1
0.068691836057923 1
0.518977596736526 1
1.05989454376824 1
0.137200937412029 1
0.134052532528511 1
0.254823189228801 1
0.951565482571243 1
0.395866239344225 1
0.731852388425734 1
0.315039855131389 1
0.337479112533244 1
-0.048001370943005 1
0.216175257516877 1
0.735711453736115 1
0.611010207837117 1
0.703945318188712 1
0.0663516537573836 1
0.283206810646353 1
0.647250100193263 1
0.429325268174356 1
0.146960055719476 1
0.518837042644555 1
0.608227015538614 1
0.379541783038221 1
-0.0299138501032197 0
0.221781834016851 1
0.502513290029162 1
0.348318253585126 1
0.553217605138055 1
0.507616265469133 1
0.0994124851005165 1
1.16647069666405 1
-0.0209630473369306 1
0.601850547690918 1
0.705398170392099 1
0.812736587258434 1
-0.231870000368746 1
0.381941749635951 1
0.13612663378473 1
0.131153137541582 1
0.379737442615876 1
0.166546895872172 1
0.736995853650185 1
0.367253833803261 1
1.20306632648577 1
0.667292304815928 1
0.290612205914859 1
0.603115087621732 1
0.60898878289562 1
0.741394576497743 1
0.58184897115812 1
0.437708300931926 1
0.539708883440504 1
0.708578498641091 1
0.697728631979112 1
1.07410410058005 1
0.670001021206204 1
0.676141422618781 1
0.706558525293118 1
0.573520250797309 1
-0.00160663698227587 1
0.747084740821046 1
0.369628002106994 1
0.32099928668018 1
0.643252396073883 1
0.643706006862289 1
0.0143047527108912 1
0.015069738036079 1
0.74604019257094 1
0.858405027177441 1
0.257093209924067 1
0.416061162610231 1
0.887961949345732 1
0.883315018136783 1
0.862070810061046 1
0.300676764599863 1
0.207440727732338 1
0.710288326870243 1
-0.167577144476053 0
0.172142764089803 1
0.184447075648534 1
0.750426940026156 1
0.232271348459938 1
0.171464616421452 1
0.0954471456867993 1
0.668807196645152 1
0.214255383175601 1
0.705376708892927 1
0.761376621351788 1
0.0663669520019852 1
0.291417929925431 1
0.516531515854637 1
0.0561352391591722 1
0.495647324930662 1
-0.0586853465161557 1
-0.169828359132305 1
0.770856128719106 1
0.881300415241894 1
0.639241264340236 1
0.399317589650629 1
0.38721616905937 1
-0.132024339355398 1
0.454767327734396 1
-0.0208396271067195 1
0.585074369910708 1
0.693690243316763 1
-0.134489413550124 0
0.115838784805218 1
0.698023507938863 1
1.1370804915817 1
0.472953244143941 1
0.469993950073419 1
0.969306249025109 1
0.889619117986805 1
0.72477156945362 1
0.348613128672012 1
0.0190138196127252 1
0.408106234017678 1
0.390959044838304 1
0.550283288488661 1
0.427634835748562 1
0.88348772776643 1
0.0471417677341027 1
0.646863601956398 1
0.212741928067608 1
0.725644391255786 1
0.552648640114304 1
0.159450745381898 1
0.14608861010157 1
0.0733128220547203 1
0.134459497295266 1
1.30321496098059 0
0.655550076402073 1
0.666881486820577 1
0.820378700512454 1
0.625606347948044 1
0.610871640270053 1
0.532474067025542 1
0.425550825482368 1
1.03664707083994 1
0.31952425984554 1
0.729097505436175 1
0.80406614396975 1
0.877824649813425 1
0.564650034481161 1
0.438767536226767 1
0.876143269392243 1
0.52910976673218 1
-0.0183636712786537 1
0.244118605083364 1
0.361329462900013 1
0.63009767642175 1
0.589994694242985 1
0.0856674940431473 1
0.338034153936754 1
0.53158460062451 1
0.151295225373145 1
0.438341627143251 1
0.401262216398924 1
0.0295690449942369 1
0.287516621076458 1
0.237615920720618 1
0.199640138462987 1
0.813637333356814 1
0.840882921581135 1
0.954539217976734 1
0.917708831578464 1
0.240855601368687 1
1.22032746835864 0
0.684307947084742 1
1.01197786966464 1
0.603947974016658 1
0.679676600797849 1
0.370604876570968 1
0.282278266467266 1
0.71510207349297 1
0.392165373163691 1
0.737666136266122 1
0.424035929756805 1
0.544633667020932 1
0.323549995904941 1
0.463474859757393 1
0.688418261541189 1
0.403133875542227 1
0.343704764953514 1
0.436210775709838 1
0.647653974036308 1
0.516496448673542 1
0.129434528042105 1
0.346845765902475 1
0.764068957315735 1
0.0142464234061428 0
-0.227512815130933 1
0.234821369837496 1
0.297318343711133 1
0.359742038142011 1
0.590029263049098 1
0.750270892493827 1
0.789684242349407 1
0.246460852750973 1
0.732384232802911 1
0.851832654075597 1
0.203000447732805 1
0.564724618625039 1
0.454377202959121 1
0.594428844940466 1
0.381529113556792 1
0.506988796543511 1
1.01849419909132 1
-0.224982788432565 0
0.976733545188377 1
0.226907613915931 1
0.54835978345359 1
0.427980622972775 1
0.180078058896849 1
0.402525757004939 1
0.156143989622346 1
0.689221524514567 1
0.570056168741024 1
0.207135582814035 1
0.154819834674893 1
0.636005195296327 1
0.326970631578333 1
0.287901414258694 1
0.820063184356491 1
0.710498430103022 1
0.75639267174104 1
0.557772419244976 1
0.744697914746788 1
-0.022879704098113 1
1.07981525324355 0
0.372943855350874 1
0.110703202665193 1
-0.0460700193418532 1
0.245399215136861 1
0.492728006117409 1
0.346939461955636 1
0.680222343951256 1
1.22509232661531 1
0.523666104907642 1
0.50597363760258 1
0.550566845222459 1
0.876910622567906 1
0.274588176799675 1
0.241826569526664 1
0.791852327545005 1
0.654911071137955 1
0.0447568030636385 1
0.303340595106987 1
0.389797697293041 1
0.838997970347662 1
0.17834130494843 1
0.493522831315221 1
0.366920573026584 1
0.516429454813279 1
-0.00275196893457618 1
0.95001528231561 1
1.12350261609686 0
0.741205900130862 1
0.787194378662617 1
0.777144806363989 1
0.387542018903982 1
1.55269018547611 0
0.896980571223627 1
0.234037860769164 1
0.905777661647616 1
0.28070658385401 1
0.677371929006993 1
0.433332004428857 1
0.526093486165218 1
0.535068457408346 1
0.680979451757892 1
-0.208817922610965 1
0.453149278113888 1
-0.0857694129418814 1
0.537414924183978 1
0.822717815896372 1
0.554635967019127 1
0.751420659203384 1
0.584181430290366 1
-0.0286869758667985 1
0.399423437732298 1
0.601303341691155 1
0.843780564500039 1
0.484670596071883 1
0.396049782911357 1
0.547535987130957 1
0.767176847984455 1
0.725841349407918 1
0.244345067919448 1
0.170755690890952 1
0.36116602534885 1
-0.0862431799283306 1
0.600744837738205 1
0.693177361447313 1
0.422165814171503 1
0.49104025567635 1
0.620218277405524 1
0.0212446516484385 1
-0.0412296242992722 1
0.673833638155946 1
0.278452413218021 1
0.442572714443262 1
0.301533163280777 1
0.509161065707522 1
0.662595740736427 1
0.395710504140059 1
0.565267558358035 1
1.12217648322869 0
0.132018039410695 1
0.599140725155225 1
0.16192118490745 1
0.538080785546944 1
0.735847175831709 1
0.614143861468987 1
0.170078193616139 1
0.458435932510748 1
0.660133466430604 1
0.735736784307323 1
0.692655638981137 1
0.732923887525412 1
0.4416009649043 1
0.764840376857572 1
0.307074245126834 1
0.51406939262454 1
0.727498019332355 1
0.408207226689729 1
0.322868285384009 1
0.874420178968193 1
0.261125983267191 1
0.145501203177248 1
0.45205265090785 1
0.417746558687017 1
0.418965747016347 1
0.347368951477038 1
0.752347275713261 1
0.49252094025116 1
0.220645595309371 1
0.591658869268619 1
0.398610246175004 1
1.04071716237953 1
0.805368222299912 1
0.116425159667479 1
0.9854332263199 1
0.478693135258967 1
0.440485869570743 1
0.29578050059307 1
0.460356691987406 1
0.72253577526189 1
0.239257654133043 1
0.678594516885312 1
0.491727021886079 1
0.335549887565221 1
0.494011983506609 1
0.518732198874659 1
0.34802985084035 1
0.682110842504713 1
0.410044189319093 1
0.39679938039981 1
0.826905118827898 1
0.621514401811517 1
0.542128586914854 1
0.681499130808369 1
0.200093212825254 1
0.441741492947059 1
0.462204379049458 1
0.735268362475765 1
-0.102004468667228 0
0.780595466579181 1
0.130940502371966 1
0.460930700153398 1
1.1321942427897 1
0.322611368371805 1
0.939161985912346 1
1.01653447849601 1
0.272233837708296 1
0.6037058936712 1
0.0613036137144781 1
0.810589220634194 1
0.831024359308714 1
0.869926087617526 1
0.789586152904843 1
0.31230954125828 1
0.696240737508872 1
0.691637945347181 1
0.837728450627552 1
0.488510778510187 1
-0.0806995728299867 0
0.187485958960487 1
0.365714263415166 1
0.69401588387683 1
0.116932241690969 1
1.30603105030261 1
0.0868974416803307 1
0.339025100249021 1
-0.19685942143552 1
0.674743859029923 1
0.190111239384455 1
0.50186439101534 1
0.447076140391144 1
0.391311389264262 1
0.0174486355580436 1
0.562399425502133 1
0.415651304209318 1
0.854978586819129 1
0.688754008516788 1
0.438179037068874 1
0.626807222714823 1
0.605224153152479 1
0.994937342286278 1
0.369635676892529 1
0.375032008628473 1
0.449582632460742 1
0.606914134311844 1
0.856886921358909 1
0.48691612486894 1
0.471909934516206 1
0.934069244690546 1
0.742750116005418 1
0.397680865795862 1
0.280815768958421 1
0.616795308754579 1
0.743501999528532 1
0.157474455431181 1
0.607073544038107 1
-0.53845820336657 0
0.292883380403919 1
0.4725646263391 1
0.726982281464902 1
0.680490425042409 1
0.201279339799595 1
0.44777695094274 1
0.323716031102962 1
0.554910127287462 1
1.42952763770379 0
1.52163140559561 0
0.995342926445879 1
0.960421463293179 1
0.457593409126275 1
0.114868741062372 1
0.2600804395703 1
0.716727268992313 1
-0.0162230767541908 1
0.174228169569497 1
0.638615804178896 1
0.293502424803878 1
0.179888755825556 1
0.218331908835569 1
0.56849715466343 1
0.943072027588128 1
0.773189892089461 1
0.301217585209526 1
0.380690597978796 1
-0.0439894749284819 1
1.09792328181945 0
0.515647433237438 1
0.508627480249628 1
-0.142817402058996 1
0.670987061440152 1
0.510660073075795 1
0.173582583522776 1
0.0890112445775357 1
0.943158280123568 1
0.778318572637761 1
0.636798655536596 1
0.179306930303379 1
0.606426856905816 1
0.93490265071194 1
0.949911340502216 1
0.488065045117431 1
0.0102518117586311 1
0.159274212564136 1
0.376028476873185 1
0.32555921000544 1
0.203023213099921 1
0.355022618928679 1
0.261267225597676 1
0.592807235714428 1
0.48678743763608 1
0.484574071737636 1
0.905439494573786 1
0.942202197911788 1
0.166921709230896 1
0.328423402849269 1
0.293758800764938 1
0.142183336039713 1
0.993985882065397 1
0.115078072666262 1
0.562041189992156 1
0.609093930109241 1
0.244086082884464 1
0.583133150157587 1
0.0094502984909054 1
0.141012394116 1
-0.0374714187897083 1
0.94962275089624 1
0.0733655153453919 1
-0.000155367880947541 1
0.133330332502431 1
0.685428699000693 1
0.781788872808563 1
1.01969615298866 1
0.899882690505561 1
0.568717707154421 1
0.306139301402015 1
0.777489511307529 1
0.0704232136578358 1
0.286653389027956 1
0.0020493496033692 1
0.522140160447304 1
0.521921384164633 1
0.490734945935605 1
0.390857540803253 1
0.297921230670841 1
0.220868284477824 1
1.0755007821237 1
0.59873341666609 1
0.564848096023376 1
-0.00449239437546983 1
0.652071401779942 1
0.425785013950302 1
0.959105498481068 1
0.743336170533438 1
0.479480020449829 1
1.22749975734335 1
1.15607122520245 1
0.490314147953175 1
0.906362916104328 1
0.350389133580304 1
0.574611298418435 1
0.207100942018625 1
0.0167937029342508 1
0.457013568019434 1
1.40913572393108 0
-0.258218754152731 0
0.373070351265326 1
-0.142423084174989 1
-0.0473806125652094 0
0.778221421292458 1
-0.025798148505576 0
0.673550935970645 1
0.517030322212495 1
0.954194967598069 1
0.532575959035941 1
0.633522810829897 1
0.491911848897908 1
0.442334094676098 1
0.100922834242469 1
0.601640326787878 1
0.511861762409381 1
0.553043147004248 1
1.10499782028017 1
0.523656199255262 1
1.01264950860521 1
1.30213042371934 0
0.631001690282078 1
0.796744885466147 1
1.07802004088857 0
0.756917176348376 1
0.317829888270797 1
0.574368032439657 1
0.307483454326195 1
0.850325064760679 1
0.295067824227053 1
0.253235895769192 1
0.710747736168127 1
0.29727586380506 1
0.629359486502933 1
0.438308155395951 1
0.444750628293434 1
0.436245481843355 1
0.490024196360712 1
0.393340887561136 1
1.00883414246381 1
0.436229937850577 1
0.240662512068002 1
0.447958515018643 1
0.706780717619 1
0.334522553442312 1
0.0695083425250043 1
0.210721207618882 1
0.530812702755391 1
0.449227342673506 1
0.317215370276275 1
0.563549482192103 1
0.521036551526361 1
0.520943894778225 1
0.62987579438159 1
0.367490083552441 1
0.891927070567827 1
0.405158638608263 1
0.323453404702735 1
1.05014604459149 1
0.575052601749748 1
0.683010830845115 1
0.645017372652625 1
0.547005343252195 1
0.464458011767554 1
0.609770738850149 1
0.56162408545408 1
0.213958912247214 1
1.16690833482634 1
0.230052450723031 1
0.486767798492858 1
0.812649245655116 1
0.710292765960904 1
0.493306845765774 1
0.54524646846105 1
0.0504787278655868 1
0.289714098010829 1
0.621297925978117 1
0.916856045042032 1
0.183117726404219 1
-0.196768374652777 0
0.0473220843738484 1
0.405197717162953 1
-0.310915351281318 1
0.305414433733897 1
0.653937420959053 1
0.0423524078464883 1
0.63028443703935 1
0.506270415699431 1
0.610092346826244 1
-0.189377457446547 1
0.255619748685948 1
0.508803511183559 1
0.027397953808041 1
0.813995853367571 1
0.466657281856653 1
0.169801886265587 1
0.0813380562388912 1
-0.100977962766049 1
0.574133394707534 1
-0.231901549259649 1
0.537285563051793 1
0.154708690585314 1
0.562004864705797 1
0.307038532320988 1
-0.0214154866988634 1
0.486625161494376 1
0.732229135748423 1
0.612670500325829 1
0.51791960245812 1
0.116150501452458 1
1.07812770841341 1
0.463697240153066 1
0.422760968572218 1
0.587134766102203 1
0.501028431314301 1
0.66663655225323 1
0.826912273293085 1
0.484856730094377 1
0.416158994803299 1
0.434365614133889 1
0.125250662923678 1
1.02268917542447 1
0.821849111458198 1
1.65531717053819 0
0.108359443051564 1
0.377727503463721 1
0.840789158383323 1
0.182116990328611 1
0.762200934578706 1
0.734720005490453 1
0.968869047717022 1
0.46814454863477 1
0.666889168667559 1
0.379117426916434 1
0.679721027049402 1
0.783282827105866 1
0.722347647065171 1
0.54948172693045 1
0.746146490804852 1
-0.184597373289939 0
0.537254922250953 1
0.688855530371547 1
0.358635238090529 1
0.330174951175383 1
0.78357785367103 1
0.714135290958229 1
0.391215335468696 1
0.946438314784322 1
0.351393828091407 1
0.278360963509661 1
0.594538093552687 1
-0.147729198633254 0
0.470209965471374 1
0.379728488108072 1
0.604451009579481 1
0.905664835390025 1
0.510990197435094 1
0.541375983783673 1
0.59404305674694 1
0.48779295193143 1
0.304519453108777 1
0.726830344210424 1
0.80083326947351 1
0.576226238203229 1
0.0489957753635634 1
0.321888421182736 1
0.0423019992765341 1
0.735714986820155 1
0.302905568033599 1
0.492556323482914 1
0.654660640956037 1
0.264022963126866 1
0.606725066069652 1
0.4109306087854 1
0.461689746486615 1
0.691762410390178 1
0.935132252447428 1
1.08235962473026 1
1.01949346770079 1
0.418184992504791 1
0.642853529575737 1
0.535875169098792 1
0.55312980613144 1
0.276851484419405 1
-0.583399919789048 0
0.478837931880582 1
0.439166657924877 1
0.260631020493353 1
0.630985773634437 1
0.297058447052337 1
0.807179779144755 1
0.641340210953704 1
0.711715859952624 1
0.85236501874801 1
0.607639474839578 1
0.374688409472448 1
0.535953740517516 1
0.827632948345549 1
0.533707534240671 1
0.483359431934326 1
0.309171057728303 1
0.170416883882414 1
0.0527214401486602 1
-0.0715247363090317 1
0.141429404251001 1
0.668710831942216 1
1.0651784215141 1
0.684929226946019 1
0.800595626921367 1
0.384992503270733 1
0.100149153353488 1
0.534316903486918 1
-0.708328462471384 0
1.3733104973234 1
1.00992851103642 1
0.299359827669874 1
0.605429914143361 1
0.621341865731408 1
0.675469981214561 1
0.717562091869473 1
0.351483719754723 1
0.57072221761532 1
1.17876605995255 1
0.715680193260848 1
0.213536469350592 1
0.335395804113341 1
0.458407097387282 1
0.612573137326684 1
0.371686445930883 1
0.478798619012122 1
0.794664897485121 1
1.07110663283135 0
0.513650362502863 1
0.445221274589541 1
0.733051243332847 1
0.170782767117293 1
0.481856412171653 1
0.486875212376483 1
-0.434872741883552 0
1.18230212171206 0
1.20828939053531 1
0.505682214830024 1
0.452582422132223 1
0.431434706698831 1
1.05411188409945 1
0.529299601371965 1
0.669026692395018 1
0.495437757818739 1
0.433772429604625 1
0.711736781051157 1
0.653117925309269 1
1.20985087632258 1
1.01706509408929 1
0.13464085735086 1
0.257765112028154 1
0.490068325173435 1
0.462480847979774 1
0.314448284813183 1
0.83948217955213 1
0.716246588555231 1
0.360043905750668 1
0.0626183038468423 1
0.604016552606502 1
0.438224299955272 1
0.467244086207213 1
1.07852354386496 1
0.736361948033017 1
0.512656028800875 1
0.252523408478648 1
0.735653970978175 1
0.661704617593238 1
1.21358863010928 0
0.573821396263564 1
0.80785996769833 1
0.0866057429240788 1
0.542000581285274 1
0.148949576614855 1
0.505064033630714 1
1.10672548459428 1
0.76264566452952 1
0.576953443143012 1
0.355784494638673 1
0.387653328882176 1
0.553018799941317 1
0.420090451118172 1
1.02699938392242 0
0.589974765882624 1
0.4333487679139 1
0.467376125053464 1
0.345823570714299 1
-0.121343176643055 1
0.249123189463021 1
0.229115024559474 1
0.623972175142146 1
0.468502930561587 1
0.734992056577386 1
0.352204182228535 1
0.262756373674522 1
0.857064811935483 1
0.586813536962539 1
0.599159298445872 1
0.400203524251066 1
0.207039323477407 1
0.0903751928978239 1
1.11656428067001 1
0.996947541529031 0
0.446880602605368 1
0.905142834245426 1
0.175885947463548 1
0.70115941635551 1
0.452333516435787 1
0.190674141510161 1
0.670370752253388 1
0.51356063498601 1
0.387234461417654 1
1.11381487258735 1
0.327925736317905 1
0.524240725246064 1
0.555829307161882 1
0.46428480963644 1
0.682587220893849 1
0.511251786900875 1
1.07582654046946 1
0.323979385744122 1
0.527007903366633 1
-0.38043944586168 0
0.859328666589771 1
0.54755026742901 1
0.573110403202879 1
0.452355213631262 1
0.126914438062193 1
0.827883892868785 1
0.708381429460285 1
0.538783338980406 1
0.804819517646491 1
0.600050936454292 1
0.855963186947374 1
0.419990338544868 1
0.753775113751827 1
0.656065094186227 1
0.604142977786133 1
0.522426425893748 1
0.658297291091245 1
0.421105688129462 1
0.791389799732391 1
0.943078272332636 1
0.526225436743296 1
0.598527571039417 1
0.518861362481689 1
0.427195034464118 1
1.12982492370735 1
0.673526847963485 1
0.604977101369634 1
0.633023766950191 1
0.882891200180645 1
0.672387398485123 1
0.357786419596207 1
0.262833763578966 1
0.358232984388271 1
0.158169141877593 1
0.52161909018377 1
0.242162358707022 1
0.150388717132614 1
0.598190433660525 1
0.686613545152937 1
0.936036106468969 1
1.49263256226097 0
0.921976463128084 1
0.310558438719148 1
0.650711663582482 1
0.775151767145872 1
0.235742454337089 1
0.648563906430562 1
0.620658057825461 1
0.712722891958875 1
0.635682422376223 1
0.809718497984992 1
1.06972000528014 0
0.843671089544641 1
0.54694425441776 1
0.952492498241802 1
0.707335219844847 1
1.03378127370271 1
1.19637273938567 0
0.343880637347564 1
-0.0159208630240304 1
0.491705594016795 1
0.533982838194038 1
0.0968728834289501 1
0.385175073930799 1
0.947768998129741 1
0.414600099609808 1
0.6092706547947 1
0.832853388971363 1
0.0815584252316315 1
1.01863449336004 1
0.300338658896901 1
0.902112241674745 1
0.581908445926942 1
0.0392538204869424 1
0.0847328413400347 1
-0.114826783058861 0
0.385278582800144 1
0.919055381496036 1
0.581759361412551 1
0.0775008801956505 1
0.939076169041124 1
0.247470097995996 1
0.865339120644853 1
0.725612881979259 1
1.11195602057505 0
0.143359387657579 1
0.417957403087331 1
0.525171742263284 1
1.16508236452246 1
0.283567147513171 1
0.808063525660207 1
0.688912517096832 1
0.66089619074267 1
0.920757641418192 1
0.121023615624464 1
0.592073601314644 1
0.315098914112984 1
0.874792949347289 1
0.251530484826725 1
0.650678116132152 1
0.861201297950197 1
0.137512878103478 1
0.501679380566161 1
1.00638107843531 1
0.400943392831335 1
1.05341661813037 1
0.691143714392014 1
0.54248575893025 1
0.604486029300662 1
0.318984613415993 1
0.39462755223205 1
0.423417898386866 1
0.155575062542273 1
0.659009037927437 1
-0.19283352940003 1
0.560506950488082 1
0.432031063462659 1
0.988545647842052 1
0.60360105072852 1
0.996407985668133 1
0.483715936182978 1
0.264797841216203 1
0.0963279410358276 1
0.0982343095990767 1
0.356123034392451 1
0.851491522285395 1
0.323546062315985 1
0.810315888549279 1
0.322434306938611 1
0.939381711758598 1
0.380660722745123 1
1.05417775183043 0
-0.0871726889424838 1
0.0363671816936397 1
0.404717799833812 1
0.969181471473893 1
0.276236445079277 1
0.872891658821796 1
0.611268100973617 1
0.249793854456468 1
0.735340883008041 1
0.927316158158925 1
0.464350320817683 1
0.76565607469959 1
0.0879854567810908 1
0.433883611998927 1
0.528379357849883 1
0.366000242259142 1
0.652869688228686 1
0.512033272011591 1
0.124376710044818 1
0.105015468857059 1
0.0590573749923716 1
0.441218653868016 1
0.420138193515154 1
0.422479249754303 1
0.247143571175153 1
0.292825779707326 1
0.475730068074895 1
0.381308754532933 1
0.665939482866196 1
1.148095067315 1
-0.188216581654338 1
0.847523107385804 1
0.2204136929452 1
0.669883982943771 1
0.840704436036975 1
0.56590524139554 1
0.426344621533201 1
0.243164104018303 1
0.341768899764748 1
0.543029200020366 1
0.582944215523126 1
0.445140592681482 1
0.624407103251644 1
0.427463909268884 1
0.120057796664204 1
0.341587619905493 1
0.604656790665881 1
0.566516738463027 1
0.66010576483271 1
0.496544871004245 1
1.119777110294 0
0.85796485030504 1
0.18495265724611 1
0.635771127254498 1
0.092152395273302 1
-0.203242930003101 1
0.584791622633515 1
0.627935433922288 1
0.263158665988083 1
0.184406185467824 1
0.33399716728443 1
0.692309827225775 1
0.220498300002929 1
0.53214693479617 1
0.625581882758801 1
0.490273529961136 1
0.415071124817507 1
0.402907496143093 1
0.46735705786822 1
0.134265692735945 1
0.653663155389739 1
0.561751373013651 1
0.538995108070992 1
0.812202603014663 1
-0.121854547229979 0
1.16517573552624 1
0.620158743644128 1
0.431443818843075 1
-0.0529506255572013 1
0.678917461908897 1
0.459915001700557 1
0.574000902587062 1
0.328784200435218 1
0.649918323841338 1
0.316200845353472 1
0.247520286809673 1
0.261527328441796 1
0.397201274541498 1
0.766128498092609 1
0.390302770296296 1
0.690276581250114 1
0.339595758845638 1
0.435951008742266 1
0.238530711447007 1
1.40884835918016 1
0.998524706564489 1
0.688308192800068 1
0.911703640742377 1
0.149814112380374 1
0.76536465936204 1
0.678725381839939 1
0.178476289235838 1
0.902917818673449 1
0.712096181656098 1
0.806598229940314 1
0.329898975565343 1
0.73151513221883 1
0.56058868581239 1
0.525965990945309 1
0.419546867496339 1
0.327081108415216 1
0.520586123831484 1
0.760700261161458 1
1.38808224472895 0
0.705654730587739 1
0.672435889330712 1
0.80239818752505 1
1.1773832984126 0
0.892091386689433 1
0.547948301813367 1
0.4075893187793 1
0.539383143387082 1
0.60286499038622 1
0.374115892211342 1
0.396361019650995 1
0.51596696072081 1
0.325164858566089 1
0.235547744906539 1
0.717603921713161 1
0.542900455224353 1
0.947061925158456 1
0.46092544158386 1
0.453787966895851 1
0.0940317619422587 1
0.806999463242458 1
0.590212604158373 1
0.486765579179994 1
0.495267754618047 1
0.316024426583754 1
0.260360768624365 1
0.375085918033816 1
0.0212563111689356 1
0.216991142945366 1
0.461893982960805 1
0.369240471540263 1
0.293031820800351 1
0.236367462370371 1
0.687301199972334 1
0.131775691209204 1
0.374339420231027 1
0.426225990466763 1
0.362765948885007 1
0.367011882625767 1
0.457133599845923 1
0.580532150300184 1
0.423108421940369 1
0.0396906755843827 1
0.247743143248119 1
0.773085585485602 1
0.200996302370914 1
0.822808235883453 1
0.468788084450794 1
0.583234792144704 1
0.424258452450092 1
0.747523267313065 1
0.122593318286406 1
0.224805583553154 1
0.721507635766687 1
0.954540589150892 1
0.600241346360968 1
0.260083002841562 1
-0.0896128376030597 1
0.0363435208316512 1
0.688096724260683 1
1.0511147446781 0
0.341548136301539 1
0.793128467112153 1
-0.0527489820439341 0
1.10513566878466 1
0.137090184965322 1
0.294403567118226 1
0.299543618217386 1
0.465470853020675 1
0.966147882409584 1
0.0341381330244824 1
0.945308828307079 1
-0.79574125980759 0
0.376909017984574 1
0.877743175192224 1
1.08227211901755 0
0.786528248246724 1
0.315199961287465 1
0.659888564227473 1
0.197794304178977 1
0.327237657325691 1
0.294765683786566 1
0.470291763908316 1
0.554048490576115 1
1.0567641567081 0
0.380472560877554 1
0.738897126376457 1
0.285725741872888 1
0.842218259408307 1
0.632631012897327 1
0.837489805000865 1
0.599221173567564 1
0.741297511941863 1
0.626795596710022 1
0.723712120693456 1
0.42516898526089 1
0.0945576508191678 1
0.11097835081689 1
0.823641004795202 1
0.380243868160308 1
0.556026314030448 1
1.06709694611289 1
0.3499742655126 1
0.329770117829718 1
0.237642505513187 1
0.646229868892472 1
0.307011482605328 1
0.537976084808332 1
1.21906937709225 0
0.253711714109729 1
0.67361734348594 1
0.882389484392288 1
0.576356430964622 1
1.28941770920637 1
0.472933420667643 1
0.645520208746785 1
0.660890114273666 1
0.927538478053207 1
0.576983469708841 1
0.519434070350028 1
0.565244171182181 1
0.291293549229376 1
0.563568203487135 1
0.328651249851091 1
0.533858002919022 1
0.310272777410785 1
0.654568359402445 1
0.379310190992107 1
0.0965456932828583 1
0.204280180523567 1
0.810963490244631 1
0.489759137096651 1
0.796201632903037 1
0.273179478064812 1
0.428256346562112 1
0.660015366324083 1
0.55892829803725 1
0.472207667881883 1
0.656615530007577 1
0.750861136534336 1
0.914081492539282 1
0.787150955686038 1
0.606251583001589 1
0.676452193124514 1
0.738850095196435 1
0.81779434608962 1
0.620547541389525 1
0.999356205821183 1
0.275023774351911 1
0.707011967047828 1
1.13784089454903 1
0.156772710058325 1
0.562450454721788 1
0.358319948459478 1
0.119947555105392 1
0.267175638906899 1
-0.272297260082974 0
-0.0115571429801095 1
0.437322803276638 1
0.458014117510801 1
0.742854109498052 1
0.593156184238744 1
0.150431407172177 1
0.568145067592092 1
0.847768591793081 1
0.625283102930652 1
-0.23000676761088 0
0.669215880919767 1
0.184086198640405 1
0.595992055822784 1
0.368452522783936 1
1.06050133413487 1
0.407944541020804 1
0.367316462560341 1
0.265108490410789 1
0.715801351709171 1
0.876446648220355 1
0.629999654616903 1
0.526037993131278 1
0.65536157406475 1
0.366040261054181 1
0.519977434497454 1
1.45386431459207 1
0.367156627631267 1
0.947341055439791 1
0.285295350440871 1
-0.064465729554303 1
0.267214047999819 1
0.299109885141663 1
0.18239501266465 1
0.711993448475535 1
0.392318192679463 1
0.889684843605922 1
0.437586103705888 1
0.290839078865682 1
0.614495179182917 1
1.24805551122732 1
0.382103527985938 1
0.484632510742448 1
0.556858843269055 1
0.523839304752426 1
0.264373378187027 1
0.400591849287024 1
0.263763919262744 1
0.129231455123753 1
0.567124635684117 1
0.780029233430996 1
0.240832581380123 1
0.85345545383139 1
0.643026856711689 1
0.640723497839794 1
0.262956068051983 1
0.477954238555949 1
0.2526502224804 1
0.170840108510264 1
1.17046415601884 1
-0.109649866231067 1
0.901548875735947 1
0.695281776774259 1
0.493256591300759 1
0.0205103525499984 1
0.411493301154064 1
0.048613546116913 1
0.498364762639811 1
0.657670300885173 1
0.00942521281447772 1
0.241908866362583 1
0.628485525647895 1
0.58257407716222 1
0.0494342707590194 1
0.448057079036336 1
0.675559366738313 1
0.00746746470527641 1
0.405077422561334 1
-0.118019177405986 0
0.603654935244475 1
0.415182473339135 1
0.962764289711568 1
0.364466869552154 1
1.20732089490392 0
0.271581082899639 1
-0.0533529870465811 1
0.755693951735078 1
0.22384443404558 1
0.448191782128646 1
0.748920055301201 1
0.517503846908421 1
0.624596868753465 1
0.206520736774407 1
0.296555233454611 1
0.0653158707899591 1
0.80897417745012 1
-0.0240332949276359 1
0.542066642212377 1
0.761507485707318 1
0.407450785150405 1
0.80188431582077 1
0.732098466933712 1
0.672734675878758 1
0.36456077598487 1
0.864667144265969 1
0.702520413170852 1
0.567737176606929 1
0.0611904117945771 1
0.214472558487322 1
0.92455096835174 1
1.35881281770747 1
0.544127404356495 1
0.342377299490315 1
-0.0546410401047407 1
0.312642693270748 1
0.321268641874566 1
0.0399881866917189 1
0.599635904367854 1
0.187207777817527 1
0.25195762316972 1
0.878136624905768 1
0.202894285487641 1
0.60658759795184 1
1.04806723240987 1
0.266832945263999 1
0.768284547357024 1
0.52097520311836 1
0.583267450743903 1
0.54543456988852 1
0.208865747266866 1
0.729149472885724 1
0.0409809990796564 0
0.43709509652265 1
0.710688057493545 1
0.5791423403507 1
-0.342856752145023 0
0.530696717125272 1
0.873205289666023 1
0.823266717325439 1
0.384054715493248 1
0.716930676254648 1
0.287933494646562 1
0.767291812221469 1
0.87817590430652 1
0.469233521312695 1
0.670088905256722 1
0.883206344447482 1
0.0332354492832658 1
0.177104917557678 1
0.477093919317245 1
0.373267673693831 1
0.245851288847348 1
0.0447705729812778 1
0.709071215125619 1
0.553174115185225 1
0.47435548709371 1
0.885110628097799 1
0.788348510008755 1
0.519523299329644 1
0.273404757017954 1
0.248737793268678 1
0.467488378015563 1
0.816224439899795 1
0.528754173427205 1
0.505172871319412 1
0.354412378706883 1
0.582095041341892 1
0.73875554688825 1
0.124693716996358 1
0.696853860349019 1
0.510594725758519 1
0.414815693524011 1
0.578772062864442 1
1.14136213508364 0
0.383481677374266 1
-0.0282482670003552 1
0.0141793530061811 1
0.672528418270044 1
0.230692491575084 1
0.566781837136338 1
0.590363986745151 1
0.726752725128597 1
0.317538741492695 1
0.104233579712466 1
0.676438023749557 1
-0.0313565391859833 1
0.745447137953484 1
0.392074698444618 1
0.569521562705075 1
0.208376796628222 1
0.353072665964566 1
0.662298083469827 1
0.0826557364294339 1
1.07009673893562 1
0.692834512223904 1
0.11978294066925 1
0.211582322240197 1
0.318368578750783 1
0.697480521950993 1
0.601222717532686 1
0.860070846268631 1
0.570483042786497 1
0.427683115806269 1
0.0223313670609917 1
0.599664274765773 1
0.395839293485328 1
0.475161323944066 1
0.272032298081296 1
0.278135294262371 1
0.621671839964173 1
0.558542728257929 1
0.392822686039155 1
0.557939212776838 1
0.674714654087992 1
0.235814246316752 1
0.500375913759038 1
0.481671232647643 1
0.727665356361758 1
0.988458497074177 0
0.142508668367255 1
0.437466543978298 1
0.600195015028461 1
0.620364864708443 1
0.35689080122198 1
-0.287985638224678 0
-0.065097584925045 1
0.340381023614086 1
0.574707867800585 1
0.611290595229629 1
0.600843411380488 1
0.130277488064218 1
0.399879113963854 1
0.200123959581137 1
1.0362169965013 0
0.537109493997819 1
1.19510471760819 1
-0.0618993200130172 1
0.788526379517258 1
-0.274237193352411 0
0.403857633454266 1
1.11367697377934 1
0.426734203783214 1
0.486907606347905 1
0.735596327601717 1
0.43761281772478 1
0.608132179874168 1
1.51983775025751 0
0.307800965820125 1
1.1199233542346 1
0.335591433393357 1
0.800595847001512 1
0.682194983762126 1
0.423224284909761 1
1.6090663947186 0
0.519627485944792 1
0.545058440666158 1
0.661570805090245 1
0.325314925579115 1
0.557649360852798 1
0.0566495702631137 1
0.445379123870853 1
0.53978266143199 1
0.351657929177574 1
-0.0763877380624874 1
0.523048621294888 1
0.938630228032998 1
0.363351722186627 1
-0.211206930231341 0
0.346927114262762 1
0.294118358940999 1
0.308047770810906 1
0.048956434838043 1
0.683624763251464 1
0.070992211871807 1
0.202702400635099 1
0.719780559166635 1
0.490704898969601 1
0.679646494430548 1
0.422059572574447 1
0.847286803346244 1
0.401125829932462 1
0.701833741396201 1
0.606658425398171 1
0.275749199781802 1
0.599464439495588 1
0.463451580604309 1
0.67299607447693 1
0.686426900334325 1
0.889633152276971 1
0.553150818978613 1
0.102657975569094 1
0.510362615104641 1
0.380318756443697 1
-0.0285082713702591 0
0.201940345985487 1
0.324053643248777 1
0.343121023327211 1
0.585021568815016 1
0.847035690276869 1
0.85837374999877 1
0.830493014345481 1
0.981829801790859 1
0.2931865489015 1
0.513352881697613 1
0.7172977967554 1
0.391141184407407 1
0.416849017198385 1
0.683258635784562 1
0.454668025712865 1
0.38596760792326 1
0.491315741411926 1
0.430743779103464 1
0.871001541202621 1
0.534724072239938 1
0.722003444698222 1
0.203894402895396 1
0.15286047722946 1
0.373434416729212 1
0.10574718529611 1
-0.066690538196745 1
0.347578892274821 1
0.860090554663638 1
0.416476161057927 1
0.5208466768884 1
0.578733207915607 1
0.722494046839031 1
-0.00130248471518915 1
0.0519507062734813 1
0.587156425571949 1
0.288416534022624 1
0.689400643839249 1
0.623201186652413 1
0.455913252393532 1
0.378445006269571 1
0.645448481347868 1
0.237848415401855 1
0.43905653018647 1
0.696187076146632 1
0.227012652969667 1
0.073668379653049 1
0.122048098051115 1
0.598960582866695 1
0.562909114279168 1
0.128148789535752 1
0.279564818029558 1
0.727583716677084 1
0.558039935610455 1
0.970776430587276 0
0.490843353399349 1
0.52659234530818 1
0.452350459934281 1
0.431119949135328 1
0.671155477557837 1
0.883193840926055 1
0.742651417632483 1
0.802645801460635 1
0.336774547684002 1
0.234648427351799 1
0.136220468987201 1
0.827309542653931 1
0.989686190622584 1
0.810791785719473 1
-0.0702749746510498 1
0.665597123317953 1
0.533398421601204 1
0.646752853327648 1
0.123661477437475 1
0.451690666128074 1
0.438920865763766 1
0.311424871833789 1
0.249576697488068 1
0.598752049077573 1
0.26532355105135 1
0.0718858024398032 1
0.776050642984677 1
0.333056391878573 1
0.486241367197393 1
0.459361919501997 1
0.292758780901716 1
0.510053780670527 1
1.27012441594532 0
0.287043297636583 1
0.762603119000118 1
0.356809712312974 1
0.24459741700405 1
0.915858705789897 1
0.055105674175682 1
0.248684202182181 1
0.755637337745051 1
0.263280822571425 1
0.401410975088953 1
0.751323788366876 1
-0.00711562156393716 1
0.333377011593582 1
0.712460959411331 1
0.899628767482275 1
0.836090930051401 1
0.327820753609481 1
0.0548780591470658 1
0.179832492848329 1
1.06300244903278 1
0.282841429275468 1
0.841874925663083 1
0.0694121687861614 1
0.724253085219529 1
0.428409709852443 1
0.715197048003386 1
0.31310111916418 1
0.628871022247147 1
0.656674270560076 1
0.356441463575102 1
0.287075851725328 1
0.349952896950747 1
0.613804785343736 1
-0.107100788205809 1
0.638799083845924 1
0.919104789379289 1
0.481043186532206 1
0.895198791012272 1
1.65176666378784 0
0.362249912148627 1
1.07995522615492 0
0.311666062894108 1
0.619704208093788 1
0.292118034714571 1
0.185156758642017 1
0.568488542597013 1
0.604903941550348 1
0.533248126103359 1
-0.0576195185130613 1
0.299918550294034 1
1.02159290426341 1
1.09334451358724 1
0.433393663671104 1
0.25671845810747 1
0.0933160131619467 1
0.616821914210101 1
0.174498249690348 1
0.330692233481111 1
0.712265174555672 1
1.09569179043015 1
0.647206642388594 1
0.86467081746064 1
0.541319542136223 1
0.797289780402904 1
0.641378905867632 1
0.125917015749591 1
0.61478902550376 1
0.770100885664209 1
0.448787102863377 1
0.589877316329062 1
0.486399356121391 1
0.379936083782336 1
0.726291960352841 1
0.381290659753354 1
0.609900246834379 1
0.515489772399925 1
0.599476801914609 1
0.41143066994905 1
1.28692559317532 0
0.29538997918392 1
0.0112952969228147 1
0.197421895367861 1
0.248946233293409 1
0.744577227019326 1
0.619349884340255 1
0.276280703802294 1
0.11487624492778 1
0.719354717389885 1
0.540917443819976 1
0.460669584918808 1
0.360008979577587 1
0.746668138299123 1
0.452710307659155 1
0.482487526762905 1
0.501964322920816 1
1.00985737035433 1
0.829365184457475 1
0.666069379194032 1
0.558966455347978 1
0.686308241544871 1
0.0210755862586618 1
0.74854589073058 1
1.0371560916104 1
0.489293198897004 1
0.421987709055067 1
0.575233091735802 1
0.667199749935517 1
-0.040875258814699 1
0.111048333196446 1
-0.113587821370778 1
0.585131138421149 1
0.429664742417436 1
0.512153861874857 1
0.947086809365214 1
0.625573082367904 1
0.073303160922996 1
0.714937228872523 1
0.356480746884687 1
0.43881661619821 1
0.143016349556817 1
0.564976876252335 1
0.514421889435071 1
1.20664459912462 1
0.60782815908104 1
0.479590223587193 1
0.69774031964877 1
0.830732805669066 1
0.655809196024785 1
0.751898773676508 1
-0.645342219693135 1
1.11903199305475 1
0.0382925658755655 0
0.627170756503364 1
0.915365848376027 1
0.428360265915103 1
0.682271884784442 1
0.516741945667456 1
0.438357290683267 1
0.484082470781617 1
0.737517627006294 1
0.46208154129403 1
0.683883965703076 1
0.373767336580468 1
0.304170310833112 1
0.365238956267622 1
0.139703387980011 1
0.756364048696487 1
0.3339669837964 1
0.72207380749439 1
1.16835449407948 1
0.709082269759426 1
0.195900265984578 1
0.677892291984027 1
0.240302641036141 1
0.339427431859933 1
0.877495964010545 1
0.0556464712348631 1
0.780320878577731 1
0.563334165619719 1
0.129045403779509 1
0.943056794601623 1
0.546596955355429 1
0.554274948047187 1
0.341690454732224 1
0.400634292608445 1
0.448884464424326 1
0.503197062611438 1
0.366138906808103 1
0.363244392690645 1
0.842932325412691 1
0.650210278178719 1
1.3439020072889 0
0.581742983265928 1
0.409457586339189 1
0.157802867786931 1
0.457128293239096 1
0.671808105671014 1
0.577068420330393 1
0.540601152306297 1
0.323481977488185 1
1.37729255496805 1
0.290726206751393 1
0.609376699273328 1
0.115349913029097 1
0.310179857216966 1
1.01102368089523 1
0.530539479766065 1
0.364182170726385 1
0.522277075375125 1
0.369574537259974 1
1.68824882385422 0
1.57269365654678 0
0.489530383773789 1
0.86255429227235 1
0.67582123747428 1
0.362651475688924 1
0.681243856656192 1
0.202912583458034 1
0.500808249741436 1
0.626173367332121 1
0.369853755360201 1
0.496749657511006 1
0.345915830311073 1
0.47974556543126 1
-0.252755659929424 0
0.50052814345775 1
0.160483253972679 1
1.03502040490389 0
0.978478637707026 1
0.545034396727188 1
0.968866512689211 1
0.632185398473898 1
0.516077195986935 1
0.0200396639795235 1
0.735388113616678 1
0.888474548871788 1
-0.0558976195365277 1
0.513780101084741 1
0.637307197349647 1
0.50788176588367 1
-0.163612565269609 1
0.652446004637414 1
0.823081503018393 1
0.566895328577874 1
0.644528604070088 1
1.22760094267365 0
0.907180022172448 1
0.689631131051889 1
0.838445491687131 1
0.978471963271775 0
1.04053840506012 1
0.352625183250345 1
0.468493645204811 1
0.92669759435472 1
0.0137861965222528 1
0.440321249366537 1
0.695767012499194 1
0.605979022201923 1
0.654414617452816 1
0.683705152788966 1
0.385341647846946 1
0.593354842692955 1
0.396755969321422 1
0.407461158867423 1
0.568108409449005 1
0.369291018924375 1
0.227195352471844 1
0.627249738302307 1
0.533449941602008 1
1.07394650401239 0
0.0813879702836573 1
0.612593419699648 1
0.238011840270182 1
0.618484361422074 1
0.370848511353188 1
0.277839121523622 1
-0.248660746538482 1
0.754962644226963 1
0.365728494591153 1
0.74378832922922 1
0.37347992077466 1
0.902169444126601 1
0.438873283692429 1
0.282023015600508 1
0.0192638010520079 1
0.458838428060875 1
0.975747447223359 1
0.501498662288794 1
0.676726373973794 1
0.766605583749221 1
0.130535710295374 1
0.289092235949797 1
0.384966727312139 1
0.621181627072837 1
0.395206958618915 1
0.863212828062203 1
0.841203967641203 1
0.697391112081215 1
0.876209089635218 1
0.193799292316476 1
1.09586870787536 0
0.684379799218781 1
0.165225087305176 1
0.801954857955978 1
0.38210281042157 1
0.449477638064905 1
0.627955348096243 1
0.505934984189232 1
0.894492312011005 1
0.785168578709423 1
0.417771167976748 1
0.833453595245695 1
0.454299983844073 1
-0.118902381842464 1
0.70338261324787 1
0.676588921927407 1
0.430566838074219 1
0.82423740068471 1
0.301402807077881 1
0.166856993855577 1
0.387247225654832 1
0.442297091993944 1
0.843443239683267 1
1.03817887362116 1
0.523576725619141 1
0.180357267115842 1
0.610269057520532 1
0.450300195567223 1
1.08746632796838 1
0.0796889969049103 1
0.205280135053967 1
0.57547836959792 1
0.784208174376589 1
0.710978169433575 1
0.509256146698074 1
0.229944532328764 1
0.986919276249161 1
0.439692071775907 1
0.391835494823407 1
0.826996778606063 1
-0.3173435835393 1
0.556180345080507 1
0.58403372532945 1
0.304827316794416 1
0.403941725449413 1
0.774911735813423 1
0.780692428030911 1
0.695043853104288 1
0.267465576096419 1
0.513320374148862 1
0.442380334249238 1
0.769107063094755 1
0.31510493061705 1
0.939262699573471 1
0.631026309997443 1
0.350900168417261 1
0.420155383338009 1
0.282777023745457 1
-0.144577488452958 1
0.472273772091487 1
0.715951702316647 1
0.400501181363322 1
0.777150973126657 1
0.470829047081786 1
-0.00870791306390778 1
0.747720790580704 1
0.314557187018968 1
0.353324126697772 1
0.163529791471188 1
0.469273985658944 1
0.53225429386525 1
0.314529519937873 1
0.373708637192754 1
-0.251982589319449 1
0.454608097553364 1
0.377220308798153 1
0.152172412851565 1
0.820507658671057 1
1.02613167542108 1
0.579214342516099 1
0.738030877832741 1
0.406854166212189 1
0.342875987217677 1
0.441392775395977 1
0.926585182706737 1
0.46944359076417 1
0.159604548409557 1
0.504077375300041 1
0.795720922711075 1
1.09609820160275 1
0.351311359371686 1
0.395217261632513 1
0.183111249733136 1
-0.380226227615269 0
0.502989433804479 1
0.726635469961472 1
0.536774763145778 1
0.81678299414796 1
0.678704698189761 1
0.659307880863335 1
0.587058383903522 1
0.441612446014163 1
0.429120687292728 1
0.377199492984206 1
0.934381709677595 1
1.16219868706148 0
0.122306245971667 1
0.75433616175093 1
0.443822732571038 1
0.17030320776 1
0.459498190404436 1
-0.106835375185283 0
0.750648813791563 1
0.296921020690796 1
0.424979537930616 1
0.616782204217766 1
0.723213926731678 1
0.437643215485514 1
0.818585273326528 1
0.55131468944864 1
0.868233112718977 1
0.133757539863127 1
-0.088201849279141 1
0.508372986877258 1
0.655273633105875 1
0.802784818984409 1
0.415566117866015 1
0.440690821870494 1
0.355577300799623 1
0.738468926292222 1
0.908529586182095 1
0.523301515303027 1
0.502654272296947 1
0.18591731238032 1
0.490669259170523 1
0.374448205073264 1
0.316142111059471 1
0.143585743253392 1
-0.0955001577471432 1
0.481788980972873 1
0.818418534282188 1
0.392636935636411 1
-0.336441681217411 0
0.298856648784442 1
1.01126298377382 1
0.730318741316012 1
0.763559736556119 1
0.432648202349014 1
0.833335748799751 1
0.395171933639135 1
0.0172741462948149 1
0.527218028488508 1
0.177281539634337 1
0.697074363328299 1
0.448137047884084 1
0.472920184744985 1
0.152962622540744 1
0.445362395300343 1
-0.0747295260806364 0
-0.456444263279337 0
0.236289519629616 1
0.774725692520883 1
1.02001132746386 1
0.0822189934134199 1
0.637390583795705 1
0.875171525199025 1
0.21362799987551 1
0.83477971710083 1
0.585687849708811 1
0.309005902724913 1
0.268586451722106 1
1.42400121558901 0
0.895918770358417 1
0.124746521781902 1
0.437824276981422 1
0.569131631019216 1
0.494466793408851 1
0.735546129182652 1
0.960753751619391 1
0.349320375529648 1
0.852771799359117 1
0.572601947171607 1
0.870523439319492 1
0.535349927997065 1
0.823865509375753 1
0.498756264776608 1
0.811871736174281 1
0.441816340823344 1
0.25795603815119 1
0.243877711408704 1
0.335673073903392 1
-0.320653233152933 0
0.611417052067121 1
0.475991984121117 1
1.08699415716961 1
0.582374731086332 1
0.275955975836613 1
0.608080615992064 1
0.413670189164375 1
0.580949632753101 1
0.231513328829966 1
1.15223473184143 1
0.912882090180841 1
0.309843290758406 1
0.659045893759525 1
0.124594437185171 1
0.642464546594047 1
0.417240893513955 1
0.0247008398284926 0
-0.0819028634051582 1
0.554741831711878 1
0.595246759818822 1
1.23846798967103 1
0.208536577339787 1
0.443748301354774 1
0.725230813083715 1
0.0244485750160451 1
0.651565962262697 1
-0.473737375866714 1
0.123573025934348 1
0.401352450923085 1
-0.103256787923358 0
0.825271762509356 1
0.363829895465966 1
0.282814522154454 1
0.0930614186838919 1
-0.10965362742003 1
-0.0790327531456433 1
0.143145084715111 1
0.732902336276639 1
0.372685467765851 1
0.0348132207474591 1
0.124541672769466 1
0.185276927504396 1
1.16880569936725 0
0.532480909610495 1
0.621103748448849 1
-0.0617252638606996 1
0.248260764443306 1
0.0729097737888381 1
0.801024943408 1
0.643653099770457 1
0.503142855849475 1
0.512931644560338 1
0.963528918542558 1
0.62081662255337 1
0.0234708329882282 1
0.294456904774364 1
0.32126717384451 1
0.416787662378329 1
0.375680231795024 1
0.927586650214886 1
0.250367254081656 1
0.50979647367471 1
0.542034004931352 1
0.513862863158548 1
0.761673880038267 1
0.0586604230439451 1
0.396804060067723 1
0.182346726079814 1
0.24767991512482 1
0.714431015495359 1
0.631888532266626 1
1.55619123627722 0
0.810579846157867 1
0.601065025137855 1
0.352057934342943 1
0.0286491590148035 1
0.274534143705359 1
-0.0862608650024708 0
0.955793264860467 1
0.404729640248375 1
0.353934957625724 1
0.869213312162442 1
0.633540987409372 1
0.542350310011761 1
0.6224732698074 1
0.973601072503145 1
0.467616861209855 1
1.08903532800274 1
0.673709388389718 1
0.687280131847788 1
0.405520239738331 1
0.828646364189211 1
0.773507310402427 1
-0.551265863979641 0
0.301728868983496 1
0.602535564558284 1
-0.0290591462118305 1
0.517244814304175 1
0.665189595755848 1
1.19516326842255 0
0.365159889911759 1
0.422967508325045 1
1.0696037033279 1
0.614697382935959 1
0.403950300371728 1
0.672932271399147 1
0.667495689748604 1
0.799674607702315 1
0.1381409709083 1
0.0862997846555015 1
0.436638492923007 1
0.66612464383327 1
0.151840224641651 1
0.915536684522831 1
0.253595301409312 1
0.122978205133193 1
0.574317942466654 1
0.511189381242116 1
0.367390016582321 1
0.719839942823593 1
0.617232302903082 1
0.355401576323019 1
0.368628433022246 1
-0.19387246288585 1
0.494588704478711 1
0.210618384403694 1
0.90675574256647 1
0.237237040433492 1
0.33045404050041 1
0.831992061553625 1
0.537242783492601 1
0.43485219601537 1
0.09880581501965 1
0.942495197626758 1
0.563369201017525 1
1.05454558721626 0
0.774784379164339 1
0.70073814511673 1
0.809441360743911 1
0.735700494150441 1
0.770406271223829 1
0.541636533927803 1
0.21177570263447 1
0.314253757318772 1
-0.372766419625046 1
0.545662685552567 1
0.750961656014369 1
1.21894598972917 0
0.691124620210686 1
0.497469610678093 1
0.121544690022948 1
0.988738803139975 1
0.506058962694931 1
0.61703289619689 1
0.199632524331493 1
0.450946090274712 1
0.108308035798136 1
0.636989834957478 1
0.517153961346648 1
-0.0379077452355834 1
0.650787086285515 1
0.363602743392179 1
0.578038699107763 1
0.605778938080162 1
0.0740039861949657 1
1.03004846985926 1
0.217984378774311 1
0.727292395584943 1
1.07335407118869 1
0.422121885575475 1
0.921413134786129 1
0.285070009013462 1
0.0750132530525397 1
0.42854962468061 1
0.145097136966197 1
0.503336292793139 1
0.677153715785925 1
0.289124967744918 1
0.601394131442611 1
-0.0249928994844728 1
0.893835587413384 1
0.533872392039681 1
0.936309064780811 1
0.885215389948588 1
0.479747956773469 1
0.189878706291186 1
0.468407714123334 1
0.675585322334208 1
0.449310803887184 1
1.14813067578441 1
0.709619082471542 1
0.346347297979944 1
0.642082070303326 1
0.403346345874054 1
0.395851599878936 1
0.324410589749564 1
0.782215953738741 1
0.442483146565218 1
0.753625520192899 1
0.763345598739058 1
-0.346911698046198 1
0.312719298500512 1
0.506641990536257 1
0.63464487259756 1
0.307147531845759 1
-0.154383087272521 0
0.545037414919611 1
0.0835950892807783 1
0.824893523319296 1
0.346587661116615 1
0.565918942266191 1
0.164385863101857 1
0.605392927006421 1
0.620862764321807 1
0.713793782250447 1
0.810443921397225 1
0.312468319670473 1
-0.0172295654437543 1
-0.345349089178439 0
0.379145243560108 1
0.244088822413627 1
1.48488932620618 1
0.531497024683522 1
0.632238529494428 1
1.22083546264131 1
0.311296603480621 1
0.984926994557562 0
0.732954368949064 1
0.895751926250118 1
0.4480139786166 1
0.360272490229905 1
0.616253556239916 1
-0.0901816034962103 1
0.216581381381317 1
0.549168658451902 1
0.363642849951731 1
0.628252618595107 1
0.220116537947775 1
0.190165404570453 1
0.0547590740949017 1
0.297771264631166 1
-0.125541436169747 1
0.502230719479459 1
0.267970802093946 1
0.0444406173294715 1
0.708119229390247 1
0.459781341164227 1
0.395523124185085 1
0.527581547184385 1
0.518441020127851 1
0.775336124609064 1
0.779435049290227 1
0.621631244803705 1
0.597433366096615 1
0.383125995001156 1
0.639246424621589 1
0.972014135525912 1
0.593370311178949 1
1.16722548060967 1
0.509451615628173 1
1.43275668501051 0
0.628170187784226 1
0.992415354186202 1
0.569425620993488 1
0.322797138302836 1
0.288454112605385 1
0.581119496336652 1
0.490151978412016 1
0.13114867132848 1
0.699668703659778 1
-0.0505509931985843 0
0.757511217705634 1
0.414277491906964 1
0.362714375049949 1
0.547958527434148 1
0.447122523770675 1
0.335010974811919 1
0.74523002818702 1
0.631968116772558 1
0.556679088480036 1
0.254510723823521 1
0.670868546189551 1
0.196610615107685 1
0.191721960323998 1
0.321218985141033 1
0.171002262690543 1
0.831551301962738 1
0.814145878957662 1
0.375866032799604 1
0.305415600115095 1
0.579649909862473 1
0.201604556182201 1
0.375741021591394 1
0.730537106425121 1
0.265790145947976 1
0.585793950332409 1
0.578740869995087 1
0.357021796007588 1
0.271110050422363 1
-0.0390840694758893 1
0.288651280735154 1
-0.0419057756988963 0
0.535508522289205 1
0.50427464272328 1
0.0465493151714587 1
0.93581715892742 1
0.621667417312744 1
0.371473708714156 1
0.456000461460996 1
0.417763775211148 1
0.905111252921364 1
0.72022326189803 1
0.578422868482924 1
0.689294440937133 1
0.467363914058133 1
0.334725717744765 1
0.317798562748479 1
0.431098335242551 1
1.28693352635379 0
0.730579026005417 1
0.472577915206059 1
0.568129693045366 1
0.56565751407299 1
0.114202864707477 1
0.527439848167495 1
0.304923503639518 1
0.432431210375241 1
0.781878268646495 1
0.579552190669416 1
0.66476179599814 1
0.159665082717873 1
0.446493292148834 1
0.292415330648502 1
0.721735237261051 1
0.375554314657519 1
0.130754403130556 1
0.514091970500732 1
0.00845772315279451 1
0.746934752490193 1
-0.0314101829023418 1
0.370082577785509 1
0.675801395564187 1
0.597481662769266 1
0.282344528469378 1
0.800065763056903 1
0.681965314820847 1
0.346445673190049 1
1.00429224757834 1
0.58758636113748 1
0.639946750537383 1
0.351334014144082 1
0.796568956355255 1
0.0999422206003928 1
0.871155502178466 1
0.630790351459843 1
0.388731765294023 1
0.644097526263492 1
0.892992653370064 1
0.207846164032152 1
-0.0773797549188532 1
0.216249033925048 1
0.0734868687156459 1
0.754381710643003 1
0.63195599905164 1
0.666587570328686 1
0.452405119508576 1
0.565221199026309 1
0.468621050833734 1
0.795799585865097 1
0.0174428554842078 0
0.672985560908326 1
0.572200124478718 1
0.575313933770314 1
0.75330535369396 1
0.506011143367121 1
0.4666235212529 1
-0.0673997353356928 0
0.955344332844575 1
0.355916382633936 1
0.841347697514526 1
0.698197479943753 1
0.0618792368093397 1
0.149013707309042 1
0.394007869789005 1
0.58705978379644 1
0.572147804081727 1
0.216501211462685 1
0.704432774004523 1
0.221743972411839 1
0.979019604597846 1
0.250529664174336 1
0.290738193984251 1
0.800728333925373 1
0.648264769903832 1
0.897488111217413 1
0.213224604307439 1
1.0063790638542 1
0.633306494159202 1
0.418040311369839 1
0.570974054721363 1
0.476739817564922 1
0.479820254536797 1
0.00474141346190282 1
0.296751137206679 1
1.03706708901667 1
0.387564014645839 1
0.873205770937645 1
0.903220788905716 1
0.633449201631066 1
0.40341045979657 1
0.936553075685688 1
0.692151375681824 1
0.680494912332984 1
0.95268901494398 1
0.351972952627178 1
0.316149852553962 1
0.196612229274151 1
0.747492187073028 1
0.345172188297928 1
0.306596967263113 1
0.59081867815107 1
0.40437070578907 1
0.618945094086745 1
0.505895506836834 1
0.322346975380134 1
0.818507155520524 1
0.588377320815232 1
0.475242819768026 1
0.151375099726119 1
0.480739008240061 1
0.477965213001105 1
0.122350928567197 1
0.221703696201837 1
0.853511742542226 1
0.267381727858702 1
0.911399564712544 1
0.653574024874381 1
1.1181550325182 1
0.711803184970241 1
1.38793909945959 0
0.814885489900754 1
0.257281332989197 1
0.536470060056512 1
0.702381899462385 1
0.899398208155723 1
1.02786603133887 1
0.771730741154917 1
0.844300193118769 1
0.866255173563077 1
0.635914668434235 1
0.659906054509006 1
0.720843867788619 1
0.636000279125081 1
0.409610457158441 1
0.663383339736562 1
0.274750631842138 1
0.665731201641219 1
0.3081035593817 1
0.216116545187849 1
0.815463910095455 1
0.588785381137663 1
0.962632781272319 1
0.345724806621115 1
0.990691886425616 1
0.654986587121091 1
0.123245815508227 1
0.984367544285113 1
1.01022217008611 1
0.424740465388827 1
0.57378301450173 1
0.247466660971983 1
0.120297455145971 0
0.491850076218773 1
0.799483841829876 1
0.39054647378604 1
0.555736216667424 1
0.441982818120383 1
0.776986370091631 1
0.738214557465098 1
0.241648181418135 1
-0.128665525830419 1
0.877058134932193 1
0.724527028551214 1
1.27283589164885 1
0.668987461431212 1
-0.663919767848437 0
0.253212490809643 1
0.706491893330497 1
0.194814103973222 1
0.504823799946362 1
0.544727044370815 1
0.26353244834739 1
-0.139318033977537 1
0.35392665114416 1
0.855227467985451 1
0.906259685440487 1
0.940814176647849 1
0.752951438487912 1
0.622321837397524 1
1.27579565869943 1
0.362333748921846 1
0.645182111812702 1
0.529339790183029 1
0.800251208559244 1
0.903924309236537 1
0.705404583718887 1
0.0392612224223035 1
0.285234627509776 1
0.265841516255543 1
0.367727868401728 1
0.661374013405682 1
0.596099161036028 1
0.288741933924162 1
0.58796673160105 1
0.110295756927368 1
0.203153388374462 1
1.10086971544412 1
0.416899855929286 1
0.667588730775472 1
0.116028219581723 1
-0.352938612128532 1
0.132459116776678 1
1.02072358973119 0
-0.0624545480373993 1
0.239490919865131 1
-0.100732945508787 0
-0.0826453881346439 0
0.81274074606208 1
0.0598468894715261 0
0.130936667166876 1
0.712576077806442 1
0.620642096005176 1
0.370855470060365 1
1.34575506436349 1
0.257064943679253 1
0.871603964909489 1
0.404809397968175 1
0.139484793473955 1
0.589649000221405 1
0.350246268057164 1
0.506301268725249 1
1.0390607606159 1
0.496641488520944 1
0.654627795474343 1
0.811129379440953 1
0.213259901842324 1
-0.0715460191329264 1
0.997957226790572 1
0.798703214216024 1
0.799862272097855 1
0.587635340445664 1
0.328952760793153 1
0.698879554484046 1
0.263435651274033 1
0.622687370838647 1
0.671335654562543 1
0.337749654584927 1
0.567961818619257 1
0.520402085532505 1
0.113214865501784 1
0.653881239253422 1
0.79839958922243 1
0.853568669288455 1
0.613108242764613 1
0.081462447835321 1
1.03391604318148 1
0.77033444307034 1
0.338748054448717 1
0.781043603492464 1
0.952812704705135 1
0.23354399804285 1
0.790034848701376 1
1.02764623997123 1
0.567892850856951 1
0.52996500102787 1
0.980358194126108 1
0.756230445805999 1
0.512161818898121 1
0.34346761578796 1
0.276672842373114 1
0.73117753325322 1
0.422476322953357 1
0.46950715276275 1
0.730976690370207 1
0.555450334747654 1
0.63941681182668 1
0.612639031992676 1
0.388153164499631 1
0.519313019734468 1
0.60918386115407 1
0.7111645246402 1
0.116939168175901 1
-0.138476032195077 0
0.48448281120319 1
0.7732272142305 1
0.815220106189997 1
0.60286511943451 1
0.83943735306974 1
-0.200146702593354 1
0.981561772147193 1
0.9343606902579 1
0.149761258223369 1
0.718941604792724 1
0.942254080897124 1
0.923413822607058 1
0.476418964896923 1
0.131823600381698 1
0.375777651796751 1
0.606603819085009 1
0.452402108343206 1
0.342077956381404 1
-0.0309175641346585 1
0.135805369657705 1
0.423167111686866 1
0.624146603834854 1
0.296692718758343 1
0.736555171967631 1
0.167101631584687 1
0.748697010488521 1
0.702324773537989 1
0.566748141647035 1
0.295455813267679 1
0.840149778159772 1
0.336590160175153 1
0.591136269180883 1
0.679748805228555 1
0.154246275413 1
0.0706227462827683 1
0.144740958030447 1
0.583894268625298 1
1.20030227125736 0
-0.0935376998990356 0
0.471710478355128 1
0.341837276535369 1
0.345126560969755 1
0.349593203043266 1
0.640310061375713 1
0.79508927644491 1
0.595337873036118 1
0.960467707108352 1
0.708869555241397 1
0.642724507396172 1
0.269134787121936 1
0.494411253939857 1
0.373543465767364 1
0.562770339650511 1
1.13655438876256 0
0.693921488449541 1
0.573234601379615 1
0.771490679450255 1
0.928439598515741 1
0.446493595314459 1
0.454380877696502 1
0.490416401146434 1
0.501975238388901 1
0.48690889924004 1
0.945748325786649 1
1.16818174259664 1
0.756773760016174 1
0.308738456863014 1
0.574223579784814 1
0.664549726507281 1
0.791696692518413 1
0.569351158358861 1
-0.0200188171149519 1
0.289502524876989 1
0.558096098932004 1
0.637417743950752 1
0.450529262464547 1
0.4478345607369 1
0.589050930096007 1
1.04652042333362 1
1.07473046268393 1
0.504465777273879 1
1.00337718009442 1
-0.17451437274029 0
0.994299638135886 1
0.756865922790378 1
0.499910706917651 1
0.474084550602905 1
0.666350684909624 1
0.82237782040045 1
0.819775648007409 1
0.728249532464383 1
0.123011716875216 1
0.548226414530996 1
0.647249749302547 1
0.697691919883988 1
0.360592893214047 1
0.356992549007466 1
0.577237603638896 1
0.572265407274353 1
0.872374407176674 1
1.03482446597354 1
0.519660009011811 1
1.01893969185012 1
0.756100557759751 1
0.357650581740224 1
0.289750058317401 1
0.434268343296217 1
0.617085318405452 1
0.293695834997151 1
-0.18522303637293 0
0.432237879016543 1
0.440512959349093 1
0.821563175850189 1
0.5708372759585 1
0.379464276101883 1
0.845069201479819 1
0.686069339465153 1
0.986168807826796 1
0.330352965575565 1
0.415870414999526 1
0.939247973784285 1
0.647282144273486 1
0.815746180051248 1
0.619541680419856 1
0.873778313318811 1
0.539432688978978 1
0.726559449696771 1
0.204884029948257 1
0.513355901120311 1
0.112525341580847 1
0.194913141771433 1
0.356055098784698 1
0.672919462407209 1
0.205601273908037 1
0.608933974176898 1
0.263410669468034 1
1.12862884773332 1
0.748765530603971 1
0.227057893630271 1
0.611588144066561 1
0.435816362689955 1
1.19911979136646 1
1.0630681820443 0
0.177764203874794 1
0.659998183343405 1
0.475143340441413 1
0.327194310890252 1
0.75115356178817 1
0.31994441302324 1
0.310324606255377 1
1.36711286648812 1
1.220707064149 1
0.79092996445569 1
0.522256084461947 1
0.751178978388678 1
0.878181398724308 1
0.623980207079041 1
0.444438127095726 1
0.719401747011505 1
0.494978062487832 1
0.577732831572509 1
0.569181234053054 1
0.70920075164179 1
0.381988064470358 1
0.727001150241905 1
1.10453725790263 1
0.414100081220365 1
0.180488706266046 1
0.345687158486871 1
0.553611444601922 1
0.672097352380262 1
0.875243189485195 1
0.439759672471714 1
0.70813813692177 1
0.701614242418918 1
0.548935940602937 1
0.351736357258333 1
0.509510355273461 1
0.741759965331251 1
-0.177417283719647 0
0.769132796854009 1
0.220153924106778 1
-0.0822275339014661 1
0.00475769381781948 1
0.48044297456777 1
0.366396043270063 1
0.981472611258226 1
1.47923277613755 0
0.610287754998648 1
0.559713321399387 1
0.363531530821476 1
0.685272667087796 1
0.987811656177284 1
-0.128899699926054 1
0.258985203327177 1
-0.120993749710974 1
0.975940342200471 1
0.678630663720349 1
0.538318167359903 1
0.471209780974402 1
0.677353692376312 1
0.829259004746752 1
0.670912154484093 1
0.591416914400812 1
0.668809655378742 1
0.674171201128511 1
0.3493702345695 1
0.512076865534172 1
-0.180357125442973 1
0.351627357874351 1
0.835542250474409 1
0.909817388895835 1
-0.0201183400984898 1
0.224977246715149 1
0.235811435033261 1
-0.244300127018729 1
0.0127278845151622 1
0.0699608515110342 1
0.601039510372931 1
-0.522011526029124 0
0.24650537741513 1
1.24915945922168 1
0.651819090952213 1
0.261836292633487 1
0.000301875369374129 1
0.842852776110367 1
0.599320501568302 1
0.502819858051714 1
1.16879013088789 1
0.350467090759383 1
0.375020495770402 1
0.560652452458372 1
0.228166100244541 1
0.141444009001971 1
0.246156521458596 1
0.989757727354505 1
0.303152716578568 1
0.49676214394747 1
0.54698390958259 1
0.53526565645604 1
-0.208328672930127 1
0.558795264335724 1
0.897977720993824 1
0.385688392143898 1
0.55226083015754 1
1.02212395676231 1
0.593310274837115 1
0.463040994451051 1
0.29930506626723 1
0.344045148106138 1
-0.0504062755885405 1
0.472440423621182 1
0.481382382311966 1
0.460091138185125 1
0.109880847292888 1
0.455050589880122 1
0.431126932890844 1
-0.0991026454895383 1
0.579495851311526 1
0.420280629523456 1
0.560195760696882 1
0.405041796847096 1
0.217930823644528 1
0.309114830977271 1
0.464709838015879 1
0.608265472767537 1
0.496815379593196 1
0.625031330628282 1
0.348092498394552 1
0.486049792223825 1
0.0881497399491763 0
0.433037590159356 1
0.264880638075547 1
0.0121715503776736 0
0.387010756952834 1
0.504752107058029 1
-0.158137167860951 1
0.272350230295526 1
0.378268344024652 1
1.22132890170858 1
0.386542328775332 1
0.731647673967976 1
0.281236152396531 1
0.392400230989746 1
0.176197936239305 1
0.540215143866331 1
-0.0572647136067635 1
0.197844145135229 1
0.389667963229537 1
0.32991695941882 1
0.601041922632757 1
1.11700125447819 1
0.140243012475523 1
0.233392405229526 1
0.231846800401504 1
0.352078498279359 1
0.356275817906686 1
0.475492751905424 1
0.0470499705791627 1
1.10557491902383 1
0.742956197357398 1
0.382415122043211 1
1.41504240573085 1
0.426088898744926 1
0.0650450498664943 1
0.523353713057353 1
0.575822894816664 1
0.582161606975693 1
0.422323822270516 1
0.846296291528329 1
0.28736881767195 1
0.471825019502729 1
0.849601181475859 1
0.0204367918477261 0
0.810165031488334 1
1.01124515803404 1
0.712920431978265 1
0.346430646299228 1
0.42659337965783 1
0.413797051113934 1
0.797619954310659 1
0.260328386594969 1
0.385997981916037 1
0.622300451769922 1
0.962470709697501 1
0.346901270371794 1
0.554990852973953 1
-0.102270575008114 1
0.893688365091422 1
0.481068043583198 1
0.222457053966808 1
0.645726621527631 1
0.564311558800641 1
0.422328661182857 1
0.270434030092187 1
0.614585490256621 1
0.834614229061003 1
0.835222004724365 1
0.38697435998525 1
0.435090672068527 1
1.15551495371517 1
0.525296238326208 1
0.405735965213134 1
0.0463006219642405 1
0.482706421998945 1
-0.026885174679074 1
-0.293973171974766 0
0.426209842010806 1
0.449632442551275 1
0.518794475171097 1
0.693301386085708 1
0.36105198618877 1
0.360137297949605 1
0.931840743809711 1
0.687225580411381 1
0.61663583685715 1
-0.0308094416083791 1
0.518633972809679 1
0.783374205950167 1
0.474337803492887 1
0.824351135007212 1
0.709706385653601 1
0.699455198242137 1
0.598581786519083 1
-0.120578290917544 0
0.740808410868709 1
1.05986299172437 1
0.382179678866309 1
0.764004629304083 1
0.301022390406485 1
0.927518537958681 1
0.713511914041116 1
0.75090546792179 1
0.282948078515844 1
0.729434970169525 1
0.288270477567646 1
0.609307834496118 1
0.617093196905423 1
0.804474808788343 1
0.45909954743967 1
0.744768331359046 1
0.191611879436571 1
0.822881545933599 1
0.12377386619144 1
0.427876353222497 1
0.422936951060501 1
0.129845226052311 1
0.0701824760171814 1
0.453171573052106 1
0.123618851889826 1
0.490202442242476 1
0.455055668240663 1
1.20341970730424 1
0.238906879170741 1
0.546294625779476 1
0.626024022246278 1
0.728576712551827 1
0.658305661361896 1
0.437543269980381 1
0.485673808179062 1
0.248167959528922 1
0.843391118337552 1
0.551425381639252 1
0.881583804864958 1
0.0422741502107526 1
0.540263221995639 1
0.765936120567421 1
0.728451728492343 1
0.126336465357768 1
0.382623639762713 1
0.463997895984228 1
-0.166871097814771 1
0.765528472656076 1
1.28466955817846 1
0.665930924012005 1
0.680776952971887 1
0.258852015840757 1
0.233894230906261 1
0.381253980915944 1
0.31133236021188 1
0.27992963078195 1
0.175824587220009 1
0.319714122039157 1
0.86557091144984 1
0.757866528844912 1
0.432930558908948 1
0.399371654442728 1
0.544750096483293 1
0.531919746192491 1
0.0917878157792679 1
0.787568651926825 1
0.215276048621879 1
0.301746069009473 1
0.611994802613984 1
0.364613808992766 1
-0.348101000831138 1
0.327709653918571 1
0.334482168205629 1
-0.223512149180601 0
0.795135827719467 1
0.38169726187405 1
0.590073950413629 1
0.464603994546684 1
0.392070999483925 1
1.13752437363857 0
1.0023673093346 1
0.803330586214982 1
0.940925694930447 1
0.224990414108581 1
0.605293375473721 1
0.490955276159644 1
0.150173374279698 1
0.390283675464669 1
0.442173372233382 1
0.213923622123535 1
0.208678867836058 1
0.498852417570264 1
0.19675470842652 1
0.599845020490422 1
1.17599761475325 0
0.942640010928144 1
1.04454751536305 0
0.39038192676315 1
0.256151809674657 1
0.184476200053968 1
0.526193065795353 1
1.12065051054916 1
0.415396628019439 1
1.052696796973 1
0.903145995557617 1
0.648654734712308 1
0.119528544435037 1
0.0965951957786782 1
0.337575881909354 1
0.685206102551739 1
0.604927677478695 1
0.659989838626911 1
0.70231159863999 1
0.990639757913109 0
0.276471332642124 1
0.374091754735253 1
0.748672907037685 1
0.243222187745115 1
0.431746278397035 1
0.894820608616232 1
0.127921392631808 1
0.499086454162934 1
1.44895630888843 1
0.385766387200769 1
1.12876675843973 1
0.197871648719714 1
0.548625116202912 1
0.53143093375896 1
0.173478569038131 1
0.281145573563743 1
0.227231225978412 1
1.23040641125296 1
0.524179701145991 1
0.0201163100404917 0
0.610865169803695 1
0.130014716688597 1
1.31434743851269 1
0.605749746987515 1
0.0109087103198974 1
0.595122406839727 1
0.572928203178516 1
1.26042120531013 0
0.455903000082393 1
0.810654339908074 1
0.469988987554716 1
0.752105096945885 1
0.389416010323855 1
0.605487481900917 1
0.668976845292049 1
0.673274255111455 1
0.565568260344464 1
0.504702541379972 1
0.882258387153514 1
0.852523936110145 1
0.400418089710267 1
0.702309444645127 1
0.135692748118803 1
0.781229223926748 1
-0.808239038115876 0
0.743277601510716 1
0.632747767074433 1
0.637332938024577 1
0.766393876934836 1
0.153223156088703 1
0.033721161377212 1
0.728884258028155 1
-0.0493543938213152 1
0.863373895605435 1
0.914043524472548 1
1.15932157248363 1
0.542686845092165 1
1.18925230078033 1
1.16609290481274 0
0.727695370446666 1
0.0995374842277633 1
0.0409523100292742 1
0.298784960091909 1
0.505213339673299 1
0.362644758327738 1
0.512687457166523 1
0.639917801273468 1
0.392526050631219 1
0.773399752618754 1
0.693914555719306 1
1.19006702441648 0
0.940788447855709 1
0.678433439344271 1
0.956474691582507 1
0.211835248841549 1
0.414077051801909 1
0.877900489921579 1
0.504179513681391 1
0.559092976503853 1
0.74544381491093 1
0.318841856685381 1
0.217827821584189 1
0.664271865697552 1
0.656363778243379 1
0.709495519929303 1
0.567474018311901 1
0.838070214508757 1
0.470338852528546 1
0.442574185818325 1
0.0843981050200794 1
0.389780430607239 1
0.943092258100608 1
0.582182343263478 1
0.0962621719526111 1
0.907439249224576 1
0.987040083378897 1
0.601786873855491 1
0.66831322479241 1
-0.156904177498927 1
0.612769933829833 1
0.865563559539587 1
0.336686946671148 1
0.377649233424885 1
0.429741747925577 1
0.884322167414345 1
0.667556161519753 1
0.160797036943865 1
0.450260280916607 1
0.660013723387444 1
-0.0899846416666295 1
0.572200930977396 1
0.795842054230614 1
0.486219748088366 1
0.570703944630966 1
0.226485058207397 1
0.459166394902771 1
0.896524657455353 1
0.406426983549602 1
0.563876037786223 1
1.01426121193822 1
0.410667188636058 1
0.928532899398777 1
0.416327861723074 1
-0.143671833707022 1
0.360320112719742 1
0.376627442353576 1
0.0310943145989826 1
0.907168404783679 1
0.746523659477384 1
0.604572102438399 1
0.281682014500734 1
0.525127746613394 1
0.358492831784289 1
0.054718945583553 1
0.443354681989412 1
0.242332604604318 1
0.144459692315132 1
0.653116367883015 1
0.415104820259241 1
0.836375781050715 1
0.38459076904822 1
0.428388097772245 1
0.422189142303318 1
0.586540470190033 1
0.619263209545601 1
0.785699450506169 1
0.617795277001018 1
0.550335307953351 1
0.787601019592946 1
1.05151302297166 1
0.24467691203609 1
0.67354833529961 1
0.527337250843108 1
0.342824493747758 1
-0.0248380593247758 0
0.508427535160992 1
0.173047802636376 1
0.47641802260302 1
0.122518465809715 1
0.354549996892416 1
0.205876469310213 1
0.769845578887395 1
0.484336822448149 1
0.586221336402257 1
0.634833077030474 1
0.60951599583969 1
0.390787183920702 1
0.10115336893985 1
0.3784628468682 1
0.393150437944985 1
0.741556043963074 1
0.162406045096668 1
0.51204273954335 1
0.625988267272742 1
0.371594616585178 1
1.05043084878025 1
0.534052341471171 1
0.121671940060996 1
0.979863693728857 1
0.409020740595249 1
0.4112963706022 1
0.19280041336912 1
0.577434169173794 1
0.77303009294401 1
0.955506354153686 1
0.424386750317324 1
0.997179945048756 0
0.579809379524964 1
0.508860229396221 1
-0.0239570112851057 1
0.494773903914652 1
0.372552647679441 1
0.944424814066783 1
0.278349213003531 1
0.646390987627973 1
0.735783197138103 1
0.654938682349185 1
0.860949214856378 1
0.721314261221135 1
0.94156988883072 1
0.491964872312511 1
0.745141088593876 1
0.936799896409607 1
0.501303980717556 1
1.07876934920862 1
0.630441726978316 1
0.117642288675711 1
0.358573293146734 1
0.484021495959935 1
0.159032671828396 1
-0.168366713811753 0
-0.406499009188594 0
0.559902235865212 1
0.512487840939843 1
-0.0980423762873143 1
0.191802616604337 1
0.111650670769446 1
0.450160915857376 1
0.530604878823422 1
0.574649536848906 1
1.06086115527149 1
0.314041590891874 1
0.328801990530903 1
0.435853429248108 1
0.459451801008743 1
-0.0860184686570423 0
0.145405016399796 1
0.796436209930735 1
0.843140408185363 1
0.686304344362437 1
0.457684700603057 1
0.367708319420612 1
0.577389972178412 1
0.143188407891895 1
0.569509614979539 1
0.245378367112601 1
0.431898142488617 1
1.04121566804464 1
0.914378913761836 1
-0.128819245048229 1
0.652111457378457 1
0.536188389988024 1
0.751504656302589 1
0.432111841148611 1
0.591066835559618 1
0.492406121383986 1
0.62887985960614 1
0.493479426176209 1
0.610215757117402 1
1.27575250796951 0
1.04704947486211 1
0.297297103699697 1
1.09528378499817 1
0.52223477769364 1
0.45690564590303 1
0.511586840698635 1
1.000064208278 1
0.0491459301557648 1
0.520951446264629 1
0.728845149417707 1
0.390553632851824 1
0.453145747126789 1
0.308642625205508 1
0.652489234067506 1
0.176944753951068 1
0.995284233108768 1
0.892214275883484 1
1.19711900720877 1
0.375611524245349 1
0.991946186673573 1
0.679128406233687 1
0.800214919201813 1
0.222982883842139 1
0.876133094386265 1
0.428912644011933 1
0.592531035365041 1
0.909336167369087 1
-0.00239824508479046 1
0.276720543911086 1
0.776461948492181 1
0.424037497502726 1
0.35944618570931 1
-0.220480541302173 0
0.499290012393248 1
0.364119755874214 1
0.140563255066781 1
-0.416332908423802 0
0.247991517485459 1
0.452408828392672 1
0.450693080688046 1
-0.0485479015512478 1
1.15061102051913 1
0.79829075842908 1
0.850355932098035 1
0.0170001431238259 1
0.918627736307879 0
0.356742976585797 1
0.94110816509231 1
0.61787148636195 1
1.03270526066906 0
0.671805379187717 1
0.709782418879854 1
0.3344395425016 1
0.321890843224827 1
0.883352717719126 1
0.656313865670887 1
0.463049313702428 1
0.535021730874531 1
0.327762068951965 1
-0.0957878575355823 1
0.479662835432565 1
0.419639635105577 1
0.702091446090384 1
0.886425721186487 1
0.711452429701022 1
0.57825273789513 1
0.642998921079212 1
0.67303768688488 1
0.283422222060031 1
0.58321764957701 1
0.222282926467819 1
0.484469246858132 1
-0.465193829708286 0
0.488727383006658 1
0.758178746191554 1
0.697574189614356 1
0.528563842981861 1
1.03565460273986 1
0.491865468501981 1
0.773576840313901 1
0.774468382257125 1
-0.0356843267970133 0
0.853920541426558 1
0.530530361445332 1
0.0886198540293552 1
0.543609879419216 1
0.283282014547927 1
-0.235265321264097 0
0.732623941671216 1
0.609646691275993 1
0.271213085358517 1
0.41595680917092 1
0.632552625894433 1
1.23033240758435 0
0.688085078815644 1
0.453551579860452 1
0.470401362420438 1
0.470442422598159 1
0.900943164990465 1
0.227144298682355 1
0.296281038602739 1
-0.095568992931061 0
0.403162219990723 1
0.458040279878816 1
0.263270219171026 1
0.39183947464661 1
0.13659821009102 1
0.459210802708826 1
0.339695989745242 1
0.286230899372302 1
-0.0968684210135404 0
0.210624884159161 1
0.557519607458632 1
0.400903432949454 1
0.373239124489575 1
-0.567891252080612 0
0.33559923950591 1
0.425801796790902 1
1.25852920434014 1
1.03072821964158 1
1.04305074439962 1
0.491279077076137 1
0.406117979097791 1
0.908754858774001 1
0.341414858494174 1
0.582240626935375 1
0.497707097320165 1
0.4520390788054 1
0.357089625265149 1
0.11928032419457 1
0.129971719358465 1
0.905975632174891 1
0.581905327827935 1
0.308477599001405 1
-0.013472102091211 1
0.798219324454122 1
1.14903874593115 0
0.66192881971466 1
0.7355166659587 1
0.513501124059142 1
0.740989101229729 1
0.309789737708561 1
0.55003031956284 1
-0.0111255675652222 1
-0.165969320016376 1
0.151499136929969 1
0.705744826645975 1
0.916825216309022 1
0.135903176401187 1
0.367032998386906 1
0.0227846463038077 1
-0.197228864908036 1
0.0311114643274654 1
-0.015475625859194 1
0.273886791228021 1
0.165573266340508 1
0.207478638239121 1
0.766279927655039 1
0.588262657555161 1
0.653947879551805 1
-0.0451457903936909 1
0.210106887076012 1
1.18342206318939 0
0.211612894007117 1
0.422654432856088 1
1.01708058554296 0
0.406282291278744 1
0.241006199915803 1
1.00621168812326 1
0.859531201035306 1
0.364353988005136 1
0.197049671297913 1
0.585635169299821 1
0.866063491696424 1
0.566869048360997 1
0.268533022369031 1
0.383333456620914 1
0.739304899184808 1
0.541838676217732 1
0.703363677160774 1
0.416682972679006 1
0.267617097277731 1
0.930724703952646 1
0.0875990802418882 1
0.0369836510233905 1
0.961235508136791 1
0.746192740562171 1
0.170448243654907 1
0.220817737119981 1
0.288462780141989 1
0.47943505741967 1
0.442214984933942 1
0.815331254909022 1
-0.130914552280873 0
0.61161667013168 1
0.180722312597515 1
0.456428681428529 1
0.402249368842443 1
-0.2670617449252 0
0.670058399095577 1
0.812937111562001 1
0.552189354601607 1
0.298127599187842 1
0.75115742228104 1
0.413286497520886 1
0.172763908499288 1
0.449621444659413 1
0.377094620628775 1
0.443536938538574 1
0.403803166249838 1
0.679900570630902 1
0.512574450049508 1
0.54680825560525 1
0.660066632809236 1
0.25716910037024 1
1.09357916155506 0
0.794787154367602 1
0.790480347636195 1
0.209465102498598 1
0.29411232317298 1
0.282776812958451 1
0.341527366445908 1
0.764768055030325 1
0.938072271249217 1
-0.229051687866502 1
0.53231698685243 1
0.356583956885985 1
0.583497307165463 1
0.71240093635051 1
0.359899587564545 1
0.391676036915317 1
-0.0817556129015506 0
1.34686544774847 0
0.795106015428617 1
0.595074014560471 1
0.475526593819003 1
0.64010108325588 1
0.428056854208772 1
0.580732287304319 1
0.393855750097798 1
0.264880057470505 1
0.735611503843789 1
0.103903590702 1
0.573196345388191 1
0.20782599400887 1
0.448262489985056 1
0.215440803806434 1
0.659394950093409 1
0.590730176114565 1
0.319775604074874 1
0.425648060395559 1
0.781992685843114 1
1.06738528188285 1
-0.403510725959453 0
0.607141949558674 1
0.843709303793233 1
0.437559416489011 1
0.141174415487886 1
0.528682225250402 1
1.12206992397164 1
0.635966821068232 1
1.16670940515716 0
0.4236211189427 1
0.710582434109964 1
1.28288257668558 0
0.454377715474653 1
0.468351120359687 1
0.598001947724926 1
0.617890138828796 1
0.597903982025405 1
0.156730017119729 1
0.646745923842086 1
0.477926809203325 1
0.675689190519569 1
0.191275246146136 1
0.428226604992708 1
0.575808271876481 1
0.505398649997489 1
0.501303815936721 1
0.407809025555415 1
0.407793468204467 1
0.229448294367524 1
1.02552988722407 1
1.19230381073348 0
0.487896674637233 1
0.779079862681505 1
0.655377789015188 1
1.04183929913899 1
0.390227259769217 1
0.656203132589433 1
0.764792552005973 1
0.452288514949334 1
0.484817139786403 1
0.421400593126181 1
-0.0837115057509113 1
0.900380512716422 1
0.809160338198429 1
0.345582757640222 1
0.80187675106004 1
0.38458135861521 1
0.405825889433086 1
0.461499490726319 1
0.87422060148857 1
0.0139553299082623 1
0.410688293131808 1
1.12088208825573 1
0.514876779394342 1
0.860743289867999 1
0.295983231501921 1
0.748348314964847 1
0.830961661163262 1
0.795580519925699 1
0.0638009138097885 1
0.458378333051901 1
0.122777914364488 1
0.532965973040113 1
0.638725850540976 1
0.14462912825835 1
0.243415502229244 1
0.350857282151524 1
0.876134337092188 1
0.749480980163348 1
0.177154160482965 1
1.2763730780251 0
0.477899652939383 1
0.10460299411281 1
-0.0352939033047081 0
0.101909522123538 1
0.751183482138435 1
0.0961391394113869 1
0.974319143577253 1
0.654096468497725 1
0.323274387843504 1
-0.0632284233112918 1
0.135373677475492 1
-0.128131910787752 0
0.30694827830852 1
0.388204207438868 1
0.707897698333322 1
0.760986587876155 1
-0.471636574971225 0
0.683672489370337 1
0.687824537302694 1
0.343762650631689 1
0.750121771921225 1
0.338240760490483 1
0.679577086068346 1
0.624016427854364 1
0.658705131061868 1
0.430638625934321 1
0.466805040104794 1
0.501449446161125 1
0.772126528961211 1
0.606215163851034 1
0.512566609226972 1
0.746729157986012 1
0.751835811225158 1
1.23136267890395 0
0.597369669985619 1
0.750629365727281 1
0.53224389605419 1
0.513257463118474 1
0.534283656618889 1
0.403937143188132 1
1.00354025732278 1
0.394271069875673 1
0.532337619376487 1
0.499292342073463 1
1.12792832035415 1
0.174499708516917 1
0.53275620555649 1
0.860827984970057 1
0.449118867556193 1
0.211085907533227 1
0.2081556434501 1
0.311099122791377 1
0.770284168810989 1
0.484189466302895 1
0.113885819851269 1
0.733539077431218 1
1.16761811934704 1
0.884658023142689 1
0.350431751087926 1
0.277881175635641 1
0.722915176534873 1
0.712050724034501 1
0.206784435849839 1
0.679606256437577 1
0.796741333289692 1
1.04697845408485 1
0.604390806017549 1
0.343539143457568 1
0.681026603717988 1
0.454017147868594 1
0.291164281426045 1
0.809085116655143 1
0.489428870207347 1
0.701700787092765 1
-0.0572976893514012 1
1.28796096745738 1
0.950576609799007 1
0.787817555917507 1
0.525939093746507 1
0.451214255288475 1
0.368457387954967 1
0.409473506738312 1
0.0735724559118984 1
0.05521734785728 0
0.406822222123199 1
1.265583382312 0
0.331432451305991 1
0.448527771254751 1
0.450090257873501 1
0.350994434959288 1
0.869966585979717 1
0.388838929876588 1
0.783923335437517 1
-0.0721021733356178 1
0.715034049417755 1
0.818057082988106 1
0.256339190666857 1
0.410992412926338 1
0.493484188548179 1
0.874113849658652 1
0.0987521606560716 1
0.79337922503666 1
1.28670690057587 1
0.960223029450888 1
0.621824173749675 1
0.249473377148722 1
0.391953957231476 1
0.73834953465362 1
0.628024195204012 1
0.985187649605328 0
0.923407465252686 1
0.751195882244907 1
0.675016819907239 1
1.0259466979133 1
0.502841226160675 1
0.724434740720288 1
0.689712614250017 1
1.85654677323178 0
0.66151791187836 1
0.870321105723485 1
0.495265786842354 1
0.449679443396293 1
0.0408852088516353 1
1.05122302226183 0
0.543965584503391 1
0.0289750202511126 1
0.67021617875802 1
0.968706041359743 0
0.441370898722129 1
0.691389240561611 1
0.185645021523444 1
1.08233043511109 1
0.306989821084468 1
0.667238450211206 1
0.323693351028958 1
0.244377962967611 1
0.496917106095209 1
0.670935967018608 1
0.716181449651667 1
0.550513940514846 1
0.407916142175076 1
0.742116831674209 1
0.573050942914762 1
0.790832570717534 1
0.784156386373967 1
0.410429247808341 1
0.476393114230285 1
0.476884722595778 1
0.694523966703051 1
0.338800313318947 1
0.708750890663179 1
0.241291802186431 1
-0.143870674025481 1
0.573396429936853 1
0.103587926930582 1
0.642192893729541 1
0.705422819350828 1
0.541551633975201 1
0.582751047996904 1
0.660306612151662 1
0.429977508665346 1
0.554835370858147 1
0.515093874016794 1
0.419200581378346 1
0.553180513791954 1
0.650243686664984 1
0.0308622298134767 1
0.0988977329916423 1
0.492278380545044 1
0.811435014259721 1
0.889306055721388 1
0.161041849611975 1
0.626872357647037 1
0.781274624195164 1
0.350068669900347 1
1.03660159826489 1
0.476784552066474 1
0.771485319685708 1
0.389617898285046 1
0.10331294630949 1
1.01061167380906 0
0.641706920986499 1
0.557800777077206 1
0.272541982875624 1
0.962466836403068 1
0.909650205069761 1
1.00163734019461 1
0.636846160615258 1
0.484599182906441 1
0.795127127109256 1
0.965177775815287 1
0.420576934860833 1
0.447745284015772 1
0.250474467547334 1
0.369151126066546 1
0.863323404659235 1
0.266436391809964 1
0.875835326101589 1
0.524911096187594 1
0.83765353227736 1
0.00657677097729535 1
0.65011544922157 1
0.187455246268769 1
0.461454392587796 1
0.462970092576918 1
0.637978028385754 1
-0.131979794133241 1
0.219110540695424 1
0.490988981913068 1
0.973989363247662 0
0.315413875019173 1
0.155167931063409 1
0.125158688962337 1
0.426211673537264 1
-0.354574746369587 1
0.273852292196191 1
0.619148695604963 1
0.448072941865696 1
0.775336319502198 1
0.213756275332214 1
0.431558030220215 1
0.77988531613615 1
0.801060427838375 1
0.756132234335456 1
0.384758973742337 1
0.0902879955803088 1
0.800147817679485 1
0.424908219753923 1
0.516658142937236 1
0.342580037785007 1
0.107574852251586 1
0.507884992785752 1
0.602401568032069 1
0.725462929097305 1
-0.0617612436371255 1
0.488074188118382 1
1.04767289102935 1
0.758962989927156 1
0.243229523934775 1
0.652680928439386 1
0.796264030034272 1
0.656819577548291 1
0.319007321899231 1
0.592603247029132 1
0.242535911584727 1
0.772435758179692 1
-0.147315130415233 0
0.730390316086891 1
0.528447200085813 1
0.380387040717795 1
0.456783780253703 1
0.359864724111401 1
0.0774722481421127 1
0.265984013929655 1
1.24936350538386 1
0.75876592701876 1
0.699953226798518 1
0.802171391554952 1
0.480077777417809 1
0.0983847494569173 1
0.645941961035402 1
0.218609891811404 1
0.0230846378598689 1
0.784382536772805 1
0.323641309806998 1
0.36985075534042 1
0.474842019790166 1
0.86101658045625 1
0.869211793126648 1
0.854509243328127 1
0.628694073989099 1
0.342294228750051 1
0.758141903487605 1
0.403291872893496 1
1.04099472075055 1
0.238242733263895 1
0.703317751509527 1
0.48038966605079 1
0.920987352435377 1
0.546336091515625 1
-0.32636580231495 0
-0.168594059964809 0
0.261318184579945 1
0.137996514769142 1
-0.0955427046135702 0
0.326313487976913 1
0.629691353399735 1
0.934492796811742 1
0.172242894811529 1
0.586471237031689 1
-0.0100780797849778 1
0.815642336124336 1
0.457314758525883 1
0.494309985243538 1
0.255067309856278 1
0.658760416269399 1
0.661774347205141 1
0.26410791031766 1
0.454581070887141 1
1.03698267004902 1
0.854841191265771 1
-0.115665319725741 1
0.942274054161253 1
0.633720644097187 1
0.305144317421246 1
0.612774798748211 1
-0.166800514863029 0
1.00387188088341 0
0.620947624537701 1
0.138356566883189 1
0.403972241592213 1
0.375105457201638 1
0.477616148667777 1
0.392630006404044 1
1.0832862765173 1
0.741225736373344 1
0.597977134872296 1
0.774025421352778 1
0.425453644740518 1
0.619333379204066 1
-0.0692977245235834 0
0.50689514631249 1
0.591392235826471 1
-0.17303300719984 1
0.4608553926377 1
0.248556361490149 1
0.736585144520972 1
0.443824485220323 1
0.325119899592689 1
0.538561548119431 1
0.288301147763814 1
0.551121525498034 1
0.836209281528459 1
0.486453033900009 1
0.371670032319657 1
0.851427629349109 1
0.742970411231491 1
0.994334459575502 1
0.549912858318657 1
0.815616109972362 1
0.355736833455924 1
0.284818697760136 1
0.49819187969253 1
-0.419607198119276 1
0.292489553111268 1
1.1762009616279 0
0.774480906708506 1
0.403134280462576 1
0.718851126019763 1
0.39627781948983 1
0.358734882932674 1
0.854158576888448 1
0.807569891774112 1
0.434549102152321 1
0.748825260558154 1
0.987839789807128 1
0.152562916236254 1
0.414998237345322 1
0.533416671417174 1
0.590366768013146 1
0.240042941191759 1
0.446164000833717 1
0.328932922386729 1
-0.315096025324112 0
0.716135766403046 1
-0.150827070994161 0
0.676854153292133 1
0.608662175108838 1
0.392580851802898 1
0.849242649144815 1
0.747067173375049 1
0.410350933751387 1
0.451539177136356 1
0.29049887122376 1
0.286996559337558 1
0.306161554874448 1
0.820050767202214 1
0.201614478907874 1
0.517241784415093 1
0.728756167142604 1
0.479637242470023 1
0.715913561703499 1
0.583210666579372 1
0.157363679219788 1
0.138421775914997 1
0.522509839124655 1
0.562921371097332 1
0.530014778898906 1
0.454486153583468 1
0.22362819530104 1
0.489799582038801 1
0.412243757420498 1
0.690938959383474 1
0.616651831320059 1
0.241488219495234 1
0.421597318120258 1
0.608679052536719 1
0.600813518341766 1
0.500310481086596 1
0.657719764362852 1
0.596297596238195 1
0.495164708097717 1
0.324733054342622 1
0.563640613624514 1
0.843553983283488 1
0.178540766490204 1
0.92003303947222 1
0.389320653684753 1
0.545376216528183 1
0.947892784162458 1
0.333400326463751 1
0.173439315895131 1
0.651569207894894 1
0.507854174658672 1
0.346154646372458 1
0.602249935129395 1
0.446338649842268 1
0.530888216313944 1
0.442903495429187 1
0.666209050227545 1
0.42591246280613 1
0.165872731177033 1
0.861301717207272 1
1.09726460281246 1
0.0467601155879205 0
0.924098984486209 1
0.453431168397109 1
0.224453374700943 1
0.790117456490305 1
0.254108205523285 1
0.564887952612991 1
0.709959399330086 1
0.634810801195657 1
-0.0370443065153616 1
0.556105388385692 1
0.778105205273782 1
0.52444799242979 1
0.325424762122232 1
0.986429808696703 1
0.827760014991707 1
0.0467002289003415 1
1.0050494215394 1
0.353947675661308 1
0.512733853043664 1
0.409334477274893 1
0.284939998511545 1
0.876799058951396 1
-0.202261411007378 1
0.574945040323419 1
0.740468356980649 1
0.555606279491839 1
0.210497499123471 1
0.624343668426682 1
0.693570862503248 1
0.504832515690887 1
0.852444960970634 1
-0.637444043252761 0
0.927205881355542 1
0.254067032920379 1
1.04049930641951 1
0.4398263104514 1
0.668760471873821 1
0.529249225948456 1
0.767003009948451 1
0.339542896473755 1
1.17627050657907 1
-0.212893987776837 0
0.379549845922263 1
0.00445719413474843 1
0.891969602615832 1
0.629307697900023 1
0.655304503170798 1
0.141676627484657 1
0.613657258101544 1
0.677504539270044 1
0.250461249264733 1
0.459035650151913 1
0.565421404063788 1
0.569108378922016 1
0.584703971699473 1
0.360524546905494 1
0.10069246370986 1
0.564837770587132 1
0.306281328320936 1
0.277190568205052 1
0.0270931376444917 1
0.344334576946043 1
0.500139231401341 1
0.363712194401984 1
0.257127206511663 1
1.05410747434059 0
0.348136466784557 1
0.383520478181438 1
0.173215738845447 1
0.648673721023025 1
0.481278652071468 1
0.0889882755117683 1
0.508291712165766 1
0.83222135824868 1
1.29667986603836 0
0.275937329113017 1
0.126090745230383 1
-0.454149912023339 1
0.499920197089807 1
0.784581344182596 1
0.0492653792226911 1
0.724392927234707 1
0.669384105760822 1
0.354349928587691 1
0.644577663683822 1
0.404774816045303 1
0.500378045205344 1
0.311088328148691 1
0.520226895663221 1
0.440991334650382 1
0.655147825581176 1
1.11256664669255 1
0.167253659199423 1
0.517643140423804 1
-0.00170562883304194 1
-0.0100633845542228 0
0.356528677990948 1
0.546508671849064 1
0.202739585211158 1
0.464070142483101 1
-0.14022880276591 0
0.406057418981414 1
0.299560278189888 1
0.451063451500304 1
0.92000881679597 1
0.359392634238557 1
0.926720381671146 1
0.236871065696632 1
0.836285647877783 1
0.600050645186138 1
0.317025253435829 1
0.705654636037585 1
0.827893882341001 1
0.454716229311489 1
0.239920598000475 1
0.499586755030502 1
0.681038591865335 1
1.05914454962108 1
0.545730897348714 1
0.495259059159658 1
0.877517687099069 1
0.968550621881891 1
0.630519661155063 1
0.463503331291289 1
0.433132682507538 1
0.310216354706716 1
0.350558162242406 1
1.37708197671744 0
0.523241231663046 1
0.338963568987795 1
0.437597579565542 1
1.13913068614747 1
0.458676630257724 1
0.254298394099508 1
0.372377563626517 1
-0.12086742169209 1
0.270323556362852 1
1.12243245318494 0
0.944411328486565 1
0.486273099408682 1
0.556694712146175 1
0.869449189311445 1
0.628928799123443 1
0.624677763659928 1
0.365764764006941 1
0.312439220264358 1
-0.138099848323917 1
0.592801886435758 1
0.422157980931745 1
0.210440681043333 1
0.849417479622248 1
0.302736054312022 1
-0.00026531115634835 1
0.684117417905243 1
0.212092011923492 1
0.660138318637092 1
0.604742221134207 1
0.620134452456564 1
0.704454857660997 1
0.685170812929905 1
0.750794602180066 1
0.734427557663967 1
0.669654018727131 1
0.542786998576395 1
0.0837330172975063 1
0.322301892512705 1
0.383389637774646 1
0.382833711123811 1
0.645579977196523 1
0.658839198992482 1
0.0934686044656275 1
1.39323354039665 0
0.99384796764501 1
0.510114933234296 1
0.262715493773681 1
0.907070818068425 1
0.851245015715345 1
0.525260568875336 1
0.462087634345894 1
0.684916346581029 1
0.889666483047253 1
0.618838448643938 1
0.554468193609831 1
0.700928881193036 1
0.290144154530598 1
0.493968686227878 1
0.191470303732396 1
0.367705854215881 1
0.845703028241695 1
0.301378223780237 1
0.49093939971063 1
0.685111567840486 1
1.00923947157932 1
0.297949573835359 1
0.149661796947003 1
0.32974743973814 1
0.265910834080615 1
0.717282791212406 1
0.815352388301672 1
-0.16499315527824 1
0.281476566843167 1
0.687326716284187 1
0.0779676434572036 1
0.71967216718887 1
0.786050520402571 1
0.492468440561919 1
0.261890506605023 1
0.696474964218541 1
0.846371994857904 1
0.77386669709291 1
0.60308324899202 1
0.51498768661437 1
0.546352916706824 1
0.63733640983335 1
0.70835695299632 1
0.514917555057393 1
0.359237759803529 1
0.719696676198744 1
0.9837052313882 1
0.583195585864274 1
0.384697078195155 1
0.531696440635848 1
0.774791580477803 1
0.686102171775446 1
0.486217128749599 1
0.719054428037384 1
-0.11418957760587 1
0.471998666146868 1
0.982635474117906 1
0.654694697146072 1
0.795426751861274 1
0.30731837769337 1
0.356277774089739 1
0.887853622681436 1
0.463991599195418 1
0.378667328512845 1
0.475034334938734 1
0.408772121632746 1
0.324746753179695 1
0.169580601221015 1
0.741314412190529 1
1.14267280404491 1
0.672006844667753 1
0.200609313739448 1
0.424745875543274 1
0.920379508349284 1
0.494573118683562 1
0.577933327736816 1
0.344700378686528 1
0.96443469902452 1
0.70861042050754 1
0.736072060138529 1
0.325867553154501 1
0.597771311058602 1
0.523866290151054 1
0.530500941665802 1
0.275106863846117 1
0.241367796354526 1
0.267420209550325 1
0.7858959019245 1
1.06750236446825 1
0.220827754002157 1
0.430182088623911 1
0.790255866528568 1
0.442335424376878 1
0.543917246915155 1
-0.119653314057152 0
0.563324550024186 1
0.942208093842775 1
0.934165643590251 1
0.858701421533141 1
0.460116480124802 1
0.852757590229859 1
0.663068980934438 1
0.30082217354419 1
0.332246364719313 1
0.726468484932635 1
0.880178600902853 1
0.637182538316408 1
1.15077668236594 0
0.803561160910307 1
0.724268925614006 1
0.785051738201423 1
0.892284909025206 1
0.61410856305634 1
0.846262356828644 1
0.635474911394621 1
0.766006920779542 1
-0.150106491580961 1
0.251834844145605 1
0.469923327966186 1
0.411239233807231 1
0.275942265604987 1
0.951648859902048 1
0.475057675819266 1
0.768249195177428 1
0.304782826070144 1
0.210053983004476 1
0.165868713644243 1
0.85523855660941 1
0.450360501258465 1
1.09124960625273 1
0.185612226702426 1
0.240292681202996 1
-0.189411492578549 1
0.523528807727209 1
0.92348309935461 1
0.566997834650243 1
0.344505559276184 1
0.352368054297272 1
0.172056884162169 1
0.465486689148525 1
-0.193273213303844 1
0.907749868533487 1
0.314024769810021 1
0.217074296842599 1
-0.0149076116189964 1
-0.535948530465636 0
0.623097662234349 1
0.260997368748185 1
0.246241562894128 1
1.19013488655415 1
-0.00930843914638225 1
0.635802617282036 1
0.519984942866746 1
0.901731537255361 1
0.454436533106043 1
0.224701548747929 1
0.249705343435977 1
0.242209709484868 1
1.01365501428095 1
0.260838299165647 1
0.325672037137544 1
1.1437955533051 1
0.394088099968932 1
0.58892956719788 1
-0.0202196484789 1
0.577780117004887 1
1.0292289112805 0
0.463707594559389 1
0.0203920801514998 1
0.908072939316147 1
1.06890056070994 1
0.667332568440429 1
0.701674055383963 1
0.438565619040896 1
0.287768510288998 1
0.277113291512354 1
-0.0542149944539853 1
0.290765005397872 1
0.491411010764275 1
0.343940821259173 1
0.512179127948675 1
0.750751994799866 1
0.896824100265558 1
0.281931665225836 1
-0.0116317496567298 1
0.456580439953806 1
1.14363382750343 0
0.155474452696611 1
0.468523468195726 1
0.242504409482406 1
-0.202278958690575 0
-0.00695486984856114 1
0.664087569409799 1
0.779730773755055 1
1.01256023698342 1
0.758935349211013 1
0.251090351408343 1
0.337391679822147 1
0.741529983201341 1
1.02263857779465 0
0.22103376989476 1
0.572183593139825 1
0.891955420765649 1
0.839753055603767 1
0.900652232405799 1
1.13162310106517 1
0.434351355818244 1
0.43116901808152 1
0.732559531918136 1
0.962980428838466 1
0.637196010984 1
0.483013545234427 1
0.701409867030904 1
0.33531033925284 1
0.0899418370467894 1
0.0470931744082993 1
1.19269066850906 0
0.623541133876473 1
0.66519971061267 1
0.733113752481654 1
0.691562179446823 1
1.39488462163193 0
0.463719168511277 1
0.526708291498449 1
0.610381848772226 1
0.403817116684793 1
0.253954756093096 1
0.22024736350456 1
0.479613092989118 1
0.542756717446814 1
0.988234952041303 1
1.21966450629834 1
0.572933144148069 1
-0.487968063266418 0
0.353637686819553 1
-0.326609140497592 0
0.660883038267126 1
0.246070172140401 1
0.811445749149395 1
0.592107028057221 1
0.0294020703087685 0
0.56093413696399 1
0.727538825690492 1
0.589642309074513 1
0.383859591038062 1
1.25179224883064 1
0.217712970856265 1
0.802919338300104 1
0.532778330915323 1
0.59350456972175 1
0.244118409667345 1
1.04966352450092 1
0.750569351840483 1
0.180957064860344 1
0.37438849969791 1
0.770586486189467 1
0.18624181077351 1
0.508353082217805 1
0.0198680707057063 1
0.143420503933805 1
0.378824019972138 1
0.961583295444257 1
0.743465501217483 1
-0.0337640681292558 1
0.625663770325175 1
0.143871768680683 1
0.53449439099104 1
0.37074434779711 1
0.521297587795552 1
0.0652539658141728 1
-0.373600603641452 0
0.328599007305799 1
0.251224090576468 1
0.380434772529114 1
0.833790813511316 1
0.239252226676222 1
0.227357786225105 1
0.84559659903421 1
0.901702439437807 1
0.315987734578472 1
0.149706335016034 1
0.583545081217812 1
0.780917151078806 1
0.600542264742398 1
0.56346888504322 1
0.667006918078322 1
0.604882663540964 1
0.963691585395692 1
0.986139263051201 1
0.395558734780913 1
0.744420452454909 1
0.21193905657049 1
0.300573049112158 1
0.168475939572672 1
0.971045483310186 1
-0.249804781280338 1
0.42850680554552 1
0.732187136093897 1
-0.0794863619965128 0
0.484386899059869 1
0.536869794419541 1
0.42086083183284 1
0.304587048726569 1
0.355527339359002 1
0.114480602454379 1
0.137435805443603 1
0.280090425521717 1
0.629792416641307 1
0.258217745523594 1
0.24840155679042 1
0.496583123742564 1
1.04026500938224 1
0.881406032376907 1
1.15889710456438 1
0.69091245686849 1
1.21717720244358 0
0.750925590262506 1
0.725470188551503 1
0.169092335169815 1
0.676538291181935 1
0.653633825421383 1
0.849754511408236 1
0.882794751743703 1
0.292661147628632 1
0.327569490589858 1
0.522581227732394 1
0.55994612833407 1
0.549724713348038 1
0.347478635218222 1
0.616289610109518 1
0.538010710999852 1
0.418698720426945 1
1.03740670455601 1
0.403745165580658 1
0.428810742459518 1
0.738919442490667 1
0.377912404998309 1
1.05449962315429 1
0.357926215544017 1
-0.225651702508131 0
0.574380011137342 1
0.638099356807913 1
0.145059416111233 1
0.769463515164761 1
0.29422523998893 1
0.0325071677750354 1
0.324285236315216 1
0.543651893457655 1
-0.0855451270848385 1
0.112225054195381 1
0.53472135237904 1
0.0975642740168579 1
0.565346838554074 1
0.708771826885973 1
-0.0660156081203601 1
0.525977535896722 1
0.331731582262681 1
0.513926333758195 1
0.514325285523429 1
0.523257112208006 1
0.560452644310321 1
0.653746681887986 1
0.132252768082151 1
0.800530735109394 1
0.02555749516614 1
0.0949339423076391 1
0.359410158859423 1
0.345083804668908 1
0.692024982982948 1
0.795193481630721 1
0.416591466021897 1
0.0849463218188844 1
0.597310895014663 1
-0.144442686919577 0
0.72934133457712 1
0.838100332337331 1
0.617203811357639 1
1.01956740386878 1
0.140006015266959 1
0.679367132628983 1
1.02779338416144 1
0.504253411406918 1
0.449880095701887 1
0.526971714026846 1
1.04602108762624 1
0.744309140776594 1
0.649762601518879 1
0.38781974250256 1
0.128408573579656 1
0.34341923037939 1
1.18446347650575 1
0.35251316655883 1
0.323373456458716 1
0.404792262767407 1
0.313907903642553 1
0.235945729306585 1
0.480459490840881 1
0.586637328119422 1
0.875940666634315 1
1.23551970407622 0
0.686126559769426 1
0.601132209008355 1
0.213718716331424 1
0.23090967793356 1
-0.749755925251814 0
0.232180034426687 1
0.371940899840626 1
0.57819586823664 1
0.801545558478666 1
0.380824994478852 1
0.343391100213279 1
0.751060875958681 1
0.965534015602818 1
0.450106664611652 1
0.765459874811557 1
0.66975200233771 1
0.426421085078039 1
0.320661688679491 1
0.383200514009179 1
0.675725774535278 1
0.417483652434449 1
0.530373885946403 1
0.108403937288364 1
0.355582810531669 1
1.22994126887111 0
0.901808568530182 1
0.666414142090867 1
0.856927132023308 1
0.74689573101833 1
0.628183485046889 1
0.667172988062158 1
0.368496512179299 1
0.954757836117673 1
0.599857465325117 1
0.201737198986246 1
0.183899775109127 1
0.0346520199560302 1
0.452305795748097 1
1.01411214521778 1
-0.0479962975528526 0
0.491436418424708 1
0.962983752527194 1
0.218532969686671 1
0.67030153984663 1
0.533727578144058 1
0.378181694730934 1
0.901176479569699 1
0.734117581723537 1
0.662306918818612 1
1.21347854147004 0
1.05819200841642 1
-0.266352580617144 1
0.362036888257632 1
0.275925107573366 1
0.435786510107515 1
0.20500564879714 1
0.28846574244344 1
0.144513582367531 1
0.730654329036588 1
0.422951525284581 1
0.481015655210036 1
0.726423465599585 1
0.493499373914513 1
0.542760784734548 1
0.031345057811241 1
0.332446798675873 1
-0.0537776581820223 0
0.226032176064024 1
0.857046674201037 1
0.49583703956549 1
0.494342018513268 1
0.504674450404317 1
0.29559755931249 1
0.595558037626273 1
0.328887470499787 1
0.958965331478101 1
0.167235312381978 1
0.86136649054271 1
0.804908014690589 1
0.348419934902449 1
0.849733106572675 1
0.361226549390939 1
0.623127000455031 1
0.416235676611143 1
1.02254882370699 1
0.60946306284782 1
0.395326970488703 1
0.5119461038432 1
-0.0495008779861015 1
0.545379863478321 1
0.47257123433866 1
0.738397934950762 1
0.835553085035698 1
0.99527373529133 1
0.803875976782676 1
1.10558095282032 0
0.238037190478819 1
0.283942966954098 1
0.600776571660135 1
0.298241532668692 1
0.0543426088021832 1
0.59416430646294 1
0.189193205945965 1
0.348372631987491 1
0.709445806127716 1
0.909247679484826 0
0.64055658587775 1
0.549059897134864 1
0.688641262783501 1
0.36394278573382 1
0.466954697816878 1
0.379518594266857 1
0.622097042478718 1
0.676962678130131 1
0.492986202262693 1
0.32704242094085 1
0.177559583480305 1
0.498544959879633 1
0.328758093726953 1
0.405427604664194 1
0.40060619873276 1
0.472376605998482 1
0.0797938130380835 1
0.356161779930089 1
0.552664586620804 1
0.317897870332813 1
0.337952549655956 1
0.562467668119739 1
0.79545147565424 1
0.506312547492027 1
0.470931021803259 1
0.624575850081268 1
0.983267013846105 1
1.04215049132459 1
0.67168158489326 1
0.10569224210656 1
0.566374671576289 1
0.186732694968663 1
-0.148187581543887 1
0.168702816887418 1
0.273398277893927 1
0.227386649870834 1
0.307186236914601 1
0.241355384468256 1
0.72639117850571 1
0.517070586030881 1
0.654171505962249 1
0.260688900978309 1
0.240449141495882 1
0.756252302603531 1
0.542569029586841 1
1.16896808281387 1
-0.164055662682088 1
0.426146512654838 1
0.35305694886033 1
0.946791554865217 1
0.694471742756228 1
0.117166289911542 1
0.670796570631613 1
-0.068300201486317 1
0.278677952777378 1
0.559577229839177 1
0.144206633895749 1
0.019976867023257 0
0.24216486373893 1
0.388961813570106 1
0.549120116406295 1
0.715465173778034 1
-0.147939189191525 1
0.0273971713482421 1
0.15148398886192 1
0.352627514738173 1
0.785890848199101 1
1.02784055160193 0
0.402612092886539 1
0.921255160254527 1
0.527919877211865 1
0.864118379250109 1
0.413573083048583 1
0.513408318778798 1
0.564914509975735 1
0.45814812259656 1
0.240622066761232 1
0.547764440722464 1
0.269446782352709 1
1.23077256440813 0
0.650627001496826 1
0.205607532174457 1
0.570893319181046 1
0.796471385086329 1
0.538386944484383 1
0.389377606805628 1
0.976666315161589 1
0.712438594706464 1
1.0488074169852 1
0.259106821002389 1
0.515827648611071 1
0.157197992562197 1
0.229462872303834 1
0.621487495028364 1
-0.029595476467528 1
0.437658895270096 1
0.604642799988343 1
0.412812453966077 1
0.275082507458591 1
0.812604931691108 1
0.939811954962553 0
0.944765775133849 1
1.33376198976731 1
0.554668805708537 1
0.444679948600697 1
0.711154837364281 1
0.605916957518803 1
0.395358902521945 1
0.177673185770807 1
0.583761744175951 1
1.02059260082413 1
0.991241756937385 1
0.423919214013729 1
0.648148242153547 1
0.967017181752887 1
0.861028183672208 1
0.231273635958228 1
0.526816684304973 1
0.960164029046367 1
0.843643063658724 1
0.593107593428504 1
0.40934809782747 1
-0.112106132263686 1
0.452878758545802 1
0.697791767478705 1
0.387857904224458 1
0.593364701031068 1
1.30744145635905 0
0.22367700401288 1
0.0725950612516191 1
0.501866559311891 1
0.667310699182965 1
0.493197607773922 1
0.372214722409072 1
0.922473807839701 1
0.873377547652053 1
0.783237463186313 1
0.54144488464602 1
0.110502329089156 1
0.264509623375499 1
1.08048257268144 0
0.382931180682825 1
0.384077282100813 1
0.531176661659193 1
0.535375554384918 1
0.540831359435461 1
0.741494976509431 1
0.588819616445292 1
0.638984403128801 1
0.805563917019812 1
0.601881967523164 1
0.424942766207063 1
0.498920931289157 1
0.108275449084303 1
0.490097806742262 1
0.189672446635221 1
0.222510245289952 1
0.913420239373933 1
0.372165004472908 1
0.530796510151067 1
0.63962237043463 1
0.511925682723697 1
0.951865227303232 1
0.623954236736671 1
0.341569975421168 1
0.209308119563293 1
0.750210860635853 1
0.358060454308987 1
0.390503270049627 1
0.472338967592895 1
0.158995483830426 1
0.71131749412818 1
0.82290654005649 1
0.382496996847369 1
0.518859158182279 1
0.372622156547646 1
0.78638379925243 1
0.809890277045179 1
0.671137805993144 1
0.272770605437309 1
0.0062597428544105 1
0.224132015722296 1
0.552245335626681 1
0.695457373203965 1
0.471975253863355 1
0.655554254815573 1
0.328727801257038 1
0.908914060295274 1
0.760420254398093 1
0.361231225947897 1
0.834805967935872 1
0.826151793681997 1
0.678246731559922 1
1.13273109892971 0
0.546990750555454 1
0.516866084980213 1
0.502363025947722 1
0.372743560608981 1
0.686700775792482 1
0.615195591896366 1
0.381098021316836 1
0.537308263984811 1
0.1519367067134 1
1.1078039328642 1
0.211135164304605 1
0.651406000786576 1
0.675183290988877 1
-0.0467055070178837 1
0.215891548708559 1
0.0537991334255693 1
0.612395152176562 1
0.473188173546379 1
0.662366137788191 1
0.413696282013285 1
0.854190376358489 1
0.528797138767125 1
0.0261943893161304 1
0.0517536060244158 1
0.583446137532436 1
0.578969141494954 1
0.0622032055145717 1
0.732509083541182 1
0.488307298628013 1
1.0302461568897 1
0.732612112279019 1
-0.109776930750078 1
0.939557813704349 1
1.0364207625158 1
0.102874134403098 1
0.588717962058924 1
0.629373426647325 1
0.439996610356018 1
0.0286147902477444 1
-0.260227928560083 1
0.319260096608665 1
0.967355772067138 1
0.756183075174564 1
0.734986981380687 1
-0.0561831354928376 1
0.486770597912473 1
0.0527631761073744 1
0.421801630630788 1
-0.0347058731424771 1
0.756649617445782 1
0.66988979970391 1
0.652822693033861 1
0.570207485372953 1
0.672276782319748 1
0.654881127382471 1
0.78818433675166 1
0.164327624058708 1
0.406371609848742 1
1.16987316415402 1
