# Supplementary material for: Bias caused by sampling error in meta-analysis with small sample sizes
Source: PLoS One. 2018 Sep 13;13(9):e0204056. doi: 10.1371/journal.pone.0204056 (PMC6136825; doi:10.1371/journal.pone.0204056)
Supplement: S3 File — (ZIP) [file pone.0204056.s003.zip › results N = 10 delta = 0.5 tau = 0 sz = 30-50.txt]

"dl.delta" "dl.cp"
0.438909676294988 1
0.166072542221096 1
0.486968098742481 1
0.175292955723457 1
0.491050626693613 1
0.654644711538266 1
0.421889067242782 1
0.502409673988674 1
0.36586118280594 1
0.420505900921277 1
0.475470343739682 1
0.642064864496204 1
0.636933361500485 1
0.368914110406032 1
0.494033083396246 1
0.50639735336764 1
0.405141492142345 1
0.585551614233746 1
0.555530017363143 1
0.371579718956309 1
0.118014192464197 1
0.350113904699269 1
0.208910821948419 1
0.768809843695726 1
0.603618848126237 1
0.473143392704562 1
0.877220777801655 1
0.580071674601816 1
0.634805565051981 1
0.247714299510386 1
0.283462459982389 1
0.474525471292179 1
0.551516275727143 1
0.166769580919422 1
0.576297634710904 1
0.0238330323362201 0
0.649332447530776 1
0.813304847178161 1
0.524816503644913 1
0.454582128144084 1
0.5601232219704 1
0.472665292867573 1
0.00951782614569236 1
0.557772073917046 1
0.723492704523411 1
0.521125720679021 1
-0.0598877778442527 1
0.749524282258142 1
0.205539440742105 1
0.594017942361923 1
-0.114892040036585 1
0.572769104891529 1
0.368001185668096 1
0.917700350240618 0
0.152796909101815 1
0.466176832975999 1
0.388783594473028 1
0.791073434650665 1
0.5485214446793 1
0.504382460373253 1
0.753889592050239 1
0.587372672005302 1
0.413641445166652 1
0.440731566464849 1
1.01847145093365 1
0.599857494436912 1
0.438889511958429 1
0.674547352414022 1
0.283470051290023 1
0.402427060362016 1
0.485317109347413 1
0.511448135049642 1
1.1997554673539 0
0.691313695886376 1
0.617004628821887 1
0.548399045816993 1
0.635745432740315 1
0.909678705289318 1
0.47357670184295 1
0.634155140696004 1
0.470475341180296 1
0.43004893819442 1
0.231380156704724 1
0.407105586382452 1
0.485169863880266 1
0.562009465829799 1
0.25347249845851 1
0.281986498574496 1
0.689709117364954 1
0.432979623712666 1
0.670302129854484 1
0.518363886041561 1
0.458017451845875 1
0.530937945111627 1
0.499494392827529 1
0.546407097546485 1
0.69640158676709 1
0.860044936706022 1
0.48484302864087 1
0.458252063796608 1
0.702693212529911 1
0.430656260628564 1
0.727664772777446 1
0.418282014515729 1
0.412665651350048 1
0.782718383918449 1
0.559556169389886 1
0.231037938792374 1
0.477750185529068 1
0.644171075380363 1
0.642525411050531 1
0.558837485910373 1
0.258894388157844 1
0.516883562309281 1
0.444355551782644 1
0.172889896028742 1
0.322078953651054 1
0.416079080138811 1
0.24487887236713 1
0.415195742113804 1
0.508115331724474 1
0.153786693079196 1
0.626076150834849 1
0.693309659690385 1
0.596202268933563 1
0.596752598765574 1
0.384695996576481 1
0.523278348120478 1
0.733838150171887 1
0.970933286946135 0
0.0402465986800774 0
0.263418407144908 1
0.401714256489163 1
0.603595516173987 1
0.265126361539184 1
1.09356415441819 1
0.809735791272515 1
0.543512065379938 1
0.517948365780724 1
0.610846003069123 1
0.726806322621008 1
0.298249228917249 1
-0.125468525257051 1
1.28460868196328 0
0.17951503045778 1
0.231249827367516 1
0.85977867820869 1
0.0253521970350355 1
0.968817929061573 1
0.454771445555498 1
0.171748631901599 1
0.58368831096691 1
0.357179605574533 1
0.457268547288666 1
0.680676525796907 1
0.545984185271767 1
0.17598642949211 1
0.287170469742254 1
0.302785857077039 1
0.745601906316935 1
0.599357266525604 1
0.255677788354861 1
0.393180866811304 1
0.518726345504123 1
0.527493785895602 1
0.944980001665559 1
1.14413956928522 1
0.67840609844788 1
0.662169643992894 1
0.292775981124132 1
0.718197811985755 1
0.049726531385093 1
-0.0381429956385523 0
0.622370910095589 1
0.365271365942316 1
0.66207136298516 1
0.0178457270328913 1
0.350876801139329 1
0.772288219838407 1
0.784190949877401 1
1.02828606249205 1
0.461464960075821 1
0.863115538962672 1
0.578590821606535 1
-0.0767219375921779 1
0.429567996749769 1
0.475495799255159 1
0.482174249271961 1
0.702846282190973 1
0.341867532410971 1
0.467190488545683 1
0.66863233019172 1
-0.0260351627278379 1
0.260662174353859 1
0.413226136024412 1
0.393734657550816 1
0.222761916626502 1
0.478696662632683 1
0.599592732497251 1
0.535907471810883 1
0.50242463031227 1
0.442742556147252 1
0.790742952764492 1
0.254051858521188 1
0.26372426294665 1
0.244216611348651 1
0.865028726249459 1
0.395810581696263 1
0.201775262447507 1
0.659570712238712 1
0.499054923430115 1
0.0613618129682789 1
0.461942494625028 1
1.18426559551104 0
0.52398467895227 1
0.853043601851204 1
0.914384105559921 1
0.244844005045417 1
0.669151153656927 1
0.686356124676643 1
0.537082678523378 1
0.518355138922973 1
0.511656377219025 1
0.264746273735392 1
0.268718064140963 1
0.610621351072273 1
0.150772674642343 1
0.236513072169064 1
0.502870973814825 1
0.708705806570203 1
0.201463924052141 1
0.428726395625916 1
0.557501725488464 1
0.293567068146666 1
0.436660104837927 1
0.614015622874245 1
0.273427535006253 1
0.560284064365547 1
0.914874845041891 1
0.654598010444421 1
0.701772790130703 1
0.52260967956054 1
0.288259812564972 1
0.280997909744137 1
0.282981758322998 1
0.417197194053915 1
0.679944348445851 1
0.766388917578575 1
0.54397654922933 1
1.08267089217626 0
0.575875526491668 1
0.612284704452475 1
0.197652328728748 1
0.647736159675772 1
0.493415644783943 1
0.809048551043886 1
0.604395816500016 1
0.251745561033759 1
0.498627535247791 1
0.309959609857694 1
0.339373759888661 1
0.446629245009986 1
0.738660906939074 1
0.522280082682866 1
0.467942080520245 1
0.604933245267724 1
1.0335100370679 1
0.626120706131238 1
0.699984964833366 1
0.474164112253161 1
0.526066611898774 1
0.56204319370439 1
0.626886143695776 1
0.370217525337542 1
0.777846840832428 1
0.422469899202338 1
0.169319154836608 1
0.373474883388428 1
0.242806798491974 1
0.700015959167044 1
0.63093287749093 1
1.08090934593839 0
0.793349589475992 1
1.03934045812171 0
0.818954549037139 1
0.310361813204706 1
0.54247083546535 1
0.666373654440022 1
0.723293006650425 1
0.564268682935898 1
0.347200119384982 1
0.49283844190842 1
0.658549330613243 1
0.192746372921231 1
0.60938099765049 1
0.0776080573572379 1
0.520503822528884 1
0.602304651815445 1
0.502955535298383 1
0.424071444507198 1
0.517066158784 1
0.453253914728966 1
0.315655048611617 1
0.567870159204975 1
0.45627486540468 1
0.12341120227238 1
0.253646587606887 1
0.448379389154273 1
0.692922646208307 1
0.486144953031678 1
0.504004027908423 1
0.239176083485995 1
0.505150315692238 1
0.830256734538906 1
0.469778216065536 1
0.390767688382955 1
0.434444625765876 1
0.209072181036959 1
0.490662499969754 1
0.446255757839989 1
0.344740322261742 1
0.378336557103852 1
0.401580299605834 1
0.928445325638427 1
0.849993069536796 1
0.277468508999865 1
0.128508828420159 1
0.673658261195292 1
0.451209704503397 1
0.54887491754878 1
0.356273964558267 1
1.07636383598477 0
0.0956083371838589 1
0.595042648915504 1
0.610101943556307 1
1.01058464604138 1
0.477201262230558 1
0.478642421209222 1
0.332063568414189 1
0.533129778246231 1
0.347837430167411 1
0.0900267328499943 1
0.415728156922893 1
0.503327977520547 1
0.581566274426553 1
0.634373974035038 1
0.592272341157593 1
0.654109355831268 1
0.481984409647449 1
0.467351623939398 1
0.764503638792787 1
0.36165466275743 1
0.478797729066264 1
0.239422903082929 1
0.456005369959791 1
0.532483815507163 1
0.462308938306987 1
0.462261664273459 1
0.697603621718311 1
0.22646454541434 1
0.59912907767522 1
1.12884692037261 0
0.341252923065119 1
0.433725479027095 1
-0.204302889432654 0
0.580993282980093 1
0.694419859222928 1
0.418062473863645 1
0.33018048152364 1
0.267682280017351 1
0.309919856592957 1
0.497156227767147 1
1.18311166210611 0
0.612497361642211 1
0.616669468453171 1
0.144573252691822 1
0.506617854230736 1
0.455474370064305 1
0.0967463881720245 1
0.5970435146635 1
0.468966056524145 1
0.311813224346191 1
0.622942003992316 1
0.665154845639261 1
0.00140115752425846 1
0.41451807212099 1
0.543502556884944 1
0.626018675456847 1
0.480633327484617 1
0.50251059226836 1
0.242690653877385 1
0.598119276663808 1
0.371945245479548 1
0.651417785898775 1
0.286496357926789 1
0.157590242258655 1
0.30408360643103 1
0.77609290456816 1
0.148955720885479 1
0.558908531566368 1
0.16268959933478 1
0.155098888704151 1
0.561416139508299 1
0.0960097012883628 1
0.253540320258194 1
0.277154189595484 1
0.649069150147685 1
0.742844399886531 1
0.292466965253993 1
0.450711950426037 1
0.63202188782618 1
0.532295198689945 1
-0.136283224749228 0
0.838579661135883 1
0.478137302139939 1
0.607150688495919 1
0.357708372974524 1
-0.0297203435692362 0
0.420722980656924 1
0.864226510919807 1
0.401231436198936 1
0.409358477220707 1
0.510335517844943 1
0.753699355012241 1
0.583160175911736 1
0.642309973356893 1
0.869447445509906 1
1.0428743236918 0
0.707720192765556 1
0.605054761213653 1
0.106639376735626 0
0.373012592027801 1
0.276000361334209 1
0.617733102689363 1
0.81807156700955 1
0.908332000621537 1
0.608572650045403 1
0.727965747585507 1
0.274052287870869 1
0.769614735131457 1
0.252889431541762 1
0.993031190233471 1
0.606419124721657 1
0.562904350165964 1
0.724810713266789 1
0.247928138923965 1
-0.0773972367081965 1
0.644570589420334 1
0.557885026386412 1
0.492733193249384 1
0.393300134876082 1
0.425451028700114 1
0.0484334795024803 1
0.320562595570702 1
0.643122748887436 1
0.519259023419961 1
0.612432500715355 1
1.21833931626275 0
0.500597076179691 1
0.59885205742329 1
0.686781376315572 1
0.43246315359607 1
0.40531151652208 1
0.623081379598133 1
0.492084644008313 1
0.817589707930987 1
0.489839210385661 1
0.666443339641604 1
0.481227870947866 1
0.686678591592872 1
0.866507613050691 1
0.664909779046932 1
0.391149788622459 1
0.497159904662918 1
0.529053950626077 1
0.563428202360471 1
0.43136461898304 1
0.558156780723709 1
0.128145329907641 1
0.459670220486245 1
0.674904856580112 1
0.73036148700656 1
-0.131871965195622 1
0.533977212317361 1
0.436283713806013 1
0.151120329249408 1
0.705355554193468 1
0.162408878246214 1
0.554613493726441 1
0.557227388318367 1
0.523577620195257 1
0.730464495311242 1
0.738919247453335 1
0.181310437883131 1
0.435445375968707 1
0.231087446905323 1
0.537372247119136 1
0.831107805484819 1
0.464856262998851 1
0.150965114234371 1
0.657176476796412 1
0.835429035479267 1
0.335976500273516 1
0.306279643005645 1
0.225962874587336 1
0.575914823561633 1
0.794690961128763 1
0.455502531768498 1
0.978341110341253 1
1.0661857330418 0
0.137108182636767 1
0.381085194835068 1
0.638477234521934 1
1.12547603405408 1
0.31688147876498 1
0.402834712171203 1
0.630134042868824 1
0.664163730393648 1
0.291019405391279 1
0.718165208476242 1
0.245300219680793 1
0.537544093181719 1
0.571446672223379 1
0.522975838587017 1
0.659644126970869 1
0.542324138470818 1
0.616549775985184 1
0.549602237322194 1
-0.232153936805432 0
0.424925015970027 1
0.647983489907552 1
0.600038490475715 1
0.393816298933729 1
0.753292454008512 1
0.617640877745845 1
0.102383684588623 0
0.838914921026249 1
0.431671043223394 1
0.578086090349451 1
0.439849201470927 1
0.610848300710989 1
0.46864262715363 1
0.394291345531801 1
0.625363190017279 1
0.71629304153054 1
0.585338969803469 1
0.099200459289333 1
0.143299089483676 1
0.337781794248819 1
0.342612599926292 1
0.224205354819339 1
0.593442330329626 1
0.808347749171154 1
0.753687973850378 1
0.583267901453663 1
0.559378401496395 1
0.969022336921809 0
0.729874207771374 1
0.466081794696981 1
0.74739747139042 1
0.139001392529633 1
0.480257614516026 1
0.485940627871831 1
0.252410191236381 1
0.631286084693477 1
0.402312444088616 1
0.337163030064752 1
-0.0723660005849513 0
0.135492201049883 1
0.47427950222751 1
0.0782824735566845 1
0.379695142722472 1
0.327037205715409 1
0.21365972292877 1
0.934176227520104 1
0.427563557247019 1
0.297661149116443 1
0.806934638636112 1
0.774684972479301 1
0.994551552301214 1
0.82554301530459 1
0.74524680639635 1
1.30596410407965 0
0.604530777362908 1
0.574074890557901 1
0.207440205004434 1
0.796479408984205 1
0.110675293601143 1
0.809063061871071 1
0.18165561686591 1
0.240007557770529 1
0.58612319252724 1
0.734624593769719 1
0.360819624025832 1
0.791426209194544 1
0.704871511055517 1
0.932227279898396 0
0.404693488175307 1
0.62284949225731 1
0.598450103068521 1
0.263057333793356 1
0.360410824171673 1
0.2572098728349 1
0.539866763156572 1
0.215942379736026 1
-0.0752463365656295 0
0.518899915550423 1
0.552519548628324 1
0.271819618063094 1
0.676805162766895 1
0.672960444931868 1
0.427771378990096 1
0.614678780916705 1
0.710818786389275 1
0.58626026010458 1
0.248521180736798 1
0.600064021812541 1
0.488198423165923 1
0.0593855656566072 1
0.318064789684446 1
0.671523570974016 1
0.698624375725414 1
0.177988870710592 1
0.70222229152102 1
0.187006791962177 1
0.605182971071686 1
0.341594292204557 1
0.354528415944783 1
0.672747646333839 1
0.369231508661254 1
0.448967123002312 1
0.801331340179164 1
0.365935650490763 1
0.296158000040678 1
1.05840927660435 1
0.189384608135801 1
0.912478073466657 0
0.418154192679014 1
0.659807361760546 1
0.521364076704312 1
0.811684529014259 1
0.99726861884709 0
0.636726759104519 1
0.652335881303577 1
0.274881761958151 1
0.222916206589463 1
0.62901140876967 1
0.483328839800615 1
0.610415141668923 1
0.541138546910134 1
0.860822368424196 1
0.436316694301764 1
0.40102417593541 1
0.73694458207946 1
1.20387239954619 0
0.418824339715001 1
0.385052950249712 1
0.506192978180423 1
0.469595527201448 1
0.76137209926813 1
0.803881177369833 1
0.40372137588986 1
-0.069218498102081 1
0.47470126780504 1
0.971809831988769 1
0.749587353490284 1
0.630161404301149 1
0.821302539713377 1
0.495747060199984 1
0.806876703632248 1
0.581885582268709 1
0.69386349046112 1
0.240715783487537 1
1.04249489720045 1
0.854720991396715 1
0.690821969683759 1
0.665419150167511 1
0.15857500126178 1
0.410462261366781 1
0.819239525476822 1
0.815333920285713 1
1.01679053394419 1
0.283792240642704 1
0.527965006506207 1
1.00128260140504 1
0.565940433868979 1
0.54072748904225 1
0.535804826160015 1
0.533872140948292 1
0.785878414316485 1
0.334805953165288 1
0.399492086091352 1
0.215432455152227 1
0.714163065134849 1
0.428867158669598 1
0.308874493231317 1
0.88669950217421 1
0.176629284338068 1
0.395568963303552 1
0.647859747957183 1
0.329572727922122 1
0.606006235144896 1
0.824435428317196 1
0.30914161465424 1
0.552072699805118 1
0.203814345348481 1
0.428347540048597 1
0.418605472188661 1
0.581442212158882 1
0.858842668940031 1
0.709363072651643 1
0.565709961000834 1
0.521651025143992 1
0.550781744078728 1
0.243046895650666 1
0.488143518715032 1
0.545322015772973 1
0.570523705550209 1
0.549624165075046 1
0.138200573121079 1
0.142661849325631 1
0.419195120737711 1
0.430015916991598 1
1.12282492093853 0
0.401381627695364 1
0.526360799342729 1
0.838021366457108 1
0.277395203103834 1
0.518395889916528 1
0.589228093242248 1
0.393501088197469 1
0.578584862422127 1
0.905158060962542 1
0.488509334628044 1
0.699277606253334 1
1.01586979287322 1
0.286573077343632 1
0.753105976391659 1
0.416475537484158 1
0.300723807291139 1
0.392895001381783 1
0.213903556763536 1
0.538429849159388 1
0.71904352403387 1
0.485833604835097 1
0.0277428685748181 0
0.497852059562805 1
1.05664774057036 1
0.880234990097577 1
0.244829605219961 1
0.623490856539643 1
0.19835242238558 1
0.15628926472889 1
0.430264833260726 1
1.10330271466268 0
0.789887131792792 1
0.426691545857355 1
0.416837144223457 1
0.214415731747234 1
0.70986159785151 1
0.325552502890496 1
0.757090667053151 1
0.237510316403957 1
0.881609670873754 1
0.704234733669566 1
0.226232333294939 1
0.683436062770691 1
1.00030929784939 1
0.36069405001987 1
0.440245819975441 1
-0.00840382827325265 0
0.760024702421857 1
0.599093049668478 1
0.119321998627981 1
0.874724866259976 1
0.781504777886363 1
0.684180645603343 1
0.3540469220932 1
0.378077018861769 1
0.376310278124793 1
0.522759325771939 1
0.365616702744364 1
0.880569485796177 1
0.731930015801271 1
0.29738236548314 1
0.923395064535546 1
0.553774644049357 1
0.55711811945535 1
0.612708180342886 1
0.744152533503692 1
0.378707472049183 1
0.767662009232641 1
0.794253343460359 1
0.445509756847167 1
0.166380548821037 1
-0.0406695938458357 0
0.651208009174593 1
0.526764485665125 1
0.26961013898694 1
0.259461045591339 1
0.811328211032816 1
0.532362963101392 1
0.362225516008832 1
0.893942317930271 1
0.537454209344101 1
0.220196159925948 1
0.277768729621734 1
0.641691903455947 1
0.383453175449862 1
-0.360249322172668 0
0.555999718154128 1
0.410062341421575 1
0.855682557572944 1
0.0644232927244963 1
0.610359939420861 1
0.474809736996885 1
0.409675152786153 1
0.439615798533499 1
0.914180480897512 1
0.453426609247963 1
0.340648417303001 1
0.407668894281838 1
0.645651709704637 1
-0.0573174191739751 1
0.755518515152865 1
0.855360554842456 1
0.592588821062559 1
0.0676615189737941 1
0.483011175384362 1
0.376545724715175 1
0.639789907156976 1
0.0327416529563368 1
0.842229543804971 1
0.470943944641487 1
0.455796082109614 1
0.600369790494251 1
0.725109174566547 1
0.332686720573158 1
0.646364725908356 1
0.714493195207476 1
0.26073753525498 1
0.443729910246482 1
-0.00209489311655682 1
0.614775012954746 1
0.577831956285851 1
0.246913328821909 1
1.11893051850536 0
0.320805030526591 1
0.880131340993943 1
0.401577201631774 1
-0.221641583140818 1
0.365137596186207 1
0.520209743060671 1
0.333350830282144 1
-0.0181015895103101 1
0.634364179433675 1
0.537383298292598 1
0.331499230852022 1
0.2526136848769 1
0.224366579936849 1
0.675744757965439 1
0.885715411308467 1
0.822252277641774 1
0.48357294520548 1
0.833436778680497 1
0.502850292290429 1
0.296253106942407 1
0.758020613465577 1
0.229353546804537 1
0.530594423778104 1
0.527266709396838 1
0.25134133620773 1
0.656967261499821 1
0.596117155694265 1
0.726536043319859 1
0.592812259966812 1
0.614317508023985 1
0.04334058823877 1
0.382990055579994 1
0.152465967277169 1
1.32081918726996 0
0.71070758476003 1
0.547522515394317 1
0.444645172660223 1
0.175633960130925 1
0.357726947245559 1
0.281109241460917 1
0.458559727094519 1
0.61723832190072 1
0.635453809633689 1
0.282659676893973 1
0.374821089726144 1
1.00765989524238 1
0.655745339227136 1
0.745946127269972 1
0.279850469963719 1
0.332943865733859 1
0.0754829182499789 1
0.521268366567135 1
0.536957522749112 1
0.376429790171958 1
0.902734187726775 1
0.771974644077668 1
1.07353240282225 0
0.0122907348968137 1
1.15316873812572 1
0.364308234308342 1
0.917581043388538 1
0.777556286969732 1
0.301270171047964 1
0.675187905902785 1
0.521296059966598 1
0.656886234419879 1
0.270550729706744 1
0.306395451627118 1
0.794675702104943 1
0.497220070795292 1
0.497186269381586 1
0.486953358726146 1
0.285161291565146 1
0.525020420766024 1
0.556379511123655 1
0.0890209970075725 0
0.184730430818597 1
0.610912939876487 1
0.609605458535057 1
0.4462526716655 1
-0.00307477787900954 1
0.188254895032017 1
0.463761986063054 1
1.08343379113536 0
0.552096992575773 1
0.205553848814407 1
-0.125796572335055 1
0.718419664115639 1
0.648448477621981 1
-0.108856042868213 0
0.689533539398131 1
0.261613579756156 1
0.238460911511721 1
0.646275788950592 1
0.437942708760886 1
0.406566347007432 1
0.83313347939407 1
0.627466413660397 1
0.679304753755813 1
0.448950418743134 1
0.557265408773354 1
0.258061722784706 1
0.47576088513671 1
0.444904293163834 1
0.60514563155416 1
0.991448149456313 1
0.393358142176506 1
0.654075540048319 1
0.281818985068083 1
0.436685465411908 1
0.790023823003457 1
0.457179533879053 1
0.350282087261763 1
0.237056303824869 1
0.717625644129507 1
0.504938959131059 1
0.70362707016422 1
0.765405790420886 1
-0.103614888924825 1
0.517000886462675 1
0.7026659190461 1
0.614115277502594 1
0.58097225091359 1
0.790841718614265 1
0.604179771463491 1
0.790108050021921 1
1.18741491760589 0
0.192022682513159 1
0.718943191063178 1
0.844251254707275 1
0.811573671626888 1
0.479210667450811 1
0.72375439880293 1
0.748742198775423 1
0.726301276502885 1
0.301300104350116 1
0.183868764876189 1
0.572192601966213 1
0.176045316353419 1
0.62662591166338 1
0.444995338405987 1
0.473161752964815 1
0.516920303852395 1
0.122903451202016 1
0.876179102057901 1
0.732611385166223 1
0.724439935187779 1
0.372002094217001 1
0.532269635564838 1
0.598554294918064 1
0.0452220006104963 0
0.832319941442017 1
0.440608155447034 1
0.940780768916106 1
0.0586121455633901 1
0.547426367742599 1
0.952385763712508 1
0.703173648325815 1
0.375545746543062 1
0.439041044843236 1
0.393635128004292 1
0.976711918678043 1
0.400317808329705 1
0.358163087250169 1
0.305227346281585 1
0.850979660481939 1
-0.00821639328889119 0
0.663468181634951 1
0.555160486268212 1
0.826878553871699 1
0.897762630050819 1
0.772970532170019 1
0.521494608660772 1
0.163118490205477 1
0.496323612742921 1
0.524480020137997 1
0.155468551764446 1
0.536622867088963 1
0.794394200209395 1
0.395756307600455 1
0.990654308358937 0
0.62474426963822 1
0.212996111326633 1
0.560948171807803 1
0.735126110068193 1
0.260764055355505 1
0.293834562419965 1
0.154029560148071 1
0.284306977053556 1
0.379465190540819 1
0.426645766560457 1
1.07691771784799 0
0.269456305448755 1
0.899705315769582 1
0.687059446203807 1
0.433743714114003 1
0.34121191957533 1
0.541134975830183 1
0.483819178462226 1
1.00484512247905 1
0.293977715179145 1
0.428103088582283 1
0.279235141421884 1
0.661456779552125 1
0.436924117338935 1
0.289211176779899 1
0.333691759115958 1
0.501501053377703 1
0.449187606173526 1
0.57286736731499 1
0.613628356541785 1
0.506030378586782 1
0.438332563183459 1
0.467230995058235 1
0.371435320239678 1
0.624415141244214 1
0.467143196227352 1
0.205500473392374 1
0.983837906365266 1
0.384352090777249 1
0.640703087290383 1
0.274888841123643 1
0.773911988703827 1
0.85121875261697 1
0.262188670601365 1
0.277852438852669 1
0.310946314073407 1
0.438043935997243 1
0.795771642251772 1
0.180585420709126 1
0.241122502532821 1
0.607489051842499 1
0.395734564723678 1
0.410797382200403 1
0.279782630662379 1
0.398373632284555 1
0.383554208077121 1
0.516219278390107 1
0.222093860036512 1
-0.500184293266412 0
0.685882116185285 1
0.668065405681594 1
0.667102936122183 1
0.35162292180092 1
0.678855165879889 1
0.3061534220308 1
0.629066545001556 1
0.794007195159937 1
0.718906044391877 1
0.641584622026729 1
0.60231052047333 1
0.42770630827377 1
0.710512951648666 1
0.282456326015139 1
0.917035016660002 1
0.371151978090181 1
0.568952786459704 1
0.0957096421205321 0
0.898015465749898 1
0.152223604639093 1
0.82532767416641 1
0.282119777341026 1
-0.0193950631172314 1
0.845217256370451 1
0.531332995104608 1
0.259942038192785 1
0.5716052394918 1
0.412673394360921 1
0.55732909455738 1
0.659351726510517 1
0.661943207736361 1
0.111392927605621 1
0.745066561447133 1
0.358603164826201 1
0.197557952552901 1
0.462544180275397 1
0.91494182441802 0
0.676198550638912 1
0.954129032318644 1
0.423284082160359 1
0.555618319413815 1
0.805353278140662 1
0.46007352895627 1
0.378279674119619 1
0.551411283610527 1
0.326073618103199 1
0.5801095115579 1
0.109884153583414 1
0.532410780281687 1
0.129925302996805 1
0.337539262689295 1
0.572028523968448 1
0.540309046958311 1
0.898865537625625 1
0.469451691421266 1
0.357799691421113 1
0.642202881588635 1
0.272766008325007 1
0.420960290844455 1
0.252989775287278 1
0.594780439415645 1
0.545581347169734 1
0.282599374831476 1
0.606425415892728 1
0.364955468275944 1
0.161126865742751 1
0.934190615606739 1
0.430841181681473 1
0.170808400354695 1
0.910896524259435 0
0.382822148715694 1
0.761171234006641 1
0.662814316016286 1
0.381291545531598 1
0.211503754187121 1
0.617547277222994 1
0.456368515092299 1
0.700019748616689 1
0.545748379534497 1
0.407599630973679 1
0.759096323361642 1
0.607141333978269 1
0.692614549856646 1
-0.0173526262942249 0
0.426802360719947 1
0.859275546423227 1
-0.0842101262277332 0
1.11648499019577 1
0.401472064812435 1
0.171358550845011 1
1.09159885723044 0
0.762649626452073 1
0.555895756437662 1
0.472752470361496 1
0.292927398180605 1
0.963835229599201 1
0.361162236586208 1
0.594242907567205 1
-0.138258760259003 0
0.491853694817162 1
0.15485849875694 1
0.667621904096453 1
0.773090210003316 1
0.882032342934869 1
0.364035937563865 1
0.689265825845855 1
0.486860384314619 1
0.696172657767048 1
0.0663339971109691 1
0.747342355605509 1
0.652108749330105 1
0.593551904209152 1
0.582518056657504 1
0.0157600027572982 1
0.818472090054842 1
0.0964173682468797 1
0.433406920075297 1
-0.303781496780856 0
0.586296974971206 1
0.154400004529462 0
0.618364762840806 1
0.303942824177824 1
0.671050002470056 1
0.495083779939984 1
0.233502534181787 1
0.542910711581705 1
0.333850931638435 1
0.804614027535592 1
1.13523696049875 1
0.636290361664493 1
0.516847738898532 1
0.618346488020069 1
0.7474301278464 1
0.754877787516124 1
0.861617510762332 1
0.219554318268363 1
0.341075082981595 1
0.367229896821616 1
0.512990867468037 1
0.424669404411855 1
-0.195541632307305 0
0.35668591075773 1
0.918201172016117 1
0.638248811186825 1
0.818806279201842 1
0.829618442278592 1
0.352029652509988 1
0.611348879590079 1
0.705009531298424 1
0.410700872261482 1
0.685587158152168 1
0.335310519115043 1
0.954808028621848 0
0.635227228792893 1
0.349704593305091 1
0.416000240851768 1
0.401633555002736 1
0.812590491024507 1
0.76831970268329 1
0.450457866237338 1
0.603394816927772 1
0.575164365951495 1
0.567233106814721 1
0.463545580813389 1
0.688728621755788 1
0.441500587170457 1
0.146015103906799 1
0.908306624570509 1
0.402816574846913 1
0.222102742409772 1
0.503209248376064 1
0.580132987989018 1
0.6823467037352 1
1.08017233075526 0
0.204383049366746 1
0.335518434151998 1
0.206693709150549 1
0.479702004031127 1
0.690809446019359 1
0.552677696177166 1
0.497145469456712 1
0.468182151273043 1
0.0668839338423805 1
0.55138403089261 1
0.250357141342851 1
0.711467872905063 1
0.668836962274784 1
0.351245061261625 1
0.57286781354651 1
0.759108899697816 1
0.522084973855732 1
0.645994136038779 1
0.587280224404353 1
0.519197183709651 1
0.917737763834469 1
0.741609353622166 1
0.570951878474405 1
0.679717156018529 1
0.379480408858819 1
0.708104582041692 1
0.360238666289697 1
0.50067388358623 1
0.309536836597229 1
0.568051849863127 1
0.563591690826644 1
1.10947872541573 1
0.250696199594758 1
0.181907100183177 1
0.737683759602384 1
0.447550480469525 1
0.700642833368512 1
0.223491486370571 1
0.561850889304096 1
0.30902245756673 1
0.201447282273324 1
0.947260694915457 1
0.211870445229182 1
0.269881371793282 1
0.237569891033365 1
0.93781635338244 1
0.846948621692314 1
0.37535526954886 1
0.362626007299337 1
0.656242629992073 1
0.223678834137205 1
0.365877937190393 1
0.625910323813391 1
0.58230036921504 1
0.608772770136272 1
-0.0357101200754064 0
0.500215243571334 1
0.275804423203848 1
0.465204360662032 1
0.197148820963603 1
0.0117873671807241 0
0.171063247649636 1
0.509106722425246 1
0.82310035624185 1
0.621923026454375 1
0.727391261440555 1
0.6941796978641 1
0.612354468285313 1
0.474367068917722 1
0.451563602346517 1
0.042637576405312 1
0.642000465808292 1
0.234678845596295 1
0.131009181520935 1
0.326539221449174 1
0.167482337197608 1
0.819340017899095 1
0.471474469312891 1
0.690171165088858 1
0.539085346821684 1
1.02693154166144 1
0.640970618573932 1
0.496805556862402 1
0.828334428589627 1
0.379402071481519 1
0.128048553572314 1
0.808387981445145 1
0.506426811723162 1
0.483343787832797 1
0.257723068613332 1
0.643805971081098 1
0.441265127559207 1
0.514155806149959 1
0.488036901919271 1
0.440358938309736 1
0.0977277893683619 1
0.481167721333272 1
0.694979583466905 1
0.645075204381957 1
0.487901101135782 1
0.772670049245371 1
0.289792727271287 1
0.446412070228451 1
0.724912026904774 1
0.722607685402138 1
0.561569467312718 1
0.588140481209516 1
0.448691237638801 1
0.597810048245402 1
0.466855890571458 1
0.357251334700488 1
0.794929824453259 1
0.617772106659763 1
0.0836886515322436 1
0.474565050459288 1
0.582987108298364 1
0.520383379068319 1
0.773147046945288 1
0.479038222719133 1
0.587983076311902 1
0.515252528261414 1
0.640069705902472 1
0.441654213118554 1
0.499732239212546 1
0.248372869066105 1
0.789931647097959 1
0.000927540238453619 0
0.365639691246898 1
0.736124384108065 1
0.655464937376139 1
1.14269589549223 0
0.829002492949684 1
0.670626666443342 1
0.630001686481923 1
0.28565423821931 1
0.826791689900099 1
0.529423544459283 1
0.397140101749832 1
0.460520338323584 1
0.434013790220204 1
0.375099115742727 1
0.548246077024375 1
0.411313231340506 1
0.536875276743484 1
0.755430171671823 1
0.410134621163248 1
0.527810408395069 1
0.0619317692303983 1
0.314563629551378 1
0.48703374332122 1
0.60233308541481 1
0.467064485482827 1
0.466180159198454 1
0.0510995359702701 1
0.365166296186177 1
0.273431734003259 1
0.205544154904159 1
0.915569315436991 1
0.460610016058145 1
0.180748843600369 1
0.575860861209837 1
0.667838059473702 1
0.350543554992224 1
0.384753760791408 1
0.446571851839903 1
0.64698808475049 1
0.317652034676471 1
0.603504562112133 1
0.567731860981881 1
0.729060569023872 1
0.645439945245522 1
-0.157726770077034 0
0.745508883994244 1
0.209310390644358 1
0.653047757108982 1
0.353735313084822 1
0.364994724306301 1
0.455989545708837 1
0.560862168368098 1
0.793981818910735 1
0.610192839650557 1
0.95001818572987 0
0.754064559487247 1
0.532044573079905 1
0.717194190988189 1
0.376007781213247 1
0.158865317363039 1
0.384150797848757 1
0.707778626252351 1
0.383260087392758 1
0.58141742941706 1
0.366415895518795 1
0.551775180307836 1
0.826399720817284 1
0.330281346230855 1
0.498748123745705 1
0.791635005092792 1
0.733489420634754 1
0.390790664259854 1
0.30502644763323 1
1.15677489496435 1
0.510639346776979 1
0.482757992013261 1
0.662860768423202 1
0.514129127906835 1
0.0177495481593457 1
0.143947688699635 1
0.0652400472442212 1
0.522322306136975 1
0.489776813483582 1
0.84458372025951 1
-0.340682982173728 0
0.74497500425523 1
0.302990170708229 1
0.467385296351493 1
0.456388829511265 1
0.480160476613138 1
0.456701305573686 1
0.359322670146797 1
0.329202000470848 1
0.644757962019753 1
0.763733209261186 1
0.702170164354634 1
0.63859924941883 1
0.259368134673244 1
0.489650180172139 1
0.668691065945483 1
0.989276352960491 1
0.489479865495347 1
0.55088469761372 1
0.420819011930593 1
0.838915022958588 1
0.776568499252791 1
0.320302826296074 1
0.0675910775374119 1
0.504645060883917 1
0.829918434968116 1
0.483292157984595 1
0.767815472425277 1
0.525090217918441 1
0.763389578305972 1
0.84149060837613 1
0.927028196476004 1
0.209335936560541 1
0.672780739808674 1
0.462010702851138 1
0.40082756576167 1
0.267092850814846 1
0.980268048899687 0
0.503195222834304 1
0.477270585109952 1
0.241984684970718 1
0.363002088332671 1
0.354553536733187 1
0.588235508884994 1
0.510191694841802 1
0.748304389595834 1
0.084888074991805 1
0.381225230955639 1
0.520924227103443 1
1.00169070608281 1
0.83700894192007 1
0.384974843880037 1
0.966149210465423 1
0.553851313874305 1
-0.0497805827876718 1
0.55985390675801 1
0.999624980278891 0
0.680231222459853 1
0.354161285385943 1
0.705692018374302 1
0.528415097779339 1
0.10915023012394 1
0.965234680109863 1
0.59891227784212 1
0.739243014682632 1
0.427930488235017 1
0.38196788977175 1
0.656182826409177 1
0.605022484903444 1
0.00574044817985566 0
0.676535485748933 1
0.670945681055409 1
0.405017429436938 1
0.42323280207059 1
0.654982273007747 1
0.325655283073781 1
0.390427948644511 1
0.688718442015941 1
1.33380782793259 0
0.583452983532496 1
0.232099479756103 1
0.732270083693389 1
0.623548344212989 1
0.927696506510171 1
-0.00516733242454933 0
0.466130715369979 1
0.194512565118526 1
0.535487181874793 1
0.236516574555422 1
0.760595155733908 1
0.796084721194913 1
0.333857958676694 1
0.00750144850791651 1
0.283144770033991 1
0.801858113936688 1
0.566572668389801 1
0.677362842612863 1
0.723094778451847 1
0.125228177562819 1
0.494889446642972 1
0.605377424466814 1
0.468575464726259 1
0.29643138321565 1
0.196195395353929 1
0.444326253939196 1
0.514315521249016 1
0.800970720294155 1
0.912917254908503 1
0.880961394121237 0
0.453039505086563 1
0.735176328093629 1
0.709329982323921 1
0.226861936335633 1
0.267623326648905 1
0.524104504416677 1
0.674075261358809 1
0.804305444982816 1
0.0791127236349681 1
0.203793124495991 1
0.740586477796643 1
0.334956096786763 1
0.086799606605011 1
0.517093429791393 1
0.496014628652434 1
0.404285678619046 1
0.537103453644011 1
0.320998389041133 1
0.0441388147701844 1
0.724339451764649 1
0.562969771928362 1
0.706487105958556 1
0.692359154607739 1
0.52310770232042 1
0.311665003472131 1
0.539572743787348 1
0.604635375399741 1
0.698404823855448 1
0.995545981320346 0
0.325457506670218 1
1.0827841991918 1
1.11881877055046 0
-0.188462149461299 0
0.75513604156546 1
0.260847383087212 1
0.445459390537742 1
0.220312761936114 1
0.67626369549028 1
0.623159717719383 1
0.309614950520168 1
0.93825457906903 1
0.461735316802376 1
0.351502760856293 1
0.514553377681745 1
0.278931480657241 1
0.509415357303909 1
0.140322402069484 1
0.549864750880095 1
0.490722747670956 1
0.358588921296188 1
1.26247999220186 0
0.0277145591182396 1
0.410973162448697 1
0.296651013963014 1
0.515657638376108 1
0.282371059713857 1
0.273478440984209 1
0.649574645802632 1
0.651298016206137 1
0.778742937614487 1
0.260389398709824 1
0.527172111217894 1
0.172094104257526 1
-0.0971226132831397 0
0.496170501356274 1
0.53618194290058 1
0.384520246600044 1
0.44811975907134 1
0.709274713775473 1
0.269514448655167 1
0.636152874063814 1
0.509016885057461 1
0.342799824578166 1
0.507797827430524 1
-0.257934177635696 1
0.307682157175312 1
0.749828737113221 1
0.268790104315821 1
-0.0270856622419688 1
-0.29381423885668 0
0.631941092311065 1
1.01388270376554 1
0.435179624228161 1
0.445613617779499 1
0.427274895292024 1
0.604966635523977 1
0.358470803539348 1
0.523079518076753 1
0.459663704497139 1
0.0837169113890883 1
0.41397955780665 1
0.187029505196986 1
0.667234752396204 1
0.200894391790563 1
0.147320334028116 1
0.466309185896321 1
0.654880119097465 1
0.598756777479924 1
0.68198287477506 1
0.475171340346404 1
0.278860382987556 1
0.420508471692866 1
0.201933497792311 1
0.48337980986544 1
0.583768647432648 1
0.863254854463064 1
0.567234825049639 1
0.760676177469291 1
0.293516292820497 1
0.481376467875177 1
0.392088480750862 1
0.477171599635828 1
0.688713519209303 1
0.246621919348301 1
0.781196799572979 1
0.449617575311441 1
0.732416385185007 1
0.124794128483709 1
0.650732346589009 1
0.697909730356857 1
0.392211572321258 1
0.147654214155127 1
0.697483354934451 1
-0.161932240069275 0
0.714502341018177 1
0.174204118007648 1
0.625222010251694 1
0.547021036890665 1
0.303489724068738 1
0.149256680186682 1
0.642421238712898 1
-0.104380347356608 1
0.191204409600771 1
0.417016371511778 1
0.52445742476321 1
0.418048355996765 1
0.700545443948587 1
0.943881745499377 1
0.579950001920106 1
0.513123944085122 1
0.456603753191775 1
0.663895891625977 1
0.237200927913055 1
0.602250351757624 1
0.301076612298061 1
0.556461530292358 1
0.37513681094415 1
0.378073615499077 1
0.705430356319655 1
0.479132722914643 1
0.75652356944814 1
0.868469137299703 1
0.909413360799825 1
0.505051386370615 1
0.424193235851228 1
0.296841821726247 1
1.15360758660727 1
0.145995535574257 1
0.339597073799763 1
0.854035460978561 1
1.01924225050865 0
0.405224895127017 1
0.967372161771202 1
0.579541303873652 1
0.464974910854957 1
0.581257566373649 1
0.537279472212989 1
0.760911982821789 1
0.875397753287709 1
0.174141795086584 1
0.487004424803472 1
0.108439464391908 1
0.699492251275027 1
0.758682446324708 1
0.354794633458358 1
0.600888866673246 1
0.499406331341342 1
0.547178980089318 1
0.079326019771426 1
0.603410818069667 1
0.62581582894239 1
0.411485523705591 1
0.479753397664267 1
0.787134094171235 1
0.573462732679145 1
0.312635695266699 1
0.347578614757998 1
0.341767562599484 1
-0.0149217767747251 0
0.890130274708683 1
0.539717849351958 1
0.49870447461892 1
0.643193116133247 1
0.385263771049178 1
1.17097478385967 0
0.473554225934572 1
0.0799778329422422 1
0.74980107134056 1
0.562961010834201 1
0.277243507755888 1
0.496865828313145 1
0.537742231103421 1
0.780819604346962 1
0.350282429480065 1
0.583187110237429 1
0.742619768522557 1
0.539558297069578 1
0.748794574848963 1
0.485056717700475 1
0.595646811140627 1
0.723824042742119 1
0.341134909291767 1
0.514439264443001 1
0.74960513066954 1
0.284521735453174 1
0.558965877991711 1
0.592142719339409 1
0.787968120555692 1
0.306080882862955 1
0.862945872400306 1
0.34920939011928 1
0.776978198715956 1
0.591551025037016 1
0.525025435191218 1
0.387733973930072 1
0.10627520717944 1
0.366786971362837 1
0.459613226137296 1
0.520521827824128 1
0.238989955614183 1
0.217931215475734 1
0.33053398269204 1
0.668659529456939 1
0.580368990431076 1
0.654959723671737 1
1.03831377379132 0
0.780325080681895 1
0.369533181527693 1
0.340745187479756 1
0.687543253623745 1
0.644322092209619 1
0.714406328964433 1
0.667816505605832 1
0.531645568803782 1
0.705777118897463 1
0.346597651814651 1
0.159667453046694 1
0.156456886149364 1
0.483786674251106 1
0.544845214526053 1
0.647678901075072 1
0.448854274224101 1
0.235786227901144 1
0.614821189765793 1
0.232113422929957 1
0.942696507999902 1
0.144603885077108 1
0.447918900438811 1
0.794985674128395 1
0.321662162713987 1
0.43098705818045 1
0.309243673759079 1
0.233622377609726 1
0.593625932766467 1
0.358451309850749 1
0.613095569744287 1
-0.0293633182677085 1
0.152664515586243 1
0.3055782555952 1
0.692549670131608 1
0.439296530617102 1
0.635220028268895 1
0.917927117173466 1
0.830290855522567 1
0.413697002529691 1
0.207475526691861 1
0.92032169826582 0
0.429097773125709 1
0.240806261987823 1
0.719126931996241 1
0.716069688568329 1
0.803481181058709 1
0.453661300492573 1
0.484306453023895 1
0.326605009647776 1
0.134064780032023 1
1.02455880159911 0
0.292530169697775 1
0.410635823176609 1
0.304240593916261 1
0.244558015929049 1
0.356423598851589 1
0.420892177734951 1
-0.0860061675025136 0
0.372167493736453 1
0.505727915102191 1
0.57110855171787 1
0.711776903328965 1
0.485655300838975 1
0.374577906262798 1
-0.0894266630544129 1
0.294012825651438 1
0.39793811663521 1
0.253255683782127 1
0.637618452992324 1
0.453903905025306 1
0.896009491976857 1
0.0820892524463221 1
0.480887534578166 1
0.596017690216012 1
0.415909521749927 1
1.041585589163 0
0.349587278183438 1
0.779341266979226 1
0.546162740430189 1
0.464734993180419 1
0.78229478465576 1
0.645225010009443 1
0.335700361770401 1
0.804231695715759 1
0.312317401283657 1
0.506180902707641 1
0.325266446859713 1
0.338265338489207 1
0.39290981976861 1
-0.0311171868969659 1
0.0703812734051424 1
0.3513423223369 1
0.481184677788514 1
0.6436046648132 1
0.0150241667752354 0
1.12629822049907 0
0.616176597945989 1
0.528215960955463 1
0.0254978937301669 1
0.574118792347962 1
0.48813694637017 1
0.359916347488248 1
0.50703868866523 1
0.495347705388332 1
0.393464752563184 1
0.456696594611281 1
0.10532692572557 1
0.401413506413939 1
0.404407109529004 1
0.648713435556635 1
0.534214960858024 1
0.568900305331157 1
0.826959958366664 1
0.564222934611137 1
0.773176725402218 1
0.443725553262621 1
0.0875105060035797 0
0.367656190793971 1
0.292124077282437 1
0.10116012162108 1
0.650100730388873 1
0.665644879305184 1
0.427220997878239 1
0.386822553458133 1
0.488203828283054 1
0.926140120804652 1
0.710741416390413 1
0.806782404277602 1
0.986433555307389 0
0.522172938837643 1
0.438805076438686 1
0.484543361398452 1
0.817070654009315 1
0.0985203110996956 1
0.436366848084678 1
0.348523021381483 1
0.594017420457323 1
0.730526125447872 1
0.487642827666702 1
0.496405684601566 1
0.30510054661689 1
0.216691194735178 1
0.52016474529728 1
0.454647799330963 1
0.700121921690629 1
0.447085158452746 1
0.67878578299128 1
0.490039914349367 1
0.930471423497029 1
0.435343773396101 1
0.68862163321248 1
0.419868537601274 1
1.11496288130162 0
0.21561462951173 1
0.476137286409053 1
0.756484354470298 1
0.630485760420254 1
0.767559597590137 1
0.351078862483345 1
0.124127041807392 1
0.890918230826615 1
0.411735490156612 1
0.350012728433084 1
0.638771284313492 1
0.673154425991465 1
0.649556601131849 1
0.46530943258311 1
0.642222919549682 1
0.503706918490529 1
0.333848953373013 1
0.158765801380251 1
0.130307307624244 1
0.609212413686631 1
0.497210015339287 1
0.417902921627752 1
0.509389001076382 1
0.328303812645169 1
0.293383554100492 1
0.733924171502808 1
0.567029589429108 1
0.204016559551282 1
0.624704215327382 1
0.832081775270355 1
0.704132777173724 1
0.375704811468103 1
0.465537483654559 1
0.303885931624712 1
1.01532906268816 0
0.240138140278193 1
0.385314160071163 1
0.682821032972184 1
0.562238637712518 1
0.509441717233416 1
0.458867165430374 1
0.234977643465334 1
0.303207422966686 1
0.348392119233451 1
0.24159673032136 1
0.356940338859885 1
0.963614087610419 0
-0.0168746532649808 1
0.287873501547227 1
0.78251469664147 1
0.0655112143412199 1
0.54680445329825 1
0.278232950344517 1
0.515353715384405 1
0.526697654193655 1
0.427236990066833 1
0.65008935873197 1
0.822600241325201 1
0.838991836886553 1
0.700652206075125 1
0.611701209781397 1
1.0846185627482 0
0.385051548647065 1
0.0712816912371297 1
0.257282276951825 1
0.526871026096573 1
0.628804723441641 1
0.224211949940481 1
0.059124795519744 1
0.187655836427467 1
0.615331605305674 1
0.753543824255419 1
0.703903369210415 1
0.69640231770472 1
0.621483199138301 1
0.31831285527063 1
0.2148023945334 1
0.378865094457438 1
0.426185793294847 1
0.177448588214774 1
0.306813334760859 1
0.408715957845549 1
0.713011648284337 1
0.00878911479768902 0
0.969212230588682 0
0.563573453646961 1
0.60029750126237 1
0.676101751179028 1
0.414827596548998 1
0.30717780941757 1
0.524385007640454 1
0.890900000439494 1
0.176302395610576 1
0.435826091552022 1
0.0227046505555618 1
0.776827988007753 1
0.270060509099963 1
0.715297629662626 1
0.558957393467965 1
0.553199197126191 1
0.0324508587687536 1
0.378090431188069 1
0.159083002727202 1
0.710212405276823 1
1.0734989976298 1
0.47740113838706 1
0.63848134785701 1
0.66434929370435 1
0.985778402987817 0
0.224860984199829 1
0.381751446900471 1
0.839720805115657 1
0.49776774468323 1
0.845623460343842 1
0.147506076756223 1
0.10893139686647 1
0.294547412601058 1
0.358791051583667 1
0.658120433377787 1
0.54722428994986 1
0.450163145224407 1
0.281104883385285 1
0.531041422982388 1
0.430559195657313 1
0.433434125097816 1
0.474594413097012 1
0.366851220170615 1
-0.168256604836271 0
0.387085147404858 1
0.390658651873978 1
0.402117428983868 1
0.504400571972494 1
0.158595816294062 1
0.683908970171888 1
0.816047961465694 1
0.544799377366036 1
0.363710063388875 1
0.758917302711244 1
0.383721513695748 1
0.576953832736001 1
0.229891568240106 1
0.563283848970792 1
0.0649158505104846 0
0.685831972781699 1
0.296153537093609 1
0.452591760446451 1
0.666947935779733 1
0.115411301328217 1
0.369919329245918 1
0.413922021598955 1
-0.0390329720809908 1
0.433134990443722 1
0.108970594622251 1
0.259103974913832 1
0.531757520738807 1
1.04618600276855 1
0.381016156520295 1
0.697568845688392 1
0.684361378675977 1
0.860812417213147 1
0.588579026439031 1
0.465912729507109 1
0.640959089155686 1
0.422395969267536 1
0.499905308375576 1
0.276434613936708 1
0.525971249462737 1
0.671080783812915 1
0.0102632352361645 1
0.473521869365339 1
0.887875661949122 1
0.65622495790079 1
0.590584751143112 1
0.827899706685093 1
0.573632579972505 1
0.357702796036075 1
0.227286102924998 1
0.502102483975599 1
0.330263876258977 1
-0.0711304505842129 0
0.607253193661859 1
0.592746570220619 1
0.334953891432593 1
0.600473983008827 1
0.371971141118122 1
0.312923109121045 1
0.533100757897125 1
0.128880030069972 1
0.116956535351144 1
0.51499763573085 1
0.788565613755573 1
0.64790767180098 1
0.315560253038209 1
0.538621396470434 1
0.702016953703094 1
0.441853645088484 1
0.689945157793075 1
0.652789292734215 1
0.585514173170006 1
0.394028059942144 1
0.211304347241784 1
0.659337213965446 1
0.576226301863318 1
0.572404529121541 1
1.05305970946802 0
0.0534230818797768 1
0.862965500872019 1
0.337831468677304 1
0.530876663791861 1
0.145044457483499 1
0.512721215655759 1
0.320210257671523 1
-0.0784322001561256 1
0.397707691541287 1
0.500325430068211 1
0.284301544409335 1
0.872865374664745 1
0.603522836172386 1
0.552933602213024 1
0.541895804068545 1
0.00121864094862098 1
0.258316764343084 1
0.761340101453343 1
0.410668698819926 1
0.587849191438544 1
0.612667839052692 1
-0.142227579257796 0
0.830193158702667 1
0.562908712368342 1
0.787228213869162 1
0.486485319263756 1
0.429469783598594 1
0.420896757771456 1
-0.104247909652501 1
0.304713737696676 1
0.328692067123147 1
0.304234663816753 1
0.33506636138309 1
0.379534646690435 1
0.880203740646308 1
0.331951008065632 1
0.906918124788861 1
0.5756882484855 1
0.188609294170213 1
0.584664424503976 1
0.676615579845916 1
0.00138501591440217 0
1.13434034149352 0
0.637635913289988 1
0.781641627354283 1
0.47026349258766 1
0.498640405212692 1
0.553624570459556 1
-0.204623839735862 0
0.382231089841391 1
0.428126274399642 1
0.58760000993278 1
0.673303622178375 1
0.30557091869153 1
0.282655952285236 1
0.439935667396398 1
0.771525204882587 1
0.442060875336659 1
0.597361873497372 1
0.269587002790368 1
0.45544408559583 1
0.526181356581389 1
0.675516540706862 1
0.677707501792058 1
0.62874606491473 1
0.18573230236269 1
0.100849889395956 1
0.492545395304459 1
0.516916902954505 1
0.434026320791001 1
-0.0165058027777102 1
0.40231559763971 1
0.220250855107641 1
0.145650078863981 1
0.572935367146763 1
0.700292021853523 1
0.258511598554507 1
0.601133303105865 1
0.482310449285221 1
0.515238513853281 1
0.580773949112569 1
0.591229177599696 1
0.773264940127537 1
0.457997624135555 1
0.452265019738537 1
0.546676336543182 1
0.418827533795005 1
-0.123364378043037 0
0.725424716724991 1
0.460321952460925 1
0.679459060069181 1
0.426479351854505 1
0.489797942995913 1
0.335945595941943 1
0.140695021443238 1
0.200214255583336 1
0.276206760265817 1
0.352332271808443 1
0.0981771641015278 1
0.595153025734641 1
0.934069530881838 1
0.569596048622269 1
0.516677045339921 1
0.51177404639407 1
0.480902612282167 1
0.464583786624757 1
0.660276393940852 1
-0.0110651940580276 1
0.416817559570342 1
0.373691422466405 1
0.345472123845119 1
0.375164548830419 1
0.165788604665582 1
0.692279201479895 1
0.688434634497399 1
0.778960319216956 1
0.608808846275993 1
-0.136498687518151 0
0.380138858639881 1
0.563530888777683 1
0.530220215163707 1
0.634593943346247 1
0.295637519397082 1
0.349273287184949 1
1.12671626091635 0
0.351629158249072 1
0.304046217528635 1
0.459549958428988 1
0.787217080574459 1
0.658652429920914 1
0.205671290296506 1
0.678639761812464 1
0.305080178220881 1
0.662904169394555 1
0.452150335590425 1
0.109057535298198 1
0.488987382451585 1
0.289241770128413 1
0.90336838623831 1
0.874716598223986 1
0.336041529786833 1
0.500182951291348 1
0.611248321340212 1
0.645374640422565 1
0.34364092599266 1
0.266203062980168 1
0.531920608635416 1
0.723883586415463 1
0.556088571151915 1
0.315076446862377 1
0.483410443531828 1
0.350601275962238 1
0.67225448036494 1
0.556427355287322 1
0.3940296355896 1
0.327380495998013 1
0.573149862625244 1
0.0945785078554322 1
0.354383679873534 1
0.136125412739406 1
0.503694329909203 1
0.360596057192133 1
0.384323959540454 1
0.662036235013223 1
0.431735519282717 1
0.43576471714927 1
0.320992710747738 1
0.633619571221876 1
0.868961855214069 1
0.654927823318502 1
0.385795973998645 1
0.604537622064499 1
0.467211961934428 1
0.538676579265666 1
0.361130751171657 1
0.526552414080027 1
0.393712877370986 1
0.551109098281832 1
0.425641676095337 1
0.00912786229918885 1
0.588792945366938 1
0.683429213709698 1
0.651901788683624 1
0.694199726963513 1
0.642557267368278 1
0.599668095063998 1
0.372833872893438 1
0.156735393015965 1
1.06475603568321 1
0.553260598899641 1
1.02596237565156 0
0.490704456838453 1
1.27754738929138 0
0.715734337647615 1
0.403690755688609 1
0.695121121234241 1
0.484882670134683 1
0.999724312316502 0
0.356957990130406 1
0.699011211298639 1
0.350481679891444 1
0.290623074990583 1
0.451704048410255 1
0.364812212508489 1
0.577361122408653 1
0.849248949857754 1
0.536147828431841 1
0.522023697784921 1
0.308692952163237 1
0.618106951158225 1
0.364874010481559 1
0.700404682788745 1
0.332439572690807 1
0.822051992334748 1
0.691249523492656 1
0.578031853490318 1
0.334902228823964 1
0.45249618875479 1
0.453470646073049 1
0.89228778443584 1
0.159615839156576 1
0.305085741667519 1
0.452591003214728 1
0.537038224769101 1
0.435937133283575 1
0.56702774483636 1
0.29241948358235 1
0.317471706237688 1
0.246089961275656 1
0.569944952094751 1
0.550130295539515 1
0.526709606071408 1
0.78432861906347 1
0.649394535857329 1
-0.0199000627831351 1
0.507058309305553 1
0.503226049136158 1
0.290643609942537 1
0.453657702193774 1
0.336706295723936 1
0.847551724995486 1
0.191448358562996 1
0.659406106557841 1
0.5619971937238 1
0.662086989206503 1
0.235982632497112 1
0.599092214475953 1
0.490536197697804 1
0.646564173337667 1
0.761437200212099 1
0.539390332321097 1
0.766533782136384 1
0.212458052370786 1
0.572674447856574 1
0.717460266022548 1
0.33120773330049 1
0.647722142510902 1
0.418632950213713 1
0.570960646181877 1
0.461151069487633 1
0.335503512629702 1
0.47373568286704 1
0.395961980690426 1
0.121117742158037 1
0.397095234314167 1
0.282760769787291 1
0.633644902475757 1
0.513294198889075 1
0.198244186331562 1
0.420320150523936 1
0.579967158248094 1
0.608490751900116 1
0.980936833884741 1
0.628019891835742 1
0.672800972781379 1
0.232195870890393 1
0.520848764552576 1
0.25778263880653 1
0.745047933506278 1
0.39890445643148 1
0.534906900921702 1
0.785008451877274 1
0.588899402458061 1
0.488974697478449 1
0.191314336854209 1
0.385768143133076 1
0.308848445939048 1
0.764791087690427 1
0.415493053778695 1
0.23562320511821 1
0.597093475104358 1
0.448104737200043 1
0.141762896526903 0
0.503198250786975 1
0.626890240332079 1
0.667447614295115 1
0.69744098671272 1
0.47204916590846 1
0.250566039684069 1
0.316231206817497 1
1.40995939879296 0
0.664362221262183 1
0.179674741273406 1
0.777820106799615 1
0.407704529360918 1
0.516506000179241 1
0.813655112975718 1
0.756370866631103 1
0.327967836053753 1
0.636604647699912 1
0.441997010362567 1
0.348111397510133 1
0.369636529045306 1
0.451723142377575 1
0.31852210547244 1
0.22354287666475 1
0.424832581064087 1
0.621802119329288 1
0.138848541524885 1
0.40080516965968 1
0.073512879282637 1
0.208202310317857 1
0.565564654331106 1
0.649828046726527 1
0.443139748009565 1
0.883109321408461 1
0.455371595436309 1
0.483552615338902 1
0.0907287864280236 0
0.2137719963784 1
-0.0691797875892608 0
0.395470728477443 1
0.659655124724912 1
1.06701922939133 0
0.813856198165079 0
0.540535444714063 1
0.226844090856545 1
-0.0296640925749009 1
0.346684294613795 1
0.442816182506022 1
0.519973072161935 1
0.545355836589903 1
0.942159365389436 1
0.559169336786921 1
0.717344991565367 1
0.257735692977585 1
0.79945678641234 1
0.885342158817901 1
0.483214529985054 1
0.890702166745964 1
0.735354063022996 1
0.484107869273731 1
0.0973831691219242 1
0.539796682903082 1
0.27075677142869 1
0.687695256735226 1
0.559826841799643 1
0.0325247560731203 1
0.406091722192114 1
0.991898046442033 1
0.482518098495116 1
0.161253570901803 1
0.695698956749834 1
0.229875690827142 1
0.807724896732027 1
0.609194814268721 1
0.589189933224715 1
0.605150522667684 1
0.655940466951554 1
0.49664271023851 1
0.268644873530422 1
0.304853981658055 1
0.74153599120927 1
0.478169379262156 1
0.826866006863066 1
0.729680966507173 1
-0.0903861587187783 1
0.0164034708426136 1
0.665370544728995 1
0.264379010660169 1
0.179628059867409 1
0.503961588974102 1
0.711177792871844 1
0.644186627220964 1
0.728364708589824 1
0.34036096405715 1
0.417241411778096 1
1.13245705075214 1
0.267497061606047 1
0.486873947300272 1
0.156427379684119 1
0.779782730027432 1
0.725239884839493 1
0.898540679509437 1
0.215280494588431 1
0.794956991582335 1
0.812251693777884 1
0.73260622357109 1
0.68377259387424 1
0.571996132654378 1
0.750780774269437 1
0.65207764207749 1
0.482822447379254 1
0.376290664156256 1
0.76065623831067 1
0.737158351904184 1
0.458420186026754 1
0.792029036239724 1
0.393316394719377 1
0.305392568084258 1
0.536144966158882 1
0.591515845678278 1
0.687199668536326 1
0.652150227965536 1
0.571976914470183 1
0.582525944602791 1
-0.124476491669627 0
0.359396182456158 1
0.309079811695595 1
0.169279513004882 1
0.416751096384294 1
0.643968746059201 1
0.461471247209743 1
0.35422736969205 1
0.311268153511913 1
0.155673397403511 1
-0.0164287991268489 1
0.365237390481669 1
-0.298860409120593 0
0.255554743296887 1
0.373075900942825 1
0.71805512750145 1
0.347173595329555 1
0.928139448385455 1
0.0701825046538531 1
1.02912208560538 0
0.52911488041696 1
0.192394412526509 1
0.272472642730219 1
0.507102207498733 1
0.158193753899579 1
0.791216188056798 1
0.574762114539266 1
0.832476659915829 1
0.61852719500076 1
0.287740565992928 1
0.0768115634872938 1
0.399594492078932 1
0.285930114421096 1
0.677307176581577 1
0.501716908696475 1
0.261750348719818 1
0.610953620721555 1
0.433278199831188 1
1.02563937990713 1
0.604115760151445 1
0.662253977119613 1
0.43763121626862 1
0.683312914307855 1
0.216258600433688 1
0.430592666501787 1
0.334310802342484 1
0.807640953882245 1
0.267731730794473 1
0.393445723613665 1
0.170292854918252 1
0.277692034318673 1
0.221870500022635 1
0.741099730519636 1
0.708068486638022 1
0.439555715649958 1
0.51481338973579 1
0.417731489905531 1
0.895408250213698 1
0.455616325854884 1
0.179709932507133 1
0.572199642693975 1
0.767692065704832 1
0.530719340069459 1
0.494498969992824 1
0.575326755435275 1
0.393333811762232 1
0.870966746668559 1
0.462121520697995 1
0.490699567299897 1
-0.00101060130537055 1
0.363786714450087 1
0.527238268950312 1
0.317873751985636 1
0.838370262833811 1
0.78923648166226 1
0.579685660070856 1
0.715483043036126 1
0.26826332912914 1
0.659349721672577 1
0.537657331352088 1
0.601110569960989 1
0.89371798961539 0
0.33028292353332 1
0.307881096091149 1
0.655605784638626 1
0.497510460897934 1
0.592638443769977 1
0.481517502980196 1
0.658357928651431 1
0.376441308728206 1
0.267097784924206 1
0.684631076118378 1
0.217352104455208 1
0.200258938184631 1
0.0702765192755628 1
0.711906026730271 1
-0.0095122532239416 1
0.585418291691848 1
0.711374633714647 1
0.0361585959088134 1
0.335472565025411 1
0.45532226499068 1
0.55438073014567 1
0.546539784772895 1
0.576119657175511 1
-0.00167136786478198 1
0.320845316647213 1
0.705404922151515 1
1.08238727670406 0
0.381686766436957 1
0.733776255869872 1
1.14433785299401 0
0.53826715984394 1
0.515400995124394 1
0.712574366220691 1
0.296738035087519 1
0.272846615703523 1
-0.140527713877683 0
0.579017452273655 1
0.468106713645819 1
0.621774421825093 1
0.305306747650378 1
0.371338944774119 1
0.644896549815363 1
0.906807617233247 1
-0.314332923085245 1
0.672864276681413 1
0.283096699006796 1
0.895783841087621 1
0.0146888543883076 0
0.51266317198873 1
0.380572836873237 1
0.629159345998617 1
0.870098510067685 1
0.77040695611275 1
0.700547859339719 1
0.367300918047088 1
0.852062367130311 1
0.562538848569332 1
0.536194154745483 1
0.775798380845198 1
0.706897191287603 1
0.524643535311113 1
0.446832862606248 1
0.49245597205992 1
0.105502109861262 1
0.468185208320872 1
0.294944055927687 1
0.368777081717106 1
0.571183312615383 1
0.588994152292698 1
0.386316612345468 1
0.377214772118431 1
0.582774506747239 1
0.674045920924269 1
0.210217192173353 1
0.34023201417438 1
0.775875338418634 1
0.518917269781925 1
0.496071592109481 1
0.21302546372392 1
0.642469300784751 1
0.417873677204457 1
0.539566952739999 1
0.310913233668958 1
0.942712605470122 1
0.838853001086365 1
0.253897917450952 1
0.201949087142368 1
0.365646334097877 1
0.467251752452013 1
0.047823116297584 1
0.503781064276218 1
0.605453477151975 1
0.175499083493789 1
0.300106934164218 1
0.17725151291128 1
0.313678605925945 1
0.361126742267218 1
1.11334641258279 1
0.568802001058269 1
0.734780790788417 1
0.0927728179575179 1
0.677653137582932 1
0.521276814240031 1
0.882669720419829 1
0.460537649566195 1
3.97117172057683e-05 0
0.235520363849123 1
0.65167088375942 1
-0.0430884656916675 1
0.322610399849376 1
0.458551802759338 1
0.107977269383925 1
0.57788397001366 1
0.572858134559591 1
0.598833570194603 1
0.373155234243669 1
0.468645311258694 1
0.643314998729323 1
0.121357836691137 1
0.640094702695612 1
0.4830588654713 1
0.535939653908284 1
0.98335193377116 0
0.741536777308738 1
0.915988954375263 1
0.209325129088351 1
0.747540066390845 1
0.141667857632125 1
0.474174580958914 1
0.214273396560943 1
0.180117412253881 1
0.5204585616827 1
0.65955146344866 1
0.821011670858386 1
0.495718134605749 1
1.37378342631703 0
0.733409924123998 1
0.193959091647195 1
0.368024223115524 1
0.68717311747384 1
0.752231212110235 1
0.164631828442357 1
0.838359782218672 1
0.626068362098323 1
0.41646837159776 1
0.564264991246414 1
0.637570234906435 1
0.287701719989032 1
0.512213194677684 1
0.414070325997765 1
0.458881732604152 1
0.709777360178335 1
0.429199362190187 1
0.241388393258302 1
0.215858364043518 1
0.75987081125827 1
0.224474838542196 1
0.607715515983148 1
0.372292296738372 1
0.484959411075742 1
0.975256634631589 0
0.708601863641313 1
0.614204346777189 1
0.688753683506721 1
0.274745732882497 1
0.73441368352247 1
0.179333110515084 1
0.597365733740315 1
0.711472352441767 1
0.563608689382638 1
0.375157188688824 1
0.517675474567796 1
0.299218426192411 1
0.301775221375903 1
0.34216781165208 1
-0.0370108104285659 0
0.443634952083863 1
0.500844152511173 1
0.655877902912161 1
0.275110172413147 1
0.485022114166172 1
1.22908776290142 0
0.672194664983011 1
0.572895792665773 1
0.549211072105638 1
0.719710684069714 1
-0.131717868604716 0
0.511629218263156 1
0.736914220166239 1
0.560833370607008 1
0.0533721350035174 1
0.70888321428756 1
-0.0220277389873588 1
1.06234202674691 1
0.33859335313732 1
0.459945710853028 1
0.57618943100891 1
0.691702365671119 1
0.151959987382703 1
0.68079821857607 1
0.270292235310354 1
0.521625835242915 1
0.132885391175649 1
0.571555909661083 1
0.249128300191342 1
0.601925408798167 1
0.439183453024324 1
0.513345950696905 1
0.526460312472135 1
0.240935391660464 1
0.505387327374927 1
0.281490778816722 1
0.492506455461858 1
0.418038555968057 1
0.54507555467166 1
0.663657188989513 1
0.293344428816104 1
0.750002786932692 1
0.327949902614996 1
0.552403398798099 1
0.956444833061666 1
0.357158570162022 1
0.130527584139269 1
0.877104479434543 1
0.122105767998903 1
0.781816997339542 1
0.487512858690383 1
0.82523821827233 1
0.683636664794189 1
0.994991780822144 1
0.895066649779821 1
0.651034794816733 1
0.113921758623833 1
0.700913362844475 1
0.478135214304853 1
0.81788851090293 1
0.496946962644809 1
0.134825611417117 0
0.582998720950042 1
0.553889860641455 1
0.355350761305091 1
0.692354479572903 1
0.531192548676253 1
0.346086837925862 1
0.668532708049345 1
0.86668273867293 1
0.477195366861399 1
0.477554675203572 1
0.647530529499826 1
0.0742835864451214 0
0.791705900161803 1
0.621910192289388 1
0.598103481836234 1
0.928712872603629 1
0.28153707576429 1
-0.139875311469714 0
0.561794161904171 1
0.593533613054728 1
0.815827956437104 1
0.396734684964794 1
1.06827683762614 0
0.466696007149708 1
1.17323296504316 0
0.496068429423793 1
0.361689949328952 1
0.31365241446578 1
0.735137724634944 1
0.529143105662003 1
0.28550167195276 1
1.12681985651479 1
0.429353035481609 1
0.284777950392923 1
0.458678166814319 1
0.397149206548932 1
0.0503627396886567 0
0.43082495333082 1
0.181256857752988 1
0.222628322807329 1
0.594374825907028 1
0.824657915916789 1
0.536071078046619 1
0.228970913217882 1
0.816664012713041 1
0.17598216658171 1
0.869359011489152 1
0.360206861434951 1
0.400284318203107 1
0.626375620062314 1
0.420695732449767 1
0.115727291432099 0
0.754420853922286 1
0.431720410877506 1
0.108707405772452 1
0.769016382807902 1
0.705226606406143 1
0.267226140993419 1
0.471186525859102 1
0.737925129709148 1
0.122856011443826 1
0.548842954665318 1
0.725970436302652 1
0.626547850894397 1
0.559474767031109 1
0.435427162186677 1
0.349102398907166 1
0.619470510762808 1
0.371823225559324 1
0.590085238565055 1
0.744630408003547 1
0.470892087071896 1
0.377286657426532 1
0.482290733529897 1
0.666573069223643 1
0.528722809182277 1
0.363823430996092 1
0.61623865971185 1
0.588326169325649 1
0.639357956354907 1
0.278212299913113 1
0.12282177890533 1
0.545481471865643 1
0.45737860353599 1
0.601182622922273 1
0.306200295597925 1
0.144306491521526 1
0.222003879867616 1
0.502831777604141 1
0.400383980623982 1
0.384658014330998 1
0.335461493075161 1
0.62253850726081 1
-0.135288038557137 1
0.357159854749601 1
0.335824043737168 1
0.608186959004675 1
-0.0181016423805773 1
0.253527442621614 1
0.650011445935596 1
1.13267653918629 0
0.70686674704207 1
0.555819060740092 1
0.51201738862145 1
0.666086696204016 1
0.599295379984599 1
0.316990369245625 1
0.719151495828884 1
0.272093608456989 1
0.842268454483097 1
0.479256111896101 1
0.366492105218839 1
0.0706591057209739 0
0.227579146390943 1
0.366002181096518 1
0.321360602449312 1
0.253742070825517 1
0.301737022138421 1
0.502739312416191 1
0.19408742322583 1
0.143123911895782 1
0.051053688913565 1
0.979103039678299 1
0.643621397015902 1
0.359911633425532 1
0.707119986059618 1
0.250161715439265 1
0.276011361673339 1
0.603613251143431 1
0.223434325005125 1
0.830574982980775 1
0.569855766100517 1
0.911774603771373 1
0.479205719655819 1
0.665321230279857 1
0.598046847593969 1
0.388702292618889 1
0.35703793228877 1
0.374883788017869 1
0.582611254026057 1
0.41142629457801 1
0.114092112334617 0
0.307671282691767 1
0.582969437748062 1
0.549396009758276 1
0.586074730867328 1
0.632070802016439 1
0.504570182593152 1
0.531967824060404 1
0.371094276061136 1
0.25537418738745 1
0.556030658176253 1
0.184076268914254 1
0.803515678681267 1
0.557032113369423 1
0.866023150149272 1
0.350532731886683 1
0.924711073947658 1
0.682233071841549 1
0.111500107922166 1
0.532952472778355 1
0.15844250209775 1
0.821612874760505 1
0.33429752145177 1
0.645526466448334 1
0.486345286534148 1
0.826074523938328 1
0.347111973610394 1
0.786292976046561 1
0.482481621668477 1
0.00986967543701174 0
0.488213297821979 1
0.415661109043477 1
0.401788470368503 1
0.381631627472089 1
0.507566105221258 1
0.253336063131518 1
0.265288860157079 1
0.657747594304091 1
0.54632383546474 1
0.560301755813102 1
0.673123706104496 1
0.544383412954783 1
0.808703781717028 1
0.478416285858578 1
0.514285437061942 1
0.738105825863433 1
0.777002023906831 1
0.351998015721197 1
0.727751582047168 1
0.899972058174555 1
0.651590002651179 1
0.372752824425162 1
0.947893952776598 1
0.491380636880753 1
0.735935729086472 1
0.735623604505934 1
0.150538245081495 1
0.762032174294033 1
0.294759452516724 1
0.517236701614861 1
0.207925857875674 1
0.637120178859048 1
0.430255999429297 1
0.934006417125527 1
0.46483734511506 1
0.485003394506359 1
0.317792646036077 1
0.20169453155993 1
0.243782514437899 1
0.659947622842092 1
0.867462226820643 1
0.751150324954713 1
0.858321038986252 1
0.766934367848555 1
0.444245669144864 1
0.458166498515556 1
0.178408881021609 1
0.401999213551923 1
0.741815362089715 1
0.40090729947362 1
0.66477534415267 1
0.419911210291449 1
0.334437396460974 1
0.776572786554534 1
0.0679808497640133 1
0.239379468506338 1
0.62512015711919 1
0.294266091251252 1
0.589877108570048 1
0.646847785225854 1
0.699541473533027 1
0.444380823347209 1
0.81063198389094 1
0.0939295146113576 1
0.624729497006966 1
0.533272802973925 1
0.202580387159419 1
0.441023725059079 1
0.132691328812527 1
0.0113548025601868 1
0.958609271588583 0
0.226603180081769 1
0.429963321766149 1
0.704642657741128 1
0.498846986495202 1
0.871933727017677 1
0.544935954371489 1
0.371946350834104 1
0.711967664387221 1
0.722450897207738 1
1.12567645222439 0
0.401297497709532 1
0.513379607086067 1
0.0551880962417621 1
0.784416048941292 1
0.521929925644391 1
0.708309578373643 1
0.444962484578968 1
0.601705190687967 1
0.377426648336677 1
0.65788516622485 1
0.271922686491234 1
0.591686453174862 1
0.491987180238765 1
0.496035382994195 1
0.729204585490207 1
0.559193037580522 1
0.482909138254721 1
0.526438065117883 1
0.559390288026031 1
0.631243173929149 1
0.770206623184419 1
0.587260015709507 1
0.256360294555831 1
0.16657468503618 1
0.798748984882374 1
0.437389345320111 1
0.13182798507709 1
0.40599540052508 1
0.638095168098629 1
0.40010719661416 1
0.543416493783475 1
0.878158156638341 1
0.749016874638087 1
0.853118313584162 1
0.624357771966418 1
0.581955169016792 1
0.517667372490966 1
0.551479163171604 1
0.696063950131735 1
0.189925010993945 1
0.846342116560499 1
0.151828780324845 1
0.530988161638814 1
0.49768234335777 1
0.385797752937691 1
0.681028098226589 1
0.527227183373541 1
0.21632867129805 1
0.560554631532552 1
0.924037456670644 1
0.443101712486373 1
0.296212020819108 1
0.552091590040453 1
0.668239930716977 1
0.49456609393162 1
-0.0183128913478059 1
0.300451653332306 1
0.742351248638597 1
0.475723119807879 1
0.783284667526277 1
0.449747408289272 1
0.67405265565502 1
0.599599424457079 1
1.01230037833133 0
0.263995022222649 1
0.230475965227796 1
0.626876709676927 1
0.726182776084029 1
0.346899989477867 1
0.655691465507162 1
0.412654338861859 1
0.986404475208026 1
0.426159483060676 1
0.699631088591959 1
0.744599009880996 1
0.371059736922717 1
0.897327481507251 1
0.725918857733461 1
0.345746097715509 1
0.752582922637781 1
0.916719748710543 1
0.558017029253931 1
0.31991877827889 1
0.384240302637409 1
0.154165635957102 1
1.24162263327308 1
0.799647368246019 1
0.631191948420047 1
0.643602438755376 1
0.434916850253517 1
0.143262998048102 1
0.198151306217339 1
0.515698538772541 1
0.903534733549016 1
0.534163711551589 1
0.344208013765793 1
0.30140019227477 1
0.439470268455953 1
-0.0879352780287678 0
0.42355238021144 1
0.5070310852837 1
0.199646266510733 1
0.171784265292993 1
0.333068912981691 1
0.326237241099708 1
0.176357726905955 1
0.884024796604009 1
0.632421285767494 1
0.638717552073206 1
0.779847552952837 1
0.847287102675465 1
0.701105752056368 1
0.386026566517934 1
0.541239720062494 1
0.824007037218268 1
0.293971325875978 1
0.722388401232294 1
0.591084662232598 1
0.47805754776892 1
0.847905110773775 1
0.328089743917851 1
0.705283388913692 1
0.502562629828928 1
0.0897743900273964 1
0.278579743480742 1
0.36083502025989 1
0.329802838345838 1
0.540862179518031 1
0.571985261129797 1
0.484181046073466 1
0.470420461648339 1
0.84687053244898 1
0.714152897907145 1
0.289370909490118 1
0.348101000839394 1
0.686865998977491 1
0.574735666294468 1
0.640164856741945 1
0.701771779274885 1
0.740697413365495 1
0.454120878038717 1
0.775603698037 1
0.637661446310971 1
0.549930821702553 1
0.608263711460159 1
0.228656859073057 1
0.382242954937741 1
0.409299351671903 1
0.19737727381742 1
0.802282375558004 1
0.423880657722516 1
0.564124786429879 1
0.12777508080562 1
0.463291048623718 1
0.689618389782269 1
0.552617119983348 1
0.675343106886685 1
0.47801371190691 1
0.483265721750295 1
-0.0198353109430687 1
0.316747349201532 1
0.528021606374165 1
0.175312797655685 1
0.783161173440014 1
0.60843218285669 1
0.67883521897802 1
0.394931782348061 1
0.236333197626861 1
0.926020619725345 1
0.225417477740907 1
0.681759447858238 1
0.493967662292624 1
0.789114384035353 1
0.691544279962349 1
0.538454685105156 1
0.497402247870343 1
0.423692468579132 1
0.632556533757474 1
0.680439046717682 1
0.83505561417428 1
0.827459480126988 1
0.23262473096999 1
0.823040102136177 1
1.30094630587452 0
0.220778971048456 1
0.425226046289718 1
0.406486974068031 1
0.426310756430503 1
-0.072167933345669 0
0.554536452916183 1
0.618390255872167 1
0.400674245596629 1
0.629190172363596 1
-0.0120834329809539 1
0.162046107565852 1
0.86820262724885 1
0.550635395024346 1
0.286908833640203 1
0.0191583704693047 1
0.982065306573215 1
0.229900051292558 1
0.316043375772196 1
-0.119597695721497 1
0.220205748559953 1
0.508979368714928 1
0.461836430376468 1
0.511176537277997 1
0.286786416752938 1
0.9141894211074 1
0.509967598057024 1
0.354047272978005 1
0.644867268303978 1
0.585266925165348 1
0.237132834054812 1
0.549295534952489 1
0.851869191924289 1
0.61967355582636 1
0.577545084116432 1
0.41597886421371 1
0.0454313464651934 1
0.54544907232451 1
0.388188099802575 1
1.08543575086067 0
0.277699957441946 1
0.471015053427095 1
0.635705228582169 1
0.660801294112407 1
0.871720530803066 1
0.774298443216296 1
0.69973472834725 1
0.956332368464305 1
0.172319541200156 1
0.535654474204644 1
0.319724258934406 1
0.23932157682905 1
0.32420993352581 1
0.330978512858339 1
0.193459874663421 1
0.423841192942151 1
0.443826282156009 1
0.315901002392752 1
0.395944941183013 1
0.15323382542972 1
0.336693104858573 1
0.558855463287771 1
0.416444148482627 1
0.450163377821848 1
0.229555052162207 1
0.371613882086551 1
0.15669669101864 1
0.724250025366552 1
0.356853016637419 1
0.82470415241869 1
0.842860818910829 1
0.439965053841494 1
0.47569158124645 1
0.0383007926379301 1
0.167371140213677 1
0.547523208257771 1
0.297584701513167 1
0.462538216165883 1
0.411016323516895 1
0.481922223987505 1
0.571984806026425 1
0.577437601096304 1
0.152376102091517 1
0.310000976571067 1
0.341780059772352 1
0.399609580737587 1
0.289744895892719 1
0.216363424219762 1
0.682190093665237 1
0.207554771976657 1
0.258946329302239 1
0.61478915004593 1
0.07124106474091 1
0.821065243560768 1
0.688825062649218 1
0.745765726230142 1
0.666375201172855 1
0.665339893525124 1
0.9058252389061 1
0.23939930395992 1
0.496611282019576 1
0.513057003249697 1
0.772394775733799 1
0.692991059059281 1
0.822948368444941 1
0.669667787979477 1
0.298449269473893 1
0.200807084013628 1
0.865369968744603 1
0.486060236800561 1
0.23716853144205 1
0.242938932416614 1
0.441843661271153 1
0.73259200368966 1
0.670262127153313 1
0.158442561642391 1
0.389204833975444 1
0.528795146864399 1
0.369516160388475 1
0.71537887866352 1
-0.228162831436678 1
0.302246347854022 1
0.70084462939034 1
0.310037427272601 1
0.0209743299435917 1
0.526178185995046 1
0.396540027311186 1
0.464702203699667 1
0.43295181964346 1
-0.0672711791228363 1
0.484352608969854 1
0.672209386813618 1
0.644627179317714 1
0.939866262700184 1
0.597972053549816 1
0.541778775453479 1
0.936039924783403 1
0.446723019740019 1
0.845825597176707 1
0.326837674052412 1
0.823668491532408 1
0.555573321476026 1
0.623907762907733 1
0.754828083412891 1
0.499993674873575 1
0.419465269867852 1
-0.0430250323547789 0
0.525708972347768 1
0.436113382051264 1
0.592396927904271 1
0.604985257592569 1
0.698325435498649 1
0.547181168494762 1
0.942561390913141 1
0.328562813628879 1
0.361466845474671 1
0.669308430449325 1
0.096673471986059 1
0.767536019911536 1
0.586161952875283 1
0.102546031637065 1
0.496009013695763 1
0.382015588608782 1
0.165330127624932 1
0.530054914274396 1
0.544994107559065 1
0.176343707613956 1
0.758928343466213 1
0.94387042487876 1
0.242787800474627 1
0.60483029810438 1
0.386827609690963 1
0.815190120515428 1
0.647771233794416 1
0.396156434243072 1
0.239135046821637 1
0.419492356611624 1
0.745268239789991 1
0.252120917839043 1
0.416244885845935 1
0.562951502820177 1
0.871661452421425 1
0.459518481930036 1
0.153386631781062 1
0.363378514981207 1
0.476611176704649 1
0.494126316699409 1
0.921912662794189 0
0.246258403956018 1
0.259060388451893 1
0.648623294510648 1
0.394678395499165 1
0.945060632277313 1
0.121851944329643 1
0.194982612134083 1
0.777200789809363 1
0.513685750622262 1
0.528697218838637 1
0.667320870198577 1
0.850093906453356 1
0.669816277494819 1
0.301064784425712 1
0.0912688380414774 1
0.588311983364579 1
0.661038184024197 1
0.330988018560653 1
0.668814316389595 1
0.674511024071838 1
0.318842697293181 1
0.835364725096763 1
0.433348297896136 1
0.244966476678103 1
0.612326489870936 1
0.431771867912561 1
0.465508934429977 1
0.302745537901309 1
0.97299680455998 0
0.57748248893659 1
0.216441199140949 1
0.503198525954297 1
0.631241584756196 1
0.200254235742714 1
0.533876772741528 1
0.313869139806492 1
0.58668230481199 1
0.726121571209945 1
0.106029039918979 1
0.665964809928976 1
0.659581048095326 1
0.241748392854025 1
0.685512843170608 1
0.515817566298592 1
0.681957642068759 1
0.448982196146041 1
0.512616363390724 1
0.463889278045753 1
0.183368317241043 1
0.576957729383788 1
0.415598127662211 1
0.866584875996073 1
0.474180036939907 1
0.563524706578567 1
0.505216995546605 1
0.555255017296375 1
0.498714904339279 1
-0.0880734964242052 0
0.150569093529196 1
0.797897035094094 1
1.17340371999509 0
0.494765972331312 1
0.997800550899389 1
0.629651162354267 1
0.691517617502707 1
0.251498098284724 1
0.4561878204968 1
0.323021942911395 1
0.947174732899403 0
0.22486974739991 1
0.705858474932273 1
-0.0467448371883709 0
1.1553211843179 1
0.414605668195082 1
0.623139926960337 1
0.503859056793123 1
0.389180978619125 1
0.364459815857279 1
0.528439610199183 1
0.407536712066174 1
0.612992168193722 1
0.259349334631837 1
0.0698428492693842 0
0.175304174821028 1
0.347183799076953 1
0.224316400931477 1
0.252257964806481 1
0.530223613387356 1
0.0991937037699844 0
0.401772818201667 1
0.142274150596074 1
-0.0813093789041387 0
0.274330196480394 1
0.508297841769039 1
0.32437082243897 1
0.615721409511587 1
0.578293220421712 1
0.109042909480516 1
0.358163752536625 1
0.412005507053339 1
0.623228451236014 1
0.906852029889308 0
0.52113275494816 1
0.19555364959441 1
0.266994435937873 1
0.280362628173113 1
0.343440416691598 1
0.493938310291746 1
0.366247927956246 1
0.330057245030769 1
0.711237524503789 1
0.420266178195258 1
0.594354416998352 1
0.493443226387619 1
0.644459084442494 1
0.681939877802491 1
0.637283866666215 1
0.46874340501429 1
0.810278723723892 1
0.781055227813696 1
0.449011932875092 1
0.453512834603501 1
0.489414167895541 1
1.04387744317062 1
0.954772431371312 1
0.48457343717411 1
0.429994335851844 1
0.468147674587027 1
0.704272416197135 1
0.491929544297077 1
0.438082940276587 1
0.978866231569254 1
0.500306370576683 1
0.475128100246604 1
0.394780255291901 1
0.565736793463823 1
0.376742269789186 1
0.562323354382125 1
0.45325052048806 1
0.475038068237314 1
0.401818790061654 1
0.361516738145043 1
0.469849751004831 1
0.36375291056831 1
0.535580450750355 1
0.581758770754437 1
0.258936206012678 1
0.773450175552851 1
0.629060148830921 1
0.436191816430065 1
0.4920810777915 1
-0.0845603413302086 0
0.769370171450796 1
0.48397752795986 1
0.370203466585177 1
0.973004557972677 1
0.702330585764522 1
0.463185885922563 1
1.18046572196642 0
0.125439955045046 1
0.484952914303375 1
1.02939833783732 0
0.703259972716292 1
0.512489278150667 1
0.298545336768344 1
0.0701362543033361 1
0.855630934421646 1
0.669643939035886 1
0.529807407395171 1
0.767752449467694 1
0.253997385251445 1
0.843920104988812 1
0.437926748985209 1
0.388334022521624 1
0.239087677555586 1
0.152368585029972 1
0.392428300297671 1
0.628803294457607 1
0.807114895172422 1
0.479685027445295 1
0.372291549151767 1
0.0610973925459027 0
0.556413774106849 1
0.400749654702038 1
0.40124121598911 1
0.636905919835675 1
0.276950046047246 1
0.338561796310207 1
0.251368681933613 1
0.150257399391457 1
0.961498603343837 1
0.623044030050571 1
0.18214318834073 1
0.234376309403539 1
0.291956073681757 1
0.406890916489709 1
0.640733057959441 1
0.31895692250356 1
0.624651840248743 1
0.610373443575039 1
0.570348052005023 1
0.571492150827389 1
0.539355187379771 1
0.0522382114411949 0
0.530113690182179 1
0.634853298990686 1
0.361918857684744 1
0.432436031245389 1
-0.124857355902502 0
0.414803588984911 1
1.17232653904227 0
0.501770379031863 1
0.723896554877229 1
0.488603848538211 1
0.746453847393175 1
0.554807287332884 1
0.506733904648438 1
0.182695257436142 1
0.61904959985254 1
0.667256321053188 1
0.719976275746342 1
0.63323964921216 1
0.301737523612464 1
0.514982423661451 1
0.438761589946152 1
0.33126668104579 1
0.569209206740963 1
1.00718541985074 1
0.0525341668428924 1
0.134835935377213 1
0.431245744388775 1
0.590369521781793 1
0.402783249959163 1
0.00556493010107538 1
0.51411816905038 1
0.380254453743877 1
0.546533205051612 1
0.475767235102301 1
0.472302493717366 1
0.0353840863819481 1
0.814007961663274 1
0.631994456894051 1
0.71540214538027 1
0.669900263224524 1
0.445691306229791 1
0.414538215454331 1
0.724047571515806 1
0.769219044841726 1
0.315325966883966 1
1.08941877070643 1
0.361309646150038 1
0.230312014545985 1
0.31679911920388 1
0.155906027541268 1
0.369332392326685 1
0.442405673450881 1
0.420044374730388 1
0.763740877674921 1
0.440892549182557 1
0.303663096351978 1
0.44033680472574 1
0.296596994906681 1
0.51719167889424 1
0.205782254927193 1
0.853627679539761 1
0.319443202852186 1
0.274318426537096 1
1.14985700972205 0
0.682970105071283 1
0.517004585615143 1
0.533000267554578 1
-0.0703250832587234 1
0.362368937359552 1
0.675178587206525 1
0.578804849933167 1
0.509570688342167 1
0.792642269565064 1
0.135870887135512 1
0.298429832317054 1
0.472088776300665 1
0.672756472434857 1
0.341113931142938 1
0.497389967581738 1
0.798551694938028 1
0.245242598873048 1
0.761325298423449 1
0.691697047157129 1
0.318480122898132 1
0.228449732722619 1
0.650704082576411 1
0.195944251012301 1
0.691523380840551 1
0.426917869978157 1
0.201361375594758 1
0.325235693306634 1
0.733805158327493 1
0.451242290366279 1
0.67966269189233 1
-0.685835478498064 0
0.73830388479266 1
1.24537615439609 0
0.548303763376914 1
0.781703928908484 1
0.869922938142347 1
0.0837637903123258 1
0.119926705800873 1
-0.399117869996084 0
0.344640376905256 1
0.533733285588226 1
0.556872499737693 1
0.302933867171918 1
0.481443039919605 1
0.412295579609697 1
0.139071710497606 1
0.371916715422312 1
0.558620034461521 1
0.722715752423863 1
0.864419168993879 1
0.17474740118225 1
0.375514110714722 1
0.221390910445314 1
0.38143699771899 1
0.471106038670529 1
0.676855583956319 1
0.625565089253713 1
0.552242084111024 1
0.307270719661113 1
0.421708835144525 1
0.46282701609129 1
0.571090338009389 1
0.870391739366801 1
0.397225303473245 1
0.565809810300631 1
0.437456779701789 1
0.410607824260627 1
0.643990389058 1
-0.00117516910611418 0
0.333981786506122 1
0.689736615955347 1
0.660641413275321 1
0.423671796739202 1
0.405851938183671 1
0.685125826244655 1
0.631222836368604 1
0.151218010017983 1
0.351936746861413 1
0.145482049615207 1
0.628003386044297 1
0.287742549668884 1
0.512291654170956 1
0.252182985090248 1
0.203321418552401 1
-0.0441887948582345 0
0.512556220413717 1
0.514897093514675 1
0.696647608697891 1
0.226702608981884 1
0.261715851851637 1
0.495219686604176 1
0.551053570973474 1
0.493249525409878 1
0.121815078998278 1
0.89550782614802 1
-0.0172401410073122 0
0.33821684494455 1
0.864815333170593 1
0.541585349644782 1
0.319371709453121 1
0.506727969300738 1
0.469468148603994 1
1.15045931811094 0
0.533069151005654 1
0.470147408318271 1
0.96811555380361 0
0.635338094762116 1
0.641569063030351 1
0.351473133967966 1
0.418615421444831 1
0.51673526901305 1
0.446217381909475 1
0.645429050892225 1
0.192233743353805 1
0.269587218843488 1
0.532016222799601 1
0.759243761861264 1
0.469463039178919 1
0.291755695240128 1
0.372560918754523 1
0.398923311735227 1
0.157437737845498 1
0.457819276311002 1
0.48646615272829 1
0.411330913090218 1
0.321563576707113 1
0.0201496622571133 0
0.499921484021562 1
0.497408112576059 1
0.284826610137835 1
0.964833169376036 0
0.724431787712545 1
0.51005398904514 1
0.29381683676335 1
0.228945763248899 1
0.216946708571798 1
0.190395778332084 1
0.793930082342366 1
0.703645874827461 1
0.636215377868517 1
0.656910753848021 1
0.47294310846711 1
0.203197423905678 1
0.455165525094087 1
0.914178569839286 1
-0.287082599308547 1
0.795226447051226 1
0.236927443503666 1
0.367123330109126 1
0.635698871244622 1
0.271966512292421 1
0.37680470953444 1
0.964296965189021 0
0.540680178175668 1
0.19949106660543 1
0.714911665740867 1
0.270855652962284 1
0.345873826601643 1
0.764314198560719 1
0.524086237020533 1
0.316094095416862 1
0.0224311002412472 0
0.559800932079352 1
0.443395111819738 1
0.957036810000841 1
0.227872990924204 1
0.648028676878034 1
0.857785491268068 1
0.800120509427968 1
0.248108498117757 1
0.207682540507846 1
0.800809465018319 1
0.45018206800339 1
0.0160613060180537 1
0.165986076341657 1
0.969896338775627 1
0.586830598094913 1
0.512518704522782 1
0.780320079452748 1
1.05796602039577 0
0.583025292860744 1
0.588436295973917 1
0.249059715355307 1
0.470626970351072 1
0.21353440253292 1
0.195402534014916 1
0.376843175812917 1
0.216165386432662 1
0.17103632344949 1
0.168256474372356 1
0.743054896388515 1
0.643812264050054 1
0.63369247213565 1
0.524668123636296 1
0.509959333438911 1
0.580332416297401 1
0.718008307999635 1
0.644618653458427 1
0.204706391599819 1
0.45559784408343 1
0.5081152956939 1
0.359048831657638 1
0.560993822048086 1
0.392357516148605 1
0.49817306479881 1
1.08484318382055 0
0.0417363130905622 1
0.957482106524327 1
0.555713099681088 1
0.306113632489303 1
0.795287046011275 1
0.340149925627982 1
0.111716136433222 1
0.881378643108859 1
0.546451417752932 1
0.268219165081323 1
0.206486344543421 1
0.52471155217242 1
0.66992830446291 1
0.491756603169453 1
0.546908858377123 1
0.727800859682324 1
0.414687785051056 1
0.503544266267767 1
0.41283430194277 1
0.665467140926633 1
1.29154435844085 0
0.689832639694018 1
0.262376749988388 1
0.404480407250178 1
0.340082154237248 1
0.106673526798808 1
1.16489055188251 0
0.282060778071346 1
0.442210638068452 1
0.375792042717876 1
0.391650337511526 1
0.644419906725667 1
0.929196779395667 1
0.424001036280639 1
0.420512454895977 1
-0.135688490106988 0
0.505103503200973 1
0.230807001029943 1
0.522470116911929 1
-0.0160365782256225 1
0.312225977361505 1
0.53973945445304 1
0.0868841762392811 1
0.459005475582802 1
0.683418974106795 1
0.646089776823547 1
0.279229336529275 1
0.301455655918022 1
0.856079635792857 1
1.14738987778792 0
0.4483852272832 1
0.0497652905410148 1
0.733486091521998 1
0.370871784420826 1
0.448569279102263 1
0.392311604188203 1
0.65174428279628 1
0.0957164206259818 1
0.70681019280691 1
0.495602387952998 1
0.517118579006718 1
0.387828277792388 1
0.545525222314523 1
-0.0060836444520217 0
0.497851451458258 1
0.32132020519251 1
0.45558603731342 1
0.735592463474351 1
0.57231473682112 1
0.600943242939359 1
0.632612998014337 1
0.37862969032409 1
0.610175464902168 1
0.575731484392805 1
0.414703207829234 1
0.720423604151654 1
0.442064801081163 1
0.470223087156396 1
0.0671608238209078 1
0.454105054335073 1
0.457595971179036 1
0.7019948626849 1
0.197339828960622 1
0.252648507985945 1
0.59346812466513 1
0.697064203944622 1
0.773731861453728 1
0.482337325562577 1
0.725406044718842 1
0.702415327207235 1
0.0751425405576444 1
0.521797883615217 1
0.347169609795706 1
0.510406650398008 1
0.68107219586041 1
0.626671001037727 1
0.16730736689771 1
0.807430321494549 1
0.884636236649341 1
0.375745106685675 1
0.462335311481062 1
0.594018523510299 1
0.972428731529445 1
0.638973812579265 1
0.824867425849113 1
0.811071978106489 1
0.721672473794537 1
0.337791981115695 1
0.512728538534701 1
0.174992601667643 1
0.737757962213311 1
0.375286701185905 1
0.438252048898495 1
0.525124558152649 1
0.488870775856096 1
0.262498006291088 1
0.152952915971065 1
0.618578011503009 1
0.837196016285684 1
0.365609591531449 1
0.812979766932734 1
0.423481144702952 1
0.693009102503256 1
0.0964686440979528 1
0.246378443385375 1
0.741471135195478 1
0.307152730176786 1
-0.108195608087483 1
0.868321434911294 1
0.270170923700645 1
0.499800904516093 1
0.503157350240587 1
0.653189836053842 1
0.225366886164467 1
0.276561732777904 1
0.759860592784936 1
0.592293269451656 1
1.01984161330521 0
0.530300365994996 1
0.681406769667586 1
0.527193912816908 1
0.395311922683055 1
0.455276555219943 1
0.399010697906352 1
0.545549732752699 1
0.510237971279536 1
-0.233758582214927 0
0.580086025316422 1
0.17457564651762 1
0.387284511149829 1
0.169398380035409 1
0.186646784170501 1
0.540981503323834 1
0.630030019373133 1
0.791514588502366 1
0.979129796091056 0
0.448310975295175 1
0.204541227855479 1
0.629769891467582 1
1.14812714026547 0
0.42074658555252 1
0.642570816569528 1
0.357799522913397 1
0.684941224047929 1
0.860214717010561 1
0.605323203216907 1
0.77507462765965 1
0.3296468744845 1
0.487952443018503 1
0.489287791318489 1
0.403601523201485 1
0.908185473350397 1
0.933682011020881 1
-0.0657580489763941 0
0.576828441329294 1
0.417361862087876 1
0.868728978391196 1
0.347198391624226 1
0.111954011655228 1
0.469940149016085 1
0.44984555667454 1
0.485433873102319 1
0.177543380860074 1
0.359152232427483 1
0.550268904911567 1
0.358006641319804 1
0.725259531866305 1
0.340917739825696 1
1.15525570538378 0
0.648674922088856 1
0.500470687841668 1
0.738881323221644 1
0.268809120912147 1
0.602244590569962 1
0.427492886259066 1
0.41375323743196 1
0.481599223984705 1
-0.128419276330883 0
0.496771238986765 1
0.601315482193045 1
0.844229526414846 1
0.537463485295005 1
0.67681769778417 1
0.57701921084861 1
0.475310088968501 1
0.516433396701264 1
0.401547282675066 1
0.510010602229473 1
-0.137986586128353 0
0.393930098015881 1
0.353698511161881 1
0.546516771021706 1
0.913788832582669 1
0.520517958238173 1
0.116969279928149 1
0.524694553163483 1
0.491728118113159 1
0.213798729770019 1
0.145210609536427 1
0.581506791987128 1
0.722876577645513 1
0.294289359636649 1
0.413625922023155 1
1.04038736510551 1
0.509819773597137 1
0.665350026461004 1
0.727547495737544 1
0.182009666444004 1
0.337340200897334 1
0.905052069645891 1
0.668426052925025 1
0.341276555304608 1
0.30461137046683 1
0.493999307576686 1
0.563986279995971 1
0.423941345784435 1
0.694424344807944 1
0.238717509196315 1
0.408494905643065 1
0.426577030381451 1
0.299490307354483 1
0.444162011254402 1
0.6660542272868 1
0.563951311556349 1
0.53866563510076 1
0.505512765350907 1
0.61966104895015 1
0.747938080738441 1
0.478407298832305 1
0.609174840260806 1
0.609638385408472 1
0.170289222018978 1
0.581592793696831 1
0.386049765180105 1
0.239631168816228 1
0.65396992925687 1
0.87438212835694 1
0.171808790763293 1
0.127801321867013 1
0.617027893618378 1
0.453067296945096 1
0.552312618493319 1
0.572425311642282 1
0.208971971955566 1
0.620539754312054 1
0.275417970103017 1
0.545627286156239 1
0.378451052765853 1
0.629100854413404 1
0.767307292211641 1
0.79358348746059 1
0.62073522075251 1
0.550476185139962 1
0.634899060854189 1
0.283830721379122 1
0.283068605408439 1
0.797261430562153 1
-0.0944465306935323 1
0.819173265443861 1
0.608026103418981 1
0.385084010966545 1
0.909657489338665 1
0.811224162409428 1
0.258940396532834 1
0.811703959119087 1
0.673346909046283 1
0.587318305856903 1
0.813328910461109 1
0.611114140314577 1
0.34845391314966 1
0.611776484979084 1
0.654677446978958 1
0.336731295710424 1
0.376670449109043 1
0.253094866194373 1
0.572760670440134 1
0.310987351205384 1
0.575510436566823 1
0.525129498280531 1
0.470767704232819 1
0.675517795037515 1
0.44672861135437 1
1.08084782371494 1
0.555245055526365 1
0.669703168033485 1
0.728724472691977 1
0.378846159610047 1
0.331458780927246 1
0.645411450593472 1
0.667363328492948 1
0.28042013048735 1
0.405227518124308 1
0.388161945818148 1
0.28131795270109 1
0.424339667386665 1
0.527529300188746 1
0.243740494992583 1
0.264693773319206 1
0.727413024812641 1
0.450544282433922 1
0.486035768444404 1
0.320360393951046 1
0.455995802053102 1
1.03179529728029 1
0.392662288173775 1
0.489118672332891 1
0.401417154302919 1
0.474274736971008 1
0.487120247389613 1
0.330514508834565 1
0.65713459954928 1
0.325848057625747 1
0.458383990179595 1
0.397932309845029 1
0.744230844049371 1
0.0822101099827838 1
0.681275079592434 1
0.340646049403207 1
0.0739030096357327 1
0.396577899685123 1
0.255777647390744 1
0.262812238899196 1
0.619294623292698 1
0.337534368856535 1
0.321910262155161 1
0.535968412871205 1
0.471454813874434 1
0.579552626689202 1
0.526241465280948 1
0.759380273733327 1
0.509791251792684 1
0.239698891115683 1
0.563947562962855 1
0.943243777119956 1
0.394385716949992 1
0.897937258254728 1
0.863059830425377 1
0.556396853662314 1
0.112549149986332 1
0.612364686618852 1
0.751050041731828 1
0.402316384222703 1
0.561931903646322 1
0.281670797437239 1
0.755907394732191 1
0.193453213637544 1
0.45451414583574 1
0.781657440497249 1
0.497525463864419 1
0.473772454520682 1
0.713575633029785 1
0.279777595633347 1
0.629341504133012 1
0.482783791208504 1
0.23790292537648 1
0.398023373225866 1
0.668390739225775 1
0.700207412187339 1
0.601705472416206 1
0.866290750527926 1
0.235795739112647 1
0.521503541818567 1
0.627732317928271 1
0.368181053671219 1
0.52822139851007 1
0.374038526596356 1
0.56525938466002 1
0.876314960139183 1
0.518890089324877 1
0.400294395428533 1
0.825147864112832 1
0.254952262906885 1
0.00377706264479328 0
0.363719384609332 1
0.707521983453305 1
0.506195378454679 1
0.534227273962626 1
0.395411741682666 1
0.928827767390657 1
0.532106589698249 1
0.329454188037937 1
0.355383340282901 1
0.149087978664528 1
0.286427885689526 1
0.704040117886653 1
1.0572895472644 1
0.437364167622931 1
0.770801832040026 1
0.323186682069623 1
0.452021792635034 1
0.29240449267583 1
0.199726888474895 1
0.708395862054741 1
0.385134350325635 1
0.536333450712997 1
0.782536756812958 1
0.571944287664204 1
1.11298987960449 1
0.339075637371954 1
0.105194544703233 1
0.155259803696034 1
0.355714313206924 1
0.33231665393204 1
0.23612099032883 1
1.05039225039055 1
0.139151814695723 1
0.346325694608331 1
0.72545094969642 1
0.329912092379554 1
0.511303574205981 1
0.683951148460844 1
0.763516295553429 1
0.667004850635735 1
0.42340129907323 1
0.23603949464991 1
0.104983980335026 1
0.145712671642085 1
0.441427189416965 1
0.738941639416256 1
0.545686614308056 1
0.344670989465804 1
0.297212244204177 1
0.183138793090246 1
0.51643913777947 1
0.645286987734816 1
0.198458764819766 1
0.760731434353913 1
0.730101589642047 1
1.02559908146947 0
0.475204456384308 1
0.879349887721123 1
0.501275860277408 1
0.0848516125372988 1
0.907330971430852 1
-0.0905121184942341 0
0.0417359547970218 1
0.355053369622019 1
0.351395112988778 1
0.281306137884092 1
0.249516929207069 1
0.911399964732966 1
0.191952587914755 1
0.275755891503543 1
0.55771188647607 1
0.524462094838138 1
0.6268222579161 1
0.58528968620624 1
0.57606784251568 1
0.608187635220918 1
0.335937498910135 1
0.72272194338962 1
0.424613962689389 1
0.20369213779671 1
0.313372110305452 1
0.546551215475776 1
0.646783356869603 1
0.406983940874859 1
0.661872176134755 1
0.216340849498144 1
0.144710797570213 1
0.524294599796207 1
1.09527705909987 1
0.515859617791225 1
0.91659811735505 1
0.70280237390352 1
0.575218370034965 1
0.286162046422826 1
0.643078296127424 1
0.299702067694184 1
0.740762662184206 1
0.272454774910204 1
0.900046194327599 1
0.532270488858313 1
0.357297173078936 1
-0.0911383702243945 0
0.505976705949226 1
0.480960863765794 1
0.0924809190489207 0
0.609233953903084 1
0.856916927018208 1
0.148162807918025 1
0.230716259248654 1
0.315371233549683 1
0.0621717191027521 1
0.556230345710223 1
0.514361784622995 1
0.943573966374685 1
0.493241641747758 1
0.743055902616624 1
0.526798629755054 1
0.542974879927936 1
0.480236686940518 1
0.897235855447089 1
0.26509543751152 1
0.680749401847806 1
0.443826969102841 1
0.698054813622826 1
0.598217645485089 1
0.473680721834294 1
0.625024832539742 1
0.923107545979494 0
0.371052245601085 1
0.587246265619828 1
0.389826074329821 1
0.802484346678626 1
1.02980090114159 1
0.641260514926281 1
0.480707219673905 1
0.472167023590135 1
-0.0302447498350604 0
0.559244030805581 1
0.544852852155993 1
0.674358520300866 1
0.671118903727186 1
0.553356074331547 1
0.0801097240262482 1
0.387789598938951 1
0.32721897123243 1
0.0535715594176636 0
0.633304624242601 1
0.348006055073681 1
0.445122082747477 1
0.503931417919591 1
0.798310917838932 1
0.3290748427754 1
0.764793019085802 1
0.434498922274884 1
0.495169143194934 1
0.624217539339443 1
0.258448695681206 1
0.838614329794135 1
0.495130398272389 1
0.500992411201195 1
0.263956813058442 1
0.182010777045948 1
0.643678608550339 1
0.448094665110645 1
0.195774815774307 1
0.135490532971824 0
0.47406250906799 1
0.720196117004951 1
0.463684302095112 1
0.33283035892809 1
0.2705605821036 1
0.537745939082309 1
0.373853480496141 1
0.288036473890559 1
0.657910529463354 1
0.506230555190517 1
0.632517370595155 1
0.757566814684064 1
0.31506533620287 1
0.587276924249432 1
0.517766061410454 1
0.770716109604579 1
0.385837513142135 1
0.0230614079854523 0
0.798469880731191 1
0.550901079289422 1
0.419540906835461 1
0.111908118423318 1
0.123798741685219 1
0.712070769410453 1
0.642338951904654 1
0.105706226356656 1
0.143608503438634 1
0.521359222941694 1
0.507829817945345 1
0.440380408067383 1
0.556324076259511 1
0.643292217145565 1
0.346667647610241 1
0.819984285222103 1
0.559108959465726 1
0.467813115558831 1
0.491408630051647 1
0.472886205030305 1
0.418680907209336 1
0.202996178941112 1
0.768591173678299 1
0.678995677712498 1
0.697488531042114 1
0.389069688260691 1
0.498107169723983 1
0.730627594211348 1
0.535307980381847 1
0.494705326301718 1
0.473303945893898 1
0.304176479102378 1
0.414818453658076 1
0.386687637172721 1
0.421115825245047 1
0.548373189041411 1
0.363911031272699 1
0.322893689857274 1
0.200780917913648 1
0.230307796473131 1
0.60572109946963 1
0.416654124440492 1
0.358999375789592 1
0.412893851711903 1
0.132354703777698 1
0.773622338321549 1
0.473534048773839 1
1.14388860724308 0
-0.00228727505116637 1
0.855518260206044 1
0.598482487585644 1
0.477350280170739 1
0.894892941041804 1
0.714468689404723 1
0.466549220342199 1
0.995233491051413 1
0.359988881281626 1
0.527579315076481 1
0.702996836431812 1
0.680788732682215 1
-0.329771067660686 0
0.334207686349784 1
0.289615048132354 1
0.699939470225046 1
0.457246621042523 1
0.866635217956575 1
0.412800106286566 1
0.638295607743297 1
0.211945725149003 1
0.438034636224406 1
0.394462733177508 1
0.108859443882204 1
0.878677912975425 1
0.561366152519624 1
0.782356221551862 1
0.748861613783729 1
0.64140874581641 1
0.572365908594625 1
0.445423845467921 1
0.10284715262207 1
0.776891606283198 1
0.333950743810621 1
0.720337719793453 1
0.819318116220331 1
0.361036930455127 1
0.776456181812194 1
-0.0301370230160911 0
0.496626531846878 1
0.466547846805556 1
0.504643821891863 1
0.656722703847879 1
0.749643037322274 1
0.488551139665567 1
0.786213417485951 1
0.946523806781781 1
0.706477368066181 1
0.509410178533761 1
-0.0427227987042223 0
0.429596251670921 1
0.444038681890135 1
0.349978768572972 1
0.546596292435133 1
0.47216139450664 1
0.675543702049075 1
0.777870463712812 1
0.66329889946263 1
0.888090700760459 1
0.300380196114301 1
0.531187682635629 1
0.685715166582705 1
0.904136976040768 0
0.651052173124452 1
0.225202548277255 1
0.530993935916056 1
0.39596625075161 1
0.469311396863801 1
0.549027494093925 1
0.351238370843413 1
0.553406877508559 1
0.578081614981385 1
0.537835495437455 1
0.272008771353424 1
0.324244070013145 1
0.686876000177507 1
0.559865114632557 1
0.147371526732376 1
0.491729669943676 1
0.367293773408311 1
0.121234369242587 1
0.307218802370067 1
0.105559703521471 1
1.09098420033612 0
0.261686360172068 1
0.494171991472362 1
0.930059587332926 1
0.621898786839929 1
1.1934167414327 0
0.00550443403170749 0
0.487493044162701 1
0.342637227428586 1
0.638253800766847 1
0.331278590400067 1
0.24419391563882 1
0.597539054770984 1
0.641487683693459 1
0.463566364733738 1
0.491332458082004 1
0.596313788118655 1
0.470652649501577 1
0.378452384467217 1
0.60030068448642 1
0.297873368345487 1
0.514463976766239 1
0.137489690434384 1
0.759158552139651 1
0.181110093790506 1
1.57375689956568 0
0.414960584785814 1
0.365844687338165 1
0.0113408076307415 1
0.682090077740996 1
0.583540747685096 1
0.763594263349124 1
0.551779602587998 1
0.529073680419279 1
0.236821875820048 1
0.247589103440245 1
0.330420627002405 1
0.863655234970585 1
0.388128689954216 1
0.668843098803052 1
0.508203327246565 1
0.839504514288164 1
0.884335630380364 1
0.592842926791374 1
0.438452563673335 1
0.455237752171005 1
0.420082504811397 1
0.373369555465051 1
0.121067168586476 1
0.440063344964482 1
0.724468413618775 1
0.402915748387948 1
0.656747251448906 1
0.392440436738319 1
0.414397206567127 1
0.707239162443356 1
0.54334969305428 1
0.37670498483718 1
0.240696068274251 1
-0.609552146989501 0
0.328417389318367 1
0.641413739583071 1
0.39802364062203 1
0.364829377297559 1
0.382625624619082 1
-0.200974935306587 1
0.411638188107107 1
0.158692534178389 1
0.361987048341642 1
0.425558489123359 1
0.548145794126305 1
0.39990195550777 1
0.739239241583151 1
-0.0621049350658054 1
0.187752155583275 1
0.831721006590852 1
0.662605246545122 1
0.10135092722186 1
0.366047087038834 1
0.0736514223345196 1
0.903035854563909 1
0.52890992621744 1
0.440093657335042 1
0.447441484630467 1
0.0567873812493496 1
0.41712364152324 1
0.372549337179374 1
0.718314115539802 1
0.682405297838384 1
0.79817802918346 1
1.11296307504659 0
0.670303256195476 1
0.333403333332417 1
0.317316442247638 1
0.509064068090599 1
0.13864652356313 1
0.503092232827511 1
0.231251504029137 1
0.453873406304247 1
0.288900910648762 1
1.0529711020563 1
0.507379416867021 1
0.778365460918176 1
0.691659082810589 1
0.414511037213233 1
-0.0311496473576229 0
0.499292448760595 1
0.824950692239438 1
0.510291056417432 1
0.444885897712631 1
0.874301279231139 0
0.501184538643354 1
0.401260582606967 1
0.577214349817188 1
0.0880763040751298 1
0.788669535535559 1
0.575046033261427 1
0.778628904603469 1
0.486940442619229 1
0.895801862756012 1
0.208645528535167 1
0.56121211112596 1
0.401608626460867 1
0.433038298288177 1
0.412682920496566 1
0.0442464981661314 1
0.392244022052249 1
-0.146301620327895 1
0.466802385100042 1
0.635910657544648 1
0.594567539738138 1
0.348669812882281 1
0.25838298929922 1
0.729327294876074 1
0.300869886703905 1
0.517884001616018 1
0.757123105469039 1
0.881834383139082 1
0.364946759490146 1
0.541399027722432 1
0.843653409227428 1
0.558020155022688 1
0.600160918435636 1
0.477594435141616 1
0.404871543285483 1
0.387715217068553 1
0.736852291725273 1
0.0685202659829253 1
0.493048352719507 1
0.430817519064707 1
0.58889648375657 1
0.493688902099659 1
0.272695906879905 1
-0.0581271368463434 0
0.299088462666567 1
0.166075065686319 1
0.407159387035752 1
0.769733471185966 1
0.547104475713539 1
0.224327450351778 1
0.162835704730836 1
0.421413752262552 1
0.567495311951699 1
0.680043712733464 1
0.653125199649319 1
0.398766300638138 1
0.57163111092988 1
0.197773710581006 1
0.406187108929835 1
0.807329483971347 1
0.325324593246405 1
0.333452389338503 1
0.415562911898138 1
0.455888282847041 1
0.657735184156121 1
0.0156530340933512 1
0.453671136920977 1
-0.0873817385473202 0
0.899642214478948 1
0.401260963473978 1
0.349276047663558 1
0.251752264147108 1
0.197443216037798 1
0.665882827520242 1
0.723372637549338 1
0.76960750741262 1
0.166956652129002 1
0.291003589431575 1
0.481236649261578 1
0.536918067810535 1
0.420116518944404 1
0.563288684627286 1
0.180932285499344 1
0.15789218089157 1
0.806205890097156 1
0.57396175318093 1
0.465023993938932 1
0.39113552653075 1
0.41929976681362 1
0.488535607267549 1
0.703595142697799 1
0.362006846914966 1
0.432672256073329 1
0.850228627403967 1
0.894103474157727 1
0.0396969419158856 1
0.376742445272969 1
0.706885145737317 1
0.318490904746446 1
0.353005071843003 1
0.530141643081885 1
0.65011135017861 1
0.593888329827796 1
0.463286235756902 1
0.371711376978357 1
0.405549188882374 1
0.442698476219173 1
0.380892040051816 1
0.457886838446266 1
0.307721008787757 1
0.491628574650605 1
0.168053390475534 1
0.816991299945509 1
0.128596856534779 1
0.495875772748243 1
0.478189710284477 1
0.244424586059133 1
0.736244920165717 1
0.503586606318234 1
0.455784296829405 1
1.1294424305258 0
0.268224859773468 1
0.382697261270937 1
0.67884467116658 1
0.474515005649764 1
1.00678184358848 1
0.132824485527982 1
0.44322050731571 1
-0.0947668090308127 0
0.473733734557137 1
0.470800556316643 1
0.215116440976178 1
0.673844818757848 1
0.695961531963946 1
0.728573385115788 1
0.312764566357075 1
0.539687868821811 1
0.286987389803224 1
0.0992395808872055 1
0.831725067328801 1
0.338803343983376 1
0.819823845034813 1
0.618514300277849 1
0.47309325320481 1
1.29787244976403 0
0.793978146446328 1
0.170367913859192 1
0.330343154368171 1
0.816310516048597 1
0.604447897465712 1
0.283672111053702 1
0.400365941010004 1
0.554027386464884 1
0.464179263792642 1
0.391026551933884 1
0.200366389138643 1
0.454389451247476 1
0.563928671594654 1
0.282941690309894 1
0.535688473456816 1
0.0330257664100123 1
0.945437214458555 1
0.175275401013051 1
0.513034990398107 1
1.13041667660939 0
-0.11591463173004 1
0.326411310456785 1
0.370950042809426 1
0.487260821037205 1
0.884820633774933 1
0.759424297030749 1
0.612307529414226 1
0.260308885085999 1
0.842189239852085 1
0.39696717752977 1
0.239382194439704 1
0.0143128268439961 1
0.783353762909709 1
0.595152084937432 1
0.487511657286622 1
0.573575319214319 1
1.24153094229411 0
0.457595617724295 1
0.761886462835822 1
0.381856496656062 1
0.619885454183768 1
1.09056149790375 1
0.555114080530655 1
0.546458083382225 1
0.400242838930608 1
0.156323766134753 1
0.51205375024034 1
0.409655156784778 1
0.567708657861388 1
0.584303372939926 1
0.553065341690795 1
0.21355981442682 1
0.511137884321584 1
0.701952505726051 1
0.470941958570339 1
1.15690566982606 1
0.579375278008488 1
0.706290384257586 1
0.530073498929054 1
0.643257426395365 1
0.535005373816021 1
0.780380637700175 1
0.48153938542777 1
0.460100187923204 1
0.360103480316086 1
0.807243083449943 1
0.652912623299714 1
0.337017665445801 1
0.0208826222737404 1
0.113195147474162 1
0.296618126678643 1
0.740662383559516 1
0.488288313166573 1
0.752095650917042 1
0.705476195873318 1
0.291543255671073 1
0.357866497291631 1
-0.093808529874041 1
1.05499142839314 1
0.211637272983195 1
0.50302616504705 1
0.279438159045692 1
1.07488963786545 0
0.281954427107956 1
0.324574829103489 1
0.0974927732639606 0
0.210897271937695 1
0.607389149830689 1
0.540716857265141 1
0.489736057587953 1
0.6274461689561 1
0.737672961909048 1
0.863543252303068 1
0.365927420333856 1
0.614973008943669 1
0.643544254046858 1
0.390621622205214 1
0.682697452946597 1
0.943246673264398 0
0.174300370831657 1
0.0188643408810595 1
-0.0557261176773474 0
0.513180738045954 1
0.443334412487152 1
0.450931804234834 1
0.221209325301293 1
0.517487888032883 1
0.469155822727085 1
0.607488990626997 1
0.456323820720526 1
0.670907026463867 1
0.531930721967385 1
0.480125389378443 1
0.559271268108752 1
0.236337657778482 1
0.576434790793937 1
0.406522471510761 1
0.73045754274192 1
0.191827572545287 1
0.50462084678794 1
0.247306718751484 1
0.535503167908649 1
0.0575737171357945 0
0.158645001998947 1
0.6826392875853 1
0.214808310080432 1
0.511463516228967 1
0.292955946481943 1
0.847516404063054 1
0.471256942481644 1
0.654409507583693 1
0.544566572028834 1
0.333550884192241 1
0.369208588717747 1
0.124851264515312 1
0.484219008069566 1
0.154288481509614 1
0.425127126617231 1
0.313435087702398 1
1.10237284826373 1
0.737122911788077 1
0.615635251486286 1
0.487986858501554 1
0.514607402873803 1
0.416661407939713 1
0.739611393295244 1
0.0221194824369124 1
1.24990162697185 1
0.277425885156485 1
0.276192991340226 1
0.641891233609947 1
0.49791090579047 1
0.309095556297552 1
0.801675369340435 1
0.590904050877818 1
0.66740092138149 1
0.414940187472589 1
0.331661127337876 1
0.697005351244814 1
0.79915340939962 1
0.362112256099423 1
0.634463864473004 1
0.418863559053015 1
1.03386323074879 1
0.772024855703245 1
0.622578761854863 1
0.510646446402516 1
0.526993515955178 1
0.732642132875084 1
0.480997114534447 1
0.765562094618456 1
0.545421043947599 1
0.560871725331496 1
0.431694691882279 1
-0.15500113768334 0
0.401938151106568 1
1.06339794595608 1
0.854785515559969 1
0.557091864944376 1
0.690517718107995 1
0.359498015254025 1
0.505348794173038 1
0.573490360646891 1
0.498443964796922 1
-0.390810708727388 1
0.720681003036337 1
0.0765003740186373 1
0.374303054403318 1
0.875077915275528 1
0.70143774742145 1
0.32985589614954 1
0.425914042869118 1
0.428203059010559 1
0.0548224768992111 1
0.32032962056891 1
0.830196152807077 1
0.896589656739765 1
0.452545384147672 1
0.641622392637145 1
0.377852856873445 1
0.535587278899186 1
0.482663268989465 1
0.376528315950754 1
0.573341699238852 1
0.502133587306573 1
0.378264523740595 1
0.315955711687735 1
0.479345953059855 1
0.493164795018098 1
0.375708763566353 1
0.452752674098308 1
0.827457008971543 1
0.291891510337384 1
0.896880037839095 1
0.108256966290214 0
0.788103402139849 1
0.24052178517147 1
0.261811920499206 1
0.418071249789945 1
0.694234619370308 1
0.558147281384263 1
0.691175205840791 1
0.117520389413405 1
0.529625000285229 1
0.0169322272308337 1
0.928675470987906 1
0.227063595604863 1
0.70218386152545 1
0.832312240597574 1
0.325875034931605 1
0.538947049148924 1
0.546176170726683 1
0.280365822958347 1
0.949487861573057 1
0.804793131188817 1
0.11942820459969 1
0.517019815182767 1
0.741605283811249 1
0.487470522131849 1
0.507131816705115 1
0.779223440065247 1
0.69869126132723 1
0.655468807700307 1
0.00397688376013773 1
1.16076334848404 0
0.383491515301505 1
0.506370416117902 1
0.688400341916547 1
0.573071756146421 1
0.530436227617186 1
0.402073260634441 1
0.967682635428568 0
0.626368442327425 1
0.492946662620296 1
0.38705980073589 1
0.789357250442626 1
0.289662972786263 1
0.692044866861666 1
0.0192209709166905 1
0.706964588350959 1
0.669184840673291 1
0.177202862369579 1
0.353313317941952 1
0.566884129492931 1
0.684332742776054 1
0.516633892844564 1
0.459484269596232 1
0.862999877670191 1
0.370324733567112 1
0.50052067491714 1
0.311557494841474 1
0.48324356135845 1
0.130601759220819 1
0.309596693420975 1
0.984226165767625 0
0.976628871916307 0
0.175564851774937 1
0.638407479752525 1
0.150175757973092 1
-0.0210093621653898 1
0.511497317030358 1
0.499474858712255 1
0.356077461404513 1
0.572624519066534 1
0.418412384729616 1
1.01367866576481 0
0.1255964425336 1
-0.0968784256655898 0
0.487755430291264 1
0.612723284364547 1
0.404585959149239 1
0.459881987262849 1
0.514776385065583 1
0.703582075427599 1
0.551863793548602 1
0.825112006536748 1
0.595399746252371 1
0.395109220810936 1
0.441969040202908 1
0.139568607013983 1
0.453253660559919 1
0.84905805378036 1
0.528626183803901 1
0.514686476686784 1
0.257905473669599 1
0.649042402567199 1
0.296003093231948 1
0.591313809828801 1
0.630179362404646 1
0.215048035042406 1
0.862027522245237 1
0.444268719815764 1
0.581005995068525 1
0.243591889392469 1
0.293696544461668 1
0.743398691201278 1
0.517201009195157 1
1.15633997627276 0
0.466404510842224 1
0.325866365381577 1
0.860350247307502 1
0.831918421858958 1
0.194675182529618 1
0.565223757230309 1
0.388399512417384 1
0.546420755839059 1
0.695538812721028 1
0.748299950505981 1
0.540998181128361 1
0.470808552006284 1
0.123356693313788 1
0.852529203042885 1
0.519971203019721 1
0.695041532525908 1
0.634268675028056 1
0.0351095172723948 1
0.589713683778497 1
0.274672669494247 1
0.165836733724439 1
0.622683211867006 1
0.63335978123341 1
0.439815813638932 1
0.489672889229308 1
0.687996990966812 1
0.566188482188701 1
0.836125363245922 1
0.474838393879569 1
0.846581596616656 1
0.834465992820231 1
0.531230885117931 1
0.321125368494568 1
0.355916719645747 1
0.682435053506218 1
0.477700492141873 1
0.580824135772002 1
0.55941458282174 1
0.246655889267461 1
0.508238548905502 1
0.458845897714296 1
0.752412467042348 1
0.188901888778238 1
0.436941217984062 1
0.36859084562746 1
0.300269406300755 1
0.649361070021861 1
0.419790608661163 1
0.668573728038952 1
0.645046649494194 1
1.01812254703635 0
0.644657706575278 1
0.893801514360769 1
0.432909024488145 1
-0.0521823770292616 0
0.652925260773221 1
0.420248965199966 1
0.864386204116195 1
-0.0108238516847666 1
0.38898271364604 1
0.495415723336184 1
0.521138085704351 1
0.711195342084217 1
0.593071160033687 1
0.477042521209846 1
0.728298318439157 1
1.29090509145882 0
0.480823510653266 1
0.845099985511275 1
0.295838711054366 1
0.363832953274751 1
0.181292883990697 1
1.12101160240116 0
0.506993145380699 1
0.403225437599855 1
0.797294507635806 1
0.476259635374719 1
0.760365787876744 1
0.518371519391624 1
0.72419557345401 1
0.433262480470497 1
0.236816477024422 1
0.499814962900295 1
0.0492713765223231 1
0.545235937124098 1
0.340251153534417 1
0.496976950980322 1
0.613439465151584 1
0.506168079087979 1
0.203868449020434 1
0.18986050836213 1
0.238550952585832 1
0.425578450202359 1
0.668853788480814 1
0.463603064789999 1
0.818411278251284 1
0.510633165716538 1
0.783799314327445 1
0.593709562829629 1
0.0537213053592325 1
1.02595586931772 0
0.0866912548169489 1
0.619330465530949 1
0.277939217826374 1
0.478033159219974 1
0.286393549180384 1
0.466178742013071 1
0.151874599877224 1
-0.0855695845400489 0
0.918835318067512 1
0.20176498246673 1
0.626540225463713 1
0.448222285818807 1
0.536706775399852 1
0.759556374255871 1
0.532804285434314 1
0.461421361023363 1
0.980158067724349 0
0.177309793900091 1
0.581281035170026 1
0.737576319595624 1
0.21079611047606 1
0.498391495620802 1
0.462770217238168 1
0.527194219148324 1
0.383182563763313 1
0.595127197445276 1
0.121494481171712 1
1.06253050312633 1
0.433809852036101 1
0.36291396437487 1
1.00091268654918 1
0.507671381695392 1
0.346445346206584 1
0.894549279301205 0
0.781085126188057 1
0.0217201778803133 0
0.214867168479069 1
0.640664758820261 1
0.737977890243015 1
0.259781734292997 1
0.445105625292545 1
0.536098834228731 1
0.530590345250922 1
0.558363971366644 1
0.343887708134333 1
0.81149607658129 1
0.149918234071411 1
0.839875888581091 1
0.259658759034847 1
0.303463725461335 1
0.612136640322579 1
0.503483658447001 1
0.765056990634299 1
0.68784418189247 1
0.332144581154261 1
0.497358778249007 1
0.814209108976182 1
0.758529459659189 1
0.366600652177779 1
0.161118495486519 1
0.450417379500605 1
0.388459679339837 1
0.440132976159171 1
0.37357228265005 1
0.722163523280689 1
0.769716063716535 1
1.10605760928181 1
0.591146163046658 1
0.301047972144905 1
0.46166582535511 1
0.353007657296037 1
0.200435591855364 1
0.0609854562282731 1
0.361434346878948 1
0.267523535644285 1
0.590456848635886 1
0.128234457469425 1
0.803095193918404 1
0.739864857612253 1
0.445445790642109 1
1.14683686266205 0
0.264805554847492 1
-0.0256543078395616 1
0.639430014585982 1
0.453053259112908 1
1.1547029410745 1
0.675968627013635 1
0.619789237838638 1
0.715473693675514 1
0.630709032711411 1
0.483833337188885 1
0.515569986287254 1
0.436945186790464 1
0.436510219768286 1
0.213521209689572 1
0.833442600519001 1
0.76771417560479 1
0.539091373156414 1
0.700565890639584 1
0.716156038428931 1
0.37439978017442 1
0.0681998377281004 1
0.900911524663734 1
0.339297439148864 1
0.358459855592477 1
0.354131144427682 1
0.69406048655334 1
0.649430531968184 1
0.691403142292904 1
0.692131291206534 1
0.772357733268475 1
1.01540437304311 0
0.709252698339374 1
0.583492954934455 1
0.355752830203079 1
0.458344198203814 1
0.894061606446021 1
0.506188454925787 1
0.868944236002763 1
0.487169653213802 1
0.364506720162752 1
0.674242061977857 1
0.476198286420081 1
0.717899003757324 1
0.200077859000487 1
0.661114450689279 1
1.12164747934652 0
0.606751941103507 1
0.389029185597308 1
0.489760148730213 1
0.0845030207038543 1
0.747185554051753 1
0.594057112583849 1
0.611080489050673 1
0.942424924657597 1
0.229301156298635 1
0.570694505094756 1
0.82172454983419 1
0.463568630647765 1
0.728071903247523 1
0.586730055758542 1
0.451046152554256 1
0.361834237010732 1
0.776685468889413 1
0.505694158874888 1
0.398827235414346 1
0.516689271685625 1
0.379427767657482 1
0.79873240929359 1
0.604765895693072 1
0.791985812377046 1
1.06264888634642 0
0.341822040666231 1
0.568547964124694 1
0.393788399902447 1
0.368087852180861 1
0.971035444399087 1
0.861408645078084 1
0.792098998787453 1
0.264215262070151 1
0.490487399641238 1
0.0212938182147813 1
0.628177468696832 1
0.423251523278013 1
0.189695873977813 1
0.671112859505344 1
0.488844872170877 1
0.376556364289711 1
0.316846019159447 1
0.418484795509081 1
0.660961516835428 1
0.722003594533357 1
0.703232883180952 1
0.385453004750912 1
0.164088977729897 1
0.727397527747036 1
0.651465961360973 1
0.271046361179532 1
0.61260754091995 1
0.515854589151795 1
0.535714699393 1
0.4941794684011 1
0.272820442455339 1
0.411365168914834 1
0.773529934619553 1
0.351905724341741 1
0.58232895410285 1
0.595233022054888 1
0.511802188446 1
-0.00985520155178914 1
0.506181177719882 1
0.489484723420304 1
0.805464706651024 1
0.712658662257331 1
0.263152940382021 1
0.200658638879652 1
0.048466924619209 0
0.812478059979599 1
0.396017805386474 1
0.521845883223896 1
0.264122083062642 1
0.430202382574278 1
0.535927043414594 1
0.343972197652814 1
-0.132140854622766 1
0.641921190945798 1
1.08272399546671 0
0.614958171598216 1
0.46559058671496 1
0.312455224047336 1
0.24685700546643 1
0.443055397556876 1
0.436464691654612 1
0.342917023687632 1
0.531971241716404 1
0.321768654691852 1
0.341520359577074 1
0.214642794096044 1
0.763219757245388 1
0.516975485775907 1
0.0300209646903389 1
0.626041960543139 1
0.437410123222337 1
0.59416061296616 1
0.492110955309091 1
0.347598319120699 1
0.539791629002967 1
0.504007126573237 1
0.591611590785799 1
0.257184519880649 1
0.938981476290467 0
0.444972730351296 1
0.38982405037646 1
0.728684527035159 1
0.306970389259207 1
0.342526011110072 1
0.488436948974902 1
0.270112509645486 1
0.74327973546177 1
0.387548638409072 1
1.0418661316065 1
0.502356125929592 1
0.570760466904302 1
0.366633756924349 1
0.643844853060895 1
0.575828520475212 1
0.225667025931495 1
0.635929075314513 1
0.328456421022474 1
1.15867802528044 0
0.512026932198776 1
0.340308128624912 1
0.43865017522815 1
0.52052504987893 1
0.821986589043075 1
0.271708365818328 1
0.714427797460084 1
0.729624407341028 1
0.433978984127594 1
0.450023152242306 1
0.996728269695273 0
0.558331786624311 1
0.316778582588373 1
0.276338910362123 1
0.664284396892068 1
0.501282001058512 1
0.490077886016103 1
0.625583167816524 1
0.231582455198973 1
0.0171330085672497 1
0.833710593707852 1
0.201029879260033 1
0.636518422028606 1
0.250828454459277 1
0.437495391930831 1
0.353279003628625 1
0.589311455820949 1
0.673823751851853 1
0.644038244125896 1
0.440522937290513 1
0.544699985660624 1
0.0665083019791509 1
0.514383215499117 1
0.594593022807239 1
0.238845187376742 1
0.202989739839658 1
0.692014983513897 1
0.49430867703401 1
0.871959773667996 0
0.400385331816738 1
0.532728504717977 1
0.647351562971381 1
0.777396811016393 1
0.582158274296282 1
0.5191796600239 1
0.955475397897996 1
0.384051569665465 1
0.492917056286228 1
0.105367361703222 1
0.583727306195231 1
0.156589492249394 1
0.314895913921323 1
0.206953133995467 1
0.372696764052922 1
0.644191832832172 1
0.749829117922018 1
0.517673938611505 1
0.769903263207639 1
0.414692641275648 1
0.465573985738634 1
0.356456141712299 1
0.541554399254046 1
0.351972265117088 1
0.039822559280299 1
0.451977445545681 1
0.430190639478116 1
0.187287649001988 1
0.459320148793037 1
0.680665152322672 1
0.925130634148688 1
0.120090602596782 1
0.834310663384628 1
0.243372542170245 1
0.465733582546245 1
0.732787478450038 1
0.576115469533168 1
0.4360556961913 1
0.130072898415845 1
0.598364699102725 1
0.737063453250277 1
0.094198558566418 1
0.760930339497126 1
0.551869289063678 1
0.468280988094585 1
0.197774369980328 1
0.31503643969378 1
0.139678801377389 1
0.473535894195372 1
0.607732057843833 1
0.302907830457587 1
0.704750901839571 1
0.648656897282022 1
0.901882100540474 1
0.821131840150609 1
0.054943034534131 1
0.299928602894049 1
0.447543788263765 1
0.403073921393321 1
0.323891636229161 1
0.128665300266966 1
0.549563919607081 1
0.375815488242008 1
0.626024680097427 1
0.815478711732309 1
0.568731848414445 1
0.597870868453639 1
0.630018168777102 1
0.375561248359909 1
0.843133670805165 1
0.72932775369735 1
0.464089297724352 1
0.207886701504361 1
-0.162085223930594 1
0.622032466050023 1
0.419015366479422 1
1.01789808656838 1
0.365069218896599 1
0.639615606759736 1
0.591984564772848 1
0.307593549414627 1
0.0911486802685429 1
0.559597080594791 1
0.468494718556163 1
0.130341826445515 1
0.218065279320661 1
0.592206499946354 1
0.586736176386042 1
-0.309636036974446 0
0.717653648835208 1
0.393788606899927 1
0.64007996148924 1
0.888608539946312 1
1.03740088765431 1
0.687633610687058 1
0.302415150754838 1
0.562735911707129 1
0.394612866607707 1
0.420169817819623 1
0.532479642459677 1
-0.228785046150441 0
0.789517909696538 1
0.392962980244218 1
0.671382783965485 1
0.63876858322886 1
0.340316150930929 1
0.407376445286491 1
0.556040915910967 1
0.753880371609926 1
0.164113650709319 1
0.382735608870534 1
0.429829508433828 1
0.312162510556075 1
0.756935216536237 1
0.599464749088897 1
0.618526264034149 1
0.641542915148885 1
0.337384145712784 1
0.696483794693052 1
0.808124308451068 1
0.647680311244514 1
0.860008438860788 1
0.524305568334044 1
0.33994695585047 1
0.820275980266432 1
0.525099495219594 1
0.62937191632414 1
0.394721731898701 1
0.954647067588231 0
0.506434052448242 1
0.169235634564784 1
0.668142180340965 1
0.662133934452786 1
0.311031586948591 1
0.661964831581852 1
0.713677524549663 1
0.493160785835347 1
0.346921630104458 1
0.83411757419158 1
0.845318052797263 1
0.669390474693853 1
0.80851497137983 1
0.619993856912139 1
0.228324546346917 1
0.489338083668226 1
0.446755799693909 1
0.679359999735057 1
0.332007411494674 1
0.550038413756628 1
0.718680544784974 1
0.430236288811265 1
0.469553860868913 1
1.01558002946927 1
0.322775290606952 1
0.88825126809863 0
0.359638373344148 1
0.0775315714256196 1
0.622228852476556 1
0.691063762968196 1
0.737563272161619 1
0.650704593075981 1
0.759082123982788 1
1.03231800749097 1
0.588689512967272 1
0.412275486486976 1
0.474792401207796 1
0.602529040397365 1
0.801301601857009 1
0.583354281217345 1
1.28378338936353 0
0.306656845320031 1
0.167245064724027 1
0.423963285528444 1
0.446916855218518 1
0.779880327521122 1
0.355555110334473 1
0.556863594837384 1
0.705149496417685 1
0.454349106802721 1
0.605881088340572 1
0.347850732245345 1
0.980833041115828 1
0.66896769901223 1
0.496289523861985 1
0.184769995321423 1
0.568721265551964 1
0.110036396492749 1
0.972181005515106 0
0.704650335633642 1
0.892343888604161 1
0.354197602946645 1
0.907392602577278 1
0.399917252656354 1
0.269296351973713 1
0.75054466978134 1
0.458068892530368 1
0.602281208483131 1
0.268845121594426 1
0.362943886450876 1
0.241216105885286 1
0.654957620829071 1
0.626812874945568 1
0.754236351782242 1
0.605975364480655 1
0.488735236660889 1
0.278985866941199 1
0.679374598203717 1
0.689933988828855 1
0.794484369605259 1
0.534281347770907 1
0.0570601608808121 1
1.18595322095161 0
0.531829330319074 1
0.604076426890401 1
0.448656009090105 1
0.500730632869051 1
0.587562106931428 1
0.210211632355235 1
0.386345564739086 1
0.271879784131979 1
0.79426124152705 1
0.222264005565101 1
0.0431275695266262 1
0.163039581216724 1
0.709842909732983 1
0.577859948164656 1
1.08039544486024 0
0.251008435138612 1
0.721028729089634 1
0.719880238574118 1
0.57231271331328 1
0.255830176219397 1
0.694753221002519 1
0.738730033623559 1
0.489360083257546 1
0.342463932480595 1
0.865093051091039 1
0.21071877472754 1
0.450881602048442 1
0.184868463344939 1
0.606561281166923 1
0.169942770603101 1
0.463959265396807 1
0.276208937779226 1
0.501997747045003 1
0.419318183436031 1
0.492688352226728 1
0.691564438660255 1
0.605010588161754 1
0.534547774691371 1
0.708722486936885 1
0.343209050436361 1
0.527344384116146 1
0.455377584569572 1
0.445050702834487 1
0.723275954989594 1
0.410745271124761 1
0.37186912688352 1
0.569850755088053 1
0.530679778831364 1
0.278924719206943 1
0.312611091462915 1
0.207097754309648 1
0.347643267857949 1
0.771622908330713 1
0.0421629891729577 1
0.417777592529401 1
0.560544162553421 1
0.382076819742483 1
0.259122249087761 1
0.392533366161472 1
0.470011175243496 1
0.7940957735833 1
0.860599075934174 1
0.728645359781713 1
0.763309503841171 1
0.0303576687760281 0
0.403793133318372 1
0.441828469033185 1
0.327746424390543 1
0.622421102956967 1
0.941371761799644 1
-0.156576856723411 1
0.651152072283526 1
0.446923197043728 1
0.375360091505754 1
0.408194504043206 1
0.750250262900387 1
0.724914456308461 1
0.775197803573157 1
0.851061556268278 1
0.908547945157204 1
0.771803136444007 1
0.387613542063145 1
0.377377834165795 1
0.541585080907013 1
0.295951117108873 1
0.280822204204305 1
0.490960266822179 1
-0.219366038106488 0
0.651622486026324 1
0.818724354271791 1
0.578575489518068 1
0.394053785586504 1
0.760474061540285 1
0.836465350402047 1
0.621538067867009 1
0.638592893464807 1
1.23086264592687 0
0.664367886644086 1
0.699104146536158 1
0.581256310834762 1
0.585718091158937 1
0.585493832124982 1
0.56267930856528 1
0.596343825263059 1
0.395793356812586 1
0.287108068088843 1
0.861812528127588 1
0.513671346868574 1
0.563365345049247 1
0.00943054193568794 0
1.05577726746782 0
0.012252340851595 0
0.600792137628772 1
0.191288386489892 0
-0.218038908054892 0
0.530228963106321 1
0.569009373244926 1
0.608080228294521 1
0.763405990465451 1
0.476221643509644 1
0.788098680871921 1
0.665274415782252 1
0.420333445118389 1
0.499209989181825 1
0.613111001164316 1
0.382927749436277 1
0.034532533596875 1
0.647095573204061 1
0.698637171431043 1
0.574782658281299 1
0.553800333441618 1
0.749552400567848 1
0.619540461319089 1
0.811605829394095 1
0.596879445326152 1
0.759583151086456 1
0.198982202558899 1
0.163773054142935 1
0.544484516176644 1
0.70195365791586 1
0.262263168061235 1
0.529579201449269 1
0.533722708291326 1
0.803511737960423 1
0.547320657272336 1
0.265704006257237 1
0.424553219331031 1
0.117984225183024 1
0.746216140074204 1
0.236497089507341 1
0.72642286149979 1
0.402320477746791 1
0.773836181344587 1
0.355287048746115 1
0.834340669158957 1
0.897309807508546 1
0.811805094194471 1
0.00531641680326124 1
0.382115090999253 1
0.515780269994935 1
0.433745031213537 1
0.423052176310203 1
0.272024411958795 1
0.625776986952742 1
0.357491330523585 1
0.757062612667977 1
0.042516222030508 1
0.885077153101347 1
0.973436138690025 1
1.01331500906785 1
0.455988350524757 1
0.847738114381299 1
0.465359544951462 1
0.38858489922368 1
0.445646413599231 1
0.706441688661911 1
0.478124011384381 1
0.626490374902887 1
0.524872195913885 1
0.401917095283761 1
0.2030273688741 1
0.0710964603282553 1
0.750540902723264 1
0.392081488750915 1
1.01023509692155 1
0.321253467794233 1
0.380309668273087 1
0.832237570651462 1
0.216253961484963 1
0.0210321983310857 0
0.14440509833889 1
0.690626547907215 1
0.24515735222524 1
0.483733196095293 1
0.832561476259067 1
0.446667518283099 1
0.745828375088489 1
0.710558241942449 1
0.704885033849077 1
0.280132276701281 1
0.389400440666111 1
0.31585725335102 1
0.704210382325572 1
0.373922566194058 1
0.276063253714148 1
0.699593031938931 1
0.216351259762262 1
0.463489969277342 1
0.767216313923735 1
0.520852751435583 1
-0.318655869886297 0
0.876418524529609 1
0.0669884161649319 0
0.481621601293482 1
0.724785175354041 1
0.217744047218465 1
0.610243471521925 1
0.505011147573531 1
1.05147548562324 0
1.12328875869816 0
0.669391407855178 1
0.644313215979183 1
0.308087598269624 1
-0.0399083938421828 1
0.664328321942003 1
0.193395180614801 1
1.18594675441429 0
0.754010826616135 1
0.604655730058822 1
0.526931612340255 1
0.637133548531205 1
0.381936632612486 1
0.67933356724341 1
0.534692843343413 1
0.853562370685838 1
0.382012706526962 1
0.307276681658529 1
0.510038436496721 1
0.408608613368189 1
0.742900842514425 1
0.948853685726106 1
0.702164680800765 1
0.653450877902429 1
0.746227013877484 1
0.15585268086885 1
0.314546277557411 1
0.745728669668063 1
0.697858031513814 1
0.248422784167732 1
0.68831513325869 1
0.449527000515737 1
0.866329755011661 1
0.58349368047223 1
0.200143298281829 1
0.362851480659365 1
0.648442251377653 1
0.938468521716681 1
0.452558098015963 1
0.264122053759432 1
0.489735986772529 1
0.344011219557204 1
0.234372732579959 1
0.882626662855733 1
0.781671136938588 1
0.430145244768362 1
0.599204137154567 1
0.873123452908272 1
0.428194788841179 1
0.393631510121518 1
0.491483764059742 1
-0.200791480206584 0
0.12429338319426 1
0.660151283029339 1
0.406845968801564 1
0.419383481967338 1
0.337130368921067 1
0.665965486170732 1
0.26914895526017 1
0.928707523734188 1
0.626462132418014 1
0.861607206114369 1
0.423330099786131 1
0.664670898203704 1
0.792078736142295 1
0.216510913641411 1
0.39224983752742 1
0.0424312488948636 0
0.128485646744325 1
0.837570065081045 1
0.318951361417193 1
0.584675019550731 1
0.339157727483174 1
0.626613663789318 1
0.526795361466279 1
0.48223312451302 1
0.39515984513966 1
0.165941339714035 1
0.744084077347194 1
0.273478409142371 1
0.32113712897471 1
0.605143456688293 1
0.335172760271877 1
0.667954658898469 1
-0.114273690485291 1
0.712448985972055 1
-0.185063419745351 1
0.592921996514389 1
0.690765121475544 1
0.491610004213532 1
0.454906123154448 1
0.569456846519079 1
0.755201921172469 1
0.641661220751376 1
0.335743310634918 1
1.07481201463333 0
0.83168049041232 1
0.459965428824073 1
1.0453436999726 0
0.500935922298308 1
1.05472114975176 0
0.72452610357634 1
0.537281351790577 1
0.486376344224826 1
0.662499945843268 1
0.689122500950848 1
0.127480982433889 1
0.88179409212349 1
0.56047898292449 1
0.348805948516659 1
0.656747809121644 1
0.903465244388175 1
0.293346800081491 1
0.702465095311144 1
0.280417594029209 1
0.557001340877931 1
0.574307663516279 1
0.562122235917382 1
0.389350371091277 1
0.644616639422992 1
1.04611177379373 0
0.229630323141154 1
0.666648853395266 1
0.490462187328072 1
0.885382611746664 1
-0.0284202840688981 1
0.532708396429036 1
0.489712637092208 1
0.694822209635903 1
0.451372370977237 1
0.45316219906889 1
0.491983340988733 1
0.310363424277007 1
0.464133154873375 1
0.54799455106479 1
0.634965779809506 1
0.772660707150034 1
0.578759188585873 1
0.102891571205055 1
0.483198364423701 1
0.13878276709857 1
0.376377658448363 1
0.635911938971264 1
0.509076537987148 1
0.633880968253688 1
0.426436868282206 1
0.50560400000735 1
0.343082249635438 1
0.331033573292015 1
0.521891223035081 1
0.746671586790394 1
1.0909263291241 0
0.770579852237636 1
0.146616432471884 1
0.125172920708595 1
0.444221390818865 1
0.467271833193633 1
0.4344477438356 1
0.730866408497474 1
0.362246967609677 1
0.0555679611187191 0
0.95668120090315 1
0.661966271637876 1
0.515047113474109 1
0.252010037859069 1
0.601172123825834 1
0.594187564878308 1
0.828296923352601 1
0.33630866164691 1
0.526267604520304 1
0.480616030689371 1
0.463875425428986 1
0.635354515087149 1
0.0888556627196603 1
0.314206163590196 1
0.901955400820819 1
0.466905075095038 1
0.0661836231606155 1
0.741166077934147 1
0.649790131661829 1
-0.0675767149151242 1
0.461534389320037 1
1.03128447727899 1
0.565120495838977 1
0.426164232332828 1
0.151035230650867 1
0.327340528273944 1
0.344125908358545 1
0.410341478492608 1
0.622262691785956 1
0.482051538102888 1
0.284158073144138 1
0.430612748258632 1
0.703410112606409 1
0.567183934978346 1
0.467934557853693 1
0.530628415412875 1
0.540033629095894 1
0.776676116114277 1
0.385151127419583 1
0.507891961869206 1
0.458906130727747 1
0.596743008095409 1
0.601669521239488 1
0.515117107883358 1
0.88809573351919 1
0.172391071036577 1
0.49258004134467 1
0.548204677940129 1
0.339291767231389 1
0.622534216816595 1
0.226987029132331 1
0.678800470431949 1
0.517098087036405 1
0.0438050418113085 0
0.770518717899997 1
1.20971734589718 0
0.308702539917273 1
0.797759602535895 1
0.440158895643092 1
0.418878878075549 1
-0.0493843046720766 0
0.0896474382153245 1
0.468917894604241 1
0.796268756597225 1
0.333467147805985 1
0.571165695248066 1
0.334137153057719 1
0.385330249387929 1
0.39495683589101 1
0.793656333461987 1
0.455003540182838 1
0.783967478428879 1
0.736130482269254 1
0.0319343799424844 1
0.393618310019438 1
0.69642206035433 1
0.595593236425685 1
0.139087022732238 1
0.473315636189412 1
0.301796860982905 1
0.651385720282895 1
0.12052127227992 0
0.671753534236391 1
0.436651215597669 1
-0.22864480363461 1
0.969153972483986 1
0.48097828570866 1
0.557065580778724 1
0.072036961851843 1
0.60420104057091 1
0.770839710136952 1
0.734886420638399 1
0.421358165359916 1
0.507301798718387 1
0.91165810133053 1
0.444724745264178 1
0.5643399399256 1
0.703714908677965 1
0.161670859691494 1
-0.0140659668176069 1
0.607717408838972 1
0.317050092955936 1
0.469013652270706 1
0.38698361993951 1
0.678290897067692 1
0.72805854508418 1
0.805851889644634 1
0.711871078884633 1
0.596699061391358 1
0.43595095418561 1
0.942961368303326 1
0.355442711268016 1
0.952814776571547 0
0.154944315788127 1
0.884474161401237 1
0.517105144133173 1
0.651527078043868 1
0.458815328647764 1
0.481807942618042 1
0.568276405484917 1
0.444734882125408 1
0.878710650201726 1
-0.14504981567141 0
0.00365953689994525 1
0.343592520988106 1
0.978074750532829 1
0.444456235018531 1
-0.127080414151366 0
0.388859899195379 1
0.377164459887193 1
0.574610774214309 1
0.264732402164798 1
0.748267967712197 1
0.359629479648025 1
0.533302054626174 1
0.620390968217752 1
0.504996802314129 1
0.245842074282721 1
0.615554084999397 1
0.837680522429914 1
0.591610256095678 1
0.32720445820225 1
0.4835959622298 1
0.82278672776619 1
0.379074187344305 1
0.438371270348502 1
0.152970172459222 1
0.445332631672709 1
0.506042920437645 1
0.232958619542795 1
0.284596979372716 1
0.614442303381476 1
0.690414680206663 1
0.191407666035699 1
1.23120751747366 0
0.276060838018685 1
0.645334227429851 1
0.502738240368874 1
0.333018370029768 1
0.235624677988025 1
0.620337992416862 1
0.869759294462935 1
0.388714981507298 1
0.276256978014011 1
0.677018846248147 1
0.707694030993652 1
0.439305062701295 1
0.488961404776811 1
0.562823434168006 1
0.586397928417085 1
0.555799420353463 1
0.350770508018497 1
0.372168097150664 1
0.811547796134802 1
0.80670662321617 1
0.706360615510337 1
-0.179124957722257 0
0.361113704297686 1
0.170540289160328 1
0.922369071829285 0
0.542074871844776 1
0.260866225865729 1
0.354854882491524 1
1.09839381538341 1
0.840684797588902 1
0.0450786372788803 0
0.465606990307154 1
0.684093576613592 1
0.382295076601487 1
0.58666051093703 1
0.417692318746505 1
0.511649395309563 1
0.141183842563424 1
0.218117558925925 1
0.233774477721316 1
0.458845083712656 1
0.412947932354563 1
0.44605748296684 1
0.413771699781421 1
0.344983631905117 1
0.562209506409586 1
0.182395486685346 1
0.69644378998321 1
0.347709125339988 1
1.2556288863599 0
0.614650539064705 1
0.72696278332798 1
-0.353947796179876 0
0.28444166835757 1
0.639921817051968 1
0.423433057382131 1
0.408324492188612 1
0.335540271527321 1
-0.266896333680958 0
0.470776357757472 1
0.575836556683003 1
0.235777476790914 1
0.778681778359798 1
0.36971776319661 1
0.917028066330196 1
1.12055424328764 0
0.172249232322445 1
0.229965203035829 1
0.340458056326666 1
0.3458957152785 1
0.393751251591201 1
0.360997507742862 1
1.387113704125 0
0.413273242027947 1
0.785781655812148 1
-0.486279979762959 0
0.513779873526021 1
0.283639355609852 1
0.794307931126852 1
0.480327501833194 1
0.923183751761738 1
0.213896811286156 1
0.248988372062622 1
0.560024286359862 1
0.642533864824237 1
0.594328257648414 1
0.587461511089857 1
0.407328409341125 1
0.660479769439456 1
0.603495198009867 1
0.787921396886914 1
0.49585828975396 1
0.52935125991399 1
0.258733336101966 1
0.273779401010255 1
0.659974657042853 1
0.514592355534757 1
0.72453145366848 1
0.558531161773085 1
0.401456037615523 1
0.884222747590887 0
0.457215867393894 1
0.382175459206141 1
0.577053801050461 1
0.543980440782854 1
0.824392154330208 1
0.672579026267658 1
0.639929692110305 1
0.596054021097314 1
-0.0273848515852587 0
0.464512672607719 1
0.160500248853419 1
0.191766795774046 1
0.315688889443875 1
0.524197323499926 1
0.589791882406915 1
0.63094845837475 1
0.563312922327149 1
0.329758910636658 1
0.700264469224415 1
0.261729090128696 1
0.434138390942124 1
0.964237936603772 1
0.38682499972373 1
0.434607778838574 1
0.72568245207998 1
0.315058851329186 1
0.623938113375503 1
0.309383756676736 1
0.582195129650768 1
0.432848284902767 1
1.27225407516907 0
0.402757468258195 1
0.608037029829513 1
0.294305771067264 1
0.716899853371225 1
0.679395161415369 1
0.515487620108475 1
0.87802389830223 1
0.717808924296809 1
0.823972494952008 1
1.16544305259058 0
0.392754307060127 1
0.727417082590059 1
1.09794706440939 1
0.272299842823917 1
0.571800159180886 1
0.482380496783653 1
0.384720322509014 1
0.347691516067727 1
1.00859561017367 0
1.01926311941286 0
0.262090267906702 1
0.370223888552358 1
0.549787686533437 1
0.596950606687155 1
0.291955197073499 1
0.598884919876741 1
0.487727089547951 1
-0.160251199662648 1
0.477124229396698 1
0.474106461430442 1
0.394731391980668 1
-0.192001316412927 1
0.394355708027882 1
0.750082601495005 1
1.23908651968098 0
0.66002865715313 1
0.463753340361231 1
0.733838683735742 1
0.530617601911012 1
0.371796929057234 1
0.631924318868447 1
0.206519016850195 1
0.673062642803436 1
0.429950886837356 1
0.835186070847555 1
0.357115560982964 1
0.474978458312207 1
0.376049251102247 1
0.123245282718736 1
0.185953014084503 1
0.406827142459841 1
0.505029405063438 1
0.360363348370303 1
0.190979355309771 1
0.680396340416185 1
0.702436038141501 1
0.532998194867345 1
0.314037395617763 1
0.869078373939777 1
0.162983466594623 1
0.566743654885255 1
0.387281460001213 1
0.241697683366758 1
0.831124476488333 1
0.0188562383851482 1
0.683048126736502 1
0.691859375944916 1
0.485628254323888 1
0.901004557879461 1
0.692012636318475 1
0.512626802234365 1
0.552769780733164 1
0.215959749537581 1
0.50116274548544 1
0.681145284918662 1
0.365461150084023 1
0.356425536296344 1
0.528482847180595 1
0.27940960179667 1
0.811163178458798 1
0.945654585059061 1
0.658970344398083 1
0.324129080729614 1
0.734308691932323 1
0.394523943250717 1
0.256810478538357 1
0.638399038777162 1
0.573122346006621 1
0.284423854784503 1
0.674921981931568 1
0.319639099775692 1
0.48946272963693 1
0.707750370283473 1
0.767708639426189 1
0.384331218240088 1
0.690493513390021 1
0.127459027425476 1
0.174644616453539 1
0.526205826817069 1
0.419058210230599 1
0.401919264886187 1
0.265040177369952 1
0.685285365828272 1
0.388437708518806 1
0.670242213056588 1
0.556446452660645 1
0.81714392631431 1
0.371395407622239 1
0.709879685189767 1
0.117192674005875 1
0.145098882346677 1
0.464918234195539 1
0.330458482707392 1
0.916660464784743 0
0.065029983229835 1
0.316190810248828 1
0.145899663105491 1
0.147403054376675 1
1.02064767170837 1
0.910029538188684 1
0.639351485539915 1
0.0533183492534808 0
0.263953266031034 1
0.375878351592669 1
0.85852695111184 1
0.46275429170725 1
0.845416619217787 1
0.240704811469261 1
0.340595614314092 1
0.521613665560191 1
0.300687530211276 1
0.46887530162657 1
0.488762500954747 1
0.678773416030439 1
0.91885698535121 1
0.520829873328142 1
0.478388853476453 1
0.10974856689215 1
0.199774807610461 1
0.432875372270572 1
0.727486019920617 1
0.206235460160633 1
0.633451159673942 1
0.84529403269003 1
0.676176174655307 1
0.289418010783144 1
0.739239485415415 1
0.370075219494277 1
0.616979079087473 1
0.158799143286597 1
0.725309035048159 1
1.21111677366134 1
0.543639868073816 1
0.692976831963924 1
0.454726306981598 1
0.296562156741522 1
0.689121126110586 1
0.275258064063582 1
0.791828632327465 1
-0.0395034228621118 1
0.488703111697484 1
0.0287033723004633 0
0.245346537110173 1
0.537171658372287 1
0.980886984932527 1
0.849909199875668 1
0.343152359939701 1
0.365841212958706 1
0.401606953532898 1
0.255616229414838 1
0.635190062556883 1
0.468926087985782 1
0.811620412720809 1
0.784620174083725 1
0.426289025871188 1
0.166930293793261 1
0.498296659882192 1
0.44448909820073 1
0.507810482442616 1
0.368471151225135 1
0.138924179583288 1
0.503345991155758 1
0.950087948102567 1
0.382143289282452 1
0.600296250176067 1
0.602049500861782 1
0.769200122517777 1
0.658040279956436 1
0.714415877904249 1
0.614261894510197 1
0.617910336305437 1
0.303881779044375 1
0.487331459257737 1
0.645646912155144 1
1.11325075376918 0
0.565394094491539 1
0.685607146607102 1
0.220771314938093 1
0.364379287403208 1
0.483844956914545 1
-0.0929643661133825 1
0.471985285640411 1
0.200660475175643 1
0.640742031116291 1
0.294589734186947 1
0.381080955325527 1
0.265494489314707 1
1.04635900318231 0
-0.2251787036459 1
0.264873352466133 1
0.450102253825801 1
0.775596968794243 1
0.481142988123998 1
0.651427563837588 1
0.53531880904049 1
0.903754512306582 1
0.679980788712669 1
0.589153871335442 1
0.604957269438798 1
0.205596825952985 1
-0.0564886584504049 1
0.59947331307202 1
0.125419552322345 1
0.313153676853735 1
0.497094634822009 1
0.321844403431799 1
0.49759536240004 1
0.649673224610146 1
0.367861895416512 1
0.593853348024707 1
0.285572958242415 1
0.00583176255132621 0
1.10565529580405 1
0.611117844590824 1
0.556685052913387 1
0.235186585367514 1
0.47820068128695 1
0.537097282281332 1
0.659188690478708 1
0.376442184937245 1
0.771086184643381 1
0.406670611076658 1
0.241328524433856 1
0.45600401601946 1
0.396685242960912 1
0.270868595447003 1
0.362653751976189 1
1.048205310625 0
0.625725183545926 1
0.704879270971667 1
0.772699499896389 1
0.646748883820298 1
0.362794536444859 1
0.492419907205773 1
0.620421885882151 1
0.593222149585562 1
0.591702798357341 1
0.107454233683603 1
0.0895013747743039 1
0.471125871417613 1
0.681972766389756 1
0.492320983601663 1
0.634991639639493 1
0.520360023742531 1
0.485296389040831 1
0.680753676691365 1
0.748366185596369 1
0.312744716550113 1
0.778487528601007 1
0.354621133614172 1
1.0074302812597 0
0.239449930846709 1
0.287419082673227 1
0.703532456320906 1
0.716787256844661 1
0.590314650338752 1
0.041062183774023 1
0.556537687804777 1
0.234026538575798 1
0.734472325432746 1
0.172222860755908 1
0.524243348562516 1
0.718897683604677 1
-0.0358692816611498 1
0.710796041502235 1
0.743157714824504 1
0.710795152835407 1
0.277041211121487 1
0.834521866040746 1
0.698889861620562 1
0.244621306805446 1
0.699574553969208 1
0.69002658990733 1
0.531560831725687 1
0.636048314896202 1
1.11667394774393 1
0.727214133308306 1
0.690728044393554 1
0.259390916111405 1
0.559001048525661 1
0.6484448671542 1
0.363232635066239 1
0.529265352880018 1
0.685739989696963 1
0.233427221413505 1
0.293209809579952 1
-0.368611915500553 0
0.632162490021399 1
0.852460495128442 1
0.909101699103806 1
0.223145629015188 1
0.887636223273836 0
0.318442010903012 1
0.491554164518401 1
0.603471173151765 1
0.493270710622915 1
0.295982264017272 1
0.634292734662095 1
0.759751743315945 1
0.942751571901459 1
0.0221752556939736 1
0.374579223386942 1
0.963122788162641 1
0.310582785999091 1
0.714484881887967 1
0.763397201465957 1
-0.243751063712082 1
0.840297259732749 1
0.445784112498396 1
0.61707538931688 1
0.762173711641171 1
0.542266368480295 1
0.296263566196751 1
0.779612990776272 1
0.394899297472347 1
0.324903635057799 1
0.24792294405871 1
0.676411982970239 1
0.546672081102913 1
0.65815013777154 1
0.463225777279358 1
0.421974215826093 1
0.339494782237661 1
0.557435928357636 1
0.944262099047247 1
0.285292372621109 1
0.847329622806779 1
0.40751499112713 1
0.858925102923138 1
0.364455776808683 1
0.761627149077 1
0.881971118152219 1
0.534590609821034 1
0.108079861373946 1
0.361832196344652 1
0.423998734353486 1
0.35200443169413 1
0.272471952571421 1
0.768933449412981 1
0.792061701177497 1
0.299285660698108 1
0.504219632919864 1
0.779436905397374 1
0.0480016013678727 1
0.481400925339864 1
0.41763273456888 1
0.217373121353831 1
0.41777492048826 1
0.509174124063592 1
0.486341468783088 1
0.18388792020962 1
0.560560705922644 1
0.669904176436939 1
0.564340717507427 1
-0.20147287743391 0
0.690358990271103 1
0.221527736110219 1
0.810590433748846 1
0.0663903906732357 1
0.64288671870826 1
0.520568032330135 1
0.638555175435032 1
0.273957274522583 1
0.548006593733779 1
0.0858113075744852 1
0.390191973310912 1
0.633279729367607 1
0.425236270807135 1
0.668617290565982 1
0.572845638496518 1
0.619489307190196 1
0.286564209641016 1
0.912483007237196 1
0.846977207333902 1
0.0835631043227186 1
0.657152579786687 1
0.226503123720579 1
0.638442957828336 1
0.0762410375305615 1
0.669679216408686 1
0.563048703910787 1
0.723066931564757 1
0.572866740650961 1
0.475257049735621 1
0.568256720431945 1
0.547440538305417 1
0.516341309611596 1
0.440628889562724 1
0.371470897412617 1
0.424049888991853 1
0.673735060824592 1
0.812308963039139 1
0.43416277175943 1
0.370796165857808 1
0.528210163692012 1
1.02071867795237 0
0.777425456239447 1
0.38422933525666 1
0.315739156482561 1
0.639766508793876 1
1.13819562545061 0
0.847236168763804 1
0.336654571976955 1
0.279053320763324 1
0.392817731032073 1
0.5870540186018 1
0.608511771690283 1
0.624937333879672 1
0.342627278609626 1
0.628362801673329 1
-0.217501798190462 1
0.389145211673886 1
0.448173365023756 1
0.421992148093562 1
0.549684940862032 1
0.454120763280142 1
0.23077679574542 1
0.513134326376738 1
1.03222248811151 0
0.386745491103032 1
0.675840633622931 1
0.181422262735733 1
0.279802662956765 1
0.712583004048822 1
0.641475100768957 1
0.355541364560001 1
0.316908122797725 1
0.624944405245594 1
0.426294179787284 1
0.512366090596821 1
0.545360079953101 1
0.478487868582218 1
0.694906011393 1
0.406118810862283 1
0.0637459888014022 0
0.425856270375224 1
0.789379968972952 1
0.56899574802418 1
0.585612655904327 1
0.470625610796955 1
0.472886901033994 1
0.0498136290657258 1
0.364511056170225 1
0.417509283939479 1
0.694508101920312 1
0.470486859230062 1
1.17232522029019 1
0.642836624055365 1
-0.138892283886831 0
0.0790447747927587 0
0.464337256564374 1
0.0616154579368848 1
0.305679351572528 1
0.164854131408764 1
0.583737516423404 1
0.525561806557398 1
-0.0455457176451281 1
0.833167857717259 1
1.0380354610482 1
0.856889316681557 1
0.676476846952098 1
0.457777903001284 1
0.460174374133656 1
0.220168140162849 1
0.73940420000018 1
0.908527336953778 1
0.218682899823182 1
0.754377742169958 1
0.310305222934328 1
0.32306393501582 1
0.827211960631469 1
0.316620680369333 1
0.526753920856258 1
0.802436880848419 1
0.536711510971484 1
0.449052430878979 1
0.275082838148647 1
0.335039368286507 1
0.689413736342371 1
0.413365187496528 1
0.620380551791831 1
0.519366857584229 1
0.399820133141263 1
0.507188595053136 1
1.04037992483311 1
0.710034045735778 1
0.377132774837781 1
0.343896411026128 1
0.517432608707187 1
0.252353076881623 1
0.579881323216461 1
0.357033396833366 1
0.226388869663634 1
0.536658627579307 1
0.203814886583838 1
0.681139472070426 1
0.624584247356481 1
0.24794685167118 1
0.568480626355226 1
0.506839224664262 1
0.642978741413822 1
0.402181977717714 1
0.59310674728688 1
0.304268411600511 1
0.61459907860735 1
0.466012086687145 1
0.484622240210167 1
0.519585304499793 1
0.71109329361293 1
0.11680716580639 1
0.824793361815775 1
0.604609936649103 1
0.417950602985907 1
0.0369983269814666 1
0.927895789992079 1
0.26714082089436 1
0.84323684458106 1
0.583548437444752 1
-0.0924307369152496 0
0.887286017971745 1
0.152919269216539 1
0.480793553444218 1
0.68449122482435 1
0.423958485444337 1
0.381108695262867 1
-0.0165997283214019 1
0.861965360336062 0
0.461476493540229 1
0.509996974953591 1
0.0699340678314743 0
0.812310882979736 1
0.635085549840818 1
0.771777658542434 1
0.554129446834403 1
0.351054789682809 1
0.804056345155022 1
0.434079918783259 1
0.17197752717587 0
0.379089722724315 1
0.666323010010734 1
0.667929681513367 1
0.614449723637415 1
0.430581323273063 1
0.950876313512793 1
0.199717538733359 1
0.446723205343644 1
0.301220787640162 1
0.436570466594846 1
0.601787054852526 1
0.814284459939568 1
0.404888361140805 1
0.308175351251242 1
0.432077612405794 1
1.03070517705463 1
-0.212433393865927 1
0.491444931311608 1
0.480611793888217 1
0.558496660178554 1
0.720059763848937 1
0.148033672929061 1
0.352333828377876 1
0.350193174289471 1
0.204216888116635 1
0.757951718467206 1
0.68931439455301 1
0.501307523292554 1
0.378567243046172 1
0.811079542897857 1
0.501435870447231 1
1.20130436484923 0
0.636193259740748 1
1.04355595100942 1
0.724695472997852 1
0.675110125489609 1
0.500009178084332 1
0.521109584464317 1
0.754971866439002 1
0.400065870904543 1
0.417572668692182 1
0.631327942321982 1
0.675670294484198 1
0.353376253723947 1
0.516086463906873 1
0.223526944976902 1
0.334777918359811 1
0.706115120090425 1
0.922831529131764 1
0.506167452348367 1
0.463425489224568 1
0.526642370786403 1
0.217534147997835 1
0.244106740462225 1
0.350823857998008 1
0.846453160831804 1
-0.00512083338032107 1
0.0226886016538901 0
0.415031476694325 1
0.804599855616839 1
0.862360856053332 1
0.659863399434848 1
0.765958188464588 1
0.244796240415823 1
0.86116774615867 1
1.18441879693203 0
0.0847268092609424 1
0.872518908603247 1
0.00630824577844188 1
0.364969751247669 1
0.391307741430747 1
0.157308675153076 1
0.914744388568585 1
0.227068891130434 1
0.705495255120826 1
0.448771448170392 1
0.501391887416574 1
0.538129600869261 1
0.524589232487579 1
0.25743422113053 1
0.607141846269264 1
0.828316105474884 1
0.608637143764484 1
0.344036318645882 1
0.432336293299547 1
-0.0113305743464227 1
0.786157097919563 1
0.522938952185906 1
0.554698436420955 1
0.303305520608082 1
0.230363850232519 1
0.53432085479689 1
0.944416269406125 1
0.352044389112991 1
0.38402081337605 1
0.515444937582705 1
0.341240819143094 1
0.33882846288782 1
0.425028203153984 1
0.721185626235632 1
0.212995093797345 1
0.546628536646498 1
0.566680155796086 1
0.994879334982802 1
-0.00539616183659199 0
0.494513360666275 1
0.0586756980800086 1
0.540439015888538 1
0.601481238616842 1
0.621913552694795 1
0.557127850168558 1
0.549012275067301 1
0.361052146241551 1
0.312006566116502 1
0.41283908839702 1
0.165511833971296 1
0.47751651236513 1
0.874900938296706 1
0.199154095842074 1
0.439483520001454 1
0.120312777926518 0
0.656506753606069 1
0.45558911619067 1
0.531264404715374 1
0.816029917645994 1
0.473106570122804 1
0.528526880425688 1
0.558795034840526 1
0.3374589179486 1
0.390625763533198 1
-0.000372826742256388 1
0.519938640655376 1
0.118679979156598 1
0.631326821664113 1
0.486632240071753 1
0.31902788563053 1
0.385976701757725 1
0.661036981350695 1
0.502137855298991 1
0.554444829030779 1
0.729668677495677 1
0.461754814247751 1
0.564329028779088 1
0.461892376158716 1
0.260110679811794 1
0.760137162843918 1
0.513615116742155 1
0.46168502622137 1
0.684413608415015 1
0.142284878064269 1
0.646688655314672 1
0.198999531235372 1
0.847421921874947 1
0.69945240022575 1
0.491824887185796 1
0.407400355321093 1
0.358543189084122 1
0.436632993466056 1
0.539669647562337 1
0.668684905153097 1
0.444872483589091 1
0.104773115982994 0
0.49856216815939 1
0.577906190148608 1
0.69716335972727 1
0.430165526983644 1
0.344802150156091 1
1.00071309520376 1
0.885790766306459 1
0.498803346996453 1
0.369429253858174 1
0.156104717889732 1
0.37575395439808 1
-0.071815715959347 1
0.370535709212894 1
0.641250455831249 1
0.347216336807237 1
0.170210408176926 1
0.260630235573416 1
0.330955199677277 1
0.354921864271922 1
0.68977678809806 1
0.417360484167743 1
0.900905486539104 1
0.820961514267231 1
0.118833508285899 1
0.240232855941026 1
0.196382631996701 1
0.412480822256962 1
0.300614067485642 1
0.54733604116451 1
0.730919571609203 1
0.258241885044644 1
0.314994550963699 1
0.412305320095258 1
0.236614870952598 1
0.836109288665835 0
0.579626825830229 1
0.337648410985099 1
0.459940768375258 1
0.699903926154744 1
0.464022588309884 1
1.1247051712865 0
0.480157724246399 1
0.776358695786428 1
0.598108258427957 1
0.417739023322048 1
0.387175244795825 1
0.584697293082608 1
0.620924447150193 1
0.472255012316888 1
0.574486870844462 1
0.456458119632235 1
0.212265645711187 1
0.51890679260969 1
0.394186663971528 1
0.54094547651281 1
0.716690802864712 1
0.573877714703797 1
0.69869491395178 1
0.104031750719438 1
0.529018345243907 1
0.656312433506301 1
0.310073219245385 1
0.0953973646843051 1
0.24769058110381 1
0.411972861588064 1
0.454527613201783 1
0.371432595223533 1
0.0139556294405805 1
0.414451555122927 1
0.566359178877982 1
0.344589734748744 1
0.443073897154754 1
0.515220653430097 1
0.45919531619014 1
0.375076620571654 1
0.736053939611973 1
0.642764070947976 1
0.279823484862702 1
0.768119156705912 1
0.0242643507317453 0
-0.60056954990846 0
0.257442029427245 1
0.714773960972722 1
0.687622582032446 1
0.305485378480272 1
0.356407957212975 1
0.408214796092461 1
0.296154980402883 1
0.832997874747818 1
0.381992865751233 1
0.417527844533837 1
0.214261724780327 1
0.362385040580093 1
0.203645957073236 1
0.567474697107586 1
0.404813449225433 1
0.179504051882905 1
0.67011571045995 1
0.370143437660719 1
0.403139252190152 1
0.607673825158927 1
0.364800867912891 1
0.106261107167814 1
0.50150624621935 1
0.248295967714197 1
0.605736749657111 1
0.538007176815805 1
0.745271052281757 1
0.523077182509729 1
0.425416904263236 1
0.655052243051911 1
0.719147681494087 1
0.124288198045173 1
0.72437838646652 1
0.76351017386355 1
0.483416513945382 1
0.887050497551572 1
0.809415579550507 1
-0.0343443746844146 1
-0.00368630536023903 1
0.766675890216386 1
0.531270179069966 1
0.287008376081776 1
0.685452325243207 1
0.793444568747396 1
0.883873402957727 1
0.542193016067626 1
0.370619195358055 1
0.502107857628774 1
0.426468726934066 1
0.749835162937933 1
-0.244628564620334 0
0.67337079856682 1
0.724898856105269 1
0.25696034108956 1
0.213239919339089 1
0.674811059584451 1
0.367105586330104 1
0.57895379127091 1
0.487849691377473 1
1.0382349474523 0
0.596502271755997 1
0.703504195461693 1
0.309918784553513 1
1.0277666823335 0
0.0682645663201786 1
0.574037314206689 1
1.01138711409122 1
0.351879458591394 1
0.66308802971599 1
0.572768983849466 1
0.304096273229987 1
0.0247542338369797 1
-0.101398234081685 0
0.500856713886144 1
0.380231308827689 1
0.708930128419756 1
0.405469240494073 1
0.668954802036818 1
0.69053841652681 1
0.641531462864669 1
0.208136405441449 1
0.17381136755732 1
0.781110034643527 1
0.529905170083335 1
1.13100000517264 1
0.977785516080236 1
0.836564606288922 1
0.625724703096709 1
0.0758925977529341 1
0.392120402044418 1
0.413545546745302 1
0.594492264544732 1
0.611441274227123 1
0.426591465983026 1
0.632904706464075 1
0.929622926196782 0
0.118760834152781 1
0.439443917377251 1
0.439816708910258 1
0.84350566996894 1
1.21956426836355 0
0.689404344237248 1
0.0103763431585408 0
0.564069742517967 1
0.774202821831163 1
0.689768784651806 1
0.0813041404615946 1
0.456975281820246 1
0.698759490738934 1
0.967361580899099 0
0.370722154559612 1
-0.037698690757961 0
0.570849617230153 1
0.280749531537913 1
0.35838999923713 1
0.59208419581251 1
0.272758821924415 1
0.536560867439018 1
0.528848271957255 1
0.669158833513585 1
0.621901851606353 1
0.427633637681469 1
1.09728960235053 1
0.852961955659499 1
0.42141562527871 1
0.348448028707964 1
0.414346596688532 1
0.478968505884732 1
0.615202299015565 1
0.103723588728231 1
0.744999558139042 1
0.570428804506709 1
0.860610840293629 1
0.604878628995714 1
0.269473975957527 1
0.742737223146174 1
0.254437876143326 1
0.561080296781745 1
0.737035079959235 1
0.433973236125367 1
0.380018047851812 1
0.649513096591226 1
0.743438194071772 1
0.454794310682981 1
0.679618651721832 1
0.112606065454041 1
0.816211370452776 1
0.361786969384279 1
0.575181247370604 1
0.469261979523255 1
0.751648728325051 1
0.591460083054077 1
0.800663029667399 1
0.25209001361588 1
0.262622918030142 1
0.261577095902229 1
0.588492133851931 1
0.379393405428572 1
0.474949135909993 1
0.0191524688651306 1
0.133360204710363 1
0.746007708271779 1
0.756105465441949 1
0.51762328726091 1
0.641106159716736 1
0.012723932929657 1
0.608022328210959 1
0.361826734506978 1
0.481443976216774 1
0.663608955132312 1
-0.0113535889400811 1
0.12087328469769 1
0.683918680819 1
0.484996005430108 1
0.744746969670665 1
0.387352671501505 1
0.292351021173168 1
0.731763066298755 1
0.343739689135649 1
0.117937875537834 1
0.408820556605632 1
0.572924135430702 1
0.456030799970775 1
0.484659938406577 1
0.633014278437958 1
0.644169164740023 1
0.152277135261835 1
0.237622009548314 1
-0.0516959579320563 1
0.716068537384472 1
0.138329509778659 1
0.293554096649508 1
0.84866311652208 1
0.769376718157818 1
0.504663668079934 1
0.400533115579359 1
0.229656241246936 1
0.380964176011197 1
0.185912530513544 1
0.604756057715598 1
0.84410787607399 1
0.572407637328207 1
0.442846976538524 1
0.498491568526252 1
0.175881147557368 1
0.731566825828079 1
0.948881944177411 0
0.528672969272914 1
0.675387731836956 1
1.02995078095406 1
0.486034731387838 1
0.455575075215736 1
0.558210396956589 1
0.302182894002805 1
0.801549473391786 1
0.287178353811331 1
0.723564195152895 1
0.433899860003927 1
0.290977621033287 1
0.472295121850167 1
0.75042197252443 1
0.0950568215515607 1
0.460101107339755 1
0.717843535922948 1
0.419116159099132 1
0.500733100281355 1
0.548829178363084 1
0.736724959654361 1
0.550929541631863 1
0.584774034747928 1
0.607528788489662 1
0.440643273240338 1
-0.287236644302622 1
0.231636153928348 1
0.433747737207186 1
0.274244256013834 1
1.00515799397954 1
-0.185769842278736 0
0.597434768712872 1
0.743427505340658 1
1.10397702198133 1
0.672626412127123 1
0.881791550009474 1
0.746233566353086 1
0.752237939363784 1
0.413595565644058 1
0.676205705476271 1
0.809733482164712 1
0.691501638224369 1
0.202777940855531 1
0.808061971536089 1
0.934262206906453 1
0.698460194215137 1
0.196271632653288 1
0.902088648734035 1
0.460815569761153 1
0.227047643600246 1
0.325797973210211 1
0.304872271975113 1
0.561459151573948 1
0.412937834729909 1
0.50799506480856 1
0.408846188314238 1
0.0723820306039137 1
0.671236533161086 1
0.515006223026903 1
0.962637525822722 1
0.646698917508149 1
0.567681567772046 1
0.967278977938832 1
0.222698310186017 1
0.288925620902302 1
0.759237328467288 1
0.28628568534056 1
0.659195642660967 1
0.386975566654556 1
0.838031598086958 1
0.31955448451784 1
0.16609534122387 1
0.330838591294664 1
0.667940115554726 1
0.625079925507106 1
0.512691453631419 1
0.21446625449701 1
0.701704314286796 1
0.68658363947071 1
0.48519299732933 1
0.408678422655813 1
0.775177826902536 1
0.538825824248623 1
0.361483566073977 1
0.229591336113831 1
0.761201779638374 1
0.386846077858451 1
0.0754700497077188 0
1.18093098084645 0
-0.0322492264242666 1
0.314006722647016 1
0.43698743040661 1
0.521711113829054 1
0.651592176959101 1
0.639136140426729 1
0.816145400217497 1
0.435239691924253 1
0.975304080227909 1
1.05082682727023 1
0.472392098600035 1
0.6362035927977 1
0.454951187123858 1
0.269303633405465 1
0.197026019315749 1
0.166885806885812 1
0.606208268194787 1
0.369592091584915 1
0.509794657387586 1
0.179880040182209 1
0.620201560015077 1
0.520462982951075 1
0.459610799472233 1
0.427573970184627 1
0.656068193966298 1
0.455062694524324 1
0.735380355813701 1
0.506297927651518 1
0.570177458877166 1
0.577467612517027 1
0.345984884454352 1
0.396802778933242 1
0.710606109412271 1
0.716494954890296 1
0.476625695323083 1
0.285896301490588 1
0.830717791310521 1
0.126477550554618 1
0.433875680948776 1
0.00246403263356762 0
0.476286059928868 1
0.417930011510785 1
0.184148093786931 1
0.368624397476576 1
0.192142631881153 1
0.119818840371554 1
0.283927138049447 1
0.312002138683897 1
0.543832276754608 1
0.743568655221227 1
0.0628695102256758 1
0.483871286156987 1
0.67611991834737 1
0.220546392825123 1
0.0871601632249242 1
0.747383196336342 1
0.174778876229346 1
0.224289160352513 1
0.271494780649345 1
0.649403592817954 1
0.424644394241671 1
0.50181135041912 1
0.575625054711832 1
0.0979952265060831 1
0.580067750081127 1
0.326933939656865 1
0.339468363895593 1
0.636673957037997 1
0.432211851261396 1
0.698928955631137 1
1.01688048836078 1
0.46392031137226 1
0.363221933876806 1
0.43985988910911 1
0.278721073608829 1
0.45770363738106 1
0.614642236714054 1
0.234690607290976 1
0.293005597260166 1
0.855966294642437 1
0.398231373585999 1
0.326797177155294 1
0.242923672702927 1
0.276555332457294 1
0.809509517211159 1
-0.165733461027462 1
0.405220325089031 1
0.243500601660437 1
0.289147773695416 1
0.541494101957884 1
0.480785068998276 1
0.706725222228824 1
0.771088305776592 1
0.75629005586822 1
0.241367939326589 1
0.517106662758639 1
0.746039562852076 1
0.69399539450911 1
0.462989583501259 1
0.463581730445375 1
0.900082614230735 1
0.491923426679598 1
0.485518592193156 1
0.77866473720905 1
0.42473381288111 1
0.25757545336703 1
0.60393666800376 1
0.296685258757618 1
0.643716768138266 1
0.488341369367123 1
0.398210359313051 1
0.738109833549748 1
0.360508907380887 1
0.286056810547144 1
0.326675044298707 1
0.338324817905618 1
0.689124824594595 1
0.305330670197423 1
0.52380154908787 1
0.867870188413452 1
0.344610465557255 1
0.850547997001146 1
0.515338252067292 1
-0.0442235442757203 1
0.494128823992823 1
0.578182357510289 1
0.797171330409735 1
0.947143989329631 1
0.705553526003005 1
0.787288159713273 1
0.35076588667198 1
0.376529124413131 1
0.35935687664793 1
0.0876489021225093 0
0.419213141606552 1
0.90822435138846 1
0.259806354019712 1
0.413768589523962 1
0.301334986349698 1
0.674550679040175 1
0.601912808761564 1
0.135241022095651 1
0.640737567193212 1
0.486169302035088 1
0.335455008834506 1
0.373285486226471 1
0.570512410498566 1
0.669154021840135 1
0.598080635295012 1
0.6350331589862 1
0.713936612254816 1
0.803076363168978 1
0.223080753195951 1
0.773796419817818 1
0.877457664070813 1
0.441512662587183 1
0.574292491898364 1
0.410034157525287 1
0.41585304792593 1
0.544204779209252 1
0.77096287201304 1
0.41194707616616 1
0.475563866258142 1
0.483864086864106 1
0.42312014314873 1
0.637945325777393 1
0.634721710258899 1
1.06580362560452 0
0.743561302485652 1
0.56574808994988 1
0.412502631704843 1
0.290980730559152 1
0.344848337718873 1
0.650833464336307 1
0.97442788281288 1
0.329787569016023 1
0.197817351334527 1
0.698924993062385 1
0.542677388346138 1
0.498467043608588 1
0.755469004523009 1
0.274628331463862 1
0.826349826754751 1
0.538033615409921 1
0.527811317564374 1
0.291294107565068 1
0.71018525666197 1
0.45573813070889 1
0.870466936226542 1
0.6301399318582 1
0.919276209669651 1
0.492576409860916 1
0.411583077680188 1
0.845657150705046 1
0.612638706870969 1
0.536473166321787 1
0.793290370637642 1
0.694951244796373 1
0.794949169281696 1
0.350250111948071 1
0.227062332165774 1
0.423768954314024 1
0.571449600684324 1
0.630464698290566 1
0.75706257141247 1
0.612109630424884 1
0.550979896349361 1
0.170127087254249 1
0.221879367599894 1
0.303028071130925 1
0.319746977736646 1
0.525354673221465 1
0.541431244015071 1
0.365921469489425 1
0.648862150942274 1
0.377658432142494 1
0.0564975742020579 1
0.44578032834315 1
0.427105934827922 1
0.147582083775836 1
0.46004533114891 1
0.706814863135527 1
0.676624290227929 1
0.417063419118316 1
0.505528895574923 1
0.361705541994335 1
0.627871518837293 1
0.423738351582686 1
0.69467274060503 1
0.351781012056459 1
0.468686603476806 1
0.442185799065522 1
0.822153654617082 1
0.395111135072439 1
1.06346048408685 0
0.216488978569173 1
0.190252579652028 1
0.306863883259823 1
0.631142657032823 1
0.590100706986031 1
0.431642412875483 1
0.429931439846113 1
0.712455909891841 1
0.494990005803652 1
0.612597048855992 1
0.298203870961962 1
0.64345277061038 1
0.524553090047723 1
0.889432726318025 1
0.493170862733856 1
0.205255002563452 1
0.497814246475927 1
0.239105841499129 1
0.565073599448257 1
0.233225852965391 1
0.431983720421881 1
0.299049730474614 1
0.286256876737794 1
0.451491183732838 1
0.476128547841506 1
0.98778218528044 0
0.306279719051591 1
0.613905531649178 1
1.08292997529189 0
0.509829397887183 1
0.671199078970958 1
0.476649928691032 1
0.0482022201829472 1
0.493278716377003 1
0.604081920221151 1
0.750983120902876 1
0.459659290018286 1
0.412177609903855 1
0.494268152794572 1
0.837760528046805 1
0.228295821127913 1
0.645486196343844 1
0.202553659491932 1
0.235844093742273 1
0.515624161190991 1
0.279021856723169 1
0.411372477271616 1
0.126199020394645 1
-0.15357728195509 0
0.7780214057349 1
0.48946914322671 1
0.52415604789143 1
0.24152132511322 1
0.423906267953307 1
0.726470320320035 1
0.617802732510256 1
0.457090298088651 1
0.150747998017306 1
0.513000311026989 1
0.525093006686262 1
0.170066983073174 1
0.368862823454652 1
0.558583378430276 1
0.92037059292079 1
0.435887036410762 1
0.453706367281419 1
0.568076755552056 1
0.358806596932138 1
0.280269314480786 1
0.786189183100499 1
0.534814796561046 1
0.502491531992605 1
0.572965716531425 1
0.940061337869194 1
0.763995637891145 1
0.393181761765563 1
0.522794258848655 1
0.406894013351289 1
0.407375616439331 1
0.301911983507743 1
0.498749316988903 1
0.341134853026896 1
0.714517392190761 1
0.19693823671424 1
0.346459051198495 1
0.811377813548255 1
0.45214332571963 1
0.193495390866961 1
0.371471467738323 1
0.786113087539763 1
0.105390651109825 1
0.315054473700562 1
0.623914529292017 1
0.273325666207389 1
0.208910881969026 1
0.651578150926499 1
0.548756888831635 1
0.673424548418042 1
0.495501322386005 1
0.852519578324316 1
0.50777950333681 1
0.473109459723306 1
0.420707015498731 1
0.633402980318431 1
0.495995783353248 1
0.920839960661118 1
0.660666417118938 1
1.09004656880761 1
0.712511952471444 1
0.562059546321766 1
0.0703776869182954 1
0.286659416419183 1
0.800864665789331 1
0.498960629167082 1
0.119052522417327 1
0.243516866463526 1
1.23157650282478 0
0.315365188062479 1
0.462240273347588 1
0.646059851320277 1
0.48611933217224 1
0.659994191575922 1
0.43190420794399 1
0.824195483293658 1
0.371952864112747 1
0.545842118225186 1
0.815968561789876 1
0.519620848367356 1
0.394990603241713 1
0.450415637029349 1
0.538056330515188 1
0.577992500629848 1
0.348134925831544 1
0.529812674630143 1
0.821513188528035 1
0.742983521218535 1
0.456233958963505 1
0.716284737337283 1
0.440942408059461 1
0.679860321790934 1
0.670957219361683 1
0.676733750989249 1
-0.0075592788797867 1
0.584779227488693 1
0.478888432918998 1
0.364701862614098 1
0.438671149230043 1
0.731421821037 1
0.419516243466364 1
0.465358336221673 1
0.304481411722679 1
0.699174553138887 1
0.686176663423374 1
0.160719572973043 1
0.405793757080867 1
0.894060137569784 1
0.508603364443052 1
0.296841550060608 1
0.599135946140554 1
0.727473001442896 1
0.567903654299817 1
0.604511019388616 1
0.537245350309455 1
0.204536806671187 1
0.794865685386594 1
0.761727638808554 1
0.285096757660439 1
0.593346600215815 1
0.83336853824061 1
0.438945499640854 1
0.523428107351509 1
0.422329993458692 1
0.372548830358019 1
0.514392132327297 1
0.740366984493736 1
0.179907030901691 1
0.445942940247217 1
0.800848339225154 1
0.201975447813224 1
0.406510224008556 1
0.642616955776783 1
0.679025694830667 1
0.313121662675286 1
0.412090215382048 1
0.446464854505581 1
0.335384781990403 1
0.54046244767608 1
0.427887497620483 1
1.4079451083128 0
0.0108443582555034 0
0.404320627940148 1
0.787687185070019 1
0.982122562111261 1
0.481472827386984 1
0.619297505606608 1
-0.129373123511091 0
0.209838173761493 1
0.909612218987764 1
0.440375079458406 1
0.127742965130092 1
0.659174513753139 1
0.273455036955177 1
0.669356418574346 1
0.394652878538889 1
0.563733794360476 1
0.555120644001494 1
0.408559659734666 1
1.19536472535012 0
0.324476552396592 1
0.738029861505664 1
0.453691062957639 1
0.431696415495616 1
0.633087199613309 1
0.0858016700336861 1
0.746957687973443 1
0.64971152326358 1
0.566373838778412 1
0.514466926593289 1
0.457614014994872 1
0.685620063217416 1
0.319033005204325 1
0.0484682952112158 0
0.666718604214681 1
0.379155424748558 1
0.46311593963852 1
0.320085446268459 1
0.535641731968648 1
0.0348188735988655 0
-0.0352838319543367 1
-0.325671946068695 0
0.557852554346449 1
0.581501972566447 1
0.730606129283053 1
0.696294132026681 1
0.226740165893191 1
0.409791346191353 1
0.588101202189791 1
0.475288326060754 1
0.480894124859888 1
0.600307524444371 1
0.0504542388728853 1
0.821349904837797 1
0.0907944882598332 1
0.900121658785976 1
0.398355446725676 1
0.220278277493905 1
0.282902763997829 1
0.71662900418795 1
0.342983836026939 1
0.863622456160954 1
0.421276777012395 1
0.429220850400572 1
0.566196003396257 1
0.558824236888137 1
0.534177167409751 1
0.216574423091462 1
0.367204435098767 1
0.158785722976354 1
0.428030901504718 1
0.518954395294479 1
0.299800201966062 1
0.34650466577299 1
0.630488810485092 1
0.971669455810295 1
0.173481110537182 1
0.950055280693828 1
0.561358891370216 1
0.119617669471069 1
0.457985259723615 1
0.0619926462969525 0
0.324933232899188 1
0.280988502156855 1
0.742787004651534 1
0.412655376647227 1
0.511364774299027 1
0.776829395617966 1
0.556157426074819 1
0.482743892967977 1
1.01523562861148 1
0.0735582717417702 1
0.483700610099369 1
0.805892793363145 1
0.572781584779745 1
0.168237199790816 1
0.738204857696963 1
0.178051370205002 1
1.3217652621704 0
0.376413201445181 1
0.774733232282901 1
0.447878162134813 1
0.317620369866926 1
0.265142013925214 1
0.342240552944443 1
0.658921618678378 1
-0.0608775941479023 0
0.853877507541902 1
0.525279933920539 1
0.255960203686458 1
0.408840010499918 1
0.633205596747718 1
0.307512303437533 1
-0.0096826617760204 0
-0.71322028889965 0
1.32167786496126 0
0.302239026443395 1
0.958167640287035 1
0.722341764154088 1
0.54220456960383 1
0.610351384189039 1
0.733834180030693 1
0.721012749008011 1
0.419986441599498 1
0.902064398705855 1
0.194660888447679 1
0.375721375232197 1
0.545570619377429 1
0.531351511434084 1
0.352301228827633 1
0.644739297858331 1
0.81988257221715 1
0.661098742868299 1
0.194525930481271 1
0.945354458083655 1
0.864479965310372 1
0.381708884065903 1
0.948542836138303 1
0.849925483821671 1
0.322878009867135 1
0.326920268511347 1
0.496943633882388 1
0.768745327377425 1
0.292049443982533 1
0.43343804938035 1
0.687459856053888 1
0.632904428231519 1
0.697517307318222 1
0.499385927063945 1
0.544740400664906 1
0.575422015964939 1
0.485010179407867 1
0.317283385183775 1
0.148873865556717 0
0.443487775446461 1
0.342408438560801 1
0.449304682013828 1
0.459112631737352 1
0.145263626329924 1
0.0911069627313519 1
0.279771524785119 1
0.544964275450539 1
0.54364749661098 1
0.521451057951192 1
0.620673728937546 1
0.608741295121657 1
0.600264996708404 1
0.511029304022652 1
0.534589806359966 1
0.542352445698218 1
-0.010977628642355 1
0.206444075048165 1
-0.0359445844808918 0
0.647752515469215 1
0.109689761839755 1
0.676288156813587 1
0.476465147133495 1
0.489463893262848 1
0.928788605629631 0
0.139873792854378 1
0.735205008098892 1
0.497922865538422 1
0.0935622571850203 1
0.494868022995439 1
0.439534138910642 1
0.476267606737105 1
0.252650543629502 1
0.797069468884514 1
0.709738128877687 1
0.418104935679129 1
0.0947237695590471 1
0.594959186919831 1
0.841219947751541 1
0.589152742906306 1
0.221758596016408 1
0.376806168143685 1
0.500953671972 1
0.963767994933497 1
0.322345606566223 1
0.504507728801695 1
0.802549599033392 1
0.822511551000001 1
0.0640225721046773 1
0.760801985070345 1
0.536973157338131 1
0.403234939226038 1
0.314551200774094 1
0.369530686048184 1
0.242474852611864 1
0.473021204477815 1
0.243595591739341 1
0.373736648282193 1
0.423251255427097 1
0.73883156948006 1
0.555761519751063 1
0.838731197180037 1
0.562351145969351 1
0.751412790232126 1
0.646274843010389 1
0.803659118952849 1
0.446955068101707 1
0.672676868237755 1
0.26232783196428 1
0.623920803245949 1
0.391918990246508 1
0.333593445414879 1
0.112958497726666 1
0.484347175537604 1
0.543039482192612 1
0.401646360428118 1
0.697801303301936 1
0.386926067509337 1
0.11772548202087 1
0.870825073242156 1
0.747937985442225 1
0.553939147975417 1
0.645283656921367 1
0.514306470898075 1
0.558910537409763 1
0.467409761693092 1
0.352555860582934 1
0.516546917188804 1
0.198878478414923 1
0.708806822588067 1
0.545550860007922 1
0.386582928226806 1
0.560406926705695 1
0.591725258411776 1
0.319077640909624 1
0.686706997234148 1
0.816035172493996 1
0.955929359618338 1
0.481005016014548 1
0.471618319680477 1
0.608126594030784 1
0.375788167397091 1
0.729818126313463 1
0.598245499623882 1
0.416971875848123 1
0.525817179320195 1
0.351018014329166 1
0.65510495098383 1
0.365899239243448 1
0.637620126428459 1
0.630409545412465 1
0.54553303719996 1
0.438557610567442 1
0.39979935913069 1
0.748454730777545 1
0.412683885862263 1
0.173197407092211 1
0.101961924093524 1
1.2580795885736 0
0.407394246519031 1
0.854748798723294 1
0.471875303509995 1
-0.023963775361796 1
0.691578848215741 1
0.740257327288393 1
0.414750700939915 1
0.189976769566267 1
0.41359452805661 1
0.855084149210169 1
0.418131269603439 1
0.335987869364138 1
0.741574462547342 1
0.309034895184665 1
0.750190772462812 1
0.296723431912582 1
-0.00544675614511959 0
0.496464477384548 1
0.608123062347573 1
0.497109134100183 1
0.704511853436216 1
0.0614305759328016 1
0.0253820184301731 0
0.502511449326991 1
0.385078936943486 1
0.379482080695969 1
0.259046034729097 1
0.182099249051128 1
0.629946770879518 1
0.484877657939174 1
0.47825603805903 1
0.584521556867466 1
0.598311654640047 1
0.608917712410561 1
0.676556183322529 1
0.325234642079861 1
0.264013812383275 1
0.459519237541988 1
0.250629084052211 1
0.25164524859971 1
1.07152542137752 0
0.762063036791235 1
0.122606854790217 1
-0.0162245391883672 1
0.587085361025404 1
0.514916322089843 1
0.86921744231922 1
0.0360701556580016 1
0.61473799541682 1
0.478515968798127 1
0.636497323486409 1
0.504147189210537 1
0.45135671389478 1
0.113810950823299 1
0.521768640418169 1
0.447418865053604 1
0.507394427316771 1
0.219437108359058 1
0.51270375347301 1
0.80245496400629 1
0.216663746578623 1
0.288706282763634 1
0.789987900525563 1
0.69522211408489 1
0.578825852427419 1
0.837266314900753 1
0.266103768969311 1
0.417099738230202 1
0.73463502182689 1
0.364414919027757 1
0.723260763011107 1
0.876833258534111 1
0.292548359423727 1
0.874011633063579 1
0.21702867543617 1
0.494345031391972 1
0.794308698963774 1
0.644938169770584 1
0.891574985124057 1
0.2062054859213 1
0.468091792463779 1
0.576127016267408 1
0.734160112539054 1
0.14006662992429 1
0.180989128947638 1
0.106900349001875 1
0.21821276127201 1
0.477045558751305 1
0.502905195542482 1
0.414800432709026 1
0.915437255954347 0
0.312171898631221 1
0.898615174717204 0
0.800293787831156 1
0.261723953527499 1
0.739866656877888 1
0.228514848106526 1
0.438627182973535 1
0.260015657769357 1
0.506835842668988 1
0.303005939244088 1
0.863654459155018 1
0.615147304229193 1
0.505865331035196 1
0.232579955740176 1
0.68939887142101 1
0.676727366669803 1
0.38952343259173 1
0.395034242040269 1
0.557098501135877 1
0.81871386492153 1
0.534998542696913 1
0.973535335540577 1
0.862075039451701 1
0.821390977927761 1
0.778179262896015 1
-0.0624370184160899 1
0.703535871134542 1
0.473843372401204 1
0.271761400492375 1
0.222380703884488 1
0.321718465341445 1
0.47300431231378 1
0.540428287828586 1
0.386839579112111 1
0.355021439665554 1
0.502204288086482 1
0.980309187063718 1
0.235573120245347 1
0.372958136355258 1
0.0489803427391522 1
0.400955199842405 1
0.600182436035751 1
0.480240015886123 1
0.392773939021394 1
0.66922214848014 1
-0.0336881447584763 0
0.656480644186872 1
0.0556237078211542 1
-0.416396484911668 1
0.504117121160654 1
0.0793056524358839 1
0.277241652689524 1
0.436632854090965 1
0.448986014648113 1
0.708374547964727 1
0.675451616156766 1
0.698781849914713 1
0.323072020302477 1
0.122124819255172 1
0.510568057696166 1
0.438976639557731 1
0.236772444813803 1
0.165727717207814 1
0.676023032336433 1
0.345476562689344 1
0.409310682580476 1
0.71136963236412 1
0.383354263241186 1
0.242197929282574 1
0.537831853218586 1
0.438195677396614 1
0.705403980331721 1
0.479163172898391 1
0.355964810054599 1
0.480035094541574 1
0.0753018495323338 1
0.642715359683849 1
-0.121101866465414 1
0.392332966682969 1
0.451170903732089 1
0.521037425031703 1
0.393717501900033 1
0.490985895254312 1
0.376172864170567 1
0.294064653337613 1
0.703989679449193 1
0.465198754490014 1
0.366166384627372 1
0.0782147435832511 1
0.288368528671444 1
0.687342130438686 1
0.365909641046513 1
0.419881885776625 1
0.826849026423833 1
0.0916753310401053 1
0.971126737881055 1
0.494195466175762 1
0.394298147880264 1
0.332741134646132 1
0.156485268809433 1
0.428039391188469 1
0.23526438442153 1
0.773696787516867 1
0.707743649148663 1
0.163468502453554 1
0.465015665921433 1
0.20195511801983 1
0.926613938796251 1
0.765448087044852 1
0.779450814335629 1
0.774015954741171 1
0.424479880741503 1
0.37528444674699 1
0.55375104265379 1
0.686719428521954 1
0.605632835900129 1
0.633213007181015 1
0.344909253843098 1
0.270684343101768 1
0.62072513321913 1
0.394069314266455 1
0.812240895260161 1
0.477771072668848 1
0.530136521429886 1
-0.0239227034210477 0
0.0914898883553291 1
0.55559783074784 1
0.245905943520642 1
0.357635843488151 1
0.587355379043391 1
0.173773308854017 1
0.424853155903276 1
0.870211360581541 1
0.311912573255595 1
0.601169770869107 1
0.566935250242874 1
0.662293491034565 1
0.452074802105652 1
0.296715013329482 1
0.165155730062785 1
0.828007756949864 1
0.350825570753609 1
0.708042361674063 1
0.560162491970749 1
0.201414685034824 1
0.81348372249383 1
0.491181717076247 1
1.03258683551773 0
0.38450589376936 1
0.325779930088584 1
0.241514367191675 1
0.103193852666674 1
0.986457106636273 1
0.191266120548495 1
0.557648518137251 1
0.422583043670102 1
0.805448506422482 1
0.651948981026417 1
0.47056490230828 1
0.0514070060203353 1
0.273190963353102 1
0.461625916131979 1
0.691661468699483 1
0.844652659554195 1
0.527496835682257 1
0.717497735076872 1
0.399331206907116 1
0.183978040046752 1
0.56090661777275 1
0.0980968908305386 1
0.291012027493923 1
0.605826031162392 1
0.267991647472993 1
0.571498554741957 1
0.7545909588467 1
0.511577402373459 1
0.400922129348664 1
0.230689945188317 1
0.345283367703842 1
0.42719873543043 1
0.671387516994117 1
0.940511706314015 1
1.00910952524051 1
0.656541643382244 1
0.798145390069564 1
0.706699313818516 1
0.879477902950211 1
0.665560200061159 1
0.114723113312741 0
0.631851488930748 1
0.492784967467041 1
0.653721926921549 1
0.288650713523195 1
0.531508599968303 1
0.465706868601803 1
0.647362469368278 1
0.667419167018032 1
0.617400666166536 1
0.464792552504927 1
0.349544481615159 1
0.528090422112964 1
0.592536080212609 1
0.556968010056341 1
0.598902865828029 1
0.721300224027146 1
0.55516895410604 1
0.684436437802644 1
0.669406504571013 1
0.15681609013777 1
0.373271811187736 1
0.359354305993494 1
0.490617187375425 1
0.712744397913228 1
0.0785576713686483 1
0.154981930689245 1
0.581332156956999 1
0.447316279758093 1
0.661450649395488 1
0.662367725752758 1
0.172779311387826 1
0.509280544201416 1
0.11963801204814 1
0.787004972601291 1
1.03268835753022 0
0.607504668332915 1
0.498301746290986 1
0.593866757040934 1
0.496113135988477 1
0.464264818421504 1
0.233381131841456 1
0.660533247539042 1
0.521791613784768 1
0.270178137471944 1
1.25361992536839 0
0.143462100513012 0
0.762880031435654 1
0.584016363991056 1
0.244125332306362 1
0.725962330960689 1
0.416549542726903 1
0.430920234873755 1
0.292759035709857 1
0.310202369700035 1
0.383311176585336 1
0.707542162513475 1
0.287123481446092 1
0.450848549796792 1
0.592809577239917 1
0.650003530754231 1
-0.0260987156808864 1
0.337487330261657 1
0.576409266975162 1
0.793143004729819 1
0.640783591873082 1
0.683312872586988 1
0.61720392611913 1
0.684782472233372 1
0.520359921769059 1
0.488876759129103 1
0.845981496610947 1
0.173840617449475 1
0.290767118894678 1
0.852112952850896 1
0.508241419821625 1
0.273105001013324 1
0.813044798615752 1
0.713106145085433 1
0.755039055127021 1
0.197017764812985 1
-0.0180695261069205 0
0.251204111050393 1
0.587555526800214 1
0.492073602589433 1
0.911837502713068 1
0.147956318659947 1
0.201317410919476 1
-0.123272672565943 0
0.411034930466456 1
0.267806354166588 1
0.53771639848222 1
0.584889988136668 1
0.517292139008697 1
0.972972273780981 1
0.422406598378383 1
0.51024179750976 1
0.502503571856576 1
0.442310271072927 1
0.884970968352073 1
0.562618015661752 1
0.59300874065602 1
0.601345983426335 1
0.409772459973197 1
0.2242091982369 1
0.255148904080775 1
1.04144718435196 1
0.229410277122444 1
0.597443076109654 1
0.819055613175245 1
0.589781071073573 1
0.49479629803497 1
-0.175803201089314 0
0.383777084785338 1
0.678874716496494 1
0.405290630825796 1
0.405424089363299 1
0.376812916732847 1
0.370214917335198 1
0.498970626829262 1
0.485720312988075 1
0.731042058660894 1
0.80841886091719 1
0.569987323171162 1
0.55661032886775 1
0.409941598488472 1
0.510780700954151 1
0.0384669683396784 1
0.330182469636917 1
0.923390889191074 1
0.550733320459651 1
0.680088132207357 1
0.278611456740434 1
0.523447915906668 1
0.475656278993782 1
0.473740717293865 1
0.82807067982991 1
0.70453941944075 1
0.710949493384073 1
0.22793884219233 1
0.0637598313659777 1
0.264588150399187 1
0.713762586682239 1
0.641117871336387 1
0.274875190640568 1
0.623870011513025 1
0.678580989439872 1
0.813290487590376 1
0.786529033686487 1
0.426757627071782 1
0.247957884868414 1
0.879434137135473 1
0.994494311442634 1
0.466341715565763 1
0.239005664614892 1
0.481943123326433 1
0.510688728114545 1
0.575002841777788 1
0.547644291907978 1
0.420842384207082 1
0.491611009304321 1
0.685797606113057 1
0.798089567516608 1
0.35739513126031 1
0.825421071530263 1
0.43675455294448 1
0.717570010093966 1
0.0719553198410212 1
0.689250396120881 1
0.315029480645926 1
1.00868657130126 1
0.717107887660603 1
0.748539302641795 1
0.223350568610199 1
0.346517256100744 1
0.366615318705904 1
0.831541676488536 1
0.500803846757401 1
0.589384511455317 1
0.240807057896103 1
0.261605556925113 1
0.803756878997835 1
0.489608656386944 1
0.909688987725231 1
0.143641288136175 1
0.291357495521683 1
0.375460548967143 1
0.696823667662637 1
0.60546813602653 1
0.593353209989475 1
0.794812301555211 1
0.391427400730031 1
0.298775208094027 1
0.380683892851946 1
0.447317264467415 1
0.659902650461632 1
0.529900379683414 1
0.746920153067538 1
0.433137422697778 1
0.608845347788575 1
0.422692863787778 1
0.250079641379878 1
0.173156458366568 1
0.254265605119228 1
0.455248580908304 1
0.707601191235305 1
0.571606784617057 1
0.471667258186631 1
1.03388434580624 1
0.622887298796198 1
0.382816676903916 1
0.321748238461933 1
0.455476576596272 1
0.488413150230323 1
-0.220046967646169 0
0.605111538619017 1
-0.0804508511205445 0
0.123243525692868 1
0.569465493183795 1
-0.245705296570578 0
0.616191799333837 1
0.128233105146268 0
0.885849128471677 0
0.231380113682776 1
0.540802289516293 1
0.759852195108455 1
0.398511041864374 1
0.448360317054127 1
-0.131779803712603 1
0.153448002674488 1
0.403190977356237 1
0.501798581955042 1
0.384559960440385 1
0.484919669172855 1
0.472387483315567 1
0.40245518623268 1
0.483202287045833 1
0.616080105068865 1
0.522335577753964 1
0.00822871626619983 1
0.75559913376494 1
0.591231136199023 1
0.263694667411804 1
0.277706212329027 1
0.659849385286476 1
0.661651351558292 1
1.0251638853628 1
0.271700460475558 1
0.761168875341106 1
0.774705518620738 1
1.21143309876865 0
0.432860112154811 1
0.927879247737698 1
1.03333650493132 1
0.565568798655188 1
0.394460813914183 1
0.706051537208138 1
0.822265796919791 0
0.40804824888264 1
0.425621114095269 1
0.677047529563438 1
0.577081700438139 1
0.667365880157211 1
0.769970535402668 1
0.613932474890178 1
0.288567891456029 1
0.313763839055827 1
0.0217821465337325 1
0.121164289821563 1
0.188109556684323 1
0.0723038167682471 0
0.465350071824501 1
0.398049306294293 1
0.660858799744668 1
0.271525478300606 1
0.206894104203389 1
0.483639797610343 1
0.514616745613499 1
0.753362866648216 1
0.627760170275657 1
-0.172228948348608 0
0.676316667867341 1
0.00255309376096917 0
0.627409951779712 1
0.655080926439865 1
0.221379945182406 1
0.62688852179422 1
0.471945187624265 1
0.457680376523175 1
0.311527429830115 1
0.33247468247413 1
0.683513651964855 1
0.480029195408376 1
0.525615228078607 1
0.343088087065148 1
0.437060447551907 1
0.812924854593821 1
0.407238893722846 1
-0.00992662242560768 0
0.476128548721022 1
0.315029035345438 1
1.05057276814691 1
0.247113185734169 1
0.391656508254754 1
-0.0455086130948044 0
0.41270807111761 1
0.426159666717327 1
0.658132555642828 1
0.529253592178879 1
0.676839220292018 1
0.86487808322593 1
0.480361131234161 1
0.3111968160662 1
0.380710364584312 1
0.452267280973446 1
0.0546507183891245 1
0.176939185858226 1
0.299047464650043 1
0.447983902604882 1
0.548706921002548 1
0.885414792648897 1
0.503466389109302 1
0.622477967221179 1
0.53890976011673 1
0.592063942964807 1
0.858001789363882 1
0.444086579685234 1
0.588012162606132 1
0.246123481432803 1
0.443863149014574 1
0.736359457881502 1
0.606759969376439 1
0.81225693610193 1
0.60343411785891 1
0.033321047706192 0
0.51433464653547 1
0.397399150884194 1
0.186848322664714 1
0.375540774563566 1
0.558288014010975 1
0.541872876657946 1
0.387835835703153 1
0.220468024793897 1
0.378854738304279 1
0.562622057333781 1
0.265667022147531 1
0.873200004442262 1
0.623094251919934 1
0.818492158445547 1
0.635498227765076 1
0.300151451486556 1
0.0912936507850804 1
0.658582896197033 1
0.520315919313916 1
0.608866160219974 1
0.278817035567213 1
0.821892567669737 1
0.695586109793271 1
0.116702300860013 1
0.85258152684405 1
0.61492465122927 1
0.128199492148482 1
0.450896803405983 1
0.262127555760341 1
0.350081270314351 1
0.522802248969782 1
0.478560002016973 1
0.25557960511777 1
0.532700756297588 1
0.873018995862467 1
0.259692063254144 1
0.410707336639432 1
0.548659811973296 1
0.0718320019404715 0
-0.0496229105003104 1
0.66135166114228 1
0.772419256600511 1
1.10378159313538 1
-0.138267754084241 1
0.2009449973248 1
0.593414695021983 1
0.602464128493651 1
0.817630531604622 1
0.269688605752987 1
0.667114455969074 1
0.598173599358433 1
0.0855075307538506 0
0.323896111970795 1
0.422090958784129 1
0.309175432458067 1
0.642065502879195 1
0.685687773024861 1
0.801961114708016 1
0.566410670582035 1
0.454177971904783 1
0.530256753934156 1
0.338450588675822 1
1.06359903028774 1
0.160366173822387 1
0.379038596870938 1
0.420758223310659 1
0.52224098063219 1
0.792056330246714 1
0.224244152754668 1
0.734275007041272 1
0.341303553863112 1
0.565564917458001 1
0.90566370413787 1
0.701829786281483 1
0.015219570550093 0
1.15431967062472 1
0.696692167492304 1
0.814720978382108 1
0.620992243290264 1
0.687663895175511 1
0.416336253718474 1
0.155316019631037 1
0.395476608346277 1
0.4509615394503 1
-0.13069520021349 0
0.601271251910187 1
0.518038795485423 1
0.719803948412057 1
0.290517979779886 1
0.369086683459584 1
0.331358225297557 1
0.140889588362662 1
0.730648673452341 1
0.724171484482719 1
0.492583049952547 1
0.66176742409229 1
0.787271274005384 1
0.813983197627856 1
0.79701045964951 1
0.310527859017836 1
0.685799620315896 1
0.455461428170257 1
0.647287207701102 1
0.129737841346734 1
0.591496315680313 1
0.466503022098485 1
0.722758086562804 1
0.312990259271558 1
0.60371024854426 1
0.258663764993629 1
0.529244950465896 1
0.458942595577594 1
0.735938085030769 1
0.293487260517884 1
0.799854560019557 1
0.30877679192532 1
0.450994238813934 1
1.05765772517125 1
0.523660038653753 1
0.121635668102818 1
0.500407216652993 1
0.132607968553325 1
0.453769211672239 1
0.477029541175411 1
0.447495101897261 1
0.762253162566161 1
0.438653662901006 1
0.370398604911975 1
0.564218838831293 1
0.602241733407495 1
0.45718185480161 1
0.74182059591173 1
0.682775951878901 1
0.904528310679466 1
0.215817912243116 1
0.302250286869814 1
0.395763314309841 1
0.333928914749872 1
0.77761046265377 1
0.63412408883418 1
0.424218655434715 1
0.0900554156091032 0
0.329265412194609 1
0.543871116635892 1
0.319567242384666 1
0.601130580752621 1
0.686974484886923 1
0.539919151535464 1
0.134334651578343 1
0.63368937577291 1
0.779762056592256 1
0.096218235840658 1
0.494619978438661 1
0.60227535234951 1
0.55671512511508 1
0.616270734205414 1
0.460055432707334 1
0.562593358054413 1
0.619685396770478 1
0.851481091450907 1
0.714762127006079 1
0.375842127615345 1
0.225309238538681 1
0.436365651284756 1
0.579081396505404 1
0.474796924895161 1
0.356306755683479 1
0.248082110675637 1
0.6338271768959 1
0.175581254360278 1
0.384807253363696 1
0.299939907657957 1
0.165017413227775 1
0.476309688833958 1
-0.0416430305128565 0
0.768672052985754 1
0.551298148789416 1
0.714844112779659 1
0.448126579163522 1
0.596616034901614 1
0.389034338126803 1
1.06004919778255 1
0.340779125678549 1
0.675683237166784 1
0.410322442736262 1
0.275917469390672 1
0.87507549197486 1
0.560679375673079 1
0.0167960012364903 1
0.487828429743446 1
0.451766064985887 1
1.19900715328374 0
0.382451669790246 1
0.925358347549155 1
0.608432335088816 1
0.722279382129214 1
0.23424044948816 1
0.595934188520258 1
0.129262356240922 1
0.513006904962175 1
0.819523710814276 1
0.325779824214822 1
0.297347269749137 1
0.789562265778095 1
0.291187260394684 1
0.412202864210288 1
0.670461569389798 1
0.602126384264147 1
0.535156378545728 1
1.00740967300444 0
0.839783025623352 1
0.631419369476939 1
0.10345143132899 1
0.111555017634321 1
0.369304902550026 1
0.356478849480383 1
0.657384253651622 1
0.570825800704328 1
0.652539984327048 1
0.0871121948792312 0
0.41706630619507 1
0.0594504328664474 1
0.242700764292048 1
0.456993281250272 1
0.3115988187244 1
0.609286130813447 1
0.203253449130864 1
0.402039799925304 1
0.906238266911877 1
0.512443168992256 1
0.584192879419269 1
0.892564188732471 1
0.75273494846889 1
0.482157547096828 1
0.406558598001896 1
0.435829155094186 1
0.277015768641826 1
-0.1411502926846 0
1.02623550688048 0
0.686403784305418 1
0.530688253893758 1
0.168920444129537 1
0.901625239969813 1
0.661063828163458 1
0.431096639422683 1
0.497915215603806 1
0.649993733723805 1
0.521131896505205 1
0.417202212775442 1
0.418393486730052 1
0.659974642170752 1
0.666050508797439 1
0.659941822863064 1
0.183502040314316 1
0.242646722949298 1
0.324218866011742 1
0.544744302213715 1
0.369782154479041 1
0.0542280157583116 1
0.917106249185801 0
0.45635855349506 1
0.213066967555257 1
0.767336262997833 1
0.0042304539612939 1
1.07308106339665 0
0.564495588237426 1
0.615935551380338 1
0.580911253923368 1
0.858575658996846 1
0.688039440419035 1
0.783459881904099 1
0.244296722010307 1
0.404210301216768 1
0.577155040869683 1
0.495945902356307 1
0.778070123407792 1
0.282279165189444 1
0.891178013486256 1
0.631454490723873 1
0.253464597027072 1
0.581272032315159 1
-0.00327677130432902 1
0.510335376729364 1
0.638953191421014 1
0.499882988337192 1
0.881193725220219 1
0.670398077149585 1
0.309759457920508 1
0.441441981623657 1
-0.00606288915641105 1
0.765644229344837 1
0.295759500486051 1
0.0221666410112048 0
0.391093715224222 1
0.241922586093303 1
0.623054773826686 1
0.596477403326578 1
0.393032735197801 1
0.18404741075515 1
0.117216227836572 1
0.650386847177283 1
0.408032838226308 1
0.404826791736262 1
-0.0656764108126104 0
0.57413447466398 1
0.681276684222951 1
0.302368410798565 1
0.043112085970494 1
0.953676451976149 1
0.219433689753525 1
0.37619265579074 1
0.246406964455911 1
0.35458748355623 1
0.482428151579137 1
0.281656453495779 1
0.435920123177555 1
0.555656546248671 1
0.673565541827433 1
0.250095641385501 1
0.506063808158524 1
0.137447641281479 0
0.54375192679189 1
0.283413958818357 1
0.264233819359289 1
0.995759338519519 1
0.589884100757381 1
0.491409799646977 1
0.733352144583544 1
0.379488010420023 1
0.228182613189886 1
0.349352431783863 1
0.424055696078032 1
-0.0790907233712563 1
0.582688847801686 1
0.401631111330391 1
0.790928228549491 1
0.323992827614493 1
0.340610679747771 1
0.127242362666202 0
0.43884473973301 1
0.447130084495027 1
0.464245089646165 1
0.350287237457336 1
0.921704772041855 1
0.604863199544154 1
0.597378226193834 1
0.376083015202967 1
0.756639682204228 1
0.599376252451168 1
0.410422467727257 1
0.423393299011413 1
0.397569912973337 1
0.739145494468158 1
0.158716313051901 1
-0.0300042135509825 1
0.326415299659039 1
0.273299008279296 1
0.387790177054621 1
0.714724180664847 1
0.80330482505883 1
0.994038523859247 0
0.572167658649545 1
-0.0273241289613863 1
0.627168967055367 1
0.96949800425817 0
0.550366006988379 1
0.4787161076649 1
0.37110965324411 1
0.694561521215395 1
0.680926655639918 1
0.275928593965906 1
0.709213426831067 1
0.474317513905022 1
0.395872165602809 1
0.150673408695722 1
-0.039492805008358 1
0.393508248298202 1
0.647632495622341 1
0.449730551897239 1
0.560263108237583 1
0.193429137231369 1
0.213539877745529 1
0.480886742297094 1
0.404222280370227 1
0.596460441298288 1
0.39096359387306 1
0.374984084523882 1
0.26769758352629 1
0.477141819193692 1
0.60128781151382 1
0.988223168400208 0
0.592558339405829 1
0.663195224370391 1
0.402984057301613 1
0.79134248352711 1
0.530098548563791 1
0.501830629578713 1
0.487507768559238 1
-0.168718568557098 0
0.260916544254563 1
0.769104185216915 1
0.299708491614021 1
0.460110827799091 1
0.475361508883581 1
0.442505031116939 1
0.243986701697866 1
0.938306324958212 0
0.477680867223092 1
0.354090359307541 1
0.69946088305781 1
0.395788795466831 1
0.0879264409721452 1
0.215269635376245 1
0.775579354872812 1
0.422767278845304 1
0.550217424622951 1
0.0228055915795354 1
0.308075464583826 1
0.557109263420299 1
0.247179237124626 1
0.628373667987151 1
0.241135263293965 1
0.458713564390622 1
0.802890184207257 1
0.428700413128291 1
0.424867719688727 1
1.01528532440343 1
0.195542601919881 1
0.748182173054612 1
0.675434528743978 1
0.30089082462292 1
0.37955852441955 1
0.708359869126437 1
-0.0233029380291405 1
0.665421398623814 1
0.701837264169017 1
0.348516103505132 1
0.173478122955888 1
0.403183521539287 1
0.234766706810225 1
0.870707642062725 1
0.483890880092077 1
0.210530767122361 1
0.434379697057735 1
0.235677674033643 1
0.336695465250769 1
0.496724613930501 1
0.720812641850983 1
0.243533951127538 1
0.498039458095208 1
0.522045406404519 1
0.620369784433924 1
0.533660416702902 1
0.145357730874977 1
0.512772315576422 1
0.581940944378796 1
0.21238168344427 1
0.4235804575036 1
0.554479439176604 1
0.139020591984056 1
0.572103463751419 1
0.235907023284864 1
0.203694216731663 1
0.582954628811899 1
0.170589234783271 1
0.617173769729773 1
-0.0876855078621268 0
1.05511148613552 1
0.34112989015987 1
1.10501703275912 1
-0.0345599576251739 0
0.924732391779375 1
0.508565872566876 1
0.796901625188316 1
0.303360813071407 1
0.736555908664329 1
0.541981964666341 1
0.621435062301575 1
0.602980563150074 1
0.497792471112236 1
0.420924312826949 1
0.778492203475675 1
0.151750063256649 1
0.405883174348947 1
0.212685890005221 1
0.475528569354959 1
0.769561260596166 1
0.403738931452301 1
0.345186005036082 1
0.491182699757279 1
0.392014551467655 1
0.541396894850006 1
0.502996698237451 1
0.467369326928209 1
0.495002139299255 1
0.393569667664502 1
0.424353430707769 1
0.240300048834925 1
0.310195442064483 1
0.226477275804083 1
0.735179864452115 1
0.10720341736788 1
0.176484024904446 1
0.476614116091641 1
0.296308345798291 1
0.27368783406152 1
0.731073715373465 1
0.662379586016967 1
0.740691722262236 1
0.555621790982469 1
0.664751395729777 1
0.497084464686248 1
0.623879910521206 1
0.707239050365589 1
0.107406611564712 1
0.44317407147862 1
0.550076823189287 1
0.236759454109608 1
0.764273201394199 1
0.508621359570841 1
0.665027923537392 1
0.998828939257328 0
0.48665688513824 1
0.754039972057385 1
0.611976043319347 1
0.201860438711353 1
0.528796879230992 1
0.289806573687702 1
0.357841669049142 1
0.461084480059961 1
0.243301742719327 1
0.47339094064089 1
0.0929553792232498 1
0.51057433690671 1
0.789435512792288 1
0.445529359770748 1
0.605326525696976 1
0.484675716944579 1
0.551031904426339 1
0.350239805229152 1
0.225298018458228 1
0.575964329173328 1
0.165746890934018 1
0.962260370102003 1
0.465499708169237 1
0.602740743307616 1
0.424654095432379 1
0.115728587179261 1
-0.00645577653699872 1
0.318308090112279 1
0.54921966631421 1
0.0801339173367383 1
0.698512944444266 1
0.621364961291909 1
0.604650597200796 1
0.193814939021424 1
0.709801906410403 1
0.618971794312263 1
1.05747700527481 0
0.496337467632388 1
0.872712466094114 1
0.659296477498536 1
0.180459681881026 1
0.872881090973291 1
0.797701277845872 1
0.825724182738136 1
0.576382709115778 1
0.617244837700613 1
0.653343807419163 1
0.331081147795914 1
0.807084681371003 1
0.414085117669527 1
0.554059972150498 1
0.547518421131832 1
0.33438657672817 1
0.51665577350313 1
0.403152644277784 1
0.399471735076428 1
0.356085769901629 1
0.379136371409517 1
0.323025126753163 1
0.595230170369155 1
0.435503900016936 1
0.4836856665273 1
0.711437150662351 1
0.499858235320439 1
0.634495790231639 1
0.822839073784153 1
0.29729510415938 1
0.713178060641082 1
0.808928789063227 1
0.663464259025953 1
0.993512474781633 0
0.458188641038179 1
0.399828406821887 1
0.688018050292906 1
0.360437484404456 1
0.666514406252717 1
0.528861967572788 1
0.70255702436169 1
0.575240630859065 1
0.45925225957047 1
0.706939775134338 1
-0.042871988541988 0
0.517328829295467 1
0.511260111659939 1
0.0820057867103788 1
0.324857044770955 1
0.777171684458613 1
0.853991030741667 1
0.426952525092658 1
0.26085659786724 1
0.462707200945207 1
0.864455840272006 1
0.0674864227569019 1
0.428941908517061 1
0.310898499633321 1
0.74265488335186 1
0.603935218879994 1
0.394014958434474 1
0.660336659289535 1
0.113904776034017 1
0.37352149522155 1
-0.134447638383399 1
0.615351070807437 1
0.537198253285334 1
0.528154056384009 1
0.299873990315788 1
0.436916202674396 1
0.42883941273685 1
0.201221121060451 1
0.399562712211467 1
0.33567830443367 1
0.61876894857326 1
0.497046490033721 1
0.410684646656696 1
0.119430822747059 1
0.680156669875705 1
0.623192999522925 1
0.544618588551549 1
0.678292669611929 1
0.640888503604473 1
0.680090205785125 1
0.432341301104428 1
-0.0381276909335203 1
0.422147457291253 1
0.493761183913428 1
0.536479293058485 1
0.507809460521834 1
0.290025638790954 1
0.279416751302468 1
0.287310555567558 1
0.908603695408549 1
0.773244491401563 1
1.25253010169359 0
0.233197405526625 1
0.705544661915998 1
0.33434743425795 1
0.618341288045934 1
0.39656959132376 1
0.844349732369743 1
0.357804984426093 1
0.489127201545424 1
0.777505034344758 1
0.576105491959103 1
0.944159936259416 1
0.459065268625395 1
0.285860204267247 1
0.552152552058908 1
0.37776993868697 1
0.906443723504857 1
0.605706063791202 1
0.323314824237469 1
0.618162220362614 1
0.4357737413031 1
0.570838498019814 1
0.399101799082676 1
0.74045134688218 1
0.561322474549569 1
0.0602997395309761 1
0.628621978808392 1
0.564386119989867 1
0.37924878858074 1
0.6109501462159 1
0.266218962441423 1
0.805219532984076 1
0.151667075677445 1
0.78087809557413 1
0.573386164146432 1
0.775157938587916 1
0.519166235112877 1
0.306655920614889 1
0.281049238964246 1
0.0613460121055893 0
0.667045642676545 1
0.415471647792397 1
0.374915689889588 1
0.848838890815806 1
0.774293856172941 1
0.195332196703338 1
0.502745638281745 1
0.903052635659444 0
0.542902617577325 1
0.354447565085509 1
0.463204343824038 1
0.753160822252092 1
0.509485878990644 1
0.544119442151113 1
0.260014835503305 1
0.652530198706763 1
0.942322374154269 0
0.640277026167511 1
0.49673894571321 1
0.775028051687145 1
0.523725776906028 1
0.56150196352151 1
0.904298049750213 1
0.94599572508238 1
0.555987610220399 1
0.356484372145606 1
0.698600878669537 1
0.299934224595474 1
0.800332513103372 1
0.206120909642194 1
0.164090445454771 1
0.511399229370783 1
0.33372656908924 1
0.699166756479746 1
0.599160324885166 1
0.305993168006723 1
0.797922800721312 1
0.817844485949511 1
0.722401659099615 1
0.739128330072763 1
0.225942041775673 1
0.871515070452122 1
0.353184052829351 1
-0.143005268469636 0
0.718739953986434 1
0.53447520564349 1
0.131975097490701 1
0.621748988444047 1
0.433421491604776 1
0.627009666124127 1
0.411076167763178 1
0.12393199897612 1
0.626470025813352 1
0.369316229062551 1
1.00203680076796 1
0.162460243061249 0
0.689870412580576 1
0.353535266278801 1
0.31169559072427 1
0.063551455812939 0
0.412544568280435 1
0.436017956018711 1
0.381439460742357 1
0.477233297520289 1
0.593324784085054 1
0.572464697134459 1
0.868901294425445 1
0.283048381217658 1
0.430560289251496 1
0.661969969943756 1
0.49103069649325 1
0.816871442240006 1
0.356143665466383 1
0.306794166971617 1
0.800031346774349 1
0.502287608878257 1
0.448029296273024 1
0.268340210106892 1
0.355778375623337 1
1.01633343698004 1
0.607607235132452 1
0.440052316274194 1
0.77087090172125 1
0.219496449592572 1
0.407811861773531 1
0.64846679199707 1
0.522801778609984 1
0.347264852283985 1
0.522481576421901 1
0.117909468353731 1
0.424670355902458 1
0.0974598031671033 1
0.633509871591896 1
0.363635355548778 1
1.07039767634451 0
0.412550927978492 1
0.841658384479861 1
0.343043662768462 1
0.668373338552071 1
0.486873859860187 1
0.440117048038632 1
0.660756818929209 1
0.322761388295966 1
0.982186215180027 1
0.316711174154272 1
0.50094010089159 1
0.776363980211949 1
0.464201793855078 1
0.405127448378346 1
0.679366974623337 1
0.622851361546663 1
0.601516976299166 1
0.608483983588839 1
0.447712050783349 1
0.110716035173157 1
0.580793237986465 1
0.454831933998869 1
0.321553136050848 1
0.314189220080427 1
0.598343583998624 1
1.04010043798262 1
0.853801337354012 1
1.12781787619175 0
0.0990325541897574 1
0.862693668246534 1
0.610717775345942 1
0.488097607906999 1
0.155674026333589 1
0.277844471445753 1
1.22506559620367 0
0.502111359498082 1
0.369705783241885 1
1.07358836474264 1
0.928722445607292 1
-0.432722096984999 0
0.57796711784803 1
0.371899455004184 1
0.457503842694767 1
0.128126006082376 1
0.821441450468104 1
0.805032620875378 1
0.511513900384478 1
0.785806927823012 1
0.458971993224701 1
0.372979583623881 1
0.580831519235281 1
0.449284428432756 1
0.756043042421479 1
0.27410165094359 1
0.245896794363139 1
1.03099154581416 1
0.801646663558127 1
0.615349737374136 1
0.829341943235115 1
0.721234855566205 1
0.226841026751663 1
0.384170098883111 1
0.501566677429791 1
0.629865993932017 1
-0.0848856607059454 0
0.395774489528925 1
0.211233465285591 1
0.871355244044869 1
0.461453843762582 1
0.278111574817525 1
0.365279943908681 1
0.752303040922467 1
0.651602793854039 1
0.445333965420289 1
0.487497738077433 1
0.862776631085029 1
0.383793310989483 1
0.473797287397933 1
0.847891285577997 1
0.723433072746354 1
0.565994899515338 1
0.421220560927266 1
0.136199238978112 1
0.620626073680906 1
0.249612340727798 1
0.31819347472514 1
0.237735736569085 1
0.355542212986356 1
0.754910002041231 1
0.342026618652251 1
0.434542215746396 1
0.989828926295429 1
0.506222222916282 1
0.763595712599627 1
0.64563823582562 1
0.61496533366555 1
0.72101206089496 1
0.660000314839641 1
0.180897783172541 1
0.497578595247415 1
0.784012586708751 1
0.167025584491813 1
0.538154785801505 1
0.502880133705268 1
0.38878722284032 1
0.513406953279134 1
0.0150249344645774 1
0.697154603544059 1
0.558062316553588 1
0.742504153035935 1
0.50859773654397 1
0.774142802383942 1
0.588243641685805 1
0.502649575486834 1
0.40610551879268 1
0.593133386220401 1
0.40122188299117 1
0.316039375759473 1
0.374571573173852 1
0.384426096780235 1
0.605177755704447 1
0.264591720282636 1
0.421360208797148 1
0.283654855365779 1
0.324095794835811 1
0.172555292680877 1
0.164046310240844 1
0.673795891728968 1
0.240381497259294 1
0.356313883477397 1
0.628617541675841 1
0.629140005991354 1
0.2633296064353 1
0.404542201365834 1
0.489567683574901 1
0.573700148167216 1
0.800950054121885 1
0.782990684967723 1
0.538165681193937 1
0.577708192061342 1
0.462151067513006 1
0.623488990551275 1
0.661940800191851 1
0.294184829324382 1
0.401420165998882 1
0.380485496322312 1
0.46544039238356 1
0.181178744889143 1
0.852044329119216 1
0.365845309500997 1
0.516665184422033 1
0.224734454386264 1
0.409107248430132 1
1.18495921087467 1
0.489914509902928 1
0.305494480198373 1
0.289596965564351 1
0.814142757018986 1
0.00260814649937624 1
0.317318927200223 1
0.752004110752723 1
0.376773348250558 1
0.550125957176594 1
0.0416099392932562 1
0.525290602877921 1
0.363320019465913 1
0.283720065634199 1
0.413684107814451 1
0.371490074488975 1
-0.0487137814298215 0
0.392311594142692 1
0.569265111367944 1
0.230774270429783 1
0.53152676337752 1
1.09234662203676 1
0.50038315058341 1
0.337295063115839 1
0.61712553685198 1
0.286519652655102 1
0.317227945504371 1
0.702350497076525 1
0.467437523045705 1
0.334331237468161 1
1.02189969263573 1
0.833427649960668 1
0.380183597185817 1
0.310806528292236 1
0.424327533660607 1
0.0915712762392583 1
0.283844202679649 1
0.744641189989861 1
0.903400274991128 1
0.500745385884541 1
0.425925333950129 1
0.825550366881641 1
0.199425184543506 1
0.410292569672888 1
0.0376243284218817 1
0.628694561082435 1
0.52373633504851 1
0.526510836548966 1
0.199069164937813 1
0.361909822419249 1
0.962186552602997 1
0.650448338745419 1
0.329991047394478 1
0.929595480537016 0
0.190722015610303 1
0.427571049236293 1
0.11475436606329 1
1.17630530093524 0
0.423799086867438 1
0.258238031599466 1
0.476470306838685 1
0.232652315688543 1
0.402517359176635 1
0.526027425931529 1
0.798289627949354 1
0.437008737371781 1
0.504423236194316 1
0.376214703355419 1
0.510779022147773 1
0.289386074853073 1
0.197638481407089 1
0.876052905397696 1
0.49657932224804 1
0.328501996212993 1
0.936266510466166 1
0.571137113193046 1
0.592869968990008 1
0.322727504144089 1
0.287327771200837 1
0.546578892406416 1
0.263100672868872 1
0.277945519411795 1
0.928355798233882 1
0.958552459642526 1
0.527300182113557 1
0.280137821398682 1
0.503609985633226 1
0.0876336910299441 1
0.423148475668169 1
0.380725040750555 1
0.210818023965827 1
0.693042569248797 1
0.677678135325439 1
