# Supplementary material for: Bias caused by sampling error in meta-analysis with small sample sizes
Source: PLoS One. 2018 Sep 13;13(9):e0204056. doi: 10.1371/journal.pone.0204056 (PMC6136825; doi:10.1371/journal.pone.0204056)
Supplement: S3 File — (ZIP) [file pone.0204056.s003.zip › results N = 10 delta = 0.5 tau = 0 sz = 5-10.txt]

"dl.delta" "dl.cp"
0.935961970844565 1
0.293127600077893 1
0.972964145760701 1
0.0485449223163506 1
0.32635221515216 1
-0.965103886469435 1
0.149540731461517 1
0.96429010078965 1
1.04631334702241 1
0.44418369874168 1
-0.712348606075975 0
0.396256549046878 1
0.822070787517347 1
1.63478926896019 1
-1.06435884115101 0
0.538989571030065 1
0.177828724355131 1
-0.356611885990507 0
0.775698751139746 1
-0.72591014663764 0
0.579431362213075 1
0.289538613468377 1
-0.528720153221847 0
1.21429934629098 1
2.09316148076383 0
0.311116927112349 1
-0.344218789593762 1
0.25133068156848 1
0.278184738050745 1
-0.135446896259945 1
1.36344051953379 1
-0.00151458968575116 1
0.717297086283327 1
0.632241873758878 1
0.131170500674487 1
0.48621988261448 1
0.707578033419412 1
-0.265034070466369 1
0.96815142046287 1
-0.0922226761493473 1
0.0566712050858192 1
0.790262503413046 1
-0.964249600797831 1
0.169973653516862 1
-0.101081049735203 1
-0.735245497682766 0
0.691664384618547 1
0.149690935859069 1
-0.361944605080012 0
1.53318066478487 1
0.267826151405403 1
-0.271608050514176 1
0.778795916379262 1
0.53548872024504 1
1.13742633651361 1
1.41877464842728 1
1.24654259987351 1
0.858862892387269 1
0.811799747566209 1
-0.18012375966362 0
-0.00593765644870447 1
1.27107763721693 0
0.0177361165343919 1
0.916024755151572 1
0.690924459779107 1
0.939250646125616 1
-0.000925983145972364 1
-0.374393228374505 1
0.592420830190291 1
-0.248763880052223 1
0.0726468796007599 1
0.415021568329731 1
0.882536984421962 1
0.640957891309978 1
0.0752841125895566 1
-0.224820851919079 1
0.546618749039268 1
1.34841801592466 1
0.442624637557489 1
-1.16377346348247 0
0.767301078408274 1
0.591122351140957 1
0.638550208373379 1
0.551768547940175 1
0.918601123478974 1
0.492128888120312 1
1.49352005858153 0
0.124980087237147 1
2.11893218790058 1
0.750028101611142 1
0.304506656012479 1
1.65607797691811 0
-0.889065454705717 0
0.523530945218012 1
1.05703804510383 1
0.113036213318355 1
0.557655036999394 1
0.633142953038433 1
0.464791421937298 1
0.321621199166914 1
-0.826648973846267 1
-0.22078288541355 1
0.883190677051249 1
1.18306597838907 1
0.0957975793473971 1
0.292720613572607 1
1.06421123864426 1
0.506668474591046 1
1.07939291387583 1
1.44978323501749 1
0.169828239178369 1
0.380073039229024 1
-0.167173569966555 1
1.86547398788691 1
0.698917634331754 1
2.21537955376367 1
0.859433052051402 1
0.153935178231876 1
1.72701185428362 1
1.23987408416725 1
0.470195966661321 1
0.50831296273864 1
0.485538307264825 1
1.92577457782549 0
0.438232445081494 1
-0.063011914859005 1
0.84358543742788 1
1.12969922159254 1
0.369471046665979 1
0.11478286001684 1
0.284970672727975 1
-0.192935894024958 1
0.800366185152255 1
0.794264636360665 1
-0.122090191279858 1
0.591936140444601 1
1.60115772561261 1
-0.0660869757580732 1
1.64299560469085 1
1.40501910915818 0
-0.362770791560355 1
0.0415735442479107 1
0.764300730697088 1
0.0261530276392955 1
0.689565063866603 1
0.528270733877488 1
1.39542421002596 1
0.414570990295789 1
1.2638529294413 1
-0.464981651818989 1
0.815750665826232 1
1.12366955853707 0
0.179120315977629 1
0.143848772914486 1
0.350157127975153 1
0.449875334610082 1
0.677924546386929 1
-0.229827655118829 1
-0.462379071797356 1
0.216093735313924 1
1.35417223993335 1
0.646128995886973 1
0.782610802744629 1
-0.704810885441936 0
0.15900834691366 1
0.31475315357862 1
0.683240764073573 1
0.920669799426141 1
0.87208358681292 1
0.312781203253095 1
-0.0773618605027485 0
0.188673241229945 1
0.322083112719671 1
-0.872768365547051 1
-0.918588524100502 0
-0.276597454678206 1
0.166517133241087 1
1.26763895590802 1
-1.33275274253533 0
0.319159117568373 1
0.447597293384173 1
0.466857120948982 1
0.759378016309394 1
0.569256841636748 1
0.139951412883621 1
-0.336791558262878 1
0.626933873403346 1
1.10323210539346 1
0.596577690906108 1
1.3567066278917 1
0.238701317711369 1
1.37512322462532 1
2.89362629141591 1
1.52151610852145 0
0.214658862475391 1
-0.703355271131806 1
2.01569026854511 1
0.307403068043776 1
-0.588034887746218 1
0.80053791344658 1
1.73877032769205 0
1.28658326682076 0
0.829963670322266 1
0.0474829765215748 1
1.66163665736495 1
-0.750024891391724 0
0.576833749856369 1
0.785640285487891 1
-1.26251297557127 0
0.523959162508204 1
0.434417271902719 1
-0.578445574160963 1
0.361102644991705 1
1.48258235125893 1
1.48869686696877 1
0.726054368400386 1
1.27138624228097 1
-0.125727337209858 1
0.263048158422831 1
-0.00222571895455007 1
1.13879462521868 1
0.154612364991688 1
0.924149420691288 1
-0.605579939484602 0
0.141261666059795 1
1.08559550295069 1
0.574477716917812 1
0.284867110574982 1
0.914202725511684 1
0.493141984537434 1
-0.423071105148264 0
0.136680956570679 1
1.18340097026661 1
-0.477984849636135 1
-0.0304561354043155 1
-0.409951892890658 1
-0.325826730546056 1
0.359939520838993 1
0.556518171516801 1
1.93376785584526 1
0.43895826963229 1
1.52890859745806 1
2.02773714278342 1
0.371334035822468 1
0.924212030165386 1
0.557658761207261 1
-0.398664440351479 0
0.318334269374351 1
0.0777130925190171 1
1.40699122420363 1
-0.195133746732157 1
0.333156236832696 1
0.591386748034493 1
0.927156373676065 1
0.636498077448922 1
2.12911950235234 0
0.775790574528553 1
-0.108907842423681 1
0.751172691577634 1
1.06001084747614 1
-0.185457161835755 1
0.64056449978201 1
1.15711385803065 1
0.0902937959492878 1
1.03479739509443 1
0.0106994965445616 1
1.24529620330245 1
0.312541155315709 1
0.0772888217556453 1
1.3374461260302 1
1.35580344100264 1
0.900122816847733 1
1.05578495746827 1
0.0567075490867427 1
0.893324264409728 1
-0.132284817632641 1
1.21274324747293 1
0.469831944617746 1
2.48434542200176 1
0.875502711114156 1
-0.413775331635793 1
0.542615983146136 1
0.535742451805143 1
1.20812170961889 1
0.925448512560446 1
1.26770219514551 1
0.527268844480737 1
-0.0248562815940048 1
-0.25992134347399 1
1.30786377439115 1
1.08314270633207 1
1.45391629048324 1
0.49096060186084 1
0.338566062062282 1
0.913865197498764 1
0.935794331041947 1
0.882949353281117 1
0.556260561731147 1
0.467812411987695 1
0.35213117253734 1
-0.473674464581364 1
0.058637470733877 1
1.18183696856639 1
1.14878387759849 1
0.854420355015885 1
1.23790087759321 1
0.952487594720729 1
0.931933662621506 1
1.53363803682237 1
0.558568423138749 1
0.107221791709632 1
0.282425611172252 1
1.06169975443794 1
0.473074338859344 1
0.758969350209283 1
0.418771917247233 1
0.985471710830357 1
0.567440622556752 1
-0.44182123042323 0
2.34816398193109 0
0.457298197318613 1
1.33390130865405 1
-0.284550224601969 1
1.38282645053651 1
0.559123644603095 1
0.485315420622765 1
1.37434859685567 1
1.29557328620559 1
0.695172710164649 1
0.495482234956131 1
0.833427725940042 1
-0.0286373381053283 1
2.48965143134653 0
1.17974961943995 1
0.12488578540492 1
1.39796786092966 1
0.180358516871255 1
0.152266875218439 1
0.397525267142221 1
1.00489991283021 1
-0.113485644535825 1
0.394697030045959 1
0.603106468413085 1
0.414080267641269 1
0.310883916264131 1
0.945834153379843 1
0.96753625577063 1
-0.0162995508492956 1
0.608706453829301 1
1.42981448948983 1
0.725864744303682 1
1.67409233682315 1
1.3095396847275 1
-0.00369639062697649 1
0.0185653120764438 1
1.35420697347584 1
1.35610902178826 0
0.338269792055698 1
0.652178368756394 1
1.45405755753909 1
1.17063566030792 1
0.321633825818059 1
0.374983277398871 1
0.120005709232119 1
-0.737711964598871 0
-0.193490536659664 1
0.256701083471741 1
-0.101337301693586 1
0.920016384257317 1
-0.108573179966473 1
-0.0983931620900989 1
0.734791517882816 1
1.21751633941256 1
0.976513636996946 1
0.328729410366351 1
0.767584353366411 1
0.810043501727503 1
1.31337254588125 1
-0.455644991000315 0
0.837455642259765 1
-0.335287691429011 1
1.14857442687633 1
0.19761030046475 1
1.30028381362088 1
1.39389424840206 1
0.716422797678213 1
1.50135622933644 1
0.0846969039782587 1
1.16693904947743 1
-0.275052929128468 1
-0.0100937655173177 1
0.698480045345038 1
0.995169019011824 1
-0.0606526487785343 1
1.49675011369965 1
0.566702786772666 1
-0.093661156833888 1
-0.208173513710154 1
-0.552588546826635 1
0.370618719577525 1
0.754480176651636 1
0.223766938825687 1
0.399318659774041 1
0.702359718293788 1
0.3442412690413 1
0.110924711054828 1
-0.137400614125589 1
-0.317582556456128 1
0.50316252670674 1
1.0226703744273 1
0.586283316977071 1
1.19179726388206 1
-0.313980390087221 1
1.05429572580139 1
0.215797172947795 1
-0.682922409491287 0
0.927074683626736 1
1.09259983645354 1
0.657733557565706 1
1.15558334954363 1
-0.169869804461419 1
0.428348965732176 1
0.251603796226808 1
0.537618755513418 1
1.56455968042215 0
0.758225904477241 1
-0.445528905858168 1
1.48080063969532 0
0.380443049164869 1
1.00150319531964 1
0.482682103734864 1
0.381753926607977 1
-0.102628557215165 1
1.13151648994284 1
-0.732421842345308 1
0.965498209934044 1
0.042265382892139 1
0.338880293396619 1
0.202417429021915 1
-0.108668230071712 1
0.551656846445489 1
-0.30629138825778 0
0.491689413651146 1
0.929038770081189 1
0.833341820260974 1
-0.154487429083557 1
0.347653813448003 1
-0.508014968834506 1
0.837365515751699 1
-0.0342173281700553 1
-0.296791673778565 1
1.12865153216152 1
1.01652441947878 1
0.198741461521335 1
1.57878678670039 0
0.678439105351334 1
-0.313178530166331 1
1.72325421859969 0
-0.19177841281529 1
0.20739324441345 1
-0.288684644950319 1
0.62448339251461 1
-0.542123372879501 1
-0.0625979402756698 1
1.03223182266368 1
0.86587846431762 1
1.17431271690866 0
-1.35949438019092 0
0.654097861006861 1
0.477972235103959 1
0.945613161973822 1
0.840852771560653 1
1.23758708344174 1
-0.268276731295477 1
-0.205228741094692 1
0.507724772507109 1
1.04436441009762 1
1.14173311751642 1
0.546150725974466 1
0.962650873872213 1
-0.0974312137077363 1
1.24291830957531 1
-1.7236247572047 0
0.493001042937869 1
0.978293621004633 1
-0.0721709415433298 1
0.058001658231253 1
2.12061342560889 0
-0.104759547440574 1
0.318760056500951 1
-0.388047273192461 1
0.435318857007503 1
0.791627709032951 1
1.13493556110732 1
0.689446775427021 1
0.262016904644094 1
0.0429554532278109 1
1.20483155502429 1
-0.333462168539147 1
-0.312872008607082 1
0.673710435877669 1
-0.648606444120334 1
0.603596361636454 1
-0.307971333486191 0
0.330560068037435 1
0.559792386932837 1
-0.940475530599564 0
-0.468353388194322 1
1.58079945258916 1
0.498898986623406 1
0.0935395122384576 1
-0.242817227657551 1
0.293674887795195 1
1.15477273569239 0
0.316545424526596 1
0.476406824901948 1
0.185140076798515 1
1.28867703999376 1
1.48130362893754 1
0.946354166917174 1
0.449805188042507 1
0.116049101333862 1
0.853813529031479 1
1.08878385532773 1
0.863668240456322 1
0.990986441985183 1
0.323620955742911 1
1.85234388007056 1
1.52775715440192 1
1.04610625088792 1
0.0445586700612194 1
1.21642788709046 1
0.597566140256428 1
-0.0518011788139089 1
0.793658213335879 1
0.723850313947856 1
0.577144661068874 1
1.01543926974527 1
1.24315352129671 1
1.04669413332769 1
0.851679492583149 1
0.461783310232302 1
0.149140246069219 1
0.915290756184095 1
1.11715924349062 1
1.03294792944631 1
-0.690027219193214 1
0.708022653145709 1
0.808851250540794 1
0.39414543045348 1
-0.392939112914109 1
-0.195778221339967 1
0.192255205132773 1
1.0019494949876 1
0.0359365346429403 1
0.207723618449803 1
0.333591350106631 1
0.488488358130375 1
0.808614486287811 1
0.175005562132731 1
-0.283676937610358 1
0.0455394445293917 1
-0.51867727087552 1
1.02761620506509 1
1.50253659246314 1
0.890734803275393 1
0.23502376733882 1
0.622398883001345 1
1.17878564453939 1
0.069875744175144 1
0.429488348397016 1
-0.0228035719742991 1
0.240951009249806 1
0.58750414341251 1
0.330869955991534 1
-0.34871540926224 1
0.967819338017591 1
0.708466533923875 1
0.782183779294386 1
1.2542687511913 1
-0.185600686170224 1
0.537464522001636 1
0.917111759018902 1
-0.333445190336661 1
0.213224290607709 1
-0.318475118213138 1
0.200995696955529 1
0.512298464662693 1
1.73743088615138 1
1.10622227209109 1
0.682422221599302 1
1.4092343847286 1
0.688126231710906 1
0.356457569896853 1
0.787946741421164 1
0.43774203266938 1
0.747817515794909 1
0.392214822182803 1
0.215045041008346 1
-0.425678336107708 1
0.953973877568731 1
0.259664038489658 1
0.67815306261507 1
-0.448681916263147 1
1.31672102863501 1
0.746228039665323 1
0.591864950774028 1
0.592450774671272 1
0.716809268298737 1
0.932406648556542 1
0.129009010775395 1
1.33079941154369 1
0.400802149989021 1
0.522658639740519 1
0.424293722001902 1
0.469212449823328 1
0.906485577128917 1
-0.0795152181981219 1
0.504966855256083 1
0.10336430556754 1
1.33316157998328 1
0.845703648462959 1
1.1589823303947 1
1.15399276524225 1
1.23759950210377 1
0.846315410317263 1
0.825054781471362 1
-0.117288839550282 1
-1.28122108424976 0
0.417128529789638 1
0.655179198481558 1
0.638152847929334 1
-0.370037192976071 1
0.977972426220485 1
0.474971473202562 1
-0.13523654305178 1
0.0571974962368038 1
1.09250665938561 1
0.397199305058437 1
1.07773416478688 1
0.227986393500703 1
0.212472535562684 1
1.28093030180974 1
-0.0349245523978192 1
1.0660286582145 1
0.914290722275072 1
0.409845995339401 1
-2.57066505933581 0
0.286659178626322 1
0.202999819254878 1
2.12877472008066 0
0.422696115278348 1
0.584471573976584 1
1.19056687489525 1
0.0507708770696317 1
-0.297804021729798 1
0.523709926685961 1
1.3991428258455 1
-0.0402901753088779 1
0.57305453126305 1
0.788191330715906 1
1.10913880246159 1
-2.44850255331494 0
1.1336358401455 1
1.64107311904567 0
0.95980591378191 1
0.77751314067875 1
1.00033083191739 1
-0.0361504034413994 1
0.554839528034473 1
-0.21741512804879 1
0.660890733327728 1
-0.420351168919982 0
0.175585884166012 1
0.965573492723132 1
1.43545687541907 1
0.467296135563852 1
1.01321889289662 1
0.55948289091496 1
0.793157252781286 1
0.510306218029427 1
0.275868402147635 1
0.527912205085667 1
0.171454373083133 1
0.6825775435158 1
-1.0814903569626 1
0.342597994442766 1
-0.0188355217831639 1
0.935577407355732 1
0.342913259639348 1
1.19898400064912 1
0.63499928029341 1
1.39154043802929 0
0.245658437766032 1
0.72177983023432 1
-0.162961771734209 1
0.139716383092528 1
1.17354528396598 1
0.359511832290932 1
0.536797302614918 1
1.07440762000405 1
0.613114162180101 1
0.0456087575382023 1
0.595140996269564 1
0.569790159954973 1
1.22350324555761 1
-0.045664155568955 1
0.870642922664553 1
0.690885446956009 1
1.03934437554156 1
0.397506908271335 1
-1.36011829388156 0
-0.125388915538036 1
1.03719456350476 1
0.253705238466745 1
0.793103860918426 1
0.439171519826461 1
0.175498041912529 1
0.876284313570994 1
0.713924498656475 1
-0.297659189782401 1
-0.098118110711605 1
0.706177160513172 1
0.681093245599253 1
1.59846565444043 0
0.0891332656217342 1
0.27429335138205 1
0.0930286794229589 1
0.739575100655234 1
0.548523678476961 1
-0.381675086403139 1
-0.0669324321344934 1
-0.353015032738991 1
0.0305681063167432 1
0.319467446454747 1
0.875506403466033 1
0.768055583243092 1
-0.121959390109817 1
0.482529175840685 1
1.04852531550138 1
0.278281885772111 1
0.969009081780932 1
0.180362921092046 1
-0.0370161846514593 1
1.27000876784239 0
0.212152961317217 1
0.669499923198342 1
1.10209358018953 1
-0.224319560058296 1
0.928203685276041 1
-0.324142062103642 1
-0.312954433889615 0
0.155898410459105 1
1.5966832092015 1
0.975137777393913 1
1.25782350180006 1
0.755285641415431 1
0.42215844272592 1
0.652496047900573 1
-1.21656280164793 0
0.813884590845146 1
1.24289533391575 1
0.24974383308205 1
0.597187888243023 1
-0.375972130307716 1
0.337592155507547 1
1.49904428803501 1
-0.906713003440658 1
0.768386518995875 1
1.8095373128192 1
1.04497818932349 1
0.118209231375829 1
1.77152931812945 1
1.37700526751083 1
-0.0960595680157895 1
-0.103413340694692 1
0.660777881195116 1
0.0791898533408503 1
0.869295583083288 1
0.107758862128121 1
1.28855523809462 1
0.877054548941376 1
0.418487358443618 1
1.25646892433781 1
-0.288123648226061 1
0.634364264331407 1
-0.478866438258252 1
0.575427114973849 1
0.370195851919575 1
-0.629424835488613 1
0.46640455024667 1
0.363959913866485 1
0.771848477363833 1
0.390867668366909 1
0.46695704235659 1
0.206235159036438 1
0.737350137013035 1
0.836412744269308 1
0.673314473991118 1
0.673000134170446 1
0.275501770330472 1
-0.0315341745690981 1
-0.23456216006989 1
2.24462668078792 0
0.597442012145688 1
-0.312806827110533 1
-0.384980966825195 1
2.01585972698117 1
-0.489801020764589 1
-0.272110238019598 1
0.84684016782456 1
1.82176676581317 0
1.07620869265683 1
1.32583948803163 1
0.0900293035195374 1
0.271307556066671 1
-0.183285874991724 1
0.273698324096742 1
0.130044241413338 1
0.385248348058948 1
0.882569295593356 1
0.252480625449134 1
2.07386215309343 0
0.776754544633782 1
0.548700436969018 1
1.54389549471026 1
0.506627783302715 1
0.384748370024086 1
1.10887425851305 1
-0.437478971611725 1
-0.718033495678949 0
-0.0209018202740885 1
0.486966072537054 1
1.23908970799385 1
-0.247027981843714 1
0.890367158570072 1
0.130959125882905 1
0.451104774221495 1
0.486252338251507 1
1.44342839170134 0
0.551390535158765 1
-0.176333000150887 1
0.764181984284331 1
0.794094672915715 1
0.178605175422371 1
0.135314093733111 1
0.385291642728046 1
0.186455005639064 1
0.380789997153878 1
0.260851140264872 1
0.0550087172952751 1
1.46590343356511 1
0.0138313199987279 1
0.207054723524997 1
0.42199281493169 1
0.586093968092912 1
-0.254038849819167 1
0.755542405332731 1
-6.26859608749697e-05 1
0.902695416821226 1
0.973827693867787 1
1.35098081000401 1
1.6063834035954 0
0.856755833776332 1
-0.456796882669543 1
0.928535075732823 1
0.765788375735251 1
0.364438311971292 1
0.375045426313079 1
0.0707647331106838 1
0.48194409131772 1
1.92886237049379 1
-0.480301029103676 1
-0.197586133143959 1
0.825042565057939 1
1.60730314586892 1
-0.572963140124362 0
-0.323631454313324 1
-0.228247448176294 1
-0.699929895484475 1
0.793602861885277 1
-0.117470873674306 1
0.630584393077939 1
1.65126601068941 1
0.684661599075901 1
1.27549219093991 1
0.947099088179115 1
0.0633162721535582 1
0.436305315267436 1
0.916831011721192 1
0.719242465749906 1
-0.363914366089423 1
0.744441430976391 1
0.465139710555403 1
-0.0150231399200019 1
0.341622044004449 1
1.29683744787656 1
1.17270026623932 1
0.694393950182369 1
0.425772589812679 1
0.809649512508698 1
0.886219112106152 1
2.51182010316519 0
0.045063025295868 1
0.957781515580187 1
0.99546528753635 1
0.469049959168737 1
0.130648361637483 1
1.04130207174204 1
0.693931668428769 1
1.65871948614586 1
1.49549981074028 1
1.30306279352273 1
0.328463914768466 1
1.53345689163423 1
0.046802798561589 1
0.16640531765048 1
-0.110725269043784 1
-0.0530940626282511 1
0.136383000166659 1
0.145634165891757 1
1.55820520598312 1
1.01268566477694 1
1.25896317388863 1
0.364818478343757 1
1.75814109006932 0
0.50884102014415 1
0.615785290755227 1
1.11314161377047 1
-0.10638785504258 1
-0.73933356394576 0
0.562239124763722 1
-0.520868300261998 1
0.410931202730567 1
-0.704535625350159 0
0.421581594614669 1
0.104034372490195 1
-0.293779307420807 0
-0.474353253932278 1
0.246587709294031 1
1.18426997237828 1
0.646959703939535 1
-0.156006160334322 1
1.38173957302281 1
1.43827168801314 1
0.987644760774539 1
0.95294053667337 1
0.862620464428604 1
0.587612382488496 1
-0.687655169993927 0
0.677709475545481 1
0.12109938945829 1
1.08877485105039 1
0.218410263721353 1
0.375776399808416 1
0.998387035313714 1
-0.0265923108863583 1
-0.119495881125085 1
1.15484217797022 1
0.366641274693581 1
0.652443238600685 1
0.387050174987923 1
0.564625898739582 1
0.15350326203331 1
0.275496658853148 1
1.36670485150847 1
-0.298884703726583 1
0.723790417506193 1
1.08449148028125 1
1.32475407389292 1
0.0786978739657469 1
-0.38962518642253 1
-0.460267201969453 1
1.68038659195496 0
0.659171927080537 1
1.11025173744416 1
2.55991650043548 0
-0.163200658276576 1
0.562990326898219 1
0.70649416290892 1
0.618778272677284 1
1.09552200276493 1
1.03906886103629 1
0.682052171572239 1
1.08594662233947 1
0.679676039495365 1
1.40933871273888 1
2.18794070382246 0
1.54850262299887 0
-0.0189361944765782 1
0.463518021469342 1
1.77938406774538 1
1.14817606905794 1
0.994555413521801 1
1.18002453709485 1
1.37839802704287 1
-0.0555941884390279 1
0.0475830821138859 1
0.602943485584589 1
0.845947426040906 1
0.496420649584879 1
1.11154806145861 1
-0.151096297192121 1
0.145419589645433 1
0.573966638539466 1
1.84760859777286 1
0.332248246648234 1
1.3145816043268 0
0.484566659654285 1
0.648969167323287 1
0.863473337781655 1
-1.54575917006476 0
0.372442346705613 1
0.311816162549799 1
0.857912061392835 1
0.21879338347103 1
2.17075765983024 1
1.03545917264625 1
0.428699297429327 1
0.905830466837958 1
0.467443345396825 1
0.109259553617371 1
-0.195223749448858 1
-0.381452234544717 1
1.02054850455448 1
-0.0191408416272801 1
0.391136070358523 1
-0.561587570344582 1
0.719811534205607 1
1.82285879596601 1
0.641145729791344 1
-0.184581834365081 1
0.269355146767629 1
0.282742987376287 1
1.73865768592161 1
1.55682651153123 1
0.123007620265676 1
0.711576955378634 1
2.12809501355717 0
0.60057283783866 1
0.682560868448659 1
0.809820811285595 1
-0.532530440421806 1
1.03951990964201 1
0.182883273237064 1
0.70855476345708 1
1.05852271195325 1
0.450612492650527 1
0.696198353565107 1
-0.332361402801931 1
-0.301784938728586 1
1.02209907452105 1
1.12756318867618 1
-0.0312593118048302 1
1.98141853212998 0
0.347515345415614 1
-0.0549624102723849 1
0.620721415985698 1
-2.07189325034462 0
-0.327717299749016 1
1.06280130677141 1
1.57353374902412 1
0.356679901003665 1
0.320348765387996 1
-0.374602600017003 0
1.1444178636687 1
-0.322659158341198 1
0.578990135517646 1
-1.3685211241844 1
0.336902425013558 1
0.586659150469782 1
0.508845788275404 1
0.622572971689008 1
-0.0164151960125226 1
-0.391971580090901 1
0.0669457071141698 1
0.130896001169316 1
0.958859166337629 1
-0.285422792695809 1
3.27815869592688 0
1.4085756428276 1
0.313645184142924 1
0.504918681280592 1
0.222299328567995 1
0.692375575993486 1
0.603558130809258 1
1.9135432839742 1
0.0847486480749438 1
0.229683131830148 1
1.41977981859304 1
0.117381229674092 1
0.539202480785387 1
0.0516231827821159 1
-0.50434144846051 0
0.24495532846664 1
0.936567204284327 1
0.791222680116905 1
0.845532106491747 1
1.55567951234583 1
0.977857600564134 1
-0.080453334319905 1
-0.408521037638567 1
0.860927460637452 1
0.300869848965045 1
-0.328850974139809 1
0.622405515950512 1
0.903820683816604 1
-0.335206570365896 0
0.419183084640572 1
-0.662887587528843 1
1.06632019460631 1
-0.855555083240959 0
0.0668909682740863 1
0.0789190721995916 1
0.861681662443611 1
0.389791235393164 1
0.653431714375803 1
0.951813683982774 1
-0.0833633570133262 1
0.038675408701391 1
1.05396042982857 1
1.74604682370821 0
-0.0236141163769646 1
0.456634141107839 1
1.26482933323188 1
2.02055702807631 0
0.818254243694877 1
0.91545009197013 1
0.500402032789074 1
0.885488972374014 1
1.02073008403149 1
0.375639114693446 1
-0.264956870174366 1
0.245432111688776 1
1.2794322209707 1
0.0384611961017082 1
-0.255405944385616 1
1.73792766880468 1
0.338383485743698 1
0.726093382993178 1
0.819577923232665 1
0.0840203429486541 1
0.143385133042483 1
-0.395483070349173 1
-0.105671425597503 1
-1.52378896053528 0
0.124294495904132 1
-0.164707873502888 1
0.403013701016619 1
0.799067959452704 1
1.08222310410105 1
1.03879146614543 1
-0.804335529254958 0
0.0687295667468307 1
0.493199517196519 1
0.428500528556968 1
1.15902057242186 1
0.642724452942168 1
0.745549397899963 1
0.19850591670337 1
0.240191177569661 1
1.02292724051078 1
0.71378760335051 1
0.442071667733645 1
1.04328641274635 1
0.539314980893327 1
0.741398384915165 1
0.284491443115175 1
0.350460546714768 1
1.03415585825437 1
1.12350887786659 1
0.779140420477103 1
1.8906835239063 0
0.826540226753746 1
1.46508521722319 1
-0.0873280279604625 1
-0.460600940318364 1
0.978610343881283 1
0.311617593337528 1
0.661425918984813 1
-0.0274982009211948 1
-0.0900920185412357 1
0.39714477336023 1
0.839061930516177 1
0.399836740825925 1
0.330815499777341 1
0.476377186897973 1
-0.365992806452987 1
0.238209787555347 1
0.999352688381289 1
1.11761036869911 1
0.230962580282808 1
1.03039063584763 1
1.35391179862788 1
-0.0234430670339118 1
-0.650849812702518 1
0.648163248161985 1
0.18002825532069 1
-0.0776474335828183 1
0.629549075914494 1
0.614198499852611 1
0.0190812489480151 0
0.974475200257029 1
1.08733314156784 1
0.0884435469631745 1
1.48935648595722 0
-0.256918856601619 1
0.343804993889909 1
-0.548217034513528 1
1.93828684815487 1
0.146455288670715 1
0.0665628768843829 1
0.186321394046854 1
0.203426492537643 1
0.577248985874347 1
1.52303667722698 1
0.0743677942194251 1
0.523429292216732 1
0.824204111457514 1
0.652645399669638 1
1.05739085271889 1
0.753486670020672 1
-0.0212172221957906 1
1.37995842754907 1
0.432021076805905 1
0.164460488871028 1
0.144970307828674 1
-0.387076320165778 0
0.0570419840715614 1
-0.317615018116538 0
0.0630045846277649 1
0.401353580888234 1
-1.08371979996975 1
-0.0813977246151685 1
-0.242738809875189 1
-0.993836754564213 1
0.069517209328266 1
0.471523519171066 1
-0.0806777850433473 1
0.979425359213945 1
0.527586699404895 1
1.09856698561348 1
-0.0574347824682304 1
0.300909934499445 1
1.31741340243594 1
-0.628455904627446 0
0.937872614686178 1
0.193621440701802 1
-0.216385765842416 1
0.948217110348638 1
0.544279402161437 1
0.599745497052695 1
-0.486150235296269 1
0.933866288961112 1
-0.280884038105436 1
0.046085519213922 1
-0.162402664947301 1
1.48745433936627 1
-0.307520004110241 1
0.600792475564082 1
0.147441986620793 1
1.28973452179504 1
0.96502669410902 1
0.839121068258587 1
-0.646788721976579 1
0.950495305672445 1
-1.14930168282217 1
-0.0723096121612891 1
0.825545585235007 1
1.46889753718708 0
-1.64312235603693 0
0.165468702851039 1
-0.124160940604622 1
1.11011983717417 1
1.08424294543787 1
0.977911336353044 1
-0.262802269735276 1
0.210637233913034 1
1.26461054965927 1
0.540346468455178 1
1.29203421449668 1
-0.897422333724451 0
1.88174974162144 1
1.06669339921179 1
0.611399868690292 1
0.167155232237073 1
1.29994859339829 1
0.502465296405032 1
1.11690231694496 1
0.107458611433853 1
0.861397555116302 1
1.49352690128878 1
1.86987292583588 0
0.163465292350879 1
-0.880694284060338 1
0.331192525074111 1
0.637081098628709 1
0.820286936264369 1
-0.0112931792568917 1
-0.282850540213657 1
0.472815179610129 1
1.79794863380887 1
-0.0452642475712285 1
0.0791578995148194 1
0.0954431155440334 1
0.58296685401938 1
-0.856411575899132 1
0.116310756478441 1
0.0906028724575623 1
0.726506565234995 1
0.471406318853047 1
-0.490935007708238 1
0.411624331965145 1
-0.227609325716372 1
1.04893314779928 1
0.235969228417477 1
-0.910192580577767 1
0.590269539624044 1
0.582823552900957 1
-0.191478950090504 1
-0.337186621575943 1
-0.34760355639748 1
-0.0753273135759304 1
-0.279189234320598 1
0.789802864016019 1
0.561195695420981 1
-0.302151564235995 1
0.181181567184549 1
0.925862058906459 1
0.722353936756857 1
-0.132171871887975 1
1.84801163283447 1
1.01220624917558 1
-0.0556540110158704 1
0.907522684899328 1
0.153680273336252 1
-0.399178480124133 0
-0.0712897888871251 1
-0.126341180850092 1
0.224012102534234 1
0.413916173339321 1
0.200339679691534 1
0.494650283111244 1
0.97613514043543 1
0.747951535089331 1
0.801182032845071 1
1.74960819543321 0
1.53678037900046 1
0.4832086031638 1
-0.145911522779907 1
0.388975375831243 1
-0.526390227847506 1
0.466372692170334 1
0.17917468010437 1
0.0484117432386539 1
0.953721318560798 1
0.478003695527975 1
-0.479220823386525 1
0.906790169492214 1
1.23396453536141 1
-0.210082842448641 0
0.120284279009995 1
1.00657533175473 1
-0.16251656688911 1
-0.225869681316003 1
0.568854641451247 1
0.280983600468753 1
1.43712558075608 1
1.17243604390791 1
-0.76441476931055 1
0.930655818748642 1
0.500788253173027 1
1.33180129539078 1
-0.681674238927906 1
-0.42699834250764 1
0.157331882275675 1
-0.0702776858347559 1
0.255923595891115 1
0.494702808957541 1
0.406995522130901 1
0.0505414112878101 1
1.02969739511085 1
-0.703173756575533 1
0.114249159531038 1
0.85140044304843 1
1.04788926228766 1
-0.629010704952553 0
0.288181783322943 1
0.376531490428461 1
0.435833554199523 1
-0.0376383934556425 1
-0.553265583320138 1
0.71769508579399 1
0.584007185525934 1
-0.351027236792448 1
0.379709949493851 1
0.32791750678988 1
0.38746057162012 1
0.54456160473454 1
0.340995828898231 1
0.770601524900582 1
0.411615208869205 1
-0.243609792306936 1
0.747277610599817 1
0.535179545887142 1
0.812378113514613 1
0.707725664873175 1
-0.0741651297814589 1
-0.221304223260469 1
0.243683796297362 1
0.402459672441874 1
0.792777938306041 1
0.869123556599634 1
0.751512266544193 1
0.37719792274926 1
0.114931084380123 1
-0.184977668674888 1
-0.834953693362325 0
0.648378629319064 1
1.01558557616671 1
0.419585281726512 1
0.704244346818052 1
0.738862493407322 1
0.203488948406151 1
1.62737632896103 0
1.01723138550318 1
1.50610384894675 1
0.646387256389999 1
0.814699807517948 1
-0.0177374073407661 1
-0.148444818669517 1
0.192724243052824 1
1.47300597438023 0
0.0456916834919786 1
1.01988301015619 1
-0.724666224064166 1
0.833256947852512 1
1.4408620796919 0
0.949963963296048 1
0.552119483507657 1
0.645883651482181 1
0.309161532278058 1
0.942876121228564 1
0.734457485477159 1
0.586117861171491 1
-0.376676989440374 1
1.33768439140547 1
-0.242161635198556 1
0.836896747520607 1
0.0524909281937516 1
0.776205475332454 1
-0.125146587211576 1
0.999034971928714 1
0.370733529840516 1
0.6591228821991 1
0.0381137993757865 1
0.24162450704044 1
0.378361618302544 1
1.08278164190331 1
0.358701386564631 1
-0.145297960945999 1
0.50678349944681 1
0.597151959076198 1
-1.05554323393208 0
0.787416136979935 1
-1.51028094055469 0
0.56114375241171 1
0.986022096594799 1
1.24642788411082 1
0.599212360112813 1
1.90296423275546 1
0.0683127427251419 1
0.278754347741725 1
1.6969120525318 0
1.12262967666385 1
1.15850170941397 1
0.972490104813546 1
0.259451511016318 1
-0.463054780667204 1
0.731835918404514 1
0.73814560049122 1
0.837881660266971 1
0.589891590757355 1
1.37326805210712 1
0.0254033347567622 1
0.631477041916117 1
0.209692110200387 1
1.43651841990119 1
1.58275169780664 1
0.997508539761818 1
-0.319253591036381 1
0.1691135652206 1
0.514814902240145 1
0.0175534272477264 1
0.363619565967544 1
0.0648618451835285 1
0.0694268214579079 1
0.649789058776253 1
0.848019625858195 1
0.0619856578319175 1
1.32155549169397 0
1.12697170026379 1
-0.132691415990067 1
-0.245262014304714 1
0.929916738906216 1
0.821775598221313 1
-0.0694495229518811 1
0.198172893858178 1
-0.133448289586885 1
0.427740134981737 1
0.362976793913659 1
0.256814008186118 1
1.01878958091421 1
0.581847086804436 1
0.752742576232695 1
-0.672351561750234 0
0.42050896403103 1
0.632450643488913 1
0.686962627200589 1
-0.218326484203712 1
1.25586062717661 1
0.878516253767284 1
0.447195509019104 1
-0.330682662124729 1
1.94348036182726 0
0.665755443290986 1
0.315987946384026 1
-0.118153324479528 1
1.65651406046601 1
-0.109343051913284 1
0.283818830104105 1
0.248504053995334 1
1.04591860922325 1
0.950534650269283 1
0.804458214716818 1
0.736846874146395 1
1.40536756442552 1
0.741114295895225 1
-0.24611489999365 1
0.615465109538405 1
0.0209899028916826 1
0.547028147620932 1
0.606054774928641 1
0.0596823157420901 1
0.742237935363414 1
0.143916050491391 1
1.37967216909735 1
0.634355668514268 1
0.0237408110477822 1
-0.745078540489528 0
0.144209841392645 1
0.906459025802585 1
0.234993527752369 1
0.760809243768101 1
1.45084114422831 0
0.0196339929836249 1
0.8584702567001 1
0.495187925985112 1
0.696001603626125 1
-0.0886244920514381 1
0.964095314518487 1
1.17924616883563 1
0.927794077904678 1
-0.32831662386581 1
0.629391324642136 1
0.897508757687876 1
0.658932378014634 1
0.0690454134568245 1
0.184440285650465 1
0.742919061845118 1
-0.307795312966978 0
1.49481115014568 1
1.26910117976541 1
0.556425175808448 1
1.52423737452199 0
0.172697543058003 1
1.68967272934578 0
1.05596175783065 1
0.0595364406952028 1
-1.23466239283556 0
0.679225716917177 1
-1.05031118373615 0
0.0567595033684631 1
0.849961292859611 1
2.42138378967347 0
-1.05421533203077 1
-0.237724877883155 1
-0.0544036905587827 1
0.515425099765481 1
0.478624470780594 1
1.55985388649551 0
-0.213095829971935 1
0.37072040289433 1
0.312886775612579 1
1.03515643347607 1
0.721174980916552 1
0.400918523070123 1
-0.446391523535399 1
0.611852206253165 1
-0.0168492177877365 1
-0.408381179190081 1
0.92395462852591 1
0.555431847917512 1
-0.24676961705032 1
0.0919308269781478 1
0.583778202229573 1
-0.546675404842174 0
0.626925329725189 1
0.294557345706928 1
0.180893451035129 1
0.946805462536537 1
0.539204816874135 1
0.0282847029012682 1
1.09866030132327 1
1.14156053914118 1
-1.25579804740459 1
-0.0116186452979525 1
0.282285128214027 1
2.10725956063149 1
0.370975286572961 1
1.91012783774625 1
0.391133447157688 1
0.897745113303712 1
0.263750318451804 1
0.72036599959752 1
1.70337449313119 0
0.012110275654969 1
0.60654368281762 1
0.140283515662769 1
0.2614267009238 1
-0.380998218155164 1
0.10292159555442 1
0.923852745827947 1
0.910731906943076 1
1.49160453995984 1
1.1038580740365 1
0.874848774946203 1
0.87787350176838 1
0.451517344688754 1
0.476598572263538 1
1.72854588685159 0
0.139157020519948 1
0.418339801719113 1
0.761957689410606 1
-0.923804228803109 0
0.98704371853754 1
0.19771151629216 1
-0.089287463329916 1
0.240311390022938 1
-0.279046823450012 1
1.73115988059702 1
-0.118107466426543 1
0.452093673862944 1
-0.510716080787315 0
0.955573331177384 1
1.35301969027422 1
0.26088821487995 1
0.382941393796174 1
0.968166577636849 1
0.648476813287383 1
-0.0941264062435352 1
0.303510914373625 1
-0.531826831476181 1
0.582866819254297 1
-0.0987906577486001 1
1.25343159057502 1
0.371382127171063 1
0.325458722817456 1
0.762065937214618 1
0.627510316132328 1
-0.0457959961053798 1
0.397188848438625 1
0.311684895087562 1
0.306565799818145 1
0.957889914713613 1
0.403619079657206 1
1.17475483406849 1
-0.748271985123396 1
0.369212938359507 1
-0.136638641811502 1
-0.155231983930789 1
-0.449451089125762 1
-0.778488446336894 1
0.976532047181248 1
1.44291631031909 1
1.04198000012622 1
0.535933348967561 1
-0.134873333673275 1
0.136033135035638 1
1.44567793849721 1
0.221934549354571 1
1.23391292809792 1
1.05882496280565 1
0.567339129095513 1
0.632281272446095 1
0.271872938684575 1
0.64655355534165 1
-0.268404922176621 1
0.514418369934754 1
0.528285663879306 1
0.291380149136638 1
1.20475220233034 1
1.78894004647415 1
-0.104238171666385 1
0.541082421644567 1
-0.103479656011944 1
-1.64074858155813 0
0.281749983366007 1
1.01902060791854 1
0.0694106960315237 1
-0.0584812970540658 1
1.81945817399956 1
-0.212389360861698 1
0.263163439506025 1
-0.0291888603508389 1
0.488733641938685 1
0.0283348128660807 1
0.0699577636020756 1
0.634286720414768 1
0.176080769237654 1
0.930276304027516 1
0.172586329022127 1
-0.132861477151222 1
1.11909236554524 1
0.877077257843006 1
1.86374554036782 0
-1.16490696372595 0
-0.423606099896472 1
1.74303684358721 1
0.208956949628395 1
-0.368891875904824 1
-1.06966175911565 0
1.29841429259892 1
1.61185881650026 1
-0.0522904824793962 1
1.38940127815327 0
1.14644882722206 1
-0.115122834473937 1
0.626371857464818 1
-0.587871609121538 1
0.627728736696357 1
-0.33408405676316 1
0.35586175540035 1
-0.264284670249874 1
-0.0541013742550749 1
1.23471132710862 1
0.445039072498572 1
0.737085051053024 1
1.16992499461722 1
0.420894455001218 1
0.579124005055261 1
0.521539000531713 1
1.05169430284609 1
0.797475410385 1
-0.0153097859104196 1
-0.247865909871976 1
-0.0565927105083555 1
0.243703866797822 1
0.548830282173725 1
0.945749937156683 1
0.7064611429293 1
1.10846584532393 1
0.945503213716886 1
0.226993411513518 1
0.505119684225167 1
1.05851964925722 1
0.0782280783680042 1
1.07564717609137 1
-0.430874749474043 1
1.31289745905993 1
0.348293348761031 1
0.426291796490335 1
0.151743746658678 1
0.509371442675688 1
0.666097598219848 1
1.19881336118563 0
0.326424966568659 1
0.998234019846945 1
0.408358162444387 1
-0.1096277275896 1
0.948969587242827 1
0.712637656560364 1
0.043984334252854 1
0.449832186145638 1
0.56130155319268 1
0.892640812004324 1
0.472907947828302 1
1.35020587917492 1
-0.423823062682708 0
0.481938879577928 1
-1.05435246655428 0
0.803510766958503 1
0.69758236843033 1
-0.539905890759514 0
1.23714056924077 1
-0.706253976884805 1
0.572091734091745 1
1.27401686812892 1
1.34602141669737 1
1.67576880163943 0
-0.165104178571085 1
0.767360323825334 1
0.899956101670788 1
-0.403684551208082 1
0.780352688154671 1
0.560085342477793 1
0.598031488147224 1
1.22011879450731 1
0.075799671333179 1
-0.512788945817874 1
1.08937968982399 1
0.243393103358086 1
0.893766175566365 1
-0.379832517767188 1
0.571722444947314 1
0.318151608989223 1
0.615236405589235 1
1.83376085307056 0
0.265598828935533 1
1.68846296634524 1
0.61681567222839 1
0.397815488369243 1
1.38431409726424 1
0.235646611688517 1
0.95921168239894 1
0.037164705952696 1
0.871724376965621 1
0.655723938080387 1
1.62146096938448 1
0.686598320947953 1
-0.0430735403806752 1
0.685369020728524 1
0.309818098624665 1
0.06128377193737 1
0.696553558319307 1
-0.00306806912217976 1
-0.535908942504677 1
-0.227836897470919 1
-1.23602758031065 1
-0.382069721878411 1
0.884550445701221 1
1.10474948159826 1
-0.258758089801688 1
0.297634006987587 1
0.297072536086818 1
0.657350925807264 1
1.1148528019321 1
-0.330043387845939 1
0.262587471261853 1
-0.373663814812905 1
-0.478534326664901 0
0.955242317431657 1
0.156714996437403 1
0.558869591067027 1
0.724981862875438 1
0.183143426047446 1
0.343510504993968 1
-0.164937391937253 1
-0.0258815373900723 1
1.53015609593256 1
2.62737025151767 0
1.26660024084165 1
0.77208373593493 1
-0.598840785384998 0
-0.514763132909226 0
0.392723443859327 1
0.571334294664492 1
0.50494276158404 1
0.40269656247381 1
0.303658425783253 1
0.523340827589946 1
0.952000472618437 1
0.289266761738566 1
0.988934235090596 1
0.809000943506025 1
0.290977227207521 1
0.594167001959854 1
0.513428074937741 1
0.333849797118833 1
0.371193966731865 1
1.14807029228624 1
0.283863386425012 1
-0.0182841000158428 1
0.86656650955809 1
0.761771526322931 1
0.175642391768683 1
0.0928707426852096 1
0.413743184369363 1
0.352925356953272 1
0.348308824600041 1
0.59426370173585 1
0.662593478689495 1
0.342681094681956 1
-0.546748226987219 1
0.502398593564448 1
0.510293574771975 1
-0.263223852856286 1
0.666717430662821 1
0.590673587365217 1
0.552711802366956 1
-0.33764397285967 1
0.739183571136313 1
0.555638909181828 1
0.15272321991185 1
0.99004933216563 1
0.0895833718634463 1
-0.131159935511334 1
0.455772560577486 1
-0.793118476826366 0
0.458298845532491 1
1.51972510162087 1
-0.107015005237489 1
0.393068176967914 1
0.891412757181495 1
-0.18055912636035 1
-1.28033256169578 0
0.177854137196812 1
0.353444903426792 1
0.468886108231831 1
0.363717731917683 1
0.334981505543125 1
0.384493869245497 1
0.706977692618407 1
-0.981687388626643 0
-0.0660150416134199 1
0.959974467144035 1
0.127926809267247 1
1.23218721208689 1
0.279597912510254 1
1.77763464315305 1
-0.0369104533261422 1
1.45079338167995 1
1.28046967490074 1
1.62815143149371 1
0.654480374986446 1
1.36091364801477 1
-0.641447711928848 0
1.15274804884699 1
-0.702685315137661 0
1.17038784879891 1
0.383058849722856 1
0.455160840213876 1
0.191522059969491 1
0.918891519150142 1
0.667030467910079 1
0.889453986505928 1
0.772376952492537 1
-0.195934643791764 1
-0.0351725628236592 1
0.946773879654164 1
-0.352308982858713 1
0.00950741626073243 1
-0.263296146669464 1
0.676640095782575 1
0.864171468689971 1
0.57705598433531 1
0.0927709918017881 1
0.737979617962191 1
0.548892162931031 1
0.196365746901463 1
0.225190034066899 1
0.0414188633020548 0
0.642424407491945 1
-0.406604617479773 1
-0.0898147742920865 1
-1.72741886979938 0
0.385155184610269 1
1.65668787647457 1
2.26580356293974 0
0.702696371090672 1
-0.271878752092613 1
0.278545048693998 1
1.62799379500023 1
0.218351403812363 1
0.594929044601821 1
0.888369601268093 1
0.869027673832161 1
0.629613658913675 1
0.84733820146177 1
-0.257023250167931 1
2.1047592192 0
0.462563014433631 1
1.5313207846485 1
1.66201679189212 1
0.332272498984305 1
-0.829528561924611 1
0.927037022494138 1
1.34890589524751 1
0.0643041818318564 1
1.02758310643093 1
-0.349075828028335 1
-0.0222046143169711 1
0.00615541152953025 1
0.465694767421332 1
0.833276916100531 1
0.214012829877565 1
0.740416444658795 1
0.768271535114419 1
-0.650025771439291 0
1.01219785886221 1
-0.28278241984399 1
0.51681595853115 1
-0.350424485650272 1
0.0119557992249782 1
1.10495126053634 1
0.519439253019352 1
1.41469667577078 1
0.781209220899925 1
0.0101015956543655 1
0.547993338066464 1
1.10457241463478 1
1.1313509658866 1
-0.434412271284267 1
-0.176256109229555 1
-0.148082363616619 1
0.466561037949618 1
0.787837705072657 1
0.176841507180605 1
0.751541518862115 1
0.720319293445077 1
0.976897619400263 1
0.895255475919086 1
-0.180449443302841 1
1.73739821875468 0
1.11484002288388 1
0.941162319973243 1
0.532847121229104 1
-0.339810972172471 1
0.0900394712604622 1
1.6934750850919 0
1.20085462283082 1
0.900053990419498 1
1.03989653436277 1
0.71327056582833 1
0.758475707831819 1
0.97471505256644 1
0.173133060136679 1
1.18688369290846 1
0.755437080126833 1
0.183087172625884 1
2.32631685709239 1
0.787466762573609 1
0.272186423419777 1
0.183470634059572 1
-0.0439326565360515 1
-0.136995652169216 1
0.959788282488023 1
0.871702506992009 1
0.503184422286727 1
1.52356415966853 1
-0.281550612570181 1
-0.151396146797489 1
0.569051671645539 1
-0.202392269467921 1
0.0952311987914806 1
1.83699633091647 1
-0.00577829918198108 1
0.845801346244498 1
1.18887002986237 1
0.475749238286512 1
-0.00391147682152071 1
0.413486159832927 1
0.581205420708732 1
1.35118925968805 1
-0.735265287338065 1
0.266047797919599 1
0.0468068049574602 1
1.55777125910216 0
0.861321538197249 1
1.78021455108271 1
1.09241351210934 1
1.16655324823251 1
1.19087582605982 1
0.312569255610304 1
0.7076115917059 1
-0.110155703469209 1
0.530737253127555 1
0.927223399863844 1
0.751870502770984 1
0.257432846993793 1
0.0297270627402541 1
0.940773486978659 1
-0.867704398572471 1
0.416380669864915 1
-0.157246425512709 1
0.748866839312397 1
-0.117263643934633 0
0.00397653499602839 1
0.445041308917394 1
0.062233593615763 1
0.505578340642953 1
0.276223075694977 1
0.0211190243734074 1
0.616541207756913 1
1.26017751322683 0
1.18488951286343 1
0.238750467343159 1
-0.413223460270409 1
0.159910932731819 1
0.562729764362007 1
-0.943074835229625 1
0.385359924612477 1
1.1417846687292 1
0.712270578158461 1
1.04908155489503 1
0.397063640535595 1
0.0297252186841332 1
0.577563150287026 1
-0.0855320297548468 1
-0.590633378768955 0
0.0270197796173782 1
0.605689533890354 1
0.747615744039011 1
0.517823907028255 1
1.66784631487743 1
0.0189564288861863 1
-0.0588625543755829 1
-0.122217916073789 1
0.212544923710725 1
0.129563165864876 1
0.384246102794807 1
1.11172228380097 1
1.57177625959412 1
0.910499698221003 1
-0.105987742812039 1
-1.96139097814724 0
0.294113739011222 1
1.10497073481526 1
-0.207602602218058 1
1.02230948209637 1
-0.81169536221881 0
0.481156688185489 1
1.18584642679896 1
1.2836053741837 1
-0.211318370161553 1
0.662848171789121 1
-0.990846966766369 0
0.774851861692042 1
1.5053281195091 1
1.2781992231215 0
-0.6191736026781 1
0.669188960377679 1
0.290598544381634 1
0.55243436028202 1
0.385751359123684 1
0.458207328220679 1
1.38569703516259 1
0.484439723178771 1
0.97885356763907 1
0.583976862771513 1
0.342418368262209 1
-0.380883892901648 1
-0.279767499170244 1
0.600151160578192 1
0.291529374874187 1
0.945296675683143 1
0.893243426493812 1
0.762931246106584 1
1.29648617411153 1
0.249499048935777 1
1.24414784507604 1
0.424673440618809 1
0.763215546164969 1
-0.492111756536443 1
0.340100119692093 1
2.06271301484455 0
-0.0680637542583209 1
1.37298549508991 1
-0.781399019102366 0
0.302877923899512 1
1.35547543466701 1
0.569492196755006 1
0.315031946654653 1
0.732558982003409 1
1.27733041850935 1
0.158804662521779 1
0.488259795922404 1
0.710445871784737 1
0.508561941956148 1
0.261993702316426 1
0.156646162202476 1
1.34485829799684 1
0.0981474193813989 1
-0.577522479261737 1
0.10412727024919 1
0.583896767395666 1
-0.470613734698418 1
0.715006111403594 1
0.775343238354371 1
0.55243359064755 1
0.71470620288348 1
-0.49508659944126 1
1.12553243808619 1
-0.386833675472798 1
0.423992527108951 1
1.49387276120775 1
0.282311969601027 1
1.41682007614741 1
-0.492985662841787 0
0.51050514569095 1
1.32008021693937 1
2.21053110522614 0
0.921322520326239 1
0.0396582429664367 1
0.808257093818276 1
0.446057865131531 1
0.916385517544828 1
0.437271043987931 1
-0.0874680223838853 1
0.0249529010912136 1
-0.323827447171976 1
0.596100793681891 1
0.165935756803443 1
0.419699195292826 1
1.17169144141795 1
0.765386835924503 1
1.18146533491861 1
0.785929857092198 1
1.20894526470084 1
1.36765757786266 1
0.507036013566184 1
1.92009709398114 1
0.75206791426576 1
1.0771750802316 1
0.0971577056535495 1
0.429522533680428 1
2.62926932914436 0
0.555352249575745 1
-0.574489205597822 1
-0.140054084165052 0
0.542220853067024 1
0.584445212001128 1
-0.0942302663934729 1
-0.91656493984031 1
0.312637724092442 1
-1.02595896753859 1
0.925311610620182 1
1.00854325153867 1
0.406186791333823 1
0.682203819518825 1
0.480294231729297 1
1.09951798119743 1
0.802692460380823 1
-0.260798149281666 1
1.02143074600158 1
0.262540910892853 1
-0.240279717621349 1
-0.248595718617348 0
-0.299061249964252 1
-0.357686449465848 1
0.441916646363754 1
0.700060189421247 1
0.471028267995108 1
2.21458153467163 1
0.317517330932675 1
1.01566188305544 1
-0.556721706609938 1
0.978606689854349 1
0.784824639161747 1
0.233670617426899 1
0.650865563468949 1
0.496642007751621 1
0.257772821369994 1
1.00317645006259 1
-0.265398377360682 1
-1.14323791434048 0
0.742069048839305 1
0.323584214193832 1
0.888561928724388 1
-0.305669777021622 1
0.226102134562516 1
-0.116367600669642 1
0.524916678478365 1
1.60784806787951 0
0.970566598465261 1
0.126392518776926 1
-0.191620482789519 1
1.30406479512701 1
1.36067716570884 0
0.748081651673814 1
0.705730003812072 1
0.645823247729594 1
1.82548244967619 0
1.01583238502424 1
-1.18290679640683 0
0.936942834537934 1
1.5589355076357 1
-0.818536147581775 1
-1.06008103559331 0
0.178235651251727 1
0.388464102575572 1
0.0752323292611313 1
0.0716627461661486 1
1.52894359495463 0
0.122872129343171 1
0.368415723625608 1
0.312135873450002 1
-0.308996987489379 1
0.675865551739171 1
0.200585256740241 1
0.605777544562235 1
-0.814215392787771 0
-0.490560115524335 1
0.769070627998576 1
0.0171462844536999 1
0.647768972438437 1
1.16609154038032 1
-0.165145568474996 1
0.319256914141327 1
0.146949488676747 1
0.505033152510801 1
1.0196610180245 1
0.521237847488775 1
1.28308503793153 1
0.0232702590206419 1
0.374214931312873 1
-0.176147207717811 1
1.39845492810615 0
0.683529953173343 1
-0.438996603058221 1
0.778954804718721 1
0.783093543969376 1
1.00567569936409 1
1.63815665993694 1
0.789483392434174 1
0.910712424914512 1
0.855960623796712 1
-0.293695765933681 1
1.00469059328307 1
0.112590772722044 1
-0.361908783001682 1
0.220959655637615 1
0.141651045951708 1
1.91208759819512 0
0.887009235973464 1
0.39117456485983 1
0.743001627281013 1
0.183044316307645 1
0.558547484571352 1
1.13734298834417 1
0.14039339178195 1
0.230365656599693 1
0.648832577721931 1
0.432253115271096 1
1.13570419401196 1
-1.28784567924425 0
1.26935858949615 1
0.468947858630011 1
0.709550494986211 1
0.266334602012225 1
0.447914548739295 1
1.59602211588472 1
0.0651236241321214 1
0.336015202602094 1
0.454531904102437 1
0.535220086647164 1
0.364006612257296 1
0.700305922533338 1
0.858144096276117 1
-0.381857753735483 1
0.755660369436968 1
1.29438865864043 1
0.0201330613726396 1
1.21073340928576 1
0.972119881837315 1
0.278713861697891 1
0.730253067051208 1
0.235038792951184 1
1.11207114517363 1
-1.36562421861735 0
0.26583832191748 1
0.670353907228829 1
1.60690745415153 0
-0.189202001468083 1
0.66313887823722 1
0.641542862889559 1
-0.0835104506186295 1
1.62834780952253 1
0.434090156906778 1
0.100806159295163 1
0.0107956986917458 1
-1.48529681346902 0
0.560619611989844 1
1.67700490290738 1
0.502967299348106 1
0.378574629187255 1
1.46385914325759 1
1.57429460514323 1
1.44932425503113 1
0.99386859488575 1
0.0818105289505062 1
0.688576929425037 1
0.424985177163101 1
0.722557553373149 1
0.252280476098521 1
-0.290607978922394 1
1.21577127785424 1
0.0854685072687872 1
0.210296004636618 1
1.16935625828095 1
-0.240475859010892 1
0.923792429288025 1
0.718735228654989 1
-0.609053732074421 0
0.399242892944531 1
0.574421757845619 1
-0.258990357469482 1
1.25610116039426 1
0.818720735668518 1
0.523071742449883 1
0.797349117092226 1
0.403186022209326 1
0.519224051400431 1
-0.833280031299885 0
1.1477696325342 1
1.31555776130062 1
-0.0913896662496265 1
-0.324240729108977 1
0.393831801702254 1
-0.134926357621618 1
-0.289006112768988 1
0.639236742725253 1
-0.582601534353405 0
0.716422437569716 1
0.473709891330166 1
0.81655605787641 1
0.658362746371148 1
1.09437752875058 1
0.112938958430258 1
1.42588755885957 1
2.05404482643596 1
0.891426252112285 1
0.748891125287166 1
0.434442460403221 1
0.741638741259169 1
0.867308245300024 1
-0.266485706861978 1
1.20453864436981 1
-0.570125863406566 1
0.918540084472199 1
0.498133080851229 1
0.689212371435045 1
0.876704317311708 1
-0.0806059495213589 1
-0.0647960161283668 1
1.34696707782985 1
0.686638295817636 1
0.016666165502864 1
0.117572813574824 1
1.37720392274375 0
0.616925625489986 1
0.130890358907617 1
2.31440135426851 0
0.476155919218828 1
-1.60584216086425 0
0.478144785485648 1
-1.46812960107116 0
0.391714020859176 1
0.159294639739092 1
-0.284234811309217 1
1.25599397374431 1
-0.00441617265246642 1
0.607309211543784 1
-0.130596913388216 1
0.674581765244772 1
0.571165714348912 1
0.0749181654091647 1
-0.149653075847858 1
1.30900319244699 1
0.308950626325083 1
0.436016237813288 1
0.345409805348506 1
0.796494228861862 1
0.708676873001545 1
1.39171582317727 1
0.986214715586978 1
0.557387165818365 1
0.555881576007663 1
0.610470591804364 1
0.466081035795731 1
1.09907923598649 1
0.987445407389714 1
-0.312350387747424 0
0.836542029351284 1
-0.751924673999862 0
0.532853588968604 1
-0.147186305104631 1
0.538361598434793 1
0.113062248974042 1
-0.0241603336715543 1
0.813695819958499 1
-0.403407260675427 1
0.289663668502216 1
-0.132465898086491 1
0.86817385985669 1
0.0731095552270087 1
1.02357923288275 1
0.910027588586461 1
-0.691055417494066 1
-0.194523766551542 1
0.90380795588273 1
0.896805116617502 1
0.551138697479124 1
0.636662086489545 1
-0.312985835640608 1
-0.442277209812185 1
1.14673278489692 1
-0.226179054886984 1
-1.16665131433106 1
0.413335495434988 1
0.824449911480648 1
-0.291297309340801 1
-0.227864076938742 1
1.44425387855344 1
0.721825155706932 1
-0.137134373200104 1
0.418128299019093 1
-0.404986597035607 1
0.669831786418853 1
0.0961885435930223 1
1.68011712598065 1
2.08265628140296 1
0.192212456025755 1
0.0800086746721878 1
1.41284339985353 1
0.29850251141949 1
0.895777137965858 1
0.186328926894174 1
0.922916980864753 1
0.199719280458634 1
0.744581699850906 1
0.699430880940935 1
-0.416903071137185 1
0.42149094999554 1
-0.717211997138583 0
0.105096251905102 1
0.376955674201917 1
-0.382523275534861 0
0.660008844173387 1
-0.0791125083894674 1
1.05366477386162 1
0.593636906199411 1
1.11027287843004 1
0.292467295284647 1
0.175909204437202 1
-0.403695314965814 1
0.683750463883225 1
1.18597801515119 1
0.550305590697499 1
0.425531010971992 1
0.839229249463542 1
1.28274496841306 0
0.84746529837694 1
-0.0656115736150648 1
1.18374000771727 1
-0.0283936532773713 1
0.908873153399633 1
0.418878250078241 1
0.636407400558723 1
1.17200745576331 1
-0.220983412233375 1
-0.515806767505761 1
0.715278997378951 1
0.127144236272983 1
0.834633096873246 1
0.107666982880522 1
0.805145240467531 1
-0.301081520918955 1
0.868553693022344 1
0.818607856216304 1
1.54263478032919 1
1.32011285369731 1
1.5962697665339 1
0.377858652263529 1
0.348401847323383 1
0.379541061031676 1
0.635701242542548 1
0.44693121977259 1
-0.672662081183592 0
-0.077207684114444 1
0.988278432626419 1
0.754587076243709 1
0.29415462874065 1
-0.513736697235619 1
0.276746795854242 1
-0.882665793071337 1
1.46587102837803 1
-0.482105452361562 1
1.49729595783787 1
-0.206345766078014 1
0.989206805800755 1
1.10649379920357 1
1.57408804441894 1
0.144274019474686 1
-0.29316193841629 1
0.363758883999349 1
1.4854436258034 1
0.62359847226642 1
0.60044345957396 1
0.424128776781235 1
0.255711332062735 1
-0.128570401214874 1
1.57446876381605 1
1.71507001233576 1
0.565344047839702 1
0.248119165083635 1
0.8401900102444 1
0.815083533215551 1
0.616589901480711 1
-0.981577850108433 0
0.597636017447385 1
1.00620983661758 1
0.452462440753129 1
0.652364975491603 1
0.580694065759289 1
0.904049277135104 1
0.247921358304495 1
0.671445561523355 1
0.7899362169166 1
0.711003566898631 1
0.227775315613484 1
0.29380129480555 1
0.475174035352798 1
1.22966489259094 1
0.309445638858979 1
0.911245339900762 1
0.993085650050053 1
0.143810225069668 1
-0.485528419977131 1
1.45436418270867 1
1.40465334853429 0
0.64508671841266 1
0.162581358586451 1
0.054213915733439 1
-0.627820549254485 1
0.680201585227236 1
0.256955283567022 1
-0.0434428949591211 1
1.49390777768645 1
0.431016955573367 1
1.36591161774387 1
1.1591134344231 1
0.631527900823246 1
-0.315413160906067 1
0.886624518181228 1
0.564564013614969 1
-0.125423260824442 1
1.10945277130178 1
-0.107050563606978 1
0.109939304007623 1
0.978925184711683 1
-0.422599520199728 1
-0.0834551985382266 1
0.245941228529267 1
-1.1574941282663 0
1.25515047466997 1
-0.0693835568692846 1
1.29815628792595 1
0.165728926527334 1
0.0899931576337764 1
0.291010083215202 1
0.548420894882612 1
1.0666838736469 1
0.356093393859183 1
0.497788618442039 1
-0.927834089671922 0
1.02729905870297 1
0.970242653231915 1
0.0999401994691639 1
-0.631036371346348 1
1.2125465305469 1
0.18662713059314 1
0.316721327684898 1
0.230470102798804 1
0.435595734506657 1
0.974205185142222 1
0.421223034315595 1
0.621251211395091 1
2.00888720619612 0
1.08575368632132 1
-0.038396043007318 1
1.18951870680866 1
1.31636474522248 1
1.02256498420171 1
1.42395395837854 1
0.0601211267805643 1
0.43490364461563 1
0.740900628569069 1
1.13599215263471 1
0.948459643615603 1
0.261051534003457 1
0.152373833381793 1
0.416652597683965 1
-0.344782162184012 1
0.683895818785152 1
-0.685060869388741 1
-0.57128434015941 1
1.11077554268827 1
0.47755667866431 1
0.865772375723029 1
-0.00659195884268809 1
0.349113742601419 1
1.21523731139961 1
1.00938881204327 1
1.24435346351808 1
0.641833802294665 1
0.274946267532735 1
0.292303469352202 1
0.945227067252162 1
1.47626442074594 1
-0.0728307993149126 1
0.40654564949732 1
-0.265480678063729 1
1.60229904142226 1
0.867269532286798 1
0.435552188340838 1
-0.134432476458394 1
1.1193612589289 1
1.80055771602228 0
0.632423887961464 1
1.04639039950463 1
1.59714678500878 1
0.921636587341111 1
0.722248497271026 1
-0.101636985802836 1
2.85872085124012 0
0.331827396206853 1
0.973421980877232 1
1.17364155750987 1
0.51179064353221 1
0.14192717028804 1
0.857626166845106 1
0.268862763011944 1
0.933669550083253 1
1.61704712394262 1
0.482580051614537 1
0.782766648857036 1
0.657113991342054 1
0.41536773568214 1
0.991537146578211 1
1.14196709376707 1
-0.835556215133974 1
0.0648162802152528 1
-0.147047253868895 1
-0.819716574392177 0
0.175272532366845 1
0.268825546544957 1
0.69739217563842 1
1.10937988340989 1
0.885256191699215 1
0.536503166545245 1
0.859313319178186 1
0.888523242734691 1
-1.33525694804788 1
0.415344948077018 1
0.303450865537472 1
-0.170762096425254 1
0.0684379606166509 1
-0.00863235882962507 1
0.355533788208684 1
0.795164511760103 1
-0.0352562941983519 1
0.555243309320791 1
0.849730339789779 1
0.475345827738999 1
0.72468535845133 1
0.246300037815063 1
1.93439783157082 1
1.54647496672598 1
0.091333934231363 1
0.993427044091734 1
0.733655912801894 1
0.138101595777609 1
0.555234091615095 1
1.28174240288801 1
-0.250422003335067 1
0.816617512977335 1
0.549643036438378 1
0.488163299027078 1
-0.480189171217685 0
0.0383953167786205 1
-0.20421575442914 1
0.223631263144235 1
-0.153079882920909 1
1.60511943984753 1
0.819344258737628 1
0.344503677573021 1
0.182353428068518 1
0.418820795252329 1
-0.471766418065711 1
0.835182751816187 1
-0.0653000481147948 1
1.16254675575427 1
1.07823983146999 1
0.607757633547951 1
-0.740589356822092 1
1.05248746738294 1
0.696680997459566 1
0.320446558780611 1
0.640092827056557 1
1.18752687180527 1
0.256266738937839 1
0.777716645665856 1
-0.715253082299643 1
0.331271196571317 1
0.473151942800552 1
0.961388268092414 1
0.295763079863404 1
0.67718548662421 1
-0.0880150412953234 1
0.951734177516637 1
0.564727183847198 1
1.33427092692307 1
-0.300225854035557 1
1.29134996200803 1
0.439624176287523 1
0.993011072483339 1
0.778202696195478 1
0.687896292317327 1
0.0791780435563271 1
-0.316792660845044 1
0.565589364484414 1
0.574421804397738 1
0.150666973569235 1
0.503637984367984 1
0.175680615743909 1
0.162711430480854 1
0.452055023294596 1
0.722065098748131 1
0.785605062248811 1
-0.275564254798777 1
-0.0498951407097694 1
-0.857310285910675 1
1.32119196281951 1
1.27789220050143 1
0.83958529148287 1
0.505334174569299 1
0.883372168013437 1
0.455100196351821 1
1.30672855310198 1
1.31890655203968 1
1.16620119707111 1
0.862873886087439 1
1.26899258592676 1
1.5772395922386 0
1.48858775403035 1
0.210473407284036 1
0.443530921420891 1
1.45194311724442 1
0.12259086221461 1
-1.00135456668729 1
0.945355856492866 1
-0.1922946896376 1
-0.172383420969263 1
-0.293837150115176 1
0.612012158135833 1
0.139845143105137 1
0.888961383694025 1
0.20815762077982 1
-0.226770719259824 1
0.478544842008177 1
0.881347598420804 1
0.195540021809756 1
-0.481178369955907 1
0.202316401947349 1
0.280597748879991 1
0.881694617793213 1
0.168887330623175 1
0.629456662352264 1
1.16267585214988 0
-0.12313570237009 1
0.435194123092001 1
1.24351335362266 1
1.00649588303613 1
0.610097237252738 1
0.416898890663646 1
1.73824156349476 1
0.77819485321328 1
0.743676854934904 1
0.900162627158946 1
0.503837072173219 1
1.32782010962762 1
0.580469461154828 1
0.928805128231526 1
1.98098093961787 0
-0.48916202080458 1
2.12451242399079 0
-0.425532495837199 0
0.252560578816432 1
0.025946481274876 1
0.471769419291482 1
-0.144586277359121 1
2.11689339033548 1
-0.510828701883662 1
-0.114227489474351 1
1.88436125085842 1
-0.0617919084366181 1
-0.00315786770158227 1
0.484413748324907 1
1.04553125980911 1
-0.277780313239159 1
0.837167924388466 1
1.70144178274292 1
0.246445060421997 1
1.58220051126596 1
1.41167631310514 0
1.10708820933729 1
0.906210593659037 1
0.323289431705634 1
0.769142609245602 1
0.516763158549461 1
0.206722338983463 1
0.50004025320255 1
0.0996785528041391 1
0.409355364235614 1
0.407357843102361 1
1.01153378506252 1
1.76972541125005 0
0.0748771394115205 1
0.133777136665714 1
-0.967106024506734 0
-0.0755501158063009 1
0.815398345544396 1
-0.517720105706147 0
1.64169829180075 0
1.03562594822834 1
0.694423173600059 1
-1.9457608117076 0
0.186061804901029 1
1.06497035708612 1
1.27440879029104 1
0.819638870870484 1
0.126615626806899 1
1.82106218824801 0
0.233522919626648 1
1.39253194101475 1
-0.103252997387107 1
-0.893451080228652 1
0.883625439090363 1
0.194551046806208 1
0.610597353000873 1
0.238842893571691 1
0.384607902300765 1
0.189127918775789 1
1.21537650775775 1
0.487092633399091 1
0.197254142173968 1
0.553941199895535 1
-0.642073531746982 1
0.898736299173864 1
0.140609041346077 1
0.263888563656585 1
0.122342777770683 1
1.48047675479135 0
-0.249958447713767 1
1.05827396334353 1
0.16083608287815 1
0.171918596881274 1
-0.37771118255336 1
0.780084125771451 1
1.1040298511077 0
-0.158731404352214 1
0.613624900293929 1
0.125759702255323 1
0.201385092552756 1
-0.431734345069259 1
0.172496148031463 1
0.389034156391907 1
0.892522084181309 1
0.978895265784222 1
1.03683213086751 1
1.06776781629856 1
1.44709995463163 1
1.19880250205566 0
1.12177779126096 1
-0.221693008005142 1
0.597859771802668 1
-0.335235076685194 0
-0.505868840384388 1
1.27657021255639 1
1.49943130413853 0
0.0997222014776335 1
0.159803560102939 1
0.238122591638219 1
-0.685114242985764 0
0.795173698569665 1
0.175536294707704 1
0.863687744898369 1
0.428658320911948 1
1.14331108187688 1
0.792956320698088 1
0.692322645486168 1
-0.639519206437735 1
0.0430308487792516 1
1.3069914077041 1
0.290016518718422 1
0.182310797049888 1
0.235088356534407 1
1.35016433670339 1
0.441438413768631 1
0.469706034391128 1
0.552382841486758 1
1.61136417652572 0
0.482361929553867 1
0.592693779929513 1
0.543766709386517 1
2.2651353047897 0
1.12623678170385 1
0.449447772283747 1
1.53054494662964 1
0.919215608405557 1
0.216345207681947 1
0.469857808181233 1
0.49438412709314 1
-0.130918749072225 1
0.501962797592737 1
1.23553422769573 1
0.955625365317486 1
0.641994688949495 1
0.394496536595617 1
0.94999244556469 1
0.659580407039475 1
0.665354480874278 1
0.803468296587428 1
-0.873306516948779 1
0.573412045333051 1
-0.0934156823683121 1
1.86438202477352 1
0.989298549888869 1
0.8354612307942 1
0.475767882538004 1
-0.0138211569968492 1
0.261508836230146 1
0.669164881923591 1
1.30799644025305 1
0.891224694879776 1
0.949501854091292 1
0.951207387974414 1
1.51431359662748 1
-0.113241467809705 1
0.722412166855037 1
0.859438139026505 1
1.36213695840815 1
0.594624793483288 1
1.05367236545111 1
-0.672708598653257 1
-1.25539827744485 0
1.39071923697787 1
0.257072058504495 1
-1.07286054980307 0
0.130841652814347 1
0.367357316669585 1
0.483280479308516 1
0.306416070135037 1
0.46420625077452 1
0.424937680854302 1
0.612128527041329 1
-0.197963276006019 1
0.371269859512482 1
-1.18909175418911 0
1.54734567328363 1
0.690882167452256 1
0.0363903464569792 1
0.255318191476882 1
0.406854429021834 1
0.876268690937021 1
-0.596032875947971 0
2.46395880110053 0
0.860728672008475 1
1.05952370714005 1
1.26516517237683 1
0.941953619411938 1
0.0364669570599768 1
0.916219463284786 1
0.974985712742114 1
0.651797699089754 1
0.410455598158754 1
0.943991312205835 1
0.223103650081891 1
0.992760161405972 1
0.786147425929136 1
0.677119233264167 1
0.675204571815685 1
0.436921367183786 1
-0.52045065122214 0
-0.15583394433744 1
0.652044717065739 1
0.918051216502049 1
0.151123033652196 1
0.192079734367498 1
-0.387657727422531 1
0.515385833885477 1
0.407171944052385 1
0.334370670458263 1
-0.387190875594109 1
1.07527367913653 1
0.424393446991377 1
0.917715241840586 1
0.594162017204631 1
0.171029214881972 1
1.09596841580428 1
-0.986782322146038 1
-0.367554810716381 1
0.109245651280007 1
1.4861385305818 1
0.612790155978894 1
0.561630394234253 1
0.236899970118949 1
0.580278534820912 1
0.119180513521321 1
-0.0413752710157528 1
-0.49511654227529 1
1.42888533458468 0
0.0113445176944812 1
0.333902417729114 1
0.797792615535328 1
0.525659521562143 1
0.118562319918375 1
0.08363886533574 1
1.47241234011859 1
0.379505408727681 1
1.04619177036161 1
0.730483745389134 1
0.0189908729647674 1
0.293075231087453 1
1.20537797202604 1
-0.567109973841944 0
0.392481670522178 1
1.52237429395055 1
-0.288335224196011 1
0.992753322955312 1
1.07895650706974 1
0.264354168324805 1
-0.536947898093459 0
0.379357021757542 1
0.119805024455491 1
0.25324235669774 1
0.623660238871875 1
0.342782423209407 1
-0.55932535823303 0
0.0234347734824501 1
-0.0542271547288419 1
-0.580914505732911 1
0.305905815769599 1
-0.0350980166604063 0
1.38393574553484 1
0.137471449571055 1
0.345189780951349 1
0.112615769838461 1
-0.0557750497927122 1
1.08700549320073 1
1.65394705797276 1
1.15994412653715 1
0.702026354562376 1
-0.822027723500598 1
1.0549195200153 1
0.101399558976121 1
0.169369864649056 1
0.691953730591754 1
0.135887683947845 1
0.485046245476268 1
0.67118838017609 1
-0.205932828760304 1
0.596747704166864 1
0.850186061939316 1
0.218842824770146 1
-0.730212006884524 0
1.46256537400615 1
0.448504892683254 1
0.156465794253388 1
1.30948829599934 0
-0.366399142541117 1
0.334563771421522 1
-0.237112692372544 1
0.682871700379063 1
-0.0265829663469496 1
0.430938191439042 1
0.802767548507172 1
0.733691599839594 1
1.05441007858031 1
-0.491480372382283 1
0.764442837044058 1
1.24907755899415 1
0.697473071490724 1
0.896805736983543 1
-0.348560707985296 1
0.570375835086394 1
0.311697131880543 1
1.35881762413241 1
-0.0475500384192687 1
1.01317692141644 1
1.25296544895746 1
-0.0573098516865062 1
0.0780017183770803 1
0.602907513099939 1
0.452014096577684 1
-0.463209165838715 1
1.43912134428887 0
0.804766953510937 1
1.03306339032301 1
0.816231988732792 1
-0.0849277959682784 1
0.714357410169012 1
0.214379660739032 1
1.11561637292592 1
0.0766144382739615 1
0.848545033439421 1
0.279511362231554 1
0.87594777980858 1
0.427144782446308 1
-0.325029150620343 1
-0.0254831251046372 1
1.13175512594334 1
0.858856845625018 1
1.09606227697125 1
0.94951272309684 1
1.15882756146879 1
-0.966502518239435 0
0.807483320834575 1
2.74293840238214 0
0.302811627604111 1
0.541542000626296 1
1.26361117916312 1
0.251166684061603 1
0.172167297231286 1
1.38221605229178 1
1.13945506245864 1
0.621176060292134 1
-0.00352150292640255 1
1.6166391346003 0
1.12262120703791 1
0.138162722323535 1
1.24245500721986 1
0.000208769354587246 1
0.862962795785172 1
1.36742347140684 1
0.462104381242351 1
0.988780628761406 1
0.46277925465774 1
0.0311388123435413 1
-0.00622039157142318 1
-0.248689392393376 1
-0.316425835276684 1
-0.237383625850663 1
0.00628879108747217 1
0.502502439426487 1
0.493929002224856 1
0.415867575411043 1
0.452292126164128 1
2.33165540009168 1
0.887797262143907 1
0.852293775366674 1
0.266533259419532 1
0.82569502365791 1
-1.10698689720867 0
0.260108658249359 1
0.119145455678462 1
0.945749245332873 1
1.56296611086295 0
1.01014014354986 1
0.11300888152823 1
-0.0401371803962138 1
0.524607329693692 1
0.856800290680345 1
-0.241146257395397 1
0.141938701116692 1
0.029856270631779 1
0.0470184018095405 1
-0.0249642947582699 1
-0.440612792552695 1
0.905328248975106 1
0.284544581979293 1
0.473283939467214 1
0.625850301162656 1
1.02018896032264 1
1.55529709600256 0
-0.104688099192226 1
1.50749975918593 1
0.0795514018750341 1
0.807972688683782 1
1.2076581784768 1
-0.532179460493284 0
1.50446362285003 0
0.551820167420744 1
0.491884360934063 1
1.72243400627702 1
1.03791708038496 1
0.311564794267391 1
0.238221319327959 1
1.40856733329465 1
0.801342459499125 1
0.267105297972129 1
0.141300134117953 1
0.577630439231339 1
1.30804806649066 1
-0.18152293584621 1
0.944600812787479 1
-0.401062541194563 0
0.261990888721161 1
0.323976991941175 1
0.398893173410587 1
1.47427715773179 1
0.968305916749176 1
2.21373420144027 0
0.316035500013293 1
0.525718196169905 1
0.9059179367547 1
0.0197882473144384 1
1.23645113542063 1
0.408848789124535 1
1.68776104162725 0
0.643344228855636 1
0.561479775534657 1
0.0987875639678883 1
0.467677910887609 1
0.426593275128615 1
0.826881876646395 1
0.670561953500551 1
-0.701133686906966 1
-0.459798552883322 1
-0.617588459469029 0
-0.763892863294489 1
0.877380000634378 1
1.10804242670339 1
0.135334333736242 1
0.887924630785743 1
-0.414071599095239 1
0.991151371284044 1
1.42231381370857 1
-0.582749431928619 1
-0.368765574547058 1
0.660436776974557 1
0.634176476452585 1
0.658516115817083 1
-0.406028901037837 1
-0.463894288923543 1
1.56062207153306 1
0.514706663094736 1
0.611275723968879 1
1.1135688047155 1
0.954210729426632 1
1.0310414449145 1
1.3646462187347 1
1.4911079575748 1
0.255158378314328 1
0.0513950043040812 1
-0.253004341204022 1
1.29258001050549 1
0.566581992962311 1
0.660655253178078 1
-1.24490452519707 1
1.2215990845167 1
0.817730344596659 1
0.76642110599503 1
1.76848647800849 0
0.32178282891338 1
0.349994455144721 1
0.812772737808855 1
0.748803873518437 1
0.228654595948726 1
1.92330725823724 0
0.192908507504633 1
0.550914989409682 1
0.0394877977457151 1
1.18151969852205 1
1.57303038282406 1
0.310835770052987 1
0.711275175564928 1
-1.05427730466184 0
0.126802616858007 1
0.691098895500533 1
0.242646748599741 1
0.0607241872278953 1
0.640558369642897 1
0.0598378506236987 1
0.957771506131264 1
-0.386148836302247 0
0.920693486180015 1
0.844677142164128 1
-0.78876841630587 0
0.0874430400893164 1
0.668370861859426 1
0.764986527513979 1
0.52283107578252 1
1.01834380014559 1
1.02583667259805 1
0.903203453169375 1
0.670168461950001 1
0.990041231063478 1
0.68196855797135 1
0.502054928992727 1
1.39721397545393 1
0.738714612410049 1
1.53508707847123 0
1.65969650092435 0
-0.405566734948131 1
-0.0169189688113519 1
0.716060842417317 1
1.84430794728397 1
0.391780532834295 1
-0.0656730174498959 0
0.27569662993687 1
0.836747406062305 1
1.44017495611735 1
0.0150596371640488 1
-0.173380917782517 1
0.588843140290553 1
0.695612682944762 1
0.263853081180841 1
-0.147531648559519 1
0.0371254081036138 1
-0.239722906329961 1
0.668238711920572 1
0.265021706358098 1
-0.609150877013549 0
0.634593627814425 1
0.763009355882054 1
0.601992703240213 1
0.634589503990379 1
0.137213114062914 1
0.902448154847496 1
0.212944590907526 1
0.980772205690795 1
0.0852272354285391 1
0.789514327828208 1
-0.0159611110321535 1
0.821195665744868 1
0.440091072412352 1
0.406686228390899 1
1.49410789197968 0
0.203586485432091 1
1.43847181631421 1
0.510731064364638 1
-0.851709394821167 0
1.54596234632362 0
0.280813078166766 1
-0.775750632367223 1
1.03980506342694 1
2.07751371645906 1
0.532013694392557 1
1.40570110569356 0
0.0491748841783827 1
0.623916147025834 1
0.596530713119136 1
0.497129393214624 1
0.583492439943224 1
1.13877227045612 1
0.500965262617855 1
0.665964795849074 1
0.65442752239513 1
-0.262190871972688 1
1.05416804794274 1
0.886984724113318 1
-0.105250720730706 1
0.562507401829724 1
0.634042167629174 1
0.298977943008417 1
-0.054491677896786 1
-0.03372113440234 1
0.524349916463588 1
1.57214431422213 0
0.924237524820561 1
0.135982665320525 1
1.308335609194 0
0.534848762138282 1
0.449376546445496 1
-0.180386800222142 1
-0.0761324437377002 1
1.48575289014065 1
0.568854435758117 1
-0.0583958534674252 1
0.419993666685884 1
0.444123456570975 1
0.222710098022576 1
0.399159894891035 1
0.137745029997183 1
-0.0928587931426999 1
-0.0610506831849305 1
-0.347513486735066 1
0.733361087949136 1
1.24354760046966 0
0.944148519343857 1
-0.361728909886621 1
0.439530338801519 1
0.840541037366782 1
-0.301965122566944 1
-1.93439167227688 0
1.66427421083121 0
0.429829404794868 1
1.03167306542508 1
0.550808150796363 1
-0.419374875581342 0
0.864793678534919 1
0.861154098876808 1
-0.27930799824051 1
0.593772597468222 1
0.511376407070157 1
0.829358631398157 1
0.630274046033227 1
0.812755652531171 1
-0.103141387154888 1
-0.718783671641448 0
0.523911970815892 1
0.240773540265698 1
0.348928878586256 1
1.43935833521061 0
0.420027686874046 1
0.541564528901617 1
0.401871641311181 1
0.0366292047528511 1
0.836722243427468 1
0.665659645074526 1
0.641434617219021 1
-0.0985603748201833 1
0.366853181218082 1
-0.485301334182364 0
-0.310398427201387 0
0.931052855943014 1
-0.502905447082712 1
0.884018418499566 1
0.554469621206481 1
0.498084590585429 1
-0.251079964822161 1
-0.288237553233743 1
0.0891289550680015 1
0.18536297083594 1
0.954187091535654 1
0.973232947270008 1
0.502834470417968 1
1.17146235361248 1
1.50246872629862 1
0.855510309282437 1
-0.813824072533009 1
0.491685258788144 1
0.770523947979693 1
0.610629170023155 1
0.970624905363914 1
0.742319909861825 1
1.40382044431681 1
-1.22207113355546 0
1.40253888768366 1
0.752898233008894 1
0.622061043923271 1
-0.247875637033067 0
0.209680176612246 1
-0.390632056564563 0
1.24908930222643 1
0.55931379119392 1
0.0433928620358086 1
0.453209181810454 1
-0.776826382417785 0
0.555622251823304 1
0.451913910029185 1
0.806202747832796 1
1.61274352706781 1
2.0184436576529 0
0.397623984671499 1
0.686521937469376 1
0.253936151759553 1
1.34943776200806 1
-0.00811338070659315 1
1.76584320573182 1
0.115344975563022 1
1.05315608348585 1
-0.0767510187506546 1
0.848549911388146 1
0.461461887466793 1
2.26772229433725 0
1.98185794510713 0
1.54238846649469 1
0.404926697353392 1
0.165654985216268 1
0.792430751712621 1
0.536684727531034 1
0.609874844258776 1
-0.635187179293304 1
0.514127059914233 1
0.833239643889101 1
1.646740372188 0
-0.236973905317126 1
0.929656804677635 1
0.427272522517458 1
-0.453308728363099 0
1.58800089314117 0
1.08789246010018 1
0.847729084071486 1
-0.2768226788852 1
0.489335518968595 1
-0.387113872607476 1
-0.256315206861469 1
0.721869312207273 1
0.983960891616338 1
0.787305781129218 1
-0.678352530618005 0
0.678209849411058 1
0.733062276360765 1
-0.291348863943204 1
0.134688568002449 1
0.998899845500007 1
2.64003314477435 1
0.116429825634416 1
1.73993671262566 1
0.862615595353801 1
-0.553777098808451 0
0.173935195736414 1
0.362678216665308 1
0.430216890459277 1
0.0636139023936548 1
0.486118113537732 1
0.762626293646944 1
0.338015145978593 1
0.151459590502685 1
-0.289264248563637 1
0.67749895324643 1
0.357303330656147 1
0.639910143739682 1
0.556247042152221 1
3.37049860052406 0
0.90448881926847 1
0.797128802878822 1
0.344194395601332 1
-0.0501161538177987 1
0.166904892131598 1
0.0775980261818376 1
0.249209910251243 1
0.0450198409737004 1
-0.38084413399931 0
-0.483191746024547 1
1.15680116649898 1
-0.303828458502037 1
0.689440428535169 1
0.455826346565021 1
0.744968499219576 1
0.650155675336217 1
0.592772046472981 1
0.129986976693714 1
0.0126549193651457 1
0.577359261949691 1
-0.0760609529992074 1
0.182299008035044 1
0.816663624879214 1
0.397858301402716 1
0.852840267872403 1
0.555366357025786 1
0.706752259683527 1
0.96315563917151 1
1.66340297685029 1
0.0816369889154955 1
0.300655685692611 1
0.997268299170304 1
0.506383489302613 1
-0.147085429899412 1
0.71392850577234 1
0.653224505686489 1
0.741612805419789 1
1.52928306248949 1
0.524835513689057 1
1.28137298212048 1
1.19542370703725 1
0.314244276196468 1
1.4283500160098 1
0.348957882850239 1
-0.664941662303994 1
0.806682165657498 1
-0.681354916748576 0
0.476619371867626 1
0.852400141483481 1
1.38535346292782 1
0.536157987541004 1
-0.857133706100628 0
0.827189192583541 1
1.34480506070504 1
-0.254289536173279 1
1.5642577506238 0
1.4416162092662 1
0.605297409447393 1
0.544074924354864 1
-0.890076348133737 1
0.0860483601449087 1
-1.58889369793443 0
1.25592600846779 1
0.706056589137348 1
1.18737792916612 1
1.66892459294438 0
0.165844688674498 1
0.0442498059278802 1
1.85469247108809 0
0.103462496289891 1
-0.496345980081714 0
0.604376134091454 1
-0.0801846512668912 1
-1.07909263031257 0
-0.915639023288304 0
1.20495855170265 1
0.436697358512319 1
1.04953270732247 1
1.73002251832562 0
1.59740366411481 1
0.28388515810964 1
0.169306019633179 1
0.160792521200628 1
0.660027019243324 1
0.0410632532300007 1
0.0159343271320194 1
0.208401147273674 1
-0.00592792880982601 1
-1.39533260452384 1
1.30326718718471 1
2.27747104117691 1
0.863749551529152 1
0.328699410756831 1
0.646406735733297 1
1.53396215297582 0
-1.02996061564212 1
-0.60465634976352 0
0.185612041092879 1
0.967351316382412 1
0.677137252806752 1
-0.133312975227416 1
0.949335608802133 1
-0.0183429961318636 1
0.336084147275636 1
-0.0984162900569473 1
0.699629146408531 1
1.58999188147813 0
0.664781903680041 1
1.38414105577894 1
0.910124064155367 1
0.67113421440908 1
0.691059206818782 1
-0.47867217160911 0
1.87649737301997 0
1.23885019991262 1
1.21895332230734 1
0.14185345540277 1
0.785931774938888 1
0.245305252328032 1
0.210443586057078 1
0.0558683300279915 1
0.889654278071285 1
-0.0669789109785043 1
1.07668732905686 1
0.835112758441848 1
0.0977179897562516 1
-0.0172082204661642 1
0.881264285483866 1
0.818322597550362 1
0.0270230167295397 1
0.359655817903513 1
1.02895656218081 1
0.181400484073718 1
-0.146326482859653 1
1.60007521930823 1
-0.0987874360413052 1
0.692555691380204 1
0.889032569640817 1
0.455978116445301 1
0.0692266325031032 1
-0.770068163904502 1
0.0919561629760101 1
1.22985732579457 1
0.632668759293153 1
-0.117057708014107 1
0.321548781695089 1
0.56530779371022 1
0.234369714278495 1
0.449110825962356 1
1.46507963529517 1
0.942378069980799 1
0.0285087549525065 1
0.343547691758105 1
0.537536988855925 1
0.793417335056936 1
-1.18809000110883 0
-0.321440112197665 1
0.0429475537312313 1
0.336289661741078 1
0.543740909141142 1
-0.850288539448548 1
0.951370909561318 1
0.823162866032992 1
0.0152237837261661 1
0.481979654809067 1
1.690545615959 1
-0.222916560582632 1
0.726539711316749 1
1.32072860169633 1
1.31855268360705 1
0.618476811780788 1
0.134631736251938 1
0.601794003443159 1
1.2494553142972 1
0.339634643875559 1
0.12248937386143 1
-0.00686025042506463 1
0.725785704146656 1
-0.186178295921748 1
1.48666387956376 1
-0.116451209867037 1
0.312916415844628 1
1.56887657800872 1
1.25786800184183 1
0.571425326715231 1
0.473731759429351 1
0.247675137639914 1
-1.20308941876371 1
1.1167613384323 1
0.12158861576316 1
0.353943283170754 1
1.53927988005945 0
0.442151248155608 1
1.07272651317286 1
0.101204982053403 1
0.297469224666207 1
0.0523509659532884 1
1.29406068790888 0
0.639566231320274 1
0.405171919559519 1
0.0629155706496831 1
-0.685362139626097 0
-0.0741425591758084 1
1.4635932951202 0
0.40506620833899 1
0.476154791785946 1
1.83948289865681 1
0.470589303548407 1
0.714187328946298 1
0.0529395802879302 1
0.811471937865119 1
1.34499956493858 1
0.0119596280933485 1
2.66226375630979 0
-0.436523794666234 1
0.174654164908556 1
1.79406727842528 0
-0.0473551067108855 1
0.834438498900461 1
-0.671805776512251 1
0.766477629082064 1
1.09276629242598 1
-0.50520955776173 1
0.90515213560093 1
0.383785522703408 1
0.23149030327895 1
-0.113046457390382 1
1.06327570057543 1
1.11513273101358 1
0.990906060998799 1
0.247154573743884 1
0.526645245107963 1
-0.351078165801693 1
-0.662884022582231 0
0.128463059602569 1
0.7148979063794 1
-0.316984224648364 1
1.29520733635958 1
0.387522383243541 1
1.32696083194019 1
1.32732661345363 1
0.112749857517573 0
2.1034393307547 1
0.626054181294946 1
1.1564801219845 1
0.876071707753356 1
-0.5684840696001 0
0.416115935563907 1
-0.017798743647786 1
0.560155290086081 1
0.782540966997662 1
1.65451823090234 0
0.334024126540012 1
0.818966554725646 1
-0.103770557512205 1
1.37794195446618 1
0.945282168643175 1
0.416907244156343 1
0.412253936955995 1
0.132065556883284 1
-0.754313778918224 0
0.330766191691977 1
-0.667259968012351 1
0.809018200237466 1
0.749656447831315 1
-0.927248837357578 1
1.03707588208853 1
1.21469048098461 1
1.21969451298367 1
0.551531137404311 1
0.0599233516058199 1
0.228780979419946 1
0.148195376096395 1
0.419905795142607 1
-0.142320338935536 0
1.72044227529886 1
-0.402227174566977 1
0.542588331082599 1
0.0204535033199492 1
0.0868452146910745 1
0.0499320698875165 1
1.0537056555763 1
0.285558118715635 1
0.137231813043172 1
-1.03574978524364 0
-0.549723802615056 0
0.720929517362673 1
-0.269388939930276 0
0.283480415976911 1
1.10211312102707 1
-0.430209296464086 1
-0.180262938686472 1
1.32651486761432 1
1.40607762305092 1
-0.235236410573792 0
0.511242082521304 1
0.563722182320897 1
0.336815415334962 1
1.25961331784266 1
-0.265929978091489 1
0.207260508270687 1
1.2345235004254 1
0.343197919600822 1
0.00820846527107402 1
0.437976967555868 1
0.746366382588428 1
0.398620440364964 1
-0.779212975344053 1
0.187507374392134 1
0.152604639621654 1
1.57565930888062 1
0.646660403785266 1
1.02125162200396 1
1.97016662957671 0
1.56679273132937 1
-0.8238432590447 1
0.105105317956516 1
0.158176215283756 1
0.467769298548427 1
0.622641686634862 1
0.0744916868465704 1
-0.244393015404837 1
-0.0107501363453338 1
-0.213728898833474 1
0.291931326632637 1
1.27939748305173 1
0.027908448579385 1
-0.999459029348487 1
0.175986695327127 1
0.585777603270015 1
0.323796457136908 1
-0.319073727177932 1
1.02355975149725 1
0.747453393743611 1
1.32996877315078 1
1.4783645673705 1
0.701110633266294 1
-0.221704024429262 1
0.559720303270022 1
1.4499622311873 0
-0.10669169353876 1
-0.508966519554335 1
0.424161448796742 1
0.579261454025686 1
0.581543544747026 1
0.704314858922283 1
0.504632895485118 1
0.972270311766846 1
1.28289241023515 1
-0.084106153517353 1
0.579330501523283 1
0.596019897496061 1
0.499328300692674 1
0.546725687887081 1
-0.0196117452467169 1
0.680347710680021 1
0.0323335661525939 1
2.54319483002912 0
0.191916079786363 1
0.280049797800122 1
0.387712393103818 1
1.96186917707666 0
1.5002228204183 1
0.846140571344025 1
-0.22611759807567 1
-0.253749434891295 1
2.75055546098376 0
0.550355567497112 1
-0.273069960311988 1
-0.0231449338328105 1
-0.109506123097057 1
0.921218556056498 1
0.882324661111717 1
1.70882312165896 0
0.637801113733767 1
1.24070148470177 1
-0.677012151063929 0
0.517743293427122 1
0.507432545316119 1
0.412611331910462 1
0.66911698518355 1
0.955734500018139 1
0.58257812400426 1
0.0393814591964231 1
1.41867087563412 0
0.5315043337937 1
2.45937149068781 0
0.569932253857436 1
1.45719840974386 1
0.484936256112376 1
-0.432880931988 1
1.19204100505502 1
0.737330930590564 1
2.18750812085969 0
0.496943501901305 1
0.510162327710048 1
0.00167682282085652 1
0.914923924541338 1
0.668601483095478 1
0.821606006497313 1
0.13803324567863 1
1.11151080755373 1
0.968102631528623 1
0.444934568551441 1
0.893254091558022 1
1.61708839431822 1
-0.74610438313097 0
0.503378791547387 1
1.58243054474341 1
0.729960152717473 1
0.69795420421208 1
0.470809149919741 1
0.652247218660679 1
1.0127599365267 1
1.43684440708509 1
-1.06621962977468 0
-0.566375849213357 0
0.683305085856414 1
0.873906289077808 1
1.04948352112111 1
0.247302162382107 1
0.380607368249692 1
0.116405955654576 1
-0.0726757868132879 1
0.585439249911861 1
0.638595879417582 1
0.27154111768571 1
-0.16372811625408 1
0.491447877648424 1
1.42249036575032 1
0.580969365916644 1
-0.0444402686012329 1
1.47543388070484 1
0.246937488213823 1
0.800311806859281 1
0.382576462635777 1
1.21590222634841 1
-0.109734362818588 1
0.428654992284731 1
0.424796959806005 1
0.0289183925411219 1
-0.132556591761216 1
0.368592392777945 1
0.757371088037474 1
0.414196221375122 1
0.131311559503272 1
-0.369408687959421 1
0.433587782043552 1
1.45127113819356 1
1.79460491521169 1
0.0470795172109609 1
0.19994536695878 1
0.134275326256869 1
0.628050904095783 1
-0.0946653770666269 1
-1.78677044370623 0
-0.318367495054236 1
0.939214165569612 1
-0.128717777055861 1
0.333829063263109 1
0.196276084143619 1
0.014291975002741 1
0.527304778800448 1
0.753348436443647 1
2.35432465897645 1
0.270769828809868 1
0.128734818388318 1
1.4171177484531 1
-0.00646967948789133 1
0.240651948200656 1
0.0502094866899974 1
0.889262350720254 1
-0.82178480526557 1
2.24226588030609 0
-0.307215671926851 1
0.924214796343411 1
0.0298328097196974 1
0.393079957456605 1
-0.185880946822888 1
1.23015818138409 1
-1.10637547690633 1
-0.997632689612331 0
0.590585584679465 1
-0.161111824406962 1
-0.514461504751448 1
0.871128304874097 1
0.714941244074295 1
-1.07812498522971 1
0.728000182337907 1
1.69947499636347 0
0.637563694974651 1
0.320552927290118 1
0.630097305497594 1
-0.176624431116703 1
-0.331838541837575 1
1.18432829186133 1
0.0344051670659409 1
0.669274216339673 1
0.0417537389336519 1
0.611522638048478 1
-0.394758312141442 1
-0.695381751643888 0
1.78836353789215 0
1.11711460601549 1
0.0131898870179849 1
1.2137336314892 1
1.02588156889166 1
0.494394702620491 1
1.03461065501115 1
0.534841215530014 1
1.12567956932233 1
0.532387592509675 1
0.66794545497179 1
-0.432565295354698 1
0.421296786402825 1
1.44935070076886 1
0.659062153706599 1
1.2001626133212 1
0.494528880514925 1
-0.0308775423407077 1
0.620375028915376 1
0.747427463428983 1
0.333283885951705 1
0.42082170713164 1
1.36315949364381 1
1.41435903653725 0
-0.057352594691861 1
0.40433673586337 1
0.627228411116561 1
2.26593953922533 0
0.501098071156242 1
1.12816213527723 1
-0.372177346526021 1
0.252096957372093 1
0.838769650013616 1
0.90959341009779 1
0.793849493725654 1
0.547077456559315 1
-0.156180319473291 1
1.34628561890089 1
0.539790007540034 1
0.117864350522703 1
1.28992557350027 1
0.901062485377458 1
2.56930030742341 0
-0.226114895307289 1
0.309525082851178 1
0.836172404988125 1
0.818580895707103 1
0.1767889479677 1
-0.0528693554212199 1
0.35755283268985 1
0.273021409611523 1
0.193978609102733 1
0.16819512886191 1
0.337504144079985 1
0.972258227265329 1
-0.407943237608986 1
-0.250295862630406 1
1.3238094544659 1
0.609649249106936 1
1.27195547479585 1
-1.75280434199884 0
0.714561430242867 1
-0.844978721918849 0
-0.2495300247197 1
0.332650851611092 1
0.437411192605412 1
1.08114257947548 1
1.20577152335839 1
1.53679056914533 0
-0.187606221848885 1
-0.16504479255127 1
0.0521273046546961 1
1.19229304158902 1
0.744170691739984 1
0.586290340321558 1
-0.441938121551867 1
2.3494002991133 0
-0.245295525683169 1
0.967058201880408 1
0.655603269897684 1
0.99411113006108 1
0.335859227073216 1
1.50161809602012 1
-0.213211203922355 1
0.365817475332609 1
-0.288124730868176 1
0.770904965263549 1
0.630676676598112 1
0.764632122698313 1
0.503772495150966 1
-0.0748024377255776 1
0.457148601951526 1
1.7692672013786 0
-0.0502532565603719 1
0.39276596555592 1
0.629033020743329 1
-0.251314583846104 1
0.109543749058985 1
0.588409356991873 1
1.40285855402861 1
0.329687398886075 1
0.153827683446437 1
0.516587263441584 1
0.439089521090492 1
0.115233545445714 1
1.21099859719674 1
0.68422411629384 1
0.0607462758382353 1
0.0801570396032056 1
1.75532947659293 0
2.07693909172553 0
0.203417598444459 1
0.329284840597223 1
1.08238130218526 1
0.452797150199436 1
0.0600678652915267 1
-0.25761543474235 0
0.703944106657285 1
-0.857230925194992 0
0.232053699784945 1
0.213056998521908 1
-0.805296557373278 1
0.831180629307177 1
0.938327290387082 1
-0.139568541327587 1
0.575492814328146 1
0.144531980773718 1
0.401593919825528 1
0.763358180893015 1
-0.0497096612654877 1
0.420881830420739 1
0.697506911321933 1
0.593902076060128 1
-0.302093857113106 1
0.16536703758558 1
1.01457011308579 1
0.890437219442674 1
-0.101431733211922 1
0.765225166689978 1
-0.0382886308239735 1
0.773115282624714 1
-0.382873250825324 1
1.07613944711926 1
0.668369239040546 1
1.48017320245366 1
0.487747721338738 1
0.26617279536288 1
-0.0174492355797923 1
0.780838302372309 1
-0.797610637922375 1
0.607684207220359 1
-0.49162419609552 1
1.62862514796354 1
-0.176773187222453 1
0.559881361951345 1
2.48319164793126 0
0.248007042502757 1
0.609953737119329 1
0.684241529784278 1
-0.102274069259406 1
1.52288966140732 1
2.0067661514243 0
0.846640453664624 1
0.379246805551849 1
-0.101873715938397 1
-0.749328849070691 1
0.277398278380991 1
1.41658314008584 1
0.852367676937709 1
0.636383190333111 1
-0.295535126004204 0
-0.178586639339964 1
0.322329405680396 1
0.664449738214075 1
1.69492224879495 1
0.138543937861185 1
1.1843016179271 1
1.40793498465991 1
0.0310504028122759 1
0.684867201635723 1
-0.143506900997103 1
0.506138103863654 1
1.2629839155022 1
0.344543126175236 1
-0.819300608389897 0
0.842546364138284 1
0.748024661368106 1
0.150426373002164 1
1.19773504535154 1
2.00904521699207 1
-0.185640219302721 1
0.291312102069298 1
-0.685915023850072 1
0.210732545743982 1
1.07270930579648 1
1.33536922922677 1
0.585626916463904 1
0.198632458405193 1
-0.498234843428889 1
0.187271370500946 1
-0.424177214439492 0
1.50648592504815 1
-1.10634811331468 0
0.516850305862832 1
0.0188886302406158 1
0.495004335213418 1
0.795465540878567 1
-0.238386512695048 1
0.417211670529266 1
-0.405581571022861 1
1.11471887786243 1
0.475892893446552 1
0.647169090679913 1
0.916378605265183 1
-0.0503494191785265 1
-0.248496577081795 1
0.557190794534034 1
-0.513854096914362 1
0.091986335496486 1
0.596063369539213 1
1.06413519752471 1
0.12146672711962 1
-0.160042111872897 1
1.48663110723554 1
0.413941020629805 1
-1.10179498674655 1
1.65533083340169 1
1.12484000046143 1
0.899012254380067 1
0.518318110223815 1
-0.244741076573884 1
1.7443824287391 0
1.43742585601387 1
0.321600731758886 1
1.92999989726115 0
0.735257916108565 1
-0.207838093826975 1
0.620830691219268 1
0.769120362621077 1
0.499129807126469 1
0.449314127985532 1
-0.215484189803132 1
1.2020422026899 1
0.867939131017443 1
0.248400782193739 1
0.395151475227125 1
0.75261464822533 1
0.134595733106747 1
0.154947451081213 1
-0.253190825115966 1
0.709030283763635 1
-0.519642939009268 0
-0.0332716258268041 0
0.927405410125437 1
0.220907732682277 1
1.09571790535019 1
0.215548931823195 1
0.0776337757689541 1
0.914567653486679 1
0.687904608365701 1
-0.0546983054869427 1
-0.390621078067318 1
0.845767216298903 1
0.194749526268577 1
-0.245253205154396 1
0.852006324462151 1
0.5163897572779 1
-0.187211875279844 1
-0.358622873239788 0
1.16733932658312 1
-0.602029741600058 0
-0.108667190966475 1
-0.368592665462268 1
2.20686679410822 1
0.368243836725994 1
-0.456674064596286 1
0.770727050055623 1
0.279658524700259 1
0.74701464875231 1
-0.506337044288828 1
-0.0893462198273964 1
0.601231270902087 1
1.49657511581707 0
0.438376525397627 1
0.729548832085983 1
0.480071110377248 1
1.48694284621235 1
1.10783085793053 1
0.319992333719183 1
1.18570308134908 1
0.997249405141632 1
0.038557326892791 1
0.656483635552408 1
1.35802308358491 1
0.44351902033365 1
1.30990139985547 1
0.412299672382228 1
0.404456815514745 1
2.37494566691745 0
0.52141053438709 1
1.27374245738696 0
0.581982544310148 1
-0.320141437206898 1
0.844655045419945 1
0.937029604480174 1
1.04994863691352 1
0.621641803227246 1
-0.0930143549951403 1
0.602001101911708 1
-0.174408376803064 1
0.633033274037405 1
0.458942166251992 1
-0.231624927435578 1
0.998308285782792 1
0.696025756829106 1
-0.432543244890921 1
0.46996093023053 1
0.549121483099964 1
0.39481956088867 1
0.309233385359787 1
0.843835986892255 1
0.795514638530884 1
-2.00560342816129 0
0.898313066763553 1
1.92437414802536 1
0.684226451947198 1
0.446458806100121 1
0.126953175214744 1
0.348790830023089 1
0.815464624225783 1
0.706582456943273 1
0.300273340845536 1
0.33562960597266 1
0.560172040963515 1
2.18309644867224 1
1.22855602842356 0
0.217704558689335 1
0.13580478500444 1
-0.295094592849701 1
0.413220534923901 1
2.13675275454162 1
-0.603352050096981 0
0.473232599722432 1
1.05435142756377 1
1.07235911413269 1
1.61028724461146 1
-0.286358773279786 1
0.0944697496238021 1
-0.128797674133662 1
1.50470578565916 1
0.651808317687666 1
-0.515131208595247 1
1.30817839068131 1
0.543383566675388 1
-0.390541291526245 1
1.04618593793039 1
0.416387155996002 1
0.208846306832033 1
1.53027169989302 1
-0.164228996403237 1
0.687903605103952 1
1.78082260926983 1
0.551396667054623 1
0.690730033638775 1
0.00320184293473103 1
0.777671024241799 1
0.449788401213982 1
-0.00114537961699054 1
0.208224983819433 1
0.60535884230313 1
-0.161869022038079 1
1.20936943373903 1
0.04795486978121 1
0.593440445317956 1
0.00735756092369581 1
1.03107082701048 1
0.146790509828656 1
0.0138015689897417 1
0.965339683440127 1
0.910229533303191 1
0.187943515569477 1
0.916800491743616 1
0.811596028929379 1
0.961805427526142 1
0.966724095706322 1
0.489706000955917 1
-0.35192514200836 1
0.826763806570151 1
0.399861497254153 1
0.347443025710018 1
-0.0987935888589358 1
-0.273521139923836 1
1.19254173681092 1
0.580846642656501 1
-0.677869234800108 0
-0.237455278578113 1
0.886729456920957 1
-0.111415537708313 1
0.628178169960225 1
0.981040953958749 1
-0.030218866201074 1
1.57778167820213 0
0.626291318657833 1
0.210297085654174 1
-0.767156821607083 1
0.915794853382358 1
0.83970185312486 1
-0.52843421002281 1
1.35048073518641 1
1.65817130229229 0
0.711460972075098 1
-0.216134477280674 1
0.200397228929962 1
0.623466685952162 1
0.396093778724689 1
0.19888580786669 1
0.314032736909754 1
-0.865518123497921 0
0.142194347662367 1
0.211023464402427 1
0.935709916872832 1
0.291441356676744 1
-0.260369568611847 0
0.953233504379188 1
0.127143129441681 1
1.65223561882946 0
1.37901485339206 1
-0.42433988760757 1
0.313016630489563 1
0.534071482335284 1
-0.134184366808475 1
0.498640927921362 1
1.796925200574 0
1.16701117809942 1
0.661208058830727 1
0.552124475874602 1
0.753164637256513 1
0.854446550269661 1
0.0488006330245145 1
1.45697222616131 0
0.971670735769283 1
1.70182106542264 0
-0.200446609805403 1
0.0914448742192595 1
0.74243342191211 1
0.972830629006042 1
0.207641101184927 1
0.724497159544445 1
-0.381016036249851 1
0.593584090455892 1
1.15472240300161 1
0.77906764956103 1
-0.328036222239289 1
0.664249315183732 1
-0.352569715876284 1
-0.055663960455513 1
0.0227165845903384 1
0.298037075524358 1
0.221868045049034 1
0.0398697888901475 1
0.629142195277265 1
0.0857620542344236 1
0.772296606259223 1
0.274754995106738 1
0.893677776973923 1
-1.06456294365792 0
0.610371301121502 1
1.1691651106903 1
0.232098347324748 1
-0.699763363382351 1
-0.0475932406981022 1
1.51134655963983 1
0.665712723720919 1
0.475078642621125 1
1.32001865343619 0
0.961226534763636 1
-0.839671123045622 0
0.616999586375096 1
0.46366731603334 1
-0.0786464588586406 1
1.41020515898341 1
0.103470585273578 1
1.50349159552864 1
0.567388840037561 1
1.19961552787983 1
-0.232816316060289 1
-0.30907864944371 1
0.599596557841967 1
1.04901812729397 1
0.214383242167118 1
0.86184849140734 1
0.234713472947759 1
1.00209000455622 1
1.16368737472936 1
0.0932740438820832 1
0.519417961639319 1
0.296332908371287 1
-0.479786920565797 1
1.28294111909636 1
0.554282958879843 1
1.350810130347 1
0.91551998288152 1
0.0184683478855964 1
0.122643985625859 1
0.869925354464891 1
-0.271467856296599 1
-0.454494443017553 0
0.98131770378371 1
0.189998372359258 1
0.133786710031805 1
0.693297701083185 1
0.932195048101872 1
0.716670039668637 1
-0.114868959087168 1
0.601320180722701 1
0.955263466874608 1
0.462984812252226 1
0.413606367138487 1
-0.217538337899315 1
-0.410429195935847 1
0.440013177223126 1
0.718971228311436 1
0.745496855169892 1
0.708966619565725 1
0.420554662425712 1
0.260434390959849 1
1.11178964325411 1
0.115397958827342 1
-0.583987466586531 1
0.834653515032955 1
0.2956891488342 1
0.309496406883408 1
0.959177217340698 1
0.226352831958776 1
0.927505702486612 1
0.474177016536816 1
0.416669842275054 1
0.339916408835517 1
-0.0771046248433813 1
0.529008586666085 1
-0.573275620679805 0
1.32516764655881 1
0.563632366675261 1
0.523907695390788 1
-0.54253439316499 1
-0.326762439236959 1
0.761633599494838 1
1.35194630908059 1
0.849476971175273 1
0.715755628956488 1
1.15435358015167 1
0.776643657113453 1
0.340974231521544 1
0.278679355012583 1
1.27161576767874 0
-0.40656487860484 0
0.492186291984744 1
0.402491665543223 1
-0.74010714825901 0
0.921682792674137 1
0.796210656997353 1
-0.2825327379912 1
1.37413081415946 0
-0.586876213529581 1
-0.463689468655042 1
0.343047668028072 1
0.657385947583488 1
0.600992392756861 1
0.225186621824315 1
0.90406013290611 1
1.12461027256689 0
0.196077710098309 1
1.14884056365514 1
0.708006467511184 1
-0.1931422251878 1
0.243095387238587 1
0.174587893057438 1
0.868771898934451 1
0.370245859824493 1
1.14524567245407 1
1.08504088191363 1
0.663397981566018 1
-0.178964068780643 1
1.31145885766056 1
0.467140310192904 1
1.59826794055695 1
1.21094853948587 1
0.635793992535604 1
0.883319453396065 1
0.509171768535038 1
-0.237945221145222 1
-0.00095454324431668 1
1.53629879112197 0
0.430754175884727 1
1.1046477012706 1
2.2323712421802 0
2.16211418401908 1
0.16829902886464 1
-0.204570956108349 1
-0.165325163789843 1
2.59778188382282 0
-0.44482540929371 1
0.97254336823677 1
0.87679740700471 1
1.44710213995418 0
0.426216599658004 1
0.582437445166359 1
1.45892935258912 1
0.971386716146511 1
1.97104664280872 0
0.394046444164951 1
0.347570672777002 1
-0.0634965880942971 1
-0.394137565494669 1
0.256201410410694 1
0.308958613048354 1
1.59957795068988 1
0.872486762060547 1
0.622828791475963 1
0.749091309731544 1
-0.501516779436854 1
1.32898452837322 1
0.776029118380122 1
0.251293802413659 1
0.880854482057287 1
-0.0530392564251536 1
0.824353087712626 1
0.483011774896841 1
0.773114690147634 1
-0.137236139816845 1
1.17625223679066 1
1.71027259919154 1
3.09510206848527 1
0.315521970083669 1
1.43946263447693 1
0.285308122378033 1
1.09982037919533 1
0.731995281892883 1
0.473848059020311 1
0.425398055772439 1
1.44590379073038 1
0.124944952539603 1
0.789151229075129 1
0.679266309343566 1
0.832970465497508 1
0.108944007281181 1
-0.473264596332374 1
0.16200054655073 1
-0.392978665556195 1
0.440252518434554 1
1.01617605331245 1
0.520233071167509 1
1.44142531274004 1
0.742062479304543 1
1.9867771054235 0
1.38410990228176 1
0.469210921656725 1
1.08928837523136 1
0.0804134763193047 1
1.05304864060907 1
1.29776751615261 1
0.0940414298449181 1
0.461186194736586 1
0.859010441620513 1
0.552187194167861 1
-0.126200469882501 1
0.65213687609859 1
0.546216967267791 1
1.95122123515184 0
1.50463922221482 1
0.622578210879979 1
1.01224544328887 1
1.40857864516165 1
0.353710765704755 1
-0.41713126230301 1
0.870289172124175 1
0.717268421061046 1
-0.878529098887898 0
0.914196809994861 1
-0.814262512983836 1
1.42637241598908 1
1.96202657125827 1
0.719138301174873 1
0.678159956685492 1
0.113149945384676 1
-0.197594176808274 1
0.547574567051824 1
0.479046447838753 1
1.60105815069615 1
-0.0947959469341648 1
-1.29427431259429 0
0.584785147175967 1
1.36323671176501 1
0.29461765751212 1
0.6928443399743 1
0.336292245153797 1
0.560882064959393 1
0.698426981530968 1
-0.615741599296185 0
0.512469541577886 1
0.59960308310732 1
-0.439127098902073 0
-0.806500375814916 1
-0.014612786824932 1
0.872135825785335 1
-0.980661545453195 0
-0.0431873177437165 1
0.577228488812203 1
-0.00618918732912059 1
0.619639228118037 1
0.541044585391803 1
1.52970737071842 1
0.706521004215917 1
0.551477924291333 1
0.433765955787885 1
-0.22727471878891 1
0.144082767140879 1
0.607703120812367 1
1.04895040521391 1
1.10978840521364 1
-0.406876397211157 1
0.914399758166529 1
-0.351090071244708 1
0.602389757428703 1
0.956161194778303 1
0.296040705887792 1
0.705206689218021 1
0.81345048265934 1
0.788225050692122 1
1.67305650003487 0
1.64157347147313 0
0.93404051755387 1
1.28672242095776 1
1.15459193620618 1
-0.0921142572236993 1
0.713364486855424 1
0.573485116200867 1
0.298248735769262 1
0.635371856507088 1
1.45987360833972 0
-0.281674939439175 1
0.799571337728223 1
0.98787312191915 1
-0.381072856618916 1
0.317863343302784 1
0.558049344573434 1
0.778349680334355 1
0.0424877328119225 1
-0.0916902420319371 1
0.950022162278959 1
0.515007067555168 1
0.162408786199273 1
0.474178449313133 1
1.53639651536591 1
-0.481446337515441 0
0.539033695098347 1
1.52636573738565 1
0.0340946650137038 1
-0.049267438346618 1
-0.0776847719428575 1
0.669782929254142 1
1.49538011060979 1
-0.808710701129652 0
0.161422341572211 1
0.847437590275296 1
-1.18326836026177 0
0.477641032286019 1
0.00663770558281099 1
-0.277235922627554 0
1.69607985795905 1
0.649693236335077 1
-0.360516412699435 1
0.17994195046871 1
0.45257591151647 1
-0.288673514285 1
1.21651601241546 1
1.51129795109874 1
1.09401423676012 1
0.826004127646343 1
-0.0984249806367677 1
0.35228140001956 1
0.442814569167282 1
0.719511542801021 1
0.821429748387475 1
0.330194825332089 1
0.630689766238807 1
1.05730173210719 1
0.154717403765479 1
0.731796597024356 1
-0.550981341007843 1
0.856946083502342 1
0.994106428214759 1
-0.702685861108682 0
0.526551934584195 1
1.46845201467593 1
0.708119868046714 1
-1.30451041834 1
0.384052920168041 1
1.48725916452391 1
0.942568778730488 1
0.262150429785389 1
-0.671238398978072 0
-0.0908061742455592 1
0.480259743496369 1
-0.0679895021835037 1
0.0191031228199078 1
0.0637666627377699 1
-0.145422757040517 1
1.18388076159794 1
1.5410310686455 0
0.429877194475294 1
0.236671872177169 1
0.623412437441616 1
0.367341873298238 1
0.8535189170829 1
0.00123554910299553 1
1.3534513206598 1
0.900362736944514 1
0.411960939066688 1
0.736233378430339 1
1.84861845593829 1
0.447095055339437 1
-0.00162586107915327 1
-0.00583430932508577 1
-0.455923973873461 0
-0.402561599670206 1
1.28269163862274 1
1.03523096757972 1
0.779689559661906 1
0.887505560331596 1
-0.442646173256062 1
0.0642353499679101 1
0.62779701473536 1
0.260984454613732 1
0.949955907662447 1
1.02118938324849 1
1.50542661305376 1
0.855678742581808 1
2.27526747505186 1
0.106497891561267 1
0.129954290019863 1
1.34034448171803 1
-0.0313004707511442 1
0.612810398130733 1
-1.0363048178901 0
1.13971013355632 1
-0.396771113637704 1
0.552256259775169 1
2.07001538241582 1
-0.0461061365182986 1
0.33425956677228 1
0.245575442169864 1
-0.242122044603136 1
0.47238141310878 1
0.726073344184501 1
0.00811112914486559 1
-0.167433648205474 1
0.863894739894495 1
1.27572367938366 1
-0.218353296596109 1
0.536463272183375 1
0.637989368871622 1
0.363135758918402 1
1.40778334293132 1
-0.263608813522241 1
0.781427051653351 1
1.3240251724639 1
0.197157948153517 1
1.02099844450383 1
1.7355251373705 1
0.247184955522243 1
-1.2533860514888 0
0.677979238251514 1
0.297303928681733 1
-0.100917853900831 1
-0.0540143236701928 1
0.23081418079919 1
1.26189445107774 1
0.00864819105807912 1
-0.575646299657772 1
1.44860503026697 1
0.926212503234057 1
1.66405560049568 0
0.0439536553155968 1
0.240809863439375 1
0.184399726467854 1
1.76840185875618 0
1.36564664223786 1
0.406643464770024 1
1.52738958268319 0
-0.649546081561756 1
0.712279112210343 1
0.585617066835788 1
0.222275394275735 1
1.08252683138692 1
-0.374663188214392 1
-0.270927923710952 1
0.0206174103114836 1
0.00944364285404375 1
-0.103817787597868 1
0.566352333432284 1
0.793473766988972 1
1.60957025754946 1
0.74170742240483 1
1.08463702905658 1
0.772492673463051 1
0.302294909227063 1
-0.593429836216886 1
-0.0467882271842543 1
1.01862437732393 1
1.93383614499495 0
0.156059592824669 1
0.334582160894107 1
1.78138937789103 0
0.181468245266238 1
2.49137160785151 1
0.240976697902548 1
-0.164212341226184 1
0.945277820142479 1
0.856948262149416 1
1.65686852045682 1
0.137507386408509 1
1.30304610864727 1
0.380470153011338 1
1.16202111845501 1
1.24296583823508 1
0.267618940490549 1
0.123132478309345 1
0.10591035794677 1
0.822578845890886 1
0.0288082275974452 1
0.122579542796115 1
0.780039059532419 1
1.00329385267594 1
0.197441483629179 1
0.245482390112096 1
1.21869027197131 1
0.989798834336266 1
0.208664885066847 1
1.27016756606869 1
-0.300398195712786 1
-0.756220382204953 0
0.437268764764083 1
1.11170709053279 1
0.0224728493470837 1
0.559081748168987 1
0.486696388903482 1
0.555088678593823 1
1.26605575537522 1
1.89176619682701 0
0.9952121361358 1
1.10374696176911 1
-0.0278356653937622 1
0.608924768672682 1
0.307867630322142 1
-0.563372790313973 0
0.864478149449909 1
1.13973734546684 1
1.00988341750864 0
0.423919744922381 1
0.747096933367189 1
0.918719259915544 1
2.20673980940244 0
-0.485773750687213 1
-0.0979684775807138 1
-0.0185132773544702 1
0.790194216662288 1
0.263921613320924 1
0.295186811787304 1
0.11040168114085 1
0.460146681891546 1
-0.164686620595657 1
0.810227597467087 1
-0.743532309018652 0
0.134585757235812 1
0.0632727379757281 1
0.157996723483957 1
0.632273165679206 1
1.11174444546137 1
0.505026864270796 1
0.181256875892466 1
1.60652817897451 1
-0.9889958402018 0
0.726226102138522 1
0.928639750149091 1
1.02913490279814 1
-0.108116803789928 1
-0.628588247177468 1
0.626479879154726 1
0.313774581798412 1
2.15045030364762 0
0.774363093291757 1
0.139619083046853 1
1.02764201725085 1
-0.567345424426831 1
0.546063074757134 1
-0.850881867081238 0
1.09243255984812 1
0.325742688959192 1
0.833752545654468 1
0.458845746082795 1
2.63564365540441 0
0.461243429589287 1
-0.0874709030811353 1
1.00371811496991 1
1.3524731473107 1
1.44281512339358 1
0.459517432019549 1
1.20048413836445 1
0.596039264937388 1
0.44570109198925 1
-0.540795018003601 0
1.14240086352258 1
0.394796798663151 1
2.11401209335755 0
0.346819560325244 1
0.00740148138131352 1
0.532421353249839 1
0.563722906513395 1
0.09005365634097 1
-0.576448292427721 1
1.01550107371751 1
0.939781497562638 1
1.35628078465474 0
0.626790515619953 1
0.351966360359879 1
0.412748565037447 1
-0.17829533929595 1
0.0665781057106163 1
0.136344991884701 1
0.590156936123309 1
1.54155318103645 1
-0.768445095094636 0
0.234469409694549 1
0.941023933849038 1
0.558449319860037 1
0.154884840764667 1
1.53295136650165 1
0.12434571386938 1
0.400624097811498 1
0.907917840631309 1
0.414856673352043 1
-0.230802043662312 1
2.1045333964881 1
0.420052501441974 1
1.17136300871975 1
0.666331637901371 1
0.668129336036396 1
1.33852545958996 1
0.4592420607766 1
-1.1205122729229 1
0.804865770163846 1
-0.130377800388229 1
1.03088698826256 1
2.45877884672997 0
1.1635102831054 1
0.982726686267003 1
1.28308046087748 1
1.20412756856137 1
0.643997750417331 1
-0.914707822910706 1
0.350393388840502 1
-0.0211194491415927 1
0.480716842391245 1
0.340286609582436 1
-0.1278108142232 1
0.115014597931014 1
-0.026521139412823 1
0.105921947598076 1
0.632084114474899 1
1.2673107785397 1
0.47676048796839 1
1.30929669800524 0
0.420429227064122 1
0.541590636436445 1
1.04630996665188 1
1.76707611094454 1
-0.260964966296264 1
0.851663876118943 1
-1.18698799040323 0
0.797308087499605 1
1.52344314132598 0
1.56546132899609 1
-0.103491051571921 0
0.967590096477111 1
0.962712970508906 1
-0.380476697607045 1
-0.982488544982192 0
1.4200311465001 1
0.7170805212356 1
1.66460928088597 1
0.755870163661539 1
0.89171782724002 1
0.116793027184718 1
1.68941522390951 1
0.185465694279483 1
0.0905209130480306 1
0.37310273992123 1
1.56681919381904 1
0.0257464677058777 1
0.228866633863576 1
0.91635345644974 1
0.166774750901219 1
1.22508576643156 1
0.0895854214316355 1
1.21678878395708 1
0.324018708175983 1
-0.595969791328275 1
0.0210779294953906 1
1.38009673279826 1
1.26956238330494 1
0.232546858104247 1
-0.607448498104087 1
0.519884369579384 1
-0.0752738501130333 1
0.652546000565099 1
0.533216370343292 1
0.303090157615397 1
0.91390439960549 1
-0.635457098501331 1
-0.331607686088666 1
0.350975882850168 1
-0.465435569396655 1
1.10472283393692 1
-0.538525517895059 1
-0.265898547551006 1
1.41167507564101 1
0.722625257320646 1
-0.0768074416896091 1
1.06658920826021 1
1.30600396485294 1
0.817349366433391 1
1.2426832711371 1
-0.699355514767403 0
-1.46453156273841 0
-0.110052324960416 1
1.16511031395826 1
-0.151142188951624 1
-0.1808150175052 1
-0.194707208120982 1
0.316869496820532 1
1.37717081508445 1
1.2536203479656 1
0.284086568905623 1
-0.536032154548338 0
-0.153644919384783 1
0.0855417393337234 1
0.506740581503636 1
0.0662958667133715 1
0.977494112293514 1
0.472939661438064 1
0.580855498387594 1
0.354227642304417 1
-0.232851038177839 1
0.0995450295974528 1
0.590936599925463 1
1.75311382917624 1
0.230040924051582 1
0.513076712023611 1
0.954010120627484 1
1.65313187780324 0
1.28430067350407 1
0.56857262791543 1
-0.191680636506542 1
0.479538179662898 1
1.08346472448393 1
0.288850430547591 1
0.288840182400393 1
1.05107608486387 1
0.182424648400394 1
0.596775061586075 1
0.794206194960956 1
1.16686366783836 1
0.18624161437443 1
0.978766290566625 1
0.87543247925653 1
0.139379362984441 1
0.577967268915867 1
1.16816168953303 1
-0.14845927920971 1
0.0888346152273116 1
0.426990699101398 1
0.69590141140477 1
1.27907865827451 1
0.0819476074996716 1
1.10532737438473 1
1.33826130670446 1
0.985402399718889 1
-0.591887690912725 1
0.0686925292125081 1
0.438241388865443 1
-0.361948386938258 1
0.715696381215156 1
0.944915808231028 1
-0.534743840510713 0
0.546382594810473 1
0.255383161452507 1
-0.5739129030306 1
0.764657147978546 1
0.648034384897228 1
0.62893226279533 1
1.1160728450454 1
-0.130881010833762 1
-0.543026838505431 1
0.504331718819809 1
0.711808596777282 1
0.505040193642107 1
0.264550952282837 1
1.01484698108659 1
-0.869359126282517 1
0.316065295299619 1
0.641231432316868 1
0.879547322178978 1
0.802440180085273 1
0.510441598513141 1
-0.287809733737772 1
0.210652774952925 1
0.375279878916325 1
0.688967000805884 1
0.960705120195906 1
0.0544492025501147 1
0.709845973293602 1
-1.31943752611404 1
0.68046757345586 1
-0.297202398196618 1
0.699563899743561 1
1.04042442147251 1
1.33233665541545 1
-0.148783204911827 1
0.681589065979186 1
0.827849348857711 1
1.02753373748664 1
0.294813720668771 1
0.734906664941812 1
0.0519571708044784 1
0.997161178762542 1
0.818986363070477 1
1.1872277143533 1
1.23419139525598 1
0.520989148630036 1
-0.189319841411439 1
0.382323841407143 1
0.144541870736025 1
0.834074393927143 1
0.0210862419144495 1
-0.0167043989771564 1
0.211481312983318 1
-0.103230310971308 1
0.290471645505613 1
-0.440105732869986 1
0.948587343403947 1
1.85318651911189 0
0.994351344898963 1
1.27155753637378 1
0.335538059351802 1
-0.752729372237432 1
0.515915497370409 1
1.25463524922607 1
1.5087940958474 1
0.264697209693837 1
0.449192705358 1
-0.181127459190251 1
0.378147687612006 1
0.70354201977586 1
0.729417356040015 1
0.763300460857992 1
0.16904804702476 1
0.104551063990109 1
1.02647606154503 1
-0.486310921802068 1
0.050297508404154 1
0.648930458008334 1
0.583384403463366 1
0.268718119934275 1
1.04580166034975 1
-0.434423923624652 1
-0.577692598742116 1
1.01456421647264 1
0.0370918471850668 1
1.4648972373319 1
1.38559629429281 1
0.221554075642037 1
0.949693696018711 1
1.43097899450925 1
0.162961605526488 1
-0.653030402308866 0
0.164658345173451 1
-0.366052459115936 1
0.929199684496616 1
-0.115317457740503 1
-0.448968071354063 1
0.837492804639696 1
0.28487339967717 1
0.66923313541946 1
1.26515476925029 1
0.490888985332252 1
-0.135644797403933 1
0.665032599070872 1
-0.451216931124645 1
0.641855735818808 1
0.569366819639714 1
1.1923459865492 1
1.69068706184993 0
1.12873767756652 1
0.533527874894051 1
0.389149537839115 1
1.01081141432303 1
-0.822537854218243 0
0.264564480855405 1
0.816010373118353 1
1.04172257493877 1
0.292111984063687 1
1.15061820796374 1
0.810301580335149 1
-0.0714671274659975 1
1.20925514190529 1
0.397832325098159 1
1.54262821973342 1
0.277098904019154 1
0.81502534380936 1
0.370729177778622 1
0.989986694534368 1
-0.575970215214929 0
0.981379358805041 1
0.062256530420325 1
1.13132690718785 1
0.1498315214344 1
0.707158570213714 1
0.597636433964615 1
0.952972840967551 1
0.465349987994336 1
1.27853454554265 1
1.1120827866524 1
1.14516443669292 1
0.663646845736981 1
1.18383809991585 1
0.321909286975698 1
0.480655442635913 1
0.543633177216973 1
0.644990857058776 1
1.33190205448645 1
1.203225748481 1
1.25486409721858 1
-0.817681099316034 1
0.362567927489726 1
0.984838436159583 1
0.517942610170634 1
0.234961564394436 1
0.590533206663289 1
-0.794046354088392 0
1.79029231683807 1
0.0726316127923682 1
-0.411159665904508 1
0.776960885881123 1
0.0948188874933699 1
-0.523483658301317 1
-1.36534771687761 0
0.645711183013717 1
1.88298272752925 0
1.00569826676934 1
2.33698814254433 1
0.0100117483808246 1
0.695359435849409 1
0.13879436782726 1
-0.296588785331034 1
0.162692692264059 1
0.288573031092561 1
1.21861829975601 1
0.8964601765295 1
-0.0747934012166133 1
-0.0266753489997998 1
0.553960159842182 1
0.931930354430781 1
0.511403774225796 1
-0.36026070903822 1
0.568376966874329 1
0.701645747699181 1
1.90547208702967 0
-0.580954659035897 1
0.414003225631252 1
0.34552649325622 1
-1.1792236956143 0
2.32789107318967 0
0.788787543008222 1
0.295668375460826 1
-1.44059425866762 0
-0.312094041336343 1
-0.0905318054871262 1
1.53311559344531 1
0.337163531825228 1
0.384789165910677 1
0.95959153113746 1
0.792936167431019 1
1.06382129108625 1
0.59646207811512 1
0.214839726496395 1
0.621420043240057 1
0.78718165492324 1
0.233884485112703 1
0.448817132120602 1
-1.07088087938415 0
-0.0773797025089263 1
1.14069568165466 1
-0.19148967834752 1
0.881799427049774 1
-0.348910593256194 1
0.749585580905026 1
1.44138404253736 1
-0.21327445975761 1
1.1422689210914 1
1.29596112113255 1
0.952327179682153 1
1.2152723568497 1
0.950379810216526 1
0.901804289663489 1
0.03084735962408 1
0.643742230186409 1
0.581421748838422 1
1.26711610743732 1
-0.433973578121418 1
0.161103685233485 1
-0.214885268669156 1
-0.662269347828571 0
-0.0925487515573382 1
-0.133381633622124 0
0.827507971500149 1
2.08268858519797 1
1.46796962407464 1
1.43213328661638 1
0.328802409265971 1
1.0949449088244 1
0.704735331966807 1
3.06745180390845 0
0.372100029131985 1
-0.850678492570719 1
1.54348073125223 1
-0.136850959124929 1
-0.552826621068286 1
-0.0558744683710032 1
0.24900746420551 1
1.1338487573223 1
0.181249877972452 1
0.676928446126213 1
0.349179831347255 1
1.74476176616176 0
1.04386441974909 1
0.508671848059253 1
0.490262082924639 1
1.25907866961789 1
1.39317033817391 1
0.971385842541953 1
0.943594262446452 1
0.276085497259185 1
0.186372400690891 1
0.581728593873823 1
0.161044341697492 1
0.13980266058929 1
-0.08437624586814 1
2.44771597069105 0
0.19270593345129 1
0.651759581599759 1
1.28995839285842 0
1.96674747934606 1
0.646640111468473 1
-0.0150101451193282 0
-0.0947780919000071 1
-0.503089603259216 0
0.804264131017535 1
1.64916451061931 0
-0.460547672452943 1
-0.0137066371423202 1
0.951431437623 1
-0.205988764730747 1
-0.145316255107262 1
-0.0521160048008537 1
-1.50116559062679 1
0.441355103136192 1
0.717591917359977 1
0.0749202046997386 1
-0.470883546419851 1
0.140236103922579 1
1.14555288827758 1
0.417276576350787 1
-0.0477210135605688 1
0.392382845522957 1
0.491638264538372 1
0.368197746561272 1
1.32486518870753 1
0.551316933232993 1
1.83804115964 1
-0.508428309653917 1
-0.0219870088555612 1
0.407750055738665 1
1.26137629154926 1
0.25414933455567 1
-0.188248017956415 1
0.283660011471495 1
-0.0161087235361403 1
-0.682558067808382 1
0.0217785251134877 1
1.41022697012426 1
1.91170750850105 1
0.65782334340359 1
0.407996830820558 1
1.28869123514797 0
-0.615989690846865 0
0.858536664753606 1
0.657958762399217 1
1.27508859780268 1
0.870711855485063 1
0.985936187022216 1
0.803631717581917 1
0.660076591865064 1
0.74831749164675 1
-0.157295172962357 1
0.0378849856804211 1
0.582390032506621 1
0.581643200175556 1
1.35166681219458 1
0.00160696965300253 1
-0.103217068218339 1
-0.456455133642645 1
0.269307310166328 1
0.549278007170821 1
1.36631016899801 1
0.96705728290022 1
1.36773920634592 1
0.983436045901619 1
0.504910801524276 1
0.835183186827491 1
0.153742163062871 1
0.260474597584669 1
0.594067016997933 1
0.327914978449274 1
0.776685507129029 1
0.295181157217239 1
1.01280905527625 1
0.485052539234266 1
0.18146020383499 1
-0.141196268227179 1
1.33909747442444 0
-1.48915241862204 0
-0.56575054814521 0
0.440693906673683 1
-0.263677863179932 1
0.701029252957826 1
0.86078542408945 1
0.179043361238174 1
0.321151050172183 1
1.53633949085906 1
0.628267707422534 1
0.689679503330854 1
1.38657741799583 1
0.231420352000177 1
1.4947045023118 1
0.592665195769482 1
1.34628838258179 0
-0.00991207603375791 1
0.589189717340466 1
1.37897444867688 1
-0.662807085458289 1
0.271775686582235 1
-0.340840008413765 1
0.170496393587464 1
0.207537211528361 1
0.416653205562462 1
0.365286337174654 1
-0.187179619818527 1
1.6042850921077 1
-0.515038439491861 1
1.39064739898847 1
0.836262272985329 1
0.706089912883002 1
1.84884387664435 0
0.743289624499985 1
1.0812516292677 1
-0.1379777917297 1
1.31039675220939 1
-0.177375435083683 1
0.672567459363291 1
0.00273272340549473 1
-0.470271182100445 0
-0.296906064963691 1
0.206525960434235 1
0.0384016293330939 1
-0.298805658224611 1
0.012780502516234 1
1.36800721712756 1
1.08347477068992 1
0.813865205239838 1
0.608667486784445 1
0.974495119131958 1
2.99583856995799 0
1.46033687064393 0
1.5653825240789 1
0.582160064622215 1
-0.0612972296918462 1
0.855814188195218 1
0.652637676820205 1
0.933660586954926 1
1.25245350557861 1
0.117565998326715 1
1.97148390404489 0
-0.145801567194605 1
0.438514322120776 1
0.261109594015028 1
0.510462364857984 1
0.779958640974845 1
1.06153307380552 1
0.516988456201109 1
0.963941388129113 1
-0.199134874577681 0
1.49263194258426 1
0.669492621916983 1
0.692352582381407 1
1.0171620591338 1
1.00351321765815 1
0.40836770014719 1
0.5699756015103 1
1.55641619257677 1
0.0550586213317169 1
2.07502023079051 1
0.921870252250561 1
0.205480662219344 1
0.230431523889703 1
0.814813908751895 1
0.529866862373632 1
0.586294473442553 1
0.0277376799713913 1
-1.2652397560476 0
0.846782574851671 1
-0.635747808044405 1
1.21922503068189 1
-0.0336520621027869 1
1.63095312744045 1
0.214476658906209 1
0.943514840798344 1
-0.762667577601978 0
0.388753450733175 1
0.728054895876703 1
0.286049898180083 1
-0.0666484330547832 1
0.827467629066908 1
-0.748297825084367 1
0.266572617850693 1
1.47447783862419 1
-0.0493548964255593 1
0.717638828436522 1
-0.639692476161658 1
1.25748941367089 1
1.15316856264178 0
0.291147536680877 1
1.1484932601789 0
-0.307279068668902 1
-0.00335322615258732 1
0.276460219011639 1
2.20675299846464 0
0.979295966284976 1
0.0918636192564175 1
-0.36664086295021 1
0.521711514075245 1
0.429929019520315 1
0.48494973834688 1
-0.0970248194117933 1
1.7584912132902 1
0.436862451372536 1
0.60714291595056 1
0.797940859876623 1
0.539988037057747 1
1.01761545943072 1
0.933657069163244 1
0.125867519668031 1
0.42075602536748 1
0.958465362060204 1
1.29587367163147 1
1.02365293258266 1
0.275553133838808 1
0.420583954434019 1
1.25508140034777 1
0.385557570508636 1
0.542602874820614 1
0.313446076339487 1
0.225974785320313 1
0.0131184474030492 1
1.39764933184073 0
0.0140774951475017 1
2.15206876701333 0
0.414957516959636 1
1.12797331722587 1
0.700338754952042 1
0.478776017023132 1
-0.134286275867167 1
-0.0239109699904243 1
-0.183467304269667 1
0.175148433819951 1
0.466558405208296 1
1.50391815854222 1
-0.639709205517683 0
0.182949743959193 1
1.08463736233174 1
-0.18102515870648 1
1.14509561531185 1
1.10651669349693 1
0.334048896314277 1
0.668573761126349 1
0.392659636333768 1
-0.429331088157021 1
0.347308835736216 1
0.267905208043942 1
0.296127671472178 1
0.75179963065385 1
0.665118655052564 1
0.792905656389525 1
0.293486223711679 1
0.978882056131622 1
1.16457553525087 1
0.797289129032293 1
0.367257853395941 1
0.452014892573987 1
0.495671010146927 1
0.745952177465442 1
-0.0180963725371623 1
0.234768390406594 1
0.728398463048627 1
0.626177231608567 1
-0.343002395019408 1
2.47839512181844 0
0.68924017485834 1
0.179176814245843 1
1.11338574548524 1
1.49549416660966 1
1.04131868956212 1
0.870604172094538 1
0.433958068528314 1
0.749140057908019 1
-0.124157059300791 1
1.11544350754135 1
-0.204617549246459 1
0.106422967487427 1
0.9256823471958 1
-0.172909947659506 1
0.402189305964516 1
0.374710081948172 1
-0.332776713285665 1
1.36868685232624 0
0.511590192460103 1
0.6783594658437 1
-0.403926478091905 1
1.0801243915817 1
0.990622360071072 1
0.000712162366998031 1
-0.373489689075091 1
-0.153384118537879 1
1.63565460021 1
0.513662768687657 1
-0.33156088034343 1
-0.841233852803683 0
1.43230885766881 1
0.208576622042504 1
-0.105001169049827 1
1.01376469558312 1
0.449351697982642 1
1.01476853484391 1
0.275314248492063 1
-0.363151076041372 1
0.741869403050749 1
0.577563365136238 1
-0.197664094814888 1
-0.0149646600948364 1
0.0979438768060104 1
0.536144486841447 1
1.3462380234381 1
1.68024913858836 1
-1.2350706724513 0
1.37578000289152 1
0.825466615036266 1
0.540988386111447 1
0.740924308962333 1
0.738325414676143 1
1.29115039356661 1
0.0875913827360541 1
0.631776514253607 1
0.232421375424049 1
-0.0813618772618994 1
0.569776855975345 1
1.57756559094959 1
0.159100867261564 1
-0.410945807481837 1
1.12820721291552 1
0.259732569836096 1
0.627961085390662 1
-0.405591488724515 1
1.61415769297941 0
1.16375527110765 1
0.600069359142877 1
1.82219847428435 1
0.166798905565935 1
0.952545701702289 1
-0.224189525528005 0
-0.338536367346581 0
1.50143920083255 1
0.799273511848001 1
-0.197974079217364 1
1.43464900720003 1
-0.226183325194215 1
0.805870885166582 1
-0.0726005522925655 1
0.862800397094591 1
0.650912138503336 1
1.00562604483616 1
0.567171060195487 1
0.0330317541535074 1
2.37794134195778 0
0.0338102667427933 1
0.145055263536355 1
0.368733932983273 1
0.555731858103833 1
0.165884267341207 1
-0.042983260566567 1
-0.100107646776434 1
0.734200756887167 1
0.353013708578361 1
-0.142415266340837 1
-0.659952529566993 1
-0.842631873575735 1
0.441214907430086 1
-0.528338516621044 1
1.07898178322674 1
0.351258186251474 1
1.54861589970969 0
-0.0899480322748593 1
-0.29171095942317 1
1.50268122283616 1
1.24215941370038 1
1.3405182450404 1
-0.742907391540536 1
2.08196857300963 0
0.941445342141433 1
0.272432161657538 1
0.161873341447461 1
1.39402889925037 1
0.820507402871012 1
0.331441643232314 1
-0.17273359121653 1
0.424024267400032 1
0.905442482283274 1
0.324222198469601 1
0.439579162132326 1
0.38705111074937 1
0.966312733524307 1
1.29394493451855 1
1.3424874600802 1
0.539856203722096 1
0.544839563367103 1
0.496846363844337 1
0.29286507121204 1
0.490365354621715 1
1.09175775776076 1
-0.0643864359513071 1
0.702020062607266 1
0.458050281962987 1
-0.94501463289758 0
0.867614916011131 1
0.469291950018868 1
2.57563471642213 0
0.149411208845167 1
1.04545680774754 1
1.17235515838658 1
0.929412805574681 1
0.512576702580269 1
0.0783790586208108 1
0.75641830292569 1
-0.156989919056378 1
0.121270024496584 1
1.11833864996988 1
1.28973774891648 1
-0.0189012649030433 1
0.311032829970742 1
0.858854447710132 1
-0.0251019836923319 1
0.218613794841482 1
1.45949637967091 1
1.04704614255319 1
0.79980770104176 1
0.465945909985432 1
-0.794782194433675 1
-0.44365042812952 1
0.443372931584923 1
0.75507682189333 1
-1.01291643144495 1
0.437477475273487 1
0.269953717951129 1
1.59789127996966 1
0.893360865399705 1
0.200356752491164 1
-1.05554016350007 1
0.0736709311871025 1
1.42115422146321 1
-0.0680550425799742 1
0.570859766111685 1
0.251955297509912 1
0.606338194812599 1
0.596896985001551 1
1.09768563952972 1
1.09456403291559 1
-0.442050876186275 0
0.61332691437986 1
-0.327223192611757 0
-0.403935124349011 1
2.33415038072839 0
0.706808035352411 1
0.564221132388303 1
1.10423401177429 1
-0.0824559355908992 1
0.849768141262738 1
1.59868246608399 1
0.459038375753453 1
-0.209333669722087 1
1.07883894688438 1
-0.550488226908045 1
0.508183239380355 1
0.63885486889341 1
0.361531969709092 1
0.81029506016596 1
0.730641572875859 1
0.808766532529632 0
0.0244554930453319 1
0.854455241805308 1
0.575862595676201 1
0.562755255148423 1
0.55584972406013 1
0.38932111293643 1
-0.260659247278168 1
0.715855091195314 1
0.787623440403092 1
0.688854398459928 1
0.622921261761464 1
1.87045311516091 0
0.622321180198599 1
0.712503750895082 1
1.4924155885035 1
-0.0321857915583845 1
-1.16016405938141 0
0.462084884512769 1
0.594411879206989 1
0.776316135995481 1
-0.30703071481812 1
0.926597822871705 1
0.23103600488161 1
3.00844195419792 0
0.34331858536034 1
0.355013119839665 1
0.227906962851902 1
0.547065781658277 1
0.368640068959851 1
-0.273228889007094 1
-0.513982382468397 1
0.165881424527239 1
-0.0876615106664114 1
-1.24244272618413 0
0.797391213522828 1
0.379236468899749 1
0.212015792330752 1
-0.798284387493537 1
0.976794606526691 1
1.56026092178536 1
1.07537725298227 1
-0.770882690532653 1
0.63778223657459 1
0.126028011374179 1
0.398928967366699 1
2.05354092051122 1
-0.23976130131945 1
1.14564569094601 1
1.09929475770115 1
0.669495499198725 1
0.556761502201913 1
0.510212418716279 1
0.533169565881279 1
0.831416411627098 1
0.34493500288141 1
0.0561319694376044 1
0.80549552479739 1
0.70540716552437 1
0.0719448232371758 1
0.55249767876198 1
1.59552722568019 1
0.505127554423985 1
0.932697151087003 1
0.847302361888892 1
0.279937871398176 1
0.960173773520463 1
0.372793999265852 1
1.06981510463295 1
-0.623990542387091 1
0.662935469944911 1
0.222495992293597 1
0.550394220142861 1
1.51955249074604 1
0.190814558103558 1
0.155796284849226 1
1.64100941307068 0
0.290341442212521 1
-0.680308341496514 0
0.624548180873997 1
2.00824192830203 0
-0.42804643142394 1
0.146590045398157 1
0.0764034069709374 1
0.207852622179456 1
0.445606588633308 1
-0.0476239815201352 1
-0.477660188347153 1
0.287178870199514 1
-0.616686347197422 0
-0.740926947449847 0
0.402653367976136 1
0.0871761262626355 1
0.395798179990548 1
0.0711829406873016 1
0.67522952307032 1
0.362764171784946 1
0.620221211120912 1
1.07674695611553 1
0.359216676912805 1
1.47738670007776 0
1.03103668165259 1
0.952200730485476 1
0.529805352218945 1
0.258316849698656 1
0.155228168057297 1
0.861799131751367 1
1.4657604291324 1
-0.0787378614849912 1
1.0454759480059 1
0.455697463844623 1
0.454208185917744 1
0.628225735667495 1
1.90744026390229 1
0.978081633894682 1
-0.0926538496799171 1
0.378301246889527 1
0.595943573608895 1
0.207540083453377 1
1.5919785685843 1
2.70882871714585 0
-0.242355847192184 1
1.51075688496441 1
1.16345674461582 1
0.668719313551391 1
-0.371590546016815 1
1.55979364629934 1
-0.447080705177335 1
-0.524710239044144 1
1.14506069613111 1
-0.175540692668786 1
-0.134585778806647 1
-0.34413930137468 1
-0.2746186488713 1
-0.0552494414025494 1
0.697841335135311 1
-0.271586501995411 1
1.51509626001032 1
-0.815203596270598 1
-0.303120315217401 1
1.21151108401931 1
0.717401023479806 1
0.594331538989718 1
0.966641312987854 1
-0.27296257250665 1
0.310618932450898 1
1.74341711483897 0
0.149082452066347 1
-0.998517185533424 0
-1.29223469376156 0
0.982830336345388 1
1.02192500218198 1
0.734299645340282 1
0.448827029123092 1
0.250598228282256 1
-0.473473501564549 0
0.74983173405676 1
-0.0945074312980951 1
0.340728112425027 1
0.252102498189361 1
1.15962595987047 1
0.70853748297527 1
0.148370636911575 1
0.544292004512452 1
0.112243731159666 1
1.21089842472295 1
-1.576272464052 1
2.37299691430763 1
0.683839183692624 1
-1.09250741907845 1
1.19651459108772 1
0.566769286204615 1
0.1001595348317 1
-0.1133403421612 1
-0.0515384766550455 1
0.785289052477694 1
0.851803146509979 1
0.647341349422686 1
0.382659100549526 1
1.28143205752301 1
-1.1881184288993 0
-0.449814259830943 1
1.36992312713559 1
0.0130977251414674 1
0.626050857675245 1
0.236951402499566 1
0.547111794614216 1
0.784371120932333 1
1.08767806970712 1
0.38118901621583 1
1.18190012328499 1
0.344679585102718 1
-0.755721952241244 0
0.232552013120502 1
-0.00700656102631127 1
0.336420937376295 1
0.295448703597772 1
1.16710761386527 1
-0.0280982711166458 1
0.651180819047117 1
0.704221766466456 1
1.13082788748955 1
0.545824586078181 1
0.736451888362473 1
0.709830426707552 1
1.2993020720241 0
0.91190600414953 1
-0.0363465299018208 1
-0.117689304576499 1
0.920184523746073 1
1.02346451851084 1
0.141706779136301 1
0.0108539527231852 1
1.26584929189675 1
0.0432105071705464 1
2.14250401333287 1
1.10424344768289 1
1.71963529929454 1
0.770734683474867 1
0.845575074884987 1
0.550488880234822 1
-1.0484907699004 0
-0.731948163369546 0
0.723344322289651 1
1.40753618635284 1
0.470246150761833 1
1.46141119695747 1
0.762685846488591 1
1.27054715408759 1
0.591525503665976 1
-0.15950269731959 1
0.34410314254507 1
-0.335074013454302 1
1.01165316638185 1
0.420659963463638 1
0.86561699990565 1
0.489632472187111 1
0.118669413304055 1
0.504152310727655 1
-0.661275985458025 0
-0.725127014029261 1
-0.724154947091929 1
0.605218889753719 1
1.09198154961701 1
0.491674338493865 1
1.52002795004192 1
0.692153572903013 1
-0.314784031939637 1
0.56336380080874 1
1.21378252972834 1
0.313588375840583 1
0.842526055787999 1
0.551677260946267 1
0.3777308052543 1
0.995526303948712 1
0.500675501690437 1
2.06677452566404 1
0.988479282440714 1
0.820564140874371 1
-0.567399001769654 1
1.33836029738838 1
1.04416082468109 1
-0.359982048058716 1
0.799171437780392 1
0.47816752413136 1
0.283762422347343 1
0.729726589861342 1
0.208177162306522 1
0.123038041232652 1
0.252536716799576 1
-0.878936428289975 1
0.258788310334407 1
-0.308768507472087 1
1.23269255685197 1
0.90521069794874 1
0.546449247308311 1
-0.181246032659779 1
0.899087904793881 1
1.69673894562852 1
0.184384591607232 1
0.392858943106003 1
0.73962146548307 1
0.482660517112984 1
-0.193385163276518 1
0.849312422100155 1
1.23036415037909 1
0.22820249233876 1
1.22671470687312 1
0.861645388758573 1
-0.219248444733624 1
-0.186811170979322 1
-0.0319703785921511 1
0.499748349662878 1
-0.114889178472404 1
-0.214249512154421 1
1.42416133618742 1
0.641313211580648 1
1.25676015749088 1
0.380428081439884 1
0.0420995615107307 1
0.753402796140834 1
0.566898285339271 1
0.941425171899232 1
-1.02952121004533 0
0.52348617828545 1
0.252006882974562 1
0.46498438449284 1
0.671019574523989 1
-0.128362143995435 1
0.313380455696549 1
0.13971078019834 1
1.64372218968926 0
0.981289658802819 1
0.0196991654036625 1
-0.0342630131055277 1
0.700291846463114 1
0.481772835763307 1
0.30293201676367 1
0.618391157588034 1
0.878539546056928 1
0.311496813757119 1
0.133251747887066 1
1.25891768456756 1
0.644735011828484 1
0.0817016953623411 1
1.16143518952515 1
1.30806818828192 1
-0.489382595168795 1
1.09458327938028 1
0.451997167450528 1
0.89737087237676 1
0.0787625453087692 1
0.598282585880081 1
1.16952544577747 1
1.45186096582712 1
0.0829077491588515 1
1.65754773424126 1
0.222610767218632 1
0.406025991236897 1
0.414604048723757 1
1.2257867077092 1
0.829464402231859 1
0.845982884581311 1
0.0248481675410681 1
0.656644757790339 1
0.521563434835777 1
0.0266055587398421 1
-0.478192365875111 1
0.354668980472678 1
0.178318838941241 1
-0.0275682487182503 1
-0.113671148431066 1
1.63125799559805 1
-0.139345904806029 1
-0.00849947535872796 1
-0.278828118382456 1
0.259369521414945 1
0.25320520827751 1
0.473930658053871 1
0.317736642745589 1
1.21212221916457 1
0.873778372756316 1
0.453007153399063 1
0.0826645618209597 1
-0.438378264843844 1
1.28709711869347 1
-0.556431366008368 1
-0.880780678584317 0
0.952202566452883 1
0.633692667335471 1
0.797862623413282 1
0.334290105741098 1
0.0678301185237608 1
0.611483031475547 1
0.474249204782268 1
0.366867532049236 1
-0.381583337571123 1
-0.0406913450991559 1
0.733382975923369 1
0.250939147578354 1
-1.00317174549377 0
0.862596358983083 1
0.34495065532367 1
0.941978979553834 1
0.144381586104053 1
-0.155841992086596 1
0.704205120275059 1
-0.618315587674355 1
0.247119956237611 1
-0.899738427477058 1
0.425672332208995 1
0.368005073937775 1
1.17619915978653 1
-0.0184223091205272 0
0.391401997243754 1
0.819995468348072 1
-1.22390508004653 0
0.773696407250524 1
0.161840943349024 1
0.278758147108615 1
1.43886771189364 1
-0.00381789264568544 1
0.763705333992695 1
-0.47966546780251 1
0.815222556452505 1
0.498091479621836 1
0.667117334323494 1
0.976739157025492 1
0.776919503489723 1
1.78072517423465 1
0.550883706043017 1
0.141843960161261 1
1.50202012280257 0
0.221688057369346 1
1.58718719209711 0
0.244835529239949 1
-0.272301383978373 1
0.403325255471495 1
-0.962732761232407 1
0.966765886677299 1
0.170696148744449 1
0.610112964459653 1
0.445866118164638 1
0.49243939679921 1
-0.415114599980151 1
0.547088487686701 1
1.32883243705445 1
0.48672325243552 1
1.08945231820336 1
-0.357806175827815 1
0.277734516112721 1
0.704904732855701 1
0.455700299391622 1
0.926013129094163 1
0.452390084419033 1
-0.113779253824778 1
0.762359458733841 1
0.362785800732961 1
1.00970492960432 1
0.654924725217318 1
0.15604321037306 1
0.653149188478672 1
0.150502597705272 1
0.648842000115748 1
1.02029893864289 1
0.334444440225846 1
-0.486003260351629 1
1.33508833235296 0
0.331305806493769 1
0.360688496325681 1
0.466415912145579 1
0.0200201123857854 1
2.40468063391123 1
2.22795139122689 1
1.1446059958673 1
-0.110238797557241 0
0.538980418386235 1
1.4712389014531 1
0.897707786920268 1
-0.472601999647463 1
-0.576670646864809 1
0.0437986042499828 1
-0.8999055695594 1
0.430493052194057 1
0.295478376212491 1
0.65675427035591 1
1.62030755834635 0
0.666970394038438 1
0.664300872290098 1
-0.0642736392094318 1
0.604183860440369 1
1.30444547172293 0
0.92661132353673 1
0.513076204039425 1
0.0816703397686889 1
0.119819723869499 1
1.16937254254562 1
0.912927774184455 1
0.259051049227026 1
1.88360427469632 0
-0.259925526465511 1
0.854720693708358 1
0.024413895275951 1
-0.695033350678753 0
1.0653976631439 1
-0.231834456444666 1
-0.233236044753828 1
0.0662023408724638 1
0.061741481382469 1
0.47488437408482 1
1.22347664194988 1
-0.795200594012111 0
0.133496646429393 1
-0.0545670038563155 1
1.06031473712373 1
0.120713149293382 1
-0.180335671567404 1
0.116659094779677 1
0.476071671775513 1
-0.63052755254713 0
1.03436101969594 1
0.0323466554001877 1
-0.177312902125732 1
1.12143257777344 1
0.542293170060835 1
1.82705455337954 0
-0.114291459058426 1
1.01065323260748 1
0.702855444479976 1
1.01969780219561 1
1.21930270465103 1
0.817219046024505 1
0.305118435797338 1
0.353570417051555 1
-0.345003087765733 1
0.41205203042909 1
0.1241601298204 1
0.350359980853263 1
0.450406834654309 1
-0.911863113109961 0
0.720322321629604 1
0.256005811747532 1
-0.818389113677703 0
0.62927946681652 1
0.552434839641888 1
1.60847194499518 1
0.465008309277594 1
0.104649010680718 1
1.38740777944749 1
1.16841588802046 1
0.00595369682802421 1
-0.106926793455007 1
0.48865250208459 1
1.17160424865306 1
0.676689344004649 1
0.607649166694763 1
-0.154253799753428 1
-0.299018124235491 1
1.05539839838193 1
0.957515284804898 1
0.228598272644782 1
-0.0432434156869979 1
0.908494657748141 1
1.64035979153341 1
-0.142507289167912 1
-0.252509709252999 1
1.43199948125741 1
-0.213046516383797 1
0.900586531684064 1
1.041188718924 1
0.297903401988013 1
0.435785828454215 1
0.835852024404533 1
-0.0111255490260492 1
0.516962830534577 1
-0.0177426661319388 1
0.247681648991912 1
-0.140259516672209 1
1.18722493202959 1
1.27495511167593 1
0.941221027993116 0
0.209711597595852 1
-1.09050182698258 1
1.16883688546433 1
1.09965674557131 1
0.2129080888805 1
0.606927776712187 1
-0.229119395820223 1
-0.494102985966332 1
2.42631996591606 0
0.24176760885201 1
1.36370523970334 1
0.279604542327232 1
0.203798583209204 1
0.14054420703393 1
0.202500884431625 1
-0.147498608137618 1
0.994178775442587 1
0.930411102909924 1
0.546622237434832 1
1.90935343482614 0
-1.02973826876971 1
1.9252203711781 1
-0.783928331029576 1
0.536388021772064 1
-0.403828032410667 0
1.02453993703728 1
0.36181301245349 1
0.518955083715067 1
0.242207880419808 1
-0.950470963297031 0
0.826946314916385 1
1.00950882188708 1
1.51633854302761 1
0.475134220638165 1
1.39676127295143 1
-0.445789794182753 0
-0.23868874252814 1
0.790835341002196 1
0.932993498311023 1
-0.0967159081317528 1
2.16182313878379 1
1.42123130109054 1
-0.0193365419404473 1
0.836182366748177 1
0.283761570065341 1
-0.123165474033617 1
0.819189227217382 1
0.0187317904034221 1
1.85875360271223 1
-0.385020252601405 1
0.824569356053986 1
0.556738382980544 1
0.733954644962694 1
1.23776465456316 1
0.579437318232298 1
0.00767087172369711 1
1.34161917643606 1
0.17673598505768 1
-0.0569707389779176 1
0.720066258189082 1
-0.337000134485968 1
0.498828765547363 1
0.0271494335865655 1
0.302817920011515 1
0.568599275426063 1
1.41344437706277 0
1.36560662844255 0
1.48710223990601 1
1.03013579836782 1
0.304205999644679 1
-0.665653068824983 0
0.784222629857152 1
1.29149340119484 1
-0.0212218930272718 1
-0.214000675799236 1
0.0898900637319467 1
0.792480290558556 1
0.62553356853942 1
-0.0802779219251929 1
0.818686766871046 1
-0.111361800596866 1
0.23282983024979 1
1.03236866738635 1
0.0247675806059169 1
0.451180116473171 1
0.396226557623964 1
-0.18183737331097 1
0.391779704083416 1
0.618704273750696 1
1.01088650329646 1
0.855730587406232 1
1.2108552823725 1
0.659492817383707 1
1.48014162086332 1
0.640265556542643 1
0.614580534702124 1
0.00124853199002103 1
-0.282902593076028 1
0.0834236712539603 1
0.607673200994663 1
0.502475809088301 1
0.712864922927229 1
0.42558789573747 1
-0.165168465356119 1
0.440316759598188 1
0.76236936506894 1
-0.3293882336995 1
0.155630719378043 1
0.318878265696366 1
1.40807482346116 1
0.425830569503598 1
-0.125050992949948 1
-0.385226468509987 0
0.793088646239249 1
1.00042178175784 1
0.500674224148972 1
1.1100398118085 1
1.39201993475435 1
0.553920016389493 1
0.873795717151419 1
0.697920578549071 1
-0.350975940206005 1
1.29695265108533 0
-0.180831107092324 1
-0.451328246156309 1
0.987186456567662 1
1.90346536587442 0
0.5122306283221 1
-0.620262437486574 1
1.16532179093501 1
0.000526756662065142 1
1.05685929895535 1
0.156119078268326 1
1.4733243490023 1
0.140547216142701 1
0.270176817670924 1
0.820607833038965 1
0.161509620293574 1
1.4145251166797 1
0.523011377910418 1
0.672641180953441 1
1.26741839642497 1
1.19108480375134 1
0.000786604739846264 1
0.431520917476351 1
0.112499350806318 1
0.302572626087687 1
1.77217474877826 0
1.52163105052739 1
0.124777923373173 1
0.0192595811844352 1
0.0652808306165562 1
-0.198344628949037 1
0.379182587348242 1
-0.534259828460319 1
0.75540594772011 1
0.166331795716169 1
1.19018001759558 1
0.347762883939136 1
-0.0462212564356434 1
0.32365310053786 1
0.68997975504433 1
0.933759464191614 1
0.145047761131389 1
0.294679702157396 1
0.373926286083461 1
0.679113911563873 1
-0.540551479295705 1
0.498693441480467 1
-0.0473152329826202 1
0.55802693852396 1
1.59519095008734 1
0.43606757754308 1
1.14944310418065 1
0.95161815386755 1
0.730648411180768 1
0.647332839135026 1
0.108347939433235 1
0.133677320449662 1
0.353305903036988 1
0.681086014502086 1
0.920398280616339 1
0.249359869329719 1
0.768977142796043 1
-0.584854617936776 1
-0.522386031329745 0
0.482779685395151 1
-0.368434804085873 1
-0.108765800853059 1
2.09348428567788 1
-0.961255894890702 0
-0.441679824505943 1
0.774855511100473 1
0.23510488831755 1
0.936320882914648 1
0.113501748724261 1
0.372928643893885 1
0.187545807102509 1
-0.549682757957111 1
-0.0547619904429464 1
0.10649548587696 1
0.256251608457854 1
1.12110766165709 1
0.772754226371087 1
0.0341472477942954 1
0.210146838398914 1
0.440365728436137 1
1.25973485073179 1
-0.534649869172597 1
-0.409363613479637 1
-0.537322989078469 1
1.29665142478696 1
0.599630755268465 1
0.627194542606405 1
-0.0723013018316638 1
1.22692532924657 1
1.50575851593522 1
-0.102066772939947 1
0.534258982337346 1
0.695776540721375 1
0.707080211639877 1
0.686107659315372 1
-0.223576945409906 1
0.248628498679722 1
0.483829760177411 1
-0.081545501691673 1
0.387367883616175 1
0.316002159084841 1
0.476354149183166 1
0.743495323744028 1
1.32312918683065 1
-0.764420152825973 1
0.328798507647175 1
1.31751073858829 1
0.53406493747304 1
0.324161046848639 1
0.970404026176606 1
0.85750598236076 1
-0.449321065397336 0
0.0960948989305295 1
0.705291732546763 1
0.367470081533116 1
0.101983212556875 1
0.499969659968045 1
0.873064608894986 1
0.866102552334956 1
1.62159591238229 1
0.237781223347663 1
0.716304662818664 1
0.266946205205924 1
0.545006475506109 1
0.584089396774488 1
0.230658024267027 1
0.550380840775606 1
0.746610650743651 1
-0.976754603769004 0
0.702266760019516 1
0.0801861060686987 1
0.0176585598939366 1
0.474493405395995 1
-0.46752225736673 1
0.0865717056999263 1
0.59574675306578 1
1.22583467488157 1
0.441997572278404 1
0.288425759863991 1
0.0944029155428273 1
0.824736582061313 1
1.24046638256635 0
-0.531140073666194 1
-0.0408946852926037 1
1.19326792083308 1
1.31266996560101 1
1.23901632728264 1
0.0981375518236549 1
0.983154433128337 1
0.443185735018245 1
1.10839468058402 1
-0.0694078289311768 1
1.38576580477225 1
0.266397322153779 1
1.48445664591217 1
0.235015036559753 1
0.359389649560081 1
0.669995808673665 1
1.01466916080023 1
0.49914168461839 1
0.0564763936772597 1
1.49896504071252 1
0.779443955300303 1
-0.11906699117163 1
0.253330425984832 1
1.16131080504765 1
1.43663779134343 1
1.14023801494169 1
1.10363897821358 1
-0.0273058668373273 1
1.125473579357 1
0.68339968346281 1
1.02041492688501 1
0.469479534245334 1
0.229314869339161 1
0.376003114490167 1
0.568634518197645 1
1.92910729930386 0
-0.102087432253123 1
-0.189243740922193 1
0.602985430993248 1
0.0137601806504558 1
-0.128267351542952 1
0.438817528684459 1
-0.227727378418537 1
1.27393116316097 1
0.602746948577186 1
0.290353779136038 1
0.327689429939951 1
0.877039880368425 1
0.158228990735646 1
0.588425425679839 1
-0.0420956532091873 1
0.215599773485495 1
1.46261719958545 1
0.628514798590029 1
0.314396091784331 1
0.826905850049413 1
0.56338219678618 1
1.41494116395333 1
0.155525748134669 1
0.412493014943851 1
0.570082246788425 1
0.0593601219395661 1
0.428969014868759 1
1.23112111089869 1
1.5709246070522 0
-0.136503940008235 1
0.625579569697259 1
0.801519596453373 1
1.38050701224987 1
0.742239158295365 1
0.473619583291813 1
0.22870851448658 1
0.0442732120199946 1
1.42290871904925 1
0.744341242654327 1
0.565056977769563 1
0.24160453072147 1
0.840980690021776 1
1.36270493421029 1
1.00555035102312 1
1.35304303577211 1
0.302809166537538 1
0.104365895417169 1
-0.242001624345202 1
0.216014429587021 1
0.977462624517316 1
1.00729036593164 1
0.809322914384747 1
-0.156287986729232 1
0.399305175760754 1
0.169907388397871 1
-0.565301245723223 1
0.602878128160051 1
1.36507676820829 1
-0.331516107209267 1
0.513655974522725 1
1.21052155479027 1
1.85971374186791 0
0.0142540204766788 1
0.187953977201912 1
0.855860666566916 1
0.464920869823025 1
1.36974016405378 1
-0.349586391620644 1
0.851170017026684 1
0.271434943796854 1
0.251445753207802 1
0.346545789306676 1
0.752741047221149 1
0.711098389437958 1
0.20553982946819 1
-0.639401563483223 1
1.3526639950247 1
1.54529644066738 1
0.638308207227032 1
0.564190604114627 1
0.718056160811673 1
-0.405537577840702 1
0.386841026110861 1
1.51002931571292 1
-0.0856879748922414 1
0.733731589117444 1
-0.08357993516676 1
0.743075775660969 1
0.37695648447039 1
-0.104199214246519 1
0.180605383500193 1
0.662497584851532 1
0.92704419380121 1
0.409459598428294 1
0.68296323415724 1
0.448787481170808 1
-0.879773014050384 1
0.421203915106542 1
-0.727287545054169 1
0.917975789949833 1
1.04369576831275 0
0.701103641885344 1
0.642142259167994 1
-0.123212937941892 1
0.606793404052777 1
0.456385727591669 1
0.288469213226895 1
0.657518931253403 1
1.5525801126879 1
0.24096173981841 1
0.922486794348338 1
0.535326387517996 1
0.0346781249234439 1
1.16288363301278 1
0.242638679351206 1
1.36424774386772 1
-0.120715169991741 1
0.950949718765517 1
0.13792651030463 1
-0.221015115505961 0
0.301302776809894 1
0.550911428046378 1
-0.639171142857107 0
0.69266484235029 1
-0.168466437865794 1
1.39678685937119 1
0.117063802594574 1
-0.224179345893617 1
0.740255415878832 1
0.968464337809489 1
0.579332279888328 1
0.0370504326926839 1
0.54026594756779 1
-0.394389123250468 1
1.06843091520631 1
0.473502278835756 1
-0.296218107035894 1
-0.940863394560074 0
1.54270913908708 1
1.32882510222859 1
-0.284483907155935 1
-0.531799277138999 1
1.23235931146858 1
0.831521481262945 1
0.575510772692382 1
-0.738445864926252 0
0.00366462385132527 1
0.540334018153056 1
0.598378802123907 1
0.468118685323216 1
0.977810326721691 1
0.133305759849547 1
0.720184522264144 1
-0.274724559555045 0
1.11500636874244 1
-0.102158465969415 1
0.921177263217222 1
-0.0557524069694638 1
1.15086735767052 1
1.03476950045203 1
0.947724229503448 1
0.53785532188328 1
-0.231864874198908 1
0.778584448450012 1
0.390800068442893 1
2.21384473680873 0
1.5903844174567 0
0.013712194879181 1
0.384338089264414 1
-0.188120874674721 1
0.42869630349037 1
0.891169142929677 1
0.672088698658045 1
0.519617420770583 1
0.0239568998753685 1
0.635345166751773 1
1.00020344230702 1
0.680421934684727 1
0.862252702147316 1
1.72796538083514 0
0.612969411442709 1
-0.334624056987027 1
1.42640240406596 1
2.01327909595747 1
1.07694181453486 1
1.48806191534684 1
1.29512009286646 1
-0.172195924432852 1
1.00318203299327 1
0.24100900020683 1
1.22712475800574 1
2.32491568151094 0
0.883839650833918 1
0.00600644890675949 1
1.06377159419518 1
0.663404315626315 1
0.448229902942463 1
1.51237245192512 1
1.39698175295819 1
1.3529266180003 1
1.18977420704961 1
0.84048036453749 1
1.05075287483176 1
0.752383194148535 1
1.0408991577901 1
0.759535826881429 1
0.469356413384428 1
0.194089259241198 1
-0.184823891860459 1
0.206675879970784 1
0.111992021667807 1
0.139762769295883 1
0.972286771925201 1
-0.395793263635835 1
0.065246548729506 1
0.253224531435422 1
-0.109875201704099 1
0.680383340935363 1
-0.238614774364489 1
1.50161531168399 1
2.40396921916652 0
0.138781596312731 1
0.938101656708343 1
-0.436223856592356 1
1.42818566448905 1
-0.155625861131442 1
0.767388758546288 1
0.36196839777982 1
-0.264415374286595 1
0.603906763888029 1
0.738439876205667 1
-0.49142495400503 1
0.544143245269755 1
-0.0328993941985533 1
0.555054574270648 1
-0.46886836800313 1
-0.889613756039495 1
0.661050171296012 1
1.04472175588453 1
0.178511795989323 1
1.91632236515751 0
1.15760030840014 1
1.47860418609633 0
0.457048045839453 1
-0.498669520164919 1
0.495562472195661 1
-0.134203585289301 1
0.334682587742971 1
0.10819138338781 1
0.208184821356709 1
-0.113602740057272 1
0.598729063201999 1
0.373414948849336 1
0.162645286935556 1
0.0236018204393033 1
-0.074691753286591 1
0.0137722234608616 1
0.453224198182358 1
0.266520051300216 1
0.644056819163559 1
-0.0871551426923785 1
0.014856979598499 1
-0.0607849553377293 1
1.80090011911118 0
0.00420916828925101 1
1.36931463475493 1
0.0325724598829027 1
0.552471712140662 1
0.87650986431712 1
1.38587671518992 1
0.162342616257472 1
0.152668253497746 1
0.00621132909447079 1
-0.420219882143836 1
1.0473603860771 1
0.675988335857919 1
0.881876970483744 1
0.495809309767961 1
1.10644702007062 1
0.62491413016334 1
0.485617735876236 1
0.329682396652845 1
0.281744420686214 1
0.18641824762269 1
0.985558023372851 1
1.08622200946545 1
-0.531128640914337 0
1.18738201069376 1
0.823007005128871 1
0.252931491488855 1
0.71105604420395 1
0.530950293145986 1
0.506164849042066 1
0.38642731650335 1
0.406420151433394 1
0.695747074607414 1
1.00859946255088 1
0.252539526560747 1
-0.920710907572333 0
0.159978585885296 1
-0.134844929579504 1
-0.2381734473016 1
1.34204632412313 1
1.24433003419971 1
0.818123896709013 1
1.9410372994568 0
0.264087393464297 1
0.895770522342836 1
0.0625667837803315 1
0.401686927063285 1
0.239065049376807 1
0.338152790449016 1
1.08930452451029 1
1.41223142255944 1
-0.232961058836556 1
0.830513210657527 1
1.23250607298219 1
0.0216061432707423 1
0.873870251807972 1
0.526054734023015 1
0.476216080417678 1
0.438464473625152 1
0.451686707672675 1
-0.699487672837143 0
0.00936225033996899 1
0.907172195091912 1
-0.307276440366367 1
0.510544496300813 1
-0.28705335551238 1
0.573982694587647 1
-0.0478099290884984 1
0.772278407940305 1
-0.702558718822756 1
0.466468685640155 1
0.558381466318807 1
0.034931909117579 1
0.879465575267098 1
-0.333958210085835 1
1.50960686618871 0
0.68601968624964 1
0.226020219205409 1
0.0126271818188173 1
0.482862001503502 1
1.0489948497147 1
1.48110740616933 1
0.859152001726652 1
0.485891726136605 1
1.09247828025802 1
0.799469837793312 1
0.0977658774420974 1
-0.674443673219221 1
0.545312446183462 1
1.06372608612619 1
1.50645079650988 1
-0.0537767133926013 1
-0.0215835895069845 1
-1.34067550491327 1
0.643308244043913 1
-0.0771932050761302 1
0.871500924305773 1
0.556539468782568 1
0.557297291940774 1
0.22364928508878 1
0.297625245089914 1
0.986633108144728 1
0.0642009339215674 1
1.01235272204044 1
0.49851081891844 1
0.238971739185653 1
1.73100840345805 0
-0.779985941391268 1
0.418671043553299 1
0.869179816052224 1
1.11606947091699 1
-0.0610518652910908 1
0.37600223082039 1
-0.447252947773714 1
0.39270137066078 1
0.600889121527972 1
1.05180521781912 1
0.562034634099079 1
1.05977594905749 1
1.46988138645389 1
0.418286077352766 1
-0.372243147050225 0
0.366112993869742 1
0.638899127779927 1
0.599191714496126 1
1.13794804630345 1
-0.782543919636172 1
-0.437666595922298 1
0.69109777908791 1
0.164601840636068 1
-0.126726195254282 0
0.610856169940259 1
0.573937656365775 1
0.32310635735318 1
0.15229831677412 1
-0.162319415703432 1
0.4565398347236 1
1.76200283504649 1
0.634902477266574 1
0.259355823795659 1
0.0342436384288639 1
0.305258982062989 1
-0.611734556453321 0
0.220956235478418 1
0.830398543139366 1
0.426946140579374 1
0.728256260320821 1
0.700349513392229 1
1.01396947365605 1
0.730208316211731 1
0.742674195735751 1
0.370936297227265 1
-0.757527792260926 0
0.344688435970785 1
0.317212952682463 1
1.01172041293975 1
1.31816273620955 1
0.92819716313507 1
0.666981172189277 1
0.549914553059327 1
0.731587805693696 1
0.438314032559413 1
1.55523485762776 1
0.190901212610091 1
1.02440667040997 1
0.91118189496915 1
0.802262716832277 1
0.482335362504747 1
0.425450508176574 1
1.00535960877355 1
0.594577264961507 1
-0.0890543412341076 1
1.18498411536149 1
1.61454203082454 1
-0.121765972369076 1
0.27734493639237 1
1.44050847096946 1
1.64387219486618 0
0.43595901922615 1
-0.479287377329654 1
0.3474860288146 1
1.36697481702344 1
1.06560967856642 1
-0.98010912288619 0
0.409594893785421 1
-0.301107944596715 1
0.519919574529573 1
0.0594075973014658 1
1.29116573146476 1
1.12811368813812 1
0.974788515439359 1
0.161908718820064 1
0.178600465075445 1
-0.388667561638055 1
0.54168681515551 1
-0.191581512784418 1
1.09492294861493 1
0.607078400490234 1
-0.639083218362857 1
0.39573399017952 1
0.809737535444823 1
0.762105792352749 1
0.522705218839186 1
0.971638130229031 1
0.190871990533287 1
0.85975844131576 1
-0.982577204026855 1
1.85298504711848 1
0.459020792551704 1
0.097122664005019 1
0.299428158889222 1
-0.0738540366302677 1
0.732392430140319 1
1.34720833324455 1
-0.160738301947321 1
0.0593382427355333 1
0.411133504247013 1
0.735741960988308 1
-0.234936609824321 1
0.124043719273326 1
1.50373206837257 1
0.320450813998659 1
0.286801272317604 1
1.35562850976244 1
0.21958733071723 1
0.53355653891694 1
0.0905864816270384 1
0.150789972402906 1
1.24778093456954 1
0.230939567825912 1
1.93428426795745 0
0.632303785997672 1
1.19131069957321 1
0.80090074327698 1
0.95155861532135 1
0.847227758206523 1
0.582707323829127 1
-0.866206178171579 0
0.187111924687771 1
-0.241387000162363 1
-0.0499570547572005 1
0.496315568179989 1
1.02113010708754 1
0.269412532040519 1
0.169150596755963 1
0.190803221404154 1
0.069704174248757 1
0.0609459970396196 1
-0.633381958745997 1
-0.227734788101642 1
0.914502924218774 1
1.48516479222592 0
0.544929773326798 1
0.290177848088966 1
-0.446129219920806 0
-0.0359501091935479 1
-0.225171475510788 1
1.74547780124177 0
0.840791891513183 1
2.05870221295502 1
-0.370332057268759 1
0.703909271337465 1
0.70944100119962 1
0.234724803823068 1
0.128989698667287 1
-0.587630383897641 1
0.67936846850822 1
-0.462183735141527 1
0.811688935856184 1
0.529502506552604 1
1.42046393052903 1
1.45225106663423 1
0.360068773530867 1
0.240648842192743 1
1.98991679408718 0
0.979580830650222 1
0.410863959129735 1
0.698452280213536 1
0.325478495359515 1
-0.623373997292036 1
0.77854253710383 1
0.713738129837892 1
1.09112467459274 1
0.89883090706507 1
1.26331178267265 1
0.41913257255968 1
0.677848909011136 1
0.441239868822886 1
-0.720900292575029 1
0.0116965763685963 1
0.579118466628581 1
0.949965887785271 1
0.549875679252568 1
0.34006067082501 1
-0.0969983702283645 1
0.373647441811513 1
-0.191664719893408 1
1.92731925442823 0
1.26146156509224 1
0.191856466926704 1
0.154676264088049 1
0.788959054355526 1
0.294072086789625 1
0.579601823746728 1
1.1559181788552 1
0.650510106192176 1
-0.701525260201119 1
0.839299904276766 1
-0.508523214004311 1
1.35025919415277 1
0.565055749074801 1
0.487167785361409 1
0.453514248005331 1
-0.258596817300283 1
0.992889808737633 1
-0.565649712821572 1
0.686131355068484 1
0.00907463922961049 1
0.714666521826604 1
0.825926969108491 1
0.284679697312021 1
1.04685292091859 1
1.10908815248378 1
0.404372978296758 1
0.401971409524995 1
0.830138060277305 1
-0.742128230747682 0
0.79117650061149 1
-0.381939210653922 0
0.566538119370686 1
0.0374102950450179 1
-0.416648195022414 0
0.622066107402948 1
0.768443231615942 1
1.27610409048256 0
0.542187072140969 1
0.144024020085843 1
0.313879330641992 1
0.346623135867314 1
0.375934341754809 1
0.284977103667274 1
0.892244675848554 1
0.596541251663683 1
-0.259089365436197 1
0.55038914629577 1
-0.448989756866801 0
1.45078632525432 1
0.0339133082423023 1
-0.422532133976739 1
0.426710359017379 1
-0.111386163743072 1
-0.105516778444856 1
0.876611050786606 1
-0.324395296661154 1
-0.731646055264837 1
1.45557367925963 1
0.774443490093314 1
0.393125462403595 1
0.707752227552427 1
0.682392643048796 1
1.06786184646472 1
0.594930104935872 1
2.10195725394912 0
0.0990874468928312 1
0.0896010781445239 1
-0.0662951000476757 1
1.18338413365753 1
1.19407544524168 0
0.353438009152894 1
-0.227297053519273 1
0.658798401253756 1
2.47236295087588 0
0.561691017995157 1
0.521052364400198 1
0.176525733368132 1
1.05010948460963 1
1.19478607406213 0
1.08452377640793 1
1.28544134078326 0
0.0161048501599581 1
-0.650345335404875 1
-0.0201813318735086 1
0.660861976422906 1
-0.507097635989127 1
0.57577180011646 1
0.610003115709988 1
0.82886646707693 1
-0.116757151710392 1
1.10147885854123 1
0.552959494877497 1
0.414796338499871 1
0.0346085254117729 1
-0.064630195004646 0
0.520842316550657 1
-0.434625101725681 1
0.608653706291156 1
0.744392749747007 1
0.636192136367402 1
-0.159749771494317 1
0.606767619391882 1
-0.48395669215164 1
0.189566994531782 1
-0.141519403235404 1
0.0352892689800954 1
0.869044985312415 1
0.999126429600893 1
0.261943936269391 1
0.675321372168502 1
0.318473674646749 1
0.884847972454882 1
0.602599143155511 1
0.376994218971547 1
1.34716083515793 1
0.637739005530311 1
-0.271436467079758 1
-0.258195316964785 1
0.209316069545504 1
1.50024344199611 1
1.27425075095179 1
0.0893640119709843 1
1.19159708654423 1
0.882345836040374 1
0.972116362169773 1
-0.152293657406457 1
0.636099259735652 1
0.0964150840421815 1
0.698411179129827 1
-1.11200040867939 0
-0.578383967773359 0
0.711058280547966 1
-0.0222720702576764 1
1.13833990914971 1
1.7571006509197 0
0.784142922653262 1
0.747592997217196 1
0.293933778508208 1
0.971504891108291 1
1.12108997948159 1
0.687471346666684 1
0.428416401720707 1
0.739405525868406 1
1.00165775830471 1
0.193533112687234 1
0.714579129023256 1
0.781648504040554 1
0.226592857231511 1
1.88165127569831 1
1.17848833217546 1
-0.722538863275066 1
0.844811173750896 1
-0.0780326565906599 1
0.29767761723343 1
-0.0162792740753004 1
2.54795567879527 1
-1.53227742844553 0
0.171292906562053 1
0.218480132202918 1
-0.0969667838151 1
0.0478648390660091 1
0.962186154064349 1
-0.110820534812315 1
-0.0829126456612347 1
-0.865604195025896 1
1.81719299527913 1
1.18734331636276 1
-0.777326125587225 1
1.07688261537601 1
-0.763734243494857 0
0.40208950434011 1
-0.547536332181159 1
0.259810655024433 1
1.31534558524735 1
0.0211281804150574 1
1.29804022379273 0
0.852469489381801 1
0.259472008111497 1
1.05847567082936 1
1.65196956979483 1
-0.330853290850176 1
0.955807284179041 1
-0.577182868529406 0
0.924649792519018 1
0.867645550835963 1
0.392128623395165 1
-0.25043914335192 0
0.0604828005166982 1
0.913957044651656 1
0.388202714439654 1
-0.486177010295328 1
1.14188781693107 1
0.256874893920951 1
0.191069843690237 1
0.121310896220907 1
0.311365245270903 1
0.499058858930258 1
-0.119027717145867 1
-0.161695189790011 1
0.869606596575065 1
0.198755298794339 1
1.12869749214573 0
1.53883390639521 1
0.784338769407881 1
0.599415462658393 1
0.542347815374059 1
0.484545829829854 1
1.18669157717822 1
0.745653228385732 1
1.22784490146764 1
-0.01729777975281 1
-0.566758323280054 1
0.636830689354965 1
0.540509297165134 1
1.47710556779079 1
1.13370750086593 1
-0.299713631043119 1
1.50614256271519 1
0.642924299404783 1
0.608025495694327 1
-0.189384906441599 1
-0.183963130767918 1
1.32311397164738 1
0.377377011049362 1
1.46416222163623 1
1.28241932646971 1
0.0136430287192033 1
1.67467840544366 1
0.236097075535799 1
0.658895998797534 1
0.951613228053224 1
0.627584409416209 1
0.189524348147632 1
1.30786784991623 1
1.21716759767347 1
-0.324286516180341 1
1.48931195442551 1
0.857020564992594 1
-0.428332028400558 1
0.777200196599209 1
1.7208904606917 1
1.17993425969494 1
0.908061667609665 1
-0.232445709728836 1
-0.0191495052078589 1
0.440193561671959 1
0.525893861973209 1
0.584136053314201 1
0.0871300719635362 1
1.24498314643271 0
0.525479611888428 1
0.522032034952782 1
0.0596310335462239 1
-0.770919259929317 0
1.83728588492719 0
0.37180647717654 1
-0.353991517353099 1
0.316642160368037 1
0.885278754756203 1
-1.22711934789293 0
-0.127042681190561 1
0.684479657498871 1
0.72839612774225 1
0.618387344866234 1
0.492522848005236 1
1.39598620447901 1
-0.123719934881799 1
0.838167736204428 1
1.2479870886209 1
-0.174693796422351 1
0.029797489162662 1
0.688673694059242 1
0.0642258999999642 1
1.01313203256922 1
0.462310818370623 1
0.425701644811725 1
0.703010161303049 1
0.36335066051261 1
0.163760705373969 1
-0.163121394618522 1
0.0717900361000319 1
-0.476934081228971 1
0.67091722884883 1
2.52907571536056 1
0.257244231096861 1
-0.190194135328559 1
1.61441646637531 0
2.75981612951109 1
1.18097424730838 1
-0.0110174422479273 1
1.18929213928028 1
0.145001203111364 1
0.875741412676031 1
0.643722302920382 1
0.437319311562756 1
1.09511850477681 1
1.12905770204242 1
1.53753222296842 1
0.256923853861602 1
0.783099459222905 1
0.3693814940423 1
1.6324649019923 1
0.0754274829661029 1
1.21446440101713 1
-0.156868936444635 1
0.692313150741672 1
-1.19150371535683 1
0.891943508469886 1
-0.219293910582825 1
0.610646446184125 1
0.445517820396906 1
1.08893023918172 1
1.31730621889593 1
1.88511822002206 0
0.5711947385409 1
0.930696993504936 1
0.880027093976278 1
-0.406925373445041 0
-1.27029530386793 0
-0.0949766837918704 1
-1.21409274089494 0
1.03709990461563 1
0.805365133055921 1
0.125858143647436 1
0.490420302606526 1
-0.103985747325142 1
-0.0685898388975255 1
0.35482525909203 1
-0.198073217274083 0
-0.051827915347397 1
0.946649245895201 1
0.463547057507652 1
1.20532508941072 1
0.344565791842615 1
0.692059275735881 1
0.575248395755176 1
0.84981503617852 1
0.201873974614422 1
1.94178668814564 0
0.191957528407519 1
-0.14298047979142 1
0.361694635335361 1
1.38293364775396 1
-0.0106479787189981 1
0.112728560279105 1
1.04268902079845 1
0.677995391983066 1
0.653905809061275 1
0.705555584814895 1
0.226513033972028 1
0.388222005527741 1
1.13401568537837 1
0.481900094021198 1
1.267966246437 1
0.388797152706335 1
0.640242878872088 1
0.301386798212154 1
-0.181562107055378 1
-0.412800618789258 1
0.52084780325777 1
0.0536753550786514 1
0.0875637587967477 1
0.892978670540546 1
1.51150166271992 1
0.866253885751499 1
1.25077221400023 1
1.33588555759872 1
0.769450688319359 1
-0.084497941911875 1
0.000641917629798927 1
0.110798272756289 1
-0.634820791129651 0
1.16746751161928 1
-0.27377061547158 1
1.97054468530874 1
1.31305742173155 1
-0.272363600668904 1
0.665687581650052 1
0.999678678776303 1
1.81586664250791 1
0.575132759340574 1
1.65362529128231 0
0.582338653349722 1
1.00178037742915 1
0.503762489379085 1
0.20368533666553 1
1.46121440205301 0
0.399449724126731 1
1.03834841355418 1
0.536301057074357 1
0.520634439120759 1
-0.166011306690782 1
-0.0454280853707891 1
1.08408763597667 1
0.926345272355842 1
-0.276203028704576 1
0.573057860132948 1
0.387043207440805 1
0.343463353206485 1
-0.0615206849546307 1
0.342192490035245 1
-0.672896532209976 0
0.750771831906568 1
0.0915641930459981 1
-0.930975223491947 0
0.558094649468385 1
0.448250895033384 1
-0.0492241780023848 1
-0.177605866989725 1
1.57961529659907 1
0.961011156765919 1
-0.0934913189988726 1
0.554944968783809 1
-0.563581944975169 1
0.399255080259647 1
0.309646789305294 1
0.597502982586119 1
0.546436285042074 1
0.388672418427862 1
0.231421908014135 1
0.563952888780796 1
0.233692533395226 1
1.30796770854568 0
0.197395825568999 1
-0.0450149342973657 1
0.848443310161768 1
0.273244528770964 1
-0.328799981245262 1
1.31228153209789 1
0.3437356540345 1
0.446989521265758 1
1.17549512501219 1
-0.175041508254865 1
0.349290816326983 1
0.707509737249009 1
0.607049468579673 1
0.0447713743665187 1
1.20295941073813 1
-0.322353287459021 1
0.793231792469281 1
0.203925828212643 1
0.135045379650309 1
-0.126587970357522 1
0.550177115504032 1
0.894038482997759 1
0.656582198666445 1
1.19254479093435 1
0.320192122189907 1
0.854625821982047 1
1.02720229897009 1
-0.45936830227155 1
-0.91195200605441 0
0.58681651063625 1
-0.28375390074524 0
0.246829617276779 1
1.43817146661597 0
0.942688803993335 1
-0.109305827772077 1
-0.461347324782039 1
1.54816496825249 1
0.229711267265066 1
0.980124074912537 1
0.734206391790257 1
0.872712169493419 1
0.320789859089198 1
0.667664583694704 1
0.126999656220193 1
1.24892618284322 1
0.666157292873338 1
-0.673470448681605 1
-0.761383766637479 0
0.559408293011737 1
0.81675828052193 1
1.49516475234744 0
0.0517894890606278 1
-0.370956817163347 1
1.60544546774553 1
0.976079612106272 1
0.193688341514364 1
1.19784806522884 1
0.111353273579654 1
0.563342020940221 1
-0.255311499194712 1
0.333515180162389 1
1.32411825624417 1
0.894606061040398 1
1.26915739855591 1
-0.384302895383503 1
0.0903767011284634 1
1.70536438626541 0
0.867667619023199 1
2.20076055539655 0
0.918949437592421 1
1.22628295041589 1
0.553993605678503 1
0.226222666182368 1
0.164276160651505 1
0.912454306927754 1
0.508560232838979 1
0.708661470162075 1
0.785408843489405 1
0.403127541922622 1
-0.0400116535015523 1
0.743693742288612 1
0.585791564879944 1
0.945508875647045 1
1.52116506497552 1
0.755811259333028 1
0.158999171829677 1
0.609907187445016 1
0.493298500142953 1
-0.228879759955255 1
0.565852629677179 1
0.605659941471068 1
1.67826481300972 0
0.921622054522947 1
0.637903083234744 1
0.564649118196232 1
-0.820397629818162 1
-0.478529791072771 1
-0.934561960543354 0
0.902859720146442 1
0.0300592399834722 1
0.731341567706772 1
0.0308972171157437 1
-0.305849432078972 1
0.460075995762333 1
1.36471032967608 1
-0.184647479648522 1
-0.426805886878322 0
-1.51669667597084 0
0.187177772233467 1
0.727558656205345 1
0.978801031933938 1
-0.00253641217114656 1
1.77689376974593 0
-0.510001651332738 1
0.528460868843775 1
-0.275942087875676 1
0.674536636527913 1
2.02368756936391 1
0.799145163817797 1
-0.683837203740614 1
0.297964851198648 1
-0.214415981692012 1
0.63491947616292 1
-0.824152038182018 0
0.251669536654294 1
-0.340860155779186 1
0.769192713551259 1
-0.150371402854125 1
1.12709525457859 1
2.54664578086162 0
0.57554730384199 1
1.48798447140256 1
0.946292280076578 1
0.423996866542779 1
0.473950240567934 1
-0.503817442259346 0
0.990557139502442 1
-0.191771405920728 1
0.867963923578628 1
0.334350550898377 1
0.668351203946154 1
0.975889509407871 1
0.365896772274167 1
-0.517147910381582 1
0.0749955911426569 1
-0.0442118886570019 1
1.36230826815006 1
0.0706956734063258 1
1.09375698447454 1
-0.598222348696448 0
0.40867337684498 1
1.07710585057084 1
0.100385102396782 1
-0.172396673512267 1
-0.376750255534072 1
0.274960021636945 1
-0.656120485937704 1
0.846409790606989 1
-1.29215261333092 0
1.02469308513776 1
1.04533576678265 1
1.47094040557695 1
1.65404303856801 0
0.959779642943363 1
0.279222981583961 1
1.01115207599999 1
0.573989535845044 1
-0.292176255324122 1
-0.131500984549805 1
0.665513719298005 1
0.00445840248250372 1
0.608163226886016 1
0.619186957353229 1
1.29297817667062 1
1.11779855341593 1
0.82899875310553 1
0.14508365743746 1
1.70932386959226 1
1.4176424005719 0
-0.0825061421903786 1
-0.206243868979424 1
1.20007082014957 1
1.46658396386273 1
0.852496170099522 1
0.265885591038247 1
0.932486973647263 1
0.229143567960017 1
1.71608161730951 0
0.625232817569187 1
-0.338881006304933 1
-0.142194993517051 1
0.91880411131267 1
0.248584152601867 1
0.615784697505941 1
1.11906797215366 1
-0.0556268157200042 1
0.442586307525543 1
0.534244975473242 1
0.40876233724846 1
1.81920401188377 1
-0.0128503871712895 1
0.289648998898868 1
0.931853418202373 1
1.03354816699174 1
0.742084255761392 1
0.680916825598733 1
1.19058707861733 1
0.23336604773792 1
-1.61978030334056 0
0.123577208553826 1
1.02424754015178 1
0.52336947939704 1
1.11632966892675 1
-0.911238166850853 0
1.47117551522093 1
1.36345266274738 1
0.771410295702266 1
1.24160274626028 1
0.33658305825744 1
1.87186892851074 1
0.62903459646925 1
1.35648296471757 1
0.305622294617906 1
0.602396993932113 1
0.191204635862834 1
2.02262037817687 1
-0.260264406170952 1
0.153328978187378 1
0.39065656664202 1
0.580669419489838 1
2.6205607196046 0
1.1492393107528 1
-0.496262891489115 0
0.0370960577023049 1
0.481739962321813 1
0.352517564664948 1
1.72411463491637 0
1.09121687258248 1
0.477711746503457 1
1.52175507899414 1
0.691248098542949 1
0.697096812817708 1
0.480510914959055 1
0.88647059593551 1
1.11517773655616 1
-0.288037754053218 1
-0.279371383442821 1
0.550385359083483 1
1.55255997491348 1
-0.228533524695241 1
1.06438935497052 1
-0.679704391597915 0
1.17987355024957 1
1.34995940389737 1
0.627276825926562 1
0.440423244153047 1
1.03515526588241 1
1.62036858321756 1
-1.50591101850886 0
1.37828956738598 1
-0.789753342518891 0
2.90079525583102 0
0.114258977513619 1
-0.464708520572841 1
0.885513778484126 1
-0.0882514583615639 1
1.01532990046977 1
-0.383981396894408 1
-0.631203906686016 0
0.550558292307276 1
2.58699444128164 0
0.542479296892906 1
1.16084166453131 1
0.538969991992597 1
0.788488922748528 1
-0.363991640841831 1
-0.977454331756919 1
0.274010435400529 1
0.905145501474915 1
-0.248575503346879 1
0.296448049265862 1
2.18540483683931 0
-1.02256485881952 0
0.591450718150857 1
1.64167959994918 1
-0.399369836423014 1
0.46225025442271 1
0.399647991402219 1
0.0713110295283037 1
1.30789381067705 1
0.534096413420057 1
-0.0345309050280131 1
-0.243986515421275 1
0.779870693534829 1
0.649909637975972 1
1.2006017075193 1
2.04383742965582 0
0.453434008544055 1
0.25894937795658 1
-0.359087161597011 1
0.0951591764904429 1
0.121498969310669 1
-0.439495531342383 1
-1.03363915010528 0
1.05325960002618 1
0.132176952698052 1
0.246904268859541 1
0.635877059771146 1
0.262857405355452 1
1.10495693699487 1
1.05908979756888 1
1.27824446847314 0
0.995456252688552 1
0.571017138760472 1
1.04424084958862 1
1.91004444892637 1
0.798916645220232 1
-0.121450837632678 1
-0.689625002456053 0
0.827211151692496 1
0.323695192099475 1
0.84536209641076 1
0.227198229388063 1
1.88613434924958 1
1.25412016537316 1
1.3307820532528 0
1.00177242589966 1
0.612783629744246 1
0.724349024427779 1
0.00595327450158731 1
-0.498822686167418 1
-0.00540677184163663 1
0.835925760133556 1
0.91304225967431 1
0.581195574259032 1
0.436067706838617 1
0.848874126569871 1
1.11777371619268 1
0.578371381679459 1
0.273858928456424 1
1.21205598295938 1
-0.178007593156108 1
0.746368321569024 1
0.989682272513372 1
1.10027042538742 1
-0.1810882347235 1
1.26131318794107 1
1.1821876588378 1
0.0671707247047829 1
1.36749378385001 1
1.46174345838173 1
0.732241179091253 1
0.421044240459608 1
0.438961434517135 1
0.91211385435555 1
-0.0245815943107871 1
0.327405124660993 1
0.673917011586022 1
0.741316686507951 1
0.023514074799675 1
0.779426585761845 1
0.721571110837641 1
1.20050555259975 1
0.688163334630318 1
-0.344251855017942 1
1.47050366787746 1
1.59376651955786 0
1.09025586756158 1
0.688061909550328 1
0.422592548259955 1
0.0977103304706044 1
0.524840428354155 1
0.965961319121328 1
-0.362709084666656 1
0.318027955815063 1
0.468252805145204 1
-0.518131202105102 1
1.20574417171781 1
0.899653725140023 1
0.155002697138245 1
1.76604373931985 1
0.102803565906777 1
0.551751003631114 1
1.45795904600222 1
0.446667296340566 1
1.02618414302652 1
2.12914092510721 0
0.219636895491083 1
1.15799133134548 0
0.563200541800717 1
0.809057163418339 1
0.561773462795042 1
0.840765610302176 1
0.560200175638819 1
0.338723219939452 1
-0.435916830423339 1
-0.597452908731849 1
0.0198151445760221 1
1.40145398318772 0
0.390651078320234 1
-0.248119271435593 1
0.537178536876836 1
-0.745020036787833 0
1.80139221612865 1
-0.531326401039048 1
0.658397693446603 1
-0.391042450146968 1
0.78551906906864 1
1.87383889989288 0
0.0216353983620311 1
0.22395727363869 1
0.19511255248365 1
0.191243311368938 1
0.17871101629586 1
-1.11924749882557 1
0.163183010530499 1
-0.401231408025001 1
-0.0528867810556273 1
0.502320924965008 1
0.919118425893843 1
-0.0430318832338746 1
0.671990992340742 1
-0.147294759990462 1
0.931874702036443 1
0.790250247875759 1
0.683543812202331 1
1.25696524556114 1
1.31524062502334 1
1.27655350423308 1
0.945774308440302 1
1.00508298067759 1
0.403650619323987 1
0.0927185384043232 1
1.28488071424644 1
0.49261049597235 1
0.87370239162385 1
0.585891622764532 1
1.54443183481933 1
1.11658741658237 1
0.347244603998896 1
0.976105200029015 1
-0.770874973855316 1
1.36321995462424 1
0.224987638585584 1
0.253775614068465 1
0.00994048254889766 1
-0.187113006389824 1
0.191567880834142 1
1.58942427726485 1
0.159526250210849 1
0.805984995603463 1
0.817833976068217 1
0.893610783090564 1
0.154800432765098 1
-1.07518578071629 1
1.04984321971073 1
-0.268289005448283 1
1.35116731863489 1
1.03382694121832 1
0.362899607412432 1
-0.257616628374584 1
0.0223507413491448 1
0.776166149623497 1
-0.604726796296702 1
0.630060711290573 1
-1.13389753121127 1
1.9812861562735 0
-0.0744221762986359 1
1.04883395491084 1
0.863763200643639 1
0.038465986250493 1
0.46883697951384 1
-0.286740599888047 1
1.07476677424904 1
0.557072857243696 1
0.795724084899624 1
-1.44160145371955 0
0.577203744316992 1
0.884964592427359 1
1.50274268410936 1
1.07852276322899 1
0.346464935460593 1
-0.000776901063481078 1
0.938172358561709 1
-1.00163709183295 1
0.605115163861149 1
0.310314620414478 1
0.429789705323801 1
0.377582769658091 1
-0.0550367879277804 1
0.667040419892871 1
1.26661525502957 1
1.45512672444686 1
1.05216434912508 1
-0.477990483918841 1
1.22885522379536 1
0.728422952100302 1
-0.0405742316777227 1
1.15913369764813 1
1.05766806621697 1
0.585942563390558 1
0.843829674473638 1
0.815691556614401 1
0.593312208108809 1
0.815142135529702 1
1.39519942755177 1
0.0781130514690053 1
1.36590535912572 1
-0.32263642967044 1
-0.642487109633976 1
0.882163494541731 1
-0.24780910721355 1
0.785794392167945 1
0.126569353438797 1
0.396534423659363 1
-0.0918319788325486 1
0.760101828051045 1
1.34670804116901 1
1.34898409808632 0
-0.190842096202163 1
0.0117436570111931 1
-1.73402802945944 1
1.13073228704525 1
0.538008165885311 1
-0.219401750803016 1
0.61991539454334 1
-0.0122335292074523 1
1.74495012308249 1
0.380827146889534 1
0.930988259670381 1
1.46231148985712 0
-0.0544069045031793 1
1.05618558141292 1
1.04739493743072 1
0.110112659091489 1
-0.124057750246766 0
1.12386186289394 1
0.219096783711222 1
0.820754968435537 1
0.18110150592668 1
0.944280837063179 1
0.444392328655716 1
0.573108534803606 1
0.675536820191258 1
-0.108671692503004 1
0.261439513076504 1
0.637136983275399 1
2.31600499647822 0
0.803924320213547 1
0.303326561439603 1
1.64064942316745 1
0.962615567319622 1
-0.332988498406909 1
-0.69962045264796 0
0.75835977844477 1
1.74359222213341 1
0.590853005280292 1
1.23360041037799 1
0.33482292812054 1
0.573241356319793 1
1.26527063689115 1
0.0637736113925933 1
0.318470121059305 1
1.84503702058581 0
0.681396744089974 1
1.66240762919517 0
-0.458576611796627 1
0.654241242579148 1
1.53907716487719 1
-0.808162674521579 1
0.708813117095047 1
0.55485620008255 1
-0.190015813245286 1
0.312065083941224 1
0.371447127934502 1
0.801353221611869 1
-1.36965665040118 0
-0.304547374566363 1
0.403568086810707 1
0.283327372125215 1
1.71650782822893 1
0.458807181404048 1
-0.0229067705584856 1
-0.0286219027337634 1
0.671408734468884 1
-0.0987236734978777 1
-1.54827390436457 0
0.784407151888316 1
1.57953227269601 1
0.395820490580531 1
1.05039782249452 1
0.530481120165359 1
1.047972368896 1
1.30233365257804 1
-0.0542319254959412 1
1.31813218877864 1
0.601895781800834 1
0.780230212440703 1
0.424402902826783 1
0.303889185282391 1
0.09452371352948 1
0.210897956664233 1
1.36636821807721 1
0.256771794670024 1
-0.549306276706891 0
0.783949414332713 1
-0.0679351875498537 1
-0.442274221356822 1
-0.0454395685238774 1
0.952869954253006 1
0.633882859706019 1
0.188700342786818 1
0.602505295515983 1
1.12253677834823 1
1.2391493231401 1
-0.0937179441356844 1
0.352169184005868 1
0.224332035729431 1
-0.0881026526834847 1
0.777933716703555 1
1.91741027893009 0
1.40525933968494 1
0.317183496932898 1
0.0419380774920399 1
-0.158329845164078 1
0.436935822869542 1
0.680820338576545 1
0.522502239896163 1
0.351874985823228 1
0.33456721072989 1
0.638344093232918 1
1.07904811952194 1
0.789692020088523 1
1.03193980453946 1
1.03463135275214 1
0.708441683172362 1
0.771855186171532 1
0.964710703845243 1
0.511786218080179 1
0.52207399190697 1
1.68239802406788 0
-0.0597718942661152 1
-0.464876668562612 1
1.18590432755035 1
-0.406797028168458 1
0.925508435474157 1
0.81535902155039 1
0.921370602439763 1
0.550857916485439 1
0.912851732006653 1
-0.11977810429489 1
0.408061265400001 1
0.453205935876882 1
0.91386169319169 1
0.353971748354561 1
1.31018410137077 1
-0.661561205343027 0
1.4680106627719 0
0.764873828739073 1
0.305828245831921 1
1.63852922062803 1
-0.297097635706034 1
-0.324771515310887 1
0.441910413511111 1
0.925714307507805 1
-1.02386685774834 0
0.513990848005178 1
1.76179086998003 1
0.586077927574408 1
0.240386133630122 1
0.843653443575737 1
0.919728146960927 1
0.829497720706913 1
1.51231550423605 1
2.31683981436655 0
-0.276583833898481 1
1.35611810897807 1
0.226735434354282 1
-0.041329846858318 1
-0.647525707346382 1
1.21347648046662 1
1.81004402350193 1
-0.629487836012547 1
0.338658030460479 1
-0.549137116034889 0
0.811150191444419 1
0.837808627126166 1
1.27891869363047 1
1.31041693641953 1
1.36252983402065 0
-0.575489599150248 0
0.837329821185215 1
1.07925667505403 1
-0.277664588142917 1
1.45652057758894 0
0.841521580777143 1
0.774152654143227 1
-0.78649227353907 0
0.579713039312828 1
2.02639502245007 0
0.546624299603513 1
0.475361164789463 1
0.0921347920251765 1
0.0417563760689685 1
-0.733440384011922 1
1.95650544143919 0
-0.355660224309611 1
1.6918693491817 1
0.49045136906821 1
0.667281573294939 1
-0.0308236510561768 1
0.27101407002905 1
-0.037081413405358 1
0.353608091681758 1
0.100717804608194 1
0.683446718600121 1
-0.562677108699004 0
-0.152867171123572 1
0.202955345189027 1
0.504226506388145 1
1.00551887302247 1
0.0127765173066988 1
-0.0590393589589714 1
0.326373884231078 1
2.00676549770054 0
1.57770220558453 1
1.04107013768936 1
-0.827121063865966 0
-0.490697986159244 1
0.248223299065136 1
-1.07977835484741 1
0.601243511292004 1
0.979306116360561 1
0.725637194298848 1
0.482860867661154 1
0.843245885662053 1
-0.178859702278723 1
0.126714268911295 1
0.663435062688869 1
0.891568905180429 1
0.22393536602269 1
0.379313740054807 1
-0.675110006440169 1
0.0166104179186401 1
0.571005870086985 1
0.26697107784441 1
1.58286715362956 1
1.11710650203789 1
0.118432207057922 1
-0.342322054500508 1
0.212020166092298 1
0.64876238266975 1
0.771733971828146 1
-0.124091639690123 1
-0.5774082168022 1
0.572385679595422 1
2.00479904168397 1
-0.236366785070981 1
0.761825686090384 1
0.239326717449603 1
-0.582187522346909 0
1.25252844144954 1
0.258906892848945 1
0.895120953950111 1
0.804234663140087 1
-1.39045879200823 0
1.13791283945894 1
1.12943525112147 1
-0.258053953931625 1
1.35772798990214 1
-0.275588432978188 1
2.05334793648649 1
0.367676159973517 1
1.68888482239998 1
0.397743456871231 1
0.225956599197445 1
1.3720268094838 1
0.580122647560949 1
0.936776642973154 1
0.112763296518855 1
0.0120983732845374 1
0.344342531562032 1
1.72446855406588 0
0.0899555275852539 1
0.446406298722313 1
0.310977058119492 1
1.44369855450616 1
0.0435171323621978 1
0.78691036458324 1
1.11614674585353 1
1.77697166011337 1
1.40333124648599 1
0.235934736526028 1
-0.329502895436077 1
-1.17231377112777 0
0.77751126594132 1
0.48418141162191 1
0.687675181561999 1
1.63287053662897 1
0.534077568864094 1
0.282646680898458 1
0.719420712859116 1
-0.00629237552831449 1
0.587673008802294 1
0.677045237794939 1
1.58038561980503 1
1.14969208650303 1
0.632345140798863 1
0.838619581566849 1
0.0591564383093454 1
2.18995989073295 0
0.613623745352194 1
-0.861155912804417 1
0.671730787367402 1
0.118949636442257 1
-1.22075967718161 0
-0.089282147485646 1
0.676665407961976 1
0.14444112348062 1
1.38876762185038 1
0.460401271313005 1
1.96334513991475 1
0.40552313509054 1
1.14375250431855 1
0.686843282633265 1
0.297197502822353 1
0.185447404596975 1
0.753301727991336 1
0.629946053500702 1
0.448679768204876 1
0.524838280477165 1
-0.0780432367998644 1
0.291578565560721 1
0.571078729584718 1
1.21436062325073 1
0.523488417924893 1
1.06005363452478 1
0.651293044879433 1
0.702939063643822 1
0.657450704333948 1
1.41665275948501 1
0.526397856077976 1
1.50700064813436 1
-0.937303136525491 0
0.389175255336316 1
-0.406242491814952 1
1.20512995511228 1
-0.446458707429391 1
0.0313510434083864 1
0.469554557335415 1
0.851719351249462 1
0.818054481596999 1
0.514631465581021 1
0.334376680790002 1
0.304503638994419 1
0.295334681404604 1
1.0083788522513 1
-0.474391451209676 1
0.0255187006740979 1
0.317828024184531 1
1.36829602264024 1
0.991459639681658 1
0.120424239152494 1
0.927058132319587 1
1.7913984486897 0
0.213185632855778 1
2.17742308371398 0
-0.65569960209879 0
0.999052126178854 1
0.384768860276952 1
0.818825729787158 1
1.05885759576286 1
0.77222661038746 1
-0.066759525998937 1
0.837225525909102 1
0.487132094200585 1
0.280385142931105 1
0.644028557504244 1
0.674484509722519 1
0.841148485898941 1
0.510666992053237 1
0.500495010819543 1
-0.133410984909804 1
0.344918867247687 1
-0.226002111602753 1
0.757175260805344 1
0.277141824798037 1
0.601732983266626 1
0.638976404902038 1
0.906146979621755 1
0.612002937386681 1
0.596475532812605 1
0.641035011425219 1
-0.0352690691501207 1
0.202309847670813 1
1.1950094459965 1
1.85477769934087 0
0.720649142094412 1
1.52228344676705 0
1.08845144151484 1
-0.164485151030944 1
0.480206734133058 1
0.128366195474268 1
1.06189687948939 1
0.399226317842336 1
-0.585331675762018 0
0.719038174295386 1
0.677131884118886 1
1.15640588421216 1
0.556445476070911 1
0.366912273158567 1
0.65145604758655 1
0.473428906598646 1
0.651720039833693 1
0.923248217450321 1
0.237759364004853 1
-0.0741326585902274 1
0.0918588438178966 1
-0.092824466565352 1
0.872820774263875 1
1.40405123259802 1
0.815189262846946 1
1.04236246666628 1
0.53694780770521 1
0.81824027362535 1
0.395431410461983 1
1.40684467552615 1
0.652593585752419 1
-0.276603028852446 0
1.23852290033015 1
0.519114775751035 1
0.309171920910809 1
0.733444056596941 1
-0.296997982410872 1
0.0698296403236363 1
-0.376879219465523 1
0.654476634283429 1
0.55666941144052 1
1.65596238419909 1
0.27950819263227 1
0.239935699405376 1
1.3585359116758 1
1.7283646050853 1
0.892062509086674 1
0.165202931604906 1
0.180168976522047 1
0.154129258159533 1
0.424991224529973 1
1.3774144507753 0
-0.362652243898314 1
1.86689332221703 0
1.06766367248766 1
1.06161659365299 1
0.551931224734214 1
-0.646786097653193 1
-0.369975826868458 1
0.200465771801428 1
1.09718860898727 1
0.470058736871163 1
1.04839181416861 0
-0.170691170136417 1
-0.323523362569451 0
1.79787560762409 1
2.05034967833616 1
0.295964068573176 1
0.24520840545842 1
1.16115939357089 1
0.789623086661105 1
-0.0199421059854699 1
0.851996157383971 1
1.50308545729448 1
-0.858025432273625 0
1.33878135369798 1
0.259021357148173 1
-0.29218330452709 1
-0.578891159762913 0
0.21492689687906 1
1.11922917141782 1
0.619205059716852 1
0.201663729471886 1
0.0424097049229363 1
-1.04444338412872 1
0.26124551873366 1
0.465471564754679 1
0.351621632645509 1
0.0768933404312589 1
1.31115404744552 1
1.08133794041775 1
1.61415326831365 1
0.999639950989765 1
1.83152542814111 0
0.723279154541712 1
0.926300724553313 1
1.00620305822689 1
0.205219194083206 1
0.833646296272653 1
0.51864295497341 1
-0.0903860694786663 1
-0.283299242240482 1
0.0660064233633911 1
0.711921085699889 1
-0.0651489018291603 1
0.547058169181236 1
1.58554739751735 1
0.288078763518877 1
-0.0274451393435162 1
0.0376412907014921 1
0.0565480672737626 1
0.389724902366653 1
0.241207261046706 1
1.12189029094047 0
0.346020249877905 1
1.39362072076394 1
0.625762330131885 1
-0.580567213039927 1
0.445108831580398 1
0.514697590823655 1
0.18305543782675 1
1.23615484096337 1
0.0825928855421542 1
0.138507062356186 1
-0.577093785288788 0
-0.154793785049778 1
1.01102304199822 1
1.18506695206683 1
-0.509855620632627 1
2.14034120086728 1
0.794087779576697 1
0.433348947337165 1
0.620495055247205 1
-0.148548116351639 1
0.198744357126421 1
0.26917319037264 1
0.452465579553171 1
-0.428177178222305 1
1.02173077846589 1
0.0758344277626856 1
1.73725942753038 0
-0.346271315089145 1
1.60999785632727 1
0.983938537463802 1
-0.256712968086099 1
0.428089905582252 1
-0.592619006279326 0
0.62530120675816 1
-0.749667547873496 1
0.345729865885201 1
0.846436357989752 1
0.295738904726365 1
1.13643268137937 1
-1.31669186048221 1
0.999784046639171 1
0.587706768531752 1
-1.60148455397383 0
0.718866852752548 1
1.0427127731436 1
0.858062597435663 1
-0.397129575545822 0
0.279087666745633 1
0.211516830102271 1
0.36195443973707 1
0.284814948943002 1
0.265418183218659 1
-0.290164538699016 1
0.865836738314793 1
0.511384586687233 1
0.388625204504883 1
0.0671772525871085 1
1.09989841257193 1
0.804290161163528 1
1.11522993915006 1
0.642483944779478 1
0.00180752321415806 1
1.79150025986529 1
0.348386319685055 1
0.419816423737683 1
0.807150409722796 1
0.34964314782426 1
-0.135035962125982 1
0.146362612588014 1
0.656422355029578 1
0.498470337890926 1
-0.433245089422938 0
0.301698539201563 1
0.266609079171309 1
0.274042156651172 1
1.86156934194945 1
0.632938862604323 1
0.787591674451048 1
0.97543514359825 1
-0.403522045408485 1
1.26927502269525 1
1.36727481878543 1
-0.16840617634054 1
0.208236267973827 1
0.268360528353308 1
0.837517816613524 1
0.922915449571274 1
-0.0341471362574172 1
0.193408087727004 1
0.462326407655076 1
0.424795840886044 1
1.68161471987036 1
0.503704488563962 1
0.318453944172388 1
-0.117362009174691 1
-0.711379971845948 0
0.328383368839012 1
-0.262991152978196 1
0.435265932188237 1
0.152589122975934 1
-0.00299695755586288 1
1.78808466674227 1
0.836915792792611 1
0.768918727851964 1
1.80342310834415 1
0.60190827734073 1
1.01389022970705 1
0.736403616044277 1
0.984923383817732 1
1.08805476053664 1
0.906792704365807 1
0.253251053188617 1
0.751182084976154 1
-0.761749611360351 0
0.461275177698644 1
-0.596204646846444 0
0.556751355382849 1
0.254764653784608 1
0.078288589801556 1
-0.0535132092770044 1
1.7361727060738 0
1.33965148778569 1
0.252524385818794 1
1.70379631205149 1
1.22870268052899 1
0.701086412638303 1
0.575627810473494 1
0.761496545759686 1
0.214378015895709 1
1.19954562850844 1
-0.239269508624796 1
0.364479995930762 1
0.613568063986112 1
0.72173017882037 1
0.88911692832542 1
0.209713547429691 1
-0.308840912769526 1
2.06794196445077 0
1.17541858868066 1
-0.70398973113966 1
0.0221325850579323 1
0.516899351583113 1
-0.304642288272316 1
0.738150273009365 1
0.317743612322877 1
0.0955526621833914 1
0.305498429082172 1
0.81045731338845 1
0.529994305606044 1
0.0709500473474016 1
0.823930183859453 1
1.05454167221026 1
0.378612193061046 1
0.912495248024495 1
0.346460105695067 1
-0.427750862085632 0
0.915593041621688 1
0.784437296165541 1
-0.526477299619511 0
-0.636837338708773 0
1.68699662984887 1
0.891903663922201 1
0.675220559506586 1
0.79190252231938 1
-0.570902491753936 0
1.92910712585171 0
0.80587700495488 1
0.720909684126654 1
1.39900492909866 1
0.00855500057677315 1
1.70136324749666 1
-0.717914162182554 1
-1.14891755074903 0
0.719102324365675 1
0.554459020399477 1
-0.182139579869269 1
-0.368946278477597 1
-0.337937313539712 1
1.22091273492705 1
0.782527269772699 1
0.57886251630777 1
0.197984288763425 1
0.10173132112851 1
0.315728455966115 1
1.23342508615865 1
0.236253866188628 1
0.411554279202398 1
1.89592843288958 0
1.31148185762602 1
0.279384420581705 1
0.578786646068488 1
0.317601718071637 1
1.50998642344092 1
-0.768064013890014 1
0.689470368194112 1
0.300691315751761 1
-0.269239510338994 1
-0.513438427916435 1
-0.823979061989286 0
0.365496427218085 1
0.546292826380566 1
-0.106407901049911 1
0.523217907186807 1
0.336645727488087 1
0.787431697311293 1
0.406462186517677 1
1.00756769350925 1
0.767620536081995 1
0.378956370711261 1
0.271234662090875 1
1.75831536134259 1
1.44852274073008 0
0.520139896766038 1
0.106851083309754 1
-0.170861199798447 1
1.50288973772875 1
0.097811693681586 1
-0.0818814625436789 1
-0.357457186430289 0
-0.0905126567330176 1
0.710720978777273 1
0.789248809528978 1
0.858882224996049 1
0.0901921769222266 1
-0.287887431863404 1
-0.201248757631993 1
1.31649613122208 0
0.0449735207721991 1
0.515683617875784 1
0.344643436763513 1
0.879493465690063 1
1.59284746670977 1
0.94198827573042 1
0.206503010213457 1
1.05738325702531 1
0.000746066347542609 1
0.510424695375908 1
0.300547709157719 1
0.389047281786019 1
-0.144809456167128 1
-0.414023812007646 1
0.178034205026211 1
0.548564456312103 1
1.4489599584113 1
0.85975668724241 1
-0.0218574493519653 1
-0.0409757894311925 1
-0.494891186776764 1
0.518628111908037 1
0.202139376763829 1
0.704495502903836 1
0.478099833494064 1
1.01612580836283 1
0.718835782027419 1
-0.507099375854183 1
-0.014447662040362 1
1.26914880684004 1
0.484774775788533 1
1.25699699601254 1
0.909761714385159 1
0.837504587019414 1
0.341767957638586 1
-0.415706175108515 1
2.00052575604004 0
0.896120259925741 1
0.938104638708533 1
-0.546219688098116 1
-0.691049479039192 1
-0.19203836142904 1
0.894613872728077 1
0.617159404952628 1
0.915699234741979 1
1.47200928389489 1
-0.377760967626985 1
0.909891978699603 1
0.39978236737558 1
0.587917814674517 1
1.25478536614005 1
0.699396729864758 1
-1.44746156519348 0
-0.191173734751994 1
0.7555071447495 1
0.725569729884528 1
0.46136621305316 1
-0.515316213286573 1
-0.387146280549575 1
-0.841527043993968 0
-0.210255219650511 1
1.07240727042845 1
0.327427636652306 1
2.16165974600653 1
-0.271128791617309 1
0.643524306654484 1
1.19680819856842 1
0.0354539292021951 1
0.339146231573552 1
0.624700046455678 1
0.76620291998533 1
-0.895005204101082 0
0.308674981130394 1
-0.0777708050064852 1
-0.66542669356097 0
1.05614554111393 1
1.51979539603412 1
0.257066902777888 1
-0.376185179777662 1
1.11221526002973 1
1.20182644004852 1
-0.921074896592884 0
0.521577715736389 1
0.441414973170169 1
0.355693014841476 1
1.60293938296944 0
0.233094710093644 1
1.44540285582429 0
0.784157885994509 1
0.12992745116279 1
0.214261469176418 1
0.37564405786304 1
0.812478488520651 1
0.822215186586251 1
-0.381908056118246 0
-0.555204422099635 1
0.743364984899328 1
1.09026628579272 1
-0.0763405861343507 1
1.01341694938211 1
0.77225318570023 1
0.822361433624779 1
-0.369070000366596 1
0.141273326421427 1
0.225412946622503 1
0.821957462826048 1
0.682078945967202 1
-0.0460469347619695 1
-0.812303123874948 1
-0.0815682578332782 1
-1.37990772284702 0
0.983723429900794 1
0.156271967906719 1
-0.357713703209062 1
0.990991125640108 1
0.75171022066639 1
-0.14836745591581 1
1.03196862929478 1
1.02894003260547 1
1.2458611590798 1
-0.199175741169237 1
0.991791261262367 1
0.967635179827934 1
0.736080901692126 1
1.17961419639743 1
-0.380957707893483 1
0.121135606775931 1
0.366940881181015 1
1.76005041826629 1
0.227399229409327 1
0.429777094030671 1
1.11274963733582 1
-0.373425446876512 1
0.568411232605715 1
0.109975556467058 1
-0.131541061306426 1
0.988463413217042 1
-0.549531240496762 0
-0.781481885812859 1
0.0250199282911463 1
-0.336919956913562 1
1.00060619418714 1
0.586905196027666 1
0.681166589135869 1
0.189919523478109 1
-0.450956273653721 1
0.279658423789182 1
0.276597695939944 1
0.225661358409631 1
-0.325545197409447 1
-0.136019321905765 1
1.51513453918792 0
0.529001481673527 1
0.448487231644977 1
0.434508533915189 1
0.150905634999289 1
1.17732988844072 1
-0.190507635767259 1
-0.526177234053363 0
-1.78784275215177 0
0.0543788565713687 1
0.0879114360955493 1
0.731040088178823 1
0.0926423547779927 1
0.450690529440777 1
0.0231536221506699 1
0.299511551267875 1
0.998218397991907 1
1.03360668482634 1
0.853352751097108 1
1.2680570931773 1
1.06885586473691 1
0.204778549709912 1
-0.273692624433507 0
0.901525680445648 1
0.161344522204091 1
1.05574233218991 1
1.21938353242417 1
0.0512897597079049 1
0.307761663590929 1
0.223567611821359 1
0.362988120038367 1
0.604918432132903 1
1.00702067640319 1
1.11473393668364 1
-0.165288893093672 1
0.451710705753755 1
1.77600326364238 1
0.859670808364896 1
-0.189993481486234 1
-0.28456528748161 0
0.478383889012061 1
-0.139586536116923 1
1.75104519005947 1
-0.58306086748931 0
0.821178929618971 1
0.144556532456853 1
1.09457693315352 1
1.21356582507615 1
-0.82380644438046 0
1.30312836510999 1
0.458841274155802 1
0.651090963534013 1
0.309250049503632 1
-0.882214659342006 0
0.272357592158335 1
0.466303877778297 1
0.03373580961686 1
0.441634361453128 1
-0.267497324919323 1
0.305569362404998 1
0.500766807212903 1
0.495045634185228 1
1.09221497670691 1
1.40564689183844 1
0.968555399427326 1
0.390322369210668 1
1.03377157485686 1
1.15490980589665 1
1.44356688371967 1
0.0419463208404049 1
0.410416403317194 1
1.17127389928398 1
0.476064563918797 1
0.480707137597553 1
0.710498342804797 1
-0.495261069536155 0
1.24385117656855 1
1.29179998965483 1
1.0070512616054 1
1.17586974147402 1
0.737685661931729 1
0.431880764319252 1
1.0962225126024 1
-0.0486659306232267 1
0.588040890653072 1
0.772340574005132 1
-0.313795207189505 1
1.01245470281525 1
2.36690451283406 0
0.99920335925919 1
0.892961916692579 1
-0.481098029042844 1
0.806270564000198 1
0.562939424826675 1
0.690450635504243 1
0.601269713766665 1
1.32856574132748 1
-0.864092356958294 0
1.72755052566516 1
0.390667180245148 1
-1.1369790963999 1
0.567558441144042 1
0.420573650375332 1
2.18065392760076 0
0.274839974306598 1
0.410479820346332 1
1.05109379464035 1
1.23661540576864 1
0.233888759770604 1
1.69479473912105 0
-0.35507105332376 0
-0.126285018749996 1
1.60570395834535 1
-7.62549531413415e-05 1
1.19196456992815 1
-0.0327953966853262 1
1.06992890258215 1
0.189003284797901 1
1.70205782314542 0
-0.0263689904718576 1
0.43325567287085 1
0.460833920367454 1
0.430512709755838 1
1.1800466199049 1
0.439469131192436 1
-0.0273046544471173 1
2.35379699306607 0
0.464576436282308 1
1.10853258835045 1
0.207970632584207 1
0.162006839501577 1
0.924747410740968 1
-0.950424829215395 0
0.757507077265193 1
1.17594797863651 1
-0.673396023176142 0
0.21760922890003 1
1.53373149552552 1
-1.12759691618484 0
0.268747909402208 1
-0.584215083969901 1
1.2430154127874 1
0.751662612093404 1
-0.888669751246528 1
0.630656570028614 1
0.246678242132968 1
0.378679948790953 1
0.932011263355951 1
0.966484451115446 1
0.214668904742915 1
0.473638567476481 1
0.470279941830183 1
0.0721974158978352 1
-0.232027428499595 1
0.76570457826736 1
0.600334949803188 1
0.976684192016643 1
2.21037902974717 0
-0.280268982960541 1
0.817848226588317 1
0.935671183320852 1
-0.847495622140409 1
1.38244398474836 1
1.44207973276314 1
1.00467845472826 1
0.263556063275668 1
0.20160565355472 1
0.944771445084548 1
0.222309992417672 1
0.721390808991056 1
0.803198887660368 1
-0.435921546904271 0
1.25619526838029 1
2.11553637006742 1
0.287521411392792 1
0.936003236451554 1
0.585828163739506 1
0.35337641152331 1
0.988067957950698 1
1.03785432828664 1
-0.0826554711231147 1
1.99520877091354 0
1.48300086925824 1
-0.179949067553399 1
-0.706361553406976 1
0.704675224678565 1
1.11319901185175 1
1.27340123136638 1
0.469335747752068 1
1.04414998370886 1
-0.485470136111104 1
1.39300797324837 1
0.507308381892408 1
0.594255547324459 1
-0.235769515496621 1
0.978140396552777 1
0.243048345465186 1
0.580270212726908 1
-0.275260654980581 1
-0.938898728900554 0
0.925335044270319 1
-0.440673959416042 1
0.034111702022862 1
0.893066920183538 1
1.1746420310932 0
0.39493763798254 1
1.10552917671514 1
-0.233617744806805 1
0.507299413360729 1
0.359999059998179 1
-0.174808085273575 1
1.15292713668372 1
-0.877646060303932 1
1.87085545555468 0
0.775442380022505 1
0.708979694561904 1
0.655701069985118 1
0.18339723960006 1
-0.108985687041638 1
1.02052372511192 1
2.04337708960684 1
0.0765244895224282 1
0.32910660653445 1
0.0157346792120936 1
-0.394037016275372 1
-0.600214444222736 1
1.47495825261726 1
1.09664208130704 1
0.458013777698916 1
0.741781613012783 1
-0.104157025332205 1
0.757432861144382 1
0.532993741100304 1
0.430458210852059 1
1.84933591654188 0
1.70909775063942 0
0.244821546188808 1
0.606180084394497 1
1.01180951437983 1
-0.0562679888860914 1
-0.375169706239862 1
0.255027250563897 1
1.71131471995488 1
0.14561276931783 1
0.443964479808754 1
0.656190904527603 1
0.205550067328089 1
-0.300069192502921 0
0.527314736480202 1
1.35113822918369 1
1.29880619243658 1
0.708765947905326 1
0.722064069390883 1
0.947410094979465 1
0.162810252757057 1
0.312589590618508 1
1.03498456575959 1
0.662200416754621 1
-0.191460847604889 1
-0.314910146467848 1
0.882140399109947 1
0.568680126192019 1
-0.321339029850842 1
1.03041342208888 1
1.12007018816183 1
0.701702650266679 1
0.680352386053759 1
0.986850433698521 1
0.23717317488235 1
0.61266928772047 1
1.39623752688083 1
1.09609899605646 1
1.11067112457026 1
0.644171282289039 1
0.572978265875855 1
1.52268988292642 1
-0.136319133710969 1
-0.28510936004822 1
0.357691884025342 1
0.65114496390626 1
-0.502730156149579 1
0.692401096406089 1
0.229664481093278 1
1.11297786548777 1
0.572204057450701 1
0.361169747801261 1
0.0989130056728866 1
0.706340510263232 1
0.0589520351826127 1
0.422629922918392 1
-0.28232048913169 1
1.04774826637153 1
0.18461797149925 1
0.463831581624807 1
1.21599248198502 1
-0.962911937123721 0
0.554533167519343 1
0.112442469594902 1
0.729397327191905 1
1.28390178150513 1
0.378188054010498 1
0.49938913678674 1
-0.0348986614127561 1
0.686777604233707 1
0.189484308111412 1
-1.09909664857443 0
0.897973728095574 1
2.31401345163331 1
-0.389382311466493 1
1.04517091135922 1
1.037445131295 1
1.32760012375489 1
1.49682528175586 1
0.814797838552453 1
1.72950250248893 0
0.579068379476689 1
0.343877251143711 1
0.348839802568432 1
0.194471962232121 1
1.86054765717467 1
0.655462867763491 1
-0.73412656665508 1
1.79968389788353 1
0.633332670924692 1
1.83229905005079 0
0.0423401733034995 1
1.85178226678421 0
0.498529133427885 1
1.18856363880262 1
-1.53006754748635 0
0.87928987802757 1
1.04950087542347 1
-0.25787802095906 1
0.597975070557189 1
-0.418286397087057 0
0.958841985094163 1
-0.341529160494975 1
1.49816434411628 1
-0.462755532535786 1
0.992807406077552 1
0.801112273406235 1
0.132315794776097 1
1.55685708324295 1
0.752444323443025 1
1.42228071973116 1
1.0140827208084 1
0.963468026209152 1
0.677324020299854 1
0.114869575848321 1
1.50754282991221 1
1.41099132996603 0
0.351541453296738 1
-0.498180552217886 0
0.189135919863682 1
0.18924438255259 1
-0.0729179857803365 1
0.567318539884235 1
-0.873059044480047 1
-0.533403437674344 1
0.53140737182001 1
0.901864923456628 1
-0.762727458711345 1
-0.165171205506999 1
0.579921079637604 1
-0.0134514062708628 1
0.638744945288566 1
-0.160374415043622 1
1.10775369084501 1
1.62398187662453 0
1.93073073612387 0
-0.00840329335456624 1
1.09125842797812 1
0.43657250368948 1
0.944285295017087 1
0.451738422840174 1
-0.855994107615131 1
0.562447938849936 1
0.0384547778710453 1
0.281891094829171 1
0.507380268195462 1
0.485723619793387 1
0.395021314419906 1
0.70431370058336 1
-0.172657296840504 1
1.36083022973187 1
-0.725317096833655 1
-0.233632202925392 1
0.469572763163185 1
1.03263440451161 1
0.437405909600319 1
0.260922377998458 1
-0.144132502125177 1
0.92787611518794 1
0.91758759680541 1
1.03134470438238 1
0.409765601104714 1
-0.104281118038195 1
0.624914424754337 1
0.521377717565609 1
0.685748161363342 1
0.923693725373474 1
0.966553473380652 1
1.00501199986119 1
0.802701887112329 1
1.1467940417667 1
0.857345945860505 1
0.641384325094526 1
0.489389258357292 1
0.240852817697774 1
-0.0745349917065016 1
0.557244259143996 1
2.05327047967768 0
0.531317389150089 1
0.142597309316781 1
-0.824642410053624 1
0.830326795917409 1
0.0994425513084351 1
0.412259802056916 1
0.0203245407202534 1
1.64558730133542 1
0.707438662601153 1
0.750756162491966 1
-0.816196634437274 1
0.598430830507676 1
0.30878322790863 1
0.262307875143087 1
-0.480516261617338 1
1.01018987959624 1
1.22277421496531 1
1.05344813208149 1
0.820178500222967 1
-1.0495840784954 1
-1.22240209581926 0
0.0873319892142623 1
0.571966336661659 1
1.22507890258105 1
0.295916781206768 1
0.894775456607901 1
-0.244751458182465 1
0.199996137171948 1
1.35915251854053 1
0.543431846600913 1
1.30536329755738 1
0.0253489139287815 1
0.561068696746419 1
1.32283322472501 1
0.627448696817012 1
1.48852981117329 1
0.417196306507476 1
0.389329011724566 1
1.90443186350493 1
0.211650416254726 1
0.362562428342094 1
0.14183553167357 1
0.971626848008882 1
-0.372189468754517 1
0.101855843980131 1
0.432193574162325 1
-0.27205582129717 0
0.45888034289475 1
1.2742549569034 0
0.615084999328522 1
0.259324510977106 1
1.24013423209942 0
-0.425362500625747 1
0.291673837257575 1
-0.980602115693988 1
1.34939751038402 1
0.328168546735621 1
0.347018086480653 1
-0.384798041129573 1
-0.370639398983967 1
-0.0922913367497719 1
-0.033194632227229 1
0.395923883608158 1
1.13704814266523 1
-0.674547868549007 1
-0.152242432039964 1
0.229459166500744 1
1.36257331965826 1
0.764143702575438 1
1.22273480963745 1
0.21552494895819 1
0.576551920275342 1
0.303231142953377 1
0.678406068784065 1
0.55175270393131 1
1.63422780013991 0
0.422870287192543 1
0.242680414859626 1
0.426620902190537 1
1.03049630220672 1
2.13976911972036 1
0.961191480750725 1
0.839984446620867 1
1.11424828868552 1
-0.286997783577802 1
-0.199367979536585 1
1.63206660631641 0
0.406136629619306 1
1.42947443045155 1
0.878797230012051 1
1.67640980430676 0
1.36081137460275 0
1.09347406055774 1
0.473978530531449 1
-0.363669519598746 1
0.506450367887762 1
0.189142474184502 1
1.76945462705402 1
-0.697874898761544 1
1.45073692083069 0
0.706055199106561 1
0.854494910124446 1
-0.497405303755559 1
-0.580983382855628 1
0.232519258949158 1
0.654260340497535 1
1.29596805352998 0
0.785310518142828 1
0.435955311875343 1
-0.214618630215721 1
0.203817780083181 1
0.879785602624878 1
0.0860632322936642 1
0.784325767416107 1
0.250824802287777 1
0.547169820688056 1
0.933421215617185 1
0.328632515586815 1
0.431368714453814 1
0.688584541553565 1
-0.464692023729381 1
0.325269330356384 1
0.360570926472319 1
0.421175982979779 1
-0.661073055632671 1
-0.419924955351743 1
0.786884374123886 1
0.618674974135118 1
0.543253769081308 1
-0.0340940128926872 1
0.422487823577894 1
-0.062747837760138 1
0.126952746308592 1
1.15521566652024 1
-0.21887304438364 1
1.30669547904415 0
0.169507022052249 1
0.126500852968954 1
2.04635791855658 0
-1.68163450377655 0
0.233590148150344 1
0.0683596407985923 1
0.535432046627285 1
0.30084187891505 1
0.318346945250274 1
0.0423817256576107 1
0.207370587345571 1
-0.614655681015836 1
0.335632693370332 1
1.01954550017187 1
-0.0865049191177342 1
1.60979208860751 1
0.192574598692541 1
0.644618799691058 1
0.670438623156847 1
0.228035847869914 1
0.315307480257988 1
0.228635892934853 1
0.0421633796114755 1
0.407992459579682 1
-0.0460939638217344 1
0.173968182524183 1
0.162702917991125 1
0.351645389147672 1
1.96124541259857 1
1.0564075552727 1
-0.36173061168977 1
1.20662020971565 1
0.415625141173844 1
-0.00365290286824652 1
-0.286024880158756 1
-0.70544807826992 0
1.12433185264772 1
-0.0820331674163947 1
0.661395697830851 1
0.106467528505613 1
-0.663798768499792 1
1.47381607131626 1
0.66149658548532 1
0.3728280961175 1
1.02148582754379 1
0.42300578730791 1
-0.291230422157681 1
1.10711958732164 1
-0.0962013972401914 1
0.18564272286522 1
0.632756741787282 1
0.285201964439084 1
0.72399264560069 1
0.238296337019777 1
0.301410915928087 1
0.0557595418539124 1
0.238188211765458 1
0.584772221398232 1
0.279984330558613 1
1.04856094647461 1
-0.0635275645047639 1
0.798607674240325 1
0.273303989836039 1
1.32309259138608 1
0.857762867591716 1
1.88813487554675 0
1.30767821192392 0
0.423771428892184 1
0.61176272090608 1
0.462380317159393 1
0.188514592954987 1
-0.152886560758128 1
0.169315407203709 1
0.993043998959217 1
0.796727222413836 1
1.02532694705172 1
0.192308135440883 1
0.203622718293019 1
1.21785382598096 1
0.658020994363329 1
-0.0423778654717932 1
-0.995006513621204 0
0.492004082644162 1
0.79079213309411 1
0.810976337841395 1
0.857558145814528 1
1.54528483920119 1
0.615804609901367 1
0.917023492156334 1
1.04880668009977 1
-0.583100008740245 0
-0.126784246537807 1
0.171802795051783 1
0.390235072344519 1
-0.0258756263893425 1
0.134078665552324 1
0.866208307187174 1
0.412503879371344 1
0.654815183070872 1
0.161883200684407 1
0.212253552897653 1
1.84093359413389 1
1.22478679126823 1
0.603674401963096 1
0.520427747325405 1
-0.0624713596621148 1
-0.246190986991124 1
0.503269119153592 1
0.0246051155098409 1
0.629987123967563 1
0.205395772014321 1
1.04478091953739 1
0.577550885020635 1
1.02202905954773 1
0.0756615952684409 1
1.67214408146541 1
-0.337007221706852 1
1.0185718762321 1
0.469935133136798 1
0.576626021738023 1
0.0313262260093344 1
0.844307445093615 1
0.513563119714899 1
2.00643950299618 0
1.3513918297738 1
-0.611667763029197 1
2.16125386992967 0
0.218070104406685 1
-0.4646056993162 1
0.200682394099243 1
0.71093400692659 1
-0.177045061605626 1
1.12913002790824 1
-0.395561026324307 1
0.166603283548611 1
0.0872865119768541 1
0.784427609405681 1
0.904734964879839 1
1.46586675878093 1
0.624136540084586 1
-0.714593210789818 0
0.556706478925482 1
0.0912141418225887 1
-0.266724684008379 1
0.73898901273817 1
-0.103218035121169 1
1.52479499842847 1
1.3076216690182 1
0.701133938674751 1
0.934858794591622 1
0.108642537747093 1
0.897838169478108 1
1.02035116119642 1
0.33540371091726 1
1.40466128538835 1
0.202583394490635 1
0.265999205521658 1
1.1982479395137 1
1.39385071847114 1
-1.27857981482866 1
0.294657068382309 1
0.582431249317601 1
0.20467062397925 1
0.273936704693079 1
-0.00964852193942767 1
0.797854637819042 1
0.814343303283063 1
1.522045085978 1
