# Supplementary material for: Bias caused by sampling error in meta-analysis with small sample sizes
Source: PLoS One. 2018 Sep 13;13(9):e0204056. doi: 10.1371/journal.pone.0204056 (PMC6136825; doi:10.1371/journal.pone.0204056)
Supplement: S3 File — (ZIP) [file pone.0204056.s003.zip › results N = 10 delta = 0.5 tau = 0 sz = 50-100.txt]

"dl.delta" "dl.cp"
0.694420414132598 1
0.288924440157206 1
0.731405960485946 1
0.595877503968062 1
0.648649657462767 1
0.568557046241926 1
0.494272928173604 1
0.585482069793192 1
0.515267481426397 1
0.81231350964568 1
0.81006433091895 1
0.53144343370069 1
0.316712459795293 1
0.461951893904139 1
0.594652993647068 1
0.350782866353204 1
0.707229699606789 1
0.39546903911691 1
0.49052460884596 1
0.554308180578486 1
0.508838304921747 1
0.567127720053766 1
0.194072351872566 1
0.348195123141053 1
0.624368985209444 1
0.530075063277155 1
0.442759772601647 1
0.382302180797303 1
0.282990993141876 1
0.575533063638304 1
0.776110894271689 1
0.596833557570336 1
0.504462771174989 1
0.257129971554586 1
0.488275261528433 1
0.424369665682806 1
0.656679288483195 1
0.390653027976052 1
0.518579684127039 1
0.45479623238138 1
0.423008249917594 1
0.191224060856587 1
0.673711857795724 1
0.793827249984753 1
0.896600109715769 1
0.301896689082732 1
0.517006286334659 1
0.654560598188868 1
0.191249247916802 1
0.7273948501039 1
0.499751153009154 1
0.629297355552171 1
0.932179813629929 0
0.405749103050164 1
0.373788233339962 1
0.0153488092835725 0
0.57182271066575 1
0.475137875527574 1
0.340223819464789 1
0.610552593250883 1
0.640984692303628 1
0.161972387611195 1
0.239804730183939 1
0.401515647566321 1
0.594603186809786 1
0.581625768267562 1
0.369654640117267 1
0.62882036910396 1
0.388907984569714 1
0.386372941363643 1
0.600814804013336 1
0.493475055516592 1
0.722827715941277 1
0.352863289249919 1
0.534112584647219 1
0.438195270401847 1
0.592683020035368 1
0.737221964290881 1
0.398983963940965 1
0.549920601960198 1
0.520094389292712 1
0.0387234509441207 1
0.25704907935732 1
0.322537876004171 1
0.622039277568343 1
0.727817563299947 1
0.186598285258908 0
0.562781215412962 1
0.704184128111192 1
0.365827677772249 1
0.487927400270186 1
0.422112977713416 1
0.362508110686498 1
0.339871856724506 1
0.475824529008928 1
0.300649527379415 1
0.615612928155888 1
0.501690448582835 1
0.467730346664742 1
0.754153990988013 1
0.287026314074562 1
0.448136797466944 1
0.545307960803315 1
0.418385590881287 1
0.394500163768376 1
0.765899338882028 1
0.573688687819345 1
0.271568636866132 1
0.497425054808762 1
0.44934986744814 1
0.426684985348595 1
0.475359410946842 1
0.129888720626162 1
0.614564453405593 1
0.373672835263279 1
0.975029930014085 0
0.632670672923429 1
0.381572025139044 1
0.352674143604264 1
0.621011909954695 1
0.519411259318492 1
0.119607172065285 0
0.60255094693005 1
0.514429589397029 1
0.502638730847886 1
0.488679729540934 1
0.581923398626414 1
0.530917664559468 1
0.469418234828558 1
0.584083841722528 1
0.69926682015794 1
0.232630798815753 1
0.184709215273022 0
0.241710662086091 1
0.514472351027289 1
0.55310751277049 1
0.613211658772142 1
0.499830530923017 1
0.468598570656265 1
0.387360038531251 1
0.620975286334653 1
0.789223782227341 1
0.740848453564653 1
0.543391846070373 1
0.0437481737364264 1
0.589124388215991 1
0.288326212872386 1
0.579798415212925 1
0.475253631987152 1
0.63028061800011 1
0.261204925906418 1
0.422770372805279 1
0.818241539552347 1
0.253780206325292 1
0.269693556943904 1
0.538952309846795 1
0.249392697838876 1
0.673681941809237 1
0.311338102086038 1
0.725438850254706 1
0.60251258136242 1
0.607658322230182 1
0.374065808208929 1
0.440280445727714 1
0.822147219178521 1
0.465892662837716 1
0.204151411573248 1
0.389321935086487 1
0.847095212396991 0
0.41648065364778 1
0.463756150106456 1
0.570696931210183 1
0.656853716623205 1
0.666312469314314 1
0.559435059056387 1
0.0136481763218819 1
0.877054065459393 0
0.567787936701359 1
0.725544446468078 1
0.17363017217399 1
0.879478346167326 0
0.644275929754616 1
0.398119730851707 1
0.425832444118371 1
0.196307121766901 1
0.372308349472813 1
0.648538753421792 1
0.43611090238039 1
0.394987541321883 1
0.350030188305812 1
0.196412076492808 1
0.664285571004095 1
0.353662728570022 1
0.513010745362598 1
0.202260826840841 1
0.426465488523263 1
0.659840283594208 1
0.356214919743607 1
0.401851200486286 1
0.672184104741336 1
0.488813448719046 1
0.315729980611692 1
0.915515816962887 1
0.588085071897097 1
0.486811817423816 1
0.142872180653887 1
0.567486123963083 1
0.488639915732606 1
0.221900338681736 1
0.540371443123282 1
0.818681836900839 1
0.301403035454317 1
0.483278616737982 1
0.605023390311867 1
0.612257040006517 1
0.564925229352337 1
0.658070517148446 1
0.650016214782548 1
0.445120196220016 1
0.300858747198509 1
0.738793223043345 1
0.464536471424592 1
0.976663934101743 0
0.491147718564991 1
0.480731137207121 1
0.648544188494876 1
0.404652658616924 1
0.485634010047801 1
0.549911685148006 1
0.416039518902437 1
0.252548519267519 1
0.827490105630155 1
0.762480762338439 1
0.476632070399287 1
0.70757543356446 1
0.257694712117833 1
0.604901894549306 1
0.598586116985523 1
0.614146388159886 1
0.362098640026122 1
0.553860208661522 1
0.451738861972219 1
0.418880990564336 1
0.222791420328309 1
0.206746382536137 1
0.51988305609364 1
0.348953059829219 1
0.399294700973164 1
0.537761609486206 1
0.51627302715116 1
0.600605315791279 1
0.296534514823024 1
0.784969514547908 1
0.588947142137358 1
0.324582128467381 1
0.66853768042572 1
0.728997501757675 1
0.594163441744453 1
0.365370861450268 1
0.390142677292621 1
0.835573283953792 1
0.488544469593573 1
0.498902203159393 1
0.859397109548776 1
0.395590122430392 1
0.621278434733946 1
0.572906844503029 1
0.475784550399302 1
0.424796716664507 1
0.861021674166149 0
0.423328225456544 1
0.409236160237965 1
0.372638475544455 1
0.446406296872144 1
0.258258513681276 1
0.556533624593499 1
0.480983879632653 1
0.431703764139455 1
0.562554333345598 1
0.543800359644125 1
0.61443883645251 1
0.643682852521351 1
0.233145384286508 1
0.456466251689961 1
0.580628411066095 1
0.839581731166026 1
0.514693531344529 1
0.532492946096575 1
0.227511367074335 1
0.765691683261328 1
0.403439109533469 1
0.838299459736294 1
0.686075051111427 1
0.633195108388379 1
0.472022772914899 1
0.454540306622444 1
0.389076185378013 1
0.395703004067489 1
0.451743484197461 1
0.417419798904795 1
0.29459540826892 1
0.445310759824161 1
0.546534080791226 1
0.680542067793679 1
0.554245590807696 1
0.467061541204841 1
0.436026404415307 1
0.167880714999297 1
0.564939054841956 1
0.449475506246218 1
0.85377406249992 1
0.499528142230246 1
0.621485254291616 1
0.106331051498579 0
0.62456856160843 1
0.82895149036083 1
0.873182194374239 0
0.316914971833672 1
0.323476845334788 1
0.325895077281884 1
0.621119121120123 1
0.488755851371965 1
0.427675605735776 1
0.460394487764495 1
0.249753109906233 1
0.369099606873635 1
0.680117188471936 1
0.618817794658521 1
0.38571372703744 1
0.620084167697368 1
0.775696753225887 1
0.349021495432149 1
0.354397170387216 1
0.39394664539029 1
0.492992467428376 1
0.355558531835077 1
0.454542482571445 1
0.55153270096893 1
0.566304351806075 1
0.299462750924152 1
0.617568699901784 1
0.468412080279629 1
0.521002492252528 1
0.46986341177224 1
0.560065172663551 1
0.37605053084601 1
0.394890368202734 1
0.407080984082538 1
0.492735857229211 1
0.472574827359729 1
0.376383475522762 1
0.540743046931364 1
0.00629092321612244 1
0.426142115152417 1
0.479691700462206 1
0.536344777898566 1
0.693365730869089 1
0.458605219817927 1
0.557967409167215 1
0.556657673547926 1
0.423924321334829 1
0.248058852073543 1
0.580127623311832 1
0.630730292956554 1
0.951402429171462 0
0.693376079178089 1
0.69980743760405 1
0.643876083266038 1
0.309283828506116 1
0.560309629993539 1
0.860396442560291 1
0.340220533913482 1
0.316916392301615 1
0.233728852071592 1
0.339705873506261 1
0.548128184807259 1
0.435253028018357 1
0.431986397254613 1
0.886516895213312 1
0.741153362014123 1
0.530602050763024 1
0.590894346492446 1
0.6626388251806 1
0.698927488102563 1
0.331179938945056 1
0.912354882459133 1
0.680558816146968 1
0.53709580046645 1
0.627280115543161 1
0.52292025180583 1
0.391683374202943 1
0.645067884746781 1
0.751191916861337 1
0.428734543572643 1
0.40473809404805 1
0.233347301848841 1
0.283092792876918 1
0.612861872915292 1
0.567620078652603 1
0.595983367844156 1
0.293528684886931 1
0.755343791750953 1
0.741510167118866 1
0.321045435346183 1
0.766673444621843 1
0.554772415991098 1
0.14723653393378 1
0.391540510003932 1
0.550158252676909 1
0.440671885222013 1
0.464078730075562 1
0.613857810508398 1
0.943726642602833 0
0.188151456168624 1
0.445627346659261 1
0.524507872105041 1
0.568344186325277 1
0.492876313257298 1
0.764244899441912 1
0.317257938278219 1
0.824444005894624 1
0.509705565955934 1
0.419601485079819 1
0.466814278341594 1
0.465387437997374 1
0.155190777676052 0
0.402242824649955 1
0.718068089686471 1
0.633912722170264 1
0.31470088138757 1
0.475086268958943 1
0.357129579354261 1
0.44159894880925 1
0.824768029908901 1
0.653838066116564 1
0.33228803581651 1
0.617937765524842 1
0.624781588924596 1
0.498328548643724 1
0.679969301981389 1
0.341490902609302 1
0.322946881985787 1
0.852095189788697 1
0.574958602943555 1
0.517278296088521 1
0.712822218297162 1
0.483343114431001 1
0.71525354692998 1
0.38973479884438 1
0.346650276966807 1
0.35191718825125 1
0.577701291636389 1
0.536945746221201 1
0.703784789907852 1
0.568549071155233 1
0.0586361254398865 1
0.389472420462275 1
0.667504229455339 1
0.384610063031169 1
0.224519943561598 1
0.748536513675343 1
0.509089407068468 1
0.578214817601575 1
0.847565641091488 0
0.683348712857242 1
0.290764000737752 1
0.506894076200506 1
0.742077421888146 1
0.361874429065906 1
0.269273246095964 1
0.331099196910067 1
0.644688306080402 1
0.919772657060066 1
0.528858364286999 1
0.426086841518531 1
0.762686957937733 1
0.308726997523885 1
0.895112765576349 0
0.43687633284762 1
0.428491657121361 1
0.511154238820953 1
0.503000520681318 1
0.478318662657797 1
0.376565737562711 1
0.593584508487822 1
0.453885690608891 1
0.60430295981189 1
0.760449029143527 1
0.410674487663965 1
0.635583518053685 1
0.676704678945573 1
0.230258423989302 1
0.600510566785748 1
0.882144705070018 1
0.961167026745513 0
0.199579481500736 1
0.144260513205311 0
0.459331655743445 1
0.333449566791334 1
0.686353342524864 1
0.47872380243745 1
0.487564704479089 1
0.639793260954477 1
0.66463191765313 1
0.443773227434102 1
0.363737419335696 1
0.35753001772668 1
0.630709011136513 1
0.689053479643341 1
0.327939954365974 1
0.529049317387072 1
0.665184220481035 1
0.720852861929826 1
0.76540157006746 1
0.294120957910413 1
0.347974702986198 1
0.618116974284766 1
0.593473448397488 1
0.326303042778403 1
0.49598794073932 1
0.452828357701623 1
0.306094581732333 1
0.273600968830162 1
0.678766024455019 1
0.539649955107612 1
0.566299125859741 1
0.59230813855269 1
0.412705719564018 1
0.486754568712221 1
0.853398323672064 1
0.390410243446944 1
0.67594000659752 1
0.657406900563416 1
0.333935846776583 1
0.654427872177149 1
0.581988887856059 1
0.390379681714129 1
0.70224261500844 1
0.611586171649816 1
0.411783909459473 1
0.366991759982373 1
0.506580493981297 1
0.597508114187193 1
0.672070690360768 1
0.475743885917742 1
0.526051182929757 1
0.504996538282752 1
0.68473796956596 1
0.531249426283024 1
0.769788652796693 1
0.635000218500329 1
0.31511589866786 1
0.331755988818599 1
0.30379731529385 1
0.336898133687412 1
0.334304975853512 1
0.544792546867657 1
0.439095607726168 1
0.376855267640896 1
0.413871310050277 1
0.292531259464283 1
0.691202296056939 1
0.71191367294648 1
0.636930216388995 1
0.547639718587034 1
0.426087154135456 1
0.845180340141723 0
0.326087643422711 1
0.442595656066124 1
0.526393665884715 1
0.642315855629082 1
0.541052881741637 1
0.642566212683419 1
0.656498742335556 1
0.556604321920781 1
0.750863482106271 0
0.341640741917418 1
0.552115090325622 1
0.432331873677883 1
0.799320368142183 1
0.544945040424768 1
0.402508352449995 1
0.0626966158682583 0
0.563791565186799 1
0.470867014158239 1
0.130413042405419 1
0.69472868756526 1
0.596397787253259 1
0.400894677787085 1
-0.194713999499393 0
0.593733516674926 1
0.618437371989896 1
0.49939877448699 1
0.319866261763385 1
0.868286185174009 0
0.512913803481942 1
0.313673707925019 1
0.404953773183811 1
0.72419171216879 1
0.260937888765021 1
0.0549933778125585 1
0.551940024107039 1
0.625941869941846 1
0.229089892089131 1
0.903473829043043 1
0.594670636050063 1
0.353798661320307 1
0.573735546963463 1
0.74007146305469 1
0.413646728989648 1
0.685271257372213 1
0.561655885517428 1
0.214928089734625 0
0.399954440114542 1
0.316444043591722 1
0.423773782563166 1
0.305689848702281 1
0.566470171827343 1
0.584375525993401 1
0.604246044539555 1
0.6960931048963 1
0.655477930200903 1
0.398501880608191 1
0.67498328758049 1
0.502213996524084 1
0.590285859020429 1
0.660585831868218 1
0.441121159094292 1
0.344862969342237 1
0.619006345375289 1
0.659480115559318 1
0.51841621697011 1
0.448142073700579 1
0.352881926825134 1
0.531322875161926 1
0.501701259317638 1
0.71556046113879 1
0.514425442333417 1
0.619251502961204 1
0.332875550352197 1
0.388433448166418 1
0.401059015704927 1
0.266948941033464 1
0.501481876906771 1
0.569689098656645 1
0.365130089070405 1
0.578617944328207 1
0.43530293357174 1
0.641136661903961 1
0.246425655893115 1
0.279894238855023 1
0.451841620154813 1
0.500365768686554 1
0.444107451737898 1
0.506224283711114 1
0.587734322956322 1
0.500177609427943 1
0.373126478356989 1
0.355134566576235 1
0.774702824480727 1
0.63753454708708 1
0.564303057203434 1
0.212219417313598 1
0.594425025733836 1
0.553769197908839 1
0.438330222873964 1
0.474235158643374 1
0.243733232829149 1
0.318170242616299 1
0.676441611926673 1
0.204053952067771 1
0.638939020810831 1
0.707252909053249 1
0.269001951958159 1
0.354116517292784 1
0.457106821583789 1
0.422156709759796 1
0.781190865715081 1
0.669577926412485 1
0.848565936099922 1
0.495939963218239 1
0.480517452446573 1
0.918639256129866 0
0.789242419734358 1
0.541511460675003 1
0.563852543828703 1
0.412399832146118 1
0.459537454997268 1
0.528217094444193 1
0.545475642804152 1
0.623004765982563 1
0.398115402830226 1
0.38765937445163 1
0.515706332734613 1
0.6430511360272 1
0.560539324211968 1
0.144237303710416 1
0.728683320819917 1
0.736331403728869 1
0.243600926168682 1
0.683396469169761 1
0.321584962141495 1
0.0483842750697845 0
0.479785510715226 1
0.313240684481377 1
0.844186092542338 0
0.449195757950487 1
0.699461651189462 1
0.658514034365226 1
0.44118847771968 1
0.673168715365471 1
0.316323257605849 1
0.366443538897852 1
0.377274440293147 1
0.578095579864101 1
0.539735612134435 1
0.387469808823459 1
0.369466719566573 1
0.492687383662028 1
0.481398680993153 1
0.114852278205245 1
0.442102216692571 1
0.605458710176487 1
0.717926492534043 1
0.668327848188631 1
0.393472882886443 1
0.603985679634769 1
0.56747629614628 1
0.40796691851688 1
0.497715615095329 1
0.607122950641796 1
0.603950258432879 1
0.490168339567346 1
0.763329520058489 1
0.563695251998904 1
0.256551784296826 1
0.782267931468214 1
0.652466985261175 1
0.477713282927587 1
0.318906592805017 1
0.670643588019338 1
0.732628947333265 1
0.500324801137726 1
0.314257873943147 1
0.609380069278036 1
0.543404193764752 1
0.490985171596014 1
0.107030544376912 1
0.556178038193278 1
0.728020646460953 1
0.287806884936794 1
0.898213713851197 0
0.437189544756771 1
0.256059999466809 1
0.625470800153576 1
0.388594252758898 1
0.728557843666012 1
0.382131244037846 1
0.477493108162021 1
0.484962697417068 1
0.375005613966789 1
0.618450891603115 1
0.45145691053424 1
0.236664121421293 1
0.603701436511087 1
0.248190851356503 1
0.533862235689534 1
0.351571384715032 1
0.456107478752166 1
0.760255169581867 1
0.502438715255054 1
0.615791811956426 1
0.205235059101538 1
0.0549845606691679 1
0.623694228852662 1
0.419034638468985 1
0.866000721083211 1
0.706317007032078 1
0.634843419975315 1
0.839752482711023 1
0.595429550285693 1
0.340607991834173 1
0.433129242362359 1
0.547705063344905 1
0.151906592651991 1
0.325585236521396 1
0.300858455465297 1
0.473345692097259 1
0.363475144220956 1
0.636522879515309 1
0.0764353750024219 0
0.664470092441105 1
0.464572222294219 1
0.469455219922727 1
0.80517009633528 1
0.197951077071201 1
0.822000470347125 1
0.475266666828765 1
0.571616684188847 1
0.796563218695786 1
0.285111114023568 1
0.657620073275981 1
0.599514965497238 1
0.74068529953785 1
0.558372981212081 1
0.245614737893485 1
0.635308362796797 1
0.332346647836814 1
0.743692176611703 1
0.300878321231066 1
0.602988086511017 1
0.02085779405301 0
0.412820933450314 1
0.505371167112857 1
0.34252830705859 1
0.359717197013604 1
0.354000217933426 1
0.260030159104922 1
0.451860601440937 1
0.664447742453713 1
0.677133436305367 1
0.452757888991003 1
0.457154023220261 1
0.182820244576433 1
0.435059999525098 1
0.471132606270785 1
0.570239595791053 1
0.543765061486509 1
0.657660486794361 1
0.42442321283475 1
0.436557339977432 1
0.463142876452947 1
0.50810447041164 1
0.537855414172314 1
0.617777050458229 1
0.491273341480444 1
0.430324239732218 1
0.618844761411518 1
0.167214087496669 1
0.607684578758672 1
0.285124147033441 1
0.524188233169205 1
0.373501809983094 1
0.766880623574529 0
0.379962097929769 1
0.320188506905124 1
0.493172568340884 1
1.01558762515292 0
0.475831165176638 1
0.613324171630527 1
0.270867088518104 1
0.540512553084219 1
0.350172632472286 1
0.497639409310023 1
0.670187973334383 1
0.539534017621535 1
0.589927881214156 1
0.701252910750694 1
0.459733203722245 1
0.457427884644908 1
0.513396707447881 1
0.718338388310091 1
0.61301322401817 1
0.260312209120266 1
0.675439645495828 1
0.36960755831093 1
0.616598067506708 1
0.556325542179907 1
0.515688124809241 1
0.475252391000901 1
0.561567569520488 1
0.403393395154405 1
0.422169139534897 1
0.406880949206651 1
0.614591473167062 1
0.183521719779977 1
0.353543213142017 1
0.597293472052643 1
0.462609358374793 1
0.396107317776777 1
0.444055123433228 1
0.368106000329862 1
0.45666313543822 1
0.543023045868636 1
0.535088727804703 1
0.305206903389826 1
0.227582075410862 1
0.560001801144907 1
0.538548461323899 1
0.900368359163845 0
0.641626041415753 1
0.609344615336904 1
1.07822924479833 0
0.600105186678926 1
0.467611153727017 1
0.589070106785899 1
0.487715907044038 1
0.174695611005533 1
0.265238447097994 1
0.477727167095578 1
0.427939752999655 1
0.563207097172977 1
0.462125068543406 1
0.586497986668958 1
0.724862169311112 1
0.380204805251812 1
0.690329715112236 1
0.373234305527128 1
0.227376742828508 1
0.670442825018174 1
0.340213021882612 1
0.858695959876675 1
0.476332498296595 1
0.432589602297835 1
0.464435255782454 1
0.480971489284755 1
0.576200823151785 1
0.575446041546452 1
0.530692078687669 1
0.4946812527134 1
0.464774240951188 1
0.281884820660487 1
0.583952699416646 1
0.367907570121149 1
0.371847562725673 1
0.789781888883204 1
0.282338508569494 1
0.637909331720231 1
0.417331874034145 1
0.279966654483887 1
0.907483953576602 1
0.319856208056094 1
0.541388629037092 1
0.257017142467263 1
0.710827083162907 1
0.397094677005803 1
0.810554354620772 1
0.56891275333931 1
0.469298243268145 1
0.315609238505795 1
0.494357951673227 1
0.454399362605113 1
0.623303547182232 1
0.553831595429871 1
1.1901368022016 0
0.183023232316316 1
-0.00335097787223644 1
0.609930313314372 1
0.24925809255267 1
0.304441836165934 1
0.509364536124545 1
0.712741961699304 1
0.499413221909151 1
0.836335389820972 1
0.595042648248203 1
0.386217732153893 1
0.536674342087907 1
0.633890067146963 1
0.72003099305832 1
0.536135865602578 1
0.596551832832344 1
0.366374513313876 1
0.411788680812851 1
0.625862988916398 1
0.239530022170273 1
0.51530688252372 1
0.408969477504397 1
0.455141015634605 1
0.623441445205725 1
0.385895818332207 1
0.267603766476736 1
0.396185575854272 1
0.668003978215344 1
0.699525050068623 1
0.387516119637574 1
0.214104423507421 1
0.416718360972409 1
0.814246595716856 1
0.67694550470141 1
0.928327147617501 0
0.36092529637424 1
0.469129697030547 1
0.382017146837395 1
0.541831021599627 1
0.692994799684853 1
0.728075313093103 1
0.473993930224747 1
0.418901827157203 1
0.398684312033425 1
0.54306217045054 1
0.305487402169997 1
0.553298251326775 1
0.695665508662215 1
0.567126721638912 1
0.508011555268709 1
0.480402470369694 1
0.463168518941458 1
0.669005776146507 1
0.749686121602217 1
0.0673682265680234 0
0.621005605337916 1
0.560646533116778 1
0.634935606205841 1
0.424759796578641 1
0.196700916067347 1
0.239773704842217 1
0.364172157570156 1
0.674725887485039 1
0.33995121830248 1
0.425433644470568 1
0.0550395260061129 0
0.585476005747463 1
0.6775667589619 1
0.632787370495169 1
0.367471237070491 1
0.330562021735427 1
0.376968835652107 1
0.423267868594726 1
0.786919749413737 1
0.592500936230706 1
0.519728713256624 1
0.604576643378777 1
0.531919388299568 1
0.373348232655039 1
0.331867921730919 1
0.56583251470815 1
0.426608490575661 1
0.555749507781034 1
0.346051238619484 1
0.351315162339305 1
0.380072377917285 1
0.603721299723213 1
0.637933925942167 1
0.903540282141481 0
0.380643091162863 1
0.412668106124643 1
0.273263271574317 1
0.485724486091052 1
0.259182181276526 1
0.639166770578984 1
1.0258462925409 0
0.212335417864617 1
0.408283986948583 1
0.735661341281074 1
0.197857155092934 1
0.78591431165384 1
0.45621534853981 1
0.43115927374184 1
0.161524559447635 1
0.72263550309646 1
0.469150930526377 1
0.680881537775135 1
0.323292466382231 1
0.347871355623624 1
0.0815727924882485 0
0.547914883027162 1
0.468066021574152 1
0.468888463706489 1
0.30020677303641 1
0.429526635136321 1
0.454663722529018 1
0.762636806153755 1
0.635214908538304 1
0.384957342265358 1
0.501607725795024 1
0.68020035308856 1
0.610676647008492 1
0.523007405801211 1
0.442384244580734 1
0.4575452911073 1
0.30009517602516 1
0.665550442038341 1
0.651483255703255 1
0.683640412254541 1
0.547384619923691 1
0.569297882770602 1
0.721098357822028 1
0.21882696773977 1
0.675726181912591 1
0.481949266215342 1
0.695239277950321 1
0.485739396817456 1
0.570051590048342 1
0.388814279896276 1
0.212151803982176 1
0.320561915449357 1
0.456168400040185 1
0.536595583408475 1
0.64582186256466 1
0.250768898843772 1
0.80684204998142 1
0.286989956796954 1
0.699683256093905 1
0.589311779844466 1
0.653640648362558 1
0.673420910511973 1
0.357279243906946 1
0.567975415572514 1
0.451719049807432 1
0.659842154836341 1
0.556007873522315 1
0.788135989448655 1
0.58696794994041 1
0.342046862112292 1
0.305619821896626 1
0.672033180898124 1
0.641432943656425 1
0.777299453232946 1
0.548608946414894 1
0.61399137591064 1
0.493443949894341 1
0.409906176707879 1
0.477111921531105 1
0.154783565653994 1
0.538182012556678 1
0.426407036668435 1
0.357139034896795 1
0.734513589439248 1
0.274878584906502 1
0.225725250001826 1
0.622697044815317 1
0.747890851828264 1
0.359507829288996 1
0.601315732907478 1
0.274038344491913 1
0.44609211574937 1
0.648286294841545 1
0.0524732862239971 0
0.525319684261832 1
0.593393484631406 1
0.495046984364715 1
0.651151458514695 1
0.302711078090392 1
0.698357924499141 1
0.995138445696717 1
0.483159859650945 1
0.309670654773606 1
0.711747233865771 1
0.290362887749656 1
0.532252122048963 1
0.826143999196164 1
0.388981551583324 1
0.435466413597563 1
0.526013889574043 1
0.468220520522451 1
0.286579236874363 1
0.548273901944374 1
0.394069109786856 1
0.612518233295044 1
0.62818120502649 1
0.318748537459116 1
0.384559492714768 1
0.552023612111471 1
0.434008375869009 1
0.337461116769987 1
0.552703827544985 1
0.149393265213143 0
0.534681955700309 1
0.701577330940276 1
0.68895092711002 1
0.494014588968915 1
0.405829534056265 1
0.537035803300769 1
0.502330601216358 1
0.814643797593921 1
0.26428743255137 1
0.713864489150078 1
0.525804001537619 1
0.331094201924565 1
0.171278962965992 1
0.341236587246198 1
0.386269641155908 1
0.211966220979419 1
0.531021985487898 1
0.451442507663911 1
0.269283479218434 1
0.49762487695887 1
0.64683400926552 1
0.579315325325022 1
0.592411526741336 1
0.907897996877987 0
0.214591448216548 0
0.349083257442948 1
0.0594840477096875 1
0.443226473226647 1
0.33632419549893 1
0.478479930143894 1
0.190734582835246 1
0.567981900681268 1
0.597499473583809 1
0.0640314033422384 1
0.531902672850872 1
0.432550411964398 1
0.195415897415931 1
0.749300933732885 1
0.263232718108249 1
0.678490459039526 1
0.76664911528446 1
0.519077323118304 1
0.41861661202819 1
0.462728824594021 1
0.351272829748566 1
0.797091981464081 1
0.683420863533114 1
0.440628639745285 1
0.402685578569204 1
0.312680581416621 1
0.485510509191417 1
0.397517104323091 1
0.491418780240913 1
0.195839937560051 0
0.59086553448371 1
0.214258769897601 1
0.785613215523332 1
0.584283974383789 1
0.552157765286933 1
0.451406178399971 1
0.504782031327526 1
0.606822900935291 1
0.0830910541822015 1
0.784105885476985 1
0.646027113622801 1
0.74429401962357 1
0.741603692004568 1
0.356637552957616 1
0.841313976872327 1
0.633811843275976 1
0.579793716995035 1
0.344372135850824 1
0.625710213419683 1
0.153009473417559 1
0.794981073774106 0
0.418644956040681 1
0.782457202637519 1
0.14273182861818 0
0.388440860416241 1
0.58982370386619 1
0.507645427029997 1
0.82674780397795 0
0.332859672647355 1
0.567206245113444 1
0.448968921838985 1
0.58619459057387 1
0.634942045411274 1
0.562770966539944 1
0.311757273589938 1
0.773868103448371 1
0.733335930319754 1
0.563883659486312 1
0.631210839815793 1
0.551770163883164 1
0.709492887790851 1
0.752163469878481 1
0.500545565021588 1
0.264046042474672 1
0.526107486009 1
0.351740621469774 1
0.377224044091711 1
0.77880550092717 1
0.461378703038293 1
0.0398038734641538 0
0.366369523218915 1
0.50155913263911 1
0.737612001722393 1
0.22162293230819 1
0.423681446481188 1
0.425493944397333 1
0.403636202202758 1
0.664241573128378 1
0.260726396368215 1
0.460455550285097 1
0.643574876845317 1
0.292240874659539 1
0.44273427932458 1
0.457776772137024 1
0.591041726595725 1
0.717151767753128 1
0.579341347915413 1
0.500606508452178 1
0.274207122122572 1
0.229172863037475 1
0.540174216753716 1
0.432411786803473 1
0.441503578883441 1
0.837562759830107 1
0.56131053597827 1
0.521359655854296 1
0.433457004704468 1
0.423830647177267 1
0.670651199491139 1
0.620700630576478 1
0.530633516049824 1
0.829982873069282 1
0.198417972266832 1
0.500387713308836 1
0.529083296101934 1
0.615092484070463 1
0.752544941248207 1
0.316534694328586 1
0.667990647221219 1
0.562468996531622 1
0.0533100206836252 0
0.548130871180896 1
0.55495641653587 1
0.52048815583206 1
0.563419970812508 1
0.44143877878065 1
0.260745829378365 1
0.545667624539189 1
0.481630452250279 1
0.715997520215551 1
0.87554660277303 1
0.686231213113065 1
0.521990155598097 1
0.604578962585529 1
0.657326337249473 1
0.594326305752816 1
0.616061516966635 1
0.228946738133088 1
0.586541615998716 1
0.545869708283689 1
0.364482639413806 1
0.673227663441524 1
0.651406951855738 1
0.388275520963431 1
0.780204904969029 1
0.992581687618651 0
0.472058934663863 1
0.666721908358165 1
0.491642242023387 1
0.632701142948105 1
0.649182144414083 1
0.534732897366673 1
0.590056267575366 1
0.619713999085507 1
0.303497902592386 1
0.655919664239906 1
0.695643685999115 1
0.569571077520011 1
0.448929992467391 1
0.675639216649745 1
0.542101243408127 1
0.577186719775344 1
0.335973537225188 1
0.427174157257367 1
0.579664533931089 1
0.305485963151619 1
0.422830177681643 1
0.718584898916205 1
0.73084435556189 1
0.669055573107251 1
0.663595899700446 1
0.554657639799497 1
0.801585578218946 1
0.741337009713669 1
0.597237853660955 1
0.302732801581073 1
0.429439463836405 1
0.624913341295158 1
0.424642970739229 1
0.404114228087639 1
0.195784106085751 1
0.516199757652268 1
0.070466989662418 1
0.956992104760449 0
0.940033384225699 1
0.430975660984165 1
0.473544103253871 1
0.294301370966108 1
0.466704310667884 1
0.284711730256056 1
-0.00274391614256366 1
0.576175356368837 1
0.519954909699734 1
0.461805802498132 1
0.356140339584887 1
0.500445574020462 1
0.143165543366193 0
0.694044215260604 1
0.615799323099804 1
0.623674147107987 1
0.39054524419939 1
0.522276555907378 1
0.37354393585907 1
0.394430925571228 1
0.560346143240964 1
0.507303625567253 1
0.356277948026324 1
0.787009090402975 1
0.374655616341091 1
0.647709153538521 1
0.303594563886598 1
0.402426150665701 1
0.617932597879025 1
0.561813323598178 1
0.38071115060772 1
0.619704048026997 1
0.508218201430567 1
0.766869630318756 1
0.547085253984053 1
0.595127068466759 1
0.478298107312179 1
0.566201486430294 1
0.289330621842844 1
0.673047703127412 1
0.492205440144368 1
0.280419108952753 1
0.559530558499514 1
0.590069840209589 1
0.981676703108958 0
0.756070241989847 1
0.509250054572411 1
0.353459189543053 1
0.682533892468219 1
0.411742494535536 1
0.509265758880192 1
0.673327066669311 1
0.428934524487663 1
0.0546413487538986 1
0.304904285762771 1
0.253711349189499 1
0.328449444407075 1
0.248176470878923 1
0.366924199345945 1
0.423811217972795 1
0.281828582093003 1
0.615533454374246 1
0.556134076164536 1
0.370667884131708 1
0.798009787443983 1
0.295331428027545 1
0.740933711834226 1
0.448848345667783 1
0.485020915804101 1
0.634729941958982 1
0.585880999128731 1
0.535486026444814 1
0.35498543508235 1
0.617970721303857 1
0.562672067581064 1
0.27494617749497 1
0.409102825055533 1
0.209713814597988 0
0.649216619398263 1
0.500282700727005 1
0.478898471793937 1
0.678739613444387 1
0.49811436189133 1
0.269426147166564 1
0.319339594293649 1
0.619437942842701 1
0.366239830387507 1
0.406110141313575 1
0.663714048464775 1
0.355095063978706 1
0.377091221228161 1
0.229989335570249 1
0.374061017082102 1
0.553244943972948 1
0.534920887102598 1
0.418890627815743 1
0.737150840671818 1
0.523044519354447 1
0.317333077575581 1
0.654094952940115 1
0.794326260118358 1
0.75397522012008 1
0.195543183375268 1
0.515722894907464 1
0.45924639642317 1
0.577398188998834 1
0.234142962026148 1
0.687236810547897 1
0.698944646745713 1
0.462579159534962 1
0.605763552957961 1
0.551211520132457 1
0.694373620605271 1
0.656097430283709 1
0.58497794971728 1
0.471383561263131 1
0.411385086610811 1
0.166892391931558 1
0.875687857580525 1
0.638581414833461 1
0.453737133281346 1
0.389518975442775 1
0.6548970098257 1
0.385817607053647 1
0.434982144135001 1
0.607808300321414 1
0.252537279198039 1
0.624874509249145 1
0.444858557664577 1
0.496653753172819 1
0.333419248146573 1
0.767770589205108 1
0.459581329762403 1
0.339680861007441 1
0.275622344093576 1
0.372386822808972 1
0.412088762880041 1
0.889345216774646 0
0.506434674737217 1
0.483002279781731 1
0.460557193976992 1
0.463163717458826 1
0.520705416973213 1
0.646894894498712 1
0.446289059650442 1
0.268609829104852 1
0.426712776852776 1
0.495149348422465 1
0.559260106169003 1
0.654737123598391 1
0.521603039733866 1
0.73109669867501 1
0.677290528219643 1
0.880331386480985 1
0.788084054217581 1
0.533037611861875 1
0.696118389631415 1
0.69766758345158 1
0.523263426802212 1
-0.00253179732852414 0
0.589538037546011 1
0.541955932557512 1
0.56798931816635 1
0.217442205308302 1
0.391514259490719 1
0.529994209577422 1
0.481898693760207 1
0.464440609936502 1
0.478137217595566 1
0.380120163281738 1
0.346954349467616 1
0.612484204589089 1
0.548407055422004 1
0.458660281195678 1
0.41215699252458 1
0.287267540866342 1
0.275409085194201 1
0.336536405611565 1
0.439710813064488 1
0.886287346164967 1
0.610395799554451 1
0.337381563841366 1
0.364714291945059 1
0.576567351902117 1
0.464011557473484 1
0.630406105695987 1
0.325788691887985 1
0.763011894113016 1
0.209862301025001 0
0.367425852658048 1
0.287371872163052 1
0.467229374697471 1
0.675700526321284 1
0.814175540727431 1
0.214174376558495 0
0.90642636706279 0
0.122714318018143 0
0.683724682509478 1
0.109315699761393 0
0.508181317082052 1
0.426352751536057 1
0.507484476661298 1
0.654840066927477 1
0.418469797801724 1
0.505480368857973 1
0.49500844140457 1
0.48849525465767 1
0.847123418773701 0
0.506944057443592 1
0.685958775394409 1
0.793551805805264 1
0.255750980909992 0
0.381633453572478 1
0.26362284998989 1
0.313243924421892 1
0.316808529557677 1
0.565954379053139 1
0.357905469731797 1
0.438560419872516 1
0.518210607042356 1
0.35945976270398 1
0.318625705762715 1
0.321823639964762 1
0.45194856521015 1
0.677379187699477 1
0.515103695873021 1
0.540797654966318 1
0.225342126173049 1
0.719503326558367 1
0.181908793242176 1
0.345002932869388 1
0.52834421403615 1
0.574394219908618 1
0.340409654122858 1
0.572468186048886 1
0.368892467528305 1
0.511775212935274 1
0.391700900589289 1
0.54513636223511 1
0.65986693117601 1
0.502454925875119 1
0.373653794823424 1
0.852565208338217 1
0.356019175496991 1
0.555414195012587 1
0.306714536587331 1
0.508504248887911 1
0.394220699322199 1
0.24457642556033 1
0.381773050985292 1
0.551373556651205 1
0.684945454329937 1
0.744546324051325 1
0.322057233314625 1
0.375560446925301 1
0.641695525116704 1
0.443182750541347 1
0.60185392966992 1
0.935255224595329 0
0.67390524812122 1
0.334403020237394 1
0.455558338183675 1
0.622472246703001 1
0.875649341389237 0
0.681205268727503 1
0.425416453339791 1
0.769802216776686 1
0.565978143757406 1
1.07445672695288 0
0.358883242089583 1
0.651018938448189 1
0.480462098176761 1
0.471945168055507 1
0.926548930230523 1
0.425239710337352 1
0.431344251983714 1
0.255478232699843 1
0.104900173683614 0
0.626884271686018 1
0.285368635026378 1
0.641874466187801 1
0.84172033742843 0
0.755339425697861 1
0.404576684344018 1
0.701066780076626 1
0.52308257154094 1
0.351960330707716 1
0.465652626609201 1
0.713600745215424 1
0.419903736489588 1
0.741946668635238 1
0.623366998362184 1
0.569882557574439 1
0.321016773215121 1
0.0291003504510655 0
0.712690835675097 1
0.344469943883318 1
0.425025959156859 1
0.298870933161709 1
0.756571773860561 1
0.295759500291225 1
0.398724392130804 1
0.693707963803614 1
0.644012203694422 1
0.780428676247396 1
0.386951265899321 1
0.573066025927879 1
0.382233813781266 1
0.600125412333191 1
0.388388103043869 1
0.339197438140991 1
0.472448442479782 1
0.551687044008154 1
0.276873334497241 1
0.427231420023016 1
0.31169606055635 1
0.345501520414057 1
0.522289597159287 1
0.557882107207771 1
0.659538298096745 1
0.585643455502943 1
0.0792156511578449 0
0.754888193883079 1
0.327824371631533 1
0.712415530215959 1
0.236674668193059 1
0.604767987372994 1
0.392906935514866 1
0.709536166024908 1
0.638788387953763 1
0.49203633656682 1
0.290768486708919 1
0.392900136158829 1
0.514085030715786 1
0.457355096787983 1
0.542454635911486 1
0.558332997888589 1
0.265582234075113 1
0.600130413593996 1
0.591244664958959 1
0.133955323505965 1
0.266340121331059 1
0.59902260756127 1
0.707130277486868 1
0.851113929164378 1
0.404472042701476 1
0.224020246599346 1
0.218781636720836 1
0.627923413254325 1
0.715236630334037 1
0.809407317049788 1
0.702278888110637 1
0.632398957129978 1
0.878309038433344 1
0.509410665994171 1
0.261950024858938 1
0.477364678883502 1
0.821809074680499 1
0.409586194176482 1
0.862033920880413 1
0.478406457145263 1
0.365942349580082 1
0.481325801463245 1
0.598581749231507 1
0.579707641104115 1
0.319651933047641 1
0.522458724702853 1
0.529407990849049 1
0.279035490384843 1
0.772457605161097 1
0.451590038462251 1
0.719069598775858 1
0.614949472342893 1
0.525835512445585 1
0.428246298271835 1
0.338421514501449 1
0.358924852499966 1
0.507633228857704 1
0.240936084927403 1
0.637236682874229 1
1.02243946359474 0
0.831608127524847 0
0.716731881560915 1
0.225101435405849 1
0.407380033112901 1
0.497706781335039 1
0.510139574427424 1
0.296823403243928 1
0.322531375216465 1
0.867601014419704 1
0.357126871115089 1
0.345613685462884 1
0.831138042320792 1
0.66603482835781 1
0.220783993654347 1
0.341104633068595 1
0.567806198462786 1
0.628841450917654 1
0.538769723213574 1
0.780533052725609 1
0.292791784521245 1
0.465382334911904 1
0.599601183508436 1
0.235647863273312 1
0.392105707359442 1
0.51798913886102 1
0.512904291030165 1
0.182196087823163 1
1.03471197286846 0
0.472850863978883 1
0.376730656973043 1
0.24529322360936 1
0.449023961116336 1
0.66673463338555 1
0.410623908764631 1
0.719329740569618 1
0.838840050961682 0
0.463344674040222 1
0.522399381767687 1
0.591334030392103 1
0.731134353028583 1
0.152700937776759 1
0.732289529138397 1
0.509039342387355 1
0.483842960168303 1
0.472049243550741 1
0.557759334031588 1
0.442084906316447 1
0.546491609970213 1
0.576249490325334 1
0.414982638721539 1
0.229990727175289 1
0.382109132578521 1
0.376175084061045 1
0.403067806625543 1
0.46859192777988 1
0.521787679954581 1
0.416024595912164 1
0.0616389124174445 0
0.644439923873801 1
0.452225071779456 1
0.43350547855347 1
0.129291263109063 0
0.275221681049621 1
0.706950033039848 1
0.587705263359269 1
0.269530461668341 1
0.36042269474577 1
0.933522140393591 1
0.315509217836852 1
0.411734303351921 1
0.445679711711574 1
0.4119465949623 1
0.65236130995775 1
0.391829224089542 1
0.84067443482669 1
0.461045740608104 1
0.39093474674934 1
0.242901516190407 1
0.500608370886835 1
0.319870289702199 1
0.2989997967779 1
0.846197461277731 1
0.620807968715214 1
0.898359524991965 0
0.342785254792117 1
0.510529825591548 1
0.922662814204756 1
0.998147586867325 1
0.666584883259772 1
0.371131020920242 1
0.458282483963995 1
0.430687843782851 1
0.455867194445536 1
0.325138585332849 1
0.325951315618043 1
0.411784626570808 1
0.444657283721485 1
0.530212644539347 1
0.323353327353855 1
0.356462998722026 1
0.473257210899372 1
0.745554314158745 1
0.399650001628315 1
0.501644909615471 1
0.149223160298713 1
0.535967173758235 1
0.729355488944284 1
0.508510037454641 1
0.519842119841863 1
0.427001374568274 1
0.670609230367169 1
0.449330281680508 1
0.652666729596872 1
0.337811424387898 1
0.667712800364541 1
0.297268292924014 1
0.463414431574059 1
0.369152491158141 1
0.488158219799109 1
0.394101630596983 1
0.223411586019917 1
0.394827070314265 1
0.336641157682802 1
0.795930900850041 1
0.287283915714874 1
0.459225161560078 1
0.457878263500499 1
0.579881042836546 1
0.606275820252065 1
0.830390041575706 1
0.398080710785169 1
0.859659291934079 0
0.528505227395689 1
0.41055772517999 1
0.51154528736477 1
0.5991725824285 1
0.433571126412798 1
0.587077208076699 1
0.394108848519497 1
0.53984439174301 1
0.701128503526613 1
0.343448395713773 1
0.544796631971701 1
0.644570077546993 1
0.487768499006648 1
0.553415090673301 1
0.477398777524258 1
0.687371886309995 1
0.539507114983054 1
0.53053101537365 1
0.450586050371452 1
0.543208871945853 1
0.253273359678319 1
0.475327787740695 1
0.483678547603142 1
0.211921290331373 1
0.395515631219733 1
0.553505903034015 1
0.31258811497467 1
0.59443001368871 1
0.557553114393588 1
0.299555574579716 1
0.447874574915012 1
0.503232949694775 1
0.250560006065991 1
0.602296680760154 1
0.508852750951798 1
0.586725844884664 1
0.618091360051223 1
0.399012210405453 1
0.365453618856946 1
0.319676722890142 1
0.644034327462079 1
0.45870013887682 1
0.65200901242592 1
0.814647579879952 1
0.380305935276772 1
0.5495634748169 1
0.420064311297873 1
0.583831215160486 1
0.199577872602779 1
0.38000763196306 1
0.649537301903607 1
0.344226731980207 1
0.213782206654646 1
0.487927391846105 1
0.339038333363457 1
0.510253595827226 1
0.418538692695076 1
0.565914792870869 1
0.797269067434053 1
0.517645673996368 1
0.582973588590301 1
0.695576375507379 1
0.507433873315978 1
0.505169675441733 1
0.409832526927474 1
0.566198344362056 1
0.312643711272457 1
0.253186320160474 1
0.713323246281429 1
0.329535169606542 1
0.350786902108124 1
0.258923541056035 1
0.362736158658855 1
0.884906179402246 1
0.337626772738416 1
0.389942440862537 1
0.394649550082115 1
0.849511052465733 1
0.470985495755371 1
0.599986650012237 1
0.744085077359429 1
0.693769749984242 1
0.781487345430686 1
0.744490357635875 1
0.42692423532143 1
0.595268807288389 1
0.695586838529214 1
0.388868997093587 1
0.609518690143554 1
0.295408581503377 1
0.291217580401632 1
0.769170124088797 1
0.177452588499641 1
0.761290330215302 1
0.453824809733802 1
0.600120563838215 1
0.618964966338517 1
0.477479645967892 1
0.672003757839828 1
0.602440212952522 1
0.398768901209965 1
0.652214167147066 1
0.440062197284815 1
0.387672059008127 1
0.403708966961531 1
0.350083573858906 1
0.531156446262037 1
0.733253083040802 1
0.545078330602346 1
0.550575642682979 1
0.25866966490448 1
0.114725917709925 1
0.200492683038277 1
0.366458085521151 1
0.796907742786989 1
0.501145349688415 1
0.128677201305543 0
0.611777058945304 1
0.430862492894582 1
0.562274087136255 1
0.340856181481381 1
0.603814766625161 1
0.472567660787267 1
0.302101644661529 1
0.287401487346271 1
0.709918097849728 1
0.71825648506027 1
0.137348621769499 1
0.368868613713067 1
0.67625290990125 1
0.53903937398113 1
0.520291125049459 1
0.279340743609583 1
0.342577412171292 1
0.882022860676816 1
0.402106569462389 1
0.477904215309531 1
0.336744184304613 1
0.598955988009743 1
0.519471016615433 1
0.469999931351106 1
0.540804662880787 1
0.592653405429132 1
0.510919775185725 1
0.0244122212423276 0
0.60649851908951 1
0.170320175293612 1
0.557240207816264 1
0.881698433071524 1
0.720339554472217 1
0.548953240240494 1
0.547060315520134 1
0.485213434398349 1
0.326521617630635 1
0.51681243100144 1
0.114842990499245 1
0.615791337786794 1
0.431457726066151 1
0.330592120938476 1
0.50700533751939 1
0.74839648939834 1
0.513585136954426 1
0.561710187527404 1
0.680888374509368 1
0.325729725487467 1
0.322945454994594 1
0.704499899299366 1
0.653429320858598 1
0.177469099584064 1
0.283462347625263 1
0.370284211636489 1
0.880971197547554 0
0.497361764283235 1
0.0965571991594715 1
0.645801549666148 1
0.285641279351072 1
0.520990325424024 1
1.09709098115974 0
0.306291413553362 1
0.60394200790632 1
0.603493145216201 1
0.663110866307969 1
0.65973996625084 1
0.505199916060701 1
0.46804421616749 1
0.549131148807211 1
0.657338142447036 1
0.493009611036636 1
0.507257651699238 1
0.473386201589614 1
0.643479715694581 1
0.301048212128913 1
0.79275541358395 1
0.542182874916262 1
0.142705006895145 1
-0.0474305008047026 0
0.871327181968851 0
0.802610575013689 1
0.363083680881099 1
0.660923857388771 1
0.710371366829476 1
0.697339159710585 1
0.557427411933169 1
0.504309647375635 1
0.448942692715838 1
0.490157384576022 1
0.618985234193917 1
0.494402839826821 1
0.347950741231843 1
0.258769952438979 1
0.703303477164363 1
0.737475253735932 1
0.257958371818336 1
0.0622943855023573 1
0.484892610783226 1
0.581286727447724 1
0.480637121525193 1
0.179566699203179 1
0.511146948280754 1
0.644069550447139 1
0.770156393962146 1
0.95847747891169 0
0.439920713511919 1
0.369366722960581 1
0.519714387048759 1
0.426891864358538 1
0.486033132243274 1
0.445347267603724 1
0.236526579169838 0
0.34930812010974 1
0.809523830151168 1
0.464524089802168 1
0.798253013558314 1
0.649403017566766 1
0.463298080562915 1
0.552289207024556 1
0.721165596553289 1
0.312486252183579 1
0.29950263667188 1
0.490826068757881 1
0.435448784301926 1
0.411678012325958 1
0.493070768376605 1
0.519142310789134 1
0.934257979014196 1
0.520629059328292 1
0.487964561531373 1
0.531420768673503 1
0.535145132310371 1
0.513801151454015 1
0.589260273387768 1
0.315035561121637 1
0.531662145844021 1
0.351054019639938 1
0.513775180088596 1
0.397975644602952 1
0.473876083421867 1
0.488802219609011 1
0.411551755451683 1
0.558309503681519 1
0.663114520458126 1
0.47799758553224 1
0.37865924366728 1
0.563635264142892 1
0.30942637704258 1
0.843674620560077 1
0.505946522751277 1
0.463822429538474 1
0.515671510568719 1
0.459559616973505 1
0.339404105157368 1
0.800442351533119 0
0.3519921914721 1
0.511600703287557 1
0.322531016621706 1
0.373393217573038 1
0.568742724291626 1
0.817758552868931 1
0.40597573806077 1
0.570417617423335 1
0.666809783309659 1
0.362457376904406 1
0.520195771836097 1
0.413548995023623 1
0.329876821951003 1
0.595699895665592 1
0.497670098353834 1
0.44842024675579 1
0.0683244731054767 0
0.477391327128434 1
0.443041890329211 1
0.637645135669586 1
0.516658900814988 1
0.689500600591618 1
0.434225135341359 1
0.62420805041408 1
0.643679849614854 1
0.543896074739728 1
0.506303113944423 1
0.508625402520646 1
0.320484603288903 1
0.70242489743638 1
0.362417282876462 1
0.213959029095146 1
0.645310020547427 1
0.0999721110147784 1
0.565006180033991 1
0.395881116750888 1
0.286676447445779 1
0.36390206163583 1
0.515104728504082 1
0.465751636201139 1
0.636728255794461 1
0.377476113769982 1
0.606107467278207 1
0.338284786448419 1
0.448764488512281 1
0.470427832328082 1
0.573480851827571 1
0.47863716261234 1
0.519744225737244 1
0.589983351185386 1
0.367143440393147 1
0.735164079692401 1
0.605800185905154 1
0.77696441596153 1
0.840427553781569 1
0.587959808537115 1
0.236051783012233 1
0.689601051422663 1
0.439228854746733 1
0.640095916139191 1
-0.0007564022186939 1
0.435477963838104 1
0.697903636920369 1
0.534321849208829 1
0.624548124554354 1
0.530904874966183 1
0.0892322663588208 0
0.585979091422371 1
0.383121806308681 1
0.579409584188401 1
0.684182433963276 1
0.384790061665457 1
0.284996069138117 1
0.546467007917439 1
0.579910100581497 1
0.581414122721394 1
1.03567160976369 1
0.77302802957926 1
0.357901991236305 1
0.459719801291615 1
0.535629339586751 1
0.419276211682651 1
0.562894979959709 1
0.169481956052764 0
0.429072421935733 1
0.361410650683273 1
0.346666071340737 1
0.503180793587679 1
0.495433003450352 1
0.573575732600356 1
0.595722155819914 1
0.231043649802396 1
0.470394047731481 1
0.537213653490735 1
0.537254349989773 1
0.452440369257554 1
0.324826605452061 1
0.743503053024087 1
0.226927782656517 1
0.635927440252364 1
0.721766582120088 1
0.498525262588997 1
0.599257307826499 1
0.467161233205628 1
0.441030890570372 1
0.53720898711262 1
0.57766024796757 1
0.438650980613062 1
0.525544333644605 1
0.482482807994572 1
0.699464068550185 1
0.412017746175893 1
0.357589819484789 1
0.487784054165982 1
0.45705401017565 1
0.316866703507457 1
0.617428891666566 1
0.687733629778037 1
0.370775403734918 1
0.712618989119 1
0.580004633236684 1
0.222341256752698 1
0.202384090190382 1
0.602253739020389 1
0.620768512555582 1
0.748424408579417 1
0.56501707962772 1
0.52921462595426 1
0.502501832348449 1
0.708780016547589 1
0.674330305527528 1
0.600187264642026 1
0.512192894826077 1
0.599035648300943 1
0.408712748160836 1
0.746065027925746 1
0.528493692319027 1
0.605192690813406 1
0.200154808043576 1
0.343292700151277 1
0.357897730347551 1
0.444349833685174 1
0.463105717939565 1
0.329445375999757 1
0.0728678296073011 0
0.661079930885274 1
0.366275239383133 1
0.377722000712869 1
0.488797538896074 1
0.43379240805513 1
0.580744724991632 1
0.656313120461557 1
0.463835851589113 1
0.558339295700518 1
0.464387781722487 1
0.35572468573539 1
0.270707488441821 1
0.196115571205641 1
0.713923445784498 1
0.298572969798663 1
0.193801504622366 1
0.80083210476205 1
0.589338560523647 1
0.135742285903337 1
0.177224163028177 1
0.38191920310971 1
0.305909650956189 1
0.652024852084322 1
0.531209550569922 1
0.295572941189225 1
0.602782608871838 1
0.673885485826641 1
0.69088015495271 1
0.11927991699006 0
0.376312127031544 1
0.550989527027588 1
0.15650603570139 0
0.00601566843517318 1
0.380723246011786 1
0.751956966817972 1
0.536184217498227 1
0.406538935342438 1
0.288439773110511 1
0.496600460934616 1
0.405882487839872 1
0.313287858539644 1
0.549421741462492 1
0.649254819336177 1
0.518518534856161 1
0.475484547150115 1
0.205945718527349 1
0.52991512213434 1
0.471364949032821 1
0.469353243556286 1
0.484960749926194 1
0.666933633038376 1
0.516400631672222 1
0.735980577979417 1
0.552561117898191 1
0.326278723821484 1
0.347637557469777 1
0.582394944013293 1
0.147897776856251 1
0.338959493445173 1
0.345103590014004 1
0.222014708838464 1
0.61885429535248 1
0.45954988799047 1
0.229088651108154 1
0.745184718334569 1
0.381737778867005 1
0.405416208448437 1
0.671038542965744 1
0.278930671648772 1
0.647230533918157 1
0.570551477599583 1
0.564573054789256 1
0.691432873493274 1
0.523801806783989 1
0.595220267998271 1
0.560695273349221 1
0.387773918502232 1
0.573579584984593 1
0.607254185554355 1
0.802342596874366 0
0.502784868320568 1
0.295699930768424 1
0.509014177448574 1
0.592586356345008 1
0.510133821919035 1
0.518024680436917 1
0.525194715450475 1
0.478395766195509 1
0.642667691094121 1
0.578106930788482 1
0.421522823131694 1
0.490513009849572 1
0.496062410572742 1
0.580805023021216 1
0.50828035736212 1
0.319522122928138 1
0.453382816156135 1
0.743887328450811 1
0.306127764090896 1
0.334793494512747 1
0.595222776637428 1
0.626526159047545 1
0.387290123692781 1
0.264061388177134 1
0.33331271148138 1
0.381462349748052 1
0.352210755996659 1
0.327551886118082 1
0.476159334907066 1
0.411024161782012 1
0.623856311390868 1
0.373668641018049 1
0.461789961178811 1
0.309024848818164 1
0.406060712041482 1
0.474512998013713 1
0.66009818254062 1
1.01318753710201 0
0.623155940488615 1
0.451332069515612 1
0.579814209354216 1
0.257743994717186 1
0.279517820475863 1
0.598335416622459 1
0.607276988071127 1
0.674675928893747 1
0.24860436259617 1
0.52733438327803 1
0.497087683478349 1
0.232502205302465 1
0.715608852450511 1
0.496703142183235 1
0.578320749380708 1
0.307076427705405 1
0.196921191822655 1
0.502998515103677 1
0.645627281112742 1
0.785987864068802 1
0.390904082110639 1
0.464285245567197 1
0.531456245585807 1
0.546915791230177 1
0.583228441178167 1
0.135917631093125 1
0.380909894017103 1
0.619471570468002 1
0.346816972854401 1
0.480453399896953 1
0.303162744239345 1
0.17229207810222 1
0.359883655821104 1
0.195317924209185 0
0.311358956458749 1
0.4862018694108 1
0.483104591174081 1
0.408290871621368 1
0.470696692493449 1
0.24257940266591 1
0.213455852677789 1
0.627335848436535 1
0.301114401452281 1
0.494530150687777 1
0.306734911582883 1
0.445601230496893 1
0.711154135889769 1
0.747867788292409 1
0.288953118918652 1
0.560547370108169 1
0.913393919030464 1
0.360043381157674 1
0.440167948586264 1
0.214624913464443 0
0.56560007355772 1
0.36971612055915 1
0.614092472728905 1
0.584585308284157 1
0.700873804524385 1
0.161101473790954 1
0.205289816000059 1
0.677987040459714 1
0.760714233522042 1
0.36407685857048 1
0.415006460587978 1
0.652069437504154 1
0.551324794097674 1
0.126156754194002 0
0.342416332422489 1
0.738763722779966 1
0.561208995666988 1
0.364519228970503 1
0.555891089201832 1
0.965104443862011 0
0.407060149501076 1
0.37785634091888 1
0.533690862510346 1
0.691690625949205 1
0.474819837506919 1
0.388428835457715 1
0.517883083478187 1
0.947900483011286 0
0.472840879186638 1
0.235684169144741 1
0.543395847076042 1
0.559386579417857 1
0.365605187572402 1
0.577725975532605 1
0.519876118700501 1
0.798093523714999 1
0.40588932580402 1
0.551270375057435 1
0.871173283623738 1
0.658716350846353 1
0.622946790733285 1
1.03315864291837 1
0.676786123344636 1
0.372648401607929 1
0.0614986989558871 0
0.311291665242318 1
0.192387146880887 1
0.495640625942868 1
0.478146986055165 1
0.345582036977943 1
0.508784796606601 1
0.643639864416649 1
0.331010967382782 1
0.486921135271256 1
0.442750952942719 1
0.489655046245036 1
0.417001841213156 1
0.627801592869213 1
0.43861386790055 1
0.494258677724738 1
0.246834143948002 1
0.323745333458678 1
0.708258409646418 1
0.628186236912299 1
0.478273941377056 1
0.26334023652415 1
0.477548512895888 1
0.245577328097055 1
0.793093731635654 0
0.715153182579028 1
0.581935505185957 1
0.60605969333592 1
0.284178077491332 1
0.762084785642601 1
0.823335922815849 1
0.591056819752545 1
0.317258412611526 1
0.376696745643824 1
0.465874352068833 1
0.372600016615448 1
0.554656981929306 1
0.698718375907327 1
0.397554064405744 1
0.382845031416727 1
-0.091874613289848 0
0.57262220057769 1
0.257646641011055 1
0.39366116879047 1
-0.0643414776630689 1
0.401278240521484 1
0.126581939136488 1
0.746980687600389 1
0.651312582431924 1
0.852214589108786 1
0.354782410006891 1
0.405490195581263 1
0.178850165088302 1
0.158319453841503 1
0.420390289001518 1
0.259636354806272 1
0.245668793369625 1
0.439407874958302 1
0.66937654904895 1
0.452853313641289 1
0.355705374893021 1
0.407966757253935 1
0.344816290296394 1
0.486580229543356 1
0.460074019701483 1
0.557329459774114 1
0.46496661189026 1
0.478566822606732 1
0.517941870168529 1
0.709721700433621 1
0.556450866524852 1
0.704123755767969 1
0.761412654146784 1
0.729766188449248 1
0.434321616208337 1
0.459351003939341 1
0.290687210133379 1
0.484342677867259 1
0.435331274317927 1
0.797606985382315 1
0.200847175913799 1
0.421752905008543 1
0.680518529461063 1
0.211189373510636 1
0.482430346116834 1
0.452307036530828 1
0.374767751193703 1
0.405472805788312 1
0.260740245576223 1
0.258316184045326 1
0.415396418510768 1
0.910419720064981 0
0.335206644207305 1
0.567836602630731 1
0.789262911583818 1
0.495827452682724 1
0.820745286328517 0
0.550260848322809 1
0.425706814874337 1
0.402234969655602 1
0.792295252724454 1
0.0473091928521118 1
0.586656445874276 1
0.398485306360114 1
0.0489635390956654 1
0.606816456058099 1
0.121016496267497 1
0.558284631192888 1
0.335354309565549 1
0.181121297608396 0
0.414469991950975 1
0.470558359487073 1
0.436437861857282 1
0.929572658309827 1
0.0605505449480291 0
0.855884789151605 1
0.542793126034432 1
0.604260934059868 1
0.614226902647953 1
0.544536170552249 1
0.246749709490586 1
0.614149418741246 1
0.794616651529145 1
0.164854428665917 0
0.312494600787324 1
0.417836097536736 1
0.77058105954708 1
0.73774431005962 1
0.833096812403982 1
0.508054078275067 1
0.425304843525463 1
0.523916983936699 1
0.458435391695397 1
0.519551432977329 1
0.116993606668759 0
0.729281682800114 1
0.611902298278624 1
0.295246086650597 1
0.36472172990471 1
0.587562221335653 1
0.569907668945204 1
0.653495029004204 1
0.743556423532514 1
0.131906898817588 0
0.359152086926098 1
0.535806365429449 1
0.274986790643802 1
0.426920701174677 1
0.466619096016134 1
0.636702911734867 1
0.531977551093728 1
0.313497945989234 1
0.489707675941239 1
0.630287638018292 1
0.627218598385869 1
-0.0845419305448749 0
0.418802323142457 1
0.414566698588279 1
0.503299853039792 1
0.258108364213895 1
0.39342506683787 1
0.460604386041414 1
0.546489774205859 1
0.528402653638262 1
0.433745834161331 1
0.50507277568834 1
0.531008064638116 1
0.41101034709752 1
0.538070981941318 1
0.583480952335659 1
0.403978771801164 1
0.751017169040236 1
0.528015633859826 1
0.820415120271263 1
0.451907073362031 1
0.0381307139723484 0
0.616070795168259 1
0.768312680780308 1
0.553551782947329 1
0.251266943875105 1
0.552034293026897 1
0.660994891474904 1
0.493600015205599 1
0.311940492921287 1
0.6741003083284 1
0.596358993412011 1
0.463162187210356 1
0.711537210308388 1
0.424466760645233 1
0.335749280296992 1
0.566931991185222 1
0.557885197251415 1
0.495196639720387 1
0.264480866026079 1
0.45881621591633 1
0.576622738279924 1
0.733220943816693 1
0.339476971356033 1
0.53397905346799 1
0.302677521442782 1
0.366579562252067 1
0.136615277079014 1
0.651416133263108 1
0.535975008964182 1
0.384370263477023 1
0.74205131778864 1
0.314632086634542 1
0.62292816082207 1
0.351573373918407 1
0.438781294969023 1
0.373021644618515 1
0.630006946958613 1
0.278520913121646 1
0.636289603947134 1
0.484510525138747 1
0.469823234150318 1
0.690484370034319 1
0.542257199958257 1
0.753321843613696 0
0.825809631754504 0
0.732605929720189 1
0.683006495838196 1
0.612946157608098 1
0.462395186353426 1
0.440905365630455 1
0.648351457033439 1
0.533089945690338 1
1.07595675286073 0
0.738537946864581 1
0.270638082291675 1
0.687456553517746 1
0.318947132879852 1
0.620556337941128 1
0.149469335197776 1
0.53775534575961 1
0.585467758546803 1
0.359380822533126 1
0.63165807522059 1
0.443840567986064 1
0.393850063201079 1
0.443096205503729 1
0.416134118366829 1
0.643355493352577 1
0.765346978886546 1
0.655007364178026 1
0.0917531625168467 1
0.524619887903498 1
-0.0961513868548585 0
0.243480237897762 1
0.377561159578964 1
0.533051395214804 1
0.743915021471003 1
0.733650739391246 1
0.530070758456538 1
0.160123889811605 1
0.727310615827039 1
0.859654548226506 1
0.437942033088513 1
0.237087166037694 1
0.537917449859536 1
0.439966751679576 1
0.600825372721633 1
0.68635285303388 1
0.353064526065196 1
0.556534278311571 1
0.573215048528771 1
0.753100554185987 1
0.450440044216189 1
0.421773878615251 1
0.549259483749452 1
0.486757645573499 1
0.673463487598571 1
0.630478594888136 1
0.748361508370194 1
0.533031005142466 1
0.595931174427932 1
0.263234161515471 0
0.603612257252621 1
0.763451619253797 1
0.47153036263953 1
0.653678879302527 1
0.350020336651465 1
0.577510243251633 1
0.606760686256705 1
0.717968054160045 1
0.858234886840985 1
-0.00500776630158601 1
0.669354370396137 1
0.401208466826739 1
0.380423105137187 1
0.379023687167926 1
0.579177429386116 1
0.530083115839225 1
0.580879858160064 1
0.429443838903064 1
0.718772474832333 1
0.581845641769704 1
0.651066477439055 1
0.7271805772942 1
0.454741328569359 1
0.441991383040863 1
0.444233030404239 1
0.959751775468802 0
-0.00142357905468228 1
0.693524003668829 1
0.569723479000988 1
0.482461397063852 1
0.784781354322839 1
0.340987102516498 1
0.483295669273174 1
-0.122832581061324 0
0.508933761924932 1
0.67139811002752 1
0.507378574803309 1
0.591599559499774 1
0.353482853947841 1
0.399414247252386 1
0.603996306421301 1
0.515891723685786 1
0.436820863941226 1
0.404538776385903 1
0.662144716813594 1
0.459922105231672 1
0.52615362813425 1
0.538671919110464 1
0.144798284124787 1
0.713098628091641 1
0.467835968121107 1
0.409516027590237 1
0.613642769062321 1
0.662298186839281 1
0.619756121011238 1
0.637136671984463 1
0.699346435276166 1
0.323427367368767 1
0.60045570993332 1
0.361818616853089 1
0.445719981310039 1
0.42669214537503 1
0.442229124615617 1
0.607060396855361 1
0.686067083128416 1
0.289202104741414 1
0.88069763695188 1
0.418124133133172 1
0.442300750432178 1
0.301696075235488 1
0.404045702410301 1
0.489998618264458 1
0.67519473109255 1
0.336115042603696 1
0.431377952262208 1
0.269067441912234 1
0.538799448428995 1
0.469563669466587 1
0.341541016886402 1
0.700923887987781 1
0.550674391379619 1
0.391364979293104 1
0.644557239879627 1
0.333006626942287 1
0.896230148443271 1
0.629193351152399 1
0.552567544204398 1
0.803891777927286 1
0.519696686185031 1
0.38895849753987 1
0.565399683525327 1
0.534928649399386 1
0.482757385853123 1
0.0797010335582965 1
0.689638566933865 1
0.439764913320988 1
0.924104234481264 1
0.316096827791128 1
0.776819252509883 1
0.401020059118651 1
0.565212296068264 1
0.652367714268883 1
0.65295210404266 1
0.212330834410282 1
0.132433046044415 1
0.539049776080496 1
0.425515599215064 1
0.217948382320608 1
0.34320579237661 1
0.329634746749534 1
0.715721512649855 1
0.847254739986804 1
0.404498333370444 1
0.623631059142807 1
0.321810375937869 1
0.478654286946416 1
0.227354859850631 1
0.494715467279761 1
0.494559404653106 1
0.475398693809361 1
0.376922926173252 1
0.639546604446536 1
0.173259611806912 0
0.519205224250845 1
0.566263925980565 1
0.54212856021578 1
0.342038733196434 1
0.496964820598232 1
0.468842953341873 1
0.355615196800299 1
0.486074694323151 1
0.583291531653132 1
0.275421260159769 1
0.507566199795732 1
0.439288965923546 1
0.488927206093462 1
0.429329018293751 1
0.37620516418921 1
0.722332808031341 1
0.678115052907409 1
0.694982400935563 1
0.509315027450865 1
0.501829393933321 1
0.497097544896379 1
0.311654081905982 1
0.638223157236123 1
0.342979931430357 1
0.609602055335223 1
0.651115235093206 1
0.709911020468157 1
0.776467338078272 1
0.373530687437659 1
0.646247791744795 1
0.569923166257933 1
0.561648891271986 1
1.06504150711885 0
0.717162024841426 1
0.424285347541544 1
0.440513516865793 1
0.703395471497806 1
0.668145444597266 1
0.65569981222349 1
0.726960376588566 1
0.532528485462132 1
0.235146921747908 1
0.476944253829592 1
0.772791115616343 1
0.158130064899677 0
0.650922939194413 1
0.784782084028192 1
0.497255518851625 1
0.732500022640801 1
0.743123175865754 1
0.351384003866132 1
0.240612089749163 1
0.726733663735877 1
0.317013630244376 1
0.466649687073568 1
0.255306375061446 1
0.520736996862589 1
0.560079932754979 1
0.341261312747453 1
0.282568840033733 1
0.763554313276341 1
0.124762903154354 1
0.444544104712843 1
0.22680022726248 1
0.281006050392888 1
0.662196356845016 1
0.214928454497331 1
0.337007623242632 1
0.76256058080019 1
0.22769913487419 1
0.622819992158961 1
0.817164657384084 1
0.585723798489883 1
0.590100816803484 1
0.518261281734127 1
0.613744183178173 1
0.364190038850323 1
0.867518201888615 0
0.53398542160717 1
0.623421529260262 1
0.418148346074995 1
0.415909892317543 1
0.423871050188761 1
0.618277873339977 1
0.214078656337165 1
0.484615990103128 1
0.616222251281316 1
0.874508519082749 1
0.482836670991105 1
0.495448152629489 1
0.388526630148546 1
0.623045862700209 1
0.513881761188538 1
0.391762571235902 1
0.35757638230193 1
0.550437362868171 1
0.276836171361998 1
0.513725778481929 1
0.72797102328388 1
0.326819610934537 1
0.447171707567562 1
0.646382668814803 1
0.602927496105985 1
0.668037206789181 1
0.427654399549565 1
0.556611408385531 1
0.419358430850828 1
0.283853261046055 1
0.427797403626588 1
0.189756468449277 1
0.42166665811666 1
0.393701544831918 1
0.543932858749792 1
0.680269484507223 1
0.385360943834248 1
0.685332013872733 1
0.451641751809849 1
0.450922643034171 1
0.565162842057475 1
0.504825742575857 1
0.455306545113237 1
0.683544956561876 1
0.573199751362781 1
0.5247710105765 1
0.277192061127842 1
0.307319240366199 1
0.492227898867061 1
0.375127277365487 1
0.423542732044559 1
0.695327338691867 1
0.605847344560367 1
0.762131990574367 1
0.268091834431417 1
0.180832588616547 0
0.526080214562826 1
0.400689816294168 1
0.442855829161803 1
0.429371186672115 1
0.386457143907846 1
0.541040658974268 1
0.569664475743273 1
0.450165083616299 1
0.824403142955769 1
0.619295954024336 1
0.286573396595519 1
0.495989487759242 1
0.705251786080861 1
0.537143858731584 1
0.386055537463207 1
0.781402132404889 1
0.36015982051386 1
0.220813058822001 1
0.639759805286134 1
0.787292731369808 1
0.420554329125023 1
0.314033093771551 1
0.496845165018133 1
0.449439815925803 1
0.608129293807089 1
0.244181122372577 1
0.528308875708786 1
0.216976831174302 1
0.623825666531081 1
0.538381467009915 1
0.453453301883225 1
0.505449356596857 1
0.280606216742231 1
0.275767633133556 1
0.66695472754823 1
0.552789731272164 1
0.5980628011125 1
0.616960591331669 1
0.563992083226399 1
0.502293320268216 1
0.296695862719835 1
0.390815160329908 1
0.41991003467584 1
0.587431117260154 1
0.594773355469644 1
0.105807877257812 0
0.612652087092292 1
0.45012065996622 1
0.307940549141049 1
0.648450753124037 1
0.705739159203019 1
0.537590710029052 1
0.701129481396352 1
0.446354808457624 1
0.412773549298892 1
0.464669095322609 1
0.640323315193773 1
0.498260499646382 1
0.477925050463698 1
0.370786293262914 1
0.394658169658096 1
0.702748588902215 1
0.536507879791183 1
0.358657169784221 1
0.86210271855429 1
0.575117703676046 1
0.639865076699604 1
0.0542348356822755 0
0.552019610407173 1
0.350296008846132 1
0.718045797494822 1
0.484916347191071 1
0.49984488267057 1
0.705449496851859 1
0.180940354294896 1
0.453735394670175 1
0.499224409922737 1
0.356493526775575 1
0.632983595024518 1
0.360885114628188 1
0.658248517837199 1
0.541753756975015 1
0.0325821988791423 0
0.546381414610049 1
0.347234516619742 1
0.671065762684622 1
0.680627353270964 1
0.366117016169312 1
0.381552754670202 1
0.530222003795515 1
0.292254099523751 1
0.324827169370861 1
0.463307878008206 1
0.427878322589799 1
0.522054470226973 1
0.904459326801788 1
0.26346534966449 1
0.160717109094527 1
0.692692146587653 1
0.455273865484585 1
0.297563396640808 1
0.459505562867791 1
0.728757435449173 1
0.404394522778482 1
0.434961992156594 1
0.296638968848826 1
0.612505875055492 1
0.389317161936887 1
0.439849762015477 1
0.565350806026362 1
0.530875199039889 1
0.490646652242419 1
0.687682103786122 1
0.547132635535272 1
0.438401618040431 1
0.344023037204615 1
0.715442340003852 1
0.409701363084196 1
0.548161516126222 1
0.425520670932074 1
0.335256754061186 1
0.625198787103636 1
0.556014314941028 1
0.485269233981071 1
0.482493934978924 1
0.434070596050026 1
0.0492355784870234 1
0.729241792830651 1
0.378214564822506 1
0.445283562350858 1
0.663542680928593 1
0.652513408535291 1
0.501928581161453 1
0.741806276760289 1
0.779489993241572 1
0.40623462964092 1
0.565299296230101 1
0.566779524422739 1
0.818595521020284 1
0.535328913919389 1
0.507718829385578 1
0.597355830595528 1
0.539601769996893 1
1.00755802839076 0
0.692628810895735 1
0.617419570117625 1
0.328519883716806 1
0.471651505188961 1
0.45418737697134 1
0.804902729877396 1
0.55182505806157 1
0.611355972597335 1
0.538116980659964 1
0.436435837853142 1
0.59008084615527 1
0.36931571251494 1
0.583496715411023 1
0.311225015210717 1
0.799312295275843 1
0.37063062053689 1
0.373799625417332 1
0.416826740891272 1
0.729325332955252 1
0.264869038999986 1
0.232326758080628 1
0.473223173439008 1
0.86142546841431 0
0.369830687508052 1
0.486103157559032 1
0.958148581297329 1
0.491265667988726 1
0.343282359303592 1
0.636355227986906 1
0.168123274147007 1
0.276397808383992 1
0.274525899411577 1
0.528476435324989 1
0.0698102031146266 0
0.498996582498524 1
0.652779748646343 1
0.799496498819685 1
0.593420190117319 1
0.788967388841075 1
0.382889225378005 1
0.59923458628948 1
0.460284834016288 1
0.708205289778384 1
0.62187015432696 1
0.561962061308136 1
0.502009664120789 1
0.448848419253144 1
0.439175799847492 1
0.428135097385286 1
0.527262671127759 1
0.517849532601382 1
0.569006206728107 1
0.531483015498521 1
0.623942079242431 1
0.433982227293184 1
0.566551041001214 1
0.758994831718672 1
0.376216728760874 1
0.516793799749816 1
0.700556071978676 1
0.438733797375195 1
0.379428198831363 1
0.711699214144189 1
0.637427037911398 1
0.319063186574571 1
0.462852983096932 1
0.498282837518202 1
0.203121983818492 1
0.465271537809322 1
0.253782340197086 1
0.375785090464861 1
0.471997901210759 1
0.205368026147934 1
0.483438853943263 1
0.418851885605841 1
0.406533756209231 1
0.931956872108352 1
0.555280077672591 1
0.896032508906553 1
0.656949480937719 1
0.556242020910668 1
0.318754191238123 1
0.575330331900544 1
0.281231595442252 1
0.333728457275737 1
0.394740147468361 1
0.471930248354423 1
0.272122433978663 1
0.0923454692595985 0
0.550341922253936 1
0.336141060481251 1
0.576661718690948 1
0.369888098723804 1
0.466232526089419 1
0.288442988194898 1
0.324881183387317 1
0.722946632721692 1
0.776921963620047 1
0.79146964249337 1
0.619780759954194 1
0.654755955615357 1
0.370672640554866 1
0.540248662044503 1
0.547810607820518 1
0.520149978568344 1
0.568664477099836 1
0.546103270158861 1
0.655016661909452 1
0.948992294645373 0
0.591993712284696 1
0.163218513401954 1
0.806402899764612 1
0.486898901941753 1
0.574422703469793 1
0.57502955852694 1
0.235672724928549 1
0.401664571490833 1
0.2602634814863 1
0.620583757259317 1
0.602102729208429 1
0.571142900858309 1
0.390405712240121 1
0.533570627823037 1
0.149034658439439 1
0.416125511611564 1
0.522370421764401 1
0.680513558833093 1
0.206534975009578 0
0.539486574667355 1
0.590267089877385 1
0.446448455314223 1
0.516740796376104 1
0.398953889562648 1
0.354849300839502 1
0.528859048653542 1
0.336881631123025 1
0.665059127342146 1
0.530666529455086 1
0.558272173855362 1
0.898449623997187 1
0.553432580334093 1
0.460764945580734 1
0.48153510620017 1
0.425477696458737 1
0.218294479053057 1
0.40233929754792 1
0.366736881637785 1
0.287010255187884 1
0.582800594771229 1
0.351947859761767 1
0.460792718887493 1
0.40973632145083 1
0.458352662281 1
0.545891754716239 1
0.0755173077840701 0
0.0579636370522886 1
0.467372132692967 1
0.403573769071485 1
0.260986245168067 1
0.511345699807257 1
0.281245756619665 1
0.394060550772109 1
0.387106860561529 1
0.660555203939666 1
0.333287060120804 1
0.457070339612415 1
0.530047038031383 1
0.047404948185581 0
0.422929330657337 1
0.327602857971673 1
0.56482986988312 1
0.922258504680886 1
0.569526907916332 1
0.685596273387818 1
0.488131164808624 1
0.648759005264555 1
0.550809201177449 1
0.490255899735893 1
0.463222443735597 1
0.248558307629185 1
0.00245912398941431 0
0.638183384480844 1
0.742049875849265 1
0.199114718303076 1
0.448552994747034 1
0.353479908942966 1
0.360095451224163 1
0.269755095350423 1
0.523111478062776 1
0.434786457767434 1
0.728226373873344 1
0.257471233994506 1
0.54760539220232 1
0.447352025269049 1
0.719312093965899 1
0.0916644601887752 1
0.420654558937793 1
0.846742031129987 1
0.532682033330809 1
0.228962275804322 1
0.372760922496144 1
0.64804775524865 1
0.691916888554078 1
0.807797102805194 1
0.521059446802045 1
0.579214626773298 1
0.616633962118411 1
0.530223259094393 1
0.814820421711813 1
0.314177608447476 1
0.325058520344649 1
0.358597996659025 1
0.375987683300117 1
0.902471392430472 1
0.344476563773635 1
0.517522399167788 1
0.472554489010061 1
0.566436708305735 1
0.630162829597318 1
0.511150157735225 1
0.629598056685148 1
0.83230064381549 1
0.743834812967949 1
0.523340577150057 1
0.43355784420746 1
0.470070595667815 1
0.334801249527775 1
0.498917117113359 1
0.666836624531154 1
0.47715465621883 1
0.133086046420182 1
0.665248021110716 1
0.267623931212896 1
0.0784438592454287 0
0.750778214353129 1
0.853902168896615 1
0.327962110455795 1
0.189981991741384 1
0.687246102810531 1
0.574519551940282 1
0.458641366083472 1
0.631101116229675 1
0.442032026448897 1
0.660131274333637 1
0.536163181314621 1
0.461467300092882 1
0.211509156431369 1
0.617721695403304 1
0.549492528001575 1
0.573756136594885 1
0.713737356940826 1
0.656640529841563 1
0.632354889505818 1
0.543704120682247 1
0.553029752608138 1
0.291582137728589 1
0.470518181648027 1
0.41848678732595 1
0.552937382395898 1
0.11669020106227 0
0.407668252112125 1
0.362108894934945 1
0.423882307324804 1
0.59453252113922 1
0.48228151427248 1
0.484246696559042 1
0.670778165787186 1
0.116447732119948 1
0.609900393607219 1
0.684275581421164 1
0.541302337965931 1
0.403518769532918 1
0.463525001787663 1
0.5182017161916 1
0.378393148763455 1
0.494457411934085 1
0.591820244670044 1
0.00365396833827217 1
0.502282961185613 1
0.402003172148285 1
0.191127048509111 1
0.632229512436479 1
0.410304081227033 1
0.581412248646867 1
0.837722896564914 1
0.748525505390805 1
0.66538037299865 1
0.577336009192452 1
0.343608123151353 1
0.513156666079218 1
0.502458788024657 1
0.679257984244526 1
0.500805649369364 1
0.65370237022528 1
0.370019910699442 1
0.639540865762334 1
0.758400214605208 1
0.994595301716676 1
0.575731210282717 1
0.428583137196893 1
0.286148732916772 1
0.506986545067827 1
0.398819888331298 1
0.426405510342155 1
0.670536062601879 1
0.569976669138361 1
0.517895582832694 1
0.481481820006021 1
0.547883896125818 1
0.653696501264072 1
0.582093052557893 1
0.375641273853217 1
0.903725091796197 1
0.630139348040165 1
0.628992890901078 1
0.595922715430663 1
0.463518460541924 1
0.400337834545706 1
0.339970625633919 1
0.569680475085021 1
0.598703143273633 1
0.537973665529221 1
0.492879646773721 1
0.366912371023578 1
0.629151586978656 1
0.467429721694396 1
0.159009095853263 1
0.77538538885553 1
0.540325209763122 1
0.351679261672376 1
0.272468391947785 1
0.750861478087223 1
0.607636378847651 1
0.679107515083673 1
0.502138450554733 1
0.434864902173022 1
0.431692081963403 1
0.581023032456021 1
0.578616452681789 1
0.309643332510627 1
0.777362388187032 1
0.585909346639743 1
-0.129736703280876 0
0.0115062395428914 0
0.45732060155728 1
0.704636815174723 1
0.346147539590062 1
0.602675935204673 1
0.484769218052121 1
0.251761541376533 1
0.437576022796332 1
0.475037876508577 1
0.46521343563772 1
0.463712063645451 1
0.419754508463944 1
0.39011472570218 1
0.366157029078943 1
0.722531585551704 1
0.563087334024247 1
0.671367071583506 1
0.460008924040908 1
0.467067387721448 1
0.570121818562181 1
0.611926172111926 1
0.327450325260503 1
0.918297072484029 0
0.659120309347137 1
0.665233998607819 1
0.36387593282374 1
0.602695214217545 1
0.64285011571088 1
0.600439086755904 1
0.15960737525847 1
0.480111870775449 1
0.83410903363869 1
0.35240576211109 1
0.636606671419391 1
0.644901732407135 1
0.296410424697931 1
0.660731594208643 1
0.143579534778938 0
0.668586501910341 1
0.893942596706934 1
0.535959536369693 1
0.786130914490159 1
0.246854350435177 1
0.506136641714608 1
0.691836308456615 1
0.375456398477776 1
0.532178988968496 1
0.429789751122753 1
0.349522085096185 1
0.281866969239521 1
0.263049375856137 1
0.494423485330713 1
0.769220637971978 0
0.602205292035852 1
0.594537323418955 1
0.502976852857866 1
0.309051341799138 1
0.451644058132886 1
0.486834261092697 1
0.524865635237642 1
0.806592724759234 1
0.429051053574167 1
0.611554851881628 1
0.533712284956255 1
1.0201823128169 0
0.405835631745014 1
0.628366646127076 1
0.866202793180005 0
0.301137338916779 1
0.571473192883931 1
0.654878669213153 1
0.773534665118835 1
0.30358472478088 1
0.582915285911607 1
0.65604688235524 1
0.622106389982588 1
0.571152153011818 1
0.420342991748431 1
0.491672814776404 1
0.461896795232814 1
0.407693490157775 1
0.638549958437076 1
0.548070519915236 1
0.616840518856775 1
0.624757244487988 1
0.492559514369864 1
0.538704518208871 1
0.490655681934577 1
0.17474575169741 1
0.447590111621071 1
0.752528986063975 1
0.453225211212925 1
0.378650768347259 1
0.613580449510924 1
0.215125353144523 0
0.382620196593914 1
0.303296933837322 1
0.221732744267981 1
0.462746956212408 1
0.531073871763363 1
0.540178696145556 1
0.209613263693283 1
0.440166732637253 1
0.664813760495082 1
0.577807934681437 1
0.551573509732116 1
0.506394463641544 1
0.483615037930604 1
0.396109645327078 1
0.829186494184386 1
0.722767008487917 1
0.317691830662736 1
0.486414141277303 1
0.608464040648027 1
0.16518051619946 1
0.433270206971779 1
0.725096569502605 1
0.188755468224905 1
0.843714815912821 1
1.01601364533781 1
0.411738060337206 1
0.774752027214043 1
0.388104287715162 1
0.568647022195637 1
0.647942952284733 1
0.754183581890582 1
0.296178771059215 1
0.421539891570176 1
0.749662993627645 1
0.85267653390091 1
0.461168168522004 1
0.644143001437 1
0.537722560302895 1
0.741211693545701 1
0.426194206082461 1
0.559734406955385 1
0.637130261406721 1
0.470057775024607 1
0.838449281760506 1
0.482069193399585 1
0.220915438100013 1
0.468021925314071 1
0.518549946840294 1
0.395046565418695 1
0.343729757957722 1
0.64015017253001 1
0.393455887869237 1
0.63361352330089 1
0.556982158161477 1
0.551368574407178 1
0.451861207154517 1
0.875526231243284 0
0.576270246627247 1
0.838388366718614 0
0.13250316667604 0
0.489592840588051 1
0.374054903146342 1
0.289354011698673 1
0.848226263591955 1
0.164882502621849 1
0.47670728489153 1
0.66986584298814 1
0.488517464656613 1
0.788055677551081 1
0.377445242040249 1
0.108488087337228 1
0.219850180027819 1
0.630635017238044 1
0.313470024495532 1
0.231240053625217 1
0.569362679095209 1
0.554320892260238 1
0.4050124656762 1
0.513273935323873 1
0.197219341446981 1
0.595102090386622 1
0.567397626810842 1
0.419979414649955 1
0.514008782343988 1
0.656584998214048 1
0.18794682228629 0
0.482171410892333 1
0.67301955974346 1
0.375865552033061 1
0.456920361062717 1
0.50477860807235 1
0.529890874806567 1
0.434725850636229 1
0.556076499272145 1
0.250481334391972 1
0.647384990311003 1
0.480085097672614 1
0.429630854130069 1
0.792535778272131 1
0.355416546510625 1
0.339933472776556 1
0.657074845453359 1
0.730349498925285 1
0.716313647301457 1
0.480715577156944 1
0.157672459317169 0
0.41158095566436 1
0.476331660302251 1
0.474843134958025 1
0.54267609091666 1
0.534162256228647 1
0.285540141977796 1
0.586058576858931 1
0.577175078226443 1
0.492513212417293 1
0.595069345059576 1
0.591483633803232 1
0.211262754223074 1
0.437788681905608 1
0.642484374044957 1
0.783304029490718 1
0.739347678947636 1
0.661217976286006 1
0.563909121225542 1
0.149492133381521 0
0.342252748176622 1
0.33744169650607 1
0.794371809519183 1
0.528883913292539 1
0.532807916842149 1
0.68506510145499 1
0.792835928831003 1
0.381586558754388 1
0.590654446184478 1
0.583848939643554 1
0.30491159791292 1
0.340849520132146 1
0.579993291238056 1
0.379181699814552 1
0.630152936596385 1
0.548973592513691 1
0.220765805775327 1
0.434362008971749 1
0.815850884239838 0
0.531893689725383 1
0.608764061464022 1
0.362250955188071 1
0.367269806556761 1
0.472716327844107 1
0.221666939953937 1
0.448086602846684 1
0.58097085990514 1
0.398854933989247 1
0.443743554062417 1
0.46789318370049 1
0.532087014849885 1
0.761736315279664 1
0.421766972267725 1
0.420599915443677 1
0.501083131119789 1
0.528980700764373 1
0.584391967415599 1
0.282040412514781 1
0.631695491306297 1
0.795650968199436 1
0.596785845417357 1
0.63167260168321 1
0.635427330833442 1
0.725306887731045 1
0.55024657650195 1
0.46243406292188 1
0.312650289564332 1
0.522027688822233 1
0.716245824125428 1
0.764843040008389 1
0.626491478299977 1
0.515506977420664 1
0.433594610583695 1
0.429680444897342 1
0.301308680872845 1
0.5221178036505 1
0.358867611521571 1
0.547667815401086 1
0.388644113537782 1
0.3634165479024 1
0.56645459348474 1
0.402080980909261 1
0.224081814657704 1
0.507487451787511 1
0.42685106695165 1
0.440470434810875 1
0.554290605305273 1
0.504153234002661 1
0.53841680958498 1
0.483332137643959 1
0.809791772913393 0
0.655753363765774 1
0.625566550526651 1
0.537164699549481 1
0.242013919925308 1
0.432764633021276 1
0.251354154021417 1
0.471471640362842 1
0.868442895309535 0
0.701651906033321 1
0.770072490317436 1
0.330118250557468 1
0.678608388354258 1
0.55225772385546 1
0.425546980605596 1
0.192993849682807 1
0.639720607775478 1
0.659107427460223 1
0.881241543904425 1
0.519526769083958 1
0.474147444114367 1
0.630484687905019 1
0.805894358861272 1
0.604984371631644 1
0.877123838084751 1
0.448885488303243 1
0.483894264373632 1
0.540562243251893 1
0.501293094073553 1
0.545835008767869 1
0.732489900420499 1
0.864828490997103 0
0.838998075610842 0
0.641841060350712 1
0.357422834306835 1
0.867762625390788 1
0.469419005196459 1
0.503773515061448 1
0.592852873037596 1
0.380178602810744 1
0.669196227525199 1
0.36799976812619 1
0.586544460155804 1
0.802823593937958 0
0.244691708735619 1
0.580157167632703 1
0.51009829827263 1
0.371355229595786 1
0.568428033120185 1
0.397590962703534 1
0.62869426738395 1
0.694121327141584 1
0.468359502241771 1
0.662261400693013 1
0.578920927657012 1
0.331446418885453 1
0.736887599611574 1
0.6528802851983 1
0.243950128887982 1
0.484027763137101 1
0.545905753586191 1
1.07997740377035 0
0.75192602316728 1
0.192013110638177 1
0.480264988447532 1
0.736172507454756 1
0.707095918012427 1
0.509789081086738 1
0.31458724759436 1
0.764846001219254 1
0.327961234095978 1
0.596602304413711 1
0.403494540547042 1
0.962671870740642 0
0.681269077324435 1
0.455361185104316 1
0.366633754892598 1
0.561864215398792 1
0.369751832483813 1
0.424639899460747 1
0.432104657195441 1
0.33810133910955 1
0.620611411193248 1
0.594767399213045 1
0.68322002577402 1
0.65049409836317 1
0.524877288364005 1
0.521271427067206 1
0.44922196647185 1
0.504595138873887 1
0.524375187276859 1
0.965391019882758 1
0.296112383333869 1
0.544660340840255 1
0.530409613904828 1
0.599687222357317 1
0.621657612294579 1
0.572421842016299 1
0.609152588530545 1
0.4656039859125 1
0.33744589150031 1
0.559051440865251 1
0.726711527282301 1
0.418333186934031 1
0.419836140274112 1
0.476315421222604 1
0.648330968787439 1
0.740229055567096 1
0.423606605738057 1
0.397505579789633 1
0.421218575258744 1
0.329049654690253 1
0.356853360593974 1
0.476133601893854 1
0.587223959269667 1
0.705957668415376 1
0.408403334934232 1
0.798328940805519 1
0.396183618844982 1
0.622915228881764 1
0.805867973871357 1
0.724779669257211 1
0.612743460501557 1
0.454173116117853 1
0.278777668381197 1
0.309470732979082 1
0.362444212896668 1
0.517251492424396 1
0.572684197114378 1
0.454059726850246 1
0.39190802680424 1
0.341097808070416 1
0.603291730699517 1
0.562824056758655 1
0.671195317738789 1
0.468408639350664 1
0.440710557285362 1
0.096656413990723 0
0.418897521171789 1
0.666531484878003 1
0.651312602422052 1
0.0999725385535845 1
0.507339312768678 1
0.744326382198174 1
0.622144089932034 1
0.459510952653727 1
0.648801997505428 1
0.434646127945863 1
0.745456088623707 1
0.324248635981903 1
0.830866887352179 0
0.622050560495764 1
0.581715687475647 1
0.511676543407601 1
0.48895902877706 1
0.430132338532663 1
0.382764836086559 1
0.178876391649757 1
0.446536867375222 1
0.770564460958042 1
0.445248498609893 1
0.570080269552377 1
0.591463028259272 1
0.454698729730527 1
0.629418838911496 1
0.503612453282431 1
0.549884744826715 1
0.545865409272962 1
0.455343037970639 1
0.671281949953535 1
0.301067392240397 1
0.516384210083484 1
0.312272745603559 1
0.582173842239533 1
0.584418295209251 1
0.508641980204632 1
0.321139569142102 1
0.415531368829884 1
0.370178837442706 1
0.0386535786862161 0
0.350633118144498 1
0.692787145131496 1
0.501526454670363 1
0.255753936456404 1
0.42823359583169 1
0.779595386718082 1
0.478452152093515 1
0.706835529351264 1
0.616332229486459 1
0.601092350024634 1
0.479873336226269 1
0.674651647293815 1
0.657591498685068 1
0.744682945892848 1
0.388668036458378 1
0.459427162186044 1
0.34448574056369 1
0.512479875736659 1
0.67731551331103 1
0.603129513484667 1
0.506866350723874 1
0.322496416949687 1
0.340319411079875 1
0.688477727544369 1
0.579324210729667 1
0.567718859293759 1
-0.0401641387024456 0
0.152930872118788 0
0.597855670514907 1
0.772559833364391 1
0.414628861287641 1
0.705379863779514 1
0.415041655838378 1
0.453453336480124 1
0.455135874634135 1
0.0464584303299554 0
0.460670205183653 1
0.473018120618684 1
0.5617297933688 1
0.59522479047984 1
0.796773183987969 1
0.580034682726474 1
0.510776139050913 1
0.45616720778739 1
0.644886282488637 1
0.358672390239031 1
0.283986359342622 1
0.44546351170657 1
0.581155395565475 1
0.43229415759461 1
0.345114440000262 1
0.34051663703727 1
0.558109262846166 1
0.631474835964939 1
0.572481614372569 1
0.329201235287476 1
0.530858460149535 1
0.184342926941006 1
0.742498929030847 1
0.691398437341522 1
0.434694500216336 1
0.507856466393607 1
0.366853662104949 1
0.511455421032895 1
0.780753480550961 1
0.158967186423716 1
0.774929276039586 1
0.597163909127209 1
0.476173282142745 1
0.197363226422879 1
0.455796791580517 1
0.676294075356937 1
0.221857147806366 1
0.287298081899947 1
0.357221509450542 1
0.488945351871803 1
0.605760732867745 1
0.333319300440767 1
0.491476591945327 1
0.386559165310294 1
0.397774618251918 1
0.57252278438376 1
0.420983740323869 1
0.670312980339423 1
0.834865184048423 0
0.387951433063615 1
0.434826108831769 1
0.358095816437236 1
0.543894162739184 1
0.796909491226426 1
0.654382973248649 1
0.30998726049957 1
0.69413488888812 1
0.599426140381934 1
0.68696870346701 1
0.808527100330477 1
0.374423700141842 1
0.354055548221975 1
0.747153532279935 1
0.443671906996874 1
0.241238940214941 1
0.428649411331972 1
0.274401691211368 1
0.649298561218702 1
0.166392089997607 1
0.545277075360048 1
0.18947367244985 1
0.532324147923827 1
0.207954155086904 1
0.304096759105589 1
0.516143478376709 1
0.214176843993196 1
0.67017782506894 1
0.705588080755204 1
0.405440233245749 1
0.703413647055571 1
0.327363183789987 1
0.311633006302399 1
0.615038482112804 1
0.467085106862962 1
0.481201920335429 1
0.416033277776254 1
0.750071629958149 1
0.495999474363907 1
0.461842592265639 1
0.397459422061444 1
0.347753009198354 1
0.39866554241028 1
0.462585867272009 1
0.38508246290616 1
0.523249879451948 1
0.668226788554847 1
0.146141281279166 1
0.388911325239037 1
0.358412563844034 1
0.828979457173839 1
0.424415572400132 1
0.447967316707196 1
0.469444737587089 1
0.611210139218592 1
0.45067943948623 1
0.709191715387101 1
0.746096252722148 1
0.498801932588986 1
0.474910310414545 1
0.499947601876205 1
0.530061579376826 1
0.420569758931916 1
0.385431060039017 1
0.590271035669581 1
0.467718841751518 1
0.33018926566829 1
0.594930132688574 1
0.620339736566808 1
0.371992641434738 1
0.875585534135991 1
0.41706123542244 1
0.62774094174399 1
0.624655026498075 1
0.662957236220788 1
0.680945036056917 1
0.51750946244217 1
0.39091192020344 1
0.674513309206504 1
0.24340292394872 1
0.655881075468776 1
0.423966414890929 1
0.554169101792515 1
0.912874186371779 1
0.833135534656503 1
0.578886945706181 1
0.155608680983794 1
0.472942251613655 1
0.905490891822319 1
0.216150429090785 1
0.457693871519504 1
0.650254088593316 1
0.21371056828592 1
0.357233461522084 1
0.462363733700294 1
0.242244826098739 1
0.865697081209591 0
0.643763628192362 1
0.628690661861358 1
0.876629681918304 1
0.579786328101023 1
0.420825016158904 1
0.471258119130926 1
0.485954217527282 1
0.188580928926101 0
0.638834267390344 1
0.328716432029752 1
0.336962715096931 1
0.601795695698603 1
0.526989204697202 1
0.426592820092106 1
0.651699035935587 1
0.534838172809698 1
0.43177180955657 1
0.414835498420633 1
0.344901236891384 1
0.256064796102546 1
0.558005120909012 1
0.540446012761786 1
0.525505544902997 1
0.123245922362699 0
0.268404351374928 1
0.437502075251225 1
0.260844860224558 1
0.430446109607666 1
0.653406428020505 1
0.911197293485482 1
0.556272109258695 1
0.381918943626305 1
0.595957683237066 1
0.346372558338711 1
0.502863388702721 1
0.353941817942338 1
0.580327974727107 1
0.483977819648505 1
0.448911305082896 1
0.647299494939879 1
0.583274736508452 1
0.283643139096892 1
0.184828071641368 1
0.535744460623097 1
0.508351124142891 1
0.652783133468048 1
0.485564659640166 1
0.430460934223663 1
0.496910461431306 1
0.445687972329325 1
0.534869854071008 1
0.637218081292252 1
0.408582374749996 1
0.680240000787654 1
0.282474692496762 1
0.744797938130242 1
0.336686336205758 1
0.750511842786646 1
0.623184025800156 1
0.71248127884326 1
0.820913048942209 1
0.552931833127483 1
0.676743589248856 1
0.567105956542225 1
0.630477278368094 1
0.91041992872631 1
0.318754272913771 1
0.670914206709458 1
0.467675617123599 1
0.58384626581834 1
0.542727213566752 1
0.445330471338945 1
0.609497879857474 1
0.459860211811364 1
0.655323254570911 1
0.377842541432265 1
0.45406583151035 1
0.464450810345145 1
0.338811127166732 1
0.689417196583753 1
0.69768114042311 1
0.380153961446441 1
0.652134235291667 1
0.338787739455227 1
0.62824542130801 1
0.268181512547765 1
0.57108300193098 1
0.649332814484138 1
0.67268209081286 1
0.619003801262375 1
0.383295993776755 1
0.520221469213729 1
0.571544575066017 1
0.293578402303194 1
0.72016667854908 1
0.24522282819385 1
0.320265212531114 1
0.320307948850604 1
0.778327060095075 1
0.750758070070238 1
0.476891778091646 1
0.82686984470813 1
0.280918215193386 1
0.351800217700806 1
0.530726003635794 1
0.12725383751436 1
0.596983159793102 1
0.600808961660205 1
0.642507885976241 1
0.57446072531639 1
0.565583500240473 1
0.276132118897448 1
0.416661705095235 1
0.301654283850698 1
0.244458895036117 1
0.388270337609352 1
0.381469917185768 1
0.481117688847103 1
0.651494823095957 1
0.592549046797734 1
0.443730189559382 1
0.332819117596012 1
0.602016569247824 1
0.647608445693059 1
0.614155229336652 1
0.62502917323979 1
0.492176206825716 1
0.622783660293302 1
0.328868410698267 1
0.33399082045278 1
0.101530004399949 0
0.549765026584449 1
0.234041371018502 0
0.322439132290382 1
0.360726323409421 1
0.550535016780076 1
0.453658626656884 1
0.723051826630792 1
0.647846020742675 1
0.331362881047739 1
0.784435651532397 0
0.605404339411581 1
0.530321627764107 1
0.508938079086998 1
0.270892992679226 1
0.195442714639663 0
0.550096391904387 1
0.669209006683004 1
0.725736255964673 1
0.419980981707501 1
0.304694175313456 1
0.444156071602752 1
0.526583332118932 1
0.382218286708673 1
0.517947060095494 1
0.80407860548134 0
0.461826581426938 1
0.505923125493043 1
0.330759769080997 1
0.844999748641875 1
0.653440942044961 1
0.359687606071955 1
0.894609061780635 1
0.258923866378202 1
0.608177078912923 1
0.588610958605076 1
0.666188075988062 1
0.473168096493518 1
0.333730676252153 1
0.377581876061768 1
0.617885814736194 1
0.584439863903064 1
0.386280724979464 1
0.324995535161163 1
0.570796173514582 1
0.443652674259415 1
0.683877794401481 1
0.220077500976914 1
0.560136922143014 1
0.874536616254847 1
0.745506488399657 1
0.430430822518713 1
0.391622016866247 1
0.636858598611578 1
0.541575408506735 1
0.457060566153119 1
0.568094729220253 1
0.649925397041732 1
0.681380647012226 1
0.544098846467488 1
0.210779287802184 1
0.321057583379868 1
0.433853669849554 1
0.437323330741738 1
0.310000976303314 1
0.532825194961546 1
0.513388974006954 1
0.687449520494653 1
0.513439697340854 1
0.405032497981835 1
-0.0161583702735245 0
0.576563404457202 1
0.445803550223621 1
0.676011922355856 1
0.629221821051562 1
0.656679376970004 1
0.474970600057382 1
0.489087007842563 1
0.487573743127661 1
0.512147325591815 1
0.512605050339289 1
0.498512831281754 1
0.882270318099165 0
0.734326455806576 1
0.0949759087036638 0
0.402347449039836 1
0.456680148400727 1
0.397300245437486 1
0.374250185784642 1
0.589901960875047 1
0.634127762379302 1
0.349217414303852 1
0.493337696255592 1
0.569434561522029 1
0.30353583156224 1
0.482736764110604 1
0.687301093259514 1
0.486260576468433 1
0.217906315673593 1
0.343849752270192 1
0.481874980144192 1
0.373367939430548 1
0.533535121967775 1
0.311089511997611 1
0.266596552444339 1
0.670410162344247 1
0.316222343006601 1
0.346004999212048 1
0.615616372497325 1
0.577173335680319 1
0.541993566283092 1
0.687984793768903 1
0.685629366089325 1
0.630629635763846 1
0.643450853109552 1
0.40115863024405 1
0.442865473564078 1
0.425971624356957 1
0.7482548517525 1
0.480159165481832 1
0.463939772615324 1
0.297142013178566 1
0.483275405210731 1
0.45484662560445 1
0.480062132945223 1
0.536818831236697 1
0.693993210844846 1
0.407737117686654 1
0.49306218875375 1
0.33460261682348 1
0.259619577718537 1
0.715025153143267 1
0.461775083964313 1
0.301832036295652 1
0.786787653047339 1
0.222361826945217 1
0.560226956294888 1
0.57297192062035 1
0.519746651802841 1
0.216401837071762 1
0.687466033263336 1
0.400855909356543 1
0.727064765480864 1
0.535703185360787 1
0.799569163202724 1
0.226248831884177 1
0.322916756841142 1
0.484422803219213 1
0.538644723862238 1
0.138620133555037 1
0.559489868554648 1
0.808428018627239 1
0.340087552995786 1
0.968892783253358 0
0.247008879591541 1
0.56052415861175 1
0.684637745859235 1
0.345768954521857 1
0.757407797662848 1
0.502661935793799 1
0.662946822597892 1
0.376313389288262 1
0.558071340416614 1
0.417542030635119 1
0.418047624541451 1
0.643748026384644 1
0.49409760215759 1
0.782845446058368 1
0.465779778484769 1
0.538682676074604 1
0.281048159275645 1
0.245822732945441 1
0.272414235938229 1
0.521109262575492 1
0.590898977802767 1
0.0762764098002356 1
0.619030070517493 1
0.662737236273745 1
0.694227438494698 1
0.382361729189016 1
0.690488949825969 1
0.286866727091695 1
0.354151510589006 1
0.273989945247252 1
0.708659352613907 1
0.532905675804301 1
0.362580494950832 1
0.405392456456494 1
0.607390433161629 1
0.503866840572867 1
0.626604199173982 1
0.442300718205041 1
0.66594961993639 1
0.14234993651026 1
0.882630919149648 0
0.549337479435216 1
0.551381109123888 1
0.573020079784457 1
0.857230739412762 1
0.5980204442795 1
0.495619864318954 1
0.378959435110748 1
0.589249655522096 1
0.321071967410208 1
0.684648580678116 1
0.512368165525201 1
0.487312322992878 1
0.565715171858781 1
0.464291066606823 1
0.278180572359221 1
0.682232364968365 1
0.353649302093228 1
0.491390001956522 1
0.663877590311019 1
0.466830099943864 1
0.737518722340204 1
0.616393030111502 1
0.807906379762518 1
0.686294271124697 1
0.606622872662314 1
0.457073270631311 1
0.450185944578285 1
0.283435489100755 1
0.542027447106083 1
0.656229405091824 1
0.473288986074959 1
0.552895092346252 1
0.499510420078841 1
0.709225985634893 1
0.746012247141344 1
0.629235522515436 1
0.543666870212825 1
0.282919344713265 1
0.25954349445619 1
0.592161037460689 1
0.52636476826155 1
0.463099891133588 1
0.602125984653752 1
0.292281705425711 1
0.776460269552417 1
0.504624090946202 1
0.578279066551495 1
0.666307454784713 1
0.402594315126629 1
0.667628080673986 1
0.349703441011365 1
0.565462596424081 1
0.534366314642208 1
0.694123274259021 1
0.662717702755349 1
0.429530890805815 1
0.489640218786359 1
0.48680101074998 1
0.393704475487739 1
0.748554929228707 1
0.416565978146551 1
0.46862351645216 1
0.42191812429102 1
0.404099362079984 1
0.524185115971987 1
0.489861913661078 1
0.60439834523719 1
0.752887598615846 1
0.311682160414664 1
0.21975715911061 1
0.391218053361165 1
0.673566519894435 1
0.492203437578795 1
0.591950352050397 1
0.486701872505031 1
0.634005818008991 1
0.155869892985338 1
0.866751566382615 1
0.51295530291345 1
0.390308762767989 1
0.291333284333569 1
0.28590827177155 1
0.422546664604524 1
0.518904881438016 1
0.453792948700912 1
0.409118505414612 1
0.421910098813023 1
0.448861720864273 1
0.783266320189659 1
0.451201061028051 1
0.61766849947779 1
0.645497279228758 1
0.64518926241906 1
0.53002370774141 1
0.273789164916033 1
0.531893223845314 1
0.388844822826459 1
0.427631714273691 1
0.623282532697886 1
0.53743011421666 1
0.489904112496512 1
0.790730404928615 0
0.633492791151698 1
0.297893478887322 1
0.594793835587994 1
0.199228097937261 1
0.586064258283851 1
0.531692329659805 1
0.556923457394074 1
0.630791785397619 1
0.478573631050244 1
0.389260166915098 1
0.507062017327684 1
0.275658025523099 1
0.605530524553426 1
0.335468216216263 1
0.677635532328089 1
0.489937735270798 1
0.425630661861367 1
0.158962695977303 1
0.69368598609122 1
0.288527647516624 1
0.759332075092587 1
0.545284981298189 1
0.694963274809475 1
0.455666535683642 1
0.327494745680372 1
0.56706545997853 1
0.593148425638281 1
0.598946322371753 1
0.439013601380199 1
0.492388045990101 1
0.429529218858625 1
0.728189728913345 1
0.349757783387467 1
0.463187873247701 1
0.358004041768481 1
0.383965268329992 1
0.445568550188227 1
0.635111752036246 1
0.566553314154979 1
0.657149594306879 1
0.384883240454331 1
0.48670855678705 1
0.206753367819827 0
0.549121374691744 1
0.608793505135351 1
0.562926113077496 1
0.0360626716581682 0
0.881691040060216 0
0.123667348749828 1
0.697197292299633 1
0.433972418801326 1
0.462459306897526 1
0.483514357547207 1
0.655439979451456 1
0.163179670771846 0
0.540272237938395 1
0.3605165082966 1
0.336876131487612 1
0.410713655354843 1
0.455306128510064 1
0.741339732749514 1
0.764276188219089 1
0.511011578525088 1
0.573015187023252 1
0.338041551520218 1
0.498172513212976 1
0.6729715778492 1
0.326503849938331 1
0.510327359085626 1
0.590842598101833 1
0.479137261327899 1
0.405796036746261 1
0.588270595245717 1
0.680530537690505 1
0.450107819535145 1
0.544869624054243 1
0.235131087200223 1
1.12783756002448 0
0.460035826072433 1
0.385179336870651 1
0.440842106097413 1
0.644065765940429 1
0.439179027330426 1
0.515213333235968 1
0.513854292717105 1
0.319953679015311 1
0.678674002961503 1
0.585141051423707 1
0.510251678618696 1
0.408146852724098 1
0.413503474417015 1
0.0722676736905085 1
0.402681286466083 1
0.592882906375486 1
0.458435467138397 1
0.569811610100427 1
0.23472338717727 1
0.508538726432444 1
0.578731968168002 1
0.652898384006976 1
0.51603142075572 1
0.629733716992978 1
0.581117390963938 1
0.352286723874121 1
0.110176540815603 1
0.399724707841047 1
0.759768834311721 1
0.451783044761591 1
0.400557160679303 1
0.378247815785996 1
0.262562087071186 1
0.449072474723044 1
0.400708728975088 1
0.456126370475725 1
0.418357807722129 1
0.611896671184782 1
0.632103792758575 1
0.504056100571693 1
0.613755261743278 1
0.432052154915005 1
0.464385077139899 1
0.464469060260219 1
0.715085789549476 1
0.935293322023815 1
0.515164116700534 1
0.426842999887134 1
0.681990878373048 1
0.327410504715525 1
0.504001129295431 1
0.748524246807339 1
0.043672192001012 1
0.638882805768894 1
0.539964691157756 1
0.631846113459122 1
0.524313502446341 1
0.260558034905762 1
0.464696244746172 1
0.941605378421595 0
0.825782752119471 1
0.424138970070242 1
0.579097462637352 1
0.234979747189098 1
0.614895543966106 1
0.724368231958668 1
0.500960271008065 1
0.645908921040888 1
0.354611404518797 1
0.149696190826533 1
0.600681758329269 1
0.647944071104506 1
0.578522114403488 1
0.335043625333379 1
0.182798634894557 1
0.69864674866467 1
0.411869756874033 1
0.614786708443386 1
0.401017827455832 1
0.682806035794537 1
0.27605933360828 1
0.571237737818031 1
0.635672005288336 1
0.622352752145014 1
0.483225490042417 1
0.73473224944546 1
0.962380007751661 1
0.508620592059873 1
-0.0073613696826413 1
0.268595328785707 1
0.760031565142171 1
0.360985103205826 1
0.320083512615922 1
0.574467485082578 1
0.380537695016474 1
0.539842094475243 1
0.7611345606273 1
0.720709058766249 1
0.517107791017153 1
0.529878041008993 1
0.614786791934104 1
0.462417348623131 1
0.456636772315075 1
0.629134114509627 1
0.733919769380437 1
0.264591826507348 1
0.595419091744568 1
0.575332051424631 1
0.871049426539081 0
0.65135773608508 1
0.420682547379434 1
0.511123512645892 1
0.43292310141181 1
0.647489908163501 1
0.310312506017356 1
0.601214717595112 1
0.541138231948361 1
0.458182658296307 1
0.612799119054846 1
0.550839236580256 1
0.21247682155823 1
0.167014566460963 1
0.351776827654533 1
0.581570579921254 1
0.546414147644099 1
0.597811622811594 1
0.649398103106103 1
0.684452891408267 1
0.487919893108681 1
0.736716837718451 1
0.797002496988282 1
0.833475375115101 1
0.54144106015037 1
0.338036033827752 1
0.135137310691835 0
0.508164097566756 1
0.955155815098059 1
0.406194483409144 1
0.592820886200573 1
0.180828444052274 1
0.496612500779209 1
0.551980670021963 1
0.0101129220245766 1
0.306894965598388 1
0.449061050169613 1
0.555361642832479 1
0.0365198623105326 1
0.538444304226535 1
0.659963079583554 1
0.767730340807487 1
0.548878925210806 1
0.685926437844647 1
0.414283030298901 1
0.568691548545779 1
-0.207747171870808 0
0.46307083286456 1
0.339966679495626 1
0.651923767198371 1
0.470244959105658 1
0.476642732732878 1
0.471312263553571 1
0.422744652107306 1
0.191250049627401 0
0.680269222261915 1
0.120332679815459 0
0.472258269555502 1
0.439065146047773 1
0.401066432198136 1
0.544940342127654 1
0.528636837455569 1
0.615466610800641 1
-0.0206555574167817 0
0.476585118722561 1
0.472685546159271 1
0.507054691393225 1
0.377537959870976 1
0.484348114578376 1
0.191248159957719 1
0.572161284911003 1
0.534661879529 1
0.45113143915967 1
0.598559052375524 1
0.472266564525599 1
0.914762277479231 0
0.659752302772267 1
0.262258437963159 1
0.520697090611615 1
0.464353369681808 1
0.246462806579708 1
0.287761408987767 1
0.269726015918205 1
0.276252020545147 1
0.650802255749476 1
0.528647961138988 1
0.538854731757964 1
0.326015045898118 1
0.805662699493094 1
0.648575679239255 1
0.538014462776631 1
0.393688797188455 1
0.312150854648105 1
0.589707207941436 1
0.457088884913056 1
0.339611518432234 1
0.331597410120871 1
0.263036671007299 1
0.576781948389624 1
0.387094752387463 1
0.603223620528959 1
0.970489291288497 0
0.669911200431056 1
0.519179881389008 1
0.568727791641974 1
0.617829048461027 1
0.485092517620878 1
0.596846412011936 1
0.205245445522382 1
0.669499264729005 1
0.755856527128587 1
0.501303459656987 1
-0.00444297993135576 0
0.370063329564609 1
0.668676788607386 1
0.617132497385526 1
0.615884613176856 1
0.280290861463656 1
0.798578799380148 1
0.756834767337694 1
0.259513181612058 1
0.734233897634803 1
0.449576320245692 1
0.418352486257431 1
0.552366891712524 1
0.367870177073912 1
0.313050286783156 1
0.428579661904817 1
0.40390098468261 1
0.347200404730105 1
0.671318211092627 1
0.593002541755469 1
0.459248454935412 1
0.803216815625058 1
0.303016355845483 1
0.426156936652991 1
0.276757178368177 1
0.9570893289013 0
0.340100512059726 1
0.416122349963306 1
0.569197537079066 1
-0.0326596517458715 0
0.984729095685193 0
0.109593590778641 1
0.738366464733408 1
0.489507182430947 1
0.180887030671757 1
0.628320748094747 1
0.553656339121792 1
0.721817076534622 1
0.706236804101362 1
0.252613750619715 1
0.327120083119483 1
0.277639119508108 1
0.587711865640116 1
0.66592839468183 1
0.542775515997453 1
0.119573523663417 1
0.27161087308555 1
0.743350534531695 1
0.556239894933013 1
1.02155193202043 0
0.528679382186359 1
0.524849731351018 1
0.544591039666581 1
0.309057198222344 1
0.519049432276183 1
0.494243688188075 1
0.286339808066108 1
0.347858815276378 1
0.57941277049161 1
0.788269559063171 1
0.609214591941275 1
0.817636875702032 1
0.390031444431148 1
0.660340647465056 1
0.474429656871188 1
0.567775856500546 1
0.598299130094919 1
0.430306943398832 1
0.616200064151339 1
0.941331940238695 0
0.336970496102158 1
0.396913852057454 1
0.658014607845729 1
0.214471248053781 1
0.235935234910631 1
0.693775467859571 1
0.499406383497377 1
0.420454364928341 1
0.56694559803061 1
0.351023717886064 1
0.505059865436495 1
0.240859395573485 1
0.48357431989807 1
0.612357012133578 1
0.577522349859239 1
0.580172119648213 1
0.393068041599513 1
0.552178707492559 1
0.660727430261284 1
0.554385465320112 1
0.851248522028504 0
0.312210245416255 1
0.531777697103561 1
0.539318470485543 1
0.428979644882029 1
0.689998071501099 1
0.425737009642015 1
0.577448615981417 1
0.369257906385671 1
0.43699318029121 1
0.223070038725268 1
0.3137015223478 1
0.422724583158115 1
0.525318513728617 1
0.353869822838117 1
0.434050057813511 1
0.601484615827261 1
0.550495778989838 1
0.411503460129804 1
0.422378257955302 1
0.672225238404319 1
0.942258728101279 0
0.667908965481688 1
0.444031014020516 1
0.921806788092086 0
0.371999412975871 1
0.352649075637868 1
0.403971871922836 1
0.369078191060821 1
0.746883099657494 1
0.215395652341482 1
0.413121870986832 1
0.504834573068722 1
0.428620506038854 1
0.551506816596814 1
0.785447966059322 1
0.595626910249477 1
1.00163419622307 0
0.566504442235496 1
1.01180062757888 0
0.258928930570209 1
0.434522701739731 1
0.691285181366488 1
1.31521336183489 0
0.46396771835996 1
0.698790873301924 1
0.506851100759979 1
0.585140851791667 1
0.595681298455828 1
0.410599352629324 1
0.847944291787139 1
0.516772990807747 1
0.836319189739471 1
0.468150609780103 1
0.707238528437868 1
0.469960180535342 1
0.48365647976468 1
0.327531450026507 1
0.409039421738451 1
0.700942674009703 1
0.573003187907126 1
0.106861244272982 0
0.218805691185384 1
0.510228568113091 1
0.550404359416252 1
0.742537251521086 1
0.540111603358629 1
0.147653129736503 0
0.408445914164655 1
0.59090363865135 1
0.502250230641487 1
0.785338031550853 1
0.620612369818489 1
0.392773378975296 1
0.798422706330562 0
0.224227172565441 1
0.463754860235443 1
0.729356365068826 1
0.656889303535777 1
0.450420988984216 1
0.401606908038871 1
0.416450838455198 1
0.761168643365892 0
0.187229125308478 1
0.401989741743011 1
0.568615238253933 1
0.561514116063877 1
0.459733059738348 1
0.708398044715171 1
0.68508539085667 1
0.534610600627705 1
0.51771261934805 1
0.425350260272134 1
0.233767456209091 1
0.354828250567021 1
0.36902991659487 1
0.340003662468888 1
0.526762264155265 1
0.445625367623494 1
0.401909462985894 1
0.500605006489663 1
0.470430996439574 1
0.527033060585955 1
0.741303582474215 1
0.622196735513243 1
0.359794672433716 1
0.501480990256017 1
0.399280133107848 1
0.394122591471457 1
0.552401141329188 1
0.627275027172444 1
0.623483201524711 1
0.472953834488521 1
0.493411489971187 1
0.960534792795175 0
0.538490451544043 1
0.565983960956013 1
0.242587628428952 1
0.428341228211321 1
-0.0108543070796943 0
0.532261940072964 1
0.432251247786441 1
-0.3874719459139 0
0.655460550111925 1
0.516507411207591 1
0.673373361299285 1
0.720093529071101 1
0.693555861899067 1
0.703862513379948 1
0.4331732160091 1
0.323414762675028 1
0.656903053631495 1
0.548178660661914 1
0.177279134420284 1
0.54349354141866 1
0.59540930055712 1
0.680362059040647 1
0.321629783379326 1
0.542719685490833 1
0.308709882286506 1
0.570280776875773 1
0.594512503571124 1
0.448151275060608 1
0.280406459083194 1
0.421678994143126 1
0.676476086316283 1
0.357977289246938 1
0.855697741823099 0
0.637011430945206 1
0.670576240918341 1
0.620836090620674 1
1.05421329730664 0
0.44591132639116 1
0.382594067508342 1
0.469899212682329 1
0.796611280964756 1
0.55670429661942 1
0.842911623767468 1
0.52410732484415 1
0.681479455925503 1
0.739723681694976 1
0.56080104926837 1
0.662266366123115 1
0.127385133820349 1
0.364674689624027 1
0.706314590351346 1
0.691441586159875 1
0.557033560518 1
0.633627736051469 1
0.543119857210084 1
0.487057175233331 1
0.563586432959348 1
0.305439395050626 1
0.475356643064595 1
0.520662231187411 1
0.54330608006984 1
0.487455392088212 1
0.327464346870724 1
0.485180205525514 1
-0.136301195167016 0
0.325695973706597 1
0.580689290918834 1
0.872085047059372 1
0.408047483925248 1
0.541958738134641 1
0.458191777188183 1
0.581836602381417 1
0.508540538655933 1
0.72958508092743 1
0.474462904065577 1
0.798618943647466 1
0.690795915806372 1
0.379500530032355 1
0.674739760181522 1
0.705743699111168 1
0.534104062223882 1
0.469768189366229 1
0.52887350641866 1
0.628071805284022 1
0.205586555268902 1
0.111518160596372 0
0.543303837978752 1
0.44884547963836 1
0.0146820537709701 0
0.692740382035255 1
0.944311622667383 0
0.519283951269223 1
0.547912708286216 1
0.221667055656997 1
0.514250067507274 1
0.520939110041178 1
0.134002269457959 0
0.440637952361758 1
0.488296389113891 1
0.436745441778182 1
0.403431710501285 1
0.658035109936257 1
0.817767774187498 1
0.360192083079694 1
0.40283961496147 1
0.892523490685164 1
0.331509394282708 1
0.372890407325539 1
0.632708896296741 1
0.320110808580718 1
0.556713110767762 1
0.575522469270255 1
0.421393335667982 1
0.840710360727816 1
0.371604534099836 1
0.435337538508508 1
0.283471807592402 1
0.549326854505751 1
0.74154763708606 1
0.446075960496619 1
0.526972872328586 1
0.505388285300739 1
0.583343781849361 1
0.326537471713651 1
0.446355860859546 1
0.342459508462789 1
0.44065882635632 1
0.70710850225161 1
0.404424245907632 1
0.515789747449198 1
0.856226739689742 1
0.565040534329085 1
0.213262113757314 1
0.514261250752024 1
0.344068677526094 1
0.978351405110447 1
0.626529064038355 1
0.662033523007431 1
0.353984211441073 1
0.580837609355636 1
0.432259365618623 1
0.533366333903898 1
0.498956683076698 1
0.393600916638938 1
0.814626353227092 1
0.692149269812052 1
0.337512170322653 1
0.418268557743011 1
0.647388720784146 1
0.514647356071495 1
0.333602866256241 1
0.262910394026592 1
0.677633385799504 1
0.518580397373827 1
0.67077538496807 1
0.471032963295022 1
0.498987306602883 1
0.450480218365597 1
0.363528712595512 1
0.533825480612258 1
0.267741000693023 1
0.422440518355827 1
0.733141329562787 1
0.415692999191335 1
0.551697520778627 1
0.62433555855656 1
0.411735213834768 1
0.529877585383086 1
0.525368089724054 1
0.437050477524083 1
0.705606470327343 1
0.369123031755545 1
0.396954123532757 1
0.588931628090263 1
0.553770136495343 1
0.224085749685499 1
0.317076828054441 1
0.603573090173386 1
0.250987598287929 1
0.484689171969289 1
0.517846107138195 1
0.331824862159238 1
0.594900715892944 1
0.444425653893717 1
0.290751354073564 1
0.596931085158788 1
0.56489085816882 1
0.343483363712883 1
0.760190968081783 1
0.614948803217937 1
0.437144323419359 1
0.23827444403701 1
0.864222309635977 1
0.625263340712932 1
0.279242811368553 1
0.488281458811446 1
0.822755920107068 1
0.673802934362561 1
0.327477642685907 1
0.289433941253738 1
0.836524533126972 0
0.384389162195632 1
0.442471352927059 1
-0.100737552336839 1
0.517181844108537 1
0.407868319509586 1
0.704316047554837 1
0.449182635508576 1
0.440315056751268 1
0.701505359719782 1
0.518776752977037 1
0.425401535875482 1
0.544694802351566 1
0.404207490099883 1
0.242935382512335 1
0.438824974832954 1
0.460385294391196 1
0.406415492802398 1
0.491085773815575 1
0.32863514818482 1
0.653739092457789 1
0.367686096505205 1
0.43158009942834 1
0.871049547847799 0
0.599311292606764 1
0.800544137280899 1
0.113115694254359 1
0.283058713151123 1
0.576856623010586 1
0.275535370708693 1
0.385682425436297 1
0.26751784701171 1
0.641124611590296 1
0.743449207710878 1
0.618234435442523 1
0.192857111258685 1
0.593893258634815 1
0.574791578824471 1
0.465977723911894 1
0.880270212192878 0
0.380944800312485 1
-0.0736974491404936 0
0.546027552052107 1
0.451701675883824 1
0.546974738800655 1
0.515960034849976 1
0.08934529166474 1
0.300677219693916 1
0.529206246186058 1
0.449173875546692 1
0.472190266668143 1
0.434848713292065 1
0.500056070597832 1
0.441966295493111 1
0.46774369330504 1
0.76812561685916 1
0.534953789931705 1
0.806849556706758 1
0.410217968933173 1
0.328489850056503 1
0.44458742834511 1
0.592205822581541 1
0.238873186066387 1
0.374734652866453 1
0.857947117569158 1
0.628505392914044 1
0.579140369935734 1
0.518404293043319 1
0.626389225155431 1
0.400191658646019 1
0.182110526682748 1
0.623886772415756 1
0.344492361681701 1
0.630614346979353 1
0.384061043744805 1
0.470250472101547 1
0.827760012690064 1
0.575586775377063 1
0.484617660622724 1
0.546053691287927 1
0.373638753981647 1
0.681530755466798 1
0.247786790974592 1
0.500999904057635 1
0.386048449363752 1
0.284541416063113 1
0.352645179630487 1
0.476110162913415 1
0.409265353244858 1
0.26293911975824 1
0.427541117827614 1
0.608911573443025 1
0.861690479916182 1
0.979044332243465 1
0.247895681155985 1
0.543355788426701 1
0.771328590831652 1
0.136509403344719 1
0.499741153638715 1
0.305792617643201 1
0.33680301063521 1
0.892518900968231 1
0.297228705738813 1
0.490264307873683 1
0.661626486782802 1
0.480397683732724 1
0.599711416919128 1
0.55488616211768 1
0.467632891716203 1
0.24397880107944 1
0.696649152905722 1
0.583747256016883 1
0.649350320787656 1
0.756759731539245 1
0.362702260928369 1
0.687122040213312 1
0.485447900539857 1
0.68953158739245 1
0.265007895123674 1
0.792057375264361 1
0.439653806230255 1
0.328408932355724 1
0.28272062100258 1
0.502353933967915 1
0.397403847976503 1
0.499302021308532 1
0.576660309734908 1
0.624509193449678 1
0.605264289648387 1
0.796094725227799 1
-0.00496123816898569 0
0.124633809997225 0
0.695024117581322 1
0.628493560714128 1
0.385721725299183 1
0.863720662986038 1
0.4374258351069 1
0.35150022888248 1
0.399858931556173 1
0.414709317424273 1
0.509287345945348 1
0.467724768166702 1
0.792493885723996 1
0.245195856785988 1
0.401335240894042 1
0.54422168968079 1
0.646627637875191 1
0.450882348707443 1
0.232266102414994 1
0.464718638024333 1
0.403224300982627 1
0.417137369560663 1
0.737112439769181 1
0.342499582791791 1
0.858205284265441 0
0.605284002694634 1
0.44247343699661 1
0.365243366648137 1
0.330475687667831 1
0.11435851014812 1
0.476623924837064 1
0.657650165013522 1
0.318296095107022 1
0.421671680876379 1
0.812607410841352 1
0.486663472637523 1
0.634382100239211 1
0.695236584101784 1
0.671799833550837 1
0.513110323623502 1
0.421512277161701 1
0.462921131157266 1
0.67795496716618 1
0.390819541025757 1
0.323468278131223 1
0.546916487174502 1
0.585045581646846 1
0.43773321958113 1
0.620620658310999 1
0.607528100912276 1
0.64670968816401 1
0.54373791099679 1
0.651511673493754 1
0.508154269683536 1
0.490324692417997 1
0.553631678558115 1
0.397243961569395 1
0.287051768902476 1
0.305654817905362 1
0.845232494661078 1
0.489012800335128 1
0.918949318612569 1
0.754338231843681 1
0.527113356293984 1
0.541365741228186 1
0.512832672858013 1
0.409086230907059 1
0.574861328268713 1
0.580898283834702 1
0.458308069810602 1
0.216985823148327 1
0.620296110923154 1
0.31824213081189 1
0.436365888628821 1
0.633190785468882 1
0.34596108087952 1
0.677932927843439 1
0.472171066958685 1
0.481686960498156 1
0.549712161521052 1
0.500374516759161 1
0.346547609360946 1
0.38977833074242 1
0.655987855267158 1
0.510272668361214 1
0.621355264668952 1
0.501784974600274 1
0.481662028071858 1
0.302608413779269 1
0.726898009247103 1
0.268119638217361 1
0.726855641435678 1
0.455243208624897 1
0.25266451135187 1
0.453019543770842 1
0.464799939621016 1
0.330272841316512 1
0.567496718088425 1
0.550841341381432 1
0.405843451638964 1
0.777049059910661 1
0.551947058999283 1
0.819920082907264 1
0.941107614922104 1
0.970596231002163 0
0.29395806839609 1
0.418847630350076 1
0.762383685063452 1
0.735236629884747 1
0.252806162223346 1
0.626955411830347 1
0.732871722651896 1
0.59581568313506 1
0.761653023931586 1
0.772258352048525 1
0.540406552056373 1
0.44867706245229 1
0.961748058150015 0
0.707178208598937 1
0.663790495352869 1
0.259942032231651 1
0.442687856453994 1
0.504785278517163 1
0.53622525331549 1
0.510526875913172 1
0.53884323757648 1
0.5434365209157 1
0.609845184509063 1
0.412802546475116 1
0.587369288432796 1
0.669023859743572 1
0.461043522760254 1
0.588670264140757 1
0.474970350799531 1
0.576475948948789 1
0.617562837714296 1
0.522483540311225 1
0.862667246927061 0
0.445412959757438 1
0.164021505126014 1
0.506885845283334 1
0.496666674877434 1
0.554712606652778 1
0.31017503776055 1
0.44611056770926 1
0.389991913935185 1
0.607689871121837 1
0.536269741050019 1
0.457502659718462 1
0.460382250593716 1
0.935013545188605 1
0.845352180330872 1
0.339828307553423 1
0.527244675482728 1
0.77533605771987 1
0.557440053906439 1
0.383717768197187 1
0.40751219701571 1
0.563728932147768 1
0.251654555416242 1
0.231241483407257 1
0.614970216260218 1
0.360799948481647 1
0.420430647533229 1
0.35457377206459 1
0.24114176547557 1
0.232102126734987 1
0.624307599276354 1
0.478966014571659 1
0.421458813208801 1
0.850305394385608 1
0.176676202928738 0
0.607230210295706 1
0.638051824533818 1
0.268060676734472 1
0.601816872633423 1
0.227292237406794 1
0.125943034781426 1
0.458514778858215 1
0.512549094555121 1
0.41395271028535 1
0.647110731633621 1
0.588949996579717 1
0.663437832996928 1
0.294584916220146 1
0.338026790572274 1
0.508375822062861 1
0.729628191238208 1
0.312639216596609 1
0.405849957331474 1
0.353928043245812 1
0.409157580754821 1
0.561388547808527 1
0.870305712998252 1
0.769599954907886 1
0.710770340157314 1
0.462282803465102 1
0.0935149308153549 0
0.514246227501908 1
0.444570584360585 1
0.690742470367866 1
0.246168363296558 1
0.260396025058006 1
0.889176462951814 1
0.821541840009988 0
0.607124098878944 1
0.631566382440832 1
0.419851492494177 1
0.46422804078843 1
0.572547707818445 1
0.842032100650803 1
0.334655917880826 1
0.506855952543925 1
0.539510162681401 1
0.273032833106555 1
0.741791330787021 1
0.241925408168089 1
0.678534528102033 1
0.450520753020686 1
0.635559397578738 1
0.296529989077056 1
-0.184589281792041 0
0.438567276109519 1
0.350732698311086 1
0.578449485403036 1
0.491347534529293 1
0.511078878151038 1
0.387798949201516 1
0.491660208254948 1
0.753008022934041 1
0.800980210024729 1
0.417719181699322 1
0.346462967290513 1
0.688943776890961 1
0.635691056102021 1
0.103979772050605 0
0.604731826535764 1
0.597500715149528 1
0.461248250640364 1
0.106377930841784 0
0.705061125386541 1
0.392473000041087 1
0.275901048289821 1
1.1248747073789 0
0.172823897023547 1
0.776671529543526 1
0.67073739430112 1
0.720754160933169 1
0.497444696298566 1
0.545661194135802 1
0.517803819582839 1
0.569940797154874 1
0.312396137825501 1
0.289035966815214 1
0.327998518332152 1
0.482844193243591 1
0.724809923998166 1
0.341112078595868 1
0.682225751320179 1
0.472315366137992 1
0.347915789107093 1
0.436151393307785 1
0.232256731200844 1
0.643891203446617 1
0.429348717777557 1
0.79183844448247 1
0.476699726931795 1
0.543521849307117 1
0.373375458406182 1
0.485713743755901 1
0.283811758322191 1
0.826912565305659 1
0.580948560048493 1
0.580066398569928 1
0.684754692867386 1
1.03548443722205 0
0.582541732050561 1
0.489722370516703 1
0.543177303273634 1
0.406881636309377 1
0.569673772447565 1
0.83247197160098 1
0.442632944791758 1
0.534629140532149 1
0.377424891019695 1
0.863416592102146 1
0.505061316975726 1
0.453996170097496 1
0.345251124941065 1
0.684120282160478 1
0.585321136827145 1
0.724914451093637 1
0.549111411856826 1
0.22382061362474 1
0.421808448464113 1
0.38661628247349 1
0.496359466357407 1
0.476921970672465 1
0.964381047184617 1
0.760826135962881 1
0.352910974070242 1
0.322556741699523 1
0.588681601280998 1
0.540734018228652 1
0.439823190068701 1
0.337172045074175 1
0.640515040783923 1
0.707207605852565 1
0.186167192752044 1
0.280445963393174 1
0.624419937603085 1
0.816547987379385 0
0.46332166274434 1
0.755519708534289 1
0.550451091907196 1
0.263303782071024 1
0.366029255923571 1
0.483936742581164 1
0.640147370438721 1
0.631670857082616 1
0.48536361316696 1
0.680301391665492 1
0.17593486189271 0
0.658255555545555 1
0.732819420831319 1
0.546438598006246 1
0.435951564276064 1
0.218109350109172 1
0.413545342445688 1
0.357483227595911 1
0.473508383747331 1
0.218058944011652 1
0.717078358635518 1
0.38471222518041 1
0.626740459096394 1
0.583092503459563 1
0.434918087073257 1
0.572191098093476 1
0.538231484600511 1
0.187831213400329 1
0.621379447932392 1
0.788174412125189 1
0.457739811593667 1
0.564429010951191 1
0.457524714442931 1
0.396853592489812 1
0.831827577562123 1
0.633597885879404 1
0.63627350863315 1
0.292977600463252 1
0.131567493661334 1
0.483093296166811 1
0.373516666145367 1
0.638678158823032 1
0.544435719011947 1
0.352924026630961 1
0.543966715006016 1
0.414614279641133 1
0.436050358008658 1
0.501902883147557 1
0.655990984520348 1
0.55055923160844 1
0.253567054765325 1
0.431362400425923 1
0.732821235263295 1
0.512509133113658 1
0.634963998314998 1
0.383319088436847 1
0.317859868151532 1
0.465392263794828 1
0.307665041553449 1
0.650049804758851 1
0.537219662722344 1
0.83191910097535 1
0.503470115308267 1
0.303222326120809 1
-0.0384771661411351 0
0.306733753839912 1
0.387100012067776 1
0.626290772889863 1
0.45010361644719 1
0.771318698344952 1
0.400548938730858 1
0.590037072360849 1
0.559203263484281 1
0.635065548746611 1
0.664298196113501 1
0.319637001141297 1
0.570280662544554 1
0.537176833899232 1
0.484883534235523 1
0.585143472615622 1
0.550945317527238 1
0.632122851076573 1
0.663679245194219 1
0.381515331166054 1
0.893440450883057 1
0.571839442925614 1
0.724127875687008 1
0.312689394272657 1
0.439236186883626 1
0.391631122762674 1
0.546246833251702 1
0.444923419594939 1
0.444244735908315 1
0.781563250055399 1
0.430898373623038 1
0.582598494746377 1
0.619018958080931 1
0.339977912337783 1
0.50892068674133 1
0.30063758480269 1
0.801863851112337 1
0.609308989367254 1
0.681744368837499 1
0.451500334995152 1
0.365498070962569 1
0.612282095186467 1
0.593290998773015 1
0.441807471377401 1
0.455915283636713 1
0.309367723029109 1
0.532362975114893 1
0.414674053297456 1
0.302085216526676 1
0.661559222218 1
0.713491115125538 1
0.52869514141637 1
0.513369610826078 1
0.501021726662331 1
0.469098103349929 1
0.174830222874407 1
0.0794003742326898 0
0.648876826700162 1
0.632385775649673 1
0.145294054390182 0
0.638099410926029 1
0.51197487057358 1
0.58421896752621 1
0.154548870575162 0
0.508910003588945 1
0.826209123550705 1
0.285226184813046 1
0.722394888565223 1
0.550414112344835 1
0.434193289448886 1
0.389650251034903 1
0.447541751721289 1
0.47186585167454 1
0.618279270454285 1
0.265967060767042 1
0.369859507361886 1
0.527827074171168 1
0.32222224496592 1
0.643016358410969 1
0.358464013237744 1
0.3995015221558 1
0.509474639537072 1
0.50185631441685 1
0.485679125673277 1
0.441917177594534 1
0.657933905295 1
0.457807345775907 1
0.6120154309016 1
0.405914231332627 1
0.324328072321329 1
0.397667668441145 1
0.699267070074318 1
0.599542474120984 1
0.464934459637338 1
0.201473024425064 1
0.408599731727714 1
0.54953273032497 1
0.360522816409899 1
0.454970451406813 1
0.636554007807098 1
0.641663292605297 1
0.570217301252392 1
0.463173833684918 1
0.789384605661391 1
0.462407037825996 1
0.255208977661728 1
0.626314547684609 1
0.482331354702444 1
0.328817624704935 1
0.357030770807335 1
0.513663759273238 1
0.570017516331308 1
0.61217850979393 1
0.319535900825069 1
0.622179088361443 1
0.241387596638596 1
0.451093794849896 1
0.624782934945789 1
0.717501544480947 1
0.274129058316727 1
0.657160762538623 1
0.48341154068117 1
0.358407635488002 1
0.184903323153568 1
0.701671248425383 1
0.856417362011809 1
0.475555504608829 1
0.576532157812607 1
0.151888504083127 1
0.401648921313989 1
0.386128542477397 1
0.224196431030302 0
0.629501718726901 1
0.5447330017848 1
0.551032421747724 1
0.42230726502654 1
0.292521188966566 1
0.459258191366521 1
0.33985368297693 1
0.302212650643927 1
0.69052976872722 1
0.517821341370503 1
0.206106611822001 1
0.530856609595783 1
0.65343292871672 1
0.486853095139821 1
0.417797420313333 1
1.02649892936462 0
0.356989693372658 1
0.51695175446073 1
0.37899811440674 1
0.723602045442402 1
0.287729805160518 1
0.446607624391868 1
0.740821726223075 0
0.373126087432474 1
0.421747695651547 1
0.2837035363989 1
0.612969828186399 1
0.620096954338174 1
0.217807087576297 1
0.166104214715691 1
0.637455949313368 1
0.535683651993707 1
0.410851977005789 1
0.78163101203415 1
0.15196544291308 1
0.591045836733753 1
0.584671868410481 1
0.732156517881328 1
0.395794217840638 1
0.458667217286094 1
0.614536855333494 1
0.483003913440009 1
0.793742734020139 1
0.510817095136529 1
0.135403885302399 1
0.42108989225841 1
0.531796451396113 1
0.181991874306419 1
0.435558265366748 1
0.386494961081548 1
0.295527160027039 1
0.401886835938886 1
0.403083184892009 1
0.438433717494926 1
0.650540635616758 1
0.546079459792128 1
0.363846028912675 1
0.568005066694685 1
0.212074337176221 1
0.431894484428182 1
0.500133019729234 1
0.436734521296359 1
0.515837583266726 1
0.404497268317625 1
0.455315617514485 1
0.608055561945773 1
0.433985131503723 1
0.307507111061535 1
0.239080958658471 1
0.333017366387227 1
0.430101499026007 1
0.496271278088647 1
0.718509614024438 1
0.667223936778348 1
0.677002281301578 1
0.464386136083714 1
0.794301549081461 1
0.609343904431535 1
0.701612069323623 1
0.588394719310814 1
0.395028376771548 1
0.457683572464014 1
0.719554636832008 1
0.796491913546423 0
0.801440101018672 1
0.411591403976675 1
0.374707048455629 1
0.670220024298128 1
0.628515565585508 1
0.396078728514375 1
0.26639375651903 1
0.334931545641618 1
0.773847501591426 1
0.877311679009932 1
0.620243175957676 1
0.641388009604219 1
0.538489320196206 1
0.545707158055246 1
0.299029586517692 1
0.670389697320834 1
0.492208905313256 1
0.409517634734488 1
0.690592121564974 1
0.874969094008578 0
0.571631487053987 1
0.643916143687856 1
0.625967574867696 1
0.469738851618575 1
0.483218431537097 1
0.256633634972041 1
0.475063887923729 1
0.518260911849605 1
0.508319274030833 1
0.802308891861222 1
0.364160698796218 1
0.525604312236939 1
0.657107661435094 1
0.374648159975461 1
0.376021511514561 1
0.490222901267491 1
0.641770857999648 1
0.341753386031805 1
0.701499219120771 1
0.539706326026511 1
0.48015577102297 1
0.652681317935375 1
0.364642531562213 1
0.359896148708589 1
0.84411456556633 1
0.759255977010334 1
0.775878802663971 1
0.292482570636789 1
0.60922324410181 1
0.542261849706715 1
0.211770633623175 1
0.401642903939326 1
0.65075161352057 1
0.767685712032653 1
0.35663814661314 1
0.471039286151378 1
0.541472612021161 1
0.608108037813837 1
0.354193393958684 1
0.380201526968519 1
0.687344489867388 1
0.548168701088604 1
0.630779798007336 1
0.370497160993511 1
0.530044823492748 1
0.486906935090313 1
0.533915169319723 1
0.492292573871583 1
0.578086282784132 1
0.477514530413099 1
0.636178749957167 1
0.510472487897238 1
0.440222108051471 1
0.752956075922116 1
0.561757016076523 1
0.70172316266315 1
0.589820295593053 1
0.619435367224874 1
0.546561047079614 1
0.494260436694224 1
0.551891103239418 1
0.828019476409298 1
0.616388489362298 1
0.668736415383692 1
0.480564512766516 1
0.472569857977046 1
0.626187668757496 1
0.479659027401852 1
0.46396884140462 1
0.346596322027588 1
0.394688125095619 1
0.459614703770276 1
0.675199358686884 1
0.547967294712441 1
0.454460977355939 1
0.31295190975561 1
0.671737947740083 1
0.540811698433266 1
0.301600117064496 1
0.493271222441893 1
0.24056338403546 1
0.365815108716427 1
0.482299027926213 1
0.592432254032374 1
0.363247705110919 1
0.349564086417255 1
1.17852024328691 0
0.283178969704323 1
0.876485239999106 0
0.367718541391564 1
0.554287541439331 1
0.690728928726332 1
0.685141358021039 1
0.495568859287811 1
0.366955657488445 1
0.334144725147451 1
0.259290644797816 1
0.464985281897276 1
0.419124932650946 1
0.813578477586348 1
0.373156711384114 1
0.435820182577527 1
0.517050811985025 1
0.0296747043708018 0
0.654085582873864 1
0.425018050303537 1
0.411890544408347 1
0.54218279283628 1
0.300248215018409 1
0.606469470843765 1
0.448839565472036 1
0.443345913846003 1
0.587500813232799 1
0.301614395982128 1
0.272475199138044 1
0.662035582696094 1
0.560190855334586 1
0.586631877862508 1
0.68795681309808 1
0.214318047374696 1
0.522343929611208 1
0.249354269080502 1
0.284493239198505 1
0.878325554071249 0
0.385396045399093 1
0.364894950802466 1
0.860836269083212 1
0.440494901663801 1
0.54067873974874 1
0.85923410259547 0
0.65304890542181 1
0.444970739646663 1
0.787922814634954 1
0.393144377535373 1
0.529542409300833 1
0.58926421545044 1
0.710125031780879 1
0.429497271470173 1
0.609488395146053 1
0.431835018517327 1
0.358335620647436 1
0.53537972855668 1
0.2073113209245 1
0.408919604331141 1
0.593093708512402 1
0.422255668399141 1
0.348967071190196 1
0.602294582999459 1
0.656564004207139 1
0.541033891846175 1
0.402778102549441 1
0.39078895135297 1
0.650903503107363 1
0.62672240130873 1
0.521616343644994 1
0.544838421804715 1
0.527464317458295 1
0.594532162820459 1
0.352472714142739 1
0.499209085736589 1
0.522219410194164 1
0.426443949066461 1
0.56665777891405 1
0.423948402945396 1
0.252825639299301 1
0.257272767826248 1
0.455399008650293 1
0.717012374658502 1
0.506457343464123 1
0.528769247028632 1
0.426725072173671 1
0.216678285038387 1
0.409546823969343 1
0.638200365039924 1
0.423676777514712 1
0.280003918200444 1
0.746338802798153 1
0.472719811009682 1
0.490658134359743 1
0.24530205991575 1
0.552846046853293 1
0.269093767676886 1
0.639626413706358 1
0.511895144993119 1
0.524082920848432 1
0.621625888643726 1
0.537247779007463 1
0.618933589513779 1
-0.0178141446168227 0
0.25450308891946 1
0.197312698224793 1
0.709384005337798 1
0.296929675332506 1
0.305902566448118 1
0.413092766969443 1
0.681480269710472 1
0.394131711231271 1
0.370895040246779 1
0.651322007205719 1
-0.113047335075794 0
0.577163281890144 1
0.248441693996809 1
0.496514234640632 1
0.518261311734452 1
0.488620635859012 1
0.677679531503448 1
0.499649768816797 1
0.606375426233341 1
0.560938983517242 1
0.34967346585689 1
0.236038593189883 1
0.312370391049447 1
0.518708449216941 1
0.296101846475797 1
0.414297940555449 1
0.650786624813765 1
0.586312255974151 1
0.399567656072402 1
0.463003472721578 1
0.490617039780184 1
0.44396818224538 1
0.57571516732634 1
0.528171183655778 1
0.487053849307536 1
0.212915935154501 1
0.739974133471733 1
0.381767787959946 1
0.481445331813524 1
0.490455880672226 1
0.597769449739643 1
0.484301659734944 1
0.228643683231972 1
0.63465086990879 1
0.394928207120108 1
0.563045217621083 1
0.353280968496168 1
0.462478353540745 1
0.499127165177398 1
0.665667099442262 1
0.865619905744961 0
0.583852360442801 1
0.344966333790634 1
0.538455522554472 1
0.855163585478873 1
0.740628278532685 1
0.751066420538347 1
0.521720268288669 1
0.453029620743934 1
0.431996728937731 1
0.403435403407328 1
0.30506370945505 1
0.675546513560234 1
0.599855138711018 1
0.518661371805184 1
0.33003153727382 1
0.588638027418961 1
0.588224514696614 1
0.486989573554073 1
0.614403749177239 1
0.101693092425765 1
0.183360874633851 0
0.577956318866004 1
0.256600529854167 1
0.457360521013495 1
0.800501789909002 1
0.317764085423529 1
0.562174982023288 1
0.478066692280262 1
0.685511103181537 1
0.578980120913959 1
0.555221143892231 1
0.0458311271940847 0
0.588444390417514 1
0.629906339314992 1
0.60989751622469 1
0.660029747032678 1
0.0430285292955708 1
0.363813357103221 1
0.512013318895915 1
0.480124599972611 1
0.456580912941313 1
0.418358062626264 1
0.560650392658441 1
0.268848759723681 1
0.659341407401516 1
0.560659953283411 1
0.450716385173652 1
0.591597835321353 1
0.157345651692829 1
0.541631260121017 1
0.884572967218852 1
0.696073593916889 1
0.78574993059451 1
0.388016884489685 1
0.66540817680018 1
0.515631172351161 1
0.521905645175887 1
0.794342782956696 1
0.285000854728808 1
0.479694034386107 1
0.330862986902056 1
0.617312682816529 1
0.497901032704741 1
0.723213581962184 1
0.684880318903616 1
0.893768707245647 1
0.48775993899299 1
0.688004021436612 1
0.328647643069031 1
0.537510140375404 1
0.48302545131097 1
0.801013981942704 1
0.506368971668216 1
0.441454980894798 1
0.786337687887868 1
0.623569063555499 1
0.566585045574383 1
0.963933196169305 1
0.483306224469089 1
0.576465186915973 1
0.628043390410043 1
0.298665120355886 1
0.610297915164622 1
0.519209882204339 1
0.822669863477041 1
0.407751297202519 1
0.591033847886154 1
0.624941911167948 1
0.737344067629084 1
0.483029669803081 1
0.399799298057991 1
0.651839991669537 1
0.0196827178768597 0
0.52444086736496 1
0.369782563125498 1
0.34302499690539 1
0.436694585126344 1
0.982267833536186 0
0.587722251316016 1
0.442295844902308 1
0.241134600369978 1
0.769207835409506 1
0.982739750504273 0
0.438416186764228 1
0.630896870018866 1
0.665887890914906 1
0.148766225187426 1
0.294556563568744 1
0.509632696080422 1
0.43412541334378 1
0.273268948037087 1
0.359553077542772 1
0.374586269268516 1
0.215015826547031 1
0.680373716217125 1
0.689966047205915 1
0.385090785987157 1
0.678626773419067 1
0.310445180751765 1
0.540794204264807 1
0.294252286479795 1
0.2786970081638 1
0.534093469295093 1
0.446266326030753 1
0.57419052475252 1
0.601399425926923 1
0.558629462499698 1
0.496990554837006 1
0.690219685164599 1
0.573821534743308 1
0.0876844730416033 0
0.348910984263803 1
0.410841275560023 1
0.567130621516779 1
0.619901648549116 1
0.534983287460583 1
0.195367236724084 0
0.538786967090047 1
0.61505682205802 1
0.678968553722291 1
0.503602401434119 1
0.350747841845436 1
0.532759012498329 1
0.563600701307583 1
0.258924792646829 1
0.38234913059882 1
0.423013777281857 1
0.512918922422148 1
0.569236689822336 1
0.521375276286024 1
0.652972757578787 1
0.282680326105365 1
0.586567873759031 1
0.663626588237611 1
0.643244746077867 1
0.303504617994914 1
0.65773138455314 1
0.315105776278718 1
0.479128333829076 1
0.626509812876484 1
0.721037163358124 1
0.406241421300907 1
0.631922630234263 1
0.53019578113111 1
0.321652327898628 1
0.602839546057278 1
0.420473544186072 1
0.511153416399703 1
0.413765533519955 1
0.493965298567089 1
0.999361973438755 0
0.262716613477265 1
0.352153191228009 1
0.690704646488118 1
0.260592748517402 1
0.555303780893474 1
0.430157648342942 1
0.950590406776542 1
0.635047896401118 1
0.689698404703576 1
0.486623109685419 1
0.64463291960298 1
0.57727697476706 1
0.496503658139734 1
0.58995043872798 1
0.500646303956584 1
0.447080888564058 1
0.615486539080179 1
0.195221166277742 1
0.504941689282639 1
0.538641074661793 1
0.716156926656131 1
0.381701384015797 1
0.657734339006837 1
0.0805201419944402 0
0.758866447409836 1
0.585855509625533 1
0.484249349841851 1
0.769384398899844 1
0.48954026269741 1
0.674681539214889 1
0.381645862830157 1
0.828188374064674 1
0.496169896611349 1
0.529476511885798 1
0.853508200362681 1
0.579832268039657 1
0.48948136695904 1
0.368789554595396 1
0.448993039260322 1
0.642053806500048 1
0.606917088974927 1
0.194108995895302 1
0.773697140442818 1
0.611819437284128 1
0.220002647382031 1
0.738286666228869 1
0.652776552149302 1
0.520889345946321 1
0.583636367824032 1
0.484651508709277 1
0.445261983263356 1
0.488894002579784 1
0.439957823146405 1
0.343454815945282 1
0.535302640471465 1
0.455546366468084 1
0.473067325523371 1
0.444959004470479 1
0.685681804779183 1
0.654107261936859 1
0.295666874611227 1
0.693813370328899 1
0.42914099017942 1
0.200216505096701 1
0.500572190887853 1
0.372322283598762 1
0.345304207346624 1
0.728122288252937 1
0.435593671207264 1
0.818031115576683 1
0.525809624409601 1
0.350116670835356 1
0.535845440310286 1
0.566661654909926 1
0.26856660730689 1
0.651510161408343 1
0.570726788727927 1
0.556073475340155 1
0.703247810673565 1
0.197212968028205 1
0.6133246997375 1
0.256458425139897 1
0.459170235763948 1
0.448756988147917 1
0.491159540092738 1
0.648478713047982 1
0.405014748660142 1
0.493090249186466 1
0.470797657281754 1
0.719222859091406 1
0.670643669880376 1
0.198235887431667 1
0.444663518568646 1
0.576653296611052 1
0.509372575764322 1
0.528034069526828 1
0.716022705911566 1
0.702581890640942 1
0.495175212294074 1
0.519641857014103 1
0.264653505343041 1
0.559012550468763 1
0.312414137088827 1
0.390369015307498 1
0.635857045958757 1
0.150301669309371 1
0.390441582213623 1
0.338441457946113 1
0.360121697931729 1
0.358030602784578 1
0.355758860423924 1
0.637363774941266 1
0.511747951582566 1
0.343540686728948 1
0.338404337138021 1
0.46910298196026 1
0.670250736316656 1
0.463592559500053 1
0.6190138387189 1
0.584614899931569 1
0.671020745027771 1
0.259978503720789 1
0.637738857211688 1
0.497769655259877 1
0.279958022099326 1
-0.00918198208283272 0
0.517101222015173 1
0.574890823818339 1
0.264137493382883 1
0.690752029812652 1
0.454396587054527 1
0.657162641795861 1
0.289624381805824 1
0.385101602789849 1
0.42433404214842 1
0.313476735433689 1
0.578215019779311 1
0.374593961054731 1
0.660335366581019 1
0.558461481735012 1
0.356056232057878 1
0.537755997016403 1
0.400741745805258 1
0.470121476343427 1
0.754657950528796 1
0.563837578676536 1
0.62719911558709 1
0.45145833619817 1
0.0280025943620722 0
0.175765067937553 1
0.311823212060455 1
0.489781944833148 1
0.725576151732674 1
0.483304179433457 1
0.581576519564516 1
0.689455672597375 1
0.636449306598247 1
0.319780147304992 1
0.523773254621218 1
0.786497866513465 1
0.436845354470867 1
0.376341131263494 1
0.581863786073806 1
0.468983154311926 1
0.438620161712751 1
0.749782048202403 1
0.480158197028699 1
0.687775597652566 1
0.341613061583791 1
0.497677031320447 1
0.624985721650018 1
0.219818275700093 1
0.23505672330204 1
0.550250432940961 1
0.45228402442958 1
0.381299157394372 1
0.230547680244105 1
0.712504131256467 1
0.548862718608068 1
0.458496811693275 1
0.513113406355015 1
0.607529402576164 1
0.449312566624702 1
0.394231562790696 1
0.554762750863567 1
0.682140185886268 1
0.588031779379329 1
0.630892609197197 1
0.564008706499389 1
0.353852439672093 1
0.525635544314992 1
0.327749594435039 1
0.197547598487435 1
0.614279809640764 1
0.514938639284213 1
0.687197362947125 1
0.725203735291958 1
0.302449480389624 1
0.307427975250856 1
0.369476278454766 1
0.418419847246614 1
0.521889276221116 1
0.684648545971295 1
0.666221272659978 1
0.325082584056834 1
0.628010607961546 1
0.469736903320877 1
0.443003074433876 1
0.510942828484954 1
0.307528790121526 1
0.500634979114798 1
0.562037137467534 1
0.345262380154736 1
0.486323524699695 1
0.557322428532484 1
0.18498242518696 1
0.453009959973097 1
0.870745677372794 1
0.354131609304595 1
0.877923136680624 1
0.409105129855842 1
0.423828154449131 1
0.808319809861334 1
0.314828130397882 1
0.628300643303116 1
0.783988771585454 1
0.477837322547725 1
0.490876321741753 1
0.609706306101602 1
0.474823247823585 1
0.330266664407031 1
0.881237881717432 1
0.537121026827921 1
1.05725422525587 0
0.771637150310681 1
0.439283442210585 1
0.453870836454275 1
0.440351868616993 1
0.636927875208229 1
0.910215668500797 1
0.731704449852106 1
0.362960082787514 1
0.369671928964888 1
0.757905608292479 1
0.338015683848611 1
1.01986294177208 0
0.719698466119623 1
0.54452656603773 1
0.543323967058284 1
0.564533185161834 1
0.396299153181571 1
0.407261421707024 1
0.432047624579543 1
0.458359600656573 1
0.584281952316098 1
0.592135330858197 1
0.311422054744239 1
0.224455205100435 1
0.813996573606253 1
0.586845201387736 1
0.628346694328259 1
0.553929109107579 1
0.340297521817448 1
0.606506118159171 1
0.443300936645797 1
0.50125310757251 1
0.458835265015128 1
0.145742610309787 0
0.394179825993536 1
0.509897477915236 1
0.740210042613951 1
0.411482783494548 1
0.54793555737391 1
0.637271410066737 1
0.204851316864117 1
0.473537626257453 1
0.879189101999001 0
0.568565405414954 1
0.799308744327268 1
0.539635313082797 1
0.388001313812422 1
0.37228877974516 1
0.388243217318011 1
0.96082122548563 0
0.319609804672822 1
0.633153105993483 1
0.340490891755811 1
0.296969078372858 1
0.311732493393655 1
0.547498057615774 1
0.31339946306143 1
0.768840306195113 1
0.484573059295364 1
0.3096362583732 1
0.771820474126987 0
0.451256340586689 1
0.68516811219331 1
0.261120257167887 1
0.0895549489624133 1
0.349165800621863 1
0.685401482671389 1
0.563946389432876 1
0.364397738833977 1
0.55347420941046 1
0.32572397236449 1
0.344195823247664 1
0.331608137595805 1
0.527218271823875 1
0.457859305758792 1
0.343066629101375 1
0.213784737479725 1
0.774996109200231 1
0.391394612548205 1
0.697306392529506 1
0.297756398593325 1
0.451020229353481 1
0.593054802521464 1
0.467322731896533 1
0.552585781458799 1
0.522447870377986 1
0.905991600884342 0
0.474095257771749 1
0.701402681906813 1
0.235030178636642 1
0.466455222238229 1
0.500825526309881 1
0.11572235467183 1
0.249265215344307 1
0.630376233510966 1
0.753636852090379 1
0.571957420113025 1
0.695954860640043 1
0.547664385355056 1
0.563894940064569 1
0.0753208391491184 0
0.280515610800455 1
0.302360345537447 1
0.350271592990662 1
0.574717071234832 1
0.360687382097559 1
0.429884899564126 1
0.315646205574895 1
0.314867051043198 1
0.219911943032502 1
0.412021089538666 1
0.507739356003658 1
0.540373170095465 1
0.388379753535769 1
0.749228183596123 1
0.29399403704252 1
0.733735798318476 1
0.62638154603212 1
0.425746733570177 1
0.621208102205832 1
0.688914127400108 1
0.287144116620146 1
0.486662430167637 1
0.511310219230071 1
0.660297589755326 1
0.484234413576256 1
0.486825564110381 1
0.555615314846702 1
0.600562067224831 1
0.676934132154363 1
0.429812837242095 1
0.100147877384999 1
0.613095409500753 1
0.651002756039854 1
0.797354250222883 1
0.35425598098931 1
0.468869127035014 1
0.493559316573992 1
0.326804425974 1
0.389963060149418 1
0.507818399320558 1
0.651076211486914 1
0.647715390830188 1
0.658370235898697 1
0.365628180119146 1
0.750900404192209 1
0.578281390319326 1
0.655964266224358 1
0.50885681617861 1
0.44462411105378 1
0.411125624835573 1
0.181521395357668 1
-0.121708522193434 1
0.433386302312517 1
0.29292263695944 1
0.547759348187799 1
0.367348833451861 1
0.0980703407910581 1
0.692743773063039 1
0.588590234048271 1
0.473304201191431 1
0.481917095672463 1
0.234137057434126 1
0.511066432774136 1
0.566009484628799 1
0.601888278156083 1
0.438315911884077 1
0.526664437166723 1
0.539903988634066 1
0.275547661735412 1
0.433521158865131 1
0.627492061685917 1
0.667215898665276 1
0.761892173564933 0
0.587174985592105 1
0.49240933667862 1
0.964613234390196 1
0.718813157553105 1
0.570956019653506 1
0.822394984242245 1
0.646451621652727 1
0.610455877119696 1
0.509603111670814 1
0.92620966423571 1
0.805052583364754 1
0.602793489935007 1
0.469873042584791 1
0.630140951077563 1
0.519901286506315 1
0.254950622495578 1
0.464837790881974 1
0.477939702826609 1
0.554270086506897 1
0.605274693022662 1
0.138474211446286 1
0.140939882071445 0
0.482207371635389 1
0.672201893450077 1
0.38469608700519 1
0.289101696821843 1
0.399328098485959 1
0.45919608214379 1
0.554589568854225 1
0.394096615810871 1
0.660281331375823 1
0.485226776739834 1
0.333434530948306 1
0.295692539718849 1
0.447932715607789 1
0.532213016931102 1
0.235883245120402 1
0.443151797363643 1
0.332986997502645 1
0.424751178932335 1
-0.0430254595199443 0
0.314592146830235 1
0.58205231812002 1
0.359409227665686 1
0.395721145651952 1
0.188045161742678 1
0.548823660248066 1
0.412390254526465 1
0.32502264380303 1
0.574408940683959 1
0.650563768729069 1
0.678713258702888 1
0.451123865732525 1
0.115002128144937 1
0.566583859215846 1
0.522977394035939 1
0.649692156759222 1
0.515945047823552 1
0.417757483390203 1
0.510655413903579 1
0.556555132795792 1
0.528096228857636 1
0.5550562122308 1
0.802085375169178 1
0.547801369944509 1
0.650799496127259 1
0.152669268266858 1
0.495759647623097 1
0.5044653033009 1
0.464013982147402 1
0.317429172954481 1
0.341786276131508 1
0.645277923297985 1
0.21967999646044 1
0.530927136629269 1
0.686914451092285 1
0.50213722296722 1
0.470076382831277 1
0.379146913643428 1
0.725265726250735 1
0.622968889830404 1
0.538787834563449 1
0.629120975636134 1
0.764159925936544 1
0.215459464813021 1
0.397713610226597 1
0.187324965461266 1
0.772639704898509 1
0.230395823333927 1
0.215456577234795 0
0.733227996601667 1
0.618689326701542 1
0.556126775645254 1
0.841800828190141 1
0.344816827103912 1
0.65815506706194 1
0.630553371602214 1
0.65094065086125 1
0.44907076854104 1
0.797678515384852 1
0.379300028463415 1
0.66469795223074 1
0.794139167526718 1
0.502269639638517 1
0.555633352568824 1
0.688454156930691 1
0.672176579617844 1
0.648025153049881 1
0.262698732726537 1
0.42689599413847 1
0.379598069382114 1
0.748685134449917 1
0.442740390538869 1
0.615229516523498 1
0.685778958886815 1
0.519577703211281 1
0.318853693375875 1
0.583649004521293 1
0.523819361827933 1
0.390247267547453 1
0.594437451619139 1
0.567113855637191 1
0.453106078105327 1
0.544920243251148 1
0.295374637158197 1
0.575755930405641 1
0.326886381730022 1
0.520123194139127 1
0.644921830128757 1
0.288533393416814 1
0.647740211649621 1
0.415524389449757 1
0.48228892529806 1
0.624232878715657 1
0.773386868691614 1
0.535128194329819 1
0.461464962853582 1
0.583762728072144 1
0.495300113694434 1
0.498940152036819 1
0.879274711738397 1
0.557344988991285 1
0.565299357411485 1
0.58370088021444 1
0.764986751113763 1
0.658073282685903 1
0.599721651763392 1
0.510830601625954 1
0.520450526223161 1
0.32768919256318 1
0.187207283261166 1
0.614052372238823 1
0.688498600534992 1
0.297794042775513 1
0.0657668468916071 0
0.449194640080889 1
0.247525716826675 1
0.408478560512331 1
0.555571971581527 1
0.478626210304205 1
0.550621381714708 1
0.635165071967006 1
0.314971864566888 1
0.700343733903968 1
0.534120981626242 1
0.822481727479378 1
0.538318950534655 1
0.621420336761112 1
0.668278962930384 1
0.819736443654324 1
0.55957234790199 1
0.279334095860543 1
0.347630150206706 1
0.360900746868116 1
0.671404492586941 1
0.575170621577953 1
0.615886388712664 1
0.394384357981285 1
0.656425451553303 1
0.217068425447878 1
0.759074983240019 1
0.403663639450071 1
0.558425875553576 1
0.531915658091981 1
0.498688442900117 1
0.811561288081025 0
0.31317237952946 1
0.269060277360564 1
0.416566861073725 1
0.450118225623921 1
0.128471303951255 0
0.282986819313173 1
0.296111393147432 1
0.48454488253933 1
0.540181322802279 1
0.601622945781375 1
0.656159489453077 1
0.471908367266202 1
0.702297860394953 1
0.530396150906545 1
0.53225443951563 1
0.592535022651723 1
0.478343183300056 1
0.526279263775526 1
0.542524012061897 1
0.522393807367588 1
0.367107823642149 1
0.380465337813474 1
0.41316646959082 1
0.500866016999237 1
0.467647795776575 1
0.483223935111942 1
0.157604567486756 1
0.641480208693154 1
0.394090303714195 1
0.718060840403342 1
0.535711476824213 1
0.522922666451422 1
0.537573735968821 1
0.435563968779184 1
0.426334553458551 1
0.593776525629942 1
0.258052549895049 1
0.525141828945165 1
0.290665461465674 1
0.723522777029798 1
0.174536757026728 0
0.600604355508544 1
0.610556111415887 1
0.563270556768218 1
0.279255832538822 1
0.396632940558819 1
0.561179858712493 1
0.27426301447914 1
0.733296183656945 1
0.829680520309311 1
0.493429333491402 1
0.607472391336254 1
0.403554358457264 1
0.613615440604443 1
0.4940403037571 1
0.420809654319184 1
0.592204777328216 1
0.693775985277707 1
0.655021831434853 1
0.599019598032859 1
0.260760782091254 1
0.897205083587734 1
0.550525150177508 1
0.551730250650621 1
0.507382353949902 1
0.571195070624828 1
0.312959261248155 1
0.190230061967584 1
0.314318960035925 1
0.319516500288901 1
0.290803274680283 1
0.410620792537837 1
0.496142658181215 1
0.431428145776207 1
0.430677667384267 1
0.592005867728639 1
0.36619016214997 1
0.550188568557356 1
0.416519968692008 1
0.55059828401976 1
0.610015997585501 1
0.121119863126362 1
0.681123758132196 1
0.317528393762031 1
0.487264384419663 1
0.645424477117167 1
0.481006941957592 1
0.500058118302548 1
0.81015026730379 1
0.541341838433367 1
0.703024018151256 1
0.359835501098516 1
0.412447495200614 1
0.353504762896992 1
0.563962920917241 1
0.068541240233536 0
0.527275936062601 1
0.484903294703917 1
0.37606505499305 1
0.461619265871178 1
0.223663460497256 1
0.194772337362231 1
0.815677341140415 1
0.511072505421961 1
0.578846279681788 1
0.508563525131621 1
0.390743208932986 1
0.733789828680063 1
0.745298083563126 1
0.366574989081315 1
1.02617222356404 0
0.760896768543487 1
0.299847725389923 1
0.452856284864717 1
0.287660553022312 1
0.136719761116707 1
0.4937018287101 1
0.581444554881565 1
0.818967976648291 0
0.526398911827529 1
0.60426012702567 1
0.389674751284803 1
0.377282888151621 1
0.758379868628371 1
0.625983165002575 1
0.396291996332217 1
0.579174326258434 1
0.499978830345762 1
0.974643246392058 0
0.817258674670047 1
0.558140091854827 1
0.243802130423576 1
0.693386499384384 1
0.192671421580123 0
0.386441941451926 1
0.588954109255053 1
0.27148411037013 1
0.716638862278223 1
0.760424748167014 1
0.805790347157494 1
0.478473278772364 1
0.540241415930609 1
0.209784444592196 1
0.657984693560461 1
0.334799609911833 1
0.420197412152352 1
0.426115550143269 1
0.335441090846223 1
0.465374331650242 1
0.395539210641594 1
0.18842811245432 1
0.51799144553731 1
0.552134155481012 1
0.627967521996575 1
0.427523587914808 1
0.70648322320146 1
0.258134811378132 1
0.583090033406057 1
-0.146486966425863 0
0.650055231309042 1
0.379182165171558 1
0.430232468171596 1
0.32622873798177 1
0.554175276834378 1
0.635791161187163 1
0.815611115175955 0
0.427392368976619 1
0.521431179823102 1
0.331831664191382 1
0.566297915121076 1
0.442094042441347 1
0.198077992472141 1
0.514632019968431 1
0.56040629848228 1
0.781781110549557 1
0.547676915510899 1
0.49982151989242 1
0.546029820731874 1
0.577206161013069 1
0.234330625231952 1
0.730801094223539 1
0.467989045437619 1
0.495037978121409 1
0.461231481993058 1
0.867864635542054 0
0.551868704298935 1
0.649169524534327 1
0.336799339437815 1
0.455155082638943 1
0.301729976000116 1
0.389512853567668 1
0.39082867384637 1
0.303561602877246 1
0.374502646185723 1
0.497023266670417 1
0.29905831757777 1
0.579536085862769 1
0.524027538683913 1
0.640677179461915 1
0.560670396857656 1
0.750729233948974 1
0.569379139201015 1
0.57530909408993 1
0.600949542870807 1
0.320190013218835 1
0.457588132844737 1
0.726270128252963 1
0.407664655885948 1
0.364460829169488 1
0.718452668248471 1
0.292618680865959 1
0.3361736556822 1
0.613577561311247 1
0.573578109815591 1
0.511697245229294 1
0.593571065462608 1
0.167140886455993 0
0.381237943335055 1
0.599223712578827 1
0.509244282091613 1
0.601629475261428 1
0.149312585515269 1
0.382660569224454 1
0.155019454859454 1
0.418641426923623 1
0.451139410102525 1
0.76291404649154 1
0.474089214447794 1
0.461135020312667 1
0.795503859823387 1
0.595267998868601 1
0.399749367282213 1
0.376531587162969 1
0.727755302032659 1
0.723649309416452 1
0.524623882019672 1
0.354263685454739 1
0.280001773528702 1
0.409274061208078 1
0.411973845097464 1
0.628593095781928 1
0.100888798892184 0
0.484062639759819 1
0.194900555227313 0
0.64768913800188 1
0.427147261409796 1
0.246002751508207 1
0.415386771880101 1
0.697614890941877 1
0.322577401114397 1
0.581347073204556 1
0.324643852825651 1
0.610643742566533 1
0.146313329727808 1
0.358710733865882 1
0.431681584370334 1
0.409841305323192 1
0.317832277746603 1
0.505877558970011 1
0.664996206137294 1
0.557749633156877 1
0.637278030313041 1
0.59674043120214 1
0.557381634726936 1
0.553172552047383 1
0.269658990638942 1
0.471228064345556 1
0.455181955959926 1
0.200696464652787 1
0.638545265799823 1
0.352749276304316 1
0.592350333558855 1
0.65533662151749 1
0.401272616202008 1
0.494019519115382 1
0.375580746870929 1
0.866119837249368 1
0.378448635208708 1
0.493950181513574 1
0.511119222599089 1
0.367184755777775 1
0.379854555065623 1
0.702324914013204 1
0.608722770131855 1
0.420214743544569 1
0.65610668527344 1
0.666381228920832 1
0.570489588735588 1
0.761534262247569 1
0.344692328432503 1
0.913328597074192 0
0.755758446634248 0
0.545355031083777 1
0.383322908191563 1
0.543020169727684 1
0.667113079972328 1
0.5259404959986 1
0.144867436878219 1
0.511582652900227 1
0.322044643856381 1
0.643149284054863 1
0.339291876383352 1
0.500522509406718 1
0.523961687336133 1
0.549297223528144 1
0.415232302688608 1
0.340500316019381 1
0.665358842176126 1
0.597160865721398 1
0.511038246643617 1
0.51232037362567 1
0.238475504136264 1
0.698729384729106 1
0.561000647578336 1
0.645929552762584 1
0.471064030234111 1
0.638412457348164 1
0.351426840316344 1
0.104610915352495 0
0.0602076791200952 0
0.471171630976072 1
0.6165464600754 1
0.695526988216719 1
0.423877424686783 1
0.552482477377116 1
0.36446113316566 1
0.658141832447398 1
0.248114715692633 1
0.636847304417464 1
0.391073261141444 1
0.672949643240029 1
-0.154335574767618 0
0.407513590769423 1
0.487603057351048 1
0.744930180226013 1
0.340719903078261 1
0.438663132733738 1
0.479890309427908 1
0.399936054911114 1
0.579913791511733 1
0.313574226029856 1
0.319799918865735 1
0.506711756551034 1
0.312645055443095 1
0.633151081335337 1
0.570246892581213 1
0.34441966109501 1
0.239948778659541 1
0.608441034584335 1
0.766514391251198 1
0.272518138853748 1
0.526357300399737 1
0.558568537699092 1
0.472331787326289 1
0.488518812826458 1
0.439643695203249 1
0.377289911944464 1
0.641178635664722 1
0.512094347421338 1
0.594132943266152 1
0.112735576203539 1
0.380057545668721 1
0.347846188510542 1
0.287305192811205 1
0.389683447610486 1
0.277060307064903 1
0.434716280517407 1
0.367425786940745 1
0.449570692972076 1
0.237032565858789 1
0.562430183814135 1
0.552300480767966 1
0.420809417117461 1
0.547433129089065 1
0.827115127280139 1
0.291709888154227 1
0.755224364654758 1
0.347211427919286 1
0.93997195845394 1
0.374815271565953 1
0.388124994276911 1
0.826269785867865 1
0.810250457001875 1
0.679206005715863 1
0.440624722808874 1
0.492779580185617 1
0.185615012252651 1
0.352980906336731 1
0.456979104622838 1
0.383051067037812 1
0.391627235147921 1
0.342505074522036 1
0.918895159786818 0
0.551360255444103 1
0.627912044766737 1
0.53348567508648 1
-0.0586122848879337 0
0.737787149792323 1
0.357526607069804 1
0.395873371056639 1
0.381082679785106 1
0.528269098716677 1
0.53828949148355 1
0.791571612806716 1
0.2517829710491 1
0.27837083625464 1
0.570526426399964 1
0.551850851425431 1
0.458226580744884 1
0.783400582018778 1
0.558336205114683 1
0.0220433368383074 0
0.536736014218573 1
0.486775846008241 1
0.363846357276013 1
0.65888683045445 1
0.610101729430217 1
0.589449319159917 1
0.359671515444127 1
0.422019974093287 1
-0.00148246482181236 0
0.669085141849871 1
0.196844827656614 1
0.649470355743768 1
0.568490547544712 1
0.922550492453376 0
0.441825056046205 1
0.53641491037262 1
0.56803418203916 1
0.171159167552298 1
0.668873304586309 1
0.383248435880976 1
0.411497366852193 1
0.00071818074160784 0
0.370622948942369 1
0.297373444528244 1
0.404385301011763 1
0.304885682932209 1
0.316648768838179 1
0.588918992312053 1
0.173697641131016 0
0.443394314261692 1
0.73329134937684 1
0.374806730254195 1
0.503742553117464 1
0.636030498345289 1
0.52826128325535 1
0.620356712750954 1
0.628617692031501 1
0.451628888316931 1
0.749025247769921 1
0.603431411502474 1
0.612507418877313 1
0.29737453226378 1
0.495383783522383 1
0.21172481195587 1
0.570541231772549 1
0.373354953041323 1
0.597426692813068 1
0.595961816860092 1
0.458530648429054 1
0.306246662735174 1
0.643604713327323 1
0.443428232361076 1
0.366457000270813 1
0.572066100608198 1
1.03255362920229 0
0.40610243859447 1
0.396600861167926 1
0.950591536202504 1
0.572899957219045 1
0.58931346459022 1
0.804059263578769 0
0.6123614020443 1
0.484449469155202 1
0.611561258831759 1
0.409099474145884 1
0.420211675318208 1
0.340962378335687 1
0.349685496948583 1
0.49204650427364 1
0.348877055458091 1
0.582047781366003 1
-0.10873068841314 0
0.372268282583535 1
0.637418690580741 1
0.651256489392364 1
0.460752519653063 1
0.433865649362113 1
0.446980729932288 1
0.82866280335354 1
0.446375577058554 1
0.863609198618945 0
0.750440047441554 1
0.515404712657185 1
0.31365416304814 1
0.52234241773844 1
0.423492346338085 1
0.600226092189658 1
0.408247816997639 1
0.750661516140368 1
0.219997388487247 1
0.739078029925783 1
0.825571654094913 1
0.461057923065794 1
0.552773950393708 1
0.411478667272925 1
0.932676824069096 0
0.302036882998877 1
0.286700211841798 1
0.871738249475299 0
0.670185803797752 1
0.60370071103722 1
0.569829829874406 1
0.456345133167586 1
0.497124102343739 1
0.525248286208482 1
0.44687581275589 1
0.415167117874022 1
0.512109211108678 1
0.736885800011486 1
0.637212866492392 1
0.37443598912522 1
0.35832761041182 1
0.603608331431776 1
0.495124007869844 1
0.719486509903915 1
0.548071155667709 1
0.503613302123146 1
0.235791966378375 1
0.589362330567849 1
0.42845142738911 1
0.540169465810228 1
0.349781015075875 1
0.236577019775808 1
0.596038125792807 1
0.0587151302307335 1
0.61155242659809 1
0.563609201804046 1
0.828019157850699 1
0.748237006748572 1
0.318963392552467 1
0.678375011843287 1
0.0884239787911621 0
0.332953451229473 1
0.560541125274642 1
0.190310372680153 1
0.511913936563455 1
0.453259195164811 1
0.393938626440621 1
0.847688291487162 1
0.560589268777223 1
0.618537156015104 1
0.215163585236938 1
0.14704152668159 1
0.284392123323283 1
0.583467894393123 1
0.506763882728863 1
0.417204905535898 1
0.47482135402051 1
0.559635939143121 1
0.479557984082047 1
0.593573420820144 1
0.541134176180492 1
0.329186139843868 1
0.479568730847034 1
0.461594369233293 1
0.651794330220007 1
0.228932108931654 1
0.410163811926493 1
0.400149463816848 1
0.340486640581889 1
0.469523601618963 1
0.452679424584106 1
0.38253695619072 1
0.215477582750696 1
0.720842251858045 1
0.470682875431971 1
0.579536451394341 1
0.616928428205224 1
0.549885279098835 1
0.603794755080776 1
0.470037197248879 1
0.439805295300864 1
0.635275187783501 1
0.579969331499889 1
0.495266434776906 1
0.418033474179648 1
0.287116909240271 1
0.805410048487099 1
0.503472223479864 1
0.772603183986218 1
0.458879123004364 1
0.510449491405446 1
0.133826602806181 1
0.62646942552664 1
0.453911200558321 1
0.466147235410164 1
0.257483173642057 1
0.282903102399376 1
0.332696729162058 1
0.7725679028126 1
0.368032139521516 1
0.261298754843614 1
0.0713211869982504 1
0.457572729914858 1
0.399058210086404 1
0.48440457665786 1
0.865826536893071 1
0.449411456459971 1
0.565268691388728 1
0.420525333865538 1
0.806236748298757 1
0.669721176077441 1
0.402521368756446 1
0.278408810718334 1
0.601445478134808 1
0.463334504882189 1
0.541090927815838 1
0.351298301934592 1
0.625478877981645 1
0.468490500291929 1
0.236235900598111 1
0.315336500212789 1
0.361437331234997 1
0.507767966885687 1
0.116046936176124 0
0.431005432230086 1
0.579283334667516 1
0.422491730250177 1
0.274475077916795 1
0.978635822916526 0
0.390566905703008 1
0.570094949812607 1
0.557844764998925 1
0.864011464935039 1
0.690374930416706 1
0.258778884012681 1
0.82355957994901 1
0.417765642786866 1
0.155175888300034 1
0.773045661911291 1
0.166850451213441 0
0.487814132949734 1
0.144359924215129 1
0.579817043321325 1
0.656968805166097 1
0.444933815507134 1
0.39654861601974 1
0.438051362587907 1
0.462150250480407 1
0.387085804818663 1
0.696077302505155 1
0.422147840806834 1
0.853230629712495 1
0.577700993329016 1
0.565003517464096 1
0.79467254162535 1
0.324680573670006 1
0.181596424243367 1
0.211059902883099 1
0.438058086405592 1
0.689230769020686 1
0.576956214323017 1
0.719496315422142 1
0.572842742603108 1
0.626343754897819 1
0.324395175680932 1
0.35058685387547 1
0.864555679404001 0
0.521505344330123 1
0.584060224304696 1
0.266349629960238 1
0.957811394631884 0
0.715317698337224 1
0.531858829695863 1
0.246624280394088 1
0.348829175671689 1
0.331484536132034 1
0.691905300564309 1
0.539938745736504 1
0.395203777164365 1
0.818871076178853 1
0.441340168785889 1
0.481242820906286 1
0.415141015255115 1
0.417187448912318 1
0.580080460313673 1
0.455618256264375 1
0.528007912519143 1
0.427652469739422 1
0.519733628344868 1
0.48327712473514 1
0.253069619788789 0
0.228068755809877 1
0.696256407680743 1
0.436144439104431 1
0.423843532991725 1
0.546110517794302 1
0.307472647417113 1
0.634875790901598 1
0.783461384917764 1
0.510320274036649 1
0.436264681981851 1
0.437597341647989 1
0.272181554059115 1
0.573949902725444 1
0.728984913157387 1
0.584538190400722 1
0.262753634448966 1
0.458601171503093 1
0.676873020858107 1
0.669145792325923 1
0.237856305621577 1
0.394881617755842 1
0.594188321208622 1
0.658076196813267 1
0.489904090672562 1
0.455546025672926 1
0.447955361037407 1
0.405734917515357 1
0.580275139128341 1
0.519258062394378 1
0.409930596224238 1
0.290822447041731 1
0.359469372548134 1
0.327566772830907 1
0.691785907324112 1
0.71984124079257 1
0.434942745655246 1
0.380167167249178 1
0.415768140417001 1
0.754236027758042 1
0.858184152173841 1
0.599704150481528 1
0.522652664924779 1
0.364682197318755 1
0.7208358509085 1
0.54826025693137 1
0.356448252703199 1
0.626192660406969 1
0.520669251017697 1
0.277338375764326 1
0.304358013109069 1
0.297121196636009 1
0.248629933597148 1
0.476266804120126 1
0.8383612822047 0
0.519383950396791 1
0.774680830774123 1
0.615625926725655 1
0.691393237036329 1
0.562011382033837 1
0.603832995099885 1
0.123352520429174 0
0.498654232117986 1
0.795060637582996 1
0.256939747225636 1
0.426826634797125 1
0.711138719215628 1
0.311278120792342 1
0.435945009582966 1
0.419969850707673 1
0.433982810588244 1
0.440185933959358 1
0.315171722992692 1
0.448184736796564 1
0.383107486831213 1
0.679287285358536 1
0.553588337522369 1
0.462422682847405 1
0.576092362782048 1
0.540248364330487 1
0.225468141062656 1
0.762029825004378 1
0.347730390969159 1
0.277236823961495 1
0.436784563564883 1
0.370757881091987 1
0.558779759952634 1
0.575504560820077 1
0.319462884559522 1
0.649571433947175 1
0.155938210603013 0
0.551253032895754 1
0.394587141625085 1
0.55212691801018 1
0.709791808308232 1
0.531875451944784 1
0.645679954388574 1
0.0317511492750725 0
0.78111469595841 1
0.289317517541101 1
0.478777356934405 1
0.795684643375353 1
0.325011285842271 1
0.389518471988782 1
0.547973282173745 1
0.953752517445386 0
0.343626178878303 1
0.659698373031389 1
0.532346896825041 1
0.428862666192405 1
0.745819652825828 1
0.33120343108439 1
0.513194527867396 1
0.499955257123068 1
0.671893541207463 1
0.292736534160133 1
0.385795754497798 1
0.425690358211108 1
0.6179277230669 1
0.232849292347561 1
0.331647505046635 1
0.670741783835961 1
0.379392813910139 1
0.558694316538974 1
0.416147447205664 1
0.614994595158157 1
0.520041520585195 1
0.628702490265636 1
0.62123759242581 1
0.497740617380108 1
0.562096483876341 1
0.274395250177074 1
0.374766600543665 1
0.57751135247914 1
0.437091151942296 1
0.284521984535677 1
0.753793391886867 1
0.125105961793912 1
0.44135182595399 1
0.612885616906967 1
0.537768331265243 1
0.432388225519973 1
0.479816372076304 1
0.547011499254242 1
0.536516690027614 1
0.636590789127598 1
0.55240113943237 1
0.778989328685914 1
0.363879112403644 1
0.232984592590363 1
0.599957280035769 1
0.378890043241951 1
0.685203419687469 1
0.44702606577685 1
0.449365574296036 1
0.610341363953772 1
0.411501944228704 1
0.669700678653441 1
0.63793638174451 1
0.254299669547787 1
0.309878441079425 1
0.60034684952793 1
0.503195336794834 1
0.577657790959373 1
-0.0157034227492248 1
0.543572614643481 1
0.57259366712449 1
0.356464397444757 1
0.572511463236553 1
0.389685911782311 1
0.494586892038743 1
0.487818104626643 1
0.511074308537846 1
0.351639116839124 1
0.568178431460188 1
0.533961827792555 1
0.521152796932703 1
0.688915016965499 1
0.404981111620118 1
0.512505121647864 1
0.677513593869193 1
0.419321402258284 1
-0.0225440169450768 1
0.370229936242215 1
0.536355471485669 1
0.673499693718623 1
0.548070773900932 1
0.462757707651237 1
0.618415100424004 1
0.602279322870962 1
0.546853606206856 1
0.39745438469961 1
0.750169437747149 1
0.217728746983427 1
0.396535512203173 1
0.511114308892642 1
0.505449662495975 1
0.239140417517246 1
0.676095073033698 1
0.535967749151406 1
0.453774242554635 1
0.652200826699058 1
0.158559349749742 1
0.563797094876747 1
0.8380130332038 1
0.508616940072213 1
0.270385586289294 1
0.634097063603935 1
0.574844050600364 1
0.480913914669288 1
0.229254232699882 1
0.719706947758102 1
0.469780200755105 1
0.384151544616903 1
0.368640497029232 1
0.357923673018856 1
0.329659021993014 1
0.561001275779531 1
0.502043168263584 1
0.749470468169611 1
0.184265988820339 1
0.687863050206042 1
0.515571796319379 1
0.433520528459395 1
0.648287373565149 1
0.655565460639404 1
0.293463289080793 1
1.13007173562798 0
0.755478331016902 1
0.34066565960804 1
0.29471523512058 1
0.500845118513892 1
0.645364547422689 1
0.0983400176524455 0
0.480390694801619 1
0.620351365764593 1
0.382671903724369 1
0.694436731004329 1
0.372600112206854 1
0.700392073734236 1
0.491659080275483 1
0.729105916782543 1
0.92715035652838 0
-0.0333222015742974 0
0.492130386561979 1
0.83346602404252 0
0.580430990483025 1
0.285507354015311 1
0.406836215169187 1
0.292780489705445 1
0.4161278151778 1
0.904416169037583 1
0.660396240338537 1
0.53553169129474 1
0.371487587061618 1
0.542094085239498 1
0.650046897715232 1
0.718633472150694 1
0.641735611250337 1
0.744759015190118 1
0.700804837746602 1
0.0939104034580314 1
0.699496674344724 1
0.479574846278312 1
0.542165355723095 1
0.411265858489307 1
0.413357485391899 1
0.267450101877546 1
0.46540914591124 1
0.57364462854871 1
0.215225665793526 1
0.683468169415443 1
0.542399279780363 1
0.61305646015244 1
0.204924648147872 0
0.389632015458261 1
0.611700626029894 1
0.626127780293001 1
0.639342605808822 1
0.176210298474346 0
0.317671614228665 1
0.474823901095011 1
0.569119542715403 1
0.545006213674642 1
0.287218692360323 1
0.500864422008915 1
0.55059564665489 1
0.250689361677906 1
0.534443689490066 1
0.849645189680702 1
0.452341957431376 1
0.600859009771901 1
0.505126538590622 1
0.686231398377158 1
0.558247481762819 1
0.300717473822184 1
0.418513291205215 1
0.434782197991726 1
0.750962508445564 1
0.611903485492708 1
0.492891449336396 1
0.397398661265336 1
0.44132766930824 1
0.52033956487088 1
0.429521384384632 1
0.909932927969428 1
0.693820639626084 1
0.724935542682664 1
0.8776181175159 1
0.271403415132289 1
0.686660381123583 1
0.387508387076892 1
0.553900931973452 1
0.465389545901439 1
0.516635432146712 1
0.762626341342764 1
0.589233261276532 1
0.448889194605724 1
0.26282685976399 1
0.653732588288665 1
0.477306108622848 1
0.58666963615595 1
0.719859231179248 1
0.274790668216166 1
0.146005638088776 1
0.544832121313195 1
0.56024998718851 1
0.560296086979199 1
0.598598430165749 1
0.376579975453247 1
0.367223636929076 1
0.412386370842822 1
0.520324823798063 1
0.369676760280223 1
0.161319320474128 1
0.291861499182997 1
0.474114072603283 1
0.641706365570363 1
0.432958272303477 1
0.399164965573518 1
0.425631888712265 1
0.541579417923032 1
0.493255628574473 1
0.363168374645479 1
0.540446803619824 1
0.481475460068487 1
0.46810310497619 1
0.511041495726865 1
0.357894549715306 1
0.150800318228086 1
0.576905857327771 1
0.511897527256426 1
0.301870251679843 1
0.566914855806818 1
0.389899954417496 1
0.612970516593004 1
0.441133087021554 1
0.60261206217083 1
0.497653216850171 1
0.391595165975549 1
0.325747529929538 1
0.435120371167623 1
0.316084881260984 1
0.303573561359448 1
0.482671574896104 1
0.421440613278896 1
0.373332279060463 1
0.258734267516665 1
0.351147461528291 1
0.426233970943344 1
0.568768828965349 1
0.315327617811937 1
0.865127287700528 0
0.524921446270749 1
0.0992493597463092 0
0.358158239884211 1
0.698614718958705 1
0.694090175880937 1
0.57658597338512 1
0.505869597000322 1
0.367804081610749 1
0.565420812248336 1
0.308786022981916 1
0.43656473559618 1
0.842760556333054 1
0.462841375986225 1
0.584119017044829 1
0.605730155355308 1
0.316729115264127 1
0.283020284390531 1
0.447895075645426 1
0.37759276691827 1
0.133700026551582 1
0.476386770395563 1
0.295563929294644 1
0.601272710236341 1
0.417819101255681 1
0.519543634906018 1
0.398916789488663 1
0.681729113612594 1
0.494612492814543 1
0.376192496728022 1
0.78206788890321 1
0.591099625927805 1
0.519628278421467 1
0.531576555336047 1
0.767002531795086 1
0.563515838633869 1
0.762873123189586 1
0.486179311173533 1
0.385827237173574 1
0.514778927929881 1
0.304421096594066 1
0.663089332473608 1
0.171919913181351 1
0.394159123991516 1
-0.0855793746430066 0
0.387604332725819 1
0.357168845298871 1
0.760897873045092 1
0.71331768427963 1
0.605560496207335 1
0.419471996916402 1
0.152027139811744 1
0.134784531565325 1
0.617979581177613 1
0.622161539594988 1
0.383078820032147 1
0.399426361323647 1
0.692312274146602 1
0.69597118481221 1
0.427063106961399 1
0.872406364318781 1
0.480176503126052 1
0.475601974378103 1
0.522205737614975 1
0.579936599862283 1
0.575777271561776 1
0.275734328479087 1
0.701182770322141 1
0.597185827726273 1
0.573849285829209 1
0.563059316389421 1
0.265186816869891 1
0.589610089353305 1
0.586662701096978 1
0.529616255427223 1
0.418607148215407 1
0.431418654304499 1
0.50975118344922 1
0.568068823648506 1
0.486404329988082 1
0.252189989264128 1
0.334795038299185 1
0.327699506616089 1
0.134185226864657 1
0.416139040827593 1
0.389819087085546 1
0.336157254142115 1
0.348556324600649 1
0.508394014108999 1
0.589107928676742 1
0.25382738607497 1
0.364035187943319 1
0.523110532581603 1
0.462874044203871 1
0.586889405192872 1
0.781989261718292 1
0.42596745717317 1
0.465988001398589 1
0.547203012645015 1
0.696108674290583 1
0.303823219334827 1
0.613904809172264 1
0.480252817806155 1
0.615050221446924 1
0.411073065999872 1
0.435339543009126 1
0.66979362781411 1
0.537490364798277 1
0.246826373434069 1
0.957070822238157 0
0.334855527404468 1
0.565845928345398 1
0.335837787949262 1
0.536508310274934 1
0.464814512963522 1
0.395063162999888 1
0.439224571344729 1
0.741159434448338 1
0.745355934499981 1
0.617354059429117 1
0.53148347168296 1
0.603571548294871 1
0.412109661302149 1
0.265476571159603 1
0.500510136962183 1
0.543300319828846 1
0.700136357329971 1
0.394138097531588 1
0.637738035854678 1
0.472783088770634 1
0.449399459960574 1
0.503324379081543 1
0.41637516666931 1
0.627417562881289 1
0.748508357678995 1
0.667398684845408 1
0.562465631611989 1
0.325326156869198 1
0.691201526560008 1
0.483502387728161 1
0.579554315593137 1
0.380320692427786 1
0.291309812141114 1
0.474143231034716 1
0.629989121681724 1
0.377635158764282 1
0.578905297448982 1
0.357039127888195 1
0.468500326616173 1
0.349507992250241 1
0.36317032090607 1
0.601148161481037 1
0.308691136063256 1
0.487706727010481 1
0.567696743719374 1
0.429852355675341 1
0.646869863983139 1
0.320122089075206 1
0.548558242859666 1
0.69530069673402 1
0.643487821215758 1
0.284082160133494 1
-0.0720254264308205 0
0.347474526451995 1
0.104431564889236 0
0.090498131156369 1
0.546512743019482 1
0.49433223365054 1
0.598591625864392 1
0.552316144764163 1
0.399150485019966 1
0.658144376833118 1
0.37969362064707 1
0.566211897607629 1
0.440693115051493 1
0.557341186956654 1
0.642892168898743 1
0.335247673940324 1
0.313460948146157 1
0.440591975450639 1
0.46852834553798 1
0.717956913904158 1
0.777173411135671 1
0.824482786484378 1
0.350033311556867 1
0.597637737232466 1
0.423523557628198 1
0.41217394596307 1
0.416141922510367 1
0.397513449995555 1
0.27031657919813 1
0.704018176372046 1
0.296326666110917 1
0.321696939727339 1
0.538904321793969 1
0.677755868672065 1
0.445254042066723 1
0.699605088109479 1
0.516122605996636 1
0.532297142153792 1
0.357231953028858 1
0.35068871667882 1
0.450417723295415 1
0.209911259704459 0
0.180692419846152 1
0.735432631550599 1
0.380028203565985 1
0.432924272464256 1
0.65680127036327 1
0.362066001286243 1
0.548294948213927 1
0.857182259863924 1
0.807668939869423 1
0.673194718097977 1
0.541220147165857 1
0.604101529659488 1
0.496453821299598 1
0.745519653230641 1
0.447054951817509 1
0.499885399580802 1
0.300247179054989 1
0.367929984830455 1
0.739963375814422 1
0.36211271277845 1
0.725321537799999 1
0.522376403542358 1
0.220073485737632 1
0.378358860638292 1
0.408892809995095 1
0.590407602581935 1
0.462647527699408 1
0.387883711022749 1
0.505223623331743 1
0.485036480332162 1
0.472089957698811 1
0.438621084662572 1
0.258700222474527 1
0.615775894994487 1
0.461677684858823 1
0.499515544461849 1
0.240483684302111 1
0.359506591191568 1
0.23564986855483 1
0.267574997616048 1
0.51734449454663 1
0.339123306208796 1
0.901884569434318 1
0.530523864405075 1
0.481405640296923 1
0.746171186930227 1
0.540178139712716 1
0.368484536249795 1
0.397294583657786 1
0.0761680272174959 1
0.610516309433446 1
0.408975362281071 1
0.387870400205829 1
0.552643026998941 1
0.420394053446711 1
0.679653319838694 1
0.524832223788494 1
0.533739964520186 1
0.215972641690156 1
0.635004736008175 1
0.417126569963559 1
0.153867267210189 0
0.287493621249844 1
0.523839253955957 1
0.378621256309121 1
0.42656381745391 1
0.692110844150923 1
0.506894889394755 1
0.302870168314286 1
0.528017965289446 1
0.552753341582052 1
0.540979593136739 1
0.112353256909067 0
0.554318256562404 1
0.330755424118535 1
0.335903397868739 1
0.431813896407747 1
0.580215453378624 1
0.283392439869048 1
0.520837176813341 1
0.464253255409061 1
0.287325645180024 1
0.461864395512473 1
0.499259626367532 1
0.672918534227877 1
0.187675302955954 1
0.573831844063086 1
0.535041144877548 1
0.517050741112171 1
0.422627737412801 1
0.484050256020893 1
0.381782976689994 1
0.612964258826653 1
0.748060698559606 1
-0.158696400330389 0
0.463002716228268 1
0.457202481506169 1
0.622599107543652 1
0.355485273401592 1
0.448526277625565 1
0.644062911844956 1
0.491295702644654 1
0.326748506739604 1
0.434015567676653 1
0.547040842438047 1
0.807791406300862 1
0.599764581016653 1
0.805702376987578 1
0.729349744476055 1
0.480502576293733 1
0.68400797207234 1
0.563278742133701 1
0.562566619733486 1
0.754617332551682 1
0.447799963607185 1
0.734742888127371 1
0.693366076355233 1
0.566594753290185 1
0.408099258724817 1
0.242228735647088 1
0.444110120432905 1
0.549893896030396 1
0.507869379297205 1
0.608353318437324 1
0.581252383762264 1
0.406803133485695 1
0.385840627085696 1
0.249115805814112 1
0.649786157282539 1
0.714038511781223 1
0.437043832374637 1
0.390837062572909 1
0.505772590075917 1
0.328776632153458 1
0.497289344773425 1
0.438937451641632 1
0.202782818319486 1
0.74275784096676 1
0.434141209571958 1
0.434181849813439 1
0.314401674986409 1
0.55616237903021 1
0.641969845458574 1
0.311416329900882 1
0.526011594784141 1
0.710502260354414 1
0.497678264137406 1
0.768371379759944 1
0.0516421009555675 1
0.437606998455826 1
0.249303915376267 1
0.843997924768038 1
0.616121248338414 1
0.525074555156264 1
0.474711237239088 1
0.778637550862117 1
0.563110478457725 1
0.552142208996646 1
0.482325281154807 1
0.52064328629339 1
0.631764720841059 1
0.287306832579422 1
0.309024169620481 1
0.358719104064097 1
0.437952169960736 1
0.549249582317477 1
0.304948852012791 1
0.336965362664677 1
0.540738917964242 1
0.451093652125518 1
0.448461843093768 1
0.410568528238356 1
0.653815486929329 1
0.658827832177463 1
0.298957521661973 1
0.344182352265083 1
0.299077483822868 1
0.304310110182962 1
0.393098596108623 1
0.762121864612521 1
0.808731193304142 1
0.463678421178027 1
0.443082060480897 1
0.438433748400818 1
0.463991042144222 1
0.274611075012368 1
0.459776288776404 1
0.535627491516737 1
0.836001247646136 1
0.43822911352031 1
0.519684414730191 1
0.653564873912241 1
0.524603353023834 1
0.335209604184792 1
0.467070949904267 1
0.791881571553147 1
0.591433185146779 1
0.251980827076193 1
0.531186660605898 1
0.447475621021638 1
0.569478493405512 1
0.605922583528395 1
0.24689054228847 1
0.580201670011075 1
0.601618909967476 1
0.534507235621775 1
0.297591079037833 1
0.758194189834083 1
0.589390072242062 1
0.702885264835637 1
0.573900017023723 1
0.640800234162552 1
0.45702577664568 1
0.37010988258614 1
0.401002125787799 1
0.57830441019946 1
0.484632991576343 1
0.329261138545143 1
0.56209691797072 1
0.51502583812719 1
0.397117759214535 1
0.332926218239465 1
0.521174251373803 1
0.293115449671371 1
0.513012614933712 1
0.922642888517711 0
0.355671672599742 1
0.590575911056007 1
0.669452730737972 1
0.410975100179467 1
0.504362096288739 1
0.65614415056197 1
0.477778152636346 1
0.569865321178374 1
0.53320545207938 1
0.112758734659664 0
0.245657348604244 1
0.196825568661814 1
0.926727765108818 1
0.586069777790514 1
0.705360081819252 1
0.516498844397286 1
0.73563754709253 1
-0.041301594659349 0
0.572776695020426 1
0.35691850732376 1
0.539104933091823 1
0.579827321109078 1
0.519287670908638 1
0.70141970324211 1
0.482038947598787 1
0.39174938461015 1
0.273436824414547 1
0.67791196723363 1
0.681611812652342 1
0.364439412252807 1
0.467150307614054 1
0.708763181037701 1
0.394984184189013 1
0.520328950196188 1
0.356267730595345 1
0.371615101816933 1
0.721389652335828 1
0.878762134030537 1
0.734429170975649 1
0.453621746886052 1
0.559701821874312 1
0.500391051117164 1
0.326443763682912 1
0.580582802179074 1
0.10302503094444 0
0.380054248791392 1
0.596736833099796 1
0.48796056040032 1
0.561106538902608 1
0.440327023214524 1
0.616953069194105 1
0.682417264428195 1
0.753483433570811 1
0.376814740401396 1
0.459581283927614 1
0.41379883225348 1
0.626851279532317 1
0.42960797488924 1
0.561592472268983 1
0.149775461699118 0
0.276556774022147 1
0.458404085884775 1
0.569079653532686 1
0.59013062883672 1
0.759324762472486 0
0.432093564386398 1
0.440428323391402 1
0.484142140621591 1
0.29983687394988 1
0.586647370580126 1
0.665445640716658 1
0.236486280411934 1
0.376911120523133 1
0.0511563121833585 0
0.340323855973666 1
0.582593037915255 1
0.518473352845366 1
0.18909659351501 1
0.538917171364074 1
0.779328517794369 1
0.412968655917214 1
0.773053420542164 1
0.700851927821447 1
0.469758619555539 1
0.202920617950335 0
0.377372001284605 1
0.336016097707928 1
0.668265995366695 1
0.629377531831296 1
0.428808754959579 1
0.577427104712014 1
0.442571300324818 1
0.76135732798471 1
0.736945030100658 1
0.650613928396854 1
0.55834971445311 1
0.485698556840808 1
0.670088186435577 1
0.63809698187518 1
0.602554249997429 1
0.567865821844325 1
0.524536036375309 1
0.718273488218691 1
0.250990313912256 1
0.427525194792864 1
0.279838467940235 1
0.523247401628056 1
0.741829084489768 1
0.548290985294181 1
0.647053905530394 1
0.547505676971929 1
0.422846122827299 1
0.499081531757106 1
0.512183435149123 1
0.592173959125596 1
0.422270589209653 1
0.58755833039485 1
0.57441862768294 1
0.452907884561776 1
0.763845213283422 1
0.266414149347151 1
0.789088110045703 1
0.839064964504474 1
0.522062467368706 1
0.523483852428748 1
0.669843299121933 1
0.733927526504937 1
0.655697980374076 1
0.321823940577071 1
0.521155208172554 1
0.41480487828189 1
0.534272931506717 1
0.64779812550674 1
0.568524118481058 1
0.542746757697557 1
0.652221692973909 1
0.530210676965961 1
0.553280490980726 1
0.175945689723164 1
0.459209910381732 1
0.75357017287858 1
0.559327060397342 1
0.641345886657233 1
0.616151227488829 1
0.614928579753299 1
0.638975388363004 1
0.294302324543217 1
0.556646498347251 1
0.403485494054284 1
0.697377644148142 1
0.743520900570659 1
0.718926958020454 1
0.682234159638913 1
0.804605877495999 1
0.835524635190278 1
0.505419049704215 1
0.623721290554285 1
0.688991896581688 1
0.371454675435002 1
0.682902119647585 1
0.605654443935919 1
0.24296568580257 1
0.446111255209688 1
0.904656313824573 1
0.493121328425904 1
0.525621695193528 1
0.829917571055655 1
0.564940650455216 1
0.815143737895569 1
0.351723470133653 1
0.606001546865756 1
0.369186071234303 1
0.568243279585548 1
0.299920769546473 1
0.470551783239676 1
0.573708193393214 1
0.238428427515521 1
0.515599476503096 1
0.331517363159113 1
0.616186866052256 1
0.305998427684329 1
0.458710661256242 1
0.221753518700814 1
0.53718543750625 1
0.324855978131329 1
0.486620229080824 1
0.456381513477138 1
0.282126979284482 1
0.293153605247822 1
0.421481328173297 1
0.700138346537783 1
0.576737733925294 1
0.193064425018105 1
0.361325434078469 1
0.396989587033778 1
0.468321752794941 1
0.473194339832502 1
0.664180448716148 1
0.0709559370888262 0
0.48077859462693 1
0.543631195601669 1
0.742546177287658 1
0.538095358788308 1
0.453328520044292 1
0.520430933948869 1
0.391434293382583 1
0.521358759249181 1
0.340332571448834 1
0.814001050904892 1
0.19279994947526 1
0.773730168352284 1
0.562777385342478 1
0.524686130969012 1
0.26142759852551 1
0.289338471805394 1
0.628061751531005 1
0.559543486239445 1
0.403630109277402 1
0.529603071681625 1
0.631847773772003 1
0.543768304542903 1
0.265566963465854 1
0.730632330330036 1
0.387587049649953 1
0.560327743133826 1
0.72602311406501 1
0.41830574336462 1
0.518898448164502 1
0.611229928754238 1
0.392394428687591 1
0.498145596966442 1
0.484086822478294 1
0.440339407386212 1
0.0367944869091973 1
0.379658018464082 1
0.497779631586626 1
0.564672626855708 1
0.569938801199641 1
0.152539717087568 1
0.400211139064246 1
0.510240357776324 1
0.312096379430422 1
0.655673101506514 1
0.372783944263311 1
0.411413153036397 1
0.983974105988206 1
0.29408380921358 1
0.282802745626696 1
0.549549621320957 1
0.459143911796197 1
0.522750612753877 1
0.653933475435762 1
0.358776200546805 1
0.27686017127456 1
0.625817790765418 1
0.624070623780018 1
0.47011764357426 1
0.295529436519358 1
0.246877609040864 1
0.416271210495728 1
0.396235317567067 1
0.422962431575364 1
0.431128936056515 1
0.496887874428155 1
0.527584348038108 1
0.734499427836424 1
0.715657442769239 1
0.635696956680164 1
0.376476066614727 1
0.263959031307623 1
0.515433300084428 1
0.509892574299872 1
0.347187678408651 1
0.734074940236707 1
0.595134629209207 1
0.322325916470035 1
0.700384396792785 1
0.533206600646368 1
0.34557970986891 1
0.529143653261411 1
0.663016193722637 1
0.40806218490465 1
0.280952495013322 1
0.675558142938713 1
0.611879372569308 1
0.715480354137501 1
0.440909243243652 1
0.668758971434823 1
0.890798779423012 1
0.359097631593882 1
0.516663432601761 1
0.646472851388402 1
0.530678096080481 1
0.575445412127519 1
0.359212011067488 1
0.498918309464083 1
0.457059807977538 1
0.425889268687232 1
0.364716019027823 1
0.391972428598108 1
0.740557150411331 1
0.358708407284505 1
0.433920521269034 1
0.90834662070004 0
0.613370254356856 1
0.508634714523857 1
0.611648122549477 1
0.823349474492185 0
0.875527168624074 0
0.526597289808626 1
1.03525275279549 0
0.230403335723125 1
0.161078919016739 0
0.595580422620528 1
0.643677788472927 1
0.587818565965002 1
0.557200401378273 1
0.587452010602597 1
0.517485426176503 1
0.425370685245397 1
0.263389472471551 1
0.337502127350843 1
0.633939310790789 1
0.662155474142464 1
0.0424541271657286 0
0.566926836137481 1
0.402245776814199 1
0.273219923679281 1
0.53858174107959 1
0.361251450148347 1
0.560085939717443 1
0.428634051478809 1
0.630370186488079 1
0.802808364673873 1
0.545649718048204 1
0.743770093522941 1
0.590056814177682 1
0.41146754983529 1
0.257082773507336 1
0.452522317845855 1
0.601522826033705 1
0.332925874448 1
0.51829604556729 1
0.506970155102723 1
0.417496187313529 1
0.467213449905205 1
0.548344215830515 1
0.3339225925752 1
0.741767866348257 1
0.494110021483085 1
0.507006362036182 1
0.275174418121399 1
0.508262022294462 1
-0.0842152279875981 0
0.494761955833812 1
0.503118990350238 1
0.464317943527532 1
0.218574316766787 1
0.516190804639263 1
0.215210453752154 1
0.539879179412515 1
0.470379957417206 1
0.539674881590657 1
0.723652050280898 1
0.441700750122272 1
0.724382344076363 1
0.660643702907297 1
0.720613997306438 1
0.815315470718034 1
0.542459965149413 1
0.574962697996832 1
0.818819613952839 0
0.39098624451666 1
0.425482682405334 1
0.435885085619485 1
0.444374368464456 1
0.478621781421216 1
0.521854355073395 1
0.580150129550614 1
0.377784620587595 1
0.69047801313266 1
0.556289918941631 1
0.66899025920681 1
0.555147160257641 1
0.32278420080355 1
0.352721635579347 1
0.342578700021722 1
0.373835728555094 1
0.606268980352601 1
0.296838156908994 1
0.40669904650869 1
0.427079749607942 1
0.817639683670673 1
0.609825816487199 1
0.212160886904721 0
0.425232583043716 1
0.752282014300584 1
0.364862424964169 1
0.522697500865421 1
0.505847570764387 1
0.331934140701789 1
0.380123496878651 1
0.561142787711684 1
0.430375243772809 1
0.365494499481723 1
0.495110056489734 1
0.469096723810022 1
0.636730578406119 1
0.595496975540553 1
0.266179750197034 1
0.616380084860271 1
0.78040935899165 1
0.484846580798008 1
0.606965728692453 1
0.395099732831545 1
0.433418276951215 1
0.474585025981063 1
0.328748994165747 1
0.476574663413335 1
0.499513823497168 1
0.208570418057343 1
0.2928794037546 1
0.707484122691019 1
0.575627441054102 1
0.693536161576199 1
0.912107956621286 1
0.469547666112679 1
0.348927750948723 1
0.259541290344407 1
0.477815844962955 1
0.497759157252356 1
0.49103332474039 1
0.113455503873792 1
-0.0539791954913597 0
0.549116595290535 1
0.261068110335488 1
0.55830445100824 1
0.608620642365905 1
0.498068929974057 1
0.437873005927897 1
0.494040526651197 1
0.538041685119821 1
0.880867437499106 0
0.856981191645026 1
0.343610572351634 1
0.615952870001738 1
0.754013302628038 1
0.621511045513402 1
0.527170008361589 1
0.603685732231287 1
0.409179652586311 1
0.693630587057437 1
0.656280725543618 1
0.779880301959294 1
0.533585529177344 1
0.529290119100782 1
0.646930215357558 1
0.661938737391962 1
0.52114747662736 1
0.133380848685905 1
0.357129784250554 1
0.285655075902305 1
0.380459777937277 1
0.314216216498478 1
0.694797186125866 1
0.509058492222347 1
0.497001078708957 1
0.370174734912124 1
0.463495518515646 1
0.463527343102059 1
0.885953065782524 1
0.426685094529284 1
0.345514789356999 1
0.400116756622403 1
0.44998473292939 1
0.647976365938079 1
0.527238355205377 1
0.645266320994029 1
0.599943426783383 1
0.57086030126348 1
0.187650275395509 0
0.681427604294414 1
0.748500439567973 1
0.653701902743628 1
0.246553439536191 1
0.386206862357671 1
0.481152998226359 1
0.420099255985889 1
0.366621063622327 1
0.537925068988302 1
0.400769059287434 1
0.286280097491179 1
0.319961106285686 1
0.33120156475498 1
0.500681438104033 1
0.614982751543967 1
0.885713819036448 1
0.755443189896343 1
0.341647891516036 1
0.256865315434026 1
0.925465019174731 1
0.252432878320246 1
0.396289460144423 1
0.610185773076802 1
0.43279759089663 1
0.336857519814339 1
0.702249630340205 1
0.36838404907643 1
0.492549983781051 1
0.396535589884895 1
0.350732671891962 1
0.634549429113124 1
0.886477888632759 0
0.314444219607466 1
0.442593505412222 1
0.504254148795579 1
0.519748950032224 1
0.322865582128413 1
0.377661909012367 1
0.432284455392064 1
0.386920400284847 1
0.453511840540367 1
0.347331602414503 1
0.693259701578012 1
0.471785236928643 1
0.266700434249499 1
0.556378490746349 1
0.710558996277041 1
0.266195065223165 1
0.0731600885899486 0
0.522188410840148 1
0.576993550614239 1
0.40546990816861 1
0.532230650170566 1
0.807484663446802 1
0.425018048726379 1
0.295333173403839 1
0.56008850966615 1
0.593551511139357 1
0.0429335691759387 0
0.362649344189682 1
0.0219178253267944 0
0.716969917974246 1
0.0258397457828657 1
0.572796068734432 1
0.566156568131911 1
0.47470059771337 1
0.42628335714015 1
0.276354078333073 1
0.740240878790226 1
0.437378076580229 1
0.797092885714544 0
0.555458233807655 1
0.730903960757158 1
0.642664812963952 1
0.635008862136917 1
0.373389449808835 1
0.218870837613101 1
0.62919470891574 1
0.943503476671618 0
0.549421430753177 1
0.407760328345464 1
0.371428330679687 1
0.712150680104919 1
0.594352919132771 1
0.3119154420895 1
0.621393525767277 1
0.295009975054844 1
0.581821284415729 1
0.469044493889272 1
0.401849570557901 1
0.333914267316529 1
0.378751627298776 1
0.602677070538284 1
0.514794685073566 1
0.626397909825902 1
0.544934120329558 1
0.442031992287176 1
0.39819929459443 1
0.46278525640176 1
0.550400222360959 1
0.472179469466966 1
0.607336587730218 1
0.525947257704906 1
0.16023177289937 1
0.325033357820388 1
0.340833231467052 1
0.22140789033595 1
0.452820561780485 1
0.685399025338711 1
0.794996584237348 1
0.688090677274389 1
0.676241907720072 1
0.667542672897774 1
0.660661195636199 1
0.478539613404449 1
0.293730806162742 1
0.563718977116562 1
0.396040117072356 1
0.505903811141806 1
0.469502548934819 1
0.313016174636242 1
0.408543754405243 1
0.455030523400938 1
0.547672012470076 1
0.665940202676236 1
0.51744961368125 1
0.569687121857323 1
0.536470425873608 1
0.495375803150888 1
0.58012972629584 1
0.728682735215466 1
0.389382090685117 1
0.878388547494821 1
0.605582533521767 1
0.335367246772326 1
0.607753119598992 1
0.570992286884901 1
0.674446946591492 1
0.440124451106355 1
0.592368560861527 1
0.145061277575704 1
0.481422093535994 1
0.558567886103119 1
0.545333666475266 1
0.788330015034886 1
0.388047040146866 1
0.380346104533883 1
0.287409380921163 1
0.575224497645511 1
0.759872368879457 1
0.401814804626256 1
0.362865165341448 1
0.913662226208527 1
0.783028945002076 1
0.547810037319138 1
0.164291239080708 1
0.889265384053363 1
0.627184879247557 1
0.673595551963136 1
0.809319147634096 1
0.618174824896092 1
0.574178347940471 1
0.363452058301517 1
0.427505828277123 1
0.50567434602081 1
0.553752393878237 1
0.519243888631052 1
0.722347078864439 1
0.705687546858773 1
0.589410440267095 1
0.470232452948963 1
0.624256025754467 1
0.371361496598234 1
0.242569572828946 1
0.352412243395717 1
0.27983234300238 1
0.747053906616808 1
0.434440288278989 1
0.312802493690213 1
0.399130457134527 1
0.551134679396583 1
0.53191852129997 1
0.576972975408322 1
0.508440931192481 1
0.632157961928175 1
0.440783185948581 1
0.407550067113263 1
0.316627200818491 1
0.619861515772541 1
0.60984980587674 1
0.520276801307615 1
0.0840714837632709 1
0.660139498964465 1
0.569400890265351 1
0.587074179135108 1
0.496176853076458 1
0.581547176104918 1
0.679620797134608 1
0.533227788433563 1
0.554464010003538 1
0.456702682774785 1
0.681848716685602 1
0.450414452411653 1
0.295101581854014 1
0.125762552615487 1
0.556273662415042 1
0.523041905392513 1
0.531409227939098 1
0.33473514669784 1
0.473801186084427 1
0.587916211095423 1
0.489968626688824 1
0.594739253250559 1
-0.0169538627765415 1
0.4728947098997 1
0.727893067092428 1
0.482080155858274 1
0.268988796087828 1
0.520016795942761 1
0.38698833729334 1
0.680278078040685 1
-0.0341493964104219 0
0.38197375110404 1
0.50798219463407 1
0.47775163188268 1
0.345082752170421 1
0.773405065095232 1
0.485618278041918 1
0.39526243419195 1
0.510569452929582 1
0.34616259550344 1
0.517830614304007 1
-0.234862257388481 0
0.166190802474898 1
0.852109558978207 1
0.554093836240188 1
0.308790413718399 1
0.617660101204524 1
0.385590099219449 1
0.474677005304193 1
0.453243918924489 1
0.550110447808761 1
0.399443825613121 1
0.545635152918312 1
0.343595983923543 1
0.371952292564255 1
0.510345456207191 1
0.328353458400685 1
0.439852814119775 1
0.542886866128381 1
0.588200980897519 1
0.312101804299928 1
0.147020245364178 1
0.80760368427296 0
0.801137036987332 1
0.432934202924975 1
0.358046687189361 1
0.686209276481218 1
0.387416373402525 1
0.579234010905564 1
0.060094306221479 1
0.488718255826577 1
0.499447601519963 1
0.702089100095557 1
0.581650791152732 1
0.643280891357665 1
0.665180572104697 1
0.334299807262062 1
0.555348015765621 1
0.366143556271555 1
0.619447966017415 1
0.229051074898324 1
0.490266077120007 1
0.511801074065377 1
0.518042338538545 1
0.374783592612436 1
0.631369204776293 1
0.699488289419865 1
0.453133383747931 1
0.324046156532708 1
0.602187181801895 1
0.509609109495438 1
0.574266002843539 1
0.249026323897434 1
0.502145687865924 1
0.598996553723834 1
0.267777463126813 1
0.122822802202376 1
0.510921911541997 1
0.687409132530684 1
0.215645986853229 1
0.756030862771579 0
0.360743690261176 1
0.48966679185277 1
0.619708650897245 1
0.52465368883529 1
0.501476413164548 1
0.393100888057527 1
0.79408865894784 1
0.392069744979732 1
0.148538036588427 1
0.535484869250406 1
0.418430996222516 1
0.531928926949532 1
0.589069281317418 1
0.345628466293429 1
0.326274517360001 1
0.469519338755189 1
0.465341814943332 1
0.432073702295535 1
0.0919193886691681 0
0.416455968349555 1
0.160611541181339 1
0.328206638130402 1
0.5519038395838 1
0.242090676217247 1
0.550786947783573 1
0.422879585401415 1
0.398574380074331 1
0.521446368761584 1
0.475154061086938 1
0.503105791063271 1
0.520573182219489 1
0.562574400882726 1
0.38256203249326 1
0.00483190441853016 0
0.183383151582699 1
0.430457023507726 1
0.557120740659614 1
0.397082958788516 1
0.272911454614546 1
0.5991147937568 1
0.786686404023693 1
0.657182112286674 1
0.613446599685085 1
0.299929444516211 1
0.533488104863626 1
0.442111213006489 1
0.595203815629253 1
0.821753701759223 1
0.601191021768376 1
0.559441984297706 1
0.794619494836929 1
0.433139890232646 1
0.442441101877184 1
0.671678322427178 1
0.345820024991431 1
0.54146835955379 1
-0.21183032574147 0
0.456903825255608 1
0.860937257522054 1
0.710927967895336 1
0.359255542965364 1
0.568457643530158 1
0.865205761596594 1
0.659462095128943 1
0.683326610050881 1
0.44149549624985 1
0.651178873841842 1
0.668074767421362 1
0.37642086671315 1
0.418452281599982 1
0.311827256545757 1
0.694402136202135 1
0.562752665605232 1
0.230586963830929 1
0.56203460593714 1
0.439360196976336 1
0.439372053169874 1
0.528547192240303 1
0.236546557381316 1
0.557841085844961 1
0.606605012112737 1
0.564103595522475 1
0.475536437218573 1
0.637766414259197 1
0.11701653145039 1
0.859140526685279 1
0.326367887565398 1
0.467485567820727 1
0.651425874951031 1
0.821692352685273 1
0.284488382281196 1
0.535072139202207 1
0.329587428071727 1
0.394749715021501 1
0.917720072732791 1
0.282003171692646 1
0.57505582236815 1
0.480027662588928 1
0.736826445970802 1
0.777153502191027 1
0.581505057032214 1
0.564416499576043 1
0.420284064910203 1
0.444952881015113 1
0.651066583417449 1
0.294518779087462 1
0.356130394870825 1
0.594303672238531 1
0.606258778285979 1
0.532098954944847 1
0.604841220265644 1
0.558521578093951 1
0.349190645265387 1
0.601809807976792 1
0.11020351059151 0
0.435500374471596 1
0.283895791927153 1
0.235458375862646 1
0.61217571092239 1
0.644712188295757 1
0.656964875452432 1
0.398011412559469 1
0.842183534009612 1
0.465606631689961 1
0.443803020623773 1
0.538677262133025 1
0.160715174792862 0
0.248919888759543 1
0.666579668251855 1
0.66933460179768 1
0.319931821289111 1
0.550396078553075 1
0.109519428423269 1
0.658071616791507 1
0.895772842820896 0
0.426503083855286 1
0.726895488863094 1
0.362009728668135 1
0.35707175087136 1
0.400401918774875 1
0.423142168091672 1
0.3147499155731 1
0.487162752777137 1
0.551181558869956 1
0.232362139012522 1
0.135598548734254 1
0.70667264542612 1
0.517514841278335 1
0.652845492584508 1
0.797472723852549 0
0.781702211636584 1
0.704425099070433 1
0.665621543385762 1
0.65837464251949 1
0.416020271657542 1
0.934252870395973 1
0.539210411176745 1
0.532946850043237 1
0.491136367926567 1
0.622380009096 1
0.357774779782521 1
0.517544640351232 1
0.643182545005407 1
0.28732099518621 1
0.443292342175877 1
0.216189802707677 1
0.257997911024463 1
0.491839814069126 1
0.43708287390405 1
0.596729556185624 1
0.652065717712091 1
0.623883375437598 1
0.618346698949477 1
0.411741833881315 1
0.368802026089851 1
0.355736793105715 1
0.35695925526385 1
0.396714803284839 1
0.648672660974324 1
0.331762062995057 1
0.491941072302534 1
0.667836951181777 1
0.464578689194996 1
0.533945106072433 1
0.500693277218868 1
0.321495648895086 1
0.611776205502156 1
0.712838608902919 1
0.53651214721797 1
0.448196426408596 1
0.386607545859914 1
0.686693571910229 1
0.828008423981262 1
0.469889959016333 1
0.447912082146201 1
0.35516237927169 1
0.511107133260582 1
0.204297042560186 1
0.729709369453847 1
0.474504267245678 1
0.293724985834429 1
0.301387409515836 1
0.300029708296552 1
0.426138645172534 1
0.713683347526512 1
0.494769775784431 1
0.638347282946491 1
0.817662505701595 1
0.634607233924041 1
0.436886884325359 1
0.406743805053366 1
0.671822587347358 1
0.427839962578162 1
0.442512070186921 1
0.460096679711001 1
0.44815749715989 1
0.438715128859326 1
0.339761492974452 1
0.621002208662353 1
0.445543562403569 1
0.217255509140958 1
0.68347494910183 1
0.459943799526568 1
0.518046409759221 1
0.587733783560014 1
0.365196411552768 1
0.462336398491648 1
0.796816565672409 1
0.458311151186595 1
0.380975257785064 1
0.279836285509248 1
0.688205456060248 1
0.672701045525599 1
0.388890573688562 1
0.606799719253918 1
0.432446580974526 1
0.571996399539993 1
0.565050003127233 1
0.305265328301339 1
0.754161705655154 1
0.704179080645697 1
0.632139053165141 1
0.28567408273565 1
0.58516457638856 1
0.35995261887496 1
0.592086958827013 1
0.44689533743159 1
0.617182929079576 1
0.422487646776508 1
0.43454185656427 1
0.392871930623912 1
0.575498953956588 1
0.203092505356613 1
0.5603963307951 1
0.400365369678484 1
0.444212612171528 1
0.545099206334305 1
0.482130725512702 1
0.423515979447512 1
0.281010086708984 1
0.530409346943158 1
0.529954156172286 1
0.260649464198853 1
0.820971094045392 0
0.651074687698879 1
0.242605342413661 1
0.721496903896364 1
0.394053361080649 1
0.547280736941355 1
0.563682335494346 1
0.117227079232763 0
0.645250094000291 1
0.736937250391734 1
0.588078370163174 1
0.751952312223084 1
0.259843733057017 1
0.872596287341362 1
0.664325846828063 1
0.627058565148117 1
0.606288793649978 1
0.463698023565943 1
0.637336641910466 1
0.585435927420025 1
0.97163988552325 0
0.288549588399412 1
0.304096395869339 1
0.351514922847364 1
0.418099457328452 1
0.431529172972133 1
0.495908436518628 1
0.742130066340417 1
0.156603593628862 1
0.274530685237262 1
0.467379333628753 1
0.460360514042739 1
0.761365497402082 1
0.415389496530092 1
0.594735837158783 1
0.598399467788416 1
1.07561037390717 1
0.604625391261976 1
0.477076733228678 1
0.432041102526531 1
0.481111409085424 1
0.687962272649132 1
0.567873869749085 1
0.448428532365055 1
0.486074635026233 1
0.258143628191791 1
0.707581446101994 1
0.610241194334089 1
0.489988737854728 1
0.163490618543803 0
0.550225924202132 1
0.519417245378801 1
0.362626654267854 1
0.25467217895418 1
0.354081445984526 1
0.42181478917579 1
0.444736685919635 1
0.599412853036168 1
0.358616709165336 1
0.512206224477764 1
0.284947442083289 1
0.766124269036746 1
0.586474912514926 1
0.167627401495752 1
0.458120178768188 1
0.421501145092953 1
0.565822240343761 1
0.338932623297199 1
0.539162367914594 1
0.356217720934842 1
0.551034893720426 1
0.567028513905579 1
0.576467921510721 1
0.416715646964068 1
0.558996852210904 1
0.409601794742738 1
0.32223491641355 1
0.393975666728896 1
0.366894585626636 1
0.831083603205089 1
0.707317425354363 1
0.475229080191698 1
0.382446377357735 1
0.539972115555284 1
0.409846116793803 1
0.852930104130621 0
0.60691705366747 1
0.342526749329854 1
0.341361223774404 1
0.409800034985675 1
0.404065930490451 1
0.670802902692927 1
0.211093532472551 0
0.536850072000024 1
0.665208003348104 1
0.366518726806182 1
0.449347424171884 1
0.324428701470151 1
0.562350344145267 1
0.319453684704277 1
0.747163769907582 1
0.410705606822723 1
0.533463914732656 1
0.290376975900528 1
0.461337701515785 1
0.781799815020924 1
0.917001137410973 1
0.621118776024424 1
0.345920237236608 1
0.383778784712872 1
0.646668088120983 1
0.583059673450609 1
0.435801205167062 1
0.644400572724036 1
1.00237473215718 1
0.46434915487035 1
0.575887899052648 1
0.60421174607275 1
0.445806442571446 1
0.678344733125376 1
0.591022951729738 1
0.670155321184681 1
0.562772328108569 1
0.650008647442971 1
0.533640780541522 1
0.00887918255822698 1
0.408418492156496 1
0.595233261696719 1
0.477088133763753 1
-0.00496633636488787 1
0.524227691341698 1
0.683382861935529 1
0.252044768037043 1
0.702403855860052 1
0.484005410344244 1
0.66345336688402 1
0.784000220446758 1
0.35442299596483 1
0.366846685529532 1
0.505601000856757 1
0.58986832069128 1
0.57416597069032 1
0.161481561696782 1
0.655000707549376 1
0.575487679813596 1
0.545648557772976 1
0.732580455722846 1
0.43270951903526 1
0.423374778078643 1
0.576984386387337 1
0.634554959034038 1
0.571520251995443 1
0.745933210354133 1
0.447620733652187 1
0.542502093793449 1
0.612764997288709 1
0.694063938577136 1
0.554359578811586 1
0.327550469337043 1
0.710012240614922 1
0.182556131295921 1
0.591643876578596 1
0.416251082732237 1
0.37649197222641 1
0.406705476286169 1
0.591421278560092 1
0.122940607283988 0
0.456044612353852 1
0.474255975105467 1
0.519069289651476 1
0.641476037511453 1
0.803000183310864 1
0.520259227825645 1
0.341879012160436 1
0.59971322282333 1
0.581047507641916 1
0.401582011243936 1
0.649052398506799 1
0.737729840493025 1
0.457160368898591 1
0.422016009530813 1
0.427180072067227 1
0.655891205320678 1
0.508678301863007 1
0.358074565419113 1
0.619469370257515 1
0.55036802015397 1
0.548325605037332 1
0.646971610847715 1
0.486905597119536 1
0.57648423531057 1
0.057222161453187 0
0.669863833059004 1
0.588134701643545 1
0.324425943546239 1
0.866106577960209 1
0.473445424994632 1
0.314212813561662 1
0.45324731805423 1
0.547196836765432 1
0.162996578438855 1
0.142970661046408 1
-0.0808297156253415 0
0.914886103675849 0
0.731741282475052 1
0.580254907020674 1
0.475100991287422 1
0.650909988496325 1
0.595719636733946 1
0.429755248902736 1
0.411509275817556 1
0.667304790226189 1
0.601838209421851 1
0.764936430423086 1
0.561847302233379 1
0.469937237936114 1
0.955459674013539 1
0.781516330630454 1
-0.0723371500231677 1
0.520828543257793 1
0.448159850420586 1
0.805674309595533 1
0.522003404838595 1
0.672885422420207 1
0.416439192223104 1
0.339564382800749 1
0.512219812383808 1
0.787393436323451 1
0.356700646785349 1
0.49612897011019 1
0.592591515878784 1
1.11075210647771 0
0.489617098351414 1
0.389039257603229 1
0.56128523882326 1
0.211405086967485 1
0.480682237526668 1
0.598991494222794 1
0.766521106936645 1
0.408659341517572 1
0.601827183230681 1
0.739938226261798 1
0.684555004167061 1
0.637745075532554 1
0.384640818618322 1
0.263406233859974 1
0.229377466864385 1
0.154612465248479 0
0.234166814852257 1
0.444071042367993 1
0.555623203864784 1
0.693318472802863 1
0.473124541527655 1
0.623955531432836 1
0.624579805853229 1
0.234161144585145 1
0.470190201273374 1
0.64468296332349 1
0.591065783419875 1
0.307974782140566 1
0.456223779587866 1
0.753438543312573 1
0.560689256956895 1
0.626790693995321 1
0.574122723390923 1
0.150214427149591 1
0.785048927262788 1
0.465052748782188 1
0.579287919068344 1
0.233921572178487 1
0.96861874426585 0
0.37991893900083 1
0.726544179039521 1
0.601673811614502 1
0.369273445668531 1
0.49602786435262 1
0.688088999723403 1
0.440225725807011 1
0.358930619556528 1
0.510837322129539 1
0.206728892902581 1
0.664448385475412 1
0.416316171541773 1
0.729844314475821 1
0.625004584385091 1
0.619762636769527 1
0.488111202918759 1
0.315841915020063 1
0.416442071121269 1
0.742736186261044 1
0.423117890944289 1
0.534135880764332 1
0.542134420136847 1
0.483980278653087 1
0.683287987975961 1
0.423331022314209 1
0.509728870301569 1
0.445776832983051 1
0.527760378582482 1
0.86217357045966 0
0.590528471134668 1
0.571795344692105 1
0.480262055855088 1
0.480697771613236 1
0.722011004147074 1
0.494071963872696 1
0.332391617117796 1
0.53927956764201 1
0.578508392148297 1
0.496375222450427 1
0.718435907603847 1
0.721520691087029 1
0.848087762404071 1
0.384716744158021 1
0.335063864958766 1
0.950909573398597 1
0.521393398421101 1
0.562706478119487 1
0.694848233287874 1
0.589807050678061 1
0.477923524759831 1
0.569580599299991 1
0.505385884751636 1
0.627152177734886 1
0.568096164729174 1
0.461074000458895 1
0.355029001038466 1
0.578737503402328 1
0.485208790131765 1
0.464344555094207 1
0.318561666246784 1
0.493042597033184 1
0.412478471314788 1
0.507980830289744 1
1.00939117224155 0
0.430120419241221 1
0.779396962448208 1
0.337741481127688 1
0.555573685995325 1
0.362572002635655 1
0.675204621983308 1
0.42129985467477 1
0.640459810942327 1
0.240578298646455 1
0.3405942266751 1
0.567747042734077 1
0.645171184488703 1
0.643489079790506 1
0.347014084527421 1
0.198660693782417 1
0.0420780051474777 1
0.525138695344572 1
0.47345429371571 1
0.348511154982682 1
0.532485038803274 1
0.427520893206726 1
0.613257787205238 1
0.373783238914483 1
0.406799005158497 1
0.903904818593641 1
0.456336524954864 1
0.79564992905554 1
0.390653181030341 1
0.352753731641779 1
0.358462831466188 1
0.560270757296535 1
0.605130150982336 1
0.530546266113872 1
0.513181667403097 1
0.35963104735719 1
0.436411460997091 1
0.412983604243649 1
0.48398128719956 1
0.531888266205963 1
0.633668865801951 1
0.600312871759612 1
0.420197631895655 1
0.0726892923207316 0
0.343471110795534 1
0.555522312294539 1
0.855726086543016 1
0.495554808160961 1
0.509818746144302 1
0.62795792049502 1
0.575337215140223 1
0.425217784374172 1
0.599781680963783 1
0.654529836490529 1
0.540278864669891 1
0.486364587260786 1
0.385019871362136 1
0.324780979017847 1
0.538525717223358 1
0.704665447441702 1
0.138948191452404 1
0.311717900032843 1
0.296219698498344 1
0.630033107649613 1
0.520754970629445 1
0.635405110364127 1
0.508847652274531 1
0.304155723571138 1
0.736815218951681 1
0.443549579022098 1
0.185769034462371 1
0.510164870899036 1
0.459413432813369 1
0.279270033987008 1
