# Supplementary material for: Bias caused by sampling error in meta-analysis with small sample sizes
Source: PLoS One. 2018 Sep 13;13(9):e0204056. doi: 10.1371/journal.pone.0204056 (PMC6136825; doi:10.1371/journal.pone.0204056)
Supplement: S3 File — (ZIP) [file pone.0204056.s003.zip › results N = 10 delta = 0.5 tau = 0 sz = 500-1000.txt]

"dl.delta" "dl.cp"
0.43414984042213 1
0.487383400726245 1
0.365121170565928 0
0.490100189654465 1
0.452384335992848 1
0.540332048840668 1
0.551144717941425 1
0.399617856689249 1
0.535561634739301 1
0.475876270001464 1
0.554729437679997 1
0.507525769562976 1
0.544671474443674 1
0.52517754056275 1
0.501390222454242 1
0.44159547367535 1
0.488374831847748 1
0.485681690775947 1
0.511772108070068 1
0.478199656172828 1
0.423769363058981 1
0.394499416805732 0
0.450814502386639 1
0.4725451356379 1
0.514346826808229 1
0.536226718809853 1
0.522779555783518 1
0.478045333391533 1
0.553498912386564 1
0.531401478389211 1
0.440451427500676 1
0.503627318015734 1
0.472829146139864 1
0.528782908747438 1
0.503035921641671 1
0.479503720226981 1
0.493463471397287 1
0.465356054334501 1
0.440373532928267 1
0.542837360462846 1
0.470080204903907 1
0.522942406023084 1
0.560161448542536 1
0.489708475631027 1
0.535407536196999 1
0.611925025031215 1
0.465560474777728 1
0.566809897751706 1
0.58465151941738 1
0.441365307102937 1
0.540648590266304 1
0.569614805301055 1
0.544058824890775 1
0.590986985114714 1
0.476036871162403 1
0.616463662367369 1
0.463338959688386 1
0.514553331013693 1
0.3784429655134 0
0.510073682017786 1
0.503582237540552 1
0.492993704381752 1
0.572282879611233 1
0.573339398162551 1
0.460250741171865 1
0.506001873948668 1
0.548763077200365 1
0.468501495494945 1
0.437241650803819 1
0.50501406364025 1
0.547607352842644 1
0.504046361915495 1
0.530692899870794 1
0.509757572630112 1
0.478324285745326 1
0.515685778593938 1
0.557434981633617 1
0.552295962154462 1
0.562494185183563 1
0.538704918663945 1
0.516036033564271 1
0.384661495203911 1
0.529093085486372 1
0.495929011257209 1
0.400159457160339 1
0.489242666701212 1
0.547062876166427 1
0.562964996337561 1
0.46023987150071 1
0.539688328140407 1
0.550032330182085 1
0.414850159448249 1
0.428071229602021 1
0.454214150562974 1
0.446589975741323 1
0.522683168687037 1
0.414927046075655 1
0.445096688298682 1
0.492483061401556 1
0.442691075292335 1
0.576401237899998 1
0.559227062479937 1
0.549855301984209 1
0.545346437352749 1
0.407911935552685 1
0.555589193598098 1
0.458205567821582 1
0.5000745345086 1
0.483504651059964 1
0.50668116482278 1
0.407148414319776 1
0.517656738060089 1
0.48698594762045 1
0.521714805328385 1
0.563688088281233 1
0.558340973837089 1
0.547202015194519 1
0.532520955744123 1
0.599796763346277 1
0.543630761840611 1
0.458108353868884 1
0.48562058855779 1
0.567722024258074 1
0.476584978738577 1
0.49781702307273 1
0.427676859367982 1
0.462486257138219 1
0.483889673312236 1
0.427047462563565 1
0.520052714805694 1
0.526685140203996 1
0.394802736971064 0
0.524229296077671 1
0.515361922569716 1
0.572127773875287 1
0.536386500398836 1
0.474375841609716 1
0.479221993892279 1
0.488104959732439 1
0.535067218890041 1
0.456308666453891 1
0.638311159122799 1
0.559124747930579 1
0.565739228339614 1
0.513267544647815 1
0.510626463292309 1
0.551475325659734 1
0.486958337164371 1
0.509109645065971 1
0.579198341199204 1
0.498208141394446 1
0.504017998008541 1
0.514047688404356 1
0.475468639650424 1
0.52985494991159 1
0.479584276142832 1
0.419629515921424 1
0.505470906442366 1
0.604516979387011 0
0.485174873355805 1
0.529748031452961 1
0.473852843914768 1
0.533049356979324 1
0.601929405658385 1
0.560753862984571 1
0.583409801667962 1
0.49730556603871 1
0.461599413833031 1
0.567678283124389 1
0.450677631303078 1
0.43660115743648 1
0.514495928636086 1
0.466729721543312 1
0.458751892417114 1
0.61103502146425 1
0.5211183197895 1
0.514743732402727 1
0.501708741841802 1
0.41056537555048 1
0.445885566164709 1
0.623781076571213 1
0.479658665781121 1
0.519762102981044 1
0.508237716474846 1
0.470842372248201 1
0.414934841495518 1
0.572310417697304 1
0.462466808429486 1
0.488554366894839 1
0.445012528641351 1
0.523848319312567 1
0.534550473131313 1
0.491366815899185 1
0.516574604600215 1
0.525706476724713 1
0.460258219961341 1
0.44146508222046 1
0.505278559239546 1
0.486939510679592 1
0.523806668398426 1
0.519780663411275 1
0.529033907650419 1
0.498338661340158 1
0.441740688101376 1
0.467938540516145 1
0.423790992866556 1
0.456009659793295 1
0.557611064358518 1
0.363221705073686 1
0.420046532568446 1
0.40282272567262 1
0.585421213584652 1
0.544637870426317 1
0.514247680230656 1
0.409516378926149 1
0.561861114596808 1
0.542452886322905 1
0.484105859599895 1
0.469816303269994 1
0.460856077233665 1
0.510183458046609 1
0.505411049350896 1
0.490938429716385 1
0.49144852490985 1
0.53776239027869 1
0.492076624239199 1
0.504430479266414 1
0.494514996302168 1
0.503899235318174 1
0.414865526262484 1
0.479018343171786 1
0.528069446542049 1
0.448896957210588 1
0.528835604284934 1
0.435197703725897 1
0.50586053756901 1
0.513832196385345 1
0.590430573846582 1
0.47902929538299 1
0.417026498307958 1
0.578831704768316 1
0.441476643775226 1
0.500668792136222 1
0.490277920455921 1
0.502232614593769 1
0.515933723574758 1
0.464510229803651 1
0.48846112421972 1
0.454704435470236 1
0.512659383556264 1
0.449387087296629 1
0.555315514780802 1
0.514774492902827 1
0.504303431230748 1
0.519587700136886 1
0.493924750533466 1
0.497039260862408 1
0.526592423418928 1
0.655546112642271 0
0.489123063460958 1
0.517787728696443 1
0.518715837675376 1
0.5210423602985 1
0.495179029142042 1
0.459050740323096 1
0.472231031925027 1
0.55793324736795 1
0.530095309918014 1
0.475519831854378 1
0.423918632614086 1
0.508450702744185 1
0.531655325315858 1
0.406335667873726 1
0.514515047168155 1
0.429194472248312 1
0.55243957771365 1
0.516569904295249 1
0.547746510281141 1
0.54735066179712 1
0.579974519621606 1
0.562229184328318 1
0.463798459186217 1
0.484241691213491 1
0.500753130328847 1
0.493111659094692 1
0.431694348934098 1
0.560874278533272 1
0.413325811315502 1
0.524936797398518 1
0.4593584500472 1
0.48382516417521 1
0.515803952435718 1
0.545489676520772 1
0.604075738128602 1
0.449167257770435 1
0.477646870356011 1
0.48043950078087 1
0.536721180952172 1
0.559889334154199 1
0.541246374095201 1
0.60417452861802 0
0.579325588242434 1
0.464584027290229 1
0.493114169360699 1
0.486287343368835 1
0.502364976474923 1
0.432846037075441 1
0.475154945173456 1
0.445289587609805 1
0.480651452912121 1
0.486882005932692 1
0.505838404823156 1
0.479386671050693 1
0.520936480376032 1
0.471319616693734 1
0.482920387758334 1
0.427330751003469 1
0.471392164131309 1
0.480314300470887 1
0.527816376192949 1
0.558004932946257 1
0.503593997728483 1
0.550367897662937 1
0.461411757307 1
0.492686550247886 1
0.484590381109582 1
0.594372802335386 1
0.5243571022803 1
0.469845332772426 1
0.584183498196134 1
0.503227876243126 1
0.565710988194623 1
0.590731447379537 1
0.538649555193108 1
0.581917372345017 1
0.422293446912964 1
0.570372166319138 1
0.568845890666598 1
0.501180212921119 1
0.550739416198637 1
0.495711911738579 1
0.445304971459704 1
0.506041467532438 1
0.547425736009123 1
0.42285126969029 1
0.48900734092392 1
0.572565626416863 1
0.532820601436003 1
0.582855754868352 1
0.494667889662529 1
0.555335861309434 1
0.557045713814205 1
0.534256403053364 1
0.484516746233843 1
0.445060189222046 1
0.451912878017554 1
0.44465489167488 1
0.499405762035338 1
0.514106384640523 1
0.408092556416344 1
0.445055355025203 1
0.458733651867544 1
0.556960571016379 1
0.565050955746007 1
0.505768317784138 1
0.574286827062385 1
0.498793590357604 1
0.477472838333722 1
0.464219752228678 1
0.56518947960139 1
0.732065036789119 0
0.442020241933149 1
0.416694200350053 1
0.527831898313921 1
0.472279430282012 1
0.495346761740861 1
0.568750774557549 1
0.549436371752663 1
0.559334697759267 1
0.516011381586921 1
0.520299533673893 1
0.523113965706772 1
0.504112295601198 1
0.555012762544537 1
0.58772672437944 1
0.533593766317665 1
0.558699222899782 1
0.600037112299991 1
0.460509651103129 1
0.484176087807395 1
0.497477251252933 1
0.44587641719687 1
0.4960534139293 1
0.473973252326459 1
0.416374616999581 1
0.433658042437197 1
0.460311620374982 1
0.474401488968295 1
0.504312205905923 1
0.52619000490283 1
0.509707792286868 1
0.38829056093349 1
0.494454961418236 1
0.446280834732095 1
0.570143347843729 1
0.459564107775735 1
0.481760361551689 1
0.560229229447837 1
0.502747776746284 1
0.491209121044523 1
0.525427443184762 1
0.448034883820365 1
0.337246085917259 0
0.499635985726882 1
0.426772096450181 1
0.458833688787291 1
0.525448541298642 1
0.491404392571226 1
0.459397001391673 1
0.517229123355565 1
0.566697402645913 1
0.467335722401555 1
0.518933491758261 1
0.505227000084871 1
0.529267954339593 1
0.502214199288767 1
0.481406771263782 1
0.455834632831105 1
0.525561811650264 1
0.438446062644789 1
0.569114618582288 1
0.526454627267593 1
0.533351500018453 1
0.499126488576458 1
0.501147432336648 1
0.359247155809451 0
0.487696315015552 1
0.548820558585402 1
0.498911268557745 1
0.550846778319693 1
0.550272629012759 1
0.497074367933818 1
0.550140537999649 1
0.502834178265307 1
0.53756986879957 1
0.581241302431991 1
0.489444467091651 1
0.410299942467236 1
0.59027704649663 0
0.532737842272824 1
0.485857319387352 1
0.505836691178387 1
0.459685757965398 1
0.473536176977 1
0.514936908925638 1
0.564795207304737 1
0.481597673049768 1
0.362028563930165 1
0.563088212776429 1
0.43438788136974 1
0.462988694168902 1
0.557853146508936 1
0.429735323447499 1
0.525998844031219 1
0.515551494055945 1
0.480424775680059 1
0.561730620785782 1
0.45946178077415 1
0.596903620950381 1
0.456969367187326 1
0.625619075600533 1
0.4431740504041 1
0.588702282913866 1
0.475715922348683 1
0.495297454787478 1
0.430955685487144 1
0.507647160397531 1
0.488815095463595 1
0.432702880222071 1
0.458903696714832 1
0.512503854011028 1
0.447128106102663 1
0.455005758111719 1
0.481100972625047 1
0.485143039955857 1
0.523286368557188 1
0.41461294496481 1
0.576882519442501 1
0.488236809126498 1
0.495268943420287 1
0.477421110671922 1
0.382265046876566 1
0.469542705153729 1
0.522603219507477 1
0.566028098787222 1
0.496338256095515 1
0.514406326832865 1
0.49148415025145 1
0.550493223562759 1
0.395674975727939 1
0.518648625220898 1
0.486498009157526 1
0.420772721623521 1
0.466943688205704 1
0.50288044823168 1
0.562172737165857 1
0.526569741374622 1
0.531187132647655 1
0.501704451810303 1
0.483082804062642 1
0.52538868504221 1
0.493061024164567 1
0.514730685376327 1
0.533017717596249 1
0.508933962434801 1
0.540454163130633 1
0.50463296697748 1
0.412284853777628 1
0.541346637366767 1
0.545549821031239 1
0.459803151402135 1
0.451382741462652 1
0.552416201465291 1
0.429405564746691 1
0.5002748728921 1
0.514180769465267 1
0.496129240216166 1
0.518539258876329 1
0.353869292370267 0
0.493233536180267 1
0.533999152381743 1
0.46125019978128 1
0.615992418549763 1
0.433838390867066 1
0.475324333638733 1
0.545446131067197 1
0.515113164611808 1
0.48237257942888 1
0.53469371939065 1
0.533228349296262 1
0.490808270451999 1
0.455095283119882 1
0.507908247377888 1
0.462511735072024 1
0.560726158090155 1
0.507670737890496 1
0.550135200518589 1
0.389816806076645 1
0.563646658837248 1
0.478458354253614 1
0.528843497206479 1
0.508863130706482 1
0.429248098975877 1
0.400048516037136 1
0.558942799303312 1
0.525175819690552 1
0.496412303918181 1
0.514679350768225 1
0.598947216958014 0
0.520781802954974 1
0.513986684505627 1
0.642740332330868 1
0.530077557865582 1
0.542009309515539 1
0.572391720743537 1
0.599901498144484 1
0.496137273939303 1
0.602884634994132 1
0.537601357102904 1
0.665956297747104 1
0.56308155008125 1
0.454742712895207 1
0.461028716653083 1
0.561192886459524 1
0.545080288601958 1
0.53391098670752 1
0.497148880744062 1
0.523353308678687 1
0.500577630619155 1
0.53732986742269 1
0.48347979411743 1
0.507964828058705 1
0.544375769348319 1
0.330703690656259 0
0.461854236142035 1
0.477089827074259 1
0.514058931859203 1
0.575120826336893 1
0.556220571354463 1
0.597666296163849 1
0.41656236622579 1
0.415558504394647 0
0.538655319525071 1
0.504913653457589 1
0.631834062673481 1
0.483668255758097 1
0.510575608728167 1
0.466252139403383 1
0.468679006414962 1
0.526905762222403 1
0.37522601561202 1
0.49030877097194 1
0.519853484743945 1
0.59821862316053 1
0.428396285219387 1
0.536575401753729 1
0.422434990380763 1
0.65014364815212 0
0.49803811327027 1
0.434227089494547 1
0.455174420507278 1
0.435648079591333 1
0.484997165925681 1
0.654106695035067 1
0.625720102804878 0
0.471560222891841 1
0.560065368194641 1
0.448763513162063 1
0.450462115111457 1
0.654252405492654 1
0.558306654933366 1
0.492849296934956 1
0.423900783703038 1
0.583381185651337 1
0.54109020783236 1
0.46606135249594 1
0.4902570043614 1
0.515424498885025 1
0.547177217799389 1
0.488984388351558 1
0.531783944654967 1
0.521329474834444 1
0.624015750076828 1
0.471288774309129 1
0.525775999362002 1
0.491810665226468 1
0.509099724496408 1
0.523926859284293 1
0.506433720015119 1
0.484488020586843 1
0.534566972563304 1
0.530066498790655 1
0.452494469575612 1
0.435898531424451 1
0.637864776170824 1
0.524815533566737 1
0.569456700842732 1
0.406532744723229 1
0.552645500341479 1
0.460537377557594 1
0.469344388232075 1
0.474395430574957 1
0.443852611897878 1
0.534771244628195 1
0.478032916546235 1
0.52602611421244 1
0.493510795116559 1
0.541104455654275 1
0.437492883414918 1
0.493321288859659 1
0.430458930825259 1
0.406644485935364 1
0.58903424264822 1
0.45665198765395 1
0.531288367054287 1
0.513748069789281 1
0.422527874664492 1
0.508263308379266 1
0.554222379177127 1
0.483875123128895 1
0.529133505670286 1
0.491215925577516 1
0.50526030900419 1
0.551689684026655 1
0.539730067211832 1
0.452292481804404 1
0.488607297080943 1
0.472249942967061 1
0.467292238498888 1
0.437810402166389 1
0.553422204052502 1
0.500037050266007 1
0.592031633377557 1
0.464864383872698 1
0.454202895570105 1
0.576361929201314 1
0.591478526434807 0
0.532473408328 1
0.504953253336903 1
0.450549344325181 1
0.500820642775925 1
0.544080096800495 1
0.578978667215239 1
0.561092695086305 1
0.4370247318642 1
0.455988746318289 1
0.496261787908087 1
0.485156259772096 1
0.513579327844301 1
0.511553566114465 1
0.417908327738848 1
0.490374328556594 1
0.536823156235794 1
0.536722460501669 1
0.577659658014424 1
0.494802240522078 1
0.472796109065679 1
0.568298894859083 1
0.483395615283729 1
0.527016449918451 1
0.485322142807415 1
0.461619210383258 1
0.42135160249376 1
0.471552426016194 1
0.524960207648041 1
0.426340990511058 1
0.480709992075532 1
0.480052597006182 1
0.43421686436069 1
0.502228939379723 1
0.451082014148036 1
0.532444630202532 1
0.553866042478109 1
0.538700771784407 1
0.648767659281129 0
0.419033584379554 1
0.442205821290546 1
0.398396476797956 1
0.590954997112841 1
0.58171699235944 1
0.528805814679582 1
0.514950373606399 1
0.466389720942531 1
0.386085154700025 0
0.547046710903125 1
0.58272049885593 1
0.674332055172115 0
0.544122098087585 1
0.540250123457269 1
0.463774722987526 1
0.604729481264033 0
0.553361356473991 1
0.527038528349373 1
0.508263741298717 1
0.477552011869229 1
0.590591494671064 1
0.480476861432568 1
0.474796548265371 1
0.483360733938671 1
0.518042297665439 1
0.463290023117985 1
0.532190603677991 1
0.457671677287384 1
0.516195370844023 1
0.549758775170883 1
0.519570202707431 1
0.5002007949007 1
0.546785135376876 1
0.456808866539537 1
0.480416104853154 1
0.512795667009323 1
0.590406314333282 1
0.492342859262843 1
0.522830408252076 1
0.492510847681994 1
0.412097897263188 1
0.54063442928559 1
0.551743363904487 1
0.391811462669622 1
0.516247318604361 1
0.527031034220412 1
0.415698541641906 1
0.520336266112829 1
0.583975568983185 1
0.476851900886805 1
0.522719703242232 1
0.484848499522532 1
0.524022655398118 1
0.51698638242558 1
0.433615285733505 1
0.372841001146884 0
0.549742208674061 1
0.513128606989717 1
0.508936519579423 1
0.512233970137456 1
0.445758062413534 1
0.501526102463844 1
0.504344186614399 1
0.470869793846488 1
0.458313630789894 1
0.451027491043229 1
0.597629929066903 1
0.468966816170686 1
0.472608707971427 1
0.643438917542537 0
0.546475652274787 1
0.505346008634605 1
0.476095523211507 1
0.470661675282709 1
0.401579040667831 0
0.433322884634233 1
0.51418532109287 1
0.584238822854211 1
0.365517386330494 0
0.555724521425494 1
0.671129396427249 1
0.560032339932812 1
0.524156675242768 1
0.525423377117304 1
0.501972868888276 1
0.489539551057454 1
0.595643152021155 1
0.481322804245089 1
0.459176707032582 1
0.440979426307949 1
0.488723544775593 1
0.460602730355315 1
0.49782291107894 1
0.51039114378666 1
0.47555808537916 1
0.479323807964969 1
0.518130160923392 1
0.568628030334094 1
0.456384575066368 1
0.55931364476919 1
0.451300068155919 1
0.563338183527004 1
0.42782209067414 1
0.487106311860105 1
0.430844369806436 1
0.413815797487425 1
0.547472401426787 1
0.606507491117934 1
0.456249790714623 1
0.439245695700117 1
0.435000809596176 1
0.42158286259477 1
0.565996511899603 1
0.537637383262048 1
0.521226771087408 1
0.489726208086453 1
0.468693871730253 1
0.461162481731541 1
0.519683335870265 1
0.511672954370547 1
0.456286735600279 1
0.452000781032448 1
0.444239360277319 1
0.516719775974493 1
0.487514104342448 1
0.368239325012363 1
0.51958688233106 1
0.513387265809096 1
0.433141486398298 1
0.370198786919756 1
0.596329367177111 1
0.449805968899175 1
0.53930322717406 1
0.490913962370659 1
0.531918144245617 1
0.534308633089339 1
0.432741187121462 1
0.557854151616224 1
0.540904261971498 1
0.307016747831501 1
0.527411524805278 1
0.509418373431197 1
0.450385524909748 1
0.453115072004496 1
0.528580914033856 1
0.568492510551382 1
0.567688253702624 1
0.590091732496206 1
0.500557123884566 1
0.504626219319079 1
0.426179151769301 1
0.577103676471334 1
0.53660628847154 1
0.440329520400431 1
0.459828533892527 1
0.653565931367887 0
0.464886161651154 1
0.53850931650403 1
0.395674703071471 1
0.578826657454398 1
0.489947544395449 1
0.498485784345546 1
0.455957594731717 1
0.485428371220996 1
0.473218160955556 1
0.527540567853638 1
0.536589481711894 1
0.5386681880635 1
0.525748465809126 1
0.507158319616344 1
0.495070082885335 1
0.493327170054231 1
0.68744059295854 0
0.493343245689491 1
0.60197073616132 0
0.448384114166991 1
0.545414087069285 1
0.427027062503195 1
0.492235101821807 1
0.509409095705333 1
0.524443561349246 1
0.523361548754145 1
0.422868194633589 1
0.486039088974793 1
0.426047122558603 1
0.524837607578999 1
0.576026669018925 1
0.5355977296159 1
0.487672253329218 1
0.421631471129025 1
0.509907109161247 1
0.583104166662505 1
0.518202939992598 1
0.606550937139664 1
0.512993908145178 1
0.598357606728623 1
0.591391746866654 1
0.535730472592673 1
0.599773313360692 0
0.524829501347724 1
0.524575379680072 1
0.477666460347626 1
0.608379113058307 1
0.516497174652961 1
0.599738071574398 0
0.625288849206227 1
0.54434338432311 1
0.509098740323765 1
0.596590264124816 1
0.488487872437079 1
0.640686609178881 0
0.48362738638227 1
0.453812996147553 1
0.458240464879675 1
0.539261130708802 1
0.453450904054233 1
0.532239995336254 1
0.501528988578719 1
0.523838294981193 1
0.546071004384995 1
0.355412095902122 0
0.554080099182409 1
0.477637124973768 1
0.525669816603142 1
0.478548448399139 1
0.446222946895347 1
0.446495647821664 1
0.470751908064878 1
0.486251048356011 1
0.55757342433085 1
0.613259111480849 1
0.518408550653222 1
0.484937122835392 1
0.498283033282315 1
0.505441399374046 1
0.476089690041364 1
0.546961793130503 1
0.646547471878826 1
0.513333060487868 1
0.449880789739254 1
0.704158394420528 1
0.525411657239941 1
0.521536528145602 1
0.549717267287233 1
0.388741708049674 0
0.42588090824675 1
0.429271891815234 1
0.505375858745744 1
0.513686404602868 1
0.560698781041425 1
0.532127512292324 1
0.476734930170983 1
0.524184878007362 1
0.609752280186848 1
0.507446649754755 1
0.508441367230568 1
0.525910005512192 1
0.44505537372093 1
0.492379189140607 1
0.490693134182697 1
0.560336564803738 1
0.468243357463345 1
0.368162571336936 0
0.474369843756097 1
0.528665146115171 1
0.509036823164787 1
0.444192205750543 1
0.453467593194939 1
0.511329733157437 1
0.525862089551881 1
0.49486641853132 1
0.555364932830125 1
0.508833269732016 1
0.540236167293555 1
0.465783408905238 1
0.544996975557068 1
0.395381542999333 1
0.497997157519814 1
0.60496759514176 1
0.593494105970257 1
0.580358899563183 1
0.495554298495697 1
0.466072904644285 1
0.542569394798313 1
0.602136173972752 1
0.418238057441762 1
0.393826569536982 1
0.5406655554487 1
0.496137534050328 1
0.472887551069112 1
0.555131054278655 1
0.495362881710852 1
0.5897577773782 1
0.459961058390593 1
0.539864988850873 1
0.455326794476131 1
0.531582681262643 1
0.538115458895379 1
0.457958707911261 1
0.550667905337 1
0.478380595202797 1
0.483841844485859 1
0.584076865320438 1
0.533105603693523 1
0.510614736251961 1
0.530683411896135 1
0.423591525349074 1
0.550354589000783 1
0.552841014047099 1
0.441459105631809 1
0.460147045806778 1
0.516267432324709 1
0.506251308301912 1
0.577534241927251 1
0.486942662421319 1
0.485695649724459 1
0.435954310023337 1
0.401946990744141 1
0.509814490465493 1
0.516868268349053 1
0.536505709114425 1
0.522126762587635 1
0.459333693675913 1
0.564070110365071 1
0.485454592497171 1
0.431827369261216 1
0.354366886048417 1
0.424763512977948 1
0.450783886144241 1
0.537114292592703 1
0.457333463136546 1
0.504865943778293 1
0.514752482744339 1
0.549213065351344 1
0.496367861833599 1
0.508791170842047 1
0.520446029406177 1
0.461583133511539 1
0.535823846540596 1
0.381043233707607 1
0.533109030330486 1
0.518753813927515 1
0.449198596716711 1
0.496995191383497 1
0.521998186747769 1
0.465706034207137 1
0.457224957921763 1
0.5437256343658 1
0.476173620207211 1
0.493771362365784 1
0.621749111924088 0
0.477209903006731 1
0.369087011910427 0
0.494875107675472 1
0.473512695018077 1
0.510734646966218 1
0.476083361017975 1
0.470635525381809 1
0.532668653424424 1
0.495398599567875 1
0.441546515193731 1
0.454800201136048 1
0.506784072237532 1
0.502303405297003 1
0.548017917537678 1
0.539050105467868 1
0.425612116963998 1
0.462949507154075 1
0.544660418378333 1
0.532884304249698 1
0.471689973277254 1
0.501964973021575 1
0.467340240539855 1
0.712295519451877 0
0.540916088573184 1
0.673688633214818 0
0.507691840408933 1
0.529612632936607 1
0.478814340646259 1
0.408421691546724 0
0.415704293143233 1
0.492385626314713 1
0.410849385631832 1
0.513531488267336 1
0.486529003739479 1
0.522764169280713 1
0.435924288427906 1
0.463036346971329 1
0.522778166990824 1
0.427051110123844 1
0.483037404284664 1
0.572693248860527 1
0.491631535757237 1
0.527572762851701 1
0.554544004789438 1
0.44582596276519 1
0.560612936516976 1
0.477011459328834 1
0.49504797317154 1
0.458785779885043 1
0.637627305099533 0
0.500336712494473 1
0.575212284074928 1
0.575005911556912 1
0.595718759724619 1
0.382328595781495 0
0.522270631874515 1
0.452765543691671 1
0.474780736255164 1
0.519884312444319 1
0.510020695919454 1
0.500244308534755 1
0.459785109353582 1
0.427883324272554 1
0.502960242949394 1
0.499745766575692 1
0.540577632350451 1
0.525391603817033 1
0.445465192570543 1
0.537386919320187 1
0.520018427616425 1
0.514495799560073 1
0.411204517741085 1
0.463245555079949 1
0.59033112636057 1
0.456768270443758 1
0.475064168451678 1
0.549097585640543 1
0.556445729650382 1
0.406718377068407 1
0.497689123136429 1
0.502782505022103 1
0.57742033480051 1
0.520068707003848 1
0.422496311111248 1
0.609438767361145 1
0.427876423284425 1
0.520884910210965 1
0.398170816313943 0
0.489386653170465 1
0.495529998300895 1
0.412659712580974 1
0.439215754122327 1
0.378876543495123 1
0.560305911516536 1
0.526218382662879 1
0.402375246397735 0
0.464830637898597 1
0.597976012633787 1
0.348842941370535 0
0.508478748108552 1
0.481634471715886 1
0.480095245138936 1
0.516913302330625 1
0.508214497699907 1
0.508910817067397 1
0.488180596024868 1
0.598585022879443 1
0.523386503020688 1
0.515805763409655 1
0.500700156114727 1
0.60325751018924 1
0.416056420689836 1
0.49168356280375 1
0.435178083463731 1
0.488696683401964 1
0.502701603684207 1
0.486555424196866 1
0.530103567108391 1
0.508676085391582 1
0.524764422751959 1
0.573870491534415 1
0.416386500195952 1
0.517840605396675 1
0.527602803724832 1
0.5164971373922 1
0.553740275810892 1
0.489829425016137 1
0.520344698633253 1
0.578855989457015 1
0.603151392534259 0
0.463441547230473 1
0.504750432609998 1
0.537602641548163 1
0.593951351004438 1
0.499214032225506 1
0.518603305979102 1
0.508735572481129 1
0.55839895523493 1
0.559936545113453 1
0.501821559420985 1
0.498837784569321 1
0.581795320548849 1
0.532042972760407 1
0.558891956315507 1
0.433903357309669 1
0.448641035669725 1
0.434653954057296 1
0.522433938014514 1
0.422375416401341 1
0.40345253796401 1
0.456968903492008 1
0.556824421382541 1
0.509592700654535 1
0.578564452028955 1
0.390748420067479 1
0.544974725555085 1
0.487555529125132 1
0.495707682145571 1
0.478695793028758 1
0.447401193308933 1
0.522441227964879 1
0.441544605110178 1
0.457315803345498 1
0.547767824048653 1
0.487329524512715 1
0.450844855652373 1
0.597640071247181 1
0.521970922272266 1
0.438638212868687 1
0.533086036246822 1
0.575412931835293 1
0.450482091822332 1
0.516394907315938 1
0.423539736152354 1
0.551108129587104 1
0.397528023949661 0
0.572923718848589 1
0.555912880200922 1
0.439948709841096 1
0.47173101342522 1
0.399481028159627 1
0.522389023307629 1
0.508731929465272 1
0.42803704497665 1
0.441668187396439 1
0.48186864309263 1
0.457206685640902 1
0.514376021699437 1
0.513672952283123 1
0.436922318616347 1
0.569281838958896 1
0.453453374286519 1
0.471894803378577 1
0.543822690791605 1
0.596042466068402 1
0.489938226411324 1
0.563345252270064 1
0.551631651603763 1
0.611581603299378 1
0.495267244230739 1
0.506831182326451 1
0.588489059706284 1
0.616055750154408 1
0.538337069191897 1
0.425185553361177 1
0.450462734804887 1
0.569406007813306 1
0.578178577698023 1
0.456807996187006 1
0.473816947399735 1
0.526696934092597 1
0.512851647214153 1
0.524045783704393 1
0.404037458666588 1
0.51234831535269 1
0.526740292267787 1
0.500624117422959 1
0.558783854001611 1
0.378564034207705 0
0.458791665734524 1
0.499903465264508 1
0.550175956501601 1
0.557163463448702 1
0.571590054951492 1
0.437883297093391 1
0.472537251817076 1
0.578964014236381 1
0.494047909187871 1
0.519853078611135 1
0.518766530110832 1
0.588899361300238 1
0.502818354770811 1
0.504307379406266 1
0.499804141412936 1
0.509921549541841 1
0.448149055307174 1
0.576266267991369 1
0.652176417770417 1
0.47367062189145 1
0.434681110320775 1
0.480526641276722 1
0.560746901901661 1
0.41983123366609 1
0.469832728361725 1
0.492460069449064 1
0.544030749052484 1
0.508146150674123 1
0.50207683350017 1
0.716525968656995 0
0.501033189343493 1
0.581284188248713 1
0.580374949954921 1
0.476597523186319 1
0.471332837061571 1
0.473391541213834 1
0.498396919937021 1
0.479618177734172 1
0.469406752939954 1
0.492842898029322 1
0.507028265637443 1
0.496171646821125 1
0.616602000599457 0
0.458644403476332 1
0.572751348486772 1
0.408809368746444 1
0.581480240829271 1
0.45013322407256 1
0.567367344844632 1
0.5441840244077 1
0.629491248298477 1
0.49970828947199 1
0.581379060994846 1
0.455900441988077 1
0.670058370564599 0
0.544247231937689 1
0.475509163154004 1
0.542563225137532 1
0.42055768960151 1
0.55071923371433 1
0.487234223305554 1
0.452102695678426 1
0.464350540413601 1
0.553548826050235 1
0.462418638381721 1
0.472919746127593 1
0.425544027981134 1
0.522115039955912 1
0.56760979573454 1
0.552263989025084 1
0.523982588903678 1
0.524410074074869 1
0.524124573221611 1
0.500729062748264 1
0.49268627467911 1
0.483399672302794 1
0.538492270640107 1
0.542364694051701 1
0.533328873740732 1
0.550313677310379 1
0.375293685949145 1
0.570524245533644 1
0.478186057748599 1
0.488248064682735 1
0.495511630919191 1
0.372286733501568 1
0.56292070720815 1
0.550925496953486 1
0.474849844058175 1
0.490399681929817 1
0.510758815877997 1
0.600599878111801 1
0.494858872119645 1
0.464547962191631 1
0.556212178363556 1
0.488892959411748 1
0.493005974425691 1
0.475925932532587 1
0.450996477735199 1
0.561498042566529 1
0.487764263266333 1
0.517697738625385 1
0.485401088079002 1
0.448345351490852 1
0.548490186228739 1
0.470961035974127 1
0.513143378733462 1
0.578441311971618 1
0.452480061649525 1
0.595393429326659 0
0.6279110644074 0
0.45865138139189 1
0.470516264823002 1
0.515507608682442 1
0.544747461494134 1
0.458259186693925 1
0.566366309006986 1
0.559503876524717 1
0.500937919956571 1
0.408749949849999 1
0.523191854808224 1
0.454001433026203 1
0.40333483118952 1
0.418970535356429 1
0.457133130888301 1
0.51441966741023 1
0.450240580102833 1
0.555442327988587 1
0.510335682325764 1
0.494679671529073 1
0.472519379263372 1
0.534566195545068 1
0.565290977425465 1
0.493613527265015 1
0.519235232442747 1
0.561243504222848 1
0.470099322116317 1
0.455306676481965 1
0.500435693089521 1
0.477215347425306 1
0.572307805055965 1
0.551949663746612 1
0.461694861014651 1
0.473950950200461 1
0.579603144033499 1
0.499498850812257 1
0.650716979111541 0
0.505282495201523 1
0.419460710318136 1
0.446235075429877 1
0.484777598626057 1
0.652461320706353 1
0.396897964257794 1
0.431373052465605 1
0.379396110303753 1
0.512348727757939 1
0.539857587207625 1
0.342790298489765 0
0.45972751217448 1
0.499840527184345 1
0.536564904677179 1
0.44536969004584 1
0.592624783959404 0
0.499566191334505 1
0.586090257233432 1
0.510512481367319 1
0.452169944490282 1
0.441990715441828 1
0.497883617727286 1
0.519576203005118 1
0.562527828673213 1
0.468604164168811 1
0.441928920925948 1
0.498390818303522 1
0.488695174517065 1
0.447051377440328 1
0.561367559955655 1
0.489712733142692 1
0.488915986514603 1
0.535417333901434 1
0.53948025202672 1
0.441355221676693 1
0.405971099983183 1
0.516253186914232 1
0.489320733045175 1
0.459922757709589 1
0.470099013413476 1
0.409834852071049 1
0.478350017240246 1
0.531970256597106 1
0.513557524375918 1
0.611406845648456 1
0.454052775276882 1
0.47914203768499 1
0.511447690384505 1
0.479892838992353 1
0.408988036044735 1
0.492093107021942 1
0.450004930225477 1
0.670833480130212 0
0.455057767075719 1
0.542044276236843 1
0.455611398346313 1
0.46659877696016 1
0.572408225931255 1
0.490447984299668 1
0.594798529529493 1
0.616413758660198 0
0.497446838855909 1
0.540316312567104 1
0.599090721093963 1
0.552940931240896 1
0.464704979961914 1
0.564972542357733 1
0.4426768452062 1
0.508040417277316 1
0.466163245298614 1
0.570081440755795 1
0.504131778173567 1
0.359528280833115 0
0.501977489564361 1
0.473871901745767 1
0.561018858278104 1
0.466698769756731 1
0.461953881039731 1
0.471793922021275 1
0.487240697628859 1
0.525531241561606 1
0.479905745992994 1
0.538274609386097 1
0.579544902353739 0
0.575538886642637 1
0.441984883380869 1
0.53855439987858 1
0.536264291736102 1
0.498293636723015 1
0.548733018394204 1
0.474335816771804 1
0.520807846357629 1
0.461467550737556 1
0.477190053807455 1
0.452459623995301 1
0.491391664203516 1
0.400993349132535 1
0.527330128384123 1
0.549136408646693 1
0.499338768627235 1
0.450364149497814 1
0.567536905801976 1
0.457369923159945 1
0.428036022888804 1
0.494275751608571 1
0.52422048353804 1
0.533890930952356 1
0.438879042845209 1
0.542069700822363 1
0.52498654632448 1
0.476380300182493 1
0.479785611737649 1
0.4824463219781 1
0.580007148844628 1
0.548489392345499 1
0.592682298512894 1
0.478894725568685 1
0.414442325041593 0
0.48395668233721 1
0.506999558463454 1
0.461329510389839 1
0.469928073598499 1
0.581855013137038 1
0.509494972022264 1
0.479256783583289 1
0.583131192659309 1
0.468076592396447 1
0.520698285861881 1
0.407401260322096 1
0.501660231896109 1
0.545222022726228 1
0.488675556624286 1
0.501415486721031 1
0.523216366013705 1
0.480877771295562 1
0.448581540716159 1
0.486245041146488 1
0.473426979537138 1
0.515383581616293 1
0.416010600327577 1
0.482275556468436 1
0.485050039293003 1
0.566974022157649 1
0.385849804241406 0
0.487655272445305 1
0.522558340731166 1
0.573867211798156 1
0.50429074709293 1
0.52268335871592 1
0.480055890049348 1
0.5287528930236 1
0.463189489289262 1
0.514971892216777 1
0.51230916203278 1
0.617036195258954 0
0.528110622355148 1
0.457838782083865 1
0.656646887765883 1
0.458820765897523 1
0.510643279929533 1
0.572382648471735 1
0.469211376814253 1
0.434914438024185 1
0.523563309498522 1
0.492516302098876 1
0.549077220245046 1
0.480625129272489 1
0.544022133408597 1
0.502123131580868 1
0.639622798004073 1
0.506353481102856 1
0.474251333586711 1
0.474899524074645 1
0.382425055457723 0
0.519149167338815 1
0.535579939039122 1
0.516477376421508 1
0.469677714445857 1
0.471868987777602 1
0.511418563327083 1
0.505510761896469 1
0.452596786977944 1
0.491287478051282 1
0.552128548026455 1
0.474602084115807 1
0.47649973205146 1
0.553444683763046 1
0.578964721482807 1
0.452994387724151 1
0.56838899170835 1
0.53187966583735 1
0.5754210644043 1
0.412854128706421 1
0.511313435900751 1
0.522303281051608 1
0.530259779879618 1
0.62841323130266 0
0.53048899555259 1
0.477272300468679 1
0.442241481752638 1
0.499611661075439 1
0.409519614638704 1
0.463778967968569 1
0.473950668445675 1
0.50643588581758 1
0.521086087094057 1
0.473831687309627 1
0.585390626201467 1
0.513637558385322 1
0.511209736223663 1
0.495170113395781 1
0.419415411981845 1
0.405666000129611 1
0.423035912731451 1
0.459390387435995 1
0.450684670719248 1
0.520971767364276 1
0.523842153191821 1
0.550816183510395 1
0.518222878643628 1
0.412256464503437 1
0.51029559883844 1
0.469647802985711 1
0.45796636561232 1
0.555597793926547 1
0.513836738544185 1
0.548765790903987 1
0.610720339703434 0
0.513770731010953 1
0.385685915231646 1
0.548927520694265 1
0.489612951755982 1
0.438444143560979 1
0.515457853128808 1
0.53314522728478 1
0.487983694994553 1
0.493146738864479 1
0.551851013229871 1
0.524173575120647 1
0.483960691473704 1
0.547977386358097 1
0.530123293511339 1
0.365710630429906 1
0.500076492285837 1
0.523784655964528 1
0.520849110787762 1
0.533561089149644 1
0.51828758623076 1
0.461161369542826 1
0.418870661423921 1
0.47820084773724 1
0.543374898323014 1
0.486307086238073 1
0.3810770030655 1
0.483889918931593 1
0.488734763773913 1
0.601255945140666 1
0.554082850832416 1
0.511548676365288 1
0.433515069538665 1
0.424171344793981 1
0.587335182217213 1
0.394063304902325 1
0.559649414502429 1
0.54323476963919 1
0.566831982870233 1
0.451266569047557 1
0.520432437481767 1
0.532467124689639 1
0.582288515044604 1
0.458869355408088 1
0.453293905370643 1
0.508323912613107 1
0.615876662278156 1
0.520599511121117 1
0.442020092603191 1
0.48638455101744 1
0.542030918849128 1
0.451391382886511 1
0.454795731456026 1
0.492831274913365 1
0.411934221605212 1
0.403686925611101 1
0.499886926835438 1
0.540452700048517 1
0.464072353806547 1
0.590499502772616 1
0.590980449764784 1
0.497398914923769 1
0.50519717980525 1
0.537781382508076 1
0.451066792174519 1
0.438259884410686 1
0.446895827435442 1
0.417117953911005 1
0.350568040024214 0
0.531626723426423 1
0.461443163855458 1
0.617983096435548 1
0.486296292697753 1
0.577266523590995 1
0.482420502350209 1
0.519999921900056 1
0.370368379530652 1
0.400790294488888 1
0.555962453943406 1
0.470958699487736 1
0.503940114039995 1
0.46444476279825 1
0.442725786987078 1
0.53744754182728 1
0.425839017337922 1
0.497981771420615 1
0.484212847830845 1
0.559984146190842 1
0.373922559736046 1
0.391226116090253 0
0.366072993630774 1
0.661955525221122 0
0.631726423514025 0
0.441062535034388 1
0.512491532490343 1
0.55833635377947 1
0.447730800950258 1
0.60646659726673 0
0.528045077695565 1
0.49134955498039 1
0.478782940378715 1
0.451239738109702 1
0.489795862377181 1
0.488744228282799 1
0.549596395294542 1
0.544248133682156 1
0.483709742856357 1
0.49586441577516 1
0.413870038558953 1
0.505546144328894 1
0.513447511862414 1
0.56770489299794 1
0.494169957241808 1
0.554317118673389 1
0.415365870176254 1
0.437202655632158 1
0.506646811760721 1
0.584584572381749 1
0.54075187229345 1
0.506141933740725 1
0.450237821958048 1
0.467086447572154 1
0.523295610544957 1
0.447569598411875 1
0.513881338603921 1
0.522755531865989 1
0.412420961496881 1
0.610733207541097 1
0.469119775699212 1
0.466342558631691 1
0.455150354626773 1
0.578111940374116 1
0.519535305064206 1
0.515199313829372 1
0.474762426334748 1
0.54719136757311 1
0.464690685000479 1
0.53340809643748 1
0.44818289992329 1
0.511161531890386 1
0.572727774305933 1
0.535858517782079 1
0.446787846065537 1
0.416107038804171 1
0.616776946632417 1
0.539015409104547 1
0.485709594222241 1
0.476215656029719 1
0.532459787009248 1
0.538387303913342 1
0.502423695320256 1
0.496571252553087 1
0.510296219009427 1
0.522176133338773 1
0.485213472738742 1
0.476928805225761 1
0.468717660596115 1
0.558655246979222 1
0.37478314366397 1
0.508996872898097 1
0.581594044897147 1
0.521149572016531 1
0.393113121347743 0
0.406861819475292 1
0.389071853098164 1
0.458366156569122 1
0.508144621975679 1
0.427219730553556 1
0.490049977457491 1
0.539838378881117 1
0.611001838563318 1
0.513150371404951 1
0.489649976137139 1
0.619020628368713 1
0.48202104142658 1
0.526454631697605 1
0.610868573484616 1
0.502038563997011 1
0.411064308640095 1
0.526300743338933 1
0.441458348789111 1
0.550800016226939 1
0.495879005769101 1
0.455554091502775 1
0.563310497045235 1
0.486743875112651 1
0.566186010160183 1
0.570129404920532 1
0.535517366549196 1
0.452813293413011 1
0.40199583745248 1
0.457494760057338 1
0.531337807912702 1
0.367935259670201 0
0.534980077433632 1
0.483619275546804 1
0.422583988345147 1
0.45369513728115 1
0.454598914175505 1
0.556895837847897 1
0.537340500558283 1
0.562422767321524 1
0.456508591611821 1
0.479450305701752 1
0.588558647276501 1
0.452623747642162 1
0.493939587385438 1
0.496959508315599 1
0.583783967489042 1
0.492142588452314 1
0.596548238962781 1
0.613184873734518 1
0.428572562769972 1
0.464795466059799 1
0.478997706384772 1
0.47562257797924 1
0.483008756962985 1
0.492902495566605 1
0.422929625810117 1
0.505126829387662 1
0.495569029179647 1
0.564135683378265 1
0.491061928740247 1
0.508207006549141 1
0.537682596804115 1
0.467926712827385 1
0.509634069065298 1
0.492391099311843 1
0.483339611242113 1
0.487567769037432 1
0.342572219375078 0
0.54156580550257 1
0.533872093396932 1
0.495346420443381 1
0.533868411164362 1
0.452740309808162 1
0.581514877768328 1
0.453749615603649 1
0.446772959732589 1
0.447790037030282 1
0.516767581666275 1
0.463058162298966 1
0.520780235610651 1
0.487607821266853 1
0.433548343474947 1
0.388652160126555 1
0.412527471598155 1
0.616156294430004 0
0.478616933586576 1
0.472576956606062 1
0.507629770133084 1
0.467628173225016 1
0.51717679338343 1
0.530569815756723 1
0.426025672887912 1
0.459024981657301 1
0.477769431772795 1
0.452614887017626 1
0.436483219710647 1
0.450529701529924 1
0.460420811283961 1
0.382621660579204 0
0.439685385500881 1
0.54696053367954 1
0.57792690832695 1
0.425848727034313 1
0.547534021495952 1
0.483994761258202 1
0.557947161626294 1
0.400461208745724 0
0.465085547922779 1
0.52057950948446 1
0.536205035611914 1
0.535177709102572 1
0.516596884646582 1
0.389638538892237 1
0.457599290138323 1
0.513323869703373 1
0.437811220488407 1
0.484602197198915 1
0.452224608702495 1
0.689163070764945 0
0.495560279155995 1
0.425958240187041 1
0.602683716983347 0
0.572129552069186 1
0.502147951248871 1
0.487270669650781 1
0.410159672016894 1
0.506559890748033 1
0.44471365103737 1
0.461597365713343 1
0.416405441993546 1
0.507240594894112 1
0.420191015167513 1
0.508723689597102 1
0.485042063168208 1
0.507650582281459 1
0.498409229727358 1
0.466269083066345 1
0.55720473209485 1
0.513668945451047 1
0.50140159252538 1
0.480700744347043 1
0.584275113425309 1
0.4414903177558 1
0.541890539268623 1
0.575409759228779 1
0.517254137983013 1
0.419273370489867 0
0.525821953345957 1
0.567431903866128 1
0.582312223023025 1
0.422291038741065 1
0.501136533879138 1
0.500309561790562 1
0.492735919669377 1
0.468360100462756 1
0.635337790343744 1
0.54608678171469 1
0.445453519596052 1
0.557935054198748 1
0.571491557089201 1
0.497833595703317 1
0.572532278299262 1
0.52229115360792 1
0.439035168402024 1
0.536175380917358 1
0.554920934466039 1
0.513080421066733 1
0.457037066037688 1
0.49499872900623 1
0.448594447863842 1
0.456805832257662 1
0.569888278056411 1
0.458936328914306 1
0.426479389383345 1
0.387485251807472 1
0.45026191351618 1
0.553400593073766 1
0.446335614884301 1
0.515695154770317 1
0.589307652005725 1
0.652799868030599 1
0.553665892517734 1
0.469085232346328 1
0.499775601243872 1
0.366852705527757 0
0.6401063353051 1
0.565703559491183 1
0.474727002521216 1
0.448705408753309 1
0.52895220633326 1
0.55466223861488 1
0.534637817137185 1
0.552712827751753 1
0.518766996799872 1
0.452503205323024 1
0.399269297563166 0
0.516116145021937 1
0.509957668379003 1
0.45277280828601 1
0.628934423324377 0
0.446748421896861 1
0.395225663510553 1
0.436483868937457 1
0.400973861531592 1
0.449590457652211 1
0.555333591212165 1
0.664417835669362 1
0.557427050379689 1
0.498803603096143 1
0.579019637868934 1
0.543898466743119 1
0.450381904765434 1
0.475849662816448 1
0.515747140594972 1
0.4263156133561 1
0.441413330733725 1
0.525922376117611 1
0.528876987166633 1
0.442935106145234 1
0.627979504263582 0
0.52265173256969 1
0.455077007936786 1
0.49162804754421 1
0.416116864457122 1
0.574412338737241 1
0.533759086872051 1
0.498590709649442 1
0.482272533966348 1
0.508852311554753 1
0.495209928560188 1
0.470535815636063 1
0.579326547754244 1
0.430905316109932 1
0.575808171347263 1
0.410745623962332 1
0.551130467317794 1
0.515507929980641 1
0.408601131270384 1
0.343780214552274 0
0.469832349719404 1
0.4296854862175 1
0.506681802055225 1
0.511879751155525 1
0.548967611217703 1
0.560955191848361 1
0.539103420939044 1
0.519069039095125 1
0.533545003489657 1
0.490019988468628 1
0.444719218625195 1
0.49660673066504 1
0.495804517103814 1
0.469316293270266 1
0.470098206489477 1
0.508298834194346 1
0.542741723968508 1
0.376914550196159 0
0.499865335569939 1
0.430576650746788 1
0.551804919431693 1
0.492834615871854 1
0.517831782014072 1
0.520768847730939 1
0.543400946467155 1
0.516175651432214 1
0.453873754179921 1
0.605403337545826 1
0.51765954459212 1
0.535326531267358 1
0.448166160381648 1
0.385200088857318 1
0.547069711020026 1
0.556363519072938 1
0.422798104004599 1
0.493809671884155 1
0.459109934587097 1
0.528048396226132 1
0.616911670176179 0
0.516669822533549 1
0.401886541918577 1
0.402544394672175 1
0.538998151588598 1
0.523617579200074 1
0.631973403919459 0
0.425986125987312 1
0.4337552704716 1
0.449961321146701 1
0.571737310872906 1
0.6298914081545 1
0.518085325252919 1
0.402132511720455 1
0.526203484294531 1
0.552630003761404 1
0.524715286832683 1
0.527883091131963 1
0.569929914410176 1
0.468150041342394 1
0.500760484390532 1
0.491364249999343 1
0.492389240461132 1
0.477674097527364 1
0.565011315049333 1
0.544165314190175 1
0.495598723928363 1
0.502605674915274 1
0.478246902243882 1
0.457032729530721 1
0.517035153457542 1
0.652316650068561 0
0.54808888090518 1
0.442184205774765 1
0.567198707597191 1
0.513444864545306 1
0.512057465748129 1
0.489304674111349 1
0.49295646529508 1
0.610345569078418 0
0.478249308700232 1
0.486723412426129 1
0.45650927285408 1
0.461759234904689 1
0.556513371975994 1
0.488270662459089 1
0.489493971652635 1
0.538857353658977 1
0.567747313013429 1
0.556308349850758 1
0.499453232811167 1
0.497130280682159 1
0.522945146646201 1
0.444692513016802 1
0.460713523401321 1
0.498750833342532 1
0.505580482054875 1
0.51878897553675 1
0.536132319289356 1
0.528364123644403 1
0.551596903753511 1
0.501977622273305 1
0.42617609600476 1
0.460505409058755 1
0.514662207596502 1
0.420061152306466 1
0.477860817207302 1
0.518164406276247 1
0.435183225830644 1
0.519748767404914 1
0.520294944707936 1
0.471908773738035 1
0.468935238116587 1
0.481172284542911 1
0.486943722960791 1
0.431327699030538 1
0.515521804408557 1
0.43793060285985 1
0.497486879218176 1
0.437705605809286 1
0.542694690936562 1
0.45512603330701 1
0.395441835709619 1
0.570973670574026 1
0.596463105940348 1
0.486929794728109 1
0.551224521907572 1
0.512086061562359 1
0.473165370451083 1
0.444958542382777 1
0.551485552298853 1
0.492978146604606 1
0.459287705166198 1
0.501679163690254 1
0.563324780486307 1
0.632947966757978 0
0.421252724692579 1
0.582062270552236 1
0.421197596953132 1
0.525131181337658 1
0.510030885539945 1
0.604083565661821 1
0.509944087220512 1
0.511930806906313 1
0.455393859044786 1
0.457818222486611 1
0.54155295413174 1
0.46174833388024 1
0.430650933850952 1
0.527892306788238 1
0.464421570984808 1
0.503720563961536 1
0.436170702309599 1
0.538535450203768 1
0.536650056064176 1
0.484767342772217 1
0.596881255827272 1
0.440862280812382 1
0.496844063730303 1
0.430848047917942 1
0.504575701544336 1
0.590941833646646 0
0.462249744710696 1
0.488592832640379 1
0.461574116524483 1
0.420847868665371 1
0.480314570280389 1
0.458365991442422 1
0.449844182815885 1
0.543412687817629 1
0.518088923973553 1
0.408536184056461 1
0.467740998954118 1
0.541423501316297 1
0.546843085838834 1
0.54434847580459 1
0.413916829546495 1
0.513431898724308 1
0.469918420252297 1
0.482564261681763 1
0.552401877125635 1
0.498700645134291 1
0.422710039497495 1
0.547602015676764 1
0.579147498888363 1
0.486386206866678 1
0.470417470885345 1
0.513014384900596 1
0.487238917142329 1
0.490331934439076 1
0.553570888748783 1
0.504411814940453 1
0.447308816251695 1
0.532256388072279 1
0.475370782916492 1
0.4648766959594 1
0.496024068630625 1
0.486458068068935 1
0.554119578687554 1
0.429291806907694 1
0.628730758924359 1
0.484582658479174 1
0.410901446743384 1
0.487194516385133 1
0.447382611192642 1
0.452831721726787 1
0.504266953475904 1
0.455152644646734 1
0.516084293175503 1
0.488470793408659 1
0.486323452910986 1
0.562657193320303 1
0.520148256351133 1
0.345711722798626 0
0.472650031430824 1
0.448607342834228 1
0.515640528634147 1
0.488434765593426 1
0.432177308996396 1
0.519801926285238 1
0.409142833072375 1
0.515620421541981 1
0.508919674804196 1
0.496775447835151 1
0.502376588419577 1
0.512633022624283 1
0.447914653137251 1
0.523574786106424 1
0.421201067775278 1
0.47030971190801 1
0.528231038931101 1
0.478306358065311 1
0.38953815795564 1
0.411116284556786 1
0.523045262526145 1
0.504414549324275 1
0.527055563560954 1
0.47520170256171 1
0.520276961583025 1
0.531519513872895 1
0.501845981337349 1
0.578263332930677 1
0.480331716435697 1
0.503145090101037 1
0.613759888368054 1
0.468024790110327 1
0.488962634102807 1
0.493009402247693 1
0.467031273078794 1
0.45069598571245 1
0.470878540062765 1
0.490424325241005 1
0.481835896855777 1
0.506689761558277 1
0.407185490425171 0
0.537260042333172 1
0.499211192682944 1
0.393983936895719 0
0.551224437808039 1
0.529411279069305 1
0.403550021539243 1
0.586300882711892 1
0.573135611530483 1
0.542080956312765 1
0.481782332961517 1
0.411608461162988 1
0.68074680908086 0
0.541334564039401 1
0.41910647856534 1
0.541142863994453 1
0.532319703698597 1
0.460849594780327 1
0.561205132631166 1
0.507875760808863 1
0.43558580717889 1
0.627563602381541 1
0.42144590046646 1
0.547841111110551 1
0.468515704778818 1
0.554666332746099 1
0.487138780202844 1
0.489912366805513 1
0.494407376420735 1
0.507244051065783 1
0.502166505337915 1
0.382049566052123 1
0.548496437921878 1
0.559666421875953 1
0.517013493490867 1
0.447804838165922 1
0.489622502970168 1
0.503813731083612 1
0.469274698214487 1
0.465298686998404 1
0.491122778678346 1
0.559824723092081 1
0.439573327131226 1
0.469516566731123 1
0.667614993799977 0
0.522817470268872 1
0.591646462008618 1
0.494663534832821 1
0.529681727807486 1
0.513340451893261 1
0.554932330132455 1
0.616669620811989 0
0.423402825024511 1
0.529931829624236 1
0.402058777759178 1
0.546501040712065 1
0.519068804713415 1
0.459613657689644 1
0.580220773952592 1
0.525770384487186 1
0.408453286521851 1
0.481235107572683 1
0.537508414559127 1
0.413340012621308 1
0.468454716192665 1
0.517855397354615 1
0.51804864559918 1
0.484186697373178 1
0.453713249325291 1
0.621092989019631 0
0.479971193739729 1
0.441611190510022 1
0.480632932383258 1
0.551580502841695 1
0.571164776786621 1
0.383454802578991 0
0.50112056647651 1
0.464497215914077 1
0.449974654885225 1
0.50434931689927 1
0.54562210031102 1
0.536480812880375 1
0.446328651942063 1
0.547995306499963 1
0.503050345561039 1
0.461124987628606 1
0.495003485086997 1
0.520250067529199 1
0.544637468337556 1
0.426587696775325 1
0.438442744774657 1
0.502485482599824 1
0.518609101007238 1
0.508681666706683 1
0.512676432877183 1
0.478594215043721 1
0.532265547886557 1
0.478581173188732 1
0.467504617708237 1
0.433805179059054 1
0.480126174709743 1
0.493787061238775 1
0.62852611939388 0
0.54501239322379 1
0.548116001051781 1
0.531146756358477 1
0.437350377972736 1
0.496158713682373 1
0.532766914609903 1
0.562365122137316 1
0.539440659248739 1
0.585183060500983 1
0.524354334687142 1
0.507812843036233 1
0.527457853677657 1
0.620667185336457 1
0.512391615501441 1
0.476169662146884 1
0.544980797390205 1
0.426830103367254 1
0.510561459247674 1
0.560005543615712 1
0.536028299638152 1
0.492571825029118 1
0.45011601807813 1
0.476726293350066 1
0.537037356255313 1
0.472418407806175 1
0.501676806552976 1
0.590283938730413 1
0.455661420642263 1
0.592779465803733 1
0.499605420484452 1
0.468393678640103 1
0.466275082843179 1
0.576453338132619 1
0.452109058440815 1
0.484039898290707 1
0.366182449952205 1
0.454185143578099 1
0.492729439542201 1
0.526619377151424 1
0.463589852720957 1
0.484773645440268 1
0.489528524705864 1
0.604866057887616 1
0.469123366977205 1
0.489472103708181 1
0.551511634291816 1
0.575731885562617 1
0.472868596727482 1
0.513880769721643 1
0.533888556598925 1
0.501823193758904 1
0.534404971752497 1
0.497125774234988 1
0.453173405702107 1
0.583680454825037 1
0.466476264485552 1
0.552381208715294 1
0.467984634255307 1
0.53560648892714 1
0.496920879802694 1
0.469165514992907 1
0.428286846395293 1
0.485651682872637 1
0.328567645365937 0
0.585397204593298 1
0.409830385815187 1
0.447663409371593 1
0.443788076152802 1
0.520491915108386 1
0.502612397675404 1
0.438008660761353 1
0.446708766864197 1
0.441719362533746 1
0.506449617087324 1
0.663374284295527 0
0.435936365818433 1
0.537339768026265 1
0.519669028659727 1
0.508537407885003 1
0.446426034716835 1
0.50300107995226 1
0.480144378748315 1
0.430425718884768 1
0.514102882511206 1
0.503137124779695 1
0.494364653526697 1
0.41751398998692 1
0.410224257898007 1
0.512617436087432 1
0.503878091262034 1
0.528394311360145 1
0.520180187901436 1
0.449080798081399 1
0.546486558506498 1
0.498889529550465 1
0.508564991557196 1
0.450809634179017 1
0.473260583844917 1
0.468860359044918 1
0.487892100419008 1
0.476887118848229 1
0.469197043822813 1
0.408216542209693 1
0.476739276092623 1
0.434868067117625 1
0.534278020054221 1
0.487965887103118 1
0.475343664541479 1
0.538051891707391 1
0.587372017833091 1
0.609725407960725 0
0.563880780119015 1
0.43228698620086 1
0.469467008683714 1
0.526688286928028 1
0.548235781298584 1
0.543156930955742 1
0.465758474183792 1
0.521807309311666 1
0.342091741398189 0
0.526468486889614 1
0.496680368259757 1
0.43380749992572 1
0.556382039074723 1
0.567516556835751 1
0.56036210522079 1
0.549749764642774 1
0.44115158210246 1
0.536484378165677 1
0.468082836635351 1
0.47815826149846 1
0.501736892244897 1
0.447262088902145 1
0.40911207955526 1
0.615631763793507 1
0.467847094102206 1
0.468779302296751 1
0.588605218838049 1
0.425093089120265 1
0.494606802634353 1
0.469214886944231 1
0.466657716621784 1
0.487362772599995 1
0.411167470704435 1
0.484086832610162 1
0.560335877781883 1
0.524284799221141 1
0.493577313123414 1
0.496046218644796 1
0.423146936242637 1
0.513056306107079 1
0.513922545407949 1
0.498936674360855 1
0.520084596041375 1
0.497897563810545 1
0.483234301931254 1
0.487507739397475 1
0.493931362712477 1
0.529302620870583 1
0.518069247767734 1
0.418814975466623 1
0.428034541060635 1
0.527797615845571 1
0.378750792111191 0
0.593570088297152 1
0.539806503846747 1
0.557107014459415 1
0.475124524045232 1
0.540126173449013 1
0.513914448826645 1
0.476272218204697 1
0.661617089563804 0
0.425512109383373 1
0.638598613105959 0
0.552545350401066 1
0.472790420830967 1
0.368318715504674 0
0.447443932820069 1
0.452851465063017 1
0.46967474904582 1
0.371926626313573 1
0.443135986828892 1
0.524857430532029 1
0.497141520210112 1
0.497120155303476 1
0.511351082689961 1
0.430014967347772 1
0.480562911823397 1
0.501706447267856 1
0.425118450052474 1
0.50286264054145 1
0.461903618797318 1
0.386964072771471 1
0.571468071705955 1
0.585011915989673 1
0.490613290519763 1
0.376174969912981 0
0.497522051877332 1
0.408646124484904 1
0.599943043424041 1
0.441261873877469 1
0.400838837328125 0
0.468339694006413 1
0.397766059960367 1
0.532532847361324 1
0.460636476897057 1
0.548940751188206 1
0.613744355060543 1
0.527462146092173 1
0.493699640891519 1
0.416992799528766 1
0.534578152581871 1
0.536476547444364 1
0.533534609761074 1
0.476978531610255 1
0.454306559874249 1
0.54043343255743 1
0.449501541759216 1
0.51214501107291 1
0.435163599689184 1
0.519642553851953 1
0.592340911425159 0
0.471909942559548 1
0.526584193182169 1
0.426504906475209 1
0.513005440792901 1
0.509447530426555 1
0.49438199584507 1
0.483959094075562 1
0.541202500256461 1
0.459743507053452 1
0.470691943601261 1
0.467787087561103 1
0.57227193319656 1
0.575090720280737 1
0.409523344472664 1
0.567758361365398 1
0.419803501093493 1
0.492504578035149 1
0.488976576949057 1
0.469713217913736 1
0.490706924658204 1
0.56574632581499 1
0.501446306108153 1
0.528808733402131 1
0.606714060663438 1
0.534091024858053 1
0.519346203611969 1
0.497239957923745 1
0.480114184354668 1
0.486872952287488 1
0.510159296730738 1
0.503420417748115 1
0.509116407812748 1
0.495832441890093 1
0.538019445419936 1
0.415694351863532 1
0.52590804028713 1
0.557217605617137 1
0.469025825980121 1
0.445138136147915 1
0.521822683149725 1
0.510331690461356 1
0.511310384761654 1
0.432768071712513 1
0.427797708536457 1
0.579737065491841 1
0.439108170795596 1
0.501081651547528 1
0.520417739421749 1
0.589576248123017 1
0.424507814034769 1
0.588845224193427 1
0.579548968916336 1
0.449152738693724 1
0.557946627860357 1
0.502624087740464 1
0.512330988595047 1
0.4481893017411 1
0.449912850581509 1
0.416730749210125 1
0.530673764725493 1
0.505536396226784 1
0.513751578735066 1
0.456609380498713 1
0.477944960266036 1
0.415225625435441 1
0.58956206714951 1
0.48294956260886 1
0.525764897608004 1
0.591435755908272 1
0.571174594822535 1
0.442087873798409 1
0.447454722380153 1
0.559264134661738 1
0.435920407016771 1
0.509257372233408 1
0.589152050882706 1
0.510090582540364 1
0.549055638660381 1
0.482367580413563 1
0.44705059081754 1
0.483181993172921 1
0.542463040395415 1
0.521768881161902 1
0.469708765159582 1
0.508787541647881 1
0.447043949333559 1
0.449236807292849 1
0.513902176076053 1
0.40753486868923 1
0.445112485397001 1
0.491155338062712 1
0.551121020895688 1
0.480866397781063 1
0.544858913449406 1
0.471606142808654 1
0.463438374059867 1
0.486392939211424 1
0.467224570106107 1
0.363050600787908 1
0.505117859424131 1
0.532304731337685 1
0.444919480287221 1
0.46027497785463 1
0.496631077292711 1
0.451263274090534 1
0.463469685013187 1
0.468578933200474 1
0.59308194195009 1
0.656826734150991 0
0.483921937953022 1
0.541246535337756 1
0.566912776707796 1
0.508648934689314 1
0.5404306212769 1
0.616028636915223 0
0.522555271540738 1
0.488142717015584 1
0.494826601900205 1
0.458694083817295 1
0.531518999539338 1
0.584318049856209 1
0.476796338270939 1
0.541512784298357 1
0.453736882191351 1
0.519017677748681 1
0.544643120459369 1
0.337174202683131 1
0.47301418067974 1
0.530793626001795 1
0.424935195599054 1
0.52932801804716 1
0.525573707810972 1
0.450866961493099 1
0.476147297696544 1
0.522515736115735 1
0.526988800362101 1
0.450908872627945 1
0.625142120994748 1
0.450340502585497 1
0.527036299319564 1
0.500164265680226 1
0.546681570715044 1
0.567438174660109 1
0.501252185350759 1
0.462798824785982 1
0.47411157119691 1
0.378000317041848 0
0.581644126879218 1
0.516469720731578 1
0.461016110584156 1
0.527186473807448 1
0.523775696380126 1
0.496220499488483 1
0.501738544324593 1
0.502299805818284 1
0.459525438063871 1
0.482739819390837 1
0.503969422440606 1
0.474567952140099 1
0.448246607787874 1
0.559878852652861 1
0.510725241402518 1
0.522030992038441 1
0.412513522915642 1
0.60573764119734 1
0.505427757051996 1
0.583532196911272 1
0.505927734644009 1
0.552512734073643 1
0.52241206007535 1
0.617059825391846 1
0.503336365115516 1
0.530897714395543 1
0.628415351553749 0
0.54832434217397 1
0.486360653078615 1
0.515811075811915 1
0.511180893632649 1
0.506768842922608 1
0.495493564062377 1
0.461272960343834 1
0.459366872598491 1
0.582738904253978 1
0.580466608812808 1
0.451920474378707 1
0.498118513664187 1
0.53687294532519 1
0.543848972089719 1
0.526266768953228 1
0.47626552544483 1
0.450619101130318 1
0.619996550201899 1
0.480563935047121 1
0.484854680401338 1
0.513957113577785 1
0.464349785846311 1
0.515567140463337 1
0.520941423598151 1
0.470811017165802 1
0.486767933080108 1
0.514952329736751 1
0.467340979846906 1
0.529639421322838 1
0.521404324915761 1
0.581182897500185 1
0.511616644962256 1
0.434758333298045 1
0.483350247355876 1
0.495083978423138 1
0.517223345525637 1
0.524421798105691 1
0.44789669586653 1
0.427425012366499 1
0.54686093179272 1
0.53335377990548 1
0.458389516890714 1
0.476194542534915 1
0.567409560733484 1
0.478095759737866 1
0.430166244060832 1
0.532927468051395 1
0.425292496979887 1
0.522399429021448 1
0.461464393997218 1
0.586970439039662 1
0.502256066789664 1
0.464303473195234 1
0.477464947989108 1
0.642352117038329 1
0.526540770652203 1
0.406314921941312 0
0.49233457160668 1
0.470953543951713 1
0.460921019142601 1
0.519316899663637 1
0.518011929282337 1
0.527378638287692 1
0.447685193972678 1
0.489522734423374 1
0.502022335252448 1
0.411758491746202 1
0.532858332408088 1
0.520665438270948 1
0.411826212477198 1
0.388861401854472 1
0.559530570892721 1
0.554930792220746 1
0.466101195427392 1
0.469314027121137 1
0.545627240440671 1
0.391906004268333 1
0.378070669656434 1
0.469722895531064 1
0.542591890686316 1
0.536803660610791 1
0.475689200135551 1
0.534115850529521 1
0.521719546926963 1
0.506297540409532 1
0.408832613182419 0
0.54429360268952 1
0.499627019641695 1
0.551813840035841 1
0.479281099317013 1
0.505217995388358 1
0.442433974316115 1
0.528094312294921 1
0.537844076535126 1
0.418699770049078 1
0.406898316967174 1
0.47993607862954 1
0.513287039767754 1
0.437547950923634 1
0.521823015397679 1
0.475759885492267 1
0.442336728204865 1
0.441692496674817 1
0.539472220489059 1
0.461578616743554 1
0.411526806031755 1
0.439126599789891 1
0.444142541623027 1
0.410699072989954 1
0.43904535447753 1
0.463959124350306 1
0.364366373417666 0
0.489215862348951 1
0.480241717817158 1
0.586847068979407 1
0.47284434217959 1
0.482669448943906 1
0.505713474086278 1
0.515425593214106 1
0.578417043857669 1
0.363688945623956 1
0.4048690160256 1
0.520685747149144 1
0.505530278720487 1
0.496100612924059 1
0.507881941345823 1
0.502500888833278 1
0.62865236344648 0
0.540532968841654 1
0.540889941534108 1
0.571676545857506 1
0.545858730644488 1
0.449104436470172 1
0.546405749882266 1
0.509905182165331 1
0.488652150536467 1
0.54772640812352 1
0.470663765928941 1
0.448236015007244 1
0.418531967503156 1
0.506110400622885 1
0.484227537835809 1
0.523007159479772 1
0.575128020636655 1
0.557076682498521 1
0.468149086774084 1
0.491838577869884 1
0.48467369612831 1
0.56566271943726 1
0.53769710258148 1
0.428414989984222 1
0.508635449720746 1
0.483135360604476 1
0.501911376091395 1
0.452152343634201 1
0.458645848348611 1
0.465541437922958 1
0.498295777304844 1
0.419682906703814 1
0.563711227311485 1
0.514506614515742 1
0.539260135318041 1
0.462670757548948 1
0.46518513734613 1
0.546251096852026 1
0.436384074640166 1
0.516224299263215 1
0.515087059169794 1
0.525785720018626 1
0.597300592668607 1
0.338450651861941 1
0.456572414700379 1
0.487529074756287 1
0.493510367462619 1
0.543246295252691 1
0.573858757303913 1
0.46614430564585 1
0.443488666991405 1
0.583794871492121 1
0.53310778018122 1
0.550970687419263 1
0.455826559681427 1
0.484252105508761 1
0.529217857313387 1
0.426551432300534 1
0.477035805831178 1
0.534626448164564 1
0.564819466950612 1
0.567621487212449 1
0.577572951970554 1
0.564678157730657 1
0.521548280176146 1
0.517839019469249 1
0.447021736533804 1
0.436391825123984 1
0.576605449140253 1
0.458859612196713 1
0.5236355555696 1
0.518619398072839 1
0.448233305568745 1
0.547304396778862 1
0.505187527407546 1
0.585231614445052 1
0.446308269035661 1
0.444979743461352 1
0.603455266907771 1
0.469353021575595 1
0.451835990328671 1
0.5205973785025 1
0.469144436260796 1
0.576500256124513 1
0.422507672878126 1
0.54156844139689 1
0.63771591257451 1
0.430938316841603 1
0.487943765062038 1
0.588410641138565 1
0.583982241436382 1
0.51342106566145 1
0.543826048089962 1
0.52985626808098 1
0.494316089244288 1
0.564069068752541 1
0.478867006136917 1
0.428720801762283 1
0.494040906738694 1
0.502058757568156 1
0.430914552275285 1
0.564228297144174 1
0.524276033841699 1
0.506462648441415 1
0.400621575041933 1
0.453934187113503 1
0.430612259976959 1
0.520877531003759 1
0.480215263357247 1
0.478144018058419 1
0.547704645147874 1
0.517185279372776 1
0.405348229085645 1
0.4797009976608 1
0.534195568822973 1
0.430785462386997 1
0.458756941239654 1
0.52153428625272 1
0.499535849733589 1
0.573769556764426 1
0.536397542349796 1
0.533877736678029 1
0.477804626316829 1
0.559644311631681 1
0.551357379867319 1
0.493320467480047 1
0.525098616202948 1
0.531644953514566 1
0.433595509211125 1
0.396606571289517 1
0.473916118349102 1
0.547794352844541 1
0.497801772170682 1
0.476099939614041 1
0.419688638120433 1
0.488289270738323 1
0.587995924568233 1
0.446332369714722 1
0.501241987202933 1
0.549964038572738 1
0.509744601006109 1
0.520460513455974 1
0.520747688243452 1
0.49674105329922 1
0.585498333867172 1
0.425047347411013 1
0.550057187211941 1
0.513644179369052 1
0.488446974107559 1
0.43160197790037 1
0.475642397411672 1
0.527211430356495 1
0.423970167181903 1
0.478339036227662 1
0.483520952659067 1
0.590394693373008 1
0.506244412561196 1
0.556413898136487 1
0.451382790386536 1
0.575687714090273 1
0.499509639840988 1
0.522529439033357 1
0.5061039280384 1
0.532944616635274 1
0.463464353545044 1
0.40950649811331 1
0.408537529015722 1
0.510405786599543 1
0.500127132055289 1
0.55788633044333 1
0.48447805939304 1
0.41274771762421 1
0.565002232339118 1
0.456846258174898 1
0.542491969014395 1
0.532644591029805 1
0.473939166849666 1
0.510031669751489 1
0.512819221323453 1
0.551008121314039 1
0.465814386937711 1
0.519269723994818 1
0.538403524659784 1
0.487882017274802 1
0.5769603312854 1
0.526347526176102 1
0.448908608670588 1
0.485095130128293 1
0.58849512927122 1
0.45714385167076 1
0.530917593082998 1
0.595925630924598 1
0.489245158782405 1
0.518732595759458 1
0.430630486176327 1
0.510324148065892 1
0.575552735721828 1
0.538099922438958 1
0.463176527521427 1
0.623360436394538 1
0.535616910539716 1
0.522796588194706 1
0.525761988880073 1
0.441791677046618 1
0.528348237504599 1
0.564690209062852 1
0.548864676457752 1
0.531978423046509 1
0.483775138502396 1
0.470192935487858 1
0.451644051550289 1
0.728901162777418 0
0.487264574993159 1
0.506419992119956 1
0.43591740695783 1
0.499708189250366 1
0.559107846534446 1
0.602326280028546 1
0.548840622524518 1
0.487438122346055 1
0.508922738283685 1
0.504291873393009 1
0.584395517691455 0
0.506007689250006 1
0.431880232501143 1
0.546804139128576 1
0.457446100598619 1
0.573046808983893 1
0.51042640747175 1
0.495334510380505 1
0.474377527884128 1
0.488072229977965 1
0.577682910033572 1
0.532805431082477 1
0.41438811506706 1
0.387138723132844 1
0.468929653746825 1
0.433870916066688 1
0.420676543726747 1
0.419539951915512 1
0.530769525463489 1
0.495853678011046 1
0.549074451840017 1
0.440920936484249 1
0.446804638706147 1
0.584535011811092 1
0.482119715078726 1
0.565190782973382 1
0.549863821940352 1
0.478713011178237 1
0.543523159507558 1
0.591512627840765 1
0.558918203873607 1
0.517429723939965 1
0.594828798023313 1
0.450164847532108 1
0.351027664323368 0
0.44186524107108 1
0.526105309013231 1
0.483355524160796 1
0.465367393687548 1
0.477633147838453 1
0.543364701258834 1
0.399845240601613 1
0.490311725296867 1
0.404589215691338 1
0.460797699880677 1
0.484191896931513 1
0.483303214144344 1
0.566345889788078 1
0.530510011950436 1
0.509798225875934 1
0.451388229759997 1
0.479006143958748 1
0.363424987566057 0
0.501514595123595 1
0.491186767852402 1
0.413191858084124 1
0.451400960085778 1
0.483019573589842 1
0.467557956382495 1
0.47650778601937 1
0.595107929215832 1
0.468330302674534 1
0.56523764812793 1
0.39712962131855 1
0.539878197743054 1
0.450547472068849 1
0.392282905902049 1
0.434489076474776 1
0.385376070408312 1
0.449079428372478 1
0.524153654846814 1
0.489804512025607 1
0.445231035375067 1
0.558803705911486 1
0.507343938849054 1
0.424115337730284 1
0.482490424365604 1
0.487491836943183 1
0.507893990241463 1
0.576863077450393 1
0.608742974593217 1
0.458261319331312 1
0.479194594406792 1
0.471426697690868 1
0.500549573827316 1
0.483272804599941 1
0.503146507759715 1
0.560773095603124 1
0.542774821168175 1
0.500616976662692 1
0.40999800838738 1
0.54762491668248 1
0.47817440178832 1
0.488099838562454 1
0.542804009394603 1
0.486489797560131 1
0.557242512283322 1
0.506772696277303 1
0.442227859525611 1
0.457309045335356 1
0.48036572857474 1
0.440496387549295 1
0.563809917030053 1
0.492641526826713 1
0.491188663397918 1
0.42298624210915 1
0.550418477753075 1
0.426251041754083 1
0.511213453458132 1
0.444633727167137 1
0.454516595036843 1
0.578326310218979 1
0.478322960316486 1
0.509838505643458 1
0.50979460806691 1
0.54245029948387 1
0.532584593062919 1
0.528410933309351 1
0.535707871280064 1
0.518810066000017 1
0.473624717521032 1
0.420598831644189 1
0.541214158443075 1
0.447981900855641 1
0.577474520533838 1
0.568636552124264 1
0.517555526155504 1
0.486869848407213 1
0.588013170294731 1
0.54094820350264 1
0.467148059487476 1
0.425287376488151 1
0.450521022641421 1
0.535893607860783 1
0.56983235980175 1
0.585696814690327 1
0.52032047987375 1
0.414114169065583 1
0.446505254661119 1
0.494660157140693 1
0.548341480093831 1
0.546806219534599 1
0.501195870013479 1
0.507226013697059 1
0.500950992895687 1
0.540271489385229 1
0.551071075159404 1
0.49383713111144 1
0.489146046559727 1
0.398779955824215 1
0.486114691903473 1
0.379030591135206 0
0.571670939971123 1
0.524195327744839 1
0.510036412293894 1
0.596414178221808 1
0.607276616667624 1
0.460022090890937 1
0.475044719769049 1
0.473319004912898 1
0.443877220400672 1
0.5472278627914 1
0.481473024230899 1
0.506710339776301 1
0.459593325180561 1
0.531955449552551 1
0.490183167718248 1
0.429709289708358 1
0.565927578625749 1
0.520065743930559 1
0.499404991433724 1
0.478964766773479 1
0.514480492257404 1
0.51064001752442 1
0.583530132030187 1
0.355680162185872 0
0.597758933966932 1
0.444877423711965 1
0.50013163442185 1
0.490004015477714 1
0.557657464893276 1
0.431682482561236 1
0.501940788423369 1
0.592884823596201 0
0.424848494015004 1
0.593849070953694 1
0.525762958313096 1
0.494180487860507 1
0.505895651713876 1
0.473959558914119 1
0.50501379572562 1
0.577004714075794 1
0.52711167668954 1
0.493552153373731 1
0.547723847162383 1
0.493348353949647 1
0.610551387477361 0
0.444103137056505 1
0.483075368043595 1
0.533214634958897 1
0.515245675959666 1
0.517523708447532 1
0.473243684854308 1
0.464687107338719 1
0.487162438181495 1
0.579739638140053 1
0.400918339815542 0
0.542796558880244 1
0.614621663046905 1
0.496013611570317 1
0.427811112303122 1
0.487421069797798 1
0.515185320893887 1
0.543728448052573 1
0.510949619044227 1
0.45432255356234 1
0.507377361558504 1
0.572773598670294 1
0.527140824231366 1
0.444914692545851 1
0.436877149511096 1
0.657092614099891 1
0.570361981305713 1
0.334666012461556 0
0.572883785835745 1
0.518654245030554 1
0.648968636975586 1
0.386737094706075 1
0.38789982834197 0
0.53166394294786 1
0.517860330784314 1
0.56336860221186 1
0.481179843197687 1
0.603553274744948 0
0.54013561646787 1
0.612574106453924 0
0.530436392646486 1
0.505389936592014 1
0.511835671362353 1
0.618619383772381 0
0.481530091063563 1
0.459323433817738 1
0.494633645652517 1
0.43663674019574 1
0.537778254325292 1
0.424335207359447 1
0.469482515372214 1
0.508321452856783 1
0.580618579454429 1
0.525806587590798 1
0.524577774990837 1
0.539057098877287 1
0.590534450128243 1
0.525584528125033 1
0.485421743588147 1
0.490404501858558 1
0.45869494391533 1
0.445353739648035 1
0.503560069045251 1
0.532831952067225 1
0.515632481607571 1
0.510272547288623 1
0.482643068208267 1
0.472498138963214 1
0.470568090300845 1
0.452158595817262 1
0.463449289822564 1
0.39355265109908 1
0.434085117425287 1
0.594873137304101 0
0.519735224022928 1
0.477916037954142 1
0.462270372991785 1
0.575458236562486 1
0.534459707168429 1
0.521561884042705 1
0.423097076512775 1
0.489927181223735 1
0.523827051183414 1
0.515344608976269 1
0.583667027453261 1
0.502011178485344 1
0.476638943587529 1
0.42179384170246 1
0.466969515617435 1
0.458931679470821 1
0.534439460813588 1
0.548878691869481 1
0.571403291373483 1
0.468189457554406 1
0.666996165638067 0
0.518008259104278 1
0.47364878321333 1
0.553169547557966 1
0.459120781708654 1
0.494696155878465 1
0.505740185166054 1
0.405487738395123 1
0.642144471947863 1
0.602911179639781 0
0.439997060482064 1
0.624386454085148 0
0.51717452147912 1
0.562358442387033 1
0.507506963614953 1
0.492712425558941 1
0.572668910603683 1
0.493583145015475 1
0.38393379117007 1
0.441772738937174 1
0.478215636569315 1
0.562788184662737 1
0.53548129994891 1
0.50012602306539 1
0.668545792451673 0
0.60416011124533 1
0.466664440778559 1
0.457662941636666 1
0.481617419126881 1
0.438819135625978 1
0.436512863708703 1
0.421467942859054 1
0.430643106405633 1
0.54694201618453 1
0.479617999241483 1
0.477523839113732 1
0.570634964518808 1
0.511874892730179 1
0.644562780014548 0
0.5441235946392 1
0.464121895989444 1
0.479684302179932 1
0.553106236303934 1
0.481408359211891 1
0.540555518372267 1
0.551252657653844 1
0.402584234716622 1
0.403046299140174 1
0.488400212539631 1
0.479071108214905 1
0.500879429868426 1
0.540305736424011 1
0.52869465400627 1
0.519236555003909 1
0.480422118018272 1
0.624834579157986 0
0.509776888966928 1
0.497531828002806 1
0.574014877166708 1
0.507621923742094 1
0.492256440931761 1
0.479813577309637 1
0.400982672772069 1
0.507316248356421 1
0.544404728485599 1
0.517860699635245 1
0.583715934681267 1
0.492334752567664 1
0.48780871970986 1
0.513105460982023 1
0.519086702275134 1
0.442293401293256 1
0.533664189507153 1
0.486221421207483 1
0.498940166813842 1
0.440034946622883 1
0.415171822662668 1
0.591898822631813 1
0.506943129393767 1
0.477046070435684 1
0.420242855533475 1
0.491736222661339 1
0.557980452595036 1
0.518095261850549 1
0.480637218269974 1
0.443194454160439 1
0.435240970137825 1
0.527657032659841 1
0.454796890978255 1
0.566212114363921 1
0.520335561017353 1
0.500296031596459 1
0.463387452566512 1
0.549352399480483 1
0.629041607166588 0
0.493113043942556 1
0.475351255739714 1
0.48946377887283 1
0.494941263384678 1
0.539988192575612 1
0.545503089461523 1
0.46399191540566 1
0.490197314741943 1
0.496934630262918 1
0.447918292982277 1
0.560987234296399 1
0.580941445075183 1
0.462690482696511 1
0.560965193985721 1
0.538446765492789 1
0.421269970371733 1
0.625698543444674 1
0.488933234098461 1
0.620016469270282 0
0.541165282141231 1
0.429446817625036 1
0.4753958517952 1
0.56798152871087 1
0.515839568716205 1
0.44138791313325 1
0.465599744823845 1
0.43850149021701 1
0.389781809756871 1
0.479791396992789 1
0.454457932555304 1
0.526087728073721 1
0.478757236651402 1
0.479219768497218 1
0.534999153915178 1
0.467357785904844 1
0.389869677023427 0
0.497116199509827 1
0.489850531598661 1
0.500700746910027 1
0.500653929003855 1
0.497057952460187 1
0.473871362898482 1
0.466912762179622 1
0.419291411684221 1
0.469592577277422 1
0.522819675470863 1
0.410962390269313 1
0.528891696440214 1
0.511281514466782 1
0.475867095769117 1
0.526558642107547 1
0.502957362777613 1
0.532489528337343 1
0.58750519133508 1
0.539966662502928 1
0.502866903258759 1
0.393840928545049 1
0.517021248653254 1
0.421698191038612 1
0.451206884934771 1
0.539649678628375 1
0.377638806624924 1
0.416817264513129 1
0.427448017000897 1
0.448045634160339 1
0.567278757426329 1
0.486716438872802 1
0.434461412912545 1
0.487614785759017 1
0.502894807259009 1
0.449611016818526 1
0.54499148049454 1
0.531232650927881 1
0.440919790176563 1
0.50424580435644 1
0.517053260253673 1
0.461813931434846 1
0.518563577810464 1
0.488986305229296 1
0.500655531733298 1
0.528093745371539 1
0.474990394747406 1
0.440303357415077 1
0.555300295016196 1
0.513143152088945 1
0.517561933987271 1
0.571240877726136 1
0.495959036802109 1
0.465509342499784 1
0.505573868629202 1
0.420515749620941 1
0.496220141459425 1
0.502492093977478 1
0.514909046806712 1
0.497520724710356 1
0.48310832467706 1
0.462554959274298 1
0.555196760861031 1
0.58896006989884 0
0.553072179853872 1
0.45327384200858 1
0.379697095780637 1
0.525197829758214 1
0.479073699439927 1
0.531224653567743 1
0.516483658499455 1
0.588523617550417 0
0.43967816643985 1
0.430356058710962 1
0.323333710177588 0
0.409580096253683 0
0.448680005107494 1
0.536648292248964 1
0.51120384486182 1
0.459346734511206 1
0.619890307391079 0
0.458898702707998 1
0.469769955208769 1
0.422651505713052 1
0.444490032570377 1
0.502156877257719 1
0.499417568001088 1
0.523591650511986 1
0.523701391490588 1
0.529421934877975 1
0.560917591609898 1
0.583548780693144 1
0.466547558772473 1
0.473242593140714 1
0.48996699978108 1
0.443067468812237 1
0.481593484965594 1
0.50153032111386 1
0.497440891028387 1
0.551193498884979 1
0.497319060227888 1
0.417033537036127 1
0.503759168227736 1
0.489413123553935 1
0.451416585081869 1
0.421740557991362 1
0.478433257500765 1
0.530163016666226 1
0.549325986994383 1
0.540259315083357 1
0.523367361888669 1
0.489657115437199 1
0.496861626310794 1
0.528197288684056 1
0.469748219644134 1
0.64302847512508 1
0.503594197903309 1
0.586734385603556 1
0.545599116195458 1
0.436289466914274 1
0.519431218952866 1
0.454158409058373 1
0.543636248973176 1
0.545111113850769 1
0.440963350136269 1
0.496492877861889 1
0.483314247112379 1
0.514357848249626 1
0.594276341428675 1
0.56548874587091 1
0.417580783859867 1
0.631363467238272 0
0.483435757959101 1
0.533704324555618 1
0.538386123813046 1
0.578698636697163 1
0.56404959361367 1
0.485079611628945 1
0.506455192023901 1
0.59275787311675 1
0.562457061579475 1
0.459651782822367 1
0.492073437737123 1
0.499696412463085 1
0.495265163699338 1
0.574918239919646 1
0.411256019618107 1
0.527752296902267 1
0.460067711448603 1
0.517990514862276 1
0.514548501404426 1
0.451149538635322 1
0.502480113351956 1
0.5383191373743 1
0.483993664074163 1
0.475266306147565 1
0.524362057780422 1
0.429843428089579 1
0.535064094739213 1
0.465908227928424 1
0.504611346449314 1
0.581332247683057 1
0.546888423575783 1
0.520028169929462 1
0.37793434590972 1
0.454819448332423 1
0.469589380676922 1
0.488993290598295 1
0.358603547296576 0
0.528653453823313 1
0.482301668266108 1
0.429700383922966 1
0.478903319568376 1
0.499809539788314 1
0.500066555965265 1
0.509630572805469 1
0.475692669797214 1
0.540103660835408 1
0.471403825708697 1
0.485424963323968 1
0.480950429449962 1
0.561128006199612 1
0.465281284289313 1
0.613028256961648 1
0.552214506820973 1
0.462928040695675 1
0.394120115251357 1
0.569105241852635 1
0.419025494902113 1
0.435025500019304 1
0.484921671250829 1
0.466821024366412 1
0.50210906924363 1
0.431014974903675 1
0.616010020832061 1
0.539938744742023 1
0.524020624020944 1
0.445849142515167 1
0.467211095097117 1
0.523525678125516 1
0.451566876879253 1
0.483351862016856 1
0.495426450387151 1
0.465316737209253 1
0.415597192886186 1
0.489402942741347 1
0.490957059266968 1
0.468061288696793 1
0.458340287700184 1
0.500633522954683 1
0.482668841675264 1
0.563126078455952 1
0.517023093836824 1
0.467074664665229 1
0.518470576377869 1
0.491756844928466 1
0.313442818338637 0
0.486468952540641 1
0.482789644164762 1
0.476562176738895 1
0.502439929651411 1
0.537919563016739 1
0.432702952796089 1
0.522785834738999 1
0.554375921114988 1
0.554252796468788 1
0.466073225012334 1
0.473430975531195 1
0.48857662446844 1
0.518913468949576 1
0.594369018265178 1
0.508174882331227 1
0.50281233894693 1
0.515455884722421 1
0.517179252906736 1
0.444013089855273 1
0.572538535977117 1
0.282106602593684 0
0.49612352013439 1
0.475620157747453 1
0.397862257971633 1
0.570001818280345 1
0.503508070870314 1
0.417165207137366 1
0.507158134231115 1
0.445191773405759 1
0.550931545504473 1
0.561484932099268 1
0.521297384741702 1
0.563263607192431 1
0.497646967824637 1
0.465947757557706 1
0.448997960862915 1
0.513378123921197 1
0.486388367126256 1
0.485841632848679 1
0.466487905645017 1
0.502154845981441 1
0.520144241917249 1
0.365317518685796 1
0.523971099521952 1
0.437740256441602 1
0.515278103961333 1
0.520272031535683 1
0.534844904018027 1
0.550338795361459 1
0.483852556267923 1
0.503006740435638 1
0.526210515874285 1
0.565995017647772 1
0.537033148690026 1
0.450039922291368 1
0.506809891428064 1
0.394000852268467 1
0.438757810989032 1
0.525758227774397 1
0.524965498430696 1
0.438105254301393 1
0.545900309348019 1
0.519355888857844 1
0.502835363331598 1
0.467134524898514 1
0.599234489173327 0
0.470526041557088 1
0.573175082356305 1
0.523407690410661 1
0.47114587334206 1
0.507838829844936 1
0.485199972668792 1
0.5920665593366 1
0.554080699131511 1
0.486369822867024 1
0.436659705110852 1
0.546637220354741 1
0.516182159908376 1
0.540612266354973 1
0.478703501878426 1
0.420357660982621 1
0.57402023352492 1
0.504090744185806 1
0.537958125979335 1
0.498866609088164 1
0.502323166368976 1
0.502847173270512 1
0.448963742920032 1
0.449807331327115 1
0.538574696334454 1
0.523203169544523 1
0.511981233070724 1
0.561546821328278 1
0.578968213787317 1
0.482510344346869 1
0.500212905390105 1
0.521037302836209 1
0.533404494806219 1
0.622579020313027 0
0.566680867306662 1
0.447651257949348 1
0.451702225963136 1
0.509228509177463 1
0.59190042942774 1
0.508630861253494 1
0.599599622042618 1
0.461369934918861 1
0.544124779398309 1
0.501808789832944 1
0.584000714675317 1
0.537390582283246 1
0.47745150804989 1
0.401569320010658 0
0.548507855331633 1
0.489646245470617 1
0.520083138180457 1
0.517520775165987 1
0.508697999363355 1
0.456361628928289 1
0.551566047636783 1
0.513863146498143 1
0.489744511353518 1
0.54778102996495 1
0.580428276597423 1
0.484417435744221 1
0.529563511223394 1
0.534794286910215 1
0.442434648063712 1
0.498877928053303 1
0.505677054396261 1
0.447313488200741 1
0.507163370905166 1
0.558824804703312 1
0.491255594517792 1
0.556766188359545 1
0.585536678977082 1
0.48068480537909 1
0.644994347836851 0
0.58889440386602 1
0.507059308715849 1
0.527061133731799 1
0.431165080562127 1
0.489463043147728 1
0.501167831196735 1
0.573739534879085 1
0.560577446568755 1
0.562514820539457 1
0.585577028736385 1
0.581481936329629 1
0.462324047218973 1
0.510141745549593 1
0.308439660145076 0
0.534654804333577 1
0.466917098025435 1
0.390140087489079 1
0.457853913493497 1
0.511871717218326 1
0.490959309722256 1
0.579146878814476 1
0.628289624327412 1
0.415977204744985 1
0.550306115789701 1
0.478835627202864 1
0.501092514726341 1
0.321824391956884 0
0.438062337890777 1
0.49918312916478 1
0.524407655482891 1
0.432516287696095 1
0.431130637776844 1
0.42547337128813 1
0.468232146042354 1
0.530455919759077 1
0.573110216469378 1
0.434796852991911 1
0.472126141801767 1
0.416748114295986 1
0.490714486748171 1
0.548344187645904 1
0.558897175918163 1
0.581478204008308 1
0.45255958548286 1
0.46352377026607 1
0.407575104891695 1
0.589693965197677 1
0.570941189459276 1
0.536256772412907 1
0.537436974168029 1
0.533436747424504 1
0.596199203171445 1
0.527802027311996 1
0.443435772360756 1
0.417149153083649 1
0.450913302352909 1
0.622860716773886 0
0.461485149542374 1
0.532274656896175 1
0.491399951600605 1
0.5118700022519 1
0.545495057578309 1
0.489587987276812 1
0.378569648322079 0
0.55072988891099 1
0.463041960843435 1
0.522631507828316 1
0.530908100461178 1
0.551210009275663 1
0.525101018533505 1
0.529607161144887 1
0.478545049905146 1
0.412224317512825 1
0.488090496500965 1
0.498792697953169 1
0.515297327657332 1
0.548877882655142 1
0.445360845347397 1
0.461195859368028 1
0.518657081564037 1
0.49119269262332 1
0.581300131189779 1
0.423962127947164 1
0.441748854850378 1
0.491947641506806 1
0.596460495214787 1
0.496283962606185 1
0.526432491508759 1
0.562881707776591 1
0.372644655104117 0
0.417209747166818 1
0.481577880502473 1
0.510071106932233 1
0.514409275800971 1
0.482075627526384 1
0.474613628826316 1
0.521082392417806 1
0.450363650748555 1
0.522204991728668 1
0.503991655114018 1
0.473209394533335 1
0.527898198242281 1
0.495974739462611 1
0.581121431346246 0
0.498835182907733 1
0.469433998746764 1
0.483276677212869 1
0.518616020272268 1
0.454568364641838 1
0.503746531606392 1
0.537101591546358 1
0.418012795334183 1
0.524486642327105 1
0.453730729450988 1
0.520050854383062 1
0.453892200078192 1
0.504944030424082 1
0.442307985380726 1
0.502253405902049 1
0.470111589005254 1
0.390290520529974 0
0.406119926197918 1
0.510161399416348 1
0.530951400945788 1
0.478782754943451 1
0.525133767929147 1
0.420897263733916 0
0.496317643398911 1
0.470592600019482 1
0.485039735838123 1
0.51120968282188 1
0.612999231670188 1
0.504518250109123 1
0.490173248322552 1
0.487898116762415 1
0.409394176759291 1
0.396186612081219 1
0.517990214253917 1
0.427110401402638 1
0.633659335400413 1
0.471513636601254 1
0.434222732855771 1
0.454518415291927 1
0.489678209650218 1
0.427472387333064 1
0.429812678504055 1
0.632171861656271 0
0.50123355189174 1
0.566246264941479 1
0.44406165012273 1
0.560886675938513 1
0.536781130220711 1
0.50858544245118 1
0.503174750675985 1
0.580369908793332 1
0.483792664974386 1
0.449289739752885 1
0.447837022202237 1
0.448445368284506 1
0.526351104004119 1
0.602181629733819 1
0.47023417128651 1
0.474197542645158 1
0.533914460653432 1
0.549893661641664 1
0.436029351766709 1
0.461963033691094 1
0.390428093716218 1
0.49690690169458 1
0.43779808682092 1
0.452331295281789 1
0.569323388192147 1
0.481205990178891 1
0.449438361815731 1
0.623014778636016 1
0.624032416841565 0
0.513795512501465 1
0.52511676795346 1
0.400245467997672 1
0.512328822404393 1
0.429615411910465 1
0.48203844812195 1
0.478719012351674 1
0.558518552469739 1
0.50054724553564 1
0.47800329004559 1
0.492032584089824 1
0.605758032513166 0
0.444066827240065 1
0.439329637251019 1
0.542463453381205 1
0.564620408340019 1
0.463705099154659 1
0.497067198710506 1
0.524073432008674 1
0.455004298752516 1
0.409892336759733 1
0.490318825777676 1
0.481563377446792 1
0.471005258043357 1
0.459336591315481 1
0.383930793490494 0
0.450443399135231 1
0.51425160856207 1
0.447808378118253 1
0.485054711811281 1
0.564317557685636 1
0.46236439179028 1
0.468527779545282 1
0.502431655038227 1
0.465791121151136 1
0.51261469947408 1
0.489506187567483 1
0.436019238515065 1
0.54780947109411 1
0.490790506091744 1
0.558907130352226 1
0.485678493856769 1
0.563343779925718 1
0.533965201797419 1
0.482103836188011 1
0.506485011587236 1
0.457790013769394 1
0.504658786139947 1
0.486518376592187 1
0.531520997246085 1
0.54902701970822 1
0.51873899644285 1
0.506982335364572 1
0.50187941287838 1
0.512589004864463 1
0.387580186867048 0
0.46048443760749 1
0.491065253441996 1
0.546875230623205 1
0.450244019621892 1
0.577159226489115 1
0.492166798404853 1
0.587909096526702 1
0.558716979616745 1
0.541857100284809 1
0.528853158072549 1
0.451168849542224 1
0.485528679136396 1
0.576205755043551 1
0.528326167415351 1
0.49812593514045 1
0.461475903716441 1
0.433833260010446 1
0.393667331125456 1
0.417227086500611 1
0.503889596883016 1
0.514528599254119 1
0.496879588681521 1
0.401746226384933 1
0.475621386339017 1
0.518529925410869 1
0.456489137238692 1
0.39633041543286 0
0.578266556557881 1
0.532260346426155 1
0.468241130716679 1
0.461955061817372 1
0.510756812801487 1
0.514491819641826 1
0.512302024128578 1
0.568630250849377 1
0.543853917649922 1
0.560711747955472 1
0.500695828599851 1
0.669215351671475 0
0.517379802819984 1
0.531720453984828 1
0.588859663504548 1
0.486022703361966 1
0.521547449997594 1
0.446734564253065 1
0.494917417576888 1
0.713754416741855 0
0.545309950216699 1
0.487280719493121 1
0.473753536064059 1
0.567733818047685 1
0.378545048734238 1
0.5165034536198 1
0.561182391847056 1
0.444415550490598 1
0.543394222226496 1
0.512549322935772 1
0.462548452267042 1
0.550865978468689 1
0.465725269320899 1
0.459395682711771 1
0.542287390841408 1
0.498810291639807 1
0.602635402801401 1
0.463460027997293 1
0.426619918912714 1
0.472742711553763 1
0.554998709653412 1
0.438094598668698 1
0.467833267745116 1
0.533747578018548 1
0.453715024991664 1
0.475897190581526 1
0.528866876010289 1
0.517165816526096 1
0.503660083053435 1
0.482956884274096 1
0.528848624794281 1
0.459636036651773 1
0.519850269500921 1
0.528353342005612 1
0.453873600725164 1
0.510343316767791 1
0.451349744196863 1
0.412925541891096 1
0.509631561316851 1
0.588159155057979 1
0.551753914950839 1
0.603444944254696 1
0.460857121558577 1
0.663650212665917 0
0.536123471143664 1
0.444227654748494 1
0.484902468729511 1
0.587748855100813 1
0.499668557410418 1
0.561233733049091 1
0.353580440832473 1
0.544131156878731 1
0.396523551807598 1
0.506872602840094 1
0.529287846125893 1
0.5281540686317 1
0.456029192421683 1
0.448731667470057 1
0.471621261367242 1
0.446833926917403 1
0.525478036148987 1
0.460778656659392 1
0.658970491274102 1
0.507079337671218 1
0.46812963755776 1
0.562491545470957 1
0.512034368344625 1
0.499135067652362 1
0.554098380240564 1
0.593985964925685 1
0.464162469112166 1
0.471894539908643 1
0.596800911268393 1
0.446291439413671 1
0.447172880925689 1
0.495364833318059 1
0.481364332679589 1
0.505874026000554 1
0.507327502301317 1
0.499830173417659 1
0.502008067187013 1
0.50544850158629 1
0.449627937038529 1
0.517185960351094 1
0.511727311995267 1
0.458674733535572 1
0.487973966735605 1
0.493343365617105 1
0.51072323360501 1
0.424675364371481 1
0.548368546387753 1
0.490728469776307 1
0.513561873898727 1
0.575406797542019 1
0.500013856525713 1
0.511003827091315 1
0.642312452240575 0
0.564261664745243 1
0.462898101003233 1
0.466583173271732 1
0.450235053259414 1
0.457902071093885 1
0.388474361380531 1
0.487505757679523 1
0.44048067537607 1
0.463666048192233 1
0.581116259280317 1
0.486611133270913 1
0.624726021726945 1
0.558644153205954 1
0.485953849352202 1
0.498945232064319 1
0.505413599682992 1
0.416728433103069 1
0.481719410067978 1
0.516143930348942 1
0.53564911003673 1
0.528177663958365 1
0.431525799729407 1
0.661281583092578 0
0.497009670657998 1
0.642086656845681 1
0.485599338398 1
0.43493622181128 1
0.434978116402506 1
0.510040066294218 1
0.546386512361514 1
0.46632727154678 1
0.528137345816688 1
0.590894220899339 1
0.465192032315683 1
0.436850131602157 1
0.510606211075253 1
0.460522190084111 1
0.404694954952851 1
0.408760173719542 1
0.450277977666823 1
0.484111635194438 1
0.511070063173302 1
0.523805714476301 1
0.470125394237291 1
0.541423264751139 1
0.437849302794125 1
0.461393037697727 1
0.440456717842393 1
0.464170755254423 1
0.478622297804427 1
0.485824117422839 1
0.501907318656217 1
0.507591921281589 1
0.543923425838949 1
0.497642032668553 1
0.45028152432162 1
0.53669944629529 1
0.557853918657754 1
0.601886799573971 1
0.460632145128954 1
0.494534818239631 1
0.470833972256936 1
0.518261912978534 1
0.453868556475827 1
0.494122437471462 1
0.497598537924288 1
0.522376381623163 1
0.532028839368031 1
0.494230483427881 1
0.51842534873554 1
0.546843395138913 1
0.399260290702186 1
0.499193041846821 1
0.493878413684287 1
0.505590949148455 1
0.615943268935827 0
0.497525176807009 1
0.503469290130009 1
0.52804919251728 1
0.493388354833852 1
0.453766135690125 1
0.536858305115038 1
0.46542649231828 1
0.524051910687715 1
0.447368557940804 1
0.499328456842262 1
0.549131370913977 1
0.45243623815075 1
0.591412654890239 1
0.480397068882084 1
0.500564280443104 1
0.538117844620108 1
0.45338473222132 1
0.479217264243147 1
0.508452367086057 1
0.578313494281517 1
0.582417805744152 1
0.49993805688814 1
0.546546971452649 1
0.432770947116554 1
0.530991587296282 1
0.500526668755359 1
0.431328312194134 1
0.418778367079024 1
0.501065814110439 1
0.414208899598893 1
0.562515137960033 1
0.474016821911455 1
0.586998812536741 1
0.454985534800173 1
0.442243120655804 1
0.498650712206443 1
0.558105469068101 1
0.403739292113872 1
0.552969453385928 1
0.494350933454125 1
0.54496080781166 1
0.447237525299202 1
0.433611220041135 1
0.440082194381167 1
0.38480287827387 1
0.509242146776079 1
0.409287404792312 1
0.479019296270113 1
0.496832679154678 1
0.534285078762597 1
0.601641639932305 1
0.350686146056261 0
0.482140431905672 1
0.411498782280495 1
0.470740649855157 1
0.340914101555759 0
0.357394363176613 0
0.505546297533708 1
0.547243345775237 1
0.507050690554553 1
0.4925988756921 1
0.439005816121478 1
0.512437217365323 1
0.433177542314028 1
0.457530311241257 1
0.529906999440771 1
0.427059261002444 1
0.3956057283232 1
0.454154621036143 1
0.565502787224403 1
0.503248851831756 1
0.47202991511576 1
0.509491538271995 1
0.522093560430273 1
0.577444164917629 1
0.478386283659164 1
0.530158056430651 1
0.529999657409308 1
0.537630449408393 1
0.494912088362326 1
0.554373903130273 1
0.564253441022232 1
0.487509980453929 1
0.462765036274639 1
0.494090012030414 1
0.550903069399186 1
0.608952478098616 1
0.452698363262309 1
0.393399749990729 1
0.534018458284565 1
0.52071455251276 1
0.571298744815732 1
0.541637285171794 1
0.514874193592339 1
0.484141801165314 1
0.519299426493623 1
0.53743493763729 1
0.478952721794108 1
0.601960285906181 1
0.556211440379481 1
0.502567604241984 1
0.345328939356556 0
0.495477767314688 1
0.437315958781697 1
0.526564400453897 1
0.596115078574157 1
0.562211902787855 1
0.610226678633962 0
0.56422246162708 1
0.466659930084746 1
0.474013870698184 1
0.517872541427308 1
0.538651181566329 1
0.465248059953833 1
0.483484283469742 1
0.516035942218921 1
0.516452336833034 1
0.492737153327572 1
0.447286684798779 1
0.50352303867516 1
0.595505661849977 1
0.499734391794591 1
0.547656730745652 1
0.50595858536076 1
0.539757546129907 1
0.47045979472402 1
0.575222094714529 1
0.554729427437916 1
0.476780231394157 1
0.58216603812696 1
0.520210669810061 1
0.495069757166577 1
0.437607715529872 1
0.46806565988059 1
0.515755674027383 1
0.471127054400802 1
0.506232079193387 1
0.512343231311882 1
0.505504493189913 1
0.485939266327804 1
0.489923170448541 1
0.445778438048208 1
0.550484659403197 1
0.471877952272071 1
0.547229242176241 1
0.570114839190666 1
0.547988119975543 1
0.449381137103774 1
0.43226001851159 1
0.507326709369849 1
0.458918719856905 1
0.401242451242874 0
0.448468618929152 1
0.567081733940597 1
0.502003919417131 1
0.524241398486092 1
0.498711994784847 1
0.456932612800716 1
0.485787547057568 1
0.459673690332719 1
0.495535862551045 1
0.484824437611773 1
0.554475100583436 1
0.467574261295827 1
0.515232202626615 1
0.479261342970398 1
0.542359548546265 1
0.545951587338301 1
0.579255992172243 1
0.573447411456439 1
0.474703946645159 1
0.51582246346529 1
0.46616714545245 1
0.471737371565096 1
0.524983109673953 1
0.477705430282708 1
0.536951788591866 1
0.391874606607851 1
0.497644956506008 1
0.47754059440891 1
0.567366324899887 1
0.514036930303593 1
0.489441805221614 1
0.460886734982468 1
0.493841809980044 1
0.504986197672448 1
0.492064300388667 1
0.323049180385811 0
0.468815037476244 1
0.593857569088555 1
0.431246557806032 1
0.498550591121706 1
0.469645428239227 1
0.49423465500099 1
0.545518578899508 1
0.497592510797341 1
0.472500910811679 1
0.550365911953397 1
0.533232377375796 1
0.469578428598621 1
0.575529388901477 1
0.569675146680117 1
0.568444066975829 1
0.511502179818116 1
0.464576998511851 1
0.566348881690925 1
0.465185382866775 1
0.443790025032519 1
0.517030252839289 1
0.412339819752357 1
0.450464324725557 1
0.466815430453508 1
0.545173902167219 1
0.451364948676814 1
0.505178140172196 1
0.520950893388861 1
0.456407452365037 1
0.520720726988664 1
0.483629618089999 1
0.526600136638022 1
0.492737405799825 1
0.529997822292745 1
0.541308554058153 1
0.532089326726242 1
0.408569500273126 1
0.538441387878674 1
0.539022501100267 1
0.497962669004039 1
0.480422773485538 1
0.554860893201154 1
0.472448922598829 1
0.493847645736757 1
0.442672389577844 1
0.443546460153335 1
0.496764248626188 1
0.48155605046032 1
0.502695545565317 1
0.477605134440013 1
0.436572642639267 1
0.533838967434836 1
0.562687133773472 1
0.643241566664439 0
0.562515103519667 1
0.528201021056273 1
0.516718932101826 1
0.508960162523446 1
0.572247213200396 1
0.440583477836131 1
0.425393277402908 1
0.527715327278503 1
0.587681103827429 1
0.558307380626003 1
0.493981468140022 1
0.51654998048531 1
0.491459492581549 1
0.459820073197473 1
0.423943421301558 1
0.608449356195739 1
0.476432711933313 1
0.480779042718088 1
0.429274896148079 1
0.473378407998279 1
0.557600627763179 1
0.565012602628969 1
0.471516778764629 1
0.433425731466102 1
0.473142441062735 1
0.52939824184128 1
0.572600877302944 1
0.565085871452378 1
0.451259679847949 1
0.457409636630951 1
0.50485529972741 1
0.53842532783363 1
0.492511133035507 1
0.403435680776261 1
0.437678908630784 1
0.433104293377358 1
0.493262529991309 1
0.579469223468795 1
0.525401141943103 1
0.451498359546307 1
0.504040504729948 1
0.497895239820696 1
0.501601112870826 1
0.461896034668196 1
0.452128921669125 1
0.403284181742727 1
0.471796499792046 1
0.495565118098925 1
0.48073795741393 1
0.444974848708604 1
0.458297016858496 1
0.484143421115416 1
0.477872695816008 1
0.469600949387438 1
0.479563024072141 1
0.448242584184804 1
0.459396920523596 1
0.448918983120246 1
0.439193853336439 1
0.501166714513119 1
0.549992875124081 1
0.593334550743044 1
0.471110528738467 1
0.610960060253762 1
0.535656611117471 1
0.469770941464297 1
0.487050553209719 1
0.455313753653153 1
0.563615032868492 1
0.459990021537049 1
0.537533355183377 1
0.526826975147708 1
0.548578267346994 1
0.4735668103471 1
0.529312552035593 1
0.412805724031901 1
0.343850092979868 1
0.478741597806304 1
0.478513395212062 1
0.455683183206101 1
0.407716374978839 1
0.506830294154941 1
0.518783248430938 1
0.520157171316288 1
0.498225846561635 1
0.467354148193986 1
0.626526950117699 0
0.492614116860765 1
0.462408085834713 1
0.548665830244505 1
0.610924507302964 0
0.493970734607532 1
0.481972564255787 1
0.471079655269215 1
0.531977214209688 1
0.56279552495676 1
0.597946646803488 0
0.55933057290319 1
0.533739118985755 1
0.576904448028503 1
0.546472636782206 1
0.380537000005831 1
0.573835010836959 1
0.442937152810139 1
0.343112846501967 0
0.558761515340879 1
0.522894959884816 1
0.586536529501924 1
0.563336939153492 1
0.455044202958803 1
0.444047832553678 1
0.499179762025242 1
0.452295923592533 1
0.553677385686361 1
0.490397083016328 1
0.387238211984867 1
0.522803050215907 1
0.467646416292349 1
0.531013558548132 1
0.503164266018316 1
0.503657174221578 1
0.549969753964962 1
0.541013701739557 1
0.553801068589515 1
0.493875349006058 1
0.584021389993897 1
0.507856802202533 1
0.476204190746838 1
0.539011012886587 1
0.522568567379746 1
0.438190483259642 1
0.460382130665723 1
0.401755019109166 0
0.469061405781791 1
0.600144730697176 1
0.531238284513199 1
0.568818243535162 1
0.334370843588837 0
0.60323200613974 1
0.548413875482517 1
0.526988127287497 1
0.482178276905003 1
0.547794342002128 1
0.435314640076985 1
0.499887613981845 1
0.571903820065827 1
0.418447203221342 1
0.474224623150338 1
0.533928770534944 1
0.488185140110916 1
0.529505693353992 1
0.514808718097986 1
0.550566382185083 1
0.542812913749839 1
0.427635519402765 1
0.45160920731794 1
0.547098479639876 1
0.443934538928963 1
0.556256085675325 1
0.444666942510606 1
0.482610873641279 1
0.570969814091746 1
0.484212006468677 1
0.480744834620967 1
0.501726638047726 1
0.503332223130057 1
0.565526876940513 1
0.535770628454804 1
0.470899962542872 1
0.521211732123045 1
0.472487445159823 1
0.434894476640725 1
0.491641585734816 1
0.441309806804849 1
0.529452584568011 1
0.504742097570347 1
0.405604890140936 1
0.465554158604427 1
0.563180827319577 1
0.398774691111569 1
0.544538684342449 1
0.598807505280795 0
0.470304345905552 1
0.430368846614687 1
0.438367021456196 1
0.372873138548668 1
0.4765282486661 1
0.497049624342919 1
0.560429909017088 1
0.541945967031548 1
0.471352842275911 1
0.450580419425367 1
0.438294065521522 1
0.43608845906811 1
0.499057180511127 1
0.500391316943992 1
0.494333498343429 1
0.421268236454964 1
0.501660192302059 1
0.475660588475567 1
0.440193427939526 1
0.54464873966958 1
0.429722132076742 1
0.484759276924813 1
0.411861955602931 0
0.527886021686016 1
0.514058980400734 1
0.441097471150388 1
0.559826966637621 1
0.51385670734958 1
0.459582824998935 1
0.421123183059448 1
0.488299081547374 1
0.558901323520817 1
0.486828828278295 1
0.522267252068578 1
0.541202009819612 1
0.475872287431361 1
0.553781744246986 1
0.542290959821379 1
0.450097489664809 1
0.603035510764844 0
0.381265848739103 0
0.509248682169361 1
0.524343531593345 1
0.529554188465389 1
0.603226090923161 1
0.46581506455335 1
0.539474160954959 1
0.471291479302624 1
0.494650002873158 1
0.476119738510772 1
0.507135835282168 1
0.459051990208593 1
0.441783457971451 1
0.401993952406063 1
0.566632320904616 1
0.527540882807322 1
0.502981361927077 1
0.450079960595568 1
0.501023815516461 1
0.539766174165676 1
0.49987090685173 1
0.501356897589689 1
0.413461991522695 1
0.492039993167962 1
0.570702185284056 1
0.488434073036412 1
0.543793887324654 1
0.532872925984325 1
0.535541313035139 1
0.555083213331475 1
0.475403284194575 1
0.478890422753688 1
0.407584680266183 1
0.535324454188016 1
0.493592432733636 1
0.555642267964148 1
0.520960621845653 1
0.483344193305787 1
0.494007892809035 1
0.498654852645748 1
0.505046269873902 1
0.563363206800186 1
0.617842825031083 1
0.475755047942265 1
0.531940985855362 1
0.459001471658095 1
0.511954566052462 1
0.622827211914134 1
0.518491043514486 1
0.505705242509406 1
0.487954497458649 1
0.555093589274882 1
0.470599540500234 1
0.537959568618416 1
0.419778686591201 1
0.501998208227031 1
0.445619689934021 1
0.641888164201101 0
0.473195013587562 1
0.523057047951491 1
0.540070479333305 1
0.453798687895724 1
0.516427712695856 1
0.534577871636183 1
0.579050600899584 1
0.43746630729154 1
0.523972197354803 1
0.463137463551643 1
0.499166221932074 1
0.507522315718279 1
0.437323191312297 1
0.475454468417933 1
0.549850224057224 1
0.495910453997245 1
0.600844907501102 1
0.53117442141576 1
0.469792741460237 1
0.538633426422131 1
0.485249490192832 1
0.499154782702225 1
0.412840911767097 1
0.49193503468599 1
0.402559095119262 1
0.650782037531468 0
0.489477105664175 1
0.419889233028156 1
0.426744898905923 1
0.414179417634573 1
0.493674305049773 1
0.49982095246309 1
0.485490336101242 1
0.609392223362312 1
0.566742303456978 1
0.586806010157887 1
0.493720356484359 1
0.476708180401456 1
0.535747598012877 1
0.510559724495494 1
0.510054794529546 1
0.48501291060716 1
0.553718881063259 1
0.505650502479678 1
0.449907203404954 1
0.502294556291703 1
0.444462595588734 1
0.500333944434406 1
0.417236622579133 1
0.541627119249275 1
0.473450330270182 1
0.45698536635162 1
0.562913651748427 1
0.431813141355584 1
0.546066470130403 1
0.564769241079421 1
0.490292569139142 1
0.542357580909847 1
0.413952688883462 1
0.483609057491962 1
0.494969405300325 1
0.537919133873642 1
0.503665464542082 1
0.448052546843209 1
0.404647717646505 1
0.54727139751206 1
0.438575181679016 1
0.554114256835627 1
0.520780171988277 1
0.490852653388583 1
0.552016529404297 1
0.538794550308053 1
0.49038017563394 1
0.516803033618992 1
0.505057211830279 1
0.533038240930715 1
0.486679953553483 1
0.551642902905423 1
0.412313673771842 1
0.569633456092047 1
0.496479023594296 1
0.486607908068753 1
0.560643048954236 1
0.490619230662364 1
0.470109704605277 1
0.497495348213143 1
0.490778156485132 1
0.625460597413456 0
0.498837210664324 1
0.458899415617168 1
0.451748029685811 1
0.499895738951994 1
0.506919023629173 1
0.519207771447528 1
0.523305432230413 1
0.492585603261433 1
0.46621163696022 1
0.436847693469694 1
0.506979895874836 1
0.567184101927934 1
0.54031140037257 1
0.515675676048352 1
0.549140603788125 1
0.526782104741223 1
0.500302743370508 1
0.533064196925105 1
0.593522009948898 1
0.437742477660121 1
0.560398684559503 1
0.442538401999574 1
0.471428948951707 1
0.50114019429614 1
0.485069595200447 1
0.562778230971618 1
0.517822991164798 1
0.516051419685059 1
0.503937164884647 1
0.501429744139788 1
0.466578949717203 1
0.586155497541422 1
0.487853602643109 1
0.487378093705262 1
0.655696078827591 1
0.55333788156285 1
0.56168818808985 1
0.453909216803372 1
0.579767516005024 1
0.537233597698182 1
0.441009229232556 1
0.527801597846262 1
0.505252724361438 1
0.470835453278977 1
0.444744394431142 1
0.471086642702768 1
0.5620647951401 1
0.503962713897926 1
0.602292501326772 1
0.50873919772653 1
0.418285031356725 1
0.477279108244171 1
0.580319446974023 1
0.364854684288832 1
0.483807894960859 1
0.534751930595203 1
0.531067611617864 1
0.567283304741109 1
0.505849982806923 1
0.518384534810095 1
0.521759841541491 1
0.526117396404311 1
0.327377566322931 0
0.472091181947144 1
0.527353283691681 1
0.364503108621361 0
0.521588751627034 1
0.499977393686258 1
0.457854154475207 1
0.416983167154921 1
0.538404182727974 1
0.539923985048148 1
0.507893123880399 1
0.5352726858114 1
0.585286778654412 1
0.541998692431184 1
0.528613870146647 1
0.531132054532171 1
0.553512230216626 1
0.482693855681825 1
0.554448470433271 1
0.399973023564497 1
0.506821008849379 1
0.467169169952034 1
0.566576458378282 1
0.61884900512137 0
0.546137042148998 1
0.520842434646746 1
0.456321860614331 1
0.600787154021524 1
0.465889941142413 1
0.357835639137133 1
0.484185375284577 1
0.335916174520253 0
0.400295823521227 1
0.460768366882807 1
0.658270727858473 0
0.446713019835874 1
0.486393584535713 1
0.576338463570539 1
0.413965529986851 1
0.489207960823426 1
0.532027850699789 1
0.447445070192649 1
0.478583656261919 1
0.543027154135262 1
0.440497882118888 1
0.5188140093804 1
0.382602270015717 1
0.55936368541731 1
0.478006450158187 1
0.510649409328711 1
0.52637854311497 1
0.713525377296626 0
0.519387505227958 1
0.51526176443393 1
0.502369767355355 1
0.491938450818527 1
0.531632515382259 1
0.415804329271815 1
0.419817128409391 1
0.461411623685826 1
0.489534700915525 1
0.533905147236298 1
0.419502857311064 1
0.587274319097432 1
0.4814264113551 1
0.495214132069414 1
0.650314715499115 1
0.622693319325 1
0.506694910249714 1
0.427463035790908 1
0.46156227507084 1
0.397145195071037 1
0.546400917278669 1
0.532063902856606 1
0.473790497195254 1
0.405559525970332 1
0.528298422593943 1
0.539958874954621 1
0.431259860943986 1
0.529914307576743 1
0.46835722632142 1
0.439059923117962 1
0.545393982646992 1
0.530903324105937 1
0.456217418333644 1
0.473045094465939 1
0.652587902333087 1
0.530201686016858 1
0.539849059048267 1
0.530421720267935 1
0.497529158346047 1
0.367019104815524 1
0.551552812902492 1
0.572334795687279 1
0.386262420368002 1
0.458183694468258 1
0.465265159681884 1
0.630423916893226 1
0.3245285259928 0
0.567737874033049 1
0.47942749973707 1
0.540730930137173 1
0.388758029804548 1
0.45276506793589 1
0.510451639304523 1
0.478427274877825 1
0.536750433609146 1
0.512481557382885 1
0.47616448766849 1
0.528865535250786 1
0.424225527377656 1
0.439530136430754 1
0.476946506776904 1
0.530520671308362 1
0.537181457802366 1
0.465184805513165 1
0.498102457477411 1
0.51540852196644 1
0.587908064275618 0
0.472977661842929 1
0.379570814834438 0
0.472646015735667 1
0.516132649544285 1
0.487068416449202 1
0.388539117084507 1
0.502182183165477 1
0.563491971251604 1
0.554748215270384 1
0.465693271849105 1
0.510776448375447 1
0.496871665598858 1
0.587460106066046 1
0.577467285909795 1
0.500123999511588 1
0.504606085916808 1
0.594452219055509 0
0.50568675647967 1
0.549769953543173 1
0.534396470225671 1
0.478071401984352 1
0.415757882796275 1
0.515133031137015 1
0.467348872323734 1
0.471230916263838 1
0.516093581514777 1
0.567010693540078 1
0.498723740932029 1
0.501778162677876 1
0.396466673069828 1
0.607961191848352 1
0.502937951938988 1
0.545636172450789 1
0.481950837688415 1
0.575480787251221 1
0.471889086441359 1
0.545172912592649 1
0.4820973688614 1
0.604871158641449 1
0.550786867854689 1
0.549784893183559 1
0.581028004522683 1
0.524017695439159 1
0.553054094792165 1
0.588588354384728 1
0.453355319801952 1
0.446994287264979 1
0.524656934225643 1
0.455549756920866 1
0.451595856421364 1
0.451163579464299 1
0.463373336064891 1
0.499284358687293 1
0.477582491184818 1
0.641461359333651 0
0.433425794033068 1
0.476956202110619 1
0.536578818412693 1
0.470781450812651 1
0.508583240364782 1
0.497828491449929 1
0.538339661691715 1
0.527867462960523 1
0.623067914711533 0
0.493506006009798 1
0.328640838304698 0
0.449765658173014 1
0.555619486985741 1
0.522193408849126 1
0.345796541444186 0
0.524775147643011 1
0.482583022024161 1
0.560781876233523 1
0.537643920161805 1
0.413067013178475 1
0.451460094368145 1
0.644294855277066 0
0.484072172470199 1
0.522253505230642 1
0.51998118049931 1
0.518681200562972 1
0.440726932465009 1
0.517691324196156 1
0.528471865664967 1
0.591206645669614 0
0.533755238121626 1
0.60695913499437 1
0.423970731249709 1
0.446662638155826 1
0.517483081924263 1
0.503198732678402 1
0.436244015658922 1
0.526603651747714 1
0.61000253053459 0
0.445995449026106 1
0.517875824438801 1
0.572016495559325 1
0.603108166376188 1
0.489084614387263 1
0.518944950109005 1
0.397886511284296 1
0.552683495404351 1
0.443253663957888 1
0.582029965245704 1
0.503526191603768 1
0.465846526917333 1
0.438153285058437 1
0.503863097763699 1
0.417662714857722 1
0.608291740341171 1
0.509571260014848 1
0.526473466466506 1
0.620409533568163 0
0.523833294376988 1
0.544222362573686 1
0.571433546909191 1
0.530865938829749 1
0.47390496975663 1
0.466977374628174 1
0.515099684548188 1
0.678840202187795 0
0.549359199903084 1
0.586728241453068 1
0.375323496006753 0
0.520235054851108 1
0.503181224704428 1
0.402940135481357 1
0.485415839914467 1
0.532971507269703 1
0.496372478801069 1
0.478818542383239 1
0.509951778677823 1
0.510304855748266 1
0.453530299135009 1
0.432425543209699 1
0.425735463364586 1
0.413754129320979 1
0.585402129705877 1
0.50460160257944 1
0.492505009986478 1
0.439380576613038 1
0.53430193236977 1
0.493976865333142 1
0.493986894985654 1
0.467810319299117 1
0.499407283482616 1
0.496859689030515 1
0.573157954714906 1
0.46453722777723 1
0.542908347267539 1
0.54582827366778 1
0.414837432664217 1
0.538893473967716 1
0.487335586947734 1
0.517629485916047 1
0.513857511367056 1
0.52845429561162 1
0.489750315659871 1
0.51547132836804 1
0.48972143679637 1
0.536654940846488 1
0.545591777931587 1
0.586052392723041 1
0.517850300244841 1
0.416092545090971 1
0.542732250266338 1
0.507811270967943 1
0.517586737437956 1
0.492884444288643 1
0.514185136914518 1
0.529125027011115 1
0.51360547639188 1
0.393519843932414 1
0.561530621713998 1
0.574665179661986 1
0.551101684993363 1
0.460985184540766 1
0.527609043194702 1
0.544174001990732 1
0.449667272544443 1
0.532250701311428 1
0.507130892597 1
0.476457624377946 1
0.494261464875802 1
0.485481351682774 1
0.51117012506834 1
0.548772231650866 1
0.612572262450589 0
0.452840752965033 1
0.515750506703072 1
0.504808579869358 1
0.573086316670981 1
0.542743237706771 1
0.479928375650021 1
0.427599781064423 1
0.451961835448162 1
0.512977508333263 1
0.59302746612367 1
0.475866238538801 1
0.496112523698766 1
0.367695870419319 1
0.481246567667342 1
0.563650572489835 1
0.535375716541945 1
0.405799241360089 1
0.468629665132789 1
0.549035832956352 1
0.608189541163433 1
0.463874297002088 1
0.426110511439412 1
0.524381706878481 1
0.560695140646663 1
0.524233720709236 1
0.504018291954462 1
0.55433710698906 1
0.563065483823559 1
0.467157144747436 1
0.432382028347715 1
0.477993197970721 1
0.378084237714454 1
0.565806147796749 1
0.429100872083957 1
0.561591173756101 1
0.588061540744841 1
0.50538624758894 1
0.492570201621413 1
0.383709549126035 1
0.53527318784205 1
0.442212798699486 1
0.547619275690748 1
0.532035188640158 1
0.50956200111145 1
0.524024273207856 1
0.538356693209933 1
0.505924910625415 1
0.533749887131794 1
0.557109947430248 1
0.453054262808903 1
0.541026793052125 1
0.46868821284043 1
0.455782320101396 1
0.414965093961257 1
0.497312102681679 1
0.420338001028815 1
0.47711201855467 1
0.636375467160417 0
0.485392225078351 1
0.513092145318202 1
0.514465484756499 1
0.603154764362355 0
0.423982673100529 1
0.512126926617454 1
0.532735262328699 1
0.622235251500839 0
0.51514474284624 1
0.497979145212762 1
0.453740461250229 1
0.536157081794899 1
0.436922445229975 1
0.522563980901721 1
0.46081534736327 1
0.426608645158409 1
0.524875015057924 1
0.554221626674961 1
0.527464115213908 1
0.443381489983415 1
0.580433842288084 0
0.532163296997281 1
0.487111084309192 1
0.466073407074624 1
0.523034777742216 1
0.502737186976657 1
0.493219161364589 1
0.507376055588134 1
0.433324665630265 1
0.548160900022592 1
0.516681438446748 1
0.508110617979245 1
0.547996197294594 1
0.428719673916941 1
0.521680067514115 1
0.568310646405433 1
0.527406586984157 1
0.510091048531934 1
0.530391284077665 1
0.534311016769894 1
0.534707763059641 1
0.494315144646257 1
0.513457341741339 1
0.480917680369651 1
0.40479946729828 1
0.520679465433551 1
0.520356738274428 1
0.486820830682518 1
0.462960503756147 1
0.584014315913564 1
0.466175805511823 1
0.441640382717805 1
0.439977924837016 1
0.541329976575455 1
0.551499814320106 1
0.47952735476632 1
0.504043535718544 1
0.525364339809462 1
0.508937647222077 1
0.504594253095525 1
0.60759979263068 0
0.5521808198811 1
0.523065510373155 1
0.518906331034062 1
0.462670083782934 1
0.3797528177731 1
0.570912856799823 1
0.514624215348076 1
0.50065127558677 1
0.519107708199675 1
0.574573373926303 1
0.458024471457581 1
0.535392430780478 1
0.490528903805414 1
0.55380242277022 1
0.566309027988892 1
0.570201248585332 1
0.536720296945833 1
0.483603302114959 1
0.505805372233609 1
0.493855385709271 1
0.512577796609333 1
0.539761317978951 1
0.538020129818872 1
0.568350915677705 1
0.549356536213081 1
0.521359941847854 1
0.531931134123574 1
0.43613993745401 1
0.555145928081525 1
0.550706923298594 1
0.4921746715929 1
0.553715493257803 1
0.4156763901057 1
0.455468782078141 1
0.544486150637854 1
0.463983014179746 1
0.520064518864322 1
0.484373323384664 1
0.471183120088228 1
0.597590108792117 1
0.454500618833912 1
0.493329635326278 1
0.460140054718117 1
0.422943498412193 1
0.397349455813932 1
0.528973387341219 1
0.46007188385208 1
0.540311418140865 1
0.436064355493704 1
0.509346927778995 1
0.53772068310042 1
0.375423086605271 1
0.565698480076371 1
0.502247864860376 1
0.536567281849547 1
0.499036676599066 1
0.353141793815085 1
0.372244066709889 1
0.459910446060353 1
0.428100034589932 1
0.586351329765726 1
0.473625157121313 1
0.450224785174317 1
0.547987290482775 1
0.548925508656227 1
0.473578720473049 1
0.529839190992156 1
0.428326437763974 1
0.626346097887372 0
0.473957662850265 1
0.401778165167017 1
0.406301915122445 1
0.560312285797508 1
0.572847624686697 1
0.449210196545348 1
0.545735397445784 1
0.501260731590099 1
0.544485028901721 1
0.577115833586281 1
0.437518312518215 1
0.558277518593217 1
0.470594380833407 1
0.468453690880875 1
0.522532795135979 1
0.391523431286549 0
0.470680672414666 1
0.502303653498077 1
0.503936377016346 1
0.545552456830717 1
0.5032034445226 1
0.462956623572332 1
0.556569970703054 1
0.553810959282262 1
0.416949711516077 1
0.506464431850189 1
0.473612346899906 1
0.546391032084798 1
0.462465483135043 1
0.551150100190841 1
0.546689702934188 1
0.459531472299817 1
0.57821595495492 1
0.439360295087394 1
0.444243435675616 1
0.487465975296527 1
0.467491651821184 1
0.472911315223669 1
0.544743220391207 1
0.485460289671198 1
0.508270524681395 1
0.521298816037792 1
0.520242534316145 1
0.545114966090736 1
0.330858977180081 0
0.461171623708061 1
0.51400967604193 1
0.526841143816593 1
0.519798219256079 1
0.543580556139703 1
0.491646006464321 1
0.506374706404084 1
0.528024002333297 1
0.55760393734222 1
0.457135317015507 1
0.439071556594513 1
0.612286756420967 1
0.431310428691079 1
0.60274501939745 1
0.502990831465569 1
0.550952688244387 1
0.544269992496629 1
0.416764810327185 1
0.554011877735415 1
0.603701557395306 1
0.490897439020175 1
0.485651379026219 1
0.53675766134175 1
0.517440084664775 1
0.570429616580276 1
0.581982797694878 1
0.458186389252836 1
0.506349543600391 1
0.422414700298759 1
0.50211044869826 1
0.428215962824412 1
0.477304103787938 1
0.369293899539959 1
0.597087870633949 0
0.531741900357269 1
0.519079639798068 1
0.362749205508234 1
0.564992365781499 1
0.492389840944213 1
0.549515494425791 1
0.499322025719592 1
0.475687079566507 1
0.50322499349182 1
0.400246077510895 1
0.522467505707487 1
0.476090546871451 1
0.535659353469692 1
0.397102742157203 1
0.565680720811957 1
0.494048527432397 1
0.484765293794125 1
0.502830283964423 1
0.514144539196157 1
0.485059920659375 1
0.507121300262532 1
0.596510940627293 1
0.525359469314952 1
0.479630461900983 1
0.573496165151445 1
0.510123323764407 1
0.498835823150511 1
0.481680515650852 1
0.550137479261189 1
0.539714466138858 1
0.470376543148201 1
0.526553577675791 1
0.494643961709125 1
0.474153990199262 1
0.547540547577565 1
0.511804563237682 1
0.393618064381924 1
0.432806693742477 1
0.547355652014952 1
0.491471517168707 1
0.506767031121709 1
0.506454622903792 1
0.477710910471228 1
0.583080106953349 1
0.541556185232567 1
0.529256156614705 1
0.515151701316561 1
0.596407047058485 1
0.384560895602994 0
0.509770012617182 1
0.567938980742762 1
0.488652859250202 1
0.524053375719289 1
0.386996722259581 1
0.473411377370182 1
0.529679296198176 1
0.484194173573756 1
0.560265912156705 1
0.464342744420077 1
0.543521488138869 1
0.508781606830384 1
0.490564574196235 1
0.55653365490326 1
0.504298462659534 1
0.462235776431019 1
0.449748808786364 1
0.546911613290221 1
0.461393275554859 1
0.461502003530662 1
0.505760417351634 1
0.471974394966001 1
0.527161744623009 1
0.533448980519532 1
0.534812472159783 1
0.430169243140929 1
0.603478241083994 1
0.416651397093279 1
0.492622702055609 1
0.530810580126057 1
0.491337856715745 1
0.515823645845663 1
0.555411035509984 1
0.521866272333269 1
0.518399972880503 1
0.527008983000235 1
0.477143403617838 1
0.467710947514244 1
0.438031874945027 1
0.433238015696924 1
0.543471095048226 1
0.489187315099368 1
0.579080953439874 1
0.531707451572918 1
0.590502951526275 1
0.559804581813588 1
0.489485765243663 1
0.406973400119817 1
0.407713745372059 1
0.567795007365508 1
0.457815203310017 1
0.526294951603371 1
0.495693923513788 1
0.475801588637594 1
0.462160536026891 1
0.4845016840669 1
0.543613561500282 1
0.525763174454308 1
0.555003398313613 1
0.494775216713911 1
0.498641644047148 1
0.537324571369812 1
0.530968149915489 1
0.594633399915458 1
0.529719860160006 1
0.526487360116384 1
0.500847786431167 1
0.575369829332079 1
0.485309274742625 1
0.464008748120939 1
0.473823566519258 1
0.586024899772863 1
0.543400697061535 1
0.489208787943765 1
0.497720938702154 1
0.431529435713869 1
0.512352719398244 1
0.425911343183766 1
0.396987669779329 1
0.429462365796342 1
0.56195418295763 1
0.482806584808909 1
0.462439339878035 1
0.529351077260413 1
0.540637895402136 1
0.468342101790221 1
0.455627827128524 1
0.508408634593481 1
0.541934304718258 1
0.577390079614479 1
0.485061302550499 1
0.528888240442435 1
0.512997064880365 1
0.413662953513672 1
0.592882433575168 1
0.515279693445673 1
0.457202680217417 1
0.503834150351483 1
0.425159245277432 1
0.551877424671465 1
0.53749648251527 1
0.588122042121111 1
0.496300526108401 1
0.526381788958356 1
0.47093545766975 1
0.522497351171237 1
0.454037512500717 1
0.515047097487653 1
0.559722650997164 1
0.473368816504646 1
0.441334803393297 1
0.493354386170274 1
0.403191871654865 1
0.530957059068349 1
0.556244989850888 1
0.571568572853173 1
0.492566909142485 1
0.520287495627292 1
0.569326803878285 1
0.441357576186392 1
0.499972508867296 1
0.5233321777803 1
0.494143361565051 1
0.574166448700787 1
0.490974335534292 1
0.495524674879224 1
0.492807197708179 1
0.64926852953704 1
0.555554309238591 1
0.418975844590354 1
0.495704121369377 1
0.486694785346342 1
0.522980217028658 1
0.544689534962681 1
0.517093287674049 1
0.467417164505208 1
0.524543815268782 1
0.409615007021115 1
0.402124138173944 1
0.593050765641299 1
0.534309327478991 1
0.508189467538336 1
0.558430258477481 1
0.515501747703301 1
0.591828786890044 1
0.394887971055624 1
0.587064131389405 1
0.450371277315383 1
0.571287460488688 1
0.438721655238674 1
0.531906081150901 1
0.567212213664216 1
0.40537867398325 1
0.420387379350802 1
0.427993923090352 1
0.43457155138358 1
0.451721932594887 1
0.513592933377482 1
0.422635840811024 1
0.410832301048587 1
0.52443242679547 1
0.461233605634946 1
0.524661193818139 1
0.446337183044475 1
0.475837299146441 1
0.529809363082999 1
0.65103437601368 0
0.524716921694348 1
0.622664410833393 0
0.491700046003478 1
0.512694251763309 1
0.452139693873816 1
0.460178082881969 1
0.506593628914368 1
0.539574012009441 1
0.426954132434256 1
0.593082937993905 0
0.582189120190028 1
0.451272292253874 1
0.525002031024366 1
0.401333940347447 1
0.408640494882207 1
0.573310072931108 1
0.543027649828925 1
0.497288371445066 1
0.542917897770301 1
0.538848768767471 1
0.475258949747421 1
0.439219327275957 1
0.582884202178179 1
0.471043803285782 1
0.523079319926315 1
0.549867947733031 1
0.378366904193846 0
0.44832326399316 1
0.372455387760525 1
0.442872005244512 1
0.530514330391592 1
0.460790817523532 1
0.629795070981104 1
0.466740659326461 1
0.51308915317304 1
0.473209311041636 1
0.534342735641585 1
0.48328000695626 1
0.424331866408206 1
0.441521637429371 1
0.514123132578983 1
0.398569692929944 1
0.45926759292134 1
0.364032743829661 0
0.447462099367331 1
0.569648122328691 1
0.552628957942398 1
0.514791001611611 1
0.344733971096758 0
0.591943690723337 1
0.47369006016943 1
0.453390455264785 1
0.578976802812051 1
0.46792678162452 1
0.544045417295453 1
0.424822310623042 1
0.47581330758816 1
0.555685796853864 1
0.480900973000639 1
0.415533132068701 1
0.416318225494601 1
0.477432169378805 1
0.531283477279991 1
0.545227173522719 1
0.543003151939831 1
0.446238447758227 1
0.60922094840854 1
0.420030415162135 1
0.569050029924001 1
0.49574592525309 1
0.328254125563653 0
0.543153141570883 1
0.435275405236365 1
0.449119242205798 1
0.479205932688487 1
0.528891246133713 1
0.541668019444544 1
0.530860072051524 1
0.462957775910575 1
0.453515530734097 1
0.522252753500905 1
0.542582093646106 1
0.502389631360604 1
0.495500575565713 1
0.503610465555577 1
0.489759626463874 1
0.483466187577164 1
0.488999902870712 1
0.567980876208655 1
0.500077622463473 1
0.53998997212217 1
0.46363450640959 1
0.488639286364001 1
0.55338028648304 1
0.497926713323758 1
0.52520647569875 1
0.506767134142649 1
0.514364323696685 1
0.490697479768113 1
0.561874357704039 1
0.575681071023973 1
0.613104130232249 1
0.35947166005597 0
0.553198736111517 1
0.491449525095066 1
0.45096830489405 1
0.434528225681105 1
0.467277279177505 1
0.530929804126722 1
0.513795465768384 1
0.530688889315254 1
0.536699663614918 1
0.488315091402726 1
0.49606825717703 1
0.501478008824674 1
0.546553780748306 1
0.473703986862943 1
0.473161583893507 1
0.531390124552219 1
0.559360223020607 1
0.496751019990121 1
0.489899603535874 1
0.507990209476283 1
0.504686534735405 1
0.549375569276473 1
0.596535394928427 1
0.474784921642465 1
0.447357763866047 1
0.506741034344117 1
0.546600632153653 1
0.502022302868661 1
0.405120903709269 1
0.491806426348826 1
0.606101736200622 1
0.490711406134095 1
0.483616400955976 1
0.493899317183195 1
0.495542929334399 1
0.45568036504653 1
0.517590487497832 1
0.530904303231593 1
0.623025255292122 0
0.46085042643846 1
0.566255124650772 1
0.417759681358069 0
0.514031196340663 1
0.488001486418263 1
0.505154411917232 1
0.471783600997758 1
0.436664022879093 1
0.407126149565088 1
0.464911659339072 1
0.481929292870453 1
0.417721667375742 1
0.47353816119728 1
0.526578250080741 1
0.465680536372226 1
0.550772395223904 1
0.467933424487676 1
0.481316278355967 1
0.462304999022605 1
0.461067837435415 1
0.531029264354965 1
0.504233881496491 1
0.486552730244293 1
0.464261791028374 1
0.525215137174271 1
0.547070903497051 1
0.558808345561466 1
0.532582493262391 1
0.476071409417665 1
0.456514930435796 1
0.516128545697945 1
0.525743127922035 1
0.499859604269713 1
0.412245896322168 0
0.525142377921405 1
0.469172496347875 1
0.518460582664184 1
0.495315015260358 1
0.480173218757697 1
0.578780114470312 1
0.378050794585107 0
0.528302376619214 1
0.565439594663105 1
0.532416006320375 1
0.465728860152221 1
0.501872259297449 1
0.520619546847826 1
0.564586080289501 1
0.4496543780537 1
0.382955584093507 0
0.472352549789529 1
0.468484298953926 1
0.456571130055196 1
0.52601886705391 1
0.468512960303712 1
0.543280186231948 1
0.438231498450599 1
0.286727617172832 0
0.415270023725703 1
0.343234342545059 1
0.539091528013605 1
0.524126052951006 1
0.535069310245454 1
0.495301418636971 1
0.472330101868114 1
0.515341992869684 1
0.418666032751035 1
0.567607847380892 1
0.55456941165422 1
0.525175669325874 1
0.541910535717735 1
0.420921866581592 1
0.532041369116175 1
0.571043843469743 1
0.517780303599875 1
0.535433017971757 1
0.479423224722056 1
0.574339771322 1
0.599477838452888 1
0.498376734005189 1
0.524223015711209 1
0.504508315486488 1
0.518095850566589 1
0.46430294706116 1
0.542761989286977 1
0.469398251806533 1
0.494673211133677 1
0.463687057536118 1
0.470430051634884 1
0.528058034175501 1
0.294609316695427 0
0.546428421085758 1
0.504606453757131 1
0.523546775378666 1
0.581290675438545 1
0.421960168880076 1
0.429040554655674 1
0.451942396722746 1
0.508220546385102 1
0.475549630050462 1
0.46841384422525 1
0.437504734898622 1
0.544606000964084 1
0.422690940832517 1
0.559923925523288 1
0.494842518745185 1
0.402126225252833 0
0.515251982174312 1
0.556439619822773 1
0.45126233742466 1
0.468489446905054 1
0.502737151896156 1
0.534666060457537 1
0.483204262205735 1
0.553678328694438 1
0.486569176749759 1
0.476168177864846 1
0.451428308462596 1
0.540770633544482 1
0.526742421901336 1
0.54074431880416 1
0.580521462344397 1
0.557880327485154 1
0.409015243661662 1
0.49296694129268 1
0.453291446427576 1
0.488507079158072 1
0.458101536766688 1
0.541151030502466 1
0.492433972397932 1
0.501224227157927 1
0.51218698495485 1
0.489163228214634 1
0.442026364418473 1
0.418125305134302 1
0.435719728973489 1
0.499036113627784 1
0.515047392675729 1
0.538686075510094 1
0.540291810405463 1
0.480603081464335 1
0.526815560262427 1
0.427309549721736 1
0.493732209401314 1
0.51051246184845 1
0.44008023129618 1
0.568887091371764 1
0.516031900311241 1
0.482179631929495 1
0.504764091479308 1
0.414092692651208 1
0.384159858783028 0
0.531157618305958 1
0.601710423571938 1
0.503430437143726 1
0.438494121405523 1
0.44029330638977 1
0.49770245642257 1
0.436977237377639 1
0.454194808579564 1
0.516451653325296 1
0.546670135920357 1
0.469559017619086 1
0.484261827344898 1
0.49062407496114 1
0.543945048560922 1
0.413862643889175 1
0.506440349154992 1
0.516390460856987 1
0.487658142580518 1
0.469325065082154 1
0.281500686906436 0
0.464553947306463 1
0.490773286491443 1
0.335931755401254 0
0.481052343187538 1
0.506269000714074 1
0.494161741104927 1
0.478829273770103 1
0.467432783621299 1
0.522652215574722 1
0.400544038118546 1
0.461552857147142 1
0.448508822036894 1
0.410254225453494 1
0.523802147613974 1
0.502975407558014 1
0.621999040308509 0
0.502614536953828 1
0.517933970874349 1
0.45332761062974 1
0.595631962744271 1
0.473927481511374 1
0.464875399011754 1
0.550715873803359 1
0.530354194468532 1
0.456347410292448 1
0.3772071144838 1
0.546427615309929 1
0.558082512180531 1
0.405468137437965 1
0.539289706988764 1
0.466751306910498 1
0.594152978632414 1
0.519156949087995 1
0.523626886535844 1
0.559739855793854 1
0.502261780214681 1
0.512391781390085 1
0.411916220232657 0
0.498623002118727 1
0.480938394052209 1
0.551127502753829 1
0.442382913993037 1
0.541320735323123 1
0.525240577161526 1
0.503023220406159 1
0.471542143777008 1
0.456096018966613 1
0.362878251840139 0
0.56689876683555 1
0.400692355984512 1
0.478267135324834 1
0.503660740430344 1
0.551457116444706 1
0.47543098105757 1
0.448888522034192 1
0.527649559472543 1
0.527721129913098 1
0.582743654922883 1
0.44488307592521 1
0.525941094483072 1
0.437731821937064 1
0.51839980151271 1
0.486646877109026 1
0.363555520216007 1
0.535868742286342 1
0.420224215208012 1
0.433383700710954 1
0.422044495732496 1
0.545136774361893 1
0.575597679054785 1
0.388803379097118 1
0.587893042627181 1
0.572596641715883 1
0.444520645765712 1
0.454631159719938 1
0.465379130619056 1
0.48055372855492 1
0.494647808662881 1
0.452167962115556 1
0.51885788517781 1
0.458376855265183 1
0.565934757356301 1
0.460493435839176 1
0.470152166814829 1
0.617478539763073 1
0.495901943335486 1
0.598873288062386 1
0.579598983054785 1
0.559378509521332 1
0.571444480891348 1
0.536397041599003 1
0.43237138968806 1
0.545695942002626 1
0.551293618586249 1
0.486922916920004 1
0.480269601924726 1
0.483970869366161 1
0.497708660350437 1
0.435206317604953 1
0.581150110554624 1
0.448444236944272 1
0.505675858227131 1
0.487566135312138 1
0.468750629115013 1
0.487551350094045 1
0.532780002836454 1
0.517007021733372 1
0.475787555832263 1
0.567333912463149 1
0.498093233277749 1
0.519494242978245 1
0.495018508875505 1
0.537592750214028 1
0.549252071131633 1
0.489068215871994 1
0.557602967751796 1
0.448673025378556 1
0.475228649445822 1
0.46673943826066 1
0.474589822875233 1
0.494841208377862 1
0.375745413496407 1
0.481210576747984 1
0.574270971711878 1
0.550283969363775 1
0.475017256375833 1
0.407098834876461 1
0.565577812000135 1
0.483755653536285 1
0.554996458161151 1
0.48794782770617 1
0.493773235930357 1
0.508979403193641 1
0.577379095474278 1
0.468508442169066 1
0.489454709840933 1
0.522443002014901 1
0.562658099519299 1
0.530115042745572 1
0.469339645969561 1
0.461553888700035 1
0.488480385136037 1
0.533435848150432 1
0.409580660398076 1
0.533755232323084 1
0.459131321977559 1
0.459803442388131 1
0.536555107149617 1
0.409323547417839 1
0.538462770345822 1
0.46471515830588 1
0.540782023781087 1
0.491290300035891 1
0.448470436415629 1
0.507949112087804 1
0.428671551121865 1
0.44984227382669 1
0.471894129252879 1
0.528421617318279 1
0.470935358175529 1
0.504803034322011 1
0.440306799101075 1
0.532398876861553 1
0.438705085474368 1
0.570365018571102 1
0.457132640897906 1
0.416340629720223 1
0.528273973750425 1
0.562593243885508 1
0.508201422177823 1
0.513981810823507 1
0.549331572720678 1
0.445589365567909 1
0.393192466863884 0
0.716045032721099 0
0.483895738990819 1
0.519597726737085 1
0.522189093595015 1
0.467978205891858 1
0.480669873539748 1
0.460447727926292 1
0.523089383569023 1
0.484869399847351 1
0.507146154070563 1
0.609246628569529 1
0.477038624184253 1
0.531962966446925 1
0.414195450310452 1
0.572854037376369 1
0.442153186103406 1
0.491548383267651 1
0.603234842198343 1
0.496725232910682 1
0.473333424913331 1
0.443105736304428 1
0.509243412051552 1
0.385594728803313 0
0.628294971904936 1
0.601530636477687 1
0.488704061688897 1
0.556912425183544 1
0.490240309259082 1
0.52534993627401 1
0.474736086383391 1
0.514858865765824 1
0.559915858143824 1
0.54686049794505 1
0.541424264575273 1
0.444669038381452 1
0.488911446571122 1
0.468266389677894 1
0.577195615552726 1
0.430969089878165 1
0.502297831992531 1
0.377555563562382 1
0.417892539602273 1
0.523852150992186 1
0.509238894553509 1
0.399680658067274 1
0.429203187993202 1
0.650935667751473 1
0.436866576070303 1
0.489776276020919 1
0.596937101556441 1
0.532719292883355 1
0.501419843837413 1
0.515967091885985 1
0.440925922444255 1
0.416678492872409 1
0.449495787764476 1
0.494569717503928 1
0.575359578531334 1
0.506375175450853 1
0.49241474319701 1
0.422849732049966 1
0.545852606731691 1
0.449507324770534 1
0.421822971071408 1
0.477620895041159 1
0.40790837103559 0
0.478637924795912 1
0.493645205597899 1
0.637617410107038 0
0.506536383268068 1
0.522606680071542 1
0.50253218803264 1
0.388385726379239 1
0.574459838051291 1
0.556145624006236 1
0.492951112636053 1
0.464470325532249 1
0.546363437341235 1
0.416842822359641 1
0.495164331774188 1
0.457287171101422 1
0.45460561982259 1
0.508363375842769 1
0.435616548633295 1
0.480527964403208 1
0.552872764795575 1
0.500152005286011 1
0.322341296417631 0
0.436381385313022 1
0.605412448904307 1
0.53123394115178 1
0.588497929560388 0
0.480731204875241 1
0.575170729220428 1
0.541626485650276 1
0.425136739360607 1
0.518262878556116 1
0.52965841487245 1
0.571375342268888 1
0.613253543485215 0
0.604963497731844 1
0.430522631714074 1
0.601055250624732 1
0.528370049415894 1
0.465996577352839 1
0.549275394950408 1
0.651477088004425 0
0.420005871344442 1
0.639302796082225 0
0.486121714303138 1
0.472659245249593 1
0.482437772347057 1
0.399705622630718 1
0.409736509723507 1
0.433516265912053 1
0.447653563480261 1
0.541449611991147 1
0.518894796194565 1
0.574141143926195 1
0.443204389368643 1
0.501386877073941 1
0.47579406024888 1
0.509337602962256 1
0.487893267724203 1
0.569299042416527 1
0.421019086516102 1
0.47001044774147 1
0.44161399518731 1
0.456618818636479 1
0.489546043933065 1
0.515707887819041 1
0.611435821771405 1
0.583160349649647 1
0.564019719578892 1
0.552015171022249 1
0.502681924814901 1
0.248938673282112 0
0.450085399435914 1
0.532366750580792 1
0.629659941230253 0
0.585791261434902 1
0.529998078543051 1
0.536031451118068 1
0.565753438110788 1
0.522601746683167 1
0.523843663710424 1
0.445776803737944 1
0.43847403130856 1
0.522939797848021 1
0.491874792441665 1
0.587803578594474 1
0.499871277558563 1
0.511487663314699 1
0.463264632223628 1
0.502168912461343 1
0.327552520570888 0
0.424497891906096 1
0.492640287363867 1
0.446996016290468 1
0.542564942678597 1
0.574430960572594 1
0.470743708550925 1
0.559309282658919 1
0.525223663232544 1
0.446272312098092 1
0.50123877268444 1
0.48053679332095 1
0.4527721534625 1
0.487494052902823 1
0.551507468391345 1
0.55759846197396 1
0.460623599239501 1
0.481945125862228 1
0.545961889733461 1
0.492131001836954 1
0.545394276718353 1
0.47908296453335 1
0.422770646971843 1
0.512814186759262 1
0.578917677084234 1
0.571188569501362 1
0.487241654386791 1
0.492996010731222 1
0.580989032212189 1
0.496041567320602 1
0.526185469491046 1
0.580018203233623 1
0.455325830275116 1
0.500398240197744 1
0.639816640959799 1
0.426636979350887 1
0.515580442295893 1
0.45072259663922 1
0.476145664754465 1
0.615710451887592 1
0.398550501486483 1
0.489265879364795 1
0.472690468485705 1
0.499345503158195 1
0.566474744825862 1
0.625828913649212 1
0.489849221237464 1
0.552757411253794 1
0.413719002776006 1
0.53249823808869 1
0.53450892605191 1
0.459348967706501 1
0.402700089352268 1
0.54080351648108 1
0.486118517260636 1
0.619074925216012 1
0.518739339223323 1
0.550001155444393 1
0.565978314508252 1
0.530684950276724 1
0.469662647050439 1
0.439135772301015 1
0.469596732836405 1
0.541330160357816 1
0.385205200645108 1
0.529936826077612 1
0.517918568490705 1
0.337567750000294 0
0.608624013899964 1
0.467148288801953 1
0.561941700034579 1
0.371138783482 1
0.500055326127874 1
0.474434643962641 1
0.514961628430861 1
0.46911532484557 1
0.458645733710859 1
0.569545591600339 1
0.547119139979905 1
0.506429968375662 1
0.387250526238804 1
0.680657711783403 0
0.404684006227226 1
0.489490356310813 1
0.424447962611485 1
0.566601054435502 1
0.386021841766605 1
0.363378968787596 0
0.521281137845205 1
0.447028826087099 1
0.428337750405858 1
0.541341072044135 1
0.468523739343818 1
0.616395326828681 1
0.480617361979868 1
0.539611936545128 1
0.509553208627854 1
0.415793971547765 1
0.531372412663471 1
0.578118095070733 1
0.454094457218247 1
0.429678876290391 1
0.496593328237383 1
0.518630792823657 1
0.567557269341761 1
0.517103770626985 1
0.538141723134464 1
0.551788717080573 1
0.506231578823425 1
0.545643601934323 1
0.471688958905474 1
0.594199143142992 1
0.503741780619584 1
0.472287861702508 1
0.463467749172488 1
0.489454567480307 1
0.549654987994564 1
0.474203320774782 1
0.584653434068777 1
0.531882533089625 1
0.452569826639575 1
0.361123111364433 0
0.594360522335849 0
0.487983840135382 1
0.548463510938118 1
0.556207258766841 1
0.478267619487752 1
0.464321733359285 1
0.560550361335515 1
0.394078538211649 1
0.554804335739692 1
0.411264736260557 1
0.517701193545963 1
0.507238080522362 1
0.543814723549811 1
0.473987408822435 1
0.558130090360171 1
0.449053274954158 1
0.553245013736509 1
0.498172076471869 1
0.50140910056087 1
0.539680652517565 1
0.484831262776353 1
0.557169264769621 1
0.521685536765233 1
0.588106836011333 1
0.512894406951592 1
0.506506721319367 1
0.451005841122944 1
0.553022615297879 1
0.510107919076514 1
0.442271583276271 1
0.396754883402077 1
0.583642635134083 1
0.520137480098086 1
0.476531011788087 1
0.537680535433267 1
0.442527772132244 1
0.556836202580245 1
0.495634729138279 1
0.510124551827519 1
0.408644464407304 1
0.525788360664127 1
0.599255037735923 1
0.476537931056143 1
0.5330746743673 1
0.583078668963792 1
0.583565963979106 1
0.433622875756252 1
0.494559984731231 1
0.40127257576834 0
0.466705510114842 1
0.531064420559111 1
0.424357984685785 1
0.41122249001274 1
0.605343412335907 1
0.513219586568538 1
0.478273718143871 1
0.482230883456591 1
0.511819286074263 1
0.49822762714918 1
0.526626390794465 1
0.532649712052428 1
0.531088015851244 1
0.659977642188607 1
0.580804319927553 1
0.521846454985131 1
0.576959208183369 1
0.501156964990624 1
0.491045429869074 1
0.522930245883821 1
0.531956260136688 1
0.523623305931181 1
0.527982051043174 1
0.646129950105029 0
0.402461833233049 1
0.570184929518683 1
0.557688856429562 1
0.477549029702293 1
0.461958711182704 1
0.45497223449251 1
0.468220769336348 1
0.458791669632883 1
0.464138083066401 1
0.477388901112092 1
0.443994166114223 1
0.532504186955193 1
0.481446713825842 1
0.569301441366813 1
0.389294318580555 1
0.578593560509061 1
0.528218583201123 1
0.555027246268026 1
0.555255463889595 1
0.47117095555034 1
0.510493994094046 1
0.588894635958414 1
0.50330527253291 1
0.454990419752769 1
0.505198591069598 1
0.514240607835409 1
0.495089754209456 1
0.531243792340996 1
0.510727726066052 1
0.592986468600601 1
0.522643131147967 1
0.519841198989812 1
0.593358898212962 1
0.535333996712245 1
0.426249215716802 1
0.493107993715253 1
0.524329119215048 1
0.520874895777959 1
0.45898792401608 1
0.431035674208064 1
0.365147981588898 1
0.454292089272093 1
0.447057701903733 1
0.541769792308628 1
0.607497630141118 1
0.483033018255803 1
0.487369858483291 1
0.524143053033947 1
0.571803729229664 1
0.542998580925233 1
0.468017654711665 1
0.469193847133695 1
0.492941564071187 1
0.496779710513333 1
0.431535520614542 1
0.472210552384507 1
0.560775504446768 1
0.51824388377136 1
0.498767738331717 1
0.518666179128426 1
0.449900537453283 1
0.5695486963601 1
0.505706908033045 1
0.433616112489953 1
0.35745241247491 1
0.566506906287639 1
0.52362794644715 1
0.657691459446288 0
0.503257005585847 1
0.520583080587914 1
0.466844914952986 1
0.548437616135344 1
0.491615460985075 1
0.483478991520293 1
0.445129180678116 1
0.455798242769439 1
0.535110949532658 1
0.481867446257117 1
0.538432166599242 1
0.482079790540614 1
0.468133206073903 1
0.48857212149627 1
0.50697034977612 1
0.528148272537968 1
0.503035700497716 1
0.449630984544935 1
0.535562920889563 1
0.448093056452887 1
0.48945010263618 1
0.43168068048992 1
0.577798952461551 1
0.577307423167219 1
0.42861360892257 1
0.478727430758958 1
0.527186154559283 1
0.419668553810848 1
0.509571943530079 1
0.568194570035014 1
0.493217681859415 1
0.475903314025489 1
0.487325185327963 1
0.53596035491965 1
0.579498649040169 1
0.558352980920173 1
0.543685226107243 1
0.475539066555321 1
0.449177670908068 1
0.547162573999037 1
0.531940785157121 1
0.567132368015253 1
0.517508991019815 1
0.60238960894661 0
0.55682734347545 1
0.455434048142454 1
0.609731667214994 1
0.543645307762544 1
0.459562680755112 1
0.467835318428853 1
0.551782470027601 1
0.371838682301198 0
0.529291175757606 1
0.538163843677564 1
0.539862272303695 1
0.510446087994788 1
0.419087909205096 1
0.372415886659792 1
0.431572783249334 1
0.506433161420865 1
0.493319944192799 1
0.476119083075111 1
0.547823982420363 1
0.530535663723372 1
0.574910697911602 1
0.512048298575104 1
0.590117913333162 1
0.53870399496165 1
0.474372128247814 1
0.562164906693618 1
0.49585129200184 1
0.461628585003776 1
0.508700433842153 1
0.570570884372396 1
0.487191821735988 1
0.378976773314773 1
0.517163766116591 1
0.581261959768348 1
0.512047146394019 1
0.541582552595787 1
0.527098376959826 1
0.574700763394063 1
0.347686611669226 0
0.485599075221652 1
0.518150867323009 1
0.566825768381946 1
0.393452909382534 1
0.583960283932853 1
0.412255321280575 1
0.432709843897076 1
0.565270371743276 1
0.536453660962349 1
0.510159964523322 1
0.508051553424781 1
0.520744443756383 1
0.415629663617396 1
0.498005576917065 1
0.588886298192799 1
0.502922986791672 1
0.56714405065266 1
0.368803253017321 0
0.534624772140303 1
0.487180119006527 1
0.585327537779714 0
0.506104104307683 1
0.439298173270522 1
0.412927897698136 1
0.520630305385178 1
0.557557155699618 1
0.396675644154122 1
0.46454035237524 1
0.473546712471485 1
0.490850610108145 1
0.483026826395013 1
0.506115349019875 1
0.469656887002926 1
0.569985257983979 1
0.518202427506927 1
0.460063816055302 1
0.538199358877932 1
0.441714615386778 1
0.500051727587519 1
0.475892237440762 1
0.51027515382737 1
0.493405040455578 1
0.443077843081987 1
0.544148327884754 1
0.456925879554642 1
0.601973530622905 1
0.545537883463181 1
0.519557670716718 1
0.600310643297265 1
0.49729352772095 1
0.3815028042304 1
0.549190904497615 1
0.465208939515587 1
0.471273283123422 1
0.451653824911777 1
0.469370349662506 1
0.503473725607858 1
0.42369679208733 1
0.578931469615236 1
0.509195571349633 1
0.472770811952894 1
0.411323920349515 1
0.446622984439268 1
0.528622581301297 1
0.502050321110525 1
0.490638971611163 1
0.439402335468591 1
0.514830974753647 1
0.507295974616446 1
0.52356552123326 1
0.480470785752257 1
0.480266341509237 1
0.478634861562173 1
0.479587609492025 1
0.543065373308161 1
0.513713510196185 1
0.468461088426989 1
0.492464271291218 1
0.522116499858886 1
0.477611312978622 1
0.476778148512017 1
0.663258041585824 1
0.473551859236439 1
0.782865772651287 0
0.468168511565716 1
0.464478466347581 1
0.454871892562375 1
0.540642096624473 1
0.447992800413853 1
0.486399710737383 1
0.545361941826026 1
0.462417790010184 1
0.523075328093022 1
0.566287943922274 1
0.463804037183637 1
0.420781331034919 1
0.636733415151186 1
0.455221779814111 1
0.562171040576114 1
0.486728454176197 1
0.524543838615545 1
0.377308342321443 1
0.48036778723026 1
0.492508903884897 1
0.435319260284587 1
0.515375383801801 1
0.571653055344357 1
0.505759192158098 1
0.585994870772061 1
0.518894506972231 1
0.450490430003715 1
0.422402691189714 1
0.443449418641189 1
0.528749292929814 1
0.563171027459291 1
0.448191053699957 1
0.597936933390248 1
0.518145309422779 1
0.458588802524694 1
0.546391029676836 1
0.461004143058792 1
0.381947762406655 1
0.500476674626632 1
0.483745090967498 1
0.469152194110588 1
0.473372269312417 1
0.489208588795298 1
0.508878448353316 1
0.597259508799344 1
0.444137521583757 1
0.42485628768821 1
0.559661128638733 1
0.52295722004397 1
0.478258405838952 1
0.480132556599801 1
0.550015839372036 1
0.5122529242468 1
0.47542038060688 1
0.496454703063549 1
0.379733354678284 1
0.415649249353742 0
0.49209453590125 1
0.564353639176017 1
0.48831235559434 1
0.53299332603265 1
0.484850948954544 1
0.48755270343883 1
0.666605829552721 0
0.507320739009642 1
0.465192199394806 1
0.475463982179992 1
0.51004844474284 1
0.456284820280019 1
0.528623097053577 1
0.510683101803329 1
0.441571236728365 1
0.486024435307296 1
0.437065092280612 1
0.58708454434387 1
0.524030589718392 1
0.52485604042267 1
0.566751058925663 1
0.443149876979904 1
0.473821420286703 1
0.38456509919599 1
0.490308932650778 1
0.445030797793354 1
0.461698861865763 1
0.505742226665865 1
0.470821206140351 1
0.434862938799106 1
0.522916569587676 1
0.385701551485898 1
0.514377010693941 1
0.520380812919306 1
0.52994566200567 1
0.44453056213845 1
0.444320537979572 1
0.46904050495455 1
0.504149411031006 1
0.506738306329915 1
0.553233544588992 1
0.547953643990433 1
0.492723990949308 1
0.430784235641891 1
0.507389644825595 1
0.562989144457548 1
0.446650441709977 1
0.56100660781221 1
0.46211720596859 1
0.47294353851132 1
0.537803659082522 1
0.63214662556629 0
0.490005690839907 1
0.470250672812789 1
0.438852915561992 1
0.478653006060904 1
0.504156072071185 1
0.410422480451593 1
0.457057691918775 1
0.609126547441742 1
0.507758812706931 1
0.436496164929601 1
0.497001552159288 1
0.542045961473712 1
0.528430357263739 1
0.453032496051344 1
0.578129293838984 1
0.422563262444177 1
0.530354522949555 1
0.456640749953019 1
0.564929750733075 1
0.544886723941165 1
0.526259825033119 1
0.51172247797851 1
0.490003238159848 1
0.561898518376678 1
0.445016139847943 1
0.552169748341206 1
0.467208154486944 1
0.563221872506758 1
0.481293748022835 1
0.467600984280231 1
0.460968257600447 1
0.519025378966882 1
0.494700488153635 1
0.54420349715821 1
0.498547206132014 1
0.490711999697436 1
0.467665081924989 1
0.514603257718126 1
0.488722808976184 1
0.460858727027452 1
0.467166031146313 1
0.54995169205703 1
0.498211709223377 1
0.572043831916667 1
0.471073973982735 1
0.497133344957236 1
0.537258868993814 1
0.454467772999234 1
0.539951031204156 1
0.497936643635305 1
0.515034745662556 1
0.526349164445994 1
0.53031032175038 1
0.512421270295085 1
0.49233333457776 1
0.473635192152622 1
0.453182970371752 1
0.42859640966549 1
0.59281761369364 1
0.455074636128143 1
0.540766230493344 1
0.482107227485405 1
0.510296842549709 1
0.512667530955673 1
0.557040279445735 1
0.441934840774336 1
0.495122214058855 1
0.4842670009799 1
0.478067988241605 1
0.479074225116171 1
0.5308902004311 1
0.461473017482729 1
0.521667013783016 1
0.583006018864257 0
0.464177408467688 1
0.463665609934892 1
0.472221162968428 1
0.366320002705285 1
0.441415663510227 1
0.694066562442379 1
0.399678011610162 1
0.489126265530662 1
0.491123149082489 1
0.510235348411746 1
0.454701002946547 1
0.459695711955898 1
0.45443565205387 1
0.483377343330825 1
0.478552043877638 1
0.502868058693415 1
0.553632481507925 1
0.442878902540608 1
0.537096716652834 1
0.512802280178579 1
0.534807122191282 1
0.511967478226475 1
0.56120856172528 1
0.448695995678346 1
0.45157064081506 1
0.532939823587053 1
0.368071150470413 1
0.52850425050482 1
0.598041322298327 0
0.463333596081794 1
0.517484483838278 1
0.494051654396651 1
0.5055129165325 1
0.44938690998344 1
0.447591785056381 1
0.435234400583376 1
0.46826833967786 1
0.4917843758481 1
0.516611826343048 1
0.37800797693555 1
0.45339999233528 1
0.496963280802742 1
0.433683154297967 1
0.435498011490083 1
0.530240831702208 1
0.586753746664076 1
0.569366211012393 1
0.532207724633841 1
0.510894177876187 1
0.47571795533101 1
0.52223955467438 1
0.432293625050468 1
0.454226141791259 1
0.461126098516767 1
0.408289031665011 1
0.607698738307033 1
0.462199681253686 1
0.497583565157555 1
0.550715968763615 1
0.454029483370774 1
0.452119953363136 1
0.521627340674109 1
0.41181098309494 1
0.565591260472347 1
0.496617370995721 1
0.6457875612007 0
0.51039928864635 1
0.515803150710826 1
0.440923127049177 1
0.498900892965253 1
0.414985648426726 1
0.480171926136208 1
0.472914101946508 1
0.585878285018953 1
0.488462993689978 1
0.492943165515039 1
0.528101297592271 1
0.508340482864845 1
0.489930619253596 1
0.44219080420601 1
0.39863837705355 0
0.603092803980719 1
0.567242911724187 1
0.445077692978432 1
0.466147318065479 1
0.458225200988509 1
0.538532448903775 1
0.523241739813792 1
0.534542580874391 1
0.502109272778491 1
0.480137634597128 1
0.501001477271372 1
0.504191512221084 1
0.59131807784944 0
0.538347453497293 1
0.57997108241422 1
0.476764484464367 1
0.561631634654939 1
0.495184746917484 1
0.477931251051409 1
0.571427350748083 1
0.434059230779917 1
0.4554575169939 1
0.578706877396689 1
0.530444975049046 1
0.483594939545503 1
0.506940229846435 1
0.4425017721891 1
0.445555514772427 1
0.497062956707938 1
0.498166517366858 1
0.547005830691589 1
0.514633253225654 1
0.533669626296669 1
0.490747974626298 1
0.598498487607466 1
0.55881513381329 1
0.513116904525774 1
0.620172777703935 0
0.402079342305884 1
0.581915537692676 1
0.437529986093731 1
0.443714526514865 1
0.589783609486741 1
0.479239478880875 1
0.504574348573528 1
0.515081158349303 1
0.559017706668814 1
0.514650284418672 1
0.585811380598866 1
0.48930145031596 1
0.511285757425807 1
0.519375471397658 1
0.503493269935583 1
0.595453654044662 0
0.518072912200331 1
0.566547179763021 1
0.457512686784522 1
0.458526648294872 1
0.559556362976973 1
0.6078952609295 1
0.515935869940218 1
0.402163841644514 1
0.499105626683888 1
0.508550473546138 1
0.480946290337781 1
0.477236912155193 1
0.428694045429582 1
0.552472701984032 1
0.391918848523567 0
0.475693979686358 1
0.58944624519163 1
0.487393693485672 1
0.527508188840925 1
0.495349398117931 1
0.5694823944897 1
0.383539309316855 1
0.645451159684361 0
0.487443621516521 1
0.511119141572368 1
0.502877968971529 1
0.507684308102242 1
0.546864412198505 1
0.564787585152396 1
0.532273803602082 1
0.53553850235442 1
0.570512241379825 1
0.463552498761116 1
0.543246886361516 1
0.386208863689726 1
0.394112545735249 1
0.562709580867973 1
0.49761578970181 1
0.540420235381264 1
0.52202171080981 1
0.536805634660176 1
0.467805749236554 1
0.610417140381511 1
0.47489919196478 1
0.454620333033207 1
0.571852623729173 1
0.522979527245466 1
0.603284834486374 1
0.523271406636798 1
0.53204174169054 1
0.468578121201465 1
0.440329517329192 1
0.511412823236246 1
0.505544970295729 1
0.559097740933884 1
0.504017420200106 1
0.465993566470605 1
0.539514716279179 1
0.529137416571456 1
0.525484884374319 1
0.475950268270308 1
0.555136014733899 1
0.561026863601735 1
0.548786942688273 1
0.460384862651743 1
0.400105185128257 1
0.471719450652517 1
0.531643685007385 1
0.456692508932522 1
0.508396754795593 1
0.479314344695593 1
0.458424127553793 1
0.589014276762484 1
0.554686413531129 1
0.515255497983522 1
0.568512974683306 1
0.442723105903742 1
0.405840069932616 1
0.437097628822012 1
0.47186427748545 1
0.484021712407536 1
0.457244515934199 1
0.487417548891226 1
0.433615657443788 1
0.611307892578197 0
0.474287032323461 1
0.413379365816719 1
0.597227643957243 1
0.441566645188581 1
0.500672044152426 1
0.534264597264148 1
0.54148810446584 1
0.525235169330191 1
0.491885813434558 1
0.498473178213913 1
0.478778608994258 1
0.467384505403368 1
0.529703406252319 1
0.447987047542011 1
0.41668363620203 1
0.55504387740189 1
0.492844295122631 1
0.45038273600336 1
0.455360559828043 1
0.469669116111582 1
0.500856800244889 1
0.567925198814646 1
0.483407427590095 1
0.663368660521413 0
0.486736745382657 1
0.499840826240999 1
0.38046075953667 1
0.460291325411974 1
0.558808620471955 1
0.553349880322502 1
0.574110522276441 1
0.540650720102914 1
0.497300828453526 1
0.530196899731252 1
0.560200414163844 1
0.411614160485857 1
0.486649538392771 1
0.518816782724258 1
0.567967996194824 1
0.40249566484914 1
0.526385008175497 1
0.476751322806116 1
0.49346853078109 1
0.361721057215354 0
0.538528415401552 1
0.529523947569697 1
0.465103028570114 1
0.393254688156295 1
0.45917412845291 1
0.485615887964524 1
0.531543030196774 1
0.395419434580986 1
0.428724838068064 1
0.40649144133089 1
0.620306891827159 1
0.553125360890267 1
0.499646085605998 1
0.421223458388387 1
0.503285566821702 1
0.485362980453712 1
0.580257008805855 1
0.399825968739198 1
0.341499965091255 1
0.443323130713812 1
0.564039709539939 1
0.458067558296535 1
0.54186306939236 1
0.417615431345545 1
0.6070286365053 1
0.522997623686838 1
0.511558129170489 1
0.542902474542204 1
0.421226339221431 1
0.52610493521756 1
0.508602460690752 1
0.447555813224081 1
0.400032797440299 1
0.517108360464079 1
0.43093483718314 1
0.440988381054159 1
0.574963708670034 1
0.458244498186711 1
0.530147923865272 1
0.465233749166237 1
0.505696605857086 1
0.479138378412036 1
0.411896744623052 1
0.513859816016551 1
0.501412674699185 1
0.444357207970091 1
0.486628898605733 1
0.415521778901781 0
0.589968922177286 0
0.575843128350269 1
0.520371947173408 1
0.451294307712167 1
0.487417819721818 1
0.428782795113479 1
0.448861744972955 1
0.420790121658907 1
0.455128075034765 1
0.559430633130137 1
0.575350397402611 1
0.600452167210554 1
0.475416308593447 1
0.384483910429441 1
0.511054869408543 1
0.45893701671086 1
0.562749087381768 1
0.54903663625354 1
0.499955244181513 1
0.460424938633913 1
0.619669963470077 1
0.492439065851759 1
0.502297055768545 1
0.545447557330581 1
0.452348026429922 1
0.514184023828089 1
0.439202993890102 1
0.52516578761728 1
0.465583955008811 1
0.429680633257545 1
0.513907239788929 1
0.463734451096551 1
0.508477247151688 1
0.564850395321452 1
0.479249610497033 1
0.416564694376644 1
0.499379591754219 1
0.327460174781231 0
0.44681794333092 1
0.551332595647445 1
0.480612061331019 1
0.510815155726003 1
0.519829974039265 1
0.467802889982704 1
0.542850146245371 1
0.512423698187753 1
0.45741295644853 1
0.549478872452457 1
0.542964341816258 1
0.551344086459865 1
0.546426532255014 1
0.51769582033954 1
0.463986880608725 1
0.457021291639591 1
0.556774306013481 1
0.507493606890696 1
0.471013727163087 1
0.521997152762062 1
0.503833441542292 1
0.519925680554512 1
0.455979616488239 1
0.528376008286372 1
0.538137639036157 1
0.554129902971795 1
0.531087167324319 1
0.504042238628306 1
0.483573032690625 1
0.446099500929733 1
0.502918618997656 1
0.571276809082973 1
0.489902056830868 1
0.430968821969129 1
0.476228486776617 1
0.43937528454725 1
0.443640910582599 1
0.431429778049664 1
0.489557613760256 1
0.476714472799815 1
0.440611812204182 1
0.428878647286842 1
0.557783525268061 1
0.432070207266643 1
0.552593618666296 1
0.462305374721125 1
0.449564221023358 1
0.564133810888047 1
0.357777263418342 0
0.504991305724698 1
0.446751492910304 1
0.506800717883908 1
0.470659571018934 1
0.435541375479427 1
0.536285435244845 1
0.535456767896863 1
0.523369911682547 1
0.537474609548933 1
0.493266513811773 1
0.482165590513522 1
0.4677984505233 1
0.429451605624663 1
0.473726245808666 1
0.472540574108591 1
0.472496420590478 1
0.523903866031798 1
0.405816239143945 1
0.476994745513466 1
0.470814610725501 1
0.576755383184235 1
0.392164236341026 0
0.449537330203605 1
0.49594299159834 1
0.491184248362886 1
0.439118625975313 1
0.401830291518043 0
0.575146034091951 1
0.491021873131086 1
0.539021534981526 1
0.417344019151314 1
0.534551714876113 1
0.549402200501758 1
0.617324976753211 0
0.47836512633453 1
0.572864213317375 1
0.472791596091052 1
0.438106929611093 1
0.467505518277373 1
0.55631947514981 1
0.409422105329708 1
0.536889511465659 1
0.336484596185732 1
0.399843168531934 1
0.660051989822986 0
0.448486009906102 1
0.499206694486568 1
0.566676409425613 1
0.526951706298813 1
0.467730820572585 1
0.545470913227684 1
0.585913560113617 1
0.465866822022774 1
0.5405415043714 1
0.470774039949358 1
0.542609252376261 1
0.569082624253002 1
0.560259178336628 1
0.529466339375588 1
0.388807224276353 1
0.60628101376261 0
0.513853294922002 1
0.548822066036352 1
0.512295947510656 1
0.531745719526235 1
0.444218158456571 1
0.46342046298269 1
0.529870098352093 1
0.524773535224216 1
0.435955650437681 1
0.449833464126207 1
0.532666586544159 1
0.446407595855622 1
0.50045306898001 1
0.561445711681594 1
0.496398335277492 1
0.394249770202644 1
0.570488112161199 1
0.539723878173404 1
0.453144926751536 1
0.613010396830335 1
0.34256207394585 0
0.439390427131574 1
0.546963170284356 1
0.565970416861077 1
0.493791238905045 1
0.484535495768932 1
0.483294871293404 1
0.447168548899986 1
0.495150843210141 1
0.571794074550336 1
0.47376673689791 1
0.43553593031307 1
0.46514259053218 1
0.473167416328385 1
0.498806302950911 1
0.506932583405568 1
0.488878123601699 1
0.442640352445799 1
0.454531460246612 1
0.499309640552857 1
0.418243072884293 1
0.530118766974592 1
0.514686941831286 1
0.44039068873829 1
0.55361250420085 1
0.450902631165195 1
0.512284036403623 1
0.460260211019638 1
0.46431568948897 1
0.481231092262333 1
0.57372242828093 1
0.589035972106502 1
0.473324592003332 1
0.558114888745655 1
0.518046645774825 1
0.575361568117936 1
0.488465748154127 1
0.486496286943539 1
0.534994943008142 1
0.523852262384837 1
0.47474893795951 1
0.41392240700597 1
0.460481227027242 1
0.483265084488817 1
0.515762079791077 1
0.467400118348665 1
0.501906106617417 1
0.626328106886526 1
0.502774069159363 1
0.529423454651838 1
0.470819542765929 1
0.512417091813062 1
0.544718703608122 1
0.556668019902572 1
0.45990731895091 1
0.596353727919714 1
0.484265518219491 1
0.489445328680842 1
0.656945771656465 0
0.513633449167564 1
0.584062480709188 1
0.606648174955488 0
0.491362453871712 1
0.562112756384354 1
0.476393318789234 1
0.499334660164266 1
0.505523790867635 1
0.508893028397842 1
0.417699692473319 1
0.498058266532866 1
0.51083119589243 1
0.408534287092077 1
0.414433017355351 1
0.526110460472414 1
0.4424549775204 1
0.516600758259479 1
0.495722835581856 1
0.530876839575376 1
0.504087097124696 1
0.493902622070456 1
0.456192788910504 1
0.511734595931745 1
0.548196261343504 1
0.474568140634935 1
0.541728961716509 1
0.472642261577526 1
0.468863182842399 1
0.508743577966381 1
0.556506530715692 1
0.481838038456829 1
0.442871097054602 1
0.484042834485703 1
0.458967296410534 1
0.406304361853869 0
0.438292428775168 1
0.534453929775724 1
0.461048965837923 1
0.553557559307603 1
0.499924659103187 1
0.491646661843858 1
0.565757055967975 1
0.454423457249987 1
0.592816335083371 1
0.453637575284139 1
0.410114549194628 1
0.542019464182493 1
0.394853573512743 1
0.494712430232179 1
0.574053051734367 1
0.476525482324099 1
0.43366979217124 1
0.481527970922041 1
0.378638048495483 1
0.569320354137953 1
0.5390674640923 1
0.43548367826902 1
0.515507756863968 1
0.537231344698552 1
0.510286959469095 1
0.486751871358842 1
0.524998797487597 1
0.467557833706045 1
0.462103922549912 1
0.516348538147797 1
0.519291670744179 1
0.560872383276804 1
0.540354215856017 1
0.540869134824616 1
0.406129230266557 1
0.591452305807907 1
0.445114957254864 1
0.42135459372791 1
0.375275496620154 1
0.457494247073966 1
0.502870764391104 1
0.507688783837143 1
0.570861154856622 1
0.463462506398675 1
0.518872720349231 1
0.422247956458926 1
0.485881637699325 1
0.588921755410834 1
0.489372379403167 1
0.56607021904771 1
0.459713524582573 1
0.475879209995671 1
0.616363503521351 0
0.509216349036522 1
0.523057253740973 1
0.477798467305412 1
0.528425757425268 1
0.444612383495503 1
0.496855069587535 1
0.469300471829547 1
0.585373399012743 0
0.597209971569861 1
0.529392107877478 1
0.605758323337613 1
0.570483661488868 1
0.480738945835543 1
0.482859859589112 1
0.374515113829376 0
0.493866237593077 1
0.485091994885143 1
0.467754610625463 1
0.578756055364255 1
0.501467117643383 1
0.493036453970699 1
0.47699326440035 1
0.470965219095036 1
0.37404827670921 1
0.455430714949217 1
0.483111067977205 1
0.437499365529337 1
0.548015060392909 1
0.433952704629166 1
0.512410795276585 1
0.543317044214953 1
0.514753917318024 1
0.492039386431433 1
0.668859805542865 0
0.54331933287258 1
0.339517116851975 0
0.481586133572386 1
0.529193708105855 1
0.48371383865642 1
0.418740526861491 1
0.460403997440281 1
0.460124529406155 1
0.46175804070383 1
0.627082507616437 1
0.354390417575759 1
0.594972957831017 1
0.416578475718412 0
0.57069314147299 1
0.515644332917393 1
0.467101282912431 1
0.540576576330868 1
0.52067584780943 1
0.564774806919986 1
0.542899489652146 1
0.497792365148363 1
0.565036921089613 1
0.355709659242711 0
0.537416786326855 1
0.5749868859934 1
0.463329005655364 1
0.552245129851334 1
0.527058602786837 1
0.423784289773749 1
0.516239716509453 1
0.403566729815809 1
0.652207523333487 0
0.443638690573055 1
0.382829972305511 1
0.581706034282657 1
0.502999276705185 1
0.512242886349169 1
0.451986635497567 1
0.389600439521019 1
0.432284273849735 1
0.585954110666504 1
0.524226756663059 1
0.432946063170381 1
0.490352210254329 1
0.420740529954059 1
0.450970160262075 1
0.493709814505577 1
0.444350219368386 1
0.513240035113442 1
0.495550697468911 1
0.535514926115631 1
0.596404755364689 0
0.436079401867829 1
0.399846442537001 1
0.555565878810362 1
0.589393056979434 0
0.389071558646146 0
0.498784313714205 1
0.648080430673333 1
0.540738073929167 1
0.516583453614391 1
0.457355733985541 1
0.505149111151275 1
0.611906810212536 1
0.503104099540067 1
0.549873863304424 1
0.627321511409338 1
0.5816281767339 1
0.522966502896395 1
0.480813815285775 1
0.507456481280443 1
0.605518456098204 1
0.542472748349465 1
0.445625926802778 1
0.486043853162678 1
0.502648156826117 1
0.457015210955847 1
0.547515183835908 1
0.340805614726793 0
0.537015883218814 1
0.509584559436856 1
0.562709527326374 1
0.535961688740985 1
0.498839983113534 1
0.56185161197457 1
0.407823155549241 1
0.450731913234326 1
0.473525019059589 1
0.363560294778476 1
0.53053556744328 1
0.457183701932893 1
0.599584947873399 0
0.486102106308192 1
0.396171683068021 1
0.490502350733727 1
0.49665363763418 1
0.514244855064581 1
0.480824164548495 1
0.485302712229641 1
0.558794634801305 1
0.494077171289997 1
0.422112017495236 1
0.532393859700995 1
0.548676065547953 1
0.61411215340651 0
0.397938766954431 1
0.512332223839743 1
0.478607197075562 1
0.634564215177128 0
0.460472969995573 1
0.504696793857565 1
0.437763760998073 1
0.523438910898515 1
0.467626643142596 1
0.569506761023426 1
0.468518958414475 1
0.484698058474251 1
0.549196726143409 1
0.546971552893558 1
0.455042521320101 1
0.507526422516753 1
0.553028620364079 1
0.433201443191179 1
0.501727186149738 1
0.455155389127189 1
0.512940190914906 1
0.545382792102376 1
0.448498219735525 1
0.487309275083297 1
0.601988559034803 1
0.430060667746109 1
0.428376009998903 1
0.481806836917999 1
0.487827591092949 1
0.551733164252663 1
0.536964786303516 1
0.572569743267506 1
0.464640291825746 1
0.392416990758495 1
0.569132898070617 1
0.496232654052206 1
0.505536715632029 1
0.528817445926922 1
0.432071777298382 1
0.525872202448056 1
0.470390212654152 1
0.526986238003412 1
0.477312530758837 1
0.567215147911695 1
0.501009728192756 1
0.559526730149243 1
0.473338155558585 1
0.552339159676576 1
0.48299713905058 1
0.616777598716439 1
0.512658993640937 1
0.498974561443762 1
0.463866980454344 1
0.554901365688863 1
0.375254034393722 0
0.461886009554315 1
0.566855333937118 1
0.585357427288794 1
0.536406035003639 1
0.468671991218853 1
0.527970509696128 1
0.550253142983835 1
0.645754735395761 0
0.508932579661224 1
0.486443932230186 1
0.497725384272699 1
0.483898479184266 1
0.546452322684557 1
0.464787696015555 1
0.470024513064101 1
0.492301981974504 1
0.383994231005609 1
0.510816637711008 1
0.478537441929945 1
0.521845668284164 1
0.541604786483075 1
0.477311745621261 1
0.448215769554008 1
0.498351107644702 1
0.575831009338449 1
0.474258742590116 1
0.576556850108939 1
0.488332289525683 1
0.446105457067386 1
0.349236472065134 0
0.535515789097807 1
0.480204641407053 1
0.532095945263062 1
0.47166370952153 1
0.455153544855597 1
0.424645399199476 1
0.430785029659615 1
0.499964260048319 1
0.553277361645477 1
0.527771005723103 1
0.523103188984583 1
0.383056076919735 0
0.587304307017316 1
0.473306637196404 1
0.610270149100627 1
0.465146769214475 1
0.498890633344303 1
0.465895596862604 1
0.422110543808068 1
0.588510147246503 1
0.548738315370111 1
0.554188114228465 1
0.421520892507103 1
0.506880040522965 1
0.505978314863095 1
0.542561408655289 1
0.60209428722794 0
0.564029523358491 1
0.505954108585868 1
0.591550175376788 1
0.549139836314034 1
0.447094412029712 1
0.491028937680466 1
0.470439414758548 1
0.46081497323969 1
0.601482328682616 1
0.504752233880257 1
0.362336317970389 0
0.440456652188253 1
0.476647352296108 1
0.420138769524554 1
0.577050659465722 1
0.459524241092737 1
0.486466420383723 1
0.425363643210908 1
0.507114126985683 1
0.558655218522505 1
0.471794865848578 1
0.400415261838876 1
0.493533546594058 1
0.582205943594632 1
0.506371983957822 1
0.539299837196164 1
0.481757545788239 1
0.46297823506698 1
0.406845733846804 1
0.526527928921554 1
0.498549044103607 1
0.51315989171972 1
0.348608709337208 1
0.444752691548539 1
0.452271109659738 1
0.557201137874493 1
0.59994334763708 0
0.416430415849227 1
0.571468634339646 1
0.468804317960032 1
0.527446921124616 1
0.541688987220209 1
0.479598164020706 1
0.436152563312252 1
0.516146303697774 1
0.572734868687655 1
0.623227572010651 0
0.499253662274861 1
0.529072624749826 1
0.541075608467482 1
0.510041099976832 1
0.537099977790514 1
0.408413344795252 1
0.44427177974461 1
0.471996458667038 1
0.489772873748661 1
0.537495669477681 1
0.550143468582084 1
0.381884921292414 0
0.473688402051015 1
0.568821324407434 1
0.550377597639163 1
0.493261344613431 1
0.60489012496709 1
0.598088207748679 0
0.561267902688966 1
0.523697426348202 1
0.561390014098072 1
0.524084691896783 1
0.517972304061157 1
0.461359529316516 1
0.46449143886507 1
0.43218590893859 1
0.544005438344933 1
0.53883984339356 1
0.478604842179696 1
0.473742121604056 1
0.564451707633754 1
0.548585509091839 1
0.476293131853687 1
0.511330393561869 1
0.471556265326566 1
0.499220434830734 1
0.590220183838203 1
0.395184282444367 1
0.47985891057459 1
0.580344360528895 1
0.48801486155109 1
0.555294393666314 1
0.485122790899205 1
0.532838661924025 1
0.553278110857579 1
0.523912031575336 1
0.438514120380032 1
0.544767513487358 1
0.523081018939354 1
0.485638425789021 1
0.509288400343189 1
0.47347101983241 1
0.430779578058335 1
0.397176540228511 1
0.521815655460416 1
0.506405359779437 1
0.473208578333181 1
0.500701799290996 1
0.509152576898818 1
0.487074659104198 1
0.598445217564642 1
0.516717371406316 1
0.510712743328466 1
0.499455061088752 1
0.485581287556436 1
0.507414159091906 1
0.527958588895746 1
0.428665559814162 1
0.580908373788287 1
0.502692226661871 1
0.448830872439593 1
0.53953872277825 1
0.488933870488875 1
0.53368947771376 1
0.436733947977929 1
0.530409961498465 1
0.375497424516409 0
0.511315508878233 1
0.456598547495936 1
0.550357643529963 1
0.500365246705775 1
0.523032564972209 1
0.495943051335126 1
0.4990767159974 1
0.458344361099782 1
0.575018214867954 1
0.407483382772326 1
0.590741995127433 1
0.420760321148591 1
0.472008256955167 1
0.619381904230289 1
0.462774492830347 1
0.435773827136485 1
0.515691156917792 1
0.490718026413753 1
0.537019641772518 1
0.505613435811506 1
0.478368454834889 1
0.447805086273449 1
0.610669151063926 1
0.513985983617965 1
0.507733207747259 1
0.563045781894918 1
0.48255874167031 1
0.457887978896245 1
0.534691591949919 1
0.509981277209252 1
0.615515996939792 0
0.436241736021559 1
0.611586814773642 1
0.598403016763978 1
0.628159721685658 0
0.491160418825143 1
0.411204163865794 1
0.491387491670574 1
0.50531112276609 1
0.386628364217171 0
0.535203699412183 1
0.418455486718647 1
0.527006804173234 1
0.424327120789381 1
0.486150156375628 1
0.51946316104015 1
0.519899634750155 1
0.406573813197147 1
0.500576593012029 1
0.43278283175467 1
0.547674064059308 1
0.428049476720593 1
0.561748811551308 1
0.586982637224292 1
0.582222277426723 1
0.477928269406188 1
0.513365812350986 1
0.540750654752842 1
0.43231892094957 1
0.528500489562092 1
0.486401861837863 1
0.592882325742157 1
0.547730291688975 1
0.511208327956021 1
0.523150657699366 1
0.51314457071536 1
0.526803971284699 1
0.499178778935572 1
0.528228092528486 1
0.496480115937762 1
0.434573552774507 1
0.600665840233825 1
0.444435343661641 1
0.534301077279093 1
0.51020265568282 1
0.527816687715535 1
0.537352246024129 1
0.512237949821287 1
0.579071372944401 1
0.552838506615368 1
0.554156638929262 1
0.451159227220138 1
0.484090754574014 1
0.565892698647575 1
0.507598335218466 1
0.459309222600688 1
0.478570840337405 1
0.528967134543745 1
0.439113718401416 1
0.477938872284699 1
0.450535648288626 1
0.526191810995023 1
0.563237359347246 1
0.414397622462992 1
0.580056272464937 1
0.454904587636593 1
0.503541234383127 1
0.576332325942514 1
0.490508553538201 1
0.46210892637021 1
0.524967689327172 1
0.366735713253802 0
0.574719360150033 1
0.484205599346306 1
0.461962532571208 1
0.477991111892856 1
0.507277213022505 1
0.472219820829092 1
0.368314774028902 0
0.48295475006065 1
0.418834263272964 1
0.507015285940322 1
0.46576894764764 1
0.49778750013545 1
0.557285134326684 1
0.500896884310585 1
0.537090321630189 1
0.469654340083588 1
0.496534809478317 1
0.458453707339357 1
0.466061542578267 1
0.461945342601087 1
0.477304699905109 1
0.526240394759815 1
0.554261971567901 1
0.481337067542046 1
0.408756199200576 1
0.497461119563909 1
0.431210362469765 1
0.49202018330536 1
0.414262219080511 1
0.458567262277405 1
0.467940413268765 1
0.501042113780356 1
0.481314185282159 1
0.516124112675655 1
0.553672978558489 1
0.51181967359377 1
0.416938076809829 1
0.412795687311202 1
0.537041729696107 1
0.482675930881196 1
0.381505711059374 1
0.519943240840604 1
0.55154094248086 1
0.497905075582996 1
0.460283006819597 1
0.487936388929385 1
0.4698730559084 1
0.511682595887955 1
0.50363729559217 1
0.486450225783646 1
0.524323471647534 1
0.351173324679687 1
0.542042333325661 1
0.530154286874368 1
0.521184050945845 1
0.554528334721196 1
0.549203510537638 1
0.49914188532817 1
0.490446275439757 1
0.506064176303262 1
0.505701534070315 1
0.543983285966341 1
0.434614459170199 1
0.48738427033794 1
0.500741006435452 1
0.476854187215827 1
0.532687964564393 1
0.442628579305002 1
0.498060141542068 1
0.371226141903979 0
0.5697920789912 1
0.494769433213208 1
0.432251390925294 1
0.63019024303614 0
0.468349213765818 1
0.494880440976195 1
0.435771904019935 1
0.442361189295045 1
0.539000866684474 1
0.621441159805792 1
0.496774402533805 1
0.591859180292482 1
0.465847374187307 1
0.613997597694112 1
0.517768227332113 1
0.500300634531846 1
0.524513460846388 1
0.591237252986392 1
0.449735404486289 1
0.567411817240601 1
0.509449802964915 1
0.488517646990945 1
0.530785337899199 1
0.468483523575289 1
0.430655116103201 1
0.464352515201296 1
0.550409797834294 1
0.52053778212158 1
0.459655002504276 1
0.429187748660415 1
0.438669776022019 1
0.499742790335262 1
0.505399108159084 1
0.351718440079605 0
0.579150065751951 1
0.489229422981487 1
0.381759923596163 1
0.531372448411751 1
0.573052760726039 1
0.50289824000653 1
0.433029147395647 1
0.530846730591248 1
0.450984080403437 1
0.492716673234454 1
0.591324854684122 1
0.501956086655774 1
0.513051606351046 1
0.558074579747117 1
0.490749824956762 1
0.578423479022199 1
0.493888930004918 1
0.550128610980224 1
0.608018397579887 0
0.465087920859973 1
0.513867739176947 1
0.45023778227568 1
0.568892575250802 1
0.529407530614314 1
0.417441584929099 1
0.651907685718089 0
0.539854903735331 1
0.386608218036842 0
0.522041561315632 1
0.5042496698056 1
0.491834128667072 1
0.440886438556135 1
0.552140633686529 1
0.513884199195354 1
0.471199450824652 1
0.461274419528851 1
0.445646143125692 1
0.516868926382411 1
0.493615188479075 1
0.538816952451192 1
0.477344925645252 1
0.463853436544403 1
0.522514617888953 1
0.486471505954493 1
0.557706652668411 1
0.484470147558491 1
0.495383919644335 1
0.494954269306302 1
0.542242821414915 1
0.465308534508462 1
0.536038017422986 1
0.560208447293137 1
0.509550730494745 1
0.453306575301761 1
0.544987090299973 1
0.460257946710499 1
0.533265882991247 1
0.504232238914879 1
0.522883574505552 1
0.557259756008068 1
0.555282060267783 1
0.551030499434526 1
0.522861742994799 1
0.474869139982035 1
0.470546855032787 1
0.59568526027724 1
0.486141302131122 1
0.53442185092093 1
0.506254960319247 1
0.369531671255187 0
0.489194571389784 1
0.475263170045409 1
0.543581860508814 1
0.519544906295256 1
0.5450618551444 1
0.573973899201179 1
0.434181973286898 1
0.540902325606953 1
0.602759427453544 1
0.499674021781318 1
0.407598119684921 1
0.492134727908486 1
0.574515172410432 1
0.456263247437929 1
0.505786926493659 1
0.54085763106307 1
0.510220036840496 1
0.658638403136445 1
0.537845334413718 1
0.407879433122133 1
0.46638916848265 1
0.514262887469641 1
0.508263249383093 1
0.525010312996828 1
0.402514198708854 0
0.485538561983661 1
0.46387512744818 1
0.527286199316881 1
0.562092618225181 1
0.496234439761053 1
0.585215325571404 1
0.476682682619932 1
0.533922108176769 1
0.525037042092532 1
0.49306715801823 1
0.487095322272863 1
0.558997399723577 1
0.50089574574354 1
0.474270287198713 1
0.436456626084145 1
0.556354241599645 1
0.6156200002408 1
0.414396070012203 1
0.538783728419629 1
0.446840316917359 1
0.463852933761741 1
0.599719503377926 1
0.445823363467809 1
0.507689212973449 1
0.431289716962427 1
0.447308485044568 1
0.545942542751507 1
0.445817329426973 1
0.516601564018665 1
0.346035454993346 0
0.574760768274461 1
0.504255485558615 1
0.548836021546895 1
0.492559248912997 1
0.384040483449894 0
0.385311508342478 1
0.495051570056227 1
0.440483653323744 1
0.478042642027142 1
0.468403520237935 1
0.533444854662614 1
0.421936039202517 1
0.465294766874818 1
0.539358544433751 1
0.523438088102739 1
0.586662399844835 1
0.517611325336228 1
0.484601258050914 1
0.543507564546769 1
0.614834277831191 1
0.550917987166834 1
0.534245925158026 1
0.500778120999703 1
0.521217558257637 1
0.487804586563032 1
0.508187696111441 1
0.535967449854085 1
0.451636805888981 1
0.462605823996057 1
0.501359985545471 1
0.546903682398644 1
0.386062544021882 1
0.461061270869401 1
0.459787510895005 1
0.522837853117258 1
0.428448692338842 1
0.562630914371111 1
0.45872388176776 1
0.404660852334705 1
0.444610725043391 1
0.4436887448504 1
0.500831846018298 1
0.437343272665649 1
0.369057680773418 1
0.557090251189134 1
0.428687274447716 1
0.509121747391218 1
0.555073482434773 1
0.476323006213793 1
0.574957536215949 1
0.471285722934729 1
0.491985674266886 1
0.527112476556157 1
0.507056527433683 1
0.491202922708068 1
0.546245108733687 1
0.531220422226693 1
0.589934087065773 0
0.515230038847241 1
0.468584356207897 1
0.672635132981109 1
0.508232563372687 1
0.515274487031563 1
0.501115187491725 1
0.47166897576429 1
0.567905700404777 1
0.530054801502641 1
0.399303960550948 1
0.478042087489626 1
0.566267052361391 1
0.521085183996423 1
0.421419660053806 1
0.516315776332517 1
0.57695816273775 1
0.527301257503302 1
0.574341651686082 1
0.500353572896411 1
0.539442897636042 1
0.548332725965289 1
0.519505354094041 1
0.602610712107211 0
0.427503189604463 1
0.376067408169338 0
0.477150552299966 1
0.498622736407044 1
0.466342890762821 1
0.530379521023917 1
0.418477670497322 1
0.54161640051493 1
0.517276591154667 1
0.526182452308723 1
0.45863947426491 1
0.484334681109809 1
0.476564918849641 1
0.461622462012961 1
0.449745322764071 1
0.47467640140043 1
0.485613808106363 1
0.487971875205003 1
0.470382233268165 1
0.402925822846659 1
0.552154634663653 1
0.529394545825946 1
0.545650168592915 1
0.531054794751746 1
0.427096640309582 1
0.588337635574815 1
0.525263157163079 1
0.498403492456589 1
0.445687817499857 1
0.431497901872795 1
0.489148198312601 1
0.566070027109021 1
0.487195202549725 1
0.507434939596884 1
0.441287343614582 1
0.509246256243737 1
0.47152691830725 1
0.563033719770484 1
0.466970494204632 1
0.518376273526898 1
0.541562167047633 1
0.470776205599715 1
0.534775175625573 1
0.361498694647633 0
0.429810483946222 1
0.491396358931886 1
0.464034656795132 1
0.460499241905798 1
0.508453320258001 1
0.52143454648321 1
0.501679607066051 1
0.412427742362027 1
0.562873806742863 1
0.496352135104472 1
0.502020102112705 1
0.492206961347081 1
0.54587544645996 1
0.486194822646649 1
0.584626775014485 1
0.463104018901581 1
0.625269797078314 0
0.466401591923681 1
0.44096045294558 1
0.585472802495507 1
0.534527468718649 1
0.4752024320449 1
0.549714122272822 1
0.457561189744032 1
0.355467304424168 1
0.655038782113906 0
0.485111206433297 1
0.628462859213609 0
0.524703009100152 1
0.462822251410433 1
0.45312967109536 1
0.514794835251936 1
0.51431171815705 1
0.45378474127462 1
0.447804956762099 1
0.429614698013082 1
0.471330778707982 1
0.481628049601982 1
0.516428627680393 1
0.507912117055626 1
0.486832678916712 1
0.495273908537698 1
0.609747202820604 0
0.445631607452708 1
0.516067180750806 1
0.581708327762656 1
0.528101145259231 1
0.559572552588331 1
0.5103081929717 1
0.56871960304463 1
0.496068085612369 1
0.535231640806596 1
0.488460640948597 1
0.339005679991555 0
0.474229661674898 1
0.527261027243253 1
0.384040153218046 0
0.581571582295546 1
0.465875897106324 1
0.494296177222461 1
0.563449949556488 1
0.539358054728658 1
0.490686510167756 1
0.402707960232928 1
0.470958596510588 1
0.551553230052201 1
0.627008605079829 0
0.507401147246858 1
0.55001798401129 1
0.373293268322215 1
0.470967129979044 1
0.572965068464471 1
0.542917109271415 1
0.486227760527746 1
0.491017947048132 1
0.523422194391707 1
0.397078740172245 1
0.487955959037013 1
0.55408639752436 1
0.480168064508731 1
0.480230388474426 1
0.480365436195905 1
0.51454455884759 1
0.536502449354584 1
0.57526021427275 1
0.401753152550233 1
0.596708491590351 1
0.529272431480145 1
0.569061428741435 1
0.545757383662678 1
0.469077912814113 1
0.517757330939685 1
0.496606760795543 1
0.448117626912397 1
0.568937602075483 1
0.57493936606126 1
0.492619352877197 1
0.50299221395009 1
0.411892652619448 1
0.535712288881727 1
0.592415570682198 1
0.429728182539717 1
0.584098795358487 1
0.497009639304303 1
0.486834839443661 1
0.490414076330974 1
0.558861783637164 1
0.474809635923216 1
0.466181163696963 1
0.571137572557928 1
0.500366587123175 1
0.411776140258529 1
0.571273905520246 1
0.582884989711039 1
0.491003839216757 1
0.617671048255044 0
0.423500699955656 1
0.461895460714755 1
0.564481237557988 1
0.538325146919249 1
0.433888206062322 1
0.401420698157435 1
0.528761693033987 1
0.440828129793992 1
0.5106123280849 1
0.653952140933801 0
0.470901878309083 1
0.497409742026114 1
0.53912900262213 1
0.548618876115084 1
0.546175758943852 1
0.629629877204006 0
0.435564696618743 1
0.439726608367524 1
0.443259659585971 1
0.461528206538949 1
0.412118625958275 1
0.424584422669929 1
0.54780248313204 1
0.578424649218476 1
0.397737150716758 1
0.617508031877944 1
0.412187894933741 1
0.441804581330353 1
0.490734723314398 1
0.377942690537057 1
0.480395437669317 1
0.562391097264049 1
0.46309230444776 1
0.551673187141241 1
0.483416091303082 1
0.4192972350537 1
0.530045289953985 1
0.438264374868588 1
0.505195208325329 1
0.537603182650682 1
0.54341292489328 1
0.510059586772891 1
0.516057761266421 1
0.392047384752666 0
0.429958876143336 1
0.466565887433598 1
0.527984542282335 1
0.445480518308831 1
0.493265136370525 1
0.468625760703913 1
0.430073205477456 1
0.493922082370331 1
0.485702163946217 1
0.382257761939786 1
0.498336671162536 1
0.509571638046469 1
0.442367123438526 1
0.562115915736977 1
0.525900849464964 1
0.578902948268221 1
0.511462136108597 1
0.558452029165846 1
0.43873262755032 1
0.413305366533753 1
0.494111421711994 1
0.51360332926346 1
0.501072851622489 1
0.450279221754161 1
0.505008826887697 1
0.592877753433884 1
0.527457710494323 1
0.434817867159915 1
0.570575085900043 1
0.391300447323293 1
0.634265873823946 0
0.380193035478672 0
0.500316134410834 1
0.508735070586982 1
0.530473056496275 1
0.538496033315404 1
0.621629225162804 1
0.478387904281046 1
0.441328917743695 1
0.394179763846357 1
0.487674061301014 1
0.393145722719908 0
0.447008645704668 1
0.503072375594158 1
0.463835541900328 1
0.492759104533428 1
0.49144688198665 1
0.513389737007778 1
0.470976386152623 1
0.53522680862461 1
0.54479812256915 1
0.541033599152912 1
0.567313616785778 1
0.485523614793953 1
0.48197833095726 1
0.493935008816321 1
0.559103207532761 1
0.450622352679711 1
0.511453343937135 1
0.505528482688621 1
0.527268915327732 1
0.541768980150573 1
0.453651855721902 1
0.55984943503276 1
0.474201379762211 1
0.475009027006785 1
0.497295300207854 1
0.450515067845567 1
0.545806618227264 1
0.443189230754296 1
0.510987317577447 1
0.553164438360669 1
0.521293486142133 1
0.511154152599129 1
0.682108711551164 0
0.561053134460472 1
0.556109313492432 1
0.635876554774426 0
0.400018886200212 1
0.545177991341584 1
0.514298068900924 1
0.453946559122786 1
0.513554819592518 1
0.475364121438255 1
0.437282528595174 1
0.415731601910037 1
0.451825506320849 1
0.532816990693716 1
0.554139475412892 1
0.532917810337117 1
0.550776392931452 1
0.485929472489681 1
0.506921989446838 1
0.544354967536198 1
0.450128312192742 1
0.476708444453318 1
0.574446277139412 1
0.504765608479662 1
0.46371579481851 1
0.555492989327017 1
0.518922962047968 1
0.549197395627456 1
0.448333474940728 1
0.469398265449362 1
0.562490005358268 1
0.549423975810243 1
0.449438378628889 1
0.514977583365561 1
0.50960785225373 1
0.462797514014434 1
0.488072052670185 1
0.493312232806577 1
0.490644735430905 1
0.377429351939168 0
0.522611502453345 1
0.470635832191959 1
0.592675582003217 1
0.506054413776793 1
0.556890834193555 1
0.54214886402635 1
0.514886376224945 1
0.504865936431774 1
0.499389611286828 1
0.608256759877231 1
0.49983770185046 1
0.468869783344364 1
0.557288773464727 1
0.580568145168258 1
0.528295813856102 1
0.517259250493171 1
0.506459836956659 1
0.48039856064023 1
0.600105946723519 1
0.526815995907414 1
0.50303715117852 1
0.498370704353592 1
0.475250346198034 1
0.422290948225874 1
0.479783805876654 1
0.549648683329295 1
0.499201503740579 1
0.450838253950941 1
0.553733701282546 1
0.588329482316877 1
0.556760194793242 1
0.51276332665415 1
0.483335183592105 1
0.493788258840649 1
0.461268866004322 1
0.489098208801409 1
0.382917672001514 0
0.521177090301115 1
0.499240427919958 1
0.435277473844269 1
0.576223255787955 1
0.493318251684364 1
0.530976655115211 1
0.448554756185945 1
0.444687683271438 1
0.389291777976256 0
0.478574436540394 1
0.483732472747845 1
0.454172740682052 1
0.483942444780052 1
0.459567449835827 1
0.521519336140044 1
0.512213140972989 1
0.427199623278144 1
0.482859281440667 1
0.492213169530931 1
0.447971991329807 1
0.435987105484557 1
0.544869412431124 1
0.448008898620757 1
0.483759348718679 1
0.496000975621175 1
0.499575601845006 1
0.524594826294223 1
0.549794501403159 1
0.461186709210753 1
0.54458710477877 1
0.499733732033624 1
0.521588433160889 1
0.513834418812537 1
0.399665947760026 1
0.597388984139131 1
0.500598503103113 1
0.563760650190841 1
0.49940507363087 1
0.433748935592398 1
0.442810326478956 1
0.467280774537335 1
0.542014992547716 1
0.489902799444114 1
0.454655267161739 1
0.559204609754754 1
0.479617046237833 1
0.601399083502673 1
0.450280251992625 1
0.52336810903602 1
0.508764809128554 1
0.444563126191653 1
0.398314383210527 1
0.436141277828863 1
0.477571825079188 1
0.575072582576921 1
0.535477538073337 1
0.535636839094477 1
0.466699233849487 1
0.499308938261097 1
0.415828162570995 1
0.412732393040504 1
0.574692040023279 1
0.55162840362031 1
0.468152553530622 1
0.541220404715672 1
0.444040421349283 1
0.563280987859402 1
0.519881135672388 1
0.47961417632396 1
0.470718632440444 1
0.466258679419071 1
0.323093681579255 0
0.465403137527949 1
0.517031139702366 1
0.384153478966523 1
0.421462258714461 1
0.473621944769914 1
0.50973035639648 1
0.474785907225241 1
0.390377000453801 0
0.438099549113326 1
0.516394684354466 1
0.462775076368942 1
0.418746986852364 1
0.492080799182337 1
0.550527009724133 1
0.532687628274118 1
0.522138005481666 1
0.35357226216955 0
0.505398744024159 1
0.464725580438667 1
0.452903115534657 1
0.473730241349817 1
0.520817722108962 1
0.374095609432134 1
0.342484292465391 0
0.499598029262065 1
0.452396835245207 1
0.58103299931574 1
0.494580855322165 1
0.509549476074593 1
0.470991366697712 1
0.31928115189438 0
0.551689013248274 1
0.450824909829893 1
0.622988744591376 1
0.483817770838306 1
0.602684253468998 1
0.441688916634429 1
0.553047367257541 1
0.463302567169504 1
0.518615879979363 1
0.579896717922678 1
0.481807431760825 1
0.524285993358239 1
0.455839636887534 1
0.577943605408202 1
0.449639247878128 1
0.471839904632368 1
0.51420391601871 1
0.58406495324362 1
0.553147644784966 1
0.535049867787962 1
0.441703016358824 1
0.484941334743869 1
0.482923445151736 1
0.479525755338111 1
0.516502407642496 1
0.613064769664466 0
0.552708048183698 1
0.472020920789896 1
0.436528721747457 1
0.627429925609664 0
0.582741047610266 1
0.438258667749657 1
0.49819755914484 1
0.540913717271551 1
0.483897964528526 1
0.558317923292531 1
0.469172381567296 1
0.502937342170895 1
0.550386459868607 1
0.452261793988907 1
0.584012502492598 0
0.558892767419636 1
0.439907682666626 1
0.467532107889326 1
0.460141214442963 1
0.537729161496527 1
0.505663499468259 1
0.47261610185022 1
0.43509143983203 1
0.486962845204092 1
0.451506772487242 1
0.505461246875566 1
0.424256164917592 1
0.376470601936528 0
0.427715276152789 1
0.435733870787293 1
0.551067310829729 1
0.417133462107198 1
0.462801861045639 1
0.57050630703994 1
0.61307803127662 1
0.570183836562664 1
0.520675425931221 1
0.507625656937506 1
0.617554179458001 1
0.478728076542213 1
0.430356501710127 1
0.501554348710823 1
0.439168412238137 1
0.429644148912622 1
0.524811219090229 1
0.601687091048196 1
0.506019478378416 1
0.548184440390011 1
0.516519700235182 1
0.440728818662475 1
0.543177712637522 1
0.510348950830707 1
0.436906204239035 1
0.569799687848116 1
0.631878907188612 1
0.441127430860985 1
0.4948884915413 1
0.512542075744465 1
0.593418765874381 1
0.509454699031481 1
0.561799403030035 1
0.555756275900783 1
0.529931514950475 1
0.393844063183335 1
0.538285007755027 1
0.58915956628179 1
0.466650943810241 1
0.430763535730932 1
0.632828433971174 0
0.482763105890136 1
0.488172789197738 1
0.536115134531452 1
0.405899822060976 1
0.543256546942515 1
0.499336002367405 1
0.482063651690419 1
0.481759849162284 1
0.48661452830754 1
0.56892632133109 1
0.489179204246286 1
0.495752042069898 1
0.400898833855033 1
0.496453876276171 1
0.389842720276548 1
0.466704787964478 1
0.662778273975391 1
0.518730346241881 1
0.58702770350309 0
0.53429120057248 1
0.541114888806141 1
0.481103724713099 1
0.416168194435283 1
0.473194877205885 1
0.435311343183763 1
0.509897107986109 1
0.484390934257288 1
0.501902023437471 1
0.482638509162376 1
0.412751538496057 1
0.488636508310365 1
0.530427680592039 1
0.511550373805235 1
0.444683117603672 1
0.528902506664028 1
0.467939219649671 1
0.516213214919852 1
0.439060231873097 1
0.422527841398848 1
0.417821861686734 1
0.508497006748774 1
0.516685028297275 1
0.503810543129512 1
0.493371277551611 1
0.489533996176139 1
0.535747748654291 1
0.445076560061074 1
0.477849017687985 1
0.493132627833162 1
0.473814489209144 1
0.472894586987306 1
0.472584275670732 1
0.485801627943073 1
0.525635431195353 1
0.543516565217906 1
0.464532850661881 1
0.497934827344757 1
0.45748795302425 1
0.458128343920813 1
0.572071699162195 1
0.568809601867591 1
0.386000608962105 0
0.521729299675625 1
0.577049219324617 1
0.349247327098327 1
0.455278310078932 1
0.465171681812578 1
0.605952848838061 0
0.539483712540601 1
0.480735467437625 1
0.518243557431368 1
0.491512142827027 1
0.421278352568627 1
0.481241219415984 1
0.382317386730969 1
0.516333217878119 1
0.539478511485934 1
0.477926080302802 1
0.562664499455828 1
0.518863855160834 1
0.519368199846598 1
0.518652429984772 1
0.425136223113805 1
0.489381132090826 1
0.498956533293787 1
0.56723090660483 1
0.405653427399959 1
0.422305097322049 1
0.527257062467637 1
0.52096285377585 1
0.529524613723193 1
0.456067767326238 1
0.489066394701482 1
0.525491963871698 1
0.480753662597554 1
0.586407132290979 1
0.404249772598228 0
0.560946794158085 1
0.535500993610506 1
0.55552695460342 1
0.470469814864189 1
0.499807816936689 1
0.524122225235731 1
0.494046655787811 1
0.457880760680755 1
0.487209452339256 1
0.514521458994442 1
0.533142740854131 1
0.55133175113187 1
0.558515150069452 1
0.553056062314618 1
0.448179897183858 1
0.570897269684428 1
0.54918060863743 1
0.476234722988083 1
0.398307970393399 0
0.531720717919391 1
0.49476521729193 1
0.534997601670259 1
0.553414221064704 1
0.54791712524306 1
0.499598178451176 1
0.522396596089086 1
0.53188114776871 1
0.536533436186393 1
0.443475084511405 1
0.439399740397583 1
0.566150305569425 1
0.573900716280566 1
0.479481441461108 1
0.485988439083171 1
0.561479581970344 1
0.589784877701217 1
0.593579143886828 1
0.463263848156152 1
0.557730309041561 1
0.506237385597056 1
0.457060255062034 1
0.514416688065022 1
0.547940010544727 1
0.503610136244985 1
0.523908826578192 1
0.564990709802304 1
0.488930293237093 1
0.382946174080212 1
0.438450582476203 1
0.590798452058617 1
0.524190811960192 1
0.465997757653471 1
0.533684458475919 1
0.532877108702593 1
0.498055923689471 1
0.507320683900891 1
0.44722320531129 1
0.506260308368273 1
0.528240347201969 1
0.605198164299284 0
0.553938317304571 1
0.543449554023058 1
0.51897897047313 1
0.488147840010741 1
0.451873557028211 1
0.379898060569601 0
0.514407661511416 1
0.664782367124494 0
0.482398963222313 1
0.509775480425689 1
0.463493699546767 1
0.515926482613353 1
0.527666146597292 1
0.450276093324141 1
0.514635522613999 1
0.501900227628463 1
0.421205623069934 1
0.518459905047984 1
0.485792341848241 1
0.476315485743411 1
0.540266622871229 1
0.483209776953226 1
0.508672838182561 1
0.420037970042069 1
0.543057508440872 1
0.446236596567054 1
0.510298973410199 1
0.504577783036287 1
0.468194764048975 1
0.449962881760127 1
0.486223856425088 1
0.542134468942221 1
0.592117948341293 1
0.552061731322355 1
0.500296431313839 1
0.446066003810648 1
0.517510370701865 1
0.517220080226541 1
0.589534541613361 1
0.47966646380348 1
0.433976101513945 1
0.445094646590645 1
0.541695018655157 1
0.53163555429511 1
0.516567962570556 1
0.456217511125919 1
0.581816354616185 1
0.455802155624804 1
0.574125259750575 1
0.492377568146634 1
0.581504514599289 1
0.456850899948119 1
0.474154527491665 1
0.476176342001227 1
0.550698937106023 1
0.43022841254939 1
0.390669507114106 1
0.46864253650533 1
0.379634265451546 0
0.567293664482463 1
0.52949854947638 1
0.453034601756709 1
0.436857322666237 1
0.638379536128644 0
0.524298940352893 1
0.421383331464863 1
0.39990127883394 1
0.639877623489088 1
0.488142996697283 1
0.488343942721899 1
0.452600709054093 1
0.515146890850878 1
0.539221894878234 1
0.434924278447521 1
0.512427333041375 1
0.464887477958573 1
0.376397729490601 1
0.493419611863721 1
0.472237756652896 1
0.656221691769677 0
0.412115201875869 1
0.561022733173971 1
0.502139771019139 1
0.408613280617042 0
0.502100539710011 1
0.507880947754702 1
0.392883406758981 1
0.479252503383781 1
0.48495519165757 1
0.56126512332826 1
0.5186678388249 1
0.536183266624219 1
0.459997842885795 1
0.506418724597437 1
0.561717693911806 1
0.49969617869615 1
0.450741869921499 1
0.413008909460082 1
0.464722485621279 1
0.377395158314514 1
0.542954936559585 1
0.544193487769451 1
0.61473620061718 1
0.525014845053825 1
0.425261541368521 1
0.470903059901986 1
0.52340208006849 1
0.465923598724623 1
0.509472988139012 1
0.585866671858647 1
0.508968196924902 1
0.552498356349785 1
0.526906085060293 1
0.536271089576026 1
0.514205765594591 1
0.498767144908891 1
0.490982972693132 1
0.397130594370433 1
0.528732467295951 1
0.574865767758305 1
0.489333508358077 1
0.484299892363512 1
0.445387059608895 1
0.433002653946143 1
0.558999478217942 1
0.528890616306342 1
0.589608786602848 1
0.471007699641532 1
0.442807808456189 1
0.554674710587097 1
0.385227287160044 1
0.525269450514029 1
0.570864454752177 1
0.494329849714535 1
0.439053774101929 1
0.464052090908423 1
0.551101506490054 1
0.462251745615832 1
0.480582763204177 1
0.48012439967953 1
0.505292652305294 1
0.356953625848625 0
0.386179494867484 0
0.544305859786642 1
0.513953220511601 1
0.598902319957999 0
0.557565599510434 1
0.535564529082854 1
0.565902808175373 1
0.385887119561589 1
0.472133340179985 1
0.354291983101684 1
0.498465328591082 1
0.487130908763935 1
0.590365947874092 0
0.485188341043777 1
0.499150443779259 1
0.443215021261492 1
0.590949974965344 1
0.627998986345981 1
0.522991143484001 1
0.560826631874859 1
0.485072261640592 1
0.504867511716831 1
0.506898456895833 1
0.450608587778325 1
0.523083620010154 1
0.48646726288624 1
0.475687022769763 1
0.453194298528319 1
0.63856113433024 1
0.592440645968042 1
0.484069946158705 1
0.517430059133861 1
0.520440292257772 1
0.494134795400086 1
0.53574119114158 1
0.538096530892155 1
0.51428116778866 1
0.471936891067932 1
0.615128062980756 1
0.542469202474165 1
0.616253971032494 1
0.500350843722133 1
0.4702034144974 1
0.442891616368797 1
0.460477428104944 1
0.52556093991542 1
0.467854806492416 1
0.361894516449502 0
0.558995664060688 1
0.473848623250158 1
0.394596364452025 1
0.538812722704024 1
0.514392275860673 1
0.540730997269021 1
0.393160277394439 1
0.512505734111265 1
0.475134041574387 1
0.475278613761797 1
0.408950225869508 1
0.562381705990609 1
0.521737697640543 1
0.571750759239493 1
0.463171028594412 1
0.524306233542305 1
0.496731813074523 1
0.455959368288673 1
0.472776895188784 1
0.511943231504921 1
0.369942724360224 0
0.541308918221351 1
0.537044619031045 1
0.47676038723073 1
0.470139900386099 1
0.611052278505299 0
0.435081360357327 1
0.561284939072544 1
0.525191354906473 1
0.521514919756279 1
0.573799787040438 1
0.45726594496815 1
0.417129739202116 1
0.612909733394283 1
0.415232271943478 1
0.573629677667427 1
0.513012095157848 1
0.45358480157464 1
0.373327544288199 1
0.560515226606401 1
0.471697463184696 1
0.526530608061122 1
0.526884536699119 1
0.466044238664176 1
0.507628040652123 1
0.517538266821691 1
0.572396128048264 1
0.505482343227339 1
0.579875704550079 1
0.471187058775266 1
0.419787782404242 1
0.500835877620243 1
0.447321875745288 1
0.406511825549768 1
0.467715644830874 1
0.612062272471884 1
0.553588622926316 1
0.551718283098594 1
0.544511622564819 1
0.553224848690126 1
0.534571070869047 1
0.444102583620502 1
0.543670734659317 1
0.570568839364254 1
0.48858553127074 1
0.416158012314038 1
0.531320768066313 1
0.46076385097674 1
0.517723710645192 1
0.426575002229942 1
0.405622498190309 1
0.476614175375856 1
0.472434151018309 1
0.502836893090799 1
0.569219100400762 1
0.507366106922727 1
0.53806919575929 1
0.411426243434613 1
0.538890036784061 1
0.466827798159045 1
0.599484097803178 1
0.5162284716692 1
0.630330772291093 1
0.548228327530538 1
0.518517441008669 1
0.461574764516605 1
0.504872629164009 1
0.445108177624645 1
0.525587255851494 1
0.493970600801723 1
0.588477109855333 1
0.425815094889545 1
0.543557415924838 1
0.590559401386898 1
0.531539541879956 1
0.503196980334807 1
0.410199676392953 1
0.504129296403893 1
0.459913232081493 1
0.37959463570711 1
0.543834452336965 1
0.420955510473571 1
0.49773517596519 1
0.519680507898105 1
0.51593502671024 1
0.616104192821601 1
0.513961093212026 1
0.47144016751074 1
0.541910091182189 1
0.423107353631984 1
0.473860135977657 1
0.424921679025219 1
0.534809399995669 1
0.575940500112148 1
0.497009951304425 1
0.480124401252911 1
0.50570368547472 1
0.572291591690822 1
0.477122650827133 1
0.446342478210049 1
0.512464736879708 1
0.473159684554074 1
0.405060456808876 1
0.454033913318482 1
0.644978755436887 1
0.477205799063886 1
0.615852295776345 1
0.604594449663013 1
0.535531298376725 1
0.468468758082689 1
0.477996990841079 1
0.616664387299763 0
0.561589021717538 1
0.434025492718937 1
0.436651135015672 1
0.431252523302877 1
0.569789973863657 1
0.54887816857644 1
0.449192780830786 1
0.536506428379434 1
0.490776798827744 1
0.543343202921028 1
0.496116244955336 1
0.53523278527105 1
0.491179453888063 1
0.415985504085897 1
0.545490574271812 1
0.469812871462 1
0.422579843941895 1
0.46806792881453 1
0.474426732250141 1
0.459089168271437 1
0.538249394752723 1
0.485737176600474 1
0.485289091785794 1
0.568758557403971 1
0.492955875719047 1
0.54663207098711 1
0.512551709176315 1
0.473198960595145 1
0.500229017263077 1
0.523866288283432 1
0.439385893464396 1
0.573778837066763 1
0.457173663767004 1
0.495727897778913 1
0.568071321037547 1
0.523376994868963 1
0.467321364471608 1
0.5404064662859 1
0.496739664969538 1
0.416092683177861 1
0.448767448181492 1
0.477191197211868 1
0.480479106805198 1
0.617738723805857 0
0.501439453661179 1
0.553275208252615 1
0.538602605233592 1
0.458159517269993 1
0.5381651041843 1
0.477532074174935 1
0.448462022906468 1
0.379347389883248 1
0.512336153693373 1
0.570380424256487 1
0.44350128837753 1
0.580960376059067 1
0.555649283803641 1
0.560546341494616 1
0.493996970131663 1
0.520353174247235 1
0.457172895543337 1
0.570333270849594 1
0.527657314265037 1
0.482824998662624 1
0.460179007863943 1
0.493993933248347 1
0.414585074617588 1
0.492982751100691 1
0.412488669107753 1
0.480747366811612 1
0.513990527987016 1
0.599549780967462 1
0.497917168651224 1
0.524808882311078 1
0.515186178672413 1
0.455709095236565 1
0.468667501864209 1
0.484441943788955 1
0.497750644829759 1
0.517424138409046 1
0.597337806621605 0
0.629376279289342 1
0.476631057671448 1
0.532051305281314 1
0.612138373377169 0
0.486777857456093 1
0.562122171738701 1
0.583568089022634 1
0.528676726657436 1
0.475169787656822 1
0.46319194371992 1
0.549405457680625 1
0.556911662166386 1
0.46978926571517 1
0.4918018383561 1
0.561524241445173 1
0.443218527793364 1
0.451151677006272 1
0.514109410039697 1
0.498495801075818 1
0.444686749764555 1
0.52672770797292 1
0.531562884995028 1
0.449427337219115 1
0.565351779561979 1
0.471643275471365 1
0.380249593661426 1
0.484514722050599 1
0.541911520014381 1
0.505071051884808 1
0.493475093957311 1
0.381778908072279 0
0.44598001607467 1
0.372707720110144 0
0.508988141993897 1
0.49112635861308 1
0.491904921 1
0.42531036628782 1
0.528206718954484 1
0.491913197040933 1
0.519094883857816 1
0.529963690691654 1
0.527491297021546 1
0.492303763229625 1
0.393111454860038 0
0.388096319231661 0
0.490685905391463 1
0.58813330508182 1
0.495232907464767 1
0.591630543730469 1
0.452655015338501 1
0.452995513330807 1
0.479029817041865 1
0.500582323401349 1
0.552010995498265 1
0.487264245111123 1
0.433166475961413 1
0.574399571511306 1
0.552088084306897 1
0.53141775771367 1
0.535950624278502 1
0.493054780787324 1
0.480699204927014 1
0.577844374877295 1
0.514991746796314 1
0.530382863176426 1
0.519023085093747 1
0.471346468478788 1
0.521186352465213 1
0.432801111324317 1
0.447182638099826 1
0.444045979433498 1
0.547675092269884 1
0.519727565111823 1
0.404549147660927 1
0.448558766026811 1
0.513542596090511 1
0.469891853266007 1
0.553733086894659 1
0.399518732618636 1
0.505592127841783 1
0.438987790194142 1
0.453594033850261 1
0.615750842413876 1
0.399498896061473 1
0.48892201790443 1
0.538537184171 1
0.536802532186419 1
0.473730700056302 1
0.443980180928235 1
0.528706909928211 1
0.520099367755321 1
0.434316481690965 1
0.41248239600559 1
0.432672806576107 1
0.569150952785894 1
0.561610323237212 1
0.354274837506439 0
0.547627867669639 1
0.568905883795597 1
0.507296744745319 1
0.442647434398628 1
0.435945741585173 1
0.47909481836124 1
0.518873414175611 1
0.416664711509413 0
0.482467316797635 1
0.472286340107948 1
0.402967188316729 1
0.45091833164831 1
0.520206948587247 1
0.451418849729784 1
0.537388158312031 1
0.514578714259355 1
0.501711866706032 1
0.461247486970925 1
0.552677536219564 1
0.531757246030944 1
0.529085112404647 1
0.537830004753489 1
0.437515339016216 1
0.419416703600476 1
0.379533480352524 1
0.520217046561978 1
0.501526838965915 1
0.48157757673841 1
0.416519988802077 1
0.594065295458054 1
0.458325633914654 1
0.549726508108446 1
0.584210153258327 1
0.431593498794555 1
0.517778990954433 1
0.524275059327323 1
0.419330290183913 1
0.517130321112074 1
0.552335221461234 1
0.478675316715979 1
0.520532571647624 1
0.507653054219023 1
0.482488838868004 1
0.421998148701922 1
0.538165874170832 1
0.468538691892393 1
0.501020392338802 1
0.48759623522332 1
0.5292478068388 1
0.559077576404867 1
0.516456222625214 1
0.4541874341704 1
0.445913302083194 1
0.474100121637824 1
0.368862066277644 0
0.465946399193927 1
0.569992514187634 1
0.291228291834081 0
0.403697845267598 1
0.446816813795927 1
0.545243578818951 1
0.455198644601579 1
0.512224671364135 1
0.565948366886229 1
0.486619385687053 1
0.498620047705462 1
0.535459952381312 1
0.349779614496046 0
0.552768145638671 1
0.640308004979992 1
0.422169041252668 1
0.542951323124275 1
0.460049395501586 1
0.488963240081775 1
0.573787395700463 1
0.485254191425531 1
0.447693766593689 1
0.567665725635557 1
0.443725004181882 1
0.571680123824799 1
0.387608763623138 0
0.497928592578466 1
0.498106872711339 1
0.594762420571287 1
0.498390109047964 1
0.439325063629567 1
0.451011959752538 1
0.493089940954887 1
0.630579250854068 0
0.516251742805135 1
0.497603634178442 1
0.46255288573536 1
0.498081397858531 1
0.529743807854501 1
0.699364234097616 1
0.459004551553145 1
0.503235072090691 1
0.453650699325017 1
0.454337944067224 1
0.512670661577326 1
0.442469437320704 1
0.517191872200875 1
0.431575964179017 1
0.479277979870819 1
0.533430091997101 1
0.557608258375226 1
0.471636268838997 1
0.451167656409476 1
0.520799336761619 1
0.555487909149087 1
0.518942878404717 1
0.48763227816652 1
0.541048034391846 1
0.519400620649463 1
0.503527167583458 1
0.408537094930984 1
0.464881602421734 1
0.427828109276489 1
0.418282138459753 1
0.48258443189659 1
0.481576673254588 1
0.468389787726233 1
0.502496274146295 1
0.464409118484788 1
0.512911786320074 1
0.534717087383532 1
0.458438235664031 1
0.555177762502367 1
0.509178563680659 1
0.446586115281513 1
0.410006904173632 1
0.497216372827956 1
0.42753551399639 1
0.542617806615039 1
0.481871083471567 1
0.53410664320696 1
0.467475388506884 1
0.614482989144715 1
0.459770877058745 1
0.517303355200023 1
0.468210754843308 1
0.545276407884149 1
0.522249284539207 1
0.443820480965763 1
0.485327513084745 1
0.485700464517404 1
0.429215355273886 1
0.446864231154762 1
0.489077929702484 1
0.50914828025118 1
0.631200179769332 0
0.552006519942232 1
0.376236896591785 1
0.442081513622225 1
0.50690850926515 1
0.504262823307333 1
0.513943271331765 1
0.473101384824847 1
0.476714090450468 1
0.521213068240762 1
0.564088929285484 1
0.505565966037989 1
0.574787479635188 1
0.587170697384189 1
0.449809106094215 1
0.517525192517827 1
0.471347145836029 1
0.675878428360048 0
0.509467463613081 1
0.553232922944848 1
0.485259149576621 1
0.563810719489432 1
0.520293384898225 1
0.508198100342593 1
0.435492583929592 1
0.529981735885865 1
0.505811037708582 1
0.54564212113229 1
0.427111976737579 1
0.544879789378924 1
0.472132754595818 1
0.477126176346432 1
0.50802999892886 1
0.546174475353489 1
0.491529688876099 1
0.594653939665433 1
0.490763152697559 1
0.549471249314977 1
0.439505721777591 1
0.499871786750134 1
0.56972031028884 1
0.480952959502729 1
0.477306631181797 1
0.549869922876882 1
0.578070053020165 1
0.560076419140664 1
0.477011172966719 1
0.420575762916088 1
0.453017066200451 1
0.505566692966421 1
0.569036193903108 1
0.585848012176506 1
0.448542045124354 1
0.486905819674957 1
0.534979350589183 1
0.515774287461998 1
0.484389305682201 1
0.496788388408032 1
0.634915807087224 1
0.516043956286784 1
0.49383959699053 1
0.527471160881299 1
0.451007024689824 1
0.456146743286165 1
0.506462597742275 1
0.539914527101475 1
0.365305073319621 0
0.394797256899686 1
0.458454931173862 1
0.511359846265429 1
0.434012167314311 1
0.531711654999511 1
0.591096142967293 1
0.466818519381171 1
0.402153383301894 1
0.504553412046744 1
0.520253710498573 1
0.532406453058194 1
0.629554661490387 0
0.503535610126757 1
0.486862597587485 1
0.49716226917653 1
0.562767351227805 1
0.453134608618793 1
0.42512537804754 1
0.532668393284911 1
0.538946587035242 1
0.492445307538699 1
0.456052776443742 1
0.459043214810981 1
0.353888499335099 1
0.511134503559097 1
0.46923503156253 1
0.444602173892859 1
0.366085392143853 0
0.43307666628362 1
0.503372134902707 1
0.53083502779608 1
0.569394130071325 1
0.513931189151845 1
0.481124658790777 1
0.594687000044477 1
0.454847400235179 1
0.513464256515033 1
0.480188012699012 1
0.413754436170888 1
0.474188178610627 1
0.471888792762896 1
0.614532493726007 1
0.5507122979479 1
