# Supplementary material for: Bias caused by sampling error in meta-analysis with small sample sizes
Source: PLoS One. 2018 Sep 13;13(9):e0204056. doi: 10.1371/journal.pone.0204056 (PMC6136825; doi:10.1371/journal.pone.0204056)
Supplement: S3 File — (ZIP) [file pone.0204056.s003.zip › results N = 10 delta = 0.5 tau = 0.5 sz = 10-20.txt]

"dl.delta" "dl.cp"
0.0950365017550093 1
0.858166564509786 1
0.147486018961715 1
0.779546065103674 1
-0.21161898064345 0
0.986550569653085 1
-0.115644130292423 1
0.0835396876667348 1
-0.0292772407543259 1
0.753497900627754 1
0.693601753222288 1
-0.518489884642064 1
0.611831023593985 1
0.199110202276444 1
0.736215472640017 1
1.18809519029768 1
1.39422799588304 0
-0.00818053613334201 1
0.414826323321358 1
1.00337032958149 1
0.279620086964427 1
0.874841777147378 1
0.510799764306109 1
-0.0373155274479752 1
0.228231007201096 1
1.18547617707964 0
-0.0292482869400214 1
0.268435587451397 1
0.890738031619239 1
1.13527173916526 1
0.843244861467355 1
0.119592528873461 1
-0.3793727370121 0
1.31303712402588 1
0.981218272039535 1
0.434193649138136 1
-0.230795895095913 1
0.660623973965974 1
1.08882789859062 1
0.483270549717933 1
0.750874270134587 1
0.11209618777161 1
1.13067124353649 1
0.0760633705392229 1
-0.245842779180647 0
0.97847406005663 1
1.14755858972243 1
-0.15491417125055 1
-0.0679832411431439 1
0.876908266709063 1
1.18582897075421 1
0.958706795059325 1
0.983261165750239 1
0.310613350320431 1
0.826465047606913 1
0.280834508433769 1
0.40205926441787 1
0.984032026288784 1
0.138233750324154 1
-0.346357067098135 1
0.492788090388777 1
0.563629045188324 1
0.146192156000292 1
-0.349150542006001 0
1.06052258765364 1
1.12695345589324 1
1.67631007229072 0
0.591974752978008 1
-0.0104525451976832 1
0.403269089417437 1
0.955353846445395 1
1.24304570929142 1
0.54200053057356 1
0.367519593484813 1
0.950334880099262 1
1.1320741582036 1
0.709436956162229 1
0.813187008674343 1
0.00886902099710852 1
0.342353130394215 1
0.56153277179508 1
-0.00827286912079406 1
0.0892461642779661 1
0.825134231991436 1
0.450929620384058 1
0.322207611448999 1
0.731748130891457 1
0.349443199795881 1
0.753112494976031 1
1.04551408061844 1
1.13243452439841 1
0.414185413005829 1
-0.0770386686538233 1
1.76450879297275 0
0.954762456691068 1
0.483659559319406 1
0.324346924000495 1
0.558442580103718 1
0.0152847413681372 1
0.78088597133313 1
1.88338324177127 0
0.11359527416422 1
0.85573416210307 1
0.283088065786489 1
-0.00102120265270922 1
0.935657987243316 1
0.227006250313669 1
0.324095850048457 1
-0.384652499771655 1
0.674078215228569 1
0.643799169334299 1
0.684687581452308 1
0.320168934078933 1
0.329259159315744 1
0.295467431730745 1
0.280329520920222 1
0.57358070086081 1
0.693461041048016 1
0.828879393894607 1
1.0488044823412 1
0.780818407085135 1
0.227303201956634 1
1.32989936005513 0
0.390986751435289 1
0.016875991656599 1
0.738505650186507 1
-0.372126274771893 0
-0.39436909635773 1
0.517711680997721 1
1.06548193194464 1
0.292177456209351 1
0.719653519484225 1
0.81680527582132 1
0.803504382356395 1
0.0632210024652577 1
0.304983298828624 1
1.03481310097535 1
0.409860388425321 1
0.406900960763583 1
0.367234394025692 1
0.566086450752048 1
1.03054528320263 1
0.77625160423783 1
1.44094984775676 0
0.77435390899431 1
0.136245015590698 1
0.00446342074668337 1
0.411920655863607 1
1.47285128025602 0
0.776831280493169 1
0.481302833890294 1
1.41043183727321 0
0.415266826787388 1
1.09572612357894 1
-0.00499716427588223 1
0.962496126738974 1
-0.0134783107045137 1
-0.314823641008298 1
-0.0517552507590496 1
0.965751539546211 1
1.60534877955985 1
1.10790844139209 1
0.907125340729651 1
-0.366733188732241 1
0.40025091784716 1
0.228968436263918 1
1.52178005937256 1
0.00900851705028848 1
0.280569704448612 1
0.903726084072703 1
0.473354502648099 1
0.486330764026855 1
1.05796292229336 1
0.725394572369004 1
0.177739978918183 1
0.414184657737005 1
0.417903728218199 1
0.106104665910744 1
0.863516584267568 1
0.0344956131587148 1
1.02989109601917 1
0.199055307180511 1
0.419384496847731 1
0.299931444644809 1
0.124973229857987 1
0.697738455881954 1
0.537644991014735 1
0.49441834123185 1
0.72045427982738 1
0.405278466688813 1
0.212455292339831 1
0.16260879761862 1
0.50426421893749 1
1.42425604257252 1
0.544662349272663 1
0.765598379277063 1
0.227466046612393 1
0.553204274508144 1
0.732407105341581 1
0.978691789936617 1
0.216170600854357 1
0.426343504573117 1
0.492555569248324 1
0.574410046895292 1
1.37519590076359 0
0.337690854700986 1
-0.135140053235209 1
0.458757003688498 1
0.0895013366050602 1
0.45656247206023 1
0.19864907273114 1
1.28239711817912 1
0.527675696143933 1
0.112627346880579 1
1.04069874954787 1
1.03285974295264 1
-0.155068637897116 1
0.567145411297889 1
0.279332626608404 1
1.35824719296978 1
0.40757775719631 1
0.634822041156564 1
0.245002628893246 1
0.658162974274621 1
1.04511318258006 1
0.0124953011367408 0
-0.394661937307078 1
0.810083472148974 1
0.174213688623894 1
0.396451041542731 1
1.13664950977448 1
0.236731795476248 1
0.387295321249165 1
0.73724085356676 1
-0.28971638735829 1
0.523437876426029 1
0.481286343873884 1
0.635636826788061 1
1.83402607910508 0
0.489680024678315 1
1.21802395877189 0
0.921189267022267 1
0.91681226962607 1
0.894446246393692 1
-0.0107182281605447 1
0.394496762709723 1
0.929582804469336 1
0.416032595786362 1
0.592552012367519 1
-0.00597895288414343 1
0.184028605105503 1
0.478611962861212 1
0.971549229823752 1
1.08467107554134 1
0.714885641968779 1
1.08937935461042 1
1.30104336884154 1
0.951616680383038 1
0.773103524788948 1
0.6197874899624 1
0.529581716289266 1
1.31049046920658 1
-0.0523264862306949 1
1.37631169097996 1
0.734432835896481 1
0.787341359436192 1
0.750338174875612 1
0.25267157389374 1
0.342138046603073 1
0.578719052294817 1
0.147506407304945 1
0.395180961012791 1
0.427406381986485 1
-0.41382811331503 1
0.7448416264373 1
0.624085342539595 1
1.63048194793734 0
-0.273539589558566 1
1.17529734445589 1
-0.0717663592053029 1
0.48874407328883 1
0.186575833411621 1
0.682145844197133 1
0.685356533318494 1
0.945121184176506 1
0.293796980889339 1
0.703310944362949 1
0.0995377300509757 1
0.43729583709018 1
0.853423032215464 1
0.81805199106932 1
-0.0804058520577811 1
-0.140408049984836 1
1.66664450737699 0
-0.544044167965437 0
-0.222660174362492 0
0.732088800566837 1
0.299678967624351 1
0.293679716626351 1
0.580478948095875 1
1.1404511809853 1
0.223492937369084 1
0.823683296663833 1
0.725070395598974 1
0.200809379645611 1
0.367621797010216 1
0.432003887300987 1
0.318736930675919 1
0.753865188335989 1
0.716932638857963 1
1.26427951442228 1
-0.0485685088248902 1
1.00436653651188 1
0.603283040094371 1
1.08936819380167 1
0.405099011080532 1
0.141112092056133 1
0.448419268005275 1
0.176331561349476 1
0.168626183460455 1
0.325761452464494 1
0.573104436666912 1
0.932486778087401 1
1.29881288496283 0
0.723022609784598 1
0.832277318380683 1
0.611113412407847 1
1.29443726895059 1
1.40960756731686 0
-0.977618773351683 0
-0.200771126650561 1
1.0072924285191 1
0.509970760113955 1
0.712327488293664 1
0.248216268029559 1
0.833243938249082 1
0.809225497270926 1
0.387365138056506 1
1.29025598744511 0
0.929131233242554 1
0.440516589411576 1
-0.148616836407641 1
-0.3711982936903 0
1.08850868346346 0
0.821460383057507 1
0.795546175799203 1
0.982703056274777 1
0.353006179694938 1
0.388548190356453 1
1.32596166164059 1
0.930218184658222 1
0.474580985277296 1
0.302948750886433 1
1.18367991480649 1
0.979731714455736 1
0.769854096389031 1
-0.0501429631470746 1
0.102359879777265 1
0.502852927005112 1
0.0397764644480422 1
0.477293149033223 1
1.58210418228122 0
0.260097163665762 1
-0.118566623540572 1
1.02096520857977 1
0.532798451696951 1
0.641212248264846 1
0.267788047204051 1
1.02949062358868 1
-0.234278232007175 1
-0.309546232259925 1
0.72523074246697 1
1.18222492009542 1
0.94093467019943 1
0.361910833331748 1
0.969020192400973 1
0.715574365984257 1
0.637531814040394 1
0.563278660932007 1
0.552386048050612 1
-0.0139985599456267 1
0.401233615576008 1
-0.177784957370979 1
-0.148122860175933 0
-0.270528135448302 1
1.32327046956999 1
0.449292150926122 1
0.960727228403922 1
-0.228595507593397 0
1.21676662213458 1
0.416754584022898 1
0.0382138418021869 1
0.542954937344968 1
0.304840846433594 1
0.189629506704532 1
0.896735811383832 1
0.89871419089151 1
0.30756171615277 1
1.02155429664388 1
-0.0815887013608428 1
0.171090983501689 1
0.392234420361639 1
1.29188914087892 0
1.03828861802666 1
1.51219361681123 1
0.661768741858492 1
0.236593151238012 1
0.459014347661102 1
0.7088401915103 1
0.260688858344986 1
0.597274201428832 1
1.38843618593462 1
0.279542962128714 1
0.216550188551577 1
0.643136709716689 1
1.17901151775481 1
0.974716081445763 1
0.223298754495623 1
0.761164431723468 1
0.369266474744287 1
0.306267190928282 1
0.585259420042586 1
0.315587826084606 1
-0.117027930864787 1
1.21794061769322 1
0.351107524022797 1
-0.0328427892194533 1
0.448068038241337 1
0.462653580310129 1
1.10565443449014 1
-0.655398617731388 1
0.236077216599583 1
1.36712441713972 1
-0.12874068336394 1
1.30145718052898 1
1.0009619343079 1
0.576263055577265 1
0.475637869552171 1
0.590963761207892 1
0.0419858977700535 1
0.0445566585043378 1
0.39048036422588 1
0.599722887750006 1
0.980070714031915 1
1.08501880399072 1
0.450747853798921 1
0.8911142603413 1
-0.187849831325786 1
0.474742513701247 1
0.676154238955826 1
0.956033097767426 1
0.667209498247398 1
1.40925306044856 0
0.0330331337641555 1
0.237207657733315 1
0.790953286410797 1
0.233573296117956 1
1.20709951046654 1
1.21777484470244 0
0.462835777832117 1
1.49609849861679 1
0.429130792847518 1
-0.120138313194599 1
0.761790044816533 1
-0.307159766618829 1
1.36894333872272 0
-0.041775460636044 1
1.01509757393017 1
0.0865018129188171 1
0.345165130529436 1
0.510622725241696 1
0.735369058422339 1
0.9471615354966 1
0.297025533205726 1
0.518228366388254 1
1.11750420321494 1
0.776638413294132 1
0.808790009141962 1
1.09940587696074 1
0.256464790381425 1
0.668450227460899 1
0.452904286947388 1
0.344579438883587 1
-0.326247610468463 1
0.341823561093333 1
-0.293651360156459 1
0.346234426095177 1
1.09805651147287 1
0.507757921470028 1
-0.162135947017699 1
0.682552106505428 1
0.835226091965171 1
0.0594326302363915 1
-0.642517158204141 0
1.02133556624833 1
0.648091058569447 1
0.245370077920407 1
0.81949638233191 1
0.6732232219408 1
0.174450876284271 1
0.723158676592418 1
0.360491515595869 1
0.425088617929971 1
-0.04611113979095 1
0.528969244295074 1
0.00384653746566593 1
0.321765641813176 1
-0.303247645564392 1
0.643304353678319 1
-0.243645793527691 0
1.03277217464378 1
0.786027025373356 1
-0.280526535386318 0
-0.0985377802704286 1
0.612806869910886 1
0.136292586303644 1
1.13618275940879 1
0.355611710189481 1
-0.171752691729688 1
1.15374405668522 0
0.958317873658129 1
0.799397531614116 1
0.462516345265701 1
0.568455230059006 1
0.240803151343091 1
1.45361723304452 0
-0.145645777288494 1
0.0980604325014839 1
0.237712542702418 1
0.715724044544755 1
0.346318233169373 1
0.196282770889998 1
0.885634275670806 1
0.537071583139169 1
0.545137245673517 1
-0.409758878130559 1
0.963971130991918 1
0.382566557444985 1
0.418597673128195 1
0.048694689003103 1
0.345297444942555 1
-0.0339721392244447 1
0.593972313549649 1
0.148176359241326 1
0.341843321408751 1
1.09114539976786 1
0.538884377018932 1
0.910242200880436 1
1.05713268650512 1
0.759989393223486 1
0.260045053659573 1
0.700840775381027 1
0.54991664701884 1
1.67299607722613 0
0.559635027798166 1
0.254097597728527 1
0.527108067584544 1
0.396699227314084 1
0.419002981272375 1
0.250381472323212 1
1.45082281191992 1
1.14512015006921 1
1.07638088203125 0
1.35259154231072 1
0.410398923028997 1
0.391105320730776 1
0.666437625020531 1
0.584758690717617 1
-0.343008216290432 1
0.466275779000192 1
0.621951974134222 1
0.699157276995553 1
0.962910724675998 1
-0.278471113311709 1
0.600363591580812 1
0.515239023869857 1
1.16568989379239 1
1.12112804208993 1
0.312193102914572 1
0.810224411764333 1
0.429875555279287 1
0.0892016777943294 1
0.192571490798521 1
0.812005272180816 1
0.758670419281633 1
0.644845409241964 1
0.310243252464017 1
0.022202797760455 1
0.358208714612126 1
0.583358666528193 1
0.34579345034605 1
-0.163168321212933 1
-0.592818115008277 1
1.01676778375588 1
0.373813712677457 1
0.00122376875379229 1
1.09739025804606 1
0.254930706305894 1
0.812232754687649 1
-0.169054894546224 1
0.380421346350819 1
0.638778840117825 1
0.875172587020869 1
0.376027034069389 1
-0.178517419373924 1
1.06439481797378 1
0.964024506198677 1
0.616375417635022 1
0.72985705509822 1
0.261797433331219 1
0.77365226125759 1
0.72030334530109 1
0.117049586752787 1
0.522588842207048 1
0.448129308512148 1
0.265532531357878 1
1.26444017962622 1
0.0698620817424959 1
0.561212879304075 1
1.04583223789378 1
0.401970722537587 1
0.309066917394595 1
0.894984637825665 1
-0.0405663997003129 1
0.314786670162852 1
0.671280183816361 1
0.332423190345249 1
0.192922628629406 1
1.19330580754288 0
-0.221780872003517 1
0.663682130877374 1
1.15921339300309 1
0.91472821425239 1
0.850844479762886 1
0.185210050365681 1
1.01796465774209 1
0.457409780223728 1
0.180093647936633 1
1.34247178031884 1
-0.0642194072858939 1
-0.233109486757482 0
1.18901677963696 1
0.921497172234733 1
0.452354989700708 1
0.331707302986 1
-0.0874091568887477 1
-0.0795408742526234 1
-0.349122883487698 1
0.432351716046624 1
-0.433555265209199 1
0.33943984207512 1
0.683586042509204 1
1.29817544906696 1
0.0685972199576811 1
1.24068126385134 0
-0.0319581664987168 1
0.345251445372891 1
0.552723072943173 1
1.07540395107712 1
0.197794585575637 1
0.474541300524874 1
0.781399941121363 1
0.190903783703105 1
0.396997725819712 1
0.759837473692376 1
-0.028635370926263 1
0.557118141552676 1
0.731982598812158 1
1.09704310950742 1
0.68472126679296 1
-0.449259859246865 1
-0.00592052457305289 1
0.0328614706321115 1
1.23242684668242 1
-0.304138934281696 1
0.116590242541156 1
0.210129646574216 1
1.43391715537056 0
0.767934851927894 1
1.02737321029298 1
0.385631728240972 1
1.36005786991312 1
0.213873547830973 1
0.244019005639333 1
0.781295763281365 1
1.26695759136913 0
0.363595180888563 1
0.966030653619535 1
0.406061088606746 1
0.772286606283877 1
0.425483020746119 1
0.588045293129069 1
0.828685740289676 1
0.236641726955472 1
1.44361763207173 0
0.24693882070704 1
0.23633694059454 1
-0.627078952770083 0
0.744424491942498 1
-0.256047047182484 1
0.925789699802533 1
0.667965327213965 1
1.07132728690599 0
0.416213084924959 1
0.376227553179085 1
0.429013452763551 1
0.689148199100036 1
1.42442895704616 1
0.406696291720394 1
0.0624196048702724 1
0.777718225429686 1
0.738417442785389 1
0.225372053134617 1
0.716376139450407 1
-0.00940525397704126 1
0.761072977972844 1
0.0375966019581355 1
0.599089626685881 1
-0.943476773378739 0
0.461270474345633 1
0.770414971104726 1
-0.0493566837233215 1
0.31427573569513 1
0.616682280192165 1
0.598295083598321 1
1.1118644520173 1
0.16474289764392 1
0.571465816273477 1
1.09859699934051 1
0.125129070540089 1
0.786259783962582 1
0.392700922734406 1
0.816915663723636 1
0.907931526283876 1
0.715657387165009 1
0.736324902859556 1
0.561907020589999 1
0.913159539754246 1
0.939955943772228 1
0.760411656690601 1
0.62623708374546 1
0.375237141047779 1
0.925305862463203 1
-0.278368577869565 0
-0.112500402322627 1
0.27057926528497 1
0.892706928909436 1
1.41509425695527 1
0.145475172434844 1
0.441028969088413 1
0.799992334484408 1
0.546442700805344 1
0.0794450192505878 1
0.0244138733349979 1
1.10878268283152 1
0.8822513948998 1
0.768746146856817 1
-0.186966412933065 0
0.085367005659923 1
-0.250472235299633 1
0.600245513902541 1
0.557005077584305 1
0.185409633219794 1
0.783174149980599 1
0.297038119780278 1
0.827495410831973 1
-0.166953623445381 1
0.657487887509428 1
0.265685154737267 1
-0.0115291276863488 1
-0.141564052015622 1
-0.343522322718578 1
0.227078288831676 1
0.879286523842073 1
0.193336618720473 1
0.24199789830364 1
0.772441884455285 1
-0.0595954555313716 0
-0.163175369670601 1
0.146807203767921 1
0.745340002112695 1
0.880454144165532 1
1.30471008969407 0
-0.138434322897626 1
0.477377021656974 1
1.03688178697619 1
0.118536167505457 1
0.54911844798415 1
0.299746756725837 1
-0.0267261773378072 1
0.532578907696428 1
1.25745857114419 1
0.299992458849803 1
0.408182471569155 1
1.27607817334268 1
1.44031597499781 1
0.0792759199691972 1
0.491040137026053 1
0.0880582702945123 1
0.675436781646871 1
-0.234345081106736 1
1.50367902769018 1
0.292759416771845 1
0.554759715429963 1
0.623827730662826 1
0.974712301674619 1
0.259575026712087 1
0.673250773330965 1
0.429088794804469 1
0.589590197907554 1
0.352123380637604 1
0.41434684347416 1
0.608005529056811 1
0.25233338704147 1
0.268409124326009 1
-0.129761434034285 1
-0.335477367696081 0
0.0559247418512683 1
-0.0659714064596565 1
0.0299446555857495 1
0.0805180969339534 1
0.376211709114447 1
0.720485947120653 1
1.01487707652826 1
0.246270468985691 1
-0.365849767005049 1
0.549874630757251 1
1.05371145740184 1
0.751054903397312 1
0.374759924538562 1
0.560160088511154 1
0.291278349311575 1
-0.264177893893173 0
0.16334510280074 1
0.835685882385801 1
1.0600585092103 0
1.30474735483151 1
0.357712450687032 1
0.328072003178304 1
0.0755942171202578 1
0.542664779164938 1
0.498091269128852 1
0.938028609412224 1
0.170274055549039 1
0.87656213854313 1
0.0731785595681609 1
0.456232948888464 1
1.27739987969473 1
0.58232424801305 1
0.488935715518902 1
0.222467002093433 1
0.947144090205381 1
0.700860855417138 1
0.394064467048336 1
0.232698753834909 1
0.0397497535961825 1
0.15552359110363 1
0.258140932205133 1
1.12069674336856 1
0.585496850384888 1
0.299660504249253 1
0.578696814645564 1
-0.197834234613473 1
0.201466258873148 1
0.431046768921695 1
0.246498826529141 1
0.159991903715171 1
-0.488186994521803 0
0.894551774725817 1
0.582848502618039 1
0.3131324241814 1
0.36442792103348 1
0.569449890328717 1
0.600633211995817 1
0.371654536733049 1
0.143967003182782 1
-0.996088676090931 0
0.594445279470662 1
1.39681567658309 0
0.880702258178513 1
1.07346094247132 1
0.53599601039338 1
0.374171281876181 1
0.704375173450497 1
-0.416560630943186 0
-0.39392053839426 1
-0.344942651770101 0
0.2967271256249 1
0.175015710962019 1
0.282887614647688 1
0.591584919035554 1
0.672843182317345 1
0.352654183815954 1
0.0552817127161939 1
-0.111772556748813 1
0.811826226218123 1
-0.865248104200359 0
0.340361781859334 1
-0.32810820273394 1
0.715219617100467 1
0.493815010682823 1
0.83591708043915 1
0.765855750578007 1
0.436314774339613 1
0.892475701306113 1
0.313964334145262 1
0.490215974510048 1
0.815860468557423 1
0.749326329546806 1
0.257664354523031 1
-0.0413260538540301 1
0.807318521557797 1
0.927878212178427 1
0.321363442288301 1
0.282106526328669 1
0.704428599773899 1
0.536538407745862 1
-0.20463579035682 1
1.37808796627052 0
-0.181238939423373 1
-0.29810490844938 1
0.103971236779472 1
0.88979678140806 1
0.249210211198804 1
0.460758913024488 1
0.476646753838931 1
0.699780504236766 1
-0.236193629432404 1
0.892290030499333 1
-0.0739127455024292 1
0.991906845428574 1
0.42060676339549 1
0.42537451301934 1
0.158024405161579 1
1.24142480170824 1
-0.314204250228354 1
0.155195680446306 1
1.40379895146314 0
0.738023743944981 1
1.55934884526599 1
1.02521722529517 1
1.09464737081906 1
-0.207649389893054 1
0.0133777972838796 1
0.579029773328978 1
1.17702917282521 1
0.953918123277599 1
-0.00863888165908705 1
-0.182834761465267 1
0.806977658649821 1
1.16604571891025 1
0.32779617149292 1
0.353069602143708 1
0.611437952170187 1
0.495244160173328 1
1.55867393514318 1
0.618121796560603 1
0.146096808936923 1
0.786792001552353 1
0.509956929662508 1
0.469675214340396 1
0.841804061901167 1
0.0839200107347298 1
0.339176264779387 1
0.19842672046507 1
0.538577893930621 1
0.544948135905253 1
0.57767236386502 1
0.884512784213715 1
0.672396935018103 1
0.819639088224357 1
0.953975729923217 1
-0.0689879882516075 1
0.345598571976579 1
0.531049630113683 1
-0.136957463523546 1
0.746221425111596 1
-0.0257739748939784 1
3.12627123928957 0
0.683030826855156 1
0.399535579562865 1
0.879333225542574 1
0.804607048975704 1
0.732311124379982 1
0.255415290635656 1
0.0337539768149329 1
1.06786003846204 1
0.827994977466451 1
0.50534457701417 1
0.248333618032879 1
0.751208704868599 1
1.00905471050404 1
0.170363541999965 1
0.1527775215306 1
0.126148417425925 1
1.00902701233653 1
-0.278053218846478 1
0.183333934405945 1
0.76740892078783 1
1.37287149057771 1
0.617367375627635 1
0.90037967571783 1
-0.0623696094450685 1
0.394254139716508 1
0.74631265432659 1
0.638004960347157 1
0.574475276143547 1
1.46804338891179 0
0.883645228422914 1
0.271112176616453 1
0.683781336311577 1
1.31976390294593 0
0.958741210087766 1
0.586413275459125 1
0.694237193327187 1
0.476913049998723 1
0.391872652832191 1
1.42477118512663 0
0.194611143256852 1
0.23653607092939 1
1.04652950367848 1
0.312713086702957 1
0.487696894219023 1
0.617167341449535 1
0.0473992280186055 1
-0.0545343479303328 1
0.150627637415358 1
1.0670369273926 1
-0.311640957741705 0
0.677096396822886 1
-0.157577900801598 1
0.61545118740821 1
0.612998180095609 1
0.593428504166507 1
0.475484662060109 1
0.709359415988095 1
0.298756778345356 1
0.371347885746284 1
-0.102208653351597 1
0.30062464793807 1
0.599929952169457 1
0.786479123207455 1
0.516271989373366 1
0.272580110297494 1
1.17389359272359 1
0.115478636428447 1
0.893751004419732 1
0.579467762705575 1
0.217465270354531 1
2.15064221212459 0
0.473625939062978 1
1.38789655286488 1
-0.0864164452534628 1
0.148072704610023 1
0.0472775014060662 1
0.0430378693021925 1
0.203845013839629 1
0.517197367557784 1
0.145894691010366 1
0.575818867435629 1
0.300606694799112 1
-0.00139454703495057 1
1.1849681073854 1
0.980275267613761 1
0.543937205846684 1
1.07489931639847 1
0.649254941618808 1
0.209785366747612 1
0.0711732714660368 1
0.35063981014003 1
0.944813038173696 1
0.313726320046214 1
1.09531638322713 1
0.15752653639456 1
0.244843737069739 1
-0.287599837314313 1
0.0808541441591696 1
0.586289754618454 1
0.864511366213151 1
0.750606455401918 1
-0.252455892527904 1
0.809402434041391 1
0.786905364501916 1
0.645670778987867 1
0.589126021396475 1
0.198388452973424 1
0.0497471649747186 1
0.0375398420158507 1
0.0848137340999621 1
0.410820563828314 1
1.70989173718071 0
0.413911633137569 1
0.998657058016669 1
0.275413333150906 1
-0.13798544462304 1
1.01053998331469 1
1.09465245900688 1
0.459015740253128 1
-0.415814742280933 1
0.484719396632414 1
0.996060159254084 1
0.650728403895822 1
1.24061918699921 1
1.04629173200531 1
0.948519105411566 1
1.53881279061335 0
0.502792524607736 1
0.318960276146359 1
0.0964873804197211 1
0.300249515118108 1
0.747299559170293 1
0.367311978460218 1
0.567547153710371 1
0.144203484961758 1
-0.27211035616057 0
1.10109073985116 1
-0.0294662577640928 1
0.468236708297835 1
0.185500126130458 1
0.326384952184146 1
0.45250776896375 1
0.810572509250772 1
0.713458778209165 1
0.914423176138198 1
0.389811319863617 1
1.03986980230727 1
0.464578931878234 1
1.27172759255846 1
-0.228330626468118 1
0.832309359331903 1
-0.00126196361466373 1
0.525946681902004 1
0.695234428750577 1
0.0771045343332282 1
0.0720046458735891 1
0.551555886405382 1
-0.418213054437378 0
0.332810951990481 1
0.899331604202566 1
0.415330959585783 1
0.36268331093216 1
1.01734930896998 1
0.603776577713608 1
0.833047281115947 1
0.470586751367248 1
0.465665798143101 1
0.90501695880848 1
1.48653711856704 0
0.442835861287561 1
0.57989670807679 1
1.03046105061256 1
0.73360589683255 1
0.940467990704788 1
0.0933353516822823 1
0.490090079498155 1
0.584776183270365 1
-0.0401774268500484 1
0.0715615919032863 1
-0.0566905804699298 0
0.44489276398931 1
1.45945742191422 1
0.208861176103488 1
0.398702415642761 1
0.15186381731319 1
0.102489160075539 1
0.352665257790382 1
0.386223466756548 1
0.979755475912195 1
0.363440187177267 1
0.23128072974556 1
0.308024818296339 1
0.102391079924806 1
1.04695324058953 1
-0.504617809107125 0
0.260066854918491 1
-0.0403194501849908 1
0.826114397390491 1
0.0512341534362788 1
-0.189281559794005 1
1.3196190816806 1
-0.208916620243558 1
0.852975115721398 1
0.666001587588857 1
0.353362733625066 1
0.68011200210428 1
0.371446694439348 1
-0.083021220529306 1
0.903527093391751 1
1.20156113850384 1
0.751595850501025 1
0.537609547698421 1
0.302299100155233 1
0.0467374424739979 1
1.02810553740273 1
0.275953702918891 1
0.533687783679093 1
0.358192105974476 1
1.13435663104623 1
0.697765135699876 1
0.468210778687027 1
0.423642878836087 1
0.0974191501088888 1
0.693792324548549 1
0.386696858342495 1
0.11539347344493 1
-0.371886604043416 0
0.828503179842681 1
0.557502511937158 1
0.270248462317523 1
0.936683541644511 1
-0.0765919134293412 1
0.729982438062331 1
0.594084197856397 1
-0.0788961552889276 0
-0.615162784850889 0
0.427336893532918 1
1.13496954707691 1
-0.431963859957351 0
0.549026164284926 1
0.724757091188746 1
0.904450414744251 1
1.08824040866377 1
0.997992143204115 1
-0.533675939951229 1
0.28870867219864 1
1.3201203823087 0
0.50603451853584 1
0.312166226408743 1
1.15420412765186 1
1.2054273455288 1
0.7636716412002 1
1.04277377476515 1
0.491006472403707 1
1.09536084417357 1
1.01267772886721 1
0.243406050165288 1
0.0421896188366623 1
1.14600921792845 1
1.18432257594058 1
0.119396751505472 1
0.787370181300483 1
1.1208757164306 1
0.945265067949729 1
0.0979715844257922 1
1.29831862710068 1
0.901818323908455 1
0.52745313893794 1
0.601733860889781 1
-0.09095939150838 1
0.447474396494468 1
0.521666272966204 1
-0.0769332066686062 1
0.808346497627725 1
0.898144900487378 1
-0.328100112211065 1
0.357518606942103 1
0.797484604027795 1
1.39107057800167 1
0.1433506982686 1
-0.0435807419380424 1
0.396176642639534 1
0.538674894050844 1
0.197803752063716 1
-0.271899213188583 1
1.32145657682892 0
0.730586903792427 1
0.0314848773055547 1
0.985071657099353 1
0.163287581509922 1
0.0324000169067154 1
0.429223473076124 1
0.882665431797437 1
0.319951296334547 1
0.518568043510418 1
-0.0173395147226298 1
0.838490248829221 1
1.22083584478734 1
1.23708723112626 1
1.66780650597162 0
0.00800618608793949 1
0.150438004931343 1
-0.011058344447596 1
0.348374306846577 1
0.757228514730385 1
1.04510606705814 1
1.18108025344263 1
0.361734408198157 1
1.20702421882095 1
0.787745273214188 1
0.397097094444365 1
0.638540909250208 1
0.235272625195073 1
0.383687932668923 1
0.252660846963221 1
0.105643900952496 1
1.03232398598972 1
0.60276028508697 1
-0.0906496941509042 1
0.887665569802769 1
0.871432190708659 1
0.20241618182274 1
1.36006673120086 1
0.363241840548331 1
-0.444580023157732 0
0.739257491180786 1
1.13308451858231 1
0.729778176250241 1
1.15077214353476 0
1.0763607921455 1
0.947401249342033 1
0.118666605774461 1
0.467567124858993 1
0.276322673224763 1
-0.238830960174891 1
0.813459686469481 1
0.325359268081721 1
0.830350605234174 1
-0.437097462882593 1
0.871025308515123 1
0.0096223908030126 1
0.642726915457801 1
1.35391629936997 1
-0.606916665065056 1
0.598174602299611 1
0.595735167336276 1
0.843319848348061 1
0.00391803480695377 1
1.14698973318701 1
0.438889660702677 1
0.27716756819954 1
-0.491608317724256 0
1.34532504210323 1
0.166044334215315 1
1.21137276530732 1
-0.626842489409328 0
0.49038602269261 1
0.632517976837635 1
0.54175648646501 1
0.937145394633793 1
0.237077301496031 1
0.619723682000226 1
0.801758901680313 1
1.19743329842929 0
0.119625369865665 1
0.449593372429259 1
1.2193875562018 1
1.17007586637581 1
1.25015753678758 1
0.934345205272196 1
0.259401544760905 1
0.884761346980022 1
1.05240875584829 1
0.846037337471168 1
-0.217720236053288 1
1.23701798847413 1
0.737785300412303 1
0.340739092289871 1
-0.493351284330052 1
-0.0144214763605292 1
0.120613315660765 1
0.264968977455881 1
1.03504947658532 1
1.37255011337862 0
0.747277209519088 1
0.314103025876488 1
0.705788820812176 1
0.847877689165906 1
1.16782325097193 1
1.0550040556292 1
0.628343150925747 1
0.35701998386337 1
1.19139331911065 1
-0.305361857967268 1
0.0392278218840868 1
0.418099831590702 1
1.2270719657285 1
1.07487659493288 1
0.408107899708192 1
0.595767748601569 1
0.548439523717235 1
0.252140848162245 1
0.576315441490022 1
1.78025002971319 0
0.789971659206506 1
-0.463544237278301 1
0.294746922585563 1
1.43107361126332 1
0.518584123325029 1
0.311750683761746 1
0.31048198630117 1
1.07119428031389 1
0.808672167353509 1
1.14253555750584 0
0.305636332337077 1
-0.720065191257523 0
-0.0037844878396493 1
0.773455788902705 1
0.469679599419274 1
1.14696377897892 1
0.467599972897771 1
0.348192804467355 1
0.568054024857659 1
1.00483024866104 1
0.827672603288924 1
-0.290139072088021 0
0.616265775546521 1
0.35382722835836 1
0.648290858766761 1
1.68150393529778 1
-0.145849443022496 1
0.609412308310243 1
0.41422242299325 1
0.315052105903435 1
1.09076226109556 1
0.421249125053138 1
1.10965935558995 1
0.8016795358713 1
0.56605228538109 1
0.837086476753406 1
0.0531339680698092 1
0.510216105091908 1
-0.158066461823578 1
0.830302078437551 1
0.11623945264094 1
0.268737300759856 1
0.908112798708597 1
0.49381161614974 1
0.406142287481297 1
0.603283986779776 1
0.799147750068756 1
0.937546688171952 1
0.00703721798575274 1
-0.00256437435371326 1
0.864549345411044 1
0.911595886739562 1
0.217640268750477 1
0.0118179890343602 1
0.922613020546225 1
0.179947281167988 1
0.801360998332509 1
0.388833519963332 1
1.30504745936223 1
0.746886756794914 1
0.342589796796123 1
1.19662547561428 1
0.149112072804817 1
0.591000807669989 1
0.591112862651712 1
-0.0212022761266449 1
0.205970101414739 1
0.399012339021182 1
0.116469979594001 1
0.783497799689415 1
1.60850983125375 0
0.292132174484258 1
0.0328700094375763 1
0.785880628680604 1
0.514511629994004 1
-0.0129002790331886 1
0.317961890003293 1
0.33186061294236 1
0.872300772425146 1
0.687998555035751 1
0.614610307023411 1
-0.199030783679521 0
0.169165250989972 1
1.338756912272 1
0.794770155913403 1
0.954023644458046 1
0.17529616332949 1
-0.117057329706237 1
0.616887727781612 1
0.589782733997756 1
1.11632959561302 1
0.213562125734105 1
0.389393639414093 1
0.0486985844531287 1
0.579256751852118 1
-0.320171231325331 1
0.622686997392114 1
0.15673047037222 1
0.32805876189145 1
0.945995538492376 1
0.326945093764432 1
0.74773038140535 1
0.480456882090584 1
0.535949285178399 1
0.651973445765341 1
-0.121468627457281 1
0.996554216735175 1
0.853858040967123 1
0.994625878702152 1
0.409816222612178 1
0.106197237473749 1
1.115840473407 1
0.0861639021848883 1
0.628618509057676 1
0.616171014818658 1
0.402998907490762 1
0.652609983128763 1
1.2068397617843 1
0.378313545005502 1
0.421962307219198 1
-0.190594799281226 1
1.13160067020409 1
0.736493124832619 1
-0.185706151110845 1
0.189374924831086 1
0.583799101225225 1
0.646564250246371 1
0.560061741887652 1
-0.0178915813262519 0
0.103218276613814 1
1.24902042865932 1
0.772285443979401 1
0.773836676540312 1
0.228122043913755 1
0.300718185396608 1
-0.0634943715630578 1
0.161193683252511 1
-0.0123914156987937 1
0.399765711671565 1
0.535287800655534 1
1.6432508802738 0
0.943195359804221 1
0.923556620841734 1
0.423890132532638 1
-0.0756104466636699 1
0.103328727833253 1
0.304393912673335 1
1.33546257984739 1
0.835486713109751 1
0.898913721296879 1
0.535271186058592 1
1.47745461510681 1
0.588599836438467 1
0.4524687892674 1
0.0230809907286585 1
0.961361357696813 1
-0.0107365544606652 1
0.898868447732975 1
0.0851988359941391 1
0.669085395748242 1
0.21050979440982 1
0.346484958398307 1
0.865099752377771 1
0.138383329493497 1
0.588214767125681 1
-0.228959858966848 1
0.481707380234586 1
1.51520780728261 0
0.40803904052027 1
0.0152645748520448 1
0.806482826946657 1
0.558471159195208 1
0.483632131812231 1
0.768623540487423 1
1.00647962533942 1
0.649078378132407 1
0.0329624016470388 1
1.32221812311916 1
0.397003532465458 1
0.581856965789173 1
0.634985702889484 1
0.148147706054813 1
1.13061300956512 1
0.219179822153377 1
-0.245127187561643 1
-0.0320359613329985 1
0.243087991331652 1
0.70441078460413 1
0.869390398487197 1
0.710888447555248 1
0.205594977714313 1
0.992800494497949 1
0.803675344513804 1
0.498400924773428 1
-0.0870865641704479 1
1.07620621567968 1
0.526609919555276 1
0.729115362282572 1
0.122304472061232 1
0.551590107676772 1
-0.134996244291109 0
0.194643844815555 1
0.656791373096379 1
0.383804322625197 1
-0.0701430604980056 1
1.05481647982661 1
0.603683466784351 1
0.362074518602253 1
0.391280336135956 1
0.47612883134049 1
-0.043605637335681 1
-0.0915995688619927 1
0.180351259973056 1
0.519407833310777 1
0.394747441675772 1
0.208562711631567 1
-0.0682963773685294 1
1.48125926073385 1
-0.227513850308933 0
0.782270993478446 1
1.18266571339304 1
0.243352280488422 1
0.337614244993574 1
0.444558436876071 1
0.246459733736637 1
0.432607617749549 1
-0.62791979209345 0
0.940886603284473 1
0.282639642212532 1
1.41695597697867 0
0.105435231519175 1
1.00300454552433 1
0.895745536404666 1
0.489708062363923 1
0.764593668982417 1
0.658065028383341 1
0.351798329970142 1
0.676325970577561 1
0.763431805417344 1
0.878190934150485 1
0.76259968185465 1
0.431426683330007 1
1.19281195013108 1
0.678901630612671 1
1.10618130020663 0
0.76726724257379 1
0.305433018101194 1
0.407099105769125 1
0.677044097438521 1
0.617410748038258 1
1.25798631607529 1
0.785369020431418 1
0.286678173920739 1
0.941071552484785 1
1.23461056044314 1
-0.302435331380855 1
0.464502670213897 1
0.46774812282352 1
1.37141951053432 1
0.71626689149525 1
2.0471486708245 0
0.855840939582037 1
0.895919007817099 1
0.453562530517147 1
0.541197715366724 1
-0.115088804465098 1
0.863188949441029 1
0.771774991946337 1
0.537081724789769 1
0.602394164216052 1
0.605192690225368 1
0.154619696245154 1
1.27358180884555 1
0.556571174040437 1
1.22480306705799 1
0.202500316493405 1
0.47633823099044 1
-0.103244528952621 1
-0.153017141404842 0
0.409100673758047 1
-0.0186288798037704 1
0.682093118047834 1
0.560470903959844 1
0.0619045993723347 1
0.983910887477813 1
0.322438846993193 1
0.734375016285138 1
0.394171344588886 1
1.52124570250143 1
0.210675749598177 1
0.664125752873968 1
0.748005440482952 1
1.35110888186635 1
0.0189453552919491 1
0.149055786798844 1
0.527787326478322 1
-0.423285019038315 0
0.479482056066936 1
0.098719365816153 1
1.38637862419229 0
1.03668830774278 1
0.826898193918054 1
1.24855400388683 1
0.584512923542088 1
-0.524161999528131 0
0.635418128486831 1
0.536581718136525 1
0.479636322617047 1
0.830877811494604 1
-0.29502880411754 1
0.0238613465766875 1
0.517938725651487 1
1.03415081889962 1
0.770307415989139 1
-0.451682249827893 0
0.50093466852284 1
0.587380097902886 1
1.30867335825049 1
0.126377055381996 1
0.558252057206083 1
1.22272691172066 0
0.627967434724646 1
-0.426546927080761 1
0.959887257201388 1
0.145957838590388 1
-0.164941444971774 0
0.487465620978358 1
0.381229807822188 1
0.16757074239412 1
0.140073736796046 1
-0.627682916323312 1
0.390515381112389 1
0.697764755151835 1
0.134637749136686 1
-0.151198214372541 1
1.21055577626633 1
0.364995367509264 1
0.440570674936606 1
0.314033488859456 1
0.421787509115 1
0.826381718141815 1
0.424161616990795 1
0.387315041472752 1
0.332816146206334 1
0.509104596172724 1
0.93721907546112 1
0.525085169861849 1
-0.25013049307925 1
0.0631078708758284 1
0.374246141912903 1
0.737998211240555 1
0.363236951611412 1
0.545038572251147 1
0.419069897767002 1
0.719843581076963 1
0.581248310838689 1
-0.322640068841991 1
0.715921449036997 1
-0.521243589319778 0
0.556172234926246 1
1.02533043880039 1
0.195794918690889 1
0.970345252036311 1
0.642449608524621 1
-0.121753428063515 1
0.58721783207533 1
0.348967667726061 1
0.695496375543885 1
0.339714151255969 1
1.02184591309068 1
0.813949617109494 1
0.441151940182713 1
0.683020814292831 1
0.728024603685268 1
0.119725623542491 1
1.3566181675064 0
0.993155196339869 1
0.496421539002256 1
0.470576467898744 1
0.664544856174031 1
0.33981226129445 1
0.907582353756268 1
0.475491315505868 1
-0.724888773892841 0
0.244611312888947 1
0.975009827875507 1
0.438051300785567 1
-0.216628559091596 1
0.697714742630721 1
0.657059907335739 1
-0.337839960247779 1
0.486392035318137 1
0.554725968189971 1
0.379778465598857 1
0.535527309749186 1
0.290291061779811 1
0.342413291084735 1
0.958004318945979 1
0.703052515445356 1
0.916677179277696 1
-0.413931127159026 1
-0.104042271016526 1
0.316626972302891 1
0.586876588567143 1
0.98741376857615 1
0.762242955003736 1
-0.261101813227248 1
0.473918824104366 1
0.543085046349336 1
0.40786296474438 1
0.0524886750996487 1
0.924542836896424 1
0.0657650094442722 1
-0.321954816696043 1
0.901132094375343 1
0.709373925841084 1
1.32750550933816 0
1.04496752217019 1
0.29414294271408 1
1.04410796602921 1
1.0652365962081 1
0.15778204284964 1
0.181144183997754 1
0.252324686067524 1
0.544606297699681 1
0.533574649416098 1
0.880806243477512 1
0.455970567211907 1
0.748750465896265 1
0.302850524093396 1
0.780324870212239 1
0.545092848048363 1
-0.87483240487394 0
0.0796087950136832 1
1.0819196611082 1
0.845022513472464 1
0.348459172536648 1
0.267377132980429 1
0.0521510252263987 1
0.743293357939854 1
0.721355602577877 1
0.777723437383926 1
0.636154699912419 1
-0.726102376485592 1
0.877774678139072 1
0.912926771330446 1
0.969272885468581 1
1.28511341584433 0
0.275706285618506 1
0.551710248183983 1
0.423236532107407 1
0.654686468810085 1
0.225537395248797 1
0.32522179603132 1
0.958373912109868 1
0.772881217337953 1
0.575548971653018 1
-0.248240075402649 0
0.0471963256398816 1
-0.294405747126704 1
0.978597161932217 1
0.588838918917455 1
0.389034561067427 1
0.52015252698129 1
0.606236442538277 1
0.16083743476763 1
0.177964615375243 1
0.476836499347459 1
0.947179767103749 1
0.545436526904244 1
0.732310096034168 1
0.241981165206375 1
0.641998723744164 1
0.0549015575377141 1
0.630918367058714 1
0.73336674675489 1
0.424420731633527 1
0.6564962863971 1
0.886589725561418 1
-1.01248710500727 0
0.696539271529028 1
0.22440840212164 1
0.710681199877 1
0.514125877516024 1
0.0172570799117089 1
0.608685799118124 1
1.55856944691528 0
0.548754896026051 1
1.56401633490412 0
0.0159101526760297 1
0.666487112021254 1
1.11393923846914 1
0.269213864052157 1
0.74535039692412 1
0.635088701242413 1
0.692885012718567 1
0.547174581845023 1
0.380885310361556 1
1.38008384641476 0
0.358188858132511 1
0.491085381819845 1
0.656068770330148 1
0.61092060897262 1
0.371694348582514 1
1.23840442062142 0
0.57805158129502 1
1.07433728694808 1
0.428954036422895 1
0.302088401821763 1
1.11711927276176 1
0.481804981817418 1
0.118598195609727 1
0.797610063854608 1
0.305847607807172 1
0.130626126615227 1
1.21541483363608 1
0.351862495436862 1
0.360023544015895 1
0.935933246816429 1
0.366878555053632 1
1.11498380565661 1
0.768704642776033 1
1.23480879724226 1
-0.0659887117268406 1
0.921805472307511 1
0.851905817475053 1
0.107478938337859 1
0.265601205385997 1
1.33785325583886 1
0.572072001981934 1
-0.276272574774077 0
0.571281089879465 1
0.470313053556805 1
-0.594453225359264 0
0.178879113228549 1
0.393102960253497 1
-0.137832872344533 0
0.557630336153521 1
0.573677238213337 1
0.112161336614088 1
0.289508342024107 1
0.692507506187993 1
-0.0768234694754334 1
0.361242962034711 1
0.750565836832773 1
-0.25359057047731 1
0.17178592226861 1
1.05650413564598 1
0.0542076934030473 1
0.823595245103354 1
0.368102306166888 1
1.4550212813872 1
-0.254082818499195 1
0.575739933274123 1
-0.0331520466094254 1
0.501584690103663 1
0.46358722078868 1
0.735807085770224 1
0.37261000780643 1
0.580363003588952 1
0.106311493199422 1
1.25736432228531 0
0.292516101370323 1
0.254681796817855 1
0.571895204237308 1
0.302395479530772 1
0.16154643486448 1
0.596603225305195 1
1.07646433767748 1
1.47567428066039 0
1.21275564493503 0
-0.113310012497755 1
0.875651367904382 1
0.968874101059201 1
1.08034416756605 0
-0.154522985041726 1
0.0858229739997122 1
0.638187829099967 1
1.40705240514077 1
0.835361143556306 1
-0.151691392981612 1
-0.269526734307587 0
0.414231063852915 1
0.892277819151719 1
0.0010343960868144 1
0.58064609727046 1
0.0350116599271086 1
0.385897500794523 1
1.25821850396844 1
-0.0676413015145287 1
0.486798016001171 1
0.419739164886038 1
0.2731105788412 1
0.386012661733055 1
0.18176896452572 1
0.689030798895608 1
0.843522056220445 1
0.874853561153039 1
0.180977602201123 1
0.801139836175359 1
0.112372097090849 1
1.18878417583447 1
0.92460300647202 1
0.190625374782177 1
0.641107030268663 1
0.624310815764766 1
0.98854023206641 1
0.588799407305105 1
0.108484510427263 1
0.437077263983016 1
0.711952336937023 1
1.81443539787609 1
0.292384957904612 1
0.900572918067542 1
1.14364983273522 1
0.338044661721676 1
-0.022258532683371 1
1.20605277802076 0
-0.32287635969574 1
0.673805748189014 1
0.616010448419026 1
1.07629130305073 1
0.29722595357302 1
0.18550446607965 1
1.20739267805367 1
0.671021574178718 1
0.457455493340465 1
0.23658490809489 1
0.111409065962402 1
0.0180407284922215 1
0.163952222079894 1
0.77289560520472 1
0.41630965245218 1
1.09709343382626 0
1.29893147593046 1
0.226449899760632 1
0.510183549037128 1
0.316588300313639 1
0.94571071154464 1
1.01664340182896 1
-0.0727273317636131 1
1.39960753765254 1
1.22089560377088 1
0.206376864194827 1
0.345398301052303 1
0.803339827609158 1
0.63518824878448 1
0.682530608091868 1
1.00091583938812 1
1.26674412736202 1
1.06259559902443 1
0.509305298305665 1
1.48435616482494 1
0.852631159042842 1
0.789239551958801 1
0.346185174532838 1
0.303080882593058 1
0.46952931980276 1
0.285757475324455 1
0.595068436646999 1
0.846461017607526 1
0.166531069181268 1
1.17146196634671 0
1.15458741299415 1
0.531553872840181 1
0.790237602804267 1
0.10684803351399 1
0.906732021981504 1
-0.528268962373673 0
0.39023817542865 1
0.170563138174161 1
0.507441459411039 1
0.307180450704697 1
0.205505128485387 1
-0.313195673881485 1
1.27314946617141 1
0.845868591046906 1
-0.282997594918242 1
0.735485109736908 1
-0.204378760737653 0
0.780223482753523 1
1.85718403796373 0
-0.116141396641545 1
0.595188923692747 1
0.0596612807666382 1
0.607688263796896 1
-0.0361434758093357 1
0.506173341088208 1
0.792737124862599 1
1.09634922978943 1
0.315485261686493 1
0.155673896209851 1
0.488898082007192 1
-0.180551098971814 1
0.242035681785865 1
0.268338237261089 1
1.35123918722901 1
0.416814166819019 1
0.787133264147858 1
-0.0756003315248169 1
0.521512221266018 1
0.599941876861354 1
1.18278646824283 1
-0.126074294810489 1
0.466358709713628 1
1.56445635728811 0
0.626555378072977 1
0.982965220835686 1
0.131799238325316 1
0.0223686412184053 1
1.00267236787446 1
0.614646843575626 1
2.15130387939435 1
-0.0097227860930028 1
0.157495839361946 1
0.185738920223244 1
0.358962697482004 1
0.367714701360976 1
0.613615728230341 1
0.642722369654613 1
0.719155359283441 1
0.50729177545934 1
0.0634377448554058 1
0.792033718356451 1
0.786012568310571 1
0.786851191390357 1
0.753768998418784 1
0.304767018259743 1
0.557071393086122 1
0.839525252485844 1
0.62159228208509 1
0.0781203824768793 1
0.200564819659884 1
-0.220236891275151 0
0.356700883637763 1
-0.0850845843220437 1
0.273028728991539 1
0.250743171809789 1
-0.195083009092381 1
0.940152736896968 1
0.955387815491565 1
-0.434521842982077 0
0.476260545297918 1
0.475069765737842 1
-0.0416964312875547 1
1.45612598981823 1
-0.0903281092449247 1
0.101687947908933 1
1.20066075001627 1
0.211655724159728 1
0.614365189997542 1
0.324445673921428 1
0.293447317781671 1
0.174277018195857 1
1.26108451086741 0
0.758134437016668 1
-0.143868113630648 0
-0.115008742393774 1
0.443741755873991 1
1.32476371664042 1
1.05304248731482 1
0.00927211690684668 1
0.300774251775202 1
0.49246841048475 1
0.485165068412517 1
0.720204685472906 1
0.503425069757389 1
0.655149420903809 1
0.393700181554909 1
1.02434657629013 1
0.827925151799588 1
0.52377792572513 1
0.233776343642093 1
0.665965771961232 1
0.257755336717494 1
0.865075818259086 1
1.01817879905429 0
0.529212308545457 1
2.10037558395068 0
0.870455068621074 1
1.4034037854949 0
0.59908288501062 1
0.459394981422988 1
1.04309573226667 1
0.647797836052246 1
1.5281005098248 1
2.16581178433497 0
0.696706623425789 1
0.226007917127022 1
0.52697838128063 1
-0.373430171320773 1
-0.458362218513992 0
0.473418205112534 1
0.844354002261906 1
0.00279134322773562 1
-0.351278754698864 0
0.761099374303697 1
0.858576543904452 1
0.251858133767151 1
0.872452920969629 1
1.27418506237144 1
0.356787016378689 1
-0.51185601875591 1
0.744207699601661 1
-0.636337303439226 1
0.931889377951738 1
-0.365760271898513 1
-0.439522972781082 1
-0.0785159983238053 1
-0.0573843254972575 1
0.543680690821877 1
0.410762121017871 1
0.970668047409753 1
-0.0402459698961884 1
-0.0561758318459847 1
0.0942760207764363 1
0.401569045718721 1
0.274592891305934 1
0.566697425463645 1
0.734906238577285 1
1.41447026066992 1
0.997429455794358 1
0.209146543299761 1
0.655230925750264 1
-0.123274292162215 1
0.730443670867965 1
0.664509741059089 1
0.58412905467911 1
0.186919917100457 1
0.770098199936177 1
0.421421610801306 1
0.467621684616378 1
-0.106418740368557 1
0.76822211295052 1
0.597173366445942 1
-0.189735119433335 1
-0.198977714023154 0
0.666170947009812 1
1.5227201776661 1
1.37742329522621 1
-0.106644987683038 1
0.253392542090366 1
0.348207506106034 1
0.490000168371913 1
0.873800516527491 1
0.0985459592309055 1
0.727893230000017 1
1.01821071445208 1
0.780602808380219 1
-0.484978718164365 0
0.343804978988181 1
-0.266156828379155 1
0.285002984398005 1
0.30747308622411 1
0.378544285311002 1
1.64987448350003 1
-0.0352149683171868 1
-0.283797937791784 1
0.0752739534781438 1
-0.0425158592895185 1
1.40493416685146 0
0.640659890276501 1
0.618957510868959 1
1.07001269805733 1
0.559201292279218 1
0.202515008156661 1
0.651543567474989 1
0.73475589333778 1
0.359532588837338 1
0.612598400668015 1
0.531892786216815 1
0.469902454997163 1
1.12168545822118 0
0.348352264321748 1
0.62962605212965 1
0.398495347804889 1
0.506246382433521 1
0.282087866320421 1
0.361636692162276 1
0.226818644753399 1
1.0547097804229 0
0.037156276542023 1
0.622878786347228 1
1.14978485748472 1
0.332195427272281 1
0.841155955879892 1
0.664381344919325 1
1.28687504324233 0
0.0454440099549073 1
0.370445725030101 1
0.920065169783594 1
-0.104945203902685 1
0.0837520711703026 1
0.905502297268415 1
0.555013076592321 1
0.450201714223435 1
-0.426869144355067 1
0.963603247786845 1
-0.216318368468155 0
0.281250898803771 1
0.217836559912092 1
0.824687139680008 1
0.659534407149967 1
0.701266950852108 1
1.51791107457102 1
0.318286988751436 1
1.06126156682423 1
1.04511607043452 1
0.75484379733701 1
0.572436764714236 1
0.269233203362309 1
0.786774014244955 1
0.615569909376992 1
0.237835428381474 1
0.0302116331543992 1
0.204512324707426 1
0.544788445558073 1
0.38891319457039 1
0.0887912443807541 1
0.278827907248542 1
0.13714758324212 1
0.156804264822118 1
0.53591539320231 1
0.513402536333746 1
0.540160898385331 1
0.184938597883117 1
0.3878240627656 1
0.406190411155496 1
0.530402231950284 1
1.44230904306063 0
1.05915203837743 1
1.07979819647521 1
0.0958290539715707 1
0.198732739224372 1
0.382447935514534 1
1.21258223908292 0
0.827541376873729 1
0.546626543118817 1
1.13857334837889 1
1.10443440993521 1
0.507154677420692 1
0.675568307129959 1
1.26132549957463 1
0.754575164000351 1
0.303297158208393 1
-0.186936476288251 1
0.549879375072559 1
1.00951899126554 1
0.949409015925748 1
0.107236807878775 1
0.357716719813487 1
1.09239504885928 1
0.778388760900539 1
-0.850110910703837 0
1.01078898527496 1
0.215536983934877 1
0.456776366100844 1
-0.204823885154798 0
1.09111925609415 1
0.555694383919063 1
0.805161716509271 1
0.413227057628729 1
-0.395065139035718 1
0.336966768145496 1
0.612998491290981 1
-0.151901349815894 1
0.226983454681232 1
0.241105226927546 1
0.80273932143575 1
0.574011134579168 1
-0.111453474755199 0
0.602992516913839 1
0.263288309412446 1
0.960370039648943 1
-0.0447900900599641 1
-0.293914294417769 1
0.880730043907703 1
0.920626336296002 1
0.567672150521723 1
0.393103279346954 1
0.416828004308116 1
0.398639301965446 1
0.550754157474823 1
0.305854238686831 1
0.716858693073311 1
0.710582010335875 1
0.94073818946705 1
0.222052524706581 1
1.34150276997502 0
1.58064256107104 1
0.313175265521979 1
0.779126955107166 1
0.514517294146301 1
1.67701052333172 0
0.442102786713498 1
0.0762230879578606 1
0.660374393213643 1
1.31577612281172 0
0.0320484892996848 1
0.901256290957321 1
0.90723785144626 1
0.819858282658153 1
0.533940694169835 1
0.465498583435151 1
0.85842785063379 1
0.812329021322907 1
0.25672590096355 1
0.32710626715965 1
0.805326642868809 1
0.481006397628653 1
0.383930950337711 1
0.807535221307892 1
0.262548211548766 1
0.697092180138211 1
0.343430729559698 1
0.398714837775759 1
-0.244099660001687 1
0.944252310210368 1
0.443853024262548 1
-0.0875631134611283 1
0.18278417036434 1
0.967440655478635 1
0.876733510406066 1
1.00142037434031 1
0.325516774367641 1
0.409992245289748 1
0.416698249173134 1
-0.302484931987448 1
1.1916448661144 0
0.76489598896127 1
-0.444566297862479 1
0.813557932232776 1
0.338227921545875 1
0.224770048498684 1
0.362638612462747 1
0.628820643323603 1
0.810331116589577 1
-0.762947493268366 0
0.618784445537664 1
0.190513159472601 1
0.848352516077359 1
0.360098105166334 1
0.180967072212446 1
0.511474062379734 1
0.0736454528234709 1
0.308195028096101 1
-0.169023987027734 0
0.319910100094065 1
1.0467455764526 1
1.28839040144948 1
-0.209153171444686 1
0.0665867356780815 1
1.22990842522489 1
-0.0876003508171035 1
0.844107738183494 1
0.398581346485225 1
-0.0554712491625 1
0.0592235335530498 1
0.726551602944261 1
0.739176406651245 1
-0.0862321094395141 1
1.22474829353754 1
0.0672335904981697 1
0.129700395360936 1
0.911029959959176 1
0.502018845233446 1
1.23367236116311 0
0.642120701685227 1
0.931076269344376 1
0.422667156918586 1
-0.0761882525534873 1
-0.258300391086428 1
0.364959474137348 1
-0.269582294853164 1
-0.604653347437723 0
0.0120021580165127 1
0.588427243072877 1
0.525422056151423 1
0.655255409869486 1
0.866515563500002 1
0.388555451155539 1
0.379196634100726 1
0.213171375764992 1
0.530595397882626 1
0.344142287642963 1
0.340642076810467 1
0.774736438589081 1
-0.1640277168611 1
1.14754735221384 1
0.527922294595484 1
1.58920843522337 0
0.451736630837659 1
1.47849082754213 1
-0.0446961603446315 1
0.476008734879045 1
0.119310548411733 1
0.841503763609619 1
-0.390974711721035 0
0.399085133460971 1
0.555605582797703 1
0.44822444267034 1
-0.0565378197460238 0
0.61253376032982 1
0.495723205290607 1
-0.176323532966982 1
1.39496396531535 1
0.787161448510851 1
0.54137312804444 1
0.259174184715018 1
0.245964431831494 1
0.346332752842619 1
0.162129588494349 1
-0.14244883232446 1
0.856714992382209 1
0.733718699291048 1
0.816204953711586 1
0.804925229191049 1
0.405413333173653 1
0.313588023793707 1
0.386490536392601 1
0.800514211407546 1
0.55650364936072 1
1.11541479375886 1
0.504213892092453 1
0.119778333029355 1
0.712192921270486 1
0.155303402580197 1
0.805450111281275 1
0.433415490400616 1
0.45747837535045 1
0.693872308290372 1
0.408847029795497 1
-0.905545049940978 0
0.999437444185461 1
0.749422246730069 1
1.81957842098946 0
-0.49757166792508 0
0.153240597566231 1
0.442871998317251 1
0.460724443463274 1
0.165137284327617 1
1.15146792072139 1
0.750936210885062 1
0.0914014784708433 1
-0.0013810745651763 1
0.812206448933041 1
1.21960822756108 1
0.527661480665912 1
0.322489621993389 1
0.611457368863084 1
1.11688891444685 1
0.732514703688205 1
0.22462635158414 1
0.690347733355107 1
0.0299100432878668 1
0.693086439270407 1
0.701473398706102 1
0.694589644344643 1
1.4907332983702 1
0.5946542525457 1
0.613485876717545 1
0.713778851505159 1
1.20200680282987 1
0.697579411887453 1
0.267770959738924 1
0.935340215475177 1
1.11184232370925 1
0.457792606713934 1
0.160337872097972 1
0.526917859573134 1
0.464746844361605 1
0.353570917206863 1
0.257063115815062 1
0.924793106876248 1
0.743744337085963 1
0.608015548328589 1
-0.323915769211173 0
0.342805313618176 1
0.0659781557118141 1
0.174046280314571 1
0.328571758756821 1
0.522577917659635 1
0.796254362197941 1
0.0936895098359695 1
0.196328993723918 1
0.310784836191351 1
1.0663290063028 1
0.276190304645957 1
0.417871646796533 1
0.543860258091709 1
0.828113136072864 1
0.526730297338607 1
-0.026777696098954 1
0.476393554425361 1
0.794259080507634 1
0.630078239376861 1
-0.239365590534164 1
0.364184254680612 1
0.263140469060076 1
1.24721841318531 0
1.72777012496603 0
0.222277072653208 1
0.185883002133933 1
1.07978817284894 1
0.516623507374884 1
1.54158778300653 1
0.262397061437384 1
0.602733032664556 1
0.442773902657533 1
1.16094586983948 1
0.699135153189334 1
0.663874599623917 1
0.947803807859363 1
0.636004932160275 1
0.027290155315832 1
0.792965257809401 1
-0.4042759748616 1
0.658686438697037 1
0.942971379722618 1
0.563803622545374 1
0.289771028690369 1
0.416704813329772 1
-0.0248433960410233 1
0.283977884135187 1
0.267178125623238 1
0.663257337917179 1
0.516378163806928 1
0.546410065523151 1
0.800114976381741 1
-0.133337988519881 1
0.843772464979868 1
0.818148558219843 1
-0.170609774788663 0
-0.00301622346582114 1
0.778631456073076 1
-0.0333750103095132 1
0.314125811991523 1
-0.0359337281852477 1
0.743723467430481 1
1.18195329278504 1
0.889375121522018 1
0.694790143956487 1
-0.0180797010538081 1
0.194937577115971 1
-0.767837884422642 1
0.691371669769169 1
-0.0828024364839436 1
1.16508277415761 0
0.306173674027415 1
0.22056776723886 1
0.519229830295791 1
1.29496982290225 1
0.254745007921882 1
0.208819894581755 1
-0.260812472602496 0
0.323960583009054 1
0.875013191564713 1
0.55357750613613 1
0.6006814099341 1
0.847479322190573 1
-0.0513928721112722 1
1.22987142468542 1
0.363949855053737 1
0.921661474943424 1
1.09928275736146 1
0.240763128768592 1
0.134298809069588 1
0.965097214460329 1
0.841108045562896 1
0.0402783781561312 1
1.16250300114008 1
0.269459893097471 1
-0.308488737217831 0
0.12119802132329 1
0.36609298889872 1
0.565673493126907 1
0.952273503398405 1
-0.369178874310151 0
0.306093521661144 1
-0.611476751995982 0
0.169439520227621 1
1.14582647725815 1
0.830439232797271 1
0.0360167355455037 1
0.683982311217817 1
1.37518927243846 1
0.8684397659194 1
0.524914632024684 1
0.400398814690071 1
0.494822754784945 1
0.206169479671471 1
0.0251761568684264 1
-0.376764806448134 1
0.0451220876841023 1
-0.173200560883502 1
0.725851015652383 1
-0.203989454259769 1
0.494114421410791 1
0.238649230135066 1
0.724853665943517 1
1.1169816153692 1
0.367378712446491 1
0.681365095005384 1
0.836160135975555 1
1.29897472150979 0
-0.112735923063642 1
0.00614213676404034 1
0.378826415160575 1
1.031318540176 1
1.54721988177115 0
1.22469002309226 1
0.190040777711042 1
1.34732071104587 0
0.712046988282563 1
0.592363164269133 1
1.28396666280195 0
1.6215149562371 0
0.817691003259813 1
1.32012816304338 1
1.25222297065004 1
0.84273637462142 1
-0.221386392167324 1
-0.00808913521314755 1
1.20035480449207 1
0.46582765069001 1
0.68400066463788 1
0.193082326751015 1
0.93919982136784 1
0.88246331878236 1
0.509741159014178 1
1.13060423523951 1
-0.448297047361775 0
0.38053061604209 1
0.559823012500875 1
0.92325281861695 1
0.31634486143206 1
0.628223067668207 1
0.00991795465443174 1
0.0153930522853438 1
0.103453763929466 1
-0.109927690894322 1
0.890790331567048 1
0.48117171719676 1
1.50006151659588 1
0.0174520444374082 1
0.934505938965033 1
0.853202167933618 1
0.46161033359328 1
0.300589260902207 1
0.379479368296736 1
0.325052727791969 1
0.513558799916948 1
0.832240004079252 1
0.876158982515754 1
-0.347492842358105 1
0.147729557865531 1
-0.0619631028253022 1
1.25113096411461 0
1.16560800905179 1
0.3717757122784 1
-0.26182209112256 0
1.57330102088506 0
-0.0879375773091385 1
0.41547065645677 1
0.269858247566729 1
0.125666054371289 1
0.357294733566128 1
0.14718785172397 1
0.168876374619023 1
0.028143479437475 1
0.852122804512019 1
0.650720792138225 1
0.599995001597289 1
-0.00133292873783056 1
-0.290274901421649 1
0.728292451231798 1
0.702403540671454 1
-0.217028062175727 0
-0.27218218114529 1
0.294436141016964 1
0.640904951188838 1
0.323827348451427 1
0.12026128517439 1
0.357593440313988 1
0.462493011327267 1
0.800998011420716 1
0.326611432882567 1
0.772770498806822 1
0.640004200854103 1
1.28852598241537 1
0.408020723198058 1
1.19938909288193 1
0.50258074729127 1
0.597430013997625 1
0.633887429469349 1
0.43987528564846 1
0.338547752978266 1
0.330724761833442 1
0.553403629467833 1
0.304314624665964 1
0.699534570825031 1
1.32723048080566 1
0.957979437169948 1
0.276285821814758 1
0.146818808247007 1
0.635131346179041 1
1.09414125532703 1
0.399555943054894 1
0.859557480195358 1
1.27503576574944 1
0.105633191919404 1
0.654351919355987 1
0.490792889362519 1
-0.0744399441919896 1
0.61182671192681 1
0.0795379024219476 1
0.866048936079199 1
1.397050522308 1
0.240716677536161 1
0.416685388860525 1
0.232874525283463 1
0.516176141280254 1
0.36910642266578 1
0.70877782601665 1
0.967689173658266 1
0.822714066673399 1
-0.104550340299464 1
0.860087938005465 1
-0.247220255746846 1
-0.248691279528875 1
0.948751155348663 1
0.87481453021176 1
0.693978803368144 1
0.670927194286549 1
-0.139712044747679 1
1.08508987725601 1
0.198608518114683 1
0.353555205055149 1
0.439000445667254 1
1.18791614836167 1
0.128002706289107 1
1.15028302152696 1
0.677388741628324 1
0.637530992863395 1
0.139962520005583 1
0.843515190877884 1
0.279140530105449 1
0.779920268248544 1
0.38998130766014 1
0.852166453864878 1
-0.0262035054038316 1
1.3095202932317 1
0.499626018834791 1
-0.529578640249181 1
0.294583695774328 1
0.483638382225536 1
0.834080887020654 1
-0.481040338924012 0
0.664846095769772 1
0.50648983452513 1
0.741420127590288 1
-0.290358949458935 1
-0.00717522679344372 1
0.880475987921736 1
0.36035104361907 1
0.566974924048239 1
0.763292740338121 1
0.185889411166292 1
0.13593365389039 1
0.408042579444806 1
0.525596812084712 1
0.768815375160979 1
0.60234607000134 1
0.883825326278348 1
1.26125533802458 0
0.321933954928729 1
-0.0164823616748038 1
-0.432725367505779 1
0.587875679460352 1
0.475322569404544 1
0.848619671938646 1
0.113137835132993 1
1.4539533218026 0
-0.0196735436536157 1
0.464808909734672 1
0.779945744616159 1
0.543329814271186 1
0.445953133313402 1
0.91543800794359 1
0.929001658512786 1
0.0829138712500043 1
0.972893058621797 1
0.949584425289866 1
0.287438460426021 1
1.04175485774221 1
0.260997686141076 1
0.809290720516596 1
0.919384029334108 1
0.294891891309968 1
1.29267953491363 1
1.47083747131348 0
-0.694315194066533 0
-0.0375452725150381 1
0.606964144909821 1
0.473325718117611 1
0.876195970522999 1
0.157884008235406 1
0.106306275302234 1
1.64417803710282 0
1.12363198200165 1
0.790093673387503 1
-0.187939847300258 1
-0.407871247040139 0
0.222983896599485 1
-0.27785942411654 1
0.223038922557012 1
0.484135435397316 1
0.952003393539296 1
0.075683384230915 1
0.660323059909502 1
0.930582419330126 1
-0.224964434565672 1
0.703140146840331 1
0.545631080552482 1
0.00357715777246226 1
0.445069999471868 1
0.397565002428051 1
1.3100690087172 1
0.516093237284399 1
0.455826875113981 1
-0.265828920487909 1
0.77844942078002 1
0.941372945158552 1
0.356473823638792 1
0.947777676155053 1
0.820217208889999 1
0.67732503931171 1
0.0598045763757464 1
1.13787222070155 1
-0.266032902136029 0
-0.396747254453477 0
0.298598785277786 1
0.455144452587369 1
1.50280319926765 0
1.00860202385146 1
0.729566701038886 1
1.06724413911577 1
0.507213382498727 1
0.615087870605559 1
0.658104902173179 1
0.206659216757729 1
0.682188319371009 1
0.48333358241751 1
0.101890961057816 1
1.00412646413861 1
0.143940880167805 1
0.253679139491775 1
0.0988903527627131 1
1.18210637342413 1
0.716717590254645 1
0.0851729607655733 1
-0.074574113819925 1
0.329321938399616 1
0.29931418444185 1
0.528501896862059 1
0.345418501827874 1
1.06534072723867 1
1.02848616683741 1
0.348892915484949 1
0.754885760139856 1
0.257613591830784 1
0.502784827529166 1
1.7939523734122 1
0.772250466204452 1
1.96609690263127 0
1.1493674665693 1
0.319230350590055 1
0.372054881039891 1
1.80428238252247 1
0.159145511276034 1
0.771103276032636 1
0.40825672365609 1
0.666802038518175 1
0.177637131919072 1
0.0647856830953603 1
0.355936321609584 1
0.884858017807004 1
0.720893551722894 1
0.945736689566652 1
0.6396243803624 1
0.605463726586717 1
0.406293683306991 1
0.899633761482495 1
0.383571550888991 1
0.84496577956671 1
1.37062644195941 1
0.356527125823908 1
0.232990616589258 1
0.136304675275176 1
0.53864671919195 1
-0.327644337002941 0
0.550935744517497 1
1.20413656508796 1
1.11368666434515 1
0.444663647454954 1
0.695821011883913 1
0.31764937970594 1
0.404356523192898 1
0.879107988583542 1
0.430355417217931 1
0.375084850492916 1
-0.111526407437234 1
0.107137709272826 1
-0.622141777734073 0
0.842422708582127 1
0.925334449813522 1
-0.121109960053947 1
0.45486334382795 1
-0.250557610439152 0
-0.131774171156338 1
0.563210948405287 1
0.267094731011165 1
0.145051565042875 1
0.499921713822486 1
0.290038580419414 1
1.21926004835792 1
0.42918001638809 1
0.440324594130897 1
1.10668007428628 1
0.874161584086086 1
0.973617401881434 1
-0.216539743026313 1
0.674657276911423 1
0.0342174950938639 1
1.16167052652591 1
0.982360059505337 1
0.455193855671168 1
0.703346971709886 1
-0.0856608511572909 1
-0.128003368773567 1
-0.131443750342662 1
1.32570578455504 0
0.843317697627978 1
0.632751613296251 1
0.644837849587613 1
-0.368218788569532 1
0.0425829934952908 1
1.02770756108154 0
0.390177979965679 1
1.04177540336142 1
1.48756898164491 0
0.818139755935887 1
0.743066598362529 1
1.21542544896311 1
1.18784127524443 1
1.45130672388001 1
-0.219439683592811 0
0.3632223190567 1
0.380834208005907 1
1.1029736861094 1
0.595484462996329 1
0.354232134281107 1
0.941515817090551 1
0.373955364623547 1
0.135630858014135 1
0.302429093046639 1
-0.0808249095834628 1
0.920981270712601 1
0.503522725544283 1
0.357881735262359 1
0.341543123907522 1
0.590344824811202 1
0.268613333359392 1
-0.142437897104832 1
0.49208756412646 1
2.32722730647611 0
0.4619365996556 1
0.523289033022623 1
0.106964955726498 1
0.41672032761094 1
0.146452556465427 1
1.12527681937794 1
0.559729571963743 1
0.13958212973807 1
0.631286991713994 1
1.42141523108007 0
1.07175370413223 1
0.502562155364344 1
0.133817458561298 1
0.156820732914348 1
0.569112562136999 1
0.164619917814332 1
0.892310135507128 1
1.07718361951817 1
-0.278141678782242 0
0.50247601125433 1
0.99306505583792 1
-0.171757722156117 1
0.476113270425065 1
0.579648675898356 1
0.228234744325844 1
0.811225393312872 1
0.609448237408958 1
0.072177863220562 1
0.107498374462114 1
0.732686854119909 1
0.645452164907537 1
0.311743588115705 1
0.324759375681805 1
-0.133392680087664 1
-0.145374349595153 1
-0.0930038053895632 1
0.0953076891442282 1
0.287842355284398 1
1.09055142785255 1
-0.0956034267336522 0
0.054551393096583 1
0.197971339499913 1
-1.14011433204426 0
0.420540947590007 1
0.248018217744169 1
1.33051083488707 1
0.926759989279602 1
-0.613259128351115 0
0.500150325381506 1
0.097167323306048 1
0.566554174018529 1
0.891066508391316 1
0.621996658778332 1
0.986036021508673 1
-0.145798117666574 1
0.488400276127771 1
1.23117679440304 1
0.521829808251356 1
0.013538377817756 1
0.367723993076819 1
0.461745506300657 1
1.611637058501 0
1.17194194154537 1
0.233692250772452 1
-0.608747430960396 0
0.727601886874137 1
0.270457629316237 1
0.567979945274286 1
0.223436037620589 1
0.0832476830877615 1
0.389737761566053 1
0.77119782028444 1
0.576570670726215 1
0.443481899317742 1
-0.00238333385524572 1
1.27060763929204 1
0.800718696365054 1
-0.339547317489055 0
0.812508970244032 1
0.915283160540756 1
0.805226729394522 1
0.33896539916084 1
-0.296721120238321 0
0.634015594495485 1
0.439452443725625 1
0.340608175594409 1
0.56498951998259 1
0.20833354902415 1
0.524190618770732 1
0.176956160638567 1
0.29928081786383 1
0.854672506119639 1
-0.187843286340774 0
-0.375817522453005 1
0.718831431777637 1
0.502228163312204 1
0.48331565455338 1
-0.281918833321573 0
0.864852508097563 1
0.191229072665736 1
0.612477232178438 1
0.924652286640396 1
0.901466860446967 1
-0.00702626938552911 1
-0.0313385960756052 1
-0.219179142800354 1
-0.568818182061022 0
0.646593510146934 1
0.907744795604944 1
0.600239946206505 1
-0.0658098906879803 1
0.588562255355782 1
0.321005349262913 1
0.867295408966272 1
0.632196105020309 1
0.38794494293065 1
0.0166181895122769 1
0.720029909847931 1
0.247358066583327 1
0.680135066228112 1
0.371118416383504 1
0.604387145625873 1
-0.050301814710936 1
0.870596324154388 1
0.92094280440139 1
0.592460744618135 1
-0.323689178747158 0
0.632300950335762 1
0.836107810034801 1
0.241152112620814 1
0.824279521803223 1
-0.582538365127889 1
1.03720597234235 1
0.519119231901252 1
0.278210521138757 1
0.253506788660495 1
0.569282588507676 1
1.8078197877809 1
0.306992386435712 1
1.00635623002302 1
0.371348084869311 1
0.570838276655878 1
0.54816615092787 1
0.0811366703425577 1
0.339671905798834 1
0.418081832782171 1
-0.212741458607726 0
0.684323909858775 1
-0.396428542835642 0
-0.803678187194193 0
0.75381441554672 1
0.838018553676438 1
-0.397264398079041 0
0.320110569272614 1
1.64751301706666 0
1.31657446451228 1
0.346284034445511 1
0.981515456706274 1
0.640724773739862 1
0.735674999798269 1
0.763070121384759 1
0.1152749597891 1
0.397308411077987 1
0.190510815081376 1
0.798318718313317 1
0.22567578010132 1
-0.096170552308665 1
0.965499932519618 1
0.677745871200098 1
0.472842971843929 1
0.385327868436006 1
0.645423071707494 1
0.672724927114738 1
0.784828082471335 1
0.0337388012632562 1
0.776978188644637 1
0.102401240743874 1
0.50360237109971 1
0.767349355142416 1
0.151752849664775 1
0.0431692717950388 1
1.23219660542248 1
0.343946543012448 1
0.952609139628 1
1.19610841096835 1
0.146949579777091 1
1.31155431803945 1
0.52190681550376 1
0.594510842576655 1
0.899884718420538 1
1.22663834486698 1
0.40526657505994 1
0.506093060523748 1
-0.186144171055413 1
-0.0407808368898234 1
0.445476460695583 1
0.213879558732548 1
1.13606360241789 1
0.588703214378913 1
0.932448182876305 1
0.864418720272428 1
1.19409797883835 1
1.35965762742555 1
0.316165440282267 1
0.65527754309354 1
0.903306057968842 1
0.495394754045054 1
0.544392253146342 1
0.370144928763675 1
0.300627070477325 1
0.408002870302953 1
0.289294144718449 1
-0.0894994027371205 1
0.215421606522484 1
0.225058156347694 1
-0.162749526976054 1
0.534212198037068 1
0.257110039947661 1
0.66494525426539 1
0.777621504234008 1
-0.119368053905006 1
1.6163148856247 0
0.240255533604427 1
0.670542246938421 1
0.369319322784752 1
0.332855585323128 1
0.318777934999773 1
0.237728158038364 1
0.368056182231748 1
0.108360600490116 1
0.26072825163568 1
0.438970329525261 1
1.18697031949236 1
0.748211259429275 1
0.556544287089309 1
0.297431071995327 1
0.540060800977849 1
0.601970069524752 1
0.37226720640776 1
1.90062812043884 0
0.948722909545469 1
0.649420022659339 1
0.566743204083812 1
1.45456717455638 0
1.02879120177896 1
1.26230667040738 0
1.28032861226124 0
1.69003637147615 0
0.667131373530851 1
0.521689762478934 1
0.843120025889993 1
0.820733798523981 1
0.832409930662067 1
1.63394534321599 0
-0.489906626232015 1
0.134855395820608 1
0.368630769134336 1
0.146350353523707 1
0.504256105365851 1
0.0508033975026798 1
-0.113637243750862 1
1.03644485221169 1
0.983597624802479 1
0.299278550540115 1
-0.0589195948249496 1
0.381781172723345 1
0.775138716655386 1
0.898664160454383 1
0.602872452185454 1
0.418119647539311 1
0.0282745042337355 1
1.02969434592853 1
-0.388987316313659 0
0.49363045430331 1
0.764991798299473 1
0.210239337902019 1
0.307310063881864 1
1.1437391460577 1
0.508510213898497 1
0.172492209845494 1
0.402343601697347 1
0.725801013738694 1
0.41304020538822 1
0.199021112296334 1
0.839175755271009 1
0.689860905126177 1
0.106938946710845 1
0.925651935380534 1
0.483429625053584 1
0.0185322965307862 1
-0.153944546582488 1
-1.26229719585287 0
0.436587567923605 1
0.279229529005973 1
0.428659834969527 1
0.815536554088718 1
0.868683621725595 1
0.699207373000809 1
0.968098592518816 1
0.765296207357715 1
1.02211772932673 1
0.382781271136854 1
0.464535589540251 1
0.175464872835735 1
0.164657087991345 1
-0.15264616476602 1
0.655138491681657 1
0.915274218675795 1
0.389994114778986 1
0.0660360427917189 1
0.970775955873838 1
0.447340475628061 1
0.394799419868414 1
0.339260915818583 1
0.886952226584766 1
0.505642857184982 1
0.976437005572866 1
0.302158572017785 1
0.344620312452827 1
0.909310577256058 1
0.615836461944933 1
1.37138736621278 1
1.12882985846113 1
1.74046871614917 0
0.270385040814073 1
1.3974157287142 1
0.377080190017335 1
0.489077958438393 1
-0.319837913777245 0
0.809765084035646 1
-0.516239894920495 0
0.772709018776712 1
-0.197535800795973 1
0.768051294844192 1
0.363874053621168 1
0.139103187657322 1
0.417288792901558 1
0.0129485378734925 1
1.22245245723961 1
0.88481029129104 1
0.468759330513749 1
-0.0116126748681492 1
0.643439136321196 1
0.06228432404679 1
0.0622109313468799 1
0.327336869870031 1
0.603282416238685 1
1.07430635948267 1
-0.182553632600956 0
0.274585201104848 1
0.753940596990775 1
0.774331631107566 1
0.377870480542873 1
-0.447189927506237 0
-0.481924286019418 1
1.53802920600492 0
0.462891882472291 1
0.0688718832871745 1
0.592767320937162 1
0.980567999429311 1
-0.109049974589108 1
0.474357600698889 1
0.23653286568688 1
0.992355236332634 1
-0.185418891695571 1
0.653569918691445 1
0.649512403597777 1
0.389735626075776 1
0.64887489079479 1
1.27251981532539 1
-0.192642175148223 1
0.237945283530638 1
-0.34078144959803 1
0.355237257246524 1
0.876069872960974 1
-0.393268210683811 1
-0.0622012868895887 1
0.946847344698859 1
1.20658688526061 1
-0.38946480779535 1
1.30457985929721 1
-0.0536658667646489 1
1.29981474248745 0
-0.193726512406207 1
0.591020799197006 1
0.429491888081385 1
0.582381727685596 1
0.578954423859593 1
0.289828775161603 1
0.401082470183069 1
-0.0761853562828635 1
1.07671879562448 1
0.721509074158817 1
1.74084508038837 0
1.0892827955073 1
0.848082272226718 1
-0.241133236199405 0
0.0667089120048556 1
0.768916004494842 1
0.346484736746544 1
0.525505628284483 1
0.342378708883484 1
0.757411530918725 1
-0.148985220012796 1
1.524851287714 1
0.432783247515689 1
0.968840879894916 1
0.456139371020504 1
-0.432736967827388 1
1.17101012180151 0
0.197437931943772 1
-0.355296575310336 1
-0.0675272256547899 1
-0.245368280534673 1
1.27793232848689 1
0.650611043745122 1
0.567086475502911 1
-0.866560118947136 0
0.883339373217713 1
1.04225202585421 1
-0.15974477759557 1
0.602588427105822 1
0.0839853356160674 1
0.638258520243469 1
0.815204944157975 1
0.377481429799207 1
0.0564609426677184 1
0.851211116684546 1
0.749171867818342 1
1.26270449320954 0
1.1203493523701 1
0.61641416652365 1
0.789940462371303 1
0.779864174787813 1
0.884352190981767 1
-0.375463996566294 1
-0.054781606555897 1
0.661282398055652 1
0.265787466440399 1
0.0238209841534053 1
1.44338812182797 1
1.29928703971108 1
0.0537835397654924 1
0.581935499618167 1
0.48134108552253 1
1.17775983420395 0
0.065020051788539 1
0.48360758898332 1
0.7356137859714 1
0.471880136337799 1
0.745538015661148 1
1.1536369935906 1
-0.0329119259611325 0
-0.159393722074824 1
0.322386740532637 1
-0.126930341638445 0
0.0686122155441301 1
0.375049181618027 1
0.561165510870643 1
0.750085238691103 1
1.08577229338355 1
0.783492807149049 1
0.349686842756015 1
0.224376845724858 1
0.469264142006606 1
-0.177387486456059 1
-0.277798558963542 1
1.21215787007438 1
0.858032020505628 1
0.0667680082494192 1
-0.155505910230065 1
0.56162822097935 1
0.879770034300208 1
0.998230167157416 1
0.39679134238752 1
1.09919819614543 1
1.4305091608879 1
0.203327149665655 1
0.84260243983864 1
0.689334196204697 1
-0.131603016964058 1
0.0588126237014472 1
0.481813923049858 1
-0.0107339314171801 1
0.201382483593444 1
0.407074926303997 1
-0.021964298559625 1
0.403491551372472 1
1.26081025101848 1
0.907061081742439 1
-0.249177502899948 1
0.619408212604381 1
0.419316181345038 1
0.417203871798136 1
0.57432215271551 1
0.940030048125729 1
1.38841382186841 1
0.196103435759301 1
0.126948090668291 1
0.532196452192196 1
0.786982517740968 1
0.814378919709325 1
1.16263020895533 1
-0.629370682780955 0
0.713878914301668 1
1.5014065861848 1
0.0807026839407877 1
0.239555162381009 1
0.659619755784757 1
0.514543752709757 1
0.935910626096699 1
-0.235222008699404 1
0.364497447457307 1
0.550677078847879 1
0.900511494285526 1
1.04130324149688 1
0.250192919608323 1
0.517084516020136 1
-0.185068115600683 0
-0.0895638427992809 1
0.456744623278316 1
0.220667733626417 1
-0.265592760807507 0
0.501277426059183 1
1.01028107764858 1
0.528611789119161 1
0.105083729753674 1
0.241786849577978 1
0.836011492306103 1
0.248580694185732 1
0.429085009375597 1
0.785074085758099 1
0.766311617286468 1
1.11202375586629 1
0.699222456609742 1
0.794076454025264 1
0.540951963399035 1
0.778411240002851 1
0.527099774946486 1
0.149817809950427 1
-0.160803875510707 1
0.82098871406696 1
-0.170282622073998 1
0.452123232066663 1
-0.10708927419601 0
1.07628280830734 0
-0.125641499014305 1
0.673006540070776 1
0.404701384001771 1
0.826440858365247 1
0.557033147456511 1
0.225276424388345 1
0.555222328054293 1
0.86828422095243 1
1.8341843290667 0
0.578484549165442 1
0.858777896500497 1
0.356511763602218 1
-0.322782190459401 0
0.652507226949635 1
0.261148820428713 1
0.560872253521488 1
0.811686388899009 1
0.896143780093879 1
0.90207863087029 1
-0.281845813461807 0
0.769738563876811 1
0.588566023153994 1
0.548183640971007 1
0.584313264697402 1
0.512189841107187 1
0.114561063164844 1
0.0635856204934655 1
0.0780980173488643 1
0.0598954990565606 1
0.242965272867247 1
0.930119474570127 1
-0.0512349472434112 1
0.510739004084041 1
-0.508847583116175 0
0.820888839608453 1
0.27240154997861 1
0.330705960357054 1
0.655419427337454 1
1.51974983922535 0
1.03819034030221 1
0.759427572974915 1
0.620618369845804 1
0.389318659322033 1
-0.610859617027842 0
0.35592623490012 1
0.215136745980031 1
0.948006252858479 1
0.301416252754974 1
0.799311186784366 1
0.972613696117697 1
0.556778750522074 1
-0.162085510653384 1
0.513847836095326 1
1.37107922547941 0
-1.18658162185476 0
0.121694591485734 1
0.0287225776762834 1
-0.4159793229674 0
0.531522564939269 1
0.750723397102785 1
1.39814943655808 1
0.647221469155599 1
-0.18713699701287 1
0.541968653594366 1
0.348044764604718 1
0.831855546642095 1
0.803101986172866 1
0.736235836395767 1
0.427519436205739 1
-0.0633185142818286 1
0.107210334855978 1
-0.166293757669666 1
0.681753299790005 1
0.748277552160988 1
0.736552778214506 1
0.338135700940042 1
0.16487311808107 1
0.620835112421528 1
0.424429138397021 1
0.494149900083682 1
0.163359957747367 1
0.633478325034733 1
-0.0861434862529501 1
-0.158407156848681 1
0.680878177812918 1
1.19922363516164 1
0.0671721858632841 1
0.653809211321801 1
0.22209527354662 1
0.357898899348279 1
1.49916713998931 0
0.539085287185571 1
0.737797689798535 1
-0.0501000920687653 1
1.40226411525538 1
1.10087971030478 1
1.0799790960328 1
0.372612572684876 1
1.1468695886344 1
0.370767807367979 1
0.93995968810076 1
1.14317060019961 1
0.433641873416334 1
0.709564267679011 1
-0.770754057733328 1
1.22234500297655 1
0.4912350489195 1
0.290357611896263 1
0.403487339642817 1
0.408745476938319 1
0.385308315615926 1
0.762416467262165 1
0.265050734736665 1
0.220383687129228 1
0.915345404909137 1
-0.413689345682899 1
0.793449003147385 1
0.464633865382807 1
0.807759049918974 1
0.380028394033797 1
0.320354337989649 1
-0.00159541377012092 1
0.349145446600385 1
0.87965394877447 1
0.351517954513797 1
0.315694807495496 1
0.762529655195761 1
0.696287449498248 1
-0.357672635739748 0
0.596044705660802 1
-0.015408032502879 1
0.145702826258806 1
0.704440247305892 1
0.550510420717265 1
0.260978591050329 1
1.08669480658242 1
-0.0994264100548972 1
0.391771289172281 1
0.226457731667715 1
1.09074980967651 1
0.508255900440528 1
0.607595908539526 1
0.731905209887722 1
1.32419153694137 0
-0.0865283213798866 1
0.136418605893124 1
-0.49992569783818 0
0.189381394582017 1
0.847019678678455 1
0.49087636927673 1
0.613344140556084 1
1.30532214788906 1
0.97027073128273 1
-0.232795110190323 1
0.351076597009694 1
-0.159614493278114 1
-0.0444469320049745 1
0.631200384278066 1
1.08941394066272 1
-0.0641186652421897 1
-0.425178563363809 0
0.0988041587390223 1
0.538883131767982 1
0.26103885827301 1
0.369476233720324 1
-0.287832646284394 1
0.477257343266212 1
0.0743101721383918 1
0.598573590921642 1
0.412504855159733 1
0.365035664587678 1
0.921142594141926 1
0.800111170527777 1
0.572116307309039 1
0.304294177060866 1
0.402369645982022 1
0.436696878204508 1
0.0746765683914434 1
0.327836579917183 1
0.456992368236376 1
0.777700582222961 1
0.114042175294965 1
0.679536466929342 1
-0.181898543799545 0
1.06846358424158 0
-0.165327397755536 0
0.311919031152213 1
0.422937711438468 1
0.295006997181289 1
0.552225480725853 1
0.536000336187479 1
0.535288775687427 1
-0.295744892324944 1
0.905799593444356 1
1.3776072380788 0
0.710107621257042 1
0.493447556283574 1
0.170455114104421 1
0.718364304039205 1
0.272913337536003 1
-0.042679314920564 1
-0.206851993118106 1
-0.197220236010846 0
0.526346052254606 1
0.436948942023276 1
0.507249937058021 1
0.297850417036991 1
0.71200127829278 1
0.638136366712457 1
-0.552809678404487 1
0.804138591684635 1
0.91220666228141 1
0.898366567173871 1
0.0814401334375942 1
1.01763973808351 1
0.423001315875339 1
1.08188454096591 1
-0.0885477136705265 1
0.464592348279306 1
0.545355274768626 1
0.402737049609402 1
0.713826357967757 1
0.337397624906784 1
0.51950180330224 1
0.227106728460368 1
0.448874886775666 1
1.11745566719945 1
0.309506195730834 1
0.557286550714894 1
0.881705303975399 1
0.356618326301805 1
0.768898043260036 1
0.469494472783765 1
0.394666217611326 1
0.319064157772766 1
0.530574150665844 1
1.39990915537862 0
1.08833664106528 1
0.157896799947272 1
0.163022467864122 1
0.542729638591386 1
0.39599593167375 1
0.0745413244572832 1
0.315821642165419 1
-0.569451879798663 0
1.27494656931574 1
0.742939552773305 1
0.48742103995398 1
1.10013670985152 1
0.15550275565635 1
1.61100422093502 1
0.113222014960059 1
0.677571284311754 1
-0.208848349172207 0
1.57587436132256 1
0.0783732367156658 1
0.552564476147761 1
0.342565211254998 1
0.462594262572346 1
0.5984749249903 1
0.233191265851256 1
-0.294136582568482 0
0.793993087265474 1
0.896711112327034 1
0.503235078231104 1
1.60053209629388 0
0.666660050112714 1
0.499780249789474 1
0.579129632057985 1
0.192214379993888 1
0.908631687915642 1
0.47278261201594 1
0.783877586369134 1
0.682101965202484 1
0.312276897800124 1
1.50096296532702 0
0.440011442085765 1
1.0440826776401 1
1.63188951415933 0
0.42721058519696 1
0.525301405763477 1
0.574616457271348 1
0.0988283921557067 1
-0.442065968098315 0
1.44522890856275 0
0.160317287374155 1
1.22176793553215 0
0.273319490020774 1
0.394930862523814 1
0.22356980211824 1
0.62541019635939 1
0.275711002272652 1
1.84802726630819 0
0.295166839062712 1
1.32963094133964 1
0.709486276276541 1
0.76312908421319 1
0.408834503421268 1
0.20003487658909 1
0.62196961131696 1
0.417554073899897 1
0.720027848758167 1
-0.445116126420778 0
0.686277741651774 1
0.812997991239752 1
0.6822188519436 1
0.34401266079275 1
0.467616083516508 1
0.851046304456038 1
-0.10235784015408 1
0.781571059860599 1
1.21890775695169 1
-0.44179876460509 0
0.0444782185032496 1
0.0369364242416982 1
0.971390001330609 1
0.325953621134777 1
0.36054697716291 1
0.386552714375663 1
0.204401578830299 1
0.629531740453486 1
0.750099895157634 1
0.17705533718221 1
0.574750337769852 1
0.60549460711145 1
0.00680904937208841 1
1.22390859471706 1
0.274492534512242 1
0.252146661850229 1
0.150424767126482 1
0.649963500875942 1
0.487029854520458 1
0.573965705401832 1
0.382168584237152 1
-0.359687446731563 0
0.087075871459224 1
0.622856582963324 1
0.415723945810656 1
0.778872394623153 1
1.02233837438462 1
1.21533174685314 0
0.595796187697493 1
1.2475424026668 1
0.894890415328697 1
0.276614548845663 1
0.451158515549789 1
0.469778500570701 1
0.510363895957134 1
0.397286081200684 1
0.0713594726594615 1
-0.188925950907946 0
0.0900454053330331 1
0.211500731268651 1
0.817940695089712 1
1.37458003008528 1
0.479318382091354 1
0.0674026973346442 1
0.836064950039055 1
0.933835868781237 1
0.442880837735315 1
0.720604436475027 1
0.505502369574256 1
0.207498744124463 1
0.905150191024679 1
0.355580593678126 1
-0.243695403202887 1
0.216355630208621 1
0.180104461152667 1
0.823654083416548 1
0.700961120567076 1
0.439527439595759 1
1.3994665550073 1
0.603134133285996 1
0.211054630985598 1
0.343480635690906 1
0.0108534101647883 1
0.25178868086589 1
0.928801069203964 1
0.46570771395396 1
-0.119971957998119 1
1.36348079269174 0
0.480329153268804 1
0.194197835988242 1
0.10251174841163 1
0.423868381753534 1
-0.112954893921915 1
0.292299567022691 1
0.473223518836899 1
1.10736850615793 1
0.35954876069058 1
0.736986651092038 1
0.8211228623631 1
0.358519282283115 1
1.0219858645338 1
0.43105285438181 1
0.210293385060681 1
0.83196682487473 1
0.761179296707677 1
1.0212898590372 1
0.516971486056354 1
0.0649328476015201 1
0.299605710433724 1
0.951679494699431 1
0.672385116922196 1
0.970559770298184 1
0.573767721804411 1
-0.443164416231926 0
0.511960548257762 1
0.427995286799035 1
1.15419479112184 1
0.929647146399686 1
0.751773811652135 1
0.637636176099837 1
-0.0999036473046736 1
0.087490864566154 1
1.52609726043527 1
-0.248996707542401 0
-0.133819900279923 1
0.463779069630783 1
0.761127480824623 1
0.157248260153343 1
0.415597904338252 1
1.35276138753858 1
0.357672146349714 1
0.656956088775125 1
0.241246175938854 1
0.860468503449251 1
0.300826341101608 1
1.1218003026704 1
0.209284928457491 1
1.00787512272954 1
0.0815626860206386 1
0.17526832367497 1
1.03957463623981 1
-0.0369420745159096 1
0.626981378925349 1
0.441396497577306 1
-0.0250475775711354 1
0.208362812191056 1
-0.166418779310288 1
-0.260234104175804 0
0.940265888154737 1
0.647323658159835 1
0.930615006437447 1
0.25544666730088 1
0.361019502575618 1
0.655832183679559 1
0.225349027900773 1
-0.0738214215201766 1
-0.0253959588370419 1
0.38485406170534 1
0.459419491028446 1
-0.0995569321060334 1
0.72021872024049 1
-0.432875297744824 1
1.06750343960204 1
0.943185469230881 1
1.63973826920834 0
-0.0240381398258167 1
0.221605511627282 1
0.889709641709959 1
-0.122254703804242 1
0.889535502456311 1
0.956267901530529 1
0.291530379318259 1
0.647896149362055 1
0.892317728985051 1
1.01519953133391 1
1.00986530751299 1
-0.176044446637408 1
-0.163997001959751 1
0.417267047421105 1
1.3176165689369 1
0.42832746884182 1
0.343196992555952 1
0.257497169225508 1
0.439214011910895 1
0.316507916142003 1
0.0569504478368166 1
0.806317459232645 1
-0.386857636482867 1
0.18664459976345 1
0.372032556369531 1
0.217263107280241 1
0.527852861557375 1
1.11538205471508 1
-0.256994634202108 1
0.857008807726653 1
-0.107233605939644 1
0.969628727683145 1
0.601221794121413 1
1.13112997788554 1
0.27843579993947 1
1.58852340217233 1
0.681912269239059 1
-0.0344929912653364 1
0.364882826886724 1
0.273122536051695 1
1.12739822825343 1
0.442728714526876 1
0.133787045687073 1
0.946494048376392 1
1.07964039556047 1
-0.389417117302721 1
1.3240220763472 1
0.474539033619629 1
-0.198129315824077 1
1.42107075702019 0
0.299387735815916 1
0.41801414806283 1
0.083288714158004 1
0.744594240432647 1
0.813010929571214 1
0.337986229689799 1
0.459490928495288 1
0.549510498516687 1
0.128779732416247 1
0.55365952965059 1
0.68112637445183 1
0.889120682200752 1
0.437118117039595 1
0.828443334165282 1
0.684041137618401 1
0.162069529722146 1
1.05192034694257 1
0.218273275650804 1
1.47156950853531 0
-0.360853924133561 0
0.453862158499582 1
-0.336162987059682 0
0.351402680224118 1
1.53741411001031 1
1.92967281815898 0
1.00314260333466 1
0.109373378167357 1
0.713371446244279 1
1.20868573707105 1
0.0249259801832245 1
0.591844848182021 1
0.476231410560449 1
-0.407359827631225 0
1.19118431186697 1
0.189003737029985 1
0.747974069626379 1
-0.143896815757278 1
1.71552078423992 0
0.614435591112568 1
1.09002903023542 1
0.596281930992801 1
-0.103253744228441 1
0.725924418490177 1
0.16334523156551 1
1.31722782996097 0
1.05521185309285 1
0.650425401372842 1
1.32187791448245 0
0.892577402684868 1
0.487091559440341 1
0.58935805384879 1
-0.143895136604063 1
0.242048835980002 1
-0.0763427728091307 1
0.557485959727637 1
0.643659734449359 1
0.264596028229111 1
-0.152326363279737 0
0.469755233991303 1
1.45322080040917 1
0.417851230825398 1
0.0117785848693802 1
1.36132854027675 0
-0.137040749828782 1
0.561060027065026 1
0.9126265612845 1
0.737092627331318 1
0.43562372079301 1
0.339733079524069 1
0.180572400612801 1
1.41900008361917 1
1.30117039219529 1
-0.148516758683134 1
0.755880596737543 1
-0.997263268144873 0
0.177416843708659 1
0.620064354812246 1
0.779042792730584 1
0.702878265397165 1
0.607880748099327 1
0.261522493171316 1
0.767358909461468 1
-0.312706850053726 0
0.455022172716332 1
0.961402864873775 1
0.927574785109854 1
0.314777613493434 1
0.287969286464747 1
0.519000532195204 1
0.928963758925667 1
-0.187663901991287 1
0.460515361396859 1
0.586589202612736 1
1.09318720595158 1
1.58111939657916 0
0.114241914658724 1
0.49204310894695 1
0.588829106128483 1
0.576803970085326 1
0.942204485904286 1
0.809813941749488 1
0.377787482238535 1
0.759439013731293 1
0.600624717312036 1
0.587427622322291 1
0.738311439072135 1
0.132866514106183 1
1.01862425474022 1
-0.0904851186819082 1
-0.0724223988813792 1
-0.0308795458367677 1
0.233931476529714 1
0.675487806050874 1
0.930844555429705 1
0.807928605490033 1
0.0681548511138631 1
0.825965721785778 1
1.06895695331507 1
0.502698497131741 1
0.360494026637395 1
0.604633091223912 1
0.139094800664814 1
0.801978411400048 1
0.332616233017831 1
0.27731974231891 1
0.319547314991407 1
0.519295712588145 1
0.698230454252014 1
0.778244010568128 1
-0.412904789085713 0
0.790475879865609 1
0.391252166994023 1
0.764258023505485 1
0.225422486192583 1
0.123904596274904 1
0.450133413672153 1
0.544173291217232 1
0.361884330021817 1
0.528004519707717 1
0.40111296645904 1
-0.412137547466679 1
0.163743408225313 1
0.790735556486442 1
0.264925374848892 1
0.188175177185103 1
0.909237514735842 1
0.531315978660065 1
1.45348523562648 1
1.30096871193532 0
-0.113315376853091 1
0.681507282843978 1
0.86927883900303 1
1.08872323206047 1
0.437582354928417 1
1.73012654783392 0
1.02729361175739 1
0.670108628153198 1
0.00449073884772395 1
0.621798339387179 1
0.647905993282279 1
0.4931417051315 1
0.529643877573872 1
0.630753806831392 1
0.538870766069921 1
0.731784427136364 1
0.610034460876828 1
0.728496445417496 1
0.941213570606408 1
0.249359457038715 1
0.87409923579183 1
0.573099212625794 1
1.12395896293591 1
0.553475568759654 1
1.36028390645654 1
0.182162607715318 1
0.0367309933513612 1
-0.0782965297414992 1
1.41892544253881 1
0.727101936118841 1
0.692892438111826 1
-0.176493524660127 1
0.395210782177528 1
0.452010770338653 1
0.0438729424527619 1
0.725966282336806 1
0.331046489808709 1
1.04515571882279 1
1.00753398411429 1
0.246597009363941 1
0.54224762782569 1
-0.111209368094976 1
-0.00821008722590372 1
-0.107930295413202 1
0.707452940369789 1
0.179106582003395 1
-0.34964816728162 1
0.678526896247491 1
0.824179840253297 1
0.753230446437802 1
0.488289503447382 1
0.56855173612088 1
0.86141705654645 1
0.518410864206956 1
0.284436511372265 1
1.11064393208975 1
0.0934449450671738 1
1.61455082054609 0
0.621274416994412 1
0.983308794897186 1
0.224410314607244 1
0.994465612474933 1
0.274729721962379 1
-0.121272266327606 1
0.354443153527788 1
-0.535087938882048 1
0.758556122433073 1
0.745956602103943 1
-0.0741962612600455 1
0.568816287663022 1
0.709955818187413 1
0.806396200503699 1
0.0327186091410592 1
0.913938956016226 1
0.568827479547338 1
-0.558395191587092 0
-0.503269351562178 0
0.961601525120594 1
0.745306205059899 1
0.460348795411059 1
-0.116119845028167 0
0.83346374501411 1
0.495394327847144 1
1.64246856576376 0
1.30491188646647 0
0.353051922925812 1
-0.0328588306861593 1
-0.862216118471655 0
1.5419075341749 1
0.243734132727493 1
0.437422110318388 1
0.298810110470989 1
0.660974606781068 1
0.535772290614259 1
-0.0799368663801984 1
0.348526352228449 1
1.21378440091101 1
0.454047427421839 1
1.25065541362136 1
0.124113473219992 1
0.747331305897956 1
0.0577694647608002 1
0.513482886900111 1
0.0861602957112716 1
-0.21185633800807 1
0.295977172036987 1
0.504329091186391 1
0.672892123080509 1
0.192445196121906 1
0.261183751071435 1
-0.113346403668639 1
0.112427244239528 1
1.02165115330507 1
1.36265059146948 0
0.36513952462569 1
0.576133967027913 1
0.490822012221361 1
-0.180114375869344 1
1.01804411063996 1
-0.273109822481955 0
0.77296761232325 1
1.32980527530292 1
-0.584013231034512 0
0.13823694005888 1
0.349233674696317 1
-0.81395256633091 1
0.63480345500101 1
0.500302487737766 1
0.00285721498063152 1
0.228734128830642 1
-0.724336804739817 1
0.177960705546197 1
0.386444314634563 1
0.0760438377709939 1
0.898866563562732 1
0.388849468279022 1
0.440423200296743 1
0.125450424266932 1
0.369436122117877 1
-0.160788794967905 1
0.242509400011135 1
0.395687357692308 1
1.11116108600204 1
0.0983158433549643 1
0.10141308011915 1
0.282635869673618 1
0.358483454782815 1
1.05289603541705 1
1.01208309380524 1
1.39841240653418 0
1.00451670298143 1
0.826524222103106 1
0.35518229710424 1
0.149269928883362 1
0.995850470904252 1
0.193686470708094 1
0.294903690766357 1
1.34626211275486 0
0.754724156719277 1
0.358172239606269 1
0.133913984485743 1
0.0400947892930675 1
-0.318472844971013 1
0.767502002179881 1
0.493148442967669 1
1.20105825694861 1
0.577282346629283 1
1.34597861439077 0
0.347788617760741 1
0.761203596590024 1
1.06087156847726 1
-0.349266478820849 0
0.058495888285818 1
0.720421206220046 1
0.582783009260644 1
-0.11486321743228 1
-0.220313407652758 0
-0.184576446268101 1
1.35385437814319 0
0.390966490230945 1
0.0700909021397127 1
0.197225144216932 1
0.676080374118638 1
-0.365596422235569 1
0.0843523552059633 1
1.21364694315801 1
0.40923136067923 1
-0.48004888951002 1
-0.215836197491977 1
0.761277849857151 1
0.618550576241031 1
0.754425840324505 1
0.268517813001373 1
0.41504131220658 1
0.514359581410517 1
0.437237623255443 1
0.289864755354077 1
0.402243486778163 1
0.177767854957685 1
0.281501188139168 1
0.623992371804857 1
0.671062217063828 1
0.842874227532867 1
1.02235665806593 1
0.451606945759294 1
0.447300745039371 1
0.778287803052238 1
0.522162856598551 1
0.430765435804141 1
0.34846344244966 1
0.153632556741061 1
0.440907112723936 1
1.09908894460971 1
0.757749511751928 1
0.618385522751876 1
0.592974600582691 1
0.3404869467217 1
0.215676613143387 1
0.381048593680844 1
0.335019956411004 1
1.2090823193196 0
0.416014087921211 1
0.519176715574106 1
0.834672941817327 1
1.65684044694065 1
-0.443551231178674 1
0.495870525805416 1
0.299241743272309 1
0.68986253264369 1
0.917954635665508 1
0.580161441860281 1
0.164744451229552 1
0.215356523013439 1
0.385004234805911 1
0.319515917612442 1
0.803976282552124 1
0.27864587531547 1
0.0543746173558601 1
1.0995428843906 1
0.445313022956138 1
0.842572358133103 1
1.05698865944084 1
0.0439209717439727 1
0.964603992533505 1
0.664146014175704 1
0.879259768616528 1
-0.639932100398491 0
0.379300816008688 1
0.769727504500326 1
0.676834684806765 1
0.328218915669488 1
0.708776517440297 1
0.782777633668616 1
0.665744875556855 1
0.589643156859168 1
0.729222103919353 1
0.352468812784666 1
-0.29408217461335 1
0.749360745270784 1
0.607622057004193 1
0.199812455738592 1
0.108549888863248 1
0.0389816320482779 1
0.507970699425265 1
-0.120789964833415 1
0.848128644142943 1
0.245267147588816 1
0.284770421216676 1
1.04333634368641 1
0.400421497285414 1
-0.264608323639095 1
-0.287334716105509 1
-0.0541038480477101 1
0.351771931026142 1
0.609955117083726 1
0.764400710666095 1
0.433625747563769 1
0.609670412450768 1
1.20624351599635 1
0.383788945946548 1
0.392433655495425 1
0.52662848358288 1
0.57750324422121 1
0.499646283306959 1
0.0216092279158754 1
0.587285996474577 1
0.386333439726319 1
0.380323224392406 1
0.419248758293142 1
0.669048395426524 1
0.328298685449626 1
1.05675542847003 1
0.660998482079324 1
0.276191764484347 1
0.43214544023626 1
1.00438721373972 1
0.733610199019857 1
0.813985758350052 1
0.737080828461112 1
0.46772994005353 1
0.0665071318431385 1
0.321254281159562 1
0.839137780454886 1
1.15891918586204 1
0.484392890199055 1
0.587019185099105 1
-0.136643729764302 1
-0.199843797063853 0
0.681137241944042 1
0.119895045848347 1
0.659074569903688 1
0.708882799192692 1
0.670303273185409 1
0.397688238634939 1
0.163593211763119 1
0.301034313316112 1
0.565710021646546 1
0.674351114204349 1
0.546317920626962 1
0.610185602631485 1
1.39216568220779 0
-0.866600944501397 0
0.331348351988825 1
0.884354951227862 1
1.22448775961171 1
1.11419727007757 1
-0.330940070595354 1
1.24737006100287 1
0.58248785760339 1
0.662682394850602 1
0.175898030177686 1
0.78168662079631 1
1.47538428590545 0
0.77964758182013 1
0.607336258608091 1
0.745581494764733 1
-0.142949621504111 1
0.514889032323875 1
1.30863182605137 0
1.07496367056292 1
0.22808571213937 1
1.67096100967567 0
0.0133593028876776 1
-0.0740398542463648 1
0.49295263966689 1
0.495497928433699 1
0.22285026943568 1
0.614464120344326 1
0.769004406226801 1
1.15035760137693 1
1.3019570266698 1
0.759010583561049 1
0.233098928106447 1
0.540754400161135 1
-0.106729263584336 1
0.351321861701886 1
-0.429727492308365 0
0.80683427964351 1
0.844859847501334 1
-0.0624783745054532 1
0.119181187332169 1
0.253825493386482 1
1.23878526311102 0
0.787340852832348 1
0.373931944345265 1
0.766263467789622 1
0.966840804586276 1
0.627476814463553 1
1.58144576128398 0
0.552281970108617 1
1.31995544423033 1
0.436009031204452 1
0.627317940748237 1
-0.00206428976030693 1
0.607452784086421 1
0.258006744151865 1
0.910019837687311 1
-0.182436262294616 1
0.506372752470105 1
1.01675975852854 1
0.657924609821693 1
0.381589594046547 1
0.888457437598352 1
0.639696472241414 1
-0.0788079530374914 1
0.319786194825544 1
0.217744484140727 1
1.14715671362377 1
0.0790986720218203 1
-0.241975702330698 0
0.838360015303149 1
-0.243701737424024 1
0.204590936191858 1
0.827027595002778 1
0.833516477179167 1
0.278222159427949 1
0.512076373379137 1
0.995224479442676 1
0.216365753190434 1
1.15502737210998 1
0.861974833110751 1
0.858716755764353 1
0.290661420881166 1
0.4936329686123 1
0.610721159672493 1
0.40318256903838 1
0.562617594076726 1
0.314737614795551 1
0.22106544067964 1
1.07231390572502 1
0.166757710940923 1
-0.261217460230432 1
0.0730765635421137 1
0.740725372832985 1
0.609142874968322 1
0.514319757416906 1
1.1148755787771 1
0.680844145836941 1
0.338868721814026 1
0.74454353631531 1
0.986292977159232 1
0.179143313191798 1
-0.134931652722027 1
1.08096696197785 1
0.463488253089161 1
0.247286950126265 1
0.235833130467338 1
0.421923569851605 1
0.512403306561386 1
0.109268199017662 1
1.16070254719087 1
0.949978032410154 1
1.08200125718537 1
0.725743571448078 1
0.484878309737444 1
0.413398508453015 1
0.536006494365261 1
0.824007678482391 1
1.16970711605753 1
0.147704391631472 1
0.13619190477889 1
0.774376567968651 1
-0.601937077890296 0
0.283852138290592 1
0.129288905359681 1
0.518808265103935 1
0.626855819858152 1
0.764871595563969 1
1.36951821479688 0
0.540915695717421 1
0.652390626876002 1
0.851669710577251 1
0.641638991857076 1
0.0657819471525037 1
0.0284115512584428 1
0.634544330564616 1
0.175685273440976 1
0.608504597802902 1
0.56631552725792 1
-0.116438884065052 1
0.156302269427052 1
0.509207680703326 1
1.55834354167239 1
0.526599175316266 1
0.169657678295372 1
0.566571292641984 1
0.104211218672267 1
0.442089995952287 1
0.59596224361089 1
0.691455934538876 1
0.0563596830835486 1
-0.0529368789277508 1
0.446227079870485 1
-0.282323516945067 1
0.957915428987995 1
0.864198793580926 1
1.25300595065821 1
-0.277943934177433 1
1.38606481815551 0
0.180158980597106 1
0.301946470579387 1
0.737794289585751 1
1.14812070368263 1
1.95528632757587 0
0.982471239592809 1
0.519608741001067 1
0.252690718705159 1
0.321657646507893 1
0.2428584593774 1
0.81429516233266 1
0.728929745334445 1
0.616897934084749 1
1.46701804750389 0
0.613866996199723 1
0.978353854752079 1
-0.0863669873872892 1
0.598875703394916 1
0.574794694287881 1
0.0807034269127778 1
0.153952795063313 1
0.324886429966888 1
0.763570742737875 1
-0.478843454101361 0
0.267447106998764 1
-0.230573556172909 1
0.983233491380294 1
0.640852192801005 1
0.240092190565215 1
0.537854184712012 1
-0.0579858198332267 1
0.321801810397979 1
-0.486399017032714 1
0.572160353094266 1
0.422027069426398 1
0.628484178442126 1
0.40975954745556 1
0.671599436187145 1
1.27682904419458 1
0.420503640452662 1
0.231897105522739 1
0.194445903045945 1
0.188719665187082 1
-0.39040616926611 0
1.22390842663132 1
0.569781582253833 1
-0.409548295175737 0
1.40148896058196 1
-0.346651306861781 0
0.583878109623037 1
0.244350999566444 1
0.243401499778196 1
-0.0523734628549641 1
0.159257294779339 1
0.523530138397847 1
0.76712168507026 1
-0.569861030667651 0
1.00014815769829 1
0.711567025588071 1
1.30078687310963 1
-0.0362187682244552 1
-0.652052874827966 0
0.354108101554722 1
1.15812830725487 1
0.220668661770593 1
1.13829762242039 1
1.04084774665412 1
-0.36592608733068 1
0.159019725193835 1
-0.0931001477927161 1
0.770223503038192 1
0.611871471575071 1
0.22033309343787 1
0.851428351530469 1
0.715068002863671 1
1.50197961572377 1
0.623051556997297 1
0.338672235853186 1
0.622884731528914 1
0.311194147398518 1
0.592217904250494 1
0.594447041242437 1
0.463325872738911 1
-0.0812719117583717 1
0.225388570900713 1
0.358052713358345 1
0.495227491149554 1
0.229013149475923 1
0.01487379362287 1
0.684493325827529 1
1.03457798962157 1
-0.224399170422946 1
1.07261197631889 1
0.552402293321159 1
0.173411990815783 1
0.424949760950601 1
0.337246893028821 1
1.27208796398645 1
0.617989300389619 1
0.483034075386502 1
-0.0134743992519111 1
-0.0529346743722449 1
0.15155999055155 1
0.917083355007793 1
1.20389766972466 0
0.320036547753558 1
1.16752190191218 1
0.681041401352303 1
0.850414426785734 1
-0.0557142254600944 1
0.385696239304453 1
0.817466170829276 1
0.596076237662039 1
0.791563855711968 1
-0.211078832936214 0
-0.064006173990991 1
0.828118466037168 1
1.42974763736822 1
0.437887598272241 1
0.667381397805429 1
0.412191982278521 1
1.63851983884659 0
-0.653125504779661 0
1.13594600959284 0
0.551544728713735 1
0.666781192651719 1
1.38961782188407 1
0.615627102059364 1
0.0387473836301668 1
0.100012751382287 1
1.10551490300229 1
0.933680290499132 1
0.532466124346148 1
0.223711178603249 1
1.10306365392017 1
0.180772559894662 1
0.482059721663085 1
0.929844070971693 1
0.410851224814566 1
0.050647487109769 1
1.28052703534839 0
0.533894919248752 1
0.463547577805163 1
0.951290607935273 1
0.618787767551032 1
1.00711768182032 1
-0.0932695623011045 1
1.03060994199557 1
-0.0739320071084196 1
0.536067047902246 1
0.326275664042067 1
1.26222675244696 1
0.572718195922819 1
1.21874828917233 1
-0.0904011978557023 1
0.566318024050573 1
1.1196679176104 1
0.309634305357952 1
0.0859382070965994 1
1.20942394156351 0
0.876267918073972 1
1.08907389834352 1
0.241485246653301 1
0.204142446058304 1
1.4898800162874 1
0.265760130145707 1
1.57754568454182 0
-0.165230586245964 1
0.745308418724301 1
0.380975709069051 1
0.014755739369194 1
0.377422495057117 1
0.469772765855323 1
1.15716619780056 0
-0.00182318792178683 1
0.762415121495989 1
0.918430522105803 1
-0.158534290661628 1
0.995676855273131 1
1.00167184811042 1
0.50816308981468 1
1.04865265444442 1
0.88003887936257 1
0.450446382336767 1
0.991493709726995 1
0.159563731532558 1
0.572848458800067 1
0.574625634709404 1
-0.0882975888071875 1
0.704536888847378 1
1.21496384659776 1
-0.135630614630935 1
1.2872149088273 1
1.02655144000044 0
0.963498189158199 1
1.11080280823462 1
0.760740843914927 1
1.1738306964938 1
0.824057453796824 1
-0.36992256443088 0
0.155178261648354 1
0.438906828539007 1
0.319000554995984 1
0.616213245152113 1
0.142430645269969 1
0.978105200705019 1
0.276801771035455 1
-0.0330957808518178 1
0.693720729004732 1
0.523513638087309 1
0.923987868441566 1
0.504922492360629 1
0.591844719421911 1
-0.387651305562526 0
-0.0329771746776926 1
0.85508154773718 1
0.0305738660110237 1
0.858279194215016 1
0.82163904055167 1
0.325024111046239 1
0.651915242010707 1
1.22651068137055 1
0.754558422851893 1
0.180880446017534 1
0.808439754041127 1
0.738072270277044 1
-0.0296008129639615 1
1.10731970757178 0
1.16865614521744 1
0.169247582916311 1
0.474194851131207 1
0.784313392593337 1
0.731603075550518 1
0.564524914587046 1
0.343263302334695 1
0.846196223703437 1
-0.400436252626501 0
0.189519959858217 1
0.442842962014405 1
0.364919123505818 1
-0.208481877211161 0
0.627621525428795 1
0.709680235942715 1
0.0657383537547953 1
0.393331470338384 1
-0.0747329900129344 1
0.235472722511223 1
0.589371742221475 1
1.02116175436039 1
0.938537993031671 1
0.825298295573826 1
0.378540370788788 1
0.129934869102394 1
1.2289075922039 0
0.490792609252335 1
0.18171567727413 1
-0.175535486701129 1
0.690014663645256 1
0.105383014076252 1
0.36828391615366 1
0.359547978622712 1
1.25311823561024 0
0.311697738657522 1
0.631792185310712 1
0.667180035023365 1
-0.244578424624223 1
0.415171395020523 1
0.816765750160486 1
0.370019924224715 1
0.456210108575652 1
0.584806917529107 1
0.566397015095826 1
0.848084532145266 1
-0.84544235070226 1
0.607622518757812 1
0.0615049189807521 1
0.646923233724163 1
0.373783425847874 1
-0.100000962869662 1
0.691039375536288 1
0.627658685556761 1
0.866485497933896 1
1.45699743718856 0
0.399399150956991 1
0.665895278430662 1
0.424586544181223 1
0.0248484847552409 1
0.415792093148202 1
0.670504607645638 1
-0.239551910756495 1
0.244823062673019 1
-0.0947869022761656 0
0.266304693543053 1
-0.224160123338322 1
-0.172535028176137 1
1.03891643936336 1
0.349344993243497 1
0.664723825133951 1
0.571442172619622 1
0.470940005753636 1
1.17119020315328 1
0.592299039743134 1
1.31371127128415 1
0.138927840494824 1
0.32005990059466 1
0.495623662078237 1
1.03600312111775 1
1.53266241914747 0
1.14359486834436 1
-0.0885400101561917 1
1.03785891382414 1
-0.151638555819437 0
0.405068519301953 1
0.353588633583587 1
0.379316759661185 1
0.724221180545485 1
0.281760747114649 1
0.0792653214264826 1
0.642323905393595 1
-0.289675904639169 1
0.742730703203173 1
-0.343444279950193 1
0.19604360275991 1
0.678403582033374 1
0.180175281188317 1
0.756287124305493 1
0.973711524463783 1
0.699508126288635 1
0.402418421357849 1
0.193987625014301 1
0.396672122033592 1
0.0496494453101183 1
1.63642884415762 0
-0.200787924963943 1
0.235050487874591 1
0.0431681888571712 1
0.538617359895742 1
-0.755870176346104 0
0.666725449235286 1
0.864610207398232 1
0.787600012099408 1
0.428547701838505 1
1.03340462103822 1
0.200996556916445 1
0.643627940599285 1
1.55112792920381 1
-0.0950649422458036 1
1.10846804148942 1
0.848038126539408 1
0.467505220245453 1
-0.0034105006167431 1
-0.724288253591681 1
0.722585651169119 1
0.547602186831829 1
0.338996614896218 1
0.676792155852533 1
0.249336769664723 1
0.581539555704434 1
-0.123329161014972 1
0.408813914563393 1
0.292709350197444 1
0.99021603003773 1
0.266889724992971 1
0.553053132552684 1
1.05723990493755 1
-0.455639541881681 0
1.08885394377826 1
0.790165709620993 1
-0.284961191645262 1
1.47721215129376 1
0.291605884724692 1
-0.395078399706223 0
0.363777017038359 1
1.36683694431334 1
0.785655930479768 1
-0.0994775809058309 1
0.877374044013328 1
1.13953044812757 1
0.233779390182809 1
0.608788871326615 1
0.292493299079397 1
0.348414062688101 1
1.01904174493945 1
0.294495320676795 1
0.495218034353769 1
-0.322925507727014 1
0.638988727492623 1
0.780439466463288 1
0.985440369383375 1
0.610844011090597 1
0.24270480101309 1
0.457665644259719 1
0.534129764099409 1
0.573809055382321 1
-0.512538945390434 0
0.952509324647513 1
0.456537102600999 1
0.404626409814489 1
1.20063795937285 1
0.614823564011494 1
0.535969389203023 1
0.817888466093438 1
0.367959183481563 1
0.0276167281904559 1
1.49222129648268 1
0.955754847319898 1
1.239529143397 1
0.774171866497387 1
0.17938805865836 1
1.49249411156239 0
-0.186497142126504 1
0.152318492599788 1
0.407399332049468 1
0.400712781274877 1
1.08867388601056 1
1.69897589125658 0
0.0432949018825047 1
0.428530631058105 1
0.597994553132271 1
0.689548285151857 1
0.279868378827153 1
0.940579240766222 1
0.623953037214843 1
0.290423531531124 1
1.38036945774337 1
0.449469721622359 1
0.174160909456461 1
0.494099954418542 1
0.723227093358967 1
1.01894269418265 1
0.376960445963868 1
0.567407693368389 1
-0.0493105219158641 1
0.034984875647455 1
-0.541595974013743 1
0.841703351315827 1
-0.117606122884238 1
0.553172192308063 1
0.446532376488951 1
0.16371458053383 1
-0.393380311326408 1
0.719819543287522 1
0.497368656135985 1
0.251207923937905 1
0.265926945791327 1
0.443796514228789 1
1.05097349646006 1
-0.438738132124448 1
0.48974780071759 1
0.738872820617042 1
-0.409982526323109 1
1.16146202805651 1
0.942440607733286 1
0.958641714279792 1
0.812896135319051 1
-0.247881672444774 0
1.3879867519222 0
0.402672252210684 1
0.523010119809549 1
0.740970597308985 1
0.75874144471641 1
0.871057398601059 1
0.0975990703670114 1
0.338854696212052 1
-0.360393969026836 0
0.755122800219034 1
0.484383830824404 1
0.565583111900839 1
0.502617287049792 1
0.64132042356686 1
0.358506673432421 1
0.83842699789539 1
0.77512421874409 1
0.233615286576933 1
0.447264989357711 1
-0.716650222510552 0
0.440627572467643 1
0.912357592377064 1
-0.127997763146202 1
-0.382674146197366 1
-0.328235306584915 0
0.0442472760497734 1
0.449774822479866 1
-0.15185506297913 0
1.27438566496301 1
0.460536210939618 1
1.118363913914 1
0.317809934522275 1
0.501513923884503 1
0.365075000677199 1
1.58048919825075 0
0.0576045211049876 1
0.79673573984711 1
0.907880838474666 1
0.457785197520104 1
0.648913857481818 1
0.838117447655269 1
0.933961048939606 1
1.17279349353837 1
0.548373588657053 1
0.646694783674121 1
-0.686928295994959 1
0.86482326269713 1
1.40319186461141 1
0.240887456992344 1
0.531744579367406 1
0.0118556269858662 1
0.865253360751947 1
0.176218209513007 1
0.396666567763732 1
0.680533534413031 1
-0.11019213792885 1
-0.23594739115976 0
1.59315451810435 1
0.637182719327552 1
0.0851942499514042 1
0.963377717403406 1
1.41316572056245 1
0.57520837252786 1
0.929829559337525 1
0.596892857844529 1
0.76402618677691 1
0.899448876461054 1
0.989447854726402 1
0.843458350861889 1
0.449918278613056 1
0.58291548032645 1
0.881300995983057 1
0.399787746752051 1
0.465495799607892 1
0.387839943310661 1
0.154093567240026 1
0.588666208629098 1
0.572175816885268 1
0.327626691296425 1
0.410933515781453 1
0.0975439832133648 1
1.25568621459932 1
0.219332107198477 1
0.293910993706088 1
0.616920356401335 1
0.687642327085348 1
0.576988053704443 1
0.738655133164987 1
0.90380976506481 1
0.101566667571622 1
0.932361761656514 1
0.0249756357012016 1
0.51220347875109 1
-0.264952562339514 1
0.767818431119655 1
0.943022372858407 1
0.329718663512862 1
0.825712700126357 1
0.177817153150821 1
0.558193429638627 1
0.217332363900969 1
0.98130425405472 1
0.619370294435821 1
0.46400861545684 1
0.537710408205441 1
0.498324134860094 1
0.737518821579693 1
0.324870505145091 1
0.34047793214689 1
0.271204595158626 1
1.27244005310272 1
0.94897138838261 1
0.737455381844141 1
0.0204724214260666 1
0.295167709939816 1
0.8806717443534 1
0.801729300254785 1
0.413505828944098 1
0.316896619453439 1
0.0258146073445353 1
1.16538246793405 1
0.926603970673853 1
0.261866227587581 1
0.637791621300251 1
0.333033403065695 1
0.893413521778895 1
1.09639634111818 1
0.769033783684037 1
0.409940415043568 1
-0.221242243519343 1
0.758434415673859 1
0.675068402533115 1
0.401441610119553 1
0.747173320643771 1
-0.125871581178588 0
0.230283385053851 1
0.229178978471316 1
-0.851530858998985 0
0.740260371073421 1
0.395798807381168 1
0.332895750618768 1
0.187393208764001 1
0.504576340346306 1
-0.0924731841605218 1
-0.760074649309517 1
0.166325007275809 1
1.17229046878207 0
0.916267965955346 1
0.847976639716597 1
1.2132417304916 1
1.6227012680258 1
0.468413195547186 1
0.735203958903422 1
1.06208725346545 1
0.813593495711845 1
0.179148816818174 1
0.601890868763864 1
0.448299888804499 1
0.217158166179711 1
0.261801947833239 1
0.281940403806335 1
0.790723645369215 1
0.428152594440703 1
0.565984952418938 1
0.408660690059803 1
1.094323583082 1
0.861205644929675 1
0.281377407458037 1
1.38683598959065 1
0.237104240265829 1
1.33589562899469 1
0.696651875390496 1
0.647115386215134 1
-0.0652662118900744 1
-0.83325499854977 0
0.429382240426783 1
0.290691485480454 1
0.715750416408903 1
0.925511233634903 1
0.488574557489084 1
0.0499276372699663 1
0.0901515051736501 1
0.780806091659403 1
0.680902438137138 1
0.654434738268206 1
-0.0559555365484982 1
1.54864443166359 1
1.15515738556792 1
0.584835563867554 1
-0.148166750783786 1
0.0535414136486144 1
0.65615454177143 1
0.495586026299717 1
0.0322275662174877 1
0.775598482161638 1
0.696820285425031 1
-0.381534997412844 1
-0.0202566320682865 1
0.496811723784447 1
0.506233840038231 1
0.582890816682627 1
0.764332666136821 1
0.74632341752534 1
0.566092695596188 1
0.435818077102337 1
-0.130947717214726 1
0.525271175597982 1
0.160512882315345 1
-0.456608302971245 0
1.37239756886889 1
0.11674530868321 1
-0.43048891395656 1
0.522717038643805 1
0.257391139449469 1
0.478725483608482 1
0.639351437996637 1
1.03714175931905 1
0.537019393550455 1
0.905933923412666 1
0.716618060316901 1
0.733686727320578 1
0.787958777937462 1
0.363937892341936 1
-0.631976230329431 0
0.602089882557179 1
-0.05643429510138 1
1.11854422224582 0
1.92897334339877 0
0.937144802039682 1
0.984008339499397 1
0.99594498125906 1
0.512101442277314 1
0.165407322458939 1
0.397869348164942 1
0.721197517958211 1
0.0752875958867481 1
0.408209111623092 1
0.41542260245177 1
-0.190024623408627 1
0.855506066918854 1
0.409136422834554 1
0.551610144143017 1
0.361830207185218 1
1.10288559137462 1
0.173516351523288 1
0.868977228350736 1
0.428043860917299 1
0.378465615258555 1
0.674285537124407 1
0.348828743095751 1
0.438388468333846 1
0.653302303488015 1
0.0277885272427762 1
0.279529622851006 1
0.00230646252538961 1
0.0934027234269116 1
0.539613038021924 1
1.72477910038787 0
0.419793964465656 1
0.0823716597214402 1
1.0254330100178 1
0.460641409904622 1
0.722344018011452 1
0.076996177010573 1
1.42393036966252 0
0.362703129465425 1
1.19221132772941 1
0.865923861287359 1
0.563811913266581 1
0.882301840650895 1
0.660587642689356 1
0.0628041084556415 1
0.899142748179338 1
-0.272706109402949 0
0.611246107401988 1
0.562684522145814 1
-0.262775958030242 0
0.177547526986592 1
0.401767209795301 1
0.543809205560732 1
0.0280915141521335 1
0.211013224845955 1
-0.174200281014793 1
-0.179769983454991 1
1.46328158843382 0
0.352049525331429 1
0.783703851886366 1
0.798144887491287 1
0.925824510672158 1
1.11917148039664 1
0.777848662429437 1
0.984020481869164 1
0.834999687235291 1
0.61435457955911 1
1.04877635693774 0
1.07938879462605 0
0.180251968462559 1
0.540339852276936 1
-0.0535916434534324 0
1.11933472394202 0
0.178344150900385 1
0.0946697707688597 1
0.0709909351737427 1
-0.175089896520744 1
0.844218792930844 1
-0.113296049036504 1
0.304323971656431 1
0.490186943391726 1
0.95190252038994 1
1.22828399046897 1
0.628482003415756 1
0.1192551211119 1
-0.367252252129774 1
0.0437235537610153 1
0.806757687484646 1
0.310490380653125 1
-0.284155315553765 1
0.81160496424651 1
1.27486297515783 1
1.08985316530202 1
1.44838427057445 1
0.896452809349274 1
0.0592335512057827 1
1.25922477156296 0
-0.0315521169504877 1
1.5130426745097 1
0.986139411271879 1
0.237610074485166 1
0.519519458822738 1
0.448358145674921 1
1.91011340169491 0
0.82076487331117 1
0.94414054319579 1
0.716636799490556 1
0.434280811990692 1
0.876689461411603 1
0.510401719268248 1
0.510731950369597 1
0.861469711509424 1
0.638684909532274 1
0.763856413606915 1
-0.175512419731697 1
1.30704189108031 1
0.426572761049196 1
0.762476727932241 1
1.25788071587252 0
0.264360847194247 1
0.488891274168921 1
-0.444822343449661 1
0.570826113686331 1
0.0927284428510918 1
-0.302640816497678 1
-0.250603728283274 1
0.536036492530759 1
0.441963267224024 1
-0.299273537610784 1
0.399957244926309 1
0.537966641470873 1
0.228531848117083 1
0.470061181570908 1
-0.51864532721826 0
0.552144445411659 1
0.872638133862439 1
0.133505328723795 1
-0.194441244472585 1
0.637204218148002 1
0.480624195070534 1
0.0785627203878714 1
0.837034122754983 1
0.291610107222583 1
0.0694784155765542 1
-0.0349725150636754 1
0.769640803129055 1
0.674852754659567 1
0.702634618295033 1
0.434513143248287 1
0.459369381566446 1
0.752372882942595 1
1.13373987316023 1
0.629219294754309 1
0.485635542206343 1
0.123404705139889 1
0.538739240283696 1
0.672964695603692 1
0.492280322484394 1
0.787144580963333 1
0.123055617857359 1
0.242376303173685 1
0.820238928667131 1
1.28543657947529 1
0.866912009608245 1
0.57204442094732 1
0.824805669820004 1
-0.615253512647622 0
0.0425422314605886 1
0.147297623008682 1
0.689219108346777 1
0.75689721306611 1
0.807678860858649 1
1.16251082775953 1
-0.0615103408813067 1
0.612355155667437 1
0.731604780814947 1
-0.633815192292667 0
0.671038936816034 1
0.358707738911473 1
0.0808751010706804 1
0.155175385135964 1
0.494878181226346 1
0.113328582308671 1
0.154596743633169 1
0.470856855281689 1
0.199502498090528 1
0.295238805125652 1
0.386521750202923 1
0.147429456919127 1
1.16779125895632 1
0.556825440826844 1
0.0523664093514217 1
0.840227312184422 1
0.667265730499671 1
0.85955061269295 1
0.325623727851921 1
0.523356862448964 1
0.815053399684263 1
1.00812206657434 1
0.354832163077305 1
-0.156651573860864 1
0.960776430210077 1
-0.510751674017624 1
0.561553582649229 1
1.12921055468705 1
0.168231710318019 1
1.52396436980289 0
0.327712378152173 1
1.13867647101633 1
1.11839888343855 1
0.129664526078534 1
0.360420471099891 1
-0.277452967566655 1
0.933309242225938 1
0.923880621584297 1
0.509576555513134 1
0.253603166368449 1
0.768200919748291 1
0.731264798089376 1
0.235803951281186 1
0.643369497876255 1
0.0194624534548582 1
0.168928044349538 1
1.1904752948357 1
0.704064725170294 1
0.795748366239361 1
0.649544043769918 1
0.517567335139416 1
0.542870120601722 1
0.0598011238941678 1
0.726478927570156 1
0.518999015845939 1
0.0640871158578445 1
0.398740315459941 1
0.311913813120048 1
0.405421222731661 1
-0.622653267382204 0
0.571780843211619 1
0.716126877010788 1
0.559483450067509 1
0.999619522309436 1
0.705201227896266 1
0.506237942085825 1
0.456036679434701 1
0.336734915834782 1
1.03005582627279 1
0.0293797927944596 1
0.511188613611498 1
0.551781902223105 1
0.622195436585755 1
0.338150680368919 1
1.0366965089204 1
0.248560608097092 1
1.06232006816852 1
0.984088819411492 1
0.429949854677894 1
0.924493105507563 1
0.702044302987792 1
0.255712229387886 1
0.133967676820461 1
0.910815921845529 1
0.470733682508626 1
0.200540034012912 1
0.808507865963248 1
0.906263316378967 1
0.247484480586314 1
0.0382827954352977 1
0.116304930245333 1
0.0491475790072681 1
0.242748647760616 1
-0.290347760993047 0
0.0533363578756905 1
0.376281802781791 1
0.283027934969345 1
0.563056918049253 1
-0.278414916023422 0
0.492380795838189 1
1.5149327741912 1
0.903545678563874 1
0.613465856220889 1
0.791947126032574 1
1.30058688420582 1
0.395507898057866 1
1.06957458701757 1
-0.0121622574942834 1
0.641594762502626 1
0.642347426662144 1
0.423679708124747 1
0.479741038885563 1
0.88634501281646 1
0.775503390735403 1
0.566493665822015 1
0.84547712921059 1
0.0419843831178508 1
0.219989565070508 1
0.926601980523556 1
-0.66058970043605 0
0.052800901290824 1
0.726251506398824 1
0.852663108230372 1
0.426708199770206 1
-0.300235399334376 1
0.661493012614061 1
-0.308537319467353 1
0.721639260866257 1
0.153332047526205 1
-0.220619397056382 1
-0.0196364719180141 1
0.387573481482665 1
1.2100706677415 1
0.512942753015069 1
0.439223736048156 1
0.826826713383722 1
1.11472539009684 1
0.757785905422734 1
0.14762551697433 1
0.15048216254638 1
1.0506357659161 1
-0.768739257128459 0
0.455578406624061 1
0.277804374534733 1
0.356192630526162 1
1.05272033841134 1
0.258261066238586 1
0.631420305096557 1
0.246389356223635 1
0.171402278686223 1
0.239402377476466 1
-0.511582695372103 0
0.3785540986536 1
0.563059209371587 1
0.343135321369951 1
0.487893703249343 1
1.10654853599831 1
0.572160681269741 1
-0.0488986745171037 1
0.503415414608394 1
1.25714643876445 1
1.39812694268665 0
0.949792154243682 1
1.13380375644976 1
0.247664297819501 1
0.449579143476326 1
1.01512544656308 1
0.291781550223038 1
0.459510567861 1
0.590562115838777 1
0.499711649161812 1
-0.0669782607895952 1
0.0624434615870223 1
-0.158939340266618 0
0.672749111713576 1
0.322934513550973 1
0.76551469129906 1
0.321906398368811 1
-0.00705900659258028 1
0.525323061446188 1
0.957783116404928 1
0.734511548262531 1
0.897681968166363 1
0.674508876442982 1
-0.165565446787873 1
0.270143192695098 1
0.683538574702274 1
0.109132910900519 1
0.432645845301517 1
0.86717855910423 1
-0.215966411688166 1
0.472434057798054 1
0.660720582471194 1
-0.164218165987464 1
0.346992517850825 1
-0.140230264826015 1
1.61298245938021 0
0.716612397791176 1
0.822660672034466 1
0.756199607454709 1
0.279998629986546 1
0.763689110246999 1
0.428452243522554 1
0.0450787258776736 1
0.453572428219666 1
0.505825432426616 1
0.924101531644897 1
0.884081890711711 1
1.33789324955605 1
0.0958964516378832 1
0.381805662353241 1
0.712838220222063 1
-0.60806703705889 0
0.050053722242164 1
1.0437693374765 1
0.949643980196364 1
0.750071560438456 1
0.772437866210532 1
0.0330896794610843 1
0.880259753031872 1
-0.508328492948595 0
0.700753881660474 1
0.786128743166651 1
0.0178641569152245 1
-0.500010432941187 0
1.0481745782078 1
1.57055543998346 0
0.536209004615058 1
0.454661129942243 1
0.785325151849333 1
0.793946601971773 1
0.587392005471933 1
1.29367675017802 1
0.189861235880198 1
0.435086616516966 1
0.0995202744881794 1
0.884789583701706 1
0.656428908949516 1
-0.090627031354817 1
1.11924678113606 1
0.2478099868802 1
1.23330144931663 1
0.0417293218834587 1
0.558571593109915 1
0.394807688623038 1
0.254556168404696 1
0.0224466270185232 1
-0.231865290003753 1
0.669235341450991 1
0.549502081051651 1
-0.397640982519092 1
1.23845969187938 1
0.00143154430736211 1
0.00302296006030672 1
0.00258079573236389 1
-0.0689467382966145 1
0.432242569473613 1
0.155484811355765 1
0.937215000779131 1
0.842159048369288 1
0.908997210180487 1
1.06171209915116 1
-0.0626366812940455 1
-0.0409443945985191 0
1.00054943454438 1
0.809335444776169 1
0.583000137018706 1
0.628822082715315 1
0.153135158096901 1
0.398507147445906 1
1.48942930164606 0
0.312575906551823 1
1.55815875849917 1
-0.398705300345242 0
-0.357545766921392 1
0.447759359981302 1
0.879529649372584 1
0.330124193651191 1
0.701473652023431 1
1.11599988221381 0
-0.0975958213040077 1
0.696675375421058 1
0.541465762782378 1
1.32459422362036 1
0.840863268420956 1
-0.298210854818402 1
0.194108932025412 1
0.603614645645129 1
0.405029103705928 1
-0.0354704546054147 1
-0.0782577479864585 0
0.485561986950628 1
0.547469615179891 1
0.780412411019124 1
-0.530777967036821 1
0.443304907376493 1
0.623133059572648 1
1.37023534116813 1
0.316824718668535 1
0.620718680345949 1
0.764991128405816 1
-0.0928587826100599 1
0.706945440905551 1
1.18709563505141 1
1.18856140180939 1
0.395763939500299 1
0.531664484622409 1
0.681492632345734 1
1.48577696031402 0
-0.323201795764357 1
0.508071563039607 1
0.526059292104995 1
0.547399662260068 1
0.645785626447371 1
0.664427477708486 1
0.873149002405706 1
1.62912346945965 1
0.788337125147407 1
0.591423386610713 1
0.187369240409632 1
1.44115952841635 1
0.653901588733188 1
1.143110195486 1
0.171938612839265 1
0.850346976723941 1
0.752212533849369 1
0.198465374514452 1
0.210962327220626 1
0.430681275559114 1
0.639920729796789 1
0.290231473779953 1
-0.206360990976781 0
0.535968440907047 1
0.304794535426888 1
0.0222225110513976 1
0.872653162710974 1
0.62060090876339 1
1.06619110955397 1
1.19750539240249 1
0.410978340721248 1
0.612057170400969 1
0.835164154431982 1
0.945722870243284 1
0.449758467182322 1
0.835019547320974 1
1.79916981316952 0
0.354875307214173 1
0.719712223781002 1
0.522381757099658 1
0.595850135248745 1
0.409271876642654 1
1.17830951913144 1
-0.168607901876739 1
0.742652615399134 1
0.931922740415589 1
1.04503991090146 1
0.834305530045831 1
0.386099973761403 1
0.114344911121761 1
0.0862579249419605 1
0.422935376298034 1
-0.244945794397145 1
0.464561668735106 1
0.542517230951712 1
0.252895486923017 1
0.776224480414616 1
1.24886205391554 0
0.487720724589242 1
1.28286847881207 1
0.0211637626595555 1
0.606678523171005 1
0.306711589602919 1
0.0852099972471768 1
0.896288119721479 1
0.90204636131586 1
1.30978040684703 1
0.792497012620167 1
1.00724770455996 1
0.438088964138924 1
0.128491412336613 1
-0.0123140969641825 1
0.440378613414711 1
0.406209633362182 1
0.0710260681251214 1
0.0880323874659805 1
1.6269658773482 0
2.25604773852959 0
0.320840347543508 1
0.268891485094495 1
0.149480130425244 1
1.12567926035543 0
0.44215053433508 1
0.298290676737962 1
0.851992995142394 1
1.56184316952661 0
-0.0347877128092701 1
0.311193723323653 1
0.317261052418146 1
0.749660545536316 1
0.88791637088389 1
1.49620127581644 1
0.984672924373116 1
0.101659664423939 1
0.882249351028341 1
0.986558600556893 1
0.0478599859891838 1
0.300606429607649 1
0.342962887107895 1
0.00456759877818104 1
0.736370073717273 1
-0.254199638168962 1
0.700816228572682 1
0.313769884152826 1
-0.0967592438478702 1
0.711137698212228 1
-0.381115697985032 1
1.07395215742028 1
0.572547786613281 1
0.610376649307765 1
1.40636071841476 1
-0.0178547524066852 1
0.485542500634529 1
0.734778889635011 1
0.889610617928203 1
0.291361884926115 1
0.93049022401762 1
0.990823612266001 1
1.4630224676085 0
-0.212823324043689 1
-0.045416173514249 1
0.802537819254223 1
-0.14809079367061 1
-0.215382878998985 1
1.01427269147011 1
0.155435056239537 1
0.178098443781539 1
0.533257253143659 1
0.584123176605159 1
1.63575335130482 0
0.563665623674884 1
0.668414858212592 1
1.68300619206979 1
0.409373615722577 1
1.2738892067737 1
1.06101800900475 1
-0.0159322355661969 1
0.98896717968789 1
1.83991384604762 0
0.740999543965921 1
0.782110962718026 1
0.534154425470759 1
0.45125321470203 1
-0.298115077242603 1
-0.60042436252284 0
-0.155156923943956 1
0.78678194876915 1
0.185495993537719 1
1.2537268719564 1
0.894621412271714 1
0.829958481138992 1
0.192397539831648 1
0.170410465191122 1
0.464682978543627 1
0.585765126484007 1
0.311960587277071 1
1.12419251795608 1
0.912906326544817 1
0.00613485358980328 1
0.432288295461266 1
0.164721016516757 1
0.0678245680050271 1
0.390262720626528 1
1.16995529711224 1
0.379534832355884 1
0.844266889821312 1
0.681187461464016 1
0.664173982373937 1
0.493634222999662 1
0.517212105743387 1
0.238067627484719 1
0.545594559032946 1
0.616733812326275 1
-0.547777630157761 0
0.564453108065869 1
0.688756214628385 1
0.884383046544941 1
0.885311893332406 1
0.0361723385468348 1
0.0127609328316034 1
-0.0316969215880202 1
0.443481398023781 1
0.670990518083939 1
-0.374868572621255 1
0.556720183686048 1
-0.0197347528988459 1
0.837579541905901 1
0.78520490948673 1
1.66017246553904 1
0.225147705418008 1
0.207163774704162 1
0.818193378889333 1
0.386532793287935 1
0.431232738341521 1
0.0424647774441533 1
0.257754005796542 1
0.644637575077698 1
0.583222150262074 1
1.05108239834369 1
0.667673574202531 1
0.913351212826267 1
0.840252582880843 1
0.339704645892065 1
0.320757787741043 1
-0.0188244638034155 1
0.690691432817837 1
0.0285255768899304 1
0.629749127930346 1
0.793904077604241 1
0.445956323834341 1
0.43719976819027 1
-0.0760582601668237 1
0.723388438221722 1
0.160921113410193 1
0.333890026908138 1
0.549422415735635 1
0.560910569236208 1
1.32066765280268 0
1.10500440647528 1
1.14080021888079 1
0.245629807138478 1
-0.137639861748949 1
0.773157458534528 1
0.228210704652862 1
0.199276329112781 1
0.549343299826262 1
1.1004398140133 1
0.565113084602723 1
0.503930305913154 1
-0.0195480800442368 1
1.63681081332663 0
0.318457928111206 1
0.635590909442432 1
-0.778241859822458 1
0.284380059080787 1
0.037549842034292 1
1.14732397470354 1
0.638056901635262 1
1.43444533752878 1
0.846737751449382 1
-0.284044081945603 0
1.09486949131143 1
0.163118436156406 1
0.152335761244479 1
-0.0712304470667896 1
1.37055917672615 0
-0.15212371095972 0
0.451513525046708 1
-0.379019488947326 1
0.767958738494251 1
0.852077653927067 1
0.331532519988082 1
-0.2834342276156 0
-0.308133102642714 0
0.37991516039898 1
0.770291997800481 1
0.105294713281172 1
0.308329255306071 1
0.809842790106111 1
0.0830583768350368 1
-0.12011020465781 1
0.823350535005243 1
-0.236216449486695 1
0.62935698615839 1
0.607932202027833 1
0.154971114532562 1
-0.47438449036072 0
0.920489283482752 1
0.626905821279863 1
-0.664838038673686 0
1.05520660221729 1
0.963543074964934 1
0.916372003645289 1
1.13059741009998 1
1.02772287381202 1
1.35296618374738 0
0.372153698523172 1
1.3420494246349 1
0.599980446130617 1
0.183391737803399 1
-0.12771566246939 0
-0.186279698104089 1
1.06979357080666 1
-0.0648196706539975 1
0.962606661431371 1
0.761629444755621 1
0.68711978848567 1
1.4821779994574 1
0.142111279641246 1
0.530370829482253 1
0.260247537629653 1
0.0932066363789993 1
0.356839391841855 1
0.108228743696588 1
0.639880065111545 1
1.07417761891415 0
0.882933172463992 1
0.569825668069477 1
0.574966830574035 1
0.4157960660055 1
0.0623904239216337 1
0.163825713411028 1
0.224892975441029 1
0.805033930713926 1
0.574710425253001 1
0.300425501483495 1
1.23279590917613 1
-0.0315023731522925 1
0.770963038863747 1
0.0170819997599106 1
0.755890784472856 1
0.345274313465875 1
0.343393874708629 1
-0.461902605548871 1
0.660647384085707 1
0.863546368135086 1
0.319081526995457 1
0.209930466193283 1
0.552278114008208 1
0.315293546626839 1
0.294085198042362 1
1.43013064360302 0
0.321513927127987 1
0.184475251420524 1
0.61511952386566 1
0.960751834507629 1
0.620867155696701 1
0.83144089012743 1
0.7053633575972 1
0.710638623939979 1
0.797098238494421 1
0.437396204092245 1
0.419059276484159 1
1.02249316256138 1
0.39965641397642 1
0.639032935581002 1
0.465361146023313 1
0.811436945069417 1
0.695035695271464 1
1.03464659904413 1
0.458271049484439 1
1.03192519845358 1
0.454834434599442 1
0.42039807670681 1
0.618569681790117 1
0.580937247981109 1
0.77429810820844 1
0.828936048751756 1
0.350064366542215 1
0.377251533066298 1
1.15916640809388 1
0.384174428075042 1
0.664243461285291 1
0.354797012841021 1
0.311956931974101 1
0.29069107839531 1
0.296275465721538 1
0.873175838202326 1
0.593012337467728 1
1.16362443127974 1
0.842694887103673 1
1.17310247124123 1
0.974214268240097 1
0.444670282478759 1
0.445468534275665 1
-0.425581558794494 0
-0.134796124250492 1
0.7779037993689 1
0.783840301259156 1
0.207921058840622 1
0.576832125619724 1
0.396362988353853 1
0.931338967277615 1
0.473325097875012 1
0.249237289960346 1
1.04547788180835 1
-0.102351009637681 0
1.1004871659349 1
0.0368012564897231 1
0.0453601925336685 1
0.851585931526583 1
1.09316418753324 1
0.170901899643962 1
0.546843518037246 1
1.0824719718538 1
0.566698798812204 1
0.698114726907119 1
0.108139618785833 1
0.00744049234906676 1
0.878446215596142 1
-0.0365154584534485 1
0.697905890923665 1
0.941355830230125 1
0.483288328611742 1
-0.117193948925594 1
0.900706528341916 1
0.970582509032111 1
-0.538453420782517 0
0.269105251462335 1
0.244231875067056 1
0.340986377347989 1
2.23734613999228 0
0.649509163023583 1
0.160101022989523 1
0.361269128438603 1
-0.249332982686162 1
0.597248720377922 1
0.0411836347345952 1
0.443185810534875 1
0.988181924816985 1
-0.0657207888331693 1
-0.108554217940964 1
0.43576033259089 1
0.615340882336199 1
-0.0208932433945574 1
0.584206659646848 1
-0.213398375242579 1
0.109728829778363 1
0.591701539564641 1
0.570492551713887 1
0.500111421342612 1
0.780585656863994 1
0.955612107092665 1
0.561522775045158 1
0.82938445309202 1
-0.107573149805542 1
0.889961923122155 1
0.17148091866995 1
0.38609185352817 1
0.899002750253172 1
0.650462175165034 1
0.133084654767963 1
0.343175848758426 1
0.782893407632333 1
1.14845340142835 1
-0.777796399958711 0
1.28321206414693 1
0.305261248310895 1
0.848461023959539 1
0.272774399182214 1
0.684740708084271 1
0.407818174025631 1
0.979502353218062 1
0.686247109519086 1
0.753705618841751 1
0.534872946480583 1
0.639151282864966 1
0.161405596091889 1
1.15413747012204 1
0.108563757928108 1
-0.546063352311392 1
0.972687676294439 1
0.358373883188838 1
0.185755491618088 1
-0.0682860982811327 1
0.991411529417408 1
1.2964014380218 0
0.884132573581899 1
-0.148541372630634 1
0.256246357147043 1
0.33469728150039 1
0.536562526372054 1
0.623652906021605 1
0.982900856900639 1
0.61686016423828 1
-0.567220007730133 1
0.741849902339698 1
0.489152848904455 1
1.1941571254561 1
0.768942874936793 1
0.950128264452333 1
0.714101384665605 1
0.684732259606076 1
0.629284663863728 1
-0.238871382734802 0
0.427715005020066 1
0.14844985499732 1
0.104766064273121 1
0.553452105621858 1
-0.0555023920622302 1
0.317678364635938 1
0.378209998284751 1
-0.0492334421719032 1
0.379480523229617 1
1.29356751893291 1
0.601208022477215 1
0.211695174460907 1
0.560643376091009 1
0.438339157007419 1
0.257724756942942 1
0.625007993387489 1
0.339273831014906 1
0.633456490041698 1
-0.192231019706783 1
1.3034939817179 0
1.59689187608303 1
-0.125613605069726 1
0.57012157817426 1
0.788313663843308 1
0.682198747174515 1
-0.0566992214359338 1
0.896620640391017 1
0.587615749175988 1
0.0736170955779341 1
0.898573787498685 1
0.728744285387274 1
1.02937387986589 1
-0.109550549001446 1
0.500083785608916 1
0.791145930291039 1
0.524035490394176 1
-0.347803111248074 1
1.31854517561103 1
-0.636817539716953 1
-0.162852121505312 1
0.937717894501369 1
0.271116250921187 1
0.828836654552421 1
0.0504231452835025 1
0.718657504889525 1
0.958819273680572 1
1.03886664743833 1
0.806601039904498 1
0.753866313400713 1
0.0860362409928379 1
0.527421211681832 1
1.02019377113467 1
0.67748760686366 1
0.915610448787307 1
1.85905199497903 1
-0.348318719134637 0
-0.131761441974541 1
0.716911421956571 1
0.373616796064232 1
-0.269423383327716 0
0.524588215513772 1
-0.327250257130279 0
0.794227108284946 1
1.06693614354714 1
1.05687135662242 1
0.719663353967613 1
0.160757912628379 1
0.705708945319137 1
1.13783882593831 1
1.39411174518538 0
0.620878923285789 1
-0.0812809562359624 1
0.650475788386807 1
-0.112669823636622 1
0.256714909503941 1
0.251027714282132 1
-0.0430625094990234 1
0.589822462004611 1
0.925917004649581 1
0.846185073304139 1
-0.0838308684800322 1
0.297291768443802 1
0.931836792407214 1
0.715000442311756 1
0.238705352734879 1
0.411801786823127 1
0.46057126790583 1
0.65031100508197 1
0.794593675442822 1
0.512682884980669 1
-0.0332667759813896 1
0.477223469465262 1
0.446840629214223 1
0.268678849929807 1
0.572995089684529 1
-0.548644396802791 0
0.316662972444117 1
0.410420769000248 1
0.313493693377975 1
0.778422794619841 1
0.172345685590893 1
0.726300584255376 1
-0.0617999998055871 1
0.0365849587567094 1
1.00841147412212 1
-0.126643574137554 0
1.56747547458391 1
0.461067744237327 1
-0.355857360923534 0
1.27149689240618 0
0.325210894050426 1
0.134768394920874 1
0.66770808122321 1
1.03659429764558 1
0.252911366499955 1
0.0848953985115221 1
-0.0874590098590051 1
0.72541497239702 1
0.865635286941919 1
0.377064713252756 1
-0.0418171943029727 1
0.829504696041293 1
0.13224153923996 1
0.801351332765642 1
0.380927872307555 1
-0.555816799736933 0
0.404486121497588 1
0.773002866748067 1
0.588202350129583 1
1.09072216879621 1
0.794945415905121 1
0.506362067511031 1
0.500898852966783 1
0.544290965568778 1
0.359932640066955 1
0.33163740826306 1
0.0979628659902138 1
1.34034368029218 1
1.2558576281605 0
0.953679998864177 1
0.0550705694868628 1
0.013040214504319 1
0.286371084034455 1
0.77748841976538 1
0.648663996304548 1
0.974399599463339 1
-0.00146514709027681 1
-0.0654371308489356 1
0.915951434103054 1
0.554030866196431 1
0.596856567013987 1
0.950076112378855 1
1.03430328709345 1
0.585518284429598 1
1.17558043027468 1
-0.149291179491433 1
0.186585770402673 1
0.410010499172924 1
0.254075157079096 1
0.407752972014308 1
0.828338998682128 1
0.322247577487897 1
1.43344758203025 0
0.515970082817125 1
1.04837280879337 1
0.676034897816802 1
0.579797702269769 1
0.731203070429095 1
0.226107463831971 1
0.233437804886782 1
0.574726797607768 1
-0.454412801058144 1
0.869250613303655 1
0.0247551178046987 1
0.146292553692101 1
0.740566977635618 1
0.77823206833536 1
-0.107512250843345 1
0.45459487929275 1
-0.233173497328177 1
0.49800626963296 1
-0.134778450835555 1
0.845853467862677 1
0.584656056332903 1
0.34196362317331 1
1.27263594900953 0
0.644161813171228 1
0.507836790603417 1
0.792692525951797 1
0.519663055096377 1
0.589969288407224 1
0.781669711722349 1
0.57951990710834 1
0.628674356843757 1
-0.249991389676092 1
0.471284785232573 1
0.33357633175323 1
0.52450975621071 1
1.38298508031822 1
1.05808044707065 1
-0.738553749208964 0
-0.434887363508651 0
0.547239083073109 1
0.533025660861628 1
0.710798949777643 1
-0.262961220065493 1
0.538850335891237 1
-0.114018178264897 1
0.763604916814055 1
0.438973013022097 1
0.876623082649082 1
1.08702767800681 1
0.809557222613831 1
0.100880904743315 1
0.395982426191805 1
0.0887626447169919 1
0.876945118409631 1
0.818170533211043 1
0.641064539185956 1
0.433865010652301 1
0.613791338213198 1
0.261471002165406 1
0.619159084658364 1
0.969805874784127 1
-0.0723357642782964 1
0.899759359004429 1
-0.0835898669081114 1
-0.252510252796815 1
1.41347057138004 0
1.56422059293051 0
0.779817122379968 1
0.00992319081661464 1
1.10675467331481 1
0.398551358080648 1
0.636643890673954 1
0.330262966864529 1
0.265007782708853 1
0.784034579955381 1
0.656448022470612 1
0.527928105299228 1
0.566009541586308 1
0.016646843589919 1
0.52147695361181 1
0.935001028296657 1
0.867365588498906 1
0.892196265789646 1
0.920158170760197 1
1.01153453942676 1
0.265288995849611 1
1.19000815765972 1
1.00266160045247 1
0.346703214096301 1
0.181633072153254 1
1.05957664557072 1
0.603332599759717 1
-0.466540521843812 1
0.545659113330269 1
0.831256506502387 1
0.230486522039795 1
0.18331715652975 1
-0.222280797237461 1
0.909316626997381 1
-0.0362866044929589 1
0.415504578723373 1
0.469406141491882 1
-0.0356165395048831 1
0.0258916413579692 1
0.440158997734958 1
0.75138893666535 1
0.432459640507391 1
0.727150044278498 1
-0.100662232222871 1
0.6129928862637 1
0.837167122445578 1
-0.136378092525849 1
-0.453846209462363 0
1.32760481646536 0
0.803076652360134 1
1.57740168125649 1
0.464216174884503 1
0.787754312317618 1
1.66521740079729 0
0.614354361904042 1
0.868344512457016 1
-0.104883844376184 1
0.938183952749021 1
0.823934050007977 1
0.95147230427879 1
0.238822001009269 1
0.977178195821243 1
0.958571777551381 1
0.509758136206912 1
0.809357184766857 1
-0.172770655601676 1
0.991288120117849 1
-0.130907951010089 1
0.127682919986769 1
0.94359481142231 1
1.66159777409348 0
0.254111035687979 1
1.53357121639699 0
0.949220441287143 1
1.13950312286757 1
0.0323607739075217 1
0.906161468501897 1
0.655322403944368 1
0.899650196662461 1
1.33067150907818 0
0.759512516297289 1
1.32995283280264 0
0.781310998776301 1
0.308011981142242 1
0.750924352013286 1
-0.000296460194384091 1
0.791484472992095 1
0.247397867929301 1
0.19419894180761 1
0.532996162570585 1
0.441170073862933 1
0.698659944755216 1
-0.0831961061745111 1
0.655449864991407 1
0.251081611889424 1
0.308052333206638 1
0.865108768326062 1
0.845932081204997 1
-0.293290022989405 0
1.58260541519312 0
0.638434040278939 1
0.430716459270153 1
0.114735365980707 1
1.35785237625789 1
-0.224437392107701 0
0.226817606857008 1
0.415604427312531 1
0.344832916720121 1
0.452736445204981 1
0.353389903289721 1
-0.0604756603218182 1
-0.0435423737010108 1
1.04335108668487 1
0.521598035311577 1
0.251466015242266 1
0.300284247176904 1
0.277355504823419 1
0.518004081815649 1
0.691597253102497 1
1.3804978739512 1
-0.215690986242261 1
0.0575852928996882 1
-0.121796413030142 1
0.579549821005945 1
1.02915967410112 1
1.38363026401129 0
0.950659899154718 1
0.754340382440449 1
0.706697861170954 1
0.69362397299673 1
0.258791718992366 1
0.591957623939313 1
1.03200632410172 1
1.28394316365364 1
0.253186456857533 1
-0.525760982572456 0
0.697093635728025 1
-0.0938606788290506 1
0.919307704429894 1
0.318022522081527 1
0.481524511325746 1
2.01943045856331 0
0.218219564412547 1
0.661708732197088 1
0.939432775934874 1
0.816872735605541 1
0.0670580004668174 1
0.896527723733058 1
0.855128563565497 1
0.281416508658705 1
1.09979216383667 0
0.0901507063880968 1
-0.940058335675648 0
0.958338994054191 1
0.217661626607082 1
1.32660912580968 1
1.30379908632309 1
0.0244777471443101 1
0.984763556685725 1
0.436255661470085 1
1.30300302319468 0
1.17741875857804 1
1.03162139439681 1
-0.0121983607959194 1
0.202695847237579 1
0.903746974790296 1
0.63092605904275 1
-0.142669537234408 0
0.497105012524357 1
0.619384230863136 1
0.71617806991033 1
0.761878933860471 1
-0.407184433479374 0
0.642138857261151 1
-0.107543016499053 1
1.12429778951098 0
0.570420407709007 1
0.573831631834767 1
0.924460168838671 1
0.197013395881621 1
0.463171579134403 1
0.610828821407136 1
0.147107699271307 1
0.181687802630107 1
0.630718864072846 1
0.776801782763081 1
0.0184158067093323 1
0.798817512561947 1
0.364981357448758 1
0.074695485323602 1
0.790410569894605 1
0.59532173645953 1
0.465725791298281 1
-0.775222537412788 0
-0.126773159040465 0
1.04890291160358 1
-0.386084786070855 0
1.03493811903729 1
-0.0971916554974444 1
0.404973188991885 1
0.0835712035821791 1
-0.0188752725577536 1
0.333595862615995 1
-0.283269393166305 1
0.150278120339846 1
0.859005272681493 1
0.0518333337372174 1
0.198511455515365 1
-0.00921926916774113 1
0.278380947246315 1
0.884617210308502 1
-0.0473714002226138 1
0.958585819351348 1
0.737231813345053 1
0.470979341196501 1
0.310274040590657 1
-0.501562561796761 0
0.149411977760113 1
0.735515306969463 1
1.13219067874825 1
0.298803533240316 1
0.401889364992141 1
-0.154768857710036 1
1.03103066495648 1
0.226906354752705 1
-0.0375893199319824 1
0.156834052087577 1
1.01491441841065 1
0.0231826366626044 1
-0.104497809138681 1
0.213735561689525 1
-0.383731989673664 1
0.294726244494859 1
0.441018975679222 1
-0.380787842035896 0
0.338921956493359 1
0.426535979697861 1
1.20017757089473 1
1.24877364519142 1
0.918721278286662 1
0.894930962096431 1
0.497800934026792 1
0.43947446706039 1
0.333454123519866 1
0.702346195636633 1
0.93979984825646 1
0.572333717051647 1
0.583049477557977 1
-0.477956473686285 1
0.369693664884101 1
0.859297449683131 1
0.391698937776875 1
1.03415712692718 1
-0.0198424402568619 1
0.744692634298478 1
0.282230136140621 1
-0.415395269863292 1
0.628498820415189 1
0.762472692449048 1
0.475066217112347 1
-0.233647303548392 1
0.858304792228828 1
0.143281472285572 1
0.295643545427348 1
0.306883087743455 1
0.117521433823972 1
1.06682076739646 1
0.416536657839956 1
0.0299559184550092 1
0.592008363218878 1
0.861576475103455 1
1.3521924801723 1
0.75311179649901 1
0.493093025750052 1
0.252337143357624 1
0.418949471320622 1
0.598929704292323 1
0.415220044954572 1
0.274001572191103 1
0.714019772647795 1
0.655636110476243 1
0.145452299435851 1
1.2525202088442 1
0.0362638640714599 0
-0.120958243006415 1
0.927912275404326 1
0.507802196375842 1
0.350303583676562 1
0.730176995569365 1
-0.0212713998045379 1
0.663394567379358 1
0.906061130024072 1
0.556711833040052 1
0.457264718938034 1
0.6940272499646 1
0.916030726761536 1
0.190891176039506 1
0.0580246253258741 1
0.287588329763151 1
0.479958871688393 1
0.318135404538015 1
1.6861911406891 1
0.319397712393053 1
0.557819665034034 1
0.20676764886005 1
0.936249443420084 1
0.0969821097282232 1
1.05906231447085 1
0.64488239443954 1
0.723784309278627 1
0.0922119326913245 1
0.695348380051169 1
0.956171449282808 1
1.11098616379428 1
-0.21455928482769 1
0.528169339818133 1
0.707585611559598 1
1.09737095881392 1
0.524753153279045 1
-0.397425016270583 1
0.285238064187533 1
0.580861249352206 1
1.74980151721904 0
0.340889200816614 1
-1.05084284953677 0
-0.397705510554495 1
0.911867244973442 1
0.598213613237194 1
0.90318564935906 1
0.385206205610697 1
0.920024642579763 1
0.546911808253203 1
0.409240807719951 1
0.26331405242848 1
1.67403662548803 0
0.481348956246548 1
0.22615705709988 1
0.198066200590697 1
0.46388826286096 1
0.398513787648406 1
1.06516724386083 1
-0.176193991727642 1
0.575820665668085 1
0.266051750104773 1
-0.0378143069146297 1
0.495652931988359 1
0.372520857449233 1
0.170832706512235 1
-0.466509480815404 1
0.190082380538833 1
0.814763781248872 1
0.536663488480624 1
0.769448863640963 1
0.334254190545495 1
1.81635428954157 0
0.491114852323675 1
0.178790469291399 1
0.211112055724312 1
0.214170138328373 1
-0.0126876070325325 1
0.261071692592349 1
0.0844570229652334 1
0.32771636181066 1
0.101731796836539 1
1.17330374862598 0
0.748697462041243 1
0.301014663181264 1
0.780276363891558 1
0.304093464227042 1
-0.0315640330135192 1
0.415040476734795 1
-0.474228628128552 1
-0.10823737611643 1
0.44558832923606 1
0.779726593582122 1
0.792444814856731 1
0.175649263780356 1
0.454713653908024 1
0.868483462839736 1
0.271117764861924 1
-0.308307739815117 0
0.505352045940251 1
0.675090919826168 1
0.791415155019486 1
0.502234927177654 1
0.345933394247348 1
0.403741170526915 1
0.0851470864771352 1
0.64940041876283 1
0.038391591791398 1
0.170573233597956 1
0.646588422617232 1
0.439736567673823 1
-0.230373541362475 1
0.763095025205085 1
0.462812044772692 1
-0.0142554251021569 1
0.687726689073641 1
0.621930301269757 1
0.614782896228453 1
0.690799002884958 1
-0.105739443615706 1
0.429326754112006 1
0.172875009210349 1
0.605721454953141 1
0.717913927703905 1
1.58131237244356 1
0.565457144183924 1
0.17776400637696 1
-0.611798626641341 1
0.506218669888784 1
-0.615844721034125 0
-0.18873431395207 1
0.772892658244149 1
0.786972618255215 1
0.468610448504328 1
0.473810283613143 1
-0.276834627911689 1
0.542260608074377 1
-0.144002511929879 1
1.11295455387729 1
-0.132538330489021 1
0.130897153844994 1
0.293512854787114 1
0.112939175805494 1
0.715605605567713 1
-0.0347341099820945 1
0.564438379351099 1
1.09990250798801 1
0.706533978530939 1
1.0477353014444 1
0.718176747782657 1
0.337866809177655 1
1.05719745003844 1
-0.0190631549664815 1
-0.870518858711726 1
0.34834313274424 1
0.106622255489393 1
1.86340373536777 0
0.324832437482634 1
-0.111053184504033 1
0.477932520697458 1
-0.680364402689428 0
0.926667154559673 1
-0.260186051125736 1
0.312894429424897 1
0.0550576758045531 1
0.282236803558533 1
0.17538878672182 1
1.16176695365434 0
-0.0199998778892717 1
1.06623112108716 1
0.408429596866592 1
0.128710244196292 1
0.610702131482025 1
0.823636767732512 1
0.310888249558271 1
0.557275114111492 1
0.660986636653639 1
0.862470598486757 1
0.836891735140774 1
-0.183630824497839 1
0.845992428381837 1
0.878437344480587 1
0.385916800394409 1
0.193656787143765 1
0.735311731235933 1
-0.10404107962663 1
-0.035927560978907 1
0.619021366437028 1
0.662591549453985 1
-0.177182507468468 1
0.44307561366234 1
0.258511809675382 1
0.478448780142534 1
-0.263049685950729 1
0.824366349306927 1
0.0868323972775984 1
0.188628887948149 1
0.395954008366229 1
1.03809554744426 1
0.660250712178294 1
0.772740894377009 1
0.437333202530427 1
0.772800236273524 1
0.316231688594418 1
0.12553155060549 1
-0.0402313025447686 1
0.465712788919123 1
0.248760160298273 1
1.34522506841754 0
0.547412185546658 1
0.296950556224142 1
0.662983914926075 1
-0.0595973142797881 1
-0.140596028750497 0
0.760578151753736 1
0.596767418645379 1
0.195378621553619 1
0.164108674685061 1
0.523992557147526 1
0.0437191535813037 1
0.597677831579195 1
1.07457964222202 1
0.179144521891421 1
0.306225350801312 1
0.785181094379776 1
1.22417420051089 1
1.44325230432482 0
1.09369059283477 1
0.414626980485937 1
0.490466428317871 1
1.01396752267785 1
0.401865554256201 1
0.727712673588271 1
1.023765835774 1
1.14482067981194 1
0.294293373754337 1
-0.0490340607015584 1
1.27120007684909 0
0.547116792507448 1
0.526998636353585 1
0.228545398350722 1
1.22057192189414 1
0.954579725808938 1
1.18424240324292 1
0.494576259451147 1
0.717476950519626 1
0.801918108432589 1
0.94399318596878 1
-0.503785071155492 1
1.05621700009184 1
0.463092130582811 1
0.611911867535324 1
0.254172389788808 1
-0.318681229472127 1
1.12443623965889 1
0.89881877701938 1
0.605795804109835 1
0.968896835041872 1
1.08268245462704 0
0.842879877938733 1
0.794221890997235 1
1.03581376291946 1
0.862364499179478 1
0.130404925552442 1
0.482315099292637 1
1.15159781660514 1
1.27692388285799 1
-0.0875951766358452 0
1.10464352451519 1
0.390129468103314 1
0.699357989032248 1
0.832532186697458 1
-0.108689541184123 1
0.512867598542844 1
0.423059368040818 1
0.998145334655991 1
0.719870015924746 1
0.407626982002859 1
0.162425531253025 1
0.436716146368845 1
0.802789778774318 1
0.936320846651817 1
0.546991737343517 1
0.835333800732467 1
0.355070661643049 1
0.628142747172121 1
0.672698006050819 1
0.571369752492117 1
0.345427476423392 1
0.0262137223359042 1
1.00374281738711 1
0.344474496246042 1
0.227671720934856 1
0.806994335866331 1
-0.0458891860433189 1
0.637663297188704 1
0.73017419728132 1
1.11549030090507 1
1.10863601837603 1
0.616704124805525 1
0.70997119454139 1
0.71290541496881 1
0.74965593536729 1
0.263562752485325 1
0.0939165859680514 1
0.708535927013428 1
0.228536829650146 1
0.789700699115305 1
0.774940407855601 1
0.381465316957217 1
0.493881036420799 1
0.512672660899702 1
1.30168610991502 1
0.135303890243987 1
0.463330396967443 1
0.47631789775466 1
0.0849287299472822 1
-0.211710460994412 0
0.527974635577563 1
0.17579506936736 1
1.0737784362701 1
0.206822246101256 1
1.15119780475993 1
0.709760976732568 1
1.26523634020017 0
0.617816657806334 1
1.12520921021066 1
0.0468004964445013 1
0.841535056740988 1
0.372916702876991 1
0.747343266652974 1
0.261634400466783 1
0.35731997062036 1
0.0380594724954708 1
0.615250013601236 1
-0.0255426736537221 1
0.33208580429208 1
-0.0575535088536561 1
0.641125726182412 1
-0.480251626393568 0
0.0591968355243974 1
0.00252990566585602 1
0.479375375014689 1
0.274601661593394 1
-0.0202620639972958 1
0.913145287243138 1
1.51025523838829 1
0.715176391638765 1
0.508857396704643 1
0.147364727838572 1
0.182370761135289 1
-0.249503288529046 1
0.0256053579967724 1
0.458264346711659 1
0.791978202713011 1
0.967340792338984 1
0.999826900058262 1
-0.0406512908291581 1
-0.257968117730839 1
0.952867552604465 1
0.455272213103784 1
0.606381590503084 1
0.512334872163591 1
0.678321046493847 1
0.0351891996152289 1
1.24619674231592 1
0.170854149465385 1
0.0869404770005782 1
-0.745620761805536 0
0.18093773338574 1
0.931488860940907 1
0.432675431734674 1
0.391360386390847 1
0.816664610438707 1
0.0486367500553047 1
0.197915503865787 1
0.0392290764590303 1
0.755586169478903 1
0.292850304757215 1
0.740198293891289 1
0.158426954233436 1
0.292474945774515 1
0.095439721634146 1
-0.231291856400481 1
0.0742406308062568 1
1.02449116491937 1
1.11221229824193 1
0.204844377983486 1
0.771939746595011 1
0.237759803527648 1
0.504764059632587 1
0.538629347653594 1
1.06069588657416 1
0.94289253690376 1
0.301444993461669 1
0.483730272010337 1
0.143076036728789 1
0.963253575246384 1
1.48228834456099 1
0.0230503752884999 1
-0.277428355235985 0
1.07562598645369 1
0.28218946963033 1
0.426574946378031 1
0.753675371840391 1
-0.721971382868019 0
1.03699246013429 1
0.357470420024735 1
1.20616704008901 1
0.30336733661707 1
1.52390886890057 1
0.397368253175978 1
0.730563336208372 1
1.81249605131281 0
-0.323135880998245 1
1.34719524323277 0
0.207875795211426 1
-0.443555207975491 1
0.551697189610489 1
0.559068624872136 1
0.112333160023326 1
0.509726555664679 1
0.366073315898121 1
0.551826795292541 1
1.13369673551797 1
0.334118215588607 1
0.442382129182727 1
-0.0125425168871849 1
0.700086904604845 1
0.857822471196298 1
0.359999349811447 1
0.437161872494999 1
0.319105696642933 1
0.77637374438796 1
-0.0868012686808631 1
0.780445194045373 1
0.52247594698175 1
0.758879464939342 1
0.238218743374739 1
1.44003236192052 1
0.347312738234738 1
0.20985887646714 1
0.585318352896039 1
0.220674688035813 1
0.689974542582788 1
0.879301225661332 1
0.0913309611437267 1
0.631436311395552 1
-0.171163623300641 1
0.452116066401987 1
0.327186551558919 1
0.298756943968185 1
0.743982479540079 1
0.527357059938958 1
0.00783086259924054 1
0.508090373786062 1
1.22565107956434 1
0.319916663449931 1
0.7438099382997 1
0.295916307730746 1
0.644596971701133 1
1.13438248562613 1
0.0292047471461258 1
0.249744994778543 1
0.475129594039175 1
0.623281784341105 1
-0.359321835257172 1
-0.222934320240753 1
0.318289493974188 1
1.11579347281229 1
0.382575180147577 1
0.414442935118334 1
0.366233328224307 1
0.64893176368471 1
0.80960216755506 1
0.388456062610975 1
0.996839055314575 1
0.601969927048768 1
0.586038747725791 1
-0.265793306934027 1
0.660372344875575 1
-0.0859169992266867 1
-0.09885269653738 1
0.835089598055365 1
0.183050063686323 1
1.1752602171878 1
-0.00542938047306774 1
-0.205106875649057 1
0.331560511861547 1
0.610767393591506 1
0.138882374744765 1
0.967624270543094 1
0.327262978940279 1
0.0671607512485578 1
1.41805301235015 0
0.243716104381572 1
0.422753330783512 1
0.701536156474512 1
1.20962604110385 1
0.560485600834009 1
1.40111322806977 1
0.090531480263234 1
0.22749091391036 1
0.763177688497962 1
0.468459441872817 1
0.690219397915438 1
0.959349827509445 1
0.90399739709315 1
-0.216372326471172 1
-0.267563984735594 1
0.967144134730151 1
-0.0225295877441646 1
0.548076636538442 1
0.0847455312971263 1
0.262980917649811 1
-0.254521761052551 0
0.525130681169555 1
0.253696673305245 1
0.695878928469456 1
0.840494632078994 1
0.866087800656848 1
0.526963653139952 1
0.144964784569451 1
0.808367992095435 1
1.22295098294936 0
0.501410344647189 1
0.205443604150569 1
0.669336867158631 1
0.694829733935044 1
0.209355493660479 1
0.7464505332351 1
0.0187262871455886 1
0.109976791200093 1
0.516287039891688 1
-0.405022196113633 1
0.885870290133511 1
0.51929908634096 1
0.130813608344432 1
0.694654505334994 1
0.130231791890561 1
0.576261486933759 1
0.628845327685442 1
1.12903457590109 1
0.393980117341967 1
0.81715507244847 1
0.250752864055247 1
0.988579317138047 1
-0.738061750047386 1
0.805252259588332 1
0.675951380300957 1
0.78922139219706 1
0.47009318514228 1
0.593997357846447 1
0.0920913132734296 1
0.763416674236968 1
1.10465453417986 1
-0.280899797169942 0
0.329421589546732 1
0.432205073219809 1
1.01445996810545 1
0.00147491388667322 1
1.09434630682675 1
0.278538198927406 1
-0.0146898913984906 1
0.407361893603129 1
-0.079018015259167 1
0.519083084155376 1
0.323005317316546 1
0.957314481432182 1
0.836258532577297 1
0.544502733417909 1
0.555486106241133 1
0.64556241561218 1
-0.0429263333850911 1
0.141719443268244 1
0.306470223874798 1
-0.41176971052328 0
0.937637646570496 1
1.41843116768191 1
0.469739464583505 1
0.875132395100487 1
-0.583019079173203 0
-0.206562363142051 1
0.522847218102742 1
1.37227551933832 0
1.09006822289888 1
1.67701258983813 0
0.219986365799985 1
0.593302053576837 1
0.959761813585906 1
-0.475975556852639 1
0.505954686631971 1
-0.277953389123064 1
1.00159768392255 1
-1.47252724346113 0
0.108532962322821 1
0.515794319152992 1
1.43575235920907 0
0.311434737903646 1
0.411722565551139 1
0.591410762302069 1
-0.199629435320065 1
0.853812732379842 1
0.57124410065218 1
-0.165173209658919 1
0.361995191336372 1
0.609395515219023 1
0.426565594581125 1
0.356986776746888 1
1.25303180124127 1
-0.296698408517494 1
0.308070152201131 1
0.33566588148357 1
0.756142606371371 1
0.699447569551995 1
0.949818753875491 1
0.35213809376694 1
0.513805035153305 1
0.246712450601391 1
0.257806863427978 1
0.231743410516059 1
-0.0333004785320988 1
0.0758501420440232 1
0.889822352352978 1
0.645865492854592 1
0.693868698976578 1
0.186276428366377 1
0.504632005829293 1
-0.139876207017823 1
0.330870898042789 1
-0.0386029812611751 1
0.324445439076167 1
1.52422749817113 1
0.372984044379601 1
0.258403447644765 1
1.03872050101137 1
0.860512272580458 1
0.76848450113171 1
0.735904503877205 1
0.74364386483781 1
1.3012195786376 1
0.950013864705529 1
0.389925895436726 1
0.4150097284195 1
0.952197371381656 1
1.19165368319231 1
-0.380023074242125 0
0.585903617735151 1
0.831608462387329 1
2.01479066330855 0
0.211436851190617 1
0.18423268025703 1
0.130735676546368 1
-0.246984502155129 1
-0.0676082671676106 1
0.33064176024467 1
0.351142234946006 1
-0.102801740435588 1
0.593370938707526 1
0.782395846366051 1
0.67773971359091 1
0.495044743429368 1
0.877440855423864 1
1.6563706995647 0
-0.0088786343569484 1
1.67651094275702 0
-0.381851518488735 0
0.420150716270791 1
0.664854981501511 1
0.32013999918764 1
1.15654308466397 1
0.216617124591014 1
1.20395596372007 0
-0.00622484900352822 1
-0.0217459363473105 1
0.342832082720211 1
0.460603524600028 1
0.821895122212723 1
0.264685395214018 1
0.435392752664063 1
-0.342121010561885 0
-0.0323816559303429 1
1.36807381496975 1
0.75259427340046 1
-0.123620270623485 1
0.554300168841053 1
0.331388208826789 1
0.436801857489089 1
1.27137559278245 1
0.292680708503696 1
0.792440597487078 1
-0.339531660737842 1
0.70466750460572 1
0.366836827212286 1
0.206726104652182 1
-0.17842856209316 1
0.465616743827389 1
1.01568672268675 1
0.460004335894136 1
0.722814342820722 1
0.31471090380012 1
0.111022022553702 1
0.783667252582423 1
0.927791316961587 1
0.606682550779673 1
0.252833197020892 1
0.872525217045744 1
0.50705788271715 1
0.17643400542766 1
0.614824797730234 1
0.34885503672205 1
0.513508928946256 1
0.48054146231408 1
-0.989012035219278 0
0.383792358507448 1
1.25185303499187 0
1.27823046353376 0
0.787655661994388 1
0.756620437174019 1
0.383390862221611 1
1.39866236865268 0
0.031228461031562 1
0.616056177708626 1
0.372813095895329 1
0.254398152877821 1
-0.304156869985365 0
1.68931519480286 1
0.532454051260933 1
0.786484982718654 1
0.229136778447675 1
0.601545490010129 1
0.325654642907896 1
-0.123794892586487 1
0.667855125810486 1
1.20166379986136 0
-0.279941943996277 1
-0.025582147604389 1
1.34121471705152 1
0.895580525221697 1
0.755098688884525 1
0.133149885050627 1
1.11249593484661 1
1.10150026528833 1
-0.215137159541868 1
-0.119534817862871 0
-0.084471370748145 1
0.359812600510305 1
0.228918719694952 1
0.321868127395645 1
0.747451726185015 1
0.70327128659563 1
0.676727664343425 1
-0.20170644432256 1
0.17775751811457 1
-0.0656963823085995 1
0.33613810531471 1
0.659630744234356 1
0.607707821087343 1
0.531615226320531 1
0.822264706990947 1
-0.0584629168805544 1
-0.4222956677318 1
0.498150668428666 1
-0.0322605403945092 1
0.333593441012632 1
0.589818520569881 1
0.499705309043893 1
-0.15536676417472 1
0.493987922684326 1
-0.29899248266974 1
0.717069885726916 1
0.127120809383728 1
0.449324554420067 1
-0.0984884670410345 1
0.309427725392125 1
0.649092685685495 1
0.474583732288001 1
0.365204905547995 1
1.43323247430432 0
0.157060561575342 1
0.466046722889613 1
0.704501291793331 1
0.934647443279052 1
0.704999611583104 1
0.106476743233838 1
0.676139962461846 1
1.15733635574805 1
0.274705804788929 1
0.777217584366967 1
0.757819619671494 1
0.698558321768035 1
0.985577528745064 1
0.593959741306721 1
1.56371325333961 0
0.323711364534191 1
1.10166570414079 1
0.5845587806386 1
0.384921208907471 1
0.513942379188625 1
0.402984819310259 1
0.99080353692375 1
1.04161319169561 1
1.09860966602275 1
1.1550494479769 1
0.199233252563985 1
-0.389271524393437 0
-0.396587968028351 0
0.593173805779171 1
0.515535623745037 1
-0.0434764285243053 1
0.710850335990507 1
0.662909172325763 1
0.105574545203883 1
1.23355955899816 1
0.55497269757128 1
0.283247083876062 1
-0.0113581206337318 1
0.541673049916765 1
1.02426861622574 1
0.00153816443045812 1
0.366612765587459 1
0.618803312178489 1
0.265951231835344 1
1.25376367670661 1
0.242887745357116 1
0.00566605765867811 1
1.05077612195475 1
1.2147512050327 0
0.667117572789996 1
0.724098024816518 1
0.67040836793846 1
0.527136373353253 1
0.061546819477879 1
0.813443433587079 1
0.336730500958564 1
-0.309941178430154 0
0.245078421383766 1
-0.0382883949415248 1
-0.749812434467762 0
1.50281150983446 1
1.31276489000769 1
0.0915546842872053 1
0.415689451889738 1
0.934518230983821 1
0.42076097834141 1
0.760174530936297 1
-0.213482169152703 0
0.0605994518880363 1
0.586362241370757 1
0.496911146072532 1
0.657981150619198 1
-0.455193985143059 0
0.7352856956795 1
0.00714840787476614 1
1.70005216723526 1
0.757907007343253 1
0.723581734001065 1
1.4289981999643 0
-0.239335493033984 0
0.104583630170879 1
1.02147711733225 1
-0.373259849635346 1
0.846278760900487 1
0.535278833011668 1
0.521575002050352 1
1.2376055820731 1
-0.569157211417732 0
0.529958086054266 1
0.468139235010977 1
0.0245935653540942 1
0.84366118344139 1
1.24850056688132 1
0.354276752595609 1
0.26641371970071 1
0.926989765449953 1
0.085670141182757 1
1.01634528260091 1
1.3898632869235 0
0.517402510721883 1
-0.176802057458526 1
-0.148801160987518 0
-0.00654901484965846 1
0.484159227730386 1
0.387956681326796 1
0.7789142914254 1
0.926812432058069 1
0.384408398187099 1
0.45913103673964 1
0.815467114912269 1
0.419991250697834 1
-0.130891555490535 0
0.0758383270117411 1
0.643381706342985 1
-0.456305800496165 0
0.257124638843208 1
1.1267172762071 1
0.301298338337024 1
1.01973469503637 1
0.964222048617799 1
0.863284921201494 1
1.48820953585206 1
1.1622103230005 1
0.146237472286202 1
0.455005493444539 1
0.90218778620572 1
1.22623850462329 1
0.157513434250564 1
1.05196456649188 1
0.714916669168084 1
-0.271823169917946 1
-0.284042792049479 0
0.980250867000759 1
0.940096689574032 1
0.658427948972162 1
0.273545989698949 1
1.28847718053119 1
0.24172962766906 1
1.20405649074117 1
0.721353870558879 1
-0.368104283868386 0
0.779050754615395 1
0.292218286126275 1
0.805374347291437 1
0.00137823045175589 1
0.557153452253599 1
0.403360454244575 1
0.729860761233474 1
0.134125432285332 1
0.613581004154935 1
0.882768630461827 1
0.55416125981077 1
0.900064369662266 1
0.0933408801726936 1
0.0249719947063711 1
1.02672127070671 1
0.740386627602956 1
0.924929742393507 1
0.775547856334152 1
0.166806836055128 1
0.995765810361569 1
1.0892912524404 1
-0.292479530788751 0
-0.117523184234606 1
0.382657663882324 1
0.832588137111866 1
0.83789446815048 1
0.298897734710661 1
-0.0150221620560264 1
0.510510187460711 1
0.424439846783962 1
0.429558144295645 1
0.436841968561699 1
0.643859415113722 1
0.536535607065448 1
0.596152141656753 1
0.374282231493216 1
0.310306143280583 1
1.57139692328493 1
0.313671421352785 1
0.232043322563642 1
0.687594065493095 1
0.77604193870164 1
0.776523871292061 1
0.184132514219767 1
1.01565764438966 1
0.942539662567769 1
0.46845238355225 1
0.121595610399255 1
0.0640236017909643 1
-0.0679218131688593 1
0.795903388272068 1
0.704648223764821 1
0.18789122106141 1
1.04818041596703 1
1.12753591947169 1
0.380415615002516 1
0.712497757101542 1
0.580521484292886 1
0.315090056790248 1
-0.270488880722937 1
0.926539556440159 1
0.315234293177926 1
1.00479089231977 1
1.31254087023003 1
0.0532221566254775 1
0.434798004656784 1
1.18056610230382 1
-0.0895655854085036 1
0.782157178412192 1
-0.412857710654661 1
0.855167125195509 1
0.381106387218769 1
0.34092267918521 1
0.612971774751387 1
0.189772868931656 1
0.949815197230843 1
1.15961392155481 1
0.895980392651038 1
0.618787125472226 1
0.549921126430892 1
0.70089562749763 1
0.376025924204444 1
0.641622750056579 1
1.35111209986403 1
0.220655796730583 1
0.983037007604516 1
1.24648176357276 1
0.829705934814957 1
1.03809638061724 1
-0.56102419854327 0
0.416570750477717 1
0.134401259393667 1
-0.192835941103615 0
0.265759289044577 1
0.17417182789452 1
-0.0971301875356159 0
-0.0934708676493654 1
0.887051158552848 1
0.510073726081014 1
0.0152077139615975 1
0.564226909100801 1
0.619290911849944 1
1.54910331326344 0
0.688913254789407 1
-0.331683266208451 0
0.765129199139222 1
0.178014798630431 1
0.816459754567248 1
0.505528135740236 1
0.891196205427135 1
0.944417029744865 1
1.00718121471219 1
0.725709142440267 1
0.0679547319859295 1
0.983944681699131 1
-0.609764832312488 1
1.17858840057861 1
1.49055087519636 0
-0.169597267214591 1
0.836692346785543 1
0.356496489356555 1
0.669846856648949 1
-0.0623700239202283 1
0.630566771190489 1
0.697457349766172 1
1.17994226028191 1
-0.391549674059402 1
0.806890851016873 1
-0.5624857983276 1
0.169509813688429 1
0.748205391381696 1
0.62191952708954 1
0.973063000184077 1
0.740211854353797 1
0.553609319814183 1
0.925230256673867 1
0.526352478559823 1
0.645572408754527 1
1.14192218262221 1
-0.339183804247573 0
0.511665739182943 1
0.511124908298421 1
-0.0712488134764972 1
0.940608566726466 1
1.25714073577759 0
0.476811753366445 1
0.508864461187519 1
0.489575693657611 1
1.63385126895714 1
0.416685848403079 1
0.909089819385836 1
0.232138911403668 1
0.0597870107110858 1
0.755382721016979 1
1.32830455945563 1
1.44468431692454 1
0.700789936494811 1
0.861099625101167 1
0.210598488897299 1
0.525085393371939 1
1.34403163091239 1
0.351191091538441 1
0.150624012377441 1
0.206235482316817 1
0.871980415841792 1
0.636557129808297 1
0.211813238040111 1
1.32069569361782 1
0.829721297722548 1
1.0292488034336 1
0.439587084345935 1
-0.0963537777869471 1
-0.0680833071389943 1
0.269676589330734 1
0.556496997453544 1
0.225557639902004 1
0.901528277095443 1
0.0341972577303039 1
-0.78383237087688 0
0.167190842043356 1
0.110355340477552 1
0.379500292172224 1
0.689057133998016 1
0.709179478676884 1
0.54024106062691 1
0.0935615099372939 1
0.543313590749358 1
1.01567138200285 1
0.964496009390918 1
0.245385545609229 1
0.274837001001398 1
0.262136319183586 1
1.11481385684594 1
0.628726507425806 1
0.350861714294705 1
0.937221625910159 1
-0.270629994773921 0
0.895631179209112 1
0.701636960657545 1
0.605316415251532 1
-0.173378928506267 1
-0.0128814675205698 1
0.287751838621915 1
-0.238252396908688 1
0.80082016762399 1
0.464709185406321 1
0.120881840719415 1
1.10334642952634 0
0.366552985050526 1
0.198422814785571 1
0.557156451063534 1
0.549100766603375 1
0.874887987993301 1
0.507249077549221 1
1.01888511026671 1
0.661546810861259 1
0.837127633950566 1
0.862402272010479 1
0.958251026748969 1
1.29686936672882 1
0.325137253927876 1
1.18884993325325 1
0.638452575952937 1
0.202224999952201 1
0.682557265999207 1
0.422358317518491 1
1.15986977572571 1
-0.905648565318468 0
0.0802355300740284 1
1.03833925881735 1
0.629174736007359 1
0.410330035077875 1
1.39996881189106 1
0.516706274466519 1
0.40787701122388 1
0.597112826913497 1
-0.128162952110596 1
0.839645071641881 1
0.447889679689355 1
0.930880435518255 1
0.606077025028785 1
1.08565417067502 1
1.26248684853625 1
0.599460633251886 1
0.314444134199424 1
-0.0988643241833599 1
0.358114162039316 1
-0.223269933489368 1
0.372254566805673 1
-0.187432883828546 1
1.10482225334108 1
-0.328160261912583 1
-0.228666701934658 1
0.58189474591397 1
0.182887358667369 1
0.20176606383187 1
0.598848942381164 1
0.873706322032291 1
1.25951663956986 1
0.405249259138888 1
0.272616770385184 1
0.588107050230923 1
0.308420607322748 1
-0.490946376984997 0
0.0304948889807789 1
0.275707864820552 1
-0.292993118110127 0
-0.0728265532105084 1
0.701234649829862 1
0.660870949801346 1
0.123412714471609 1
0.960356195709783 1
0.673583487068154 1
1.04665338622504 1
0.834144271284776 1
0.35858009883418 1
0.418673550510457 1
0.543085218234202 1
0.751067171882221 1
0.319209771637827 1
0.869251939520124 1
0.413357520634309 1
0.0907911072993791 1
0.187890725630303 1
0.336247719384648 1
0.0953093618212074 1
1.11787983863747 1
0.432329061681411 1
0.255343515955292 1
0.386797346624894 1
0.470347689851463 1
1.14282423444031 1
0.335003706328576 1
0.376360648002216 1
-0.184997489563327 1
0.74011704026988 1
0.0808402143371665 1
0.217786840512291 1
1.45847215232007 1
-0.0572236214110954 1
0.553583631116536 1
0.568053182844601 1
0.523940811079185 1
0.453296795145397 1
-0.488349099269826 0
0.208924014559632 1
0.276571995379033 1
0.265692365364294 1
0.530770933223908 1
1.49508269532973 1
0.395644777219379 1
0.0134295483357188 1
0.200145414863051 1
0.792700176327832 1
-0.116461466482825 1
0.481121411111907 1
-0.240706608398013 1
0.372878470476998 1
0.492177205539915 1
0.977665484194989 1
0.570099287052497 1
0.420258338526692 1
0.0798582981532815 1
0.489488746751268 1
0.504219254742791 1
-0.112095918924262 1
-0.132177599487794 1
-0.301290761782637 1
0.182960183519598 1
0.0936378177111671 1
-0.0297880843163989 1
1.00357831479262 1
1.11303315920502 0
0.725741215966815 1
0.322395559306778 1
1.51663630592638 0
-0.13790503989442 0
1.10672226734472 1
0.886983216812309 1
0.571361709193261 1
0.0575093997714316 1
1.10205577968022 1
0.849412977084014 1
0.672070606135288 1
0.55905355533956 1
-0.345677592355222 1
0.494849537831135 1
-0.18681610108736 1
0.520364968840879 1
0.642762444371605 1
0.667227060939837 1
0.210886402379031 1
0.696746321983694 1
0.361695881095489 1
-0.572960904033375 0
0.226409149336316 1
0.167482168029704 1
-0.162968812147664 1
0.655480692442935 1
-0.242657896875931 0
1.03036573625294 1
0.52606575099472 1
0.764780755560444 1
0.842973125099805 1
1.01282667689633 1
0.364965052173622 1
0.0974047112693191 1
-0.515864969366917 0
0.330302901370325 1
0.503202955465342 1
0.923305566550951 1
0.801864381997026 1
1.05237295388842 1
0.27458271655473 1
0.557524947031511 1
0.164085514799635 1
1.18123519065103 1
0.895346204558021 1
0.00425967557259538 1
0.609536890966739 1
0.456028318051589 1
0.874892314409937 1
0.830299740089067 1
-1.33926269083141 0
-0.436129868623749 0
0.184055417802208 1
0.230097736875885 1
0.823268077740279 1
-0.345077689903026 1
0.272646760471214 1
1.50621996552918 0
1.02672216061664 1
0.440895757852415 1
0.484199234301144 1
0.967124243447464 1
0.412567382755698 1
0.543043222088898 1
0.155875383684872 1
0.567742272973242 1
-0.297623238145963 0
1.65982216864796 0
0.231013082824422 1
0.775682915115648 1
0.863748270594067 1
0.433943162338282 1
0.735605175958044 1
0.195426734371657 1
0.211685706665369 1
0.617636023718629 1
-0.379540211461727 0
0.844519701023535 1
-0.0614142700797412 1
1.63936415561728 0
0.713929778383295 1
0.390158737199877 1
0.348183038470898 1
-0.238919933042837 0
0.397168496396749 1
0.125159274814311 1
0.365398042107547 1
0.0914354165197376 1
1.20672022366139 1
1.226248172701 1
-0.147629499111054 1
-0.0310169995921068 1
0.380416141501578 1
0.867670161089662 1
0.503470068704134 1
0.466330179059624 1
0.608301943735471 1
0.890258650332449 1
0.225221611127171 1
0.225438813048221 1
0.682709421076611 1
0.992032993056672 1
1.23358265364184 0
0.352631918392002 1
-0.574195418429276 0
0.464506509000441 1
1.14006162979635 1
0.428816391119291 1
-0.183637820035449 1
0.219286905418974 1
1.01190066844876 1
0.572272241341565 1
0.481823544856414 1
-0.156002774187546 1
0.486155954828227 1
0.517159229815522 1
0.735210273069781 1
0.385368222073523 1
0.202130028723401 1
0.242850048330792 1
0.497898391554337 1
0.420809156285427 1
-0.127227879713345 0
1.09083437596106 1
1.55856199469253 0
0.483849121889695 1
0.640988655244078 1
-0.0409114213637565 1
1.48308031439873 1
0.910062414977586 1
-0.0178699127294625 1
0.550903172227549 1
0.803988735031556 1
0.15968187974086 1
0.709476841809523 1
0.590509471415536 1
1.09893240187764 1
1.50332412536912 0
1.15578240180232 1
-0.492127491855935 1
0.620586042783727 1
-0.687457875154338 0
0.707729565907494 1
0.769909008948828 1
0.10282156471489 1
0.81141932158963 1
0.318177229782703 1
0.75082302752931 1
1.15571790237971 0
0.754995610959956 1
0.387996478946382 1
0.372421644836034 1
0.159148506543926 1
1.02833276951457 1
0.195802566419546 1
-0.101616882980127 1
0.284713540050774 1
0.428203206992264 1
1.09666968650637 1
-0.483811586298377 0
0.918236130838833 1
0.85547965318446 1
0.872253968423162 1
0.713830258487563 1
0.743591159796181 1
0.322622043141334 1
0.606479252829692 1
0.787099908456053 1
1.57745655515163 1
1.0825162054806 1
0.606086338692617 1
1.30083628750389 1
-0.1685162974255 0
0.0898194057476458 1
0.569812328630296 1
0.394116829292316 1
0.21578075913905 1
0.448749677462659 1
1.34057885149457 1
0.197246754761649 1
0.305408785886704 1
0.583862109015201 1
-0.0576486524095078 1
0.934042931206006 1
1.00530373650355 1
-0.148074274225434 1
0.572398446060615 1
1.32496487573105 1
0.715221544771719 1
0.84138774221795 1
0.344535841348298 1
0.773159746491242 1
0.427039472818989 1
0.49783543211413 1
0.774089971963938 1
0.988261959515172 1
-0.105919295584485 1
-0.367502972866193 0
0.890243183220938 1
1.01287389210476 1
0.0260138995775679 1
-0.182218230628348 1
0.583576571193777 1
0.230604317791742 1
0.463180596738509 1
-0.472323106020052 0
1.05288645761275 1
0.35215404111784 1
0.646455298507209 1
0.461250635282814 1
0.695363481429455 1
1.04381993205075 1
0.438772837293914 1
0.778878089001453 1
0.0444801176976591 1
1.7407555522522 0
-0.0828995412388552 1
0.540989655472731 1
1.41293742122762 1
0.332587666649664 1
0.465589242747868 1
-0.153463190989163 1
0.512699715218328 1
1.03296048332732 1
0.533804061521751 1
-0.0412464923787102 1
-0.291424528967357 1
0.231467090812408 1
1.03785546904035 1
0.517047531259401 1
0.921803524759389 1
1.03923140309789 1
0.813344487181962 1
1.12184070928112 1
0.052434300953265 1
0.404825406861841 1
0.754460388236876 1
-1.18496694181847 0
0.297971101493762 1
0.771049871659303 1
1.04960783828705 1
0.0330679249004517 1
0.965201356198007 1
0.92261657258586 1
1.13556703806137 1
0.268288010437629 1
0.990501461274962 1
0.370462049530185 1
0.829520779271015 1
1.35932236364778 0
-0.0754777627331909 1
1.04719423125247 1
0.155798502754562 1
0.543326823090626 1
0.72011628521442 1
0.255989239854317 1
0.094901050017953 1
0.230303339795708 1
0.341451723029497 1
0.215914588645865 1
0.681738949541162 1
0.0730263553737675 1
0.249851568894576 1
-0.153909399806717 1
0.641802234789572 1
0.185914275296525 1
0.627587701203917 1
0.666716111616074 1
0.927666751545253 1
0.111709421802062 1
-0.63461356651509 1
-0.0152270034628632 1
0.507823853504017 1
-0.205771174426716 0
0.794940445510778 1
0.426548490711533 1
0.842473766046535 1
0.598317486442323 1
0.681124280945906 1
0.678461086297069 1
-0.1502853048757 1
0.468602375928567 1
0.534418547698188 1
1.01064496626662 1
0.922947343695968 1
0.151838800303036 1
0.489974871848677 1
0.763762634401095 1
0.210227617661484 1
0.404425198449737 1
0.661083189124738 1
2.51854191969029 0
0.649329168496419 1
1.06372072262485 1
1.41058219402209 0
0.698971245366842 1
0.98145242538858 1
0.460949091207147 1
0.368760806760346 1
0.369324226572775 1
0.251987468152644 1
0.75790745122204 1
0.434794718078469 1
0.884400633833581 1
0.495754939997248 1
-0.395870230365234 1
0.229008397690563 1
0.429595259055087 1
0.744671556969728 1
0.505338009341976 1
0.339162033992669 1
-0.449635598152355 0
-0.197406061138915 0
0.13122064172236 1
0.316292520770626 1
0.443377985923192 1
0.425050991759345 1
0.622482353897471 1
0.907715242248632 1
0.00391827780412969 1
0.484104271910319 1
1.12417830315773 1
0.844609750403114 1
1.08194864944216 1
0.574670523911739 1
1.05744398308219 1
0.622437246758504 1
0.795604916500807 1
-0.516546849689429 0
0.894879503606894 1
0.651551721845556 1
0.78823117851955 1
0.390057378822567 1
0.0475271615967451 1
0.0144819226078685 1
0.156672147208494 1
0.0460420044795009 1
0.204138165715136 1
0.305020610941929 1
-0.415168415737264 0
-0.273837703890192 1
0.0494183348150203 1
1.36898488264809 1
1.18420176458149 1
0.492630002956534 1
0.40974799895265 1
-0.100868985705774 1
1.3449166344368 1
0.286888858846027 1
0.139551346177412 1
-0.129556881340456 0
0.737232200335583 1
0.0696926985613368 1
0.531542000308686 1
0.637624039087972 1
0.593739667658351 1
0.312446192528202 1
0.0530211570549649 1
1.13971024594506 1
0.055735976954088 1
1.1297934805005 1
-0.132014755565433 1
0.93570718960996 1
0.334787295119519 1
0.140882538553561 1
0.588831208081698 1
-0.663260687225573 0
0.603733049697669 1
1.07506798473618 1
0.309593872276839 1
0.229756202057098 1
0.687554307947882 1
-0.1435213923544 1
1.0953031185269 1
1.10928525383353 1
0.102707709535727 1
-0.221767487870763 1
1.3591448625545 1
0.787218700141344 1
0.81253571118142 1
-0.286895349719897 0
0.656424572560701 1
1.04734428265947 1
0.684763906323374 1
0.900780905640097 1
0.17570705176793 1
-0.0553479881240841 1
0.759007747029091 1
-0.55088283356424 0
1.27767692252654 0
0.50642351104985 1
0.376071062838817 1
1.1089950330765 1
1.60316372617856 0
0.566602412130743 1
0.636969698755378 1
-0.00277855053052084 1
0.374640256113237 1
-0.219696853733826 1
0.540729497530799 1
0.0303865584277769 1
0.350658128293387 1
0.600118904260408 1
0.404562901712687 1
0.780992377842479 1
0.482031309175833 1
0.059384967123409 1
0.59186525437449 1
0.328464194150244 1
0.996643427082556 1
0.104402094789783 1
-0.29299639671165 0
0.211596155888541 1
0.806687169034319 1
0.917632655231743 1
0.322255648168869 1
0.546351366431273 1
0.641227943394754 1
1.31079550405955 1
-0.530755310831731 1
0.717689030625259 1
0.941042815418989 1
0.99630360091532 1
1.25724223455209 1
-0.299178670826484 1
-0.573946609817461 0
0.871187188763228 1
1.38632779296815 1
0.265488017321662 1
1.04598922846347 1
0.79402557587593 1
0.796901852297714 1
0.110692122392144 1
-0.528319467314602 0
0.667459426679558 1
-0.550745124816586 1
0.985236187964719 1
0.647612496227471 1
0.482981556962881 1
1.13036594877937 1
0.355591937959939 1
0.729217872597242 1
0.324300540380094 1
0.754155663585909 1
0.944954923181945 1
0.790570461893375 1
1.00924426779361 1
-0.178654280366365 1
0.120203212522808 1
0.660290487868386 1
0.926367673473294 1
0.926081268748274 1
0.608765895232583 1
0.167181620149568 1
0.117009648287051 1
0.162344083643479 1
0.483585551478441 1
0.575557138660282 1
1.50227248113115 0
1.36762286075823 0
-0.250572404941711 1
1.00566973712574 1
0.0605707644662391 1
0.347235381402693 1
0.762264199109343 1
0.864400676791302 1
0.614995913214519 1
0.503606330939082 1
1.05006942780839 1
-0.0759685648372639 1
-0.22511575815521 1
0.653608363317298 1
-0.275580553552841 1
0.488026206572046 1
0.894140916813346 1
0.74627362687758 1
1.93123904842813 0
0.622585822414761 1
0.935760043648766 1
0.486771406030385 1
0.937413552077603 1
0.114868336927246 1
-0.241490632302436 1
0.645533489706934 1
0.549525932896528 1
-0.183287580559616 1
0.0953148138853899 1
0.716232419960936 1
0.691991882867702 1
0.292439431359851 1
0.41716382648303 1
0.818092459456451 1
0.748679159553502 1
0.527195655995089 1
0.832330968924649 1
-0.106623359587763 1
1.04337145499514 1
-0.184220477299552 1
1.23467353180775 1
0.26832422902008 1
-0.404711964720516 0
0.281487772461018 1
0.574376275108631 1
0.698050991658316 1
1.03890857396388 1
0.870154176685328 1
0.345949706389277 1
1.14025925050413 1
-0.157174568442239 1
0.657162403579725 1
0.716250086052048 1
0.829784453450138 1
0.636004830704503 1
-0.38783757883163 0
1.14646618545405 1
0.00225812367828132 1
0.866197051969471 1
0.439091932824152 1
0.557171241915691 1
0.835114581000859 1
0.729744297275278 1
0.144514776204565 1
0.697993220214985 1
0.253780503335874 1
0.874342848302305 1
0.724297345016652 1
-0.113553405174566 1
0.375533780555386 1
0.963803174211375 1
0.904357210455689 1
0.54704306612807 1
-0.597566009833643 0
0.0393880702541077 1
0.938925412578985 1
0.0787317794252302 1
0.698933270644198 1
1.1895381804603 1
1.35398154461985 1
1.16171073709169 1
0.742387225752464 1
-0.28466600213768 1
0.359200541709549 1
0.760201887261308 1
1.09788683076627 1
0.619216930936814 1
0.230162653360704 1
0.585324470981615 1
0.46298730490285 1
0.687616883121594 1
0.409225980452939 1
0.373047370483627 1
0.843130145901228 1
0.633433128963697 1
1.38925730720722 1
-0.411067115889465 0
0.560357328966944 1
0.216360442779581 1
0.431284458757585 1
0.52228799854743 1
0.0910911585222425 1
0.0376378020638578 1
-0.113501458016066 1
0.134966865468282 1
0.505285165909242 1
1.05295350482588 1
0.0537342017741073 1
0.881891662910703 1
0.494959809560789 1
0.607359681695689 1
1.15253144278013 1
0.724789844462366 1
0.630640875988586 1
1.00344339892934 1
0.0570717334961448 1
0.840570635448721 1
0.319592472048529 1
-0.0308880578685939 1
0.54603453539972 1
-0.0874194540218968 1
-0.0633369873297563 1
0.595591834812111 1
0.452637191290735 1
0.493805521173473 1
-0.332419127451113 1
-0.256011637161837 0
1.15698288478334 1
0.510831530755436 1
0.358669811184322 1
0.971055638842079 1
0.528845979427274 1
0.560230131211239 1
0.365270768418565 1
0.730467053214849 1
0.612749787808307 1
0.532358717410836 1
0.8565040829529 1
0.908732957256003 1
0.0826866232115798 1
1.06541879989855 1
0.542592574730769 1
0.787888575778399 1
0.189040926990388 1
0.54280017751356 1
-0.667357185233457 0
1.28148432899797 0
0.437608286818936 1
0.328796507024263 1
0.206691207005466 1
0.644173036782371 1
0.0530225999001072 1
0.890629821372856 1
1.09179474547882 1
0.350664519190032 1
0.677580300345015 1
0.261547666330841 1
0.284839255397242 1
-0.0620005219994592 1
1.17723984412502 0
0.806066065056096 1
0.331902417185505 1
0.467501673026335 1
0.513755392908143 1
0.265410732434911 1
-0.0684554527579005 1
0.701131956887931 1
0.584076423130858 1
-0.189207472084951 1
-0.179635178858299 1
0.498436170382717 1
0.311696065374752 1
1.49716114579401 0
-0.203758064094398 1
0.410936034626109 1
-0.354129537572664 0
0.54824375735267 1
1.74879216155179 0
0.394278097302003 1
0.669276990384175 1
0.800824886798182 1
0.319021272501693 1
0.55075939258198 1
1.19194592953559 1
1.06308081415722 1
0.930103073891237 1
0.862820721510991 1
-0.262474703720199 1
-0.214574462948595 1
0.588416822668743 1
0.247247446460792 1
0.390654931384963 1
0.0405824588073363 1
0.368701765100231 1
0.0134710478675442 1
0.0940145764942355 1
0.819040968626687 1
0.839581796684101 1
0.609492466001674 1
0.878476687899197 1
-0.12960886940187 0
-0.100003691835382 0
1.30550176689823 0
-0.0232686900542097 1
1.01695793329428 1
0.426195159406988 1
0.104490003059598 1
0.450808488973493 1
1.08295245954687 1
-0.0301181256913149 1
0.497499640930374 1
-0.0968407433106403 0
0.638851226854927 1
1.35664100269337 0
-0.0502415425127655 1
1.65241379813521 0
0.520074680981361 1
0.252223138103546 1
0.129950584289552 1
0.822338577086236 1
0.508458344679168 1
0.409280417840309 1
-0.220650648687922 1
0.316042596666395 1
0.825751475919998 1
0.246156894823259 1
-0.249269227483921 0
0.654089188959156 1
0.360267910988357 1
0.365062335580912 1
0.794135767743343 1
1.46656961034536 0
0.362271157702567 1
0.301798514851814 1
0.384608879287953 1
1.02817234633868 1
-0.455888200594767 1
0.0450027718643858 1
0.58669395562976 1
1.03215002972049 1
0.185214999642765 1
1.10636752465185 0
1.00261439317459 1
0.639855564933798 1
0.26106595846076 1
0.612080866411398 1
0.401899437815337 1
-0.896532777404869 0
0.0307134520065476 1
-0.087798813366413 1
1.21226358967873 1
0.32837932075452 1
1.03342753813898 1
0.292878684290613 1
-0.182854187947807 1
0.653163149592543 1
0.812218583208716 1
1.58072151065049 1
0.921769200069535 1
0.322907938871446 1
0.768702806176395 1
-0.156587011845319 1
1.12641841197741 1
0.237592790262344 1
0.997799348190521 1
0.828565840951612 1
0.207194931917324 1
0.646590246291806 1
0.807162316616229 1
0.637349487667812 1
0.822377769647544 1
0.836165996731773 1
0.849018847045393 1
-0.422305538915023 1
0.141957016923485 1
1.71724117808701 1
0.39758546278043 1
0.610836742013896 1
0.877494051743726 1
0.447920041292071 1
-0.744681188286298 0
0.322881162997635 1
0.514025867121329 1
0.583153787278251 1
1.04820980509937 1
0.484817986824833 1
0.365180960756154 1
-0.0659491532960395 1
0.480073293218009 1
-0.126234161839992 1
0.422709548402147 1
0.298612966528318 1
0.468698840225832 1
0.70363900226499 1
0.259752395763267 1
0.213465596618995 1
0.964710074973699 1
0.0251138515140351 1
-0.304855114775619 1
0.509900863004432 1
0.29340689142382 1
0.938766289748579 1
1.10566160912628 1
0.158433911417405 1
0.592627094965143 1
0.220494943944676 1
0.532778374534933 1
0.62243440882173 1
0.357510770270703 1
0.994144878810194 1
1.13627294194189 1
0.592001281317279 1
-0.0791686132998229 1
0.424109424085683 1
0.765733831883744 1
0.959618423480008 1
0.753075491086823 1
0.288341129162025 1
0.0748818268022927 1
0.748349826082225 1
-0.0136860998846061 1
0.910009911792549 1
0.0996807352897556 1
0.600940352680151 1
-0.217720775376249 0
1.16340951170911 1
0.882197281418614 1
0.804344143082019 1
0.169151354314347 1
0.472293526990001 1
0.671354502951774 1
-0.228453158857584 1
1.57239343244493 1
0.392908208576325 1
0.412686828972466 1
0.993451653639898 1
-0.0691041735476059 1
0.269845093490855 1
-0.00745183361107779 1
-0.703129629611962 0
-0.100049723055904 1
0.822057751651775 1
1.41408586692575 1
-0.493218140691435 1
-0.0829693661888106 1
0.188866553148099 1
0.705870645895326 1
0.348406161837156 1
0.721495918070291 1
0.395016369190044 1
0.37538331516301 1
1.21251069220345 1
0.522941058535533 1
1.85160301714193 0
-0.399392048171141 0
0.394933001743276 1
0.247345808201591 1
0.731558583014864 1
0.969792009390972 1
-0.781079252251145 1
0.615005176560465 1
0.977521159176594 1
1.14895698619503 1
-0.753080101403689 0
0.857195422495187 1
0.0949985733731434 1
-0.368339655890539 0
-0.103996008738149 1
0.844596570470192 1
0.116540252920584 1
0.623724165858276 1
0.108905228770411 1
0.579772303222324 1
0.584184042715106 1
-0.153892879520495 1
-0.169409849181307 1
1.41952371488755 0
-0.26709432017589 1
0.863732273404609 1
-0.454898456970613 1
0.0359129347168136 1
0.754456475600783 1
0.536597240453611 1
0.00811303383355658 1
1.04234629763545 1
0.202419507094187 1
0.537871596392597 1
-0.246096647044195 1
-0.186646167267681 1
1.01727493075737 1
0.264478713735223 1
0.43360421910078 1
1.48574163706426 1
0.122776328857758 1
0.756803040812069 1
0.612740108277283 1
0.518780259324994 1
0.765055680279469 1
1.01987898084347 1
0.790452830557208 1
0.413840147866956 1
0.166948217351319 1
0.0628810449405057 1
0.586256001433043 1
0.865471223039001 1
1.58290459752955 1
0.275484206924815 1
0.48540282673553 1
0.283650712270464 1
-0.208478504310935 1
0.978748802475897 1
0.649107748744448 1
1.8366914235033 0
0.730665401356028 1
0.698284494316385 1
0.41467862833406 1
1.46455879466212 0
0.78156829841905 1
0.403840025691424 1
0.212954908944201 1
-1.01724778123948 0
0.759429771966116 1
0.547453948051832 1
0.386620653456497 1
0.50067213752204 1
0.773250789237458 1
-0.159049206928192 1
0.971969268733939 1
-1.00759814721317 0
-0.00656966888718476 1
0.718016700526361 1
0.32401892457801 1
-0.40124714022017 0
0.596534143535212 1
0.763021705340609 1
1.01055507717845 1
0.581926221190087 1
0.42639745682056 1
-0.197793372876015 1
0.220562508454778 1
0.63221811437212 1
-0.297059876736577 0
1.32289368732959 1
0.292505449314237 1
0.951490116389892 1
0.943108465508181 1
1.13992595456777 1
-0.0755640060146455 1
0.355516573344665 1
0.163321470815982 1
1.05511867988012 1
0.316245829324474 1
0.599893548341798 1
0.755461046872458 1
0.257671986332559 1
-0.0296091609513602 1
0.577340746812111 1
0.994436759727756 1
0.44078478045943 1
-0.0404772838779418 1
0.125274245907522 1
0.780755715018426 1
-0.506263967460086 1
1.68794214747556 1
-0.157151315127959 0
0.521443292486776 1
0.147787903016342 1
0.817797439470472 1
1.449991342913 1
0.45452867435966 1
0.953639376793426 1
0.102181091992305 1
0.269352137765149 1
1.09370461710852 1
1.96250710921632 0
0.990554209206835 1
-0.111640275947524 1
0.506367823335058 1
0.825328072933537 1
0.482902911237716 1
0.486508486430667 1
0.216859044689588 1
-0.157461371356109 1
0.357594126541538 1
0.583956836246542 1
0.755245906369623 1
1.08135543636406 1
-0.455112205515759 0
0.633824872441907 1
0.330076487375703 1
0.436963648201459 1
-0.107664644367968 1
0.408482647468326 1
0.960724554426398 1
0.153802533660424 1
-0.334651426368105 1
-0.32528939087187 0
-0.0826781414691873 1
0.277593228803775 1
0.479845312987534 1
0.437800512253732 1
0.180377044777545 1
0.0927202235801173 1
0.592081718524006 1
0.923941757506217 1
0.661981412071956 1
-0.137126636517142 1
-1.02450293024409 0
-0.121596755794828 1
0.768228924188171 1
1.14979107837776 0
-0.278625245807141 1
0.488883189383381 1
0.355824223145976 1
0.312674182253777 1
0.751213544519412 1
0.522163277015779 1
0.538953625317103 1
0.314528488728606 1
0.317861701956334 1
1.00830783670783 1
-0.607988353681903 0
1.18404888197686 1
0.847996808575016 1
0.1116019431452 1
0.853335462675369 1
0.173823375769148 1
1.15191329787361 0
0.424982385414925 1
0.467908094547116 1
0.278264761407809 1
0.489387453070988 1
0.228562275234301 1
0.690598758945496 1
1.14048276231489 1
0.311630492837457 1
0.558894409515522 1
0.914735031010441 1
0.151392847714654 1
0.494823216917684 1
0.399527641245731 1
0.72053917794843 1
0.71351951659937 1
0.871080726829871 1
0.761541525539024 1
0.381408714833301 1
-0.352954675822306 1
0.217819922693429 1
0.885106811397247 1
1.39280087002507 1
0.678860081501192 1
0.991826391827461 1
0.520465172602266 1
1.36285962527916 0
1.86174902877435 0
0.499765902259933 1
1.1306098671041 1
0.706187109131427 1
-0.0514887632369607 1
0.966437182265699 1
-0.195444968334734 1
0.519659963779086 1
0.794302967772062 1
0.483366073273106 1
0.879492446158216 1
0.838122562526823 1
1.02417187790381 1
0.232339417121213 1
0.482670309659609 1
0.776567995037941 1
1.26519373859039 1
0.158364700114449 1
0.755076450054665 1
0.571375545168066 1
-0.29299980171173 0
0.332468935963885 1
0.602199290988731 1
-0.276547383444495 0
0.214869963212641 1
0.733910347268831 1
0.665187820536538 1
0.84067438536341 1
0.601556093463805 1
0.375738261268354 1
0.376387361162057 1
0.692833201006918 1
0.560437436381481 1
0.253141993883435 1
0.230906150353682 1
0.635444513167925 1
1.2238163840947 1
0.595651947382226 1
0.553204711796286 1
0.4005986725864 1
0.0100246272310531 1
0.563135258344295 1
0.491504181827016 1
0.201532226167411 1
1.14976686328938 0
0.0134867592716345 1
-0.118406888977522 1
0.709193561820859 1
0.155700138964441 1
0.602180414505082 1
1.11444259113978 0
1.0322777438507 1
0.747419421518065 1
0.547564782222636 1
0.277408853470914 1
0.24517144798544 1
-0.0999038818416184 1
0.61345805242977 1
-0.211742984551132 1
0.0708242162445571 1
1.00160818806801 1
0.365517923870828 1
0.343211795484369 1
0.313723862731378 1
-0.233211006733386 1
0.357937913101842 1
1.47594098622998 1
0.502638329413239 1
0.0815575068113794 1
0.745619567299884 1
0.606414665819657 1
0.148887677120095 1
0.646423588137116 1
0.367091416703136 1
0.767243026065139 1
0.830678485834113 1
0.325989576278218 1
0.0552024542729374 1
0.539402544176854 1
1.02954149004668 1
0.689943038227973 1
0.120986513769018 1
-0.0969098050571436 1
1.08798869960814 1
0.617232786360289 1
0.952783146989906 1
1.49533070305485 0
0.00470526245348492 1
-0.253017701787935 1
0.588826452539892 1
1.13541440186022 0
0.880353308723523 1
0.961634681960041 1
0.0582801941738909 1
0.352733820889022 1
-0.341692027219556 1
0.655007737568425 1
0.051579653770868 1
0.823635650203158 1
-0.206350358929006 0
0.532526426134514 1
-0.0325435644566239 1
0.489978054552595 1
0.583575964290211 1
0.774249689501746 1
0.793124648142187 1
0.0579429455351722 1
0.755654613292008 1
1.29811972132946 1
0.369521867011999 1
0.677779091429002 1
0.629573250196017 1
1.3621836445473 0
0.644806197320998 1
-0.0751837857464076 1
0.828555850916729 1
1.17678314672798 1
1.23489878452229 0
-0.0562706473062917 1
0.623529290470553 1
0.714563674128643 1
0.373742599421324 1
0.292246017430182 1
-0.0872963244417541 1
0.470345556954395 1
-0.533975561132356 0
1.05929373397864 1
0.388397895004364 1
0.625602300875331 1
1.21213687364722 1
-0.0298800721440381 1
-0.0167328885582474 1
0.970468882839602 1
0.262415415578769 1
0.289144277196658 1
-0.260603867556492 1
0.174210325927482 1
1.13273571022304 1
0.555753746201484 1
0.466681207940789 1
1.19461724905174 1
-0.450121016041255 1
1.02894496329919 1
0.618575824419094 1
0.384229869734093 1
1.17274967545231 1
-0.233126340477865 1
0.883059982620862 1
1.03691796229779 1
0.868829218107011 1
0.447634817694161 1
-0.235011200403402 0
-0.220917836022106 1
0.454463790484004 1
-0.623051991640037 0
0.457381922785842 1
-0.45629638347568 0
-0.150799625363552 1
0.0768952124720006 1
0.460685874752438 1
-0.342852875535222 1
0.915409220009482 1
0.920911518743236 1
1.64354550502422 0
0.474613518650487 1
-0.00587182909644225 1
0.826033509399944 1
0.867949593365901 1
0.73040744401 1
0.606489146156649 1
0.659465383753961 1
-0.284490409877087 1
0.67551167124614 1
0.534900887176119 1
0.560374655417829 1
0.497047250067894 1
1.26482020376362 1
0.35360944420613 1
0.654385686564729 1
0.390125463866053 1
1.03825169785476 1
-0.0935777962394686 0
0.381420088478736 1
-0.829590196985144 0
0.174803025544113 1
-0.144692319495966 0
-0.170461801132791 1
0.0904651790131904 1
0.566244452680808 1
-0.309641036831129 1
-0.0428245344014456 1
0.659080241038906 1
-0.240662558733413 1
1.26071659469703 1
0.934548410695546 1
0.700292515632568 1
0.267351409544325 1
0.40057730308714 1
0.455080665097729 1
1.35382413233903 0
0.561199517535482 1
-0.0299665311474976 1
0.601974422196836 1
1.68072258094777 0
0.455281138875997 1
0.410601533258372 1
0.186461804982054 1
-0.249213422756388 1
1.01576530240079 1
1.09536926552764 1
0.680808786211005 1
0.310134947271423 1
0.523224692917986 1
0.587293426023908 1
0.865534165551404 1
1.20589796975628 1
0.825913696992538 1
1.30976887115717 1
0.370575064259151 1
0.525834827927439 1
-0.0569715814396916 1
0.768367266583912 1
0.205133597226698 1
1.47649957458456 1
0.0908132987398258 1
0.522910819434564 1
0.764564587827436 1
-0.13907959704306 0
0.462535428298139 1
0.332998247091418 1
0.178580751282991 1
1.12026436536555 1
0.795658181337917 1
0.138880708999083 1
1.00110181589145 1
0.751766048589797 1
1.15918078948374 1
-0.324160928412642 0
0.775651082496132 1
0.104346718516139 1
0.571620674502884 1
0.0636626496008508 1
0.553682307915954 1
-0.063638281534194 1
0.285917785109351 1
0.72480520808597 1
-0.313679926380733 0
0.463519801301655 1
0.575889192453091 1
0.238505696496302 1
0.870860294293642 1
1.34279963077169 1
0.70267886469613 1
0.420037269646992 1
0.073813650660974 1
0.402016421267527 1
0.00818313987544605 1
0.618029249792013 1
0.508504313176304 1
0.358794565909807 1
-0.0699022132161783 1
0.883064210684479 1
1.16499275609392 1
0.655406952497257 1
-0.259201877931585 1
0.911328019321714 1
0.497229509247642 1
1.9494798956761 0
0.264544399702438 1
0.361774270247839 1
0.479000977447373 1
-0.100351571199551 1
0.29700344099684 1
0.178427965955122 1
1.32882951511447 1
0.641928477464274 1
1.14334657493067 1
0.663237114391457 1
0.505955740735062 1
0.567107144524423 1
1.04898325179329 1
0.685493618161763 1
0.711688099847882 1
1.37199190916511 1
1.29844882003389 1
-0.653136253577339 0
0.10785559240248 1
-0.0714077131368907 1
0.698424134903997 1
1.25650567783981 1
0.350431457445937 1
0.590926469545062 1
-0.161711041917378 1
0.217348615365986 1
0.462808001262548 1
0.510900256548807 1
1.78002051249431 0
0.517301519400024 1
-0.283328059095407 0
0.06730950627001 1
0.580295283698922 1
0.882637893823646 1
0.458902027125926 1
0.736093226176359 1
0.871727467786678 1
0.54895951060623 1
0.298899452182139 1
-0.191384720471592 1
0.492052565350238 1
-0.580584687968071 0
0.465219298836105 1
0.578585046701663 1
0.0643001789772778 1
0.84144216160443 1
0.263108077435047 1
0.16290081260909 1
1.18416012348685 1
0.425244949013447 1
0.403287325772873 1
0.284802649408101 1
-0.163328682176559 1
0.156106316131504 1
0.519690533958104 1
0.137170476824621 1
0.134506408289019 1
0.397810223730478 1
0.680710339763432 1
0.385912053342257 1
0.286641729208917 1
0.448998848155758 1
0.458306016072007 1
1.13033837657943 1
0.381304851336687 1
1.40900046057633 0
0.386035009835127 1
-0.018398670340463 1
0.907131523733168 1
0.583635612903406 1
0.329504238455986 1
1.60699750763174 0
0.078825349444515 1
0.059444160081124 1
-0.36513279539998 1
1.38424567721705 1
-0.251739850671998 1
0.630893163872435 1
0.300251617009846 1
0.322076684089204 1
0.401248647228429 1
0.855310603395911 1
-0.0727067588699747 1
-0.145109897002613 1
0.602854768996477 1
0.651841787371601 1
0.960066796953479 1
0.0145846571606991 1
0.121870700571847 1
0.254689305416446 1
1.11694303350557 1
0.322361349320509 1
0.279519540312489 1
0.222289861450443 1
-0.0461854045866464 1
1.13865097259289 1
0.19113563758562 1
0.820659223164017 1
0.157708436476714 1
-0.708415938280602 0
1.8022520604695 0
0.513562423280848 1
0.443671085901775 1
0.156512451748881 1
0.485460739236218 1
0.584325356375912 1
0.293559526077805 1
0.0254595418527004 1
0.214306174922606 1
0.648403954325263 1
0.926629971756263 1
0.33361754584909 1
0.425397677540942 1
0.30077877803432 1
0.700081590202942 1
0.694611076799769 1
0.321642006836204 1
0.224309242134923 1
1.09674075591378 1
-0.385421324940632 1
0.979297128351012 1
0.257054534218777 1
0.00237537679359659 1
0.0417964643650659 1
0.178063344839355 1
0.32904603880819 1
0.896269791592844 1
0.575588567825757 1
0.996157148403881 1
0.819665547645145 1
0.63015255102705 1
0.511483207845504 1
1.29867997835109 0
0.97929557968139 1
0.573582502396653 1
0.481483534637987 1
0.496991069641072 1
0.979560821309814 1
1.21173272756634 1
0.314975229615487 1
1.03011276330231 1
0.55794666114869 1
0.841524719931075 1
0.49764607911984 1
0.735199202955604 1
-0.295528596379105 0
1.36134158316938 0
0.57871587271461 1
0.511830983437932 1
0.0503224410355985 1
0.396330554516145 1
0.208323274321247 1
1.04609850076193 1
1.2248815654133 0
0.661952875619542 1
1.3131163629307 1
0.873933827574463 1
1.01921271895792 1
0.182677979119347 1
0.0724073899795838 1
-0.0189278393835346 1
0.736827347001783 1
0.358714519794251 1
1.01297205168715 1
0.924311444321333 1
0.500147461646027 1
0.298304022869866 1
1.1854183654277 1
0.0387881844431559 1
0.72056637154361 1
-0.559168311495353 1
-0.429197147337848 0
0.397378050080594 1
0.64683766320624 1
0.603200987069125 1
0.355718102427092 1
0.46787686226666 1
0.279039119589413 1
0.452743007755853 1
0.869591661589836 1
0.303522339619622 1
0.903948215495046 1
0.535229967186501 1
0.278122352241848 1
-0.178727329460434 1
0.615401559486288 1
0.682737698371397 1
0.0934448352027479 1
0.393038416424513 1
0.437293133958552 1
0.655675634367291 1
1.30001526311849 1
0.273890427602001 1
-0.0677878925507172 1
0.501857544304563 1
0.681609315691494 1
0.529113060874058 1
-0.0975633660673953 1
0.27554817261208 1
-0.0625196368429325 1
0.295972593644586 1
0.268784775728101 1
0.369170260267296 1
1.35383457934971 1
0.667270539528483 1
0.948328945303291 1
0.743985021506284 1
0.611179974239734 1
0.414594407261827 1
0.18131591339762 1
0.216775990661144 1
0.889250175880288 1
0.00251603758433118 1
1.08625866131352 1
0.108684129468386 1
1.36103607583227 0
0.912549518802545 1
0.591312708982466 1
0.870038344122811 1
0.392030333034899 1
0.932630659887484 1
-0.0974295244567616 1
0.676973145468427 1
0.92550552202227 1
0.229555499140531 1
0.124486308508196 1
0.939770060232358 1
0.695312805760593 1
0.697057395484783 1
-0.000345287236138456 1
0.242546128090879 1
0.512526248018526 1
0.576396017990289 1
0.415457390242126 1
0.202295416849747 1
0.180105271400468 1
1.03881852232278 1
-0.870517304326938 0
-0.829520656249085 0
0.277763499115564 1
0.472957835576929 1
1.00296301731822 1
0.0550120126361489 1
0.0523009441514304 1
0.561901371369468 1
1.86183658632152 0
0.62345921385801 1
-0.370144006113125 0
1.26000274158528 1
0.225372746320805 1
0.132849298448025 1
0.645490162609524 1
0.661676923362226 1
0.728276425811952 1
0.157081588418881 1
0.167713512727358 1
0.819448549628468 1
1.31619179832014 1
0.376122519411197 1
0.239850791197884 1
0.389927184543074 1
-0.178313838493693 1
1.67884847855587 0
0.891955657419816 1
0.840573688359263 1
-0.343544431645369 0
0.406465086282263 1
1.06200868306526 1
0.0338462222148467 1
0.795855408101128 1
1.00978645376829 1
0.537823777034651 1
1.12664694582453 0
1.38582535191324 0
-0.0809767934792511 1
-0.109412006639237 1
-0.447573374917806 1
0.0978624724359562 1
0.942886246451315 1
-1.23431023231509 0
0.250301650680339 1
0.42286250054477 1
0.508928263495107 1
0.475763409030658 1
0.611425071093035 1
0.742661967726948 1
0.32482526654103 1
0.448103428835321 1
0.83289271671231 1
1.30269504190728 1
0.900446592898134 1
0.63010633333788 1
0.0135168561302001 1
1.18569586978633 1
1.22427707856967 1
1.08545056257409 1
0.541611283538396 1
0.32126429405194 1
-0.459051617948376 1
-0.153836698465283 1
0.35972072833301 1
0.235637941723009 1
0.650749793444014 1
-0.156797526664846 1
0.940686402222305 1
-0.362119612706861 1
0.530060861059448 1
1.56721132637046 0
0.565601956108626 1
-0.316599550162768 1
1.25169535297718 1
0.686765558348003 1
0.955255257469034 1
0.883788817913896 1
0.113560673295246 1
1.1150640080128 1
0.549974112485048 1
-0.0945885999832077 1
0.529497917716913 1
0.729530333944517 1
0.163794200474713 1
0.492862182393949 1
0.410876218157422 1
0.486083873201575 1
0.51632395084224 1
0.243659317857336 1
0.683369022534921 1
0.205498099191715 1
0.00597127985951716 1
0.790733798047136 1
0.380090204676299 1
0.00565718883802626 1
0.907395859094288 1
0.463096518783304 1
-0.285642618044406 1
0.493349987951678 1
1.13499074258982 1
0.851289727979045 1
-0.391329667777825 1
1.1726262005238 0
0.084205077772702 1
0.588036020252653 1
0.262645685107253 1
0.647060972514707 1
0.0160757520123586 1
-0.176042575567634 1
0.655451236502979 1
0.677354560147014 1
0.60400189755238 1
0.404552755795112 1
0.637276892316203 1
0.415393829117298 1
0.381001897019413 1
0.435991140124455 1
0.250623052878917 1
1.17224229894903 1
0.400761355361993 1
0.815935501250689 1
1.22165602099495 0
-0.470713167131354 0
0.654395960930926 1
-0.0585290722280594 1
0.313528149019676 1
1.18079012944921 1
0.717849063666279 1
-0.459401146428878 1
0.606295361603742 1
0.232304067652361 1
0.452407801154501 1
1.41403399240543 0
-0.290789078738043 1
0.758468308768093 1
0.24091643647728 1
0.594677137465283 1
0.840004999119046 1
0.508253072545408 1
0.430508428843436 1
0.60523200103387 1
0.4307477989703 1
0.627671610886416 1
0.811376600279224 1
0.848659634980625 1
0.415720883925143 1
0.935144908715609 1
0.940427911474418 1
-0.500069838486756 0
0.949821548408338 1
1.25025575632224 1
0.601236948164742 1
0.853221644005217 1
-0.075026485110641 1
1.30014373595981 0
0.200533040824961 1
0.02290125523966 1
0.805977629119834 1
-0.221426648838437 1
-0.580965615178194 1
1.04999385933874 1
1.00485253116803 1
0.594567809300145 1
0.312490243776105 1
0.240641281908015 1
0.470152539063851 1
0.224005765142507 1
-0.667539240139304 0
0.698321659438724 1
0.177984814674852 1
0.154270685575598 1
0.371409254937019 1
1.47291367195663 1
0.341550464064941 1
0.178771623226662 1
1.45601337263467 0
1.49819987064685 1
0.540374560786478 1
-0.03724377317806 1
0.578304733946883 1
1.41455081042661 1
0.997756873175934 1
1.04302970003474 1
0.610266316516227 1
0.970165563119083 1
0.999887443962419 1
0.187411045760919 1
1.22188602054853 1
0.676559506756659 1
1.06157544794378 1
0.482343484796454 1
0.0375334787198101 1
0.531360756249759 1
0.33222259232691 1
-0.0414593707133679 1
0.781824228661437 1
1.03523566078119 1
0.940351484715459 1
0.535452575511637 1
-0.725375300579003 0
0.827877955999475 1
0.885299015267478 1
0.705027844171434 1
0.86817808090556 1
0.363747518317576 1
0.513044225712794 1
0.961093774139553 1
0.305264774842065 1
0.626046718742824 1
0.288024384464093 1
0.734765066887217 1
0.957743836065863 1
-0.433006476609007 1
-0.298136702631452 1
0.101570806459786 1
0.531801664020673 1
0.324062604791234 1
0.0795221798884745 1
0.689156505194018 1
0.313105886697998 1
-0.0258329292268862 1
0.935853443912549 1
-0.297301656640645 0
0.657137483506539 1
0.736583000684964 1
-0.583144047326098 0
1.07850711303637 1
-0.286240328737706 1
0.258198831294132 1
1.02953033625807 1
-0.174078398155024 1
1.12166964679733 0
0.11308675851345 1
-0.210798669506773 1
-0.200288188172491 0
0.710061123550522 1
0.0635498922004614 1
0.870813625649201 1
0.287218759119536 1
0.292694052820102 1
0.0505627413705681 1
0.831978194502057 1
1.20115885980067 1
0.382684138565874 1
0.524057879407167 1
0.676676999303595 1
1.03666648856248 1
0.849803489150152 1
1.20649758496399 1
-0.216550461625091 1
-0.735752826454262 0
0.211914758461604 1
-0.137024413450431 1
0.751085846553277 1
0.377654521023889 1
0.66119929871099 1
-0.0172085354188013 1
-0.169430052187023 1
0.382020248575256 1
0.405817869683402 1
1.22512655059882 1
-0.107810816769926 1
0.524166533705233 1
0.402009087430283 1
0.565885639123914 1
0.273157861530037 1
0.0608837424123046 1
0.142071435282551 1
0.415448343423293 1
0.42564449195054 1
-0.256676087183076 1
0.578293124802624 1
0.954259920022751 1
0.17209810453224 1
0.15373047824171 1
0.425550872011222 1
0.249286556127327 1
-0.306679093670656 1
0.883095916770405 1
-0.62825082896398 0
1.2809036472383 1
-0.166687351763868 1
0.368957931606321 1
0.36649164749978 1
1.04195036303562 1
1.2196280065218 0
0.461117758075999 1
0.758311938525983 1
0.72551057925206 1
1.5723644838776 1
0.390489634979172 1
0.480623652089524 1
0.774565091960187 1
0.861227641510463 1
-0.0515818660323896 1
1.57675429379126 1
-0.269467947700681 1
1.08454399830031 1
0.546554767574338 1
0.0601347217234639 1
0.73083787130704 1
1.30822810775075 1
0.640466143104567 1
0.644357177557709 1
1.20993510930076 1
0.749961780451036 1
1.02918168869661 1
0.470250369163637 1
0.187064379568878 1
0.795021225779743 1
0.535267106440201 1
-0.149965520247121 1
0.215623425278749 1
0.693430296044091 1
0.923657939638154 1
0.621082974992243 1
1.3546077070718 1
1.04957135885901 1
1.13498539512524 1
0.812208286168294 1
0.664003298093961 1
0.014301388474646 1
0.0719486672871138 1
0.300036690389187 1
0.62606819370904 1
0.975054684001047 1
0.184264138711403 1
0.622172908852812 1
0.0986945476486869 1
0.927070816908157 1
0.399122684508896 1
0.930615221319327 1
0.887819719052339 1
-0.371041292376693 0
1.03965203736159 1
