# Supplementary material for: Bias caused by sampling error in meta-analysis with small sample sizes
Source: PLoS One. 2018 Sep 13;13(9):e0204056. doi: 10.1371/journal.pone.0204056 (PMC6136825; doi:10.1371/journal.pone.0204056)
Supplement: S3 File — (ZIP) [file pone.0204056.s003.zip › results N = 10 delta = 0.5 tau = 0.5 sz = 100-500.txt]

"dl.delta" "dl.cp"
0.261331150916537 0
0.264506689369623 1
0.522172847664762 1
0.401581114867097 1
0.372293570446727 1
0.536519473162366 1
0.268781036971641 1
0.444035450263189 1
0.20749688969589 1
0.606907967963978 1
0.59375798468234 1
0.456673601465128 1
0.691878610675063 1
0.587038474328797 1
0.853327145687001 1
0.389891057821536 1
0.617209180422783 1
0.288141334675542 0
0.368888863749598 1
0.459184358247721 1
0.706714139051631 1
0.541655542241991 1
0.544099665379811 1
0.240921027452895 1
0.324358076572836 1
0.865940914886313 0
0.907085619977069 0
0.439884761588772 1
0.469466029902328 1
0.339431852315729 1
0.482135396180261 1
0.38719060597526 1
0.391292457945637 1
0.391069396717618 1
0.809001507955894 0
0.371294121646789 1
0.456352445940102 1
0.381299607229811 1
0.840642799553986 1
0.459024124774073 1
0.478077528981951 1
0.191408021482813 1
0.517260150445133 1
0.370800776576087 1
0.225603961963278 1
0.465761871421524 1
0.700025577644126 1
0.326664348633104 1
0.380857782578404 1
0.80346305317059 1
0.80163469372284 1
0.434356514654689 1
0.407021132686642 1
0.855591353877705 0
0.449389423533022 1
0.876063445330732 1
0.400875892726111 1
0.665760287830831 1
0.479076930204382 1
0.377031153669264 1
0.305046638479514 1
0.280909181572694 1
0.35167073262969 1
0.659643587457936 1
0.203963252777729 0
0.748581870797189 1
0.583313625840306 1
0.173728101219139 1
0.644500421853369 1
0.313816949168003 1
0.750327579812303 1
0.494003717969041 1
0.455720044290825 1
0.300436103848821 1
0.245151927638022 1
0.484827492597693 1
0.64196971239877 1
0.726307462011577 1
0.649133112877779 1
0.446596124394879 1
0.533887687869768 1
0.207969364221236 1
0.613953013340578 1
0.505566489540542 1
0.663360641109708 1
0.386825831437766 1
0.477659054544247 1
0.394736770674204 1
0.816855509991529 1
0.620430828877349 1
0.557926931374089 1
0.57706168301199 1
0.518230696686028 1
0.72581328190077 1
0.190921511569649 1
0.463515899170041 1
0.447547830624475 1
0.59028365203945 1
0.705583505581038 1
0.252395137141806 1
0.813462007239823 1
0.457579220979806 1
0.705257267063442 1
0.330587226127394 1
0.627903017812763 1
0.612471915147031 1
0.281472294290024 1
0.394530819050186 1
0.0188329035634802 0
0.329962620692428 1
0.789672942922959 1
0.699092428197491 1
0.134327328715906 0
0.722584959442637 1
0.811166462634895 0
0.563458835323904 1
0.677166271991675 1
0.656894701444714 1
0.566275697171218 1
0.426624452354234 1
0.290719868273479 1
0.535552817449602 1
0.581346221072328 1
0.617092870168867 1
0.164477954750314 0
0.649536239945001 1
0.46812585454881 1
-0.0104373099865794 0
0.39126050411218 1
0.438144517521134 1
0.433765235317788 1
1.02760586906543 0
0.716455283640527 1
0.259342844521762 1
0.357150343761027 1
0.142381576281257 1
0.308542584213491 1
0.475870523688539 1
0.647195066265583 1
0.358248996813163 1
0.524060505092963 1
1.02715861855437 0
0.740987332985059 1
0.839545130693917 1
0.794104304703555 1
0.326194210806981 1
0.604593752980443 1
0.562779794756214 1
0.493853114511613 1
0.498500392841652 1
0.619421760447777 1
0.327948104424133 1
0.50456239294586 1
0.407205677980585 1
0.193210784073995 0
0.417376370418426 1
0.470304206940834 1
0.660714352626853 1
0.617426419623483 1
0.627563465148341 1
0.545356712442139 1
0.293750949801218 1
0.514947600408823 1
0.368351618821982 1
0.295565579702146 1
0.461328856777487 1
1.05571609154863 0
0.361600084505656 0
0.502483088508538 1
0.477908085010495 1
0.4340799256678 1
0.546448249545289 1
0.43625739891709 1
0.718691236746375 1
0.427191715838755 1
0.567873158697416 1
0.350823035226466 1
0.549861049332527 1
0.33352632608543 0
0.175956248723077 0
0.391468917825102 1
0.416205183818385 1
0.633271158309602 1
0.508488987028441 1
0.384588775696427 1
0.592686445402409 1
0.69622907611812 1
0.463389122918997 1
0.682510772780422 1
0.631663576750696 1
0.306288349035338 1
0.430770375564182 1
0.468724495984454 1
0.749593245962017 1
0.70044997203619 1
0.764601063920587 1
0.605157549720164 1
0.35433580204432 1
0.475320668354374 1
0.434277054237429 1
0.328966534613907 1
0.229334356446474 1
0.552594758290759 1
0.710677267963681 1
0.514339451120201 1
0.615034409225838 1
0.455028275105471 1
0.535927646543222 1
0.412711195252121 1
0.165325740924646 0
0.871291511635396 1
0.785972290227807 1
0.176144145485178 1
0.375129875840157 1
0.614736345100996 1
0.744870043736712 1
0.743107928484743 1
0.599180898134287 1
0.195849589907571 1
0.711065898106452 1
0.398349807632493 1
0.408787518674426 1
0.291493586591305 1
0.0880228032987381 1
0.538542615125729 1
0.604712687983078 1
0.472583977896989 1
0.576956851632217 1
0.650703250918771 1
0.511526793295861 1
0.682882110916684 1
0.705926331634996 1
0.289370442965215 1
0.395194032555156 1
0.633825787385356 1
0.660906300406246 1
0.629112289154313 1
0.55837630207805 1
0.883019336947438 0
0.524106218017028 1
0.591554821376822 1
0.525433197016567 1
0.554549579081397 1
0.337540435754251 1
0.730998085879039 1
0.533551522617642 1
0.494686820654856 1
0.626063382859467 1
0.763102638723094 1
0.388008024656512 1
0.557904762682898 1
0.465500087835295 1
0.388352363876947 1
0.585620153224485 1
0.58710558580858 1
0.796098315620605 1
0.670492477736055 1
0.283906152747754 1
0.619367795355186 1
0.29667391645638 1
0.654857099734515 1
0.490448630069423 1
0.279524803560355 1
0.756131711521172 1
0.716607197112383 1
0.522097252614691 1
0.541145762206318 1
0.62432151476639 1
0.459735524190292 1
0.382926788217816 1
0.318605599452881 1
0.785415401936774 1
0.42865745496519 1
0.465317474743656 1
0.677784359690944 1
0.466522812807598 1
0.503866735063706 1
0.49295040678695 1
0.852616133353118 0
0.368880448166602 1
0.20368370547954 1
0.580617473375111 1
0.675071164542727 1
0.794914219306657 1
0.38280742267322 1
0.668843574069571 1
0.37601079688735 1
0.573093174084903 1
0.473076040187016 1
0.634683238550101 1
0.540759937334176 1
0.487358013389058 1
0.317087409854937 1
0.728858234225902 1
0.232531967107619 1
0.143424863686454 0
0.539132236441979 1
0.197210039648494 1
0.637496947792399 1
0.604390239832255 1
0.748347648364789 1
0.477142592032212 1
0.752898163772903 1
0.353614402572249 1
0.515678792653753 1
0.597591050600062 1
0.258422366641403 0
0.714537573638443 1
0.367378151512167 1
0.912342345402532 0
0.953100975620809 0
0.543279092967621 1
0.947514555198512 0
0.849476274148479 1
0.266377527803457 1
0.555214055854786 1
0.626148102015268 1
0.514298280424559 1
0.0944388490758714 0
0.419035986860173 1
0.328455404944245 1
0.390820251700509 1
0.827798351219094 0
1.0230465639423 0
0.707980148405556 1
0.840662209815775 1
0.644087005533241 1
0.678421432298595 1
0.896387475670309 0
0.457627001484804 1
0.449218090547034 1
0.516618562869232 1
0.773199352559387 1
0.49145354322807 1
0.513214653548102 1
0.823536164672611 0
0.605071186104414 1
0.430642967926869 1
0.599269939557601 1
0.758652553685856 1
0.407263680747437 1
0.429835035749945 1
0.10447659333787 0
0.669349473570286 1
0.571002169845635 1
0.690710022910651 1
0.260520411928861 1
0.106709839483723 0
0.622035984769798 1
0.567967339611222 1
0.37005766255761 1
0.401206284008773 1
0.325143772341194 1
0.177209580856989 0
0.210918756296124 1
0.57981038497914 1
0.501749385412074 1
0.553427325577016 1
0.614626026145742 1
0.310237817905869 1
0.482752324321902 1
1.06276445449413 0
0.428881155589386 1
0.228181101437297 1
0.450698450858161 1
0.304967988499717 1
0.30151684769631 1
0.457870918001261 1
0.741455650942233 1
0.339277497432493 1
0.169068799934204 1
0.445652712248502 1
0.52882747170062 1
0.462797442942457 1
0.262027121413494 1
0.475793348673763 1
0.646689663379507 1
0.351499787467494 1
0.533924187126338 1
0.42020838463827 1
0.403886074534678 1
0.461782113822523 1
0.646331099072203 1
0.30096173980648 1
0.643510215013285 1
0.480601822552753 1
0.722895081792034 1
0.691717357339708 1
0.28530486265855 1
0.600500224299319 1
0.520658280934751 1
0.420880064268078 1
0.451650692415709 1
0.52785519807003 1
0.533196486357575 1
0.391533141744632 1
0.610136176712198 1
0.441711180539607 1
0.458614403606165 1
0.432692994263613 1
0.546324065996265 1
0.461750590503992 1
0.446209048810713 1
0.564913672955601 1
0.624642185405306 1
0.595673809869834 1
0.427798933100232 1
0.457036294225933 1
0.529523653125867 1
0.621717097830025 1
0.610950197789977 1
0.361121764767395 1
0.495876628950246 1
0.176224674718821 1
0.588580491892553 1
0.572926289952262 1
0.589756914013062 1
0.514490531600322 1
0.428367313155463 1
0.593577976991927 1
0.576328002057752 1
0.746078897624008 1
0.607292049861586 1
0.478169730023765 1
0.605105020306933 1
0.32549759520722 1
0.494726922526476 1
0.351171382832957 1
0.388784022697162 1
0.592593424818151 1
0.213863495524261 1
0.094198186505151 0
0.583974873501076 1
0.396256173642218 1
0.668616199388534 1
0.915260445577263 0
0.343750293098817 1
0.564996092745128 1
0.618577814530888 1
0.361128031635812 1
0.749494786454769 0
0.484790655746792 1
0.356361777251192 1
0.848832429359319 0
0.64632718701273 1
0.787331939399486 1
0.706503567190205 1
0.379067840808008 1
0.521338155267563 1
0.393992146521749 1
0.422958109948143 1
0.491856768185883 1
0.638413176073781 1
0.404358281182606 1
0.263903785529999 0
0.332342705062132 1
0.335610496354628 1
0.779514071406735 1
0.719766660579338 1
0.822432655613119 1
0.461875169050467 1
0.569670151708839 1
0.423008697780849 1
0.205786937869977 1
0.163788875122371 0
0.590926052305316 1
0.42259750412231 1
0.433511669154557 1
0.406151734260333 1
0.65294101252659 1
0.471618945976561 1
0.9735321600595 0
0.626078832158027 1
0.425680658296847 1
0.195224463758806 1
0.489074459286322 1
0.120449450962048 0
0.529610446601039 1
0.442792614454492 1
0.498573499314719 1
0.365201953127007 1
0.650197725665828 1
0.170905313445764 1
0.277800290635691 1
0.329719027802346 1
0.416264703413423 1
0.506281045142639 1
0.418749886465036 1
0.623455717110671 1
0.502591758511149 1
0.668155912873338 1
0.899290224152871 1
0.352319167451144 1
0.124776374874266 1
0.348998807258836 1
0.630268193148922 1
0.430343582209298 1
0.660986971065469 1
0.278931084425968 1
0.666611862954081 1
0.28480290605882 1
0.289754529844623 1
0.0658813084402302 0
0.337161863641577 1
0.353660946734189 1
0.324330904990347 1
0.710655217126565 1
0.45102707753522 1
0.598279928411737 1
0.323978058509384 1
0.567118131065606 1
0.238643975372376 1
0.384475541703677 1
0.490389184146773 1
0.506323209085161 1
0.799670581559578 1
0.575590400922258 1
0.409674403283421 1
0.288545313481026 1
0.801522360875562 1
0.617887751190914 1
0.602922597255781 1
0.262688029572285 1
0.613102779588836 1
0.28366978568856 1
0.506493937461977 1
0.474823363656845 1
0.723873826586267 1
0.594051741482145 1
0.556847846133696 1
0.426837326750395 1
0.534514675125956 1
0.277475955988715 1
0.374652949059742 1
0.528556762117179 1
0.057208714610296 1
0.75330159359001 1
0.498916914803516 1
0.273922163755467 1
0.344760551952632 1
0.505326744680535 1
0.660503819860856 1
0.686039778141389 1
0.363799104116494 1
0.545830814394732 1
0.508212922857082 1
0.183785052802543 1
0.480151904269709 1
0.556097485133608 1
0.12885492390534 0
0.4818547241073 1
0.682832104695385 1
0.342942334490984 1
0.791734821347506 0
0.272942872664623 1
0.143217878016019 0
0.588647102265277 1
0.175849001574672 0
0.581236871288935 1
0.497900140947843 1
0.84317841984133 0
0.481897517819633 1
0.628547421315963 1
0.501211839315886 1
0.659861394848825 1
0.591265847466757 1
0.605153340438033 1
0.712728238491853 1
0.195847372010522 0
0.224933554971574 1
0.619701785883 1
0.33752611732243 1
0.294068004499844 1
0.200598619750312 0
0.609107908077776 1
0.551744052370351 1
0.66640146447491 1
0.448198739297145 1
0.297126540348106 1
0.754921405785911 1
0.627252242031181 1
0.0101824393829697 1
0.541915813606516 1
0.237212809161854 0
0.287491592720637 1
0.661727549036662 1
0.512052466647589 1
0.213962758725146 1
0.710419299141687 1
0.449652684079657 1
0.220611210081 1
0.675018852825208 1
0.10284401070336 1
0.787754280434707 1
0.211596659700937 1
0.29480745300145 1
0.450626564842257 1
0.442875662523902 1
0.532052042899054 1
0.578322564902877 1
0.646515334876728 1
0.273399437119457 1
0.808224742025189 1
0.728931068628346 1
0.58619610837541 1
0.788117590443093 1
0.203134129358663 1
0.478992196987719 1
0.743471407873033 1
0.574825505904454 1
0.844011404561827 1
0.439127373203857 1
0.603405714785108 1
0.398227593347151 1
0.499647595569018 1
0.394724359452555 1
0.72562819136612 1
0.657788210844417 1
0.490590709262367 1
0.446528910752744 1
0.657366710707812 1
0.56778120651432 1
0.634176603763914 1
0.406507715338999 1
0.493418073218247 1
0.430436706986258 1
0.288699837942651 1
0.553616918577294 1
0.716039516138844 1
0.52337371204007 1
0.515536614822561 1
0.765878639384973 1
0.739216674658248 1
0.606163077138115 1
0.698436596506286 1
0.602649228721347 1
0.529745645011094 1
0.388794045659939 1
0.547645404996396 1
0.165454387046136 0
0.419444228077642 1
0.483798819781044 1
0.808593596549564 0
0.517013980847768 1
0.459043565446071 1
0.727922626980746 1
0.278386731563848 1
0.641894254412337 1
0.352262385157772 1
0.0750376847395392 1
0.556075957933735 1
0.684373587335328 1
0.68804242138063 1
0.576376531530244 1
0.520316853881719 1
0.643859968630375 1
0.394126632796275 1
0.335898110323456 1
0.490041011341178 1
0.466010764558701 1
0.657116053466023 1
0.0532978434733953 1
0.328756993631809 1
0.579823348106066 1
0.481404610681924 1
0.298811163293088 1
0.422459744007522 1
0.711744865685655 1
0.589234389050529 1
0.508867436497267 1
0.598409448213618 1
0.456725026953235 1
-0.0389944531185457 0
0.676949130607972 1
0.191185205138726 0
0.850095471399612 1
0.283479735951461 1
0.385099855006573 1
0.437787214634264 1
0.443810393755048 1
0.323705292422354 1
0.393325149352041 1
0.554738336644467 1
0.396554522510113 1
0.382071665139302 1
0.528919021655414 1
0.336703532800625 1
0.395573294231807 1
0.409084773590323 1
0.551741790832771 1
0.289040570134216 0
0.581447881302436 1
0.772924142898271 0
0.426049602322535 1
0.72471403973509 1
0.419079721150493 1
0.294851346521287 1
0.441086431533826 1
0.601908895805072 1
0.30074875252877 0
0.441017644513808 1
0.702918706378455 1
0.560686696327112 1
0.477521003058832 1
0.435321832857682 1
0.669903853018941 1
0.495113433688972 1
0.727506445468748 1
0.393413963501667 1
0.542457133198173 1
0.481630704712089 1
0.863520310871083 0
-0.0118225380637346 0
0.471436732860321 1
0.667123321109611 1
0.208835451652337 1
0.612603466557789 1
0.691736318583881 1
0.597785272939064 1
0.832994316062628 1
0.693595237949138 1
0.223930225784738 1
0.323811757885428 1
0.130289620170313 1
0.392924195600437 1
0.490264589885343 1
0.448259620291625 1
0.329578851787503 1
0.631654897533123 1
0.205252450051837 1
0.692758559663915 1
0.504353804654016 1
0.355101731344398 1
0.300961320855335 1
0.837099630890334 0
0.439882560291704 1
0.5667326059352 1
0.463240081958484 1
0.415774509376243 1
0.482820864943087 1
0.539187904362516 1
0.411046423985827 1
0.299674884174073 1
0.288657497915411 1
0.564207866462791 1
0.626043226637175 1
0.499169392170121 1
1.08816655444192 0
0.344014459001675 1
0.602584556937477 1
0.732197259301484 1
0.488220389381014 1
0.63552283162828 1
0.514405939170396 1
0.681593876717001 1
0.400747125333281 1
0.745622530518029 1
0.113716942536389 1
0.283551125112716 1
0.102528802829489 0
0.353471456687934 1
0.531666767538577 1
0.389899449504118 1
0.375247904057659 1
0.680261751783378 1
0.320136802628999 1
0.424692861316336 1
0.56799229083931 1
0.386905726227809 1
0.268329896717232 1
0.300001710073855 1
0.540580506452083 1
0.707968695959018 0
0.69745163114899 0
0.312846281104505 1
0.245756621508326 1
0.762416176063595 0
0.728324780512262 1
0.478076811657514 1
0.60181050444458 1
0.443821522165823 1
0.521484168505279 1
0.556913548287105 1
0.54485419759233 1
0.449079351989313 1
0.573000512305993 1
0.662596299466779 1
0.28661162637419 1
0.456188347698997 1
0.558531769933686 1
0.54222436858344 1
0.733163281412052 1
0.483554585689787 1
0.745079499537064 1
0.598301783181077 1
0.525378213422651 1
0.535763866347534 1
0.445329582973376 1
0.118854459519139 0
0.411164138134018 1
0.214731566254434 1
0.538428527787217 1
0.260947206989873 1
0.582311936785317 1
0.359969866302576 1
0.786155977838079 0
0.275722466810797 1
0.673440187997005 1
0.82742364386614 0
0.335290722591737 1
0.179603816026793 1
0.4845205662881 1
0.647441822138229 1
0.47953083614745 1
0.428492932473678 1
0.301412995374729 1
0.231224338189156 1
0.282152850836889 1
0.565663919995256 1
0.693896471223739 1
0.205052228538247 0
0.069940356654378 1
0.781753481137354 1
0.265430085502513 1
0.612820455446476 1
0.685745249867526 1
0.281734429253915 1
0.382856957765207 1
0.523100192541643 1
0.789533057950747 1
0.726911206261798 1
0.60802420544596 1
0.490395871904391 1
-0.0145823246652686 0
0.475878076844152 1
0.781324483936651 0
1.09126618100854 0
0.405504242949391 1
0.383889867351775 1
0.363332423282859 1
0.238429724175481 1
0.0629225950400321 1
0.644215994783735 1
0.146583740764864 0
0.254413988461904 1
0.256823112150764 1
0.518445621798502 1
0.870808664623877 1
0.73403182682155 1
0.337733475113351 1
0.797732290290008 1
0.262520947314545 1
0.722454210826563 1
0.508107559250233 1
0.505469472836024 1
0.520420918829355 1
0.638584542067023 1
0.404250413273348 1
0.40764962410594 1
0.743235816642927 1
0.373834627225635 1
0.955043959911621 0
0.114968424566749 0
0.40405573685435 1
0.563708969315402 1
0.227370959828404 1
0.399552644298491 1
0.201884024658364 0
0.632580468085601 1
0.45560002734296 1
0.282641825253858 1
0.695543607805087 1
0.568166274410145 1
0.0866664202162018 0
0.553259344683443 1
0.731226238927052 1
0.840651392066068 1
0.855603845810577 0
0.354028103252109 1
0.580356263391605 1
0.601414124040777 1
0.237778477676406 1
0.390623818348376 1
0.541376948995575 1
0.335327517028738 1
0.256505530494955 1
0.114065812695437 1
0.536547402606375 1
0.386489623259243 1
0.29886176913633 1
0.800983107404554 1
0.607198852579224 1
0.702573498466022 1
0.298841245361685 1
0.508568619888522 1
0.569479938605679 1
0.38523204816937 1
0.565496091588527 1
0.76566020866988 0
0.697788042289191 1
0.508588364484117 1
0.440106869772715 1
0.591885484202007 1
0.530117757356938 1
0.569327867156912 1
0.670704338488718 1
0.273138366103712 1
0.421136100659665 1
0.777153852392781 0
0.407651039243687 1
0.182821893420167 1
0.482858389612399 1
0.614007600794217 1
0.317273731619814 1
0.344465181235368 1
0.538552124206039 1
0.61476273399025 1
0.163675494075446 1
0.713332091486753 1
0.818657850778132 0
0.468691135814779 1
0.432119141447809 1
0.0861464465397368 0
0.462073723746164 1
0.319774169237049 1
0.607389436885174 1
0.465459397244684 1
0.484142319505421 1
0.705922537736669 1
0.313401019581621 1
0.274385966283344 1
0.409456026385759 1
0.647230219364659 1
0.198873994607136 1
0.268128344115003 1
0.356695785004764 1
0.489524535609583 1
0.831619741403854 0
0.627273975942488 1
-0.105604512599178 0
0.606829417881366 1
0.383515846355693 1
0.70418673571593 1
0.550914520537313 1
0.741642060484152 1
0.884989161343977 0
0.452140572474677 1
0.0968198842286933 0
0.354565236899787 1
0.607282886028544 1
0.220709162460787 1
0.511114946748933 1
0.777583445437239 0
0.668554740237718 1
0.488894176334498 1
0.564813955021096 1
1.10183131121917 0
0.371629568033731 1
0.566474619498238 1
0.532969015901477 1
0.560831988442642 1
0.340259714037163 1
0.518506600603072 1
0.345686286230856 1
0.506179912019132 1
0.798731868676641 1
0.396749555565337 1
0.343804757946942 1
0.613510711647547 1
0.493802972721206 1
0.627802541848665 1
0.504319670107847 1
0.356758138516938 1
0.818098683226406 1
0.207706437798112 1
0.431132000915759 1
0.479030073921421 1
0.343895484918333 1
0.84833403709976 1
0.618525254740084 1
0.608527080212296 1
0.803471301467175 1
0.7072250296118 0
0.64856802601608 1
0.165583930832639 1
0.519257195201205 1
0.556379542270934 1
0.168214499735403 1
0.782693965828927 1
0.293982602351733 1
0.323163345969975 1
0.406262974966775 1
0.45131579575326 1
0.405980650001404 1
0.189965719984595 0
0.609984539488621 1
0.497159922552123 1
0.168297005403583 0
0.684747956477687 1
0.812580879104335 1
0.450589563879588 1
0.612629055379184 1
0.598591536447987 1
0.321803167339057 1
0.764754639868082 1
0.872929663584645 1
0.243429835560335 1
1.00477524868307 0
0.407950261029702 1
0.806655182257601 1
0.417319419385721 1
0.909763453481978 0
-0.0660348592805715 0
0.48374147904917 1
0.422186968108274 1
0.750740069304165 0
0.606455269155108 1
0.835578793785279 1
0.176364534057843 0
0.360798486476731 1
0.685324839076321 1
0.535859817516547 1
0.430811465359708 1
0.321975515093352 1
0.371101575099039 1
0.711624879448846 1
0.356318185132401 1
0.6321087634992 1
0.111087536738095 0
0.374875622977791 1
0.331964773799671 1
0.774173363020093 1
0.553111714232274 1
0.661113113446936 1
0.713369018436597 1
0.667194035009634 1
0.51620877735946 1
0.488570094046569 1
0.290352424205537 1
0.581841029909588 1
0.63520283148989 1
0.303931923073709 1
0.780385102997913 1
0.405293068983028 1
0.482511075482028 1
0.751268958626172 1
0.303622850505357 1
0.292800483917775 1
0.150444693049186 1
0.741296017668868 1
0.598429224011898 1
0.768584918973863 1
0.2411592045086 1
0.413529754983359 1
0.582438208363366 1
0.942820631404367 0
0.709832076449648 1
0.407143602288223 1
0.656191674117499 1
0.485909847697761 1
0.484615163938281 1
0.632859765300981 1
0.619453840036662 1
0.267848289812305 0
0.394555831087065 1
0.496124607259944 1
0.461279048033912 1
0.222257852158787 1
0.538883962918261 1
0.458615987508399 1
0.594730701730013 1
0.417120696388956 1
0.951323264264083 0
0.114499562048755 0
0.960138206834661 0
0.272158664081492 1
0.560997615743317 1
0.311834293468356 0
0.554872836119079 1
0.489270839330797 1
0.638162437981756 1
0.567027726198606 1
0.560863041990324 1
0.563580100710928 1
0.805613723937079 1
0.416719222008211 1
0.449258335271378 1
0.596545748099849 1
0.289705890710495 1
0.365999383285461 1
0.477141411291207 1
0.447276122664046 1
0.596925214906159 1
0.739540057742332 1
0.471765609315269 1
0.657084027298164 1
0.584530218575955 1
0.478382323642498 1
0.59024716997788 1
0.623485497175582 1
0.484468707418079 1
0.285554006304338 1
0.717440329794456 1
0.566693631271651 1
0.269616637298936 1
0.507793057534276 1
0.343015307043346 1
0.517213896696869 1
0.627839249763143 1
0.611609228267126 1
0.749940493079213 1
0.458928667452911 1
0.109088174807028 0
0.690606203984224 1
0.58478375986425 1
0.543082877432921 1
0.380819187244927 1
0.367562806758279 1
0.406471603721563 1
0.45410102757979 1
0.430633921791258 1
0.271876442152003 1
0.751073446990593 0
0.520742625745147 1
0.388694037612266 1
0.802494912705502 1
0.146046992924019 1
0.509076377284926 1
0.501321938916735 1
0.731264399788345 1
0.288853196468403 1
0.490193239704035 1
0.638273517997917 1
0.039335245768601 1
0.48602980009668 1
0.425459093860973 1
0.319400736858764 1
0.433616941901082 1
0.734083657191012 0
0.406792194612346 1
0.587738460785153 1
0.719912830299822 1
0.610189493848798 1
0.605406949733473 1
0.457958768124453 1
0.399214833759412 1
0.707838133973982 1
0.817061791398265 0
0.421091786175466 1
0.428507091153566 1
0.779601080697995 1
0.287849264382483 1
0.692467443336377 1
0.570366561394458 1
0.533775565763108 1
0.304714229033453 1
0.319685198723601 1
0.105298682397659 0
0.880444501692068 1
0.482033564764143 1
0.497535157325669 1
0.430252367291111 1
0.29952502580244 0
0.357552759687507 1
0.476426632366979 1
0.286750958782184 1
0.480022622090422 1
0.152307842557101 1
0.470343060581266 1
0.717310360472377 1
0.704409513956735 1
0.423991559688974 1
0.436395284449866 1
0.992308665279629 0
0.354493604150616 1
0.367202003092252 1
0.279944710229584 1
0.461551083873618 1
0.364621542547036 1
0.516371316161206 1
0.473110933188981 1
0.582134291564434 1
0.352665155376749 1
0.384285563471665 1
0.750575731674305 1
0.491626341948425 1
0.159177572952527 0
0.804971937650688 1
0.580506342429138 1
0.220806702798554 1
0.371236384328126 1
0.488875261202006 1
0.565430922045817 1
0.765519258983572 1
0.340405528990201 1
0.777089554069744 1
0.385063985250328 1
0.589140933031871 1
0.585449503194742 1
0.425472486017064 1
0.499564629605962 1
0.00637324948537563 0
0.568137693905334 1
0.693771325626823 1
0.279322627132887 1
0.308632487024065 1
0.409443959949804 1
0.376673387710562 1
0.325934331723146 1
0.613084634201722 1
0.338905940744683 1
0.310438736457357 1
0.693613366666729 1
0.281396118641843 1
0.485559254358514 1
0.368450167342406 1
0.218498034853415 1
0.455987392786474 1
0.593171434370655 1
0.350826415390932 1
0.886361784491482 0
0.571420657669865 1
0.378309438582441 1
0.757721652802294 1
0.381705568731014 1
0.579238658857927 1
0.463561999073334 1
0.840220674136095 0
0.445639855279942 1
0.508191598949664 1
0.810513568269899 0
0.864975789300024 1
0.256033278889119 1
0.24128461064416 1
0.14076512645334 0
0.466235325429613 1
0.245830609078546 1
0.451007989931674 1
0.799646379895153 0
0.460421970362559 1
0.346104229420113 1
0.665124687052384 1
0.436600726667232 1
0.646709984050056 1
0.260487501761638 1
0.359789981228202 1
0.381513382581261 1
0.755459971705671 1
0.198407426442467 1
0.352368451670234 1
0.603847203649524 1
0.202441472538811 0
0.599439420436194 1
0.571383860121926 1
0.721284272413439 1
0.700997034541753 1
0.677546523595555 1
0.347643624279867 1
0.44931123433826 1
0.3290448538101 1
0.277119215885658 1
0.555738203338165 1
0.695239472167331 1
0.38394961127105 1
0.550075873736392 1
0.342203555450325 1
0.655785225532317 1
0.726749849135615 1
0.543046711734793 1
0.663315385159922 1
0.758640474273266 0
0.491778217409576 1
0.491248646169286 1
0.756465209096751 1
0.349701438730908 1
0.569389921597064 1
0.396179572835563 1
0.744533539591844 1
0.438104475308366 1
0.10926034667573 1
0.479427061538838 1
-0.0106301214037622 0
0.874364852439108 0
0.613328021140244 1
0.510693437086795 1
0.826317886362998 0
0.627908564367119 1
0.363541030171785 1
0.332132031418515 1
0.487826261209342 1
0.132065543688666 0
0.513681705724976 1
0.628111534523616 1
0.496095402026919 1
0.533342016604523 1
0.43363300752754 1
0.404511429025322 1
0.452883762513487 1
0.604455859727986 1
0.479576077419964 1
0.426801664549544 1
0.768873698137701 1
0.716361482052641 1
0.324322421674015 1
0.473849527652639 1
0.619120203106825 1
0.454416945270658 1
0.510051897596753 1
0.367523188757297 1
0.116315179804961 0
0.575468856390426 1
0.571973798412608 1
0.891207254885455 1
0.679465292197297 1
0.686917594664067 1
0.726328869353566 1
0.815398719207072 1
0.402983331528084 1
0.816118937011084 1
0.443854880842546 1
0.377552625633118 1
0.761170892525018 1
0.188856243541666 1
0.535914871276284 1
0.595817914027706 1
0.542296906600644 1
0.380127399706647 1
0.712381054266429 1
0.381248592990419 1
0.347826497285713 1
0.163052676931608 1
0.618307995119343 1
0.641364188116414 1
0.727588100197914 1
-0.212902973696923 0
0.177037926245087 1
0.409456141190232 1
0.162264312026252 0
0.641767385786065 1
0.449422756213978 1
0.299725205137572 1
0.504399376647654 1
0.855968852637606 1
0.0472615783392402 1
0.200000427427237 1
0.610118743764909 1
0.747357502485268 0
0.638536407045229 1
0.583709297901506 1
0.458803669941925 1
0.540876144831205 1
0.522476048928092 1
0.599510195787347 1
0.394626161958456 1
0.763364485955578 1
0.405885917665489 1
0.464730473171394 1
0.0989662440484975 1
0.492640495934599 1
0.480163865024954 1
0.596731070848539 1
0.658837793743775 1
0.360338813360621 1
0.572785949684017 1
0.725483331884062 1
0.285156628713504 1
0.526284525563637 1
0.324746304248416 1
0.565421174041715 1
0.291118076073553 1
0.900972877276401 1
0.897258750896409 1
0.3361310839956 1
0.455407024148143 1
0.589175558208625 1
0.394162825513316 1
0.645343587944161 1
0.352598637106392 1
0.653883516777461 1
0.459159803402812 1
0.562204701363803 1
0.64697500981048 1
0.869655979482182 1
0.752103306820218 1
0.355365470140048 1
0.632221772048881 1
0.711661521406751 1
0.282055470943171 1
0.346735162537956 1
0.506161234114703 1
0.772381415666923 1
0.864078416626345 0
0.492468868420881 1
0.486659124938278 1
0.281489941039099 1
0.444519371382904 1
0.428899622304303 1
0.398212777991132 1
0.195882343481688 1
0.538677466265537 1
0.713503318969901 1
0.48954016967076 1
0.640582322627283 1
0.446356648658425 1
0.369965592061393 1
0.558865089444179 1
0.744504126135263 1
0.335371583222888 1
0.634168474139136 1
0.840820654668751 0
0.437516754502961 1
0.201802164598158 1
0.638544481107267 1
0.68702794564105 1
0.313264708013847 1
0.67192583632624 1
0.545389368742494 1
0.617501735476071 1
0.539992072603431 1
0.525672483615837 1
0.458897922038745 1
0.798928298688525 1
0.431287683531564 1
0.506507773185056 1
0.23567954651655 0
0.612280794827716 1
0.385746345918294 1
0.213165456323137 1
0.485496549350666 1
0.594847232315071 1
0.396175423568487 1
0.374492481112942 1
0.407995474339929 1
0.36598047016036 1
0.565645000392843 1
0.0927602443387382 0
0.38967420719986 1
0.431308331505377 1
0.6706473557557 1
0.650561274958762 1
0.490890736171543 1
0.304353783021573 1
0.662514077264462 1
0.311988064441891 1
0.522356617498027 1
0.283858750640918 1
0.400131055287327 1
0.72303770775869 1
0.741152445361858 1
0.595349134507677 1
0.584248521095469 1
0.706408450824594 1
0.215092260333818 1
1.07560106816644 0
0.195389395946561 1
0.352739106536836 1
0.795482162584211 1
0.814309269999842 0
0.484949237115952 1
0.237470672648727 1
0.594558105468405 1
0.479303436595092 1
0.535359824620206 1
0.462922711823173 1
0.270670521651003 1
0.701654003078635 1
0.623022434732018 1
0.576792846881683 1
0.595634583374534 1
0.778783718355587 1
0.523092407951035 1
0.523823136252635 1
0.524698441135584 1
0.652863959899156 1
0.302604519216821 1
0.143513134774475 1
0.302386279196329 1
0.685816292801766 1
0.498436331806626 1
0.628127584693314 1
0.561160151194294 1
0.795696827819175 1
0.543489886395176 1
0.645909682767043 1
0.698552780250673 1
0.533577427493105 1
0.341855937936063 1
0.617976171459501 1
0.551893545204188 1
0.644500465932717 1
0.591387308211771 1
0.631947473987387 1
0.246587919569191 1
0.514278993426248 1
1.03913615972514 0
0.491725443148603 1
0.363604313183754 1
0.165289157293412 0
0.425524752622334 1
0.705415273681244 1
0.692051732027384 1
0.693598708296111 1
0.461423480932287 1
0.716140779244462 1
0.268975844125275 1
0.638246748387126 1
0.207163613892755 1
0.527134619416587 1
0.160771866920912 0
0.723769577669247 1
0.190531379549528 1
0.534699029092622 1
0.506963513810261 1
0.41553891646106 1
0.738950706475181 1
0.38845521922231 1
0.640880800136574 1
0.313969114246652 1
0.555047591923048 1
0.208288186048591 1
0.336030110105575 1
0.49069076910459 1
0.723665430884042 1
0.743024924911122 1
0.522514329995332 1
0.154315602087966 1
0.699896444464838 1
0.615455485853558 1
0.418650057835008 1
0.333017263122586 1
0.62380231669289 1
0.472292914635299 1
0.51832855135722 1
0.57691534269504 1
0.682152564241372 1
0.404964569027125 1
0.445292549362777 1
0.696549249949669 1
0.584294167136701 1
0.337553382435976 1
0.185912094786832 1
-0.14475166275008 0
0.396965433121355 1
0.629786336833687 1
0.446968730972122 1
0.444349357378778 1
0.321631001270326 1
0.405829866049504 1
0.365102558002513 1
0.564898684474881 1
1.12999893347618 0
0.751269765257216 1
0.41025962639121 1
0.579658512025938 1
0.646606576124734 1
0.604396002071236 1
0.726439000573027 1
0.665608983464094 1
0.699561529563814 1
0.603280959251558 1
0.417354495238166 1
0.549390899974405 1
0.434398404403468 1
0.577308987020953 1
0.366612815646383 1
0.583148712226985 1
0.401748823825696 1
0.487001677287792 1
0.482001294139309 1
0.430671885397381 1
0.520614907210064 1
0.553859261798276 1
0.497402668758299 1
0.461324847271776 1
0.804758616762181 0
0.789479310014303 1
0.230442924310915 1
0.363441588723607 1
0.355730115043517 1
0.278576935601643 1
0.58404682917772 1
0.950808739589684 0
0.370725751886656 1
0.206741231398262 1
0.337406570703697 1
0.521171544236976 1
0.52909319636872 1
0.521539738240485 1
0.603283868360714 1
0.415595703819383 1
0.397567420639645 1
0.530674616063605 1
0.538475863075226 1
0.457091636447696 1
0.285327675309782 1
0.299163282864947 1
0.555420776221562 1
0.468478678061726 1
0.140035742904586 0
0.494292721674748 1
0.66849020283941 1
0.217267894057091 1
0.687003075908961 1
0.888393347129959 0
0.362256338664643 1
0.254213132519968 1
0.345624035613835 1
0.887299402758107 0
0.5906593164134 1
0.474722455984129 1
0.648389027568822 1
0.341500226959658 1
0.468304332368809 1
0.629870109912226 1
0.412433637248747 1
0.598916101271914 1
0.542528672183428 1
0.0511486933760828 0
0.416522892201341 1
0.154345417743505 0
0.592671185434481 1
0.534015420982397 1
0.362766153332358 1
0.802282886639923 1
0.573749406661529 1
0.427898694506106 1
0.384520027427883 1
0.748584695262325 1
0.19952804538833 1
0.515041675893778 1
0.153527774936331 1
0.760805086978271 1
0.502373082601636 1
0.658420458367337 1
0.93348979438219 0
0.183491754952555 0
0.689374458195275 1
0.240322670125505 1
0.386941192363375 1
0.18905023225453 0
0.692598908995998 1
0.507590127501924 1
0.454152884922823 1
0.722540254723525 1
0.604680878003283 1
0.527143173604064 1
0.603468459269257 1
0.484066748575121 1
0.569789879166703 1
0.62964101170344 1
0.565331248594362 1
0.348169821827927 1
0.614126389529249 1
0.623441129504267 1
0.468841475941106 1
0.574361586171869 1
0.485644367255911 1
0.597612513729541 1
0.0254042267929591 0
0.399340966864081 1
0.216577983656233 1
0.449889572537764 1
0.525359515301068 1
0.514701442926605 1
0.639883556942914 1
0.370618249883407 1
0.649645878565753 1
0.815304379655066 1
0.546832745364491 1
0.512934138557148 1
0.346891274564872 1
0.461610344480938 1
0.276945194517357 1
0.810705992192498 0
0.647432285292089 1
0.699496202102161 1
0.343324541057768 1
0.671285556666216 1
0.850512318055693 1
0.776662567412807 1
0.517849593770543 1
0.459459970053113 1
0.770752691062222 1
0.567275654058885 1
0.855271526531827 0
0.526125708210805 1
0.917287628759592 0
0.40575892325589 1
0.325242696392033 1
0.262258374783576 1
0.640297116319862 1
0.69987877547265 1
0.540526291316295 1
0.510297731589641 1
0.664263405485447 1
0.360385304831977 1
0.720641208970658 1
0.542313141539593 1
0.360160978101701 1
0.392855016257281 1
0.772673237583585 1
0.548952279927332 1
0.328216416988954 1
0.42992520048215 1
0.236089482414849 1
0.418055030058908 1
0.771936365551117 1
0.0887323201637859 0
0.422240950333925 1
0.517786970775985 1
0.190587072541014 1
0.634902833703786 1
0.492730831786874 1
0.555120620631792 1
0.180088371035722 0
0.762105475685749 1
0.441351032245173 1
0.15000555302342 0
0.429306279609086 1
0.454387682485563 1
0.694164797441294 1
0.395935470729121 1
0.82325807081345 0
0.467684898951965 1
0.713346160940787 1
0.703230089550548 1
0.669448005569494 1
0.283879715554728 1
0.72156277226779 1
0.506756801331139 1
0.633844029103949 1
0.433402813691727 1
0.762519210341666 1
0.523887292107619 1
0.583123422224297 1
0.483927440867867 1
0.415716863847029 1
0.57292800461441 1
0.776284595456559 1
0.664781630430784 1
0.749286444827738 1
0.0813971037721503 0
0.32104184800294 1
0.660182258886806 1
0.338005991562095 1
0.883746717923171 0
0.670533411600416 1
0.652618241210792 1
0.253113646836493 1
0.408381394400812 1
0.708243763332902 1
0.797252642343553 1
0.57379005870207 1
1.01775958239396 0
0.329387431457568 1
0.553509603566829 1
0.383579807611098 1
0.322144807342979 1
0.673639763920125 1
0.550942706244823 1
0.705902519193575 1
0.34941831502903 1
0.44264668597161 1
0.430480362317929 1
0.667936680978427 0
0.47984648111322 1
0.117473473822886 1
0.706193490604858 1
0.702712044598435 1
0.443025993142718 1
0.235521536360635 1
0.606488334161945 1
0.585564336712534 1
0.284447743595751 1
0.420967850605714 1
0.630474762849785 1
0.139169888990798 1
0.634629822697056 1
0.2900729268899 1
0.435713188288141 1
0.912690820794543 0
0.539743740303378 1
0.437804732599164 1
0.343927584348125 1
0.383718539596443 1
0.685559987547801 1
0.560437324155058 1
0.627049713863304 1
0.262292702296808 1
0.183498426626663 1
0.456257268282896 1
0.820635559028485 0
0.374893837718046 1
0.328228480835577 1
0.212096698795661 1
0.687165252374259 1
0.374624474076284 1
0.687195380590067 1
0.380801198243817 1
0.875172158304464 0
0.632142084208212 1
0.444698122991894 1
0.558696743180986 1
0.812299556977012 1
0.210883380575832 1
0.367897546109364 1
0.16181707991155 0
0.220356542231275 1
0.310444725022244 1
0.184962688211179 1
0.269090302010562 1
0.692317375872949 1
0.324923333351288 1
0.80052984183743 1
0.628318411741667 1
0.380051860286474 1
0.247867465434198 1
0.714110796953843 1
0.1571469027875 0
0.315117978818408 1
0.545021730319732 1
0.343393955929769 1
0.662574516737134 1
0.561629788955282 1
0.686633316805038 1
0.191542153918465 1
0.370236551763728 1
0.667666930400672 1
0.694069705244292 1
0.467717415109588 1
0.587120419637652 1
0.0360057604921848 0
0.383189762501394 1
0.673619773116745 1
0.728801986480473 1
0.340043608213265 1
0.537283551765241 1
0.219620367107897 1
0.455546142907694 1
0.707685148001707 1
0.3840955918903 1
0.517332661123698 1
0.482353718693824 1
0.725553070426019 1
0.499935411494265 1
0.364054616256227 1
0.898560894736161 0
0.604300597735782 1
0.464141302016555 1
0.621448730635585 1
0.502100425632444 1
0.41732428252467 1
0.619050427530124 1
0.763895646584238 1
0.522342835687537 1
0.508705176124016 1
0.608205056627163 1
0.749212765492059 1
0.637481394261197 1
0.370180391850701 1
0.707096844561788 1
0.525810961824724 1
0.0433208097308446 1
0.30800514202803 1
0.422014154465117 1
0.226932793336139 1
0.338082131639929 1
0.336398483622707 1
0.551638590869266 1
0.607212597759489 1
0.27955695208576 1
0.56123692805626 1
0.277498832841935 1
0.464984707312226 1
0.586242970067469 1
0.380052379673303 1
0.579431415793679 1
0.4754970443728 1
0.604283631309304 1
0.0114730802203121 0
0.561578012640284 1
0.739516255950441 1
0.698292814468476 1
0.223369356303161 1
0.389684346577672 1
0.222616718865871 1
0.127869020662319 0
0.611171783258164 1
0.330490637438951 1
0.797431013146555 1
0.344210625936537 1
0.22354964179316 1
0.310217850547936 1
0.464455425945523 1
0.746948228703248 1
0.726583200217383 1
0.47621527709053 1
0.148738768929453 1
0.244755304128005 1
0.442832770298791 1
0.377459142361295 1
0.690028882513621 1
0.30949024466803 1
0.342242393802304 1
0.66281144873433 1
0.488029597195063 1
0.301271883210843 1
0.620002381260372 1
0.623323850661211 1
0.245611327126427 1
0.488739161412005 1
0.556514390044648 1
0.480513383815973 1
0.48283861113227 1
0.522931865837166 1
0.778135902212706 1
0.224798973974139 1
0.473588046261395 1
0.341692846859899 1
0.573560718071204 1
0.261300120879943 1
0.694257685792112 1
0.381826412031378 1
0.400685631010777 1
0.796156109905222 1
0.581279773768939 1
0.773406331531729 1
0.324757280650834 1
0.142961402443566 0
0.450078598270442 1
0.413830867835687 1
0.634406618252143 1
0.517900286851147 1
0.262740485603602 1
0.654153550110908 1
0.28066172189015 1
0.961130289208657 0
0.31736575393097 1
0.313360400067325 1
0.414318141826794 1
0.433611791329945 1
0.327430239842395 1
0.579167265649803 1
0.411230998626681 1
0.39102018542264 1
0.405525764877495 1
0.36983072159152 1
0.442610819018104 1
0.329874233257545 1
0.38979495986914 1
0.636914024741635 1
0.62548512488648 1
0.407528187957488 1
1.01080549378406 0
0.160482999593888 1
0.835843008750495 0
0.436075592339445 1
0.568622651037501 1
0.442076484959605 1
0.363077017970297 1
0.562698173943546 1
0.290137456555383 1
0.420055472101448 1
0.16590253677131 0
0.125459405963794 1
0.351959595399025 1
0.391465627610133 1
0.461543029496559 1
0.782661932834588 1
0.272290469974786 1
0.481120377774151 1
0.853448322984239 1
0.428677538121393 1
0.557488842035013 1
0.366113541911377 1
0.372923044259629 1
0.620897362733268 1
0.499957497018166 1
0.624803045565258 1
0.425701908999311 1
0.437112962770143 1
0.000860406230569169 1
0.447617341751024 1
0.461849683307055 1
0.801490834835273 1
0.122157719078567 0
0.310882257394072 1
0.434801935869454 1
0.522931719315142 1
0.680719373825937 1
0.271133974043363 1
0.175908343547874 0
0.581683932295381 1
0.488074826908904 1
0.512352031335287 1
0.50708028566892 1
0.275398609648085 1
0.74331190295873 1
0.421479087621352 1
0.603236637223296 1
0.677826533587662 1
0.617197142027311 1
0.446143764577641 1
0.467242807596983 1
0.51962688663054 1
0.139656705492005 1
0.429733278639278 1
0.611595043958025 1
0.727854758131333 1
0.437957621051644 1
0.546110501817037 1
0.394060254980942 1
0.821243881695146 0
0.538227951345431 1
0.235976633797965 1
0.122667184993873 0
0.968434054071125 0
0.691723749078891 1
0.732533825843489 1
0.944246700603985 1
0.361162177961462 1
0.356404411278003 1
1.1390580743562 0
0.247720534077096 0
0.335668540322979 1
0.773488474284151 0
0.423121877243118 1
0.601948586707101 1
0.511048027290075 1
0.601044754610403 1
0.70949003428218 1
0.542624596016642 1
0.88270333146344 1
0.600092199644717 1
0.46981117702477 1
0.658679353943584 1
0.795303231235218 1
0.587313114407972 1
0.80026682011511 1
0.309083153957791 1
0.722982594985938 1
0.770321684222726 1
0.259569671084822 1
0.66033097535906 1
0.591796876943445 1
0.387793029091697 1
0.51795395628856 1
0.523896125142458 1
0.691033604818856 1
0.0775220471239033 0
0.268271101365195 1
0.463941957598667 1
0.631427814681404 1
0.7321322120037 1
0.152221430256802 0
0.212362975792244 0
0.588550167648807 1
0.221271035503328 1
0.849127566023889 1
0.585761028848084 1
0.497881767419546 1
0.639069407707241 1
0.385165236037207 1
0.370099489989463 1
0.819568887693933 0
0.556203094584092 1
0.495643897204426 1
0.582356605445437 1
0.169336831516705 0
0.44817801152733 1
0.600242817069505 1
0.345400185850039 1
0.488724037839698 1
0.44279141005141 1
0.324433062582726 1
0.82483827199442 0
0.361661530333748 1
0.602589340210032 1
0.469712927691391 1
0.752234210205213 1
0.0713347667233319 0
0.481481604755449 1
0.316513790139436 1
0.64138180276915 1
0.832013705048884 0
0.0747527324432409 0
0.290608761744444 1
0.764011532033753 1
0.547802852179462 1
0.125404912406301 0
0.609398019192568 1
0.543169135976154 1
0.548443139811374 1
0.478401292277651 1
0.690433387708469 1
0.710334871485844 1
0.163899155344774 0
0.427435552071999 1
0.286295370761186 1
0.749128333759972 1
0.463553099124104 1
0.484404353663785 1
0.458190586123209 1
0.385144628627926 1
0.508690630767618 1
0.49721059374488 1
0.743256229473252 1
0.479932103677622 1
0.643318902721703 1
0.398629708548741 1
0.457289556014015 1
0.385146783659735 1
0.442756479186387 1
0.379642498504315 1
0.836985920407827 0
0.59019084014066 1
0.456645095505762 1
0.537037265338408 1
0.548524584118782 1
0.237360298479803 1
0.583347257690567 1
-0.0676500181667987 0
0.669582514043534 1
0.486606922542228 1
0.123998759406809 0
0.642972134956756 1
0.64794451182934 1
0.40842792416896 1
0.123910489350315 0
0.270657367658657 1
0.392480327481364 1
0.628227637682595 1
0.370929958366275 1
0.719569843093838 1
0.426429080649238 1
0.507388787144758 1
0.60303312424265 1
0.760189889953905 1
1.01698047724781 0
0.256562528295344 1
0.590182664440537 1
0.52012481777987 1
0.62825541671149 1
0.575118426341203 1
0.500752478126297 1
0.519366701528749 1
0.6526570666783 1
0.599183623682117 1
0.773899458307418 1
0.356616171111156 1
0.481628029156177 1
0.460482638158608 1
0.637350139477258 1
0.463834008610431 1
0.601627362236295 1
-0.0112198051350176 1
0.629814541026575 1
0.492681709508537 1
0.601849560376748 1
0.827829282830029 1
0.413227353099731 1
0.957772690284427 0
0.631820793895258 1
0.816977254484399 1
0.897487088689541 0
0.614982211968681 1
0.608820814157522 1
0.661397031118264 1
0.564232090503379 1
0.915872980005667 0
0.686809868587939 0
0.449696840444548 1
0.0747882102155509 1
-0.0275550078955574 0
0.602220816945659 1
0.685996899646365 1
0.544148214277669 1
0.383583201271425 1
0.396933880524301 1
0.524699252023657 1
0.406010484289583 1
0.452948382265403 1
0.673631374098906 1
0.34047620993631 1
0.228008399594595 1
0.533013458535068 1
0.336714828877736 1
0.664309035889784 1
0.354122317432472 1
0.268984490619655 1
0.364370704006454 1
0.338396239675884 1
0.0129819966534611 0
0.477890250620415 1
0.749362543381321 1
0.580943481558919 1
0.362218265996207 1
0.595164427695941 1
0.508136899682861 1
0.564310328600812 1
0.471831132831859 1
0.474771145049026 1
0.400072884891569 1
0.606743459971384 1
0.642117801625867 1
0.593165539650946 1
0.317892965991324 1
0.520860554886263 1
0.76096439506731 1
0.483907266761797 1
0.449105993740206 1
0.709455116794195 1
0.306793880714727 1
0.252470881305756 0
0.816061016536679 1
0.0426924606709917 0
0.421625961218249 1
0.509009236920062 1
0.162707206802482 1
0.616642028727746 1
0.567900946120921 1
0.748402453653442 1
0.430298942050784 1
0.508905839356113 1
0.26978262585884 1
0.904346889297534 1
0.629804894512237 1
0.559549292681077 1
0.630447059728997 1
0.544225607778227 1
0.55021346817945 1
0.481919156184099 1
0.192286938286841 1
0.481150725231198 1
0.410697418971209 1
0.567008870580148 1
0.657488580890826 1
0.405698677983101 1
0.252295239274578 1
0.524176834876313 1
0.578463039289416 1
0.583021754855477 1
0.418888199926489 1
0.563711635136463 1
0.277751953621787 1
0.341167683787412 1
0.460944964213554 1
0.658602609092326 1
0.462076979064709 1
0.523246742597189 1
0.513411269453371 1
0.538261232002888 1
0.53592984914417 1
0.746540013545501 1
0.479388330357458 1
0.579654996786897 1
0.28940243882755 1
0.541590913512589 1
0.709508511507662 1
0.50110058685987 1
0.570384589133655 1
0.456797038232142 1
0.545461727635005 1
0.782173125113479 1
0.147924328919899 1
0.525417538386636 1
0.371763719397627 1
0.60297826507542 1
0.532164596047021 1
0.515374294231626 1
0.639451731457269 1
0.471094785983778 1
0.532468824376736 1
0.547476827876806 1
0.853571772426876 0
0.349579570532614 1
0.745866635413815 1
0.43297587353972 1
0.503407724769649 1
0.665180436264896 1
0.578896941294215 1
0.253640221946055 1
0.396966461499627 1
0.640131006426435 1
0.573710653616534 1
0.604571091042218 1
0.438206486924208 1
0.459215081546051 1
0.545183153401298 1
0.510143336602328 1
0.352648383292664 1
0.198310976229232 1
0.566519429307205 1
0.345290976539533 1
0.754616732179663 1
0.587662775935824 1
0.516731870918243 1
0.453611951774968 1
0.659938538505821 1
0.488901736015564 1
0.745951663147052 1
0.548253710537745 1
0.734987793783671 0
0.879449599052716 1
0.7273517510043 1
0.340798479765677 1
0.546039391226273 1
0.59357791387174 1
0.435510548061057 1
0.69100248766923 1
0.24645305846488 1
0.639938954475596 1
0.610479538853773 1
0.231786211113163 1
0.666669820481673 0
0.44727963111395 1
0.240650499224031 1
0.348104870074683 1
0.248757975325103 1
0.518937886049222 1
0.725074676945076 1
0.39573239778314 1
0.701311371643174 1
0.258284024183628 1
0.464306096251762 1
0.479023678365492 1
0.363841244239266 1
0.653874566934789 1
0.348494472138592 1
0.413164953370214 1
0.691326841028813 1
0.375066582634368 1
0.288058625175492 1
0.654045844268418 1
0.346631788653735 1
0.487606448026171 1
0.552407919747843 1
0.530414418858395 1
0.523842672494347 1
0.692179701454012 1
0.271329601387613 1
0.448116610304919 1
0.19393439492413 1
0.8027205458958 0
0.500739162704284 1
0.078147619533343 0
0.699846427401847 1
0.596641429945197 1
0.313350672169675 1
0.322458077254066 1
0.274680355477882 1
0.45655524276863 1
0.367049496320071 1
0.525120136051173 1
0.650298623114648 1
0.500766047879239 1
0.491701443792505 1
0.298014998091548 1
0.484098401590182 1
0.765751821178494 1
0.516485636169251 1
0.754491747103009 1
0.544858857568327 1
0.367898329439121 1
0.54250623085928 1
0.689940931081412 1
0.492994396954712 1
0.706868975130281 1
0.537009433842107 1
0.467391567497363 1
0.28817170367446 1
0.782467476808622 0
0.31388798293197 1
0.37274184959457 1
0.166176162953782 1
0.555876777592866 1
0.800326661489719 1
0.558527834577939 1
0.484974028911471 1
0.226007502056125 0
0.941940548816343 0
0.315945988252763 1
0.638635217617026 1
0.517764546375503 1
0.48345055231073 1
0.27616582564558 1
0.735012446454707 0
0.242781986000708 1
0.588376814890725 1
0.459446740000349 1
0.597309693132454 1
0.535408219949392 1
0.30434106101611 1
0.438962519793954 1
0.463628949857837 1
0.467090145089711 1
0.658998781884272 1
-0.00907835199835403 0
0.599958606315291 1
0.532679160438667 1
0.333743566506533 1
0.51154882599786 1
0.666947366253296 1
0.249231352705828 1
0.0556796038209659 0
0.784575173210955 1
0.743139773407483 1
0.624189588831317 1
0.465417498865365 1
0.466743075007659 1
0.602222641786696 1
0.666370227733477 1
0.370436656087503 1
0.669876452196323 1
0.743436193482539 1
0.510639364782163 1
0.457952996472952 1
0.444523638785597 1
0.599262692414356 1
0.631830241177884 1
0.343679874623568 1
0.519073667222623 1
0.244639752318665 1
0.711060382916173 1
0.477585780321475 1
0.509035439381152 1
0.281125119998096 1
0.509419654337362 1
0.24611191016175 1
0.464732903087047 1
0.331997202982423 1
0.80933652905599 1
0.0796985110010307 0
0.537114445181685 1
0.440435084155419 1
0.48264191035251 1
0.524650988723431 1
0.522560259998675 1
0.486489431898201 1
0.666062084185995 1
0.547791647651909 1
0.652276426661067 1
0.45904567524061 1
0.531477619945765 1
0.720755574751743 1
0.253634584065445 1
0.366603063297101 1
0.748200806317219 1
0.608667050136845 1
0.921927940299578 0
0.777757340733397 1
0.588838240108561 1
0.5864383379324 1
0.339804109214256 1
0.561864818551568 1
0.34871921838136 1
0.414300816937716 1
-0.127913207457991 0
0.55913718854228 1
0.548301186107165 1
0.352368097571568 0
0.462870475789646 1
0.523381065920575 1
0.234255215514152 1
0.762681255839476 1
0.511536251618515 1
0.457324729643277 1
0.40546719536665 1
0.537046585169644 1
0.667546522585861 1
0.422977844225859 1
0.862662972227619 0
0.442540770983111 1
0.845967281253051 0
0.490922626078255 1
0.85432861331721 0
0.186715172756488 1
0.767887014312694 1
0.341405748397 1
0.435661867802681 1
0.463588586218026 1
0.559344180557693 1
0.626726792519076 1
0.614331990440761 1
0.195828934568904 1
0.49428492435675 1
0.508520861894727 1
0.634488987721713 1
0.323644346450375 1
0.708008723566284 1
0.825709254312065 0
0.58207485638941 1
0.436033074547058 1
0.490805273928563 1
0.596668644539176 1
0.871358652009829 1
0.577732406365158 1
0.478483720201002 1
0.208009271212062 0
0.502800362630591 1
0.722523000506636 1
0.540076040382825 1
0.695040407003211 1
0.0914413625019423 0
0.458569501573604 1
0.685420773616123 1
0.539830529064824 1
0.643144962858003 1
0.128113159283086 0
0.550473548982426 1
0.494703822278583 1
0.541013064072624 1
0.455406774532049 1
0.81943646302061 0
0.490884618138336 1
0.186671075874691 1
0.612115716146235 1
0.403623964286866 1
0.73262966182833 1
0.057542975478735 0
0.390527203275224 1
0.281520705842277 1
0.334641581250873 1
0.791767090492317 1
0.637312090443251 1
0.55184409134343 1
0.275942235112612 1
0.559301790275265 1
0.437299111178339 1
0.763601204773616 0
0.622269743401304 1
0.49384668327208 1
0.368800065471121 1
0.774262663794403 1
0.38128879157285 1
0.318625010479778 1
0.666203464515797 1
0.531980207004602 1
0.557339161569557 1
0.615287604842586 1
0.171961932814357 0
0.487604111733089 1
0.441782588680922 1
0.661093640228183 1
0.367456579847378 1
0.519786168411081 1
0.480428543141824 1
0.398381389296022 1
0.564591338870293 1
0.702143972933415 1
0.419116490492039 1
0.331291752752923 1
0.466024313623519 1
0.328302997603934 1
0.38671697327974 1
0.667545296806506 1
0.630909139913797 1
0.970938438978392 0
0.699335771895288 1
0.431971676970276 1
0.671719654004957 1
0.717419797143974 1
0.433900504007997 1
0.366814317892246 1
0.664426194303671 1
0.655425822725218 1
0.323007658777821 1
0.696002174459056 1
0.612286158316372 1
0.0952969877002292 0
0.324727903590041 1
0.685965546131706 1
0.429945613298317 1
0.18844312519424 1
0.597079991242936 1
0.652663186500207 1
0.797021563360499 1
0.633838786029263 1
0.511830972351107 1
0.366071693915491 1
0.403491874085483 1
0.266951408300013 1
0.19212313393387 1
0.50349119191192 1
0.536535715861021 1
0.704619449694873 1
0.437510721848796 1
0.587350891722301 1
0.444195496247158 1
0.817053361989657 0
0.636674412806251 1
0.864628201227904 0
0.52790043999026 1
0.481774073590467 1
0.21842855578411 1
0.570882204125289 1
0.642529863536043 1
0.379941050357369 1
0.437986383338832 1
0.250619747985252 1
0.744563723794106 0
0.856883841399755 1
0.476887099124982 1
0.42297749884236 1
0.51580148768385 1
0.585300085285844 1
0.517315359501957 1
0.49350366915488 1
0.504556581452052 1
0.460432984344348 1
0.450612679641304 1
0.274213811609763 1
0.297111710506327 1
0.612476951492048 1
0.651392521658741 1
0.600222371412422 1
0.652711798839439 1
0.621600098891188 1
0.538154074371142 1
0.546551658699 1
0.653625618555938 1
0.669942230065772 1
0.72783059596482 1
0.559055399018457 1
0.917558552899243 1
0.496093674620023 1
0.471375371722516 1
0.224666121293974 1
0.531875629915385 1
0.478468631217775 1
0.405106901079576 1
0.576564893934616 1
0.410023002298555 1
0.121070593382466 0
0.333117646230897 1
0.621535765466442 1
0.293102246374969 1
0.243685589548627 1
0.563683804275093 1
0.722401950373484 1
0.320565488107145 1
0.379451576380948 1
0.760434513915617 0
0.798240077427708 1
0.847427080960433 0
0.113518241420118 0
0.594184383448655 1
0.293758355081855 1
0.414047249839663 1
0.38911724008136 1
0.399092328796358 1
0.562048834354124 1
0.417054180396659 1
0.517927485371985 1
0.517899646355554 1
0.327683300138029 1
0.586176273698544 1
0.734805843412213 1
0.251590089493496 1
0.650904549745464 1
0.429870540703081 1
0.433648545870328 1
0.409117143463913 1
0.463152839003714 1
0.676718974597632 1
0.335232449544461 1
0.309564681857667 0
0.406546502245555 1
0.998008483934319 0
0.614338345273563 1
0.651966749240708 1
0.465968475591042 1
0.513665102404993 1
0.228821393395619 1
0.446094250284209 1
0.240311365422733 1
0.607388423673558 1
0.38106570847918 1
0.670961357542944 1
0.394801233427859 1
0.760869979559685 1
0.576134435634584 1
0.307903361099947 1
0.620186488190738 1
0.603500272736531 1
0.352568030845376 1
0.442677199369895 1
0.831856668998389 1
0.492092024794054 1
0.227345333691686 1
0.848777675238276 1
0.69366881667975 1
0.664517724597812 1
0.926468618816324 1
0.403330373851456 1
0.682883801382672 1
0.311685122425955 1
0.974762780732128 0
0.423311164406285 1
0.498673396356376 1
0.659951765085274 0
0.375818424939562 1
0.789504926757419 0
0.633530612769523 1
0.628980272787594 1
0.176543180332139 0
0.676476020548618 1
0.49800470033958 1
0.41018338274616 1
0.470085532854243 1
0.800338204822509 1
0.81989206472149 1
0.566281969002422 1
0.607578205053811 1
0.293013459107188 1
0.131546021666418 0
0.511843750695869 1
0.666139920513445 1
0.558408823562488 1
0.290354169407601 1
0.224476390286852 1
0.33848907446422 1
0.38838082525566 1
0.651162158083314 1
0.615946307822001 1
0.294629604927074 1
0.550010022843443 1
0.870996845538716 0
0.814659632055904 0
0.547411514785536 1
0.209087941543772 1
0.350374403370616 1
0.662708928946116 1
0.773098827643816 1
0.494734806861665 1
0.220141813473516 1
0.745666054184301 1
0.4790350650051 1
0.764691741633777 0
0.0896294021179779 0
0.618905119401211 1
0.721331534298396 1
0.131456965596046 0
0.433823348850666 1
0.662255697988533 1
0.236122401865151 1
0.628444112899528 1
0.617148495642439 1
0.628022198365871 1
0.640152719048651 1
0.300660902547875 1
0.405796150594978 1
0.0356495676517412 0
0.497854568234925 1
0.747879741372783 1
0.771370527619553 1
0.358407863339952 1
0.519548728482372 1
0.355514698723218 1
0.473532007127975 1
0.366113511853828 1
0.44069618208031 1
0.10946302349007 1
0.260078673308212 1
0.684073800972211 1
0.71248998194457 1
0.365190192761523 1
0.675077819866271 1
0.275482154195958 1
0.490704961774569 1
0.437747971380302 1
0.638678573483893 1
0.665406957054687 1
0.565456624792041 1
0.650250011416568 1
0.782813048852959 1
0.395783949452022 1
0.729821469255864 1
0.681246184800866 1
0.509624116332996 1
0.391791451661144 1
0.750087197751958 1
0.248522996492116 1
0.399747763115418 1
0.514345512492046 1
0.802918764504197 1
0.643595226902924 1
0.172854283563429 1
0.596800504358451 1
0.624313872448913 1
0.619635588755026 1
0.51084564394577 1
0.722641837032954 1
0.373986933022847 1
0.262362981613693 1
0.64586270863191 1
0.266483024113068 1
0.39237183308793 1
0.243740720108343 1
0.480457599235864 1
0.67837810674414 1
0.201083876348624 1
0.406344323257309 1
0.46544425635956 1
0.461150947437367 1
0.571192755314437 1
0.788970284140979 1
0.809129016919485 0
0.83497620686354 0
0.334033669698139 1
0.47881680564963 1
0.429842206023002 1
0.479989453130699 1
0.343892814757969 1
0.915223393461641 1
0.472816041343986 1
0.775650704227811 0
0.502187605258711 1
0.857055152851506 0
0.556384499921803 1
0.576547327804304 1
0.197211780839787 1
0.491761690287143 1
0.287758923334009 1
0.711514151632675 1
0.365755889533986 1
0.652528635075901 1
0.100780392076949 1
0.417921229155544 1
0.462926244464894 1
0.753106158966354 1
0.452171888843656 1
0.411426091875906 1
0.603170193774791 1
0.447007303780793 1
0.516490783787283 1
0.142254511863677 1
0.386619587200629 1
0.525672469354537 1
0.642131053878757 1
0.796121263157969 1
0.648893382397129 1
0.315011106030973 1
0.331252634225296 1
0.555596092032757 1
0.484767720440841 1
0.559010040996206 1
0.180936875829632 0
0.438567415878809 1
0.47833710354923 1
0.721277924320654 1
0.502938434992436 1
0.6940164898299 1
0.429179892312836 1
0.659432067689796 1
0.336037997943477 1
0.666616109152371 1
0.322569049864618 1
0.540926266065871 1
0.335700623946186 1
0.29437633417745 1
0.207743059893822 1
0.468447776708276 1
0.894668482255987 1
0.256587250919303 1
0.787089998738487 1
0.329036134419303 1
0.682307080538547 1
0.469533108533389 1
0.791642118514491 1
0.633140441244174 1
0.706132328347005 1
0.263259082373485 1
0.379188222569697 1
0.986411935605594 0
0.255836365072597 1
0.55475575190832 1
0.932656214551548 1
0.185080459607427 1
0.278727017865834 1
0.307439115695473 1
0.543715414008994 1
0.533984331666416 1
0.518594710272353 1
0.546626832378624 1
0.699456231042126 1
0.595578401932955 1
0.712674697467026 1
0.465785825148227 1
0.518375237681923 1
0.305620631382351 1
0.458241275338657 1
0.55616717214671 1
0.510427689134442 1
0.403296711359772 1
0.222096739010467 1
0.657355013128466 1
0.544546199003066 1
0.29781473005787 1
0.85424948681955 1
0.594521237138751 1
0.594712740589595 1
0.547395213972733 1
0.743468687415313 1
0.491880800565355 1
0.584608199079561 1
0.523099444418466 1
-0.0489474338311202 0
0.361059818597341 1
0.362112651125731 1
0.316314794542168 1
0.658745777854409 1
0.513237320199797 1
0.577017443579505 1
0.385286218439442 1
0.669664257285115 1
0.273789759668764 1
0.699334422161497 1
0.30970405796225 1
0.402789697322849 1
0.178141440106535 1
0.420598127102159 1
0.0556148324609363 0
0.493218137031424 1
0.501210020903379 1
0.75703424415738 1
0.269661909408386 0
0.461944765550407 1
1.00570011578217 0
0.5295771723578 1
0.497147242883196 1
0.553747236968965 1
0.464344239129168 1
0.438742018313471 1
0.694749969383291 1
0.45132376974401 1
0.39876313576538 1
0.679575822536727 1
0.668501950330688 1
0.52535018568159 1
0.2341783968384 1
0.603185644457245 1
0.58232513361323 1
0.365055837775272 1
0.373313768897253 1
0.524373779159012 1
0.891088977944298 1
0.351407309273821 1
0.803819064520653 1
0.498265653617697 1
0.267807294478561 1
0.386504034024987 1
0.485792187657767 1
0.329964804582852 1
0.47021682728184 1
0.463569433286523 1
0.570557981189563 1
0.511905567173463 1
0.562729646292035 1
0.597322764168429 1
0.396236207915738 1
0.315540425049062 1
0.303951193511141 1
0.31304751391828 1
0.866090686957498 1
0.349280564802043 1
0.511049315862329 1
0.400499722941603 1
0.415110946105048 1
0.519909758198784 1
0.374445502359435 1
0.810864673600605 1
0.486198091442402 1
0.5683142934128 1
0.587296309627773 1
0.676638558097441 1
0.369229899796418 1
0.775527183590706 1
0.411716917578086 1
0.536683650243934 1
0.484468039153723 1
0.374370675419371 1
0.622050730147466 1
0.0255291643502299 1
0.317760466406037 1
0.676999151109398 1
0.786065225989903 1
0.367195416794782 1
0.862464768238259 1
0.658391907753419 1
0.406347353382015 1
0.513464281371571 1
0.724519365428502 1
0.366004645525768 1
0.469367522773572 1
0.50640329112273 1
0.313411181692188 1
0.330621956533305 1
0.730854197207069 1
0.50934138371694 1
0.470820107158601 1
0.428083552939498 1
0.397262448837963 1
0.451479733593266 1
0.41677222691614 1
0.259649752877024 1
0.622525740468009 1
0.488089511294791 1
0.679428286157104 1
0.46792515723782 1
0.39414418176252 1
0.712884418310857 1
0.725201552756045 1
0.559794926374075 1
0.0763540805523797 0
0.644960372411763 1
0.221314426585347 1
0.489948147050483 1
0.492568973422898 1
0.245238169891978 1
0.537270738614145 1
0.618973459808135 1
0.653848881489857 1
0.0764860441085216 0
0.947091741759162 0
0.60685109885099 1
0.626891079872713 1
0.393213944408401 1
0.302423846407909 1
0.472839688887214 1
0.601880843579827 1
0.69525309882348 1
0.561821549422036 1
0.432933008657375 1
0.36183355339951 1
0.588892388245171 1
0.693035949655936 1
0.394832624214063 1
0.825671946709037 1
0.190507803123814 1
0.432044245914427 1
0.390055583032092 1
0.851105961168807 1
0.70598866907034 1
0.594435960965631 1
0.319545312184321 1
0.357867513544088 1
0.491443621025104 1
0.504011984616107 1
0.251585597194353 1
0.716219582251154 1
0.400718049039428 1
0.270925978493022 1
0.24460750995702 1
0.335025933519347 1
0.428509464839369 1
0.239095862426433 1
0.343288700829348 1
0.627882936232631 1
0.671696791696215 1
0.351791144056124 1
0.287719300902219 1
0.750103039080078 1
0.484713695910156 1
0.600462325009963 1
0.446835585491663 1
0.768559264281394 1
0.58600982996322 1
0.330718302647337 1
0.792304852546902 1
0.762481531066563 1
0.404959402735061 1
0.320967544680474 1
0.341416118892837 1
0.457588058587319 1
0.178721732296572 1
0.57661845093449 1
-0.00022410160648461 0
0.431426887679876 1
0.357412959776026 1
0.22240166962851 1
0.534087061718997 1
0.653124162325301 1
0.539285390978232 1
0.70737975421429 1
-0.102582128706641 0
0.656777141407677 1
0.540359900755679 1
0.550308556757604 1
0.565662859705869 1
0.397032476282579 1
0.690523916408688 1
0.586184327448541 1
0.35814310017706 1
0.596942277812566 1
0.313810246328067 1
0.5178299876419 1
0.809795415029324 1
0.313194035208327 1
0.144717805095283 0
0.120489661725277 1
0.237300012681872 1
0.652887431110496 1
0.39756558905857 1
0.830838952062445 1
0.790064996096309 1
0.227674394871774 1
0.364979580325825 1
0.213980758550279 1
0.567095290208095 1
0.607866288975579 1
0.488170776924307 1
0.82566235651385 0
0.0461451450197785 0
0.300772435151563 1
0.718712367544565 1
0.476163110293819 1
0.256327676833055 1
0.260769297280376 0
0.58789742687159 1
0.887055471220508 0
0.506015466624362 1
0.541395744263779 1
0.120082141129198 1
0.392707091842218 1
0.414163943302128 1
0.0932923091736633 0
0.680834322808262 1
0.679738699543453 1
0.674232024362512 1
0.263000094415648 1
0.683976418938736 1
0.540099182741723 1
0.709319142446002 1
0.560318481648981 1
0.784440524104701 1
0.0625721424472026 0
0.561669859770824 1
0.666643315406687 1
0.733746647296443 1
0.865712494861759 0
0.377314123122389 1
0.592201223332812 1
0.345830167736945 1
0.51094251008025 1
0.0669218047713831 1
0.376781237588075 1
0.541295475408505 1
0.421018432800356 1
1.02338011580764 1
0.632737481569363 1
0.516929954923551 1
0.201663449093677 1
0.481961794881168 1
0.653175185362034 1
0.441675432056603 1
0.346618031482174 1
0.569780756493342 1
0.488390941837182 1
1.05526316830226 0
0.312634846446166 1
0.418296294715018 1
0.459432823314509 1
0.493600600025087 1
0.268797727962041 1
0.64630852888132 1
0.497674258066916 1
0.430844780330918 1
0.558871727047996 1
0.457411054522239 1
0.675456541835582 1
0.615637489330011 1
0.679354489565843 1
0.502104024587982 1
0.287007321152425 1
0.482024703011756 1
0.626194262211868 1
0.560740449419579 1
0.654348781991511 1
0.487703467808846 1
0.733140090339532 1
0.400406023426521 1
0.582966081343112 1
0.620082157090841 1
0.560162395745313 1
0.564929675339011 1
0.411179267342916 1
0.250827248025413 1
0.435861541529096 1
0.465202033386549 1
0.48083913346567 1
0.689526573380766 1
0.559173618177245 1
0.134490736024332 1
0.343697839735935 1
0.705788316482259 1
0.538964235918292 1
0.585868149678647 1
0.796742279200362 1
0.59034532015097 1
0.486440932032447 1
0.518490535834399 1
0.455149369080255 1
0.52494597871061 1
0.511871242867659 1
0.233431159340553 0
0.481086422200757 1
0.584879170167847 1
0.51102163694699 1
0.332589051934334 1
0.355832127858481 1
0.210467273354836 0
0.633847777263306 1
0.674582262159527 1
0.731206721383952 1
0.730266628751323 1
0.246783177186366 1
0.321713739636976 1
0.221612982089396 1
0.538791081697027 1
0.424482788723957 1
-0.253791760777129 0
0.69922194924438 1
0.349637031551385 1
0.456134429319183 1
0.272117077325932 1
0.525272118373329 1
0.524823205937228 1
0.752149635488468 1
0.434436845572845 1
0.337266618853897 1
0.282047902673708 1
0.663007980455993 1
0.533904481771176 1
0.473287369004443 1
0.678959958564116 1
0.433090348171708 1
0.548367354523015 1
0.355679211064831 1
0.427008395743878 1
0.501671641909322 1
0.249229931026259 1
0.728776908034546 1
0.243487405766499 1
0.260130406135293 1
0.714882274999374 1
0.559752342374069 1
0.649626900235716 1
0.516034709009354 1
0.565764177399808 1
0.394776335506004 1
0.104834692584851 0
0.413616646673076 1
0.298302717985157 1
0.248317978553555 1
0.495224366987852 1
0.787596097835434 0
0.555337611541837 1
0.580099505940388 1
0.756230978672928 0
0.584066003435949 1
0.627113654928378 1
0.733783908229758 1
0.4440752146356 1
0.718170344703408 1
0.909145349831195 1
0.416920778493266 1
0.37440562022473 1
0.162048501997956 1
0.451691546302711 1
0.546903919255585 1
0.44464568200802 1
0.468199301389973 1
0.298500671687732 1
0.586657763418713 1
0.36946246948685 1
0.539620154448941 1
0.478863720964936 1
0.300508739533658 1
0.408034525681781 1
0.800292761550059 1
0.467143264051077 1
0.461552705128987 1
0.574877142465113 1
0.298331585882979 1
0.909717855499585 0
0.456710745063755 1
0.290454184956583 1
0.332904847494918 1
0.623547191471324 1
0.729722616049654 0
0.556412031903348 1
0.639038544852511 1
0.384131782623896 1
0.31736268097649 1
0.432259146257601 1
0.286910056400396 1
0.625368243871071 1
0.990603529660478 0
0.68783573059149 1
0.749473816352252 1
0.421892305310961 1
0.479585463285301 1
0.759453489945866 1
0.667588699486675 1
0.818226287662987 0
0.765329752890249 1
0.873809615352493 0
0.942548002524185 0
0.814210183062638 1
0.314879814361305 1
0.386112950253985 1
0.511204773315011 1
0.671491917092816 1
0.650637571141832 1
0.392671230072929 1
0.280728317015681 1
0.524579404518699 1
0.414371512188653 1
0.397074535117375 1
0.662121774209755 1
0.472467866000672 1
0.451613305028623 1
0.164363615438181 0
0.821019464599562 1
0.83194636912623 1
0.772406503761129 1
0.67872123975938 1
0.548289980603687 1
0.380895855979658 1
0.51030758547522 1
0.0409721976832049 0
0.56739015805686 1
0.183467723541162 1
0.314015080579577 1
0.878589516263267 0
0.654603669865179 1
0.452561477302652 1
0.389947313576846 1
0.54679460538795 1
0.567431842693354 1
0.785240208642574 0
0.608337090678608 1
0.491850845797684 1
0.452738477271558 1
0.155717320030801 1
0.532390661134042 1
0.606353580327693 1
0.638598521414786 1
0.229269632148118 1
0.858094675816865 1
0.547424366143715 1
0.434286897468105 1
0.534735077654765 1
0.379145086297443 1
0.275400790423489 1
0.915607283842954 0
0.443007531650746 1
0.832730247660697 1
0.646365291695099 1
0.644653628601928 1
0.534107868810899 1
0.653661235943668 1
0.333983600506814 1
0.396991720166972 1
0.553640567057768 1
0.645530591699068 1
0.393513156766665 1
0.320237808661581 1
0.539736088858161 1
0.584369509468307 1
0.47890054664651 1
0.624936334695328 1
0.59363880126282 1
0.287403165031696 1
0.283991289996966 1
0.520044616325681 1
0.169097442859016 1
0.725475312252985 1
0.716225808070966 1
0.488404744596964 1
0.637156092997399 1
0.460531801620345 1
0.170946010092839 1
0.829367955517491 0
0.330556433197865 1
0.724881236043439 1
0.459464140651758 1
0.590176346836626 1
0.369166656312963 1
0.589145928472667 1
0.498640480787389 1
0.268969438223565 1
0.35070418388543 1
0.675266609395409 1
0.626602405267804 1
0.423346995494499 1
0.764194463809038 1
0.432393849086075 1
0.487426191044198 1
0.436858629622408 1
0.790391369330548 1
0.363480124092199 1
0.338258724319256 1
0.558712359767729 1
0.493385991025272 1
0.844164693641173 0
0.203688606692677 1
0.10136099410986 1
0.402648934807209 1
0.896666497665616 1
-0.0115423665287455 0
0.323133056363689 1
0.044867636855973 0
0.573869703222906 1
0.668912115089857 1
0.579076066730154 1
0.472692015478962 1
0.642953951786918 1
0.623430055535543 1
0.389916642867154 1
0.248431747813058 1
0.377546910686352 1
0.58068840959169 1
0.561543996977265 1
0.504451411268115 1
0.41437395186465 1
0.216676676888051 1
0.598998246239711 1
0.494227019233817 1
0.591594596265038 1
0.484470665113588 1
0.403673030115851 1
0.523252781029036 1
0.520085460995185 1
0.653927516671078 1
0.243742780173971 1
0.718438613370835 1
0.97808202194468 0
0.964353297106934 0
0.425286552113154 1
0.607543556349103 1
0.452295649496928 1
0.557834018546659 1
0.505654973771536 1
0.428577473233455 1
0.441050566699161 1
0.451385444410841 1
0.339664098763522 1
0.510720309100008 1
0.868113206243562 0
0.482102930540908 1
0.678134957408073 1
0.537045698204032 1
0.483476045293365 1
0.0107258261777938 0
0.448288310870679 1
0.550708152499416 1
0.304596030672692 1
0.762453639564108 1
0.528682604158848 1
0.804194732941814 1
0.325752330393404 1
0.801635938452908 1
0.316830323804438 1
0.651677563737681 1
0.587087524776088 1
0.249288448679448 1
0.642570155749615 1
0.414709395155468 1
0.617376071016145 1
0.297903278122733 1
0.237041040994272 1
0.477774126671991 1
0.335341022822158 1
0.496446278228038 1
0.0114283998807166 0
0.566407914965121 1
0.689834174177819 1
0.628122899060898 1
0.516408730704594 1
0.583613687692902 1
0.216383829911434 1
0.508676864797768 1
0.59930488812489 1
0.606049950623872 1
0.295607785438376 1
0.763461328508222 1
0.214961117949097 0
0.673848199421161 1
0.522703377458581 1
0.553222801259869 1
0.688908048562379 1
0.431384156809747 1
0.197744819030903 1
0.499510630277083 1
0.660103187851208 1
0.569578526569399 1
0.474152143189135 1
0.602176380656006 1
0.567532435641103 1
0.378817671999692 1
0.151969241310627 0
0.513404673765763 1
0.245729156544021 1
0.640622452191183 1
0.303342587085171 1
0.794661006840032 0
0.180498323146219 0
0.390318134672946 1
0.61160598539146 1
0.225503772826699 1
0.714802428703899 1
0.364268004115762 1
0.304839078426872 1
0.583479749495187 1
0.445426810082412 1
0.555873441316468 1
0.619462002978432 1
0.877547998464758 1
0.124534543247153 0
0.6054219619891 1
0.37507524836689 1
0.690446788142209 1
0.628905295060245 1
0.579888860409191 1
0.64301303769391 1
0.459169002228435 1
0.341640579675515 1
0.30270944344485 1
0.539227649902868 1
0.498742234218567 1
0.959102148061174 1
0.632262042878469 1
0.361386192562718 1
0.759336395961263 1
0.638307940641365 1
0.624674930517687 1
0.443765215413425 1
0.754641038510647 1
0.527196926158038 1
0.757893938294498 1
0.735307901699072 1
0.3099802318091 1
0.542134181310492 1
0.593767816755365 1
0.224686784823271 0
0.877829781774906 1
0.985987336982666 0
0.842839297048924 0
0.237951645397731 1
0.251791664346223 1
0.3038182576986 1
0.744112600080359 1
0.177812223324272 0
0.729904630948323 1
0.275986036755111 0
0.312635399264702 1
0.225830579330674 0
0.40432191423046 1
0.526556485133636 1
0.714157924748313 1
0.260860900620215 1
0.387434536820515 1
0.703985823596834 1
0.178089871289533 0
0.536737192250112 1
0.4396665433318 1
0.431955611231175 1
0.573142222155143 1
0.336037832216596 1
0.626543138552584 1
0.963156772261847 0
0.594519636679827 1
0.570435120909854 1
0.37294162894249 1
0.492938533121502 1
0.742450495677626 1
0.38626226634629 1
0.478941862690491 1
0.243571767055509 1
0.305535783440256 1
0.286108542501311 1
0.805603522243616 1
0.618081791604118 1
0.560624300450998 1
0.312059699312076 1
0.26194840412543 1
0.62375465727929 1
1.09341039230144 0
0.762027235120227 0
0.866918646927596 1
0.443819065066836 1
0.453565481795926 1
0.65748093800786 1
0.477940630678272 1
0.5931189043816 1
0.334013148017437 1
0.117327087144211 1
0.329454846899599 1
0.478082510713195 1
0.381269622031589 1
0.250451852900533 1
0.368618064441769 1
0.799796168709364 1
0.281632685734113 1
0.952559195495005 0
0.398390140661518 1
0.472810077360672 1
0.554056263618575 1
0.628398261887191 1
0.436616532100024 1
0.359207519199255 1
0.802600116721153 1
0.859757675522143 0
0.528577558201098 1
0.409755289878901 1
0.111696886824506 0
0.639709068327396 1
0.505964704458014 1
0.482238076182583 1
0.319008289406875 1
0.740137966419308 1
0.584165656174822 1
0.370519740565063 1
0.296036852544231 0
0.527677334128708 1
0.169923992084645 0
0.456730636777379 1
0.862597995644238 0
0.262005899285651 1
0.351698301289099 1
0.499880156138481 1
0.185190602939876 1
0.447777790849278 1
0.528302079623148 1
0.222970036223949 1
0.297546446543502 1
0.759253009178551 0
0.551654680650655 1
0.220613143395922 1
0.235380351635609 1
0.699229796323281 1
0.756800627575404 1
0.43228346892637 1
0.829566115981079 0
0.56073189993166 1
0.327012855902562 1
0.387840311957211 1
0.28453658134529 1
0.663730481489906 1
0.641924438587426 1
0.178278944749126 1
0.457917270169928 1
0.439296205800982 1
0.0906970455014872 0
0.311610590577744 1
0.724896163290989 1
0.784942904792826 1
0.329222968717084 1
0.647772634480867 1
0.403531934350412 1
0.082482199968406 0
0.45405044970983 1
0.59333931143601 1
0.537588771217735 1
0.399436910187808 1
-0.024492686971778 0
0.378851718925161 1
0.500241448220114 1
0.613442352730974 1
0.85336555261245 0
-0.0474231905696862 0
0.820054385271037 1
0.358878023969147 1
0.719308204238315 1
0.677339737400197 1
0.538032816478212 1
0.923998884471261 0
0.244458059638746 1
0.0507688548493352 0
0.56200788186969 1
0.794795323426356 0
0.264167495318497 1
0.644157792112312 1
0.651248621963195 1
0.178519738637596 0
0.244741161393804 1
0.444943149944833 1
0.456246040983666 1
0.326951526226521 1
0.331814024780433 0
0.582559673213295 1
0.405264234390915 1
0.47352540798948 1
0.586420278085071 1
0.363115809422882 1
0.731187790520345 1
0.30507911196483 1
0.669871303602713 1
0.388867131204698 1
0.552993615110264 1
0.38838763911738 1
0.78583418260247 1
0.600098097842483 1
0.60182818725561 1
0.833011365089292 0
0.572732724451839 1
0.38807997262392 1
0.389479963348188 1
0.688210798309893 1
0.435477297870448 1
0.233337217408366 1
0.517496817551983 1
0.639726044160777 1
0.619344005551808 1
0.735183628520034 1
0.452941738637626 1
0.60998144183522 1
0.713589401602212 1
0.4675529619888 1
0.5678728123694 1
0.500170961287138 1
0.721585475567969 1
0.474911546803771 1
0.407915441444546 1
0.585518173367579 1
0.649619677792783 1
0.408120476941006 1
0.540583041930201 1
0.344826495966148 1
0.923991319463031 0
0.499187063080407 1
0.31328103574507 1
0.404142132710336 1
0.61749121301817 1
0.468816524983656 1
0.607962890713353 1
0.464217457077179 1
0.578424328061417 1
0.743946260618942 1
0.577270014230858 1
0.728724132344576 1
0.324134320112372 1
0.694368173846222 1
0.504874083187903 1
0.630661946644846 1
0.226632137220687 1
0.772958043644612 1
0.304624973617148 1
0.402453028258741 1
0.327333526987613 1
0.460513319665434 1
0.447616496492733 1
0.536162843593449 1
0.782433846912741 1
0.355404312053681 1
0.773674230089316 0
0.337235982559274 1
-0.0783569798420183 0
-0.0837538924799063 0
0.260336015643548 1
0.539127344305164 1
0.86171095258497 1
0.350066325651685 1
0.568802019954508 1
0.392546207720922 1
0.553882471709101 1
0.508130908952158 1
0.336408793275943 1
0.236023490428829 1
0.210994386465083 1
0.133354829528594 1
0.606335804986872 1
0.478011253954915 1
0.499752572651711 1
0.728311320042838 1
0.649753824604246 1
0.572269524141789 1
0.754150591877022 1
0.210958532560603 1
0.335777317765747 1
0.575821812375314 1
0.386252655156329 1
0.462273079937439 1
0.343306795425158 1
0.290024878095392 1
0.453384577248447 1
0.957164779353033 0
0.15302976568824 1
0.613454404279852 1
0.540906766899122 1
0.423319944170718 1
0.400774577746883 1
0.427630795390152 1
0.513759352273446 1
0.81482842585193 0
0.274236178435505 1
0.327883609086871 1
0.578684015343969 1
0.652112467265761 1
0.417737917318923 1
0.380999933067156 1
0.644513012325414 1
0.531054516336589 1
0.695630717971407 1
0.646643427896053 1
0.705220247238965 0
0.820497240846725 1
0.538934517167381 1
0.610917907771309 1
0.486460462728989 1
0.575334608581754 1
0.590557771061863 1
0.724518597318376 1
0.7885907581387 1
0.433083831478113 1
0.755706812190521 1
0.419423637883149 1
0.522305434814049 1
0.296072727287573 1
0.597737559718736 1
0.487614426884971 1
0.472107095529861 1
0.454233641006642 1
0.0821650054730351 1
0.741226674740989 1
0.636272490671589 1
0.716657819562415 1
0.554800231313409 1
0.464079932716854 1
0.455361776610564 1
0.46343249546596 1
0.595943111058684 1
0.512929762715748 1
0.669121287337985 1
0.752769941483469 1
0.785943964865214 1
0.332905977649656 1
1.1014611656699 0
0.682347164893507 1
0.670918839745705 1
0.143531166628393 1
0.721783488245568 1
0.427171049394178 1
0.342365004852997 1
0.388227860209214 1
0.148395444787935 0
0.0598614146279053 0
0.485449744354604 1
0.292154261584259 1
0.395615287820807 1
0.617454227634218 1
0.491324298285234 1
0.485461499805364 1
0.189856664461176 1
0.956460305879709 0
0.683001951836653 1
0.126239736326415 0
0.435142844669017 1
0.395764598526956 1
0.586398819935975 1
0.477351717033984 1
0.470281508146801 1
0.428882462014974 1
0.586747258844951 1
-0.146643761545265 0
0.37906056513968 1
1.04726527130109 0
0.67961794315661 1
0.575332894779043 1
0.526844466720338 1
0.544965402278393 1
0.270851024485267 1
0.310135263093978 1
0.763752735967184 1
0.542824475203031 1
0.70825335712733 1
0.975020368120744 0
0.683815075559528 1
0.616171633169856 1
0.37684825617089 1
0.597267106838476 1
0.822415847135059 1
0.562912184985499 1
0.884812359997168 0
0.719292829878159 1
0.524656447957269 1
0.162208406054106 1
0.666120377693895 1
0.383807265037893 1
0.851303092088488 0
0.0606516749695249 0
0.793256072560577 1
0.416804828627735 1
0.498448551902259 1
0.677711025977748 1
0.496434791177944 1
0.687468928823604 1
0.545548007552607 1
0.535147695982187 1
0.540531107779731 1
0.257524116023554 1
0.245965607148854 1
0.782576332500946 1
0.553782932254769 1
0.453859646853761 1
0.218714220845306 1
0.602672018862949 1
0.875012402999741 0
0.487665219789241 1
0.507819514615183 1
0.92807872666841 0
0.593830567488157 1
0.492596063054069 1
0.423416179261905 1
0.176836177070199 1
0.466811654113956 1
0.428925367195498 1
0.721927056649837 1
0.624881992593274 1
0.380288669263746 1
0.142988136424396 1
0.571925493523374 1
0.499998671427451 1
0.562671022168456 1
0.45376792767741 1
0.283940216079682 1
0.651260387725423 1
0.782787961613808 1
0.359887909208824 1
0.752928074717312 1
0.649160680205576 1
0.539434873209445 1
0.372117694975535 1
0.460057938857812 1
0.474338440084917 1
0.308734291224609 1
0.588213704436911 1
0.411510526173545 1
0.820865322148697 1
0.806589122945014 1
0.551697932542821 1
0.558109367830735 1
0.662617755759273 1
0.567673266460911 1
0.093301778773392 0
0.792254998462891 1
0.775429170386743 1
0.674406818989724 1
0.624842896279853 1
0.83295767968536 1
0.480306241857394 1
0.646090710023965 1
0.437991422430729 1
0.673427276092864 1
0.327171987105567 1
0.383363425526012 1
0.316432784588094 1
0.453976000197535 1
0.775952677715872 1
0.706849047696202 1
0.574721557698121 1
0.324399691347377 1
0.532697441904028 1
0.771137585796673 1
0.462223661686276 1
0.473294477010513 1
0.358729637483734 1
0.37863512656526 1
0.258273306655242 1
0.399626242212227 1
0.471347264437021 1
0.727277058160861 1
0.343350679945793 1
0.0902761182766565 0
0.715418716216479 1
0.731513382818298 1
0.484756552469937 1
0.649911588822737 1
0.585098435912785 1
0.268096664286095 1
0.666901664488177 1
0.75890865023703 1
0.603738877541801 1
0.575153768705435 1
0.482748542570939 1
0.505565764502104 1
0.532088859366088 1
0.619118272242997 1
0.372268294270022 1
0.52872557219489 1
0.721887468169561 1
0.623019800307093 1
0.392437008620189 1
0.562419947075144 1
0.373945603071493 1
0.413495695078955 1
0.296834261904902 1
0.322386063109678 1
0.430761996367659 1
0.567160467325147 1
0.707131387202194 1
0.589753768109694 1
0.716299025759419 1
0.662457338042761 1
0.21839347117531 1
0.327832205936875 1
0.628234365378648 1
0.665477120509543 1
0.431604160750715 1
0.590975517125526 1
0.67171174844511 1
0.461560714005633 1
0.380369281562411 1
0.567711276726747 1
0.350034738391651 1
0.185812687623295 0
0.139990759434258 1
0.352497074193815 1
0.745681800750697 1
0.396781282498739 1
0.366749907319445 1
0.481341665953337 1
0.584727105147829 1
0.28613477265307 1
0.461385508379432 1
0.666606051462077 1
0.751731448613443 1
0.595206580204836 1
0.708630027313291 1
0.575417548977689 1
0.703706680783344 1
0.599225622964784 1
0.441449132431052 1
0.92454746690979 0
0.525532333450978 1
0.869446943662093 0
0.539690411572297 1
0.301593624221409 1
0.482272129679878 1
0.339315444974265 1
0.326517649561234 1
0.437265498045227 1
0.53166229895827 1
0.36089341629584 1
0.635473577715628 1
0.764412484672745 1
0.524923296813389 1
0.460975196886829 1
0.468984104013306 1
0.688947805156676 1
0.338938976274939 1
0.435868170339162 1
0.308257347170461 1
-0.00619842697949521 0
0.589478461080376 1
0.510485334728329 1
0.45823710638925 1
0.12985358219696 0
0.621756543689809 1
0.447281406107503 1
0.809003625611765 1
0.551353441708504 1
0.129463938032048 1
0.729686663648748 1
0.775890497727705 0
0.704165606799889 1
0.413073457633304 1
0.151109205918024 0
0.577247226704686 1
0.23300002375436 1
0.275399787116378 1
0.712599068768128 1
0.450023977918655 1
0.575856104623507 1
0.688349778000006 1
0.842078315417931 0
0.763685533066796 1
0.689661109060865 1
0.421459148697329 1
0.682999643431533 1
0.738404021181199 1
0.0379304777791927 0
0.516363701832545 1
0.0534480262378431 0
0.483044664873351 1
0.30194374656274 1
0.343785271047867 1
0.0738561555795942 0
0.571646933455189 1
0.503590857907757 1
0.590652417667142 1
0.296337281062511 1
0.495633701648697 1
0.381704436177898 1
0.789833796098539 1
0.528532946074167 1
0.638103430132319 1
0.546868038438069 1
0.383709215905503 1
0.839689006293577 0
0.361510595824954 1
0.392993009962073 1
0.994959661269834 0
0.564775182814097 1
0.562597954821127 1
0.621237965426527 1
0.343614515741678 1
0.484432903621105 1
0.878202096734351 0
0.758506412974932 1
0.633163479418223 1
1.21459249725203 0
0.727849716077477 1
0.49316835490974 1
0.440344442433977 1
0.416298459665778 1
0.444702146663917 1
0.672654732890283 1
0.457127370670941 1
0.474306586752192 1
0.300923890345793 1
0.383061656184815 1
0.691493739201136 1
0.326001909654932 1
0.378082505726805 1
0.606611317608406 1
0.386919666647013 1
0.382051002900447 1
0.603613756191573 1
0.164081713851409 1
0.103291612852466 0
0.522673799110497 1
0.333559857925258 1
0.5360685223322 1
0.29609520653103 1
0.557624371842296 1
0.649781168896228 1
0.346779786103219 1
0.363385283209222 1
0.406929227322735 1
0.340005942682424 1
0.327959829034503 1
0.574964825868398 1
0.399294642408478 1
0.741435491556682 1
0.735222886009636 1
0.552238620477526 1
0.370576896609067 1
0.424572063267397 1
0.234129815102925 1
0.462482736102715 1
0.665756292360297 1
-1.92712999626948e-05 0
0.657582319244064 1
0.397860144188208 1
0.682250621880951 1
0.6573232161059 1
0.57645802702444 1
0.758226857098419 1
0.768278436971726 1
0.480953204779662 1
0.482105850896923 1
0.058509174005972 0
0.636390786769288 1
0.299936390488107 1
0.247025802328553 0
0.331944571631423 1
0.145382844297096 1
0.669077609212832 1
0.659954424045465 1
0.811031981850385 0
0.56529465452798 1
0.193809097327787 1
0.370727798804902 1
0.432532684248616 1
0.373313612358888 1
0.596281160162119 1
0.555901127986105 1
0.289328248220155 1
0.529115574696469 1
0.449483127743939 1
0.735338658341505 1
0.39797295323942 1
0.389034532918276 1
0.535347096289094 1
0.631297689449306 1
0.393710327427003 1
0.41623482601034 1
0.454194378288483 1
0.297251826711007 1
0.412961965941829 1
0.385130768935447 1
0.730918094856476 1
0.679925873152603 1
0.286779542855493 1
0.312110854072461 1
0.860854907011099 0
0.77456118224053 1
0.389723353560963 1
0.604683867402199 1
0.643580224813207 1
0.310268207592629 1
0.308271277026975 1
0.277570819894754 1
0.433096030866091 1
0.770614194290857 1
0.619653832343001 1
0.567009050521421 1
0.729822763036932 1
0.617723880417147 1
0.504891167674787 1
0.576699533117511 1
0.500477996449507 1
0.823674242456489 0
0.634131675379539 1
0.940662765289917 0
0.665049703074756 1
0.422795423752593 1
0.74795814280885 1
0.624634169372312 1
0.516586921889543 1
0.593493231720086 1
0.698818988764027 1
0.968171097905261 1
0.597582961214795 1
0.346231078676319 1
-0.0451245283648915 0
0.296570379666282 0
0.801100299789348 1
0.495621649660196 1
0.291596743304653 0
0.320297871153202 1
0.656119551589437 1
0.3139807079358 1
0.393334927068742 1
0.385319352577832 1
0.735743409531125 1
0.554633111359241 1
0.421296242051402 1
0.710369162452903 1
0.203580957686462 1
0.668367911269557 1
0.742384569657859 1
0.674829091397503 1
-0.0412389350107453 1
0.770318118071514 1
0.340338492434306 1
0.711426008903002 1
0.604251679415247 1
0.637037173462501 1
0.440370968085937 1
0.0217864756516876 0
0.263374236337632 1
0.715822684127769 1
0.589430343320261 1
0.624372576560395 1
1.02651997203721 0
0.547706004939353 1
0.581376614440083 1
0.572971338022116 1
0.468408978532823 1
0.698994456930972 1
0.451777538087162 1
0.52050201786936 1
0.471991422060788 1
0.529929128086617 1
0.789784909637456 1
0.602943043970278 1
0.0269287797153345 0
0.717971079360096 1
0.486330352627403 1
0.0957533643765553 1
0.151982476391228 0
0.483533625384201 1
0.235854531866053 1
0.458756684822335 1
0.342215967033274 1
0.384487959809483 1
0.607820394103101 1
0.638855761001818 1
0.518977717293964 1
0.839002668207746 0
0.492872840434536 1
0.629453614790433 1
0.922946586845849 1
0.684471489229812 1
0.488262335116839 1
0.607077954395867 1
0.0383130882267788 0
0.499633326481284 1
0.620086942334841 1
0.39056251971395 1
0.707772283889829 1
0.57156096835616 1
0.638822115421293 1
0.61212669889965 1
0.485554086312627 1
0.570848911950657 1
0.371283098321115 1
0.304863337012567 1
0.609477075590707 1
0.255559413488291 1
-0.0345924961295967 0
0.353108159369066 1
0.402188628167177 1
0.29027480300329 1
0.367327405658962 1
0.379729185615254 1
0.392881879133497 1
0.325404891507966 1
0.2807391828845 1
0.498822078422936 1
0.785495572505084 1
0.523258006833776 1
0.233581879442701 1
0.660434883664247 1
0.593199801582455 1
0.888290039387571 1
0.265363018851115 1
0.628518347998109 1
0.569632583270543 1
0.658367916702713 1
-0.0780577544845734 0
0.347124268369947 1
0.301921071747435 1
0.62047982696175 1
0.506567193600346 1
0.501073083316532 1
0.858549407208727 1
0.649139756296792 1
0.450129141849665 1
0.460941701229951 1
0.361394186136731 1
0.0777879880770894 0
0.279648246921918 1
0.500016164755883 1
0.235399370767867 1
0.580826501447917 1
0.629523799092965 1
0.605427578713913 1
0.320994865820692 1
0.447978610178696 1
0.603549451885878 1
0.913480409167027 0
0.556729255132511 1
0.202860311276587 1
0.594966986085017 1
0.342976802095618 1
0.686260826288161 1
0.55815986208018 1
0.665507830034556 1
0.562189978119844 1
0.284110616371754 1
0.30796663750079 1
0.554128765806826 1
0.816214849129423 1
0.80033689728503 0
0.518757941202097 1
0.591068430526948 1
0.238765586520559 0
0.635151439830014 1
0.558139895075006 1
0.78422730296406 1
0.460195870234655 1
0.682572883493762 1
0.531324090874404 1
0.420331842588949 1
0.415540854792383 1
0.419328019370837 1
0.460373306946919 1
0.156523707005498 1
0.606843713476299 1
0.512937384900761 1
0.625501626880822 1
0.609396400428272 1
0.584217833716342 1
0.0860181071417885 0
0.348187631007043 1
0.742618195266659 1
0.689690744847804 1
0.889902392428061 0
0.724425824818289 1
0.356463964025438 1
0.129930762177676 1
0.120716899172346 1
0.398203075197202 1
0.72005445376796 1
0.34011421218529 1
0.72897116785229 0
0.479952472177507 1
0.54604504095956 1
0.352019446676928 1
0.17122953765546 1
0.364091427815013 1
0.422475261175681 1
0.376166672018091 1
0.463655146363151 1
0.672994429221887 1
0.759652868311579 1
0.306785449043176 1
0.637599474456569 1
0.859101195266734 0
0.878973750699096 1
0.77567529911063 1
0.482901728643697 1
0.532658244584965 1
0.32141520566994 1
0.490332320551173 1
0.760716427886227 0
0.892423748181007 1
0.649398533089267 1
0.57038864708089 1
0.827034673299335 0
0.0397542195552989 0
0.182433859252372 1
0.389245148263051 1
0.509698248883475 1
0.261166877957446 1
0.883739203391955 1
0.863942072440812 1
0.596767131794585 1
0.257766318118027 1
0.478085722163401 1
0.827187605721012 1
0.318641174898146 1
0.600383150954681 1
0.599139546525004 1
0.482953553771042 1
0.355293507048139 1
0.627398450939359 1
0.428885466875591 1
-0.0352681841625557 0
0.0931488706692032 0
0.602159520902489 1
0.573726883060162 1
0.426857127718083 1
0.0996498559003365 0
0.704613689487717 1
0.910581732964838 0
0.0974579368611162 1
0.603524708699632 1
0.244307906094702 0
0.495028692406412 1
0.0939803124513153 1
0.686926923635251 1
0.526286579542981 1
0.364635534499135 1
0.281437525524078 1
0.297767743655167 1
0.694452697359931 1
0.0881085969699076 0
0.665364242162796 1
0.333077111242595 1
0.39382731468822 1
0.630439226695571 1
0.342436937978 1
0.290948548661504 1
0.565770602803428 1
0.598845482259484 1
0.55306942223015 1
0.525541237929402 1
-0.0300035763445971 0
0.356883472839099 1
0.404744817352477 1
0.276563263095982 1
0.675958921902248 1
0.445746797415117 1
0.511642417796321 1
0.467556996779307 1
0.532258482068405 1
0.530618821907131 1
0.277782619778599 1
0.439810177624436 1
0.60086544477713 1
0.846000508838786 0
0.316406211028905 1
0.415171029246276 1
0.156467490589451 0
0.560574441613347 1
0.513745544035017 1
0.757448849280047 0
0.490328914360533 1
0.261880115710889 1
0.677967601101298 0
0.773065227542445 0
0.484930292198244 1
0.565649089540448 1
0.130466590331435 0
0.213208234385588 0
0.396317037039487 1
0.225811104869209 1
0.174010197540651 1
0.273111844773157 1
0.588463822214099 1
0.697855991037577 1
0.283675998147216 1
0.634659896647204 1
0.88543649895681 1
0.542189197165585 1
0.245113400834441 0
0.406537169450024 1
0.320463730149906 1
0.429625690271794 1
0.376666941517293 1
0.552381777384256 1
0.709668911884108 1
0.514064808429525 1
0.137413740972959 0
0.156157754816327 1
0.700311181195151 1
0.704300914208076 1
0.554692616919299 1
0.92767358478675 0
0.393112959643854 1
0.886556751790795 0
0.0790935906309142 1
0.665919839312821 1
0.160270825140338 0
0.475758271912421 1
0.689550023535989 1
0.116523339440875 1
0.204052117673239 1
0.550826577952736 1
0.587147715558804 1
0.400877790097608 1
0.753764306768969 1
0.348935373732055 1
0.692939650652163 1
0.636638639406939 1
0.135193211306364 1
0.267142246708051 1
0.469761588623891 1
0.430309766943572 1
0.383950235277102 1
0.493740432797736 1
0.581163481686915 1
0.557307362480342 1
0.635453788852401 1
0.568068594122111 1
0.116679975373157 0
0.276868357254561 1
0.869467953613142 0
0.441307669509921 1
0.567467269692732 1
0.111136270589077 1
0.561189373872055 1
0.363185237343354 1
0.256474096391355 1
0.406182931276717 1
0.528565826711739 1
0.180204026884394 1
0.797975254536022 0
0.385307890894062 1
0.421019357816602 1
0.338086763771458 1
0.16007785602194 0
0.96466574815355 0
0.614850559105856 1
0.105789607485289 0
0.627114596935128 1
0.289301366971686 1
0.575057292266767 1
0.59455143105932 1
0.374780393845299 1
0.271089546069406 1
0.448963373826063 1
0.467860924535881 1
0.594027383011526 1
0.62014038427797 1
0.507519389142408 1
0.318313590182006 1
0.727603855431026 1
0.5444879698227 1
0.397487328762647 1
0.414291772109583 1
0.599723300319473 1
0.542271133993048 1
0.737478080987115 1
0.445516169146508 1
0.616243115220874 1
0.692712856517413 1
0.245235700143649 1
1.00896490232418 0
0.999710007309389 0
0.592050216241285 1
0.736140937386855 1
0.45718419114293 1
0.547464172089792 1
0.302420936046296 0
0.680701045599115 1
0.627452106199598 1
0.174754531349764 1
0.734598462734271 1
0.46653588984138 1
0.51146520254328 1
0.542488467785422 1
0.442692373645361 1
0.3660995161241 1
0.69117631814624 1
0.334191607418794 1
0.582892266658055 1
0.606771102695118 1
0.456768794198009 1
0.596164268989771 1
0.566037059914827 1
0.540574429452391 1
0.390702268887048 1
0.547149639391126 1
0.531746747747943 1
0.416482666436169 1
0.672317835690913 1
0.792226572942364 0
0.338824879790228 1
0.165456553823331 0
0.226713250049481 0
0.331781980711427 1
0.632296577199182 1
0.496459133313913 1
0.68654887956249 1
0.522664410305924 1
0.541804788299484 1
0.521382124616766 1
0.513546136178136 1
0.742284202379366 1
0.374921211880835 1
0.722079243861296 1
0.898698423612562 1
0.547922208812162 1
0.268566543307135 1
0.480906643680059 1
0.603803094760035 1
0.757326395430639 1
0.366280662990701 1
0.0684911370516728 0
0.568902010846795 1
0.384825384015285 1
0.508188110123586 1
0.447842471327464 1
0.461844735555245 1
0.530512219494766 1
0.490147158767443 1
0.31909622660865 1
0.428159671365416 1
0.520284575181057 1
0.154973569449544 1
0.748426980653458 1
0.507069437638191 1
0.536488639865869 1
0.621750558449972 1
0.0800183145094239 0
0.511684208469095 1
0.430694720182062 1
0.618738240077752 1
0.470872253616326 1
0.613174674570605 1
0.413625069780818 1
0.405846386721981 1
0.578635284621688 1
0.217524398109762 1
0.612652347072473 1
0.353603999904099 1
0.361145517633436 1
0.565314409329194 1
0.709512518669102 1
0.177029214672242 1
0.409089897273758 1
0.531936056712277 1
0.288747034978777 1
0.611033883697264 1
0.666432227766465 1
0.37612857041097 1
0.277968027637791 1
0.473073445637165 1
0.759625314070407 1
0.467901460009941 1
0.481956809541222 1
0.841754399379411 1
0.448193566083925 1
0.305391361221237 1
0.335829997941829 1
0.622604328971663 1
0.515299046650471 1
0.468822192522051 1
0.834879188152687 1
0.387223143343314 1
0.562875158705981 1
0.321792439512449 1
0.554640064221779 1
0.582425501997458 1
0.366329038298534 1
0.603063446879168 1
0.640794810132158 1
0.492025708587912 1
0.476341830373715 1
0.528257751503694 1
0.143041835315217 0
0.426106850945328 1
0.912879691611795 0
0.731815811120802 1
0.377566104797718 1
0.421922312381311 1
0.596737653132406 1
0.361014441711373 1
0.671073982949997 1
0.482291431581862 1
0.376393011092567 1
0.60157925480234 1
0.20299384149589 1
0.520752636229103 1
0.567097126421129 1
0.642957795261254 1
0.763315838588504 1
0.270327105902512 1
0.417727255723568 1
0.482654414822917 1
0.926510192874007 0
0.460993980390432 1
0.514975974900472 1
0.508848699588432 1
0.328387759596493 1
0.490971705833858 1
0.130581043794736 1
0.74849559669125 1
0.606504947951681 1
0.30255528724346 1
0.871537166239888 0
0.150667734653824 0
0.389575598861863 1
0.478790187400206 1
0.526237819856239 1
0.174223007212545 0
0.336970222270651 1
0.495859600261541 1
0.269745616393558 1
0.795984456716384 1
0.648717349000682 1
0.736992835671489 1
0.353194522462356 1
0.817931916452236 1
0.181605614627962 1
0.219201635094411 1
0.385235707673321 1
0.898787937055209 0
0.918248271754564 0
0.648350675798354 1
0.487363824154245 1
0.650971025181172 1
0.503832115283075 1
0.423956790624992 1
0.847485537973746 0
0.500882073312843 1
0.358097079375616 1
0.804194134159957 1
0.212212669417122 1
0.414989175779001 1
0.502880167101562 1
0.717715741822283 1
0.582406324244014 1
0.36869838243108 1
0.61683324633222 1
0.590901755444195 1
0.354642188054617 1
0.469835529130023 1
0.596488582710561 1
0.765688307881674 1
0.724861156564768 1
0.421776893487927 1
0.197585257363011 1
0.776256937879932 0
0.470257978498811 1
0.502651296809467 1
0.776409784405411 0
0.456330040208112 1
0.642774506679243 1
0.402490865534098 1
0.68944373027483 1
0.388969555279431 1
0.542468843879287 1
0.484966956404113 1
0.198018935729542 1
0.674904279944065 1
0.193577092484922 1
0.37154527722895 1
0.66089245030502 1
0.361050246256153 1
0.32495694101952 1
0.351381560991222 1
0.379747952549532 1
0.128760812760059 1
0.326751214428139 1
0.790027939481421 0
0.42120566902359 1
0.376420688150316 1
0.477205061841963 1
0.489999733212162 1
0.110879013657693 0
0.282033083160618 1
0.254072398046071 1
0.881751990419609 1
0.138851094802207 0
0.0395205217414662 0
0.402194247226312 1
0.464669937486188 1
0.382168589815759 1
0.445348574110721 1
0.352218836961419 1
0.34006049067477 1
0.274431231005333 1
0.418647665612329 1
0.423851045255371 1
0.516328798615102 1
0.331025596412497 1
0.404354784943381 1
0.124512188823705 0
0.54122040721246 1
0.733924548556491 1
0.202262966891893 1
0.495826862292898 1
0.389761962558235 1
0.436826862505243 1
0.403168961642235 1
0.58486786395261 1
0.340624363175429 1
0.45392573906817 1
0.876293521973089 1
0.448557291205066 1
0.328087294604753 0
0.313181009708787 1
0.355054189282458 1
0.995156576601778 0
0.422879052893177 1
0.605957318963203 1
0.417037773169982 1
0.477889833358809 1
0.612324986100694 1
0.326165582430687 1
0.496179429559524 1
0.439160069396374 1
0.10411482139435 1
0.517496404386026 1
0.192933328229446 0
0.938278288325968 0
0.507736237439225 1
0.783857181111073 1
0.505579989421896 1
0.792854624435282 1
0.376849766186047 1
0.520706906673828 1
0.418196382175683 1
0.445984805434768 1
0.259595231327405 1
0.655709737044764 1
0.68477055350658 1
0.57108312602735 1
0.665716784870277 1
0.376450153099526 1
0.591717011952087 1
0.254832785792051 1
0.279833630625977 1
0.303566447775265 1
0.112406359887695 1
0.555532755380798 1
0.555251826154541 1
0.622079405434225 1
0.541681453559659 1
0.608336858852252 1
0.474277350388403 1
0.250350294230838 1
0.316251273068629 1
0.585090170124986 1
0.594828587037663 1
0.657513159091093 1
0.139142531926813 0
0.656282510951482 1
0.245184254500143 1
0.44581495713232 1
0.428858791623668 1
0.590418657143953 1
0.366225095547282 1
0.665594229954627 1
0.275954969307328 1
0.276402663087662 1
0.587240991393102 1
0.521174201792743 1
0.382665951135127 1
0.35028468322119 1
0.716244483496897 1
0.687615629863511 1
0.725801415728815 1
0.350349650020734 1
0.498636680409197 1
0.0872724918660581 0
0.586113366061771 1
0.51881909820714 1
0.689163402043354 1
0.659307864958331 1
0.625958022264832 1
0.631000529015651 1
0.723914798751718 1
0.843363059529509 1
0.556905927220852 1
0.464850435103001 1
0.963913271339209 0
0.77253649094289 1
0.341930338469765 1
0.778001659318633 1
0.747707352799812 1
0.786042792830997 1
0.0803765667862718 0
0.312098724704314 1
0.4831371337551 1
0.64902654167894 1
0.576506729716653 1
0.507203653203391 1
0.851439504694164 1
0.533609519880912 1
0.429150915425178 1
0.883569492302409 1
0.646049674158907 1
0.515211560074568 1
0.238059745235864 1
0.523892741922587 1
0.593712549958075 1
0.605574463449174 1
0.390922079707493 1
0.534195044300543 1
0.579355712579524 1
0.309202599595844 1
0.56028173028645 1
0.653161543006027 1
0.507161679483248 1
0.418177011970428 1
0.908406778004413 0
0.764697706001753 1
0.405017050742663 1
0.492274066118892 1
0.21005366940144 1
0.446533035106959 1
0.0930905462978689 1
0.29527333998323 1
0.530239009281486 1
0.573794445990861 1
0.787590147117194 1
0.227336728434583 1
0.843456188481526 1
0.490929512961715 1
0.39920185404388 1
0.493173822873973 1
0.521955137613959 1
0.666164053067247 1
0.303414618341893 1
0.598454418779113 1
0.108669330431099 0
0.315806011742541 1
0.259111197853577 1
0.30137482964439 1
0.458787789795337 1
0.297969378358899 1
0.29359978892399 1
0.803159073483543 1
0.689051030938789 1
0.481819814803025 1
0.58140035942842 1
0.896465134905764 1
0.704027759142322 1
0.283420298753636 1
0.403971443234197 1
0.572960681072435 1
0.483907896682311 1
0.408999416826948 1
0.659901158810319 1
0.706058514666157 1
0.736576119788911 1
0.315808845156589 1
0.351355385500618 1
0.380259800033425 1
0.4911287727539 1
0.680649800624052 1
0.191621984929255 1
0.545634483344451 1
0.713011804708122 1
0.662586064422705 1
0.47506852154741 1
0.718725933179627 1
0.504065446828087 1
0.666721585732195 1
0.505593786306334 1
0.408357421202677 1
0.291325182415014 1
0.700247850514748 1
0.302103307337312 1
0.539125939261885 1
0.498155768286686 1
0.677537724811791 1
0.574486531906512 1
0.306608737249559 1
0.450616681182281 1
0.295924203072759 1
0.0829750467574109 1
0.719336855140294 1
0.9276624873107 1
0.471266270062278 1
0.667673046213035 1
0.116888497094274 0
0.470124869428165 1
0.648496965436703 1
0.345990273736701 1
0.116008490424762 0
0.73137777022203 1
0.396428490826472 1
0.731908761351711 1
0.771065513244923 0
0.624886851185461 1
0.341684917128388 1
0.299189879697416 1
0.536335924030607 1
0.109911435691078 0
0.553159759925244 1
0.392964838574614 1
0.755719575440169 1
0.426137375905434 1
0.56619217486283 1
0.752723428769567 1
0.502746359767762 1
0.379430224721059 1
0.361173884570434 1
0.644852053792575 1
0.468808205179107 1
0.379256644974557 1
0.633466652700448 1
0.201971352510342 0
0.760292111567039 1
0.47797069817645 1
0.237539332600909 1
0.548564121517543 1
0.398317290072494 1
0.614252213831501 1
0.343760449039558 1
0.50066852990353 1
0.685852877562474 1
0.595703513624758 1
0.678558469542949 1
0.472528111512704 1
0.0816192029358403 0
0.304602419837681 1
0.450274964091129 1
0.695778032446615 1
0.925030485855465 0
0.264253685319236 1
0.377658569826019 1
0.384310259381808 1
0.56021517432862 1
0.572394496875896 1
-0.0502147884427329 0
0.738853746719479 1
0.438461755415709 1
0.576655573138072 1
0.333503911801629 1
0.519591012250059 1
0.510137260128248 1
0.580814962752472 1
0.638037920424709 1
0.846477506887983 0
0.306598112218525 1
0.412818637461804 1
0.295838486109288 1
0.487487189507809 1
0.279629595722609 1
0.438667232915658 1
0.479807363858776 1
0.342049385927219 1
0.453087184384794 1
0.24721782314394 1
0.604951101978389 1
0.646758455766565 1
0.423591496309105 1
0.448372301017839 1
0.494919297111204 1
0.457483329013719 1
0.643794197314858 1
0.350265033889688 1
0.819908772674244 0
0.289059723948303 1
0.414863196111636 1
0.937469623319091 0
0.211833111183345 1
0.61190278946449 1
0.728227577803361 0
0.374161579954928 1
0.349120957296256 1
0.355863453222569 1
0.755704962930315 1
0.578888734395882 1
0.744304462217001 1
0.605033515012066 1
0.80363430750917 1
0.90158811209867 1
0.279040612067772 1
0.756791799169983 1
0.743215083667413 1
0.699278816592832 1
0.416988483184004 1
0.779068597172569 1
0.517827876989627 1
0.276053790123501 1
0.258033697990054 1
0.853735797467356 1
0.232264802500641 0
0.304861693877054 1
0.0816347684767714 1
0.369473552579228 1
0.457681598293831 1
0.484712148625235 1
0.904296167546579 0
0.52509458612069 1
0.41758396424689 1
0.432051741169958 1
0.464743839581917 1
0.455852663043732 1
0.219869061409577 1
0.363440169821324 1
0.6281435605454 1
0.635428925959426 1
0.528260377516786 1
0.421034547441289 1
0.289167502333801 1
0.501155994206038 1
0.533714820348891 1
0.520202385174434 1
0.297339702906105 1
0.537383705892709 1
0.293563373032606 1
0.209290093620133 1
0.107189479543197 0
0.684072847424129 1
0.508725960255093 1
0.548941996688004 1
0.525277256814459 1
0.503548835394654 1
0.343093458148529 1
0.279602454081488 1
0.668991698828534 1
0.550375344415907 1
0.575766874268957 1
0.607720353606568 1
0.640742513286744 1
0.724990075080135 1
0.576617838519998 1
0.79769059711279 1
0.5218639694546 1
0.5288885968043 1
0.327052011428525 1
0.407019138750385 1
0.722197857400549 1
0.577566067287468 1
0.567592674303713 1
0.828719697862112 1
0.709055800576589 1
0.541163392372753 1
0.474277724308806 1
0.492828687890121 1
0.410503612232326 1
0.663913988333424 1
0.718032936020445 1
0.54509407933001 1
0.27201290632313 1
0.628364097244266 1
0.581343935740405 1
0.515559422215401 1
0.494724956340664 1
0.49311074377919 1
0.561180829406581 1
0.274339746742516 1
0.556332575198451 1
0.340341317066744 1
0.371051408922223 1
0.573586837061434 1
0.436930387568778 1
0.26703341246153 1
0.303248918373284 1
0.43040954050316 1
0.378144378246714 1
0.497267413614667 1
0.779579217743644 1
0.601400491914126 1
0.298839061335659 1
0.11539608144206 1
0.382901069975105 1
0.535918683380576 1
0.314277308737575 1
0.523854649350769 1
0.409612385994103 1
0.57614321583414 1
0.488994360052735 1
0.565655377705434 1
0.573051097079317 1
0.430279310114232 1
0.781627599161823 1
0.668300473782384 1
0.518742147778809 1
0.558567833913086 1
0.117455067728891 0
0.364883840959668 1
0.156275285502782 1
0.537531834363908 1
0.745879671290182 1
0.668860505091957 1
0.666113101768962 1
0.496621944960369 1
0.425455780444257 1
0.742909423080555 1
0.574329854740229 1
0.620265669432388 1
0.487518845392711 1
0.517560404771104 1
0.533943273751234 1
0.73661621443554 1
0.320277175639167 1
0.554614596267919 1
0.378217798574385 1
0.490865947540456 1
0.371079099548254 1
0.479889401925191 1
0.417603209009387 1
0.695864764124222 1
0.660670101426392 1
0.756229818445112 1
0.456323986824829 1
0.0477008779406059 0
0.848126582956794 1
0.291962181794956 1
0.589653686548226 1
0.364654381026658 1
0.295157972888967 1
0.479334605341607 1
0.657599440634 1
1.04036324608036 0
0.424557164563825 1
0.683698726981267 1
0.361263911211409 1
0.361535693373654 1
0.550881154213442 1
0.705508121499698 1
0.676512762964692 1
0.554486236694961 1
0.351625719158196 1
1.00536880695586 0
0.83257165230001 1
0.597501944309078 1
0.786161114700982 1
0.483528081437741 1
0.597885562372695 1
0.578715685158323 1
0.629696760022133 1
0.0955199711114122 0
0.513116945758595 1
0.477875191450058 1
0.641642159685579 1
0.734212290950245 1
0.626647168439791 1
0.336554484148925 1
0.531087158377665 1
0.739448995738264 1
0.621303481777097 1
0.357720791168523 1
0.417553197184844 1
0.84062877985388 1
0.372092689786563 1
0.507842385623716 1
0.512385050028541 1
0.431672992045613 1
0.371192958454811 1
0.350627998113224 1
0.614974521286751 1
0.312008705019136 1
0.552716720734576 1
0.815133679110306 1
0.493066828686351 1
0.44580714597003 1
0.399441587297454 1
0.37132509846491 1
0.770582007220116 1
0.385754760806567 1
0.666580981413594 1
0.180085306494329 0
0.400679457382996 1
0.440702443580339 1
0.358984317785546 1
0.61085264611464 1
0.516954270024082 1
0.59869723072442 1
0.355943555569824 1
0.269565044918954 1
0.367719358856031 1
0.522745603583456 1
0.554796934834168 1
0.783122102925086 1
0.0390157367361854 0
0.650470499189114 1
0.193020973093019 0
0.436600886901678 1
0.609700330833923 1
0.279837506234361 0
0.679421611076003 1
0.588640066531488 1
0.576650217154178 1
0.874257708564188 1
0.552093012587993 1
0.579373497361279 1
0.760504503656599 0
0.444890701736902 1
0.414989359596254 1
0.680511242445707 1
0.626108351459158 1
0.482826975320238 1
0.409373546783202 1
0.872247237932546 1
0.47461193066173 1
0.512371075164673 1
0.409215306285607 1
0.416211364448517 1
0.449073657524081 1
0.280504638809967 1
0.206708195674151 1
0.61341284590205 1
0.217753840511462 1
0.454399035307342 1
0.669722541201348 1
0.158914699103271 0
0.510566825981913 1
0.559206573335774 1
0.295584004384078 1
0.720301010634289 1
0.372900031264243 1
0.579372939844914 1
0.371854689644397 1
0.602053413417776 1
0.46895592762552 1
0.583769996060597 1
0.352005330873315 1
0.57394330176856 1
0.560820553417769 1
0.638388820608612 1
0.384215483958928 1
0.693286268044943 1
0.756273998955484 1
0.433205548395081 1
0.638359485631528 1
0.25547942734661 1
0.748400741417593 0
0.313674764464716 1
0.603410906743879 1
0.48877382666876 1
0.533248616180608 1
0.417400255390317 1
0.498180038239075 1
0.59064964325893 1
0.511374066276439 1
0.937236173932782 1
0.591789975634577 1
0.0689089041677284 0
0.342279767116374 1
0.561482822438226 1
0.560510549304582 1
0.359025518161975 1
0.305127962562592 1
0.594519372707087 1
0.804911928645314 1
0.420238953072629 1
0.216938367300531 1
0.416286911628612 1
0.257427784831233 1
0.628733663802333 1
0.517307854797397 1
0.417611125408678 1
0.377285420547268 1
0.510647124252174 1
0.357957166870437 1
0.482361894357148 1
0.366003825554527 1
0.129312891423888 0
0.736123218259295 1
0.545467338280725 1
0.462146946206068 1
0.464630821473122 1
0.343053177993852 1
0.486708607852984 1
0.670055237652244 1
0.635662865722098 1
0.628904788698828 1
0.291991148307085 1
0.520404239408834 1
0.513933068190598 1
0.506371503987639 1
0.370144310778763 1
0.447144868771221 1
0.458095863115273 1
0.447136676400169 1
0.369437326941241 1
0.507459921545775 1
0.325042574649387 1
0.50212565631301 1
0.314723198282312 1
0.295716631594667 1
0.47280093408498 1
0.546425319801964 1
0.44755078731933 1
0.528854982249882 1
0.267115442619992 1
0.401803745365266 1
0.612823402634645 1
0.692901334294712 1
0.850126695248577 0
0.510151759230284 1
0.970211994753413 0
0.669878265961948 1
0.466067680558536 1
0.505509414090289 1
0.12452666626162 0
0.626771138114449 1
0.777469187015165 1
0.505897023991555 1
0.854278194096536 0
0.202372183130447 0
0.539382821721478 1
0.743778636598416 1
0.503646539127161 1
0.472546801646526 1
0.327826174963036 1
0.815834533634016 1
0.151699732365032 1
0.568852560078598 1
0.552937350016521 1
0.295705226211274 1
0.311388615753504 1
0.50512393994527 1
0.470274402121956 1
0.830344102234324 1
0.680814690533237 1
0.534241028661832 1
0.696700907381757 1
0.692697758191161 1
-0.0125442176672133 0
0.552894530536857 1
0.399168407680214 1
0.715868546385654 1
0.594577123221288 1
0.628350629127829 1
0.958856045613834 0
-0.0509758114562408 0
-0.00192446186075618 0
0.244082447217254 1
0.570768460610878 1
0.417159658657252 1
0.434023550723596 1
0.579051003713756 1
0.364351555964141 1
0.559180490563173 1
0.513200170191273 1
0.633349321702656 1
0.536079077856374 1
0.617296768641218 1
0.50704963338614 1
0.209803281353305 0
0.454884093710971 1
0.351099548300264 1
0.429162882162684 1
0.578986807665276 1
0.566024426198509 1
0.477325403400833 1
0.498310399646933 1
0.394316367387914 1
0.319577411307895 1
0.721228311042858 1
0.766149514690031 0
0.650405013783063 1
0.421002828938526 1
0.326031675651184 1
0.703925228408742 1
0.691938892536066 1
0.444837790097999 1
0.649676633615928 1
0.472955424148283 1
0.678980249919649 1
0.287767277655314 1
0.447113954718945 1
0.654069262336458 1
0.760264808837253 1
0.180925150925831 1
0.420849785729359 1
0.821560575721858 1
0.540029575846437 1
0.405352906489473 1
0.317230841780459 1
0.647223249379666 1
0.336581622225856 1
0.646453807130749 1
0.251844717314668 1
0.386899216077036 1
0.437920806335258 1
0.586011232508405 1
0.454315247627701 1
0.497349089578783 1
0.671434419705605 1
0.436062321930882 1
0.501884391039452 1
0.299727335290427 1
0.724881958562298 1
0.244084353230002 1
0.821708959372577 1
0.325938746845139 1
0.502705070662101 1
0.631951167666167 1
0.547879630584785 1
0.720473297694623 1
0.555747037114315 1
0.611673360684568 1
0.422398059324192 1
0.820468433390647 0
0.321889470986867 1
0.787101366876934 0
0.664329558328342 1
0.786170637203988 1
0.364509131613915 1
0.481938680647096 1
0.569441415728142 1
0.323841182625326 1
0.788349648242321 1
0.385326637810973 1
0.479664446640397 1
0.473136800360455 1
0.715405613691866 0
0.481492779055561 1
0.562245493205372 1
0.282148332740996 1
0.359428169145092 1
0.50782602042579 1
0.60639831249641 1
0.498006014843661 1
0.386765134762743 1
0.934394927191073 0
0.530225204275916 1
0.952357422698769 1
0.412691865988797 1
0.33118770093267 1
0.620611440413149 1
0.224975680786657 0
0.260408590181188 1
0.695960071034293 1
0.525589738577864 1
0.976232752000194 1
0.727655439566598 1
0.440999164364689 1
0.46148256468765 1
0.752450749358631 1
0.367209817782508 1
0.391983499088645 1
0.371990618799067 1
0.620249521583349 1
0.333497131195553 1
0.83124098796418 1
0.615529938449899 1
0.176692313714572 0
0.569323180172595 1
0.537711363733793 1
0.455499098960624 1
0.484347932586527 1
0.627676755798624 1
0.269156503045685 1
0.533585687839605 1
0.646766007544222 1
-0.0694772441144725 0
0.859199166620135 1
0.72417466070126 1
0.349374352580067 1
0.405444917617627 1
0.331896684414563 1
0.502667601555698 1
0.20853594835029 1
0.437490574536258 1
0.655641522178467 1
0.440269116852603 1
0.44503617889144 1
0.347594571526614 1
1.04184024999011 0
0.347003388453088 1
0.565304738352779 1
0.570692289083298 1
0.295722003489361 1
0.302049068130636 1
0.120024059783957 1
0.541850579938745 1
0.546184614724211 1
0.981861682830139 0
0.875375162057361 0
0.784431470679168 1
0.530974650501845 1
0.468573840804671 1
-0.0156194855967904 0
0.786515259911712 1
0.756354547292121 1
0.370621466936126 1
0.299219463014048 1
0.44539585021396 1
0.460494333291651 1
0.613472820422669 1
0.789003780063876 0
0.68974021966921 1
0.395771647662383 1
0.47897635676895 1
0.467643819039505 1
0.545016521505777 1
0.595693188561272 1
0.387799160382875 1
0.34429265772423 1
0.574809926246307 1
0.403261868892965 1
0.527913839521125 1
0.165050159077827 1
0.68923336307498 1
0.431171247610352 1
0.404564460232407 1
0.645136183014062 1
0.38975646519873 1
0.511176372519935 1
0.450754609946811 1
0.647266782946873 1
0.3260310854896 1
0.403291509065386 1
0.554763406335629 1
0.455681081713535 1
0.380382137678539 1
0.457596166952482 1
0.410206520364757 1
0.320085796494163 1
0.533253103101993 1
0.523817311899171 1
0.436148393123094 1
0.531351523728887 1
0.481175595738616 1
0.446553807930522 1
0.234347350942256 1
0.336877623473606 1
0.670563268429887 1
0.342600466792649 1
0.753206468724136 1
0.363342812976058 1
0.555305900488266 1
0.443600871423043 1
0.289636232366192 1
0.605833389009332 1
0.178790134062274 0
0.542046253500077 1
0.424839278002709 1
0.452051857949928 1
0.352235984872622 1
0.576067285712466 1
0.440415665955408 1
0.531024931853486 1
0.270116043331692 1
0.565745675686776 1
0.476002110105004 1
0.503310664292832 1
0.419564785913384 1
0.296084945438172 1
0.264814366431999 1
0.285248582559789 1
0.784432418419433 1
0.412036492004506 1
0.804955929594943 0
0.732822710735053 1
0.528138806587461 1
0.583460855466749 1
0.389664398494695 1
0.412272396013922 1
0.510990068752645 1
0.420381368211937 1
0.555053253393 1
0.613330068656129 1
0.320138285695655 1
0.436128530872538 1
0.520474038297427 1
0.370600148320941 1
0.755498103868608 1
0.506613854671614 1
0.834057115715758 1
0.779794953826362 1
0.356240234149071 1
0.242936878121556 1
0.324761920059552 1
0.68276979058168 1
0.55857076002401 1
0.37448486397117 1
0.435535524021575 1
0.896322272134748 0
0.265307901154746 1
0.221991302998378 1
0.55957342669592 1
0.2989496079761 1
0.432374559504909 1
0.346985701105773 1
0.775303906536464 1
0.349109433027828 1
0.316360134676329 1
0.659832001868707 1
0.887031108972372 1
0.110384960804067 0
0.607589238972263 1
0.496102574216394 1
0.548667913339918 1
0.17263633430408 0
0.686483567670381 1
0.671392342786492 1
0.554818597989677 1
0.17137450746103 1
0.340483262307324 1
0.466885240096472 1
0.797109487140238 0
0.975715988500506 0
0.756240088550766 1
0.701461675863643 1
0.429006527267835 1
0.563913822734003 1
0.482254627007166 1
0.722837675757682 1
0.480723412955447 1
0.551551837205783 1
0.615904597932665 1
0.273355549400521 1
0.769076258970704 1
0.782053505605087 1
0.716440027750692 1
0.524646954691922 1
0.655757695853702 1
0.304132871114355 1
0.560935781245036 1
0.642385254261759 1
0.483908842228053 1
0.27850986581664 1
0.790780251940071 1
0.476961603973919 1
0.736485239654425 1
0.462726154119535 1
0.556611767821609 1
0.501183447674821 1
0.457783625912966 1
0.854614212450014 1
0.45488557065547 1
0.435757989181182 1
0.277628817243559 1
0.410821590440207 1
0.696777803480597 1
0.346492347858625 1
0.361745086848254 1
0.901828866814104 0
0.4365648401149 1
0.312924969263726 1
0.242952936338854 0
0.342685723251976 1
0.642464594672995 1
0.565387366953374 1
0.607157562631044 1
0.534440201058097 1
0.724677907839479 1
0.654706836799705 1
0.734043269566209 0
0.657731723086686 1
0.764676824025289 1
0.486082052303201 1
0.551071830887615 1
0.20655641589776 1
0.581285559032925 1
0.184772050676496 0
0.575785821517849 1
0.37586682031128 1
0.304490133654797 0
0.537413181465443 1
0.449422274671446 1
0.331628402702482 1
0.526021394950396 1
0.334410111967457 1
0.487887093671123 1
0.502086181438948 1
1.02505537442764 0
0.179059778293658 1
0.774748085861836 1
0.358857979359133 1
0.48583058918907 1
0.521435715865874 1
0.103488557653016 0
0.324396434017324 1
0.589879115142394 1
0.272442724391013 1
0.420205493890486 1
0.391668196096362 1
0.482288388363605 1
0.304572558280299 1
0.270200661563119 1
0.455030279058804 1
0.167731202718307 1
0.564206682987601 1
0.581070269038878 1
0.451796443791841 1
0.383655988474795 1
0.605646150238837 1
0.451543672577686 1
0.394248669238958 1
0.470252898377101 1
0.520961444012978 1
0.469235803190255 1
0.436891943410903 1
0.700742965472494 1
0.472132992236947 1
0.484920805554281 1
0.418462163766553 1
0.45140352931766 1
0.48539597554442 1
0.522106599036564 1
0.0672103548438439 1
0.194472431225934 0
0.456396326816996 1
0.544599465124523 1
0.477123235602831 1
0.625119874059894 1
0.525935491115934 1
0.700229966129024 1
0.223457276486761 1
0.792763757746007 0
0.42399185944144 1
0.624074543757288 1
0.430447129536552 1
0.615271032434548 1
0.245156458955824 1
0.534685928820129 1
0.255028969431683 1
0.83006988268924 1
0.737812600876598 1
0.58001644621647 1
0.579198172628501 1
0.398329386121886 1
0.86788850418336 0
0.393752587305617 1
0.331081349878923 1
0.252669352166072 1
0.189575573238463 1
0.452457457223289 1
0.921636444564562 0
0.614642959031701 1
0.851748631469541 1
0.478693031224666 1
0.38286426413818 1
0.472150734806041 1
0.453584694638896 1
0.342933145283155 1
0.612240161190537 1
0.642893840087144 1
0.593594587099986 1
0.551566544890147 1
0.6753603281149 1
0.404124040632756 1
0.236918439748577 1
0.387757314173836 1
0.320199749800392 1
0.456210878643844 1
0.574557998185981 1
0.221662701008718 1
0.673383412619487 1
0.221147745360035 1
0.131071388507239 0
0.583325995425563 1
0.27701936237435 1
0.582486863825896 1
0.349611223606426 1
0.463270010387296 1
0.744725398220075 1
0.398642777493709 1
0.337969979261262 1
0.557778966190067 1
0.724780754488234 1
0.802727290234034 0
0.448554512852608 1
0.539071143455493 1
0.839646547144362 1
0.51760562299838 1
0.694292915906147 1
0.465422591714558 1
0.414802699729658 1
0.281866514187696 1
0.361774906168811 1
0.207671340656311 1
0.513033401682522 1
0.268976581393771 1
0.702655555300559 1
0.505185351627539 1
0.392038183047892 1
0.346239830504451 1
0.617718392809998 1
0.356662665523158 1
0.199201235925339 1
0.341119535985909 1
0.239708216840963 0
0.550751069318718 1
0.666197739004292 1
0.718049516290951 1
0.378865755740863 1
0.377325996594566 1
0.999632407584493 0
0.631817089759575 1
0.487916021936065 1
0.50465057293833 1
0.375811798653307 1
0.402751390331242 1
0.908208805112068 0
0.607730015682445 1
0.468216666171112 1
0.59639284630107 1
0.484063493782749 1
0.594906285284164 1
0.350440261209388 1
0.592314987443136 1
0.683173812866167 1
0.888314894058868 0
0.178021842024304 0
0.668343368919479 1
0.53632526863915 1
0.298648045665828 1
0.356956231867556 1
0.214776072524111 1
0.222164454898432 1
0.875464365541542 1
0.483460390105606 1
0.414432733618406 1
0.453424096018061 1
0.0380690436606267 0
0.374996318928694 1
0.599138890423616 1
0.670773589178298 1
0.322785558526054 1
0.262043506824357 1
0.449693896980703 1
0.806624123800667 1
0.405048105676268 1
0.68649531277194 1
0.640568998098925 1
0.470100647909893 1
0.467381201165568 1
0.38905329889294 1
0.392856349374544 1
0.490590164334745 1
0.217393683681774 1
0.724125845425212 1
0.648807550242839 1
0.422943994805587 1
0.575815722737783 1
0.705248858865509 1
0.37755890464043 1
0.558101871587779 1
0.300827463406063 1
0.47922989889888 1
0.554902005411071 1
0.432984356573851 1
0.537698606197982 1
0.353808036613533 1
0.39147719946347 1
0.551369476040068 1
0.555428175294085 1
0.468261915960845 1
0.70742263801591 1
0.461793624515721 1
0.576021598717212 1
0.353504598083191 1
0.446623739848194 1
0.28109571220042 1
0.725020095551255 1
0.597209499696546 1
0.702796734810968 1
0.487872857421364 1
0.558998691505431 1
0.424933104552455 1
-0.173990572003193 0
0.383412658627085 1
0.62110620626633 1
0.569425412168712 1
0.695728976880969 1
0.78569635974414 1
0.643766108793399 1
0.543755169539338 1
0.419082521367821 1
0.42515049318116 1
0.831543681490762 1
0.726976303618722 1
0.320108562912909 1
0.36750314276512 1
0.49097415164982 1
0.679318332001594 1
0.839567510464133 1
0.736957991655006 1
0.115391426683811 0
0.355595300063906 1
0.413157969767134 1
0.509894022236786 1
0.283245828674901 1
0.369827440694111 1
0.665580327374979 1
0.560347394633976 1
0.574010037924083 1
0.470217826746096 1
0.69719038853022 1
0.57312894826785 1
0.550183493983548 1
0.592239510697463 1
0.181337304059492 1
0.192667299593988 1
0.648062287185238 1
0.602070607825089 1
0.913712910487228 1
0.340421968883472 1
0.71049078998232 1
0.592657351827599 1
0.441033152716556 1
0.585019061656901 1
0.637368825900699 1
0.701449464403258 1
0.385672836437147 1
0.429348217366208 1
0.675830688092156 1
0.501828507329219 1
0.589913645084074 1
0.633917876805011 1
0.138471624758281 0
0.27595335458235 1
0.421635881837351 1
0.738054720216447 1
0.587822761718829 1
0.336696432823659 1
0.753673741452344 0
0.41833496748792 1
0.803654586756754 0
0.371178763422928 1
0.425943450476792 1
0.709597485989161 1
0.488895452482778 1
0.612269201911872 1
0.543533335027347 1
0.0507982413557198 0
0.880210357525778 0
0.446347910463294 1
0.449223131941238 1
0.485032308348018 1
0.449600011058894 1
0.172008934506667 1
0.221781186230255 0
0.205961644810679 1
0.256767970522217 1
0.717819664542354 0
0.193576617670221 1
0.670776851055052 1
0.632042607091728 1
0.55017114127078 1
0.731025484335346 1
0.704719957858446 1
0.732457781009062 1
0.267633153902861 1
0.316126083108827 1
0.70861167640226 1
0.866813460899607 1
0.461555246202687 1
0.648397538243694 1
0.734341852328957 1
0.170423420521933 1
0.578591777396436 1
0.791339412283595 0
0.47658284382075 1
0.390047433810108 1
0.746962220186151 1
0.800921360857742 0
0.893550244249427 1
0.763761423444104 1
0.663764794136695 1
0.64965086657902 1
0.471002925714185 1
0.628204854942321 1
0.502996117692508 1
0.586414425630246 1
0.436418128571405 1
0.540570659759474 1
0.512451766993628 1
0.647474062965503 1
0.626615107537315 1
0.374952640934024 1
0.842490105114177 1
0.381004032100832 1
0.441903765738875 1
0.237857520647787 1
0.716719587260433 1
0.476418384804574 1
0.82429179872243 0
0.610109651638387 1
0.638064562465037 1
0.367279232947275 1
0.589690163204362 1
0.686399688819865 1
0.368093781042764 1
0.235898996945988 1
0.641102520066103 1
0.782601411022728 0
0.972397760455785 0
0.77968185473621 1
0.482378689286294 1
0.63959899945474 1
0.692220305190085 1
0.558629934856466 1
0.417100440345756 1
0.218235326963801 1
0.450887154914575 1
0.445943336924394 1
0.468847571831162 1
0.515115339487352 1
0.63757169663358 1
0.102961704001429 0
0.777944202015721 0
0.447034491806584 1
0.502649305380498 1
0.495338173993556 1
0.414307203131309 1
0.717427869087505 1
0.679283732309488 1
0.497591896734403 1
0.516542612534792 1
0.423942462989432 1
0.54625587844638 1
0.395291717030572 1
0.331979633869638 1
0.536266946847479 1
0.784543994970671 0
0.519171296327581 1
0.385040532964947 1
0.162075761038961 1
0.938629700548629 0
0.615786090525941 1
0.48093341267462 1
0.262235199114751 1
0.357317236482914 1
0.469054906261116 1
0.462720572568093 1
0.276859577509434 1
0.876867190828418 1
0.778472774123904 1
0.597647493450835 1
0.386337532009261 1
0.856211301251602 1
0.071632431485224 0
0.335909315767261 1
0.34356696055109 1
0.309450139138538 1
0.601131443020902 1
0.584661287277421 1
0.557980348320957 1
0.661075822243703 1
0.463661143020724 1
0.118995160970655 1
0.464049959983539 1
0.667425996189618 1
0.587703630617292 1
0.385076092037303 1
0.438739562604262 1
0.676078747738565 1
0.466431449107584 1
0.573981637699042 1
0.516557302236501 1
0.215627443625604 1
0.624755635594759 1
0.387853455932998 1
0.4923336244513 1
0.442380205275646 1
0.857270159558468 1
0.448983666310801 1
0.317106971749158 1
0.227421425715014 1
0.805363584120502 0
0.667824846587071 1
0.604480768431205 1
0.469236750663938 1
0.58031198215933 1
0.532762718707587 1
0.512934130095305 1
0.491947010749342 1
0.642306964733316 1
0.274567265420389 0
0.577346948097557 1
0.68691394476325 1
0.193197466436477 1
0.486166699739271 1
0.565290403017424 1
0.819716342845384 1
0.424917438038027 1
0.607139099326001 1
0.393699682006217 1
0.690142275622962 1
-0.10188650121039 0
0.483420310757863 1
0.405547130601047 1
0.486654793533775 1
0.511446407598392 1
0.51949760074588 1
0.502083981228655 1
0.456243321731502 1
0.503420863939837 1
0.395445281623117 1
0.352078701167579 1
0.623946135473062 1
0.62728620334664 1
0.78225821757006 1
0.517416481200096 1
0.578874661597868 1
0.126759600807633 1
0.966114163058547 0
0.496639822682624 1
0.76122514351701 1
0.586358784937378 1
0.430378026179678 1
0.290777726048412 1
0.431570299681604 1
0.369924170915804 1
0.298103565712816 1
0.562261843745086 1
0.691136895304137 1
0.28486840896957 1
0.448326210924745 1
0.529392902066785 1
0.807057005092556 1
0.592966309276859 1
0.263401060807088 1
0.633668891724437 1
0.637597423475762 1
0.59830191346897 1
0.557293003227041 1
0.566985716341295 1
0.463461770435533 1
0.424364172808528 1
0.354574058567099 1
0.826973607254303 1
0.756690768356735 0
0.405695412916641 1
0.40782757246962 1
0.618617874411725 1
0.562895261811288 1
0.449911857513619 1
-0.0743755735366022 0
0.5219099618549 1
0.443165548940308 1
0.460519100134147 1
0.122989264463586 1
0.0710791467667254 0
0.490658072323549 1
0.807292224829168 1
0.477793828323559 1
0.664082223603284 1
0.293154231204106 1
0.360591737567272 1
0.420659767762018 1
0.544195317089308 1
0.0929821424399437 0
0.460734394455806 1
0.413240099595163 1
0.374595727466263 1
0.526494433863963 1
0.350633729909662 1
0.609348517596088 1
0.814557560870322 1
0.598185508972022 1
0.463682870062705 1
0.520199348488087 1
0.421830870747187 1
0.521660221035078 1
0.433953001844549 1
0.712107028585811 1
0.319113993051064 1
0.565588734275304 1
0.535459637989696 1
0.224913473500066 1
0.68479691415362 1
0.620926164368258 1
0.312777691872713 1
0.420073074318736 1
0.220540280247522 1
0.295943882946467 1
0.727315412456478 1
0.58761464914806 1
0.485561827429181 1
0.714385251092349 1
0.784256307102352 1
0.938245208386387 0
0.755594756262062 1
0.643009023193682 1
0.21211916802322 1
0.386151507994343 1
0.821378577928912 0
0.34826057543454 1
0.708180951558202 1
0.474235277401453 1
0.401324723197104 1
0.444254532081697 1
0.42058132638808 1
0.522772986279127 1
0.386613578567278 1
0.549545305669142 1
0.334472859999375 1
0.38844971287917 1
0.64584373290966 1
0.647583486588243 1
0.512430574313775 1
0.722935056207393 1
0.658260888943218 1
0.360290214624216 1
0.25482622108242 0
0.443364242355703 1
0.640626798207031 1
0.125181760108501 1
0.330995745550667 1
0.826655826976205 0
0.448896305653722 1
0.336278063203115 1
0.509893003165022 1
0.640401570409844 1
0.580740467213201 1
0.527003800195069 1
0.416915517102441 1
0.507654902377155 1
0.957312867804689 1
0.719911627438666 1
0.529288144343267 1
0.92508566508658 0
0.324058859448119 1
0.286862329469587 1
0.544696148935224 1
0.651360054299111 1
0.880499893754405 1
0.393390322282603 1
0.377719235994881 1
0.480207120380421 1
0.354731012203147 1
0.234596948120495 1
0.109273151266762 0
0.343932749798958 1
0.0655392794237232 0
0.645993872804598 1
0.710067288046237 1
0.67929427245137 1
0.15986769837746 0
0.700363907207104 1
0.56305339398816 1
0.55766322975341 1
0.460536624291388 1
0.597683876265066 1
0.451854956260657 1
0.658329466729471 1
0.691430891762802 1
1.01295950191732 0
0.491927047754592 1
0.368859941474629 1
0.374862014459107 1
0.373728297736389 1
0.291284522707064 0
0.91789010786953 0
0.464987511324833 1
-0.0495788693520293 0
0.407284449787561 1
0.743951872576398 1
0.208681829236458 1
0.617034317410957 1
0.467247051045077 1
0.527786020399865 1
0.326286566318208 1
0.474015220887103 1
0.589526297984376 1
0.749550278761758 1
0.549394943340396 1
0.348103440673071 1
0.426553420817022 1
0.6169055025025 1
0.303217597205512 1
0.262763805051547 0
0.558899889041966 1
0.406258735004807 1
0.299371800103007 1
0.494825531890994 1
0.266713981993283 1
0.543954692025534 1
0.0111918548918783 0
0.0254324400335468 1
0.434072880854415 1
0.11293360745665 0
0.51399421007606 1
0.17299086098805 1
0.583884897992055 1
0.623430138896159 1
0.251739996619651 1
0.539329344378077 1
0.388649633316882 1
0.59486098420121 1
0.660878197242885 1
0.517161170662736 1
0.251906429187856 1
0.26079062200607 1
0.401489671722905 1
0.692025766514388 1
0.288352659994969 1
0.463768308715139 1
0.368536716729068 1
0.691205168262214 1
0.249310909039142 1
0.344816558027711 1
0.349734817015799 1
0.581767797789316 1
0.425653057427859 1
0.394237653199552 1
0.38392958796737 1
0.716368634105145 1
0.450887656928585 1
0.629161716863809 1
0.0722105938858261 0
0.321078931376771 1
0.385717035742682 1
0.634510922748896 1
0.373823698746303 1
0.395351117641102 1
0.356406056552749 1
0.459010009675958 1
0.754130568765463 1
0.617983610216029 1
0.359390418079291 1
0.176484164469988 1
0.693189451742537 1
0.583897901587795 1
0.658871200047467 1
0.58982069250893 1
0.62898761285053 1
0.47487282751898 1
0.422993464019151 1
0.55359119377496 1
0.624917157088521 1
0.271412423058248 1
0.419861258588441 1
0.262196965312628 1
0.771751480543621 1
0.706878614886074 1
0.954505178900496 0
0.902124576993638 0
0.562508250589828 1
0.56740395549793 1
0.572201539378651 1
0.716362605238317 1
0.19824412630263 0
0.678825913593162 1
0.450710095624468 1
0.342500343849318 1
0.119912538755035 0
0.33815343471693 1
0.169613673631994 0
0.791081737901634 1
0.396493374942337 1
0.722415176172411 1
0.468844330644736 1
0.570118497950021 1
0.561809434118259 1
0.619913600627185 1
0.378643761955208 1
0.725746250239735 1
0.112284791538683 1
0.346429862495744 1
0.372395044941405 1
0.562399082792992 1
0.401535436484132 1
0.44054703037949 1
0.398127493598024 1
0.503150584358788 1
0.37992180108747 1
0.406048611614898 1
0.37232708254959 1
0.531538491487696 1
0.462091434279311 1
0.743937828760047 1
0.446938602459252 1
0.575199978937866 1
0.349371692102225 1
0.470561923348441 1
0.124218134247697 1
0.628091400170998 1
0.931735489015453 0
0.340324920465735 1
0.343613667957596 1
0.355357094855756 1
0.649736112321952 1
0.519087340105408 1
0.476780998569949 1
0.571360053827075 1
0.478533034635758 1
0.445600670070412 1
0.222497236230949 1
0.790376583238293 1
0.448768260177755 1
0.501710938659846 1
0.46186593580705 1
0.679275965758205 1
0.572109543835719 1
1.16651974012622 0
0.746596977901068 1
0.289134960007549 1
0.332020044379481 1
0.326908750849216 1
0.619996935488862 1
0.485495008578682 1
0.486721304393988 1
0.200542409188928 1
0.569700772152467 1
0.670290562390729 1
0.644522276900703 1
0.262346005618159 1
0.635518558245707 1
0.448725715621313 1
0.589863441545322 1
0.596499261061135 1
0.554895940586179 1
0.480256412631578 1
0.376574731433737 1
0.629938356188154 1
0.2023743388794 0
0.574818434060653 1
0.524773815675733 1
0.405150680098145 1
0.686312023701194 0
0.669426327917105 1
0.730734527806452 1
0.889744623858009 0
0.219616097271735 1
0.587298207030842 1
0.731000260882791 1
0.626527189247993 1
0.0174562292704197 0
0.729160982765175 0
0.649813150314752 1
0.498888961724602 1
0.387279905465273 1
0.564914992552617 1
0.563218299440541 1
0.583231432338888 1
0.682984795943478 1
0.81466726117101 1
0.352214636499641 1
0.609406063773297 1
0.248809384240143 1
0.406991968440645 1
0.261157110525123 1
0.622382651408066 1
0.780536155435085 1
0.23700675725251 1
0.609390991822854 1
0.655671914838149 1
0.647920726811724 1
0.0484261943759725 0
0.488195868910377 1
0.424902046924808 1
0.591691333596493 1
0.353356135826857 1
0.527203197809878 1
0.286561185881651 1
0.47915320455396 1
0.56121858934856 1
0.687725923888832 1
0.429917952026208 1
0.498607221319138 1
0.662911126820019 0
0.616196854320138 1
0.22331321782533 1
0.583535004607034 1
0.473525143665879 1
0.39383828745158 1
0.426459512311994 1
0.390700205880832 1
0.527057023616106 1
0.752973679450464 0
0.384060248639608 1
0.219487703683164 1
0.00825415911127404 0
0.319142297952199 1
0.649584383033375 1
0.807928813106831 1
0.328542827648255 1
0.347960339995086 1
0.183548451876108 1
0.372000447681117 1
0.500854212240485 1
0.767799342926981 0
0.629236923808853 1
0.628506935760629 1
0.181673595576974 0
0.60894054271893 1
0.600876466624042 1
0.632392922736111 1
0.791243591314442 1
0.0230083550694365 0
0.765819991356535 1
0.605270506088225 1
0.472302252234368 1
0.704234452976127 1
0.855611505044089 0
0.248372939886102 1
0.450261936011863 1
0.806302325275334 1
0.347421609710372 1
0.653596689152675 1
0.356828024980878 1
0.825201920732471 0
0.29594229963759 1
0.450671411733163 1
0.159003197947682 0
0.695229576983635 1
0.322740946826881 1
0.515451953461539 1
0.489837587265784 1
0.428254186739862 1
0.87721912642522 1
0.392123391814755 1
0.338273639435258 1
0.590688743050558 1
0.601706932465542 1
0.564599328094286 1
0.504345271173743 1
0.376388662131974 1
0.902289254466066 0
0.454930632683591 1
0.368762779839106 1
0.305083502069494 1
0.356583339418255 1
0.57650425883516 1
0.333287100896101 1
0.670627192683507 1
0.260674144709859 1
0.464680453359901 1
0.338179403234827 1
0.532239261457361 1
0.415412712762598 1
0.4662765644897 1
0.429304462829643 1
0.530320782539595 1
0.409935398511836 1
0.807013923934463 1
0.187093521248025 1
0.336027926002381 1
0.623603880806982 1
0.694245410478679 1
0.28648291991056 1
0.764767260735768 1
0.145549838975107 0
0.253724360634069 1
0.627605186475988 1
0.407632010556286 1
0.471677884563664 1
0.441267138127798 1
0.456599122892235 1
0.613822584725035 1
0.423251936692925 1
0.778077555900542 0
0.843764693054546 0
0.616568408003223 1
0.35222129348619 1
0.432263356591437 1
0.786368892006826 1
0.385144423616216 1
0.252529757700735 1
0.300087158266944 1
0.475262166532614 1
0.848390837579028 0
0.44537268819845 1
0.547394797309441 1
0.27951921803569 1
0.77939869135858 1
0.100653626423323 0
0.3643978571965 1
0.254228837020383 0
0.360919036133535 1
0.252042610106582 1
0.778368191620635 1
0.557434138325542 1
0.830812876018647 0
0.452158352382947 1
0.734076125308666 1
0.493143901063552 1
0.45405471010156 1
0.776710359656958 1
0.439924318411566 1
0.281780223638718 1
0.406226800901477 1
0.656712276468686 1
0.716642626634768 1
0.590015415211763 1
0.568535943495843 1
0.56413018166821 1
0.355763363130516 1
0.724348270353484 1
0.316584267876039 1
0.439268663514658 1
0.386893049958733 1
0.752156206784403 1
0.510407718807789 1
0.257000070707038 1
0.72867927690487 1
0.753564532506289 1
0.290567666469264 1
0.872292288242686 0
0.474838707908511 1
0.361743579917806 1
0.370610969981893 1
0.464290627292583 1
0.379206356241844 1
0.363281455000436 1
0.697560710585295 1
0.298353031267324 1
0.453464457574227 1
0.450417423384052 1
0.305978500894324 1
0.132668394990416 0
0.752713196514873 1
0.435715155334238 1
0.142072334187553 0
0.251942116183771 0
0.569092148991478 1
0.561221466901911 1
0.0321796839677503 0
0.201586314031813 1
0.433562584034463 1
0.634806169109269 1
0.412143216253303 1
0.539877763519395 1
0.296529151148393 1
0.810022197597036 1
0.754617817107341 1
0.339093922307458 1
0.570840942017928 1
0.773389710339067 1
0.225357104659799 1
0.514056668090109 1
0.498968910276267 1
0.88616851157924 0
0.70634631126017 1
0.601137065025182 1
0.560387401591014 1
0.622371398221688 1
0.450043749888464 1
0.250712168726347 1
0.296121111833565 1
0.754989298928635 1
0.610244326705305 1
0.476040677621021 1
0.630877726976147 1
0.625037382215224 1
0.597662104578383 1
0.278151438719069 1
0.253308622137181 1
0.626851448653577 1
0.682890900111371 1
0.562889746087925 1
0.585625291258066 1
0.442797354268643 1
0.428738823337638 1
0.551027802367871 1
0.235593889346737 1
0.290654353762758 1
0.753704098091536 1
0.168839078219426 1
0.379511160492739 1
0.600795024277808 1
0.482620265072041 1
0.343681034070708 1
0.744469080190344 0
0.874483646123244 0
0.426977778027998 1
0.459657635043222 1
0.484029330886705 1
0.811796026975711 1
0.714523325727081 1
0.52175962151133 1
0.428293818233015 1
0.499033188645533 1
0.34877570595857 1
-0.0550630406453846 0
0.425144853658336 1
0.457641333904164 1
0.981867019010721 0
0.373894197097467 1
0.429537766919576 1
0.616508997402785 1
0.633576278003608 1
0.332588077443759 1
0.351729742080648 1
0.555432154511943 1
0.126521093636785 0
0.250673504227868 1
0.607968189952581 1
0.459368454319854 1
0.413149298811916 1
0.319934170999299 1
0.5165728057391 1
0.236367919601975 1
0.557095786752576 1
0.687606018197735 1
0.0960340427620952 0
0.802910118154569 0
0.384192781740384 1
0.503391898112787 1
0.257159537508206 1
0.240797876017056 0
0.790075581742907 0
0.368381278735213 1
0.421765764092688 1
0.590754860888857 1
0.458413956033809 1
0.222020032789584 1
0.60014066547756 1
-0.040363793689205 0
0.477017340656381 1
0.264917182419215 1
0.573453168271321 1
0.476651203800654 1
0.453331539392595 1
-0.050104175748995 0
0.45951688968484 1
0.709577760780279 1
0.450401169911026 1
0.434147289656246 1
0.256748704638952 1
0.603146333955278 1
0.649950661269404 1
0.504020319239518 1
0.524177816231989 1
0.179310160541809 0
0.594971926938986 1
0.491798050790272 1
0.498883028525357 1
0.452922031765693 1
0.629620987400384 1
0.485998221302461 1
0.599824931414811 1
0.837047893850078 1
0.361944996674047 1
0.262822120699873 1
0.485394359924781 1
0.391436377688515 1
0.428513067531514 1
0.700958007817736 1
0.630122116785776 1
0.270844831977414 1
0.0719506205282315 1
0.77174421227621 1
0.715227913797633 1
0.815422169364852 1
0.419388464781344 1
0.704172639323202 1
0.22694677213972 1
0.538475725222903 1
0.812750363913063 1
0.583411379444324 1
0.666165943278357 1
0.918951275594169 0
0.573358455656601 1
0.713997218821951 1
0.385701940376448 1
0.316446507693486 1
0.768419896402089 0
0.402909621473274 1
0.218296408254287 1
0.659917989329498 1
0.183895541235339 1
0.775385610181702 1
0.476353796232412 1
0.606737042589094 1
0.780131311432431 1
0.794879355000595 0
0.36472839838812 1
0.432174913338546 1
0.122811505764424 0
0.989962065483975 0
0.641778627720218 1
0.789536091510967 0
0.416314796072745 1
0.572468314699344 1
0.486380891849933 1
0.697119209149428 1
0.3347855099499 1
0.439146529032096 1
0.574807104219597 1
0.455962559838632 1
0.396084273567789 1
0.09694755794752 0
0.783991117381788 1
0.475065809677637 1
0.478035192802609 1
0.658024802267777 1
0.954525329005439 0
0.588933686230278 1
0.721005291975069 1
0.753120805546311 0
0.482975154115738 1
0.384424868547747 1
0.528139777262294 1
0.367708508155283 1
0.376104814342129 1
0.436316763943731 1
0.783710843850667 0
0.732856250338136 1
0.369310698079505 1
0.511561646067881 1
0.442431096258739 1
0.512194708402196 1
0.512166998542953 1
0.735321129470524 1
0.554451588088387 1
0.495919292832059 1
0.425887394529527 1
0.744283159361144 1
0.513124235254056 1
0.577187312193401 1
0.722777835637985 1
0.531427190732959 1
0.460170077928363 1
0.330347144449866 1
0.474767309356997 1
0.511817854131963 1
0.485135857448766 1
0.476598155723421 1
0.187072613020959 0
0.506213238203924 1
0.678311412084391 1
0.616554931789161 1
0.085185760004054 1
0.355648664104359 1
0.584835646101801 1
0.462825441663347 1
0.652716659438188 1
0.656454362922488 1
0.723012517844501 1
0.715428762835968 1
0.503570235815531 1
0.87327003677907 0
0.338943500541426 1
0.494234191185131 1
0.312878665019435 1
0.467276551469348 1
0.535879111203558 1
0.164796646214646 1
0.463408108357428 1
0.56352846246669 1
0.578979908366674 1
0.262032868083427 1
0.283819523749287 1
0.411146787535946 1
0.597089732435833 1
0.308535131700108 1
0.45278619357675 1
0.389862734896754 1
0.7525591678827 1
0.758062259002891 1
0.427575828175028 1
0.685578087259785 0
0.482691426414771 1
0.790842598215954 1
0.51386380235534 1
0.281689168714879 1
0.429087278058047 1
0.28725032363796 1
0.282013891804785 1
0.47084776766168 1
0.346544557769762 1
0.532321395784657 1
0.62655198298563 1
0.436167565350573 1
0.588760544499124 1
0.548769812339608 1
0.495463995308733 1
0.366707919706363 1
0.456436718889605 1
0.381658571763063 1
0.228980715783073 1
0.415743382951843 1
0.395419519256921 1
0.455000037062074 1
0.472646567374762 1
0.695677363178056 1
0.540294244247445 1
0.290356411247512 1
0.329221015922269 1
0.342348002231188 1
0.310213971437079 1
0.504782541624107 1
0.405159699370378 1
0.195228338227647 1
0.316428989197646 1
0.677347765089073 1
0.37479774078079 1
0.181575018732464 1
0.48797794431116 1
0.393346156770436 1
0.462402881328845 1
0.363972164104093 1
0.717193912189453 0
0.700787474246396 1
0.181433881114051 1
0.383722850946227 1
0.249790834290581 1
0.572276888254675 1
0.541292016615247 1
0.307697559381069 1
0.822104439993183 1
0.191631123290409 0
0.392874468924216 1
0.607872125018303 1
0.900083609542916 0
0.549861008616374 1
0.411651493726164 1
0.498392764581762 1
0.673449340508256 1
0.64399011020512 1
0.265224056368089 0
0.418770138314989 1
0.17567879223588 1
0.188067095435776 0
0.572985813708243 1
0.604345640298452 1
0.405053158822547 1
0.734536500958349 1
0.508014415119876 1
0.50729443158654 1
0.502498109884563 1
0.548954289463637 1
0.857035279864078 1
0.480130902995626 1
0.221363014171608 1
0.254712382650588 1
0.363675972869793 1
0.491999041191315 1
0.512129167467544 1
0.579642118392797 1
0.142319793031887 0
0.635150624995764 1
0.455944484885305 1
0.525823129176925 1
0.762421895747807 1
0.754712158495452 1
0.395542244105508 1
0.292885335329294 1
0.390747940776129 1
0.601680760130199 1
0.401628504023571 1
0.273292152379559 1
0.132086608523234 1
0.525723029398527 1
0.685943213219911 1
0.554957706379529 1
0.460438195674312 1
0.937646428443098 0
0.638848007321 1
0.453364538798262 1
0.37687722341284 1
0.640881528734662 1
0.596412562747672 1
0.741016954695592 1
0.513977889844583 1
0.356488868419638 1
0.225603311290418 1
0.528848338785136 1
0.482050123247737 1
0.373842278136316 1
0.797158485954133 1
0.373610994282912 1
0.422914997837522 1
0.328604193298454 1
0.624380203875096 1
0.00190494294456632 0
0.422740962395666 1
0.385341815336904 1
0.416141168183687 1
0.390692787985122 1
0.557482022480226 1
0.26928449235654 1
0.757150365312739 0
0.111003724662773 0
0.781496981118343 1
0.405061808258592 1
0.597694506814409 1
0.275387886535375 1
0.435833614308915 1
0.642940923359754 1
0.505864557232397 1
0.664281586719839 1
0.281200739931099 1
0.509830631479647 1
0.411560472891654 1
0.331383832051576 1
0.402629590700908 1
0.57725316298513 1
0.683207576219161 1
0.352209458844839 1
0.494349496345381 1
0.38653624506289 1
0.389314325683266 1
0.228056247917667 1
0.583873674963787 1
0.460698293565055 1
0.47946735681034 1
0.272996232566962 1
0.378131950616889 1
0.54227288855905 1
0.340077805928855 1
0.691429441661359 1
0.270584706726525 1
0.493790096572679 1
0.268048878579462 1
0.821588548307421 0
0.718509641790328 0
0.640613854955333 1
0.654282092524293 1
0.509290238077176 1
0.350266460524059 1
0.478557006966872 1
0.835284055238691 1
0.820803157142392 1
0.620486127652289 1
0.430446670603187 1
0.389299919611354 1
0.728397228236022 1
0.783146484638247 1
0.540205849393952 1
0.712382627828995 1
0.798764632563435 1
0.501648333348306 1
0.392348905580181 1
0.574518280791057 1
0.555890781368597 1
0.527306609090757 1
0.378890883133713 1
0.661983187069956 1
0.59101571555552 1
0.50108824567823 1
0.0540684104453679 0
0.297873734997136 1
0.632833857116805 1
0.655880038314473 1
0.340382752967459 1
0.417042735506537 1
0.605727412336531 1
0.598710436212361 1
0.589150939777476 1
0.570177584834773 1
0.394256925597256 1
0.349864773439218 1
0.152196622588087 1
0.856690439533362 0
0.737605865515541 1
0.347265976899639 1
0.272834380776281 1
0.714651415917073 1
0.463361616054656 1
0.540930209802046 1
1.08261897428894 0
0.367925713729091 1
0.574263993041914 1
0.328058856140621 1
0.625613890494147 1
0.425470549282494 1
0.464235067052104 1
0.676946495221149 1
0.492146468753269 1
0.534162467241044 1
0.455517443043766 1
0.576561867591827 1
0.624772455741105 1
0.387877520425247 1
0.603150965087174 1
0.555440288991121 1
0.413070002167472 1
0.493833312520618 1
0.527801636166316 1
0.48603803619644 1
0.2906764623347 1
0.63523750039904 1
0.574026675218697 1
0.731147548493822 1
0.511019353647246 1
0.836653999585686 0
0.460354879961762 1
0.662857863165234 1
0.59671225870792 1
0.449543440690374 1
0.837952535794642 0
0.472389405904007 1
0.826194132466976 1
0.510467264596944 1
0.534363891254514 1
0.847432129337413 0
0.665230900384767 1
0.394983224981412 1
0.505400543884857 1
0.509974257530783 1
0.524717261151281 1
0.140014794215711 0
0.627034694827489 1
0.331937358618175 1
0.704229580834148 1
0.349889913772658 1
0.362509431153496 1
0.44218818012699 1
0.486257720600593 1
0.764200840131962 1
0.557996405203857 1
0.658031079640624 1
0.973859681447337 0
0.503004643107865 1
0.543890622571419 1
0.24608176132708 1
0.499503762217563 1
0.229896080525869 1
0.425181008081454 1
0.695543098417647 1
0.06542067540467 0
0.486778342171161 1
0.401145956562245 1
0.647773602103515 1
0.42345125404061 1
0.280047205649537 1
0.238358664044442 1
0.398898522056542 1
0.497201259896932 1
0.182359805760543 1
0.558173225977156 1
0.212448161002199 1
0.0905167256135808 0
0.672812148104808 1
0.511033230441982 1
0.437463527426104 1
0.485320500878599 1
0.337276160142245 0
0.445435770516094 1
0.820090149019944 1
0.67661897092779 1
0.346338177067631 1
0.52134696156432 1
0.498576016742268 1
0.668142344511683 1
0.725193943419769 1
0.136977580306014 1
0.409010067832138 1
0.555993549125105 1
0.663288550462231 1
0.497575295387961 1
0.719690949339052 1
0.280875990379251 1
0.0303719723293363 0
0.558202884104068 1
0.595777437781649 1
0.517573465246484 1
0.363964075932806 1
0.773972578985213 0
0.427161582763884 1
0.364701188880208 1
0.314843722222577 1
0.702970228631796 1
0.245210904141432 1
0.221191095517425 1
0.411595554320991 1
0.501063904116449 1
0.314788846006001 1
0.64598900984445 1
0.550013774117276 1
0.497808045109214 1
0.0672686413807174 0
0.281317075904723 1
0.274951798472389 1
0.454408180454457 1
0.503866523799997 1
0.486134562275889 1
0.465033198139482 1
0.322039117170365 1
0.594650616305587 1
0.865632378947353 1
0.609147239178719 1
0.420433138876132 1
0.0627489912459894 0
0.459749297304573 1
0.61793589263469 1
0.486339489345756 1
0.625279570060426 1
0.821274028298175 1
0.253145977343645 0
0.174951839775701 0
0.517459664249977 1
0.5075744027443 1
0.46120191546515 1
0.162232068928656 1
0.544673293171882 1
0.530687366370463 1
0.693645021208169 1
0.535702404240139 1
0.604697627800778 1
0.552228486991066 1
0.58944947407205 1
0.525655430363568 1
0.343333265834939 1
0.862742409113027 0
0.423909324190625 1
0.261044632151562 1
0.516633079991323 1
0.473217606668012 1
0.633265836627736 1
0.565749146914581 1
0.590825360970213 1
0.675447157252238 1
0.473080533068892 1
0.238568012990561 1
0.509058896183814 1
0.144797437399224 1
0.452291585235929 1
0.381841134373238 1
0.361226739449288 1
0.581426104291603 1
0.321904769972453 1
0.239517714490667 1
0.470003010868059 1
0.360201319860551 1
0.409799615133649 1
0.250630436554596 1
0.419944146957549 1
0.978980243529528 1
0.380722973772529 1
0.622817334834887 1
0.460051498443336 1
0.442806279859745 1
0.468045627954477 1
0.470999494854329 1
0.535936954766642 1
0.722917243364 1
0.405896441356297 1
0.994638252701025 0
0.575977291829763 1
0.232983018716065 0
0.470383359594466 1
0.563511257816731 1
0.279601383819819 1
0.488014784822064 1
0.529679391659537 1
0.300563557870801 1
0.594602692565125 1
0.287938471192394 1
0.498815326651611 1
0.847308050009679 1
0.563016652338882 1
0.65920145182007 1
0.6154657951703 1
0.498409920193009 1
0.563289979387711 1
0.52621825881001 1
0.467593307060877 1
0.581462814489213 1
0.484581104374751 1
0.45708500865906 1
0.451898757972653 1
0.323858779040293 1
0.413556936353648 1
0.818265043327421 1
0.65002496880247 1
0.629031198564446 1
0.716793669083079 1
0.355772901831664 1
0.69871636186858 1
0.366335145059788 1
0.686650900367479 1
0.635042993457609 1
0.538305559870028 1
0.863048765491164 1
0.42161084629444 1
0.48630783663661 1
0.456704435660194 1
0.620109298190009 1
0.348929158333637 1
0.821753267543476 1
0.325422679196104 1
0.37082595595166 1
0.500734306741863 1
0.512230866719686 1
0.675900245541769 1
0.512407676752779 1
0.634298017443811 0
0.492872793587259 1
0.0876895001819228 0
0.685487942606667 1
0.627434040914613 1
0.92447074177529 0
0.186191982825487 1
0.129696961063602 0
0.427479673217263 1
0.733515357851844 1
-0.0443655733392605 0
0.643202201592455 1
0.633513122254678 1
0.472357419310626 1
0.278687285403041 1
0.482294320169462 1
0.704622750083755 1
0.393685158570072 1
0.35325387781604 1
0.341299577551576 1
0.495380558884692 1
0.425187348648252 1
0.440203657622826 1
0.246046198043624 1
0.0951183706210373 1
0.561418066771769 1
0.711401858045131 1
0.529192793577463 1
0.202353980436529 1
0.654351463108402 1
0.600448009158018 1
0.343104667804753 1
0.601101507368459 1
0.770354123959841 1
0.169873161411947 1
0.563798326669059 1
1.04916236637081 0
0.745890683113699 1
0.782251648924094 1
0.477626254902831 1
0.560589327137461 1
0.405003831283746 1
0.631337866590743 1
0.56827234103196 1
0.380938628979584 1
0.515871515481295 1
0.522760801380456 1
0.585366939911523 1
0.735702970174454 1
0.275935795752414 1
0.803222767238452 0
0.750306347938792 1
0.504614312504567 1
0.422742978547254 1
0.372491727892504 1
0.49993872363412 1
0.391332519252509 1
-0.0585771352664964 0
0.358884219805651 1
0.529608863240012 1
0.678654895459072 1
0.0329957231699258 1
0.420061887119063 1
0.487438334823891 1
0.472826181166987 1
0.245114482827959 1
0.607806739315411 1
0.471807595483406 1
0.735724713002397 1
0.293024864405524 1
0.294730378478514 1
0.304419694452271 1
0.610321226991992 1
0.545438591278226 1
0.515660237925616 1
0.469685124016967 1
0.266631808057487 1
0.461185121961336 1
0.538394676056535 1
0.570957166814851 1
0.604644120009455 1
0.548353033415388 1
0.541343950328467 1
0.242199360356831 1
0.708496722163607 1
0.523718731443531 1
0.562116790149729 1
0.593102835341944 1
0.764325548931396 1
0.450181514216167 1
0.512704425840077 1
0.301937478745136 1
0.450063890755893 1
0.803511105988201 0
0.61256451148087 1
0.830006297392849 1
-0.0151480535321227 0
0.576453846636726 1
0.829760261609323 1
0.42265191226933 1
0.554137184887441 1
0.434433546780578 1
0.34545467805838 1
0.691525835293916 1
0.547998970173266 1
0.441623629559474 1
0.19042914197728 0
0.169545124456385 1
0.631620786126511 1
0.486418651271586 1
0.0286779539921222 0
0.617634522028851 1
0.617006077338526 1
0.27883719026302 1
0.234182272705999 1
0.468782544375181 1
0.323636568329743 1
0.60387452028783 1
0.772517485794797 1
0.586721375917922 1
0.665059146684971 1
0.306917499964189 1
0.432299075471489 1
0.472504839408473 1
0.392866964755299 1
0.694431745963258 1
0.416377120356612 1
0.595220262540127 1
0.712837400511485 1
0.663194037532611 1
0.451452719519143 1
0.262527678679608 1
0.709722444012255 1
0.481632260178717 1
0.818332024606546 1
0.608530246979805 1
0.841033585745508 0
0.612716167718671 1
0.540596950615919 1
0.351906321802879 1
0.440381296618106 1
0.366919533872589 1
0.674590029080729 1
0.308850066571011 1
0.514359140224293 1
0.668373859784546 1
0.446967996021398 1
0.27733102854741 1
0.181757819422585 0
1.03896616355209 0
0.586381872309002 1
0.653942080685804 1
0.511374839864192 1
0.538531714759827 1
0.468577623465255 1
0.422673566472835 1
0.648729781540518 1
0.110216587905561 0
0.421321767572259 1
0.888035586203823 0
0.606384769289335 1
0.680784288199662 1
0.359589549806388 1
0.567725982514965 1
0.572727951530032 1
0.781113005772907 1
0.560362162080838 1
0.675603843213029 1
0.0239048729801669 0
0.383128090401295 1
0.636319951797269 1
0.433545392377475 1
0.378448473147186 1
0.179194102971341 0
0.606364619505627 1
0.436805489622902 1
0.294341837604344 1
0.568368260979611 1
0.620375347572524 1
0.389577807751273 1
0.338131705810331 1
0.461897184763421 1
0.200909976264768 1
0.688961315490698 1
0.754820727036493 1
0.27961101607135 1
0.539006563211265 1
0.557760371266217 1
0.362545184234861 1
0.449947963205141 1
0.535874231182927 1
0.640640398577518 1
0.382781921200484 1
0.315600455607063 1
0.77913232408736 1
0.381931580819917 1
0.453603352509391 1
0.395509597115615 1
0.483828298885308 1
0.795256626134287 1
0.324534166350275 1
0.547041190106429 1
0.746122730247713 1
-0.040549376221838 0
0.59397843805826 1
0.390228980440951 1
0.703348424271073 1
0.512412311082686 1
0.763033492536048 1
0.139518028831433 1
0.188006039613982 1
0.760416551379134 1
0.863992963860164 1
0.312550691474181 1
0.638361685191727 1
0.390087928758313 1
0.642005404392993 1
0.673134771441796 1
0.565106264384693 1
0.382219490141459 1
0.247877864356541 1
0.40305038661253 1
1.01325595132569 0
0.176928600738088 1
0.38487675035503 1
0.76500970168532 1
0.337372276467493 1
0.881800621551701 0
0.594421046796753 1
0.303285061201592 1
0.474458349784792 1
0.278357032120623 1
0.613092031895075 1
0.683901620477163 1
0.447361834080522 1
0.498512572828136 1
0.348421478402557 1
0.309757553213134 1
0.562941724764891 1
0.952464969667305 0
0.34082337663151 1
0.775791780903597 1
0.45121183704485 1
0.280129767179471 1
0.745388145680986 1
0.236924002485876 1
0.187457178854117 1
0.344533678240384 1
0.187950088709968 0
0.484109453152919 1
0.755529507111024 1
0.544690683626861 1
0.554810753068025 1
0.280412403519452 1
0.208869411257704 0
0.58623716636988 1
0.299578828243845 1
0.383718215926954 1
0.628490374249968 1
0.757067106682252 0
0.601948707343063 1
0.638846388047298 1
0.541623487231766 1
0.312510253724392 1
0.145566044318517 1
0.624858723226381 1
0.540009686595998 1
0.448979286024727 1
0.494345872477199 1
0.52146900383093 1
0.788344226886701 0
0.368479483817569 1
0.325431671253374 1
0.458922197056853 1
0.353470338068749 1
0.531855407260296 1
0.833966945921374 1
0.518398067484773 1
0.854706133890746 0
0.564649617524434 1
0.89026056035055 0
0.558682799030525 1
0.209708220035572 1
0.2645673298107 1
0.64851222742827 1
0.46602372805987 1
0.290130274681556 1
0.431981787263529 1
0.299601818295056 1
0.507176749053868 1
0.502343211842497 1
0.661588450354527 1
0.496687779662328 1
0.772616394582502 1
0.474484679706141 1
0.9904067315772 0
0.157838692993074 0
0.590262791508933 1
0.431829044097579 1
0.258357204947736 1
0.372522745342372 1
0.651589096618655 1
0.472049859985509 1
0.557545601244115 1
0.150926451935283 0
1.01387644625708 0
0.687849161764331 1
0.455804772015868 1
0.584959274161469 1
0.484022874485983 1
0.611433138864398 1
0.661425426458178 1
0.479119221643145 1
0.339790670595756 1
0.601444784340491 1
0.790095108754276 1
0.493680870291033 1
0.270543045005851 1
0.323163267706763 1
0.480762873345572 1
0.33193218796064 1
0.245207990123119 1
0.433046655357603 1
0.532569879941021 1
0.553179551846925 1
0.959198199239993 0
0.32550685939883 1
0.16872475151452 1
0.756312711214797 1
0.404512760792513 1
0.645565838888872 1
0.417875014171691 1
0.229854872427538 1
0.523179348246916 1
0.457596416303839 1
0.42991810163546 1
0.469305894515808 1
0.522820723355106 1
0.42737162829424 1
0.693638546260948 1
0.671199387968011 1
0.774077373975222 0
0.528003418187831 1
0.56045897069809 1
0.59608004666902 1
0.329995071903601 1
0.518171432350947 1
0.815772225750217 1
0.419181196656222 1
0.305564600198585 1
0.571770755769935 1
0.486451984197328 1
0.859616818020269 1
0.0894868641154858 0
0.391665605527717 1
0.535921985209138 1
0.299127337714469 1
0.778618501531633 1
0.844217242903974 1
0.526080070222675 1
0.261380088606497 1
0.166498461605744 0
0.549048926273523 1
0.532493025139179 1
0.665328245078486 1
0.694032497840057 1
0.65522343917631 1
0.69503782373182 1
0.198347993339319 1
0.682329615973196 1
0.294538170068654 1
0.187932962765722 1
0.827002982765558 0
0.53774911022098 1
0.275314273101816 1
0.623149340691127 1
0.166886571861353 1
0.40059545339407 1
0.692241162032273 1
0.825579212995662 0
0.482301649873735 1
0.462338153914836 1
0.493043841367017 1
0.793615868193671 1
0.285694831719966 1
0.517574551746073 1
0.258855791198033 1
0.297456027990721 1
0.582965756934016 1
0.738798238026305 1
0.664498586446575 1
0.512675431269284 1
0.255336959545599 1
0.595949308171617 1
0.289824797756558 1
0.524368264497184 1
0.463840109859301 1
0.457439073023391 1
0.484951126116088 1
0.777342405279882 1
0.721781398577808 1
0.445377685728114 1
0.502808770014281 1
0.650493054834732 1
0.39390931577696 1
0.396820592368495 1
0.71236501962904 0
0.677715389593206 1
0.416136314405142 1
0.467114740103183 1
0.825949092065069 1
0.342800419032546 1
0.148908381683264 0
0.841786372057507 0
0.834032564573997 1
0.628753430931049 1
0.263173032439542 1
0.762350385622579 1
0.249736899197348 1
0.832636514316951 1
0.492923585255996 1
0.205836438925686 0
0.690223877049926 1
0.373805474696989 1
0.603830617061654 1
0.356301649613537 1
0.444144231346656 1
0.586419552961452 1
0.509512264847681 1
0.600630393317269 1
0.335804682967781 1
0.346332741791662 1
0.68071766544966 1
0.565806090932217 1
0.808032631133618 1
0.41080003444425 1
0.583309084179967 1
0.592513793829028 1
0.644160955255155 1
0.415678393447983 1
0.692717149779009 1
0.595985049383006 1
0.844571203629468 0
0.476366823835068 1
0.5885591066089 1
0.594952791389982 1
0.677119313903133 1
0.616072256273033 1
0.790329975898029 0
0.528895378662747 1
0.361608112667297 1
0.391697158923532 1
0.483728710961531 1
0.606698753422319 1
0.420148549362752 1
0.411188177084536 1
0.579237379531628 1
0.324918665800512 1
0.6129454013746 1
0.695168181936031 1
0.0717885192799523 0
0.451428168862868 1
0.54615020300999 1
0.74761090056893 1
0.564979441911495 1
0.390054119886637 1
0.769258655016708 1
0.822153658952274 0
0.148347510752124 1
0.346534607007189 1
0.312163952487401 1
0.183543378274934 0
0.45360365655493 1
0.681912520829476 1
1.02765995476086 0
0.521234636159038 1
0.735637829931164 1
0.51511141218665 1
0.549682639211466 1
0.529626423366489 1
0.341955847474218 1
0.581300219845098 1
0.568381457268836 1
0.530610854416931 1
0.164979555501725 1
0.546020770084572 1
0.316513181694015 1
0.263928422848948 1
0.546169036747692 1
0.36683300237446 1
0.58936666350127 1
0.0866110685247575 0
0.615283108893909 1
0.154858043972125 0
0.691034772585399 1
0.628171405935062 1
0.510971441228555 1
0.440786861321468 1
0.447413175481495 1
0.535016480902289 1
0.497011457555416 1
0.32641725945422 1
0.781937560728537 1
0.368274173009228 1
0.692486164074241 1
0.594016487984887 1
0.588525632229036 1
0.71756967364114 1
0.868022900210676 1
0.484647613337395 1
0.525843609376782 1
0.57202845941478 1
0.663861575360017 1
0.28742660034874 1
0.301703919235039 1
0.494824381604645 1
0.362963657750718 1
0.570597256316847 1
0.522725774762224 1
0.412967466044906 1
0.522806601231346 1
0.217843383854606 0
0.674051942894676 1
0.864168409561201 1
0.694523450958874 1
0.685973788550992 1
0.614777573855702 1
0.52760461557464 1
0.745648577392836 1
0.662485674907515 1
0.644011517451104 1
-0.0253516659691521 0
0.480550775289736 1
0.800916552285241 0
0.635708009669182 1
0.203749158120836 1
0.546774693660593 1
0.437869446711724 1
0.449178340441524 1
0.708037735954145 1
0.125272227042689 0
0.296148414108881 1
0.247415456109286 1
0.327654236494229 1
0.368085519817697 1
0.416087494125677 1
0.254195948639663 0
0.82049581018542 1
0.496626805341909 1
0.619636118507572 1
-0.0808100378842273 0
0.537595964913824 1
0.723885770887552 1
0.326062769745047 1
0.522499480312382 1
0.422521452808148 1
0.421516613055102 1
0.458896094332943 1
0.534470235269619 1
0.852110977792566 1
0.768212822100969 1
0.721475902475616 1
0.495012277773813 1
0.629036271598301 1
0.286053192316039 1
0.597802203707563 1
0.728540762989965 1
0.5082895037525 1
0.823620921075887 1
0.189860672531187 1
0.830489464392894 0
0.520657970414523 1
0.124997623906427 0
0.657785583453376 1
0.51127701821389 1
0.369743208963966 1
0.35349049624326 1
0.672747796369781 1
0.289873226841392 1
0.723803147337924 1
0.463744833198011 1
0.414297791857491 1
0.862893175674808 1
0.361946532645974 1
0.529678303161885 1
0.675713521159571 1
0.709844713192168 1
0.433423927059757 1
0.604030999228789 1
0.0534981606904136 0
0.828925221880607 0
0.220785310232577 1
0.260934931398336 1
0.436313749782658 1
0.212808311476938 1
0.544087890862089 1
0.438045531142428 1
0.576895375402339 1
0.524249192743432 1
0.425718615239598 1
-0.0384064784136432 0
0.496171409867891 1
0.483750988736792 1
0.296262392020304 1
0.138860525875803 1
0.484022683485849 1
0.726641733223142 1
0.687440350852734 1
0.333079361954543 1
1.39020255115313 0
0.436571765604969 1
0.892124119011012 0
0.352083452677627 1
0.685061321739267 1
0.410232013675755 1
0.526316144162466 1
0.293743604784545 1
0.618635199675681 1
0.463895747017524 1
0.534582687939066 1
0.63580332621044 1
0.509652250695393 1
0.372030816767563 1
0.637762897519177 1
0.329345444987153 1
-0.0264765875041272 0
0.621145492188496 1
-0.103302913036895 0
0.617472994758386 1
0.636578869738266 1
0.359946987055995 1
0.444535205480857 1
0.528580716999494 1
0.578653027397745 1
0.653139552837763 1
0.206291427588351 1
0.815258167771072 1
0.50848692479424 1
0.38026115670604 1
0.662474839709304 1
0.369477270538423 1
0.159906761401927 0
1.00232223790901 0
0.523656439521402 1
0.684108806579661 1
0.396340120613206 1
0.434981743007492 1
0.870962637110454 1
0.746617132134335 1
0.515838415032772 1
0.739069306362805 0
0.428656142798449 1
0.781059864783355 1
0.040045240412622 0
0.754461224674861 0
0.124747300822307 0
0.494527941420708 1
0.3921259421806 1
0.745468664005125 0
0.669977070505088 1
0.365248289163812 1
0.910330750364209 1
0.654420408948726 1
0.640016307274237 1
0.536228667370551 1
0.489275163080104 1
0.501706082959549 1
0.222992216724542 1
0.549427794609573 1
0.665157892885214 1
0.630662632291421 1
0.269433681451953 1
0.66978293445649 1
0.151962046663638 0
0.277579453005386 1
0.447940205733096 1
0.530870028530372 1
0.448447068873586 1
0.40320627657051 1
0.669486687745827 1
0.898378822164466 1
0.691998280728629 1
0.495124953938207 1
0.615690450836656 1
0.761029880385198 1
0.604678891146551 1
0.433618292062364 1
0.0401005059485475 1
-0.02341108458504 1
0.629197384631365 1
0.593484644227858 1
0.440975173811392 1
0.490656283304394 1
0.624326269255752 1
0.453310010583432 1
0.563982757613335 1
0.30049084106534 1
0.277349435424072 1
0.67583454016225 1
0.930473919553644 0
0.389301688513865 1
0.541809808591302 1
0.649169844216134 1
0.580201836591345 1
0.393340497491086 1
0.611370294822807 1
0.532544460541424 1
0.220959659814896 1
0.355526404066813 1
0.604570031178142 1
0.482703521466193 1
0.307292049450255 1
0.322735094631129 1
1.01688311499108 0
0.28634542600611 1
0.624156913996529 1
0.4208451446913 1
0.596346867912215 1
0.388380952065064 1
0.448847984780837 1
0.619850748978791 1
0.414557768136914 1
0.524000868311498 1
0.741849631498387 1
0.881534488506332 1
0.50898954673432 1
0.660941458219129 1
0.352932300817527 1
0.135215397490195 1
0.530541735636832 1
0.510243304477484 1
0.725728803773542 1
0.497153797475829 1
0.796946583578973 1
0.66526817046954 1
0.106885559492701 0
0.365786441122929 1
0.466464794265521 1
0.429379846888779 1
0.440049820283601 1
0.0559211968882158 1
0.467341393822536 1
0.579981886973319 1
0.322877594559669 1
0.204371062416538 1
0.620982659448986 1
0.333488661059978 1
0.413691813186583 1
0.352927816435964 1
0.532180196361668 1
0.0363465466229192 0
0.535961326795421 1
0.184404622782601 0
0.586817743345291 1
0.695878497903057 1
0.741603140120902 1
0.254610933220982 0
0.708910714376973 1
0.0384484682895382 0
0.63296185574045 1
0.391381772297521 1
-0.0113685084400236 0
0.385127151528142 1
0.493636592639456 1
0.715298068185423 1
0.498472974494604 1
0.315553694886384 1
0.360411625101449 1
0.545282579296129 1
0.353910816399786 1
0.614757081565728 1
0.204490496616449 1
0.87644249804607 0
0.287593776500772 0
0.13316283482784 1
0.918308441144541 1
0.303528449998249 1
0.671037651079686 1
0.141154724764142 1
0.264218510660263 1
0.402488913559601 1
0.44310687544114 1
0.65532688560874 1
0.753609868106646 1
0.590459136248879 1
0.607807646918226 1
0.621822569480482 1
0.288462482840141 0
0.989165687574984 0
0.15767827694844 1
0.385570007667637 1
0.320145517290258 1
0.685868916802343 1
0.676181123342301 1
0.753267467900351 1
0.431571985443111 1
0.3410708795234 1
-0.125948488592239 0
0.500545639796476 1
0.597090871471832 1
0.447127820644114 1
0.574834074961353 1
0.579792538746387 1
0.288974499441549 0
0.951162593984585 1
0.303750329755865 1
0.434062728905469 1
0.49606053097012 1
0.587680755562849 1
0.733253111744986 1
0.477473464103691 1
0.412417191085338 1
0.649829004882318 1
0.476288353503314 1
0.395028664840666 1
0.455728070444569 1
0.722077135680111 1
0.900037622550042 0
0.695644646129508 1
0.729620753342453 1
0.393984148948663 1
0.17453077622746 1
0.822200848340207 1
0.606235788476594 1
0.501536671589099 1
0.559308329127351 1
0.945046500368147 1
0.243286619821242 1
0.382787589567729 1
0.56871218211873 1
0.769348253526301 1
0.446885445348689 1
0.666146227098748 1
0.423410696431182 1
0.93346340580837 0
0.60105702654874 1
0.687919915812321 1
0.449683098979757 1
0.160943249874709 0
0.428070126649219 1
0.483138082038726 1
0.759975044598378 1
0.382440184893928 1
0.695136631424031 1
0.527918814260306 1
0.234701209769888 1
0.374296043442897 1
0.306890247597564 1
0.544408445604092 1
0.204273213101619 1
0.27664134794928 1
0.46362064264417 1
0.757862924803152 1
0.262588076064912 1
0.345234877354816 1
0.683999107154292 1
0.571987042322243 1
0.609768988454171 1
0.683150071155856 1
0.173416338001852 1
0.612702386613509 1
0.512142551083349 1
0.257984501745925 0
0.277825895052755 1
0.549784673381887 1
0.620677715222077 1
0.480641947840814 1
0.592706572013192 1
0.603359604559149 1
0.851418245495159 0
0.554973536268592 1
0.371423958858586 1
0.199207519732464 1
0.424394413515792 1
0.543020094315289 1
0.383176928789159 1
0.532371399375884 1
0.500565852028999 1
0.581708713838279 1
0.696698936056106 1
0.613332852476562 1
0.567797182103754 1
0.37191533013521 1
0.622728534341229 1
0.194986424492923 1
0.338935756882235 1
0.766410250032512 1
0.559924072302022 1
0.327875182028724 1
0.24360898542732 1
0.38765338625386 1
0.683052072018068 1
0.654949039296365 1
0.665198453896167 1
0.222175165408922 0
0.107867813341573 0
0.375553977994281 1
0.37471008719634 1
0.474781328811313 1
0.623686031942744 1
0.831465092459022 1
0.549528508590532 1
0.320967586954402 1
0.72493595657919 1
0.453436159548339 1
0.338859416024147 1
0.158378322060361 0
0.63697650182779 1
0.737296945986412 1
0.490952056320437 1
0.633260068788695 1
0.422488424131793 1
0.59117918518381 1
0.611605443272241 1
0.409371884928664 1
0.68670738582599 1
0.342663487163812 1
1.12195066118749 0
0.776137359483789 0
0.316263355861467 1
0.792278309035161 1
0.650476820488526 1
0.627485152570152 1
0.275248799544542 1
0.344757614403726 1
0.522738091115966 1
0.56738626914378 1
0.363525722695074 1
0.458266061576546 1
0.587067575915036 1
0.42642194400608 1
0.451707984944884 1
0.455922471972447 1
0.379876558411963 1
0.937848339549487 0
0.143481774200663 1
0.831934755161444 1
0.410173062418321 1
0.57801918521876 1
0.776821376125764 0
0.644545069045762 1
0.707310341059393 1
0.791233646695419 0
0.680787810756407 1
0.688526093083595 1
0.557457500905923 1
0.436002205359354 1
0.426175491653196 1
0.571192952723742 1
0.409697939899319 1
0.492241694560514 1
0.369903760348347 1
0.226996797402728 0
0.501441376450122 1
0.588345185102441 1
0.634381682821753 1
0.664920455398889 1
0.471010055325323 1
0.316200320331905 1
0.606929276057496 1
0.149492520012533 1
0.965841584388354 0
0.261242703612993 1
0.661336661401471 1
0.899599799200443 0
0.777508537744487 0
0.558787783422866 1
0.569505237905083 1
0.860154734444042 0
0.41004520636954 1
0.552595953123775 1
0.517885210209182 1
0.304574052750837 1
0.340147373289032 1
0.899152365949784 0
0.402893936475945 1
0.321741342242068 1
0.581707051222585 1
0.382931720035118 1
0.469882374886988 1
0.584867794570605 1
0.145532088665343 0
0.672372324264786 1
0.89085334569677 0
0.202956876849383 1
0.387508430360977 1
0.569693396975166 1
0.487466525662664 1
0.743713625457514 1
0.263933225683994 1
0.347236427447472 1
0.402253159701435 1
0.204296257319432 1
0.711737882539151 1
0.507680318153429 1
0.528145890878921 1
0.492548691265555 1
0.484479423377616 1
0.437243732815489 1
0.522436565345959 1
0.550138609385735 1
0.729661309918604 1
0.463055167479556 1
0.322014611363602 1
0.694957079223899 1
0.310519377509509 1
0.731588117279319 1
0.240107707939437 1
0.652839707273831 1
0.530897009851713 1
0.54181982601306 1
0.670801388891375 1
0.41052462384724 1
0.603825068280972 1
0.503554407441428 1
0.552533482830162 1
0.334386721498848 1
0.190833510149469 1
0.072838658518502 1
0.769812200002596 1
0.470112427086821 1
0.585877955684465 1
0.443000024573703 1
0.470654149120137 1
0.518067036312176 1
0.516317757299874 1
0.333125678633336 1
0.610865465177501 1
0.0417942503198619 0
0.844746261806441 1
0.65152644303362 1
0.6009864575704 1
0.631603039622886 1
0.721834746579157 1
0.341330755309918 1
0.754970476883992 1
0.211267362016812 1
0.632663668600307 1
0.675551312501584 1
0.730148863053446 1
0.373324635450037 1
0.604249856524639 1
0.505478542137568 1
0.510717895297727 1
0.677443836946644 1
0.689873816642056 1
0.433374850573293 1
0.823797800345551 0
0.404867531789884 1
0.579316277449895 1
0.332403903038846 1
0.606053604584106 1
0.410652254825972 1
0.294969741150775 1
0.423624490703117 1
0.543875920962585 1
0.778304512724715 1
0.450050660561155 1
0.518698289370215 1
0.594324091464793 1
0.200570888340445 1
0.437730049157964 1
0.687612849688882 1
0.620013190348974 1
0.232293699859396 1
0.675816732715239 1
0.734554954006682 1
0.403999270068135 1
0.656509033092919 1
0.433576880945216 1
0.645680760455363 1
0.826573538228052 1
0.814551261500382 1
0.482280499486421 1
0.819222302334761 1
0.455274250177936 1
0.782329433400154 1
0.686365571613663 1
0.374926800974732 1
0.536344170847482 1
0.505265301068248 1
0.558990523701583 1
0.638584387991302 1
0.384817318935985 1
0.485626504636847 1
0.66503484704686 1
0.441321941565219 1
0.844623516383609 0
0.586810415676297 1
0.161788905152659 1
0.388641437879142 1
0.610960431914046 1
0.404813283423701 1
0.0973321544442141 1
0.235378578277017 1
0.355812331885565 1
0.24820182857026 0
0.425289399727028 1
0.712017012842123 1
0.201095270758575 0
0.14364920195376 1
0.41675091431203 1
0.528437193041674 1
0.587068224120991 1
0.631134392154028 1
0.521537464349637 1
0.596921873019948 1
0.359904653006577 1
0.552365503978131 1
0.416445603936334 1
0.822265136880779 0
0.51924327075776 1
0.532870150845754 1
0.439956868237623 1
-0.0170889169790614 0
0.56098211860842 1
0.343905553904681 1
0.471233710158294 1
0.604042865907615 1
0.302352321515415 1
0.578685484786704 1
0.329807456409636 1
0.290262406801952 1
0.336785642089452 1
0.603081278143834 1
0.705990683507249 1
0.372088722701733 1
0.206590453088183 0
0.713086437204771 1
0.784689282711644 1
0.451101843102299 1
0.278843591901595 1
0.506774807282499 1
0.747634511033371 1
0.794725319961341 1
0.236164690154946 1
0.432375529286543 1
0.787396144025968 1
0.697107712606685 1
0.413977808170382 1
0.103080256443145 0
0.209181234744883 1
0.625927221048595 1
0.466280792272979 1
0.507369052076975 1
0.802070462401446 1
0.620815103292659 1
0.624674441469864 1
0.622110504944533 1
0.0441767843797693 0
0.529189393967025 1
0.182377187356767 1
0.712908619603546 1
0.669421143559443 1
0.406484490051047 1
0.654649334167306 1
0.377973766239699 1
0.339718712845582 1
0.233276312140246 1
0.76303649601318 1
0.609566843949295 1
0.505072297100756 1
0.379607463816521 1
0.258366077295557 1
0.835027784283278 1
0.365825440270591 1
0.149392874954246 0
0.37016883646735 1
0.496506905327244 1
0.487339245774129 1
0.759171048010584 1
0.627325528989718 1
0.690576472058999 1
0.669257876065589 1
0.556356376686974 1
0.742512008518513 1
0.356378665502292 1
0.605415084661166 1
0.383252876051444 1
0.0824676718823665 1
0.379200822819728 1
0.354751834351188 1
0.627670681203948 1
0.347953487966037 1
0.592579172972135 1
0.256542663212014 1
0.501967934739823 1
0.577744595061678 1
0.529538649131629 1
0.451845327740903 1
0.476279900332957 1
0.196541535814312 1
0.572917186366896 1
0.409090213311487 1
0.639734892911941 1
0.361364549638183 1
0.459802245393591 1
0.482659233749873 1
0.357343828435152 1
0.589160800896201 1
0.713981598988342 0
0.318582322329478 1
0.225473120243468 0
0.594928858828566 1
0.836668235750488 1
0.88175751431943 1
0.631278940442781 1
0.353983007437977 1
0.138869565313428 1
0.5000740529915 1
0.473492245798625 1
0.738145865341493 1
0.230143646791289 1
0.341416562076 1
0.432596697858835 1
0.553324129362966 1
0.606866716103761 1
0.555914105091561 1
0.660229290965815 1
0.515305055885702 1
0.601767057043981 1
0.688332219521197 1
0.670333494634659 1
0.595496361892265 1
0.568848229158334 1
0.18412868679894 1
0.665611311689276 1
0.701822214634885 1
0.524137690136818 1
0.769176970857115 1
0.71786386741954 1
0.869479202126894 1
0.804213351480829 0
0.650150993183872 1
0.488816178855793 1
0.708662300905043 1
0.538715738649279 1
0.460631566323808 1
0.57140841607712 1
0.94719094990601 0
0.518188350816861 1
0.507608283293988 1
0.628494441841546 1
0.201055058779877 0
0.547679548213876 1
0.86265570154717 1
0.877098144913403 1
0.509546158772741 1
0.535860101072774 1
0.460408052186824 1
0.572262373753169 1
0.48284304785421 1
0.474127530295468 1
0.0798308940487381 1
0.422274920074797 1
0.720043719243712 1
0.198326569603011 1
0.775035629729287 0
0.660265425544322 1
0.484233122926443 1
0.583235601744861 1
0.563849186687925 1
0.492339472253701 1
0.476258575779126 1
0.855984205230677 0
0.427067771444467 1
0.519307672179754 1
0.715266888355984 1
0.426176918002931 1
0.788691669233704 1
0.531767606563729 1
0.990439132696715 0
0.477631476287657 1
0.412602644423943 1
0.775460468332328 1
0.457407311420115 1
0.198871806385861 0
0.641075029459452 1
0.686549075643444 1
0.389359249451591 1
0.351557811539288 1
0.49251663271198 1
0.41784031113292 1
0.597554639561448 1
0.345289492061682 1
0.285763958746783 1
0.624738893742108 1
0.622082967211101 1
0.467187040630398 1
0.442018314356635 1
0.223613722296644 1
0.79264867183133 1
0.359286020578457 1
0.732544677621361 1
0.878498608737463 1
0.692053814956295 1
0.271505993466803 1
0.561734720864844 1
0.660388446601209 1
0.674623796270727 1
0.301673805760369 1
0.568489370207062 1
0.0601453807953379 0
0.285233574063295 1
0.774822391039891 1
0.575885097670908 1
0.476293854967121 1
0.507292363231274 1
1.30388143009891 0
0.330312269870686 1
0.652079059765249 1
0.514361050453661 1
0.570049423076354 1
0.376652064126453 1
-0.00216996148001147 0
0.64798908870808 1
0.441433477063051 1
0.747489247237949 1
0.438022321955015 1
0.466749462493664 1
0.324947445643244 1
0.443857911389302 1
0.382330570479388 1
0.486053224457178 1
0.314779128707963 1
0.676486669725203 1
0.709432312661994 1
0.443806286851591 1
0.474300938181984 1
0.639713740122902 1
0.188580900292123 1
0.47078153297237 1
0.715661291024267 1
0.648042140073636 1
0.254399257248024 1
0.367197791739485 1
0.41153507154222 1
0.177446336374555 1
0.268460210733483 1
0.19876510531176 1
0.532967443100125 1
0.301291491535199 1
0.273631635683976 1
1.0375026296063 0
0.644331148507898 1
0.538713827605501 1
0.470141802574528 1
0.670088462242824 1
0.643169252541211 1
0.555412481607219 1
0.320330634706299 1
0.585364690361596 1
0.29557105436913 1
0.681785442033182 1
0.118167154215114 1
0.426106524037221 1
0.495648446439237 1
0.670457428177747 1
0.258400905468443 1
0.734467355786582 1
0.407717699327338 1
0.4314239944664 1
0.851276163391317 1
0.360855310338304 1
0.279363308405196 1
0.586473575101845 1
0.611402197838061 1
0.454661488972662 1
0.753353937903653 1
0.484857213141272 1
0.524334486903106 1
0.410658051237842 1
0.561315487993233 1
0.609516747678319 1
0.565149968014383 1
0.354453720425125 1
0.5785308478838 1
0.279558224208294 1
0.256679323386948 1
0.509225171226264 1
0.553394299405698 1
0.0803766357572451 0
0.322648570375196 1
0.300099595454783 1
0.344050469191264 1
0.768700939693891 1
0.138535626715294 1
0.355572101748307 1
0.365556197707933 1
0.670715376771054 1
0.536072628015333 1
0.166842244341491 0
0.491491425883866 1
0.512704059378076 1
0.553793496959568 1
0.127647795099398 1
0.628345756548557 1
0.354562704495497 1
0.481473050650679 1
0.754893261271701 1
0.388032366580232 1
0.367909281049269 1
0.562610961822791 1
0.343186126412906 1
0.503720587242526 1
0.471308743188288 1
0.406914304598248 1
0.537223072652291 1
0.494079851094189 1
0.574333421682779 1
0.484064996497108 1
-0.0236728201030923 0
0.332919748522428 1
0.299093417616092 1
0.174271610110057 1
0.528572474896758 1
-0.00729349826016435 0
0.460216690473542 1
0.473063433358688 1
0.220591014785876 1
1.06067207697289 0
0.441023308945618 1
0.380509359061727 1
0.476185449576757 1
0.147108360704112 0
0.895654280465279 0
0.556856388783393 1
0.644534117317693 1
1.00194242718751 0
0.641927805762363 1
0.617600596064735 1
0.507050113351593 1
0.864983902400592 0
0.443253416979434 1
0.179362748955266 0
0.480508964065655 1
0.506050511609037 1
0.469741030368483 1
0.368790528604768 1
0.576431051117002 1
0.722947304035239 1
0.452061302704577 1
0.480579204805306 1
0.472230135798025 1
0.52122660655442 1
0.462266749192939 1
0.565503943249848 1
0.346055547845542 1
0.67230514957329 1
0.290744591818757 1
0.0647036924345883 1
0.548292456244277 1
0.9268323245499 1
0.415144927365677 1
0.679597000632393 1
0.270948990276497 1
0.490796490793919 1
0.814181518655695 1
0.157918517864134 0
0.3825742017105 1
0.134276271395857 0
0.159781549252637 1
0.291379728104846 1
0.501338739916076 1
0.452267362063918 1
0.415286628910908 1
0.933008535051931 0
0.69859009126884 1
0.732916236984273 1
0.491302434828368 1
0.577969809236477 1
0.634583904665125 1
0.541944776179835 1
0.783582606467565 1
0.249613998357115 1
0.827655843008621 1
0.880904723320376 0
0.476558284300662 1
0.33670962845042 1
0.557476347904047 1
0.618790567450406 1
0.567488887285689 1
0.349769510291522 1
0.437047248624259 1
0.458775064367143 1
0.520257819564897 1
0.390869810182288 1
0.63723721290643 1
0.168970600796699 0
0.380738722534603 1
0.625128939361177 1
0.390710905017668 1
0.489142588760009 1
0.55254158476009 1
0.791746869717327 1
0.532149769667448 1
0.691132864311976 1
0.734093304166176 1
0.662393182905834 0
0.577743528994031 1
0.539867454326813 1
0.483189330757765 1
0.454468361975483 1
0.304562677595897 1
0.217751943821285 1
0.280745008256882 1
0.497149662734719 1
0.685053962952235 1
0.17143798491726 0
0.596948344711786 1
0.51201466977983 1
0.342043379868307 1
0.468794693345035 1
0.53702636807865 1
0.706501882231721 1
0.559844373577411 1
0.986387417475953 1
0.46239299164716 1
0.442618946428685 1
0.651834648850832 1
0.155296048581235 0
0.366149623212885 1
0.958546408644396 1
0.378380751656273 1
0.740545752750945 1
0.447043162254452 1
0.582579324836452 1
0.541907861860567 1
0.457647240745322 1
0.504535583791488 1
0.517700655840503 1
0.621759537668829 1
0.325630309358746 1
0.257398295591392 1
0.569252997381691 1
0.327462297653257 1
0.40087983869103 1
0.588336256346428 1
0.557878878736894 1
0.285803674395701 1
0.406654989882118 1
0.667797133615073 1
0.58756451498785 1
0.549127976397854 1
0.522552232796536 1
0.678581014219484 1
0.402825286921248 1
0.427720746161725 1
0.363600288198751 1
0.465643014271179 1
0.650273011029535 1
-0.0365845467853804 0
0.519798135209957 1
0.267111106251609 1
0.736993420122686 1
0.759204901929541 1
0.568533284018157 1
0.0040167044298721 0
0.378674441958793 1
0.516341063826033 1
0.457570709785347 1
0.397747353789732 1
0.424258691895499 1
0.486342592705096 1
0.833848001553746 1
0.658768133029096 1
0.717346553529011 1
0.125039464522929 0
0.421856234856032 1
0.723979459406011 1
0.707762657410515 1
0.5066773316145 1
0.383080019003153 1
0.820684447220729 1
0.476136490538388 1
0.646145500981881 1
0.307598697860754 1
0.518662419290711 1
0.580736328886215 1
0.458345682506316 1
0.546026755270526 1
0.436384188034396 1
0.473269643682327 1
0.586208986900589 1
0.516459049152208 1
0.467042630067316 1
0.357383732361945 1
0.263593806698487 1
0.242506204969452 1
1.06462193542873 0
0.567537814878257 1
0.692838439518477 1
0.641237483770463 1
0.535001174014277 1
-0.0375900102197129 0
0.74921773499162 0
0.506327221921689 1
0.771159473230602 1
0.29992565190343 1
0.557367583298219 1
0.314825938057224 1
0.297068802317615 1
0.534534424954518 1
0.67928595546325 1
0.189095717741809 1
0.715711245651371 1
0.542085359746811 1
0.72935808187218 1
0.684107459483801 1
0.737525724049014 1
0.628355308409254 1
0.391009646795468 1
1.04683787819948 0
0.494783279974567 1
0.343855116910005 1
0.677678618601632 1
0.731581225928384 1
0.452890503101171 1
0.271802241793577 1
0.417930367881868 1
0.110426531233926 1
0.462332625770605 1
0.658703847759267 1
0.474127879605938 1
0.680700029001908 1
0.703309014866385 1
0.499997359646319 1
0.384091617955669 1
0.421158910935861 1
0.751575749939391 1
0.692330042159946 1
0.635339086007013 1
0.229809398833682 1
0.214182411700948 0
0.560985196432723 1
0.566206134822821 1
0.320041084636632 1
0.443387437371665 1
0.403793225155129 1
0.15487967390839 1
0.489578294909209 1
0.166774712398739 1
0.337188520227286 1
0.675006521171066 1
0.284152074158727 0
0.320809251410234 1
0.440378395335745 1
0.781809032389063 1
0.570731531439908 1
0.279653504599158 1
0.583255450465344 1
0.208743775586219 1
0.413359039040605 1
0.324285369296308 1
0.0086801762400477 0
0.779493536243772 0
0.655486183230992 1
0.457901703384847 1
0.35042819837603 1
0.624884751085101 1
0.7621182115799 0
0.553199478629412 1
0.56460147296584 1
0.443695278289589 1
0.529766324321235 1
0.607904605628869 1
0.485019044793351 1
0.269072999365959 1
0.212271314889846 1
0.659870409599274 1
0.604693014540325 1
0.235058383502106 1
0.589778109873315 1
0.485672512232013 1
0.309988149321212 1
0.623419243846119 1
0.823304387623251 1
0.216976913285173 1
0.583339390368966 1
0.518544222754353 1
0.415011441811668 1
0.682724968172979 1
0.533189578299846 1
0.418189949656528 1
0.58501193917505 1
0.499192831032776 1
1.05024330467355 0
0.797511055554279 1
0.251249782315712 1
0.473988311728501 1
0.160948629415791 1
0.629708285291476 1
0.427778849389227 1
0.696642809353158 1
-0.0842264125929855 0
0.443865573122466 1
0.593910896479166 1
0.622720390479492 1
0.553691895129942 1
0.328203248545342 1
0.546761424450357 1
0.34590200343663 1
0.395838242700314 1
0.529298750371055 1
0.509677251593656 1
0.523327016738225 1
0.905468843356598 1
0.471706744809749 1
0.540479827567284 1
0.738556103524237 1
0.525538507536616 1
0.703609447223239 1
0.722838816196997 1
0.230751908314182 1
0.660832101474986 1
0.0288500556768618 0
0.268938521696651 1
0.749281537045348 1
0.547549824427656 1
0.631686236028014 1
0.31361767159621 1
0.435516148261885 1
0.43824206904344 1
0.466765094416301 1
0.613176165722451 1
0.57196197867909 1
0.470962617551431 1
0.504961054161112 1
0.834119568629104 0
0.347642101369942 1
0.703129944692737 1
0.477891797815092 1
0.260591293734979 1
0.516778334989682 1
-0.109771567564192 0
0.669864390803751 1
0.891948489920929 0
0.551077276609279 1
0.398000034409507 1
0.678721800668124 1
0.740602360253847 1
0.442992117987159 1
0.51244639942898 1
0.441480865407744 1
0.783559637866716 1
0.8267366543352 1
0.406645617386561 1
0.476344596634202 1
0.258573600043664 1
0.528792737781211 1
0.597964597477246 1
0.210760777480403 0
0.824295592807473 1
0.74667604891476 1
0.450173732255461 1
0.438869942161136 1
0.471625174355394 1
0.633483665283265 1
0.544531340282032 1
0.377200363517993 1
0.551875156450197 1
0.456512268457308 1
0.802357644830457 0
0.362327930332017 1
0.802116774115923 0
0.412074460836535 1
0.584216511738697 1
0.335576712489502 1
0.882067689592712 0
0.439159472182896 1
0.567904894015621 1
0.269975945791571 1
0.661898854587758 1
0.579564506716586 1
0.500168228386455 1
0.384625801042961 1
0.768112724261821 1
0.613597345777805 1
0.184369010756966 1
0.615711330337634 1
0.459103465046776 1
0.60575508027037 1
0.245654840787475 1
0.518046182376547 1
0.417655650405745 1
0.587076080633454 1
0.51311406270283 1
0.656918989532829 1
0.296561605535176 1
0.71357874367852 1
0.232344829064343 1
0.313656096654014 1
0.758865133777302 1
0.462156527213807 1
0.440867607113567 1
0.54055511683349 1
0.435989104539251 1
0.785742562608409 0
0.684672228058096 1
0.670329850511759 1
0.445700481153979 1
0.3892268006838 1
0.236948910151426 1
0.768614276412843 1
0.46612985117591 1
0.326921750775029 1
0.53027258095676 1
0.395072171133458 1
0.391867217052804 1
0.284098269814424 1
0.345035293187584 1
0.705906957254058 1
0.344756770629963 1
0.359398311017972 1
0.819718077309799 0
0.319516979228938 1
0.131687818740277 1
0.649771058370248 1
0.67340513917106 1
0.660674588400084 1
0.404401419624621 1
0.291059501079343 1
0.411429922754403 1
0.593044335227367 1
0.287886899116655 1
0.384572946627753 1
0.681975488674466 1
0.392399248437731 1
0.698276516073998 1
0.545543029852742 1
0.492806874820492 1
0.360287586044141 1
0.448127795221495 1
0.453123030204901 1
0.614855788947941 1
0.880871903727799 1
0.649561694104228 1
0.412623078510864 1
0.539064634556754 1
0.756860397505392 1
0.35685899212285 1
0.275238694058516 1
0.572803385917738 1
0.566136869385449 1
0.527779260677582 1
0.408390432444463 1
0.788982248407667 1
0.478467604992398 1
0.922526939602233 0
0.786798419837083 1
0.435276823990936 1
0.395686551248494 1
0.309353996629081 1
0.875269494113527 1
0.542327531213509 1
0.579351411612859 1
0.461379164459921 1
0.665223614939553 1
0.309920259730388 1
0.508502772433393 1
0.57054537707122 1
0.427065336467865 1
0.716981831344496 1
0.55921989632466 1
0.529494997013076 1
0.820034731448619 1
0.638189014600665 1
0.44724179480876 1
0.326878121075082 1
0.465767714572294 1
0.0979265728028264 1
0.931680227406519 1
0.501416828910295 1
0.232773406899755 1
0.520558065710022 1
0.728288419834117 1
0.292895634353213 1
0.310412718194101 1
0.430765302148592 1
0.71933280816284 0
0.491303220238938 1
0.406431143658367 1
0.667471820413041 1
0.773780687835861 1
0.428779362933682 1
0.71704471172215 1
0.898034378085745 0
0.410977700596275 1
0.741516479080016 1
0.770624475775456 1
0.415900452469191 1
0.719182837535712 1
0.243000566614142 1
0.616066060995717 1
0.541601380843351 1
0.524247790628174 1
0.66355491689186 1
0.117928530717078 0
0.362298266760054 1
0.183622927969183 0
0.626505405454327 1
0.464518982637533 1
0.144828863686366 1
0.705990929699311 1
0.995517886126893 1
0.596252391150839 1
0.642654146303486 1
0.888632391186243 0
0.631583166355843 1
0.22404171006521 1
0.587204185417087 1
0.0703884610669964 0
0.399976684818382 1
0.54053492436096 1
0.778782350985192 1
0.785322308387527 1
0.30026665611268 1
0.589692373078964 1
0.366474831296859 1
0.645195911061632 1
0.348699729386416 1
0.445642544009483 1
0.167736328054426 1
0.47643867682228 1
0.461048800268284 1
0.477093539149394 1
0.86369089138126 0
0.00619133012390929 0
0.557684341821703 1
0.910133438241931 0
0.679932495427948 1
0.655656206626239 1
0.277617271325208 1
0.601262152027069 1
0.373235463619341 1
0.25970797567199 1
0.624108976233328 1
0.519361130031137 1
0.667071629255456 1
0.463964100826702 1
0.595714203620466 1
0.33580703800487 1
0.494383293679863 1
0.489385001751263 1
0.687548113759954 1
0.596288834603989 1
0.434401089594445 1
0.431273161335559 1
0.562410865667447 1
0.856422311345536 0
0.265703311606811 1
0.287279845721487 1
0.592565683528317 1
0.310263883617401 1
0.478646957465357 1
0.650407853523894 1
0.322849571559787 1
0.33843826175207 1
0.614554376326472 1
0.692625500999407 1
0.777232016883071 1
0.712317360734112 1
0.176454888991543 0
0.254706564911961 1
0.346995029302697 1
0.293561273982771 1
0.53712100213169 1
0.610723842282344 1
0.078914555154353 0
0.522581255988765 1
0.780768904104491 1
0.426490867742634 1
0.508898828660358 1
0.629549998833958 1
0.234895057534926 1
0.441855968913358 1
0.508723867826698 1
0.463843187000969 1
0.657849172314853 1
0.776112401316689 1
0.806758662872758 1
0.879045676240755 0
0.306561635233199 1
0.768451941782236 1
0.318442517272957 1
0.430100529104732 1
0.344410304789426 1
0.496687975542035 1
0.875648194794296 0
0.353444639624154 1
0.427143227891988 1
0.488222918611519 1
0.614699302476026 1
0.713544424778407 1
0.426755938999362 1
0.462647768735997 1
0.455712723972307 1
0.471397133949101 1
0.66494274079147 1
0.624325061118011 1
0.156744603619515 1
0.304865132115844 1
0.64937071133158 1
0.527772150423415 1
0.37385415313668 1
0.738861233072014 0
0.36166969103957 1
0.445110773140763 1
0.361206557221067 1
0.729891378452075 1
0.295220190629761 1
0.324369349277083 1
0.554928759672782 1
0.264984053113761 1
0.67794055455861 1
0.646378105543699 1
0.665974193409853 1
0.408511585694365 1
0.379082522443863 1
0.751522179493449 0
0.604952448301414 1
0.357610681783027 1
0.364659193596286 1
0.407855806796101 1
0.405933662271921 1
0.417608873432522 1
0.0565726887540467 0
0.422469298104216 1
0.5363729241712 1
0.515700436360987 1
0.569512519290678 1
0.446431701982994 1
0.628791764049245 1
0.379227186112193 1
0.693348688427382 1
0.280689888853465 1
0.506959338949604 1
0.872238583681292 0
0.397526021775849 1
0.761081076044791 0
0.344707406594977 1
0.908046240231356 0
0.483027791346811 1
0.758253609782959 0
0.645256927069804 1
0.233309120035829 1
0.670247353694969 1
0.315884344256897 1
0.468243567408284 1
0.599344729915658 1
0.522557682811167 1
0.603873612966947 1
0.16420173981323 1
0.704710681980787 1
0.289514897008006 1
0.658205308287432 1
0.682607087536139 0
0.28027999149301 1
0.509653024596763 1
0.59571462416764 1
0.0767211100380814 1
0.424946341861202 1
0.431743332357392 1
0.778033191154428 0
0.383899971806324 1
0.152650776977228 1
0.327272890183041 1
0.244752626235263 1
0.578213459803567 1
0.575565260232847 1
0.692910791369497 1
0.374922985988906 1
0.598409545670647 1
0.182068753438391 0
0.0838559670511462 1
0.422203547660868 1
0.298183108447663 1
0.652628969326588 1
0.733257526206003 1
0.818731029118094 1
0.595756842541606 1
0.40010164410652 1
0.255256921702166 1
0.629067103072905 1
0.468849390995663 1
0.477798662881776 1
0.431136348279183 1
0.217246692990882 1
0.683741522665434 1
0.568423926981321 1
0.166076595987918 0
0.707202553502565 1
0.0665612891807451 0
0.56679939998777 1
0.211085876604323 1
0.331031034293697 1
0.348273236804879 1
0.26815801572403 1
0.692150616033387 1
0.350722051360717 1
0.678622522895379 1
0.450589120633734 1
0.369751855126399 1
0.467030657304267 1
0.466868237513915 1
0.54615975744502 1
0.468230050621258 1
0.175546636849236 1
0.0990140663636997 1
0.34249496732538 1
0.60678198780207 1
0.122007414449682 0
0.323468143071299 1
0.324279880686602 1
0.607870768941036 1
0.494161525384636 1
0.594390854074094 1
0.497310075649898 1
0.24866570307401 1
0.345756038896693 1
0.753653297934067 1
0.517821657073653 1
0.220026089960479 1
0.555246054746166 1
0.493817324844723 1
0.453324641647293 1
0.44629820840364 1
0.403727925987097 1
0.355336745205063 1
0.392130348726693 1
0.415679795485195 1
0.653858156635083 1
0.746581327252217 1
0.542516873407682 1
0.250750087260564 0
0.891717922596051 0
0.285379665705329 1
0.588701135771284 1
0.250558614515015 1
0.544720986876691 1
0.362544057652687 1
0.435353208736826 1
0.557393143636795 1
0.591676536095753 1
0.37787009118283 1
0.572801719627688 1
0.670363659686006 1
1.00646563651494 0
0.605568513807211 1
0.642347975136278 1
0.44975950335733 1
0.806616601804433 1
0.687330878287597 1
0.464737062922539 1
0.224790481085937 0
0.665041136162412 1
0.288569711692674 1
0.479602860865334 1
0.261634317759118 1
0.61137332255863 1
0.480916666634899 1
1.00413789628827 0
0.493881473026801 1
0.483186956848341 1
0.246490972173989 1
0.479126741258985 1
0.444122770607907 1
0.43970102031712 1
0.568922692432893 1
0.67738135092871 1
0.664396604461839 1
0.350989725179291 1
0.403781234908147 1
0.540409775767553 1
0.562466145069462 1
0.587250985704132 1
0.623277822024671 1
0.507882048540261 1
0.669765521265718 1
0.610531603392925 1
0.337961329264297 1
0.480493626940355 1
0.976693294210921 0
0.436581965009205 1
0.885794743077655 0
0.513279298696818 1
0.513091520369055 1
0.668790611664591 1
0.527457105210787 1
0.264977218605254 1
0.872249449488304 0
0.450276392233775 1
0.576735875841915 1
0.790438612582 0
0.51805339224633 1
0.723767600789331 1
0.563509758832868 1
0.62068847322358 1
0.566437877684013 1
0.997058192436317 1
0.421732830059625 1
0.428586812186414 1
0.726230507225059 1
0.118535457770951 0
0.510083980854218 1
0.612500103003074 1
0.438033438827955 1
0.616294342213787 1
0.716706878102629 1
0.232410081871901 1
0.519977544759618 1
0.48728622821038 1
0.435398295206874 1
0.278210157822898 1
0.630077278958061 1
0.311682101900827 1
0.610661962986769 1
0.155116857522229 1
0.549382493750169 1
0.535656206465163 1
0.621884594982843 1
0.446945836992637 1
0.272613620455273 1
0.642752765593901 1
0.914986797219795 0
0.55458693112487 1
0.754893523198762 1
0.215037503263572 1
0.742541035801126 1
0.798059855213542 1
0.308405252258645 1
0.515507648958659 1
0.652867818238463 1
0.468684332065007 1
0.0206577657124473 0
0.562700563758432 1
0.499343068046822 1
0.786298451345883 1
0.928976536763988 1
0.649969272010754 1
0.701912413740375 1
0.402061092952934 1
0.365753287217131 1
0.322191014368902 1
0.457678909345847 1
0.422433452831566 1
0.77072363834076 1
0.199552608599498 1
0.720225231465254 1
0.742544445049911 0
0.882889607582984 0
0.467484679199041 1
0.371097897559166 1
0.434105830145651 1
0.944654547584062 0
0.723876779733039 1
0.492215949734703 1
0.276019126463938 1
0.507296529136393 1
0.903032025399311 0
0.386206097292796 1
0.404941068644625 1
0.110919165207564 1
0.451920734385643 1
0.18520062220731 1
0.606031304430609 1
0.297978571934152 1
0.350788922670496 1
0.32225855365457 1
0.494457548012373 1
0.603568397943009 1
0.400848892131082 1
0.613349378545642 1
0.328284573626833 1
0.359657929443771 1
0.54032849835332 1
0.492573907353783 1
0.554302334592506 1
0.549123986042329 1
0.498837536041904 1
0.971106865755754 0
0.211962143444103 1
0.517140857708048 1
0.704883010798227 1
0.653947529293277 1
0.322455261477242 1
0.365057781276464 1
0.354442562924603 1
0.711394907432607 1
0.561376381133418 1
0.541320268119415 1
0.540659012555057 1
0.584983720644189 1
0.391033730946749 1
0.390582506023461 1
0.607240836647108 1
0.474016445296809 1
0.261848880952166 1
0.574970629732389 1
0.444436207993057 1
0.379349994844014 1
0.498709587983047 1
0.48753867119238 1
0.487186391166385 1
0.644870324299301 1
0.53764947478228 1
0.527880677920828 1
0.476060133341111 1
0.211891224360814 1
0.264856029251578 1
0.344162241874845 1
0.867662467803554 0
0.494467380677202 1
0.693987361960583 1
0.17840009571131 1
0.38405604209767 1
0.634514007956741 1
0.544944180161247 1
0.693714469001846 1
0.580831688228147 1
0.605282335950424 1
0.505996881301318 1
0.559529244018944 1
0.242069224497097 1
0.788184329721353 1
0.574943486625267 1
0.435195416300558 1
0.352204133947713 1
0.967169934322995 0
0.467933345210708 1
0.146689903518408 1
0.523806129210514 1
0.0479354683387626 0
0.511854059143912 1
0.437789512705933 1
0.639045341739557 1
0.583523367828426 1
0.408620194053727 1
0.211246809269486 1
0.75668075774046 1
0.422787718809455 1
0.725060687912718 0
0.585724456125118 1
0.411500031704451 1
0.332574792160336 1
0.64044409529289 1
0.636571997201495 1
0.443616095004858 1
0.985576837006997 0
0.434350521735187 1
0.515023153509506 1
0.584182716503917 1
0.469305665391722 1
0.463385916561496 1
0.104734316528299 1
0.447890979424011 1
0.704105399597783 1
0.59089286915149 1
0.256288900731236 1
0.616290312540148 1
0.324214943751041 1
0.417967328263891 1
0.30526688732706 1
0.675319126921816 1
0.570578065553613 1
0.454042069476813 1
0.538443048815446 1
0.761845984664564 1
-0.0654146759506718 0
0.61121415857667 1
0.448119635082527 1
1.03146801920014 1
0.629016550133275 1
0.256082835611937 1
0.503312469589031 1
0.0572355429966022 0
0.392782657586012 1
0.586096089396233 1
0.503340376910567 1
0.495160244789008 1
0.62227996997573 1
0.727844392392397 1
0.477609813380363 1
0.240122594837408 1
0.479919346551518 1
0.330376278107301 1
0.309916093521096 1
0.577336870734806 1
0.445681469211134 1
0.401214106021698 1
0.918689598099816 0
0.526978280382941 1
0.61039432074922 1
0.364043931409866 1
0.258713730679416 1
0.476842778873814 1
0.357467340951736 1
0.295303951981023 1
0.756365456846741 1
0.623941626148681 1
0.497125678331683 1
0.569306339979448 1
0.236879156477987 0
0.500503373708044 1
0.794914109447352 1
0.165851053258008 1
0.303849100214844 1
0.59577885142482 1
0.415500752480348 1
0.751463113425755 1
0.446177253951438 1
0.220392228931781 0
0.561545732592019 1
0.379683301569382 1
0.642619869994114 1
0.489198928500281 1
0.688189639113537 1
0.577917706900141 1
0.256047422849709 1
0.686215483871754 1
0.491762751187466 1
0.156924628018183 1
0.95025591951887 0
0.423890584822446 1
0.70042513103054 1
0.432383173381345 1
0.438893425236355 1
0.394802266011833 1
0.279652845215469 1
0.569247571536368 1
0.490742856637349 1
0.555242240357006 1
0.346086487902742 1
0.632208647767867 1
0.718042748102278 1
0.2323808981041 1
0.398481412624413 1
0.162521566770592 0
0.337918811754347 1
0.318638543509966 1
0.604609190313277 1
0.511865198362061 1
0.506135642945455 1
0.380581106800686 1
0.585411523769471 1
0.423671602003666 1
0.231273041801704 1
0.363820894519716 1
0.387656223003028 1
0.612955833456256 1
0.283466315224114 1
0.283373917436227 1
0.602035293302008 1
0.607248778534685 1
0.304164448242694 1
0.639912201764052 1
1.04934537372406 0
0.71190118607331 0
0.198779038223012 0
0.722061656939843 1
0.448225453085139 1
0.642492824116278 1
0.488539938276595 1
0.480504152476991 1
0.603374748888284 1
0.209590964740694 1
0.375674905439654 1
0.818221827112569 1
0.494637243043906 1
0.459138511772808 1
0.441895921100582 1
0.184253522314267 1
0.617684105389036 1
1.06959454976456 0
0.53321841448267 1
0.187903995067069 1
0.567939903999152 1
0.733583572972498 0
0.704378355355128 1
0.539828737469404 1
0.318726833580931 1
0.546854201886038 1
0.611598321073201 1
0.47393529689267 1
0.310571459906785 1
0.130399847993111 1
0.447110657393244 1
0.516094264324907 1
0.394445499136734 1
0.140062092455569 0
0.622935986982739 1
0.1285942441977 1
0.312800396295414 1
0.695466180831909 1
0.57562895705148 1
0.53656439126764 1
0.382354350181476 1
0.228409232484756 1
0.531565795633844 1
0.920060372201233 0
0.207729738523218 1
0.58694294661675 1
0.684227969062043 1
0.711695070596802 1
0.560526891650324 1
0.220663512341268 1
0.443241245758894 1
0.627354790374577 1
0.327800330287743 1
0.875517518858843 0
0.470225104903567 1
0.710994268833904 1
0.0960434669711019 1
0.456737149227765 1
0.626997275946804 1
0.363417823098924 1
0.749260678511954 0
0.672874151796255 1
0.540619160864483 1
0.61110018373589 1
0.623174036469885 1
0.596267376551144 1
0.600991916920156 1
0.396040417431395 1
0.4845007721165 1
0.49801242907681 1
0.732127561754909 1
0.302163169655681 1
0.134112179266926 1
0.500366089925016 1
0.428029483583032 1
0.369602673881343 1
0.540084693370671 1
0.60925645040904 1
0.611476412727766 1
0.588692379646002 1
0.519765188191606 1
0.334785035140098 1
0.578277921539523 1
0.363786092643011 1
0.643744496608088 1
0.665245042664983 1
0.458713987148856 1
0.583959004954459 1
0.23770789106178 1
0.520862948109978 1
0.685961607547074 1
0.562479795561444 1
0.407162856997402 1
0.466618438450105 1
0.400687696762444 1
0.0979444859937443 0
0.294934999794871 1
0.372653277371073 1
0.160461119037026 1
0.351748992549445 1
0.310421819290922 1
0.840380019276263 0
0.621456312865838 1
0.314719609756428 1
0.0918287628198032 1
0.948722326845525 0
0.324943061696528 1
0.366233795656455 1
0.502561084725197 1
0.249773787514329 1
0.294869619812701 1
0.717153129789097 1
0.442543897144557 1
0.583601810583778 1
0.463437083288467 1
0.159177619641807 1
0.334413481061061 1
0.41668521261991 1
0.329709243676991 1
0.348962102730498 1
0.702169873820264 1
0.662580722564973 1
0.485008503287264 1
0.145529058570372 1
0.353448453935427 1
0.743076457298907 0
0.457216206078148 1
0.434251427620306 1
0.387337488385287 1
0.735111889556601 1
0.461287381406074 1
0.680906063506433 1
0.919513120352819 0
0.759806758494728 0
0.782096882489489 1
0.522309191777392 1
0.39370808504245 1
0.164557667028218 1
0.412308423224611 1
0.554971259898587 1
0.341150013773721 1
0.787541844233003 1
0.680037527960018 1
0.558121209727126 1
0.44178740498105 1
0.730589818865695 1
0.668386944787687 1
0.458673489274432 1
0.719796617630273 1
0.276339530250161 1
0.78588398769412 1
