# Supplementary material for: Bias caused by sampling error in meta-analysis with small sample sizes
Source: PLoS One. 2018 Sep 13;13(9):e0204056. doi: 10.1371/journal.pone.0204056 (PMC6136825; doi:10.1371/journal.pone.0204056)
Supplement: S3 File — (ZIP) [file pone.0204056.s003.zip › results N = 10 delta = 0.5 tau = 0.5 sz = 20-30.txt]

"dl.delta" "dl.cp"
0.595199809931478 1
0.113937722791426 1
-0.116759689557598 0
1.34826419202399 1
0.105400063010719 1
0.932679045606442 1
0.164985285791484 1
0.189021740464087 1
0.197064421360477 1
0.729991005873629 1
0.336690978216676 1
1.16835277558327 1
0.635542985302323 1
0.183418856239675 1
0.52832834443586 1
0.121115566411872 1
0.63032313772048 1
0.374205762129584 1
0.185930723221311 1
0.646009515975465 1
0.382688379781187 1
0.677075244623671 1
0.784192739491366 1
0.355132338413462 1
-0.209670156816227 1
0.863809365649127 1
0.858780519936975 1
0.338770656601554 1
0.964515422969208 1
0.598893985239707 1
1.05314382726471 1
0.425989696350924 1
0.551358561201017 1
0.470211227083807 1
1.28083812184367 0
0.516211386299253 1
0.371875938743094 1
0.160177333168718 1
0.821373503494664 1
0.940127389655429 1
0.305961012508015 1
-0.174005658856077 0
0.137590713368861 1
0.648345727091471 1
-0.227270372822816 0
0.589147437423427 1
0.914214461867514 1
-0.176743533821582 1
0.598502064720532 1
0.772387187282732 1
0.639108534936425 1
0.788483243547323 1
0.00958704601452071 1
0.417321953816789 1
0.226268273756302 1
0.55848528400306 1
0.741180055995486 1
1.10202239346548 0
0.582618423276784 1
0.445658476700994 1
0.234740223426392 1
0.256948752699918 1
-0.451043947459403 0
0.448011454388029 1
-0.248319319365976 0
0.245184225263931 1
1.15132924502017 1
0.440608373023616 1
0.698681057523204 1
-0.120557672329578 1
0.640837412761069 1
0.777077860727973 1
1.07848601878407 1
0.136450960634251 1
0.569327492420657 1
-0.056110248436431 1
0.6647631593838 1
0.821773040671841 1
0.795025804035851 1
-0.119467601875119 1
1.03359006512275 1
0.20605528045802 1
0.430209613166754 1
-0.16902675134776 1
0.696800965560343 1
0.319170180845417 1
0.431779048248711 1
0.781950317979583 1
0.440725644483864 1
0.577304293954214 1
0.243207149253677 1
0.146873593072097 1
0.607550999502039 1
0.378948183821733 1
-0.21441833127152 1
0.247815299763625 1
-0.255204123214185 1
0.580059170482253 1
-0.0396743356644533 1
0.456595060574549 1
0.622022058459243 1
0.989922045468693 1
0.666734705659819 1
0.215940696385348 1
0.811260578069856 1
0.206210685333533 1
0.192223411900452 1
0.420172373830249 1
0.35207361358022 1
0.132054281113818 1
0.787391212456662 1
0.67866003508877 1
-0.0314326167624052 1
0.555057099304546 1
0.688518619660315 1
0.791972755049354 1
0.854010125206779 1
0.726992052862629 1
0.664604799135772 1
0.132125510514116 1
0.667089533355771 1
0.137843242530678 1
0.438564924059414 1
0.166453260775103 1
0.254779209935226 1
0.962940540255221 1
0.532508303454184 1
-0.242324731488237 0
0.71762634045264 1
0.727433647436083 1
0.385874572141228 1
1.34154140361601 0
0.991170241005639 1
0.260710207603608 1
0.313874694756935 1
0.508435023410002 1
0.273136407768371 1
0.94147270017878 1
0.117444383199797 1
0.78563742391574 1
0.182649468263625 1
1.09553034372487 1
0.617175247716409 1
1.04112661890088 1
0.28982754706896 1
0.780183424322223 1
0.632524139261264 1
0.659195261284567 1
0.312427890956611 1
0.309484938386314 1
0.442426571551069 1
0.0686657702864226 1
0.584683915893304 1
0.53336356162545 1
0.0848677310197609 1
1.00941480713374 1
0.206276868943883 1
0.26345130547617 1
0.444600177782944 1
0.459569357190944 1
-0.372943948036736 1
0.293990703644172 1
0.667049306586684 1
-0.0130439748630598 1
0.651707219533913 1
-0.0793097178519879 0
1.0239408955966 1
0.81212039793334 1
0.519852905262544 1
0.509140786453383 1
0.604123547570898 1
0.374117152322047 1
0.2872535498285 1
1.053046490329 0
1.55551901505352 0
0.83755412332053 1
0.157615833667995 1
0.770107419157873 1
0.383957621775284 1
-0.42287425390083 0
0.189776530977294 1
0.484029304546539 1
0.368866250593424 1
0.333486831253603 1
0.496989183703871 1
0.918508055972731 1
0.648647757848256 1
0.762202332693592 1
1.3247019908497 0
0.622928800406892 1
0.159635388375558 1
0.272465855895067 1
0.512615999799727 1
1.04191473082626 0
0.442139218056987 1
1.05219627745867 0
0.0195738588048566 1
0.526625629457933 1
0.684070670277697 1
1.16986518028988 1
0.198333018932262 1
0.198603024287294 1
0.745952894817948 1
0.930977322346214 1
0.92272472841089 1
1.11935511867634 1
0.247705620777004 1
0.727036712852943 1
0.0756304788258522 1
0.349344755366842 1
0.73487525790256 1
0.508455013899734 1
0.726973507550513 1
0.138850354166295 1
1.19176834023163 1
0.63860266005578 1
1.14092919389558 1
0.229715492631782 1
0.44662198845881 1
0.433174040944393 1
0.934655356858011 1
0.237579563015348 1
0.122027661876264 1
0.347629305582201 1
0.141210071582963 1
0.796784348445115 1
0.954438339280889 1
0.775815675527842 1
0.903959923411045 1
0.588076898580325 1
0.728419695971308 1
0.930036626392901 1
-0.0265217499713219 1
0.759636877078784 1
0.541289941965587 1
1.75646729254607 0
0.564663930306665 1
0.868742437798381 1
1.21977730558169 0
-0.127802040262366 1
0.732855412003501 1
1.35745976867872 0
0.282515853902253 1
-0.460633847572035 0
1.22954831389778 0
0.262918567274904 1
0.788120761134426 1
0.666967477820917 1
1.02084446009388 1
0.4368817907913 1
0.844675067522279 1
-0.0440701268695228 1
0.331525964631103 1
0.445585312179841 1
0.433378861277225 1
0.149097109980613 1
0.454888832428856 1
0.104669756954366 1
0.492630948309685 1
-0.217535921506077 0
0.509737153148451 1
1.25921483459902 0
-0.181336726919761 1
1.14380542219771 0
1.0636372638635 0
0.330440309577452 1
1.25562514931782 0
-0.0876790578251244 1
0.251341055565935 1
0.869550820291757 1
0.524707099810653 1
0.726253920233803 1
0.584181744512347 1
0.238694513962627 1
0.354362368712994 1
0.89412610606609 1
0.777617895727076 1
0.6142574306836 1
0.740451603201828 1
0.641062901278742 1
0.203052600782547 1
0.537442292150901 1
0.41443681056549 1
0.777717812944209 1
-0.229625240472459 1
0.754627368695451 1
0.663945032132434 1
0.39286311488967 1
1.00195344028777 1
0.416691344213217 1
0.537494794069867 1
0.491651412874474 1
0.378524118610914 1
0.85309627830517 1
-0.312283396745282 1
0.71319748208076 1
0.562893191560582 1
0.653458076456988 1
0.899897532796295 1
0.222900183563492 1
-0.213550840096013 1
0.29119122540235 1
0.838644261100176 1
0.17879551273757 1
0.349749597741123 1
0.299007118147131 1
-0.327252790901455 0
-0.0352965614254499 1
0.253988584723052 1
1.16149162105808 0
1.32234753131639 0
0.715416280337604 1
0.554589346169132 1
1.17184305865622 0
0.337816246050845 1
1.11490526924379 1
0.77208224360955 1
0.604604580427808 1
0.0980882505387148 1
0.495262058513902 1
0.364423015496609 1
0.434392614810629 1
0.727035508559631 1
0.931225279352599 1
0.227172864006631 1
0.695685833832709 1
0.542716923099122 1
0.475433031181911 1
0.627281041877402 1
0.836915251038391 1
0.429904996012297 1
0.354137489497923 1
0.628215636222693 1
0.954842564561071 1
0.495029583938856 1
0.603909742538559 1
-0.266047356858015 1
0.560103194180746 1
0.572544864425789 1
0.518468939084054 1
0.733780076711964 1
0.407490768590531 1
0.00691690605854361 1
0.667679274739953 1
0.095344407046243 1
1.02824006397831 1
0.466330841028554 1
0.431215518589799 1
0.885117372680985 1
0.393957364136998 1
0.623832951539085 1
0.391285315833392 1
0.387565818626765 1
0.376192475074532 1
0.633795667637933 1
0.888875414865075 1
1.05466558088653 1
0.233566685986513 1
0.61538481093393 1
0.260279235236393 1
0.256892676116836 1
0.971538774974947 1
0.238157865251236 1
0.858852000682037 1
0.00792247147198458 1
-0.106103854357184 1
0.38043421393169 1
0.53561255565798 1
0.30922586985479 1
0.224766320466848 1
-0.152366170925137 1
0.401749066605415 1
0.430341034907983 1
-0.133981760592911 1
0.509454294273521 1
0.92599377778829 1
0.544852217320011 1
0.645948293353017 1
0.518602731522896 1
0.371249681323108 1
0.930473798207819 1
-0.0990619032444032 0
-0.00025038297209639 1
0.274465196284119 1
0.672588369382241 1
0.880518368094151 1
0.496198108108925 1
0.426861241177107 1
-0.167468156966053 0
0.439411917409581 1
0.494232239571645 1
0.524813379055887 1
0.555265491167932 1
1.0434877321803 1
0.573799941399013 1
0.845264291646668 1
0.0639157564617957 1
0.375758078293028 1
0.287460528108897 1
0.98821399537704 1
0.115918929424059 1
0.48986541185234 1
0.928738254943697 1
0.256902398374677 1
0.597715648086665 1
0.235287625504962 1
0.25768486997336 1
0.121951066590322 1
0.829781099458489 1
0.514178688409111 1
0.515229737613264 1
0.351295443347929 1
0.352184588556947 1
0.286885295063595 1
0.695172952914176 1
0.867311385814643 1
0.468521251197366 1
0.468162377782676 1
0.0852721804428645 1
0.698883199666842 1
0.79502075722334 1
1.27994855339033 0
-0.152106077204597 1
0.686215855300718 1
0.21143248589234 1
0.0505887307278505 1
-0.190510748875716 1
-0.172333861388493 0
0.778615990475329 1
0.596559651785495 1
0.581962275479358 1
0.159377720743122 1
0.891718179531249 1
0.449316374978454 1
0.263046922256224 1
0.815390706667365 1
0.144992262259613 1
0.186230345938726 1
0.729040393538345 1
-0.14760355172673 1
0.471007244172285 1
0.555607630351709 1
-0.203083473796946 1
0.657432235751193 1
0.252665607606119 1
0.429632772257041 1
0.262862144806434 1
0.429272611309231 1
0.218886387738249 1
0.57816944090628 1
0.367436051469429 1
0.321270156723599 1
1.0338612224818 1
0.367861267433662 1
0.229911857420703 1
0.951259912829564 1
0.639792395787113 1
0.83140084732663 1
1.09287743899686 1
0.0634411131245613 1
0.495793733764364 1
0.716888892620011 1
0.496942171154541 1
0.694984967076027 1
-0.022761975763318 1
0.666705605089658 1
0.27719306148221 1
0.48452089088714 1
0.41808209659334 1
0.320258365555397 1
0.439874545136857 1
1.05336258118764 0
0.887288911136485 1
0.309558328522006 1
0.727398107037574 1
-0.0103941370555088 1
0.621653112682166 1
0.92832080056835 1
1.00622871030637 1
0.500119536199353 1
0.543421044502556 1
0.838296635163204 1
0.665510971684946 1
0.147313939331185 1
0.646112871944493 1
0.018206388890221 1
0.486227973047297 1
0.480064235947254 1
-0.0281998674165501 1
0.489980821950373 1
0.224633651654026 1
0.275930170130642 1
1.0233761453542 1
-0.00300474913154065 1
0.297415438970247 1
-0.118059115707364 0
0.0938719387360067 1
0.370526997337706 1
0.428946951734346 1
0.0746047770105147 1
-0.326756481015787 0
0.469792169236047 1
0.853433320167718 1
0.066152690159806 1
0.379928740645358 1
0.774419459480252 1
0.7237983645948 1
0.645255422749083 1
0.637584158990517 1
0.85387566612465 1
0.292045580941609 1
0.35448494625485 1
0.361686001641343 1
0.395529137694333 1
0.881608746212319 1
-0.105051908161589 1
0.185214888707021 1
0.691904098733433 1
-0.292759992416298 1
1.28261914256664 0
0.457433063149069 1
0.773017956315678 1
1.35603505684436 1
0.414313880854079 1
0.325643931721929 1
0.331141148527076 1
0.184877644144307 1
1.1341063484675 1
0.201124711316951 1
0.303340639591759 1
0.670824833171572 1
0.692253190914626 1
0.415783602495954 1
0.548735423601614 1
0.371514915725984 1
-0.0457254727130938 1
1.1924277098801 1
0.0128414416422111 1
0.518312422189878 1
-0.0543196297990038 1
0.970086805135237 1
0.822117494680813 1
0.4375300040071 1
0.657467740540835 1
0.327061240533495 1
0.785939234638491 1
0.17444058274546 1
0.59372105160327 1
0.762239222251793 1
-0.0475772047530165 1
-0.14462438939372 1
0.930456514238226 1
0.471106201158238 1
0.872474619608376 1
-0.0145965671441831 1
-0.00771031754948568 1
0.418426458407824 1
0.219965247586126 1
0.509119988309219 1
0.119106530272638 1
0.26010927254321 1
1.24286224769347 0
0.610805113449706 1
-0.160024170904412 1
0.744965454718474 1
0.331870056414544 1
0.993103106215474 0
0.301208973199735 1
0.479285379180788 1
0.509666241568687 1
0.35254783092326 1
0.630573091361873 1
-0.401727231862214 0
0.000445690207581523 1
1.27899794816213 1
0.518268088001297 1
0.179663844466212 1
0.437227349951808 1
0.551225882870321 1
0.637767923922846 1
0.435713913086806 1
-0.514342468168805 0
0.284383677879712 1
0.467674627775591 1
0.234018974808666 1
0.734738473381309 1
0.797102602888566 1
0.693485258190387 1
1.24196029776059 0
0.462780342570569 1
0.293030581553083 1
0.828416802819157 1
-0.433283030792527 1
0.709175919755558 1
0.522999379590046 1
0.183564423641599 1
0.510828501895959 1
0.801947508280423 1
0.214560685685664 1
0.842789293426256 1
-0.0858381852094095 0
0.520216938558694 1
1.04395248395697 1
0.712814254831162 1
0.604523915981671 1
0.395146359595276 1
-0.14220068306861 1
0.269246904894593 1
0.186317449345223 1
0.549303850801548 1
0.193591400021564 1
0.0157556599031015 0
0.442969404791722 1
0.810949060161234 1
0.492805590210909 1
1.1872282402403 1
0.369667298184528 1
0.907751822841536 1
0.774769413892288 1
0.705533595148853 1
0.526345412034408 1
0.941142291973558 1
0.548479362026838 1
1.27442830174184 1
0.530358744490995 1
1.17706891763652 1
0.233386477865701 1
0.920077544263203 1
0.885647339736573 1
0.290993016368991 1
0.731589552398723 1
1.036361817429 1
0.865210901810176 1
1.10819586167179 0
1.05053839881856 0
0.73416862944965 1
0.814875049297401 1
0.0655169346538162 1
0.287488449952784 1
0.768337146686725 1
0.407937747819679 1
0.851951853342056 1
0.756872212020774 1
0.43738265501821 1
0.561656733085155 1
0.991547065744302 1
-0.438505303540533 0
1.35186546867276 0
0.548573579778851 1
0.378632613695675 1
1.02364044062769 1
0.435679356050983 1
0.673229602754893 1
0.848657410763425 1
0.66696655925638 1
0.783977387323172 1
0.163540966582873 1
0.225221765941629 1
0.418440344946655 1
0.195540873041872 1
0.929100961918257 1
0.165552515547658 1
0.772140668299615 1
0.506967499023793 1
-0.147692370999306 1
1.40515227543099 0
0.79761590300405 1
0.704260012895864 1
0.455096979174527 1
1.07828916906867 1
0.387745100314761 1
0.00504682787807956 1
-0.101310587933352 1
0.450929970707275 1
0.0586685370453836 1
0.368799473039281 1
0.582799432254676 1
0.31173324508773 1
1.03060216898704 1
0.455182352726392 1
0.606926414374763 1
-0.109634443132228 0
-0.60071583135211 0
0.161716828537999 1
0.837331145389568 1
0.549760903008044 1
0.247184057646472 1
0.447608380667092 1
0.347705808047219 1
0.498867463662245 1
0.0389722413832547 1
0.567871491574101 1
1.11709715479152 1
0.521988251326177 1
1.25943180556516 0
0.864437879235674 1
0.0527780491405351 1
0.319344568367191 1
0.548191188629845 1
0.0126546783915535 1
0.443214482182965 1
0.178555691090715 1
0.517062014115356 1
0.138905996775891 1
0.414402777737312 1
0.65960592573332 1
0.558307095710789 1
0.307843065747631 1
0.442971107425082 1
-0.0765347012390082 1
0.947219705263616 1
0.0535031251262484 1
0.284219270229326 1
-0.240802966694415 0
0.559111453213332 1
-0.287564934361821 0
0.0676188009830074 1
0.969047844637678 1
0.443795502612344 1
0.399125225392988 1
0.664249128278623 1
-0.064946343705722 1
0.641889459007679 1
1.00072386938312 1
0.393697963447418 1
0.620370564600987 1
0.649583620674855 1
0.667713270316403 1
0.602293626575432 1
0.443844821701924 1
1.11142523181289 0
0.943239069885947 1
0.46484008275214 1
0.732720059478397 1
0.580125442159595 1
0.745173553196205 1
0.640798258926404 1
0.415806734934493 1
0.228387319649596 1
0.48850456235645 1
0.384412865528597 1
0.212324739218064 1
0.604890787722035 1
-0.142471773870734 1
0.314823294988122 1
0.394734795331089 1
0.0620696923171237 1
0.613787876396951 1
0.412364595615059 1
0.370779537402249 1
0.308659764581838 1
0.227193433594428 1
0.902246434558086 1
0.665758773782252 1
0.582989541116102 1
0.803220309958228 1
0.457998571840281 1
0.233555274624339 1
0.321082416029112 1
0.427050224405825 1
0.347954415888768 1
0.489164028540722 1
0.30391044732567 1
0.506736474987855 1
0.837517980680427 1
0.143317866864007 1
0.302941295725378 1
0.421859658442007 1
0.725876289751069 1
0.361860489722248 1
0.405023146001262 1
0.700227619024034 1
0.31446250339561 1
0.812095289335818 1
0.773738352101294 1
0.49877375736684 1
0.725352746258487 1
0.957085783421098 1
1.03298749084372 1
0.487982138600407 1
0.224967914120756 1
0.87703977302906 1
0.86606694782382 1
0.318455200451476 1
0.643592531534304 1
0.108302671625635 1
0.777751053370735 1
0.827544682288935 1
0.362761402197691 1
1.07312198323606 1
0.235232140920002 1
0.382086000647733 1
0.730236809515719 1
1.01105658784859 1
-0.28760966994608 1
0.459616009198542 1
0.981023968223193 1
0.520052021786559 1
-0.0309479630175826 1
1.00507635233921 1
0.421610503205321 1
0.251259473348978 1
1.10635950747106 0
0.775456823431319 1
0.108590520316564 1
0.623934499447632 1
-0.297806727370676 0
0.872115455997562 1
0.5159707590778 1
1.11836673637406 1
-0.543153044761674 1
0.466516889731103 1
1.1933615047586 0
0.396474459859664 1
0.689128876034287 1
0.306729671908977 1
0.640777643333495 1
0.243674389208852 1
0.505748988778044 1
0.0197100984226749 1
-0.0514290295335831 1
0.753866904619465 1
0.766721969610999 1
0.236788674741895 1
-0.0414225729303276 0
0.179941023691227 1
0.154650785193282 1
0.0461444088824567 1
0.946303651546295 1
0.773317185566833 1
0.861939725072474 1
0.354305157438363 1
0.59722718272676 1
-0.613834728103936 0
0.746248182717579 1
0.712408973519522 1
1.56668281460738 0
0.622821188652514 1
1.16381964527392 0
0.114358455084207 1
0.597122541707297 1
-0.639746324679376 0
0.516709897704968 1
0.0386912314432785 1
0.183206049814785 1
0.222066135637206 1
0.83448882738926 1
1.42942238590819 0
0.770951632911198 1
0.277162713437617 1
0.440892804065414 1
0.525677934706133 1
0.602303258598767 1
0.331151636426587 1
0.123924768106118 1
0.842698388083058 1
0.553675372164043 1
0.577275993581097 1
0.371931727249609 1
0.311667596652871 1
0.168898695578174 1
0.616084254502578 1
0.715054859973382 1
0.178862821161474 1
0.556228325410289 1
-0.32613753713129 1
0.480615434502745 1
-0.170830402656361 0
1.3350321755535 0
0.80223906725607 1
-0.0103149533436449 1
0.291479479120533 1
0.537669086473554 1
0.211954632134657 1
1.30222565851002 0
0.0663849466429995 1
1.05293401753905 1
0.913496029822597 1
0.422005738182189 1
-0.263145841757426 0
0.550692658833866 1
0.111765854954525 1
0.485738814820449 1
0.898118303547278 1
0.277483717267293 1
0.40363259366378 1
0.627243899845482 1
0.897544132388255 1
0.694826377546021 1
0.0635519722201193 1
0.251917095447876 1
0.843911421564566 1
0.858220695655003 1
0.511741984729614 1
0.171401956811261 1
0.739502072718661 1
0.0385799810606881 1
0.724202576395007 1
0.248761979014278 1
0.462827050050948 1
0.304032768758359 1
0.307717863521277 1
0.593327084366162 1
0.613448680260433 1
1.21945493001224 0
0.781094404216216 1
-0.389942988262522 0
0.872234059709262 1
0.54176004450335 1
-0.00675640228331179 1
0.13250781244892 1
0.639319643867493 1
1.08164832599189 1
0.0757759768168711 1
0.736221209146529 1
0.235980692658831 1
0.890673288379262 0
0.0680544808394114 1
1.03760950257707 0
1.90811818297323 0
0.0721221050811604 1
0.556669358349102 1
-0.00889109104435221 1
0.0505449334320527 1
0.767957589851457 1
-0.0244081461947188 1
0.216746665763653 1
0.545711568700561 1
0.884099436369225 1
0.515047352285921 1
0.685700613260706 1
0.432323621195657 1
0.381435390344945 1
0.0483338275398247 1
0.669087929593394 1
0.36768527841715 1
0.37988354766241 1
0.447507611436275 1
0.904398725273799 1
-0.267197476702881 0
0.663257358046806 1
0.382387648135946 1
0.771747292805034 1
0.384385434019142 1
0.852445046670804 1
0.906369406580501 1
0.20862298576419 1
0.556778080997135 1
0.805556874452808 1
0.202577953902275 1
0.483363956824552 1
0.768531531668674 1
0.949056298124209 1
0.510407749940269 1
0.934496103453073 1
0.72608882864836 1
1.29073097190096 0
0.347487796506766 1
0.716826838868967 1
0.644873559493948 1
0.581542722268587 1
0.213207694489098 1
0.336030046256641 1
0.253941418546173 1
0.494549649705365 1
0.800547106100805 1
0.145002573494631 1
0.494953491799837 1
0.243802319976366 1
0.214769564128743 1
0.299794547347284 1
0.378710403091091 1
0.0957110328258065 1
0.776508207050688 1
0.0749496913211068 1
0.416190723044307 1
-0.2674546848065 1
0.437030934044736 1
1.72865726513804 0
0.452851320581321 1
0.676604276491052 1
0.0123770490908472 1
0.833167457275228 1
0.776122660669358 1
-0.16687430361869 1
0.457608986893678 1
1.12688918505783 1
-0.276015443742367 1
0.347945050253475 1
0.303827631022045 1
0.492470754495837 1
0.798174921340107 1
0.376087640939162 1
-0.0259447918232306 1
0.665290814136152 1
0.459180169700674 1
0.303985700224793 1
0.064208931661644 1
0.62547030179966 1
0.429296966004631 1
0.398634788623351 1
0.727258032102886 1
0.157749525524751 1
0.466594960590551 1
0.322630047688205 1
0.854142249895949 1
-0.254998151945636 0
1.00494596567198 1
-0.0848130622558502 0
1.28893639906385 0
0.679070875364493 1
0.655276424297288 1
0.903293851217541 1
0.624219400670355 1
0.753086477658629 1
0.830679123744432 1
0.549939550783561 1
1.02593009450889 1
0.155280029407458 1
0.792081992199566 1
1.35687627176167 0
0.16022031575653 1
1.20166320824094 0
0.645768884517076 1
-0.271553332943318 0
0.359987340787725 1
0.234116056007078 1
-0.104835392380125 1
0.151009836756348 1
-0.130183064271461 0
-0.145168561909181 1
0.204088830152416 1
0.145224564084783 1
0.716399135981931 1
0.582185852763962 1
0.877924155471818 1
0.533592459542514 1
0.300807463541855 1
0.757381728059035 1
0.0375398680446551 1
0.908573699428093 1
1.0278616153861 1
0.336913652795247 1
0.119195459790226 1
0.496259427120442 1
1.67434976032495 0
0.237004931980099 1
0.67792153241664 1
0.167193986463203 1
0.944947548076544 1
0.754285956512955 1
0.705199084374388 1
-0.0492038299191423 1
0.416801031013983 1
0.158735166265814 1
0.858928937067236 1
-0.366558831294828 0
0.468868590692677 1
1.62035143803305 0
0.993073974523239 1
0.839933912467745 1
0.244873675525523 1
0.617322986171402 1
-0.149381587106943 1
1.28768798147236 1
0.550985707110339 1
0.867651197809876 1
0.557024973629013 1
0.45294142266462 1
0.863067512347061 1
0.854778657332394 1
0.28024617549957 1
1.10014285769373 0
0.993740652996079 1
0.834004092365776 1
0.432515352794173 1
0.10195957860461 1
0.599709218619417 1
0.651563344822659 1
1.24404292082905 1
1.58159812366587 1
0.346814515071401 1
0.659514853892354 1
0.738374160157144 1
0.295654082166101 1
0.086731726296414 1
0.100584805113871 1
0.602098934278812 1
0.563511903080945 1
0.27994890899534 1
0.72901918532266 1
0.911939500397057 1
0.542936476431542 1
0.751144038281854 1
0.570744185324724 1
0.748524013356344 1
0.956621078178613 1
0.684070196123596 1
0.438600305809998 1
0.932217662623933 1
0.507488352095721 1
0.0275208411805901 1
0.531662787670622 1
0.339250618375183 1
0.3074829371232 1
0.176282303980478 1
0.160628001849397 1
0.827418342215942 1
0.286088827992913 1
0.443674921217681 1
0.628761278327062 1
-0.0560099171668977 1
-0.187577042334947 1
0.48536488528302 1
0.149478900675396 1
0.626735807931928 1
0.370752212920205 1
0.36595643982997 1
0.887799088632975 1
0.000958183305759766 1
0.508657789039968 1
0.269809731571185 1
0.453590091125664 1
0.788426886499201 1
0.405917921782687 1
0.592730907985658 1
0.453722637202088 1
1.37288309908348 0
0.068562512609933 1
0.957698242310605 0
0.883584774413168 1
-0.00661217803153305 1
0.402989123752159 1
0.856397940223033 1
0.208819103509836 1
0.568887378867845 1
0.33343954931601 1
1.06260377647406 1
0.740313414139036 1
0.652855486174098 1
0.636677081677741 1
0.699789339863094 1
0.0608117009536125 1
1.32661455562413 0
0.732895696120781 1
0.448668390990265 1
0.699826844447355 1
1.4704911369333 0
0.392491404142551 1
0.726837634581869 1
0.588265437911204 1
0.746604319797566 1
0.712886482372449 1
0.358247175490798 1
0.699683670074894 1
-0.315458720679329 0
0.938458196160786 1
0.774544434538867 1
0.442264750424829 1
0.192232329006828 1
0.0463946158057324 1
0.870448334539181 1
0.258897781382917 1
0.012505373618701 1
0.542206727562797 1
0.70589381115043 1
0.577179975382257 1
0.0889372955135916 1
0.563565777464936 1
0.272518183451483 1
0.320511599488635 1
0.588017638368638 1
-0.123641232796618 1
0.209914757724291 1
0.386790110390075 1
0.138414215447977 1
-0.251866885119691 1
0.190513184209277 1
0.556102215608109 1
-0.253972949429186 1
1.04016672846142 1
0.635686684593803 1
0.426669518144861 1
0.834404310345395 1
0.666493806853234 1
0.194122877355063 1
0.304949018550611 1
0.842940715850908 1
0.666332794200096 1
-0.225002997927247 1
0.428808691128622 1
0.630715804576337 1
0.228271942935655 1
0.510957081928773 1
0.774849164872918 1
0.815316143135049 1
0.760147831325323 1
0.477851393007794 1
0.11202030184142 1
0.590082020170089 1
-0.0466348485871721 1
0.07537586526074 1
0.530133482807988 1
0.2531101738535 1
-0.280327857883896 0
-0.126035481692038 0
-0.0407807761871581 1
0.263808815118181 1
-0.0573808543411043 0
0.435170127389432 1
-0.0374161344482611 1
0.9091975499554 1
0.387782987093741 1
0.80259765044808 1
0.422361803128784 1
0.118863602005132 1
0.613912211648215 1
0.133460143918942 1
0.615323550059167 1
-0.157147049756623 0
1.28756057818678 0
0.619057324639608 1
-0.008552565861283 1
0.751039307277487 1
0.544183611053304 1
1.3019484896672 1
0.333818008408581 1
0.509693655068653 1
0.301722403397691 1
0.979120910330976 1
0.654072540327086 1
1.48595060169552 0
0.1110045886795 1
0.133228159645566 1
0.508353246750986 1
0.750968968491166 1
0.596233884973587 1
0.495178991066338 1
0.764126965797316 1
0.66852664276339 1
0.860806019535985 1
0.621392905534407 1
0.60882846775977 1
0.431204056474922 1
0.38378097238476 1
-0.351331536499532 1
0.850820943991133 1
0.957252447055732 1
0.0631373349168584 1
-0.0450369647637089 0
0.53623699305632 1
-0.145362234465507 0
0.956371368359631 1
-0.345081651576493 0
0.636312129716455 1
0.703602351289247 1
0.48255402385807 1
0.679966335320898 1
0.520173464102826 1
0.0215318957839389 1
-0.246213756482054 0
0.250771891799194 1
0.92919382113398 1
0.54097771984511 1
0.755137421558489 1
0.938039608602465 1
0.372276122468383 1
1.25124924830382 1
1.11174130980459 0
0.0249757885271614 1
0.816947483487791 1
0.331649186163618 1
0.508268094597772 1
0.560020448502625 1
0.477479833578638 1
0.55271429654405 1
-0.0740570027921112 1
0.628142546080334 1
0.0770293958973927 1
-0.363388933789312 0
0.449535636247319 1
-0.328201952512381 0
0.71100111223489 1
0.296670622268348 1
0.238282064470928 1
0.991450105380785 0
0.64432055225661 1
0.459347165673222 1
0.126209749001391 1
0.640224427065305 1
-0.347365215867841 0
1.13823293419514 0
0.491782672043443 1
0.304879599537197 1
1.11810739220668 0
-0.0372962542893586 1
0.525987242206115 1
0.450750599506965 1
0.340426276297988 1
0.50655559820821 1
0.407972900790188 1
0.498885825973317 1
1.0294170939663 1
0.288946746274014 1
0.4062886903562 1
1.75899465259614 0
0.55036703778394 1
0.356939999382581 1
0.999892837419827 1
0.931486952787087 1
0.0771354549373421 1
0.859089648924833 1
0.544312615895951 1
1.20680695189551 1
0.463739399661731 1
0.369221213662691 1
0.900351380107559 1
0.11161142476559 1
0.522123914378139 1
0.250362946950444 1
0.424147602450693 1
1.50567785909115 0
-0.517658542350528 1
0.200357471496451 1
1.04560582253784 1
0.780034412453171 1
0.528600067110182 1
0.842827543311637 1
0.440845199135957 1
0.636137219577042 1
0.240938566019636 1
0.781155399077296 1
0.234333453246506 1
1.09243193799937 1
0.0342504891332774 1
0.0719211530593495 1
0.61389669999964 1
0.380275517074847 1
1.20233005802955 0
0.478406200821062 1
0.484643076885456 1
0.298930014465097 1
0.726128539672364 1
0.180356809907727 1
0.335757118507939 1
1.03659360890462 1
0.366044979302276 1
0.166273922894632 1
-0.263318522747264 0
0.736424879841858 1
0.840276754483817 1
0.643721960567241 1
0.616184719688219 1
1.09708228986184 1
0.606046988196301 1
0.787014134484331 1
0.572867347951323 1
0.41972734302794 1
0.787677344248161 1
0.652999860477764 1
0.53022477257402 1
0.278672743487157 1
0.421133089653859 1
0.553167802653976 1
0.714485955695034 1
0.489907704625239 1
0.299548595925491 1
0.687358528234334 1
0.591330305132376 1
-0.0219430593055064 0
0.672343694517653 1
0.16581088131535 1
-0.0390548397370236 1
0.327746368490503 1
0.0852096636720144 1
0.535647888164377 1
0.89428106371353 1
0.247864926238194 1
0.384775899983013 1
0.372880586873046 1
0.876977091102578 1
0.175848170037762 1
1.16762182903247 0
0.829143294255614 1
0.255582438717029 1
0.757652569587147 1
1.05334277511123 1
1.17227614192781 1
0.480376786056514 1
0.697512697753297 1
0.698133090612579 1
0.896272895479365 1
0.746512800376865 1
0.795536944470206 1
-0.239532773443913 1
0.541928864179625 1
0.210269400771281 1
0.275856085113239 1
-0.345037726292097 1
0.50578857975799 1
0.902305725388513 1
0.721978480741547 1
0.52381612529714 1
0.588063323199454 1
0.123766398433704 1
0.607147604397073 1
0.813518989752838 1
0.122012289919903 1
0.196243024787526 1
0.513585168661031 1
1.10492635046713 1
0.210229104365977 1
-0.0214592840617764 0
1.26387446833107 0
0.424074080724761 1
0.884108723467228 1
0.187691070456407 1
0.348061208689601 1
0.702847419322442 1
0.145824434847794 1
2.07774548695042 0
0.795052582290511 1
0.697322063568009 1
0.581691897474403 1
0.492568967272047 1
0.794786698832941 1
0.491256090681942 1
-0.071043033884759 0
0.204342022730444 1
0.691653517012283 1
0.576285819077528 1
0.822015658194957 1
0.690911844063129 1
0.404805681872607 1
0.651180024970524 1
-0.302336043680227 0
0.0717725858131661 1
1.0450258710496 1
1.59448911770546 1
-0.0559665685066092 1
0.337471247820376 1
0.712252290106683 1
0.567922137650549 1
0.823522290992379 1
0.849715955391182 1
0.272567407615929 1
0.279756372217972 1
0.363721946252021 1
0.13061112479733 1
0.0555905380002367 1
0.191678864046318 1
0.467315178354577 1
0.421585757084699 1
1.39363485605601 0
-0.0129377901508761 1
0.841160213488445 1
0.875292995446918 1
0.846991335762423 1
0.618133195097403 1
0.0326233072228557 1
0.513912907232606 1
0.529364094670917 1
0.932923210832232 1
-0.297096276047623 0
-0.0283006979984871 0
0.412560657392877 1
0.40486836427349 1
0.119908260963793 1
0.958854071261646 1
0.344233334653562 1
0.137807421491495 1
1.01962831196576 1
0.84926645910032 1
0.365250956010651 1
0.0523703834335228 1
0.453750688143779 1
0.157918043732143 1
0.479247879365831 1
0.774906164813097 1
0.850498185281478 1
0.177913157780159 1
0.954495771800601 1
0.759347700097777 1
0.754983892345914 1
0.338226057586819 1
0.743253841857249 1
0.440712770509508 1
0.621065301918754 1
0.392460181496742 1
1.02275785311498 1
0.830985090348739 1
0.505734574220739 1
0.514722565763101 1
0.72447592652063 1
1.7879669521994 0
0.513642617475463 1
0.744003597792391 1
0.196769220781395 1
0.232172693984651 1
0.49442077548785 1
-0.0593100981898487 1
0.741392603777102 1
0.574298657620369 1
0.16780281510326 1
0.908459587135277 1
0.516719549251971 1
0.864587411568885 1
-0.172545566753134 1
-0.408158554362835 1
0.734093611755326 1
0.189983487334224 1
0.283468214161134 1
0.134395208903097 1
1.05383104450597 1
0.170669796155693 1
0.560402379543916 1
0.0329784694285369 1
0.143141856487111 1
0.461410359213158 1
0.466961088658296 1
0.241288216105551 1
0.146103057692778 1
1.0501737829332 1
0.391825348722229 1
0.513886367955255 1
0.241521953241982 1
0.247678309391782 1
0.42346465131657 1
-0.163090764421455 1
-0.12500680844275 0
0.50203043570317 1
0.602559114794533 1
0.346259138382007 1
0.618637485694336 1
1.11610172645577 0
0.0655945757295562 1
0.129906477549733 1
0.708969663970941 1
0.678988654905288 1
0.614364775372571 1
0.613960699998118 1
0.462102993022899 1
0.690126853516637 1
0.736718741595487 1
0.831857999325917 1
1.6661252337295 0
0.628783023201071 1
0.336747127445443 1
0.718410174272056 1
1.34583363285233 1
0.875353135556694 1
0.631701366426594 1
0.760207783220882 1
0.456294222058852 1
0.282210862029473 1
0.0243065872770906 1
0.489424844176637 1
0.00796044588983963 1
0.936656004039237 1
0.388674812027299 1
0.422263580360219 1
0.435673007072334 1
0.65308851535512 1
0.340938342467195 1
0.7150427702377 1
0.466039802376359 1
-0.0332800872196692 1
0.511551223289587 1
0.150513616864318 1
0.373513147963891 1
1.01270489558772 1
0.523428803627231 1
0.486239470416252 1
1.21793812595488 1
1.0481898801942 1
-0.0008497767048493 1
0.656155664241964 1
-0.160615451885164 1
0.109716835733691 1
0.340716680556035 1
0.554637612130261 1
1.56035013932614 0
0.350420466116294 1
0.740730207165762 1
0.165090571542855 1
0.73405263623982 1
0.189583139963951 1
0.11844998048697 1
0.117164111472599 1
0.0972293227611544 1
0.561815479123472 1
0.781382690410395 1
0.849925972068107 1
0.586795517770542 1
0.705366658223197 1
0.245521460466906 1
0.341527822345703 1
0.685079852971377 1
0.400346578251882 1
0.126542104477212 1
0.507545439251342 1
-0.0181003810283911 1
0.888604215881801 1
0.495326814134099 1
-0.104004125962361 1
0.590243617501196 1
0.658371511997495 1
0.968077748264481 1
1.04140408155544 0
0.584298793579839 1
1.24737741418883 0
0.610853100988483 1
0.236766873969493 1
1.18709365596035 0
1.07021101929022 1
0.383356138702397 1
0.753792300388641 1
0.705251358643032 1
0.123361427622172 1
-0.0642286362928899 1
0.49484663493663 1
0.391111838740634 1
0.365969142650313 1
0.908056556295584 1
0.632195187794841 1
1.22449991623705 1
-0.102043173206768 1
1.35249357271096 0
0.361340447451196 1
0.420092000997405 1
0.261694684417199 1
0.187230610815249 1
0.380040994330841 1
0.741939277583987 1
0.560701845946124 1
-0.101368329304229 1
0.433369744704696 1
0.368422398339148 1
-0.115940712488959 1
0.598412219411599 1
0.162476327720893 1
1.15485086578644 1
0.215665411807167 1
0.464574599727875 1
0.762567524594107 1
-0.102181433303023 1
0.997437829771994 0
0.357711524511518 1
0.95204781466795 1
1.02757147484929 1
0.211486996574098 1
-0.0209956754030904 1
0.0100298366814046 1
0.882007108591586 1
0.416530047778169 1
0.79858313053672 1
0.270839414065321 1
0.38834133439864 1
0.82981102581933 1
0.459241297569771 1
0.144663771322105 1
0.93218074074292 1
0.527390746070243 1
0.701249053533446 1
1.052383321373 0
0.502804923222706 1
0.754376787673149 1
0.690173842803578 1
1.08393453061714 1
1.04732800515657 0
-0.261017532239685 1
0.442609265717989 1
0.35073212843294 1
0.749912727943808 1
0.942427140071857 1
0.556982468361948 1
0.0700331974982473 1
0.863938499109224 1
0.405521827048412 1
1.11983476660877 1
0.514477350702092 1
0.573971635071709 1
1.13236801657071 0
0.00718256077984653 1
0.917776217576706 1
1.11123065823127 1
0.521430369862095 1
0.370141651513859 1
-0.117730446046487 1
0.331614401596476 1
0.838552052297675 1
0.314538940748334 1
1.01360107659975 1
-0.113292955389825 1
0.254595361596248 1
0.267710203438671 1
0.778364699852267 1
-0.219930003668813 0
1.14657751938902 1
0.303627230001732 1
1.03875631491012 1
0.304362881523781 1
0.806438486386519 1
0.25905333879362 1
0.655318615412964 1
0.48676605285382 1
0.650117475688691 1
0.621949068590296 1
0.477705592029815 1
0.86820003503664 1
0.200831646022667 1
0.413938801723351 1
0.739937571936393 1
0.594592926852309 1
-0.185749280801361 1
0.949878690698499 1
0.0899702171549147 1
-0.348689060383587 0
0.509587982876072 1
0.325612906176639 1
-0.380703149101527 0
0.235999350830686 1
0.643049131482802 1
0.2498345822069 1
0.107507534779456 1
0.394669795680401 1
0.981639837195598 1
0.108959863268437 0
0.813259449871707 1
0.686970549445419 1
0.465835727776579 1
0.644968469782489 1
0.494385416523541 1
0.511546201463891 1
0.646360633955874 1
0.291689438357078 1
1.25237857766762 0
0.80704609304373 1
0.660206209634481 1
0.139359006072921 1
1.11843705652086 1
0.271278096911979 1
0.550658586955157 1
0.445107065315093 1
0.329703683477009 1
0.497279533999148 1
0.656914382240806 1
0.453881817691339 1
1.07360002141688 0
0.711128838400986 1
1.09714751211197 0
0.815699626119403 1
0.88871269237248 1
0.964258809114078 1
1.01638712991293 1
0.408244413441549 1
0.539081264036784 1
0.368901149974867 1
0.822247946353871 1
0.321317359428264 1
0.22888522314105 1
0.918716979112727 1
0.382359151976455 1
0.230739335693423 1
0.783849988997962 1
-0.00985269813168856 1
-0.359500104562494 1
0.0124022635950852 1
1.4304772171884 0
0.743906989083465 1
0.415161138462025 1
0.284927985720588 1
0.888956625692431 1
0.0186295699140784 1
0.193901114688005 1
0.82569742959136 1
0.746820388734819 1
0.797703910916897 1
0.388997484233649 1
0.126889099423557 1
1.41834513757469 0
0.110136134412759 1
0.823170564619079 1
0.273989886777735 1
0.508167459963694 1
0.739986488723873 1
0.744708306890139 1
0.692695348488119 1
0.170895826052902 1
0.116338733577796 1
0.649721154458568 1
0.78236752271224 1
0.878223522267284 1
0.6907205851447 1
0.424884985479475 1
1.27266309746016 1
0.262285424531276 1
0.441067424021408 1
0.117154506073029 1
0.952656848803648 1
1.12762977931825 0
0.553556492969797 1
0.621607284669499 1
0.744318132303662 1
0.301358521557323 1
0.298132479528149 1
0.227377049907933 1
0.722385196379364 1
-0.102045379891363 1
0.551234340456693 1
0.655153143019565 1
0.477334076307251 1
0.830817283259101 1
0.696438972660777 1
0.607655198435152 1
0.286930325924159 1
-0.402101406769023 0
0.570409685050152 1
0.486708053820856 1
-0.125351544285407 0
0.649495269118873 1
0.533287581374717 1
0.184639709768031 1
0.581317137499979 1
1.00723735642939 1
0.926451889775476 1
0.307261531331544 1
0.215288691240875 1
1.41611362562419 1
0.658599818992025 1
0.686990117386357 1
0.907035682430981 1
0.572191841089418 1
0.590660741285393 1
0.150053859435968 1
0.74520997156314 1
0.429356950488734 1
0.510444225383264 1
0.212339906985222 1
0.0893347543196925 1
0.534257394279012 1
0.271098079206801 1
0.78049603913656 1
0.844078290859236 1
0.101056514971082 1
0.933916357935258 1
0.541526027363022 1
0.740008696321873 1
0.959119792139998 1
0.918987341806965 1
0.424748807430756 1
0.42376292114305 1
0.914490370949296 1
0.766604324324088 1
0.446383672548785 1
0.48376580517137 1
0.390451682622019 1
0.616987403691011 1
0.622417547153878 1
0.24194503525261 1
0.784914316440011 1
0.349803390180437 1
0.56643340128305 1
0.404115290057022 1
0.486021474665952 1
-0.202143208873748 0
0.900778656901712 1
-0.21148514226941 1
0.405002746312862 1
0.844386712618651 1
0.770229547391206 1
1.12266515776762 1
0.347862690175903 1
0.265231057749785 1
0.463983419250464 1
0.549510795455349 1
0.373496511995412 1
0.980267513939705 1
0.802002439767367 1
-0.473155160505629 0
0.150790069349183 1
1.00614207982873 1
0.914125204694562 1
0.612260089253512 1
0.136789759840312 1
0.695548203124248 1
0.262635885101193 1
0.598377059473575 1
0.49553269124181 1
0.304401128134593 1
0.682851286093063 1
0.414003445408949 1
-0.1664317604427 1
0.203244954450579 1
0.354575512907508 1
0.96240651304137 1
0.428841720820346 1
0.100186468033188 1
-0.0274556288908293 1
0.538075723130992 1
-0.189742404041954 0
0.180536577752468 1
0.622532195159634 1
0.110193076580095 1
0.898465921818486 1
0.579020174400746 1
0.0581220881330817 1
0.288969877090757 1
0.526086502097745 1
0.562569192339322 1
-0.451154275336446 0
0.216117070953953 1
0.796145494262108 1
0.241458009199652 1
0.475489658297039 1
0.592160214730143 1
0.67843485015233 1
0.173057316467121 1
0.529359769211819 1
0.380050181983708 1
0.472484193423632 1
0.536866109066705 1
1.09550985452579 1
0.668241456405968 1
0.307739966974289 1
0.620731459676019 1
0.451871159199513 1
0.492657502948171 1
0.191195289327133 1
0.548289425857339 1
-0.0555929868396051 1
0.806671556441927 1
0.328022445637118 1
0.450694754141507 1
0.876089039983723 1
0.517670236587604 1
0.908377251237257 1
0.04811338328535 1
0.490958320207931 1
0.735086268884229 1
0.0332497203076249 1
0.247796695374761 1
0.513170123835462 1
0.796334953863861 1
0.875822409143474 1
-0.110798931670773 1
0.216486668345745 1
0.882208578095484 1
-0.101241671804772 1
-0.117413766205042 0
0.566086062285312 1
0.601650877622372 1
0.709148942002297 1
0.776290191350972 1
0.157082922981823 1
1.00968620487922 1
-0.0322091003784087 0
0.840814844237855 1
0.95676000615448 1
0.469309301319733 1
0.432871798000902 1
0.972279976897982 1
0.462616720690094 1
0.367101525454571 1
0.334694140942395 1
0.861954617424764 1
0.583053363747482 1
0.522768893295665 1
0.428185002831095 1
0.631209205909411 1
0.525543525842502 1
0.744011458823014 1
0.596757045152134 1
0.526146324244297 1
0.600253456401958 1
0.474140996056544 1
0.651869557807486 1
0.478807294842698 1
0.735015461421175 1
0.104109494170699 1
0.497468805254448 1
-0.0243946667832742 1
0.6882249084265 1
-0.0213710167263938 1
0.913353038705337 1
-0.164150914035057 1
0.18077427474016 1
-0.0556129337644682 1
0.922593031760258 1
0.248993171213693 1
0.681764606470544 1
0.347397907712933 1
0.135363187650738 1
0.39402297433796 1
0.0175895588500851 1
0.575547062600807 1
0.0861611265050427 1
-0.491596369480546 0
1.13566934341076 0
0.918802031473179 1
1.05700215557375 1
1.1206807287577 1
-0.253225829734969 1
0.0341334376396306 0
0.293850855093383 1
0.00984581654534369 1
1.17012587069125 1
0.0999252262568291 1
0.259257388479196 1
-0.0125559851858507 1
0.159812465881856 1
0.0486940549375615 1
0.977292216788906 0
0.357223723321664 1
0.662389510828851 1
0.364974266725515 1
0.971036095260619 0
0.226202992054669 1
0.43688692545621 1
0.489965379285886 1
0.132382147759115 1
1.1012844910485 1
1.04707738351739 1
0.683580677606616 1
0.784312462446175 1
0.591591980397057 1
-0.256330360129563 0
0.455169632319431 1
0.29157797387804 1
0.542282806997654 1
1.03106139978011 1
0.373003928992114 1
0.990064323136386 1
0.720450198361171 1
-0.0291395991826752 1
0.929274400352893 1
0.959167115413164 1
0.443660240996992 1
0.672444695255128 1
-0.076969692633037 1
0.999581690903304 1
0.504459915156854 1
0.171205078879699 1
0.9963343710471 1
0.898408365263978 1
0.562440693827616 1
0.440780357709647 1
0.104084845812855 1
0.720152206095251 1
0.217185983081598 1
0.302810680381801 1
0.441652293891299 1
0.737443038374339 1
0.508198287284616 1
0.368193241376011 1
0.485677784527854 1
-0.17278953803597 1
0.220569402973024 1
1.25915161887618 1
0.581674794197553 1
0.348951666192304 1
0.281277338903472 1
-0.0023663255352703 1
0.731308848301762 1
1.20033845676217 0
0.235216656015532 1
0.204018133674392 1
0.448667985526224 1
0.307171026814439 1
0.987786213750922 1
0.255299534569063 1
0.372981541447275 1
0.76412824255088 1
0.50321332971314 1
0.214554363707689 1
1.06126197605943 1
0.931172811064855 1
0.884051378535422 1
0.69872849975284 1
1.13365797234314 1
-0.129172296622261 1
0.773268131569427 1
0.490427096443357 1
0.482455670455328 1
1.17264842059275 1
-0.181138602832201 0
0.483832706067772 1
0.540981712275926 1
0.41211535951146 1
0.207034446631434 1
0.945074171669512 1
0.591754984426536 1
0.651366943555388 1
0.800609066844137 1
0.653992697048309 1
1.03055618332928 1
0.031482648015502 1
0.487207715583496 1
0.831395802996596 1
0.868060277807937 1
0.353350358664144 1
0.716431086713664 1
0.797585009682941 1
0.344256798909173 1
-0.0223956794176142 1
0.422535234037098 1
0.653274473496128 1
0.497040870176153 1
1.00982132792417 1
0.78184037847328 1
0.755987498193261 1
-0.143242346263574 0
0.297109991709733 1
0.573736271896594 1
0.661023422659382 1
0.164890123964714 1
0.706803806235288 1
1.13555217279141 1
0.827949222634986 1
0.684784793977881 1
0.686197082721664 1
0.0168204717519044 1
0.220156225530801 1
0.599113642651475 1
0.543940761046919 1
0.727621199601134 1
0.657614290719708 1
-0.0163598918633069 1
0.481950676531552 1
0.203397884713735 1
0.30866043171961 1
0.493708597082914 1
0.214671094419063 1
0.521854200695821 1
0.618177781210163 1
0.591497182621222 1
0.823353445345029 1
0.707783374916867 1
0.503911577046974 1
-0.144489216427179 0
0.789204400180906 1
0.281793285145538 1
0.712706632268858 1
0.360776238169955 1
0.464303933215084 1
0.541666511909076 1
0.694529449810777 1
0.755155673763992 1
0.386255684501828 1
0.444459229983792 1
1.20085058674643 0
0.507913381310266 1
0.568077728527279 1
-0.199424949708701 1
0.762246447344121 1
0.348264892134858 1
0.0151839481029397 1
0.338666529215703 1
0.598678870906755 1
0.578962426665423 1
0.446034726365099 1
0.809901281479473 1
0.632966200462519 1
0.302353219318571 1
0.956504114696759 1
0.505112381517348 1
0.351531291861584 1
0.416257732212222 1
0.78705851451502 1
0.543130629193841 1
0.503918503083356 1
0.481011054914594 1
0.766289010697356 1
0.389966615929575 1
0.477273419325197 1
0.261143123710587 1
0.629144005723263 1
0.391474720021426 1
0.28697085524327 1
0.996727206756724 1
0.742341203527549 1
-0.113122775995649 1
0.474208347821574 1
1.06193020573205 1
0.109463108626837 1
0.533874713554222 1
0.452998164770902 1
-0.117489512019584 1
0.467736802892566 1
0.270006504298125 1
0.264662141731584 1
0.600243926919339 1
-0.113246949085463 1
0.478667481056135 1
0.275674797396957 1
0.421280066478174 1
0.25383697432197 1
0.587046554234121 1
0.230752508892374 1
0.586022078160991 1
-0.210357927507614 0
0.480530210712728 1
0.149795015949258 1
0.696725478001632 1
0.214614123363801 1
0.358076314641001 1
0.545517505702978 1
0.680959416093175 1
1.20424767546712 0
1.1566349244779 1
0.489478139786821 1
0.758234917248232 1
0.428121817935894 1
0.528703777614445 1
0.258861232644284 1
0.713732293181012 1
-0.126295988338614 1
1.00753101494159 1
0.374755776606221 1
0.368924143820118 1
0.948815692426644 1
0.928792038601474 1
0.614183915086856 1
-0.0204733794642873 1
0.93575568721388 1
1.20319890591249 1
0.639408664431294 1
1.43158779447029 1
0.670443789584966 1
0.618889114228508 1
0.759086619589388 1
0.830083353090251 1
0.614952404528412 1
0.295743294653276 1
0.32590645047678 1
0.77209508002619 1
0.520088287111687 1
0.264057629367688 1
-0.248286466531362 0
0.627602414638277 1
0.241464760099756 1
-0.0660596448150671 1
1.16383413044153 1
0.677207204260391 1
0.405752335889753 1
0.711795802778299 1
0.690571707267166 1
0.326165209395146 1
0.665501980834482 1
0.612673650855797 1
0.937355384224228 1
0.448924332810561 1
1.20107579354876 0
0.300804419642339 1
0.906260163461653 1
0.767519220654897 1
0.597203744127829 1
0.281905734684506 1
0.666766896350942 1
0.678473462584709 1
0.880907218607038 1
0.513353518300871 1
1.04159470172806 1
0.681055892639935 1
0.305048875352288 1
0.674834887700247 1
0.139205919781101 1
0.252862918793718 1
0.829416962025228 1
0.746360443955178 1
0.489969248731017 1
0.589098994363699 1
0.121093101899253 1
0.739966139612548 1
0.853271483160269 1
0.442914530693186 1
0.0885636853745083 1
0.597655509004364 1
-0.447960796523047 0
1.1449512652228 0
0.679694936181949 1
0.0752388654168949 1
0.102221215961466 1
0.401157102340234 1
0.474403923355918 1
0.688865791331434 1
0.440173438382214 1
1.13197643560102 0
0.439385691210314 1
0.56171907863245 1
0.578563458566166 1
0.535487891467964 1
0.205424019150559 1
0.87513836664273 1
0.661065547466585 1
0.697192495750374 1
0.364115780187737 1
0.234105387917815 1
0.686348177339705 1
0.903732067186192 1
0.505637426944549 1
-0.0120730794459613 0
0.607229251939098 1
0.936909160421922 1
0.887199715518299 1
0.223889295821987 1
0.66255320401237 1
0.256153996835055 1
0.687112937873179 1
0.7678082874644 1
0.163399092091223 1
0.586672818798165 1
0.272699477140707 1
0.505479347488453 1
0.488702151897576 1
-0.104767359224587 0
0.882214039846722 1
-0.283180145051343 0
0.176608044687474 1
0.660654282533645 1
0.213240848333165 1
0.525709945480415 1
0.325535571572232 1
0.338657254378369 1
1.07789103067724 1
0.303120856215241 1
0.561707742403752 1
0.574279826432082 1
0.378693736797715 1
0.498245714184985 1
0.449394674987907 1
0.320732984529933 1
0.582380220284662 1
0.139381938241697 1
0.192748424554126 1
0.311695341394043 1
0.822420008082139 1
0.94211083817902 1
0.366818893267034 1
0.674556274187288 1
0.30218637048235 1
0.382454639537964 1
-0.108827274278933 1
0.679514666607119 1
0.7648783420999 1
0.719497280384118 1
0.0990720828340524 1
0.628615419978464 1
-0.603005636185554 0
0.105695578392891 1
0.0274963789346703 1
0.493151589342927 1
0.239421597335513 1
0.765760275553799 1
0.0977867031616814 1
-0.0111207095451218 1
0.590439426532727 1
-0.05439551393966 1
0.393696238806311 1
0.855955391344268 1
1.13931993744253 1
1.06597794960453 0
0.604983237833816 1
1.20251266724371 1
0.734600463822812 1
0.440882462627433 1
0.639424273601919 1
1.39013133019459 0
0.731023037255006 1
0.52651255231195 1
0.501088229424824 1
0.801098732294211 1
1.14279102680582 1
0.507567047758105 1
0.570434519613469 1
0.719348149631369 1
0.716904752052257 1
0.530068937240386 1
0.493393438444411 1
0.518560817316996 1
0.651710012584653 1
0.64004976377979 1
0.660028922822449 1
0.890650736526964 1
0.761397535025025 1
0.379354620354716 1
0.834440871249209 1
0.0422324840444792 1
0.536224862564181 1
-0.367008047614548 0
0.327805469979956 1
0.276546527658171 1
0.533647169235216 1
0.269421934628157 1
1.04424882602091 1
0.61131959992485 1
0.939567006769647 1
-0.418027068912364 0
0.656930907746568 1
0.709987977369301 1
0.559136910324293 1
0.355447750760975 1
0.642858236281579 1
0.499130718933813 1
0.577376709544682 1
0.72289624340614 1
0.324588537795718 1
0.89987040337099 1
0.481980695936483 1
0.848883623428615 1
0.354231196768177 1
0.777025635362333 1
1.01623377876523 1
0.632110294334759 1
0.81080528314222 1
0.495398811588627 1
0.635948080310014 1
0.578892087631427 1
1.16563722468405 0
0.643279036381378 1
-0.079813691358091 1
0.966401519784767 1
-0.238690829643293 0
0.601588661491086 1
0.0957190987608816 1
0.153157644707777 1
-0.140490738810602 0
0.92626718504229 1
-0.0495890864152109 0
0.389705601085635 1
0.25144886145791 1
1.00371740910235 1
0.59009930836145 1
0.787456300329448 1
0.679843616543181 1
0.214081088002485 1
0.541792752703548 1
0.221970779856135 1
0.0979601503259664 1
0.771453953767003 1
0.0902657459262547 1
0.785912949712497 1
0.392396060441 1
0.155271660911798 1
0.116173993045991 1
0.948503626032015 1
0.50428908066383 1
1.02371918725005 0
0.270039488576103 1
0.59850265668277 1
1.09759435937851 1
1.13564200567176 0
0.680563036668824 1
0.4046272140766 1
0.649171452924675 1
1.2184377890399 0
0.256006538943578 1
-0.238552634131817 1
0.827721193921572 1
-0.0743927126447794 1
0.153624407499656 1
0.642488136953546 1
-0.109707685211562 1
0.296262904938686 1
0.180754274174567 1
0.225774673174325 1
0.0793302572431281 1
0.639998151628874 1
0.58183594477849 1
1.24262912175167 0
0.406300451236374 1
0.452121570391152 1
0.399540665397544 1
0.741078662029996 1
0.328509964298714 1
1.02726431729942 1
-0.330926706517825 0
0.726213291690325 1
0.250739310825101 1
1.03032529699417 1
0.0760271689791051 1
0.711297456601744 1
0.855869448936747 1
0.52321399959111 1
-0.0469535498488767 0
0.0377744515956478 1
0.750438810686212 1
1.07286174525602 1
1.00377290876954 1
0.83654367032918 1
0.715465567274167 1
0.441339988869987 1
0.170184084756563 1
0.48158427815908 1
0.452678055774337 1
0.292281155112241 1
0.659869555305229 1
0.717570855059562 1
0.30880655503207 1
0.799973517446546 1
0.459382201178992 1
0.913417589104115 1
0.56891490552534 1
0.622661671787278 1
0.29558892769256 1
0.838827644246039 1
0.558294342470964 1
0.564617278571809 1
0.191741612146146 1
0.853601786850062 1
0.54189854492263 1
0.670768949235077 1
0.199453643553455 1
1.06165862314873 1
0.632086691597542 1
-0.432313383679815 0
0.356744626400711 1
0.575181419937185 1
0.773879716682987 1
0.147414714737056 1
-0.0473168234831494 1
0.132262881474447 1
0.541155654638084 1
0.836150602282684 1
1.23883674547368 0
0.244484705105305 1
0.231933960981997 1
0.578386709883253 1
0.609519230960418 1
0.585800691531481 1
0.0912690102882944 1
1.21791491803692 0
0.283528060923364 1
0.950592067777274 1
0.502264666727168 1
0.583299676700068 1
1.36161224656403 1
0.251551244772656 1
0.154516469171659 1
0.087249225621011 1
0.391006651116272 1
0.654626797540053 1
0.278344124230246 1
0.914586435476156 1
-0.00925133637988437 0
1.10174831969545 1
1.1391162075999 0
0.54318905404542 1
0.332123809886912 1
0.561013653916205 1
0.68689935395556 1
-0.117421934177001 0
0.337409216700946 1
0.479935556821885 1
0.278751671781783 1
0.0504247656995043 1
0.303568241790272 1
1.25228612357797 0
0.684014823118042 1
1.05542464480216 0
0.373016235690625 1
1.16281290504006 0
0.487658750004538 1
0.793056598447738 1
0.161539781644276 1
-0.0136253817012527 1
0.267881801790837 1
0.160776625862754 1
1.07465190155519 1
-0.0783307084354954 0
0.312200219802956 1
1.25331219170733 1
0.595319207488353 1
0.420451295706302 1
0.585684826614214 1
0.802115262883723 1
0.764456587763299 1
0.766616072034056 1
-0.457772417594724 0
0.272480169390002 1
-0.306553153228632 1
0.540287471426767 1
1.16889616800412 0
0.712594437299502 1
0.579297993243146 1
0.408433942953581 1
0.329337976607249 1
0.634474574271131 1
0.702019605610818 1
1.14380989331857 1
1.04800424141471 1
0.683555666780808 1
0.497014247495936 1
0.752912398371113 1
0.561251552603971 1
1.12498988950597 1
0.36618272525151 1
0.648771268883423 1
0.314497614242345 1
0.40684297625841 1
0.293629445057954 1
0.995837999190777 1
0.462008312680926 1
0.628319922694937 1
-0.228151515168525 0
-0.0716406961092952 1
0.230773380595585 1
0.855722406319205 1
0.126339132511661 1
0.222323720444723 1
0.567862590743911 1
0.218107776951112 1
0.434486678686898 1
-0.0339327782699477 1
1.02751361291725 1
0.920106266546216 1
0.160472133502463 1
0.686750419231691 1
1.05887578692139 1
0.685862926179758 1
0.560597600079196 1
1.43283209728799 1
0.748900881555884 1
0.297536151842041 1
1.01782547744406 1
0.297111325206062 1
0.359860594367284 1
0.536670429997804 1
0.620298984927403 1
0.485070271849524 1
0.614136519248457 1
0.110610772947412 1
0.778859403461302 1
-0.303506624683603 0
0.794741575535934 1
0.673428225372078 1
0.324149499323225 1
0.0360157302431065 1
0.998948486060807 1
0.767676562348746 1
-0.562916160018593 1
0.54321752745196 1
1.16952162339663 1
0.148372555272603 1
0.302724817323026 1
0.851151650634412 1
0.449989913581299 1
-0.0127425035690535 1
0.347493508406666 1
0.27924375314733 1
0.384899929894634 1
0.573543226498678 1
-0.0372531122453047 1
1.14011613893492 0
0.334645959840443 1
0.0945361284046989 1
0.626676443708842 1
0.721770123340542 1
-0.234366399610542 1
0.773144796411945 1
1.18265079692573 0
0.556289692431272 1
0.538054458468965 1
0.277216989957172 1
0.779512369899212 1
0.127085874633112 1
0.577040340697496 1
0.345120808214856 1
1.75420624477343 0
0.88053689210719 1
0.756477142093052 1
0.284348726080965 1
0.255807423739319 1
0.688346144836355 1
0.359741446619534 1
-0.25454896431527 0
0.961601595703424 1
0.704952485849237 1
0.58502235928397 1
0.688595816792812 1
0.701070045795029 1
0.0444728315317373 1
1.28172982667839 1
0.463220516091629 1
0.959830527484589 1
0.762357979346973 1
0.98876281512007 1
1.03711363565566 1
0.0166483982582362 1
0.536888787784234 1
0.958520287595107 1
0.732958196792094 1
0.345060626861208 1
0.612838450832255 1
0.0784458894528688 1
0.507947246789621 1
0.347187521733214 1
0.820893803314476 1
1.15228246599575 1
0.533874857167658 1
0.422789636682825 1
0.300274333969929 1
0.624087400966671 1
0.357267955627094 1
0.311261092051452 1
0.674242567601282 1
0.32882329520698 1
0.42807229347602 1
0.606881177075738 1
0.380528755173387 1
1.36716882505154 0
0.996815291096491 1
0.690318140549543 1
0.2861339375054 1
0.609644049143991 1
0.21292979686336 1
1.03473411176292 1
0.741837831551837 1
0.66798440560066 1
0.46861417806625 1
0.433895591498453 1
0.772191977461394 1
0.54627851662749 1
1.10704329997071 1
0.880021655313835 1
0.253028340234021 1
0.74764849107394 1
0.918017656262194 1
1.12139514490235 0
0.530960321128464 1
0.272988438121358 1
0.475656790324763 1
0.333508456101352 1
0.773606819829644 1
0.518110469285213 1
0.293741872487875 1
0.434370856231246 1
0.658402758034206 1
0.739895586632274 1
0.0496571570487035 1
0.574626964466084 1
0.652082083556182 1
0.417364967053062 1
0.294737766632107 1
0.504960599730412 1
0.62943137438104 1
1.03383728946026 1
-0.361104155823413 1
1.441828459601 0
0.877012314629409 1
0.630871462089207 1
0.956235625186552 1
0.135979495239919 1
0.250323084022092 1
0.35042613850681 1
0.159145365773991 1
0.807425895566152 1
0.720532410524184 1
0.0392007384959147 1
0.749934651811748 1
0.481145649016161 1
-0.0357639246106422 1
-0.264602238141644 0
0.297824787779358 1
0.747480406860657 1
0.96431430267383 1
0.344642897373495 1
1.06093041837618 0
0.259085759430573 1
0.376333387531263 1
0.350346203632474 1
0.631300545021144 1
0.53888535882312 1
0.819944172202119 1
0.408196181520412 1
0.497247624490566 1
-0.0967605558871935 1
0.65069675396355 1
0.883136776697634 1
0.360161733745372 1
0.442053328414307 1
0.886274865105791 1
0.0115636089652968 1
-0.0601172663177444 0
-0.246776620131292 0
0.770397786833521 1
0.86979019554966 1
0.159292752838206 1
0.553462242081045 1
0.690166043913118 1
0.823926325771243 1
0.31630044653245 1
1.30616366579196 0
0.860517295621491 1
0.506812833826514 1
0.824637120950477 1
0.462341791754002 1
0.619679949838609 1
0.553555925425954 1
0.522754690090145 1
-0.02346015132351 1
0.670822643663428 1
1.91779801449298 0
0.684357257219581 1
0.42852924142543 1
0.728408365973851 1
0.870837050602288 1
0.663549443366194 1
1.01882064996314 1
0.974155650127272 0
0.232788064958476 1
-0.0959642636488394 1
0.694442198223777 1
0.770912542431715 1
0.956834802300105 1
0.586297641461797 1
0.518786239308504 1
-0.262572562239222 1
0.296009280780347 1
0.423393086258018 1
-0.181924051269805 0
0.36886867008359 1
0.117771212951531 1
0.792286706336996 1
-0.333612431234529 0
-0.0146878072333078 1
-0.164873789627302 1
-0.0865149249795125 1
0.213255624222164 1
0.987682152715212 1
0.48034862398459 1
0.453652382871128 1
0.476700947767874 1
0.863476815206296 1
1.06779493852993 1
1.1296903603461 1
-0.101263714538894 1
0.202382165437638 1
0.535296846054478 1
0.91426129982999 1
0.958728300306451 1
0.461260429885495 1
0.562970473364082 1
0.466279941055731 1
1.09481001590112 1
1.14064960836249 1
0.855828477704931 1
0.451765974577208 1
0.607191035696823 1
0.447335818810494 1
0.684329486768851 1
0.0695824093355587 1
0.693733888804634 1
0.501357026967658 1
0.725387923216947 1
0.154852068145812 1
1.22574074528369 1
0.250856617855764 1
0.337593713532328 1
-0.338577089115935 1
0.181328647875964 1
0.12449741933379 1
0.422938794026473 1
0.419167284264239 1
0.23317873715066 1
0.224213742198347 1
0.290222413864122 1
0.689929894028653 1
0.854405104014722 1
0.541272470248764 1
0.436774196393834 1
1.03540410278557 1
0.410495948981985 1
0.238053471440815 1
1.13037206709671 0
0.726552181854239 1
0.753929292543012 1
0.618874326563395 1
0.842859937096582 1
0.643314400558832 1
0.453278755297763 1
0.339243491392868 1
0.464965857391903 1
0.587791962568634 1
0.192429126613826 1
0.556913286128313 1
0.719272562845733 1
0.952597338015987 1
0.544212976191468 1
0.141913778274901 1
0.842206057700688 1
0.500630346393872 1
0.622799591536815 1
1.20107379543268 1
0.339031369495346 1
-0.122600187103082 0
1.32591753525396 0
0.77859113853024 1
-0.20658854930354 1
0.692694292035304 1
0.526818705842025 1
0.533307079139028 1
0.481892726085483 1
0.952576481853543 1
0.848056738154425 1
0.266851176194103 1
-0.036424076428969 1
1.01102169940182 1
0.0912190727757683 1
0.217009541738015 1
0.490903987419518 1
0.721856273421938 1
0.359590878228985 1
0.448078941700538 1
0.101325791783187 1
0.615951095993583 1
0.492275689429971 1
0.644803708798699 1
0.700141440558985 1
0.358646771815699 1
0.405364357802593 1
0.822643353936462 1
-0.0795215041172389 1
-0.114641131475758 1
0.141004851417819 1
0.173575334258802 1
-0.228185257495883 1
0.0412538538773843 1
1.1166818366396 1
0.365020434316366 1
0.0886832046609635 1
0.744629031598002 1
0.382971705285336 1
0.532487916739859 1
0.639243704720812 1
0.279642607039144 1
0.475593292569722 1
0.628226784974326 1
1.15595105207305 1
0.217231508935527 1
0.188011540395554 1
0.498025929572954 1
0.547323580418791 1
0.725001479849187 1
-0.0697117522456823 1
0.552796553556243 1
0.827271068008417 1
0.199913307186727 1
1.08956251013572 1
0.951525564015355 1
0.469942741507244 1
-0.20754984556569 1
1.10847717360879 0
0.474207808595809 1
-0.197915704670951 0
0.345499449653744 1
0.751459488873101 1
0.572385524891181 1
0.667057950476269 1
0.493203864714838 1
0.573614286780944 1
0.880025429631949 1
-0.0653025173196064 1
0.406014476778855 1
0.387680396016982 1
0.576092780814739 1
1.06222227212199 0
0.517424049785306 1
0.539985180851179 1
1.04743988855376 1
0.361396857956649 1
0.679344252789865 1
0.930230584880304 1
0.942263472808584 1
0.129551287818706 1
0.520625802879362 1
0.261532054496756 1
0.114391912756234 1
1.0980917456154 1
0.207664423523501 1
0.524382471846481 1
0.139233446482597 1
0.2889515425761 1
-0.160501248231869 1
0.707807196537919 1
0.896396290988768 1
0.545745476632465 1
0.237078052061246 1
1.01336959002652 1
0.420118290727448 1
0.897359640014434 1
-0.14667467325213 0
0.88118016276371 1
0.0217921718653852 1
0.0220098193055022 1
0.310486851441866 1
0.0422209113845748 1
-0.149757061620687 1
0.148490873063356 1
0.91721522914998 1
0.133287034760713 1
0.810885426010975 1
0.706811360100635 1
0.263558146863605 1
0.904857961631785 1
0.535074702409708 1
0.648944290511632 1
0.0546572388245993 1
1.01561894918021 1
0.929503412440507 1
0.641061498216183 1
0.629796316644986 1
0.898618334414562 1
0.0133485255398352 1
0.36657478951666 1
0.572515079463145 1
0.0627959188769764 1
0.707571850836163 1
0.279255042126399 1
0.500395675580379 1
0.216272151813734 1
0.877637211716588 1
0.114835445020465 1
0.208655494440909 1
1.41717703076224 0
0.440476246919214 1
0.704423277853245 1
0.362251422205545 1
-0.318883699722895 0
-0.0318754593626798 1
0.447065580426935 1
0.764025344989837 1
0.575249676738811 1
0.262120976480124 1
0.144893907486402 1
0.235765665490326 1
0.686684954759371 1
0.523616495588894 1
0.0884146129562793 1
0.0824241493694286 1
0.33730335939584 1
1.05844214965271 1
0.672703194769129 1
0.656220269561707 1
0.810743184293774 1
0.583057339981824 1
0.240469828897289 1
0.348516778089362 1
0.354374491171839 1
-0.0260176101928321 1
0.929947662991466 1
0.455694537432178 1
0.3882138684772 1
0.468005934917004 1
0.142964819621496 1
0.430218307057785 1
-0.530453004444802 0
0.63168057226297 1
1.1003845815029 1
0.865414801073734 1
0.548140303647505 1
0.11410497969559 1
1.00640405832399 0
0.809845548364655 1
0.329978338061771 1
-0.266738315420785 1
1.01735624127584 1
0.141956475759083 1
0.287015215853849 1
0.885309394317688 1
0.585679471605104 1
0.63131075717492 1
0.826320817011137 1
0.742952932809369 1
0.494002185061644 1
0.1363265819479 1
0.966525060944531 1
-0.0103726900884803 1
0.0348971352162412 1
0.532493721087358 1
0.351075246187898 1
0.213641504762458 1
0.287863507130268 1
-0.15973689160763 1
0.203778954841998 1
0.389345915373078 1
0.645426659857224 1
0.503689743281025 1
0.158925939693765 1
0.662830964556738 1
-0.0263499109751327 1
0.265754047040953 1
0.11448513900755 1
0.159672222867052 1
1.66610146838692 0
-0.430190603425837 0
0.749893173187144 1
1.36499113132677 0
0.318756453294336 1
0.0775350038536797 1
0.00831825963727138 1
0.0972561448819233 1
0.859511920765937 1
0.183330222639796 1
0.554647472368612 1
1.31900039587962 1
0.644248892637301 1
0.507959467539223 1
0.576003546650735 1
0.266831998779068 1
1.21346635132802 1
0.380509334394908 1
0.634327696593342 1
0.0636106066805859 1
0.160369546880696 1
0.509933295542444 1
0.374813995436377 1
0.296660416871791 1
0.784013145440345 1
0.700696227701863 1
1.24316765570433 1
0.0917734554809061 1
0.0840205075236278 1
-0.407601652699461 0
0.417651531335247 1
0.698919976920122 1
0.65254223379707 1
0.614749877922402 1
0.482224516778236 1
0.702296726434905 1
0.083540379119527 1
0.596537478018338 1
0.214339302646614 1
0.230072402965536 1
1.63931103327853 0
0.268493544797325 1
0.00441387009605793 1
0.465857233209912 1
0.445350283203156 1
1.25683318500061 1
0.454029629193222 1
0.435960513013189 1
0.0781252609242864 1
0.396220261177682 1
0.85373078069394 1
0.160263599722128 1
0.217649471885609 1
0.688167290697209 1
0.802968074545795 1
0.574241284961723 1
0.279561086160071 1
0.454170078993628 1
0.33656868255005 1
0.581046560053624 1
0.635384230639292 1
1.35621621146287 1
0.765014779362319 1
0.673516855663893 1
0.844424432000346 1
0.95922374834916 1
1.0814828376682 1
0.415426643543385 1
0.397575129335798 1
0.53663363557374 1
-0.129453596857255 0
0.799315780424558 1
-0.172651904787521 1
0.297877683493358 1
1.04585657534361 1
0.22379199223455 1
0.46053044083919 1
-0.130308825655409 1
0.855304523491597 1
0.360721455468521 1
0.126335110948152 1
0.259928224038647 1
0.785573384428534 1
1.04606412267915 1
0.402753680043988 1
0.529694296927101 1
0.270046833069699 1
0.0709665086962658 1
0.57495085407218 1
1.29325409987597 1
0.304241435281561 1
-0.00426498102250725 1
0.158927681421217 1
0.378804452858813 1
0.564449288775341 1
0.263346688242159 1
0.304494576896757 1
0.687971845765963 1
1.19173193164259 0
0.0314739221137441 1
0.29177011252327 1
0.84952900624849 1
0.736559376817838 1
0.513966214736743 1
0.238802930023264 1
0.796609380719761 1
1.02769885069296 1
0.458281925853884 1
0.368369528324757 1
0.803202361810333 1
0.92900030956572 1
0.160627305480351 1
0.724918065353456 1
0.387283946023079 1
0.106506021992621 1
0.442514239317725 1
0.118792807117497 1
0.185153041786075 1
0.466521407343469 1
0.582727960630523 1
0.201641989092717 1
1.03206891350666 1
0.461582903439006 1
0.369147650991648 1
0.0641022629754546 1
1.02218489974143 0
0.386726647561295 1
0.0965045158787205 1
0.436426357631388 1
0.574340603988045 1
0.556147790971455 1
1.03732424735101 1
0.276938697649509 1
0.434003370300513 1
1.47556876648632 0
0.409485733860091 1
0.549734784492069 1
-0.12274740266119 1
0.576730387781745 1
0.555017620638391 1
0.770187513164085 1
0.389344809550951 1
0.417620540527104 1
0.442613658660655 1
0.321007125216406 1
0.494418600437262 1
0.472068468226243 1
0.137547362665893 1
0.293753725923967 1
-0.528972832836511 0
0.429115529919334 1
0.829084741497685 1
0.679540541789453 1
0.377950243528323 1
1.35598387487048 0
0.920011741064419 1
1.18399793560837 1
-0.563908915857387 0
0.935818897473778 1
0.23895716956123 1
0.12525191960911 1
0.900810628475476 1
0.504552969999227 1
0.901379277747928 1
0.574660245690093 1
1.12662325940108 0
0.623925518927805 1
0.945950392623554 1
-0.0855020640287236 1
0.12675718911245 1
0.72707783023983 1
0.315869207612297 1
-0.208140476688388 0
-0.426171934524172 0
0.760167118594891 1
1.05438794556258 1
0.567378257207357 1
0.352006559414936 1
0.806977660624363 1
0.0527037310531993 0
0.711994065574465 1
0.173640418134745 1
0.538278577082265 1
0.281115865195097 1
0.809626930816402 1
0.384839776906588 1
0.633812281006444 1
0.503371375504324 1
0.434008747181267 1
0.584676853099585 1
1.45974748068325 1
0.281599507329039 1
0.319166095122351 1
-0.290463524319292 0
0.461054756576176 1
0.44581975740937 1
1.01105052181876 1
1.04735502526048 1
0.379898319523788 1
0.443813485062579 1
-0.167342172581006 0
0.596721600746356 1
0.476566243376666 1
0.155294189638068 1
1.6924601943347 0
0.620690025141173 1
0.674460061732597 1
0.53800740818953 1
0.874384697745959 1
0.941785513659004 1
0.0483134685437448 1
0.419755671004622 1
0.465955207159589 1
0.158894230030836 1
0.766939607183493 1
0.707509016100939 1
0.296220786908836 1
0.407708337073701 1
1.24635550062849 0
0.926820096199437 1
0.468806927109046 1
0.588776927658101 1
0.205701689873136 1
0.192316335883742 1
0.0580652034515987 1
0.623564035006749 1
0.341599986568319 1
0.829682092681182 1
0.502991730230367 1
1.40316718928395 0
1.17095306428506 0
0.618287619759585 1
0.525891992297785 1
0.0625746092163305 1
0.445296728638147 1
0.388633478516767 1
0.665440977854838 1
0.332349485966925 1
0.366819645462976 1
-0.156241743371195 1
0.525679201740925 1
0.887052152839681 1
1.09708430928121 1
0.894076448335705 1
0.326191824000341 1
0.961634825606854 1
0.606454823507344 1
1.00060549713303 1
0.585379285033693 1
0.155904922083184 1
0.651348282011823 1
0.498748308131588 1
0.0492517831988432 1
0.896490937100099 1
1.06386592409432 1
0.548863602194037 1
0.321191518404267 1
0.379469708287574 1
0.511041589360007 1
-0.294035516617697 1
0.259305183257932 1
0.431766452699561 1
0.821152468684223 1
0.805739880977925 1
0.651521384998008 1
0.502008925320943 1
0.0993055696827378 1
0.846792480154298 1
1.24593702516902 1
-0.165807834406786 0
0.578059902333063 1
0.683199296143635 1
0.507016433026297 1
0.420852585008528 1
0.25057349290922 1
0.722207795556293 1
0.599720789720852 1
0.445858538672994 1
0.740102766831349 1
0.600801565079594 1
0.503145385535705 1
0.33314922611369 1
0.365181430549618 1
0.21852218655685 1
0.911614017309446 1
0.680234558376024 1
0.526364037128104 1
0.564172540836176 1
0.886049037714865 1
0.150835307115483 1
1.09399984900023 1
0.254274154544765 1
1.00895568642646 1
0.315869206553211 1
0.820206620609217 1
0.582137402269672 1
0.601762299468978 1
0.729192258417728 1
0.22107709619334 1
0.59541179097794 1
0.942303006363578 1
0.416018731708938 1
0.20234105874791 1
0.874415127861482 1
-0.028668194992577 1
0.0493653065120966 1
0.369357398767665 1
0.866019277061032 1
0.234448471839254 1
-0.0428869511587411 1
-0.0589664807119665 1
0.231037571824441 1
1.48678525063915 0
0.196337061412234 1
0.0625877521483689 1
0.832638648476351 1
0.507638940926395 1
-0.346339126657568 1
0.419143646616293 1
0.387306442447633 1
0.914712137321969 1
0.790338445536556 1
0.647595335618731 1
-0.0288185691244721 1
0.536504035827763 1
0.638227909115628 1
0.472354299861903 1
1.06851072685099 1
-0.22661644878943 1
0.371571319963082 1
0.209455874557325 1
0.406524725368869 1
0.268775985942583 1
0.580926538356895 1
0.725416943665966 1
0.612721561648028 1
0.291249641755869 1
0.593932974674945 1
0.473479467419849 1
0.304161496748357 1
0.868268323587749 1
0.485354515980096 1
0.356884234191837 1
1.0485400517623 1
0.651430168165736 1
0.465773785233121 1
0.687167253984268 1
0.861899251979665 1
0.844887522789478 1
0.336129583860299 1
0.257160806448718 1
0.246229750502231 1
0.697743118532055 1
0.230848670221042 1
0.583424291295828 1
0.321399450543684 1
0.569594943235301 1
0.872190919704716 1
0.0563055686363889 1
0.611356874125096 1
-0.000530396370603411 1
-0.124028034638451 0
0.592971776832964 1
0.271040361563955 1
0.27457621955981 1
0.986583269087828 1
0.387380559265345 1
0.103105673632199 1
0.0969174933785905 1
1.06334858715769 1
0.107679555767057 1
0.498364174390784 1
0.514529172276951 1
1.0211021061406 1
1.00040264520008 0
0.371125660088053 1
0.877661949025128 1
0.112666673824335 0
0.397054078135713 1
-0.076878083324342 1
0.96050741575756 1
0.570085187413602 1
0.245957799854985 1
0.53103982696643 1
0.180522900691839 1
0.272473578637029 1
1.21340289775475 1
0.812406613044682 1
0.280048046683723 1
0.284535668053426 1
0.587569712764774 1
0.707670017436874 1
0.730055445392591 1
0.986269969432496 1
0.922552613823389 1
0.938682355484467 1
0.806238299420225 1
1.31225632775045 0
0.716268152848247 1
0.403116904895884 1
0.164539706781419 1
1.12550826300953 1
0.803641206830225 1
0.840547548208218 1
0.5820818858003 1
0.754877254169607 1
0.676677171486601 1
0.644048168491194 1
0.966525582496394 1
-0.00935340537442649 1
0.639989450304408 1
0.408781517804061 1
0.20749807798117 1
0.459192964880165 1
0.521715363667326 1
0.0778187327752111 1
0.0654846975922141 1
0.37365129519966 1
0.800219665894876 1
0.346126684866912 1
0.258195856072624 1
0.444177164030505 1
0.459059604254783 1
0.711217689159862 1
0.415491649749537 1
0.241192269481859 1
0.276270389611113 1
-0.0824945203734698 1
0.575975906673761 1
0.521424698281158 1
0.0869493809190087 1
0.520125928022878 1
0.832240555223876 1
0.243370348306134 1
0.829728660450913 1
0.267890966518043 1
0.00307424658841188 1
0.702072476783843 1
0.192233327652268 1
0.388030044668415 1
-0.0594212597527132 1
0.324491061227485 1
0.0974774115810128 1
0.477887223262563 1
-0.0228933490839202 1
-0.347080994614289 1
0.60540344782445 1
0.791519656954848 1
1.05907234908493 1
0.610509477389168 1
0.830286924084806 1
0.725018525799547 1
0.14675719525071 1
0.967517402505809 1
0.808462514857336 1
1.43146771613947 0
0.267419726454615 1
0.0991273972146813 1
0.115194349668127 1
1.05063665695344 0
-0.0489288371934572 0
0.882036867276878 1
0.443418453228095 1
0.492824818139344 1
0.0490135648479384 0
0.36289307242877 1
0.818572333779116 1
0.633120454357014 1
0.233008040188851 1
0.110417702832675 1
0.516159047649103 1
0.446269468538538 1
0.576744728894394 1
0.463617297157571 1
1.12407122934258 1
0.622303495251053 1
0.477368772200612 1
1.19728370493043 0
1.19207069526398 0
0.443179705732144 1
0.415756070010719 1
0.319014769437529 1
1.13794716641851 0
0.441690575858009 1
0.756798970498085 1
0.810772399535217 1
0.27268841924691 1
0.806194228081833 1
-0.0931442063460197 1
0.723435915294394 1
0.253583072907839 1
0.890847765917966 1
0.546930635300891 1
0.486233915169486 1
1.19438739241231 1
0.851646598373164 1
1.13316388379086 0
0.294021012973375 1
0.78622808191147 1
0.409367367049234 1
0.551328482223804 1
0.439652857403355 1
0.881099006858866 1
0.306423950071315 1
0.237425763668525 1
0.533356741627772 1
0.631906504878549 1
0.569355775845022 1
0.619903431453257 1
0.0866936320604222 1
0.878221162388852 0
0.206241777071087 1
1.03784207710055 1
0.391066201508608 1
0.281273489827291 1
0.407872690457978 1
0.561117086302446 1
0.742827622816089 1
0.353974711190368 1
0.470321290646279 1
1.87873030125567 0
0.504479191210033 1
0.614843675629247 1
0.604836318462407 1
0.562054142420754 1
0.839468171971185 1
0.850937341634674 1
0.922944135942177 1
0.774662733563092 1
0.788308035666146 1
0.708486600962375 1
0.163280568763199 1
0.497323722218783 1
0.210870645021626 1
0.433796792135182 1
1.00585890951929 1
0.0095460263038277 1
0.423091899907015 1
-0.309589575765691 1
0.0674251131009752 1
0.679339431579569 1
0.87464460666052 1
0.718762449697585 1
0.456876232805286 1
-0.416477660050893 0
0.4987956300541 1
-0.486911622049734 0
0.376652364081792 1
0.478918322757016 1
0.323774281756872 1
0.937631368661605 1
0.853541466011406 1
0.732754674168778 1
0.0673529393905643 1
-0.184624819627485 0
-0.160536812080424 1
-0.362468611611094 0
0.769864620978065 1
0.551379299109191 1
0.370533021530691 1
0.750341949235562 1
0.325540893563433 1
-0.0877403974826791 1
0.604632050707735 1
0.831962796833198 1
0.281161705876885 1
0.837154699397034 1
0.341879575019922 1
0.397540151394905 1
0.375307530636207 1
0.585689532153528 1
0.33157538499295 1
0.512376525200963 1
-0.120217986993061 1
0.284278372387533 1
0.557875018510165 1
0.527379425067129 1
0.807282746519547 1
-0.0671830267755124 1
0.761046718493835 1
0.459353908569701 1
0.739810529631815 1
0.528629580849999 1
0.326720121114145 1
0.770192829622697 1
0.631363747870571 1
0.187697176345912 1
0.735857209509628 1
0.476056866807225 1
0.426428589618381 1
0.783670983257527 1
0.116979558692247 1
0.39245219463678 1
0.397187413434656 1
-0.00866999020880779 1
0.224329577233505 1
0.622152750123597 1
0.912086591707568 1
0.760302396375433 1
0.390879992062321 1
-0.155109983606648 1
0.48531319979701 1
0.484854711893699 1
1.00843447218735 0
0.666452651879362 1
0.451537231384958 1
0.0762788086019967 1
0.0797478436956817 1
0.912564408919184 1
0.835780629966639 1
0.0152549609696217 1
0.64898046675198 1
0.505803484490362 1
0.82761611025313 1
0.399101920835655 1
0.106515697796775 1
0.0412330552835393 1
0.362237820616843 1
-0.637219608815549 0
0.13055081687026 1
0.815270550592372 1
0.920870396938948 1
0.336769190009654 1
-0.107137244441476 0
0.891934341550032 1
0.173534020418434 1
0.0345984167698407 1
0.123733989131511 1
0.351185805259993 1
1.03795375833681 0
0.777694910317378 1
0.0157003351600124 0
0.800785338408271 1
0.276870048220823 1
-0.243880235161776 1
1.0054665278994 1
0.374502648612858 1
0.632025139509129 1
0.188213191683537 1
0.350223167304078 1
0.359357797397995 1
0.474717829456521 1
0.0220746592959737 1
0.909027355754568 1
0.264979829984996 1
0.918241227977132 1
0.605086483663281 1
-0.0584014360201399 1
0.854083933457773 1
0.216022844122099 1
0.622139359343212 1
0.850170334293418 1
1.02536078104207 1
0.256970073434709 1
0.655468751402868 1
0.250525094567287 1
0.731033341953061 1
0.212799044549907 1
0.307078180808596 1
0.350504133187248 1
0.14204421776002 1
0.311942911864652 1
0.64955205556128 1
0.00258905914840263 1
0.271315490435973 1
-0.108549195639425 0
-0.462912453092334 0
-0.00839387445549714 1
0.801290763720746 1
0.814951215140899 1
0.66311171613962 1
0.127232910125021 1
0.252064799084311 1
-0.168658220244563 1
0.564086018675574 1
0.331639706366345 1
0.347966544080595 1
0.266841319675331 1
0.712619184812988 1
0.572246263230627 1
0.429364741379417 1
0.303632522653258 1
0.772642348870956 1
0.624084456948383 1
0.650682556143619 1
0.735445013278219 1
-0.407191795866507 0
1.23654772190889 0
1.28815223330533 1
0.279791221785156 1
0.462259581173111 1
0.594637379113855 1
0.597370158739784 1
0.0110233653262848 1
1.06950224375596 1
0.47666426535153 1
0.537533871995423 1
0.943887169068594 1
0.892474027850842 1
0.295088335291376 1
0.232817844124556 1
0.559749489741456 1
0.130850865424536 1
0.33109539015425 1
-0.185475267358915 1
0.448663010392221 1
0.0910248628208499 1
0.952989493587451 1
0.867840868279223 1
0.628736253827972 1
0.940348742629979 1
0.14116554229587 1
-0.298501347120893 1
0.486555872405155 1
0.886303014489831 1
0.408200231858956 1
-0.385239709605554 0
0.853980941127692 1
0.814713540831147 1
1.15508136511249 1
0.936597623452008 1
0.618193979723464 1
0.391153087724323 1
0.0555104225555557 1
0.501747250019989 1
0.632747685506532 1
0.264181637382412 1
-0.0947068712220138 1
-0.0491678422381969 1
0.435702591817738 1
0.641815554099614 1
0.0967045999870084 1
0.223079373654096 1
0.501002646345771 1
0.649389891059904 1
0.158456452930723 1
0.658689653917451 1
-0.0898445379342354 1
0.31421005444847 1
0.509180302375661 1
0.464428868045589 1
0.665036332186355 1
1.07403298679577 0
0.63700918586293 1
-0.0786261096993176 0
1.27003762318055 0
0.824398874864026 1
1.42654872028725 0
0.352420077569725 1
0.673435712467371 1
0.868258097055694 1
0.435507913469087 1
0.0448716538843612 1
0.0608982518095932 1
0.522780866395018 1
0.717505624985895 1
0.310464985899657 1
0.365455440438008 1
0.819501615548481 1
1.23097913074377 0
0.490341353763141 1
0.587885135495838 1
0.661315672250377 1
1.02191208519245 1
0.0742212525426843 1
0.598852763669568 1
0.577977612022984 1
0.857855047005547 1
-0.190485177380161 1
-0.0533698550981423 1
0.259738589558201 1
0.604072347366747 1
0.0818358994847604 1
0.341832639278011 1
0.952252970708839 1
0.0691079796144825 1
-0.176712947738038 1
0.964645471713961 1
1.23867627747959 1
0.177720525013939 1
-0.161068950589226 1
1.18059690232632 1
0.28146437566078 1
0.624442013454443 1
0.797220173293014 1
0.535528496162458 1
1.14687240919332 1
1.19956838283602 0
0.519253904010123 1
0.770835073052602 1
0.255892294115508 1
1.03551307723401 1
0.195475249041184 1
0.415407617867918 1
0.629671557285831 1
0.613791620864984 1
0.669866215623906 1
0.68559080619614 1
0.188081854749694 1
0.504507495148342 1
0.347193956272728 1
0.443602249650785 1
0.956048385129848 1
0.167418022100164 1
0.703641004002573 1
0.708529261224705 1
0.487128017736435 1
0.994762927630256 1
0.649637173274254 1
0.204344745175374 1
0.581090469830481 1
0.345881722172274 1
0.518536090364384 1
-0.200586216306581 1
1.11808153228183 1
0.926929948383824 1
0.79191212919249 1
0.56587272772476 1
0.649628986617022 1
0.46453038049467 1
0.422477364646941 1
0.750526578715889 1
-0.582834387923705 0
0.184326855016014 1
0.28028848621534 1
0.908650462647018 1
0.62701756341766 1
0.194131912197968 1
0.032272066023742 1
0.637533117015607 1
0.2509887393655 1
0.364008730593504 1
0.885226390146869 1
0.38157682443171 1
0.59710492964467 1
0.614162128334078 1
0.864364055817254 1
0.367504817844351 1
0.72336101401155 1
-0.194107866254317 0
0.584009819156741 1
0.251651573210391 1
0.490243751287034 1
0.765752303556518 1
0.46902579689004 1
0.503003906719473 1
0.799491118749447 1
0.49898655605955 1
0.338905488887529 1
0.835620259122506 1
0.538280372705826 1
0.463789377328977 1
0.659259765681151 1
0.510256304043574 1
0.58092400247267 1
0.494739600122241 1
0.420112300877246 1
0.649163540202919 1
0.310180297694061 1
1.04807576956509 1
0.540328053157427 1
0.772040628494818 1
0.555748527299002 1
0.28754806660686 1
-0.620342755686624 0
0.97663651376863 1
0.212007481185474 1
0.260309840822584 1
0.735706593577005 1
0.173108671800624 1
0.501315484371608 1
0.605332824788392 1
0.711390539273456 1
0.476093348883428 1
-0.10150039220501 1
0.187468452877378 1
0.484835930233927 1
0.142251300135049 1
0.548979329452684 1
1.85783728075508 0
0.066610769953001 1
0.422985364258556 1
0.637769238887709 1
1.05842277890458 1
0.58499265847984 1
0.628456065701657 1
0.228548731509197 1
0.315729619264724 1
0.867606610070452 1
1.02421227468561 1
-0.109824291582127 1
-0.350262249236526 0
-0.0320985391781435 0
0.0357431860045854 1
0.268226555827433 1
0.335472186930899 1
0.597204335649349 1
0.263713129196482 1
0.863683848162053 1
0.317075678411099 1
0.628719969791875 1
0.190514386860299 1
0.294520254324102 1
0.730672967884585 1
-0.0851208930667538 0
0.311467837631403 1
0.861849973302268 1
0.302348986245048 1
0.377906209246014 1
0.250985771159966 1
0.533666497507134 1
1.36759128010984 0
0.646543888407472 1
0.795417035098403 1
0.90268798397891 1
0.47403283308721 1
0.526270579273952 1
0.343037237337673 1
0.523501951204516 1
1.30279484613599 0
0.316286568090593 1
0.304178983173882 1
0.596644356162917 1
0.863655054088396 1
1.01274240637724 1
0.899150117351069 1
1.25758017867319 1
0.700227419765606 1
0.133108425112583 1
0.575277045022397 1
0.310456753372042 1
0.51390872437191 1
0.622161042170184 1
0.682098747782367 1
0.716426594049439 1
0.801046788396576 1
0.284994027689798 1
0.395561041408303 1
0.618344373234774 1
-0.0175114113355783 1
0.243389185582742 1
1.09195088359534 0
0.353680008164592 1
0.680224679454161 1
0.485741622046474 1
-0.00580541899114247 1
0.354334650134061 1
0.578741536252791 1
0.0949080867916553 1
0.138311409037602 1
0.3265241137532 1
0.204488142656688 1
1.19462373014687 0
0.33766628762656 1
0.709973652814724 1
0.698696196521981 1
0.475966232792872 1
0.599857398429237 1
-0.377601681874726 0
0.163306864840878 1
0.368668104710357 1
-0.0896553290506509 1
0.905669103013822 1
0.431608085484594 1
0.595385974132997 1
-0.306307218500514 1
1.25902940465918 1
0.704770077340506 1
0.888223313414834 1
1.06938657306477 1
0.340929081467947 1
0.203441225651558 1
0.930383479768713 1
0.686143517890657 1
0.495616228949851 1
0.517364569206144 1
1.1092769658009 0
0.848156328107273 1
0.567375136438025 1
0.48287959584111 1
0.540822964897581 1
0.28289363195646 1
0.908228419972912 1
0.671016024293793 1
0.78914529011123 1
0.941324622214351 1
0.77339551459713 1
0.961700373149985 1
0.507691194766447 1
0.0923991703635981 1
0.67956320552702 1
0.804215651877027 1
0.461840777492948 1
0.0302064959133785 1
0.262084980836449 1
0.272201172977005 1
0.209828660173045 1
0.476839836795044 1
0.122723095066284 1
0.169876335595724 1
0.55221682595233 1
0.118639790622677 1
1.04782543540902 0
0.369151929105865 1
0.357180554240482 1
0.300792396145425 1
0.435761720717755 1
0.57825127687122 1
0.756746270286618 1
0.436508414224225 1
0.601020702418512 1
0.500992527881879 1
0.157607720382619 1
0.255930716921265 1
-0.0538630547366306 1
0.973010560094722 1
0.752279835435395 1
0.901428499160994 1
1.083658956863 0
1.29589488746545 0
1.28887341762855 1
0.148484412367613 1
0.171213624852131 1
0.658306633765915 1
-0.0775167793949046 0
0.463401435319061 1
0.447849584728123 1
0.801007558628083 1
0.452116320290939 1
0.11017898545673 1
0.82842119837505 1
0.782512355756942 1
0.161154404824011 1
0.811420109008396 1
-0.18773098478244 1
0.41064499397583 1
0.256285761210335 1
0.17119472076583 1
0.764116055299742 1
0.529196333294348 1
0.40193046505111 1
0.821328983568235 1
0.417620298644411 1
1.03714972261065 1
0.358348186762122 1
0.102424267427973 1
0.296518110802836 1
0.258819040868043 1
0.600672331169249 1
0.611342992092078 1
0.299467945636127 1
0.595883966016884 1
0.8284461797909 1
0.497996437257246 1
0.375367962766082 1
0.56049193080238 1
0.821769316490391 1
0.23292087056418 1
0.601803279608484 1
0.683808716514741 1
-0.00516221411962149 1
1.27187949223244 0
0.656472833524487 1
0.755137368091301 1
0.206539124629552 1
0.482402681035704 1
0.768776603980111 1
0.274501505793685 1
0.950925924513147 1
0.563205773873043 1
0.315357039725813 1
0.691964957848596 1
0.293446212375803 1
0.21191801822418 1
0.489754079712459 1
0.098754031498382 1
1.01409946603709 0
0.20312165274191 1
0.273314462698713 1
0.18919822495705 1
0.555222789233177 1
0.438104069581855 1
0.218698368942426 1
0.483107805534832 1
0.55803478580413 1
0.593315699239292 1
0.0902062326181111 1
0.395994966835086 1
0.19531379258513 1
0.918230836361393 1
0.163356697977863 1
-0.269276643025947 1
0.758713957899731 1
0.757622768191468 1
0.34268090591524 1
0.519333685215219 1
0.966691876408649 1
0.339004633483477 1
0.110078223990726 1
0.573422278445143 1
1.08768777321655 1
0.430992324236551 1
0.3685220327774 1
0.575184441683093 1
0.722803441157991 1
1.08911398921348 1
0.30586266332254 1
0.731381471189332 1
0.0217536602152016 1
0.0514891721751486 1
0.776224362926657 1
0.35317397823726 1
0.973633838183329 1
1.05869131001867 1
1.2459613171408 0
0.178315967125288 1
0.963201479165771 1
0.738161469154782 1
0.649302912573951 1
0.415688143414296 1
0.323178739470436 1
1.00977872754276 1
0.707973067053953 1
0.503932861574854 1
0.434169378234689 1
0.387898684939921 1
1.09879687034255 0
0.81091005302003 1
0.0346322061233458 1
0.323865482064121 1
0.823652477039989 1
0.822008507666938 1
0.453653815246049 1
0.430297059377646 1
0.261750019297567 1
0.730100556522018 1
0.931282853447346 1
0.207348728462884 1
0.544759736764498 1
1.05141340363982 1
0.395186646277286 1
0.213087659650581 1
0.726932184736498 1
0.693687083537238 1
0.814454968703101 1
0.38572458923346 1
0.0349887027287016 1
0.222539016632253 1
0.25054175122912 1
0.256026378375747 1
0.833667365814448 1
0.698992927810073 1
-0.170625737756453 1
0.544163001841561 1
0.226423017761273 1
0.330047344585414 1
0.930543551804561 1
0.769705704903989 1
0.801288645701588 1
0.174850242244578 1
-0.17988378676686 0
0.843872186375598 1
0.0487254443925829 1
0.508054418901784 1
1.69871059858528 0
0.915204519892557 1
0.560935538184568 1
0.200758067790592 1
0.802112180733667 1
0.996085099644365 0
0.717166717509391 1
0.879359763344349 1
-0.292218569880295 1
0.410397812671486 1
0.350325456873474 1
-0.0883697508778187 1
0.988330917668976 1
0.860781065280416 1
-0.283330282679693 0
0.602878270558603 1
0.600780052185654 1
0.358826172609767 1
0.331409605114706 1
0.893252199910592 1
0.355178255459051 1
0.320527195528601 1
0.701145869639597 1
0.527852476522688 1
0.980003350789055 1
0.499558826977424 1
0.985704736103491 1
0.917856286357109 1
1.19473225094842 1
0.692264846207614 1
0.214371374782858 1
0.972623056879405 1
0.250023134894203 1
0.359090252189151 1
0.908992156641492 1
0.522720754044713 1
0.593157679219613 1
0.727848613116767 1
0.769070071504203 1
0.609165987941335 1
0.382347209898334 1
0.40732558046717 1
1.02084436862142 0
0.204158029648495 1
0.51634889363646 1
-0.0625277082388618 1
0.275114519362607 1
0.487190986463644 1
0.156713509292209 1
0.501169578029911 1
0.317357323418106 1
0.216711560958357 1
0.641097855327191 1
0.915783356934127 1
0.347108793445224 1
0.676667967442175 1
0.381358892108999 1
0.689709710915371 1
0.275968801478067 1
0.867011164470084 1
1.18398099211282 0
0.158421662588707 1
-0.113320510819896 0
0.505523761150256 1
0.640536264919818 1
1.49623152384111 0
0.0487102033240053 0
0.288161726902689 1
0.143296115194238 1
0.606007205535794 1
0.220006825713169 1
0.58944694548431 1
1.05869131351473 1
-0.03251893682828 1
0.780778982105185 1
0.308651591617331 1
0.362991840622822 1
0.379540948928464 1
-0.295103448758865 0
0.210132947298773 1
0.109995891902775 1
0.440192692248917 1
0.867106420789004 1
0.597431530796161 1
0.323920487550877 1
0.4742599108215 1
0.239934236988652 1
0.328030887685511 1
0.589394292721221 1
0.158316313949076 1
0.68544112405983 1
-0.0392432543260702 1
0.752024458204397 1
0.538241552973836 1
0.682906806691588 1
-0.549054431223937 1
0.486491758501187 1
0.287785119497822 1
0.277611951924225 1
0.304908150023271 1
0.342394066685823 1
-0.170477453287305 1
0.646688050519797 1
-0.305641134590955 0
0.700206380583642 1
-0.0490871066428329 1
0.63568405601674 1
0.475295229527061 1
0.480809180427618 1
0.860608071383094 1
0.488632228423266 1
0.829138723517664 1
0.0372329349778821 1
0.264300042504071 1
0.16013660659024 1
0.229304608838026 1
1.10262550904207 0
0.972863900099949 1
0.351159222947699 1
0.608240032996547 1
-0.292391567304843 0
0.361726575921539 1
1.27976361012398 0
0.478853313910111 1
0.0503476733762992 1
0.689382628754099 1
-0.0604751171979029 1
0.35846534538451 1
0.725803553375213 1
-0.141847419010682 1
0.752285526929855 1
0.658865410400456 1
0.829691143119682 1
0.874797480646479 1
-0.516178807250726 0
1.00314011528349 1
0.602387299065116 1
1.52050283311201 1
0.37002677796868 1
0.0125712907563277 1
0.141666388346151 1
0.656641798415976 1
1.16599236598985 0
0.602939122619025 1
0.172293557000255 1
-0.213959715700505 0
0.96796221310959 1
0.579376842843331 1
0.407447018842729 1
0.344804938288699 1
0.426055142592482 1
0.151565735108577 1
0.402214885401265 1
0.340328154707697 1
0.508557753613523 1
0.527144461990267 1
0.892336703975385 1
0.457261657075557 1
0.249870146292724 1
-0.0709363234454149 0
-0.0663576451924432 1
0.104675908777664 1
1.02078979706449 1
0.743066258548687 1
0.609354471745926 1
0.561504704185311 1
1.48011409822712 0
0.622006269383406 1
0.0352866938391476 1
0.752831615346458 1
0.409455730407881 1
0.690339827419166 1
0.120678152417191 1
0.573341392025324 1
0.907876238219918 1
-0.0462174992263998 1
-0.663874303916703 0
0.670418281237392 1
0.662371995683066 1
0.340946919394309 1
-0.215771825082155 0
0.15449617284297 1
0.961919054662383 1
0.306661747674802 1
0.552341453750501 1
-0.00773771490092685 0
0.441625526958034 1
0.418570957598252 1
0.843235746573948 1
0.766068603215056 1
0.232888736036047 1
0.37194626240903 1
0.174145528200094 1
0.842001899892539 1
-0.123267180662525 1
1.1756672749107 0
0.813741471282642 1
0.657437621676222 1
0.582257626554252 1
-1.01893991718741 0
0.347231335565582 1
0.333438406624616 1
0.618080015218874 1
0.661623860845955 1
0.581360955952115 1
0.0799302905472858 1
-0.110838439443245 1
0.468800138360662 1
0.889343666531472 1
1.07520095147599 0
0.639047461135942 1
0.803166371377831 1
-0.117330477639184 0
0.473911401112936 1
0.319828094038456 1
0.396348372126913 1
0.542920291370452 1
0.817901186036457 1
0.242181495264347 1
0.458221347741867 1
0.710880563512124 1
0.331666375438107 1
0.735251473682927 1
1.34976985865828 0
0.880119952373398 1
0.209397051082047 1
0.398017723591318 1
0.70617297876549 1
-0.09047288349351 1
0.588148802156788 1
-0.08327639999271 1
-0.0475631757059116 1
0.657915576261509 1
0.366045232124713 1
-0.155219948300112 1
-0.352865596937359 0
0.0499282551660147 1
0.700003741245415 1
0.299202224505975 1
0.739233192556172 1
0.983587268275495 1
1.01458973487677 1
0.784152467503591 1
0.844054710321445 1
0.366025323464745 1
0.298299016188734 1
0.874385660972896 1
0.801819015143098 1
0.901244370903674 1
0.99487010779482 1
0.249924992517519 1
0.577615118364824 1
0.0674008819259132 1
0.699864113244781 1
0.67265149118867 1
1.02407891255038 1
0.648846813879767 1
0.329398704613758 1
1.11409745683504 1
0.704189174068283 1
0.817557956300013 1
-0.150281034406741 1
-0.101763082012439 1
0.919585291515115 1
0.18105174528841 1
0.689346062265367 1
0.453178137513035 1
0.726233050504637 1
-0.0267406845478318 1
1.39087510624141 0
0.420979854950091 1
1.17795801930691 1
0.471639885843511 1
-0.327908495813638 0
-0.296909826531986 0
1.19402849005831 0
0.474061512841192 1
0.529637997366959 1
0.0655679422154394 1
0.0483090379106043 1
-0.207535263182193 1
0.748124906431569 1
1.06514322777822 1
0.648622118906825 1
0.00317491696155185 1
1.27509852362138 0
0.454717450070378 1
0.895015622838161 1
0.452558529370956 1
0.173595680370775 1
0.792142245785864 1
0.575720125271131 1
0.450904986663145 1
1.00051349975212 0
0.270838215745219 1
0.415556002219826 1
0.799454550656354 1
0.78965885296616 1
0.698365677241887 1
0.752545714438633 1
0.339983758487218 1
0.274622840447344 1
0.129416488250835 1
0.657695683728342 1
0.00609935405445866 1
0.297834175752698 1
1.17952992216584 1
0.346485527272872 1
0.537930207679563 1
1.19946461477527 0
0.453764503110503 1
0.498707799339016 1
0.647555377532273 1
1.25440347538204 1
0.121210224249854 1
1.02250609617997 1
0.560949051525954 1
-0.157784891434576 1
0.567378859815308 1
0.838428089964543 1
0.297705616865796 1
0.433798021880653 1
0.606582823779556 1
0.0213876722071301 1
1.15003354752963 0
0.998172191441487 1
1.00430454095223 1
0.289476938917996 1
0.0708421326628523 1
0.736132506140235 1
0.578313265800504 1
0.843105363597873 1
0.094804329740755 1
0.746122267422114 1
0.968941563396147 1
0.648383061812069 1
0.37247840933083 1
-0.0865049644313778 1
0.915593597208147 1
0.33481204002055 1
0.496968851633088 1
0.127079294695382 1
1.10726363693031 0
0.583897310652817 1
0.681005030823031 1
0.823634793814235 1
0.874952894886937 1
-0.0230553145008075 1
0.307595613348829 1
0.295843877242499 1
0.6431987089743 1
0.144615969542983 1
0.407247395692524 1
0.075163439119839 1
1.03669245933603 1
1.10730585150575 1
0.46643308657981 1
0.551288042891798 1
0.733950350186664 1
0.114908855861116 1
-0.090629526929708 0
0.107719273952309 1
0.849436709806599 1
-0.0807254483801198 1
0.953794794287148 1
0.488279328743313 1
0.501204260101468 1
1.33147210648447 0
0.416766490264159 1
0.495078200573035 1
0.932115864210835 1
0.627005181997707 1
0.294657701926313 1
0.142185747292728 1
0.422620079040687 1
0.260206485838996 1
1.15940537092628 0
0.165062552571017 1
0.917789277507385 1
0.241979250485183 1
0.656500134481383 1
1.08472308151886 1
0.991634150032304 1
0.512877536042789 1
0.0111222594387788 1
0.290994009808614 1
0.605745268258091 1
0.603838940871789 1
-0.224068112406671 0
0.707437512933435 1
0.391109437648197 1
0.127025950146347 1
0.198500630133904 1
-0.0984734430320339 0
0.386325671302752 1
0.749336801799764 1
0.936210710697722 1
0.0280134041510825 1
0.744307897147202 1
0.629571316722288 1
0.697117454291456 1
0.959634730283475 1
0.238514558153407 1
0.383069086691112 1
0.0958715576491523 1
0.162270786353968 1
-0.185370642969381 1
0.942054469267684 1
0.42421626432985 1
0.226801923383981 1
0.102877513059458 1
1.00803481394278 1
-0.210234263591152 0
1.06802465397406 1
0.722713233943233 1
0.134087254765202 1
-0.229923438781764 1
0.489751934856923 1
0.025701495558819 1
0.295244452821514 1
0.907018763972208 1
0.826571334909961 1
0.21501832291639 1
-0.172935484060764 0
0.286559186566009 1
0.138062204303953 1
0.936723184833109 1
1.17391751387822 0
0.631364150455739 1
0.384675184902893 1
0.78119955510719 1
0.508642315073997 1
0.997880086919157 1
0.0755329662104073 1
0.492498286877766 1
0.357390879791643 1
1.0226445935658 1
0.166342695767928 1
0.35339675698171 1
0.0835910680331746 1
0.218361825045439 1
0.239653598635862 1
0.821388670633942 1
0.284238351976622 1
-0.0561473533432068 1
0.561056382900239 1
0.166767000151699 1
0.289950640088121 1
0.237924612428627 1
0.057840375582325 1
0.828066388945679 1
-0.447002492798342 0
0.554092039298151 1
0.646799905428612 1
0.524736140826423 1
0.510187562509042 1
0.498259321657236 1
-0.183977355198251 1
0.979633900878848 1
0.939137261727471 1
0.195625633727383 1
0.258642555559723 1
1.05324667306135 1
0.407600854255705 1
-0.240308265158224 0
0.410821914453299 1
0.477551074787433 1
0.880255359216381 1
0.265407058956946 1
0.545290958704837 1
1.18787352809048 0
0.433605501781354 1
-0.166939909867929 0
0.193467670643831 1
0.66484852656818 1
0.755369365326978 1
0.406732629727488 1
0.325231462041332 1
0.290607967325373 1
0.503875671321497 1
0.88344764103331 1
0.430432338119018 1
0.925242293091999 1
0.368545963002882 1
0.628426542554575 1
0.59019527679222 1
0.799408715194301 1
1.19497142151218 1
0.664135684154461 1
0.630518571000083 1
-0.334573153727864 0
0.311383821847094 1
-0.17797533167192 0
0.610750678449773 1
0.578209113654202 1
0.0710816712764073 1
0.78152117490526 1
0.80818277641109 1
0.432445423957163 1
0.630395176932974 1
0.516772675315081 1
0.500627256414852 1
0.493555053052216 1
0.752205782880921 1
-0.0927976483337636 0
0.506853472755755 1
0.532175341746738 1
0.452436462750685 1
0.928622088962782 1
1.07813144130954 0
0.590287913992599 1
0.293129002206588 1
-0.0890986873146107 1
0.774849004181643 1
0.391711293574714 1
0.115115951914701 1
0.00359958449761495 1
0.549328389991717 1
0.187746439233813 1
0.990674328316069 1
0.365727333202045 1
1.33980238642855 0
0.373027337302179 1
-0.0905482918075062 1
0.826170473047356 1
0.269805194299341 1
0.486131553239783 1
0.627239442878566 1
0.214039367013863 1
0.571017136944659 1
0.0517584157062027 1
0.486892746806444 1
-0.0430131063698185 1
0.266007755570004 1
0.918399089355527 1
0.415112378234058 1
0.179881425254893 1
-0.0968800752664435 0
0.702457249336655 1
0.455788163684601 1
0.447558889934015 1
0.17669161244579 1
0.988777596130782 1
-0.184709146001404 1
0.35221863693877 1
0.255590719518494 1
1.15082452026552 1
0.575270810182396 1
0.639211670277081 1
0.377996365309124 1
0.0178806861114793 1
0.528446948381985 1
0.0587618316882206 1
0.527693870321289 1
-0.0402285004700511 1
0.394744508029597 1
-0.032928081805084 0
0.240472331370972 1
0.373752825150766 1
0.498557397663074 1
-0.0260972443074782 1
1.26316298558546 0
0.409387399720098 1
0.479302525422177 1
0.692054682153429 1
0.41658352303012 1
0.24687692971149 1
0.491320356857337 1
0.553192293401374 1
0.0909738891645534 1
0.36470851734998 1
0.293159087469299 1
1.22397684310509 0
1.14114833746858 0
-0.19529401784943 1
0.721389484281953 1
0.491611614034567 1
0.365616108529583 1
0.45997379898488 1
0.466034346954702 1
0.0763528772044983 1
0.195722830054746 1
0.0949050001797658 1
-0.001614367600552 1
-0.0587939209929318 0
0.961672376977867 1
0.274363811989983 1
0.49677408756582 1
0.84943940481246 1
0.626647779271419 1
0.222087760171952 1
0.698070126765862 1
1.30832917493664 0
0.106406949922145 1
0.487619755111561 1
0.366362444831221 1
0.630839287091369 1
0.0474428005894008 1
0.346437754337054 1
0.678378798402673 1
1.12871875300379 1
0.414980614168019 1
0.953414941267439 1
0.494804410738951 1
0.739272151641031 1
0.219739193390818 1
0.736542582788431 1
1.31656924631925 1
-0.0727742245228014 0
0.896529017090252 1
0.641201821568278 1
-0.050492177477144 1
0.285198891247236 1
0.978693577578588 1
0.997200545132072 1
0.554886620907668 1
0.444820052391678 1
0.334423187076494 1
-0.190847833960663 0
0.559374587526088 1
0.800432758377077 1
0.00702755984528797 1
0.259054638402334 1
0.904653663520801 1
-0.0123047092986764 1
0.236548997772549 1
-0.0049744928965918 0
-0.0585823483504101 0
0.877310716936286 1
0.181199010777189 1
1.32950139503483 1
0.588844275476727 1
0.838987578164564 1
0.489936413716373 1
0.434001945200358 1
0.226895971643696 1
0.341005317051227 1
1.10364356145963 1
0.524619582210374 1
0.753904661255841 1
0.506720856273214 1
0.481113287941978 1
0.590152991609399 1
0.973185237422941 1
0.579992709418883 1
0.0754892870986161 1
0.231179128541951 1
0.923354925561313 1
0.552968518503841 1
0.367139563984095 1
0.290547854532926 1
0.815527645934256 1
0.976537538295616 1
-0.278291493931891 1
0.774237602175808 1
0.119376149378495 1
0.635994896772862 1
-0.243278565011225 1
0.124933733532543 1
1.00491367748036 1
0.589615827661767 1
0.690054884321033 1
0.46424490203648 1
0.638389497031898 1
0.547873169644881 1
1.14577859467703 0
0.683197158199265 1
-0.00308693802435894 1
0.712853131180896 1
0.20390025661213 1
0.950335966603242 1
0.654464908061038 1
0.20200270980974 1
0.669617797299962 1
0.460547428717002 1
0.184775499280762 1
0.92385217975117 0
1.00207430938803 1
0.528829025527313 1
0.143830406156469 1
0.658789626786659 1
0.821215991871974 1
-0.113924221053939 1
0.0425831916968863 1
0.808546278411199 1
0.62189470066309 1
0.289864227689875 1
0.17431481843581 1
0.244324596585985 1
0.552354179960253 1
0.631981772874153 1
-0.111938393875689 1
0.597004680179013 1
0.376606302562132 1
0.376799014225908 1
0.502358428359059 1
0.931744269525857 1
0.59506642246749 1
-0.0351932999842652 1
0.0514977907008334 1
0.475045262788619 1
-0.0783931824676188 1
0.503450733296737 1
0.441000060883338 1
0.365267310404641 1
0.393660895594463 1
0.534561299163562 1
0.8668061822767 1
0.00393815129117138 1
0.199699550415236 1
0.632353251708481 1
0.301095653319415 1
0.649950967376614 1
0.038588364979256 1
0.973975525038059 1
0.647982222958759 1
0.70072525019931 1
0.222362631268686 1
0.55910866245069 1
-0.328245968945312 0
0.460130210032675 1
0.314115429473233 1
0.433945187942319 1
0.503432110729977 1
0.817845991478073 1
0.869415328715746 1
0.649674723058945 1
0.868177091015189 1
0.287361950526402 1
0.708228899437696 1
0.297123992357928 1
0.265444897383216 1
0.175110391094979 1
0.310510989068969 1
0.543327405928985 1
0.629683033349287 1
0.831486770427807 1
0.869039587947481 1
0.035587753302295 1
-0.257355407474027 0
1.07812368187207 1
0.411517487565823 1
0.173455101976588 1
0.903384906158815 1
1.25528359077739 0
0.678710366474593 1
0.703873010166362 1
-0.0254515886214044 1
0.442728728173249 1
0.967487010286566 1
1.31844493828314 0
0.191058683981438 1
1.12855542610174 1
0.306814499331819 1
0.807696642605219 1
-0.0149720614334612 1
1.21383280713814 1
-0.256642301645164 1
-0.297390305218558 0
0.27962781521821 1
0.399894550900365 1
0.534467372500272 1
0.404764076420425 1
0.17967850438033 1
0.231336527483827 1
0.827648647285499 1
0.583834168050022 1
0.127211240064561 1
0.661533419633127 1
0.826716554059542 1
1.13462150866202 1
0.482626730132811 1
0.935355137903337 1
0.886996015628976 1
0.212683111495816 1
0.256969611695173 1
0.453144327659481 1
-0.139695112686892 1
0.959188311374003 1
0.252803768249537 1
0.626488659046041 1
0.743053871399055 1
0.209683002246628 1
0.21638440415644 1
0.608759132027652 1
1.07381298756136 1
0.404686860900053 1
0.086997295908092 1
-0.392183599981312 1
0.304579369214492 1
0.232226151514883 1
0.969951692050596 1
0.378553982137964 1
0.583465345756899 1
0.370148937753343 1
0.514145362453237 1
0.412638523823173 1
-0.235200298983621 0
0.212661200802876 1
0.18971794010827 1
0.137877115487299 1
0.688821824873932 1
0.762103484643493 1
0.504052561554188 1
0.211042815369653 1
-0.103364068781426 0
0.0553822660102909 1
0.396319944564228 1
0.859794071764536 1
0.490386788396932 1
0.054765016754959 1
0.299473878580826 1
0.745400088063946 1
-0.423259332066002 0
-0.0444111380759714 0
1.28280850379101 1
0.107306941869662 1
0.191341746674239 1
0.494373242134511 1
0.492195171218717 1
0.790841199026694 1
0.37156800311322 1
0.52134828406913 1
0.266250626812019 1
0.536036238356448 1
0.658631977532572 1
0.151467634353343 1
0.681664224122615 1
0.29134459354289 1
0.0662554250655568 1
0.592900598742365 1
0.767371496129435 1
0.293042250631918 1
0.427512339864217 1
0.558765938906528 1
0.91465972941275 1
0.446911375411361 1
0.848602625542729 1
0.712398218757417 1
0.58432939132225 1
0.690950860990057 1
0.00805939430458622 0
0.21407359653983 1
0.497979598067364 1
1.05740975258213 1
0.370418518807798 1
0.465472769039878 1
0.585438407324979 1
0.112389677168466 1
0.389324836686641 1
0.804929081966651 1
-0.392107252983919 0
-0.153784783649913 1
0.931588911339923 1
0.051356260573377 1
0.612273397669706 1
0.464064235288587 1
1.06417391258395 1
0.640783835406025 1
0.482077300538149 1
0.319234513196403 1
1.02721470305893 1
0.513010282829275 1
0.202569224856882 1
0.480153384718298 1
-0.0153135584755422 1
0.177143107217506 1
0.507083267995458 1
0.251736861814546 1
0.262505685898656 1
0.767316486568608 1
0.172979760909929 1
0.322216296552092 1
0.209982409724545 1
0.437105749715316 1
0.407127298669219 1
-0.0170782536305678 1
0.126811474563777 1
0.4150589698434 1
0.649498631976225 1
0.68803585051143 1
1.20741824199825 1
-0.113331123372149 1
0.131626001124245 1
0.534659382672972 1
0.654088661828139 1
0.784279789504508 1
0.658196055230038 1
0.338879495259674 1
1.27894251904226 0
0.451661852050524 1
0.763849040031741 1
1.06948318689936 1
0.0557999163487844 1
0.278829289337971 1
0.351586650200676 1
0.547829418306675 1
-0.0163377225897655 1
0.971421081354945 1
0.887530741386112 1
0.342176620170896 1
0.996062513184677 1
0.564903716542821 1
0.400594567517953 1
0.613033663320169 1
1.18165751574274 1
0.683712447858145 1
0.378944071158354 1
0.492563329952571 1
0.639745845699611 1
0.21580971603838 1
1.08210829241416 1
0.552535691745084 1
0.323051786011088 1
0.444966148845705 1
-0.341856724588736 1
-0.174663046105896 0
0.115363511066747 1
0.520577922056052 1
0.0118875447726642 1
0.690779149209461 1
1.0668170828954 1
0.0995138164792392 1
0.798395070927582 1
-0.00761840422798032 1
-0.176604595556593 1
0.28021697447328 1
1.41740353885745 1
1.15476704217282 0
0.724914367110533 1
0.217344405038143 1
0.371448593457965 1
0.371488630201677 1
0.633029739855574 1
0.211545586639553 1
0.982119206495658 1
0.4256668212296 1
0.0639946536279417 1
-0.327380769183208 1
0.369707545657291 1
0.494778985851989 1
0.805832572920597 1
0.220444767425596 1
0.662335898015629 1
0.615388704175036 1
0.100677989254922 1
0.595379057708418 1
-0.294515642077995 0
0.938282975332129 1
0.995334187754546 1
0.703304091489776 1
0.556989788726989 1
0.355562122305793 1
0.862990565061253 1
0.667012077483251 1
0.466677770223164 1
0.5286164489713 1
0.371670950620211 1
0.777004275919017 1
0.455578989868452 1
0.26583806781352 1
0.799772637679653 1
-0.078336290217494 1
0.477177956662636 1
0.317896088895348 1
0.177192188255416 1
0.484031464670008 1
0.399363939523328 1
0.669822042972054 1
0.801028276732225 1
1.28314949475317 0
0.629605574776418 1
-0.175191404722211 1
0.476276613934243 1
0.442096819316567 1
0.226255706483309 1
0.210514504512988 1
0.161861042009855 1
0.536803754112064 1
0.850832533994519 1
0.919167064272881 1
0.333123871171289 1
0.436249972335611 1
0.57261950289009 1
0.0663166569124946 1
1.03112661054772 1
0.853353151801834 1
0.765273671365455 1
0.879874125573079 1
0.330071149914862 1
0.65924916364932 1
0.796583985764293 1
0.752344651120202 1
0.856678068940918 1
0.354841720851094 1
1.17638390664493 1
0.565650681327761 1
0.940198505151321 1
-0.178965887845702 1
0.181650417895311 1
0.509592539811786 1
0.209447911883579 1
0.50586853770555 1
0.154701819710458 1
0.298346910567444 1
0.012728883504739 0
0.572243387283696 1
0.623292160226379 1
0.648309545663257 1
0.44725535089552 1
0.792737374776224 1
0.280013490124776 1
0.108611691380156 1
0.276296825919298 1
0.889429163016553 1
0.890028913209004 1
0.582329797634478 1
0.750789585557229 1
0.300089427977138 1
0.0974904028499981 1
1.12584790922078 1
0.21296379393787 1
0.765291940763734 1
0.460467994741943 1
0.755589867941203 1
0.702071479952424 1
0.436213160933026 1
0.785082368596425 1
0.420450163308429 1
0.593424952919257 1
0.561644527872676 1
0.0231738398455991 1
0.473674813357931 1
0.534414269986673 1
1.02022033984513 1
0.907850768314027 1
0.978600779833422 1
-0.272448978128379 0
0.226733211315546 1
0.456448980704551 1
0.926325547114341 1
0.600136804117486 1
0.581827450227878 1
-0.0557790015097412 1
0.633942463975326 1
0.641091926395839 1
0.337170831907191 1
0.705400412546869 1
0.416431448177243 1
1.10866915202499 1
0.820429396628396 1
0.712594478112965 1
0.881414280263369 1
0.302513445353464 1
0.527076936804785 1
-0.0719997851031151 1
1.0150195774368 1
0.559292978958086 1
-0.376708265378871 0
-0.128542273439164 1
0.789331663454272 1
0.0546184374240847 1
0.295028729398383 1
0.13640528334372 1
0.598055807067675 1
1.13100470383953 0
0.138764467311533 1
0.538770193892055 1
0.192441002814688 1
0.692751247358759 1
0.568430798802635 1
0.612336230009026 1
0.708624299233312 1
0.151392514124767 1
0.307592035096711 1
0.839044126762596 1
0.750905277431997 1
0.600651345867202 1
0.443471098116083 1
-0.317878867121576 1
1.2689480689843 0
0.708116565402332 1
0.512607835820059 1
0.160899449913813 1
0.585406597032602 1
0.702897673135632 1
1.00168743713552 1
0.602237177099002 1
1.34160266943988 0
0.546287510342184 1
0.329887664608969 1
0.623323216580628 1
0.555647017038002 1
0.364250120808231 1
0.355294625954217 1
0.762141224504171 1
0.391854853356016 1
0.637854353243115 1
0.512052300889515 1
-0.187947871896294 1
1.09315054978674 0
0.135575919307878 1
0.797703977874043 1
0.918156067611023 1
0.0295885482520883 1
0.588835459429553 1
0.44534451172798 1
0.612454019761406 1
0.313524380468582 1
0.491708502359321 1
0.216113593790815 1
0.232109554933 1
-0.145904543773665 0
-0.275280078695996 0
0.53162993313673 1
-0.407604955484223 0
0.291793715045546 1
0.42187529963329 1
0.577839554696678 1
0.411173605426604 1
-0.327954157178473 1
0.00287958681093339 1
0.563393414323945 1
0.656719868333685 1
0.146947039810949 1
0.590059836798486 1
0.450987451078686 1
1.24027555790487 1
0.955054751115042 1
0.546372972361018 1
0.613947752356122 1
0.464676612778298 1
0.527099677115127 1
0.665533237703554 1
0.842296559613364 1
0.113178829898364 1
0.453841020118662 1
0.466708625962186 1
0.605357597112365 1
0.804510782761627 1
1.18543474293346 1
0.0873331930307191 1
0.14470211162378 1
0.720722082941033 1
0.127608959826764 1
0.00629747564048202 1
0.862169816018771 1
0.381139247590052 1
0.0886554082946531 1
0.223457364565225 1
0.316779575726464 1
0.496830267027951 1
0.17582593540255 1
0.79061888422283 1
0.295093436289029 1
1.57566646711021 0
0.538432670442098 1
0.683332906476028 1
1.17252376632607 0
0.958439990287464 1
1.02316392212805 1
0.543310722482557 1
-0.114901418608064 1
0.716218023190564 1
0.94594909902128 1
0.330239872371604 1
0.614959066059967 1
0.902939499284015 1
0.731268101227186 1
0.610490740598831 1
1.06676109818742 1
0.929929290644419 1
0.341528914430663 1
0.420642712952134 1
0.460675975102304 1
0.815300810447273 1
0.950282320650107 1
0.182052668924796 1
0.301041889504859 1
0.97229588284534 1
0.323465592861947 1
0.816524539423155 1
1.29613922549156 1
0.630562093663655 1
0.321034439484934 1
0.740620297863921 1
-0.0395597876363762 1
0.92250352654189 1
0.230794598964013 1
0.716934234442737 1
0.307960559508127 1
1.2417073881047 0
0.370667937779493 1
0.403401232304543 1
0.498548047864434 1
0.860566495925109 1
0.638795031611895 1
0.484740954267866 1
-0.0206816231515671 1
0.406728581456699 1
0.581563923174428 1
0.241363315612312 1
0.432565724467753 1
0.639697060930396 1
1.1072941097575 1
0.348736059598845 1
0.123925851136725 1
-0.0836383507095214 0
1.26764311024963 0
0.826769431024271 1
0.371273593992445 1
0.861862349280167 1
-0.075660228618754 1
0.390667611853041 1
0.230748179637592 1
0.537467458095251 1
0.179847239512579 1
1.26754228294026 0
0.87197946212181 1
0.487266524601179 1
0.898408291861844 1
0.598260106805197 1
0.939124571537473 1
0.880199970554232 1
0.335527303505673 1
0.822213117032709 1
0.806290350121707 1
0.764509455720909 1
0.283312371138491 1
1.0574771669957 1
0.646694342898408 1
0.628697591060479 1
0.386151842979275 1
0.184570115868831 1
1.1847191673758 0
-0.360830051720055 0
0.890278707903068 1
0.304931560868395 1
0.296716753791125 1
0.313431753596221 1
0.431840620532146 1
0.484803497596206 1
-0.00432663193498297 1
0.681467804768655 1
0.67413409553067 1
0.723211869595228 1
0.900381159095484 1
0.648975315040405 1
0.93571600810861 1
0.391486581837362 1
0.455850837011828 1
0.672433884752011 1
-0.282554721998879 1
1.1073939718612 1
0.628846936789044 1
0.671903456611423 1
0.351220687677795 1
0.488016010609935 1
1.0093536754447 1
0.972373623414163 1
0.458506476330755 1
0.701114514021838 1
1.10993076544979 0
0.182754325289711 1
0.554706303780321 1
0.775778197750019 1
0.696806687806802 1
0.370993334727227 1
-0.0722995684860769 1
0.674399464080924 1
0.4197525752483 1
0.66443559784693 1
-0.075133428466762 1
0.980805264622295 1
-0.0820176093137233 1
0.667061756427214 1
0.512682233859359 1
0.378222735292448 1
0.355586320489552 1
0.764981349130036 1
0.579868906217819 1
0.82230780667968 1
0.374676652266123 1
0.161627052785467 1
0.917208954207281 1
0.680571079742313 1
1.10654755962433 1
1.22364843477946 1
-0.417637849812374 1
0.835159409761114 1
0.138276108724824 1
0.235704757517124 1
0.978042256929651 1
0.815276497888848 1
0.793576356416474 1
0.635552058446411 1
0.435562003309021 1
0.219055248533939 1
0.494842563800381 1
0.739406064496124 1
-0.12752244299239 1
0.20814050581896 1
0.594349050913156 1
1.00631919019607 1
0.557368111319273 1
0.599071683492766 1
0.220603793200222 1
0.979671427037974 1
0.401933110126672 1
0.454157991080688 1
0.703051293773636 1
0.7811975224417 1
0.231584003214877 1
0.493348619573219 1
0.88166406911517 1
-0.338082561709952 0
0.485486526343742 1
0.846853840615679 1
0.53499960061435 1
1.12447966742843 1
0.920792937420776 1
0.332840629242237 1
0.348409220104857 1
1.23267548563387 0
0.0244067090786682 1
0.349179940325655 1
0.442109223339825 1
0.140286219241081 1
0.761364410431271 1
0.665724933314086 1
0.721214913140247 1
0.613728519628332 1
0.0159286915641669 1
0.258540745617052 1
0.20402685271045 1
0.717994894429917 1
0.102972859827473 1
0.795084585347013 1
0.364708799620008 1
0.800019969349098 1
0.807079305675665 1
0.261968809465602 1
-0.208500415780725 0
1.07145168185352 0
0.854254777447103 1
0.0299231099133207 1
0.206850791183177 1
0.578291090340385 1
0.261524600448623 1
0.65096681072137 1
0.544354504239738 1
0.780741274195934 1
0.31792804650624 1
0.278317076451132 1
0.51659053514997 1
0.450196611420578 1
0.196590339792702 1
0.712554463660852 1
0.392023035763021 1
0.144935640616501 1
0.763334999397356 1
0.150941981135624 1
-0.00363971395187859 1
0.954648925881525 0
0.40291860707421 1
0.0998283852443676 1
0.582617995483567 1
0.0975188422666496 1
0.460804213735572 1
0.692262565538556 1
0.675691348706544 1
0.678866876544537 1
0.766606082529968 1
0.490389877380113 1
0.497006651134636 1
0.36999438545013 1
0.874703628732872 1
0.85823749904882 1
0.717305432867505 1
0.81522861108251 1
0.9543877347266 1
-0.143160181342839 1
0.981267399674484 1
0.469441015051126 1
0.980610725316591 0
-0.238380954241352 0
0.134510762821088 1
0.676734077517248 1
0.448655569729112 1
0.227379356191345 1
0.525295985611863 1
1.07206334124194 1
1.33831607256439 0
0.29823295895126 1
0.616245165595232 1
0.265059241570789 1
0.814877488004822 1
0.86792619611728 1
0.503200513911822 1
-0.26691319820401 1
0.0840019543743211 1
0.0981934385160333 1
0.615244042415736 1
1.09556076927238 1
0.89402815640373 1
0.205784970537418 1
0.444958939852283 1
0.0605535353235459 1
-0.387597749137356 0
0.749236561980092 1
0.225093463196221 1
1.16566577817037 0
0.687438102416623 1
0.264565127114328 1
0.592586169945045 1
0.31550801502143 1
0.262422143427363 1
0.622289392521789 1
0.287499780193422 1
0.534325822793218 1
0.685918916830737 1
0.475684869671108 1
0.276229611402493 1
0.149177361068112 1
0.573051218812544 1
0.254504882160883 1
0.447038443226319 1
0.712712376841461 1
0.678601183802537 1
0.393336944333023 1
1.10516270310647 0
0.283260983038392 1
0.113582620791054 1
0.0555787984134576 1
0.429841070429406 1
0.477770368767263 1
0.212613151908817 1
0.739994013445423 1
1.03728176245327 1
-0.224312652855424 0
-0.222187926243649 0
0.426074541333829 1
0.393107970694078 1
0.716932660788744 1
-0.229156539446734 0
0.26618600383135 1
0.638877987780989 1
0.111674585692921 1
0.3059190197184 1
0.297535982687315 1
0.538673045540044 1
0.477193011673673 1
0.700219511687999 1
-0.0378791988592934 1
-0.063659041469028 1
0.679520274420484 1
0.844567622690223 1
0.827888607782074 1
0.514553039098701 1
0.240512705365572 1
0.301133183548443 1
1.03221249725742 1
-0.269381734248396 0
1.14398919893289 1
0.507398610851015 1
0.850498944940173 1
0.260706206944023 1
0.623811612466324 1
0.12753780977082 1
0.0682614444467639 1
0.853034177338676 1
0.517225897800126 1
0.426072875640775 1
0.397388902867307 1
0.815736679248748 1
1.00937847091193 1
0.50557446319338 1
0.636184898324903 1
0.352288298892384 1
1.01966845012508 1
0.732545582440191 1
0.303848280105242 1
-0.00810197525218088 0
1.08904672210875 1
0.925671440388939 1
0.855691477379438 1
0.859879092970508 1
0.77037075406246 1
0.428821555228203 1
0.745387273492597 1
0.981812608244274 1
0.370322996116165 1
0.543522707255688 1
0.0156370804881976 1
0.484987359994854 1
0.288101238623283 1
0.285623301996934 1
0.554244424429871 1
0.525389628879089 1
0.286194484944718 1
0.249292290417155 1
1.11405942889883 1
0.351991462569039 1
0.856441091210366 1
0.0767011476760874 1
0.847419431298948 1
1.03151579525602 1
0.0836673300400555 1
0.233201551893901 1
1.83340191714747 0
1.56389236709244 0
0.522539754310391 1
0.357306760192184 1
0.612876699996092 1
0.397294409621617 1
0.908007220716731 1
0.0944765548810092 1
0.866011399054437 1
0.100251352995689 1
0.808840830829021 1
0.167217031976695 1
0.621377896434242 1
0.817418544730786 1
-0.0723932941466905 1
0.150449837037243 1
0.185928016285941 1
0.697275605551907 1
1.05047531606653 1
0.765338045184759 1
1.0696420387568 0
0.120986149347373 1
0.871868235953479 1
0.681630115452859 1
0.0972976959316719 1
0.31110051391999 1
-0.00564107409250095 1
0.551926976674081 1
0.729261800858901 1
-0.0100437870819089 0
1.20243880494923 0
0.206630226810979 1
0.33473285964828 1
0.155704350715388 1
0.858577014456537 1
0.606979932029743 1
0.34645649378696 1
0.827227212581021 1
0.352406717627656 1
0.533408411383899 1
0.542233526675411 1
0.968275467712653 1
0.70342196771942 1
0.477493141824814 1
0.417722959912064 1
0.158461675578929 1
0.223884004500712 1
0.288193456560008 1
0.234801311583284 1
0.144079049437938 1
0.272684584631806 1
0.785679350039425 1
0.340009561659196 1
0.452533395288359 1
-0.184201879157494 0
0.45749108284312 1
-0.0968867320828496 1
0.417627927222264 1
0.578894056606644 1
0.296353673578963 1
0.495208062500176 1
0.0179991520627095 0
1.1568428029973 0
0.805562634802426 1
0.853739584191677 1
0.888880054486365 1
0.993138139690705 1
0.209616839057824 1
1.23407368373642 0
0.184942995966778 1
1.57075049931942 0
0.473834835522269 1
1.12095632181709 1
0.517541783280368 1
0.748318960411368 1
1.00965305451776 1
0.122569284666543 1
0.0537803906261884 1
0.0300051466716286 1
0.0907422174795837 1
0.451918769911877 1
1.03106773131458 1
0.303443845564703 1
1.11881731126046 1
0.454841860381216 1
0.729347157882377 1
0.736018815790271 1
0.559421369380155 1
1.01772559679035 1
0.633208384379922 1
0.673955118602189 1
0.623706095207065 1
0.889614478895006 1
0.782521599008703 1
0.171653570633751 1
-0.0754711269114342 0
0.752715587556128 1
0.112872194695535 1
-0.0994881239996861 1
1.12975011115402 1
-0.0867098555400136 1
-0.08124544749291 0
-0.148035552353452 0
0.208495329727409 1
1.04138341286533 1
-0.0516802556989749 1
0.740552216256325 1
-0.0285813243919056 1
0.775354321132343 1
0.397791699095921 1
0.612342480963174 1
0.129262898355823 1
0.59926268914542 1
0.853331535743564 1
1.00170137684462 1
1.16297645738439 1
0.933449190770069 1
0.0734470655531185 1
0.674382250669228 1
-0.0686972425099023 1
0.525425089608197 1
0.402727854669286 1
-0.0173128746496291 1
0.123862004159602 1
0.165706434270948 1
0.00643215749837491 1
0.704833134245087 1
0.245081445364149 1
-0.924027205418538 0
-0.448118745423305 1
0.626117027234407 1
0.368616874349477 1
0.350750052565629 1
0.626376354192113 1
0.524658536051939 1
0.10679559668128 1
0.634002196576858 1
0.0913883998210405 1
0.987290378014199 1
0.258048912968448 1
0.392040977365187 1
0.965563683145602 1
0.618363312826579 1
0.466665882855349 1
0.125173224122787 1
0.528667257248883 1
0.361565395975381 1
0.908403157697024 1
0.737564418194816 1
0.797251676181055 1
1.15543202758487 0
0.59989554550415 1
0.62981510822941 1
0.480089576345339 1
-0.113957296242156 1
0.717360167097647 1
1.30176196644505 0
-0.209769983538304 0
0.522898529268454 1
0.0126186562725052 1
0.678409312822322 1
0.157249387454811 1
0.344274446167456 1
-0.139463388415346 1
1.06319464988756 1
0.0840098704155912 1
0.341673722836765 1
0.396343739345716 1
0.125946885161577 1
0.152491935661132 1
0.695700536880253 1
0.803340651154433 1
0.5991160568477 1
0.588217264858214 1
0.798428433835176 1
0.353248787464538 1
0.814715870634187 1
0.243152142560033 1
1.05186987749866 1
0.0687332210883533 1
0.316476341610507 1
0.240971003306405 1
0.176602733787971 1
0.578363754337033 1
0.665335483362423 1
0.504718913831016 1
0.139898844290195 1
0.539405575573964 1
0.991880792141277 1
1.06922053767656 1
-0.170372347340053 1
0.103103182838647 1
0.580652923204745 1
0.181329109226051 1
0.822692443019845 1
-0.150150028691833 1
0.415412500115314 1
0.172074793809196 1
0.669417895155789 1
0.368099320172736 1
0.919988275421739 1
0.60333896804705 1
1.53689922107674 0
0.597500054499165 1
0.585611703347509 1
-0.245116470680112 1
0.381954179699002 1
0.829380956160603 1
0.536535830959401 1
0.991532895456029 1
0.503300890234149 1
0.311990882460887 1
0.862237479401091 1
0.749514418081143 1
0.578763104248177 1
0.162508175428462 1
-0.00651484076423321 1
0.265228879560131 1
0.767421351363506 1
0.515762155550232 1
0.795492655163393 1
0.230314922583993 1
0.987011663951662 1
-0.330090723838388 1
1.18353501909493 0
0.232056646347063 1
0.2368769837035 1
-0.0192265727778727 1
0.586835465843474 1
0.839685869031897 1
0.38969760961778 1
0.917997968252049 1
0.387261047301192 1
-0.00221472967447513 1
0.528128072570069 1
0.430801797995517 1
-0.00711868014109881 1
0.466845080729669 1
0.25735917114947 1
0.73848458469864 1
0.414729378101331 1
0.974497014998399 1
0.249170741720271 1
0.161769840809509 1
0.763225985674361 1
0.335823137125956 1
0.607604637905764 1
0.0870162031196556 1
0.730508240503172 1
0.142998285604979 1
0.828971077535564 1
0.52986265711022 1
0.890146487467561 1
0.867328398994598 1
-0.0954265538106824 1
0.553674316996319 1
1.0119976733454 1
0.444351641584984 1
0.174782291349276 1
0.567596887105803 1
0.829350453373004 1
0.749869701273233 1
1.17036831740923 1
0.189364007987562 1
0.933420475575004 1
0.232565421260866 1
1.19334612639353 0
0.501743487744931 1
0.209251513449764 1
0.416126947534331 1
0.489471992533877 1
-0.0028142593945355 1
0.68371626873801 1
-0.0408192433753476 1
0.234551288286224 1
1.20522660819396 1
0.396234181858924 1
0.688182156942185 1
0.735282916650029 1
0.216312071659258 1
0.885419917095929 1
0.246728982941545 1
1.06624605726187 1
0.53923315719308 1
1.58041338977539 0
0.813903195917489 1
0.215497108206012 1
0.138209725893988 1
-0.265338527705842 1
0.61264118674921 1
0.193953756856365 1
1.08527741117051 1
0.603270108271337 1
0.68523437252348 1
0.997023817026397 1
0.957299152793188 1
0.405433403735374 1
0.816813474754404 1
-0.0295384639901515 1
0.383659927562819 1
0.790967823133973 1
0.460998661186555 1
0.339720696109635 1
1.23185992265049 0
0.317370410930009 1
0.754975945297208 1
0.447456432591959 1
0.60063665318871 1
0.38687765522781 1
0.730838957519237 1
1.58138776884483 0
0.706549549497948 1
0.687307461271684 1
0.168487087442471 1
0.919609310564843 1
0.469059060289403 1
0.542281805937712 1
0.616303901443786 1
0.42704209278701 1
0.347292700438888 1
0.926755846767473 1
0.699680859213921 1
0.0989342358998361 1
0.695413913166579 1
-0.21116378641452 1
0.697580456495582 1
0.275852887307176 1
0.674213765121259 1
0.423385135975597 1
0.665533529385604 1
0.874691887289653 1
0.818279920313035 1
0.701325506495181 1
0.613350543772523 1
0.303882701084379 1
0.888354253344158 1
0.332672416444644 1
0.887098472006284 1
0.320411650651706 1
0.281844914092467 1
0.632669290900818 1
0.0789299166941765 1
0.967274047770621 1
0.601533629525067 1
0.589999765139554 1
0.614156199213749 1
0.428451656891416 1
-0.288366847084117 1
0.145945808523194 1
0.89312797164514 1
-0.0164814793026994 1
0.520741934174285 1
-0.140652514065987 1
0.360082356514289 1
0.119265232720847 1
0.367045463580041 1
-0.0176043674705561 1
0.465006309962175 1
0.474709874147778 1
0.594032320579528 1
0.83401144420171 1
0.681521042312277 1
0.0663258066054218 1
0.273918228683725 1
0.220393066092303 1
0.155619030164071 1
0.0553294833141026 1
-0.116788445761045 1
0.873145473249789 1
0.506987789910645 1
0.341616421276357 1
0.0762026651522563 1
1.30215709411022 0
0.887856532970535 1
0.275809519573972 1
0.902262384059189 1
-0.369474188750583 0
0.791649590960613 1
0.147001945850861 1
0.0902437937770341 1
0.814499612371669 1
0.461945044862463 1
0.338332418231881 1
0.23032346415144 1
0.116580383763245 1
0.262313596926831 1
-0.0456134405822368 1
0.454896453577076 1
0.458157890576376 1
0.30092755329264 1
1.22437470786796 1
0.915899445944023 1
0.628054107767269 1
0.453678012715806 1
0.461549502542302 1
0.423508476616181 1
0.541916276593115 1
0.167782068621018 1
0.504145006012815 1
0.254538104234099 1
0.331845321622586 1
0.45556674377714 1
0.22423522548423 1
1.28665723279848 0
0.520002227400106 1
0.0154167556853522 1
0.386247609975608 1
0.192153682036361 1
0.881443035453269 1
0.481932140345259 1
0.689763701013198 1
0.0627064119150744 1
0.571139024194534 1
0.276390959727608 1
0.95684629184528 1
1.1553830158801 1
0.620411051213768 1
0.773491521660712 1
0.869419121240475 1
0.498451451339115 1
0.676490467878628 1
0.402355658447275 1
0.985202089116876 1
0.387966696777982 1
0.464534365242405 1
0.960910768795905 1
0.597232944398137 1
-0.0432907572833282 1
0.528919317233306 1
0.52420243578249 1
0.502254313826156 1
1.1516128263692 1
0.557588331739887 1
0.912615059876007 1
-0.672716642575388 0
0.820704501304863 1
1.03965466431137 1
0.130271495197685 1
0.889969288281698 1
0.337261402471594 1
0.884253926566571 1
0.293582436602826 1
0.859955958839238 1
1.02862100964962 1
0.153909043113299 1
0.578088504765644 1
0.436478251463692 1
1.02680071417626 1
0.873287819849917 1
0.807119765784497 1
-0.520875396714565 0
0.868036383336161 1
0.451569561419966 1
0.0745149431692478 1
1.2266576788435 1
-0.438741457405993 0
0.752812079321457 1
-0.351481300312849 0
0.405548712269746 1
0.190482186330202 1
0.867773285411361 1
0.303295493477485 1
0.721166003446531 1
0.967102904118964 1
0.468389171471374 1
1.06549328222794 1
0.364718748504528 1
-0.128312584525392 1
0.422811090410119 1
0.324509110248321 1
0.253519295707434 1
0.637769506798748 1
0.127197958326902 1
0.251320595377145 1
1.15278052646025 1
0.188295595931708 1
1.22688500600823 1
0.566534110103433 1
1.87391294597913 0
0.00966905312342309 1
1.18086038541871 1
0.909528791274012 1
0.155011985648624 1
0.0927691093739062 1
-0.139600964046195 1
0.741603779033553 1
0.326950582200618 1
-0.2024489214193 0
0.339275377101137 1
0.624296973370624 1
0.542345164999518 1
0.198797722743593 1
0.552582945677444 1
-0.590251636560549 0
0.560975143235183 1
0.221819774673699 1
0.520498138252313 1
0.276797056611852 1
0.175722975085776 1
-0.303686139960529 0
0.370831215183218 1
0.314600357666477 1
0.187612031680617 1
0.356712718724751 1
1.26969101441252 0
0.391802556425725 1
0.432176216366248 1
0.754088475905889 1
0.224743206085558 1
0.459208745150718 1
0.642096152569201 1
0.754266979989376 1
0.219197622694668 1
0.225098341300582 1
0.366489315498815 1
0.763759866744487 1
0.933275601956098 1
0.483058242613368 1
0.685010722663594 1
0.382475042301063 1
0.547875929820813 1
0.474895486052196 1
0.656084218152632 1
0.646479059167136 1
0.921742179813841 1
0.987889238594322 1
1.1453172847238 1
1.00467322876722 1
0.719674425776493 1
1.15108679314677 0
0.27351032079763 1
0.152642112198118 1
0.474972171714314 1
0.460307656158067 1
0.673213702463671 1
0.603261569669546 1
-0.244818831419712 1
0.898902739041671 1
0.179653671139109 1
0.670241936200826 1
0.224567121309651 1
0.525164378935419 1
0.658434562414178 1
0.530277046987206 1
0.894300192306193 1
0.700869287076056 1
0.444159351494817 1
0.936873590761715 1
0.350768513585838 1
-0.222216479173723 0
0.325665665975047 1
0.740936441212698 1
0.348670771174067 1
0.449469377289927 1
0.627627784071168 1
0.602623638604976 1
0.275291771425492 1
0.487074088936675 1
0.495999394151978 1
-0.203539811382731 1
0.150799596957499 1
0.352253030629705 1
0.723007379799176 1
0.863713113153236 1
0.80853221149665 1
0.85460146225927 1
0.0581946680991423 1
1.09199293453195 1
0.738339157306102 1
1.35779788514942 1
0.831551270400381 1
0.968185276816055 1
0.849213479993992 1
1.70242747822986 0
0.85679300633106 1
0.303822398272864 1
-0.238971875041703 1
0.204276624486223 1
0.359210797022292 1
0.242059184589969 1
0.469020596846755 1
0.69854330026548 1
0.363706632169275 1
0.49418396445852 1
0.0485466464959176 1
0.268824615502335 1
0.185314183396556 1
0.0459550142289035 1
0.105523592931099 1
0.886459541536087 1
0.456315681496634 1
0.809119190292167 1
0.256403153494254 1
0.752002220654493 1
0.646075386558803 1
1.1857279666568 1
0.0209310404773665 1
0.809568009525093 1
0.207898287690536 1
0.474923844176345 1
-0.0327872520222306 1
0.137434711399562 1
0.334719038949313 1
-0.0354397768047458 1
0.0717855993337751 1
0.378198340709 1
0.634052911092232 1
0.504631377187099 1
0.679610319611876 1
0.239188579380253 1
0.568562365617178 1
0.0918335374870172 1
0.790538412542956 1
0.328387033789645 1
0.664028784627745 1
0.455919054985187 1
-0.00408002100231765 1
-0.321965371991896 0
0.53876454471982 1
0.723893663378532 1
0.381480540524909 1
1.2328126190843 0
-0.291836138532953 0
0.263112747350787 1
-0.270182761643596 0
0.367632799701168 1
0.451425490224446 1
0.1535150303372 1
0.668547310143496 1
0.303461235925264 1
0.812970325881311 1
0.889985348360546 1
0.675713803604212 1
0.715542698077917 1
0.773829386293884 1
0.559280884266963 1
0.863533530970193 1
0.76244577385803 1
0.261291196770127 1
-0.0185780715694939 0
0.403100011694256 1
0.313498481275298 1
0.186118470564556 1
0.206905240773741 1
0.224021651127675 1
1.04654954504654 1
0.245001688881006 1
0.242734780828897 1
0.387958001694884 1
0.750093565866513 1
0.854618633256607 1
0.820658336602215 1
-0.0240392673345249 1
0.563998275001298 1
0.384950862648992 1
0.507685067229501 1
-0.0609340358331465 1
0.0466910348219422 1
0.468934509365588 1
0.066566638016654 1
0.385468717552103 1
0.515661459180345 1
-0.165698715557091 0
1.19384504629344 1
0.372799952865356 1
0.510726787933028 1
0.606852876144438 1
0.55641966643766 1
0.470955400740502 1
1.18468909902311 1
1.20402110004468 1
0.84982070067679 1
0.448025128539278 1
-0.154691742086159 0
0.608539826646276 1
0.262429345598892 1
0.582757742246149 1
0.175827040277517 1
0.493659354868049 1
0.0477098444787655 1
0.603384714712581 1
0.731416631273828 1
0.765315894583226 1
0.874712246235304 1
0.0915234272917483 1
0.740466433516614 1
0.775983724995997 1
0.905650984186473 1
0.224254450463394 1
0.130319061371596 1
0.494832427455558 1
0.963010737713442 1
-0.254608931502248 0
0.286179396360647 1
0.280101886374424 1
0.543389952320944 1
0.833245249518901 1
0.734672573171419 1
0.364377136488088 1
0.645042771586373 1
0.230298069635321 1
0.250370307004891 1
0.683964868842232 1
0.484741646461432 1
0.356528064911872 1
0.244214184711184 1
0.761302920479029 1
0.723785565594144 1
-0.0137710162089084 1
0.488983147044063 1
1.02250354224747 1
0.341824904811652 1
0.0498051253745019 1
0.778502068198159 1
0.258513198230788 1
0.80213902248428 1
1.01554463737316 0
0.858663233147717 1
0.085054629165606 1
0.732256105273856 1
0.38329931181435 1
0.651744428875113 1
-0.499077685139603 0
0.388599253665983 1
-0.0983021366830637 1
0.890526413946031 1
0.579541095893402 1
0.13337697517732 1
0.428908187930777 1
0.883655012513205 1
0.610973048522578 1
0.439000362917579 1
0.639302182116717 1
0.214890529193578 1
0.497006133729805 1
1.0866361547568 1
0.310946309500162 1
0.845066814845765 1
0.0196334962611628 1
0.966042858403822 1
1.44257851774401 1
1.01856120048211 0
1.14870406538249 0
-0.0884722197408573 1
0.326236502960296 1
0.493409938135422 1
0.0631255172190496 1
0.366331789015374 1
0.548740880739919 1
0.798774001538256 1
0.911477901430507 1
1.13379648838161 0
0.674493887523695 1
0.153667607784054 1
0.681666496384431 1
1.04689461579489 1
0.434500025771516 1
0.323292881287338 1
1.23909499708191 1
0.722578137736791 1
0.520994412630894 1
0.276816361150638 1
0.278701138053926 1
0.888233779930851 1
0.24366840836902 1
0.534878935433517 1
1.55444870229426 0
0.347513556083491 1
0.803948245018249 1
0.725105511204033 1
0.409187657993204 1
0.517307765800107 1
0.620354452144396 1
0.656262439843387 1
0.536394179471273 1
0.636166229131244 1
0.487189962445439 1
0.423658634249794 1
0.475618367974246 1
0.71252700064499 1
0.389099253791804 1
1.00981345363396 1
0.0134983283174327 1
0.995628892740179 1
0.138126800600394 1
0.917361163808318 1
0.234425647601022 1
0.29357311579133 1
0.129332718764945 1
0.167467630443599 1
0.976895978757644 1
0.736076400873931 1
0.667644500813568 1
0.469012695670549 1
0.751189893414478 1
0.35958912438828 1
0.527095129735653 1
0.450773212806218 1
0.234046526883342 1
-0.0666042792897097 1
0.422167460165779 1
0.300915348485639 1
0.0097927663379153 1
0.506597931892972 1
0.156221678724834 1
0.71314297426772 1
0.781352473934235 1
0.832236083966664 1
0.890035983641696 1
0.577351077127271 1
0.546768215182694 1
0.77626053272038 1
0.643320085214708 1
0.740453720880241 1
0.542351027479322 1
0.976133563905626 1
0.39713785239349 1
0.528950750771605 1
-0.0703967335428347 1
0.435905279024895 1
0.338018757260612 1
1.12419738247811 1
0.560656728528589 1
0.201869042745767 1
0.312624852435882 1
0.744567358226297 1
0.429967531882746 1
0.658898550162987 1
-0.0733043847920122 0
0.945962972938482 1
0.406100372357424 1
-0.239957448045417 0
0.658224352254246 1
0.627931892247828 1
0.320027657031462 1
0.819752219518199 1
0.127781034339203 1
0.623969014691542 1
0.634664189569038 1
-0.0370829565907542 1
0.626425615068783 1
0.462777660746085 1
0.886370514356875 1
0.26598449916229 1
0.793357993595271 1
0.728938305130733 1
0.74816978615934 1
0.668080541688265 1
0.559309000314171 1
-0.0334186678427853 1
0.260478305985828 1
0.350546550160166 1
0.344295362416753 1
0.548715657818668 1
-0.0427547168453414 1
-0.239843818881452 0
0.258648430512208 1
0.299553766165634 1
0.245657973175831 1
0.504981147441627 1
0.774572908097663 1
-0.0304300332511342 1
0.265324494170384 1
0.635313632141195 1
0.0307564547947349 1
-0.0927633316971424 1
0.740883584170642 1
0.236062361477646 1
0.61702203939155 1
0.499212668515734 1
0.765863704676124 1
0.363038851330733 1
0.661453981601193 1
0.539786934668769 1
0.101048285157456 1
0.0432669152204454 1
0.336843798514317 1
0.582031364497154 1
0.418437401995616 1
0.774377469098437 1
0.961540804638967 1
0.673496613077833 1
0.303587465081781 1
0.0417665710305384 1
-0.254122399963247 0
1.22865344616814 0
0.427328364001417 1
0.127856590218247 1
1.09146638021833 1
0.0155095552751752 1
-0.299485268665018 0
1.14053308313021 1
0.64604288492323 1
0.368263268812917 1
0.315682719492751 1
1.09776102032326 0
0.991169560447032 1
0.682304528663636 1
0.67963508955359 1
0.70151289292749 1
0.20812715013976 1
0.149418394525619 1
0.208027386815686 1
0.41827224154858 1
0.611099996415411 1
0.737518123216503 1
0.108581300503949 1
0.915428231344026 1
0.797019993223746 1
0.204528233340808 1
0.776242643204394 1
0.200782758002006 1
0.875559051326306 1
-0.195408549063342 1
0.566892626700292 1
1.05997395017053 1
-0.201689156205036 1
0.2378650966348 1
0.741491541846815 1
0.848345556213637 1
1.04739000914183 1
0.379969057397164 1
0.746478944090985 1
0.699855196010936 1
0.793381333582141 1
1.08047577496654 1
0.394103252671337 1
0.472985613226384 1
0.689878243193668 1
1.03869806887515 1
1.41782900473019 0
1.0368726555958 0
0.759984395168026 1
0.765832987176641 1
0.237080294153284 1
0.564002653802199 1
0.426739666079346 1
0.775173351170781 1
0.0815785798379864 1
1.11985423104229 1
0.67146637026667 1
0.79444829909057 1
0.681354068346151 1
-0.0553923633155424 1
0.185112232110332 1
0.979000282751279 1
1.08160466426349 1
0.321428429862507 1
0.549168906545217 1
0.179221832305719 1
0.660208760735723 1
0.763546629813445 1
0.207659201288029 1
0.502795747672991 1
0.815063389738508 1
0.130356853438528 1
0.476810750963986 1
0.257425520903363 1
0.229417634784647 1
0.282609878756424 1
0.84399745149168 1
-0.157749935019955 1
0.721156963189831 1
0.986787332413697 1
0.94691954925352 1
-0.110669482242728 0
-0.0694544916248526 1
0.153901860394724 1
0.659272662912468 1
0.619421203469678 1
0.500832596693071 1
1.60125586577124 0
0.784240593721397 1
0.287071473172326 1
0.673924696815783 1
0.43421490312356 1
0.57355205573382 1
0.533456597954389 1
0.121831191309998 1
1.37964311016235 1
0.987637171598301 1
0.684428254291465 1
0.819771571727052 1
0.433505975382976 1
0.57814114856086 1
-0.121495616713411 0
0.509948403755264 1
0.629347436333291 1
0.657725248621126 1
0.636242977624864 1
0.65606755894669 1
0.415093124293765 1
0.629075287677053 1
0.463713698404184 1
0.549142440926282 1
1.20710455169061 1
0.651135132905808 1
0.911314419957483 1
0.836163470990531 1
0.462221485381259 1
0.167937183382757 1
0.817124708284868 1
0.16898769580324 1
-0.244199316602476 1
1.30586805289606 0
0.368872040106259 1
0.698883726834359 1
1.01928115489933 1
-0.00321354091917615 1
0.428828005368213 1
0.528921330005562 1
1.36861103992003 0
0.601025426657584 1
0.312684414854122 1
0.348992137387673 1
1.02409896169028 0
0.757769301994091 1
1.00937723979059 1
-0.103014896590037 0
-0.179649630439658 1
0.474765101973654 1
0.218890292027037 1
0.676788713334516 1
0.856369724624525 1
1.04930251365373 1
0.275748410705986 1
0.571011998305069 1
0.323395977013408 1
0.611853399090948 1
0.291906726555595 1
0.348735119672507 1
0.781255683350834 1
0.149142797086035 1
0.378513009671123 1
0.16457983922357 1
0.531729422493395 1
0.647997363414438 1
0.368699424925619 1
0.834165212241098 1
-0.287233053923879 0
0.468978690495226 1
0.595835368075726 1
0.177282396670559 1
1.2960891715493 1
0.784218219875606 1
0.0744246079890923 1
-0.203813419461529 0
0.121505578282585 1
1.15625960557971 0
-0.0549772611938777 1
0.118728123947736 1
0.34384178934649 1
0.839728913329185 1
0.294805858786108 1
0.660569018364958 1
0.562080909444662 1
-0.0846263685051969 0
0.0191763986029631 1
0.529013631950174 1
-0.0351688281587523 0
0.460155828798761 1
-0.625375608582451 1
0.262057828304389 1
0.539772453969275 1
0.594931689164921 1
0.74454126323984 1
0.756008857021004 1
0.544087869393032 1
0.422259589696115 1
0.221406299440341 1
0.438066696074433 1
-0.226014088591421 0
0.372212384227492 1
0.112175502144521 1
0.999062198553812 1
0.512572827100033 1
1.31461624789601 0
0.41438903197196 1
0.655559508230881 1
1.21007675073523 1
-0.168870849489455 0
0.246677998728796 1
0.429184632566046 1
0.272997420334514 1
0.38188616105538 1
1.18830736955567 0
0.637761365197289 1
0.293703557385617 1
-0.028140860655041 1
0.719947202893531 1
0.890035586428003 1
1.0486720258668 1
0.81902689618205 1
0.338936277791542 1
0.326417497733063 1
0.741655290830349 1
1.62736663741185 0
0.664596379641589 1
0.290076375230157 1
0.435414419121098 1
0.429194540608908 1
0.928640253369594 1
0.0135836745515464 1
0.18518120713282 1
0.176070247257261 1
0.469340460528369 1
0.148201878955525 1
1.25127669154261 0
0.280124168638845 1
0.801975323184936 1
0.422405025125117 1
0.779607393317692 1
0.518514135447826 1
0.997955143399226 1
0.241642463120965 1
0.467856925380111 1
0.329503311073991 1
1.06781687452751 1
0.144397208686416 1
0.394212407927468 1
0.428071957253367 1
0.477441049690802 1
0.682863685451176 1
0.656232787556699 1
0.394847710840068 1
0.119748491893251 1
0.917766455678565 1
0.637308350753198 1
0.688496978023154 1
0.223365521657005 1
0.441780426420438 1
0.401947900585972 1
0.749280649653936 1
0.593142742214893 1
0.526174452616047 1
0.741923570737339 1
0.984786660058675 1
0.866068556176663 1
0.65335833191763 1
0.417976835424008 1
0.522078239933682 1
0.887155660412359 1
0.754425779130526 1
0.0214488623926523 0
0.763783641643625 1
0.565919113954279 1
-0.0245865102264944 1
1.38216531530473 1
0.544692611958641 1
0.736878735147259 1
1.14166640736494 1
0.484966484813876 1
-0.297154105290424 1
0.786299895931067 1
1.09557754548022 1
0.792911251451419 1
-0.12179720372621 1
-0.451934399892478 0
0.892130020946701 1
0.383737217871969 1
0.58566831236577 1
0.559716617810888 1
0.708015007141558 1
0.506145610624295 1
0.33783368458631 1
0.7261373744643 1
0.186388487260814 1
1.1208938883784 1
0.858669254265424 1
0.440934605271161 1
-0.0828333007114055 0
0.103833479956986 1
0.245532501233666 1
0.569880099662385 1
0.255735236032917 1
0.684205871104093 1
-0.0810730413750045 1
0.605717412532341 1
1.20581948008604 1
1.0624067241616 1
0.449780727226732 1
0.584482389646449 1
0.444248265630537 1
-0.0589187751970087 1
1.28389172463136 0
0.601376261135986 1
-1.09840973116856 0
0.484752785924869 1
0.503436228473054 1
0.386094315693019 1
0.48344355361948 1
-0.00268568093117885 1
0.283728722260938 1
0.233373473096235 1
0.13514333421001 1
0.763971541957742 1
0.710112630394582 1
0.626597928613369 1
0.0534260937271087 1
0.830842019525159 1
0.812263822279232 1
0.382571641515382 1
1.11171709386201 1
0.384922535403217 1
0.830411207465592 1
0.157696201061191 1
-0.00324028497354802 0
0.697498515714225 1
0.825384727097278 1
0.736177830670471 1
0.595391559979294 1
0.0945185652477986 1
0.383065375954388 1
0.759871816440638 1
0.546922505273833 1
-0.0500240844076345 0
0.0519359800031744 1
0.845501733344649 1
0.418717599395456 1
-0.423447514987646 0
0.763371625815769 1
0.0322323222295646 1
0.518464683947951 1
0.629095035544932 1
-0.0180241710255507 1
0.0485627363108422 1
0.417302947489886 1
-0.221143414719076 0
0.5511584722168 1
0.662419530234719 1
0.810141952681602 1
-0.159163985653427 1
0.404373620416057 1
0.819354427628493 1
0.680725862730682 1
0.34197437772838 1
-0.393826201858231 1
0.159248456953567 1
0.621215007517363 1
0.236959639389414 1
0.7438393796586 1
0.620408532133245 1
-0.0476017680621614 0
0.392074063413616 1
0.28270826323579 1
0.248094223368423 1
0.758211996375064 1
0.547135978843273 1
0.662306694262868 1
0.354794066521715 1
0.463540635320367 1
0.911166540013282 1
0.40210089810266 1
-0.151949414800467 1
0.710281044404835 1
0.504501163505777 1
0.161627303548221 1
0.740108540879488 1
0.152001378120498 1
0.642825691474162 1
0.414778969385997 1
0.414821448116136 1
-0.147732400241446 1
0.396634746379983 1
0.14605981520201 1
0.724273360940935 1
0.765955463826975 1
0.616648251002722 1
0.700205537433746 1
0.737050052187205 1
0.477890978953214 1
0.154754921579399 1
0.673556680341998 1
0.715013551577657 1
-0.125244201938774 1
0.371790829370167 1
0.525210805597216 1
0.808049204141605 1
0.478581075628282 1
0.302475717750752 1
-0.012157805252629 1
0.333876164024118 1
0.257645041353876 1
0.939934729443269 1
0.238458365296532 1
0.0698554612560862 1
0.740702893453207 1
0.434877349253746 1
0.992220995923529 1
0.46993165888788 1
-0.259538577620315 1
0.174035235174801 1
0.634488537253218 1
0.988423432944381 1
-0.272816280879583 1
0.34488776302177 1
0.394559108360429 1
0.700384764415112 1
-0.0443246953672763 1
0.88570008021909 1
0.294051647833363 1
0.571159144421654 1
0.805833493622092 1
0.295153964151169 1
-0.159078374326543 0
0.434874254473994 1
0.483815062789162 1
-0.0048691209688566 1
1.14510565891387 0
0.486370347713337 1
0.690205286976686 1
-0.0323754912773593 1
0.558978368412928 1
0.249213288046788 1
0.788016607922651 1
0.121303867765935 1
-0.0106760312258324 1
0.507184173409492 1
1.10140939964171 1
0.540016861308846 1
0.617590296559597 1
0.335497444316684 1
0.925414405582525 1
0.64221280031002 1
0.11535888105419 1
0.488579534844043 1
0.3806051129022 1
0.557485598982633 1
0.681713140593838 1
0.262572412652329 1
0.149626487141053 1
0.704837853288661 1
0.51667723211379 1
0.491041497387829 1
0.609978452620229 1
0.327487515957817 1
0.92092539503039 1
0.559694775178024 1
-0.189640593744596 0
0.168809546782589 1
0.819851405002849 1
0.543352122823752 1
-0.284364711758265 0
0.377254725632029 1
0.525675585595962 1
0.66567824682566 1
0.143844626366232 1
0.303895014040607 1
-0.282654970713027 1
0.980856983305991 1
0.605585135127953 1
0.201712843632642 1
0.688103243494838 1
0.740813744994351 1
0.75602554060177 1
0.777316300773344 1
0.292835304752334 1
1.05085390853562 0
0.614388698913145 1
0.531672711526467 1
1.0089641194811 1
0.645951951452451 1
0.656512722936867 1
-0.0681908340622143 1
0.135776029677922 1
0.584912947936804 1
0.906605485603431 1
0.705220077429873 1
0.0488990396312065 1
0.504024399110943 1
0.464302474113631 1
0.175209767595443 1
1.00265797431572 1
0.46225857057358 1
0.27669805682152 1
0.944579940264935 1
-0.322451742240113 0
0.386176217158647 1
0.03063622194814 1
0.335290424959734 1
0.0467475346180132 1
1.50745428934925 0
0.238646923106078 1
0.654208702418279 1
0.540619163115687 1
0.88923241192161 1
0.313516936867477 1
0.478492652579755 1
0.550051798712881 1
0.436734154707459 1
0.999855774813147 1
-0.197808921347276 0
0.737289914449091 1
0.737258861319862 1
1.3203790214401 1
0.0110486781814993 1
-0.00889873062750143 1
0.531570336319762 1
0.696282417460189 1
0.818715056561004 1
0.169244105159704 1
-0.0250047187115553 1
0.148036891604352 1
0.589518436540084 1
0.796588662671946 1
1.18896770345969 1
-0.324669329173525 0
0.15088016820503 1
0.377562290893859 1
0.873890132575051 1
0.822503715259812 1
1.0147486037337 1
0.262285661122445 1
0.749231222968076 1
0.459764724716298 1
0.63754426843517 1
0.663556029301337 1
0.700313515145261 1
0.713313856496532 1
0.529551807492685 1
0.442390745211439 1
0.34431084412031 1
0.403905537092718 1
0.628648007570685 1
0.826386550801109 1
0.352460910217365 1
0.590631825369442 1
0.905416980235008 1
0.877890626595712 1
0.937258718858009 1
0.557587873543125 1
0.486465991174328 1
0.431845947283506 1
0.854952822470697 1
0.872788208108282 1
0.0596610010884309 1
0.41023042446624 1
0.65126154200294 1
0.175547641913916 1
0.261035654789603 1
-0.533091051465627 0
-0.0396845817745284 1
0.149076897774125 1
0.765610381796612 1
-0.262169515771965 0
0.33443288424997 1
0.778189457211858 1
0.633011895618867 1
0.499526311689118 1
0.847025993784437 1
0.673500943917929 1
0.871111715983481 1
0.704390316474492 1
0.181500666277788 1
0.942568583800631 1
-0.0720836133886081 1
0.547175556233111 1
1.07949772154404 0
0.732894775058407 1
0.455969626538978 1
-0.0894716314454851 1
0.477771235618174 1
0.563881686769537 1
0.0638405006494904 1
0.7010566447562 1
-0.0558534262992616 1
0.647220928731889 1
0.196869601046909 1
-0.0821830099605773 1
0.379979917798332 1
0.884698323353064 1
0.181060570633431 1
0.655151654844965 1
0.657874170620382 1
1.23516672667375 1
0.751246399305718 1
0.490848955860867 1
0.666565625090749 1
0.762445056853637 1
1.12819369780374 1
0.356187289831821 1
0.180720576623286 1
0.500306146483552 1
0.794499407712539 1
0.671602950964758 1
-0.078965428929443 1
1.25402604336287 1
1.18284124651745 0
0.716482527824301 1
0.887622889206043 1
0.596829381475061 1
0.506887717598235 1
0.650999899912453 1
1.16182678996203 1
0.927831832318066 1
0.314274089409122 1
0.859050812880041 1
0.073874559056999 1
0.359136439180867 1
0.261444554301434 1
-0.249980691882506 1
1.43379819820398 0
1.20254212722972 1
0.0585268722144919 0
-0.0192245671860314 1
0.14963495319974 1
0.522408669285101 1
0.464908567017133 1
0.269309908104379 1
0.2764912337723 1
0.153208714382209 1
-0.0121246722329581 1
-0.0502837380552429 1
0.971255096840845 1
0.302822004301235 1
0.125928236393219 1
0.727061918732075 1
0.211366635922151 1
0.337379993366039 1
0.501551945254535 1
0.676722038044152 1
0.944779722583477 1
0.705044393742351 1
0.190625764590288 1
0.0257558168729949 1
0.513915393737159 1
1.3543075298154 0
0.573417483982838 1
0.251211524418063 1
0.411367933142208 1
0.83528183481316 1
0.637771916148503 1
0.664318212233678 1
0.0734699903798091 1
0.189873993970931 1
0.741857469676333 1
1.21872501907553 1
-0.0195150435995378 0
0.423616410563921 1
0.155708681887765 1
0.255442599625274 1
0.631432822622889 1
0.469752311398183 1
0.226413307128721 1
0.00207993623155447 1
0.768089371602645 1
0.203749272677632 1
0.282518873044213 1
0.42171397667556 1
-0.193155375330604 0
0.399460557080603 1
1.14275037452714 0
0.29083079974333 1
0.507791003058474 1
0.223956945025549 1
0.0506534567396611 1
0.213277714675846 1
0.815937713113749 1
-0.316971211773345 1
0.50414413352916 1
0.531440991908061 1
0.637997946084166 1
0.149266724442555 1
0.738790433187318 1
0.565676615701844 1
0.374364294585843 1
0.688041976765667 1
1.07705427889563 1
0.611988459037116 1
0.613368521373254 1
0.865353668642154 1
0.52682155867574 1
0.683722691034466 1
1.16255966552109 1
0.541273131486817 1
0.718379372881604 1
0.883960995950705 1
0.930436598756361 1
0.483001475320532 1
0.338052824423684 1
0.713913033622267 1
0.39012467599608 1
0.419677876872962 1
0.792597520030571 1
0.889283516090086 1
0.0874789858040622 1
0.804957977782883 1
0.639986209821602 1
1.01338065198726 1
0.291308475261246 1
0.634095499453205 1
0.947884904316143 1
0.414755388699623 1
0.399906888811356 1
0.818104853107427 1
0.714294331297312 1
0.181692082032466 1
0.805122198055797 1
0.531621237158051 1
-0.121248159839918 1
0.036000944766063 1
0.516165735888597 1
0.744194708574159 1
0.619726652013417 1
0.448934287710809 1
0.837746531699648 1
0.65931061432956 1
-0.19249061648093 0
0.952778744820931 1
0.120159669061142 1
0.486113379362586 1
0.779267428573497 1
0.379781603283131 1
1.33757554841503 1
0.652575192969815 1
0.465639551802256 1
0.559733890678838 1
1.10532783171269 1
0.325080671406463 1
0.865970759357699 1
0.423137377502957 1
0.452106498625037 1
0.522016874630439 1
0.25916203308892 1
0.193674519935826 1
0.991475162999999 1
1.16020904426927 1
0.768766215730724 1
-0.163864515206627 0
0.531046968363855 1
1.03500653562601 1
0.532683093790458 1
-0.408729461758728 0
0.177759662225749 1
0.268675160347642 1
1.06680081744711 1
0.0607707818552828 1
0.495527887545202 1
0.526837359469016 1
0.435135548262913 1
0.532776768063568 1
0.535635481859064 1
0.363319423113754 1
0.314773611160622 1
0.373149362085471 1
0.312013692343094 1
0.806140408554112 1
0.588662091452954 1
-0.0213843255717471 1
0.215641154779534 1
-0.310706556495196 0
0.513179724986148 1
0.665592544343279 1
0.524035551882662 1
0.230462072197718 1
0.947594633680292 1
0.926001128917627 1
0.380250878345792 1
0.373223376261781 1
0.480026827452087 1
0.209720722137619 1
0.861974439132618 1
1.3596419635075 0
1.21682168928672 1
1.05240337708462 1
-0.378241512453123 1
0.178437841922058 1
0.309197275203939 1
0.645282722559916 1
0.975011634930435 1
-0.399979952381677 1
0.611008861539805 1
1.17463389009456 1
0.258749023877658 1
0.512410937672022 1
0.895158582868079 1
1.01384502922273 1
0.862366892276382 1
0.397844930736841 1
0.611964208554365 1
0.137960041784233 1
0.289554797674394 1
0.541445682860291 1
0.541024782796053 1
0.411187866157743 1
-0.222745853924865 0
0.649556187986394 1
-0.133522990190596 1
0.52290160038027 1
1.15967981294851 1
0.184959160632099 1
0.280968971242042 1
0.441774401235239 1
0.465983555437868 1
-0.0932829122973478 1
-0.104676900183667 1
0.397584904248449 1
0.2252083990108 1
0.400588302259636 1
0.35806430695086 1
0.816935778871193 1
0.703909001439872 1
0.228741136441924 1
0.222296397089126 1
0.458453376797066 1
0.478481960732776 1
0.784684406275464 1
-0.225204804685215 0
0.309245836217527 1
0.302035080500677 1
0.117974178001409 1
0.720628544690749 1
0.548804676176521 1
1.07871858731109 1
0.667217757775233 1
0.387692995486257 1
1.24410690960697 1
0.241693993567317 1
0.489264583643338 1
0.477357961808126 1
0.321637469710197 1
1.21020571796294 1
0.0957340265190403 1
1.1974206853436 0
0.733821940041281 1
-0.198757115843025 1
0.470519420228278 1
-0.0888290264813164 1
0.701980021789287 1
0.803663569956306 1
0.00418853010738586 1
0.309442641511128 1
-0.0290592093897626 1
0.257495350901002 1
0.549898619755771 1
0.76910767928565 1
0.803617355301689 1
1.17493333918214 1
1.02544485297387 1
0.732513753255274 1
0.532945972834373 1
0.241436873860418 1
0.831054855964907 1
1.0522914781834 1
0.597031774799802 1
0.556638052122802 1
0.522509647660897 1
0.702929627434879 1
0.328288680429236 1
0.361897809776486 1
0.230257229006834 1
0.876213108157358 1
-0.0570359389497235 1
0.335646573677265 1
-0.154196639042153 0
0.339209066384335 1
0.272334628257859 1
0.370712844349296 1
0.486458985869625 1
0.359197475653057 1
1.0094579344648 0
0.665420630634495 1
0.763444933937769 1
0.771057283906391 1
0.240114498204091 1
0.640045326565271 1
0.582289527430006 1
0.166353440374143 1
0.0696585355704143 1
-0.441930282194586 1
0.415832263545329 1
1.00727665921714 1
-0.45934552478899 0
0.131058553757778 1
0.204105284401166 1
1.03440199324336 1
0.759970409575465 1
0.0113047527573746 1
0.965888587514512 1
1.0434575235426 1
0.235107461612259 1
0.190292363907305 1
0.691654184826887 1
-0.0831379140869419 1
-0.0747095833692651 1
0.873178292483119 1
0.855062018734352 1
0.649406220936509 1
0.253504975419995 1
0.678584894358785 1
0.316292962769808 1
1.240208512789 0
1.26531896124655 1
0.535784943030387 1
-0.0839132520786404 0
0.45330844440609 1
0.864739597005799 1
1.04562446670428 1
0.532409972152658 1
0.109610972246983 1
0.696523704986793 1
0.425962670884764 1
-0.0869272208304269 0
-0.103328350706331 1
0.496670684126874 1
-0.176460200445019 0
0.228413608526095 1
0.676503428368938 1
0.847445910206357 1
0.705255317155975 1
1.57252572714528 0
0.156725243527586 1
0.470058396954174 1
0.126520335930309 1
0.140995775192219 1
0.621623719981797 1
0.417624672798436 1
0.0437907104527409 1
0.551372389811593 1
1.48877144812314 0
-0.014421118483766 1
0.267164802223832 1
0.315455517326001 1
0.112489960596669 1
0.509051265481982 1
0.680520411078507 1
0.432676603502568 1
0.51403948383303 1
0.620948348999049 1
-0.0363560028099642 1
0.268481858650578 1
0.642270799444345 1
0.944682778899657 1
0.912450272568816 1
0.492214866048553 1
0.750334669896688 1
0.310394020337191 1
1.01744534885162 1
1.1102414816001 1
-0.129161166952344 1
0.740799984968078 1
0.140820320605032 1
0.322052932481534 1
0.940550071064411 1
1.08129638511855 0
-0.0849810243725792 1
0.538672838617628 1
0.0771479151181935 1
1.11359926140962 1
0.0447927044608558 1
1.24536364655706 1
0.595112319879165 1
0.53123348414175 1
1.30911030556679 0
0.700368872364821 1
0.150589938462302 1
-0.0307816509302027 1
0.601348844753371 1
0.43160318858816 1
0.796917241481825 1
0.157319725306586 1
0.32050591397792 1
0.64476946725118 1
0.904326708671519 1
0.652036068526522 1
0.312327248820089 1
0.758316423757943 1
0.901588493450363 1
-0.0244888663137436 0
0.502290972850486 1
0.969150064707558 1
0.0316034338201971 1
0.519433061818851 1
0.463956535554051 1
0.398913725372582 1
0.447812210345465 1
0.616043084128888 1
0.55370049982743 1
0.146057246169793 1
0.283481652918891 1
-0.165926742530143 0
0.813677552725067 1
0.69575070502667 1
-0.126187721003556 1
0.978945634513478 1
0.239875457888219 1
0.306192040282473 1
0.686369977553214 1
1.27809002856316 0
0.0873284655726835 1
0.237668402922509 1
0.14677008182164 1
0.511397900925579 1
0.566829385528398 1
0.601555115374088 1
0.420801915549575 1
0.242373714131688 1
0.593992795083206 1
-0.0332675104688814 1
0.44536991344433 1
0.232737066231599 1
0.395715414673454 1
0.536194869197511 1
0.696319032826735 1
0.134806267260257 1
0.323524520801312 1
1.21015373566455 0
0.61250502033462 1
0.534660193560651 1
0.676038843401078 1
1.16031091563648 1
0.647073764032942 1
0.0505275056967665 1
1.02099872027589 1
0.631871873998187 1
0.894070451129173 1
0.559733125801286 1
0.818308690324307 1
-0.0701306558509854 1
1.21254354146762 0
0.575905356918903 1
1.06155079238058 1
0.174508572906301 1
0.104647064450648 1
0.562393167971382 1
0.128386071548964 1
0.56679067046433 1
0.319677767088909 1
0.643986714223731 1
0.545843985684539 1
-0.194498994859054 0
1.07432624196185 1
-0.114303512502872 1
1.09402945913095 1
0.35473798756833 1
0.794422827452237 1
0.432776162074337 1
0.231911110400893 1
0.57089374211416 1
0.164764569713791 1
0.801075522798342 1
1.57732415309165 0
0.583270951074153 1
0.311595684372712 1
-0.0131217670685682 1
0.797112306074814 1
0.344060515144323 1
0.169922042606532 1
0.249028203455885 1
0.648526215434096 1
1.17827153517032 0
0.415125261843209 1
0.151948577910352 1
0.463997047827939 1
0.74851711745084 1
0.615589140688852 1
0.145615281980559 1
0.465452043227322 1
0.30450638120092 1
-0.0157765373580052 1
0.518861446733415 1
0.582550289198893 1
0.392218263410192 1
0.127547625166622 1
0.650032166160231 1
0.52503592405102 1
0.884094002336358 1
0.370264615500509 1
1.10201376246089 1
0.487316281539904 1
-0.0763762338879575 0
0.859440646171354 1
0.214109528168105 1
0.980274160749701 0
0.729742537755482 1
0.222799767060063 1
0.673968574687669 1
1.10018410035618 1
0.654417883621456 1
-0.321366966402415 1
0.489215897355804 1
0.0681923538480618 1
0.453285493180636 1
0.664471273877733 1
0.705695235149374 1
0.708478437239691 1
0.804699777077972 1
1.01526007857301 1
1.068655161825 1
1.11180994988732 0
0.331646213873006 1
0.537962803097208 1
1.16159962832509 0
0.991412507442932 1
-0.331389857452628 0
0.686820256631875 1
0.115901259481163 1
-0.0570555718942779 0
0.793078200404487 1
0.469438635152188 1
0.254286271506715 1
0.370622651498684 1
0.804468304557264 1
0.110169554964263 1
0.472321231070613 1
0.436216833926623 1
0.749186666992125 1
1.09492757986463 0
0.822711291762465 1
0.861778830095118 1
0.484825977154056 1
0.49000168879718 1
0.0254823869843757 1
0.400220304117478 1
0.198690476290605 1
0.611412733413773 1
0.878991126032533 1
0.379723902745129 1
0.498814767784628 1
0.566373887333179 1
0.151150354972757 1
1.02198723331478 1
0.558580079893168 1
0.53692722226706 1
0.419734425507894 1
0.715262770331788 1
0.677294057798155 1
0.519940612655679 1
1.33825495306916 1
0.865558144257287 1
0.613162472289564 1
0.910779310457006 1
1.24043786307272 0
0.985742926615051 1
0.354404097458732 1
0.0673548504457629 1
0.586039198111629 1
0.0619441280761311 1
0.254437544659114 1
0.591363152607477 1
0.811422412507499 1
0.787680619362713 1
1.03656771629662 0
0.545527623415699 1
0.528347676651183 1
0.89172575946856 1
0.267234586725309 1
-0.352749870419508 1
0.735002083761324 1
0.460462833199831 1
0.923756362065316 1
0.00867302341235633 0
1.13954523291891 1
0.418664601724609 1
0.720853145838161 1
0.31594198340494 1
0.123701449634181 1
0.219980129437699 1
0.382836720439916 1
0.615842603219755 1
1.18314281747488 1
0.634891035886397 1
1.21911039082518 0
0.945386938643045 1
0.782286505331111 1
0.686696759868855 1
0.578629005928646 1
0.233614863357744 1
1.47548159546928 0
0.371952337707232 1
0.676551408848983 1
0.173521579932511 1
0.683746424928141 1
0.557106870225937 1
0.899057335249712 1
0.664110254959734 1
0.406003033635964 1
0.220574557518404 1
0.180878775090528 1
0.698641901936163 1
0.360903346342223 1
0.669641956046426 1
0.882997772132443 1
-0.00826656895272017 1
0.864728586917456 1
0.0645705710089688 1
-0.202190384229236 1
0.474478931087959 1
0.435645762073248 1
1.10446725503036 1
0.997324358390138 1
-0.0185179842898346 0
0.423322128330765 1
0.4928048647993 1
0.489898378824315 1
0.0996791128109603 1
0.589274116256252 1
-0.197821753612123 0
0.198563084971319 1
0.528487386683619 1
1.61286066912453 0
0.351105655188682 1
-0.109617552691558 1
1.17146548616883 1
0.441827198481302 1
0.429360241414502 1
0.18580511813456 1
0.0918984670217147 1
0.552189577168546 1
0.527945935426848 1
0.699176847247863 1
0.449795660976527 1
0.126470538005036 1
0.849433563928262 1
0.99898607339671 1
-0.364691356696817 0
0.313117609450573 1
0.0411825722543795 1
0.367913072509041 1
0.0637393959357035 1
0.803366356492849 1
0.529549308671417 1
0.622394120524862 1
0.677371847827348 1
0.276275446079181 1
0.81429215492955 1
0.345617124781336 1
0.0928931214781913 1
0.729328703168791 1
0.342769171154153 1
0.82518342072234 1
0.189450173584319 1
-0.127004124519966 1
0.170703281044589 1
1.1134190857974 1
0.909385069036709 1
0.716938014548229 1
0.0316521108983342 1
0.545741666925559 1
0.131958338836376 1
0.406574509573177 1
0.11380126505747 1
0.684669092008722 1
0.478943444288389 1
0.236652941934046 1
0.317108238899129 1
0.193605649011434 1
0.138618371659382 1
0.178487792543946 1
0.970860694062614 1
0.302152240214803 1
0.0698025079304133 1
0.605729624956294 1
1.1748407441399 1
0.541925822989738 1
1.49513138827165 0
0.516113383151975 1
0.406863638995842 1
0.760668618623759 1
0.98659568615953 1
0.469771998211809 1
0.0637440804692651 1
0.577429341802656 1
0.0451383259392041 1
0.514591364684511 1
0.529281125640303 1
-0.214832329257179 1
0.989208203213578 1
0.583854238288588 1
0.694308869678111 1
0.108919191190642 1
0.461553523836491 1
0.472246828288216 1
0.585107563853287 1
0.264524869292776 1
1.22313691828199 1
0.00041949681191604 1
0.604011996678124 1
0.919292609251207 1
0.9285273507394 1
0.00804500506086365 1
1.23883980395324 1
0.377939550025794 1
0.537535957911972 1
0.197262998377495 1
0.852206793016819 1
0.489573676431619 1
0.167120172250298 1
0.0371199839050562 1
0.073675087785864 1
0.442002704985891 1
1.18009448874385 1
0.836664341604541 1
0.893704781943804 1
0.491904867465458 1
0.144562820663146 1
0.997349846232934 1
0.182456198173026 1
0.83575868595618 1
0.54924803510152 1
0.434471165032174 1
0.975587624337164 1
0.0857748576607246 1
0.526110216249157 1
0.909356477798694 1
1.07895204321971 1
0.0193456361041572 1
0.637097676411669 1
0.719843395567556 1
0.314835813371717 1
0.618305579739977 1
0.610149360758919 1
0.289567120778529 1
0.299101008160016 1
0.281856501491889 1
0.177115994946101 1
0.811657194752657 1
1.22508052204623 0
0.331326129651209 1
-0.0886967480444848 1
0.499687527774576 1
-0.129740558421963 0
0.832162671684442 1
0.692570608623045 1
0.435065359657321 1
-0.0500199760637 1
-0.0692534019780961 1
0.251896755429933 1
0.773512092226347 1
0.52215666143998 1
0.207105352135283 1
0.7442706231501 1
1.4282667051415 1
0.799698440020078 1
0.755760229125386 1
0.757667626449081 1
-0.07421649521042 1
1.44341619120126 1
0.422606207428882 1
0.602593549255253 1
1.3567600241845 1
0.318277734522658 1
0.423211477123982 1
0.84097273944533 1
0.134885180277334 1
0.490540906972328 1
0.111658372059338 1
1.05641976451396 1
0.404696610448682 1
0.522111076138762 1
0.449190453118132 1
0.104581147248873 1
0.702724370144286 1
0.243223102019533 1
0.850466969147908 1
0.634250931612219 1
0.614470579965538 1
0.0783855157074143 1
0.518724251830306 1
0.0704842587348617 1
0.753312287680989 1
0.0931950943187959 1
0.19592847510513 1
0.607369552669285 1
0.406869650857423 1
0.757992849199326 1
0.644169628136611 1
0.288770362693219 1
0.939459072498091 1
0.716392036566158 1
0.770762963220663 1
0.27286797805631 1
0.182315062972871 1
0.903379598671477 1
0.167175037825609 1
0.241385147297482 1
0.933639014401402 1
0.439589521254995 1
0.793080995292846 1
-0.0777305228393784 1
0.869746450324717 1
-0.114425672273305 0
0.692066525911103 1
0.205567788030777 1
0.656386091068714 1
0.555779571522289 1
0.390403834117971 1
0.499012664015345 1
-0.023101082592125 1
0.115466408546156 1
0.688242199073445 1
1.21412743658516 0
1.26673986297809 0
0.266829968477273 1
0.76421402394404 1
0.71853224496136 1
1.33672284837739 0
0.0550217872147536 1
0.790886138897506 1
0.0108768890153932 0
-0.128216469948956 0
0.413588670902648 1
0.795482296755099 1
0.599932282308919 1
-0.128059065538798 0
0.690636883291405 1
1.36528265404162 1
0.0192776435311216 1
0.597887168249625 1
1.53981509686588 1
0.353623433202859 1
0.899454049105217 1
0.0713082171324024 1
1.31841811227374 1
0.093804817038958 1
0.794901992263731 1
0.382564493811806 1
0.385112033283833 1
0.742230876687436 1
0.310354848850634 1
0.973660407999081 0
0.253414896177201 1
0.0770098274441359 1
0.614450941983764 1
0.984665908140418 1
0.887428642640081 1
0.210393953523182 1
0.169263870591104 1
0.432102234473407 1
0.679935123352507 1
0.545232484308399 1
0.846762636109212 1
0.922560997772276 1
0.591919399297246 1
0.728447711457477 1
0.363394844175001 1
1.31876808981111 1
0.110920215187558 1
0.279128753620855 1
0.991871285832033 0
0.0443240253864096 1
0.37987816440298 1
0.0636884546882842 1
0.414839954073263 1
-0.0890612141136427 1
1.20108795945747 1
0.50557332238035 1
0.0946797663656633 1
0.678822225192714 1
0.177370449110289 1
1.48475881521277 0
0.196333263986646 1
1.16795208320961 1
0.693581660818109 1
0.621875638657143 1
0.475636656758441 1
0.170672946950139 1
1.02419947763946 1
0.681269263100296 1
0.344964083412624 1
-0.00792659238146853 1
0.273373231035081 1
0.558589823034467 1
0.371935758424199 1
1.24283879010692 1
0.349513100204257 1
-0.080804251849363 1
0.814944652264821 1
0.683086876396809 1
0.26585386951789 1
0.500561805817078 1
0.490182409195263 1
0.203910785996994 1
0.136163060651461 1
0.0733989722654171 1
0.323978357220906 1
-0.209552928116971 0
1.02618520392751 1
0.101022390831203 1
0.110263412111586 1
0.489670402196697 1
0.720111504678773 1
0.32727208494795 1
0.421386095773691 1
0.446752075488581 1
0.610455526963507 1
-0.10470694862546 1
-0.0553625681632823 0
-0.323833291946634 1
0.608481806144843 1
0.287301331726209 1
0.508732524902121 1
0.395235327528891 1
0.646682477042706 1
0.495479374117927 1
0.499388517451899 1
0.618036466013298 1
0.573450865543504 1
0.485245111590866 1
0.0483193680889766 1
0.213318800177255 1
1.41659247015625 1
0.486743961857737 1
0.487499981570231 1
0.839698850628227 1
0.29033574122313 1
0.308575161886078 1
-0.213411937699521 0
0.441715883063828 1
0.481636866218623 1
0.751555116531797 1
0.997972446063061 1
1.45693721096958 1
0.269266322669489 1
0.406393298633583 1
-0.269659774112225 1
1.19467481950298 1
0.671887162099242 1
0.443106414023859 1
0.889307490212116 1
-0.0120299415838468 1
0.802373743473297 1
0.69538461836712 1
0.194065886127857 1
0.93014494676449 1
0.632791967078647 1
-0.291325624423709 0
1.01832157815262 1
0.623320610997785 1
0.359389291414408 1
0.520839906590584 1
0.15978422182103 1
0.452501308663716 1
0.7333963996429 1
0.742243524546394 1
-0.0554036862614705 1
0.410417952729253 1
0.545277731134112 1
0.550771065078996 1
0.914968972310152 1
0.324674955913813 1
0.620960525499912 1
0.696379217553647 1
0.966752027599249 1
-0.0619712891949745 0
0.51284930338258 1
0.730703248707453 1
0.154512948433027 1
0.546394136663087 1
0.551766184865328 1
0.426347611397827 1
0.411546770869312 1
0.805327983452287 1
-0.0927175088682892 1
0.398954514321367 1
0.885178625391838 1
0.632097685478231 1
0.463120549197449 1
0.660738061637577 1
0.456567162687637 1
0.504547238525843 1
0.37472235836746 1
0.378193885633316 1
0.163897582780162 1
0.123850797115759 1
0.552426233797373 1
0.540316746646526 1
0.570906358010917 1
0.376042473087683 1
0.896094551557605 1
-0.233961219544853 0
-0.129672381522887 1
0.351900259694262 1
0.693484090945054 1
0.428662065847872 1
0.372062323986867 1
-0.325924041998678 1
0.381042980521103 1
0.758035656177902 1
0.630213839465215 1
0.324035047985272 1
0.570818526996291 1
0.762108395430084 1
0.820684566315086 1
0.687307015941154 1
0.00344363557544889 1
0.79350052324192 1
0.0875735554872262 1
0.131795263039611 1
0.457213498080124 1
0.79556112019446 1
0.750344972188112 1
0.892437895759993 1
0.612662265163892 1
0.4765558140442 1
0.542046087773366 1
0.280848851415727 1
0.558717331435008 1
0.440068765936894 1
0.402808100658977 1
0.425783080929923 1
0.325899846624072 1
0.537871265739402 1
-0.156933088258178 0
0.344338253581724 1
0.79750335496419 1
0.368210370371477 1
0.697381891082428 1
0.760127480571234 1
0.706327086243275 1
0.181080002372708 1
0.626769074212019 1
0.899933539347842 1
1.02922664670404 1
-0.36947055032661 1
0.194341356792996 1
0.46151901168422 1
0.991590964988516 1
0.523271656662539 1
0.0837574949724044 1
-0.131644697499537 1
1.19916983872574 1
0.392378150597371 1
0.109034933905758 1
0.471035427704011 1
0.519520325652218 1
1.19362572874635 1
0.820994620251187 1
0.503395860639046 1
0.711506263909921 1
-0.022459242182247 1
0.419903741781713 1
-0.0294295559361775 1
1.10324019735139 0
0.557884841253294 1
1.11115243439847 0
1.30227469277048 1
-0.314001870719817 0
0.602292242732379 1
0.0602154777028233 1
0.300877571972903 1
1.24187370212912 0
0.869685421154136 1
1.19157248341238 0
0.87038889166885 1
0.417632558289986 1
0.0661818866663571 1
0.603126164123684 1
0.772399221188753 1
0.835194960779707 1
0.514422544178115 1
0.82662755073478 1
0.586002470700898 1
0.758114773745718 1
0.457554353351325 1
0.63052133582245 1
0.363482822848394 1
0.677613917513887 1
-0.0485800427538183 1
0.887969521969582 1
0.903210277857275 1
0.673026456386924 1
1.0981586085129 1
0.175666576678849 1
0.867860097088238 1
0.595313459479329 1
0.573213157587788 1
0.306990929029552 1
0.643619131729774 1
0.100177822206025 1
0.822196416352492 1
-0.148780923509149 1
0.525870387258048 1
0.649049890923206 1
0.167715156168112 1
0.591609092137108 1
0.458308885675446 1
0.688846776005024 1
0.47602941982825 1
0.32990054441183 1
0.902733511858055 1
0.432358091048192 1
-0.517274880829751 0
0.558691823277798 1
0.0905826001834988 1
-0.00867251615593536 1
0.0745768353899735 1
1.33659060636736 1
0.653129486408413 1
0.0597625801189054 1
1.09391484851573 1
0.86711827008918 1
0.71234632046498 1
0.753645497531766 1
0.481807812404011 1
0.241832879407784 1
0.34714259297538 1
0.278368610636435 1
0.42643448745207 1
0.0267469791954239 1
1.12531431431971 0
-0.00143495337470995 1
0.0907536198574349 1
0.785857876954826 1
0.979001911439167 1
0.522794096215668 1
0.216361253479321 1
-0.027492509870881 1
0.513182451685986 1
0.807483943964163 1
0.489947532770645 1
0.278708101266884 1
0.364994144808548 1
-0.0715898926238019 1
0.633034183514111 1
0.213510725871358 1
0.15582624215615 1
0.408248418554606 1
0.529429420544728 1
1.3374048217969 1
-0.254706699382669 0
0.881127209644766 1
0.363899695289734 1
-0.0136159554108448 1
0.344088957333055 1
0.905976151087468 1
1.12842665594348 1
0.146635017013117 1
0.514081926664582 1
0.560143613243169 1
0.671188697112404 1
-0.202602780159081 1
0.76312818621429 1
-0.202128239292654 1
0.116606609309588 1
0.916735586485441 1
0.268474631615168 1
0.426789906387477 1
0.743776105892471 1
0.784205596456649 1
0.76633572916473 1
0.632422629856533 1
0.592601322799272 1
0.227233780818587 1
0.145384482763827 1
0.475171797883042 1
0.446638028256379 1
0.640699665077122 1
0.00537054405826568 1
0.167205767729626 1
0.309603250487855 1
0.568032314954215 1
0.621684775596312 1
0.726359324579869 1
0.314154269512262 1
0.389623763278972 1
0.83976130654167 1
0.962356724624901 1
0.676859314466678 1
0.673237394170075 1
0.123991332431914 1
1.04873792712769 1
0.153552567161022 1
0.964259047885077 1
1.01854720697407 1
0.736888533439975 1
0.21339284056163 1
0.374240479103386 1
0.600874208545383 1
0.374483563740555 1
0.518749111058902 1
0.832050323561981 1
0.00385940197845624 1
0.381089931800421 1
-0.379122690847796 0
0.822038483769359 1
0.489343630425122 1
0.517369768325235 1
0.795308061698756 1
0.637345465382487 1
-0.177876996101908 0
0.777093328878429 1
0.706350600392803 1
0.359930482915741 1
-0.199456014412698 1
0.360541761633022 1
0.440626856526753 1
0.77974242644095 1
0.0571751877968497 1
0.0281250607320427 1
0.18504207405295 1
0.888621493943364 1
0.447755664152956 1
0.427995835133298 1
0.507912591379786 1
0.450996287478867 1
0.337358989724287 1
1.09572456953569 1
1.06663557818488 0
0.66350996979735 1
0.716434497238757 1
1.12783177140355 0
0.539819816291326 1
0.338479832894251 1
0.588039592712771 1
0.161467784234166 1
0.776762201836497 1
0.376664239776026 1
0.835053243551842 1
0.490396999929334 1
0.750645328727597 1
1.6281776788574 0
0.213221707589271 1
0.729453385036112 1
0.324122535637562 1
0.453960688075244 1
0.700782499550426 1
0.688956093155794 1
0.194738130279253 1
0.426239439985234 1
-0.106646938307153 1
0.298241350248735 1
0.296405326385734 1
0.495700927423051 1
0.0645631532161685 1
0.264017632730226 1
0.190806153299558 1
0.106808577798828 1
-0.169072997337148 1
0.528646224961568 1
1.18872937786259 0
0.231271140614148 1
0.961917832769899 1
-0.13723460276151 0
0.318276113872379 1
0.103902801871505 1
0.737034214459486 1
0.18451311254313 1
-0.280261041366343 0
0.552601169213159 1
0.342472125115883 1
0.902538603246317 1
0.415626997641059 1
0.742895202299212 1
0.613400216244463 1
0.178578081314059 1
0.629554461749751 1
0.654350144491296 1
0.352422881068365 1
0.2842732604161 1
0.468690540250067 1
0.159815933529753 1
0.162656591297565 1
0.0051233410160383 1
0.663384624982483 1
0.538664880024839 1
-0.0466830993038774 1
0.483022393109587 1
1.12765755621133 1
0.4170761370058 1
0.39515102067455 1
0.493378536585642 1
1.51982792723671 0
0.786679148050301 1
0.346368896404533 1
0.3797405531639 1
-0.285780661040874 1
0.505223649686356 1
0.757964921257003 1
0.0764839832667901 1
0.735799932269159 1
1.28550868087808 0
1.52265802107535 0
1.0387494719947 1
-0.446329093898565 0
0.215045887708557 1
0.576403755871628 1
0.617786150851039 1
0.796616628051875 1
1.0780594415567 0
0.332139094119255 1
0.360618718388777 1
0.638898605001974 1
0.0102233659880987 1
0.591564526438745 1
0.84962650288077 1
0.597798699764286 1
0.561446529846418 1
-0.0989530787506798 1
0.586312859470869 1
0.842898478314882 1
-0.121806059515575 1
0.445483714139021 1
0.353633508003644 1
0.528648166839895 1
0.538625399038833 1
0.671726053982353 1
0.380987140882327 1
0.279460062135519 1
0.817962814065177 1
0.3701291084254 1
0.792602303588643 1
0.429072615924808 1
0.724709666382807 1
0.6034775851663 1
-0.100839393364025 1
0.659637954485107 1
0.703703514507736 1
0.877835264531535 1
0.799261001130284 1
0.282630644940628 1
0.386678073891422 1
0.353398779401247 1
0.161211825265556 1
0.283205193041782 1
0.333510594800358 1
-0.284475851793302 1
0.0253535339170514 1
0.183907140031709 1
0.444797976252717 1
0.265583014612924 1
0.294250581687289 1
1.56708569005712 0
0.64795134002381 1
0.106750002626991 1
0.150409983864768 1
-0.0930498323193873 1
0.64721123161955 1
0.468388419990428 1
0.175533195450209 1
0.935869517519817 1
0.68735329934514 1
0.418725521528105 1
-0.0130789533007544 0
-0.132693101504274 1
0.0252036523634491 1
0.239284280959895 1
0.861650120430669 1
-0.0187473368160751 0
0.314831300086909 1
-0.0201698324029266 1
0.435639489832753 1
0.647629350757936 1
0.41455400476119 1
0.468065797066417 1
0.617390825183328 1
0.437733095787572 1
1.4178057523481 0
0.318570395422122 1
0.344739141918148 1
0.673569759117052 1
-0.234680938577297 0
0.740343180410717 1
0.49545097975795 1
0.557290002549072 1
0.890524164903512 1
0.772001507717394 1
1.52192061854435 0
0.521376831937982 1
1.11262022742525 1
-0.051712738439267 1
1.13898663127331 0
0.130649109185246 1
0.177957245028658 1
1.17447984655962 1
0.780717507776216 1
0.384220384019469 1
0.675846236322715 1
-0.272691880664095 0
0.104927132309933 1
0.153026414019373 1
0.752274423615525 1
0.932614288840882 1
1.04511141714512 0
0.638001707076002 1
0.663782947994859 1
0.198358330703987 1
0.907910729885276 1
0.145149907490789 1
-0.0506931052132441 1
0.488066163718299 1
0.562081814691512 1
0.517619676115146 1
0.557874095971921 1
0.62293474946842 1
0.692993541961415 1
0.454765596788139 1
0.567664180750385 1
0.810511271892045 1
0.629419965877484 1
0.467618128915143 1
0.468317657902917 1
0.674039742913968 1
0.925726574572735 1
0.0630737154295314 1
0.685454636021601 1
0.567483900623453 1
1.43403108711775 0
-0.197259064741075 0
0.0610725006987608 1
0.81663336919977 1
0.615799879448906 1
0.201756875368608 1
0.420390050713821 1
0.811002037225037 1
1.25487699342248 1
0.756201230865064 1
0.53224361361756 1
0.438404648121491 1
1.12061583020534 1
-0.225536168723415 1
0.278399680207193 1
0.0314534171767728 1
0.749260521657791 1
0.566778205121536 1
0.681678419969862 1
0.290257367942535 1
0.929857185404193 1
0.404066098591137 1
1.05898699495032 1
1.04502177258155 1
0.63693102226922 1
0.382720306488289 1
0.729137564801775 1
0.60421303774082 1
0.464112359848312 1
0.234586271507644 1
-0.0646464322232452 0
0.312001213101411 1
0.420907831848351 1
0.528533998734027 1
0.269304445152257 1
0.701205519659536 1
-0.161085098235297 0
1.29838849940245 1
0.422255688236966 1
0.932367178526615 1
0.867671099602564 1
0.544145190212699 1
-0.127107956647577 1
-0.00081715416093292 1
0.155829228081074 1
0.885880520976245 1
0.567107230257158 1
0.553995714468667 1
0.293992906311864 1
0.226843862111562 1
0.0771028759743366 1
0.263115181245154 1
0.663786321996582 1
0.548366365530452 1
0.433232786915001 1
0.822740942414175 1
0.522670643384883 1
-0.051060557862813 0
0.378842214362594 1
0.396409218806315 1
-0.109604311235706 1
-0.521239152015928 1
0.236553719399568 1
0.146475973319803 1
0.281514593052303 1
0.640845180743267 1
0.0343856777314337 1
0.0558426655394046 1
0.193013579006077 1
0.274675973575555 1
0.89771603919452 1
0.415301821967504 1
0.990732940807765 1
0.367265585106161 1
0.8000750346002 1
0.201003901896151 1
0.190641494196346 1
-0.286629561615416 0
-0.403817421613545 0
0.393923524073522 1
0.692517462634334 1
0.0411149888912253 1
0.919023009419007 1
0.518128094292506 1
0.606075825934439 1
0.35734277730781 1
0.604897646174166 1
0.355784347719772 1
0.578669504111057 1
0.745102154274461 1
0.377230859630463 1
-0.164988391907389 1
0.539795646234329 1
0.257198067621664 1
0.68578156099241 1
0.623174957536222 1
0.644219912052113 1
1.01463985485887 1
0.123287789362303 1
1.09219750340718 1
1.23911979276554 1
0.0285794948856771 1
0.584878052091379 1
0.496122623139185 1
0.475460151831978 1
0.156325196416966 1
0.327835314397183 1
-0.0303880931228148 0
-0.346129095251582 0
0.481648639253742 1
0.448652412026827 1
0.78165349408649 1
0.757130578601155 1
0.304562499609588 1
0.759465475508346 1
0.0277315059930385 1
0.319506874752812 1
-0.223431512643354 0
0.746933935992636 1
0.750418172224988 1
-0.201206298208038 0
0.539435963234201 1
0.20255677771426 1
0.265744224098088 1
0.1672288252729 1
0.589350789804724 1
1.0863754204155 1
0.765286404810008 1
0.631161106704876 1
0.11058714635541 1
0.297520512919422 1
-0.361170234151258 0
0.661947675705772 1
0.374711868162346 1
0.699534825750722 1
0.258095291721072 1
0.697573802498988 1
0.518904081681458 1
0.797331157592236 1
0.96359723159884 1
0.0788048645129937 1
0.179841774232008 1
0.197866598752607 1
0.530772607355105 1
0.188219783213426 1
0.133710043169816 1
-0.186485821947716 1
0.685910408952545 1
0.5657912205334 1
1.13333557220917 0
0.253658133011228 1
0.384708445330583 1
0.341868739796128 1
-0.0318639048705554 0
1.05369066913934 1
1.55650463073668 0
0.562171562003221 1
0.715424757300688 1
0.519162775151371 1
0.985979122958002 1
1.10931348128694 1
0.496034603332209 1
0.629614981793789 1
0.171859761617415 1
0.214825056563757 1
0.332411277567146 1
0.186082454458151 1
0.636255518099246 1
0.510656385177108 1
0.357870353473494 1
0.000650565199284771 0
0.409217277030811 1
0.957773293167123 1
0.0603500783079897 1
0.45814308877517 1
0.977573340324549 1
0.235026255037544 1
0.43518706757729 1
0.733299044029662 1
0.0204101586184772 1
0.188604606244518 1
1.23441208314023 0
0.0619680737139645 1
0.699709232983326 1
0.153720430177145 1
0.722308675596555 1
0.564547957014148 1
0.121716952753996 1
-0.31750680207625 0
0.00664802898670987 1
0.143485487593932 1
0.693570855684856 1
0.395107751116481 1
0.424656605066821 1
0.613109953322307 1
-0.119026611269479 1
1.04683601204536 1
0.814204262485492 1
1.26285336030929 0
0.433020605018603 1
0.498386528963905 1
-0.0569145382322017 1
0.693202748505417 1
0.119188725507734 1
1.04022044452727 1
0.747250764300917 1
0.384254204591473 1
0.542635955494923 1
0.547755579539586 1
0.073058639811077 1
0.651583372501372 1
0.463124965385257 1
0.403149016938018 1
0.426535345483684 1
0.963627903478667 1
0.500950137431753 1
0.431626430562825 1
0.796579466792145 1
0.37255406138281 1
0.720958786236129 1
-0.0709756797367071 1
0.557894277076995 1
0.824147026542692 1
0.538080431034698 1
0.515891365446463 1
0.398532491199958 1
0.437512239407475 1
0.765969523998859 1
0.518176232306897 1
0.0692933521866229 1
0.479719937041552 1
0.213822879616413 1
0.749706523809484 1
0.347816580353746 1
0.598554225293549 1
1.34801765384499 1
0.391245359155982 1
0.381780792715576 1
1.25825120185264 0
0.453833744614486 1
1.21567251103637 1
0.797333326321582 1
0.292682986065315 1
0.165422176063998 1
0.341401809155289 1
0.825174202316677 1
0.108247907377388 1
0.539663319936169 1
0.520435747964562 1
0.0323522175521744 1
0.20683747141842 1
0.832800542565721 1
0.673613008189926 1
0.600377386729023 1
0.585192813710293 1
0.777418234015024 1
0.666968363197927 1
0.80381583776132 1
0.890948640266404 1
0.814394965032309 1
0.693585884257305 1
0.834152068142967 1
0.914254688582926 1
0.0961673180510653 1
0.441084122250898 1
0.663280534255766 1
0.651031682310286 1
0.779703570092389 1
0.0923969579137191 1
0.535608502916499 1
0.669414431319105 1
0.97734511974685 1
0.547748549656305 1
0.566024610190734 1
-0.447528796981758 0
0.91297168035021 1
-0.515575410752583 0
0.624433476212731 1
-0.221933363578085 1
0.186145378493722 1
-0.00561574127828633 1
-0.140075645112334 1
0.0691150255729224 1
0.641111359849003 1
0.907936906752154 1
0.619875400687139 1
0.259470062230392 1
0.557280329857351 1
0.636876199104558 1
0.864519390861101 1
0.576612321668586 1
1.00056332246201 1
0.466767453675391 1
0.955396127099845 1
0.765067249478879 1
1.1462463637233 0
0.125294058245145 1
-0.180466044857371 1
0.527079001722571 1
0.455858002633182 1
0.570796583927551 1
-0.380552143680683 0
0.300177167741361 1
0.344219202114621 1
0.90972755889365 1
0.484142674727131 1
0.530270832812356 1
0.889543119412996 1
-0.347405566070625 0
0.584563393870774 1
0.782030161584885 1
0.790297097787609 1
0.361667113739111 1
1.12093154405696 1
0.822763484253711 1
0.367633850721788 1
0.631396660181004 1
0.0981963851037953 1
1.06659484591528 1
0.409168067215176 1
0.834837655017299 1
0.505748348450528 1
0.48359807126058 1
0.415781765898396 1
-0.370143041094763 0
0.0855918732443229 1
1.26715920326235 0
0.278233359918804 1
-0.148888673863163 1
0.403913476457306 1
0.332031456058404 1
1.04418343450043 1
0.706786416310746 1
-0.502936843660405 0
0.586064840997491 1
0.504037256925908 1
1.02837578057444 0
0.278329589124244 1
0.432095245205382 1
0.790882428977 1
0.907845543237181 1
0.939192334226537 1
0.586892952621596 1
-0.0197886286345218 1
0.306084707228002 1
1.36761577140352 0
0.0611212532507539 1
0.22960251569384 1
0.296243626705886 1
0.0438912748236386 1
0.58756015004104 1
0.964390191981608 1
0.277838170609913 1
0.379022238639208 1
0.70863334946358 1
0.193760885610104 1
-0.216827181226072 0
0.744459416011862 1
0.459221149585262 1
1.16389229020333 1
0.95047272786325 1
-0.263818027764669 0
0.608656003146491 1
0.823463286358267 1
0.577620452301642 1
0.629879534168715 1
0.137235899281913 1
0.300965454888918 1
-0.346774195478167 1
0.982280154821967 1
-0.205160881152496 1
-0.00190493735240627 0
0.401231734630547 1
0.595494864393479 1
0.341019876294682 1
0.542095947283852 1
1.41530855736129 1
1.17838262368021 1
0.0503134991271141 1
0.243099309595548 1
0.3611079675334 1
0.30695482747978 1
0.129836488728617 1
0.190866773539165 1
0.884561909338606 1
0.75175702749666 1
0.443092783662002 1
0.411886651596268 1
0.924749607594853 1
0.807801313968248 1
0.936289915339 1
0.934017588861388 1
0.930630275148836 1
0.314515590914321 1
0.820634270368577 1
0.0976362314873971 1
0.241292089953618 1
0.0583321238478789 1
0.786809868806788 1
0.0782475795885786 1
0.564882822474728 1
0.836990362424179 1
-0.00614950312626203 1
0.392818187299949 1
0.2102357579344 1
0.916271529593365 1
0.119245518439906 1
0.413396055619597 1
0.990545516420062 1
0.372464505829228 1
0.350633814905355 1
0.734326040595108 1
0.385837053865873 1
1.11591387301884 1
0.643153112983931 1
0.696230201246635 1
0.953851399799242 1
0.586083438694225 1
0.379740652182008 1
-0.203427223367408 1
1.06429971327797 1
0.0492258569989744 1
0.858097232687092 1
-0.210979836354099 0
0.0772851651094855 1
0.611074942440695 1
0.526075767836754 1
1.05300655629802 1
0.809015680461635 1
0.524893146660171 1
0.539981404738755 1
0.538698622751506 1
0.751357039614736 1
0.874040742198762 1
0.952945366715558 1
0.78271168703784 1
1.41232357298935 0
-0.0584267588314517 1
0.74348103751913 1
0.115081057093347 1
1.25834894749808 0
0.445612224023736 1
0.720562342425495 1
0.148711685356476 1
-0.309060476700943 0
0.444818688453269 1
-0.0659873596665723 1
-0.190729136365046 1
0.579783406930102 1
-0.274301596403323 0
0.626567729700867 1
0.677080504506522 1
0.629965267768639 1
0.0103592651517236 1
0.801123769732169 1
-0.0999270005599084 1
1.08727535640156 1
0.952345311261912 1
0.111191069939678 1
0.926773198409045 1
0.248711212943822 1
0.74901239215592 1
0.61608487976005 1
-0.322157594842023 0
0.680718618489556 1
0.478039034458518 1
0.3342362764523 1
0.650107632973387 1
0.552420466533381 1
0.737542909965049 1
0.491961464364793 1
0.275256820522525 1
0.0968808534324312 1
0.440925943235087 1
1.02058689180029 1
1.12856184751153 1
0.395080556481772 1
0.55994252981598 1
0.435816279991954 1
0.945750225475249 1
-0.0393654641630819 1
0.985834248979804 1
0.474643437588354 1
0.717588665938035 1
0.756685280415301 1
0.834171183882855 1
0.630370611016127 1
0.734655881783274 1
0.235923564721776 1
0.912618207268932 1
1.05411836625061 1
0.799229777734058 1
0.665819994653064 1
0.762500473585156 1
0.81260363028198 1
0.737199392824475 1
0.327724162306973 1
0.958300517340117 1
0.473306429690964 1
0.166833690342385 1
0.518590980574164 1
0.754559662669231 1
0.546310647536233 1
0.979151039586064 1
1.93863584015048 0
0.712151647371386 1
0.717678727214561 1
0.414895418187531 1
0.729465306899137 1
0.229621838707058 1
0.698457489115603 1
0.291637063700412 1
0.841880934068134 1
0.314843550140356 1
0.175750554979603 1
0.216737750960498 1
0.404894370438652 1
0.013391837683178 1
0.352752677644737 1
0.0651086375627902 1
0.539279492271892 1
1.17492584126933 1
0.648428297799544 1
0.111500880824043 1
-0.107696606137482 1
0.845649117197622 1
0.429736497554309 1
0.892738480237066 1
1.01684446424555 0
0.235590203942597 1
0.0980206855518416 1
0.475019990050087 1
-0.0757512566608221 1
1.09466325719427 0
0.697694584710258 1
0.885629656962214 1
0.611208529546807 1
0.53068305945133 1
0.6159771637126 1
-0.0798620201366336 1
0.64604877517705 1
0.257272250703337 1
0.0668374561698672 1
0.803047238540253 1
0.368187761163157 1
0.361680394497899 1
0.991284077088875 0
0.699953886941057 1
0.865075203426198 1
0.576707230090927 1
0.0519635273526413 1
0.515328346334937 1
1.02656824628712 1
0.415968619824724 1
-0.241362255857607 0
0.3945141632088 1
0.658848036949698 1
0.401034321028124 1
-0.0612002817173063 1
0.265674997766568 1
-0.261742984796993 0
-0.0464943035065587 1
0.814454021174134 1
0.665333577258093 1
1.39796375182376 0
-0.291077952330571 1
0.685040800835621 1
0.684718800877915 1
0.542720197454191 1
0.118959461434979 1
0.355526899148216 1
0.663613372431637 1
0.647241102030094 1
0.362575803945232 1
0.896472402212564 1
0.146827836013153 1
0.350757510438978 1
0.995868104854333 1
0.196924020449396 1
0.755088347441228 1
0.488308366559727 1
0.72273369047943 1
0.746474178947732 1
0.429790895770172 1
1.10555326046577 1
0.253069843266776 1
1.25032602780799 0
0.277906254034389 1
0.397127854716009 1
0.527090251139229 1
0.628816130581167 1
1.15376331492859 1
0.21492349877154 1
0.171318291481407 1
0.711910653571287 1
0.681063997373002 1
-0.158357149110597 1
0.154499047468123 1
1.0163830792011 1
-0.27550263190712 0
0.696908414497895 1
0.739520587587297 1
0.380529249686691 1
0.929959026790207 1
0.663459346452822 1
0.403534581784958 1
0.302729176581106 1
0.380789168633698 1
0.748840595541372 1
0.843684898682013 1
0.568878009715234 1
-0.0033647238779427 1
0.270044607113745 1
-0.00019253346756529 1
0.940837883553174 1
-0.00962657574999294 0
-0.16833353984097 0
0.781812419858033 1
0.677380456547241 1
-0.0342245254997 1
0.637748877885647 1
-0.0134342393408331 0
0.417091377213349 1
-0.1313098623664 0
0.699783975216499 1
1.12653465760061 1
0.205629470438378 1
0.666864260640122 1
0.289736421193171 1
0.567768276595484 1
0.608828264985656 1
0.311029702396412 1
0.784926660071475 1
0.731822539038481 1
0.529180782821928 1
0.990553688843692 1
0.628462455178918 1
0.631329869441939 1
0.734648062117741 1
0.618424106058521 1
0.534495423906116 1
0.419166347364478 1
0.0318362155569693 1
0.909450369779213 1
0.951447394913458 1
0.596234763066758 1
0.606642313448388 1
0.353613580636935 1
1.344008995398 1
0.582522016455977 1
0.252063544327741 1
0.121459263692934 1
0.317656185039348 1
1.01315118094025 1
0.53304482479487 1
0.596044647766889 1
0.438013043497439 1
1.05146914260171 1
1.73624877088661 0
0.858616489461781 1
0.66519386489188 1
0.591251399424961 1
0.315368671997588 1
0.0534331406936485 1
0.8264584907962 1
0.638249062840703 1
0.324560744144804 1
0.232175920386847 1
1.44499291249139 0
0.394058637919092 1
0.459637243785717 1
0.542946859914585 1
0.686077451868143 1
0.848317635877235 1
0.482773661661109 1
0.578407581150631 1
0.130062613556028 1
0.232365967950681 1
0.840293837696693 1
0.31472031870424 1
0.621440796518937 1
0.422540428020009 1
0.618706990511758 1
0.045510575987802 1
0.464700807344471 1
0.196451690557298 1
-0.126722386672748 1
0.464965977810295 1
0.545827612923153 1
0.660726615416465 1
0.966960090599787 1
-0.169622554531499 1
-0.421833607976972 0
0.369996851123703 1
0.527751032914393 1
0.885469995450277 1
0.737481433526309 1
0.107014723865472 1
0.80505065380123 1
0.419533784834765 1
-0.0547020206130253 1
0.538817930775979 1
0.483420694428232 1
0.418628281723995 1
-0.048225226050646 1
0.485344426608099 1
0.439226385418669 1
0.565759914778459 1
0.918756135490407 1
0.465994130110256 1
0.81439462440412 1
0.803227088336421 1
0.848570347439476 1
1.35776908326096 0
1.02953765830623 1
0.0697518085975666 1
-0.0444560056777057 1
1.03448377964033 1
-0.371826206876238 0
0.925120965273913 1
0.387772590760883 1
0.562826780338696 1
0.855331757107058 1
0.317243838721961 1
0.254652121858677 1
0.600486220984809 1
0.409837637172761 1
1.04701571655221 1
0.846062178385876 1
0.811828158783626 1
0.0391586028163833 1
0.678996722020156 1
0.563364600816055 1
0.410388979604477 1
-0.0370717316071743 1
0.248152272237428 1
0.636958541076359 1
0.380730414114248 1
0.140779171088789 1
0.439991197377711 1
0.0505273962967949 1
0.405073672403228 1
0.504848984036364 1
0.626345680144146 1
0.619189013285984 1
1.09460662955278 1
0.487513166237046 1
0.132348326701199 1
0.674306093762475 1
0.561937037752092 1
0.4478455694139 1
0.183811673853431 1
0.981038192074565 1
0.871306713875998 1
-0.0484762658386223 0
0.522342412906815 1
0.507642413372603 1
0.365091152822035 1
0.343009577734617 1
1.21485571967459 1
0.993293040876173 1
0.209543954262504 1
0.217137351317966 1
1.42099740724276 0
0.396848618610392 1
0.488057464564333 1
1.14750330532257 1
-0.0279767828073627 1
0.8637587248379 1
-0.123310025845002 0
0.426257205457256 1
0.75778467830288 1
1.13335985095812 0
1.26592075483684 1
0.204808921584382 1
0.467645346375772 1
0.263685424979079 1
0.821846526983872 1
0.364214259146418 1
0.728742624907258 1
0.678047180806416 1
-0.316490818547768 0
0.595482871501297 1
0.160754368842377 1
0.524424261542433 1
0.662458264027152 1
0.643815064722648 1
0.508431700561791 1
0.441028282689675 1
0.00411661066249312 1
0.723371556192919 1
0.16275516544214 1
0.400530416902776 1
0.694370341847152 1
-0.0640215279516469 1
0.112211020811699 1
0.363545877557452 1
0.51763457242854 1
0.687090447716593 1
0.795001544482921 1
0.247729502449107 1
0.419569047127463 1
0.0192863482544044 1
0.0187881010527976 1
-0.0565866939055863 0
0.24891104433877 1
0.918111496920557 1
0.524885337145962 1
0.508998238388113 1
0.55624266973238 1
0.528263775278401 1
0.048748526395902 1
1.03164678471215 0
1.05033341202983 1
0.548481801340648 1
-0.265092442470824 1
0.247161653489408 1
0.501226553876112 1
0.175300034688436 1
-0.334140255086011 1
0.244136789703699 1
0.516191202817332 1
0.130134232694321 1
0.0787595487064967 1
0.241202117949783 1
0.870071770096392 1
0.59992659836501 1
0.851152664282893 1
-0.286131451510203 0
0.539969951205664 1
0.725331994981632 1
-0.194413053011822 0
0.126969711208254 1
0.231047281112417 1
0.753409762352137 1
-0.0827248938869723 0
0.584002016955365 1
0.340522815995596 1
0.716204659293396 1
0.964988285833986 1
0.542478618826776 1
0.278619497600689 1
0.689280204733902 1
0.209864110960882 1
0.680501101046035 1
0.384263054714533 1
0.478391498962366 1
-0.105515413276461 1
0.589374826642002 1
0.729828752149163 1
0.645645076098935 1
0.651944288042121 1
0.195410453942584 1
0.691649868880222 1
0.494192396602255 1
0.785651240365238 1
-0.0238806160750089 1
0.238168734545563 1
0.381812734769987 1
0.0931496505813405 1
0.467735884411523 1
0.69861821845325 1
-0.162359939914636 0
0.471224054104756 1
0.592285865793182 1
0.262817516442714 1
0.472511006007577 1
0.422403018659892 1
0.703760373424158 1
0.995079548070607 1
0.626073804605193 1
0.270673824791273 1
0.424534635457897 1
-0.195986579333214 1
0.342773974670244 1
0.918662847854894 1
1.30973585388073 0
0.913936103530577 1
1.25151758111385 0
0.733901516800747 1
1.26672611511472 0
0.652143886132717 1
0.930602661932658 1
0.479489152540324 1
0.209464872106237 1
0.693139607487363 1
-0.11216014802874 0
0.163186685763682 1
0.167197491898949 1
0.669821553559734 1
1.04300444745439 1
0.366069543697819 1
1.27963974311671 1
-0.0185055038093435 1
0.973216060157112 0
0.0636373459786222 1
0.699733716429322 1
0.858797361207886 1
-0.0161486395905005 1
0.273738616990542 1
0.744774723327734 1
0.181840032826626 1
0.690585776980331 1
0.745286281130724 1
0.520112279802477 1
0.798374751277135 1
1.01790745374289 1
0.643433858228383 1
0.270291053111946 1
0.623259878920289 1
0.314511272997526 1
0.63420298853574 1
0.0631419455409449 1
0.723811087397084 1
-0.401112641640963 1
0.0750294152439686 1
1.10115967402797 0
0.0100187975811959 1
0.518703992394027 1
1.36048087622613 0
0.190587272799807 1
0.479519454555938 1
0.723142705403406 1
0.47651254754389 1
0.917036857558686 1
0.426361716259486 1
0.4278669402634 1
0.911518185695116 1
1.65912485079305 0
-0.0102755811055905 1
0.19436732453055 1
0.903567046690304 1
-0.327937118677086 0
0.325554491496878 1
-0.147371939600109 1
0.333777448150232 1
0.932259900076076 1
0.902378394400795 1
0.158433964527832 1
1.15984479273302 1
1.02086311251034 1
1.22837380594818 1
0.654052560407795 1
0.605588958591124 1
0.0986665057123169 1
0.48289307898351 1
0.375276946435287 1
0.526743658672575 1
0.0921578594702076 1
0.0649977851702224 1
-0.0174653541046741 1
0.131332884433124 1
0.166883098294487 1
0.724495899536815 1
1.4064043269233 0
0.229005989211695 1
0.0931482666577422 1
1.02087408624821 1
0.534801363609099 1
0.232962687971477 1
0.862427674583227 1
0.473975597141818 1
0.568377062455953 1
0.386228551863003 1
0.700688085581502 1
0.821570425327394 1
0.623022052041707 1
0.874567089346106 1
0.862855993579687 1
0.5615287485179 1
0.566147293478776 1
0.588724280856284 1
-0.100695045758997 1
0.0931037608571397 1
0.388966024843317 1
-0.0892370127214904 1
0.155594194955306 1
0.84361352319579 1
0.962399919298161 1
0.934318385266467 1
0.59078382765721 1
0.539391684959407 1
0.781869050610243 1
1.48041021389304 0
0.875477301777032 1
0.560220526459972 1
0.536846205357129 1
1.05404672698794 1
0.534579892440731 1
0.387193499255901 1
0.0809830028753351 1
0.822334716689782 1
0.301174408410642 1
-0.433812947549513 0
0.36506919498055 1
-0.435992260960252 0
0.231769812505101 1
0.202941371337505 1
0.855581005332588 1
0.513942359083817 1
0.363451791851208 1
0.68217403478454 1
-0.042105200689893 1
0.723595977133465 1
0.742682526837455 1
0.553819266101843 1
0.841655812686699 1
0.132501720108682 1
-0.3163079250714 1
0.331761769716169 1
0.515957144000895 1
0.595514424199032 1
0.882783805286721 1
1.03104666870278 1
0.0862199198347682 1
0.322490082792891 1
1.00152029164465 1
0.00266235443831894 1
0.186177612459123 1
0.209854816811871 1
-0.316270076519864 0
1.01425826218306 1
0.482177039280143 1
0.712620140794658 1
1.13423285782439 0
0.618467601511434 1
0.546659620087873 1
0.241815311356922 1
0.472971410841829 1
0.352926271088237 1
-0.0140675953872544 1
0.129329926001716 1
0.532361173449442 1
0.580567199590907 1
0.484786846081343 1
0.832624178010163 1
0.503560217767172 1
0.124999563631158 1
0.458835269459929 1
0.81134437437703 1
0.936073631281573 1
0.106825785401534 1
0.162992327078904 1
0.760572323643655 1
0.810446773634703 1
0.32997373837996 1
0.603720000266795 1
0.368628708447254 1
0.135606426549766 1
1.24552748504489 1
-0.409757679292611 1
0.780690062335885 1
0.540833476006979 1
0.295759810857348 1
0.856341933228666 1
0.194064259294982 1
0.118379571010263 1
1.08023268609646 1
0.0706034942608952 1
-0.62174799832401 0
0.504417870956499 1
0.235035565671355 1
0.530014009163589 1
0.182346156858252 1
0.444092077287924 1
0.192146566409241 1
0.00740753459254272 0
0.389222059198941 1
0.417308517717796 1
0.358746620670595 1
0.771639593015247 1
0.858275755302748 1
0.476569929973729 1
-0.627830654184872 0
0.699720273903604 1
0.622329066343145 1
1.05537307033094 1
1.13507937662326 1
0.567532969740017 1
0.453985392759597 1
0.392218675703228 1
0.641340052722266 1
0.0335900953823122 1
-0.029479360672571 1
0.20114657814574 1
0.202687932293418 1
-0.0606945310195627 1
0.440992644832161 1
0.468351558639146 1
0.400672603394719 1
0.41426152154738 1
-0.083989995272344 1
0.554369433954048 1
0.917418365904664 1
1.03239012931557 1
0.795920119431192 1
0.438971580054452 1
-0.110675071681725 0
0.104009982928781 1
0.834425756979928 1
0.645448489806358 1
0.446646096255413 1
-0.0511335467363094 1
0.403658494789712 1
0.37791527219504 1
0.122469402469261 1
0.69397058068275 1
0.414934257325495 1
0.143578999167062 1
0.763955335787533 1
0.840873897432919 1
0.204778239969083 1
1.57185534140778 0
0.260748417931741 1
0.10446735865582 1
0.832454553218054 1
0.759989101471536 1
0.402958659840528 1
0.563284356733524 1
1.04547288137604 1
0.320948639960369 1
0.633218658893498 1
0.305702855708031 1
0.36380731482453 1
0.594648713732341 1
0.846035576110501 1
0.132991686694502 1
0.441957162454559 1
0.256593225977537 1
0.482142005064214 1
0.346278799457294 1
0.476603956097686 1
0.348063994351058 1
0.653265995665338 1
0.856248080641733 1
1.04862084111737 1
0.756581354992171 1
0.165301308133593 1
0.310758175701751 1
0.291991764549649 1
-0.587596045441338 0
0.670701292308921 1
0.433885794415288 1
0.179073985104073 1
0.294532609675106 1
0.535595240529031 1
0.832628834873822 1
0.269806514762867 1
0.703069881544973 1
0.60969171845892 1
0.746372916801875 1
0.944865331852136 1
0.771406310013724 1
0.724795072379726 1
0.33211009738992 1
0.331161694406435 1
-0.533557306874935 0
-0.0194229603223915 1
0.604004973500121 1
0.424523588167752 1
0.604838449928912 1
0.409538168328877 1
0.110938018113191 1
0.0350135243000427 1
0.529295501030757 1
0.469106341206313 1
0.268698862160766 1
-0.0854176469804417 1
0.050046835409356 1
1.16746071904163 0
0.523573904232073 1
1.26850262033817 1
0.154484125782723 1
0.422206626526099 1
0.174741677881833 1
0.279162300876159 1
0.190937948310822 1
-0.0242094252920485 0
0.164339608786707 1
0.448449656005087 1
0.338401293631234 1
0.692619910254294 1
0.820890398447657 1
0.210590904444468 1
0.129621075611104 1
0.526270352273192 1
0.168703082605338 1
0.0722849244878225 1
0.722203695547592 1
0.299556316861859 1
0.768617117961823 1
0.103545399068456 1
0.786797479804567 1
1.46170136378784 1
0.157005844544206 1
0.289265298828586 1
1.2010931425674 0
0.881044996127242 1
0.65724705188836 1
0.922694699378727 1
0.194583356535182 1
0.507409296056852 1
0.485107875632731 1
0.43451322278067 1
0.0408111867223137 1
0.382001049009576 1
0.667430695162671 1
0.39316494651796 1
0.714287503663457 1
0.334253641221166 1
0.951633024608166 1
0.98250428870946 1
0.431499135694355 1
-0.258304542386437 1
0.0516869784368163 1
0.468847544826761 1
0.277402481504102 1
0.0160601447637005 1
0.223396289977611 1
0.741750809934864 1
0.674739284800943 1
-0.0108939198021885 1
1.28520111118233 1
-0.173508419742829 1
-0.0831404175140885 1
0.234765861157396 1
0.152153392032391 1
0.778350734250792 1
0.124406707931413 1
0.863151813058042 1
0.622138052769934 1
0.706373215517714 1
0.620865401200283 1
0.554262088995587 1
0.188533125137623 1
0.161267690651059 1
0.852253595968007 1
0.236623905589745 1
0.798070348865337 1
0.227810639755921 1
0.615292315732009 1
0.14639913003023 1
0.551625797557686 1
1.17085238571078 1
0.604105399161762 1
0.366275233109334 1
0.304174938166282 1
0.506326970644074 1
0.724519006093535 1
0.817833768766745 1
0.72630841314845 1
-0.0912130028940493 1
0.587435914157878 1
0.275661783864349 1
0.658366580544863 1
0.663120373343956 1
0.418450113796549 1
0.236989025720092 1
0.636471511181036 1
0.157227145489215 1
0.0644193103224899 1
0.195126589618658 1
0.559370541230436 1
0.899186459090313 1
0.294192508543368 1
0.861601307328979 1
0.730844944942183 1
0.50066484037786 1
-0.145559871475316 1
0.657462103828904 1
0.283495177427533 1
0.116805466746859 1
0.778989977079279 1
0.412326351526943 1
0.561035702468526 1
-0.042672799720583 1
0.510952533459596 1
0.103853807466405 1
0.252726406217632 1
0.414448679982757 1
-0.199608879888131 1
0.528497784411189 1
0.17968336713286 1
0.347359505176256 1
0.463024142150162 1
0.610775902527585 1
1.13251676882165 0
0.598649941699111 1
0.00661336916189538 1
0.427941031259474 1
0.739386504982972 1
0.141765379972177 1
0.464318297960321 1
0.318840483190838 1
-0.269575969580555 1
0.0776002092459518 1
0.376242046686276 1
0.343749524622974 1
0.551342636079305 1
0.0369005802171344 1
0.273786579298847 1
0.25019498296636 1
0.531015593836679 1
0.77598993742403 1
0.59515377926071 1
0.65799131857802 1
0.382911630359371 1
0.33138515944001 1
0.425991296025385 1
0.448121849603073 1
0.86637778373061 1
0.429360242057626 1
0.3738135586236 1
0.210144810205313 1
0.640887852951594 1
1.34282776429992 1
1.1139775204756 0
0.304520794675272 1
1.49834617969929 0
0.492867356584313 1
0.813064615422471 1
0.859896769863796 1
-0.360239525282463 1
0.213944642761267 1
0.599617147678266 1
0.591905335301213 1
1.29453525182388 1
0.611191874140846 1
0.617217485647679 1
0.344713765266037 1
0.648336793821365 1
0.433783157123208 1
0.212684985328034 1
0.965478574172291 1
-0.182630747999033 1
0.349404414701257 1
