# Supplementary material for: Bias caused by sampling error in meta-analysis with small sample sizes
Source: PLoS One. 2018 Sep 13;13(9):e0204056. doi: 10.1371/journal.pone.0204056 (PMC6136825; doi:10.1371/journal.pone.0204056)
Supplement: S3 File — (ZIP) [file pone.0204056.s003.zip › results N = 10 delta = 0.5 tau = 0.5 sz = 30-50.txt]

"dl.delta" "dl.cp"
0.504281306112145 1
0.181786332441988 1
0.416490473608216 1
-0.029034872556394 1
0.596302828382435 1
0.78982050125089 1
0.409280840591582 1
0.426495085428961 1
0.0197647294644663 1
0.840660154737706 1
0.590487649119412 1
0.336233023589447 1
0.7247739213317 1
0.632524560686461 1
0.420081959671452 1
0.243078175968551 1
0.17126543213209 1
0.491485931644516 1
0.463381888089483 1
0.633700734791567 1
0.763503502633881 1
0.746500335534118 1
0.448628869730633 1
-0.201416225907824 0
0.722185855103449 1
0.997427150812424 0
0.675795195795994 1
0.397954148256317 1
0.518024012680504 1
0.758882028208904 1
0.561478672060261 1
0.53661750143362 1
0.572071441174652 1
0.083802218736429 1
0.793820179700322 1
0.0428348805798161 1
0.653593116523097 1
0.307746962141673 1
0.66721195454913 1
0.762888171472975 1
0.639606785855194 1
-0.22718087957729 0
0.263360405691414 1
0.390360490376999 1
0.239687017250127 1
0.682661822398674 1
0.745648155779538 1
-0.0701024197927519 1
0.238465226898603 1
0.740091106823652 1
0.684556389289439 1
0.896196782131931 1
0.262466469461482 1
0.651480398658972 1
0.520267094839243 1
0.749332413701711 1
0.410515577440433 1
0.505897548117063 1
0.619003056843781 1
0.587695248070561 1
0.746589051838829 1
0.245056374234434 1
0.0283642212032855 0
0.325315778017578 1
0.0103837488003097 1
0.739586177928763 1
1.35874217586325 0
0.429264865100729 1
0.764803683455017 1
0.421053152478841 1
0.622588068417136 1
0.622461300942343 1
0.987245986712586 1
0.468975506860328 1
0.0561888319961373 1
0.317084929155089 1
0.865281470973285 1
0.660610119989621 1
0.242630361083601 1
0.659834451383885 1
0.389299274079886 1
0.527722522930948 1
0.276373730094719 1
0.54791183362641 1
0.59379282980698 1
0.420160330554559 1
0.848853286256204 1
0.817650679864468 1
0.2712407473272 1
0.504011029205387 1
0.63706028305775 1
0.392498722386462 1
-0.16286138803667 1
0.436898240757648 1
-0.184492694528317 0
0.346709337155747 1
-0.45772426856168 0
0.498598519062942 1
-0.221607059613349 1
0.358432017028718 1
0.575918932398783 1
0.573898064385245 1
1.04506757969921 0
0.474105570250244 1
0.896416070385955 0
0.588456813368033 1
0.359387905268102 1
0.527758312949013 1
-0.151402610383169 1
0.244393641036409 1
0.897807442643868 1
1.22180844388054 0
0.339944086198901 1
0.798377572840767 1
0.856491862469549 1
0.386433730049306 1
0.609376590810785 1
0.668299008300756 1
0.00656172335999511 1
0.245673999340836 1
0.341502124576154 1
0.0928468425099187 1
0.817008267334988 1
0.697397937994377 1
0.373544097485162 1
0.806011730209666 1
0.68565199835614 1
-0.0178185643001591 0
0.474666682633042 1
0.697316682066917 1
-0.111230455545693 1
0.916474223566734 1
0.262942314712062 1
0.511405040106815 1
0.633278470027312 1
0.205850365110623 1
0.496654555833783 1
0.514643756465308 1
0.542209940277625 1
0.72166637639633 1
0.306416499267797 1
0.948595594853159 1
0.861174517918652 1
0.81863467578756 1
0.977225627247949 0
0.611568759317445 1
0.654178790001544 1
0.823533448721447 1
0.441426599334 1
0.61217803479764 1
0.707118447073695 1
0.657280174670271 1
0.223358103358739 1
-0.0304380426083674 1
0.791256173359929 1
0.56912379331459 1
0.347915481092853 1
0.604328811911211 1
0.726604808267245 1
0.755713869143614 1
0.480327131675533 1
0.65853200600517 1
0.816050414449485 1
0.124327424723252 1
0.523726662898659 1
0.0744715328116278 1
1.38095378008769 0
0.440117919603718 1
0.893239016773076 1
0.624431603799713 1
0.313932119488371 1
0.679471771910725 1
0.377011564500321 1
0.607850327177795 1
0.79378678916948 1
0.243593504751119 1
0.398025980704794 1
0.397149506327718 1
0.269556200917737 1
0.0306448851272257 0
0.510891621658203 1
0.331243514583521 1
0.808013525662177 1
0.510445254433944 1
0.165998289766451 1
0.133831487690189 1
0.96959483832351 1
-0.175765319472329 0
1.08144836630002 0
0.245837206184196 1
0.288945294203725 1
0.229921387597348 1
0.584842101398648 1
0.59266297239579 1
1.30971086313834 0
0.583327877564704 1
-0.123222884791222 1
0.119218488767057 1
0.228691669896029 1
1.07419436116037 1
0.26211900718273 1
0.167580845818099 1
0.400499876267374 1
0.690791462411831 1
0.359931702064985 1
0.681160953575705 1
0.362384972968614 1
0.362420513366342 1
0.531637556341023 1
0.549953056928016 1
0.615739068233738 1
0.875981397366001 1
0.542414572315646 1
0.0499755866845644 0
0.623959308871446 1
0.737030878063181 1
0.319212162503644 1
0.525697759393128 1
0.0663701679612608 1
0.257636160194926 1
0.472223283388248 1
0.826549221764141 1
0.379010556693449 1
0.76379709244999 1
0.918761227473301 1
0.563340432965627 1
0.0137529801296404 1
0.26804381196266 1
0.711970321236864 1
0.645656003924344 1
0.999083179325975 1
0.144579518847078 1
0.054202580245024 1
0.349568992006484 1
0.506136263315928 1
0.707676864769814 1
0.954982052471499 1
0.296973255549513 1
1.05434699543493 0
0.520259763541805 1
1.20421964260978 0
0.643477939744813 1
0.714105911947014 1
0.922224180534162 1
0.854659592197165 1
0.498528239804245 1
1.01787087291527 1
-0.0089534946771454 1
0.307773528578821 1
0.983894843913535 1
0.680495115206516 1
0.210003358367504 1
0.255590721793138 1
0.728128178088292 1
0.554287529947041 1
0.727957180105403 1
1.16509838473762 0
0.777919488589361 1
0.469449762918816 1
0.339760728053439 1
0.117946130851181 1
0.574518711299897 1
0.826741545707924 1
0.770473609915174 1
0.834048284568376 1
0.539096841278519 1
0.246792288966777 1
0.433766750154513 1
1.08509505980161 0
0.224365938053976 1
0.507385374686475 1
0.764645286263706 1
0.801332537608787 1
0.565476885573057 1
0.511746768788946 1
0.562427625186329 1
1.03944655087555 0
0.571494230397262 1
0.770014928058208 1
0.309081272289477 1
0.26084682967436 1
0.751776121281435 1
0.218200801409787 1
0.803227874147234 1
0.462340392420214 1
0.465618054468501 1
0.559588138174954 1
1.06632798982749 0
0.21426993601809 1
0.601249488205563 1
0.830033386021867 1
-0.150452532248302 1
0.00215267531260403 1
-0.136923953620082 0
0.657408981302359 1
0.00150576555434854 0
0.400463346306848 1
0.340374582609218 1
0.865400665150469 1
0.496945914931499 1
0.631952064954448 1
0.401695412589599 1
0.43416033711319 1
0.114129531719212 1
0.203319068402332 1
0.731935680927752 1
0.737868328633177 1
0.538267225890041 1
0.20923048273688 1
0.505672923887181 1
0.293665568796863 1
0.335369608017452 1
1.03266655894294 0
1.23327556532388 0
0.207413454327804 1
0.764584894777719 1
0.623656509034406 1
0.0519811330526971 1
0.220867623233152 1
0.102378576021643 1
0.462352908394016 1
0.731925209397585 1
0.942236827525076 1
0.852353521109577 1
0.958144261292704 1
0.619142280396005 1
0.511198137226611 1
0.837840645672155 1
0.226189606556915 1
0.57945289583035 1
0.379800437560068 1
0.701609295491589 1
0.356231951683353 1
0.831130717522942 1
0.436645526619801 1
0.934760011850353 1
0.63399837632958 1
-0.0773565988976383 0
0.55812513805112 1
0.169127442501803 1
0.712690213647472 1
0.701295873216305 1
-0.00855148398050853 1
1.15947494918052 0
0.305690090071388 1
0.707823441521409 1
0.0321995581270125 1
0.111252353363603 1
0.367638730017843 1
0.689330771559809 1
0.980930237919358 1
0.592629495007352 1
0.183694229107648 1
0.667638966546911 1
0.350166832754642 1
0.495484700241361 1
0.864771602597894 1
0.552701381647025 1
0.334920362116866 1
0.134387057395686 1
0.357010585772473 1
1.34587115011589 0
0.96761501076756 1
0.520660653730189 1
1.23207301816514 1
0.602748425179534 1
0.782534650932016 1
0.465902786849569 1
0.727916525001401 1
0.7599761605973 1
0.232091463368293 1
0.998748239385707 1
0.444543905469318 1
0.279114680430807 1
0.200926363753814 1
0.165189862194229 1
0.953436638465983 1
0.657845432836635 1
0.35573490142265 1
0.42550626254132 1
0.731483920394348 1
0.425005509267411 1
0.268786645906134 1
0.381681909703648 1
0.781863316485286 1
0.0998686512446226 1
0.218982338637237 1
0.565464093813436 1
-0.0382621613865489 0
0.192421940410577 1
0.491843787017705 1
0.198803613970301 1
0.644462370015123 1
0.423767348567639 1
1.09357398102284 1
0.295140007864452 1
0.709796329771862 1
0.31291685233709 1
0.421915833455054 1
0.474858208883102 1
0.574318040654818 1
0.797230578212888 1
0.362479216145884 1
0.550215993582852 1
0.113707471354231 1
0.178252275890298 1
0.214843693965755 1
0.812921188147338 1
0.473976763864102 1
0.667868933217504 1
0.713398375606897 1
0.0189778801047228 1
0.195225135031898 1
0.307659752535406 1
0.552867808096 1
0.615078815519349 1
0.609465386258649 1
0.911864904204966 1
0.35207470158102 1
0.576293899670848 1
0.478523698656671 1
0.876993624570064 1
0.0784897196529741 1
0.501598517209071 1
0.391854201044546 1
0.464499842344867 1
0.514059614654735 1
0.496992437759921 1
0.378245278654079 1
0.957172749416896 1
0.555342794341906 1
0.0987678601785535 1
0.403946866055051 1
0.0881324865493167 1
0.509566630093193 1
0.832248761519447 1
0.236124611836538 1
0.52967079303002 1
0.294059212713666 1
0.660349228001449 1
0.420913301984856 1
0.540152254354093 1
0.949936556180327 1
0.988690568996703 0
0.531933875641571 1
0.256440670227832 1
0.550254506142855 1
0.876440740518288 1
0.511249748431655 1
0.519798079646329 1
0.877455060503326 1
0.775725035278047 1
0.468312633862667 1
0.510446421710481 1
-0.000423496850295368 0
0.388195172516657 1
0.558453297731488 1
0.699643389221633 1
0.794429517094647 1
0.663454895447872 1
0.469089688838994 1
0.745750131453756 1
0.594479237159064 1
0.628130701806464 1
-0.128171020223686 0
0.478179480452548 1
0.507139240822803 1
0.389615708991219 1
0.153777108029572 1
0.754029814810271 1
0.625319673071377 1
0.398175999028904 1
0.822128603755757 1
0.440805635382192 1
0.397576002998664 1
0.266944560840549 1
0.171560885690093 1
0.476149623820762 1
0.743078162638579 1
0.393191984915442 1
0.480812693107771 1
0.669614773300822 1
-0.433556157003821 1
0.297264533020391 1
0.443035736249005 1
0.328599873671377 1
0.602095012638375 1
0.540522912936071 1
0.667891131712511 1
-0.139942354240938 0
-0.153084403523006 1
0.875856664187798 1
0.830460671819291 1
0.317262650693151 1
0.768952017522739 1
0.220806169484507 1
0.0967918628196542 1
0.510951663451962 1
0.711019661842478 1
0.426718770197709 1
0.300380539489544 1
0.397161419242938 1
0.327060380660679 1
0.00334352278867237 1
0.355575880648673 1
0.477756053055776 1
0.882171710238842 1
0.827345783482896 1
0.608198507401412 1
-0.378157680192976 0
0.698631738804589 1
0.578577222522073 1
0.19014935385067 1
0.117516578477712 1
0.81408708895915 1
0.97694856764899 0
1.05751476200614 1
0.684695515995805 1
0.636051021496028 1
1.16999141175312 0
-0.418969110276322 0
0.82005796733107 1
0.756595848058336 1
0.269055810231672 1
0.149333927435362 0
-0.298771137002965 0
0.796414214008616 1
0.843983612655359 1
0.73105167191559 1
0.586113163978084 1
0.637800095716178 1
0.373146522310889 1
0.669142738295098 1
0.75297500930448 1
0.148309486914372 1
0.21308425397 1
0.775293615708545 1
0.424836752016503 1
0.223512656912032 1
-0.120093773297347 0
1.01364006730328 0
0.539067990779162 1
0.872404205775927 1
0.438989581187224 1
0.331970499179623 1
0.441970196351645 1
0.436657093308513 1
0.780559706038203 1
0.711455507710428 1
0.213087410361602 1
-0.185660936601929 1
1.1629200406675 0
0.684079227643793 1
1.26092764958056 0
0.334634267775361 1
0.489860765834269 1
0.52288822161668 1
0.632328200573989 1
0.772450705783744 1
0.209668337269439 1
0.670525716262353 1
0.613921865520072 1
0.824370589433542 1
0.813289998688454 1
0.73634712384212 1
0.672285069308267 1
0.326359750546207 1
0.83308357987702 1
0.159603078236983 1
0.306578876045922 1
0.485076878672563 1
1.20567155160111 0
0.612709295905948 1
0.608385666604921 1
0.257218327464342 1
0.474951963990981 1
0.525690253146944 1
0.102208883875204 1
0.280303582900032 1
0.408845352014447 1
0.274483679788889 1
-0.411355662335302 0
0.175100887376742 1
1.01256492636402 1
0.32658947018147 1
0.106014291008968 1
0.184581093193834 1
0.475870138086385 1
0.50181425808544 1
0.393988408398757 1
0.0259624605744069 1
1.155009598236 1
0.280496804289623 1
1.12178221484816 0
0.135025495850294 1
0.0748556358722939 1
0.915255487083005 1
0.961232703066604 1
0.933956034622012 1
0.558650653744501 1
0.543979370672154 1
0.0303337178893325 1
0.277873358079717 1
0.80051611947012 1
0.586507685960382 1
0.76678615166439 1
-0.0287224537073521 1
0.145432130041161 1
0.489953763083242 1
0.669744846418469 1
0.909756040413025 1
0.447913735302802 1
0.518497829073335 1
0.626284711838913 1
0.728851198476437 1
-0.0966035815636616 1
0.541026353154524 1
0.530664471009599 1
0.35603274548025 1
0.337028593136379 1
0.568405077528073 1
0.441389294267956 1
0.637198381434933 1
0.739294635649536 1
1.0069296983983 0
0.0513308555271578 1
0.519038075436071 1
0.547865833817744 1
1.04170059478589 0
0.443253832872818 1
0.361603528709787 1
0.76961413676948 1
0.786975505779673 1
0.700151339100824 1
0.630833138988238 1
0.142454335264416 1
0.38973224020751 1
0.501719084317414 1
0.340785679708571 1
0.239364249990981 1
0.406859535149763 1
0.439282326182925 1
1.02627275079312 0
0.451887349125859 1
0.176106059702233 1
0.453244764486508 1
-0.124558445427969 1
0.234647451925388 1
0.34170686086222 1
-0.0518499010806383 0
0.886042810053405 1
0.741521847739276 1
0.670361369717624 1
0.407520112695277 1
0.206307245340124 1
0.145418250368818 1
0.0488414107510393 0
0.0368772002057119 1
0.388521233117844 1
0.346405364793926 1
0.725502326478887 1
0.232051603690565 1
0.638411503249113 1
0.915458199782643 1
0.599008997171865 1
-0.0345181341666465 1
-0.0191655604129783 1
0.726995458683549 1
0.617607473864477 1
0.621105272291063 1
0.300003695616771 1
0.0809098794412339 1
-0.0549499768481739 0
0.143864803255572 1
0.509443793173744 1
0.380502797291817 1
0.501809553758484 1
0.343787371246181 1
0.621828955658278 1
0.422697088421265 1
0.45200644377511 1
0.619110168196285 1
0.427030512381831 1
0.717104775880869 1
0.323478292693616 1
0.602147933229336 1
0.449949882665319 1
0.131754936423407 1
0.135082245690492 1
0.148678270586078 1
0.435082627278619 1
0.522268811143955 1
0.823390678428244 1
0.347456653709283 1
1.0209418929949 0
0.102143144266688 1
0.151263061131863 1
0.74573630875457 1
0.883044607988644 1
0.100480575823802 1
0.515721824829214 1
0.314268694325603 1
0.392855915903799 1
0.517920776488913 1
0.187147667644898 1
0.452760865121219 1
0.344423162923103 1
0.450441746485764 1
-0.239552306196532 1
0.722122889122123 1
0.984678929046177 0
0.781856008261271 1
-0.394623098459173 0
0.417166539089806 1
0.996499991333208 0
0.202743797798322 1
0.540566083326185 1
1.28505363772951 0
0.741426805397138 1
0.467658856380243 1
0.667855411775362 1
0.344379401084629 1
0.687745507084801 1
0.746780076456585 1
0.593738576749596 1
0.731861408895205 1
0.773235328400741 1
0.580725936250487 1
0.514132177849981 1
0.745182720592951 1
0.558805211786936 1
0.689790906416359 1
0.42789858653805 1
0.230415868616727 1
0.324002534219241 1
0.277565931029586 1
1.02611125281207 1
0.549051195556506 1
-0.030065494533613 1
0.606578405323923 1
0.342282401024737 1
-0.207331814401123 0
0.340262245507841 1
-0.435915775678081 0
0.428630143463306 1
0.528467097201515 1
0.348982105041933 1
1.65297131587076 0
0.0457853699875226 1
0.499393224132457 1
0.733668542083388 1
0.783194903298796 1
0.60628262730579 1
0.263314898162014 1
0.796104393402925 1
0.757346543228589 1
0.775725523162736 1
0.275382901284628 1
0.158236924477033 1
0.392049258605784 1
0.645796082916802 1
0.9172954497891 1
0.148597730917584 1
-0.124166413189664 0
0.916960318796242 1
0.0244926486941196 1
0.637160814908944 1
0.856890590923282 1
0.0299092195234305 0
0.176868311861851 1
0.0280263578205776 0
1.00982553099943 1
0.911645364213438 1
0.945422337075402 1
0.170753556602034 1
0.655828151929005 1
0.712762147627586 1
0.463306022213125 1
0.716275753799609 1
0.557730050259922 1
0.252217460623535 1
0.825145734220152 1
0.862923672598363 1
0.742908853044716 1
0.388505000264076 1
0.228729965927456 1
1.15405436958918 0
0.646302795605955 1
0.292509676034157 1
0.741697932920759 1
0.264004535517163 1
0.54281951004936 1
0.268005403624559 1
0.258330503740841 1
0.778883553389316 1
-0.191957919456063 1
0.240298202289575 1
0.438730688314727 1
0.153084243921086 1
0.561364825387821 1
0.96159118845767 1
0.660648052735841 1
-0.214214629619336 0
0.561863319001022 1
0.380620792636845 1
0.919546724083406 1
0.097944210079588 1
0.448219941553794 1
0.842857735765268 1
0.358363690580502 1
0.133097250179146 1
0.646867825224251 1
0.848273117918164 1
0.741914923872836 1
0.376971223624305 1
0.261810572173701 1
0.0530703967784168 1
0.777728454079181 1
0.17782211852381 1
0.239059458908181 1
0.252749694807825 1
0.200172791194101 1
0.511353720355114 1
0.332999431164787 1
0.794349323407039 1
0.39205894609931 1
0.35656928029004 1
0.302584364168301 1
0.441234066880927 1
0.755712956656485 1
0.292943876871778 1
0.412981834192054 1
0.128034579341629 1
0.0130890590023802 0
0.810930683538176 1
0.866769241191053 0
0.945963044707978 1
0.550273446234194 1
0.186287179802169 1
0.337519496777884 1
0.484728722807587 1
0.137408823187087 1
0.909623701323805 1
0.218137067779025 1
0.110936248217266 1
0.0619980959604246 1
0.354150117519812 1
0.670145001765108 1
0.469389961161967 1
0.641287728465802 1
1.02398324415475 1
0.190871914629876 1
0.868936095805159 1
0.291273843221454 1
1.19398855045496 0
0.8051115833444 1
0.346132670257975 1
0.501110238123662 1
0.548604107095816 1
0.747062200426694 1
-0.213155141007304 1
0.836315666908607 1
0.579874350788641 1
0.384738885072007 1
0.0277227098908329 0
0.572907341838011 1
0.636176107298979 1
-0.377621703574514 0
1.13167265623909 1
0.584431474990087 1
0.475641233848668 1
0.548858201540875 1
0.761221217682464 1
0.0353316823795594 1
0.616431873126405 1
0.200205404333166 1
0.459086131179991 1
0.652794593449134 1
0.686581072395553 1
0.380714850671919 1
0.247946147922188 1
0.352640829619892 1
0.138923000690141 1
0.325934017721274 1
0.205964596669509 1
0.0158318361128867 1
-0.210666586657962 0
0.752578523889103 1
0.148088870783229 1
0.628042357479911 1
0.678387607748207 1
0.466154029967674 1
0.830995288378702 1
0.406303939975329 1
0.45371463712201 1
0.670634004410188 1
0.581836633781409 1
0.738410137845263 1
0.550478759251527 1
0.581675559939206 1
1.02523956297471 1
0.42526669424353 1
0.71281211773918 1
0.274274390835475 1
1.0220249635855 0
1.10042453926955 0
0.27644724453605 1
0.395920877308561 1
0.686315836176731 1
0.210960256068535 1
0.558391268421418 1
0.22625795521753 1
0.349434264538965 1
0.844328183413293 1
0.471081585792939 1
0.853224457808833 1
0.445615116308662 1
0.132328754622755 1
0.986162881146718 1
0.282673217338886 1
0.630181845558565 1
0.14563566916334 1
-0.290113177104001 0
0.380227523396295 1
0.136808988706514 1
0.579070899773631 1
0.220363499294897 1
0.397470869012021 1
0.916797842927121 1
0.863278142493476 1
0.0575475031392803 1
-0.184728381894345 0
0.237038446528282 1
-0.202626519602275 0
0.436106499234674 1
0.852258741227631 1
0.336586743241326 1
0.445139322083919 1
0.800055940766569 1
0.110086050620115 1
0.552455684222642 1
0.239144613438425 1
1.00414619095803 0
0.662463361632673 1
0.667926457769447 1
0.723943068452641 1
0.449932972947014 1
0.3120147235373 1
0.680856378278078 1
0.45785461737005 1
0.759750074061055 1
0.476273260195751 1
0.785652226324116 1
0.563042408656381 1
0.641841880579637 1
0.444972416004045 1
1.41247771862708 0
0.741579351514549 1
0.787858743268588 1
0.439449714435768 1
0.383788060051002 1
0.776947259492885 1
0.686008508707025 1
0.199795889499927 1
0.412927145008345 1
0.793065544673728 1
0.311590759680414 1
0.801496978212076 1
0.860469823354767 1
0.652995430918946 1
0.88260081127454 1
0.746238933261195 1
0.0357127818322661 1
0.842182791293193 1
0.321970228837284 1
0.667528494562022 1
1.14730762621993 1
0.668317616992763 1
0.28001201455239 1
0.595029543849824 1
0.494103748439667 1
0.345581049176057 1
0.787748737071922 1
0.527680046588387 1
0.136872205393292 1
0.493076885773132 1
0.201896057371003 1
0.0386733408946825 1
0.555038052598291 1
0.416776445046619 1
0.376108564358918 1
1.01980181908386 0
0.698072081667645 1
0.578175208247805 1
-0.165916707365603 0
0.0521988705555063 1
0.55477479259263 1
-0.0887733289830109 1
0.839097257771461 1
0.918972972471554 1
0.592209039296839 1
0.586048821672276 1
0.936021407927169 0
0.669229161970117 1
0.403575972405113 1
0.778816203317462 1
0.336399727707741 1
1.25251377269688 1
0.189212514844024 1
0.818921120767648 1
0.0643392166346667 1
0.93308457323587 1
0.315425119083894 1
0.660483867615993 1
0.779842302342892 1
0.667623747648335 1
0.459965192645327 1
1.01210093997733 1
0.228634383084063 1
0.704492300131964 1
0.438565778356051 1
0.0853828477625301 1
0.338068920331637 1
1.42506024272758 0
0.318808320030098 1
0.24070257176806 1
-0.121338757351075 1
0.331482726457919 1
0.496649042462428 1
0.089606935384816 1
0.409331107664242 1
0.82202295390661 1
1.01605503209176 1
0.859372169460425 1
0.556457795460145 1
0.621288501605102 1
0.260166691659454 1
0.348673063509301 1
-0.0528596633133967 1
0.462234091593776 1
0.555259702207052 1
0.904180426430917 1
0.179612695726781 1
0.437162709903897 1
0.384440862859372 1
1.30977728908369 0
0.446978174401438 1
0.208519069305228 1
0.746713900123439 1
0.985091903962636 1
0.508449217411879 1
1.29054467291761 0
0.115083113964582 1
0.976216394166134 1
0.179855010243589 1
0.987335759563967 1
0.434869372112631 1
0.472886538679808 1
0.720909862190899 1
0.512889730776252 1
0.220281219195023 1
0.734008144595127 1
0.0893418306633633 1
0.156076714075651 1
1.12216931289538 1
0.833863673091912 1
0.602037425057865 1
0.666515280490945 1
0.272318917341328 1
0.942207650489018 0
0.630740951958116 1
0.438447011445725 1
0.677702521839489 1
-0.11822249628066 1
0.513952157746036 1
0.510534281494028 1
0.262379748714984 1
0.337706426879647 1
0.554514333628948 1
1.02248438290654 1
0.259649000271968 1
0.771667464553637 1
0.515370765145242 1
0.369820157648638 1
0.591842481185938 1
1.05127450582328 1
0.587098923000503 1
0.277943099519432 1
1.16830620427283 0
0.159027284557062 1
0.358636272899981 1
0.83544002737209 1
0.154272304654315 1
0.436530571699403 1
0.44751790975958 1
0.714878136163097 1
0.255381487418403 1
0.588281993821927 1
0.463650716597985 1
1.17632301970663 0
0.738924227411068 1
0.676170354295535 1
1.06171621344472 1
0.743978601431841 1
0.256853352083249 1
0.928406359304912 1
0.387145302560701 1
0.450076318164823 1
0.253693051755594 1
0.993973386201167 0
0.252374967225426 1
0.400904568448786 1
0.833880390914415 1
0.689520808615113 1
0.388108487157441 1
0.299888070271985 1
0.603919035718863 1
0.383861742848739 1
0.629908032026553 1
0.470591841239467 1
0.51206371220988 1
0.0827287353426643 1
0.16370753927841 1
0.937729618186361 1
0.442858966955467 1
0.730576329251349 1
0.265290307093892 1
0.661689387290756 1
0.957586470670888 1
0.708562591912338 1
0.562328208005478 1
0.392287731140157 1
0.552665934452448 1
0.418869387366564 1
0.734458341337288 1
0.536666007860595 1
0.0579272090140945 1
0.333720438300219 1
0.300137568534952 1
0.537727981785174 1
1.04277134374211 0
1.06892255417178 1
0.299147568810828 1
0.786477623344018 1
0.600604170756439 1
0.193600767992678 1
0.541029284292036 1
0.953820434540811 1
0.403181252369294 1
0.712600645417506 1
1.03260988792267 1
0.811929542466029 1
0.00222781199809764 0
0.350290676660985 1
1.17445603439065 1
0.605201493106406 1
0.647036256721601 1
0.626271457136206 1
0.670144220336412 1
0.0734844433552183 1
0.649049593939435 1
0.593349869854014 1
0.253751286585577 1
0.201842721152689 1
0.450336007564477 1
0.103945135418351 1
0.796653917604629 1
-0.0845331365139217 0
1.10787504380993 0
0.811894878641881 1
1.05798527220496 1
0.384014752296157 1
0.500423150136577 1
0.49597668772908 1
0.25916598984446 1
0.0462717226338769 1
0.339547923798399 1
0.041865373362715 1
-0.27859029489123 0
0.643258046501283 1
0.589674362059785 1
1.09052178260638 1
-0.0957774050093893 0
0.653685847377871 1
0.399065129983972 1
0.292430336682517 1
0.356737792363027 1
0.45430807431061 1
1.14402040570188 1
0.218570442687714 1
0.591756341955793 1
0.218480671109513 1
0.302159465972953 1
0.849014108791935 1
0.912888343892601 1
0.543543921382817 1
0.296699394319544 1
0.453388910592237 1
0.285445600043541 1
0.363367081037592 1
0.773439696054915 1
0.169249304422469 0
0.775463163792853 1
0.238889180756536 1
0.572936894399117 1
0.846799670349962 1
0.64491571515073 1
0.221195361891353 1
0.671838074284979 1
0.506590808293439 1
0.348112601996392 1
-0.106815038344006 0
1.30105871274146 0
-0.241110804720021 0
0.413062515015729 1
0.246378099196179 1
0.606480200510231 1
0.34138171012941 1
0.70865407383023 1
0.36788289205687 1
0.889964404716507 1
0.347494347867985 1
0.0819745007232064 1
0.884537720567269 1
1.14467626446554 1
0.49331996804204 1
0.560570934748669 1
0.361726113198792 1
0.0735981575229601 1
0.589159848475333 1
1.00822595659285 0
0.323191216698644 1
0.0198164792765897 1
0.595368408122044 1
0.12344363103094 1
0.569417217563577 1
0.202449730689187 1
0.344070980809403 1
0.565893389722957 1
0.0249471668703363 1
0.481299081791294 1
0.955762593766835 1
1.20672429526285 1
0.717178246385837 1
-0.340747674544275 0
0.169351403731657 1
0.294869193412842 1
0.429848651878362 1
0.719751918052677 1
0.554962066036189 1
0.737989973652744 1
-0.222357630851654 0
0.786193194309234 1
0.748408346563592 1
0.787737319275591 1
0.72278176930762 1
0.611547026533691 1
0.430797869072236 1
0.597285232035108 1
0.419699870964577 1
0.0147648633253194 1
0.379223376395924 1
0.67282308901451 1
0.451337371270723 1
0.817080687657673 1
0.292116357282253 1
1.05143336099592 1
1.55314522244425 0
0.577949766130848 1
0.408730098212867 1
0.873036862586224 1
0.512320923309617 1
0.142297088826161 1
0.295353857161321 1
0.516561160598345 1
0.496890383728266 1
0.218061933748743 1
0.972243209794803 1
0.0149240667464258 1
0.219478123448682 1
0.143088193963822 1
0.0979409181125739 1
0.94466454927048 1
0.32642073234032 1
-0.119241489885199 1
0.759679823769747 1
0.934801621157969 1
0.496116814692709 1
0.160335917064552 1
0.898706321575607 1
-0.0782291281530744 1
0.00726517895760033 1
0.538323284243653 1
0.792413765725451 1
0.642985320021546 1
0.572876966815302 1
0.600420626521552 1
0.140649936055783 0
0.590420894784595 1
0.443564901672322 1
0.328096314536337 1
0.565945096541549 1
0.423297164810282 1
-0.262666040748296 0
0.0485622245538244 1
0.677828643058225 1
0.305098791262418 1
0.608622009859615 1
0.511004412661958 1
0.502447140597669 1
0.219833140602274 1
0.660366662987189 1
0.573911018783152 1
0.900953909238357 1
0.852020649383507 1
0.652855487566109 1
1.31898857263033 0
0.185452327180817 1
0.688709123877683 1
0.405106766217694 1
0.351710796059094 1
0.820408373420333 1
0.17184890782885 1
0.277077318265775 1
0.412678810781425 1
0.242796539651362 1
0.249996933966122 1
0.512288952104662 1
0.437619698215609 1
0.553245266431644 1
0.255583548908294 1
0.491275514221904 1
0.672731313497231 1
0.753363561962493 1
0.278292372276907 1
0.330389481684151 1
0.426882642247494 1
-0.301000678168679 0
0.744609631201952 1
0.500446148965457 1
0.559740513418314 1
0.60907573270477 1
1.08603229972726 0
0.124786006136399 1
0.57443346801549 1
0.313251954867238 1
0.935854390083213 1
1.08389719200639 1
0.213500163648354 1
1.04603703092937 0
0.590138153254706 1
0.399676182945924 1
0.849553449688121 1
0.0281445644099509 0
0.59024597024283 1
0.607823958643956 1
1.09524257125453 1
0.692643253969782 1
0.351786254184013 1
0.247940812542601 1
0.630461369066583 1
0.612660347097115 1
0.150070661329739 1
0.645275142368149 1
0.28968667014532 1
0.840772443637858 1
0.462219829126855 1
0.858431795479607 1
0.155870897373254 1
0.629417137573962 1
0.811268550586021 1
0.681586078192632 1
-0.134770015368039 0
0.527721984520872 1
0.472421325414529 1
0.805873348063195 1
0.812224623774206 1
0.862668292727949 1
0.574141169749803 1
0.431080909007169 1
0.525840096202117 1
0.806278071867594 1
1.4404330939371 0
0.755914827834093 1
0.355479542587758 1
0.974268188866536 0
0.995851782052905 1
0.385439206054189 1
0.223708089389824 1
0.936323132057516 1
0.943411345100671 1
0.631601942759518 1
0.667070368301895 1
0.843092019574197 1
0.707095465690053 1
0.822581870697877 1
0.592288726663589 1
0.318577074057005 1
0.154915095984688 1
0.760630457438552 1
0.844965583858778 1
1.00532633685973 1
0.478200999451665 1
0.489982559149096 1
0.0523283267192772 0
0.301410263526318 1
1.44452990617815 0
0.74433228658755 1
0.919859255043998 1
0.779791464061428 1
0.119841813926734 1
0.491768347733399 1
0.55823450355883 1
0.967640760343146 1
0.215778929874337 1
0.743332047714523 1
0.326730011232502 1
0.280338350790264 1
0.325317862762264 1
0.535778846589782 1
0.634521837260416 1
0.62556015104425 1
0.292530774648211 1
0.691174074052041 1
0.0945244380995511 1
0.416304590299501 1
0.874392029110724 1
0.360180423911345 1
0.258898475458564 1
0.46274062912333 1
0.657644032885193 1
0.560183316708429 1
0.87423441635637 1
1.02207674690991 0
0.211617502542011 1
0.243348239203013 1
0.361267055346638 1
0.735172743453318 1
1.06281696402968 1
0.16960496962986 1
0.51475089492788 1
0.66373019062471 1
1.19632308754691 0
0.457626875818207 1
0.395637284372612 1
0.195100071283798 1
0.624275380884881 1
0.427650127756966 1
0.1300116636945 1
0.779630384335249 1
0.155762197399974 1
0.790995218426086 1
0.110545168727796 1
0.962114908062306 1
0.233851198243872 1
0.308793345939921 1
1.15488779854003 0
0.807244793571419 1
0.796913454638944 1
0.178793648281876 1
0.203490305002355 1
0.543785747364683 1
0.466018308187494 1
0.686046785135001 1
0.246185666483251 1
0.593482467243082 1
0.710212268424242 1
0.494965818736895 1
0.876743562238847 1
0.690991328702255 1
0.306762622628837 1
0.476434375125296 1
0.250279941089768 1
0.521861918207071 1
0.627772602279149 1
0.0800861253156585 1
0.72443707027867 1
0.230580943291837 1
0.526785127217037 1
0.70312843186435 1
0.799989156157316 1
0.15080800540857 1
1.07269651583617 0
0.518678050221269 1
0.548591108830744 1
0.655673935415369 1
0.397851638581496 1
0.736297097470601 1
0.134955326567068 1
0.735751699625776 1
0.413557523858175 1
0.6249188891511 1
0.496066674682753 1
0.608248958273385 1
0.849005701058655 1
0.856039244671881 1
0.433121926583917 1
0.436208427914235 1
0.705056307540061 1
0.693324472542327 1
0.731980119044775 1
0.738486402730643 1
0.507542575276927 1
0.998201586993732 1
0.629362307501012 1
0.771597537015813 1
0.895462557754309 1
0.310355837707585 1
0.280371097395711 1
1.0004070244085 1
0.207480590542681 1
0.58087422354626 1
0.707697964695211 1
0.837471907822261 1
0.554663520212782 1
0.733109760498947 1
0.410469372886727 1
0.70076298940004 1
0.752359832702828 1
0.349714007847048 1
0.184894663635054 1
-0.176291870845891 1
0.693975808362851 1
0.627592109776749 1
0.456399735107244 1
0.260312946947922 1
0.258571393408368 1
0.824528207184944 1
0.0437249686044371 0
-6.42785372951815e-05 0
1.00827356975547 1
0.138885734759091 1
0.475962623290334 1
0.540203357188258 1
0.860798211063526 1
0.424115072293396 1
0.252023867557339 1
0.935941413519581 1
0.31501779749681 1
-0.0454662329162391 0
0.266292656151178 1
-0.124285272202052 1
-0.2016518980873 1
0.671672399108772 1
0.611486972540204 1
0.495545578849968 1
0.41300902653803 1
0.704825760720372 1
0.120115282953408 1
1.26933715765831 0
1.0857278696825 0
0.468168170572269 1
0.222263210432307 1
0.899390320154279 1
0.664076607666059 1
0.604822276529341 1
0.176307809825117 1
0.790231023253472 1
0.565322101571945 1
0.346277922645175 1
1.05504555810319 0
1.06901054513378 1
0.606469113202904 1
0.594620572737903 1
0.555552046455487 1
0.63390355826543 1
0.558188013298619 1
0.253183471232597 1
0.397667903000085 1
0.0575555930728854 1
0.772464065817384 1
0.737437895888672 1
0.72611035706257 1
0.167431647363246 1
1.00714826672606 0
0.725773122988682 1
-0.0410467145031178 1
0.484443359927873 1
0.332917895365197 1
-0.109000668903012 0
0.814990558213152 1
1.14232935696385 1
0.487041014963233 1
0.434989696472853 1
0.619873469832529 1
0.791978225428375 1
-0.0951962922008107 0
0.260027558625778 1
0.643276607210051 1
0.599587228051292 1
0.167175128740894 1
0.684246045415436 1
-0.0468672876841666 0
0.919741457895019 1
0.933234908475877 1
0.551469347066584 1
0.672656402118951 1
0.76356693303446 1
0.728200335424062 1
0.437051177758874 1
1.07972184816592 1
0.317239019544755 1
0.516539240198666 1
0.785398199860744 1
0.868169785384009 1
0.494760863157282 1
0.449564912881172 1
1.01649884601307 1
0.803623117702502 1
0.238322824273933 1
0.378947090696275 1
0.387640156148437 1
0.425138888435601 1
0.653781095453236 1
-0.103808639657561 0
0.528116280133148 1
0.786602860888635 1
-0.0690151424038226 1
0.285496835645223 1
0.360547075815259 1
0.647620580535107 1
-0.107529986597097 0
0.356710301802573 1
1.17583319885496 0
0.348063656322514 1
-0.0729240838378514 0
0.323735818574506 1
0.412554982177133 1
0.221476163549514 1
0.50335867683927 1
0.309695114609634 1
1.19642768951843 0
0.354639374288927 1
0.639850041798325 1
1.25552175538927 0
0.494051591402503 1
0.896971655149572 1
0.597276966405199 1
0.367172887674045 1
0.137580832890624 1
0.901460189557774 1
1.00212097296797 1
0.0618487416269205 1
0.927579508120212 1
0.256272755740284 1
0.520130378194158 1
0.517438488828515 1
0.964116581620988 0
0.887978604543431 1
0.955828785011739 0
0.877567627304103 1
-0.175705155703361 0
0.942647880882445 1
1.16682153997254 0
-0.370765971735895 0
0.302331356626571 1
0.408859391446635 1
0.0250758065124414 1
-0.00886636561817076 0
0.535024156665419 1
0.190356269725635 1
0.480889671154438 1
0.859587989438487 1
0.7767194174434 1
0.610353069630139 1
-0.181062863277972 1
0.502410458883847 1
0.598303629937417 1
0.907465453691754 1
0.608583671943334 1
0.57939611006019 1
0.638339997373999 1
0.640712154844575 1
0.996654482546959 1
0.274579874433782 1
-0.0335751699536072 1
0.170558174181739 1
0.681134953990951 1
0.367529895206567 1
0.510580949532803 1
0.717429489441354 1
0.669924899357363 1
0.712203794007946 1
0.679205523228453 1
0.869062400883589 1
0.346971562565712 1
1.01313255688272 1
0.602704560939735 1
0.0674498401334435 1
0.201901494668298 1
0.563642822830817 1
0.548706838727492 1
0.124765444936609 1
0.308200986651181 1
0.594560805292293 1
0.676534289589933 1
0.802928788982053 1
0.583440782749017 1
0.629876218528415 1
0.499602580168948 1
0.628045107057121 1
0.345632488207926 1
0.499514267637346 1
0.484086226034732 1
-0.0812317469007268 1
0.276779444082428 1
0.880825404306546 1
0.471031987502183 1
0.548798337507115 1
0.736130346933312 1
0.716047236377772 1
0.714799174583316 1
0.406023644153696 1
0.554384756952018 1
0.328458497092225 1
0.579823139594314 1
0.413896062575331 1
-0.1094750464876 0
0.375659158603885 1
0.523728977208179 1
0.055455511452038 1
0.411823031042156 1
1.14936850752275 1
0.689840306060008 1
0.610372621008511 1
0.640231463536264 1
0.381564194541088 1
0.227922358547285 1
0.845207004586688 1
0.722808558576804 1
0.781368347463713 1
0.263572360328617 1
1.2837842423081 1
0.377538705728632 1
0.597283457610824 1
-0.0513751472364141 0
0.613286022769617 1
0.37864332465787 1
0.604928154134305 1
1.15021520981228 1
0.474051729568227 1
0.271245298018386 1
0.368575616392797 1
0.0720028009466826 1
0.511143687788674 1
0.813157182232789 1
0.57123710670783 1
1.01953203983247 1
0.302961649452322 1
0.00395372847743168 0
1.03599146159179 0
0.497844012438709 1
0.519370137456171 1
0.7817222062159 1
1.37848147393692 0
0.858582007553906 1
0.239844451689858 1
0.542823029801243 1
0.557159494139536 1
0.681091932304714 1
0.816329507259799 1
0.249355171085206 1
0.218833144804117 1
0.560674669878768 1
0.586059486971309 1
0.185184738750844 1
0.0558542223138441 0
0.295935332540917 1
0.539324442235094 1
0.474782793850903 1
0.33637946246108 1
0.65803346404666 1
0.837232496754916 1
0.525131225359397 1
0.0711740542181463 1
0.344836115062054 1
0.606139704858704 1
0.465193063562194 1
0.207851120542226 1
0.283573683275076 1
0.370655741291119 1
-0.0373507150382508 1
0.26541086746351 1
0.402760151318831 1
0.0426480620529808 0
0.705615179369876 1
0.44715237516176 1
0.618806805527227 1
0.621194935795304 1
-0.0565269260151923 1
0.348032308032596 1
0.946162452939628 0
0.813895796918086 1
0.791891003964511 1
-0.0743671484513104 0
0.616673278712786 1
0.362125143293813 1
0.72830141027666 1
0.345721931290409 1
0.941873537154905 1
0.601812234728907 1
0.366722671710066 1
0.424200152024024 1
0.724314864882721 1
0.0387949475519598 1
0.37208601437404 1
0.213752270742088 1
0.405798295816927 1
0.336476379662594 1
-0.292795748426032 0
0.186390289999335 1
0.450044536634117 1
0.760625489828929 1
0.597738126774519 1
0.71596561391283 1
0.354963183048022 1
0.137902168437789 1
0.62951595925618 1
0.391769972681138 1
0.334919485657779 1
0.888361228396844 1
-0.0038174507508448 0
0.481365970635448 1
0.323999391065155 1
0.471755680669557 1
0.356879063283294 1
0.646024344084986 1
0.437465906435945 1
0.658123384360723 1
0.669220302627526 1
0.819744606404126 1
0.877373475043849 1
0.35397392550106 1
0.733734424234046 1
0.715566668821656 1
0.126199005635624 1
0.588733466841624 1
-0.0507726688018188 0
0.485415586459038 1
0.598945184292571 1
0.585320335793217 1
0.310226548839095 1
0.263063572256977 1
0.478579474105232 1
0.984181037035255 1
0.473977024289289 1
1.24269680813237 0
0.627973752350297 1
0.275881436350897 1
0.865364399772556 1
0.374021951006765 1
0.541974546276745 1
0.270755426452232 1
0.792012770046292 1
0.527646433555172 1
0.207151857417327 1
0.753209317901176 1
1.1989238216612 0
0.705240218901827 1
0.581533131137444 1
1.20928347062712 0
0.837177372701175 1
0.17758218812719 1
0.0875337030110347 0
0.299996585151221 1
0.271886126624435 1
0.0866852347338924 1
0.298430557114932 1
0.409229924471 1
1.07403741339092 1
-0.1448900118306 1
0.839440357666553 1
0.318027725191106 1
0.700435205690082 1
0.882930930910021 1
0.44408349303479 1
0.399479229819531 1
0.408469118373605 1
0.435470295863305 1
0.297330284353464 1
0.216679580179078 1
0.0731356114807701 1
0.340283747895909 1
-0.129725248622157 0
0.721894302558319 1
0.159242173690697 1
0.467229856831252 1
0.239751047745452 1
0.721737444311573 1
1.01419816855471 1
0.439457408418442 1
0.21505359978193 1
1.10377491747283 0
0.659355058816524 1
0.862621838151403 1
0.661618230491249 1
1.01972376078698 1
0.29011208764139 1
0.362381869126327 1
0.363107857895697 1
0.387866496927818 1
0.588672197134968 1
0.335529132897578 1
-0.125356247072206 1
0.70999426009631 1
-0.0467773802001502 1
0.876123904985106 1
0.900572978657032 1
0.288647659070021 1
0.551908330215373 1
0.226652290516522 1
-0.20918829201201 1
0.709486029323992 1
0.284926359171271 1
0.34291527401049 1
0.0942995143155083 1
0.0557593054599744 0
0.158338481917247 1
-0.418076926170604 0
0.397452083583186 1
0.538609663213864 1
0.951825216307005 1
0.438904998554071 1
0.697718061840332 1
0.697054757095485 1
0.42313829518446 1
1.1722056857279 0
0.488635161594469 1
-0.0309837369277989 1
0.0522547288718208 1
0.968737097615471 0
0.454853350174575 1
0.374891920243084 1
0.185526334451613 1
0.572799571855658 1
0.358949100569626 1
0.725362389613602 1
-0.0684295628592194 0
0.716368643260071 1
0.350047679540113 1
0.406227605832328 1
0.442672944788302 1
0.373772605195919 1
0.398764899900821 1
0.340004657223054 1
1.06225535879262 1
0.129710780383894 1
0.280331462801078 1
0.148865026625758 1
0.449733501510431 1
0.521616526909628 1
0.687867102236227 1
0.440437745157889 1
0.731527231099882 1
-0.118279529401466 0
0.854980023743271 1
0.379612213637549 1
0.55189142938255 1
0.782294028767593 1
0.221724668365941 1
0.720479738687592 1
0.00898197956364567 1
0.564886317198795 1
0.36995718097313 1
-0.0694916128978589 1
0.228248810244028 1
0.894033929821777 1
0.341109349183643 1
0.568904320237139 1
0.250933635879192 1
0.10626411298954 1
0.690569379989515 1
0.474190791169457 1
0.808163011158723 1
0.139469715268361 1
0.223474106555016 1
0.0658658606325571 1
0.812929181500477 1
0.854478129939129 1
-0.306529270820518 0
0.568150407987921 1
-0.0295526336535825 1
0.327173634883397 1
-0.153964225573392 1
0.874554473026453 1
0.147494922758733 1
0.0972245804690447 0
0.67257174512218 1
0.208576208054966 1
0.544669845352137 1
0.760534375858834 1
0.391971827160522 1
1.04190803293357 0
0.548473516950819 1
0.153444880921459 1
0.458581904297387 1
-0.11394638397445 1
0.274529146389262 1
0.132976204743669 1
1.03119451070415 0
0.314164697749826 1
0.86636857474081 1
-0.0112533726974365 1
0.0357458190310177 1
0.430662962750261 1
0.355485407134149 1
0.754690922918636 1
0.688712446831718 1
0.172555597390504 1
0.874461375645804 1
0.914073150508139 1
0.152168131493001 1
0.954117070770151 0
0.345373651710342 1
-0.0102528034627782 0
0.687812949530098 1
0.715903238191714 1
0.850273615355937 1
0.473686719605465 1
0.821136652423806 1
0.0632374126749625 0
0.169299048243789 1
1.48169488810165 0
0.300530117179405 1
0.670498154728811 1
0.50659558049202 1
0.442215686060767 1
0.348679663633984 1
0.313668552359613 1
0.308848292150893 1
0.691579840396752 1
0.43442193921928 1
0.846183782100268 1
0.614106457923715 1
0.534368409369343 1
0.636493577801789 1
0.734902040417539 1
0.47637472581295 1
0.767773347156991 1
0.531722925402528 1
0.431090708091197 1
0.894037743090309 0
0.678031835210138 1
0.667510825433728 1
0.293435362854227 1
0.892155342747771 1
1.13063474752543 1
0.787700121530677 1
0.502690225617878 1
0.293983763458965 1
0.780176613829355 1
0.497922572828256 1
1.09574031298661 0
0.824883731635749 1
0.244259246411896 1
-0.0323542651449485 0
0.664050017595758 1
0.41218420537129 1
0.806114255418309 1
0.317971341230722 1
0.751829131323284 1
0.711241564240105 1
0.483906472211646 1
0.208308935539746 1
1.00456889002473 1
0.18442626790852 1
0.528989275721239 1
0.449933586727143 1
0.306699563216954 1
0.311140840728707 1
0.803460163982239 1
0.301329284505454 1
0.490933893617617 1
0.476601616976985 1
0.292026421773564 1
1.21717359338284 1
0.000436197354419438 1
1.10178355275739 0
0.840662763705608 1
0.686089542149373 1
0.367726925678597 1
0.242208355159258 1
0.472794964296448 1
1.00833843196097 1
0.470991785524265 1
0.165837186445535 1
0.0212983316262359 1
0.135927785003773 1
0.795228479906541 1
0.460092092615676 1
0.600466673758466 1
0.931455731561435 1
0.198082476511876 1
0.830417046005443 1
0.126910146384911 1
0.760794874261646 1
0.169461068765456 1
0.586459852872686 1
0.581902654593838 1
0.675973060076389 1
0.230392995314379 1
0.518309974038755 1
0.44867923332142 1
0.304609549960472 1
0.546729945952345 1
0.285654225694424 1
0.81167192329548 1
0.0847485408572211 1
0.694369055969956 1
0.392108514032758 1
-0.00684164519528047 1
0.284891178084846 1
0.668164264583891 1
0.0766690960807495 1
0.98182257494934 1
0.411918992534279 1
0.412558171390565 1
-0.20153048442383 0
0.357111038364068 1
0.32841455086878 1
0.883873244806317 1
0.357567288975519 1
0.244816729220349 1
0.69054532452164 1
0.277096330165648 1
0.634997264952873 1
0.677739037218758 1
0.465528363110384 1
0.349722428071894 1
0.0938688098368424 1
0.252282778009213 1
0.603142103846836 1
0.273365251366802 1
0.250960130850239 1
0.340656141505497 1
0.481465985803208 1
1.00497815145736 0
0.985950312604587 0
0.633491634541968 1
0.284242733110991 1
0.893170936516035 1
0.651638443755043 1
0.420469831201671 1
0.726575689507213 1
0.138683293278448 1
0.359961113841399 1
0.7941076368982 1
0.616692794667074 1
0.820615440310794 1
0.243450092873899 1
0.509799600967234 1
0.474993752949153 1
0.323678088328892 1
0.646637247291111 1
0.675703548606725 1
0.655748011442694 1
0.344207727880765 1
0.670440719375799 1
0.578547123595442 1
1.16346333375854 0
0.450868185277056 1
1.09046406977412 1
0.64522806754314 1
1.23634101066176 0
0.665233576471929 1
0.411410348002173 1
0.508009261515412 1
0.610521934721227 1
0.740232170039571 1
1.32758366045043 0
0.563482886771488 1
0.583426632026397 1
-0.137187354665296 0
-0.0116589357218219 1
0.401715068548242 1
1.05643382327908 0
0.822639272506979 1
0.0220685889415603 0
0.351962392821113 1
0.988779522650853 1
0.246051205102531 1
1.32474253427236 1
0.342005129141506 1
0.767595772769449 1
0.267993465804096 1
1.19525299530437 1
0.290838512849684 1
-0.105570438323855 1
0.101501718364637 1
0.849269325521881 1
0.785452691149982 1
0.557849974220591 1
-0.36245174992706 0
0.294739610883817 1
0.727522843553278 1
0.43651764068231 1
0.1638728206966 1
0.03676175640642 1
0.907201430232282 0
0.888637170255131 1
0.419969586407387 1
0.956065576136124 1
0.957384972017875 1
-0.0946897190124129 1
0.355846551205154 1
0.560120883981678 1
0.091978662314586 1
0.764451229064004 1
0.730868163657762 1
0.698752827052383 1
0.440950154886782 1
0.344769015232736 1
0.393474967872393 1
0.13985866368899 1
0.593681925284149 1
-0.297191984859989 0
0.189502755626678 1
0.839449423549553 1
-0.536233389595021 0
-0.00398896396464071 0
0.505179281970567 1
0.737826673483226 1
0.758454595204603 1
0.284757642630853 1
0.11668006017918 1
0.110325297413333 1
0.410078307256873 1
0.863827193930909 1
0.547952249185551 1
0.532969401452875 1
0.843022120670052 1
0.319836707857385 1
0.39152680137339 1
0.854303646105436 1
0.8086680806831 1
0.414560614396999 1
0.755175317326635 1
0.52271089430688 1
0.614782706868504 1
0.365418084262484 1
0.471063097962266 1
0.757647809908525 1
0.586700064162029 1
0.438271893654917 1
0.464696918442814 1
0.352338995329547 1
0.312379120094838 1
0.552081431490335 1
0.470968941314726 1
0.51853398240827 1
0.544839013921552 1
0.85473815747163 1
0.324772002276034 1
0.392569977840064 1
0.119201454384989 1
0.618059294954981 1
0.179055593904316 1
0.474423416723308 1
0.385908825738684 1
0.640305752850549 1
0.290767529262691 1
0.431034697769713 1
0.188547455145237 1
0.788138828021765 1
-0.100850629965757 0
0.771398550972242 1
0.665057397409326 1
0.608351082591036 1
0.862982540046609 1
0.559674175234992 1
0.53219505624588 1
0.358631339935319 1
0.686541735946408 1
0.889979107791788 1
0.275438697592952 1
0.375318572476479 1
0.28012823766864 1
0.332850883305594 1
0.734243531177604 1
0.755771171454821 1
0.506081287144833 1
0.414319976537814 1
0.731855564451849 1
0.288862704231468 1
0.76187205158106 1
0.855110267399486 1
0.559977791212514 1
0.617005324740524 1
0.262762752308903 1
0.705151807264896 1
0.317976950891643 1
0.678943072303175 1
0.788531758326546 1
0.27637060829786 1
0.560938377367404 1
0.157648251684158 1
0.0667530537039754 1
0.494837853451784 1
0.84555184996797 1
1.33200470073859 1
0.595161139840329 1
0.486715311115578 1
0.459167478347071 1
0.683134651732313 1
0.913301970805957 1
-0.311941821220372 0
0.610201220066738 1
0.634687289951217 1
0.792676757454054 1
0.531191240576624 1
0.570795980013068 1
0.227570203750421 1
0.28031379924548 1
0.369082662320902 1
0.836153159761499 1
0.314041922360688 1
0.676026572943958 1
0.394810847346944 1
0.316056749350075 1
0.62008616147327 1
0.757952070682841 1
-0.0948971438896975 1
0.626921002800266 1
0.172768412420131 1
0.384441738256758 1
0.701195425164533 1
0.958024728103707 1
1.23793395429634 1
0.466306310240986 1
0.94501266494366 1
0.83525523601564 1
0.491818154971745 1
0.492957947121178 1
0.178023195951857 1
0.437008859486403 1
0.857875989769099 1
0.0982515537140826 1
0.644910544417471 1
0.930634666708535 1
0.55197509259566 1
0.369267178708472 1
0.561715681933205 1
-0.155467510191856 1
0.52976723574199 1
0.668320038793025 1
0.177017984352517 1
0.727740077855516 1
0.245482375008732 1
0.130982074382336 1
0.191009524497111 1
0.294490515502351 1
0.443561998319237 1
0.394275935025088 1
0.371199239011933 1
0.0894038500126842 1
-0.0515166189318945 1
0.431287681355325 1
0.616420149412062 1
0.33008508235846 1
0.778594977154324 1
0.461284304433868 1
0.975537925157634 1
0.244233765092194 1
0.208053059340091 1
0.371810643058018 1
0.453890904502529 1
0.627655377842308 1
0.834738484116787 1
0.131446050353477 1
0.719416824902739 1
0.309373143278339 1
0.479257737947088 1
1.03008557071997 1
0.6727147606441 1
0.47101364826256 1
0.339572878106249 1
0.602289601669052 1
0.354252121681672 1
0.379120877029326 1
0.315004735668393 1
0.995516245650022 0
0.427658156227647 1
0.901657485345011 1
0.997006748610839 0
0.581898178295447 1
0.256020810902768 1
0.837893789804437 1
0.266188714011511 1
0.415111877723294 1
0.330671665585624 1
0.197159579313487 1
0.412838392747021 1
0.594678120361888 1
0.278485139070388 1
0.397919056724953 1
0.461723595135703 1
0.676422358970368 1
-0.153744704000676 0
0.547340873504363 1
0.350397548335324 1
0.43962120326526 1
0.922190867829155 1
0.640127995621766 1
0.373785662638166 1
0.302806492029038 1
1.03307646155233 0
0.292637932392798 1
0.643713368894389 1
0.240073758555972 1
0.234430314490594 1
0.777297235489714 1
0.584593303117029 1
0.454562722395802 1
0.6646381123674 1
0.78386882380061 1
0.486202668441713 1
0.402328983356617 1
0.666141440603591 1
0.853065322218261 1
0.851881548786775 1
-0.108134159377466 1
0.82164574703144 1
-0.246600792165206 0
0.859250385548613 1
0.671292337620575 1
0.932182079704051 1
0.475404426542395 1
0.731340027042426 1
-0.27667838823248 0
0.439037144546272 1
0.609460661479494 1
0.735943529610931 1
0.949229634810033 1
1.03440787995204 1
0.745541916354507 1
0.424205949629904 1
0.439819517326672 1
0.378451298672519 1
0.703499620801846 1
0.875691958042097 1
0.850007762235815 1
0.212010547097224 1
0.482574089097797 1
0.619230791421865 1
0.746453916597552 1
0.54764468798872 1
0.251441485546475 1
0.549631951220731 1
0.818261888356002 1
1.09027457014879 0
0.882671482671183 1
0.693567212160323 1
0.290231376672399 1
0.368255461267924 1
0.791019982208159 1
0.637754423788871 1
0.550186490099639 1
-0.257042151086773 0
0.478058688799547 1
0.132604445176359 1
0.67306585558737 1
0.519859456331266 1
1.34309291254201 0
0.358102681273858 1
1.34582473553667 0
0.591136315894955 1
0.630411130971844 1
-0.117377598085367 1
0.53489204792176 1
0.327685527487284 1
-0.321457975216311 0
0.684065357481909 1
0.443698123408843 1
0.501326154845803 1
0.786697273555427 1
1.22593199429611 0
0.0980918596536401 1
1.33180493103273 0
0.452460348273227 1
0.209898625322169 1
0.31492832400148 1
0.92539012364981 0
-0.691920986724409 0
0.902541924570112 1
-0.199207080434592 0
0.457517612228382 1
0.309272065408468 1
1.05734147566601 0
0.667552628091445 1
0.235931072126462 1
0.849126012513048 1
0.537552277502469 1
0.683393529346866 1
0.474102762040471 1
0.512681166480379 1
1.08680165625621 1
0.552285613349027 1
0.544082333215164 1
0.752425531479931 1
0.364679709842442 1
0.805021145479697 1
0.0730515169549462 0
0.547438734067912 1
0.375950275329983 1
0.900153526767867 1
0.323503506702875 1
0.436114804678441 1
0.543643958989241 1
0.496035219549167 1
0.247835733245553 1
0.267726512652567 1
0.640101688542978 1
0.609424634966626 1
1.16732385855083 0
0.741291563483989 1
-0.131378058757152 0
0.615717769171544 1
0.175991179866619 1
0.620519265302782 1
0.0575987349808335 0
0.0397911729281274 1
0.391657846486336 1
0.333642968426692 1
0.454283031915412 1
0.386606299687578 1
0.353198650288136 1
0.237279596762251 1
0.590586530725057 1
0.449350571454427 1
0.738375083815718 1
0.803562838185446 1
0.18024267896807 1
0.668551286543561 1
0.783467011709328 1
0.302593376263853 1
0.686753299238253 1
0.873511038385558 1
0.725202789389777 1
0.415073138780406 1
0.731165638902417 1
0.504282397186815 1
0.570727093733045 1
0.387333617276487 1
0.614000384001058 1
-0.0212043954055656 0
0.838257549844155 1
-0.10993665637468 1
0.601065364715129 1
0.936588014996312 0
0.903058535436169 1
0.617539684349134 1
0.277826537125479 1
0.697189988054949 1
0.41269297011041 1
0.351283463267766 1
0.891803829460884 1
0.19419889888934 1
0.489158265527334 1
0.849473756812362 1
0.298683292509211 1
0.211074750510392 1
0.933922650904221 1
0.351865222950219 1
0.495160406874067 1
0.720764564046449 1
0.61859866376954 1
0.296215820608606 1
0.48431848774231 1
0.718061116780994 1
0.260360811919307 1
0.842091406501439 1
0.616244907415625 1
0.396622247397092 1
0.135326928481281 1
0.669745091351368 1
0.61188493104346 1
0.524087788980626 1
1.06399958725236 0
0.170955695108785 1
0.416840654298028 1
0.437855388600045 1
0.517869188127149 1
0.765013625688216 1
0.359005990117893 1
0.726057530695468 1
0.43114379386164 1
0.870018013685407 1
0.256596736766047 1
0.679881625576952 1
0.823937903097516 1
0.548874479622719 1
-0.274007321391846 0
0.0419442822458291 1
0.250791503369195 1
0.539561885353163 1
0.775955506312841 1
0.608427138236558 1
0.482163734603715 1
0.276441940270635 1
0.558474511954244 1
0.883962725256903 1
0.562667195671049 1
0.946384421487367 1
0.480911901742554 1
0.716396442655208 1
0.130086888156421 1
0.336418143534277 1
0.82786838566211 1
0.705657032422636 1
0.454982284407543 1
0.76372788780386 1
0.401943578132354 1
0.534015882256582 1
-0.234770744603463 0
0.372032961863755 1
0.956664742913768 1
0.409028498735044 1
1.06020795772387 0
0.523610957431442 1
0.38015609047201 1
0.560623508490082 1
1.18049321919126 1
0.154511051250505 1
0.821195211744576 1
0.70901184773892 1
0.741694645304995 1
-0.246501142655968 1
-0.14710806099085 1
0.599241023644757 1
0.824370447800751 1
0.920904777894243 1
0.430582188746432 1
0.689806125467636 1
0.533463866571061 1
0.0666859182295972 1
0.311542836597697 1
0.752575989168885 1
-0.186077496383492 0
0.482362756250498 1
0.492197167504342 1
0.14337046968964 1
0.184237734101481 1
0.607932709613232 1
0.590118853675995 1
0.852991280483741 1
-0.14894764878151 1
0.857266029585433 1
0.234948476032891 1
0.138583216861655 1
0.471302973732497 1
0.616450171340913 1
0.952194991853823 1
0.192054369962016 1
0.406172547905849 1
0.377924472318884 1
0.093824221671081 0
0.685115247685306 1
0.818812182578179 1
0.659308017663153 1
0.443333912836849 1
0.316249219907486 1
0.58506755052642 1
0.724107531481527 1
0.697065262634454 1
0.282907937447817 1
0.505522439756347 1
0.915139790924661 1
0.366267107507082 1
1.3861030556148 0
0.215728281687825 1
0.786023067386868 1
0.528475876469196 1
0.418234510711606 1
0.310830253972482 1
0.108855925663697 1
0.434224560900631 1
0.703960530503271 1
0.047086153738707 1
0.995718415370683 0
0.273971214473729 1
0.682425548847535 1
-0.0732094498775823 1
0.544337917646834 1
0.895008475349281 1
0.0755746283400544 1
0.551411807641372 1
0.343219775377153 1
0.942507718635355 1
0.469676424189503 1
-0.166706455195333 0
0.280091960597333 1
0.870479484548158 1
0.415562326634229 1
0.815792032828797 1
0.623464122176777 1
0.389787508494866 1
0.747856108381883 1
0.342052264190438 1
1.20074699685309 0
0.583825643207864 1
0.556863252410977 1
0.736165010540416 1
0.466309889910667 1
1.0281173061875 1
0.437994175288689 1
0.320067881248206 1
0.345243895776166 1
0.439504261026857 1
-0.0255050312328934 1
0.580232649239982 1
0.811665442278359 1
0.659509953811524 1
0.481737010866776 1
0.866523298291064 1
0.194542776100816 1
0.511412925974687 1
0.710800533735488 1
0.765939757775399 1
0.655298120078399 1
0.749263784453688 1
0.165258292605723 1
0.739228557353664 1
0.611474813243638 1
1.08056570782223 1
0.863474689129458 1
0.577897740291654 1
0.502475117443107 1
0.74463059278711 1
1.01864129755888 0
0.729011972139989 1
0.527952497325297 1
0.191617993924179 1
0.856875271326554 1
0.862173538482197 1
0.387663952015084 1
0.17499349570173 1
0.798415582033786 1
0.511114121329096 1
0.749822826037272 1
0.132765607848661 1
1.1717732491777 0
0.747567498111837 1
0.622863292040401 1
0.169998739856348 1
0.618957967772258 1
0.489058508598497 1
0.375947633586077 1
0.560904811495367 1
0.502200038450167 1
0.495553826344383 1
0.321070236629763 1
0.63809464077118 1
0.0253910661916886 1
1.05250470025227 1
1.27571088650602 0
0.493763038609073 1
0.925423385921477 1
-0.13107985677668 1
0.522896142980864 1
0.775519134244731 1
-0.0480528800794633 0
0.515400673598823 1
0.28086951996248 1
0.393195807599102 1
0.280280303287792 1
0.28142030811705 1
0.186055546172466 1
0.979967780765773 0
0.289692231508173 1
0.535026157795215 1
0.302192076589433 1
0.665213236947986 1
0.845491797965023 1
0.786945470904432 1
0.707102838483913 1
0.385489623417994 1
0.274707578850047 1
0.38753200431696 1
0.793262399084017 1
0.0498535256154166 1
0.0142486368654723 1
0.743559697002737 1
0.287877043786598 1
0.122780347861964 1
0.402483689534593 1
0.792421688688369 1
0.680287287804892 1
0.346721246837394 1
0.484950640824272 1
0.417169043202921 1
0.0791624253760378 1
0.695781135453824 1
0.631042042182853 1
0.083007647003601 1
0.477076963840135 1
0.433673105708919 1
0.0146278781915955 1
0.781250286246174 1
0.456819626823382 1
1.04449462420613 0
-0.0807800714286611 1
0.328361729487723 1
0.393407383384323 1
0.46970390906295 1
0.535288231271299 1
0.218659994640095 1
0.979794431184818 1
0.603861658338035 1
1.00608079267729 1
0.24646887270005 1
0.268379952341828 1
0.197577537258635 1
1.18661025434441 0
0.544244740479156 1
1.07780659946851 1
0.61377692370057 1
0.679260716099242 1
0.444585469343483 1
0.453977229132778 1
0.614803855193402 1
0.30055329212847 1
0.264528206404278 1
0.304342918093339 1
0.386406469572874 1
0.543700849087255 1
0.802207303146877 1
0.413028208319521 1
-0.329475359261117 1
0.970754044365624 1
0.821045899761058 1
0.328497993545999 1
0.534871369639936 1
0.358700639655038 1
0.523775880241308 1
0.777785956667701 1
0.724591558222287 1
0.339484238875543 1
0.43084004831783 1
0.0488557629295923 1
0.306968517658667 1
0.420152686206874 1
0.654882200680258 1
0.268259246829799 1
0.669416381588604 1
1.37502474907986 0
0.902883949406575 1
0.635222056649124 1
0.217724634660582 1
0.44990003088163 1
0.519899897094326 1
0.278304941819 1
0.923174824632023 1
0.646097990887546 1
0.64828659485653 1
0.216921107981968 1
-0.0718910670594461 0
0.304344447507849 1
0.213275290115846 1
0.596496781021919 1
0.478525636212256 1
0.0700808099672761 1
0.139587017193554 1
0.36431030128217 1
0.418706484607886 1
0.359421248197923 1
0.877869867847469 1
0.385715155397292 1
0.740350688278672 1
0.593611169511171 1
0.303065449320195 1
1.08173023353905 0
1.21685305401956 0
0.642559942203585 1
0.608221655403049 1
1.12158278123941 0
0.125903282654834 1
0.15687778060691 1
0.345167822130746 1
0.360942201507465 1
0.0139474335772714 1
0.0981958693063618 1
0.184247588251575 1
0.536571890901096 1
0.478081675885442 1
0.998141119512974 1
0.739387738373671 1
0.18152707018386 1
0.616752202173659 1
0.612841521939226 1
0.0594061961773389 1
0.0380103903998085 0
0.376413236068183 1
0.694557518421866 1
0.186848563016947 1
0.240300814938919 1
0.0920846403972482 0
0.782382131703389 1
0.409973713434105 1
0.010155100664563 0
0.544211353969812 1
0.237039222470643 1
0.66825865873479 1
1.01219292917234 0
0.749435567800514 1
0.83578625388832 1
0.728063260364456 1
0.45598259555797 1
-0.0285850842050163 1
0.530054714693834 1
0.47852406338364 1
0.292006535014571 1
0.842945949011742 1
0.537748045362756 1
0.73052682688918 1
0.363642036638828 1
0.749084591930495 1
0.71865631845964 1
0.631222550748918 1
0.259580031092566 1
0.624268777530293 1
0.251168482041957 1
0.810598669985013 1
-0.110844300667084 1
0.011211591143477 1
-0.701096014719945 0
1.01490250216988 1
0.0754644129317773 1
0.653360275371999 1
0.981820788795153 1
0.455849831085936 1
0.491141890588584 1
0.718768651193789 1
0.619179023220185 1
0.317269001247999 1
0.976734100586298 1
0.321323626242062 1
0.361294622420805 1
0.417312550585457 1
1.14751105503769 1
0.752089069811678 1
0.430374187751638 1
1.02015257342402 0
0.321478128593041 1
0.363137530572428 1
0.552410685735061 1
0.304431820865719 1
0.421895132097964 1
0.439379380686185 1
0.825047488069603 1
-0.131052196061264 0
0.858647866074424 1
0.724479590590721 1
0.814342719014129 1
0.506423832528717 1
0.159148546523277 1
0.994565784535903 1
0.578694500480566 1
0.878410347613827 1
0.602319838186775 1
0.781416172652208 1
0.805170980061188 1
0.386909496315521 1
0.439834704895996 1
0.419982750643972 1
0.773002953126064 1
0.215348782647629 1
0.951381058011129 0
0.167142293631054 1
0.242850495489465 1
0.630219462964896 1
0.548551307869577 1
1.33190140466491 0
0.67965499996236 1
0.982043083336427 1
0.648933987177351 1
0.46402707461589 1
0.246765617965771 1
0.98125593591161 1
0.611443700381723 1
1.01945349067369 0
0.843956414570451 1
0.630437297386253 1
0.552131452301279 1
-0.480059474632446 0
0.38884421500828 1
0.976752650736584 1
0.858328273815379 1
0.356430332236733 1
0.794053363687048 1
0.580062595330862 1
0.828011338059417 1
0.362721618622076 1
0.716089888988754 1
0.37164911586467 1
-0.122007451218096 0
0.264942607187912 1
1.30874580490248 0
0.236608284851514 1
0.901077820730464 1
0.375567975237627 1
0.364376411018702 1
0.0378348671701366 1
0.409056216309078 1
1.01443879512432 1
0.227896335973316 1
0.500278701346036 1
0.633495206241285 1
-0.0132651324729062 1
1.31705959894875 1
0.455823266832853 1
0.383739734951028 1
1.13224177563397 0
1.03741864182349 0
0.564555764738125 1
0.310417699501812 1
0.810082669774477 1
0.224677000247473 1
0.69175305437557 1
0.759523807899645 1
0.605737922906652 1
0.406462819410805 1
0.262605224939386 1
0.582220828550921 1
0.646091991035845 1
0.877459962601048 1
0.961431930116769 1
0.773972589626362 1
0.414338226804862 1
-0.141734806548766 0
0.281539851970489 1
0.555162258310238 1
0.952954532920104 1
0.407939041668755 1
0.418816665002444 1
0.229038133383959 1
0.763057634364073 1
0.879997152342275 1
1.00151324975359 0
0.615834607351059 1
-0.153779511540892 0
0.363044465438293 1
0.815958747312222 1
1.01379929727016 1
0.475757060543508 1
0.724727765902641 1
0.293871088062304 1
0.397983042596683 1
0.402284828362362 1
0.663148671822441 1
0.48335533498412 1
0.53058707247384 1
0.428645150758294 1
0.307191090540205 1
0.291321834865564 1
0.515947714664667 1
0.509185175875129 1
0.10386086331294 1
0.414427620263174 1
0.83271329438189 1
0.449784307302526 1
0.422487752957063 1
0.554257593208722 1
1.27740650500934 0
0.832883337291458 1
0.630031199736996 1
0.728946454226857 1
1.26666813676197 0
0.559622619672006 1
0.619706025185857 1
1.35494218372854 0
1.13265164224113 1
0.676227533416191 1
0.136053857305534 1
0.359455620734963 1
-0.095117152229703 0
0.347380754196376 1
0.99592272487072 1
0.0754307463935055 1
0.385888891065181 1
0.371123472369079 1
0.00700418863050806 1
1.0267088654857 1
0.344401131592978 1
0.17881535107865 1
0.356635615078725 1
-0.273865550462486 0
0.423283870120476 1
0.544847550291164 1
0.844201154916122 1
0.627265634816458 1
0.421434458591174 1
0.573633289511801 1
0.169978759760793 1
0.17837076633591 1
0.708428659001416 1
0.191234806662592 1
0.782502999072961 1
0.539834977550082 1
0.103648661753134 1
-0.172174300489088 1
0.316640532252974 1
0.404797573969614 1
0.673808985243309 1
0.4214413977724 1
0.935787376236296 1
0.613063884612886 1
-0.108047069472664 0
0.298259605738252 1
0.384175825602558 1
0.35175596490807 1
0.873416364036661 1
0.51163359859865 1
1.01219081385923 1
0.137611729030527 1
0.235343442980605 1
0.862531966307285 1
0.157552356921307 1
0.418920416284973 1
0.547664655005906 1
0.542738501371834 1
0.902229473352771 1
0.989030223057338 1
1.06387156636869 1
0.184720412549556 1
0.658666377788283 1
1.06950572015208 0
0.319272142489889 1
0.560713605423939 1
-0.121395480267455 0
0.864705234671996 1
0.296054933834734 1
0.806336285029581 1
0.674915402737112 1
-0.174425632775885 1
0.854870555095215 1
0.50351897087804 1
0.686501662853892 1
0.452244034166809 1
0.832360730177542 1
0.473644109275801 1
0.93862278231684 0
-0.262159448931704 0
0.5076518123055 1
0.974075544044013 0
0.915258113144817 1
0.0860312305451554 1
0.438796121235945 1
0.588986043501272 1
0.776391801996533 1
0.731384935652891 1
0.481235217477311 1
0.395231195428836 1
0.176578862585706 1
0.640749536304354 1
0.440411435192096 1
0.678555478698109 1
0.719253731136267 1
0.429536027657891 1
0.041045854626064 1
0.774587400580617 1
0.531872766512848 1
0.290238100467486 1
0.284919339599447 1
0.583362989382005 1
0.228026227592142 1
0.689932016662723 1
0.803897677807202 1
0.406127262552761 1
0.40390250710052 1
-0.106901221527789 1
0.372444014763744 1
0.919968038621612 1
0.583793007313058 1
1.10813042050716 0
0.342997539264205 1
0.365927415365316 1
0.515411833272357 1
0.443443134087527 1
0.700342328172358 1
0.648091072887625 1
0.627607780210503 1
0.768579357092902 1
0.288190212552163 1
0.412364297440263 1
0.0721825203386356 1
0.371281844066945 1
0.497029303913631 1
0.512274890724284 1
0.422833271651818 1
0.254073150362805 1
0.64827428361099 1
0.841064144163419 1
0.659971329537703 1
0.337769479334404 1
-0.0198611825332122 1
0.52082424029532 1
0.896220886625898 1
0.621173734093613 1
0.992704482013589 1
0.485556321420215 1
0.390540623981955 1
0.768981643327658 1
0.318609487837624 1
0.584186638796549 1
0.545540092489005 1
0.354735802864222 1
0.494277909009604 1
0.527584829877689 1
0.0999442483608102 1
0.469125795898083 1
0.459445261681531 1
0.650580513675585 1
0.692628825358755 1
0.90105236888577 1
0.528899659632835 1
1.02981052029416 0
0.480108884108728 1
0.318001775943003 1
0.529886195485015 1
0.42183277767742 1
0.588301675809217 1
0.346446211556141 1
0.912840432862281 1
0.72006773551422 1
0.30780251689747 1
0.296695678288039 1
0.680265246979457 1
0.223609863142156 1
0.585188959903591 1
0.26450930931921 1
-0.0326399186194322 0
0.960468322718962 1
0.628029084282298 1
0.60649788705928 1
0.668960320201652 1
0.229604761297655 1
-0.0167729613049251 0
0.574971317581729 1
0.761528558341941 1
0.20250651122075 1
1.1085953435187 1
0.785084799443207 1
0.675110215344026 1
0.449513365732288 1
0.407578662325431 1
0.924306525288207 1
0.428821022499005 1
0.74180730112695 1
0.808011639977681 1
0.228464218837993 1
0.604336077209933 1
0.327673398102472 1
0.201472208264897 1
0.187929097428442 1
0.201162467908549 1
0.529806648907988 1
0.0148837997059341 0
0.281778145387118 1
0.503981080832491 1
0.368810850225393 1
0.258113685237416 1
0.604591789633968 1
0.973549219958178 1
0.197541569437387 1
0.461145257610268 1
0.620166403071724 1
0.414106095945658 1
0.180501521510924 1
0.536995476446025 1
-0.215863106268816 1
0.435467583449495 1
0.198445513568895 1
1.11095322658644 0
0.469047348867484 1
0.450046626704424 1
0.812989354288653 1
0.906924572393799 1
0.696879787780885 1
0.432844972485211 1
0.551050339498782 1
0.776483015529903 1
0.306969515769008 1
0.28056325176356 1
0.381183966074877 1
-0.449650359977946 0
1.03401245200422 1
0.54353717452209 1
0.421865746564017 1
0.7414908356282 1
0.789986783675938 1
0.446262301663117 1
1.15736244789912 1
0.58978518693883 1
0.599913453308537 1
0.777397793058955 1
0.448059569381647 1
0.0464988789636237 1
0.565923960860815 1
0.771284875958805 1
0.762298216081888 1
0.773370977408015 1
0.679254415571593 1
0.421649222203797 1
0.76263054808707 1
0.447381556747876 1
0.402392409125636 1
1.09043091866872 1
0.758606799581906 1
0.836683724189422 1
0.658054087907482 1
0.134767964133715 1
0.0984192571778829 0
0.683042634134825 1
1.14393654372845 1
0.611821411207981 1
0.277901033109659 1
0.561786551504365 1
0.514062806408589 1
0.292261376190109 1
0.447628847769211 1
0.655021176181914 1
0.951875755991151 1
0.544565762369086 1
0.513639882148988 1
0.852624019265717 1
0.818812948441167 1
0.0245202540013134 1
0.412620803304634 1
0.960883740568679 0
0.597707345894903 1
0.475262245412551 1
-0.325066678284862 0
0.563573253225665 1
-0.354916481475876 0
-0.0101698975641787 1
1.03124902685348 0
0.540838677369682 1
0.331308498751834 1
0.682450491139083 1
0.886653878305568 1
0.390576156517155 1
0.617937252587444 1
0.552329188482774 1
0.420675036872965 1
0.197929452080813 1
0.417032725434875 1
0.44283674312588 1
0.892915872683113 1
0.436317071314886 1
0.38198253912388 1
0.804456730400036 1
0.359038503040861 1
0.414058677929775 1
0.321671930018175 1
0.40156124614804 1
0.71493077820329 1
1.00919348272429 0
0.512608837068212 1
1.10979834580553 1
0.137014878269239 1
0.461689075913766 1
0.576834019762505 1
0.760720842857406 1
-0.0676727967410017 1
0.129915915299938 1
1.18941600785422 0
0.664240451852011 1
0.27155606539859 1
-0.022686387825639 1
0.666707367465631 1
-0.0643837843162735 1
0.555016545902323 1
0.648139433556287 1
0.6376916126805 1
0.523654087993383 1
0.487094229258293 1
0.635021199002522 1
0.497826577901939 1
0.540702324089622 1
0.484097727971604 1
0.581585099364203 1
0.880254867513783 1
0.363461173264198 1
0.373076230202509 1
0.495740452657587 1
0.876708170546703 1
0.835151154350567 1
0.833055302028698 1
0.753450781232942 1
0.997524615906085 1
0.368266364681212 1
0.510877510599998 1
0.228858860444174 1
0.328273293070483 1
0.72394651467612 1
0.249863951749062 1
0.354242012983848 1
0.658091671121616 1
0.48499216579509 1
0.789191870384523 1
0.402509540988692 1
0.678472559412714 1
0.138226841454065 1
0.487912560738491 1
0.493610696511953 1
1.31253088462068 0
0.838355176563335 1
-0.202596920489798 0
0.172655182085953 1
0.346605205114959 1
0.750219802300874 1
0.657883678006936 1
-0.41056847034161 0
0.0324914686894602 1
0.83932073384352 1
1.2426645843623 0
0.495119368548285 1
0.460244768454278 1
0.675233025171123 1
0.0257284496683792 1
0.815945180035242 1
0.978194276543192 1
0.249810101871199 1
0.630188143810922 1
0.17424529162356 1
0.198876759491907 1
0.740096189958531 1
0.697003436635734 1
0.864574928624477 1
0.808102949961683 1
0.739992723287158 1
0.046267295595742 0
0.39178197581221 1
0.136853781832491 1
0.19681912361215 1
0.0396506263708939 1
0.650697415496025 1
0.545916783927378 1
1.00511346160098 1
0.782432894688587 1
0.987557621864468 1
0.694523916860916 1
0.362199775900404 1
0.400850087507929 1
0.4827134903643 1
0.510358694107887 1
0.794082875498009 1
0.328109854554896 1
0.395370468300504 1
0.108919172326329 1
0.798387935090622 1
0.546954867267909 1
0.586356056985515 1
0.576604700779578 1
0.295516107612527 1
0.163723726409035 1
0.655591948060997 1
0.472352070943858 1
-0.180190912178715 0
1.04154349566341 0
0.692200337065018 1
0.623386631251133 1
0.536878577704363 1
-0.46159052963505 0
0.159090020970595 1
0.717929818808255 1
0.156506226709081 1
0.319575987504546 1
0.515494816422517 1
0.540901103152952 1
0.289824626488005 1
0.0500374078316365 0
0.0211891537176134 1
1.06406536041467 1
0.702848891025483 1
0.678576526278593 1
-0.188361318496029 0
0.114080849248552 1
0.545069109741663 1
0.610454824224184 1
1.43067694875706 0
0.581550277691248 1
0.15831662523511 1
0.580309066401182 1
0.0620428914245736 1
0.55530873800327 1
0.120248727078398 1
0.595582398002108 1
0.37220649702614 1
0.77188915416787 1
0.732751985024385 1
0.610489279957311 1
0.492333302686786 1
0.610640067035372 1
0.210141532568345 1
0.691221647834981 1
0.907240742161179 1
0.812986651620244 1
0.158546687539249 1
1.05147956740465 1
0.403629521797463 1
0.360463488489827 1
0.413174310259542 1
0.640841271291852 1
0.619538410773561 1
0.72649244133117 1
0.0849222025255199 1
0.578699829531188 1
-0.0186928812521494 1
0.119409764378276 1
0.858930672661343 1
0.254529395921664 1
0.630522341962925 1
0.146163770034885 1
0.233787532170872 1
0.616912656165771 1
0.19066805258603 1
0.39464983326772 1
0.723578351584323 1
0.598564527088371 1
-0.167377025962768 0
0.710704114918054 1
0.555881727687558 1
0.657928987501398 1
0.558207326041796 1
0.759579015087775 1
0.822179009331283 1
0.698105219663665 1
0.521579199448589 1
-0.00234677148368875 0
0.785894026081346 1
0.704143402740808 1
0.870616944482631 1
0.639533014931827 1
0.689199436886667 1
0.522077651177838 1
0.290404072503081 1
0.758888443763244 1
0.748694884871303 1
0.0809974026917038 1
0.325134980219947 1
0.382104295684357 1
1.33014026655121 0
0.234257376416138 1
0.525340802944318 1
0.847353013738196 1
-0.0442023191992715 0
1.29583771656281 0
0.959696137547878 1
0.402221999519504 1
0.229989494110617 1
0.509116941626656 1
0.581518149458667 1
0.962302015875732 1
0.483719978166036 1
0.718798991124903 1
0.143112814100064 1
0.201872979205449 1
0.644653825981021 1
0.550708148020142 1
0.250222143760652 1
0.417765098215504 1
0.371269571286417 1
0.455995112431176 1
0.801804676427939 1
-0.253832561377783 0
0.339027963319049 1
0.425885342681053 1
0.173814355776744 1
0.298690814050264 1
-0.36261033237605 0
0.581048770640885 1
0.367035227749954 1
0.516174632742448 1
0.813287485114649 1
0.684295714406058 1
0.800808352199832 1
0.720642900394389 1
0.770989948195569 1
0.37487826296466 1
0.370055284522273 1
0.47727365242719 1
0.236456568456782 1
0.738636520331459 1
0.748602496044148 1
0.731709098559354 1
0.321212173995792 1
0.31489319047633 1
0.316747450849688 1
1.35734198523049 1
0.529142292366655 1
0.472704620108136 1
0.76511709641942 1
0.935454647647546 1
1.05198348148956 0
0.104749228790763 1
0.399548836273603 1
0.579327214819411 1
0.0851048649069656 1
0.651692895543045 1
0.268486184481124 1
0.660819682429426 1
0.112128852988041 1
0.453282568782303 1
0.964257663367928 0
0.136450225814655 1
0.579884205262278 1
0.518528932128224 1
0.346399890987787 1
0.970024993646831 1
0.697665315232614 1
0.743431679938923 1
-0.0315922178919884 1
1.34785223260734 0
1.05512700344864 1
0.428416629926382 1
0.724665895622526 1
0.141123566745065 0
0.789704411210879 1
0.174497270660153 1
0.68806760523278 1
0.86269318150002 1
0.862994234251474 1
0.998503342695655 1
0.400192944185288 1
0.410101562461552 1
0.263635405547816 1
0.400657449444439 1
0.0121560057851025 1
0.798933377746687 1
0.271463683678817 1
0.625461374124524 1
0.148555926990393 1
0.620292515411582 1
0.333448453903059 1
0.458771457362392 1
0.58302752883777 1
0.604462651306213 1
0.811876764185727 1
0.404868058503122 1
0.224267027485453 1
0.28911106065309 1
0.873236846897527 1
0.625032335347702 1
0.528052978839698 1
1.07462519583278 0
0.754827544392009 1
0.260734753628031 1
0.467509687310836 1
0.502028892523311 1
0.883455447943192 1
1.20286746179747 0
0.358517879691606 1
0.796059595045419 1
0.539427573405841 1
0.732003361624385 1
0.24484252907007 1
0.413557066688039 1
1.10106037691657 1
-0.57908167339409 0
0.837988044921337 1
0.509105153823097 1
0.0905769218899127 0
0.591675493653238 1
0.803670837656732 1
0.490168683601358 1
0.504354783945821 1
0.0516406616049035 1
0.769557260380871 1
0.336205852576601 1
0.364755738464356 1
0.909182211776153 1
-0.0320543813053089 1
0.562978407535967 1
0.216972936379541 1
0.739310633201284 1
0.954334413484711 1
0.683377862231764 1
0.615239731164683 1
-0.0345995898729833 1
-0.0385289131739374 0
0.464709864671653 1
0.881235192128506 1
0.288845208074758 1
0.394467085549437 1
0.267471744737158 1
0.582962638505572 1
-0.224741628184262 0
0.247148210996157 1
0.245356859160518 1
0.251987797255533 1
0.315574369117628 1
0.357532099119923 1
0.628996769056168 1
0.553430666955441 1
0.386665716024891 1
0.385865415741986 1
0.723240055996942 1
0.279671843561517 1
0.668207425456431 1
0.390817405969698 1
0.412308117738415 1
0.566035280304977 1
0.393911807579502 1
0.333661288240888 1
0.753856675224527 1
0.740790958442754 1
0.558393303381865 1
0.430684291786805 1
0.0188840261641219 1
0.428153822006112 1
0.211541515326668 1
0.215522435107315 1
0.816462960491375 1
0.581616470507922 1
0.797800051693779 1
0.787352198991982 1
0.251804384054615 1
0.910969247664854 1
1.19682019434888 1
0.30534927360512 1
0.60566006166019 1
0.198885198149139 1
0.680016434239876 1
0.479750544973564 1
0.194437710528597 1
0.742103670181517 1
0.328672556027919 1
0.154306750695214 1
0.729712751929375 1
0.660602233398125 1
1.10466852915015 0
0.540023881481959 1
0.4054874551513 1
0.421201536872756 1
0.907279329592139 1
0.440428758058672 1
0.652085546299093 1
0.792671315355382 1
0.412252798221387 1
0.575716353389025 1
0.507022481735108 1
0.96599037546695 0
-0.467334474891391 0
1.27016368516805 0
0.43123942881036 1
0.669907001805299 1
-0.2328872285354 0
1.23860920878187 0
0.0784124825024564 1
0.50596637334402 1
0.127513724904131 1
0.667061838830169 1
0.272409657290104 1
0.62913594096683 1
0.428854702149809 1
0.685563599817198 1
0.697161039870124 1
0.123974887857934 1
-0.242314843033147 0
-0.697771133944479 0
0.342443208664469 1
0.650833359531919 1
1.46650805616517 0
0.563655713717717 1
0.374993970663464 1
0.681667281521112 1
0.231713869978912 1
0.837305824238887 1
0.433004778517279 1
0.178655741308911 1
0.434114730415348 1
0.0895701731383336 1
0.160396605089539 1
0.758355160196711 1
0.336296179685258 1
0.88834852309321 1
0.320417598498879 1
0.371158927408413 1
0.107540782828953 1
0.497134408000903 1
0.212026653472982 1
0.286173456689838 1
0.420863338997163 1
0.584032420828343 1
0.346413526675875 1
0.538600907324876 1
-0.138898968633883 0
0.8180688798241 1
0.697983671867283 1
-0.117252809917954 0
0.355535849888786 1
0.221366493109373 1
0.491369925648147 1
0.291863916985231 1
0.243384244259993 1
0.839969650793686 1
0.266860780749588 1
0.651369700712659 1
0.892741823125207 1
0.960692690570635 1
0.225098734433074 1
0.208605504231075 1
0.459102920514859 1
0.666893445947022 1
0.383770919985577 1
0.104116649043615 1
0.60609614751062 1
1.05268976124675 1
0.611799935889795 1
-0.0148014832956717 1
0.569180781407623 1
0.512344152096587 1
0.896430189265026 1
0.37337399797503 1
0.552059896352674 1
0.437949685269231 1
0.770843871340551 1
0.542728379153754 1
0.921110481222856 1
0.642380120101902 1
0.812572264669589 1
0.708074913431388 1
0.264458333173997 1
0.41307103907195 1
0.340993986277572 1
0.645552633219434 1
0.83922126909653 1
0.703635315639408 1
0.0431705459345334 1
0.479241142504135 1
1.19776827017324 1
0.703144021540335 1
0.398620190447331 1
0.669955531195089 1
0.468082574633674 1
0.712766552120308 1
0.786359544332953 1
0.552068947845737 1
0.556891834137977 1
1.16387765467908 0
0.920951320303065 1
0.384219679397506 1
0.589064588610282 1
0.626910653214308 1
0.853479419043784 1
0.779860743124873 1
0.22146053862992 1
0.102626712349568 1
0.167924559414707 1
0.270023041612324 1
0.701991392653707 1
0.920569708552853 1
0.262267345950117 1
0.61153250706124 1
0.13992333329326 1
1.17624832165306 0
0.733350024278691 1
-0.06936762486831 1
0.82239726772967 1
0.179289993692807 1
0.443513115334637 1
0.86168686911049 1
0.129155670107709 1
0.379211291109061 1
0.430693174898421 1
-0.0119555004734431 0
0.693524365204379 1
0.776835778870461 1
0.425572329125198 1
0.457466725822777 1
0.391563706922592 1
0.342027788038408 1
0.356898464778681 1
0.481502437474169 1
0.388898567554369 1
0.412337268504069 1
0.105115839470535 1
0.821181059076404 1
1.31169546747173 0
0.799443968638168 1
0.235949457947329 1
0.239468367823793 1
1.11625710029259 1
0.603427168528709 1
1.02344039841941 0
-0.0393782164291715 0
0.733097875615078 1
0.323037690786237 1
0.54137047966185 1
0.315324485940469 1
0.718055852739527 1
-0.0273795397075098 1
0.886142204134716 1
0.526851433706539 1
0.760833787335386 1
0.785254310499644 1
-0.109847649429591 0
0.670628712506305 1
0.615254216724218 1
0.266688244589411 1
0.83355776106595 1
0.137706243437486 1
0.0755471847490283 1
0.999063809055095 0
0.343843927957093 1
0.364407873293121 1
-0.131481385221826 0
0.112939909796808 1
0.208404313571245 1
0.856687076766645 1
0.273871343450649 1
0.77018024216593 1
0.51005631197641 1
0.452171601410523 1
0.814625176003448 1
0.12794321613782 1
0.127103356279452 1
0.623703295962736 1
0.372876944687783 1
0.702646320058196 1
-0.119059057295769 0
-0.0958814178087631 1
0.83807436346157 1
0.35303607931614 1
0.716095760123367 1
0.0528437283948684 1
-0.173535829052512 0
0.844038778419723 1
0.766679497471053 1
0.185253552111784 1
0.619810700428449 1
0.797869073956358 1
0.676215151541065 1
0.249339725322086 1
0.539345910173393 1
0.424117460970872 1
0.328326655743435 1
0.90408967960414 1
0.596816618706779 1
0.632556101420912 1
0.884626651647129 1
0.586362159621838 1
0.477424713123221 1
0.369805912692771 1
0.329405783511848 1
-0.299130393679346 0
0.131378331613439 1
0.946874962517063 0
0.278941987664256 1
0.999734264716426 1
0.226523353132495 1
0.637992978112352 1
0.0628881811559022 1
0.876971621381424 1
0.437796747203803 1
0.309124776562553 1
0.289329821355153 1
0.0354110676792893 1
0.355835082855976 1
0.723807963342534 1
1.09527141056538 1
0.797781696702195 1
0.847979321666067 1
0.538260225852054 1
0.590601229801911 1
0.766684128507329 1
0.849499543858012 1
0.163981118622958 1
0.46878783014533 1
0.476035422003409 1
0.624884952501224 1
0.593434564797841 1
0.48680591616122 1
0.68168782734816 1
-0.052008296916956 1
0.345497990220807 1
0.443409661688287 1
0.284435269012668 1
0.0867871792386655 1
0.661003187762163 1
0.0909673820181316 1
0.367726839592398 1
0.543967844342594 1
0.517168729833019 1
0.98467964328088 0
0.444963325013226 1
1.3002311259898 1
0.466973210452218 1
0.683024670508416 1
0.653873287394429 1
0.765763143092728 1
0.794925832792451 1
0.578457626235554 1
0.640529771764147 1
0.443097804258539 1
-0.109665308170756 0
-0.0827343781467553 1
-0.0405348148545913 0
0.589792874637819 1
0.247824124709658 1
0.660793546442426 1
0.696117118432712 1
0.276497931489245 1
0.779549251501234 1
0.687648124483172 1
0.187316970005893 1
0.504149291977849 1
0.570337389312809 1
0.84896844587314 1
0.400839144630081 1
0.16394483288686 1
0.541196146458988 1
0.493530219047867 1
0.172784303134942 1
0.23416464406653 1
0.356138955530221 1
0.353396650113832 1
0.0718241369525387 1
0.864467004121835 1
0.970918729005238 1
0.361895728296343 1
0.141341785592213 1
0.292508929387228 1
0.825148621473377 1
0.288895568188473 1
0.728344834404829 1
0.619042794067006 1
1.28498104595622 0
0.424787334989791 1
0.655569177357273 1
0.415919521386396 1
0.0788108903624363 1
0.742996745150858 1
0.481708179258455 1
0.92060459713273 1
0.753622426687668 1
0.725975064913749 1
0.391403877144199 1
0.228874964983005 1
0.00560562510022241 1
0.592166874512448 1
0.426372193341635 1
0.803989743391146 1
0.969775298904621 1
0.540184619593022 1
1.07010223860978 0
0.980580583491293 1
0.0591701311497785 1
0.720573465554217 1
0.755698784947972 1
0.882146443243518 1
0.0802303596699376 1
0.480510252067587 1
0.216274415631436 1
0.489038654889135 1
0.118770011449515 0
0.0801531587667827 1
0.29287414951213 1
0.427655233245679 1
1.11633640107299 0
0.956786527303718 1
0.702187382049929 1
0.636235245280062 1
-0.181957607189547 0
1.08822302048383 0
0.778298834845958 1
0.508622890547868 1
0.533096113794567 1
0.204397178540463 1
0.0251086113646361 1
0.446733497308026 1
0.486976895973467 1
0.823532893362104 1
0.139501789360152 1
0.199690027772896 1
1.04537611469336 0
0.808865506795753 1
0.606090314497389 1
0.603644702105288 1
0.280382750933737 1
0.769290070393014 1
0.51883802087218 1
-0.00771766382255466 1
0.287181202292568 1
0.437388230889107 1
0.591106662561411 1
0.783373311052716 1
0.504862792566886 1
0.0191711816345805 1
0.0521894579314949 1
-0.0272312100220254 1
0.727322555429187 1
-0.103522450686263 1
0.930540120446113 1
0.552651691722329 1
0.771724743969496 1
0.305697153829176 1
0.80023475389908 1
0.193974356646381 1
0.172714161405119 1
0.671312912930397 1
0.268782458280448 1
0.443319077192629 1
0.641620827775569 1
0.368265829609823 1
0.744255498820696 1
0.481393064115383 1
0.378375269368921 1
0.655429565493104 1
0.39829644352093 1
0.649887698770253 1
0.69063787735812 1
1.35313050417424 0
0.836424741109025 1
0.707693049888256 1
0.814386143002856 1
0.210755075444402 1
0.185281241444466 1
0.608507280878744 1
0.564351625804626 1
0.169802359434429 1
0.511543332157075 1
0.356763271150862 1
0.457354027560322 1
0.495336200865882 1
0.724914712529085 1
1.05626227225691 0
0.696470273453056 1
0.260284097238713 1
0.541237035998541 1
0.512763389150154 1
0.151384947230809 1
0.419804857559176 1
0.435029115297388 1
0.698984637082799 1
-0.0922534329429557 1
0.730108621078735 1
0.532292132033345 1
0.49477179080475 1
0.941013804693111 1
0.571131699575941 1
0.565956593431737 1
0.493227343994146 1
1.11318139049488 1
1.07489442780989 0
0.44334118573649 1
0.919349556742757 1
0.34876162896744 1
0.613194117585448 1
0.0780693261760498 1
0.452984886112253 1
0.336035552850842 1
0.990999309253471 1
-0.458908003948513 0
0.309923951145092 1
0.445916140570141 1
0.604383938644552 1
0.284334229069341 1
0.853181560390861 1
0.404528652783243 1
0.56041503391708 1
0.640814927072505 1
0.314997462178953 1
-0.0953780806627716 0
0.915303823612951 1
0.139054981221769 1
0.373413057714346 1
0.954801684124971 1
-0.089272885240858 1
0.52227446731474 1
0.751792637006827 1
0.472417427767237 1
0.662300277024624 1
0.896443193669505 1
0.643824371632358 1
0.306990247079178 1
0.879230917636815 1
0.306767800747767 1
0.371653457344251 1
0.604997694727117 1
0.875720389806782 1
0.186711822321113 1
0.703647400794074 1
0.446804655996862 1
1.18153281181587 1
0.545305628544775 1
0.542189237714972 1
0.336601291105285 1
0.413280179897954 1
0.762984895793785 1
0.144501538136479 1
0.120408617798453 1
0.423236717911069 1
0.928210160057866 1
0.527750564524857 1
0.711579971512323 1
0.533225854372891 1
0.922514777742153 1
0.819628646484872 1
0.913493846104069 1
0.395869263874875 1
1.1193272614623 0
0.166540612222782 1
0.432401766259705 1
0.102082697997196 0
0.528905706135205 1
0.477111329052248 1
0.935399060580713 1
0.209138758960835 1
0.557211836980187 1
0.330672511801635 1
0.648217885134754 1
0.615313683134629 1
0.503392243109859 1
0.750169748902941 1
0.324935221480682 1
0.930047679672631 1
0.256064617793718 1
0.500612631756066 1
0.865648007649979 1
0.605981657177773 1
0.358483909478348 1
0.920008533637914 1
0.54990629113369 1
0.974197832650995 1
1.14483260510379 0
0.201489828367417 1
0.264554895496814 1
0.266271399732642 1
0.580586180860388 1
0.506931359541775 1
0.308064805458051 1
0.506996545446913 1
0.558100091712181 1
0.382460041677596 1
0.69186059066458 1
0.307865016278648 1
0.789881982659761 1
0.179966675863792 1
0.504488308545624 1
1.07108775599575 0
0.381599952227078 1
0.621317742196613 1
1.05885975879063 1
0.572439908614158 1
0.0260460794277624 1
0.771113115776489 1
-0.0030885861174377 0
0.565737278440396 1
0.805293933978848 1
0.857124944395786 1
0.278425996545979 1
0.541926266282277 1
0.112012356369707 0
0.63684593489342 1
0.796025519132276 1
0.401197127700424 1
0.99080953034848 1
0.200903268152899 1
0.29802427041718 1
0.897819343532922 1
0.172277609688787 1
0.61571345837202 1
0.214858378345492 1
0.538777519196351 1
1.15627812849442 1
1.2230823295223 0
1.13744187922277 0
0.119094467770965 1
0.494781088894462 1
0.951566017662775 1
0.37634589920675 1
0.576358633796643 1
0.134736254774958 1
0.343193996635026 1
0.199392123691434 1
0.0794203689873092 1
0.836211493226653 1
0.151865506581154 1
0.524136710496306 1
0.874956405315619 1
0.471722235686188 1
0.777509526288217 1
0.470482077791398 1
0.432046830557652 1
1.41944281753251 0
0.802264509267119 1
0.204420176899575 1
0.74119120727144 1
0.430265365224225 1
0.459961146695895 1
0.701804830086106 1
0.482293621580885 1
1.01682187512333 0
0.674242297968176 1
0.468496065470631 1
0.541313140132285 1
0.486195194747818 1
0.839642553296057 1
0.876203505649965 1
0.263872794425949 1
0.193537598834291 1
0.163815603124899 1
0.31057077340606 1
0.52446273546353 1
0.656688977837691 1
0.353445621574739 1
0.21009395845693 1
0.391986303208732 1
0.0562459755233137 1
0.562743770284398 1
0.754200320578595 1
0.455106791109236 1
0.307860024200867 1
0.6000039468823 1
0.00205606277221286 1
0.974276890267751 1
1.1258803834058 0
0.778305156126211 1
0.451460982596735 1
0.594501441388223 1
0.768234699601084 1
0.544899405518324 1
0.236615543177917 1
0.552741310082381 1
0.463437776056605 1
0.607368187460097 1
0.658323163465523 1
0.195065721722578 1
0.571030435018944 1
0.558090329282862 1
0.426260546780915 1
0.206897492115103 1
0.0990644070795022 1
-0.201595863713194 0
0.172499998080646 1
0.392600371893561 1
-0.132719269959881 0
0.725649920631715 1
0.901565636716936 1
0.0818507948997944 1
0.318413411257389 1
0.103896638169046 1
0.755792944018728 1
0.924463593357389 1
0.468782304819268 1
0.0853614150694254 1
0.692241507839809 1
0.203203915741489 1
0.784166812953326 1
0.406375865423965 1
0.591116258806088 1
0.163913507256379 1
-0.00475060058965735 1
0.575969054822797 1
0.289486723494477 1
0.287105865270525 1
0.741282692537978 1
0.149612840871761 1
0.588767096744704 1
0.00746671120764701 0
0.453518467738321 1
-0.0503307722775079 1
0.670841973754459 1
0.704510361818332 1
0.742292996541271 1
0.783159372295707 1
0.119302052980536 1
0.498726841809946 1
0.888895193826218 1
0.797627087771576 1
-0.231222564731099 1
0.94264684105307 1
0.45584469147869 1
0.880440543013604 1
0.479304466873159 1
0.698428784438775 1
0.267654657675706 1
0.0205559047099555 0
0.338351791104804 1
0.409772739025889 1
1.29000674209628 0
0.599984349091456 1
0.0226859784499925 1
0.598956690338608 1
0.182720152214963 1
-0.223196998784312 1
0.965629502113192 1
0.30591859956242 1
0.722220018055826 1
0.362890061540697 1
-0.140749013129079 1
0.325233548417443 1
0.496307762296076 1
-0.301022502019472 1
0.520099293407292 1
0.19843329401134 1
0.351393292637409 1
0.739262169053769 1
0.679383604685148 1
0.732570390348184 1
0.751181495157203 1
0.949575793522235 1
0.499586417942391 1
0.415297467596828 1
0.228953670086287 1
0.677469245374538 1
0.419864062841305 1
0.540711726654515 1
0.83328309259447 1
0.878452228415562 1
0.1090105671778 0
0.711090823567361 1
1.05605636923144 1
0.171769534854202 1
0.862355082374879 1
0.128726734736772 1
0.524502383637967 1
0.630251835878508 1
0.594982843872947 1
0.0541584289832421 1
0.368185535247578 1
0.916571885544874 1
-0.0935255819289286 1
1.68744293192933 0
-0.0709402368692178 1
0.354639575539758 1
0.807781581628502 1
0.518106277366647 1
0.203392134869732 1
0.616517995133053 1
0.801544811706267 1
-0.126205538188855 0
0.150065140739219 1
0.48375423959826 1
-0.0237842319541472 0
-0.010697355116109 0
-0.0230504287870956 1
0.728845936120766 1
0.683217790191684 1
0.211443618359548 1
0.71539201678108 1
0.220877943531278 1
0.519807991466007 1
0.52202326397117 1
0.966956735350879 0
0.62073687453454 1
0.594139481915312 1
0.463427721418131 1
0.110057953273669 1
1.02927243236719 0
0.0330541535365792 1
0.388880189960237 1
0.0547976711883981 1
0.316289891112102 1
0.678822717720875 1
0.354142121061929 1
0.448039855963981 1
0.553355126392744 1
0.405269549967001 1
-0.0555806698828412 0
0.918467128280029 1
0.709417137305182 1
0.846451637194851 1
1.10528698997152 0
0.530892764341204 1
0.548093380217654 1
0.258540271781214 1
0.538169298586304 1
0.541046615401575 1
0.428842511266519 1
0.8201124049263 1
0.288771464856377 1
0.461238096074631 1
1.15234524125944 1
0.666995962467707 1
0.0359457266368874 1
0.217825275804541 1
0.193297120179363 1
0.47063499554217 1
0.393755801015308 1
0.669029587105106 1
0.122079033073984 1
0.391709961312843 1
0.453204138962019 1
0.921678328289119 1
0.529996867457798 1
0.69555432045896 1
-0.0995707738669272 0
0.100905722909803 1
0.355236169495425 1
0.0734313164671507 0
-0.13054771997554 0
-0.146433504565034 0
0.742744866438726 1
0.0866555129579193 1
-0.346406539823388 0
0.366147239310419 1
0.993677983994022 1
0.743096259148197 1
0.364138052568808 1
0.598765869407304 1
0.680039632582774 1
0.852260125705584 1
0.0609279306021343 1
0.805244385931682 1
0.633506536368753 1
-0.107769765707029 1
0.249049575100492 1
0.0398223551653297 1
0.307547052498386 1
0.409254539514979 1
-0.263886999903904 0
1.20110076539423 0
0.375305383711998 1
0.859740628387072 1
0.729733968212268 1
0.846447829037022 1
-0.185551637105127 0
0.372064588289474 1
0.990551976372753 1
-0.507912033245008 0
0.187033173460051 1
0.87933918496677 1
0.271458266185398 1
0.218840940141934 1
0.511618822370582 1
0.318262831483619 1
0.186291517656303 1
0.301960111901231 1
0.424122328143564 1
0.546898357392794 1
0.910330823576486 1
0.313756842566394 1
0.591703517353917 1
0.259552884915462 1
0.378741668580315 1
0.482955332196496 1
0.430810224774119 1
0.622434639003933 1
0.713557463051795 1
0.0364970867287439 1
0.765705570265699 1
0.568467789387837 1
0.788793159808465 1
0.897487956351871 1
0.400292565876532 1
0.317718685215371 1
0.164345495714864 0
0.198145176042821 1
0.531889545315311 1
0.49175432722533 1
0.462246424493941 1
0.435924980156132 1
0.885183832228619 1
0.483194804990591 1
0.317325710379506 1
0.802337632779344 1
0.552844416647453 1
0.605996535128383 1
0.637868429055399 1
-0.0944878442611851 1
0.328222251700472 1
0.617772060920109 1
0.105845896359901 1
0.0252864044551915 0
0.616704888112603 1
0.729560568246879 1
0.755648484758942 1
-0.033096010884846 1
0.503027130329968 1
0.460126969004741 1
0.529437605348979 1
0.957991201422446 1
0.556449407301824 1
0.522160723170856 1
0.902305687641825 1
0.524588692611396 1
0.585375928851505 1
0.392398318123724 1
0.710441845160896 1
1.03082394940231 1
0.100314551834824 1
1.36120374178064 0
0.757864922902807 1
0.736325130356494 1
1.03542361842774 1
-0.125346301115826 1
0.997888385329738 1
0.406775393241569 1
0.76080613399928 1
0.461074169082271 1
0.342478433485616 1
0.927341489378518 1
0.631601231818403 1
0.885578896658096 1
0.296529622845445 1
0.473875324692259 1
0.382541604951127 1
0.690761818382211 1
0.452478633549607 1
0.25319191781702 1
1.10787611050818 0
0.53206647743016 1
1.13092286644395 0
0.355863995261375 1
0.445058658906488 1
0.678587552517144 1
0.649320975699931 1
0.710044381734571 1
0.192002031702237 1
0.679797714417255 1
0.806493496213708 1
0.227641502961981 1
0.632336984579479 1
0.426026574190319 1
0.25736363110473 1
0.455509011333408 1
0.432374704420745 1
0.586205677737268 1
0.125312563500518 1
0.794337102346376 1
0.195086318670398 1
0.616488080892893 1
0.935561554863271 0
0.47269301733041 1
0.85192887488117 1
1.10180745510736 1
0.866625336187178 1
0.510741498183333 1
0.0569930158555521 1
0.522851493844731 1
0.515782724869922 1
0.0873333048935545 0
0.310766148341302 1
0.500955638588196 1
0.504491635076906 1
0.878962246598002 1
0.850084330957973 1
0.46223872231786 1
1.27126115627305 0
0.634578356483354 1
0.264568213943005 1
0.156101360294199 1
0.324389584415493 1
0.323899073176782 1
0.536158994834236 1
0.550345720723116 1
0.469787232092334 1
0.86635155535569 1
-0.0145493395597275 0
0.271778524832593 1
-0.186974309626129 0
0.657268938856836 1
0.504028661747638 1
0.6504981093145 1
0.369986612115644 1
0.395295075150222 1
1.03124512212553 1
0.34943677365349 1
0.520657941945691 1
0.678011234703459 1
0.209768330241154 1
0.870776984817019 1
0.542215715380477 1
0.680714471186638 1
0.271601943958278 1
0.597014903391453 1
0.0115099129094171 1
0.382269015099312 1
0.739797769677979 1
0.511941126661292 1
0.36290839765005 1
-0.00235140217677819 1
1.04929679682696 0
0.373254047041068 1
0.731825333715039 1
1.05750163633932 0
0.777050057900766 1
0.564619040636362 1
0.423407370294209 1
0.174042598827464 1
0.795383988970396 1
-0.100011817716953 1
0.95826942061198 1
0.355486157279818 1
0.317119803835531 1
0.1145175543613 1
0.913297590829283 1
0.734698546843644 1
0.469985840719186 1
0.556526588760105 1
0.708102353651526 1
0.594321682414422 1
0.333476536090097 1
0.763241874614539 1
0.235316012254279 1
0.315096436530195 1
0.245045950902752 1
0.805754447727342 1
0.375648326897121 1
0.618561316004467 1
0.0955365896013712 1
0.226234933047344 1
0.641096143872665 1
0.645798678097862 1
0.501871772435233 1
0.480668758947516 1
-0.424243904893786 0
0.193082448189697 1
0.838978405682592 1
0.558256243176915 1
0.786655737947117 1
0.183279796599335 1
0.744376095198511 1
1.0453436867694 1
0.615670598615835 1
0.571390657093772 1
1.01093381158108 0
0.4455787834921 1
0.840708407280149 1
0.465921418919793 1
-0.0414452739092248 0
1.06347178108503 1
0.0236859327401646 1
0.162351418655192 1
0.569539048011622 1
0.358646007952423 1
0.162519093186545 1
0.187393069068982 1
0.251413557295367 1
0.292668336984004 1
0.0670465696860442 1
0.406305067772856 1
0.470728442665982 1
0.583435830125638 1
0.460037917333679 1
0.308526865907289 1
0.0529523100235171 1
0.747755828845073 1
0.784513527282087 1
0.169362453559678 1
0.251644768206632 1
0.664163668555026 1
0.41989395414007 1
0.53997875724208 1
0.508746699731621 1
0.202838558545107 1
0.56305249317249 1
0.285075533486758 1
0.512160397299693 1
0.632167408390622 1
0.0795633195816382 1
1.27824270396879 0
0.176446652961972 1
0.311732337013516 1
0.233253173284271 1
0.885534261061083 1
0.408455171866445 1
0.712208940517515 1
0.800913431398862 1
0.76703018448149 1
0.858108673797953 1
0.213113651702887 1
0.433355315864131 1
0.498325299181683 1
0.677005285031116 1
0.579010014659553 1
0.0776175726179431 1
0.522255421776491 1
0.44778044942841 1
0.247242457883104 1
1.13607557132388 1
0.179679706494895 1
-0.0942565027062376 1
0.4919514439751 1
0.272302035739743 1
0.441665205528458 1
0.746235307923289 1
0.412468036783259 1
0.494583345801929 1
0.461599375316447 1
0.715066078041577 1
-0.0150114909981495 1
1.06752576540211 1
0.640372736541319 1
0.240023320320377 1
0.027758163767929 0
0.0817193058925702 1
0.128285863884677 1
0.0672959491582701 1
0.31871040668513 1
0.601743602309614 1
0.630350246781463 1
0.076592517609584 1
0.287803034787956 1
0.432892966121829 1
0.317800098789345 1
0.413994583358628 1
0.955398179237347 1
-0.0691018742160472 1
0.0110763769690699 1
0.715634536138759 1
0.525124356860062 1
0.460963851818287 1
0.651375094245346 1
-0.0380631033549038 0
0.24164574534469 1
0.605348328655674 1
0.706809991358223 1
0.570521294228821 1
0.580652573447856 1
0.268370344948422 1
0.357972668829087 1
0.42776615535268 1
0.749349377105654 1
0.760716627599438 1
0.0980003803539649 1
0.708849762970113 1
1.14804341507362 1
0.428889419483395 1
0.428235116398928 1
0.222260107255554 1
0.426957679755651 1
0.395154918825557 1
0.643536302967008 1
0.341353629139988 1
0.424114344401347 1
0.0855862177438183 1
0.462198756349481 1
1.2203879466933 0
0.320424187261425 1
1.02229826262838 1
0.30126491414485 1
0.483983619045587 1
0.770604837122301 1
0.116304108821943 1
0.414100830455496 1
0.206811306141559 1
0.340500258246021 1
0.41064121378636 1
0.22292346736064 1
0.758602080867081 1
0.378589620793909 1
0.794050565335365 1
0.431206884118928 1
1.0986125990879 0
-0.168088821857635 0
0.528587834136224 1
0.700336427209908 1
-0.0447510138870554 0
0.285553588998117 1
0.884155544335299 1
1.06405486438166 1
-0.0311795177119346 1
0.279910760895811 1
0.546504894812277 1
1.18277414728083 1
0.378747424906783 1
0.209014780124709 1
0.671897694670323 1
0.293695436520459 1
0.247545836020531 1
0.71097935455829 1
0.491677406013728 1
0.187273515749296 1
0.548238782026 1
0.951089601269784 0
0.115901202720004 1
0.511631324652937 1
1.40814184857812 0
0.865115642522192 1
0.526720807739136 1
0.14447389380131 0
0.861940780255442 1
0.714387835618623 1
0.640936394370299 1
0.103041096804168 1
0.426291964156748 1
0.455306026816514 1
0.600752359020707 1
0.0977040325304584 0
0.232738853587141 1
0.662658757265851 1
0.652905380911817 1
0.519271415225417 1
0.273990263527073 1
0.82859623755072 1
0.607145612062423 1
0.456853390633558 1
-0.16039446149008 0
0.518501807362019 1
0.424527924862907 1
0.547065406967939 1
0.762089830256932 1
0.797513219224092 1
0.684604076697712 1
0.0298271612453307 1
0.638943574244704 1
1.16046594975571 1
0.832738466031432 1
0.832517753252538 1
0.304777763080883 1
0.559108943961869 1
0.919747018908596 1
0.350033675069379 1
0.990768223982917 0
0.352556767896266 1
0.933984784808463 1
-0.273156760978795 1
0.350076986660783 1
0.274426179973873 1
0.831526211254391 1
0.492801974789107 1
0.374152875992132 1
0.162608150195653 1
0.443985985967208 1
0.429341417280905 1
0.727406750667774 1
0.378533342237759 1
0.473481637648023 1
0.390612813716714 1
0.821624767596421 1
0.812220950192631 1
0.603563881798458 1
0.676615083463251 1
0.897014801001234 1
0.792015788094942 1
0.65136157708284 1
0.447741827324361 1
0.934091921369274 1
0.481762710773424 1
0.400162498913669 1
0.737950063650832 1
0.685205294301262 1
-0.0308270427067038 1
0.668072078590392 1
0.344152557395319 1
0.349874192991962 1
-0.0835131211552368 1
0.225000591748655 1
0.565591360414893 1
0.648875580795557 1
0.590127544314906 1
0.246791819334354 1
1.07808867469663 1
0.777063758179759 1
0.769702860503168 1
0.59090736813677 1
0.619016454244647 1
0.516532619958448 1
0.851016974610541 1
0.618260681860973 1
0.123751410425841 1
0.462689062758683 1
0.611109184477752 1
0.296885648362386 1
0.529507960670756 1
0.106256971320499 1
0.143586408235887 1
0.519435667005799 1
0.107032815440958 1
0.466479564583879 1
0.403554371953631 1
1.01788014365418 1
0.558848369648957 1
0.855025763484915 1
0.50689297163178 1
0.962456255422626 0
0.820990487399806 1
0.595545155526701 1
0.565342271593947 1
0.575966825730002 1
0.825028241851007 1
0.606317291255637 1
0.756750748669723 1
0.197899917931695 1
0.723773415114544 1
0.431840167571254 1
0.507092160958268 1
0.711944153460622 1
0.300640156214588 1
0.701642904757738 1
0.429746059011491 1
0.854335932140648 1
0.613210235253246 1
0.4838569937792 1
0.587009405814483 1
0.582765496194329 1
0.338938951785788 1
1.15377733221014 1
0.478617825590303 1
0.75280180076326 1
0.953304225789823 0
0.964305159610318 1
0.425102929664294 1
0.271943085395824 1
1.02564096160393 1
0.125624864100909 1
0.42948012629404 1
0.616916964986162 1
0.641634645139785 1
0.0817649166883429 0
0.78304420058842 1
0.332235297086875 1
-0.0752667435381987 1
0.689098050691955 1
0.48149756416482 1
0.490683457485679 1
0.743409304119424 1
0.555808176506262 1
0.463522488706064 1
0.525477461212805 1
1.11000761794494 1
0.711065937680972 1
0.191842038068701 1
0.714344847173444 1
-0.151816634732334 0
0.699335997244282 1
1.07352738779069 0
0.743823861714378 1
0.542483452902581 1
1.21321566353817 0
0.445943505829943 1
0.585216309189534 1
0.405483049746033 1
0.610855728341153 1
0.146412397041164 1
0.78626919241887 1
0.455391260943302 1
0.722152543563691 1
-0.027447378120264 0
0.38596051572183 1
0.437013768386655 1
0.253059113796077 1
0.268702661760033 1
0.0624872033940193 1
0.279128595847664 1
0.122110756376835 1
0.212415823643937 1
0.751012699599828 1
0.664651683215673 1
0.306479378544465 1
0.578609545517704 1
-0.172872139456286 0
0.718765631232041 1
0.361946898673206 1
0.332239388480324 1
1.27579480811172 0
-0.10234359624262 0
0.401242325630961 1
0.264554986928309 1
0.816907499869359 1
0.684448504044648 1
0.0988639985607914 1
0.981298351416479 1
0.686468473594821 1
0.28576975268672 1
0.350746951648204 1
0.843798589089198 1
0.280497855849075 1
1.2625302070694 0
0.847872450675739 1
0.464386396903627 1
0.338508003110365 1
0.0470554641856564 1
0.524908866014292 1
0.294019922183489 1
0.178348923317566 1
0.232994347083381 1
0.329982547422303 1
0.622570796206862 1
1.25402677902976 1
0.327703332746828 1
0.696557190963996 1
0.830092168432963 1
0.733899960917094 1
0.910805592980666 0
0.422000366938493 1
0.914002132801507 1
0.657543418221818 1
0.62959792177784 1
1.06717363124063 0
-0.00379361104727284 0
0.714510280983864 1
0.52357252221768 1
0.408698519514646 1
0.925245204360082 1
0.660515204632823 1
0.437274705831429 1
0.284459920388304 1
0.296471949698856 1
0.28755031335252 1
0.545512200305496 1
0.863923397280258 1
0.363837067448435 1
0.56118376985964 1
0.899079923652292 1
0.111887908092579 1
0.17563948703246 1
0.601002777233854 1
0.632130306940939 1
0.190341637186007 1
0.244175820590729 1
0.664111727700503 1
0.241150842362843 1
-0.187934680286517 1
0.617368071669861 1
0.136779059885316 1
0.0990513384551132 1
0.413834043191387 1
-0.0493693319641589 0
0.274949363588635 1
1.13751783956338 1
0.994396047082958 0
0.228187502237956 1
0.744279682437083 1
0.380858683864055 1
0.754800139246121 1
-0.0843085118586472 1
0.496343529818613 1
0.279329896839558 1
0.98827625746719 0
0.663155436410118 1
0.343455117291314 1
0.662318676366139 1
0.725449956628121 1
0.461395713355501 1
0.688591684978876 1
0.265747521582676 1
0.346947454810008 1
0.279295218773998 1
0.155904053019342 1
0.647050889248454 1
0.0583321234886835 0
0.41658351486833 1
0.952644822892696 0
0.594907907815413 1
0.752958113186266 1
0.622540806477196 1
0.489054057892867 1
0.457072135958957 1
0.413719493024036 1
0.544109188003134 1
0.75513423561351 1
0.556027162379281 1
0.838797708642384 1
0.603026792630012 1
0.937410992458459 1
0.938596042442267 1
0.418370324183651 1
0.451270377265458 1
0.245361536562376 1
0.818904370575888 1
0.178825903682285 1
0.618007248368143 1
1.41897017994974 0
0.557951660648332 1
0.494694099610293 1
0.341236682539549 1
0.317617939274022 1
0.866346379972343 1
0.265550555835198 1
0.912544291877991 0
0.92423499074902 1
0.470785379679564 1
0.174136889038443 1
0.112670670736448 1
0.325779781163991 1
0.563229438280735 1
0.349043822198189 1
0.481740610507166 1
0.00856570268130913 1
0.02676212912789 1
0.595098171682897 1
0.331154911181997 1
0.502549964653315 1
0.923894739232777 1
0.602511035202585 1
0.34032554844981 1
0.148022874740271 1
0.0897387078893679 1
0.275872317682226 1
0.805412380874837 1
0.578950226655479 1
0.816888131134453 1
0.507601998133157 1
-0.202148593965321 1
0.552096898081477 1
0.740573113540782 1
0.798149424860972 1
0.413585130677814 1
0.788582579214608 1
0.239685400024256 1
0.20618746416092 1
0.685250308669567 1
0.769478124927409 1
0.490823561664062 1
0.573915952318175 1
1.0389118198776 1
0.667869492723302 1
0.193469855737631 1
-0.307309628658293 0
0.838979718470427 1
0.130694665299999 1
0.660166865402478 1
0.570218505947762 1
0.745413729200899 1
0.601393018316768 1
0.37665773696771 1
-0.0341595026860766 0
0.607744354855584 1
0.72740124550685 1
1.01787378841372 1
-0.0513652984597264 1
0.516474847409669 1
0.653839401422453 1
0.894564968296864 1
0.533225800152017 1
0.207491060769475 1
1.006599013279 1
0.424017926280828 1
0.65447000818133 1
0.292500565487752 1
0.859779043037514 1
0.545042733479935 1
0.786578982628 1
0.590529884131624 1
0.74412410193907 1
-0.0993902198112453 0
0.888909082064037 0
0.495630440951735 1
0.331490633841854 1
0.664019731340462 1
0.0602983399090585 0
0.397289505015646 1
0.350822217175788 1
0.905925997289762 1
0.522727157709334 1
0.547318496926221 1
0.508388440494577 1
0.532426429597287 1
0.39677255291136 1
1.41265647373654 0
1.19979379628973 1
0.0811436554358314 1
0.613655684431547 1
1.0597044554652 0
0.0689576426901231 1
0.597217109202551 1
1.06483453220157 0
0.551617615143776 1
0.191087133800137 1
0.920945376838796 1
0.741632193137172 1
1.17069115803032 1
0.439763274877466 1
0.864958086974803 1
0.645310752949968 1
0.955523628616905 1
0.804502414056835 1
0.363416986850448 1
1.11232083438191 0
0.69328694745646 1
0.793757390821141 1
0.775965241131154 1
0.618260164112392 1
0.574543219660543 1
1.09821768548119 0
0.302220798093273 1
0.517590568795481 1
0.560870890277925 1
0.666117982276977 1
0.117949123720973 1
0.53753180662185 1
0.377065556087757 1
0.868620943071404 1
0.990622965513509 1
0.76703400532468 1
0.516615724621901 1
0.602593495845798 1
0.514546458610119 1
0.233492995301258 1
0.103589306568994 1
0.813770750301058 1
0.177110857680782 1
0.0496114280313886 0
-0.0587402595049693 0
0.120385659125534 1
0.499294366964817 1
0.094994834544924 1
0.949553621772476 1
0.713627933482108 1
0.309283062574359 1
0.13279467094744 1
0.742660153648878 1
0.433412730301062 1
0.695682394199752 1
0.38333433891767 1
0.60081173673061 1
0.211939375477874 1
0.374599150217184 1
0.774721255690684 1
0.640546745049541 1
0.579204627271415 1
0.4966108468161 1
0.0557214626480327 1
0.271118770949466 1
0.577778695623495 1
0.20122085056356 1
0.528102828490675 1
0.658419494080283 1
0.433032323723801 1
0.968719544369846 1
0.895176045818319 1
0.431341646241413 1
0.182472970625208 1
0.644436660781815 1
0.513655110528092 1
0.883606128612747 1
0.410287603498166 1
0.159611334769726 1
0.484608538377111 1
0.846108073662894 1
-0.130037552327334 0
0.28412887864977 1
0.143154523862908 1
0.85113218981566 1
0.623738523241463 1
-0.118851735131428 1
0.572262421349654 1
0.543885712558559 1
0.365353776900192 1
0.938326759333408 1
-0.208732693042564 0
0.513291150514185 1
0.508114998272326 1
0.060908463057617 1
0.229498094294814 1
0.346297404014086 1
-0.26333779813038 0
0.869598660081871 1
0.622330417533088 1
0.589076627280381 1
0.436603995094129 1
1.01107246639068 1
0.563980726135125 1
0.348781038989745 1
0.6278253111999 1
0.210110832259121 1
0.738618798863909 1
0.219408601591955 1
0.320236444642344 1
0.624008261448328 1
1.09186997997667 1
0.769638577241029 1
0.337981653814154 1
0.721691741023798 1
0.553352505432169 1
0.722645046154085 1
0.956968111276464 1
0.213086078911734 1
0.219053274000925 1
0.388732330363282 1
0.330592291082736 1
0.381628149581758 1
0.403552773992507 1
0.713061847447977 1
0.818813709536213 1
-0.0587170255939409 0
0.114421627726375 1
1.11420928845375 0
0.30620849364419 1
0.734118758359557 1
0.641614029104472 1
0.43324750566158 1
0.399830262176312 1
-0.303107721729237 0
0.585741873067466 1
0.638501527330526 1
0.379609527791812 1
0.293987285611411 1
0.596261348307732 1
0.3940123221427 1
0.808111633956491 1
0.564197399247678 1
0.316544649959016 1
-0.314771982462711 0
0.547794229289449 1
0.617648265665932 1
0.322370664765361 1
0.0170090013378888 1
0.471316993462617 1
0.0891133390098488 1
0.248367807041465 1
0.348872027805351 1
0.830433769156211 1
0.36858255853469 1
0.18175256992068 1
0.0509611356342566 1
0.321055178120826 1
0.161660960680623 1
0.132282948185756 1
0.3101217186741 1
0.259845393645984 1
1.03574649227143 1
0.683182760117058 1
0.604710196436288 1
0.496845929173017 1
0.32902024159119 1
0.466568568458721 1
0.118995821853122 0
0.322940321542784 1
0.458949588593517 1
1.22645876837496 0
0.307879968819335 1
1.1871032647992 1
0.304155040002386 1
0.623229181128139 1
-0.0698567294291657 1
0.849580024578287 1
0.797358470100006 1
0.177473878509606 1
1.31063610132403 0
0.0868457838849521 1
-0.169328077803487 0
1.04760027286842 1
0.804254927777702 1
0.648402912000247 1
0.34015645338942 1
0.919011031323104 1
0.433311037541943 1
0.757914195434436 1
0.698979062858843 1
0.417459662975039 1
0.319766139409071 1
0.664556884095281 1
0.278771553081565 1
1.09628473326915 1
0.572373998423747 1
0.57003296740863 1
1.05716159572246 1
0.410628779887616 1
-0.0926377665715612 0
0.84575315044587 1
0.343780654761435 1
0.381923802511931 1
0.683156975997297 1
0.988424384637305 0
1.09180882625733 0
-0.315472653196401 0
0.458463127003562 1
0.25411036025106 1
0.311652176837908 1
0.0319138343940589 1
0.956572417561599 1
0.725516224639254 1
0.331275495975235 1
0.505583366876241 1
0.623828757386841 1
0.960730670286731 1
0.342447705948684 1
0.731930321617852 1
0.702549276392896 1
0.448066004372077 1
0.406639089330774 1
0.71061765858535 1
0.416125499233331 1
0.916252253328998 1
0.581278563593381 1
0.270397833488408 1
0.489308141568107 1
0.509104295454165 1
0.730434167851579 1
0.722375239508352 1
1.06000364189198 1
0.96993832934217 0
-0.0446980233913506 0
0.148955984903611 1
0.443269301366834 1
1.11023554282146 0
-0.0724831269855645 1
0.568903363902653 1
0.407951684890243 1
0.653798099101652 1
1.174697418781 1
0.606007666581584 1
0.463793232445244 1
0.48418291735058 1
0.190682873267592 1
0.238684303388855 1
0.443042070231334 1
0.711374029473921 1
0.899608324533569 1
0.0890738909846264 0
0.320941216623564 1
0.770604460323654 1
0.905424341850665 1
0.156998853250264 1
0.156695983260293 1
0.228726705522827 1
0.601685164194372 1
0.0788826964899682 1
0.343682029598796 1
0.490309661665479 1
0.617105981230644 1
0.496896344039123 1
0.156806205965395 1
0.870501048787012 1
0.431169369591459 1
0.821155392770517 1
-0.0640413345684429 0
0.390484784869667 1
0.604850640353123 1
0.473985570592603 1
0.529188499597908 1
-0.00477246467055226 1
0.279144111869055 1
0.0579325459286468 1
0.979256715836849 1
0.431578721641514 1
0.515275682702844 1
0.592745298109128 1
1.0788773769368 1
0.466153418978023 1
0.406569955587651 1
0.617875874593022 1
0.132256721892502 0
0.995480745782267 1
0.228277346109202 1
0.836546061894584 1
0.164747555599819 1
0.579179489547969 1
0.35383708480687 1
0.636159999306868 1
0.44461222130844 1
0.759285056148141 1
0.707212131963244 1
0.749838510372027 1
0.164100578278159 1
0.151734958536642 0
1.09007855300034 1
0.805634346548686 1
0.312630313213296 1
0.00637625535206952 1
-0.250288761800468 1
0.71584722621789 1
0.213774918559958 1
0.293775913866728 1
0.475809906055625 1
0.290539481671157 1
0.466163537220489 1
0.752968588010032 1
0.445121149247517 1
0.371797390451744 1
0.380155296900539 1
0.0424408018873117 0
-0.240688205728606 0
0.57192180827969 1
0.180056005739365 1
0.394178402323077 1
0.984373407677218 0
0.321328663629006 1
0.900596501349734 1
0.757979246633726 1
0.946232617086702 1
0.704383210543126 1
0.380313927154817 1
0.867537329423906 1
0.603690897483765 1
0.224582971808525 1
0.158735200657432 1
0.141186818725624 1
0.919003431558644 1
1.01162236666434 0
0.976327379081988 1
0.334649512949121 1
0.602910157076366 1
0.370717014269915 1
0.371433201253208 1
0.880464301222502 1
0.294437803340462 1
0.227463651017643 1
0.44252965881529 1
0.491997647091622 1
1.01378564697192 1
0.92817473274312 1
0.550447884333767 1
0.599934413192408 1
-0.114218311640353 0
0.212906019600359 1
0.0267159982680823 1
0.286193744964739 1
0.496490278034819 1
0.563618052009587 1
-0.0472797931450507 1
0.576464088425713 1
0.739857492341634 1
0.548732346894812 1
0.215924724274498 1
0.643109333862871 1
1.013697158911 1
0.0433898359934311 1
0.214930175261296 1
0.714733308976401 1
0.27674106074436 1
0.493961002089915 1
0.673660331180345 1
0.494719248232046 1
0.567897010508743 1
0.89896516726181 1
0.63880394578836 1
0.232277817783163 1
0.652788940815715 1
0.441199514029154 1
0.493220207641015 1
1.03305295446069 1
0.756941907023975 1
0.337980489996309 1
0.355755064480027 1
0.842305828219675 1
-0.021759874785517 1
0.308450632060927 1
1.15012691801517 0
0.239528903559606 1
0.779938292345088 1
1.23091362329832 0
0.858363239661886 1
0.597355401113627 1
0.13089068984777 1
0.478806281421672 1
0.384219236651655 1
0.729810618745742 1
0.0295643956853088 1
0.783535337052939 1
0.856512634298022 1
0.878273458332744 1
0.579209554804959 1
0.699693680532067 1
0.701186710747179 1
0.924755805072692 1
0.346606417821196 1
0.320816637071385 1
0.39475088047608 1
0.748689048172012 1
0.674102498682995 1
0.790328853585702 1
0.587269719975683 1
0.697735810569763 1
0.691516357234885 1
0.214353504099111 1
0.423880481182356 1
0.428552046693502 1
0.650642980433205 1
0.529448846779777 1
0.656695899702282 1
0.822541971488707 1
0.377519136842538 1
0.146671170836398 1
0.642084328262978 1
0.65555275504604 1
0.800299468779594 1
0.308766286873566 1
0.375349161982645 1
0.68143551362898 1
0.653325177802139 1
0.0150493703190226 1
0.169054649990452 1
0.928403074043652 1
0.64672848216594 1
0.649673267857905 1
1.17839276918258 0
0.5284820828171 1
0.437036763488568 1
0.554620727566463 1
-0.151280828862787 0
0.311603268304118 1
0.674404208904418 1
0.0721406060257615 0
0.526485323268055 1
0.269742327628176 1
0.48855168286682 1
0.514359969186116 1
0.217212604100379 1
1.13984856577681 0
0.331255861764407 1
0.726935913063472 1
0.577310794192718 1
0.253344499707956 1
-0.057323013390653 1
0.391898020346606 1
0.83813029660673 1
0.640605175444828 1
0.513342794286956 1
0.284340885632254 1
0.891924713432538 1
0.152576686954539 1
-0.0691851345901512 1
0.354455012061053 1
0.279766152047257 1
0.487068990808877 1
0.492692062327954 1
1.14458166344123 1
0.965951092238639 1
0.320012664313317 1
0.466141551367055 1
0.990276653684852 1
-0.309242119154621 0
0.948850290404165 0
0.278110893401798 1
0.962567604013959 1
-0.170600194430135 0
0.301178731066735 1
1.0615166920768 0
0.667613469511846 1
0.0565394249245226 1
0.639352814733119 1
0.252707683269514 1
0.624259304757181 1
0.592039149040745 1
0.981506413673693 1
0.679094223473338 1
0.0356827388177481 0
0.500495642460757 1
0.617879933653402 1
0.91879268393007 1
0.317029479994212 1
0.676542087333207 1
0.648255103005665 1
0.526136302461655 1
1.01607398047136 1
0.992443053715592 1
0.754560682977464 1
0.531934987466086 1
0.864115460007254 1
0.280746006752337 1
1.04744155102381 0
0.487557018920289 1
-0.128840739028721 1
-0.015802468074244 0
0.332639730664548 1
0.00686594818308305 1
0.924126574441791 1
0.0906738923120267 1
0.728541508179845 1
0.622928728015382 1
0.685247746136256 1
1.4383856431387 0
0.379662508378697 1
0.455319245615157 1
0.315376192886245 1
0.64642392539435 1
0.591492382544422 1
0.362724643559693 1
0.170321438359055 1
0.646815292378248 1
0.182579947716106 1
0.19552236033542 1
0.0314891460524156 1
0.347212948774006 1
0.703370636962998 1
0.493952592995319 1
0.894996568157786 1
0.765962116056025 1
0.0625272989986039 1
0.966419630739457 1
0.195577951224602 1
0.0340590079797712 1
0.738686399439588 1
0.708593291273301 1
0.236685455094345 1
-0.0855837855929101 0
0.904180214060487 0
0.0695140839107768 1
0.55041470331027 1
0.460332208677585 1
-0.0594227713207146 1
0.420114046122861 1
0.0917130532652635 1
0.325364345637116 1
0.35181485582373 1
0.367947377970527 1
0.445922409804772 1
0.033117692039886 0
0.693941547958839 1
0.749142132587283 1
0.800709706177091 1
0.529693913192221 1
0.400672575269163 1
0.921277489605091 1
0.107674975882097 1
0.110451228795337 1
-0.0334751702980325 1
0.00535815501850526 1
0.553951041792889 1
0.26056419347553 1
0.742270440248111 1
0.181537494911138 1
0.260308766483326 1
0.649302782543229 1
0.410806321256314 1
0.705815998917952 1
-0.000835393082017133 1
0.269779105780587 1
0.770338925766976 1
0.379909703148944 1
0.670196621439594 1
0.415123641383114 1
0.0596761799624081 1
0.60354937686028 1
0.146003407834423 1
0.617995836337456 1
0.486000312632483 1
0.664936409112647 1
0.367427035705751 1
0.152080444668744 1
0.257110431501475 1
-0.0146078607990833 1
0.676776700888717 1
0.122063207432097 1
0.265986568868696 1
0.482056359228021 1
0.457641008831501 1
0.230586942507706 1
0.562717753281768 1
0.902729027057982 1
0.795269786454196 1
0.357055089279656 1
0.523606711444865 1
0.706797963074043 1
0.452640932696229 1
0.638719604644675 1
0.287263653246478 1
0.40395489833141 1
0.884160531173964 1
0.410945209995808 1
1.01626104656315 1
0.716771730631824 1
0.522516160742614 1
0.577800854483919 1
0.761399198733985 1
0.745708273751912 1
0.174505461464152 1
0.791377253463722 1
0.222656544152411 1
0.745023879479936 1
0.656956504485644 1
0.65492451790581 1
1.17989398493864 0
1.22835579427657 0
1.30764489328146 0
0.718797417346584 1
0.37113986328988 1
0.53015832333619 1
0.712280958733094 1
0.263248630658198 1
0.578726304787031 1
0.708163973528259 1
0.127175906465886 1
0.342176667209934 1
0.615481918973449 1
0.16000355700685 1
0.231184093414806 1
0.364909674590185 1
0.555405801892262 1
0.398506101713973 1
0.194740893854539 1
-0.00453923468567667 1
-0.0234559763501061 0
0.238604316006543 1
0.523378064667461 1
0.420174260996414 1
0.418479792123405 1
0.279636938915421 1
0.0772901251258791 1
0.594246897943183 1
0.323519277206554 1
0.374187186310282 1
0.597282763527833 1
0.738753299218814 1
1.03118775866985 1
0.399747523719984 1
0.883182258115597 1
0.879172808420426 1
0.415834960755931 1
1.06403340899456 1
0.703653003774333 1
0.5749233071692 1
0.596012346240158 1
0.340697341210095 1
0.0772198499713877 1
0.465884211559105 1
-0.0237235084051345 1
0.125378625580622 1
0.762964044182396 1
0.176916559793383 1
0.520559766195534 1
0.530858944944326 1
-0.00329546506592898 0
0.284377840862535 1
0.738641571904412 1
0.426362011995091 1
0.365897048260483 1
0.973719899534534 0
0.425558274456997 1
0.214936251380054 1
0.654132793946241 1
0.738449834920523 1
0.449743915546806 1
0.43570770393165 1
0.397012127337044 1
1.16565828577525 0
0.576376406912433 1
0.979668013854276 1
0.434320074104342 1
0.470673679383495 1
0.491095581493878 1
-0.111660604643738 1
0.313908669471338 1
0.651473150445695 1
0.514650136157142 1
0.800054965566286 1
1.04854351733122 1
-0.0427698138774748 0
0.581012379979001 1
0.260951193782272 1
0.0845557398454975 1
0.152251980693151 1
0.217214532928897 1
0.909172595677573 1
0.996783797052947 1
0.260320308627152 1
0.261017022466545 1
0.500208728820138 1
-0.208011582095548 0
0.49498846559478 1
0.561287720366352 1
0.641349944640853 1
0.357893395792171 1
0.0701014853440761 1
-0.0654863387457616 1
0.614231074992884 1
0.705365025404622 1
0.55181135642176 1
0.566884792801419 1
0.747683008989865 1
0.203058914073854 1
0.242416174401231 1
0.516551202967424 1
0.43871990354972 1
0.278895107922638 1
0.959404323232889 1
1.01010099686036 1
0.318692989434861 1
0.864910903773351 1
0.532523852380546 1
0.645539529236116 1
0.76907029966402 1
0.164099378176291 1
0.10748436354468 1
1.04562574209304 1
0.117353109235934 1
0.587950458036792 1
0.972439354469182 1
0.0697083326573856 0
0.283430999302944 1
0.656350949850847 1
0.385273655265733 1
1.02728346861287 1
0.783638773939935 1
0.208204307768783 1
0.159796665673719 1
0.146890424105303 1
0.0481929556704671 1
0.908983286002679 1
0.576614655487832 1
0.839591432521421 1
1.01761035715758 1
0.506080011094737 1
0.293928367971259 1
0.175162636010168 1
0.242252837420719 1
0.349863403994975 1
0.509487306890212 1
0.482042217429956 1
0.504475029878143 1
-0.387901024628028 0
0.686649305419892 1
0.490365291266916 1
0.591490694251729 1
0.591107887664979 1
0.555578940360965 1
0.514352099298768 1
0.154032473772701 1
0.51341697973793 1
0.0487726664823573 1
0.756053490470149 1
0.590123209101319 1
0.120983695412578 1
0.607342727282538 1
0.534426282470928 1
1.1086272730311 0
0.211785090129264 1
0.631753150230988 1
0.835876029425368 1
1.20211933228779 0
0.0345444889042837 1
0.969670110702893 1
0.828931114777117 1
0.221950769753928 1
0.0085199175335202 1
0.62706119127196 1
0.791810696397232 1
0.224081820906407 1
0.720051207083567 1
0.824917341597295 1
0.737968385351232 1
0.372523338044345 1
0.788390109952636 1
1.13185237792359 1
0.335414181207629 1
0.592737471414938 1
0.907532741236509 0
0.748519881446769 1
0.262511923017785 1
0.437709301905615 1
0.624590598720276 1
0.590205191010504 1
0.227499400523962 1
0.673955759427154 1
0.546396808396058 1
-0.0327199539087052 1
0.490860055837292 1
1.24108061746841 0
0.410651151960996 1
0.214342308678295 1
0.416531875920036 1
0.630326873734225 1
0.447497332181436 1
0.189446367097125 1
0.489465337885938 1
0.0913731461060677 1
0.230203482973896 1
0.501916943946012 1
0.550475701601699 1
-0.0698085611820777 0
0.902220023050934 1
0.175480280817755 1
0.571477491464024 1
0.439317832731607 1
0.598182541999337 1
0.205583753908854 1
0.0472340006951954 0
0.164357514208537 1
-0.241349301683215 0
0.641724514211717 1
0.184108569152764 1
0.983282001786058 1
0.759502858043942 1
0.299170298969474 1
0.581210873853907 1
0.363812003548361 1
0.740573652901697 1
0.532435194115089 1
0.289585158933117 1
0.328528665463863 1
0.84230006079948 1
0.801019932206943 1
0.854963398887769 1
0.433018431694072 1
0.220062561410238 1
1.08809641451394 1
1.12082019923857 0
0.632251703919968 1
-0.107041181783008 1
0.85447124514718 1
0.73843322175513 1
0.878067470139802 1
0.746883287434699 1
0.0247972086190277 0
0.620635929907437 1
0.344420194806582 1
0.4584392490048 1
0.410449409912129 1
0.38913371154143 1
0.751037962453584 1
0.372492182278162 1
0.752748183726473 1
0.61782931639304 1
0.734852218863989 1
0.2768523435928 1
0.739134285399078 1
0.277448196134828 1
0.725021269950347 1
-0.317709567493292 0
0.172241778860048 1
0.0740941714099648 0
1.03937304621106 0
0.526530152930738 1
0.521627265865535 1
0.985254286396107 1
0.139932172334765 1
0.182434760039239 1
0.478974260497766 1
0.461647511386408 1
0.596134823149549 1
0.922640454973277 1
0.686140719812739 1
0.451905125266416 1
0.948032457673599 1
0.637612152255825 1
0.463767690567684 1
0.775133353815044 1
0.144282684314201 1
0.773229955496476 1
0.739348154727642 1
0.12203561220115 1
0.603045965472561 1
0.256342141463833 1
0.425001540149039 1
0.270050471919328 1
0.93333133397121 0
0.493700577851276 1
0.569531816689373 1
0.319451731141078 1
0.398261973971087 1
0.655285435298162 1
0.2685204452707 1
0.382841322997323 1
0.679705085753711 1
0.394192850160062 1
0.398664241970926 1
1.01944075300268 1
0.353229132458972 1
0.635322050198005 1
1.09986087839537 0
0.519060771854723 1
0.128314292770258 1
0.357026725585832 1
0.950044934485118 1
0.527215483731268 1
0.348606583642992 1
0.678501442094106 1
0.769611384743192 1
0.264616960652786 1
0.18060404923978 1
-0.079411064367473 1
0.828816368005187 1
1.00257054454082 0
0.177177282780207 1
0.517450164734058 1
0.517946126560131 1
0.0859506516723198 1
0.0549322920359932 1
0.431201260049549 1
0.247571708436534 1
0.422075382585567 1
0.487198772102261 1
0.609554468728436 1
0.720309929676699 1
0.364167631363247 1
0.751902009537958 1
0.201401617019166 1
0.665544267276467 1
0.274677251371243 1
0.663872043403334 1
0.0903479179589294 1
0.768580726013611 1
0.589126383602976 1
0.51964976445649 1
0.0550983004808197 1
0.251558810839503 1
0.369858172716659 1
0.627472579632847 1
0.35311408928844 1
0.534862837487993 1
0.598289364337463 1
0.560544013131694 1
-0.022511451562526 1
-0.00498017727140974 1
0.819014729142327 1
0.600906415992869 1
0.554305893250204 1
0.165095853014626 1
0.184038382209366 1
0.24825477985711 1
0.492283956742362 1
0.802294959248191 1
0.462162673330901 1
0.311556598227545 1
0.18466590549161 1
0.701972654688144 1
0.42725114912036 1
0.625136623476455 1
0.0387082795697746 1
0.77273881149669 1
0.554040600295583 1
0.985982957745917 1
0.242678484895984 1
0.57287516844313 1
-0.110123764430557 0
0.207269060261602 1
0.105115750779848 1
0.186434046533068 1
1.27261539860986 0
0.321328154950033 1
0.15076279994968 1
0.267997357698181 1
0.416145993014918 1
0.289314982195635 1
-0.193783319011721 0
0.315161522959402 1
0.749266992145071 1
0.89423167687875 1
0.647735344270228 1
0.670801603178817 1
0.178211742239359 1
1.10600674551745 1
0.679594435238959 1
0.491191575636418 1
0.800234625792523 1
0.495339907338979 1
0.347273829509683 1
0.225327846091332 1
0.146469886985522 1
0.334468681410892 1
0.491530639382759 1
0.594167787030433 1
0.402617594915638 1
-0.0839317826281536 1
0.706475639907349 1
0.807793601285546 1
0.00100190602384451 1
0.674041785326986 1
0.785082651135257 1
0.518195941263691 1
0.611232757643241 1
0.654415168064287 1
1.00196214067319 0
0.542545175421464 1
0.466944355027623 1
0.394499311955716 1
0.903152172926828 1
0.825944352870918 1
-0.0265292368291583 0
0.414602971463355 1
0.621234068597195 1
-0.0934141071114201 0
0.480206243324872 1
0.215350469093953 1
0.54711858848274 1
0.617793906780113 1
0.326881181857126 1
0.0267659709268349 1
0.25216299940559 1
0.714852855297442 1
0.615531516995192 1
0.402516067576303 1
0.919613409671939 1
0.279166385113847 1
0.628736317573365 1
0.722955638002977 1
0.918878427995383 1
0.346174358012908 1
0.37938427552188 1
1.04185050353435 1
0.156659357470488 1
0.295925051760396 1
0.728737762607823 1
0.747537804527563 1
0.695705421929547 1
0.036837447950935 1
0.350109130979493 1
-0.0123716160488124 0
-0.0573923269107979 0
0.763473335144344 1
0.455256649061258 1
0.736045765369826 1
0.581929548933714 1
0.304486240562247 1
0.311949341197842 1
0.0697357576386239 1
0.206977455338259 1
0.479663864072734 1
-0.0185037923835462 1
0.024464797421251 0
0.047922750371995 1
0.875784095538278 1
0.657110533942874 1
0.302297434073358 1
0.63091192937065 1
0.827009817006987 1
0.743358970560095 1
1.04455466870251 0
0.617275238864429 1
0.5562807125712 1
0.372564730472719 1
0.766899894294543 1
0.849950100716879 1
0.212386924934086 1
0.852405192177212 1
0.520068536564115 1
0.159821417934437 1
0.937765326865615 1
0.160792949562486 1
0.215896482575895 1
0.132519935223076 1
0.878763610329817 1
0.346325350187517 1
0.358207382235391 1
0.701333986895462 1
0.663846175972758 1
0.47149536527884 1
0.72404761207604 1
0.576187177201833 1
-0.213041181779034 0
-0.0279624330700055 0
-0.0768765747429175 1
0.297941698736916 1
0.486519322445641 1
0.137973353266282 1
0.835025577114325 1
0.315003833069738 1
0.381467785499332 1
0.870375037791985 1
0.436017273575828 1
0.337314709404989 1
0.534547517393807 1
0.892819176585684 1
0.433285091361974 1
0.718441011453334 1
0.851983850761227 1
0.429185119040466 1
1.528334158832 0
0.76899289020707 1
0.142631550764862 1
0.667882987886194 1
0.45562978416599 1
1.39422562142869 0
0.251650019789045 1
0.700481446587821 1
0.447697937043808 1
-0.00813647512277514 1
0.554931692210849 1
0.348842898668943 1
0.364242451174638 1
0.415887266980404 1
0.607817433693938 1
0.879811981740861 1
1.24884561708724 0
-0.0929169992258451 0
0.580469041234884 1
0.89630274144158 1
0.622520024362404 1
0.84331768767132 1
0.78731115474041 1
0.416547437132322 1
0.907985121382743 1
0.466092674859022 1
0.576270268725018 1
0.37899397531723 1
0.0891781744898121 1
0.640796667744517 1
0.424146199605618 1
0.356000639500205 1
0.994649930716956 1
0.313869108145896 1
-0.173817397609436 0
0.0877380707427329 1
0.721066566647096 1
0.0716036757752381 0
0.704290761445558 1
0.527690617349969 1
0.785773244743791 1
0.0925494177256676 1
0.194533968633398 1
0.711384502227763 1
0.433085274679125 1
0.623498124202946 1
0.589738201964895 1
0.596741173574771 1
0.628329730032943 1
0.596652837459187 1
0.0618121716723201 0
0.373551737570408 1
0.126064680192596 1
0.270603317937817 1
0.475247939973607 1
0.149627889031413 1
0.142217267548391 1
0.364869545648888 1
0.226643377556531 1
0.578774985342446 1
-0.205383397870946 0
0.561298080343485 1
-0.0656481212363312 0
0.87059236360524 0
0.818750374624226 1
0.250706015914414 1
0.370530546991913 1
0.44361475070369 1
0.588785400519682 1
0.529333119607375 1
0.441581027247461 1
0.107255745831725 1
0.0357222416222206 0
0.274562264266311 1
0.62614601844964 1
0.476131021747673 1
0.818438422822609 1
0.305707766585841 1
1.08713336936986 1
0.533458136371299 1
0.370222163906743 1
0.292453865081978 1
0.758773128737442 1
0.587316792374839 1
0.710869195329277 1
-0.112626094105307 1
0.466752972031007 1
0.849534765604921 1
0.668845308176359 1
-0.00759798928377053 1
0.310178096332829 1
0.333621761004124 1
0.808547843550577 1
0.257641212387165 1
0.264984647541228 1
0.0209061471576895 0
0.404802998001808 1
0.455401810341413 1
0.5343209309789 1
0.319449798560076 1
0.365661351529173 1
1.04339112541192 1
0.652954241845241 1
1.33883351853628 0
1.01033339345391 0
0.900986853837605 1
0.0344887771040973 0
0.21165300220009 1
0.722252923509594 1
0.406625499448324 1
0.657660639467418 1
0.392177347086985 1
0.0463909247049351 1
0.619666664373992 1
0.348563935849177 1
0.437670702617178 1
0.803141351626497 1
0.197988453967933 1
0.404402522887524 1
0.552773888903984 1
0.67645171707692 1
0.447200977848237 1
0.68777729159997 1
0.496355772651781 1
0.441857735679485 1
-0.0621513752159413 0
-0.0408269492715797 0
0.469758672098715 1
0.910970781456337 1
0.0986180800336841 1
0.591789317021165 1
0.397360531595307 1
0.781874890953701 1
0.209842314235491 1
0.70770566169198 1
0.239998356073083 1
0.388472308274367 1
0.526416552660634 1
-0.0703586934123894 1
0.245739885142739 1
0.547026693202001 1
0.509829407491156 1
0.205155155245969 1
0.634101822160929 1
0.576983775997069 1
0.80803762595035 1
0.644846643942753 1
-0.090097855890633 1
0.675630275143603 1
0.599947776858367 1
0.999350817538952 1
0.290469109809777 1
0.566027518510095 1
0.324234706029403 1
0.753724087569643 1
0.107481374737766 1
0.270133455040098 1
1.05684415402546 1
0.92728022473476 1
0.514966753167353 1
0.814893083664437 1
0.740552372878456 1
0.200146893889174 1
0.358026629682992 1
0.165621193704681 1
0.771768403609305 1
0.486320098440083 1
0.578947907281525 1
1.00472910069567 1
0.36530220483253 1
0.347832649598093 1
0.22046672135591 1
0.437096520101687 1
-0.0832455365688201 1
0.87292490640032 1
1.02104883778875 0
0.612762879449053 1
0.590782111171981 1
0.532833026609041 1
0.374491881229479 1
0.519348090034426 1
0.342100670034534 1
0.274257741196817 1
0.351055020513837 1
0.565998349100712 1
0.668673550688186 1
0.253351152680142 1
0.410676645855992 1
1.07771883663341 0
0.445045027608346 1
0.579716244895036 1
0.637963786064242 1
0.0195549150862284 1
1.17117173793983 0
0.506710939097626 1
0.763890320355338 1
0.851485133554289 1
0.613914263815726 1
0.101513561258892 1
0.354803577940495 1
0.467638026040824 1
0.685806775777038 1
0.74577389191807 1
0.543188912672211 1
0.608838411580599 1
0.0534621014148816 1
0.854461484275292 1
0.270549629188083 1
0.621763590253237 1
0.572370536628208 1
0.343163836835483 1
0.40116183205077 1
0.481940904035159 1
0.583454505878109 1
0.571042853669486 1
0.557222251754787 1
0.886223608868332 1
0.0763578624594196 1
0.456530892706741 1
0.484821723024064 1
0.525532697141912 1
0.770910534728744 1
0.587789128656348 1
0.728210932276205 1
0.469002424783158 1
0.369081478286416 1
0.237935685867042 1
0.665967340282802 1
0.260598337062076 1
0.345386428991265 1
-0.0305342196790927 1
-0.152003178557028 0
-0.363718775490376 0
0.279258056794289 1
0.477660054182755 1
0.373006533945841 1
0.918958563645836 1
0.525592658834672 1
0.649476783760581 1
0.241779609824403 1
0.543148802624843 1
0.794312848933799 1
0.640578077830403 1
0.968623702559776 1
0.261826760920502 1
0.624354504968492 1
0.213601657334574 1
0.553821034115092 1
0.561294275767512 1
0.191446424032633 1
0.87654366811138 1
-0.0408615478197315 1
0.0214342257289169 1
0.354721441631128 1
0.382746227797573 1
0.728027217363946 1
0.612565636615727 1
0.256159888060786 1
0.848575005107095 1
0.682739700678231 1
0.923213310317776 0
0.914039741483819 0
0.969797940682231 1
0.38916104067464 1
0.374070124906193 1
0.332448640554335 1
0.0542965483789432 1
0.689431560932944 1
1.17741588603525 0
0.787230783523632 1
0.496172916708026 1
0.567181243277198 1
0.579533484560326 1
0.651975710828739 1
0.813777708087151 1
0.415650163034202 1
0.93027474640491 1
0.522691834493379 1
0.285463123446525 1
0.587089403703635 1
-0.0188316161781665 1
0.716004275771675 1
0.841051898538513 1
0.384131653679551 1
-0.00957773560238671 1
0.351842270092313 1
0.176178448495494 1
0.151843870224658 1
0.678983226513048 1
-0.0424879356124093 1
0.597730063607469 1
0.0747441004961765 1
0.210380120059318 1
0.668472134310372 1
0.291631510864765 1
0.584982343076241 1
1.10215117820362 0
1.28232651259055 0
0.496815878554582 1
0.34450430231927 1
0.175463294288164 1
0.437379594102518 1
0.721475527741112 1
0.893362369645247 1
0.165407200893982 1
1.23663169903999 0
0.844468392171572 1
0.500761904391261 1
0.149271875758947 1
0.781630523777906 1
0.629043061601314 1
0.426549428837137 1
0.332700426395083 1
0.901223308489846 1
0.174944123463939 1
0.93864038642751 1
0.232399577834079 1
0.503221637034893 1
0.85900985697683 1
0.811081169336292 1
0.405617112780213 1
1.11061909832309 0
0.371997289177765 1
0.202185203486143 1
0.791075773193503 1
-0.127309419577046 0
0.474999995355514 1
0.483216730278182 1
0.995242662996666 1
0.686602284146728 1
0.705723617160837 1
1.14518468706214 0
0.912192697079916 0
0.281583956583047 1
0.397747767687443 1
0.571511096862604 1
0.657105982892741 1
0.378626758034174 1
0.819373307884815 1
0.244088810988896 1
0.382843259893584 1
0.700894794276772 1
0.354660457505773 1
0.367008858745299 1
0.371178470490744 1
0.94428391456453 1
-0.437150070658418 0
0.162750335843051 1
0.294035227196672 1
0.12687984346778 1
0.125244640247975 1
0.630402339451453 1
0.749170283923235 1
0.773249678234552 1
0.260814154352256 1
0.493218003130528 1
0.366422915168924 1
0.562889255051769 1
0.978173328734239 0
0.380818892058192 1
0.48659172394241 1
0.515909723363011 1
-0.0319973703834836 1
0.600145400883108 1
0.566734183991674 1
0.0485874404588041 1
0.406958843659142 1
-0.150251313063942 1
0.496935270974402 1
-0.0384726840373029 0
0.495315793127751 1
0.694241279414308 1
0.076670923346369 1
0.690762333223387 1
0.235252476944046 1
0.550216246275528 1
0.821277427060168 1
-0.0856794417626294 0
0.5358630985673 1
0.557681741906856 1
0.245226794952237 1
0.692520074826668 1
0.417592763204817 1
0.224944694070073 1
0.196780328024996 1
0.757406620076595 1
0.33254746777809 1
0.580461315559161 1
0.792765953701034 1
0.462664113110473 1
0.637316558130032 1
0.514204743494153 1
0.298770375737352 1
0.393066095989879 1
0.078060089733127 1
0.499283563671214 1
0.0407453703488807 1
0.115244994192331 1
0.453921615083335 1
0.22456687386735 1
0.00694829712380329 1
0.478262170422751 1
0.603920000389932 1
0.693698042782807 1
1.13176655591481 0
0.849604635677929 1
0.387490803802426 1
0.858822221270303 1
0.549621032712777 1
0.497255098978231 1
0.77285849072825 1
0.0240157226025598 1
0.517035873523848 1
0.933403094139718 1
0.288815727730355 1
0.819233551330395 1
0.783680517398521 1
0.552091729308318 1
0.139484247086745 1
0.489736874306772 1
0.88355551040389 1
0.680868070272431 1
0.34352887342991 1
1.35456267963448 0
0.922419195438124 1
0.736249562749731 1
0.282724929124755 1
0.74012203369216 1
0.850396604091964 1
0.50424743950988 1
0.810659320050103 1
0.351678737237473 1
0.897946711372068 0
0.716098694757744 1
0.634256421952659 1
0.296799108221897 1
0.563227014521574 1
0.833733585767718 1
0.575245562460343 1
0.420500379647327 1
0.186587674647552 1
0.711185968218296 1
0.783796730410477 1
0.504004305632616 1
1.1292567461638 0
0.297422876302327 1
0.562358608688181 1
0.21529639148748 1
1.15290203576421 0
0.677181884185074 1
0.721985029755413 1
0.431081781739888 1
0.0174410847975956 1
0.382666175355916 1
0.430886071296908 1
0.130221122124517 0
0.808931225094404 1
0.501846398196432 1
-0.0264202928009105 0
0.521862873702615 1
0.666701814684113 1
0.258155642075227 1
0.31149889524543 1
-0.000221017946736535 0
1.41612130498702 0
0.0761794326074846 1
0.448122183880002 1
0.304749373663466 1
0.667775166299889 1
0.0137932462052858 0
0.520891517254024 1
0.812820528377189 1
0.112971114679414 1
0.578260698459067 1
0.662259928995338 1
0.0582110582775791 1
0.738666476698333 1
0.265075816135281 1
0.292907008955012 1
0.220395878434008 1
0.227906825761084 1
1.09310527476004 0
0.343948722735392 1
0.757884940556027 1
0.180747141783123 1
0.691638170087553 1
0.413500349530155 1
0.762792707532825 1
-0.156689078894732 1
0.482092226703925 1
-0.57885739500931 0
0.264518219221211 1
0.364736393546596 1
0.127345659170155 1
0.247656006983939 1
0.49369007122377 1
0.419021263156723 1
0.234314341680189 1
0.82543669833084 1
0.508505400608074 1
0.543629644998219 1
1.11524276568824 0
0.737201304987645 1
0.515272974146827 1
0.242149425695533 1
1.01210616083983 1
0.662551581926402 1
0.806113980814865 1
0.833777331199896 1
0.829022784577383 1
0.240594998975724 1
0.739243991033339 1
0.432686199908145 1
0.390577981881756 1
0.61139263836512 1
0.65936280511994 1
0.134582041588307 1
0.599776746307162 1
0.995294888247343 0
0.976962799499965 1
1.08166227207227 1
0.167775573871903 1
0.882877976656641 1
0.706625732984621 1
0.877132777734852 1
0.372609626365043 1
0.713438316910059 1
0.510205439034356 1
0.51017810376639 1
0.713537345727626 1
0.955677211090832 1
0.847800102338953 1
0.9545700217194 0
0.777813298840844 1
0.808771409260037 1
0.0344507570247853 1
0.416026361139937 1
0.927720385636633 1
0.490600385375721 1
0.142629397232016 1
0.792100616221033 1
0.666619950954711 1
0.743863287647789 1
0.466157273581842 1
0.800307727402272 1
1.081283130887 0
0.588816343815508 1
0.181290805273417 1
0.386009968552277 1
0.272287944840759 1
0.74423690391434 1
0.87296265198513 0
0.863250877733124 1
0.10269196382324 1
0.0690630056406484 1
1.20210716239374 0
0.895613482746873 1
-0.035434158914463 1
0.227626655074922 1
0.451007372232968 1
0.546625578280885 1
0.381840462246324 1
0.267596100628459 1
0.342320484180557 1
0.940241263176333 1
0.530105017441347 1
0.427443849022218 1
0.736277229224524 1
1.32053340382877 0
0.668400505485144 1
0.842897664546799 1
-0.0057533996974626 0
0.0624687193540935 0
0.608499143040923 1
0.748620754804957 1
0.421458092528593 1
0.323209762473298 1
0.471106582589565 1
-0.105929708594205 1
0.617611171992659 1
-0.277456471242344 1
0.838597327680416 1
0.665934437511129 1
0.667216071998748 1
0.552109581327971 1
0.381656945158451 1
0.198964378750305 1
0.818322579929908 1
0.337256881506117 1
0.500162758325582 1
0.434956469817187 1
0.632072414458072 1
0.52024591715061 1
0.391011357536121 1
0.221996219493596 1
0.191671312295977 1
0.530975248181383 1
0.541429665814603 1
0.467161502541764 1
0.621296559335804 1
0.579849613908858 1
1.00337733124365 0
1.06268534347139 1
0.128851572165713 1
0.375510079386575 1
0.932439732552524 1
0.622292130125329 1
0.671503970569414 1
0.796168925699102 1
0.764220734532911 1
0.472086590466826 1
0.812698886762084 1
0.642981896268451 1
0.740621700970911 1
0.470127702636151 1
0.642478316537526 1
0.599364313412108 1
0.922625418179998 1
0.620728480015739 1
0.750586750026291 1
0.442547718330208 1
0.69406206828164 1
0.467068268885879 1
0.554501679051718 1
-0.186998276073421 0
0.590748013200037 1
0.261770745209596 1
0.202635533658824 1
0.417855358176317 1
0.722581316817597 1
1.04810375134339 0
0.522963432775986 1
0.766705803481073 1
1.11344757127714 1
0.709866675949165 1
0.436828230482521 1
0.0535307994349188 1
0.118631626984594 1
0.0300439804633157 0
0.146336927166385 1
0.383652943794666 1
0.174448268476438 1
0.26497644033264 1
0.955485185426476 1
0.200898296137554 1
0.532008571457289 1
0.951792293628952 1
0.439105761338872 1
0.23318103274717 1
0.598739765615829 1
0.33007349688652 1
0.542943934027465 1
0.312868668313331 1
0.653898805324436 1
0.438112936875092 1
0.824882423914089 1
0.793854826403338 1
0.735454380788514 1
0.447221739569358 1
0.519474097567385 1
0.0898738505722625 1
0.357356570477975 1
0.649985093587616 1
0.330424130180762 1
-0.614511557119242 0
0.0817848697306136 1
0.241384938756266 1
0.513937920412319 1
0.130655927279326 1
-0.12540348953774 0
0.508826062198467 1
0.771198371330914 1
0.512658139275876 1
0.61256608067003 1
0.50615092270248 1
0.0592136234079904 0
0.275717437571902 1
0.251167836166374 1
0.702898018910539 1
0.42139731903109 1
0.307989424699331 1
0.508908074444609 1
0.423518510119183 1
0.53937719843234 1
0.49463553827222 1
1.17792266097951 1
0.0956938508826797 1
0.260639444215991 1
0.631640892067194 1
0.248779247589756 1
0.884359919783563 1
0.0459524806328157 0
0.439216057472458 1
0.311914855658692 1
0.409802641079378 1
0.202495873082175 1
0.909597897461756 1
0.355875839014611 1
0.65541757502914 1
0.369966322966951 1
-0.0970621091323579 0
0.605110838473962 1
0.0970750182680462 1
0.316197117866467 1
0.817795846455362 1
0.678071616423911 1
0.472636535940277 1
0.473630647377295 1
0.776514020125749 1
0.50103981080537 1
0.555943867256867 1
0.0371699045422434 1
0.487162766508909 1
0.531984232446899 1
1.23553765292204 1
0.836640368087639 1
0.715163818526057 1
-0.219005044977845 0
0.48747385767179 1
0.461705762268044 1
0.136591465639772 1
0.73827052123372 1
0.46132084581114 1
0.257726748877946 1
0.813144409471074 1
0.580660383632562 1
0.951662560889121 1
-0.0697613541254914 0
0.869687014663593 1
0.524521815161514 1
0.184332790218251 1
0.393527801250246 1
0.757626901101609 1
0.534883438929993 1
0.61567341522493 1
0.482256836026934 1
0.220682321993926 1
0.379206216447666 1
0.64753954571557 1
0.696818453796669 1
0.728137238312647 1
0.89753975771524 1
0.604309367980392 1
0.287535004951428 1
0.277297264195001 1
0.630059561479677 1
0.120493215912872 1
0.189495303461717 1
0.741218197857077 1
-0.0786982597322723 1
0.644737345242992 1
0.0601781807825911 1
0.096596793634661 1
0.663311405872839 1
-0.141701802803546 0
0.917735436084337 1
-0.0211140929634941 0
0.232299519819696 1
0.541191338120776 1
0.371871844473953 1
0.638716176324039 1
0.555938649670098 1
0.813925846124034 1
0.230156342081933 1
0.293470861480158 1
0.495736941244712 1
0.158850622411836 1
0.397208862957511 1
0.510949824812307 1
0.445304754461951 1
0.281320183047354 1
0.640675200293655 1
0.507042554442473 1
0.559075198067797 1
0.670738369088405 1
0.892364459384693 1
1.20336458767972 1
0.505513265724493 1
0.729023800060988 1
0.0783262602486929 1
1.37191253602167 1
0.600320974494644 1
0.452632444261924 1
0.222768523755805 1
0.242850699424336 1
0.205376960932947 1
1.03928183199426 0
1.14470479947654 0
0.921322575982054 0
0.218821327274146 1
0.544143267930351 1
0.307229411351484 1
0.821366753890268 1
0.619115787207248 1
0.866348246987038 1
0.665547383509263 1
0.600092596618237 1
-0.293301066623381 0
1.17596362439241 0
0.770775420607869 1
0.252216723689493 1
0.579075680750259 1
0.917801093117925 0
0.421689844320037 1
0.2391631266415 1
1.21960724438178 0
0.750620464021979 1
0.663042191695407 1
0.998264532780546 1
0.38439431929199 1
0.511106403015101 1
0.752763983522007 1
0.444126418441539 1
-0.152873375306443 0
1.41089266555707 0
0.0549049167626816 1
0.192404393304352 1
0.470931708458223 1
1.00018702362038 1
0.813348017232999 1
0.358766244623515 1
0.379756301400895 1
0.0569693556526938 1
0.711861774826702 1
-0.112099643278556 1
0.956951621198128 1
0.566918477396831 1
0.0916552422279717 1
0.635365696767272 1
0.655079792399065 1
0.110401407851131 1
0.513880820067818 1
1.11550568039183 0
0.6700677970952 1
0.517779462492605 1
0.344723372963264 1
1.15578107769668 1
0.358699463400554 1
0.447372789934808 1
0.523276516880508 1
0.641377506372398 1
0.487484553419406 1
0.403551389011315 1
0.91869007010756 1
0.445823538003838 1
0.174888360758923 1
0.492351558850289 1
0.203299669669291 1
0.295265739558613 1
0.238272559088297 1
0.281943210248173 1
0.656357199161688 1
-0.239248749396167 0
0.448499496520921 1
0.411038102920743 1
0.841214341239805 1
0.592642387623637 1
0.539509484684244 1
0.482072006392197 1
0.783471295267783 1
0.56239139345796 1
0.643411833156739 1
0.633015345241287 1
0.322448795850332 1
1.01061819605973 0
0.789568431950277 1
0.740418450097737 1
0.51516673398632 1
0.391627899593277 1
0.0815630187437876 1
0.783670007756387 1
0.459056342413149 1
0.164210931351994 1
0.0345897347753871 0
0.700063705479451 1
0.856617722702935 1
0.520379757535711 1
0.572790106606933 1
0.553793366648409 1
0.484354989862567 1
-0.138359396907122 1
0.777389900653874 1
0.450257921725012 1
0.400213023113589 1
1.13468245577423 0
0.713090983161704 1
0.551666234147366 1
0.204425394193149 1
0.787319736379732 1
0.187166645623708 1
0.740826210148386 1
0.804659678289824 1
0.0528668026303271 1
-0.0399098739308862 1
0.0437092036643852 1
0.907827193002528 1
0.0219979796135742 1
0.273825077070902 1
0.490889257650609 1
0.950142653903918 1
0.707546347720454 1
0.157144530464113 1
0.642513845303826 1
0.661523946860471 1
0.0175972307613397 0
0.792405511296842 1
0.893429176030114 1
1.13315587559405 0
0.260836269215021 1
0.351004011497663 1
0.318380492939207 1
0.887192222582015 1
0.605534310177081 1
0.193100131265755 1
0.883637088438446 1
-0.0189108070415992 1
0.590376318427474 1
0.695533142138023 1
0.0879697182731141 1
0.819865952511086 1
0.902463930369966 1
0.446255697487754 1
0.483305013630876 1
0.296984044462469 1
0.559048496233908 1
0.807754526776433 1
0.572612478088476 1
1.08908639547838 1
0.452715898337421 1
-0.00276170898160577 1
0.48223633152806 1
0.353470076879296 1
0.786086954437797 1
-0.156482124536518 0
0.890283285220059 1
0.847375142564769 1
-0.0535404730821608 0
0.738428573555397 1
0.734396905039198 1
0.173709760341352 1
0.7122622611978 1
0.341400659085674 1
0.366331598592576 1
-0.180960148288226 1
0.685191319785288 1
0.589541378398247 1
0.410107533017288 1
0.782647953564535 1
0.891943911117004 1
0.608984346377285 1
0.270847603750108 1
0.501687237782785 1
0.382712662340499 1
0.778015216135659 1
-0.019403709758706 1
0.71105984382915 1
0.210946741148588 1
-0.0214015742880808 1
1.01356250839848 1
0.86489823923614 1
0.0850142675384057 1
-0.0158494491782993 0
0.095576717428553 1
0.680689497439965 1
0.63618464763587 1
1.19423748800923 1
0.460235724982705 1
0.42398598168032 1
0.356369006899312 1
0.592253223719045 1
0.0171418255220054 1
1.1265608884362 0
0.394975818232201 1
0.829267808955176 1
0.801208558405581 1
0.157625731667136 1
0.708018419892701 1
0.14901052340457 1
0.67241198140718 1
0.528369558809001 1
0.545069667655533 1
0.76387531694525 1
0.543810552831792 1
0.836756029806876 1
0.786723524131879 1
0.457267775129524 1
0.186734870013532 1
0.1978234709617 1
0.427900276744585 1
1.20125749791823 0
0.198007456209854 1
1.0796608855238 1
0.357224829300699 1
0.146713146654724 1
0.610491690701116 1
0.30592805756753 1
0.268637323395588 1
0.174262941366598 1
0.285948674460361 1
0.650972101054043 1
1.24044735511031 1
0.192404793080267 1
0.717690702076455 1
0.422790536199149 1
0.609094624157364 1
0.0161871763453824 0
0.544726413474215 1
0.648525385108474 1
1.1086955683392 1
0.00250314055928336 1
0.903614738151381 1
0.925615600694074 1
0.172435046779667 1
0.436524142063059 1
0.494966672046245 1
0.293382076130373 1
0.390631803938261 1
0.652489779273091 1
0.156126864276255 1
0.560055240476007 1
0.0925972631964465 0
0.545692950447236 1
1.5491156723781 0
0.680754457584319 1
1.30392522182457 1
0.904722929832746 1
0.580430189092676 1
0.199375987649437 1
0.281492654683176 1
0.0809754019101637 1
0.7746099540169 1
0.287180092431032 1
0.647057253591775 1
0.429136349991978 1
0.255519767468207 1
0.356209727410154 1
0.81291639079288 1
1.04414193122384 1
1.22973527165853 0
0.640866058877002 1
0.646043107432047 1
0.956382879554441 0
0.263813142859729 1
0.25834060757985 1
1.01675296361701 1
0.264780341852246 1
0.924885123250803 1
0.490272015974951 1
0.79375849700761 1
0.547148728235039 1
0.116827928899426 1
0.273364619279523 1
0.85420436908189 1
0.368254759451804 1
0.333585419849127 1
0.611611969831893 1
0.61652964081598 1
0.0760218775372107 1
0.869505622289893 1
0.797457209326855 1
1.10742128159912 1
0.235190342999621 1
0.557914350255246 1
0.480251388558671 1
0.527271033101409 1
0.0514752567353349 1
0.497142718814449 1
0.17861038127551 1
0.61351671358323 1
-0.0805109034345539 0
0.292380615678089 1
0.821673147475476 1
0.772317760511828 1
0.620835161459699 1
0.873963845994066 1
0.281775134311169 1
-0.0208514676207538 1
0.883105036431644 1
0.293219299954932 1
0.481023515445341 1
-0.146922162204947 0
0.554256984945904 1
-0.0152807114612585 0
0.304760798952421 1
1.01194969139652 1
0.907691789631909 0
0.569846303340029 1
-0.236543881776843 0
0.571647256067108 1
0.849778544322382 1
0.306854010421634 1
0.428147678552831 1
0.147159948004234 1
-0.0309668009416132 1
0.665131332749889 1
0.361428375401668 1
0.1175643566311 1
0.46945271638778 1
0.199394797634723 1
0.836496951697231 1
0.223503412231682 1
0.768713957068246 1
0.71148345956094 1
-0.0619705097427605 1
0.320457075575567 1
0.372445546738444 1
0.301673706300309 1
0.319366717568487 1
0.0279948938125381 1
0.610567394684231 1
0.729221893378192 1
0.438176113767131 1
0.652963542550677 1
0.473321630769102 1
0.394538745046931 1
0.713327058487152 1
0.527898403668362 1
0.152419820682973 1
0.720086221551382 1
0.544699075012824 1
-0.0934243305351319 0
0.488954527181459 1
0.459703593274419 1
1.03270843035061 1
0.408493192946975 1
0.640828218358545 1
0.401848898309763 1
1.02547250524617 1
0.365979497132776 1
0.632004143600819 1
0.323782782643836 1
0.793107407907602 1
0.445190358900049 1
0.677064109753854 1
0.510935205538436 1
0.284759457371972 1
0.541397069481302 1
0.342972462822571 1
0.0988139805284799 1
0.181917961244607 1
-0.0514191036586492 1
0.488059009260381 1
0.66507627372788 1
0.270717198424007 1
0.647224398658471 1
0.569271112999804 1
0.834750237379366 1
0.901555707423565 1
0.690451754345714 1
0.559215963660533 1
0.802027145290292 1
0.176803655646854 1
0.699863883878764 1
0.45397560438022 1
0.411528453043156 1
0.697152261788261 1
0.533980764656995 1
1.32221233199774 1
0.227373523882013 1
0.952621310423782 1
0.401719762084341 1
0.467407340131863 1
1.03154603402803 1
0.343565549060624 1
-0.235964719446248 0
-0.0976731250657233 0
-0.103872753497534 1
0.70560112100598 1
-0.0272371645610531 1
0.589776924984584 1
0.170855059453412 1
0.256446020113266 1
0.572032735567653 1
0.157247910244398 1
0.467992276954609 1
0.143067807480742 1
0.605897075384523 1
0.995821353901405 1
0.922130026900205 0
0.170597890154539 1
0.759723145358415 1
0.445393522290595 1
0.759429439487936 1
0.292111179257318 1
0.681732396266753 1
0.708199085221179 1
0.640413419253143 1
0.674444638786785 1
0.288678723533433 1
0.36996927186189 1
0.42423274759755 1
0.248867182151042 1
0.472791944953699 1
0.67051145029867 1
0.296090024082043 1
0.689281811175199 1
0.939012027194668 0
0.647120435574092 1
0.510301824672257 1
0.234752180615626 1
0.744031364251626 1
0.999600694219158 1
1.23607257583588 0
0.568431342310943 1
0.747628575793404 1
0.833143360687443 1
0.544699697268518 1
0.55385226466645 1
1.10184807559143 0
0.447987768055969 1
0.937975914728199 1
0.39395460089884 1
0.622881845192161 1
0.789961124888115 1
-0.187222567939523 0
-0.143269059168311 1
-0.0875895990810305 0
0.327893049032126 1
0.79916935022945 1
0.707408441298343 1
0.326173159199223 1
0.226008562041455 1
0.453557769808874 1
0.997527973108706 1
0.869053098901902 1
0.668533563687215 1
0.555333115131697 1
0.490006969280194 1
0.224978289486906 1
0.972050988404983 0
0.703242389203586 1
0.036736645169125 1
0.381871318533186 1
0.714769980787928 1
0.169325521380705 1
0.484895551337353 1
0.594521856585064 1
1.04824532478204 1
-0.0951454180788757 1
0.0402716064032875 0
0.499196018229228 1
0.318018208415406 1
0.104618829051952 1
0.891791817725108 1
0.403500931082404 1
1.04084188143093 0
0.796424688970616 1
0.298770264383146 1
0.673979348914953 1
1.15288799650014 1
0.628863355971002 1
0.0730492013317717 1
0.88803654607265 1
1.18968582947756 1
0.0715533652484271 1
0.602624707841487 1
0.305871576919149 1
-0.141611418336806 1
0.0849856468011525 1
1.15765264338682 1
0.670017786059315 1
0.682193198640063 1
-0.0704933267729642 1
0.868488209825914 1
0.699155876614499 1
0.408736915088254 1
0.123843128946621 1
0.532569646167449 1
0.228581192426579 1
-0.317000427582471 0
0.711733095729747 1
1.279741291704 1
-0.0567937646207826 1
0.681612495394146 1
0.540433554623122 1
1.02288515277898 1
0.74997451837716 1
0.37969531101701 1
0.0877674933659036 1
0.217888050049029 1
0.74049187260131 1
1.20595856665523 0
0.476152187255105 1
0.755367978057373 1
0.775945467214238 1
0.574696739218802 1
0.675859208726648 1
0.52631798378448 1
0.0332010522817883 1
0.610992752335144 1
0.0875741503032826 1
0.113177635934006 1
0.848970177245556 1
0.429861336057813 1
0.422161335020433 1
0.613940349286962 1
0.85734299950208 1
0.730803563517155 1
1.05189622727161 0
0.211808657324468 1
0.849540960577279 1
0.412120401732936 1
-0.0179963099718988 1
0.537705420893792 1
0.784626458221204 1
0.082749028818926 1
0.269811762000708 1
0.31328105660308 1
0.161891593860334 1
0.917872091724943 1
0.702267997905991 1
0.649276720359249 1
-0.110750341281667 1
0.0371128148865826 1
0.672803428084182 1
0.171351564379869 0
0.924054887036145 1
0.618192323204091 1
0.508983308350893 1
0.657694764072845 1
0.534622523913884 1
1.04527892937826 1
0.106773147251432 1
0.589044072398949 1
1.21790865377973 0
0.649851074681252 1
0.541223984225722 1
1.02228559378267 1
0.387999277945858 1
0.466172665940265 1
0.268997430028999 1
0.145979656538184 1
0.640241781245823 1
-0.0471087195197476 0
0.464131612541835 1
-0.10880449186268 1
0.531550210923654 1
0.54797637492969 1
0.19720823490439 1
1.0932496682021 0
0.263274872609851 1
0.0651621790721185 1
-0.0595388721332129 0
0.922037967018445 1
0.613429883683582 1
0.0491121524913809 1
0.652629470631864 1
-0.244072210415979 1
0.684683992499652 1
0.657947440372537 1
0.237824062256021 1
0.573604578076083 1
0.452622601035712 1
0.323889022172967 1
0.990391701750629 1
0.386582693262759 1
0.774886859663215 1
0.534402737136058 1
-0.0488084636194456 0
0.0455645252419697 1
0.500771101406234 1
0.441700470544867 1
-0.139361210422829 0
0.321177975243531 1
1.14612040206914 1
-0.000960206416924791 1
0.591776293064282 1
0.525344548782718 1
0.258816212498499 1
0.51270981625557 1
0.878244508838313 1
0.394779426120101 1
0.678311744709527 1
0.381869808186225 1
0.782838910480531 1
0.638005825346685 1
0.232861586749063 1
0.474921704820922 1
0.339042132282218 1
0.21633871259444 1
0.511360483546673 1
0.180335946890401 1
0.847954023781682 1
0.796585838904254 1
0.754640972064137 1
0.489405564514864 1
0.201923629223047 1
0.717282503271766 1
0.737127519098476 1
0.0465287178347043 0
0.113315498544651 1
0.109773755037251 0
0.967776106719202 1
0.610824881930819 1
0.260705711027432 1
0.173660942173213 1
0.768634104542967 1
0.469351088462382 1
0.133524899440446 1
0.279296116417845 1
0.908522074194821 1
0.0551754930205039 1
0.352773825316181 1
0.478559209584442 1
0.341332082231006 1
0.721405943341861 1
0.741766911253204 1
0.689959313449462 1
0.202350033191807 1
0.708960366447036 1
0.238312073553474 1
0.932190684146583 1
0.641486697086516 1
0.353932917927819 1
0.00224730430798048 0
0.442707063328935 1
0.614434556796236 1
0.581511235414032 1
0.451860037675846 1
0.0460588073238222 0
0.055044144833071 1
0.823658574196836 1
0.762525079583796 1
1.14836444510068 0
0.603621695497581 1
0.399744123230904 1
0.0942984594094736 1
-0.234009414241182 0
0.287976964158487 1
0.407616029006288 1
-0.0884673333646467 0
0.697292395328002 1
0.544145249171781 1
0.718720326706986 1
0.841522869111051 1
0.389552214995287 1
0.376889784479337 1
0.774410316646709 1
0.900117554702904 1
1.12258843773374 1
-0.0791639604225167 0
0.380043359575745 1
0.745085292545528 1
0.324916125705206 1
0.625031290735582 1
0.150148709656333 1
0.661788324113137 1
0.670087931039559 1
0.396750929649864 1
0.585055321364418 1
0.555260571943376 1
0.26239891077787 1
0.351843286257384 1
0.679601941094775 1
-0.0362043443650719 1
0.293512003830334 1
0.944667040670265 0
0.467959119686075 1
0.22156764065842 1
0.209556516787425 1
0.107122434938702 1
0.358601144194435 1
0.35825910289725 1
0.36039686198914 1
0.513496459074194 1
0.872978239333549 1
0.886568173719093 1
0.489981157970542 1
0.632415860529976 1
0.361476087748107 1
0.590326480677367 1
0.133033654312808 1
0.655099700893185 1
0.502974762136872 1
0.741218130570017 1
-0.000631688635486981 1
0.777369698993592 1
-0.0139859808508589 1
0.874470185093859 1
0.522204652939352 1
-0.00176899407514818 1
0.608283903373355 1
1.0180676608405 1
0.645474804910551 1
0.350209634508796 1
0.622482634555315 1
0.214640671809471 1
0.922207503317631 0
0.86764774832103 1
0.183196868841515 1
0.875208169482182 1
1.13736685349242 0
0.339533431608466 1
0.748002463478408 1
0.503663842186188 1
0.935995837498081 1
0.971953497767788 1
0.98745632634246 1
0.581783703716608 1
0.34855953266611 1
0.582080521784212 1
0.589666777181007 1
0.0379428707608289 1
0.937158851651955 1
0.329772736325282 1
0.572819579819666 1
0.831743703886189 1
0.722600966430299 1
0.686594993705849 1
0.495189264820761 1
0.122169216372776 1
0.296591571601778 1
0.276817078086987 1
0.355756131624751 1
0.535582417767811 1
0.593239322463562 1
0.755669956711565 1
0.834705936325444 1
0.125300597628667 1
0.536580828826601 1
0.727559123251362 1
0.369563139023767 1
0.533247357175312 1
0.52826842394674 1
0.377350212194175 1
1.08999530385602 1
0.903542078193422 1
0.174400999441338 1
0.266682900447872 1
0.115327098789594 1
0.120307775784296 1
0.210053314703099 1
0.605154524270326 1
0.685797228499254 1
0.513471498499518 1
0.880957258111968 1
0.30481075937175 1
0.836857680809688 1
0.373257365453263 1
0.44643165992467 1
0.268267510587106 1
0.16528377543413 1
0.516805225835991 1
0.63590448429471 1
0.383136291524185 1
0.928221054914603 1
-0.0551775477939981 0
0.699199566123333 1
0.71230012333617 1
0.913915841304184 1
-0.0645059198090814 0
0.49405801536877 1
-0.0117274700266525 0
0.479191963265202 1
0.875708610761152 1
0.745101231523842 1
0.747564300371685 1
0.333221817379252 1
0.732010461236665 1
0.899709845977139 1
0.296815992971535 1
0.931175176223373 1
0.233377623944551 1
0.456854798712082 1
0.589544220902536 1
-0.0493037867248047 1
0.596829119342944 1
0.65794039646087 1
0.791692055111131 1
0.939493381243333 1
0.561857453649248 1
0.652191075364459 1
-0.0145937103779956 1
0.150051674618858 1
0.569377806523845 1
-0.19702278342811 1
0.453948864715841 1
0.846772912043793 1
0.90895987987059 1
0.167147023060583 1
0.414481642022281 1
0.763237209331325 1
0.985853616323988 1
0.507159384026562 1
0.925522618185611 1
0.514785022306946 1
0.485399154836788 1
0.294094085993933 1
0.603521524389669 1
0.110282793165155 1
0.156560322796138 1
0.318253136585744 1
0.768700213551372 1
0.701808222338551 1
0.333339669714846 1
0.536741388231795 1
0.642574662648717 1
0.326724135679703 1
0.766315264017907 1
0.329480939101121 1
0.79873562566848 1
0.349225479029757 1
0.912277665792078 1
0.485796139296392 1
0.479728570074601 1
0.190595610599375 1
0.323447926263393 1
0.212911764091692 1
0.915708590131374 1
-0.234570545579542 0
0.0249093966720502 1
0.90586054586581 1
0.407383497706496 1
0.675690983074317 1
0.965747996876386 1
0.454465161355394 1
0.439783715819892 1
0.411411484384057 1
0.812693935903322 1
0.782215856445405 1
0.432674923355423 1
0.438848156775756 1
0.336448851267699 1
0.445604360724004 1
0.57529971317009 1
1.2839095979258 0
0.635719530934222 1
0.620786448290338 1
0.13263975176213 1
1.33506603181042 0
0.298671383496523 1
0.681001869681576 1
0.952305535713973 1
0.571316441060471 1
0.593235365080568 1
0.304525541400314 1
0.274315539768003 1
0.166153702147166 1
0.48153580306836 1
0.883504236362107 1
0.259733529484025 1
1.05379454292169 1
0.277467495868077 1
-0.381937612248186 1
0.605354330842637 1
0.305018180031274 1
0.484136522339024 1
0.81485459270141 1
0.578825784147983 1
0.882121490297453 0
0.352114083502842 1
0.229028802277093 1
-0.0788500004976838 1
0.537955169576958 1
0.132353172737301 1
0.32709384949491 1
0.681095868235098 1
0.533263146158804 1
0.36390357359027 1
-0.0486367584052207 0
0.586274572177193 1
0.241648227893103 1
0.778408255624684 1
0.430955058748696 1
0.459590387042824 1
0.387138895701104 1
0.895225596672502 1
-0.102335399111749 0
0.949275235391053 1
0.527352711166124 1
0.988603112221981 1
0.356638165160795 1
0.169531957622813 1
0.612458510257545 1
0.426552291830615 1
0.551103796965577 1
0.557215457463482 1
-0.028230929026823 0
0.77746111816426 1
1.02579203751436 1
0.555221904796765 1
0.625645585084827 1
0.68003395494414 1
0.250458765301442 1
-0.369493959491048 0
0.604438372296465 1
-0.254236012938939 0
0.825551337066942 1
1.10315103534126 0
0.6326999887534 1
0.360433354204921 1
0.445662711677462 1
0.455301315421486 1
0.561748031738405 1
0.0916056963027884 1
0.770049128207141 1
0.675969985937877 1
0.725128749263165 1
0.739358946647179 1
0.715337514329612 1
0.456765646805077 1
1.23018016259847 0
0.45129512625701 1
1.13738870935947 0
0.795439499145317 1
0.309650597775417 1
0.458413696204455 1
0.039657147843484 1
0.862911663212437 1
1.09912465266213 0
0.576849270790008 1
0.923180493920788 1
-0.047243716328176 1
1.17420387835244 0
0.405255555645592 1
0.185105662622561 1
0.476920399548201 1
0.285443881714243 1
0.583680566012512 1
0.430933990843252 1
0.84345932975561 1
0.910279360446107 1
0.791621092046026 1
0.808515046421225 1
0.26275850044048 1
0.164619361887308 1
0.195724906250141 1
0.608781307487177 1
0.694110915084981 1
0.61426325684292 1
-0.0636332019158993 1
0.54552023802681 1
0.0904458144465134 1
0.295883436979773 1
0.295645716502639 1
0.560160284801497 1
0.268969539639441 1
0.503693987259619 1
0.59197412044958 1
1.33903450081004 0
1.33604051714642 0
0.382567800421926 1
0.523505126600456 1
0.217867211768515 1
-0.168156626861704 1
0.710774339855866 1
0.445992550110135 1
-0.254566096206611 0
0.633994069768625 1
0.397801710599775 1
0.654592273633051 1
0.000569523739237347 0
0.761806959582228 1
0.724254197097981 1
0.755037788134129 1
0.87071019226414 1
0.721420396942751 1
0.477345698250546 1
1.03561569322824 0
0.282383317066153 1
0.309693082354626 1
0.702213441408168 1
0.0394212730721012 0
0.345023083572474 1
0.955409094523613 1
0.474048573577494 1
0.111829981408905 1
0.322975040683282 1
0.496759122772156 1
0.3222526333622 1
0.110725013445074 1
0.859927877875708 1
0.684190512404358 1
0.335954863009808 1
0.684552448613262 1
0.332026589518776 1
0.494146376834359 1
0.0188719707888987 1
0.527458854328835 1
0.92621562659822 1
0.308349158383628 1
0.352358272954343 1
1.00038503324881 1
0.365203642927421 1
0.654939556498144 1
1.03260656873358 0
0.566653564900625 1
0.98793954136095 1
0.197949568244966 1
0.521352588486461 1
1.00485753512904 1
0.294395604547938 1
0.397624021854547 1
0.707601629300064 1
-0.0909322192448423 1
0.305406975394378 1
0.861782797359858 1
0.816816153193132 1
0.261578801603168 1
0.397743064956176 1
0.143056809876518 1
0.840544269108392 1
0.165286864763519 1
0.893315699557543 1
0.464603773362602 1
0.44266429695465 1
0.772725376357004 1
0.566890045527352 1
0.0493209222630916 1
-0.0101031588494722 0
0.589054246542235 1
0.223311062843985 1
0.377041699265077 1
0.679870405588995 1
0.682230153047519 1
0.479897090662778 1
0.565348074646666 1
0.417955261641629 1
0.53571586489599 1
0.553683842296782 1
0.0900033579955325 1
-0.0901218781014591 0
0.0374690656462478 0
0.284632761829502 1
0.910343944879788 1
0.306392805068469 1
0.0413447231490792 1
0.140186288883184 1
0.519225389869075 1
0.553923254821953 1
-0.0269285549179685 1
0.493250188791874 1
-0.00829004427166306 1
0.166877800833312 1
0.777967179192318 1
0.496264944134673 1
0.183805108886897 1
0.676493039629196 1
0.390507571897355 1
0.273798141244638 1
0.661848924006186 1
0.183326387710845 1
0.538691020834372 1
0.231853189371638 1
0.966922644458613 1
0.452758048681983 1
0.340700730974583 1
0.881746706064026 1
-0.118047334878111 0
0.445473223879938 1
0.600162873302472 1
0.60313885729892 1
0.367593239325463 1
0.860496068155459 1
0.455265730955153 1
0.583869079844414 1
-0.258305486872385 0
0.159826563086415 1
0.708995616809296 1
0.816683791688582 1
0.59341269222775 1
0.727065593219831 1
0.69983702571423 1
0.598339338194214 1
-0.150987727396787 1
0.347326503000501 1
0.450120205058088 1
0.410409488729784 1
0.837769694891656 1
0.0170662531190079 0
0.347145986928076 1
0.600242786485058 1
0.275722007135523 1
0.502520340248858 1
0.204564710898533 1
0.338584083551939 1
0.704723071678527 1
0.431442896936576 1
0.769173156616919 1
0.0181957166936887 0
0.174364444915594 1
1.01749530761179 1
0.792579247256217 1
0.811215029127642 1
1.25247514705264 0
0.763728358055432 1
0.566130484443352 1
0.414535340203418 1
0.865050960816669 1
0.806524864156053 1
0.682904433859649 1
0.451852180390277 1
0.443155238408566 1
0.978102242781923 1
0.840250926157308 1
0.616508680308319 1
0.264671353070673 1
0.274093840086153 1
0.445218385667883 1
0.284750800584648 1
0.14877402425583 1
0.476048036425752 1
1.28533969237096 0
0.578800043232764 1
0.246603142595136 1
0.278996266283176 1
0.174961739595575 1
0.897170835075185 1
0.255655138157458 1
-0.251659727286103 0
0.773038735097363 1
0.752405828851087 1
-0.0771395294354942 1
0.622939919085538 1
0.544889665007034 1
0.713245068753204 1
0.597660032761786 1
0.571046457231694 1
0.340669219961565 1
0.881732338220441 1
0.328073300838627 1
0.353144243062588 1
0.513940913997877 1
0.482275583573967 1
1.07133094107498 1
0.424229638644779 1
0.327447549360268 1
0.232572453928831 1
0.80009143177308 1
-0.0565649801165152 0
0.180692743544155 1
0.202723261198854 1
0.403827612963646 1
0.168454203473496 1
0.327585044422897 1
0.498441742023976 1
0.512585166237432 1
0.991616648329939 0
0.620386513585025 1
0.699914817703443 1
0.596829427175451 1
0.1897024355412 1
0.474438815861477 1
0.711437252203132 1
0.454779058219201 1
0.339989086226504 1
1.3117663266422 0
0.330892069548255 1
0.199928708187582 1
0.389410132129366 1
0.8909723662588 1
0.700927587014794 1
0.824972523353862 1
0.174692017615596 1
0.249023499187327 1
0.167913673367775 1
0.623575752466203 1
0.777420809556742 1
1.06379316351149 1
0.444877559429846 1
1.00286156427058 1
0.0985377147205124 1
1.0605548930801 0
0.670270550007864 1
0.483829192981195 1
0.661358796870025 1
0.968772240825679 1
0.643636611272949 1
0.587114601749947 1
0.944534843845462 1
0.305694571063019 1
0.365893661999744 1
0.327789322964647 1
0.532125522644379 1
0.713832825095791 1
0.584445723731922 1
0.892015497431349 1
0.695603517715578 1
0.0524582853055202 1
0.527602762234712 1
0.544183744596016 1
0.746171761953287 1
-0.0164201147537186 1
0.244634042910172 1
0.739473753215961 1
0.226707995127131 1
0.599640627985283 1
-0.00258086355470247 1
0.531457194153237 1
0.834678318464282 0
0.220397571118099 1
0.594800044524795 1
0.237867579382498 1
0.681120412118869 1
0.39455632816558 1
0.622188033145864 1
0.216492402791067 1
0.004486587130062 1
1.00647362709301 1
0.257939553671964 1
0.769093929111416 1
0.559900210248797 1
0.645003441236049 1
0.75555243925122 1
0.22643509413584 1
0.359124962392001 1
0.998526599599889 1
0.445278124993376 1
0.540810766445643 1
0.365655889261758 1
0.822455126463454 1
0.104663914005035 0
0.678318461410224 1
0.51254049163216 1
0.679550046374453 1
0.601406764554267 1
0.235014123623744 1
0.784192246196693 1
0.827380119510203 1
-0.176943566624397 0
1.14971134501006 0
0.0578862263114685 1
0.608439300957907 1
0.789241857247814 1
0.727515633145122 1
0.234305898852971 1
0.62133961187037 1
0.982900119034646 0
0.381201316858827 1
0.909021242998761 1
1.35590724706385 0
0.217023764845575 1
0.430184985946225 1
1.17478340295863 0
0.676101030069338 1
0.0907715916258162 1
0.837363631978274 1
0.824591255896462 1
0.598409147510966 1
0.669158376400618 1
0.456696035050074 1
0.752696318369093 1
0.961487839817575 1
0.564488102780221 1
0.349501066254843 1
0.490177275796876 1
0.267561001670664 1
0.931714087837124 1
-0.0817070650251648 1
0.430508687935717 1
0.389044914034382 1
0.46560632968537 1
0.594788767354659 1
0.394222195224353 1
0.670651254450656 1
0.335459080857771 1
0.880391106433377 1
0.463515821456794 1
0.437765116536995 1
0.726226171425001 1
0.573940699136938 1
0.659542182240021 1
0.377073531060325 1
0.736095173277859 1
-0.161547650612593 0
0.436657814472222 1
0.191456419852989 1
0.587759124460759 1
0.845839599229832 1
0.314742467450379 1
1.1883291287717 0
0.428021963620998 1
0.458973603568519 1
1.0523917352485 1
0.668602417849561 1
0.240670069874601 1
0.271854324278001 1
0.443738137018915 1
0.519137057898901 1
-0.109381191049771 0
-0.0213813196902689 1
0.360387596706598 1
0.311901202580424 1
0.0658249959782219 1
0.680968181915284 1
0.992693125705541 0
0.895084574651999 1
-0.0628257773546458 1
0.886115905673317 1
0.822160108769311 1
0.71621729368799 1
0.0708008687122618 1
0.534592867963889 1
0.689555398807291 1
0.54203127122273 1
0.107255549426944 1
0.887409948931757 1
0.549828870865414 1
0.81806932210774 1
0.57310306384077 1
0.885888535427787 1
0.935323844100098 1
0.506575121072791 1
0.917458009963495 1
0.601877055207523 1
-0.102446550511161 1
1.12226598739573 0
0.514777932928546 1
0.55380246643359 1
0.771439104723405 1
0.548775043555398 1
0.353658942930611 1
0.496686176885109 1
0.0265155360892501 0
0.776393375201821 1
0.219648941569328 1
0.693893982207925 1
0.826867547064033 1
0.678235388292548 1
0.00598435816304772 0
0.469227525588688 1
0.226490184189612 1
0.460267722740204 1
0.0548955888636317 1
0.564126075567971 1
0.545647606303488 1
0.581524814822626 1
0.31055461268282 1
0.397440341820659 1
0.719968747088826 1
0.738581834510738 1
0.671104292555345 1
0.595911712622156 1
0.262021654366504 1
0.415100219051275 1
0.584337174844619 1
0.898244115093526 1
0.442711471262764 1
-0.266645058938426 0
0.799644739377622 1
0.544102791506272 1
0.137263183743887 1
0.653094147733744 1
0.592106304931699 1
0.622105310615964 1
0.446429719549587 1
0.83437454171519 1
0.764796962378496 1
-0.134929148118259 1
0.435994093792207 1
0.292547852701737 1
0.521967411745443 1
-0.268489197776652 0
-0.1716297931517 1
0.341027374829343 1
0.226955301379489 1
0.84419547303643 1
0.726092165361699 1
-0.143947874087744 0
0.0372962062911203 1
0.111382929637822 1
0.19687209950082 1
0.713782963293704 1
1.12332538122687 0
0.304292430618314 1
-0.222534416037853 1
0.734723654649467 1
0.398156829069507 1
0.266161955242064 1
0.993828314331916 1
0.300621409110499 1
0.434824308941381 1
0.713667551327634 1
0.269599583415001 1
0.870351211425819 1
0.54548006569676 1
0.449794330499314 1
0.452601476637111 1
0.436094077996541 1
0.747141704838223 1
0.725124551590605 1
0.561047822583545 1
0.679432438086543 1
0.220371697914154 1
0.322743282230404 1
0.765848191130046 1
0.136780528632945 1
0.434309614751439 1
0.761262892062167 1
0.19199960247147 1
0.456817455102994 1
0.478367877039337 1
0.620850260545459 1
0.888293443067175 1
0.403859551845899 1
-0.212374424680761 1
0.952321009638649 1
0.384933402919473 1
0.338842498742041 1
0.553081298945629 1
0.314323718863056 1
0.292308671435649 1
0.139921660025121 1
0.544290633386085 1
1.00136754983385 1
0.601765068624934 1
0.960510400403886 1
0.175300588293358 1
0.202714244500899 1
0.74508942652598 1
0.363667701922007 1
0.647839697977183 1
0.442594112172738 1
0.348410811112036 1
0.730030106262747 1
0.352228844253567 1
0.0596512804072235 1
0.650348168851605 1
0.522702133483824 1
0.603373147413828 1
0.439995058597069 1
-0.0945303430819427 0
0.397155147498688 1
0.627873333288254 1
0.537473835196233 1
0.319511214253235 1
0.512929798125012 1
0.769632077686065 1
0.497014157878077 1
0.709788668719403 1
1.09417397782896 1
0.968479359631262 0
0.633103873342579 1
0.367991335982256 1
0.630401212503012 1
0.494500794050009 1
0.475247195128748 1
0.437335823809221 1
0.495078933544746 1
0.305852159724611 1
0.690791074911292 1
0.662356630017135 1
0.577761923639656 1
0.821762207411371 1
0.612406386565781 1
0.374109291034048 1
-0.020000100024162 1
0.690635618098664 1
0.355301986104825 1
0.497122185768229 1
0.913803123571204 1
0.97185560721229 0
0.720279577916946 1
1.00327804541002 1
-0.25953545511701 0
1.06771862545993 0
0.663480462733249 1
0.0485033098581171 1
0.753581724336807 1
1.00185104165925 1
0.686326938607434 1
0.1133611497383 1
0.644846151694013 1
1.10152995876984 1
1.11250334632272 1
0.596464860327369 1
0.120332477382984 1
0.449182886142564 1
1.14768663822659 1
0.203756633493261 1
0.862940475114056 1
0.0255957949959998 0
0.661288731302263 1
0.592151266961847 1
0.230360592188597 1
0.555800296821716 1
0.976098725203447 0
0.476122111520505 1
0.649643991566956 1
0.362115401557712 1
0.690771081615952 1
0.249521077813777 1
0.275960699684303 1
0.355437784260808 1
0.29131113667045 1
0.636869102460705 1
0.799056505696653 1
0.369307207754259 1
0.139684480178406 1
1.24031138016077 0
0.830150955333447 1
0.846346734335568 1
0.898386978984035 1
0.420054717821711 1
0.963295231376207 0
0.926962426115265 1
-0.0236068359154221 1
0.242773367713752 1
0.731380126703679 1
0.448966183883717 1
0.515773744116891 1
0.726119165652193 1
0.374278243181223 1
0.585997400002941 1
1.27441814482355 0
0.693508928281821 1
0.20425730543432 1
0.828736209375729 1
0.0776345605305339 1
0.468970258319899 1
0.998115447459424 1
0.323107670212705 1
0.581000013154871 1
0.490995458713215 1
0.684356289176249 1
0.281204463083408 1
0.726703368983591 1
0.465236635736343 1
0.586388890731979 1
0.848643190856035 1
0.275874123482347 1
0.597522705086841 1
0.202261773137867 1
0.651754741608718 1
0.379678531017641 1
0.574096544850848 1
0.831991146229192 1
0.196007347420856 1
0.651591134926945 1
0.344605403816913 1
1.55414637312836 0
0.794974979696268 1
0.430540669796674 1
1.42772508439512 0
0.741811573005968 1
-0.138119427891268 0
0.584800748839806 1
0.784585943054936 1
0.208214209335997 1
0.476556403535922 1
0.549108201651631 1
0.427261045256676 1
0.767074773209719 1
-0.0823978691298832 1
0.446335869172687 1
0.562268360235277 1
0.658111996479556 1
1.34465735569598 0
0.273166405807693 1
0.511337760197061 1
0.259577269713364 1
1.07201733018974 1
0.681342154132774 1
0.756777024912895 1
1.11387544267643 0
0.536881780679211 1
0.726959412009015 1
0.628269894424143 1
0.578207434008925 1
0.532167083075313 1
0.741334049913764 1
-0.223724975417154 0
0.608059149574114 1
1.0787204845183 0
0.762230402174581 1
0.378388169225185 1
0.734361463124992 1
1.56880211890321 0
0.605681735945558 1
0.663628254746529 1
0.233279531421776 1
0.41232759460752 1
0.0863384827857219 1
0.493449209000442 1
0.555267634665334 1
0.696112496975316 1
0.597312494275195 1
0.0838815839594292 1
0.53076536045513 1
0.285912557395785 1
0.317084717802317 1
0.307325866566552 1
0.560718367277652 1
0.611348049410022 1
-0.0725989735714074 0
0.836738260038564 1
0.60843870794599 1
0.157863979172529 1
0.944093946757101 0
-0.0659197972402174 1
1.20902482141621 1
0.648130549624081 1
0.287292589524565 1
-0.377917145907792 0
0.540132689388409 1
0.197075325466044 1
0.48578441440506 1
-0.192147990194245 0
0.166231561281222 1
0.405717979958351 1
0.0912473608040859 1
0.664749080856018 1
1.03713748715039 0
0.612012903948246 1
0.17771838070426 1
0.458374785911193 1
0.648822118357109 1
0.529572664420506 1
0.490135406945712 1
-0.388870815629775 0
0.830392195256349 1
0.494996675027117 1
0.783918099032921 1
0.196976006285508 1
0.437164873795508 1
0.270044714903086 1
1.17666443819094 1
-0.0755477137081635 1
0.505437180601857 1
0.500463701111788 1
0.473361279982377 1
-0.0463367281134163 0
0.592469989367367 1
0.575083440819724 1
0.336117321215634 1
0.314700153832142 1
0.45785020059786 1
0.422030360765337 1
0.449030628718399 1
0.43697916107073 1
0.474447962373264 1
0.218354225962542 1
0.721756838698668 1
0.126727414044031 1
0.232035580438593 1
0.49638691250836 1
-0.260271439066221 1
0.284247925918928 1
0.188116146784401 1
0.0647273563670917 0
-0.0147996461060229 1
0.521143276426052 1
-0.0640356302857741 1
0.142537951022982 1
0.743720899035418 1
-0.020963888110251 0
0.528533571626028 1
0.439570969287458 1
0.581349446131938 1
0.4961841876106 1
0.485110182708518 1
0.80452682214376 1
0.486723459808461 1
0.368607941995921 1
0.179341615357249 1
0.489804576905968 1
0.385773359460923 1
0.812391841036012 1
0.500454053215062 1
0.344275123661258 1
0.40099427389693 1
-0.023669942554685 1
0.452904798798391 1
0.582332544920495 1
0.50993295314237 1
0.297452792987531 1
0.57030379576201 1
0.672186807495784 1
0.870977956910644 0
1.08013009986062 0
0.201168775993864 1
0.489885839251222 1
0.28081734706713 1
0.256300619579412 1
0.996431652759572 0
0.149079426830578 1
0.246229962831305 1
0.154318628374652 1
-0.385950840823029 0
0.942332778172063 0
0.789685982837972 1
0.287826668110882 1
0.340041378630536 1
-0.0164328122127423 1
0.478127802522181 1
0.911775702354434 1
0.360302625481943 1
0.852464122989353 1
0.162748184524814 1
0.895558542313414 1
0.174317604103637 1
0.733120219914232 1
0.627771146811478 1
0.382272095799777 1
1.01601577290521 1
0.63756431846472 1
0.619339479066444 1
-0.0101710690684221 1
0.494170001928753 1
0.497221341430189 1
0.0351805927263748 0
0.572553440851127 1
0.497559272318122 1
-0.0164663466334838 0
0.628862944913156 1
0.73610026908523 1
0.337598785602814 1
0.395656808323838 1
0.0156831827101353 1
-0.0326295650184061 0
0.859246468547302 1
0.900414999992035 0
0.261408043280652 1
0.826154312986972 1
0.627420924803207 1
0.205388037207623 1
1.00363519451858 1
-0.0657532220429911 0
0.0114226539513659 0
0.0376018952191585 1
0.0688205341841756 1
0.56372260307042 1
0.727909385015035 1
0.643255361358012 1
0.421370192318429 1
0.13685812560657 1
0.0214845619541935 1
0.929699596945989 1
0.281311522766377 1
0.299917449331086 1
0.334197167765401 1
0.845317615180248 1
0.574524515972812 1
0.691578650730959 1
1.16162046119154 1
0.773506586009678 1
0.489708530373922 1
0.811480793292912 1
0.657067112596283 1
0.286937500596723 1
-0.0215908721517085 1
0.504485333843747 1
0.37111898353783 1
0.511335881842029 1
0.836983760166915 1
0.277801849210127 1
0.629868166066387 1
0.257566998136455 1
0.433842796372491 1
0.0464945797630033 1
0.539485385291082 1
0.549836720854047 1
-0.231859816417936 0
0.611084922488033 1
0.743531416611414 1
0.887796441254982 1
0.68877773179867 1
0.191837236559048 1
0.589286933404115 1
0.448020053301572 1
0.855233711080561 1
0.316619392192074 1
0.47032441393244 1
0.532143749419513 1
0.873592482403888 1
0.0915690445897219 1
0.319600163294753 1
0.238399469869782 1
0.603162639804114 1
0.562076795808485 1
0.555472601289412 1
0.659877201529679 1
-0.0975419573419762 0
0.663342483966847 1
0.751996348815126 1
0.764838176038208 1
0.743373005800979 1
-0.0233181713234048 1
0.414550693759616 1
0.151628756945126 1
0.436892058968772 1
0.69526036058218 1
0.949125242970461 1
1.14941959610578 1
0.399208565910794 1
0.588788976724118 1
0.390887057665597 1
0.561791764944158 1
0.691927797871728 1
0.561717553379645 1
0.169887124833313 1
0.285624045618356 1
-0.196808598461834 0
1.05157531731722 1
0.0109488315431546 0
0.779164864108559 1
0.554625107627543 1
0.707112453136127 1
0.21250135905674 1
0.308779020459049 1
0.389878024051182 1
0.763896897970376 1
0.554028618770551 1
0.0999907595367647 1
0.541848046896542 1
0.420076290529167 1
0.354351124289317 1
0.622419156162871 1
0.286995059384563 1
0.366949107476053 1
0.469508140618921 1
0.510308767107049 1
0.235827734768204 1
0.466190862004233 1
0.709613339681081 1
0.649623341961168 1
-0.381329569719977 0
0.404228929479589 1
0.0269227635852395 0
-0.0311211000223306 1
0.580886055747889 1
0.547199443566319 1
0.528195490723304 1
0.554690976344457 1
1.08746133563404 1
0.717902344650826 1
0.633959969715188 1
0.222177515669394 1
0.439924234321565 1
0.178513713675775 1
0.37936032024714 1
0.802439730142783 1
1.09488542685228 1
0.546292164734191 1
0.618966044368918 1
0.523717949730484 1
0.61655898783446 1
0.514970980165158 1
-0.00528633742259461 0
0.0410476001547471 1
1.17628105418274 0
0.689088168863368 1
0.356234642413627 1
0.626937491160422 1
0.36687464955866 1
0.509537737243968 1
0.983244315161893 1
-0.142041827043574 1
0.949271875338223 1
0.528253060224898 1
-0.170235096690704 1
0.257641192228844 1
0.814838761656138 1
-0.016791227574116 1
0.433512961335855 1
0.51430478394452 1
0.774625031834416 1
0.0545017628061076 1
0.466481458739981 1
0.820725493159285 1
0.423467951861611 1
0.544452208827411 1
0.55163186218334 1
0.177050945922167 1
0.550138606778209 1
0.517398529890862 1
0.845961290668343 1
0.806391764897135 1
0.585419575825306 1
0.848433786909091 0
0.882919309596521 1
1.21536964525874 0
0.509663310756212 1
0.580248931417848 1
0.750252110882491 1
0.714880606404286 1
0.0760342656558687 1
0.244061364754455 1
0.830797402039485 1
0.170895368842375 1
0.45246072399305 1
0.895920971876539 1
0.348116099701368 1
0.696836362035337 1
0.886494043885718 1
0.550600156788678 1
0.984234569906197 1
0.251282471084061 1
0.883510462814301 0
1.03000661021407 1
0.933201991580608 0
-0.446520837047212 0
-0.143376215990071 0
0.688000175430206 1
0.421111023078373 1
0.491388436458339 1
0.36057977941801 1
0.360790456143593 1
0.100235921455649 1
0.497301841436743 1
0.174896099637093 1
0.574458191092838 1
0.828504338712513 1
-0.0616501398717206 0
0.244304824351111 1
0.34592557717816 1
0.526503698725212 1
0.691260400092382 1
0.180313064774711 1
0.584890480119661 1
0.55464883556093 1
1.02916942244511 1
0.27864866293332 1
-0.0038852084692477 1
1.10883035529598 0
0.406662466021625 1
0.491514401049024 1
0.182063418269805 1
0.384047412788162 1
0.865308285387205 1
0.514984861845771 1
0.355148882298764 1
0.855763844851494 1
0.703044966281213 1
0.766221353685153 1
0.440219936089307 1
0.520451063308227 1
0.169101433439968 1
0.817662045809593 0
0.512402961016615 1
0.0684621033918787 1
0.344430255664609 1
0.22243690230029 1
0.515505094087217 1
0.954890752824601 1
0.564107131926774 1
0.244319323137808 1
0.596092358902528 1
0.0959315049164617 1
0.268068424904593 1
0.508249548733107 1
0.563199417388613 1
0.406085979242192 1
0.97629898337619 1
0.820116509039612 1
0.736378170914801 1
1.00819770221798 1
0.682802754768765 1
0.721546678578893 1
0.651729484409448 1
0.701428275635364 1
0.530405498373662 1
0.689796884275785 1
0.156846811624547 1
0.839560073087786 1
0.404962963685954 1
0.385871301992823 1
0.880155862331815 1
0.72556909146522 1
0.412215254257046 1
0.512837001912193 1
0.656772899519507 1
0.680773078417258 1
0.364299121387514 1
0.450150686227468 1
0.819995981610259 1
0.542862465531077 1
-0.176115286368918 0
0.367192529420046 1
0.546351456135097 1
1.15493707071548 0
0.583712243672754 1
-0.00604960543934133 0
0.685780095362107 1
0.430800358768339 1
0.123203357063245 1
0.882167467578632 1
0.386991854722082 1
0.577409255935652 1
0.64683353489581 1
0.188750755363082 1
0.535996604305979 1
0.805503822820094 1
0.222969019236137 1
1.04980837356738 1
0.539255896617828 1
0.295610072227323 1
0.97639821852003 1
0.0429568697505329 1
0.972648427225162 1
0.485219082736457 1
0.0982088178002025 1
0.453789852706396 1
0.0688031871068101 1
0.48671073026604 1
1.01333416838163 0
0.488958541145997 1
0.710464380514132 1
0.503443166307417 1
0.723479978214221 1
0.79893161343922 1
0.196018186091248 1
0.573634417460869 1
0.428173044009894 1
0.367566239200013 1
0.350777736601328 1
0.411493903324244 1
0.408554243623424 1
0.429990861006889 1
0.155679576119921 1
0.187660218255916 1
0.690660226056864 1
0.188928162330643 1
0.59399583071127 1
0.618441001784233 1
0.274546236509191 1
0.938841703817852 1
0.567967751176568 1
0.215710168391025 1
0.191572286554819 1
0.264739001660081 1
0.793963267205885 1
0.952461875584067 0
1.30493472891467 0
0.28601375871227 1
0.598613491098765 1
0.857896125427651 1
0.762256644732667 1
0.347418769067085 1
0.390576571308096 1
-0.0328353089464909 1
0.669359480367073 1
0.98107140327865 1
0.693023505611446 1
0.508111996101037 1
0.733242834911374 1
0.462379359083138 1
0.427067592819208 1
0.930261026485713 1
-0.0811549881557174 1
0.656771329537864 1
0.591319936788182 1
0.700231012283648 1
0.432716817575909 1
0.77654232236478 1
0.119884494549624 1
0.493724966948848 1
-0.00999754463378732 0
0.755147592197533 1
-0.149209589006783 0
0.0932590207649892 1
0.873166131613154 1
0.25492502074767 1
-0.121858599472395 0
0.724328374165761 1
0.672006744938072 1
0.715912053616692 1
0.376603482830543 1
0.60173089477905 1
0.846920134428845 1
0.458976505355354 1
0.586614967619143 1
0.632589498250992 1
1.07361191886153 0
0.435114974995507 1
0.356955882025899 1
0.27639761849028 1
0.500205878225041 1
0.419111424585866 1
0.498939172247111 1
0.782956040308866 1
0.152827414772319 1
0.0553953311447463 0
0.366060604646808 1
0.228264308351249 1
0.378328481562158 1
1.01603774168432 0
0.795078433959444 1
0.527090178884315 1
0.350435864596064 1
0.199986574093529 1
0.629978132165564 1
0.474641933225664 1
0.689164574965349 1
0.223629244998748 1
0.855781715359468 1
0.270287878588965 1
-0.0705456414918033 1
-0.258684784387587 1
0.764735095905286 1
0.382525180638379 1
0.652397814054127 1
0.350084891730188 1
0.567420979517199 1
0.508922983667512 1
0.193867027546789 1
0.688872317475842 1
0.727933483469005 1
0.906828199245248 1
0.47829457097352 1
-0.0664276676798084 0
0.457648848281173 1
0.460473595796911 1
0.56300635370731 1
0.772955549528283 1
0.358946110196216 1
0.705607642986737 1
0.789110154158208 1
0.324482199522341 1
0.350441948303036 1
0.702596364388046 1
0.658905478601763 1
0.805151738182973 1
0.387845768831158 1
0.311995352381228 1
0.468961601457604 1
0.708720087227102 1
0.0411933919248063 1
0.411625747629641 1
0.293176272056572 1
0.780349585489242 1
0.645201958411449 1
0.351872294969143 1
0.255075380638918 1
0.7855171144534 1
0.912035200218329 1
0.726304167457829 1
-0.179787079166667 0
0.203998306732273 1
0.622713794865732 1
0.509663577303758 1
0.57102084361865 1
-0.10864855082925 0
-0.303215747516204 0
0.346061609755981 1
0.453398240472684 1
0.0874277659120624 0
0.694652242760576 1
0.660488693846541 1
0.782998453534913 1
0.218471789383332 1
0.193866922511693 1
0.936331580086126 1
0.775950408030923 1
0.157932662254425 1
0.882420620428055 1
0.598103203025269 1
0.66369975005687 1
0.781676280334356 1
0.96915599879796 1
0.775696765623583 1
0.116386213152503 1
0.411753708323718 1
0.372035288283606 1
0.118629160941557 1
0.727841492612098 1
0.454582026869917 1
0.76829998095787 1
0.334580180683882 1
0.553286266594676 1
0.254463887368372 1
0.741567330771074 1
0.411504116869064 1
0.367271663868559 1
0.32689912242904 1
0.233073814672527 1
0.840296220121773 1
-0.00108454528473428 1
0.138244309632546 1
0.502057923165579 1
0.33453417053957 1
0.464296102217757 1
0.48616307519455 1
1.02746701409648 0
1.65366369615499 0
0.666862929620763 1
0.562040732752747 1
0.115438383374593 1
1.08172313667447 1
0.278630838841254 1
0.569495904916839 1
0.494033791896329 1
0.649168111779745 1
0.40521669014263 1
0.570760295076916 1
1.2371659416136 0
-0.310091349300991 0
1.00253064162194 0
0.668541091184379 1
0.584415912785838 1
0.581695922145566 1
0.143263992606568 1
0.508602920700165 1
0.166385719683776 1
0.238798850921647 1
0.499054161012216 1
0.127039763354321 1
0.411233651606588 1
-0.264460993687835 0
0.841445691505103 1
0.185732810252765 1
0.404172745477971 1
0.558017362512741 1
0.183511123802111 1
0.768239560809582 1
0.638049677201181 1
0.335542612581863 1
0.281345306376177 1
1.11756635667721 0
0.16422280899674 1
0.30328061061376 1
0.359224229668723 1
0.626616191668432 1
0.366519485364135 1
0.84147924757674 1
0.159660723296959 1
0.537816302662208 1
0.357557493624482 1
0.584925820464876 1
0.728809711194356 1
0.488940834390848 1
0.0684265133716154 1
-0.0880028602510998 1
0.359968461565593 1
0.00377596019253114 0
0.269333377839966 1
0.507834766717563 1
0.0207063743339907 1
0.941117097151806 1
0.685776089537247 1
0.148677924391497 1
0.45382547836538 1
0.33985622157461 1
-0.174666239408282 0
0.235964591974683 1
0.298870208763705 1
0.469356337102871 1
0.876891556172648 1
0.656568039733193 1
0.878395412136815 1
1.07006475257581 0
0.385469697823007 1
0.870556578928903 1
0.681481514680806 1
0.684286468702367 1
0.179749680290792 1
0.155826734557946 1
0.880886984979371 1
0.205376082948463 1
0.921902244971613 1
0.542928892570422 1
0.400505396470536 1
0.592604132127503 1
0.168070215350489 1
0.74803888437242 1
0.472079542653295 1
0.13773537196206 1
0.208108582444203 1
0.202787096567236 1
0.745741505285151 1
0.166612173826126 1
1.06703181632021 0
0.711181136992821 1
-0.183412084447162 0
0.248681771556344 1
0.0322343775782308 1
0.947626854883862 1
0.612157629803045 1
0.606899988599752 1
0.357742856629184 1
0.0121974162757225 0
0.224124973792791 1
0.482526734683956 1
0.865993824069087 0
1.03625015507169 1
0.589286618282507 1
0.444202685662212 1
0.530924028230942 1
0.84180506265419 1
1.15828962407116 0
0.304437204869325 1
0.590761417186458 1
-0.0862435252086781 1
0.277130175422308 1
0.32365076988713 1
0.336893092786235 1
0.405293760653281 1
0.818229879090638 1
0.779677734865394 1
0.560134340833832 1
0.651303172533879 1
0.659695449203444 1
0.582948315844257 1
0.875107775009029 1
0.283003685914232 1
0.234968464458567 1
0.673987813183326 1
0.210085596070335 1
0.843863995795247 1
0.201940779278148 1
0.796173613437273 1
0.355222745920929 1
0.766644177549328 1
1.00844656341848 1
0.502465033837917 1
0.643220364344355 1
0.564708277871155 1
0.625370716965217 1
0.543788084940283 1
0.699035173380975 1
0.151372441151788 1
0.150675498599202 1
0.69993391650015 1
-0.0859718881003942 0
0.595789594077531 1
0.817743451375773 1
0.244346940337849 1
0.820402129863678 1
0.204628767729593 1
-0.388779670922336 0
0.455852755303871 1
0.291370404602157 1
0.829683795846359 1
0.241046249351994 1
0.401342789113952 1
0.857047109948503 1
0.408299700780503 1
0.687440750593094 1
0.518334717916265 1
0.578829239212782 1
0.585936875878515 1
0.653093249274818 1
-0.118053038183073 0
0.0789107061398386 1
0.185696044224442 1
0.309086947451464 1
-0.120554283981199 1
0.663423924188233 1
0.645729203726369 1
0.472780640356341 1
0.577163453714868 1
0.422426932044267 1
0.598069551180228 1
0.515228636668252 1
0.46230317974437 1
0.182201214586889 1
0.104904664247717 1
0.804638904065315 1
0.402743030217622 1
0.0899415079481474 1
0.213677944736799 1
0.892742463462668 0
0.635123871175366 1
0.231039533840083 1
0.771350126816055 1
1.09703941172566 1
0.872946317818015 1
0.756548667706425 1
0.610336942145976 1
0.237534489925428 1
0.802667417091108 1
0.445140359689998 1
0.449127521061883 1
0.014412153684594 0
0.714866018409613 1
0.522556858744526 1
0.518271432053732 1
0.611611337184381 1
0.34625085920957 1
0.460958882039637 1
-0.110571821785678 0
0.21555671503018 1
0.234744610532993 1
0.463419873284023 1
0.897515816172076 1
0.0673156236918319 1
0.750627246813459 1
0.219280074072845 1
-0.0576093671955679 0
0.838440968485733 1
0.466074799282367 1
0.0892488306056971 1
0.262877097315253 1
0.724124370031023 1
0.776414915814141 1
0.413614356623349 1
-0.0494730093886123 1
0.477307332695842 1
0.219600988994359 1
0.323358768721796 1
0.413735848894744 1
1.31684786578238 0
0.374288374128725 1
0.269726816279864 1
0.902346703894314 1
0.540180852246138 1
0.415566921609639 1
0.215002345866567 1
0.319331956557906 1
0.896596989037712 1
0.661565648364843 1
0.592928334556868 1
0.351281330583673 1
-0.09121130544977 0
0.226039349327243 1
0.777363347948046 1
1.21129728365301 0
0.459569516796411 1
1.20770536833523 1
0.732454495980007 1
1.06081226861523 0
0.235443300352682 1
0.450224404696388 1
0.299016881698186 1
0.611284247054612 1
-0.304939502087126 1
0.511454745496175 1
0.167043665981956 1
0.125308250316283 1
0.831129819855346 1
1.00938119581385 0
0.408002753588687 1
0.490144030981814 1
0.79273486870837 1
0.355960726587834 1
0.970980116044337 1
0.755117681987389 1
0.555319856600607 1
0.790225944259763 1
0.90476238291077 1
0.748361971563141 1
0.492912279254904 1
0.593290287137422 1
0.191513802246264 1
1.36651886464832 0
0.339879532775008 1
0.805813541522042 1
0.644269302852801 1
0.304341789476019 1
-0.0843666086961403 1
0.475269951834087 1
0.853115792118165 1
0.839761024382523 1
0.476604287457938 1
0.858464662297368 1
0.269900365769088 1
0.758622338111113 1
0.382812039048605 1
0.422117863852452 1
1.17795883910066 0
1.00890978325805 1
0.364113911733418 1
1.02259326879685 0
0.447417898208203 1
1.22545739259612 1
0.651297301027065 1
0.294813881141912 1
0.472147061470526 1
0.848725300726835 1
0.717988539948766 1
-0.2627543369859 0
0.714665679522488 1
0.327259221277914 1
0.550697390382067 1
0.104155522817949 1
0.612441489839964 1
0.476302375286051 1
0.660643992109068 1
0.351523750954758 1
0.619324064210328 1
0.627852198671494 1
0.394946515351521 1
0.299018070047501 1
0.830065484497288 1
0.635566808801898 1
0.753874153530117 1
0.290388600447222 1
0.230498962877241 1
0.748452736435481 1
0.500251794061166 1
0.98750757249892 1
-0.310943671898674 1
0.535759191941154 1
1.15830838926518 0
0.823548825475088 1
0.820295074399249 1
-0.242018949213528 0
0.479579625585664 1
0.891617576594628 1
-0.00619945530047142 1
0.322051141173853 1
0.210865026162721 1
0.481978038227782 1
0.307310330302699 1
0.776266301315981 1
0.199964494520987 1
0.533887858808745 1
1.16074734049908 1
0.421353793096314 1
0.010596396484073 1
0.324936761778555 1
0.404438684442606 1
0.37662624056084 1
0.474010235967445 1
-0.131806500115234 0
0.453623523255776 1
-0.0399264845634789 1
0.691529987164891 1
0.752965183910403 1
0.623109977531088 1
0.556319063512066 1
0.426068192049106 1
0.740653608649796 1
1.07572179985855 1
0.516198614137496 1
0.265600126982996 1
0.304857673081328 1
0.486158847055721 1
0.920915745402931 1
0.273956272048866 1
0.321378653477421 1
0.110178163364424 1
0.402940134616768 1
0.564262254845204 1
0.414071394249975 1
-0.1762223457034 0
0.247699620440429 1
0.535331955587934 1
0.618412598279143 1
0.49122652100062 1
0.20418132609715 1
0.0194624236466743 1
-0.103423914491559 0
0.304502680444415 1
0.352387924856164 1
0.635572301956471 1
0.433236482222779 1
0.613677808318849 1
0.0165613723022734 1
1.17173336804577 0
0.197062544898522 1
0.35055083439864 1
0.48060467432363 1
0.91711486303036 1
0.290874373990302 1
0.350253951187951 1
0.471140173915231 1
0.42157257156915 1
0.605472774543651 1
0.240439450305959 1
0.177338623098762 1
0.595633563643534 1
0.32963742556663 1
0.0737538405482434 1
0.23821354930367 1
0.29736696797125 1
0.232215693812346 1
0.905150856500734 0
0.867727038178645 1
0.25951933549712 1
0.627939506823465 1
0.270583021699545 1
0.126860914262907 1
0.172756173290626 1
0.48539466481347 1
0.234095553953965 1
0.610706028650496 1
0.614668694394655 1
0.22631536987168 1
0.31783249447176 1
0.878404845859501 1
0.363286635832229 1
0.603618828489203 1
0.346883024503205 1
0.521723816576483 1
0.986652513861563 0
0.706127634962756 1
0.861384390542145 1
1.18455367199425 1
0.449887451055517 1
0.489317602056858 1
0.531518513925772 1
0.301198341154637 1
0.19016016321035 1
0.37289269874739 1
0.238220223442972 1
0.605670259650321 1
0.623381172919289 1
0.732776025079815 1
0.403879900182136 1
0.373031306379796 1
0.454767758628674 1
0.462622302729962 1
0.14138154296915 1
0.579121697829305 1
0.428631513237907 1
0.307467830297735 1
0.464489754788641 1
0.759656741583307 1
0.503774346481811 1
1.05561194245385 0
0.20035990058377 1
0.9416255444194 1
-0.0591240283867241 1
0.987740619207608 1
0.457530602026697 1
0.407660937449926 1
0.91734859782196 1
0.264231035600441 1
0.483139143887011 1
-0.083969616409146 1
0.565962592147428 1
0.482707259703259 1
0.573229548080706 1
0.015693309808958 1
0.460579378634325 1
0.604873065329595 1
0.354474120633401 1
0.553039112126401 1
0.462981148317068 1
0.604676488686113 1
0.18956025979583 1
0.775765956280105 1
0.640092710604288 1
1.35939545533462 1
0.712842349728242 1
1.02193594494316 0
-0.217126623633667 0
0.15334165025243 1
0.230927075902596 1
1.15492506446996 1
0.901053566797103 1
0.505035601912186 1
0.541800941198643 1
0.0383367458142417 1
0.369074122180239 1
0.649345038301364 1
0.556220331773996 1
0.448500618264945 1
0.3184120545773 1
0.671973538608326 1
0.547043260557274 1
0.234897763524361 1
0.852411488356516 1
-0.153046705028727 0
0.161367732328148 1
0.531496129114131 1
0.491730512266795 1
0.393783020615682 1
0.963318625096816 1
1.12082657427536 0
0.199921354412854 1
0.852287394840254 1
-0.184377888800741 1
0.147690561031364 1
0.425736899635291 1
0.54706549422376 1
0.706438264956939 1
0.874412623208765 1
0.381940197333461 1
0.839767264283889 1
0.268968346905082 1
0.351783947156239 1
0.87915609059564 1
0.249332295270045 1
1.0591322382294 1
0.817026813887832 1
0.0838410825720136 1
1.00578137526338 0
0.457319337404276 1
0.0478980945898945 1
0.375308897707345 1
0.392685303729172 1
0.821374622061262 1
0.568773447269102 1
0.756792010051839 1
0.792132221561052 1
0.440170504772855 1
0.407962012939975 1
0.442019227146625 1
0.171525952177104 1
1.42319965172334 0
0.453168355587574 1
1.02885666365786 1
0.354045346087584 1
0.0449301615895243 1
0.273548160649024 1
0.603503631816937 1
0.63525849127744 1
-0.065969872345063 1
1.44650486772135 0
0.649255077079449 1
0.347948271460357 1
1.01750758492159 0
0.357182771645285 1
0.323232501321567 1
0.265395623442466 1
0.243336882091118 1
0.226603815912445 1
0.683783126034513 1
0.358887879214988 1
0.157272866937662 1
0.36859409006229 1
0.874370662319109 1
-0.226197440956781 0
0.145617595122982 1
-0.200590845208193 0
0.534119825801139 1
0.712147563095179 1
0.142755843767642 1
0.267752659947678 1
0.693140189502486 1
0.552091508478039 1
0.0170395957222116 1
0.589196453967309 1
0.682413926767124 1
0.625670526193941 1
0.500908304974113 1
0.474312802054647 1
0.366581805373225 1
0.48897651801353 1
0.316662594561777 1
0.0592609503096969 1
0.777454324924523 1
0.854812075047737 1
0.23021211315195 1
0.579064849450964 1
0.553381552004809 1
0.454008637874915 1
0.592251977161473 1
0.623839358340752 1
1.18317066867836 1
0.739999891012474 1
0.92278420078191 1
-0.0820783951991353 0
0.126346247045095 1
0.852375982449572 1
0.795422222364584 1
0.633988815244668 1
0.338265065351738 1
0.673062727864021 1
0.580253077723985 1
0.678799625760257 1
0.49418375908104 1
0.772567823666384 1
0.277654739075951 1
0.0508940001783859 1
0.297696198919388 1
0.243353347771199 1
0.906249628037546 1
0.745856977715992 1
0.638989577730063 1
0.429651651548439 1
0.571280484005376 1
0.711588658453841 1
0.363420385285061 1
-0.134849990180593 0
0.377571738747431 1
0.53322880023088 1
0.383209830404984 1
0.591521993736477 1
0.537163531145521 1
0.378998175230133 1
0.574708950707315 1
0.372047881666316 1
0.648367621018728 1
0.676642205884579 1
0.196395750515189 1
0.790073718648061 1
0.440891364199595 1
1.33846943481739 0
0.209275862591755 1
0.740686258355324 1
1.04261116679809 1
0.157434998352538 1
0.581459188904026 1
0.421168030781352 1
0.778625292967981 1
0.0188576568580286 1
0.66384164729384 1
-0.337013212668291 0
0.819731537928079 1
0.61941866209498 1
0.130159929669233 1
0.284379271774216 1
0.227384198179191 1
0.362503933593346 1
0.160045434285026 1
0.371936782791656 1
0.9939944618167 1
0.657053862382562 1
0.892512674071435 1
0.20258162478648 1
0.799259303567426 1
0.562074974467113 1
0.309826543365307 1
-0.00902354618828882 1
0.833021024709671 1
0.187881054276035 1
0.169676410767034 1
0.492328769807509 1
0.606594801840795 1
0.896968814331836 1
0.224473592089207 1
0.814015516438513 1
-0.117000008991294 0
0.515490556514217 1
0.282333433237228 1
0.110460265307131 1
0.225490344255672 1
-0.126180338369399 0
0.100778543331682 1
0.401146836369527 1
0.258800794176488 1
0.771408942852022 1
0.677532022506173 1
1.12288869328287 1
0.292831915295216 1
0.260746978899796 1
0.081063494604454 1
1.06478328333927 0
0.764653339273826 1
0.595089633256409 1
0.109003169606922 1
0.323859986144153 1
0.50506854207961 1
0.797738939762063 1
0.646895309261774 1
0.344092656697569 1
0.288234311925803 1
0.208905331323802 1
0.391070231527773 1
0.85921153615659 1
0.830145504253242 1
0.161518836238757 1
0.632596341632435 1
0.685999554100556 1
0.264070239356034 1
-0.0204225653937358 0
1.06879779380549 0
1.11667429158568 0
0.132822907683604 1
0.327715845031349 1
0.496080360454474 1
0.499596008386795 1
0.0970693125644607 1
0.5403617950762 1
0.969258993305886 1
0.66376225873584 1
0.986724868313909 1
0.261985942171826 1
0.781594562430343 1
-0.135418287400693 0
0.430085384500011 1
0.352988618921329 1
0.206727232115404 1
0.907226728607338 1
0.764340739726838 1
0.422576227276996 1
0.257337785001922 1
1.28799938382765 0
0.797637409045667 1
0.678640443201787 1
0.897700406725144 1
-0.0391668268252521 1
0.704573606750824 1
