# Supplementary material for: Bias caused by sampling error in meta-analysis with small sample sizes
Source: PLoS One. 2018 Sep 13;13(9):e0204056. doi: 10.1371/journal.pone.0204056 (PMC6136825; doi:10.1371/journal.pone.0204056)
Supplement: S3 File — (ZIP) [file pone.0204056.s003.zip › results N = 10 delta = 0.5 tau = 0.5 sz = 5-10.txt]

"dl.delta" "dl.cp"
0.0757568359396988 1
1.29672979737871 1
0.464920242166954 1
0.474358497665124 1
0.435600769115359 1
0.773941668911667 1
0.18814470222582 1
0.405052665583763 1
0.680925364692377 1
0.710464249363657 1
1.27512726951329 1
1.96503604904457 1
1.25714283154681 0
-0.806149019564889 1
0.186684431740494 1
-0.112960882237152 1
0.954306104721612 1
1.74968734348518 0
0.198812888902764 1
0.883135425539312 1
0.744730200297453 1
0.444718992532951 1
0.368597096331362 1
0.118526813944421 1
0.00430011957434612 1
0.114464215356396 1
0.6983011243052 1
1.06203166931327 1
0.956141875298225 1
0.0749551364865209 1
0.902118650073854 1
0.877935498523441 1
0.494087582702879 1
-0.0255575587145386 1
0.0734605084453985 1
-0.233010713795719 1
0.652583957080867 1
-0.609988384304829 1
0.757965435060333 1
0.803978183141749 1
0.42917832738988 1
0.193677862545487 1
-0.722897152544712 0
0.318175256254335 1
-0.57058038141644 0
0.488725462408 1
0.943965730029927 1
-1.12256267066585 0
0.301950554313932 1
0.491348612068102 1
0.557471584232357 1
-0.243760240735586 1
-0.0422409016035329 1
1.1505811784758 1
0.0790165306971724 1
1.46496421982382 1
0.28439515108792 1
0.466307174396421 1
1.31010690420707 1
0.450105869631476 1
-1.04699215406667 1
1.08659506733754 1
0.340885664273964 1
1.02097951601935 1
1.78987365282622 1
0.549684600586184 1
0.618100415308539 1
1.67176956240898 0
0.79052125373367 1
0.87739227295593 1
0.924877647860255 1
0.521413605553152 1
-0.195702779230711 1
0.467646205971309 1
1.57389576542958 1
0.257429350705597 1
0.0446697990890573 1
-0.0929000692311537 1
1.75411948839481 1
0.345662841667984 1
-1.2943629438384 0
1.48285151798518 1
0.296303516875217 1
0.173635162985777 1
1.09534923720295 1
1.02804593925116 1
0.380990870190656 1
-0.454677197175708 1
0.0264436105038898 1
1.00246956029783 1
0.57058499232055 1
0.286989877189241 1
-0.113998755486623 1
1.12047391212767 1
0.28806912819428 1
0.138688568069863 1
1.12616544564227 1
1.53667904691371 1
0.00218933958555484 1
0.450750329267675 1
-0.660755996982735 1
0.661608649539545 1
1.08612145198107 1
0.100569679533284 1
0.338777520967162 1
0.676099984426601 1
1.2662182307675 1
-0.0817763903674061 1
-0.387073153140864 1
0.632644386596039 1
0.721749955120027 1
-1.00315067478221 1
0.45842765988577 1
0.31194478068924 1
0.918404358418047 1
0.269589324016454 1
1.46203898218202 1
0.71998670058447 1
-0.6516195284454 1
-0.242513362442876 1
0.445203812239318 1
1.24484268462578 1
1.00387186620561 1
0.672361285636532 1
-0.0778277368004362 1
0.823303310971643 1
1.44952007417214 1
0.531088463167264 1
0.797959431248602 1
0.857115238418071 1
-0.108703872377123 1
1.83806294895927 0
0.305695325870993 1
-0.0247335682062262 0
-0.725412191542585 1
-0.353677189614236 1
1.18954574367867 1
0.68196980701511 1
-0.968569911994779 1
-0.106578784819008 1
0.903641377793765 1
0.694021035688717 1
-0.575342821643798 1
0.819132985111766 1
1.59674165998428 1
0.714560045580871 1
0.692147245520757 1
0.69272871000743 1
0.910610429687214 1
-0.250802137483414 1
0.311111461540855 1
1.28704288628344 1
0.614573452945937 1
-0.235330321948302 1
0.322497453590728 1
0.564097747133512 1
0.413336994805151 1
2.61210288022897 1
-0.324148135695144 1
0.839639497872157 1
-0.804347246351089 1
0.360586916835656 1
0.75089343162515 1
0.894704959326348 1
-0.0308763120901434 1
0.962441227750978 1
0.111504539868583 1
0.295430901007708 1
0.764591482159834 1
1.01728388634221 1
0.0914680339991808 1
1.05553461339851 1
0.728074998508701 1
1.43375434686155 1
0.806430232549618 1
0.490018996407226 1
1.06519726690811 1
-0.783149939215174 0
-0.0453233359442284 1
0.715874161349919 1
0.834361149414759 1
0.229198757055312 1
0.19696829387971 1
0.511870853273593 1
0.821098061108382 1
0.85732346208716 1
0.305480729381669 1
-0.293115964360932 1
0.73866906322362 1
1.27227184363515 1
0.869079427621353 1
0.905948915750094 1
0.130260243685709 1
0.409007138365468 1
0.446075587274724 1
0.400324616188588 1
-0.148616435413417 1
-1.04709251723374 0
1.26107625782133 1
-0.359584687327842 1
0.589280685642977 1
0.105477932279447 1
0.480781617744863 1
0.679719598611952 1
0.0438749595699307 1
1.06372300893772 1
0.234244836110654 1
0.0838668603769075 1
0.44076506028039 1
0.635872105160136 1
-0.117682314985721 1
-0.11571991523515 1
-0.0803462875658398 1
-0.99982541910247 0
-0.83498523202542 1
0.232280245126212 1
1.1574568703561 1
0.939192014384073 1
0.470859566137621 1
0.560262795982276 1
-0.0631625578660232 1
0.330621632354915 1
-0.647519706177138 0
0.953968445841 1
-0.153008293450819 1
1.04083340907745 1
1.87103840524328 0
-1.0821877802045 0
-0.119774272798156 1
-0.388761920960771 0
1.92922767059819 0
1.01055080924405 1
0.131844557535028 1
-1.04067116547971 1
1.06362234409282 1
0.127006534357589 1
0.530798938363399 1
-1.72155570930447 0
1.17560532241573 1
0.0726340143291165 1
1.15983879952284 1
1.53214070725055 0
0.100765143769969 1
-0.163220490342417 1
0.585037632664109 1
0.0854678720447996 1
0.858107866195234 1
0.434944391376516 1
0.37862819274075 1
0.175580130361464 1
1.26360328415075 1
1.47218531357065 1
1.61604232411356 1
0.976942893937319 1
0.136707553200673 1
0.539610549976564 1
0.655093942627019 1
0.854538885291586 1
0.448057627526009 1
-0.452909645934461 0
0.2745880719902 1
-0.633607469680822 1
1.08304766648388 1
1.27398825069832 1
1.99801010966637 0
-0.925538777814321 1
1.25127367567726 1
0.388799717542767 1
-0.197923056252328 1
0.619285767206755 1
1.01261122947748 1
1.48657070776067 1
0.703073843796606 1
2.03554531140714 0
0.874070269497281 1
0.586965460575704 1
0.437104453888583 1
1.61690493633199 0
1.0400189749268 1
0.356774801288368 1
-0.356077525129926 1
0.215623047353575 1
1.1616390679592 1
1.18853691098847 1
0.483284261853025 1
0.866237454589229 1
0.179820865077843 1
0.536440708738874 1
0.433709506090192 1
1.48550030121496 0
-0.173423178060749 0
0.671403995020717 1
1.18120311445385 1
1.4348536627889 1
1.22356697655394 1
-0.471685072757062 0
0.991158973747004 1
1.39554992243831 1
1.33545495720627 1
0.955630837877186 1
1.15033370371349 1
-0.0505998478134332 1
0.317268493255786 1
0.338390883014116 1
-0.181874464041879 1
1.54998645068302 1
0.255198596297829 1
0.582269920046469 1
0.31101207000999 1
1.58097891751523 1
0.116302701091052 1
1.30313612597712 1
0.732947501416798 1
-0.28379523878427 1
0.626212037959398 1
1.1136356195537 1
-0.476150118774821 0
-0.775827705500936 1
0.577708505846548 1
0.396269027383238 1
0.124981098816794 1
1.05012145783529 1
0.207858136880347 1
1.11710278004387 1
0.526806715257965 1
1.00509334605227 1
2.07111148600054 1
0.680261197034726 1
0.812862291666279 1
-0.507518956580972 1
1.35033513211421 1
1.04522179459226 1
-0.00360850561245751 1
1.67842796315729 1
0.796198545737801 1
-0.265698642422915 1
1.63861411943616 1
0.483451653688026 1
1.18350656492971 1
2.07578812139266 0
0.233634870162955 1
-0.126780609129304 1
-1.33492375442279 0
-0.0247655948594655 1
0.862697916662104 1
1.21868533600982 1
0.0623020600264969 1
0.62027817415996 1
0.307820600135862 1
0.845579430106512 1
0.0944742403176467 1
-0.333330538714455 1
-0.351798063390932 1
0.282443217913875 1
1.16737378334736 1
-0.507285107902381 0
1.27934093565974 1
0.52263106563676 1
0.617840324016015 1
0.640018250246604 1
0.0428170344028132 1
0.339233166148821 1
1.02363650432499 1
0.261669322124945 1
0.249179998892072 1
0.755197014291 1
0.897413496013742 1
0.545193859468122 1
0.854575849695676 1
0.290387950765279 1
1.76970500495599 0
-0.386989177487856 1
1.65505599217094 0
-0.650976246198799 1
-0.85413607739342 0
1.6238658151266 1
0.954685082598008 1
1.0355894447532 1
1.19012410564465 1
0.202715788269623 1
0.724910432434582 1
-0.375980316725059 1
-0.774912278641066 1
-0.205690952116787 1
1.34556679043798 1
2.20453959994873 0
-0.698577273177598 1
0.000861962263380311 1
0.0424289248548736 1
0.621418579199987 1
0.567082691236299 1
0.11188256590417 1
0.621975408873869 1
0.818097635039436 1
0.238223837509762 1
0.693319455797342 1
1.249418229681 1
0.206145799344676 1
-0.805790113932443 0
-0.0914064907144337 1
0.270842458276166 1
0.118444971455989 1
1.12651433875259 1
0.177287701620859 1
-0.607229048877694 1
-0.335007264111012 1
-0.847694366887923 0
0.20752154657929 1
1.15302399107904 1
1.26599343607742 1
0.757411526336477 1
-0.0587931105622192 1
0.250508647530953 1
0.546620249007798 1
0.656913714572423 1
0.897104532863538 1
-0.0580803208278277 1
0.872813579345999 1
-0.54175859531464 0
0.714761142424691 1
-0.0395623413961711 1
0.368579638257786 1
1.18831520411053 1
0.895021520964868 1
-0.0551502905777618 1
-0.05597048750854 1
-0.131776996092837 1
-0.196411432373814 1
0.312686412288531 1
-0.11153533621248 1
0.454759526275026 1
0.526953233729173 1
0.646482093631669 1
0.503742949682665 1
0.941004293102278 1
0.709756601897559 1
0.28063234353642 1
-0.221568365069589 0
0.359986864272343 1
-0.799811577414454 1
0.692630711605301 1
0.856021583006 1
-0.417364236837696 0
1.77062306398139 0
0.500777664818029 1
0.928084126592817 1
-0.138869703961351 1
2.02197344159838 0
-0.463490014261222 1
-0.25442566983979 1
1.57113017391047 0
0.473819444134584 1
-0.00977037820231791 1
0.359826435340758 1
0.316760873863243 1
0.458582907796631 1
-0.218753447186759 1
0.999142052606272 1
-0.2837967133434 1
0.58331578856427 1
0.855691741338022 1
0.479623717141365 1
0.34858873062921 1
0.796007166163786 1
1.00194177025385 1
0.691776758879049 1
0.850937196298717 1
-0.0829147429857861 1
0.617109028092401 1
1.34771575006314 1
1.23334181754406 1
1.41632313472227 1
1.35553426725216 0
0.4099290583348 1
0.0299676431360592 1
0.948712615698354 1
1.18525161559423 1
0.183936121452278 1
1.24177913839299 0
-0.241037366034535 1
1.06663331588499 1
-0.0182408129565261 1
-0.900676459539981 1
-0.00818098774600073 1
0.659094541418334 1
0.91950741641474 1
-0.373383699547033 0
0.626792024084262 1
1.02522236149911 1
0.557734066958061 1
1.43097209822251 1
0.0204859571022397 1
-0.484492279292694 1
-0.331551977374748 1
0.0595937912929415 1
0.243249101663119 1
0.284416888248324 1
-0.31907619458904 1
0.50792014150904 1
1.58468213777332 1
0.972867631484267 1
0.178093435181548 1
1.2192867531657 1
-0.234309902162447 1
-0.287687724690675 0
0.273317613721136 1
2.00420575473106 1
1.80895728113349 0
0.429389576698591 1
0.0889019743006708 1
-0.088872057887049 1
-0.106739386177054 1
0.193009606642205 1
-0.784664071712382 0
0.955815794482036 1
0.0821368219249198 1
1.40227186265541 1
-0.178472584769852 1
0.973538682290521 1
0.55654668653808 1
0.815342862380161 1
2.02526192658939 0
0.549734483874888 1
0.747614110245393 1
0.433471081942172 1
0.595563423296593 1
0.0518997087612802 1
0.979551731260916 1
0.0449621468058462 1
1.23067250484606 1
1.1823230137042 0
-1.09882439290109 0
0.3155379585183 1
1.18689766795435 1
-0.272443171044608 1
-0.205139947475175 1
0.455836063428482 1
-0.790188821787156 0
0.395865841862904 1
-0.945554698377798 0
1.5204330422171 0
1.16286821284302 1
1.36377508937222 1
0.861204124258019 1
0.679896443005438 1
0.701355809077788 1
-0.910095145509048 0
1.09918659116326 1
0.963283584217017 1
-0.275752315922316 1
0.425859116574577 1
0.84580736938878 1
0.254181722347208 1
0.567719108431539 1
0.123850678731021 1
0.730913995586243 1
0.432444083387843 1
0.689558560431468 1
0.273303054009369 1
-0.884168488340165 1
0.239944859852954 1
1.37871015444089 1
0.964635108475605 1
2.17666303946625 0
1.68641782800154 0
0.835115798888818 1
0.543612464888835 1
0.63827138370202 1
0.902413368432377 1
1.01292747552853 1
1.57266185375951 0
-0.373138328931559 1
0.489734870911244 1
0.384387035211696 1
0.250625439973702 1
0.551814808455143 1
0.295929776858489 1
1.47531389174677 1
-0.332538734798584 0
0.856615801742919 1
0.196466854520104 1
-0.40090460790135 1
0.0724076287554019 1
0.365837893156107 1
0.0827570222833903 1
0.514475800754892 1
0.243180542346323 1
0.507698849266498 1
0.686734605599031 1
-0.3792662125228 1
-0.545612536558277 1
-0.362049646107777 1
1.85275549995117 1
1.01097933552766 1
0.83218735375444 1
0.76109462813424 1
-0.929824187077306 0
1.97357766521565 0
0.926486357144821 1
-0.247498161258161 1
0.478537430385567 1
1.5098965104233 1
0.311955300395682 1
0.132442733834299 1
1.11020494917371 1
-0.823022407098872 1
-2.62097841557767 0
0.954051624987897 1
-0.359408695203912 1
0.411300927539679 1
0.0819949168402315 1
-0.477671352229457 1
0.746577804406968 1
1.32754211295771 0
0.486423602335838 1
0.360888036881538 1
1.03654402588448 1
0.410739656202535 1
-0.161854875264632 1
0.502675401791156 1
1.07664339778467 1
0.50866752955193 1
0.0724104939162778 1
0.0514083292755315 1
5.89100304483892e-05 1
1.3891381772198 1
0.839129418496969 1
0.896096692870298 1
1.714020650858 0
-0.479074461687861 0
1.87838540188325 0
0.979750312593794 1
0.407218614148459 1
1.25078434007702 1
-0.0788824684758234 1
1.18216877005037 1
0.792318172508646 1
0.602847862078448 1
0.747189691850644 1
1.17152077774425 1
0.745885854684331 1
0.317440449736319 1
0.648811015416349 1
1.04777985845442 1
1.43195528982261 1
-0.159556608446723 1
1.11976552155569 1
0.0612616283503813 1
-0.59841006599815 1
0.660902608001373 1
0.373259896285821 1
0.901104274059287 1
0.744498419434151 1
0.727273355933026 1
0.0459786570731389 1
-1.04165381442872 1
-0.149497933212541 1
-0.0189701028475733 1
-0.0361793436351201 1
0.119806614918858 1
-0.423674330217258 0
0.370863510536681 1
1.12412547683028 1
-0.169316212712744 1
0.553067689600096 1
0.978207578057311 1
1.37907129783595 1
0.664041735150455 1
1.07852682477307 1
0.609255376050884 1
1.63883419353016 1
0.690412837865413 1
0.356527255798878 1
1.47137079597109 1
-0.170616780799323 1
1.06623076488551 1
0.749840931152598 1
0.713634559162858 1
0.980911756341876 1
1.34818122999929 1
-0.00577785053183351 1
0.0365449252155136 1
1.38675070685228 1
0.335324381759021 1
0.278445882061548 1
1.67933591114455 1
2.01160916948997 1
0.593333714778177 1
0.909418757191771 1
0.635256606907319 1
0.728885322197574 1
0.517977313903526 1
1.1572904988416 1
-0.493634164896533 0
1.72473875368081 0
-0.349394277468934 0
0.0463225471758847 1
0.164677198799883 1
-0.426278281483861 1
0.732145882441546 1
0.0742267499704407 1
-0.123666952573155 1
1.04774939014651 1
0.235020504467791 1
1.25160371846051 1
-1.00406987982061 1
-0.231113066941382 0
1.10466183671974 1
1.41741265502423 1
0.857929180300817 1
0.877167947936308 1
1.45190574317053 0
0.612706465543798 1
0.531521258179553 1
1.28953451782922 0
0.897805430959165 1
0.408232904641613 1
1.65673541637882 1
0.610267445850249 1
0.240211367116764 1
2.22545586023148 1
-0.250476754877909 1
0.790403110139829 1
1.15066117760659 1
1.46938275639875 0
-0.544302839927005 0
0.380840502932733 1
0.507927918831627 1
0.46409095802739 1
-0.248374792370848 1
0.817267478625531 1
0.925553680395605 1
0.738602482019279 1
0.985138492142157 1
-0.271406399881044 1
0.638079022898075 1
0.0330855609416878 1
1.49639671057016 1
0.841805267034158 1
0.747673246198736 1
-0.219025298159119 1
0.0223053034373465 1
-0.246530319518412 1
-0.436500460644917 1
1.46133546163072 0
0.0479525395362104 1
-0.27012857925329 1
-0.0172720103241124 1
-0.0963297118712372 1
0.692550122243761 1
0.326604046930022 1
1.28650885701909 1
0.859579732166475 1
0.580277433416149 1
0.908504689433653 1
-1.1881713725221 1
-0.187580802353404 1
1.37829165808363 1
0.00681249026874875 1
-0.958794927458913 0
-0.13171379568815 1
0.764860787781053 1
0.743646884254004 1
1.65939528490795 1
0.790984309872797 1
0.0583050875059976 1
1.0375158777941 1
-0.302630177302734 0
-0.28831488924598 1
0.0235203282081644 1
-0.24964644132294 1
0.900178893010468 1
0.305654968435221 1
1.48701090292487 1
-0.541449934298735 0
-0.377147026373717 1
1.674620514834 1
1.306629804526 1
0.987687668372514 1
0.258796790822925 1
0.316095815926903 1
0.626538333708124 1
0.983964592149401 1
1.4825524122203 1
0.311848044039145 1
0.167241579331358 1
0.0484922367889617 1
-0.552961293429709 1
0.482365321741552 1
-0.299559682949345 1
-0.572554648388409 0
0.434017538492375 1
-0.275478470373906 1
0.879939294997277 1
0.582740346401778 1
0.264061012368857 1
0.407468020013483 1
0.240489811070878 1
-0.163945998347801 1
1.13865241348876 1
-0.383210708944104 1
-0.974226714442519 0
-0.0570953272155176 1
0.658823254409952 1
-0.486728262058726 0
0.878549188831276 1
-0.478087979121702 0
0.26274522006428 1
0.103789833551834 1
-0.559488906441496 1
-0.129578790169381 1
0.249546348391399 1
1.45367451887595 1
1.35201139947369 1
0.848518544181623 1
0.670284528072301 1
1.02042485939285 1
-0.0415850004406524 1
0.763230125545478 1
0.00566301590301162 1
0.0840507824575149 1
0.808460629981867 1
1.12175206221048 1
1.21621787153923 1
1.03341847211219 1
0.772269727425405 1
-0.279062251067704 1
0.309861917924794 1
0.540550981764421 1
0.98151595593865 1
0.94074429421159 1
0.964496715992722 1
0.621220787457294 1
0.519894521559306 1
-0.1047388295257 1
1.36553764934085 1
-0.577001384205043 1
0.958661864065812 1
-0.182682053358448 1
-0.172874377054264 0
-0.312194555015852 1
-0.7603016122292 1
0.196136873391202 1
-0.362738607020577 1
0.262337643091796 1
0.528901217515235 1
1.63362981307927 1
0.0747914564274787 1
0.936332842084891 1
0.433068024176783 1
1.05737903235529 1
-0.0335135013355557 1
0.534435792552078 1
0.763175834415624 1
-0.813317302174281 0
-0.0763879670244168 1
0.762036131703993 1
0.684254543017346 1
1.22380249600026 1
-0.19283996937605 1
1.2373901276541 1
1.41364203656002 1
0.199996184708535 1
0.264176368152716 1
-0.459601637936207 0
1.06462156773756 1
0.1446063012379 1
0.103727420022406 1
-0.129701880639715 1
0.0156838888576574 0
-0.549879105144793 0
0.851738167352467 1
0.164766377126848 1
-0.116243251172951 1
1.23117052748868 1
0.787032167223743 1
1.99465117401649 1
1.63018970601616 0
0.0935441894704808 1
-0.300534493189098 1
1.4990843820635 1
0.546807491049662 1
2.09158773222163 0
0.204722447379207 1
0.701012683471238 1
0.892196335098267 1
-0.601085057709954 0
0.489925665433252 1
0.435743271649186 1
-0.577765246933035 1
0.879121398735843 1
-0.172221943923949 1
0.161920378307727 1
0.57846720500982 1
0.938356707273966 1
-0.368102844219436 1
0.0521332397757411 1
0.839350707734891 1
0.91053627555425 1
0.347379140688451 1
-0.289566775301805 1
0.862660783410275 1
1.96725591425887 0
-0.928780497889575 1
1.00152867452096 1
1.51672588503077 0
-0.390366395520158 1
0.187438539923028 1
1.70887573975606 0
0.0676153841565383 1
0.0206296669304358 1
0.526889088941848 1
0.952205128800648 1
0.0769202155483124 1
-0.0183321775010544 1
0.387322373623977 1
0.63432019139687 1
-0.24335553821723 1
1.19512565610883 1
2.08848969691685 0
-0.123910728428226 1
1.28732912708165 1
-0.799119477644939 1
0.207260862462893 1
0.409380365112767 1
-0.445506326765173 1
0.832646230455558 1
-0.637350171776101 1
0.857827051824225 1
-0.25765736318318 1
0.573851230026216 1
0.108504793553761 1
-0.1229916711343 1
-0.618109387872585 0
-0.884217703011958 0
0.673085855623015 1
-0.436371578586636 0
1.10330893002335 1
0.115788185453647 1
-0.865992589515785 0
0.192801552726039 1
1.3712259711683 1
0.342090914291221 1
0.487447712731658 1
1.90290228478469 1
0.259015304432368 1
0.782130408884783 1
0.484730358807233 1
-0.387201468421092 1
0.20419934167328 1
0.208119891312841 1
0.507049496309908 1
1.06361258769924 1
0.7861892278391 1
0.673071837439731 1
1.45597655547529 1
0.937313785196041 1
0.523709136438027 1
1.48296907398751 1
0.261799670871485 1
1.25680777228344 1
1.03784019961586 1
-0.168875702164011 0
-0.858468180369179 0
0.664234588399955 1
0.454173695881541 1
0.81238311914783 1
1.11637834374396 1
0.946077819989471 1
0.00343328318234928 1
-0.541871011571728 1
-0.210489736528782 1
-0.412131004693271 1
2.15351857564947 0
1.22782653576501 1
-0.702044630955156 1
-0.281505696167399 1
0.373720778395418 1
0.480388956790521 1
-0.237844618388474 1
0.0806269409275627 1
-0.00177551651459573 1
0.805421608692346 1
-0.318667008877139 1
-0.12276816488343 1
1.07712440243447 1
1.28263957088707 0
1.80893702437003 0
-0.0600839576860695 1
0.0777486607953326 1
0.605970535157969 1
0.97242950073138 1
0.644695363027087 1
0.247888545248487 1
0.268884766644952 1
1.18129014773947 1
-0.465616906932682 1
-0.992659903155836 1
0.76549015301552 1
0.0425569795676697 1
0.359066825592382 1
0.150499673536959 1
0.688837143322434 1
-0.213243704385258 1
-0.0984393344381713 1
1.69406289797159 0
-0.376439542363985 1
1.05537894429644 1
0.574983587974528 1
0.804819845259451 1
0.804528288056994 1
1.22625575764077 1
-0.565695477299501 1
-0.0618883221414863 1
0.365537406318449 1
1.14380196439809 1
1.64492210475662 0
1.43542761211576 1
1.75430462633355 1
-0.0705701954595604 1
1.17745601433689 1
0.766142776844481 1
0.826717841658118 1
1.96348303889736 0
0.804833130719778 1
2.66468546078829 0
-0.300140868704202 1
1.65292434455971 1
0.754630089772906 1
-0.59891836565085 1
-0.75931943444104 1
0.832091586010766 1
0.861786150831359 1
-0.157944431530788 1
-0.918244043384672 0
0.799763861243731 1
0.198394195513086 1
-0.167122634053448 1
-0.01997089868001 1
0.163300092047126 1
0.726571163057244 1
-0.349753171978678 1
1.05871949894415 1
0.014076784760355 1
0.0806032952538529 1
0.481762593140921 1
1.162750707059 1
0.429073997093807 1
-0.127339502445388 1
0.88867508148819 1
0.0683932640537853 1
2.19082038310163 0
0.525401297748695 1
0.489730714427754 1
1.60788795711479 1
-1.21324587814016 0
0.964626691719807 1
1.4854339014864 1
1.30313783472655 1
1.05627915895263 1
0.0780976627777431 1
2.15665434578834 1
0.33918741859643 1
-0.942415917619244 1
-0.554686150432671 1
0.111794684503418 1
-0.176137373586957 1
1.23834692475855 1
0.663466955827002 1
-0.197277663180954 1
-0.726666018640894 0
-0.721272192196579 0
1.27053608411888 1
-0.31189973232581 1
1.52860632103805 0
0.0975486349203827 1
1.0935510964109 1
0.193788297413571 1
0.682932835033727 1
0.110116274049184 1
0.90367463502796 1
0.730818827286369 1
0.800682324419936 1
-0.312854622164843 1
1.19513079725133 1
0.593725447383311 1
1.02767570048091 1
-0.130602623896007 1
0.789458941641947 1
0.143177449061988 1
-0.717875609630961 0
-0.290293440058255 1
0.405321178650382 1
0.553429199635594 1
1.09238624011592 1
-0.304483946923756 1
1.11626599719214 1
-0.141972522207751 1
0.0824280362068212 1
1.62456906532316 0
2.24630668438376 0
0.501991399241696 1
0.509897436381525 1
0.0797301488381118 1
1.33935778583035 1
-0.309024203449286 1
0.263497444058731 1
0.666564066653977 1
0.275148318216151 1
1.33944089328835 1
-0.0969093807548547 1
0.332348823474014 1
1.14808713919934 1
0.575373155551326 1
1.09763268164074 1
0.304168503675653 1
0.631105775285144 1
0.325154623975431 1
0.679776082730432 1
0.120294999724357 1
0.68108039381056 1
0.770037592371809 1
1.14935341317509 1
0.483483616505123 1
0.680917062372768 1
1.13837908713149 1
0.213993113914631 1
0.909941021554638 1
0.530811566084375 1
0.770550333154027 1
-0.324549275975955 1
0.828380688674236 1
1.56268424930644 1
-0.15245109336957 1
-0.0900496654997938 1
0.914641397932503 1
0.882603552559758 1
-0.192478904993899 1
1.08187602679468 1
1.21795870087244 1
-0.539716831608707 1
0.330562621040086 1
0.403373358294593 1
0.287912947900044 1
1.90800365638229 0
0.65115364628096 1
1.78231763189797 1
0.854155819438761 1
0.976010671749391 1
0.563819286006852 1
0.202572809461989 1
1.30892192107986 1
1.07537359011202 1
0.613881281021862 1
0.240254902465345 1
0.263420236263593 1
-0.812152921827693 1
-0.357506093367036 1
-0.63427439340215 0
-0.649210542565783 0
0.857158852051241 1
0.0245213713028622 1
-0.142967944068809 1
1.24035012899659 1
0.729994463775687 1
0.0356400912491534 1
0.360568067877844 1
1.47326141359917 1
1.06550650844968 1
1.40938932410079 0
1.1325275471164 1
0.719902269778039 1
1.0442605486802 1
0.243220582289974 1
1.87608335513501 0
1.13940796209233 1
1.19848631686409 1
1.44529179026489 1
0.76243671926454 1
-0.203633929892778 1
0.219721832956035 1
0.688582812673566 1
0.425864219254876 1
0.0285150034584261 1
0.522040778989561 1
1.36634541481234 1
-0.152147032349602 1
-0.0293210476316794 1
0.0802133212437188 1
0.89135198988142 1
0.199135298518964 1
0.941758118303107 1
0.991750636970289 1
0.130716140193421 1
-0.672102164940509 0
0.406766126142842 1
1.05333099132766 1
0.723630103252346 1
0.492562213280489 1
1.0027946846323 1
-0.188886450683593 1
0.310731220670681 1
-0.128932948227537 1
-0.0707108607584349 1
-0.502364994034047 1
-1.1770977448095 0
0.658712883048183 1
0.0331955187665163 1
0.173593191631732 1
0.432348207490939 1
0.132182647581568 1
-0.315044338937199 1
0.340025419463301 1
0.369654121765766 1
-0.288873704954069 1
1.38240430948836 1
0.823417828013144 1
2.07704662828302 0
0.0958670735643928 1
-0.123877702436857 1
-0.522406701947116 1
0.932262686999369 1
0.668014688362585 1
0.719710880667801 1
0.670867684008647 1
-0.564401289706665 1
0.513734169937946 1
1.74894076112938 0
0.767597585584207 1
0.815332562116208 1
0.747984177060026 1
-0.00519449871771549 1
-1.17154059547961 1
0.908711623579137 1
0.360415240496653 1
1.74312053238731 1
1.50580370552131 0
-0.160538948796459 1
0.14837602751282 1
0.465165639507965 1
0.584480203679803 1
0.10264203085646 1
-0.208527691020478 1
0.0581836494987814 1
-0.36151049550077 1
0.703693805478482 1
-0.221643616342897 1
1.00934147692758 1
-0.0104115013195742 1
0.597038324101609 1
-0.0857464386523021 1
-1.04649724851257 0
0.300509830575493 1
1.31684988701501 1
1.54688526154647 1
0.839662598522267 1
-0.281326118850864 1
0.479147765567066 1
0.885500722582809 1
0.765208520359639 1
0.543872248347119 1
0.722846020927209 1
0.926387399686902 1
-1.06999520748785 1
0.737276556919519 1
0.968355602345537 1
-0.275889599720882 1
1.58432041745107 0
0.76994670799756 1
1.18726175681439 1
0.934511651841187 1
-0.0621919457168198 1
1.27448223992238 1
-0.144938136335744 1
-1.14171659153071 0
0.468840574823257 1
1.10983020020468 1
-0.644281378005761 1
1.59608404290582 1
0.407428410677368 1
0.94248969741776 1
-0.132192128225879 1
0.579270140332725 1
0.117114568573562 1
-1.21593938777083 0
0.705549094073608 1
0.92538422720268 1
-2.31685746911275 1
0.734017163557565 1
-0.312417303151528 1
0.735731088144105 1
1.38699393577591 1
1.80758138994932 0
0.0133911334861783 1
0.98614605751628 1
1.43914145649861 1
0.384811658330059 1
0.355521664987726 1
0.214314831261728 1
0.400205836826745 1
0.122559710805961 1
-0.455168519446601 1
0.107882353112831 1
0.197853017033197 1
0.975066013446345 1
0.786518431808084 1
-0.119890053610641 1
0.32535381790861 1
0.391189409288739 1
0.473047461474723 1
-0.148877718661981 1
0.880328799298382 1
0.522408387850517 1
0.363496560916022 1
1.05541330169021 1
0.910510678808962 1
-0.0987048171309156 1
-0.294746217946541 1
0.687749155545478 1
-0.445237005454725 0
0.333136721070722 1
0.483114062786848 1
0.556376754143793 1
0.226676621792181 1
1.64936530178826 0
0.323419253293932 1
-0.240626212179053 1
-0.113264650548934 1
-0.66134563644409 1
0.492931243558796 1
1.74506681581895 1
-0.723194887182185 1
-1.1647231983824 0
-0.495383412966442 1
0.494395281293689 1
0.131599082924408 1
-0.0382298473756556 1
-0.0406106889069635 1
-1.05265493982423 0
1.22877789735146 1
0.360041930703037 1
0.997738205364138 1
0.503635452259542 1
0.297793410286469 1
1.6696579942888 0
0.320905770287721 1
0.92112575147498 1
0.59639665320042 1
0.182989724777499 1
0.83104920403741 1
1.21334277780474 1
0.0368108775067978 1
0.469989973854426 1
0.570387026431844 1
1.19767813247742 0
-0.606932425816912 0
0.398883532706555 1
0.395746246227113 1
0.275221981565178 1
-0.177590073770577 1
-0.555356018886531 1
1.19214024278714 1
0.698483305681445 1
0.748588240202961 1
1.05598925394218 1
0.827384913024983 1
0.830113465530511 1
-0.199210400268164 1
0.788455029324186 1
-0.112966028828329 1
-0.372948609646732 1
-0.0983131121413641 1
-1.19317036465544 1
-0.00644349679404993 1
0.358498557322876 1
0.56543580236793 1
0.720290009452734 1
-0.0405386345310921 1
1.02362711377757 1
-0.0487774943350306 1
1.44728641405008 1
0.223935707038919 1
1.22611729080608 1
0.113305849401579 1
0.450955929774309 1
0.0554510913262393 1
-0.154311067574446 1
-0.384482376134357 1
0.828621321540114 1
0.762773385378581 1
0.424316750684067 1
0.8267477690168 1
0.176892718162677 1
1.18311006336152 1
0.567152746512784 1
1.40933361709061 1
0.279440668886905 1
-0.0809917469561183 1
1.06694225624866 1
0.141060287969216 1
0.626626073292722 1
1.11003705539826 1
1.1336769186683 1
0.0718544624694945 1
1.45575759311628 1
-0.367202107930722 0
0.900995077754734 1
0.750585624138563 1
1.02286374666764 1
0.991071459795768 1
-0.0356409435882221 1
0.613403756026454 1
0.0230264909584537 1
0.169350064684288 1
-0.0980734636737929 1
0.671891806016114 1
-0.623969451409541 1
-0.707462022097281 1
0.823919774377049 1
1.55874949710236 1
1.96043468131363 0
1.47618857022843 0
-0.157787069164593 1
0.291135930927212 1
1.59378181327934 1
0.901813583781351 1
0.242448369319773 1
-0.911530259769959 0
-0.215094461084774 1
0.85451913728259 1
0.185891104324272 1
-0.0896417841002965 1
0.0991031971489526 1
1.65675484536291 1
1.71092548665598 0
-0.455892408012841 1
0.521157353876115 1
0.272737093221278 1
0.875982212148081 1
0.449286143045873 1
0.839831867586306 1
0.467223812776239 1
0.735752173878593 1
-0.675021721367473 0
-0.359592720461262 1
0.359047753157168 1
0.378158084762122 1
0.33560181159139 1
0.78960322309656 1
0.276458791232609 1
1.09143162560072 1
0.359155150862788 1
0.889148879365308 1
0.957131872324661 1
0.267629173477482 1
1.57923114391922 1
1.33438858732615 1
1.22841455394561 1
0.363533116753703 1
-0.0882591513907015 1
0.389692016710382 1
0.751886439702755 1
1.07435007123216 1
-0.182440055460543 1
1.07935133248034 1
1.07587231924231 1
-0.219309632667927 1
0.856895270105899 1
1.18457155839867 1
0.442825939491465 1
0.948539459462104 1
0.707606197261769 1
0.433085108416062 1
-0.970892647219487 1
0.486122306057717 1
-0.78240614333874 1
0.799215071779732 1
0.544725331146023 1
-0.632625554140949 1
0.588731108919732 1
0.953736870692336 1
0.1942598264424 1
0.183032721034495 1
0.230553821609418 1
1.00354756497184 1
0.491690931513477 1
-0.00708346312519433 1
0.274547267818192 1
0.5562566290244 1
0.722508767004745 1
0.751274533673969 1
0.0122369700762208 1
1.20310511802693 1
0.545445715018306 1
1.9382966037254 1
1.79216350550341 0
0.087607480096269 1
-0.778460877083813 0
-0.0194826245742746 1
1.74698917103102 1
1.1586891703619 1
1.1302679196427 1
-0.161999611383354 1
0.161535392995395 1
0.0102015721813303 1
0.274878834874777 1
0.110853339623384 1
-0.180014188950044 1
-0.754010467245207 1
0.288270711492821 1
0.202438430115731 1
0.308027196510021 1
-1.10787851297679 1
0.52368179609065 1
0.201043023986381 1
1.29491368676711 1
1.16509919727527 1
0.407287015448282 1
0.47090606945732 1
-0.0510950794777717 1
-0.167539106115645 1
0.0419941068628367 1
0.153346014778079 1
0.155796515970567 1
0.492596542947215 1
0.0435725454122508 1
0.63667153379042 1
0.42674407425063 1
0.818924201913025 1
0.331290210920344 1
0.822150354278887 1
0.221741821415432 1
1.34961892326536 1
1.2624620963129 1
1.50622286057554 1
0.573378871247477 1
0.29486944449157 1
-0.286971934350707 1
0.437695023317354 1
0.171413820949898 1
-0.101950029157882 1
0.180174465407442 1
-0.091407531091207 1
0.632566466508178 1
0.294854407026206 1
1.01792604063893 1
0.91671379599646 1
0.125255290798866 1
1.93946232674943 0
0.0387771613737784 1
0.551545483639291 1
1.21488609360331 1
1.11330942417061 1
-0.394078258027206 0
1.09113250220674 1
0.207215620254286 1
-0.123965390513247 1
1.03271366452633 1
0.746210364139821 1
1.65946968852822 0
0.142952201521274 1
0.435095042065285 1
1.52800852582731 1
0.653191822662836 1
0.0637126238947403 1
0.496281175961774 1
-0.133447495660614 1
0.724515972504762 1
0.67851651207242 1
0.84259937676802 1
0.607022023059641 1
-1.28076796987409 1
0.431652149140884 1
-0.490085282778408 1
0.373232684268347 1
0.793990547956188 1
0.263104188076894 1
1.33889991408285 1
0.160969174697585 1
-0.31853176043207 0
0.268472755144177 1
1.68545958205474 1
0.530674944920992 1
0.905218218913422 1
-0.0340710454126752 1
-0.370535632188819 1
0.0888299792356602 1
0.398277557538218 1
-0.0811213235320553 1
2.34699113146724 0
1.25421412899561 1
0.619636869886866 1
-1.08863220130346 1
0.584296781368789 1
-1.32043524719659 0
-0.348285175920073 1
0.974677539363011 1
0.513486760289262 1
0.220789390827365 1
0.109722921159671 1
0.660923673571758 1
-0.554775789616315 1
0.561912415857551 1
0.0463182954226811 1
-1.3527803479117 0
-0.120064486260451 1
0.551949828039813 1
1.22514987724933 0
1.16676649120188 1
0.608133920796461 1
0.532180485530874 1
0.756493285001992 1
0.0209480641397437 1
0.271484823637821 1
-0.312829788547415 1
0.250484471338369 1
1.10824882143487 1
0.252105045561291 1
0.523452290195052 1
1.72752804591222 1
0.899144536038622 1
-0.167436131691828 1
-0.292342136401042 0
1.01553648991466 1
0.535723643497938 1
-0.425867301785876 1
0.182199917709714 1
1.2669920552225 1
-0.0863245161650809 1
0.500351215443257 1
0.574646341120225 1
1.01466325050496 1
0.788928643668808 1
0.273034482031159 1
-0.181080899882721 1
0.121410781084726 1
0.117481648647958 1
0.0739855249721791 1
-0.0371994998173625 1
0.875202075873251 1
-0.900483589917339 1
0.63224638091018 1
1.17031915552253 1
1.60402566099248 0
0.479143987707359 1
0.785642580319451 1
0.591236320067071 1
-0.0980149184233391 1
-0.271147530779097 1
1.26070130548961 1
0.990443006669329 1
0.0243438132080851 1
0.859819422995016 1
1.99212720184647 0
0.399224675562959 1
-0.626170826755882 1
0.258790553150145 1
1.62283574442377 1
-0.94124295821542 1
0.808491183625685 1
0.350552624064861 1
0.668650553195949 1
0.326709024674469 1
-0.151353344180121 1
-0.057478489157524 1
-0.250296003979928 1
0.705722369352953 1
0.234447270681349 1
0.54714194874865 1
0.872125009434738 1
0.900157937287244 1
0.73829355462408 1
1.00503403637057 1
0.0617642156577594 1
0.363476114068628 1
0.758782051823464 1
0.186650656254718 1
0.966539411939512 1
0.424788964966299 1
0.772594316226388 1
0.774603145975081 1
-0.0508143758341853 1
0.392290616656744 1
0.302080593737684 1
1.16851128492749 1
0.244721344047287 1
1.17985238129017 1
-0.00946278062315239 1
0.713571539719387 1
-0.375751242827296 1
1.46879388332246 1
-0.0159690694010937 1
0.92701955658427 1
0.978981867345007 1
1.58588647791346 0
0.413256838213139 1
1.78930161447853 0
0.847660501166401 1
1.43217234537991 0
0.204382540011549 1
1.29895895205124 1
-0.290940711592923 1
0.580265767938304 1
1.12968214460872 1
-0.0749076514276262 1
-1.16015725566544 0
1.55239777194126 1
0.682610820783588 1
-0.27645273210466 1
0.866372805417407 1
0.117849703537857 1
0.932665597979388 1
-0.468954541496945 1
1.18546478470029 1
0.0635707017296002 1
-0.409552293353685 1
-0.0260005782108826 1
1.03339040447659 1
0.160782870448011 1
0.356797952846778 1
0.536181795378751 1
0.432911727011105 1
0.352407332748689 1
0.375364324646943 1
0.467420535348763 1
0.36344080397673 1
-0.434350804703848 1
0.266687035064227 1
0.820210237759903 1
0.956207379795275 1
-0.276174325823577 1
0.443318158430761 1
-0.112093054643791 1
1.35445764445573 1
0.289334298556736 1
0.806144331245371 1
1.17435622579017 1
0.961775352123619 1
0.786941183322689 1
0.0119258134668962 1
0.996926035525204 1
-0.182536516334211 1
0.449239613734877 1
0.0909421206601164 1
1.03250259871259 1
-0.403447145018751 1
1.15815471654316 1
0.249385622045864 1
0.861344556951448 1
0.190586575528799 1
1.14249921846168 1
0.189234275925788 1
0.779176611791701 1
-0.099104444488484 1
0.707713191496341 1
1.3889537907662 1
0.205593648784825 1
0.118598190024935 1
0.394561614492931 1
0.079126870734386 1
-0.076441110242322 1
0.337095373342241 1
0.23215123959197 1
1.1837982689141 1
1.3398015441105 0
0.436404296262314 1
-0.0748295620596857 1
0.187826165958894 1
-0.0787123964357661 1
-0.0254611338813348 1
0.726762858778445 1
1.52758016955524 1
0.479293385950149 1
1.52188058376013 1
-0.834452440914594 1
1.48554016238189 0
-1.46253180117909 1
0.54910879904552 1
-0.289811472744652 1
0.256300820675457 1
0.0879427712101453 1
-0.0879994478370426 1
0.250153624120034 1
0.106298565602203 1
2.35647509318 0
1.33840179684868 1
-0.300675478414258 1
-0.406493885510726 1
0.171123699881969 1
0.0217403446059033 1
0.530559372293101 1
1.75643657793653 0
1.2162775310072 1
0.312450249885823 1
1.24086256510737 1
2.0083812783397 0
0.57830881153221 1
1.3670890339862 1
1.26553650895185 0
1.18170201722514 1
1.4795195451252 1
-0.0939220090635838 1
0.321024113519899 1
0.236800683656699 1
-1.91022069663483 0
0.782225663764648 1
-0.741596792208418 1
-0.352251170102249 1
0.239082222915752 1
0.206708637194696 1
0.653924436656478 1
1.44005631784959 1
-0.00797119351694753 1
1.06750753218097 1
0.633682517412212 1
0.314266142680993 1
-0.442733724173765 1
1.22131517359982 1
0.314120525552884 1
-0.224297777107684 1
1.99967632065193 0
-0.156831349297532 1
0.648635194471573 1
1.0854748562422 1
0.838910207871258 1
1.34441495182496 1
0.490641396493405 1
0.0122938991387235 1
0.425837368165844 1
1.36090036702012 1
0.865106047675776 1
0.0591009842339051 1
0.9716822803705 1
-0.0649183545678212 1
0.295870502009992 1
0.349783657919095 1
0.643507110555413 1
-0.334061215663728 1
0.173491778006557 1
0.629588494252429 1
-0.587505678431942 1
0.000720039661050151 1
1.8113871043095 0
1.03632180860403 1
0.727644556127611 1
-0.00742375035133441 1
0.244040472074227 1
-0.0902695973423934 1
0.777907129440474 1
0.193068024565636 1
0.861137118058344 1
1.00344341634408 1
0.217468291975256 1
0.818119553730088 1
0.54677670990849 1
0.0334305660374086 1
0.776311539142897 1
0.411322711508057 1
1.29284459904157 1
-0.694400911387267 0
0.0481608296633328 1
-0.125008355492601 1
-0.360783631884141 1
1.21518952180121 1
-0.614110124799269 1
0.57334182407945 1
1.12830461610426 1
1.0078575115067 1
0.117739310452254 1
1.0808763982765 1
-0.23719987393777 1
1.35459562600758 1
0.177820421542632 1
1.42738705618877 1
-0.161595377518799 1
1.30449383118063 1
0.956269553330662 1
0.400259579850262 1
0.954805097380487 1
0.0462337621914663 1
-0.196630122762669 1
1.27369659093074 1
0.643380276774885 1
1.11657234592415 0
1.07597756034634 1
0.45347282951173 1
-0.830444725180883 1
0.351900587483072 1
0.56540478660222 1
0.235444952710756 1
1.21851454438107 1
0.803884640255112 1
0.833150920084056 1
1.28777575645357 1
0.696654431880066 1
0.436568896565023 1
0.82379880089307 1
1.13070302707223 1
0.90922586331132 1
1.25315151823008 1
0.11839189311959 1
0.38924239353759 1
-0.577651581714515 1
-0.748491958855742 1
0.577880076248831 1
1.01871571367585 1
0.541009039703966 1
-0.520991989105737 1
-0.238170051613454 0
0.19691797075401 1
-0.541711578465793 1
-0.877364887371654 1
-0.0898407445660844 1
0.320568685702597 1
1.30020907470762 1
0.982539387599347 1
0.307248301824516 1
1.12084512241482 1
0.910871286628317 1
0.123679130265911 1
0.54651843962739 1
-0.236777431636217 1
0.392871940685978 1
1.25623002076073 1
0.760282023865843 1
-0.175893866753093 1
1.52482946295716 1
0.746151044261321 1
0.0400631137653517 1
0.201201817373914 1
-0.145203775339824 1
0.812684745688377 1
-0.253347779328862 1
0.411904336673905 1
0.261158911458076 1
0.747699342677631 1
0.651254435028183 1
-0.295161952176741 1
1.19423532565995 1
-0.0805060053318038 1
0.677359419404903 1
0.272796763571469 1
0.587411854778635 1
0.0567962984317487 1
0.381104743122557 1
0.636232317098186 1
0.99842971872061 1
0.527598363847109 1
0.35871269619614 1
0.163941734858182 1
1.19785272085237 1
1.13833272535283 1
1.49361852030148 1
1.56091895997968 0
-0.0525699672740175 1
0.521619902936812 1
-0.227776345895612 1
0.908671390381345 1
0.845798481999074 1
0.596876038915704 1
0.27839074139954 1
0.774565748422655 1
1.29568261300166 1
0.207170831398648 1
-0.0569990762751399 1
2.97383929126657 0
1.47587620114406 0
0.336681453135321 1
1.0489375906591 1
-0.0242282902212846 1
-1.01923320425354 1
0.93142082475394 1
0.713897153860468 1
1.04103969702905 1
-0.284778461237944 0
-0.384330551565044 1
0.393270445988538 1
0.80218915552928 1
1.85139530632664 0
1.30439775691004 1
0.919561104586019 1
0.699036647559303 1
0.895851837458529 1
-0.870696878400851 1
1.50342676113303 1
-0.733114413319784 0
0.473116862022773 1
-1.07398097951348 0
-0.289588205666101 0
0.650462002412097 1
0.352656484979137 1
-0.501886710238164 1
0.574523516647812 1
1.09569888867723 1
-0.359421924206278 1
0.634824672980222 1
0.852922881592643 1
1.99181614283157 1
1.1545376679467 1
0.954160707961317 1
0.491685440891873 1
0.743155646947788 1
0.724126310470997 1
1.18399995041481 1
1.16329183109451 1
-0.234669709086008 1
0.355340116316577 1
0.00306228907341222 1
0.725346796845592 1
0.868608890494492 1
0.777620293978928 1
0.71055401138412 1
0.79856641424453 1
-0.837739906199194 0
-0.133567592702564 1
-0.993098120020175 0
1.2002243453585 1
-0.11607171753678 1
1.13950506372901 1
0.910802345102396 1
0.195694888373105 1
0.411518182688384 1
0.79962573376722 1
-1.55428325712246 0
0.399343009847792 1
1.30285853829324 1
-0.171953820259162 1
1.09940053228453 1
-1.30408060831456 0
0.717716404693615 1
-0.317588577480991 1
-0.128438505243644 1
1.41069998019422 1
2.1654353577337 0
0.993336817767992 1
0.275336298651166 1
1.24873771685628 1
0.68093301947341 1
-0.3477450035671 1
0.352566708137127 1
1.0513209586237 1
0.205006736721899 1
-0.122053612456367 1
1.11921408738681 1
0.569267206333793 1
0.0987347267556848 1
1.74843601256399 0
-0.404817990136503 1
-0.096243634786226 1
0.470512254482047 1
-0.327047851475745 1
0.147644866149059 1
0.880988107612202 1
1.37687206717445 0
-1.08161411940967 0
-0.0510366426270968 1
0.129783936126574 1
0.567823052310818 1
0.779465339052539 1
2.14381372723726 0
1.07482913943401 1
1.18105987390975 1
0.459169433833973 1
1.04813828890962 1
1.43258281130118 1
0.729381837206668 1
0.670556872217576 1
-0.312095063554778 1
-0.100702190135126 1
1.11642714108368 1
0.583957982134948 1
0.588415883022052 1
0.285608706301758 1
1.80071142159091 0
0.296512578072402 1
0.282063922326891 1
0.0581256539289834 1
-0.205349011512182 1
0.310542034365504 1
0.910100537929775 1
0.809339494817818 1
0.600420764952531 1
0.610159050732024 1
0.17727603856154 1
0.661342206501144 1
1.59449886922255 1
0.133049545731097 1
-0.455845987283883 1
0.0691229666859065 1
1.10878370630109 1
-0.288921127539302 1
0.109396565794352 1
-0.657664194357665 0
0.843131066025406 1
0.238849718174001 1
1.00661133982097 1
0.851005779078505 1
-0.294856999017103 1
0.341141585425063 1
-0.427921998512191 1
0.494821454954687 1
1.03454701457583 1
1.24339505370502 1
0.951744181490465 1
-0.061666344555326 1
0.815103300911804 1
-0.135582744989392 1
0.592580654132163 1
0.928720745718652 1
1.31922997645258 1
0.239642662482419 1
0.000265116630351031 1
-0.119491155047294 1
1.28982449938071 1
1.73080559236577 1
-0.613596586438942 0
0.0533199767259606 1
-0.970623334088029 0
0.584194531958345 1
1.98656600145503 1
-0.244773202768312 1
0.167671429976254 1
1.8284717655905 0
0.167969876029493 1
0.540607890016022 1
0.504976031164665 1
0.146573714375934 1
0.457234791585525 1
1.4431199945127 1
-0.206214777239043 1
0.685911022615156 1
0.596451389445408 1
0.264327877915806 1
1.09931381293581 1
-0.0967657356235215 1
0.50356710197992 1
1.15372879924816 1
0.698477172928258 1
0.655733059705333 1
-0.109901168058232 1
1.33215590572787 1
-0.154449069807182 1
-1.17294234243647 1
0.68982086716815 1
1.45083338359815 1
0.305303341408777 1
0.443635062239036 1
0.562822830786175 1
0.824438612107407 1
0.639721312403902 1
1.32414388097 0
-0.127328707899008 1
0.56873273926247 1
-1.61240712605475 1
1.27724006054871 1
0.753607227236673 1
0.556804836303022 1
1.28740910638746 1
1.24859347534348 1
0.583706487953068 1
0.296793613452745 1
0.681682143896999 1
-0.0372726182510554 1
0.929452498759823 1
0.681032096338033 1
1.12449191908066 1
0.307653165584259 1
0.873835418493879 1
0.538212791191746 1
0.929044812938458 1
0.687601025197629 1
0.763502164178437 1
0.175844171179977 1
0.770188168427879 1
-0.429325896308682 1
0.0472164910742121 1
0.568462361590415 1
0.184152053750885 1
0.246704242805235 1
-0.721588904283762 1
0.0975062394462782 1
1.10180080765725 1
0.253705045500112 1
1.01230209735856 1
-0.796132816346956 1
0.178477887023108 1
0.448019832801336 1
0.688521871495883 1
0.78095159619995 1
0.598577282071082 1
-0.052351314389998 1
1.07020769723129 1
-1.48250051625769 0
0.520247785390201 1
0.877538029451275 1
1.34713071110487 1
-0.0406800286594313 1
-0.446390524189864 1
1.69903168632466 0
0.612592341734529 1
1.07838875960939 1
0.480256395436892 1
-0.185992203785614 1
-0.1158254557145 1
0.486086093202692 1
0.501251515398437 1
0.742875510564499 1
0.0705059755070071 1
0.188672827196368 1
1.08346490701975 1
0.56417774370787 1
1.49194265063183 1
1.15586009360306 1
0.236461198854137 1
-0.424157920799999 0
-0.20708415996065 1
0.56642205761213 1
0.817709389321133 1
0.0303227553987598 1
0.856941292379056 1
1.01160856721266 1
0.795323402080951 1
2.44408349469298 0
-0.189198851635108 1
0.763679921462981 1
-0.575892991802704 1
0.813911183376891 1
1.25201703102766 1
0.657139761736915 1
0.503267340346534 1
-0.369965564415929 1
0.475275234106187 1
0.391170304907452 1
0.581782139912052 1
0.35622627568654 1
0.28158513171459 1
2.57600838232011 0
1.01715130568177 1
0.281807335332833 1
0.283366953058705 1
0.833349696208825 1
0.0222156875483707 1
0.0574879171154344 1
0.168370548891858 1
0.662115705652207 1
0.42929325933648 1
0.112045981239883 1
0.120420840884284 1
0.0693180174680824 1
-0.0395072551215165 1
1.16243111269824 1
2.04132460077497 1
1.02033114939579 1
0.407260554799933 1
0.989618147371756 1
0.576898742336689 1
-0.531786587898044 1
-0.141917402982128 1
1.31951992377511 1
-0.237656911608626 1
1.08069400479167 1
1.54416837152231 1
1.52366083381267 1
0.472639146845555 1
1.41716109900048 0
1.09814356586358 1
0.631189341509838 1
1.27118260492153 1
-1.37211793065406 0
0.518299066511644 1
0.681489950838161 1
-0.273503218556566 0
1.67868963011898 0
1.5165639248561 0
1.24951566411431 1
1.41764968134803 1
0.0880896330628167 1
1.03717569485982 1
0.634756905186769 1
0.76485970320744 1
0.92257706122913 1
0.195459611845846 1
0.0949693763344759 1
0.485070821870837 1
-0.197102611659553 1
1.4924584466438 1
1.16032515644314 1
-0.819150848964389 0
0.826196944054948 1
0.337187528223024 1
0.294474818608951 1
-0.751210139226574 1
0.0650979661350147 1
0.519126070686177 1
1.20827046740371 1
0.412610541909235 1
0.243708713244408 1
-0.0530221297162473 1
1.18856234975063 0
0.8920714705263 1
1.27013524600402 1
0.828254429017618 1
1.10450899684045 1
1.98529222606534 0
1.69709420524037 1
-0.0794200897966196 1
1.24730810841308 1
0.482515611273252 1
0.946951034420967 1
0.526139882907981 1
1.00115484072495 1
1.02960298472523 1
1.75381939811738 1
0.777467240773815 1
0.737178286668341 1
-1.04029699791549 0
-0.199939156055171 1
0.872252110250756 1
0.65692986176562 1
0.619769696955406 1
0.650833954116899 1
0.525227714577093 1
0.372697966418847 1
-0.226993709888181 1
-1.0546774091928 0
-0.3770172621006 1
-0.174801872057201 1
-0.974208436802088 1
0.272239433706281 1
0.159049674789478 1
1.27870042947259 1
0.0387973484650371 1
-0.509942300408936 0
0.260605866701694 1
0.917337992365742 1
1.0284154770798 1
-0.00669471038012959 1
0.719892820304326 1
-0.0598652205588604 1
-0.020117071205489 1
-0.129483367326337 1
0.582771572083434 1
0.46809155633557 1
-0.321162921697654 1
-0.0635824028769282 1
-0.905092888157234 0
1.10965043476743 1
0.397978409468085 1
-0.558995529136554 1
0.333438447111581 1
-0.605078160029905 0
-0.660222411632795 0
1.11946446662203 1
-0.148860005806045 1
1.07584161021006 1
-0.191658958554883 0
0.198166199596311 1
0.860034804833975 1
0.572930753175355 1
1.37415508048045 1
0.43316213914408 1
1.31914272604631 1
0.987919991635403 1
0.133306671686913 1
1.16737697717322 1
0.348564611614402 1
0.769654262153283 1
1.02763128240994 1
0.520973865469307 1
-0.474023795559709 1
0.838902991688722 1
-0.22807046882547 1
1.91403062293363 1
0.67763232081439 1
-0.13060154717396 1
-0.267826180270478 1
-0.132990174805149 1
0.757595295454011 1
-0.767274830600286 1
0.432909064568839 1
0.356596788623165 1
0.399301137173122 1
0.898411278962605 1
0.757831798812272 1
0.235811749553632 1
0.321606167121436 1
0.933705834270167 1
0.703945875726617 1
-0.0727635474936193 1
-0.669590186497405 1
0.795429447264867 1
1.1701544950752 1
-0.153174681956513 1
1.93071385123664 0
-0.1017055295315 1
0.693107490501936 1
1.25310145573143 1
1.23990271169863 1
0.552484522498687 1
-0.372393958639507 1
0.80165113871019 1
0.0111608245512711 1
0.103568326050906 1
1.51371015171091 0
-0.361322510626673 1
0.178800262351833 1
1.41442692200747 1
0.96289077334155 1
0.692950815536931 1
-0.2346477318801 1
2.1786591943912 1
1.18643901034874 1
-1.53586185252413 1
0.910345235238445 1
0.988020802369752 1
1.61844220825894 1
-0.123176992180053 1
1.31865810761911 1
0.421630567813378 1
0.548026238363754 1
0.328749242614751 1
1.10998786157118 1
-0.884721129613344 0
0.373470125035469 1
0.154508241213393 1
0.171628057319112 1
-0.0543556443941299 1
0.561655199620086 1
-0.556048929212407 0
0.615445766904009 1
0.567272602134742 1
0.185865936667141 1
1.23438673797273 1
0.392799509492783 1
0.142288048140885 1
0.655022998226994 1
0.0828291199116027 1
-0.244125130709566 1
0.442250712407403 1
-0.0130253699137688 1
-0.179820021901622 1
1.15425689813033 1
0.607280329172003 1
0.272149200873463 1
0.847710792603439 1
0.271193590194986 1
0.290324047618449 1
0.428452372416371 1
0.425623723398159 1
1.63061654715726 1
0.927783421313608 1
0.0742143280186653 1
0.617787392605471 1
0.912965603070911 1
0.362600978140369 1
0.718304715174178 1
0.355733560089471 1
0.698483252668598 1
0.280212154471492 1
1.33485646225528 1
0.175828211281874 1
0.113614359176025 1
0.0265144640881349 1
0.896181262362955 1
0.917071685215798 1
-0.864734592341074 0
0.369348534425682 1
0.0572328542011575 1
0.879508953419524 1
0.716985084183352 1
0.433909878002498 1
0.136603712363252 1
1.21574112894094 0
0.0750614651166882 1
0.229225433676704 1
1.72445285991356 1
0.152674918809878 1
0.449524645867132 1
0.491121098261123 1
-0.128549750217529 1
0.0580310603679252 1
1.48969518909934 0
0.125704621727429 1
0.686547412552527 1
0.878784219419722 1
-0.707643580952133 0
1.79316076084391 1
1.07617524271781 1
0.781695951878932 1
0.70247110768612 1
-1.10912378561184 0
1.56465984348061 1
1.79772768885267 0
-0.171686831454574 1
1.47074034689979 1
0.529437602793802 1
0.850967045475343 1
-0.196630097104753 1
0.60364119005481 1
0.904259805248584 1
0.700603818854661 1
0.222079741710409 1
0.754078916179936 1
0.0335786348793195 1
0.0153908256406701 1
0.533183006861986 1
0.645126962707108 1
-0.0988597225970585 1
-0.0450028515698054 1
-0.0951350797116082 1
0.877100868452445 1
1.20345872309789 1
0.325427770671525 1
0.987121621803094 1
0.57385504625471 1
-0.843338850645339 0
0.443317981295478 1
0.711867476288537 1
0.478281639724742 1
-0.499169287926505 0
0.756564971531149 1
1.25638986901376 1
-0.433577536118833 1
0.821117265034811 1
1.39084006326174 1
-0.325864214564578 1
-1.44323880517823 0
1.01855798096346 1
0.0439808422530185 1
0.483551718029247 1
1.92512269983691 1
-0.352874116131947 1
0.360090159774367 1
0.961040364405344 1
0.239211332151062 1
-0.291459747405393 1
-0.978359767405136 1
0.509226812598894 1
-0.129792717916944 1
-0.055676532440747 1
0.262380601814596 1
1.35474821210363 1
0.106707712031168 1
-0.563943051612131 1
-0.0592863230177019 1
0.522990956325162 1
0.264948106534112 1
0.373122442357498 1
1.55885687023985 1
0.608347871089951 1
0.0277250674973918 1
0.196495262670563 1
0.401189036263603 1
0.809824585325777 1
-0.265438300412725 1
0.490951742160915 1
-0.750199626007907 1
0.445052068423201 1
1.04339875754892 1
-0.431474750972625 1
1.26609580122873 1
0.847634381581656 1
0.379989193653961 1
-0.0681938500281583 1
2.95151313279597 0
-0.175128506800712 1
-0.705104048374711 0
0.524324350725475 1
0.969492968658535 1
0.254393256165562 1
-0.0373039808582645 1
0.349618363053474 1
0.723685627367824 1
0.0841223452318174 1
0.817955852352482 1
0.434095531227205 1
0.641705966766676 1
0.9630806871279 1
0.201870697542142 1
1.27829752459191 0
-0.361468303273842 1
0.488236906249938 1
0.20781674965883 1
0.503529226460893 1
0.989518434641087 1
0.831493423182891 1
2.12832865974951 0
0.0796178015859243 1
0.904576594562811 1
0.955659347585895 1
0.0609557566314858 1
-0.674398822292562 1
0.413663442702084 1
0.640958331765613 1
0.224694965850884 1
0.950630180823649 1
0.829822473928789 1
0.294930248259449 1
1.32959536376533 0
0.799340810446674 1
1.23157435915532 1
0.195979349684757 1
0.349843512718097 1
-0.146540944146616 1
-0.297255248799055 1
0.228791207649578 1
-0.195849922949541 1
1.02251609924972 1
0.671126352667218 1
0.875036541067111 1
0.898526803435819 1
-1.22684311198987 1
-0.216884554238126 1
-1.49067402065366 0
0.289622193661584 1
0.125273573330129 1
0.677660607971708 1
-0.146960767262509 1
2.15413764936278 0
-0.0506431043468037 1
0.262086898639562 1
0.172577718004464 1
0.91634302256145 1
-0.0230504304065971 1
-0.0633062202823831 1
0.930328724719565 1
-0.693814575158066 1
-1.05834976752941 0
0.954590694127223 1
0.502585275994839 1
-0.465252990078279 1
1.00048463395043 1
-0.106332748299124 1
-0.377320079707635 0
0.0797909250194937 1
0.535786630293427 1
0.720240356577879 1
0.0580834470109993 1
0.986113590324038 1
1.23606077458163 0
-1.14791940660265 1
0.399557118312012 1
-0.129606685222033 1
0.0762537817546725 1
-0.597787516236147 1
1.30163035378739 1
1.31291243978309 1
0.910360141054648 1
0.421927933892988 1
0.0987954595722437 1
1.71728336739997 0
1.07420935254076 1
-0.456520388878269 0
0.981813524615977 1
0.95239202476616 1
0.247426562188048 1
0.238128173045351 1
0.889236112609964 1
1.13995163639643 1
1.45190485854439 1
0.232312670930381 1
0.611589326075798 1
-1.60988972723486 0
0.115567107008416 1
0.392337573829363 1
-0.283967659995195 1
0.331636180054726 1
0.739373940929453 1
1.65189839895524 1
0.967074701438688 1
-0.120292677288934 1
0.149135578596389 1
1.13970656217096 1
-0.329735214321436 1
1.23860601401008 1
1.50847924751024 0
1.56485829643258 0
1.01775841270176 1
0.747271011478004 1
1.07258466016737 1
-0.124852301881826 1
0.0311427891276865 1
0.116850292235836 1
0.999610020213579 1
0.862849063226761 1
0.459205314247392 1
-0.379569681119232 1
0.623844008991354 1
0.3012741111099 1
0.480252408910004 1
0.763888391898452 1
1.36551355356668 1
0.301884187464569 1
0.356455043352565 1
0.484709191312151 1
1.2995533435121 1
0.966127363853649 1
-0.6655760719924 1
1.37757194917377 0
0.509933887042452 1
1.1250141442306 1
-0.606497454581039 1
0.369719449027619 1
2.35201819874845 0
-0.403226675848286 1
-1.06523791568032 0
-0.407717449174198 1
0.394637035956641 1
-0.548506737599778 1
1.03791407307229 1
0.329081017624232 1
0.379223417134509 1
1.70218653329032 1
1.02874986841096 1
-0.583741019105748 0
0.486351559490709 1
-0.114028214788752 1
-0.516228919257197 1
0.00983142899596276 1
1.23163625270644 1
0.0110568645659234 1
0.377356250266182 1
0.720784792223952 1
1.15914898056139 0
1.36386765140051 1
-0.495824308114826 1
1.07979730840537 1
1.3093274722845 1
1.40987806559182 0
0.114978680343549 1
-0.522407703603115 0
0.808792086496369 1
0.683652995047609 1
0.281537587588676 1
0.0525765412073349 1
-0.408173876064258 1
0.399780701885315 1
-0.672972394582528 0
1.222726943012 1
1.00205075808301 1
0.401627385541492 1
0.73776240176367 1
0.520038570766833 1
-0.350608500949327 0
-0.470565606383459 1
-1.05192897931973 0
0.260472415978668 1
1.48235069070385 1
0.797468390966284 1
-0.306922994553292 1
0.770862991019388 1
-0.275702271396432 1
-0.0555788583639762 1
-0.603681884915456 1
0.344612299513581 1
0.71625727879718 1
0.696669532706877 1
1.11537233461435 1
0.813448117859775 1
0.355214134955856 1
2.00569153780898 0
0.360296179155693 1
0.19347367409555 1
0.207053835368764 1
-0.086218239204612 1
-0.409400147390499 1
-0.389105047294542 1
2.06392201801509 0
0.0154444235916806 1
0.772491660149307 1
0.835401920524997 1
0.0492854718363714 1
0.480738993791221 1
0.835159329681596 1
-0.198008748152052 1
0.372246512294041 1
0.704842704494321 1
0.543777120724669 1
1.10960765137888 1
0.495967796605127 1
-0.267424813392721 1
0.708017442813129 1
0.103697035548611 1
1.58943837999963 1
0.958333433791184 1
0.0951066126195756 1
0.254854754734134 1
0.737525561972584 1
0.97340289384373 1
-0.290597639530554 1
0.931521027690084 1
-1.04278215649333 1
1.29703251781822 1
1.18818366276102 1
0.995668518844048 1
1.39876051719915 1
-0.0243642005189203 1
2.16687327640451 0
-0.4859013657742 1
0.0135740630582743 1
-1.04157767873204 0
1.021893074937 1
-0.500065572481416 1
0.355413477109376 1
0.650222663395489 1
0.824952201468265 1
0.713332804661176 1
0.818025841874818 1
0.810245701085502 1
-0.231679056662962 1
-0.541124157776518 1
0.505085153728717 1
2.01324258609324 1
0.257689038697982 1
2.29804713313382 0
0.618918683627036 1
1.00749334462704 1
0.910483757078366 1
0.981892172616579 1
0.892395965016207 1
0.824581231269014 1
1.26437586080969 1
0.523517687364285 1
1.98799445048438 1
-0.657289469801181 1
0.0621629494243785 1
-0.447127374184714 1
-0.385513615805961 1
1.08103265021072 1
0.397162945162151 1
0.199792547850051 1
0.760697178657487 1
0.513934236209001 1
-0.307012097899354 1
1.84969047017929 1
0.0966056216085599 1
0.916420070112889 1
0.0197752477589983 1
-0.226532434557182 0
0.697674378527668 1
1.02469032804981 1
1.22333027858144 1
0.512995337972775 1
-0.131123353179731 1
1.58794607452329 1
1.29370245221483 1
1.21485017129596 1
1.19647965891328 1
-0.591480887931318 1
0.634723081981594 1
0.982998346070351 1
0.790949450489249 1
1.53125410993141 0
0.432398179546783 1
0.627257902282693 1
0.168881710854636 1
-0.323111913637756 1
0.461837995139862 1
1.35892984757179 1
-0.0482697480428593 1
1.03447239522849 1
0.549203931771869 1
1.22405920404697 1
1.1450549111142 1
-0.32271527782204 1
0.919941529646261 1
0.150811398709182 1
1.45266912910035 1
0.0959850249941138 1
0.506530179382626 1
1.59894498415194 1
1.29549947112588 1
-0.82355723113905 0
0.163446305483846 1
0.3653351207572 1
0.349096065471791 1
0.852328620344097 1
0.999577599986853 1
-0.455498124774779 1
1.21659924199795 1
0.5753002356851 1
0.3532150617303 1
0.515327602692737 1
0.554476304238672 1
0.467083093375522 1
0.752246876806982 1
2.40313944299259 0
1.31177622700326 0
0.58581949657822 1
-0.667680160938073 1
0.408542912616844 1
0.354603981027568 1
2.27154004943267 0
0.240688908453403 1
0.644498774289422 1
0.599906025581028 1
0.623756858766803 1
0.0492640029923628 1
0.658532134171641 1
0.501837360094527 1
0.500822436788415 1
-0.420831069891177 0
1.30325013103398 0
0.430045440906571 1
1.82134897807381 1
0.603010627959099 1
2.23886150866397 0
0.360115668246837 1
0.0334440402934003 1
-0.449699717040227 0
1.03653891349421 1
1.14538923189546 1
-0.012604424933485 1
-0.0635781266727345 1
0.562932262588676 1
0.945696712727767 1
1.03633220436428 1
1.59797550166694 1
0.730564451783369 1
-0.113664554287519 1
0.022554503675297 1
0.861793269968594 1
0.134312888145611 1
1.0885414167492 1
0.927513075797507 1
0.460628549187643 1
0.813879007760716 1
0.0594850535205275 1
0.596347181932658 1
0.412752534154589 1
1.33859708537492 1
1.25571222032952 1
0.110652448352335 1
0.98219368609533 1
0.49701155516191 1
0.611670554990398 1
-0.387499783316121 1
1.30516850217541 1
-0.00115585970140325 1
0.219903769803253 1
0.506593805588318 1
2.25065700640953 1
0.269099374191794 1
0.835810809899998 1
-0.763673668077153 0
-0.413295922712156 0
0.968359895186288 1
-0.831927489575485 0
0.353943368503649 1
1.68054776324175 1
-0.639462935840895 1
0.585808137881024 1
1.08827937105261 1
0.115894356146881 1
0.246040952041347 1
-0.0567182904219287 1
1.25106995121656 1
0.469844762609328 1
0.930036612425588 1
0.638017243756777 1
0.528494725088076 1
-0.935502027708254 0
0.154831861849745 1
0.626650442656151 1
0.572562211475462 1
0.854547645278519 1
0.0314295135971721 1
0.323787993898762 1
1.09102876263515 1
0.903580384355011 1
-1.17704157947955 1
1.5662759404653 0
0.782440438692691 1
1.06334961266363 1
1.0228505323849 1
1.88681409301789 0
0.456805635381723 1
-0.0917571979946615 1
0.987663653806845 1
1.00152455571081 1
0.931351082385752 1
0.804711587317755 1
0.832590903694145 1
-0.492027579118524 1
0.235176766375116 1
0.86106497446599 1
0.387511252605058 1
0.238548001345636 1
1.14162058283294 1
0.996365325089747 1
-0.839969129340071 1
0.339114075745017 1
0.934944889284399 1
0.580620839084413 1
0.829770047779511 1
1.25033866753868 1
-0.376690536112613 1
-0.632725979655725 0
1.95227027837918 0
0.510243292737298 1
-0.132941794008833 1
-0.594744225051769 1
-0.955724646869299 1
0.897610427183006 1
0.916764336453042 1
1.30081486146843 1
0.686330777246022 1
-0.271651913641768 1
0.434569460627487 1
0.559877382137756 1
-0.0135035197021403 1
1.47983378040283 0
2.18155735964738 0
0.800314070647181 1
0.01013247823533 1
0.150822538239951 1
-0.0850331702780605 1
1.20469382778972 1
1.02489333750366 1
1.22035644708958 1
0.600411288019251 1
0.347390625845191 1
0.685491422122438 1
0.244835692959991 1
0.64256868973718 1
2.09425288375805 1
0.566470063345304 1
0.560177147506326 1
1.02531665737105 1
-0.119679475278707 1
0.0887501403771381 1
0.00242726735846006 1
0.015724631523408 1
1.60782808126035 1
-0.525606278959526 0
0.498869148139548 1
0.686413816090188 1
0.695570311749823 1
0.545612790939386 1
-0.805219213824313 0
-0.332645080924306 1
-0.0488540277462491 1
1.28448464955747 1
0.631522304770582 1
0.444914836116591 1
0.341753995375769 1
-0.570008869781787 0
0.100043701237516 1
0.606677405155985 1
0.724709523201704 1
0.905273198836507 1
0.790236735812935 1
0.249046736640519 1
0.162892755398651 1
0.200347733182043 1
1.76172795617716 1
0.51881689507273 1
0.548996796433734 1
-0.757235460460489 1
0.0670157505036841 1
-0.283035275726876 1
0.235841126628967 1
2.14709749576029 0
0.655794144192464 1
1.16194202909958 0
-0.041020710030378 1
1.0710702117869 1
0.352870043326395 1
0.742849906986349 1
0.762654700564031 1
0.990003802135593 1
0.690816691475088 1
0.170410994347524 1
0.920765561724119 1
0.894259229111933 1
0.433156422096784 1
0.755090243376143 1
0.211269119543938 1
1.12702800169317 1
0.768083777636561 1
1.07912690111769 1
0.554900146716978 1
-0.249179703346365 1
-0.144450665341563 1
0.0121065403872675 1
0.918102183703103 1
1.55664202037274 1
1.59726017197946 1
-0.104471994561851 1
0.22612862642883 1
-0.329843011832748 1
0.921788414253966 1
0.537293455502044 1
1.22313533510703 1
0.477216706127222 1
0.636732391988763 1
0.217986548064082 1
1.05756938861143 1
0.100283716568418 1
-1.06040195972973 1
0.121752599806202 1
0.0974733203785503 1
0.816854588853969 1
0.308421256389189 1
-2.09505277707883 0
0.678326422280383 1
1.15767106102947 1
0.326975132607629 1
0.418407850667354 1
0.7945203625521 1
0.976660558637141 1
0.064401389308007 1
-0.389954505330241 0
-0.229553202290903 1
1.00542751460259 1
0.452132984948452 1
-0.548199093126608 1
1.3843726655379 1
0.698111775864817 1
0.843246452950555 1
0.159564926149302 1
-0.235958278564944 1
0.43112434026276 1
-0.17753909945628 1
0.937821452861992 1
0.325652995092305 1
0.0801942466794334 1
1.68802084059095 0
-0.464117368082233 1
1.74677618562588 1
-0.75456668513049 1
0.358130887384089 1
0.582949930573023 1
-0.153723128182059 1
2.03233635642933 0
-0.0443107934939733 1
0.686309564373781 1
0.452813734214821 1
1.18968585060481 1
0.116696619991391 1
0.71875110917617 1
0.688990808718497 1
0.769734564837526 1
0.863470415790019 1
0.672466941886566 1
0.337521396276595 1
-0.0715376990829881 1
0.764007244783755 1
0.783745820062302 1
1.44544906588269 0
0.704467948093762 1
0.401633527280948 1
0.113984389457 1
-0.317967680877175 0
0.739492670470894 1
-0.148616667519153 1
1.36667547897453 1
0.0541202469263054 1
-0.41703763642274 0
0.361545456189058 1
0.59989734522287 1
0.110129941587022 1
-0.0737008565688554 1
2.03671235292249 0
1.10759220009562 1
0.317167568124493 1
-0.918394978163896 0
0.483288958323261 1
1.20532885272792 1
0.129705149614965 1
0.213836286756129 1
2.9334378307962 0
0.353974657121992 1
0.059041842197212 1
0.00342973235448918 1
0.762837289479741 1
0.421249193500727 1
0.212986146583632 1
0.235929340298764 1
0.885944730691385 1
-0.468421858007255 1
-1.47897600042209 0
-0.129890678842855 1
0.059028166432818 1
0.239409683968624 1
0.944873442767226 1
0.812763704055395 1
1.3299449731435 1
1.07634272169014 1
-0.967820740656101 0
0.231751611794091 1
1.0453040066651 1
1.33780048012163 1
-0.218098652125512 1
-0.216683112052739 1
0.118401157010273 1
-1.04976344593909 1
0.292889320588866 1
1.37950926337873 0
0.684738722488915 1
-1.53105234483652 0
1.95289433150661 1
-0.180878861630529 1
-0.0663083617111827 1
-0.322283293494499 1
0.386006468916501 1
1.05333878568841 1
0.758607720501933 1
0.187870145580748 1
1.763322850921 1
-0.300613923806147 1
0.0273160934013772 1
1.64734992931493 1
1.14612766023359 1
0.0969133547563096 1
2.04238729132472 1
-0.976605326610899 1
0.39311470273399 1
-0.231373918547587 1
0.35702434652383 1
-0.503171140967834 0
-0.690361482707903 0
0.817666587343862 1
0.158981983993762 1
0.186196190684024 1
0.693194793576546 1
0.722891723461283 1
0.578846296064083 1
1.3709272993935 1
0.64182958353104 1
0.230191557878449 1
1.14470024418301 1
1.52700522576709 1
0.665532590790049 1
0.753153361483998 1
-0.402886708358176 1
-0.158977012907518 1
-0.92204779971805 0
0.542878586745998 1
0.518478846817786 1
1.00322147642667 1
0.879145924500557 1
0.176980624507897 1
-0.659826036332702 0
0.0313330874834359 1
1.53709371450886 1
0.970626054340996 1
0.595147933954895 1
0.407948693131735 1
-0.17485014151838 1
-0.503979783182036 0
1.02668520506114 1
-1.01961454879174 0
0.925515312908758 1
0.313468765177862 1
-0.302015890734474 1
0.818126991779999 1
-0.336671932559859 1
0.400077091279323 1
0.803570821614796 1
1.49000977020391 1
0.689342307359401 1
0.180524132580234 1
-0.162899762140897 1
0.535196538933185 1
-0.210151973859704 1
1.23363301203149 0
0.276820977328394 1
1.43306353637754 1
0.707404944686782 1
0.422826782420939 1
-0.279888262114448 1
1.47947008336129 1
1.10513211692736 1
-0.322613827358807 1
1.57547333090357 0
1.12667550666957 1
0.550021155788905 1
0.24982378152732 1
-0.87227221815522 1
0.433330687454482 1
0.378181615222057 1
-0.660376844257766 0
1.46434733424183 1
-0.816704728580302 1
1.35085898334866 1
0.90128869170323 1
0.890552544592915 1
0.247340275324005 1
1.51802323521635 1
0.914858449779788 1
-0.439821998659033 1
-0.133643801728673 1
0.350026639527938 1
0.148267422338174 1
0.958626728222738 1
0.824102463837976 1
1.35196532913144 1
0.72597163508815 1
1.01558737174679 1
1.11342188604801 1
1.00684479861283 1
1.69111080357557 1
1.10745449134173 1
0.727693358535677 1
1.21772746599098 1
0.814265474608382 1
-0.272275186647605 1
0.0791234770775632 1
0.752243917451903 1
1.14859566013068 1
-0.722918914439091 0
-1.40143522201418 0
-0.710665531087672 1
-0.722349269871899 0
-0.408934352988967 1
0.381081554084006 1
0.873061320917139 1
1.40732146777294 1
-0.213834341060932 1
0.0648737777194295 1
1.38788456017813 1
0.609236417937039 1
-0.146069217834107 1
1.76903919242613 1
0.633344554747849 1
-0.0799748893653357 1
0.755525601053084 1
1.16979528507912 1
0.977184306098098 1
0.0702867774605327 1
-0.83544154457468 1
0.0231386944807687 1
0.580683251499116 1
-0.0976938648687679 1
0.563671207017793 1
0.428258209301067 1
0.790264055646935 1
-0.334087492201963 1
1.3664051463168 0
0.441863777096282 1
0.239441450383181 1
0.789336410468655 1
0.799187792533462 1
0.189236341272736 1
-0.34405115203517 1
-0.712437324040182 1
0.123400445984439 1
0.261027723675751 1
1.11960918725624 1
2.40299587959179 0
0.949011758477274 1
-0.0683490059756128 1
0.506888471461918 1
0.724868091525752 1
0.991308724863535 1
1.23586932427856 1
1.40390890511594 1
0.0294983650727203 1
0.370381431169889 1
-0.31644666764843 1
-0.0408243586829048 1
1.26259991482631 1
-0.306513585096554 1
1.09784560875288 1
1.59859823536799 1
0.7536191925397 1
0.712991919272652 1
0.696867657976163 1
1.88501587764712 1
-0.75466536493047 1
0.387021815014787 1
2.15458794934565 1
0.454625631198239 1
-0.0634495057269332 1
-0.0646243405599276 1
1.11105612928285 0
0.851240899270044 1
0.0218291550413397 1
0.964605195650706 1
0.880997928725405 1
-0.270058888084369 1
0.0942351663202541 1
0.642152351958549 1
1.04892604748898 1
1.0825477979918 1
1.29036003168546 1
0.316844700056116 1
0.481173316827344 1
1.50405729845458 1
0.455563180997665 1
0.458209180539707 1
-0.576246624339943 1
0.11720553887104 1
0.718242567922486 1
-0.0167330588551749 1
-0.132822510336154 1
1.34151488443951 1
0.432102603640461 1
-0.747331286806473 1
-0.371619912973663 1
0.286519037024974 1
0.727490812850593 1
0.539081752194208 1
0.446725523500675 1
0.595186152875613 1
1.17174804227434 1
-0.31200158907513 1
-0.0662191132531746 1
-0.551672500211827 1
-0.438194520811052 1
0.654798870431505 1
0.0817719952818975 1
0.2335940029261 1
0.680434918699488 1
0.44646391633459 1
0.816668012006412 1
0.100536360027136 1
0.519302952597162 1
0.760205175956744 1
0.0489912564357297 1
0.192141335319848 1
0.0587252086303776 1
-0.18812475153933 1
0.493495233993031 1
0.141716762789358 1
0.557728017780103 1
0.218237595285338 1
0.355931990841878 1
-0.0600748626450476 1
0.977774574920615 1
0.235828023039949 1
0.334491282482538 1
-0.135651162646166 1
1.71735445514745 1
-0.385172630549391 1
-0.0296262322385107 1
1.39665701384416 1
1.35113322480727 1
0.519370973663288 1
-0.555772407071458 1
1.2380542971971 1
0.403555286939959 1
0.459781642152523 1
-0.827087289918226 0
-0.755267170814488 0
0.25204094880172 1
1.34871475593622 1
1.19463441885524 1
0.870591269374018 1
1.30793851139152 1
0.959609907179332 1
0.345428912236758 1
0.498915303648749 1
0.00322756262329736 1
1.22701079139443 1
2.79178560325525 0
-0.338290984389932 1
0.628052110821223 1
0.627370829178669 1
0.693565985952253 1
0.760097136918735 1
-0.392112853818144 1
1.92906226282676 1
0.495769350516687 1
0.908007033489068 1
0.190824561683199 1
-0.20729894120964 1
0.561470255001686 1
0.968887698894559 1
0.949039612457022 1
0.3244367068873 1
1.06751339378992 1
1.17610359321717 1
-0.948536328775565 0
1.05587423762759 1
-0.219181580957902 1
-0.0476213745459258 1
1.15173468895964 1
0.164174211609925 1
-0.834702167702003 1
-0.603060879476974 1
0.437545877202965 1
0.161660102009199 1
-0.182691350436353 1
1.51815451895678 1
0.458062878177686 1
0.990614488503901 1
1.1487344677006 1
1.19700324630089 1
1.41191070602873 0
1.75650871266347 0
0.107579297720884 1
1.30090014609632 0
-0.804675830754755 0
-0.72408773474801 1
-0.820202906220735 1
-0.161162880556955 1
1.7037834202072 1
-0.597649231288875 1
0.392104498073859 1
0.388745453410077 1
0.555737105367737 1
-0.0546181043982986 1
0.894534630597854 1
1.15231450816932 1
0.84223720392375 1
-0.651916461361108 0
-0.24728346870905 1
-0.470268829079307 0
0.432864889088276 1
-0.439445167186085 1
0.99392844918068 1
0.1691246178091 1
-0.162321728788896 1
0.534127059302526 1
-0.305519258363812 1
0.0293045907165167 1
0.953170687076683 1
-1.03604169488841 1
0.666627645721789 1
0.675139741742866 1
-0.0907834369675522 1
0.330655417699963 1
-0.0136826324985687 1
1.10189610525921 1
0.463304112631942 1
0.329671193053213 1
1.17376225063192 0
0.662585144051926 1
1.16733444487925 1
-0.808401613301835 0
1.77522963040573 0
1.08254519025828 1
1.71823738732636 1
1.3939113100242 1
0.744803772438009 1
1.50792227847273 0
1.04662695564621 1
-0.38985382339418 1
1.63051446310638 0
0.373355303983677 1
1.05273643250181 1
0.872937643938399 1
0.20079489316987 1
-0.315081760003897 1
0.261942440945751 1
0.406217190573741 1
0.828320057630518 1
1.16871332465463 1
-0.183276884064418 1
-0.133882380896529 1
-0.200609894091421 1
0.649616162846267 1
-0.200142039536501 1
0.70679276845105 1
0.113403265363012 1
0.272273409358305 1
0.385750793321972 1
0.470311664003728 1
0.218410384856725 1
0.172616602762821 1
0.230083489530128 1
-0.203793763180214 0
0.707405383569212 1
0.140130160767814 1
0.188687269835304 1
0.591781442495691 1
-0.0098727946031354 1
0.0711729890104909 1
1.35423731572672 1
0.0694752517249573 1
0.444862038142176 1
0.535554475985498 1
1.42779560680107 1
0.716535415615906 1
0.315867787617187 1
0.676385351099458 1
-0.00296567560780588 1
-0.142832878370969 1
0.58501419955117 1
-1.29729434292514 0
-0.0685000219266404 1
1.23477555297854 1
-0.0404357966879116 1
1.62717574377041 1
0.612790578552715 1
-1.55264389290263 0
0.69695922699119 1
1.64589234853259 1
0.8706677331281 1
0.376144953625198 1
0.0271406570345156 1
0.430058297850109 1
0.574219066146919 1
0.059269576715168 1
0.621037591990386 1
0.211112325221282 1
-0.149005153525809 1
0.670721188692186 1
0.42079039321644 1
0.406677337982028 1
0.353572740191879 1
0.210635057074458 1
0.383169704953233 1
0.491488374489113 1
1.68111889491652 0
0.386278681611854 1
0.11292623439849 1
1.16223251091006 1
0.570065561202613 1
-0.460710061778257 1
0.698882943454291 1
1.09621002960126 1
1.75500665783699 1
1.18900844550334 1
0.126164591251947 1
0.262867241787532 1
0.567546438774291 1
0.181356493278754 1
0.334778395193661 1
0.384782902060086 1
-0.0153073029945606 1
2.07996547010931 0
0.89482058884348 1
-0.701308912901605 0
0.0764721028863709 1
-0.063415227057186 1
0.360598249156322 1
-0.405300128373345 1
-0.608308480572325 0
1.38596539293176 1
-0.16243301946309 1
0.146189352884184 1
0.251404129127172 1
0.812610550891944 1
-0.491519721934487 1
0.536408334017746 1
-0.486376679747172 1
1.28584743859714 0
0.831241445461435 1
0.277865544579966 1
0.867758505683038 1
0.503486896800622 1
1.58977384953491 0
1.02878855935958 1
0.477487333022337 1
0.0548322917053584 1
0.353902657506239 1
-0.465073406584798 0
0.775363920418088 1
-0.206939288290949 1
-0.781708182800494 1
-0.0310348958608334 1
0.442657456738249 1
1.3734034484469 1
0.183367149923272 1
0.929509356914309 1
1.3408426957435 1
-0.598465867931506 1
0.644143190537048 1
-0.994956232493375 1
-0.0754702803538629 1
0.696796245342798 1
1.31964303155931 1
0.682932068788688 1
0.390596416732603 1
-0.915461165338013 0
0.672414443530016 1
1.18314813890189 1
0.477663453127014 1
1.20212321942485 1
1.80284670375173 0
1.07076054610524 1
1.53313932747437 0
1.00885527955197 1
0.616158897329353 1
1.29213352462675 1
0.923053504432977 1
-0.921521145255256 1
-0.303462979272346 1
0.537516717557286 1
1.10608449693787 1
0.985596992784101 1
0.840723406802531 1
-0.356402152357479 1
0.699352179277261 1
-0.362951527792698 1
0.17334362702264 1
1.30645980924287 1
0.167915079848157 1
0.191392031884409 1
-0.0458900239304201 1
1.15469082694182 1
0.622049712441765 1
-0.153485707941437 1
0.266730835519652 1
-0.183808610874379 0
0.0362242978389718 1
-0.156415242676529 1
1.15061878597043 1
1.40720625292373 1
0.662716600677357 1
0.253850877223371 1
0.587529150710808 1
1.08347144245643 0
0.373649675037363 1
-0.139394424324734 1
0.0921108747389799 1
1.23113194260572 1
1.3265313486218 1
-0.176451818613784 1
-0.010237049532182 1
2.15939418488956 0
0.781717381151328 1
0.567346590216259 1
0.108618829159002 1
0.963234484928179 1
1.66930700436658 1
1.73344020390112 1
0.504479089589269 1
0.924765439851457 1
0.186614069819724 1
1.07033524523534 1
0.23807164916482 1
0.568259263396063 1
-0.0294261701935625 1
1.97830881842819 0
-0.941786803513204 0
0.821530903168112 1
-0.528158595544753 1
2.09147609838278 0
1.95747551859621 1
-0.70127014034164 1
-0.166766039341329 1
0.129567703215665 1
0.704075724327022 1
0.823673219388592 1
0.763961890562532 1
-0.379475663792448 1
1.25362214920289 1
1.79738017796533 1
-0.484209890280105 1
-0.373329550393893 1
1.01933820071059 1
0.499486152398461 1
1.16058211985375 1
0.0493364720330498 1
0.136826427035889 1
0.702049167946147 1
-0.166702280456784 1
0.607094209647462 1
0.442529994006209 1
-0.303140765758918 1
0.869540691639395 1
0.0528137761795018 1
0.441505034306493 1
-0.0934555920145217 1
2.1894863622159 0
-0.326247954774061 1
0.301925366911988 1
0.359794666294329 1
0.558998798171871 1
0.91312557462085 1
0.291069460756395 1
-0.151471196304331 1
-0.559657029439373 1
0.336536898852365 1
1.1934634459494 1
0.37694279326239 1
0.528474015771632 1
0.301213477111168 1
0.481891180219308 1
0.930679502458163 1
-0.353441066405299 0
0.379723785369601 1
0.837991704077132 1
2.0093584041336 1
1.34360645693248 0
0.348565688958831 1
1.12221898055906 1
0.252902574830417 1
0.56878609359161 1
2.23367506703637 1
0.306456913340751 1
1.09323280975719 1
0.207876420714095 1
1.40885270021476 1
1.02200067562701 1
-0.148376258598149 1
-0.138529190599269 1
1.03402021964497 1
-0.0562843578330408 1
0.025530716608295 1
-0.355843971609324 0
0.562326638210516 1
1.26749058545376 1
-0.363483908956287 1
-0.661015400044669 0
0.666906096527077 1
-0.508680628824977 1
-0.829313848439957 0
1.46890284985912 1
1.02339789110953 1
0.415668591449996 1
-0.656617285444246 1
-0.0714872304710542 1
0.646651120094187 1
1.52708919360124 1
-0.394092428744396 0
0.103277519835971 1
1.43633087572994 1
0.993666029102237 1
1.35779010235602 1
2.40992360525177 1
1.23567533224542 1
0.558375325734111 1
0.351161636027812 1
0.339524785061773 1
1.03269214095064 1
-0.460945522607597 0
0.748501156603479 1
0.455815767934414 1
0.760744529595999 1
0.246003087719266 1
0.518109144370566 1
0.732284961534587 1
0.247587705374345 1
0.14649429706535 1
1.03928717860423 1
1.55845609169489 1
0.487390699336013 1
0.73354838811329 1
-0.116705790267696 1
1.09001862771601 1
0.778174978070941 1
0.343552882247192 1
2.23953879414393 0
-0.8055946985806 0
2.51472260405107 0
0.0630660830479495 1
1.46298983414216 1
0.252677890643149 1
1.27439115527348 1
0.172789115389723 1
0.29821868952044 1
0.0869597702874642 1
0.259308872366893 1
0.212771624148136 1
1.15869994003055 1
0.836059871595361 1
0.805163083107394 1
0.424842505425228 1
0.607532217356828 1
0.966516368353965 1
1.24895107417609 1
0.256832163539696 1
0.155151950117894 1
-0.361739886615895 1
0.53375429982299 1
-0.464806575717078 1
1.41625484226659 1
0.502331054900339 1
1.04393628678889 1
0.489890937973237 1
-1.1222941951948 0
1.72275288952095 1
1.66815058412459 0
0.871318256621763 1
1.31052168533836 1
0.193415375085227 1
1.23906171589659 1
-0.682181732220415 1
-0.200851914019491 1
0.420321477743066 1
1.11566797554109 1
-0.897954473701922 0
0.669612854082551 1
0.491427212409883 1
1.0752923239875 1
1.59586805035798 1
0.060341668644303 1
-0.0872250765300172 1
1.56442528821864 1
0.206541095701771 1
0.749764849342157 1
0.741188729267836 1
0.364419414650526 1
1.50131204154349 1
0.383082403958334 1
-0.456618227785856 1
0.879799901551585 1
0.148798515209955 1
0.772392969307387 1
0.865654669599792 1
0.180805556806699 1
0.222589881231076 1
-0.0784157594200009 1
-0.0644389209171529 1
0.805426696883288 1
0.735407250668774 1
1.04763126113873 1
0.900420027185382 1
0.680614090761207 1
0.892544543042403 1
0.0426709290535773 1
0.498441544235292 1
0.69631539539686 1
1.03717689531136 1
0.722950294158151 1
-0.166033198610067 1
0.436445798424683 1
1.25461757248019 0
0.929674915627436 1
-0.607898936248157 1
0.686407718524765 1
1.40386876931088 1
1.07926051903974 1
0.919834997531032 1
0.813689883716441 1
1.6796109152138 0
0.937843393210525 1
-0.224825201182316 1
-0.213244124865905 1
0.640197581618433 1
0.513084996304143 1
0.488149699948863 1
2.01323020440736 1
1.6088718201489 1
0.468915310475205 1
0.647778120294402 1
1.26361948205951 1
0.590317984186937 1
0.0605796742396008 1
-0.379248889222291 0
1.51826919337173 0
0.655102568374175 1
-0.737940951457911 0
0.659683379291331 1
0.426219358831454 1
1.34659520376849 1
0.830367454980544 1
0.887223263531236 1
0.515309622581081 1
0.373548067341985 1
0.535185224744189 1
0.39559316482477 1
0.604770170293257 1
2.14990700868436 0
1.57948805193181 1
-0.575544434175285 1
1.26713148676823 1
1.00030481200592 1
1.87093409462922 1
1.3747127875947 1
2.13916293940992 1
0.189166328284957 1
0.824241603353137 1
-0.00344018971615088 1
1.23463721332702 1
0.694957020765249 1
0.898970649855355 1
0.486025256205909 1
-0.65545766161165 1
1.10541221506724 1
-0.873007339227696 0
0.467060815716036 1
0.607373271699688 1
0.174054693535 1
-0.489683359888961 1
1.25600547671075 1
1.21015653940314 1
0.547907136146186 1
0.346935468198441 1
1.34672625471751 1
-0.97041850297808 1
0.610750403340876 1
0.888734420532111 1
-0.271144900550828 1
-0.143581607183424 1
0.624982595130177 1
0.0220858055477685 1
0.997124950453558 1
0.746856349744577 1
0.456150370377566 1
1.4950573838244 1
-0.524851974283576 0
0.673799888897356 1
-0.163993773372373 1
-0.361352147665367 1
1.31606936570142 1
0.878908000739864 1
0.262018223539029 1
0.68983685628074 1
0.696215663285844 1
0.834795167273412 1
-0.17574801676696 1
-0.254770010926297 1
0.53978922757376 1
0.995258528813959 1
0.34900471235725 1
0.997262705545713 1
0.793041324177834 1
-0.671824245982374 0
1.40526924028215 1
0.636214834961564 1
2.26652944598884 0
0.497731356398422 1
1.33313057943994 1
0.650733708746726 1
-1.06389669138114 1
0.366906700618979 1
1.22194411050337 1
0.654792294444625 1
0.57858676482698 1
0.361865839537122 1
0.253826038517387 1
0.928270010424909 1
-0.194394773010394 0
-0.194100289504633 1
-0.9264487920892 1
0.719517371546934 1
-1.30612746492231 0
1.57231403398543 0
0.540067264903869 1
-0.362721979643033 0
-0.807097715540535 1
1.71730397252433 0
1.91239123079806 0
-0.852575286281295 1
0.283817405930046 1
0.0736505687014947 1
1.67303770836031 0
0.239507805281501 1
0.656045068855749 1
-0.30924139625365 0
-0.371985240834025 1
0.982536297918672 1
0.827626630337844 1
0.671542932398552 1
0.452839907823812 1
-0.160608315008377 1
1.71962860733091 1
0.622537152698191 1
0.0446104782115291 1
-0.524605301933579 0
1.18204933970994 1
1.83746142475991 0
1.88558029310106 0
0.929175927186939 1
0.115332639482634 1
0.966724457369552 1
0.498605940256522 1
1.10138069649906 1
0.30975836856716 1
-0.965831345163473 1
-0.322310541956816 1
0.448691410656459 1
0.972882522700436 1
-0.944361321319954 0
0.447587968911837 1
0.598461125802856 1
0.814230072881262 1
-0.101174360075238 1
0.253073790665608 1
0.816547504259356 1
1.80260730421895 0
-0.0922751657066203 1
-0.224138290533512 1
-0.322637633618594 1
-0.69531595326082 1
1.6003352612456 1
-0.0847385039393416 1
1.23785857638165 1
0.594847295476343 1
-1.10428916738605 1
-0.592176142261554 1
1.41133964685151 1
0.900562361628652 1
0.541756708085689 1
0.555796986773817 1
0.60571691902011 1
1.45463905305122 1
0.265560181046859 1
1.40044471455984 1
0.775493708978671 1
0.36694231332167 1
-0.0408464567871117 1
-0.609348199796501 0
-0.459026757478111 1
-0.342441172764509 1
2.57028018392637 0
0.686983027167687 1
1.21565766488604 1
0.120792074918895 1
-0.0928579955724666 1
0.924044829998486 1
0.781696325894906 1
0.627206465995975 1
-0.230571843560806 1
0.979302154469868 1
-0.131177098463972 1
0.91309006528657 1
-0.61277008944785 1
0.302246108251599 1
0.940438848975811 1
0.648965113281795 1
1.96920763405648 0
1.72724632507769 0
0.760684182719509 1
-0.205229270986532 1
0.703948517157854 1
0.21293727190992 1
0.940707294698979 1
0.736838602060767 1
-0.290370287525013 1
-0.190610026826068 1
-0.994371660611227 0
0.271055498770047 1
0.656981068918114 1
2.36446284205076 0
0.31712774438153 1
-0.0438771675694354 1
1.07372005894634 1
0.967414714192281 1
0.187864980283082 1
0.257779823928864 1
1.12104540854409 1
-0.142689256552685 1
1.07020264334723 1
-0.190500626481624 1
0.453961096734566 1
-1.20618668818289 1
0.625113608579908 1
0.0636086803816755 1
1.08939895390707 1
0.595628785209633 1
1.956354999267 1
1.31823972595713 1
-0.467821091689988 0
0.895662421377645 1
0.360183628311372 1
-0.0301179777888355 1
1.07155592573835 1
0.283185850779477 1
0.318019728727151 1
0.373917186003411 1
1.66002962148532 1
1.3880104348911 1
0.884936268914431 1
2.20210150503093 1
0.742626603138791 1
1.201843399841 1
1.16735623203164 1
-0.784296772158894 0
0.051922564985462 1
1.60186937261984 1
0.843621705008227 1
1.16086133915187 1
-0.0783822995202317 1
1.24104722006143 1
-0.292413957968128 0
2.24816160768719 0
0.469643030398001 1
-0.349570602142079 0
1.71300104724254 0
0.116576888504997 1
-0.572599642451341 1
-0.30669615461839 1
0.340937579523299 1
0.31751941730328 1
-0.125002801355564 1
1.07185429448618 1
1.53735113280777 1
1.02030452496304 1
-0.0802174968608808 1
1.12052630412578 1
1.18216692318563 1
-0.109286782973012 1
1.05202717621492 1
1.00462600577812 1
1.68682591119609 0
0.987757423099375 1
0.984656260341529 1
0.275225516613424 1
-0.482486856876655 1
-0.10810837914645 1
0.581677249313836 1
0.812151568383016 1
0.19781764744675 1
0.33277336834447 1
-0.0391853606553388 1
0.623878798819872 1
0.895335918698966 1
1.21656220181979 1
0.831734937091813 1
1.51198363345852 1
-0.00259808243035439 1
-0.0694482727173923 1
2.04829936610919 0
1.22408995718456 1
0.730277844918112 1
0.653385975680924 1
-0.872017781245283 0
-0.980603968868753 0
-0.346589253501755 0
1.13070064212245 1
0.701417459517895 1
0.273006298468811 1
0.917831845395749 1
0.344016627419897 1
0.8748838441387 1
-0.242556892793765 1
0.386523760004795 1
0.345938503808916 1
-0.545085273781817 0
1.25066188545128 1
0.234051388409794 1
0.278819033528322 1
0.396368474759555 1
0.321105878056691 1
1.206861227549 0
0.36150683121261 1
0.920145748412272 1
2.09337879075793 0
-0.0999075881272435 1
1.77065670163521 0
0.578195262478264 1
-0.573820200279562 1
0.135445602491191 1
1.50324991920215 1
0.119192491276925 1
1.84942341376847 1
0.466809798908158 1
0.323437868375872 1
1.09605237809022 1
1.18896014831627 1
-0.866729123293 1
-0.559623467336901 1
-0.0647063771566026 1
0.337136246275288 1
-0.107080804454859 1
0.53830527429829 1
0.40321216487185 1
0.163062327592767 1
0.159489779319229 1
0.251331841483125 1
0.670340581363001 1
0.109653354071575 1
0.0590442460708026 1
0.92456881219927 1
0.583559027206673 1
1.08171989798363 1
-0.109706321771655 1
0.823038225574073 1
1.03591227192672 1
0.257406599896851 1
0.235855275152462 1
1.41396024916395 0
0.200199526790385 1
-0.536634251178732 0
1.03177765515016 1
0.00780996880760766 1
-0.523006063058877 1
-0.449200329390574 1
0.481604252996003 1
1.14669199603672 0
0.45042426737653 1
0.0236965797326065 1
0.893805875876426 1
0.0562643106449043 1
0.089683488585286 1
1.14672639581822 1
0.126721571025413 1
0.577147808561793 1
1.03314525832815 1
-0.127430293782876 1
0.459316417845302 1
0.094727253547574 1
0.316288303814895 1
0.898916949424687 1
0.688063452274438 1
0.236021423456483 1
0.988718303895306 1
0.514723713526932 1
1.50667506722895 0
1.76382831241754 1
0.224149628626545 1
0.0217901940551126 1
-0.789407323925864 0
1.3251135388642 1
-0.0881831692627285 1
0.569410977829458 1
0.625918047332149 1
1.36586155855633 1
0.144743890045328 1
0.703630780307821 1
1.38266018340353 1
-0.389480117940222 1
0.761047132356053 1
1.07311193423067 1
0.440177854873424 1
0.788025912786102 1
-0.125766947732998 1
0.458121639747972 1
-0.156764195953644 1
-0.338944569699194 1
0.0989904565510516 1
1.07376214051302 1
0.415614086550299 1
0.102398166105653 1
0.834627128906357 1
0.25655567847038 1
0.235794076757533 1
1.44245716483469 1
0.406798995230596 1
-1.19050688372506 0
-0.164185461622466 1
0.300700839200782 1
0.887122819866196 1
0.634489982892471 1
0.985779225868291 1
-0.222796420151334 1
0.355293297438345 1
-0.87898768826055 1
1.57278692115444 1
-0.335093593389859 1
0.189988716862071 1
-0.65173584119023 1
-1.28674937905359 1
1.12769812185117 1
1.47109713182455 1
0.51215703600039 1
0.745568533639621 1
0.439397369630364 1
0.229255712572698 1
0.0279305483016311 1
0.996190277776518 1
0.569719101613595 1
0.673281903534293 1
1.59326447984399 0
-0.268429829673227 1
0.12592074209869 1
1.13930677453218 1
1.00366778249548 1
1.04752680066633 1
0.0417275945656694 1
-0.127048032329779 1
-0.663167885719697 0
0.345256318701318 1
1.69667071470789 1
0.854421582725451 1
2.03515622272896 0
-0.449715936255198 1
1.34630542776212 1
0.258058272049936 1
1.5549748290092 0
-0.0183770137277961 1
-0.926389670367358 1
1.40372936548222 1
0.608527626202841 1
-0.482020522426693 1
0.332824189831434 1
0.134799888319476 1
0.902109754004546 1
0.0725580283264621 1
0.79177629051946 1
1.14491427361896 1
0.688702727557153 1
-0.0841491335395864 1
0.835560321780178 1
-0.455081879163492 0
-0.0320951748190854 1
0.865233933902251 1
0.826968020596704 1
0.713156966959075 1
1.28707155807109 1
0.969284824057679 1
0.436274147967737 1
0.541103040466298 1
0.643578636419665 1
-0.312978427792339 1
0.158283204810554 1
0.390102695350147 1
-0.00839212576030221 1
1.21509214129346 1
-1.23470646213161 1
1.14091085072234 1
0.659895406211394 1
0.498990506100755 1
1.25760847261761 1
-0.416807323173211 1
0.875535190340911 1
-0.196103074586995 1
0.553219008527043 1
1.12819767086571 1
1.23649390787616 1
0.299423419235106 1
0.494818138217654 1
0.104202137065221 1
0.91167988507934 1
0.756563255062012 1
-0.202376887522962 1
1.77951222674165 0
1.58210281213855 1
0.85665060765744 1
1.37489678257695 0
1.71305517111402 1
0.49313777016334 1
0.819279404366532 1
0.534644695067448 1
1.60370030731073 1
1.18666236792995 1
1.79299820659715 1
1.13820982681444 1
0.199118153843921 1
0.0042601607860506 1
-0.111835308133956 1
0.364101476531631 1
1.28621984984234 1
1.88229858583305 0
-1.01183783715451 0
0.603810906773766 1
1.50239035372764 1
-0.579035333873992 1
-1.03296223718495 0
-0.173206030510775 1
1.26207078565392 1
1.19825662899057 1
1.34108465471626 1
-0.819987047442473 0
1.31143533633895 1
0.260327688413172 1
0.41154657652384 1
0.62396852768996 1
0.379840414535477 1
1.07851840509013 1
0.561786883988021 1
0.774511309991939 1
0.879935401763755 1
1.11170223103005 1
-0.188376315840493 1
1.57602610719026 1
-0.154901451108835 1
0.813119316196442 1
1.3111306088914 1
1.56167758173498 0
1.57723276218238 1
-0.280290766349846 0
0.199672830223738 1
0.461741731530064 1
-0.27783848624148 1
-0.447143691064333 0
0.840577835252293 1
-0.355268527087849 1
0.593956737415869 1
0.510034013947308 1
-1.07748047942189 0
-0.882845221465218 0
0.916321612113875 1
0.965335307133875 1
0.497416649980526 1
0.862530431195353 1
0.546086379602495 1
0.22651524109482 1
1.25768224531381 1
1.37760660418452 1
0.453635433140059 1
-0.310803355911344 0
0.175414598684793 1
-0.18211402632846 1
1.07723357303007 1
1.2933733411536 1
0.24843326013915 1
-1.41304829019676 0
0.885809560999923 1
0.782507339805026 1
1.27962744101495 1
0.533686678063686 1
0.46042305455608 1
0.795913664273706 1
0.128158536677291 1
0.0077031114062541 1
-0.407333194152298 1
0.343324704253522 1
1.56842110817894 0
0.538816735235129 1
0.831053288640355 1
-0.0616117975501149 1
-0.148681150498041 1
1.01128080190631 1
-0.469395350023864 1
0.624494509479987 1
-0.844011940357249 0
0.625845647803089 1
0.407954398667252 1
0.396038333578556 1
1.55316904759854 1
1.65490551184223 0
0.534454451257836 1
0.0879357336856144 1
0.00536296207733061 1
-0.159527052804132 1
0.168132448898293 1
-0.367031838915642 1
0.648320696863711 1
-0.982227076142292 1
1.37887765007165 1
0.108693310394427 1
0.805003343681309 1
-0.0294643229475773 1
-0.499332549467389 1
-0.781258728009313 1
0.0992508896120015 1
0.730430023414179 1
0.295979100583826 1
1.51421998906424 1
1.44104172276616 1
1.03290427821146 1
0.0771606363613509 1
0.0439220952514368 1
-0.445910516067202 1
1.10781034930338 1
1.2172111927051 1
1.08574569226978 1
0.631557612272243 1
1.37656131027125 1
-0.218485555256539 1
-0.256335770688601 1
0.297354938138647 1
0.172474244426658 1
1.36655308474726 1
1.04959046909316 1
1.95057922886434 1
0.104428522853614 1
1.1993999696058 1
0.524530315342159 1
0.890172759741908 1
0.950802474832339 1
-0.56720326730252 1
3.0449030796209 0
-1.46842166323779 0
0.715086918720394 1
1.89727196583964 1
-0.20183060247345 1
1.67685113732915 1
0.819522401025184 1
-0.441631164374249 1
-0.349348965438637 0
0.189517939144842 1
0.627272049129424 1
0.0910215438422644 1
1.25365262487954 1
0.506482831894996 1
0.276583560970878 1
1.58119900537245 1
1.55761708025057 1
0.537329015490202 1
0.763873053830861 1
0.187847546606712 1
-0.0231829256937756 1
0.391128298932591 1
0.921604810107961 1
1.05774776710719 1
0.401661562236442 1
-0.0345739370082008 1
-0.667002325155185 0
0.6536439102574 1
1.03951263075429 1
0.248201309542001 1
0.0313622836848812 1
-0.459592565964679 0
1.07623552732164 1
0.837732320257977 1
-0.499765892544012 1
-0.10133726319654 1
0.0222134321010466 1
1.45286637437293 0
-0.358318853412653 1
0.910545660793313 1
1.25837904051158 1
0.899901145347991 1
1.10837332583386 1
-0.0523887402007123 1
1.31018973882314 1
0.0802154874592212 1
0.673574642202263 1
0.193968152822272 1
0.256222264010919 1
-0.28215275994707 1
0.567077056094156 1
0.677713967118795 1
0.250397883237809 1
0.359831115202327 1
0.647454568823975 1
1.84374903105902 1
1.10346689124482 1
0.576054918639387 1
-0.0211114151869981 1
1.64208103520447 1
1.06315575330072 1
2.03852796128247 0
0.413843844155425 1
0.756317145253058 1
0.421909461915143 1
1.51790054260595 1
0.0900893985692913 1
0.68952625062464 1
0.978782804224894 1
0.407069283842627 1
1.69060831540355 0
0.714758908864808 1
-0.0240036905496977 1
0.46653261452861 1
0.364426208774291 1
0.802385255477627 1
0.331088009209655 1
-0.376587070885352 1
0.883424182858042 1
0.197585785641883 1
-0.400122034966292 1
0.118426362786397 1
1.02334633863773 1
1.47594013270187 1
1.33172005683879 1
0.519049681917695 1
1.15337982990258 1
0.390393088629206 1
1.28726870511414 1
0.847915559733622 1
0.741729334406781 1
-0.0984929942760436 1
0.490765367719147 1
0.765864647310091 1
-0.464545685110794 1
0.0356430222160461 1
0.195574174996357 1
-0.255117294393045 1
1.15308686708947 1
0.240953111707133 1
0.465343545794811 1
0.51528533362893 1
1.49583287899947 1
0.198303452124258 1
-1.07937676842962 1
0.235067733660545 1
-0.154646741948071 1
0.589968318345741 1
0.251894264750306 1
0.0205305459350818 1
1.94917907145812 0
-0.0791777825628822 1
0.529603953817295 1
0.0531758852181509 1
1.23873698106446 1
0.800906489551577 1
0.434913081906915 1
0.956182473473269 1
0.144272222659686 1
0.218069910545826 1
0.751951192488493 1
1.7508617238818 1
0.990833082169051 1
0.204683558550607 1
0.62725358703346 1
0.496645628843466 1
0.846762968024217 1
0.0202839539916783 1
2.42956574310265 1
-1.71838616146866 0
0.929312291198987 1
1.6797427299149 1
0.666891262842052 1
0.324698590550277 1
2.16808381173184 1
-0.103275107975107 1
0.578921187772921 1
-0.509699425222422 1
1.00987939033828 1
0.77330106625301 1
0.505924441748424 1
0.641526394577159 1
0.290551974409537 1
1.18785106911045 1
0.0627187597760583 1
2.15343178086602 0
-0.100403863379261 1
0.276679237802445 1
0.0164003306019522 1
0.434956389662481 1
1.27486512480695 1
1.39064012682903 0
-0.674565679240115 1
1.61495497492792 1
0.232015456144021 1
0.189794065110026 1
0.771762987578628 1
0.0155930327826825 1
0.87409109305409 1
0.215420746146721 1
0.449318402426551 1
0.59629619129587 1
-0.478037750839184 1
2.19060241041353 1
0.365031641982686 1
0.740726020579678 1
0.132385036978635 1
0.591977688558961 1
0.470813825716609 1
-0.0242714153698187 1
-0.0824840544219151 1
0.102012813544139 1
-0.303389871985888 1
1.01809690259825 1
0.412042175870466 1
-0.0979101077285122 1
0.5471577374948 1
0.517183368113998 1
0.373037034874255 1
0.0886821017733407 1
1.93131936879558 1
-0.908503364588862 0
0.191292127684726 1
1.04838567015374 1
1.14835667980085 1
0.271830943334032 1
-0.592131546272568 1
1.91861375245555 0
0.665053409512094 1
0.541286393664853 1
0.565085269286787 1
1.91892493104271 1
0.810265491383682 1
0.260041043423499 1
0.460908918734984 1
-0.0294021214490816 1
-0.193315296799898 1
1.26757505679631 1
0.57387922832862 1
1.18460108989505 1
0.321162470401737 1
1.04851200634653 1
1.19373659514007 1
0.566301598372138 1
0.722993416505269 1
0.2452149702354 1
-0.174043102668724 1
0.179889058409786 1
-0.139820492620693 1
0.853270615790105 1
0.36350998998034 1
1.45570869652708 0
-1.04016640332476 1
1.06790700853502 1
1.07620649018526 1
1.16877331233088 1
1.20562238494621 1
1.11704158756049 1
1.43422328523221 1
-0.057146296603441 1
-0.0862201925147344 1
-0.125748716525239 1
0.590324097978516 1
0.92241519150928 1
1.09630834373634 1
0.86417497401302 1
-0.237852533356792 1
1.58780861093667 1
0.0125740858138409 1
-0.205772014777718 1
0.85789868671216 1
1.21756727711117 1
-0.776522891255138 1
0.550348989339644 1
-1.29446569500653 0
0.73019676227717 1
-0.0891936882447163 1
1.63382352630989 0
-1.16686083056977 0
1.32946569200834 0
0.212357345724765 1
0.672697999715909 1
0.213157993938109 1
0.720631136019763 1
0.652383590170782 1
0.296967235933488 1
0.383627863329971 1
1.11579979497407 1
0.799394566695342 1
-0.671812979300799 0
-0.189585877286905 1
-0.406150240107682 1
-0.00981672266750044 1
1.09991704160403 1
0.129499889930497 1
-0.0960014581320973 0
-0.369403517520783 0
0.241067544998635 1
0.019030522617544 1
0.377482275407763 1
-0.211731059911212 1
-0.666240375518494 1
1.13406588122364 1
0.467533535912888 1
-0.00480414354072888 1
-0.666959579869153 1
1.06396328142816 1
0.50839608909273 1
0.0405980569717929 1
-0.168598509031942 1
0.0641200644099033 1
0.401285045620251 1
1.10908890483659 1
-0.0635821342025533 1
-0.38700209518858 1
-0.237759726410972 1
1.73419933264388 0
0.997562551196815 1
0.833801498574495 1
0.679269536408777 1
0.393714096846746 1
1.12054970000883 1
0.472865523316993 1
0.858241139563761 1
0.066820337491541 1
0.169582268995803 1
0.432990442714855 1
0.614475239264299 1
0.0958381355164645 1
-0.579439661923196 1
-0.301992413932346 1
1.010522612872 1
-0.911780791288214 1
0.619190454518215 1
0.169293203452921 1
-0.550308943568095 0
-0.515026821995221 0
0.387588866869099 1
-1.36590143454906 1
0.497526726307023 1
0.0226641361463064 1
0.766924695554688 1
0.137039835416275 1
0.748715465194077 1
-0.252462287213643 1
1.35455398176683 0
0.638892534289784 1
1.07682687474055 1
0.249122853135494 1
0.833002627579743 1
0.864996967891696 1
0.508776580373274 1
0.680420978844357 1
0.337126097726203 1
1.39233284400034 1
-0.18611883599232 1
1.18849070442307 1
0.702324029882426 1
0.271577546679871 1
-0.248860645732857 1
0.0770010552711891 1
-0.16706719878572 1
1.32583889514022 1
-0.26166062652093 1
0.650905438861892 1
0.866082321099802 1
0.17916474674033 1
-0.694334268048154 0
0.803790872472367 1
-0.317849983820057 1
0.74577619401792 1
0.914577966508695 1
-0.0310171732470011 1
1.68182001701705 1
0.411203480774839 1
-0.187654369377535 1
0.591401237146571 1
-1.16245874768657 0
-0.0379499921142391 1
0.919681577778053 1
0.841672377675156 1
0.779677529320628 1
0.543353740727737 1
-0.069166146136931 1
0.407467514975843 1
-0.256512742549739 1
0.530175586342673 1
0.212134875563267 1
0.616606742685068 1
-1.27981217467415 1
0.567647288611714 1
0.394399655620278 1
0.00317409915268621 1
0.100579098423409 1
0.0813336512245588 1
1.29779689551524 1
0.349590583267816 1
0.088462802803932 1
1.35126072796833 1
0.131305853356577 1
1.38887593377764 1
0.717301871953012 1
0.652738580138382 1
0.861698456766037 1
0.625168254463915 1
0.540786580944807 1
0.105723294023444 1
1.53488969289065 0
-0.0398321647929454 1
0.124825720679144 1
0.571164557357467 1
0.631818851210474 1
0.593099181559413 1
1.31912458837091 1
0.509604899634733 1
0.314972768963962 1
0.426764442377943 1
0.53177176610672 1
-0.446503522139709 1
1.06932231055016 1
0.491675004444319 1
2.50236427559404 0
-0.66827228971673 1
0.846612226714225 1
0.777638315163828 1
1.4977546043257 1
0.770428653660989 1
0.823723288458257 1
0.768957955260377 1
0.235202782494423 1
-0.197035196133324 1
0.792515057794132 1
-0.673029476950015 1
0.203402430010096 1
0.820596359173574 1
1.4065607241016 1
2.04344416611692 0
0.59468519134504 1
0.688005616008464 1
0.95640960181257 1
0.423956673808809 1
1.76186586747788 1
1.06796240798213 1
0.331227124108932 1
1.05286212414216 1
0.0534072477662197 1
0.182925652093038 1
0.539981618388115 1
0.134438547207667 1
0.568786175084046 1
-0.132184922307565 1
2.50294153128391 0
-0.455758609362854 1
0.852529662783767 1
2.0585197876156 1
0.283016767723513 1
0.516446805151688 1
0.558104027388783 1
-0.272180012316688 0
-0.271222391057877 1
0.710326035464529 1
1.04071195289405 1
1.81421202579706 0
0.590679441395842 1
-1.18047080696655 1
0.184766113579265 1
-0.425976256949275 1
0.855145819655994 1
-0.0186410764370806 1
1.24057563371693 1
0.822236884425416 1
2.3299753965772 0
1.13655130358974 1
0.798415264333087 1
0.58489385476788 1
0.366845403343029 1
0.475143284234754 1
0.714841342084735 1
0.935954269662729 1
-0.0610174993561516 1
0.827464295379641 1
-0.198307835322383 1
1.02234702654809 1
0.247776894401657 1
-0.323114458318258 1
0.477731263498168 1
-0.823343184192796 1
0.599511021423908 1
0.864906134456157 1
-0.720359139333725 0
0.268039137020864 1
0.406104881689522 1
-1.66487757908046 0
0.961081885306978 1
0.520030461686501 1
0.212665363952979 1
-0.264780571416452 1
1.1282940604349 1
0.95212454959424 1
0.122668603446631 1
0.405855872890349 1
1.67064274769112 0
-0.416204918331031 0
0.910680260121219 1
0.490923140474676 1
0.197127746175884 1
1.28917120721029 1
1.51261571359647 1
0.935809485013032 1
-0.248487305440418 1
0.503321139578074 1
0.353618017293712 1
0.656887351473178 1
-0.43259161037636 0
0.142018253441316 1
0.497991075387326 1
0.476131074015986 1
-0.44157045383688 1
-0.00803850606107565 1
-0.457539993242994 1
1.04922749592227 1
1.20412949778354 1
-0.20303648661117 1
0.868958069541303 1
0.434530135049247 1
0.754584051524798 1
-0.539116032300128 1
-0.592745573931552 1
1.38063153815839 1
0.734106242831988 1
-0.24054356960246 1
-0.174118531873008 1
-0.135610541705342 1
0.48558185166839 1
0.309963408774997 1
0.560912903397283 1
0.462018849564191 1
-0.68350244471948 1
0.848544550322948 1
0.507579320698407 1
0.644545537510167 1
-0.0455993492674395 1
0.358360334714035 1
-0.000295411008459891 1
-0.729174121985833 0
-0.169811971457018 1
1.35932065403322 0
-0.0759844325455566 1
0.677578252536697 1
-0.300914954055225 1
-0.0576342503305357 1
0.593393284137657 1
0.188606306188967 1
1.01661438798123 1
0.0518157659649999 1
1.64656028506083 0
0.0912744214993892 1
-0.600666292028949 1
0.623273268050146 1
0.624665190303243 1
0.574864310995687 1
0.191043665936125 1
0.23339135611698 1
-0.486719381633818 1
1.13374570361536 1
0.0415566143737778 1
0.581900706527531 1
1.09758950237898 1
0.422363614985907 1
-0.286324400441685 1
0.642349392826258 1
0.249767648468762 1
0.702186803721913 1
-1.20983795281473 0
0.0741294744675191 1
0.677803961225356 1
0.572171084349494 1
0.318135843095351 1
0.49918280294977 1
0.883113991547077 1
-0.622895600996512 1
1.58706490967082 0
1.26589220182918 1
0.917790703223779 1
-0.542450342102035 1
0.59334888692188 1
1.54742989909745 1
-0.0263735501631928 1
0.12955133260643 1
0.169381920897125 1
-0.241306586994355 0
1.17388061132368 1
-0.394071730488748 1
-0.0830333227135747 1
-0.585697299184605 0
-0.0468814758873533 1
0.536626169077761 1
1.97337423427509 0
0.0665795323675198 1
-0.972402624607224 0
0.730307226088877 1
0.95926942594162 1
-0.0825889218878998 1
0.0762114295024442 1
0.134201375870696 1
0.333162633484544 1
0.546822798196086 1
0.0136772085119305 1
0.863307064460122 1
1.61043566159212 0
0.434519799346193 1
0.738246950780015 1
0.662929688564442 1
0.142473220749928 1
2.38081552047656 0
0.7851245567792 1
0.97696426847268 1
-0.0865703303465392 1
1.76171707500549 0
0.642958379115303 1
0.280084175474354 1
0.37186622172266 1
0.503779251454503 1
1.4404207828041 1
-0.197858981276824 1
0.317279685501364 1
1.25784937977637 1
1.15212722249986 0
0.402988206411469 1
1.20375031738522 1
0.0877037576688892 1
-0.108131073879167 1
1.27217949890419 1
1.15019808021977 1
0.158444351160765 1
0.577151270231139 1
0.621455987139742 1
0.364285874185059 1
0.948854495900374 1
0.190041182652874 1
-0.474874931064002 0
-0.278940258546665 1
-0.430894112994481 1
0.999581134990195 1
-0.363906785646231 0
1.31483885525124 1
1.200920451774 1
0.488619800402555 1
1.65716627052963 0
0.483210062083849 1
1.25863377632008 1
-0.0101579255664724 1
-0.689218029563096 0
1.17840907562421 1
0.902973957133113 1
1.59466534764834 1
2.01048833527906 0
0.134269257535407 1
-0.473799920484569 1
1.00022728869076 1
0.295462005897919 1
-0.0745638885425916 1
0.783387132436157 1
0.143411124369443 1
0.460822042098117 1
0.983486861740116 1
1.10356831299332 1
0.481233765623039 1
0.0910254291426703 1
-0.0157780265955251 1
1.06114188482136 1
0.057092814202428 1
0.835634548732397 1
0.157712339654467 1
0.562063774864046 1
-0.223540158928028 1
0.0591115629199132 1
0.44111694686614 1
-0.0107011580576563 1
-0.156616453512536 1
0.205756832559455 1
-0.180835232560735 1
0.638682427354081 1
0.719360584740477 1
0.18914928991817 1
-0.15344183813027 1
1.21911945047971 1
-0.357222346674198 0
0.42322987891524 1
0.145177626040676 1
0.698742255756324 1
2.10286418552895 1
0.400313682889943 1
1.34580837558129 1
-0.179805136813585 1
0.546394059637165 1
0.896725815630524 1
1.18166548275085 1
-0.554216585460485 0
1.28855110415171 1
0.658559333594225 1
0.0630691844641031 1
1.05670791583382 1
-0.188401969217592 1
0.358237839560825 1
1.68460746110366 1
0.699380593948944 1
0.650564393383349 1
1.40790590042644 1
1.01399664446798 1
0.202206379230524 1
1.15723658805845 1
1.69430388503444 0
-0.0180128499925336 1
2.49227512934733 0
0.507427642430434 1
0.422559878795706 1
0.0210093492696794 1
1.1253197334657 1
0.0984852435457045 1
1.22445743051733 1
0.54264639222483 1
0.519855585705218 1
0.95600561327659 1
0.203130480093904 1
0.817541612707392 1
-0.0904345803371299 1
1.44773824692673 1
1.48046488629577 0
-0.641498095086062 1
-0.120864652642161 1
0.635723971232622 1
-0.528067494695844 0
0.611098728324255 1
0.765480219855932 1
0.0508290426095095 1
0.735923137328972 1
0.922721197746934 1
1.80381299825063 0
-0.0462761240942934 1
0.293472970984441 1
1.03710002696216 1
0.716224975258659 1
-0.157540750475308 1
1.48374922914625 0
1.6793366586551 0
0.542330343901719 1
0.683096507063101 1
1.56899015624973 1
-0.19675922518189 1
-0.767448415630111 0
0.59298858186849 1
-0.359888378134538 1
0.132120928537405 1
-0.0436738722217365 1
0.290723052543662 1
1.01236512304292 1
0.0500397346438009 1
1.6354640541686 1
0.956176743141659 1
0.538933246203681 1
0.653577397661121 1
0.705358008580814 1
0.139641453003829 1
0.556978193655011 1
0.859692742551276 1
-0.48476716457649 1
0.668741688282214 1
-0.77546435040301 0
1.94851722989108 1
0.969982010320857 1
1.14679110144989 1
1.44141190907459 1
0.626546503501174 1
2.62526791612011 1
0.493776151681308 1
0.643010299355328 1
0.0182008526319958 1
1.07581636496328 1
-0.49956433711697 1
1.26661645440714 1
-0.162155182927859 1
0.00439593755359002 1
-0.171340223456106 1
0.931653501693758 1
0.425882283937422 1
-0.0436992950897727 1
1.49823267711212 0
0.397034822337268 1
-0.128543689269718 1
0.820869055809571 1
0.601022567959677 1
2.80390250190589 0
0.433270090676682 1
1.04044358266451 1
-0.480111135310123 1
0.880992612446662 1
0.27919082837486 1
1.91437891330516 0
0.704593329918278 1
0.403932663094243 1
0.33201604067603 1
0.458420497852132 1
1.25640701866737 1
0.626578454469643 1
0.288680174731028 1
0.0712598960536874 1
0.49989056287564 1
0.818184154961588 1
0.559104820105287 1
0.700238121775984 1
-0.451434064914342 1
-0.146342402016364 1
0.992083467959894 1
1.16757381799666 1
1.68107502830311 1
-1.00354192781845 1
-0.85733091089203 1
0.129066350738573 1
0.345631025386012 1
0.681091284786266 1
1.51277617127946 1
-0.0879344096248692 1
0.588379907125567 1
0.234270118210544 1
-0.0748325322650688 1
0.281482848088458 1
0.746853953578886 1
1.52590317455804 1
0.659295938935918 1
1.35492069118214 1
0.0416544634379338 1
0.115778663479021 1
1.21405959719807 1
0.936904897936707 1
0.255823074691942 1
0.705467963982182 1
0.723965978435136 1
0.537091599639044 1
-0.394178517451344 1
0.471845796400928 1
0.314171464227553 1
0.176598093494922 1
0.493465574329519 1
0.0812145383831477 1
0.0577947598609675 1
0.684724032170198 1
0.948064443030747 1
0.593619346936691 1
0.794652497433129 1
1.11699732797728 1
0.97276790645036 1
-0.373674518630789 1
2.08219841258399 1
0.601468347911109 1
-0.128299970669262 0
-0.509309059209384 0
2.14076372484607 0
0.574389793323526 1
0.979798555044156 1
0.259791536666671 1
1.16261141303864 1
0.349129975449838 1
0.442670379459436 1
0.10063471973863 1
-0.166534191838439 1
0.709146238619917 1
-1.03202239925453 0
-0.172241867745089 1
1.55695792589144 1
0.594383021117289 1
1.05622321515318 1
1.06142978557918 1
0.102933192629842 1
0.472884531268534 1
-1.46603823191371 0
0.279234403322126 1
-0.0673688502670296 1
-0.744408921161401 0
0.182712375294828 1
0.270152129118033 1
-0.452884033067986 0
0.324078591012065 1
0.133795450810139 1
0.537798044412297 1
0.431637563463485 1
0.392770612452267 1
-0.32515788965119 1
-0.23173547576728 0
-0.210069037218664 1
1.24250603751561 1
0.136514188144723 1
0.828820640455264 1
-0.86399969844089 1
0.633659677046338 1
0.532597665865439 1
-0.453731854988345 1
-0.529129112141912 1
1.02124421237482 1
-0.237499088185258 1
0.916636669759406 1
-0.678174250713624 0
0.403327640637122 1
-0.00523427640848566 1
1.04299616280347 1
-2.23242093198039 0
-0.412796292143006 1
-0.205456827929056 1
-0.733426920670982 1
0.43618369434244 1
0.145688965907073 1
1.44357605947997 1
0.394659790219969 1
0.292904095383034 1
0.488969498462994 1
1.03739235480076 1
0.792006903399432 1
1.42707924240224 1
0.918727212173734 1
-0.0656810485182471 1
0.93220755861915 1
1.55283656395563 0
0.912593514351339 1
-0.047013702413512 1
0.211661805513164 1
-0.230462559734477 1
-1.10036256003567 1
0.370641477544706 1
0.541991103653817 1
-0.0142190932893938 1
-0.0705255260572611 1
1.34060537091579 1
0.411266237890608 1
-0.103853430766154 1
1.19307971122875 1
1.83716926917986 1
1.04177090495649 1
-0.0823533604247972 1
0.219374038713874 1
-0.346806825441808 1
0.379675688656725 1
0.886983614246382 1
1.59419583171528 1
1.58779008102406 1
0.249440536582634 1
0.465630228367641 1
0.219623931619063 1
0.421585939942973 1
0.679868571477961 1
0.703911334536375 1
0.936755057349534 1
0.0656512807507275 1
1.47339680156281 1
0.0609185765191481 1
1.39530323354027 1
1.1438027144511 1
0.625139185184289 1
0.224677215312167 1
0.251709353283194 1
1.81929775576161 0
-0.1686940125534 1
1.18344700001267 1
0.878821743557837 1
0.0905619263434475 1
0.517587209790596 1
0.333405520283937 1
0.980200902770911 1
0.535598705827606 1
0.807902950273945 1
0.735777980590112 1
0.196852078529688 1
1.52991407778182 1
-0.253253523459714 1
-0.703144089559045 0
0.68279816286968 1
2.04911129799083 1
-0.0128770842559093 1
1.58927059508536 0
1.00742484953654 1
1.13699131088845 1
-0.428793265628031 1
0.568953749198734 1
1.38000316421783 1
0.428167581621445 1
1.557221599196 1
0.499722615761774 1
-1.23029744889938 0
-0.0800221404580602 1
2.25190614982707 0
0.13084914493238 1
0.0400887170319142 1
-0.365483038353256 0
1.65572936229701 0
0.105240265542931 1
-0.576151115418952 0
-0.276317457807052 0
0.180165490080832 1
-0.534116625398434 0
0.867138207341345 1
0.311444068121412 1
1.10167614408217 1
1.26184471663749 1
1.34554247992476 1
0.764839181661423 1
-0.177540758987297 1
0.743801727108449 1
0.95309972202173 1
0.00786675824147577 1
-0.0131924281072589 1
-0.595407226963224 0
0.593898886189639 1
0.206195565761878 1
0.236015961933095 1
0.384900827410972 1
0.922661252732154 1
-0.947041207619497 0
1.06056229793573 1
-0.168041723831721 1
-0.762715104819694 1
1.26999524894303 1
0.137858885297014 1
0.0144283813782738 1
0.525690855929021 1
0.29567481166309 1
-0.704509730289842 1
0.56918360069931 1
1.58037648326127 0
-0.936979387160668 1
0.40249541604673 1
1.87488028363508 1
0.316074901099132 1
1.23866079100269 1
-0.399462244780382 1
1.01902583632429 1
0.151689215338639 1
0.120181727705151 1
0.0205565956773612 1
1.47716605564445 0
0.910645498961942 1
0.582829817976033 1
0.234249129670405 1
0.948175949099736 1
0.620245184798668 1
0.810703692662951 1
1.28959942448569 1
1.28394373630783 1
1.69540715690821 1
0.579278880828069 1
0.471992779585181 1
0.196989874375013 1
1.67163848207821 1
1.37289568681407 1
0.625672728223641 1
1.05758100078653 1
-0.101458212753487 1
0.080474746973743 1
0.331971617099013 1
0.545859678201651 1
0.38882293330712 1
-1.22714970913998 0
0.86376064182049 1
0.222578164798985 1
0.947130960048896 1
-0.0313439489596258 1
0.861261310650855 1
0.342530265437393 1
0.737856356026561 1
-0.102341705650909 1
1.32844323433 1
1.53841037690285 1
0.294964543654144 1
-0.287211215537021 1
0.453614709305631 1
1.02344982370179 1
0.382160219381501 1
0.407589306091575 1
2.18684839402467 0
0.146396829781113 1
-0.325380858229225 1
-1.05653097766034 0
0.0222875346577259 1
-0.0700094118635018 1
-1.09754929129518 0
-0.452421756978908 0
0.677231718019693 1
0.682606993308666 1
0.687858052574311 1
0.451558247525949 1
1.49935460927187 1
0.0133926518507253 1
-0.817910639014853 0
0.847820171245216 1
0.173416008877748 1
0.412528516498883 1
-0.282271593212033 1
0.589865776082128 1
1.09244215373637 1
1.02990687841204 1
-0.489621226388323 0
0.0513765781987759 1
-0.185714332150326 1
0.312602558485066 1
1.09418817673439 1
-0.100269473222069 1
0.351207542545537 1
0.287702790050419 1
-0.226821664595542 1
0.149992988711393 1
1.3952991888278 0
0.317319683799942 1
0.171025357217092 1
0.87851907034205 1
-0.7059046741532 1
-0.768377856875025 1
-0.00265718484561383 1
2.02483759935048 0
-0.127825152383253 1
0.365722570611499 1
0.997658628499188 1
1.46945739578719 1
-0.179383842972198 1
0.610925876480905 1
0.239515094539211 1
0.647028510039312 1
0.767979148808476 1
-1.0720875942232 0
1.07067521212182 1
0.648391493029663 1
1.21749938553388 1
1.4412945706086 1
-0.514755062292684 1
-0.12391915370546 1
0.971874174174144 1
-0.299120835335061 1
0.456438012440132 1
-0.665025856802163 0
-0.19922847274656 1
0.940302466861679 1
0.252615991373855 1
-0.172946225822528 1
1.07158457713262 1
0.575069342962688 1
0.509018513662149 1
-1.25241570180324 0
1.06199228684836 1
0.318885136999735 1
0.218612557780847 1
0.916957291429816 1
1.59486994219879 0
-0.649640038033101 1
-0.189775362927273 1
0.592328702467258 1
0.870887900030458 1
1.0727141362447 1
1.52510079465504 1
-0.434854749197676 1
0.391776598692997 1
-0.593443423384557 1
-0.0178239432780537 1
0.997717686476839 1
0.193548249487168 1
0.530636210460966 1
0.0333807852548264 1
-0.410533733447579 1
0.316924842765329 1
0.443172549592113 1
0.805862332090551 1
0.476248578099662 1
0.496409166361215 1
0.566572692478526 1
0.664752802822405 1
0.705387656393109 1
0.716772332469853 1
0.0979135241919467 1
-0.0277160136969821 1
-0.872717935120415 0
-0.888491107947323 1
0.0337328698667861 1
0.925318757599275 1
0.0237385337787303 1
0.507652371698631 1
0.160759137337921 1
1.32550299676728 1
-0.232697363193807 1
-1.40399274971552 0
0.393287912626487 1
0.265111479817515 1
0.79660473512486 1
0.720355649519476 1
1.18451753528832 1
0.138758073674613 1
0.267215790949319 1
2.46316649821105 0
-0.174222119816296 1
0.140743069226184 1
0.555022785725356 1
0.951826745958779 1
-0.629215364149166 1
-0.0588188004178204 1
0.507244646538088 1
0.632042926768899 1
1.46872777989751 1
0.658955852528218 1
0.793571090798904 1
-1.01116497298744 1
-0.876680918336805 1
0.109803856495096 1
0.694513470465698 1
1.01997844221413 1
0.777534049361295 1
0.789783004331355 1
-0.301731493737763 1
-0.35683215214364 1
0.657820695040772 1
0.804942013103371 1
0.606209020917603 1
-0.13080419618438 1
0.499510570813874 1
0.336680724661346 1
0.889814085965363 1
-0.408741188436365 1
0.150019251315924 1
0.141817741612849 1
-0.129154877494236 1
0.513479853342901 1
-0.0433195210559016 1
0.380437736333248 1
-0.469548023716277 0
1.31077172594103 0
-1.00616209874843 0
0.344389997481167 1
1.50341198855809 0
1.42937567001368 1
0.924948257832289 1
0.903953585478789 1
0.342428344440434 1
-0.699287220776481 1
0.887201605007555 1
0.666448602367637 1
1.31545307819612 1
0.798569762265059 1
-0.401386615541842 1
0.999983157265856 1
0.236811662107665 1
0.391752105771257 1
1.37933499582741 1
0.296244625512075 1
-0.356799500619434 0
-0.0130065470295707 1
0.381598863319228 1
0.657048776245828 1
-0.079614923749067 1
0.201676102554214 1
0.536269303853455 1
0.700968719784511 1
0.716447736241516 1
0.590648645793436 1
-0.379218636428565 0
0.198435139454341 1
0.516934872137945 1
0.465709562367188 1
0.592781768819981 1
0.0518000212008061 1
-0.843232010373062 0
-1.45622107422534 1
-0.67182411551179 0
1.24106216151568 1
0.59341956763332 1
-1.13258606948167 0
0.180098100796457 1
0.605506614157235 1
0.822831631784011 1
-0.701070866004556 0
1.62412259261461 0
0.164288646988196 1
0.147694060133164 1
1.95013836580814 0
0.162273647244073 1
1.26396368185101 1
0.455472341601145 1
0.867281916298417 1
1.33440319892579 1
0.377648900403302 1
1.25826673146823 1
0.202006952568083 1
-0.1606911710931 1
1.27930312786523 1
1.69314235209112 0
0.000441692618484833 1
0.735018071290031 1
0.308691499839868 1
0.822974395917204 1
-0.0169022809568863 1
0.326122754830793 1
1.08566646700843 1
-0.905740686271965 0
0.179698385339668 1
2.18318306849583 0
-0.143467763507564 1
-0.134096762029591 1
0.47973090133532 1
0.0224149075868142 1
0.933301369186244 1
-0.549640291394621 0
-1.30164137230411 0
0.0023216745584482 1
0.826427080547522 1
1.00421424504322 1
1.02165576223449 1
0.0142316148903619 1
0.761075251385213 1
0.264687018663159 1
1.38988282234618 1
1.01233894921584 1
0.217244096008412 1
-0.71195587365425 0
1.62268369263841 1
-0.878275209297694 0
1.02718698812193 1
1.88574107060906 1
-0.447680283714468 1
0.747993720632224 1
1.77099358007527 1
0.80147731134423 1
0.242727258120242 1
0.921670561948224 1
-0.267990713301639 1
0.194929236089754 1
0.962720103595442 1
1.70571002615605 1
0.0544043334367225 1
0.620359321953458 1
0.230931420309813 1
-0.0832960173512362 1
0.581340142623277 1
0.767701177750257 1
0.020656561684703 1
0.961309732821241 1
1.18378074505339 1
-0.0890732637166555 1
0.683133582188613 1
0.345973077980573 1
0.628393131886426 1
1.12914125305404 1
-0.203773301464314 1
0.722658165725827 1
-0.702725776052772 0
1.18692538660569 1
1.97276086584682 0
1.85828078019099 1
2.07299778679698 0
0.0311177606539099 1
1.44706896508919 1
1.10051218616874 1
0.6842909358566 1
-0.206747223377959 1
1.24623167696 1
0.655424102164938 1
0.453160859139084 1
0.906745393114641 1
1.52996055552902 1
0.386220788604095 1
0.398757910333616 1
-0.739488530481749 1
-0.241675814930129 1
0.326538474873176 1
-0.981082055731743 1
-0.57303376808183 1
0.213193393060298 1
0.519469736282874 1
0.599576566461131 1
0.394906984881438 1
-0.946919844790726 1
1.57980914663877 1
1.26036545112464 1
0.961096271687273 1
0.413889905829795 1
1.41258595179873 1
0.738854475948978 1
0.451566758180962 1
0.345983825210229 1
1.02117725430303 1
0.798975456200639 1
1.04506324095216 1
0.0288311079877665 1
0.737179618720794 1
1.08273328472675 1
0.456458681213086 1
-0.29850877574646 1
0.0725198617344797 1
0.949946378708639 1
0.569145805338988 1
0.442044872985228 1
0.236280490436973 1
1.24320054605432 1
-0.45609042891866 1
-0.129462258263408 1
0.195116876391249 1
0.337749725072777 1
0.170495146569029 1
-0.0521267735123776 1
0.0305631078423569 1
-0.177075924495621 1
0.242598632930778 1
0.325721202927372 1
0.435931911090765 1
-0.154379489755898 1
-0.887400060252848 0
1.44209143709929 0
1.16262435071621 1
-0.411035009419652 0
0.0434453972322794 1
1.09378219286916 1
0.849920457782719 1
1.83609009538879 0
-0.45838695360888 1
1.2938917474844 1
2.81639723595769 1
-0.315640718118875 1
0.529053772995276 1
0.0872139348468431 1
0.963873442897528 1
0.259678050499999 1
0.421981762405656 1
-0.494533347346326 1
0.36924085149066 1
0.80554212191436 1
0.303193292342606 1
1.11519219661126 1
-0.0674350779635505 1
0.461741089877043 1
0.463205985603911 1
-0.13904645620702 1
-0.227985835397425 1
0.398915754958402 1
-0.473565150854915 0
0.603057836383489 1
-0.12179691210786 1
1.09559546189019 1
1.23391290112246 1
0.457619663324104 1
0.742860429581071 1
0.780962990421819 1
1.87957884993561 0
0.102815257685323 1
1.93784006981911 1
-0.182510145526058 1
0.658212869038024 1
1.25508873639676 1
0.842067757318856 1
1.0632608408022 1
1.32253906557795 1
1.13724722870713 1
0.726372643757507 1
-0.610388218447604 1
0.534950572138324 1
0.311834880180247 1
0.758448357527647 1
1.03891598284371 1
0.103900911968914 1
0.383578683104321 1
0.258203813408841 1
0.00923223393403416 1
1.37572558338093 1
0.090384882680958 1
-0.468633003581245 0
0.54366231253661 1
1.18397751598665 1
0.89743072548386 1
2.15081561094943 1
0.780108130339906 1
0.3663039111436 1
0.682863155091109 1
-0.301755398572499 1
-0.1848338388895 1
0.60922064217503 1
0.811595829693521 1
1.09564833873836 1
0.965482172769819 1
0.481380055547549 1
-0.0138096651054106 1
0.233473930115695 1
0.502400358552903 1
0.701559491633997 1
1.56452686090265 1
0.85722481205178 1
0.566826632067898 1
0.509465941581507 1
0.816735928707975 1
0.754135443491476 1
1.99901887336573 0
1.1615961486299 1
2.0972916733066 1
1.08849022143772 1
-0.0563375615443468 1
-0.0466682979046191 1
0.931871790822949 1
0.753958252060903 1
0.0214728162331684 1
0.21786323974906 1
0.814932048740242 1
-0.165728915568656 1
0.653332479398346 1
0.503708837904366 1
0.564784532207562 1
0.960192554513269 1
-0.209294325167425 1
1.33090212504903 1
0.143491401094634 1
-0.129024752822993 1
1.62385404044973 0
1.12342864005386 1
1.551826929242 0
2.01940429153361 1
1.74991096449114 1
1.66585155504484 0
0.668568895880216 1
0.787105717290711 1
0.147749508473367 1
2.02316395131859 0
-0.853574944865272 0
0.692379486435291 1
0.917882512683761 1
-0.0560189996233665 1
-0.0114650361311357 1
0.127168036209705 1
0.197296345040078 1
0.508586971852668 1
0.831029641082974 1
0.445981168543399 1
0.976554537156445 1
-1.55407107250134 0
0.0772926844261075 1
0.989236912959155 1
1.29607624832149 1
-0.306572868348242 1
0.735182952073726 1
0.861009579641462 1
0.522208478776833 1
1.01593010962844 1
0.344134362175716 1
0.371409729326394 1
1.28007034929359 1
0.956049839427771 1
0.761156628698849 1
1.04690772019557 1
1.24774899275527 1
0.298260468299091 1
1.36980358630033 1
0.782106591219696 1
0.605407614633102 1
-0.482415884902008 1
-1.44116797538737 0
0.18846255456013 1
0.149067131266244 1
1.42916132484465 1
0.952055576007062 1
0.511145871204843 1
0.886048234634661 1
1.36192830030334 0
0.408835792748049 1
-0.180007081462917 1
0.489105470517556 1
0.98339210625588 1
0.842248220533323 1
-0.987124176110982 1
1.00253652483239 1
-0.25710053926118 1
0.416113647326866 1
-2.01873417564224 1
0.950491744448439 1
0.535955472112924 1
2.19287028368256 0
0.0181001461690876 1
1.28019440826746 1
-0.186178977090507 1
0.00388402937773838 1
-0.856795528359342 0
1.02490749988651 1
1.01037679335591 1
1.15614654216477 1
0.584277579829498 1
0.308758978363599 1
0.73877139253314 1
0.0424477092720838 1
0.778264399524949 1
-0.958125915100395 1
0.0615029879589457 1
0.280311512266003 1
-0.304973989933632 1
0.729847059246433 1
2.87088948238775 1
1.93194908803519 0
0.790757225973976 1
0.0201916827405362 1
1.03068427446162 1
0.608171418547838 1
0.184705298196275 1
0.850475476616147 1
0.940136595611865 1
0.139356816098225 1
0.437946966895926 1
0.0225840486758985 1
1.32017980287143 1
1.21648548186213 1
1.55267574083408 1
1.34147175540764 1
0.933650756238721 1
1.0707109065714 1
0.710748417247159 1
0.032314798596566 1
0.503474264833251 1
-0.231181610117256 1
0.595579042691147 1
0.471351991245681 1
0.654857645898157 1
0.853272929691175 1
0.314295796904276 1
0.101280927002498 1
0.622862609373243 1
0.823533089556761 1
-0.969727870755847 0
-0.651285351073024 0
1.04932053690969 1
0.0929856752854974 1
-0.451029216647666 0
0.836147957058678 1
1.2622837989236 1
-0.0875645338809916 1
0.882608199314302 1
0.325608621260548 1
-0.0282998373688114 1
0.649382285447088 1
-0.76478692707835 1
0.148510604072789 1
1.07702798288316 1
0.640006284915567 1
0.685116880056564 1
-0.772182128351452 1
-0.613794432072528 1
0.674060061010545 1
0.075004338303445 1
0.310704096407508 1
-0.828124684765616 1
-1.17689487437248 1
0.0931781827618205 1
0.200882868963038 1
0.729061694016155 1
2.08462902642083 0
0.75264861330554 1
0.961087319787051 1
0.78151217854381 1
1.78685649940396 0
0.0485163543070157 1
0.251252652135798 1
0.414713728801173 1
0.0154897259581697 1
-0.179179545892983 1
0.465370841506205 1
0.52366532864501 1
1.25257358917637 1
0.830794252577967 1
-0.0506479214183276 1
0.355187030654517 1
0.630288590139928 1
0.373206088897451 1
-0.793460216364147 0
-0.119894630936576 1
0.355558627025152 1
1.4060503425421 1
-0.39048168507703 1
1.20996743188373 0
0.647678365892402 1
1.49609042482237 1
0.833938919437111 1
0.105682471476122 1
0.906850015877807 1
1.02846485659172 1
-0.228499285127675 1
-0.809182603996304 1
0.0938302528949904 1
1.89862594870038 1
1.76081255710399 1
1.0066525868306 1
0.574892114354973 1
1.05830340477727 1
1.29125017637267 1
-0.246506851127043 1
-0.0450679523342238 1
1.2952160805282 1
0.59118836974396 1
-0.935016189282013 0
1.3245232475147 1
-0.462545230403167 1
-0.383606546398148 1
1.16024825676905 1
1.9128198938479 1
0.379346473618524 1
0.100650135191958 1
0.473914357494995 1
0.564650204195415 1
-0.112754246043614 1
1.54511312958108 1
-0.244230628964782 1
0.548318312310107 1
0.532812381068892 1
2.04979796820164 0
0.653787840193692 1
0.236552982970381 1
0.795607614916901 1
0.0521850679472391 1
0.998349913532604 1
1.16722940026326 1
1.09768144537099 1
0.413861801024216 1
1.05039454930935 1
1.13624821840871 1
0.84452164013957 1
0.993827405223321 1
1.12114654867625 1
0.537366163262848 1
-0.489859483216644 1
0.96739714498556 1
0.534756001860619 1
0.579674434022547 1
-0.155378162778594 0
0.830914774389644 1
0.698060849746999 1
0.729052369117363 1
1.06225372219858 1
1.2346028779988 1
1.43025369317575 1
-0.777188555096337 1
0.254636979378445 1
0.54755991537061 1
0.299489589329916 1
0.580668269114646 1
-0.150314083136257 1
0.738595130957691 1
0.0883137906005586 1
1.67347455014073 1
0.594932648474514 1
0.305145899745565 1
0.492783113653588 1
0.469415430602783 1
0.142717879869868 1
1.81329689358771 1
0.764266199904898 1
-0.156188620858304 1
1.60165815180214 1
0.742296000015935 1
1.59098683177334 1
-0.0384992628817891 1
0.605612437403125 1
-0.12295873797476 1
-0.108698546997411 1
1.45154685612201 1
0.349890078299102 1
1.07166442855812 1
2.5334102883319 0
0.693081330532248 1
0.708217660198087 1
0.653298448814352 1
-0.0350192237170543 1
0.23251485783206 1
1.09733129167442 1
0.872554814222541 1
0.138037196573592 1
0.512736750103817 1
1.8434066205108 1
0.505931537980261 1
1.5638957676311 1
0.726523369576579 1
0.518754888075268 1
0.653055033099588 1
0.492154492260842 1
1.13267502367323 1
0.566138689031505 1
0.366325248030026 1
0.0226276511931792 1
0.578659771009079 1
0.635905141945618 1
-0.409006888274958 1
0.956719895626082 1
-0.141295070259613 1
1.51698063953121 1
0.305438739815406 1
0.968531392437447 1
0.239393934534613 1
0.385356737853773 1
-0.39987557564966 0
0.986236817575086 1
0.778584944026985 1
-0.059915579767112 1
0.365003992149374 1
0.0740796046210977 1
0.638690737582961 1
-0.0864811123107877 1
1.84318904036592 1
0.556473071892321 1
0.111956423678708 1
0.248605889827525 1
0.01848518303791 1
0.631359514567288 1
0.000167146254624717 1
-0.0289408050898015 1
0.266052732993491 1
0.362413741853543 1
1.44458734469815 0
-0.203219418070883 1
0.241804492761838 1
0.242817040734341 1
0.868242701646385 1
0.784849824211458 1
-0.584090528625541 1
-0.411977502139269 1
-0.0168504655257624 1
0.299036019071813 1
0.624130190369436 1
0.265707473930374 1
1.58994561810592 1
-0.571518895867051 1
0.999588506027467 1
0.716587206438522 1
0.319571647605453 1
0.902273193729488 1
-0.328021279328369 1
-0.0894377838068912 1
0.334453367706456 1
-1.44003642942583 0
0.814502710794653 1
-0.0519697499363051 1
-0.135369096802733 1
0.0797591255249296 1
1.43603225634154 1
1.99993570993533 0
0.509819063125153 1
1.51975137231858 0
1.03512811792536 1
0.289451011899157 1
0.973604815720847 1
0.124660411326026 1
1.1268551121566 1
-0.290057075057008 1
-0.568032931180069 1
1.11321676984636 1
0.20004325436993 1
0.149362303270987 1
0.249261096353543 1
1.32080966321877 0
0.496147512453704 1
0.0492594252534287 1
2.03757224812892 0
0.152151767798193 1
0.860907478166074 1
-0.0737822180495851 1
0.306804920542082 1
1.23575435804894 1
-0.471378747917763 1
1.23868424811164 1
0.688446118728438 1
-0.0165395128428558 1
0.145192974172324 1
0.944358995916051 1
0.161187642985972 1
0.325666883496137 1
0.381331663067845 1
0.21735983913026 1
-0.234362055315576 1
1.28892046950702 1
0.87421453290467 1
-0.475341278615415 1
1.00743591757194 1
0.8543361828601 1
1.50516739360433 0
0.543343548614354 1
0.345719303997682 1
-0.039369867512241 1
1.67237675800145 1
0.763014101565614 1
0.227045529929062 1
0.497978921533228 1
1.02104591807271 1
0.0536721412948198 1
-0.019980986776483 1
-0.274030860651345 1
1.80530980338387 1
0.484937935944036 1
-0.0814602827676611 1
0.229578297483225 1
-0.188442611718974 1
0.438534520415538 1
0.0622551681789602 1
-0.370844710586085 1
0.247442823126864 1
1.79306135210161 1
-0.616906177125943 1
0.0916815397757004 1
-1.17832957187633 1
1.98573307579667 1
-0.227714869766998 1
0.38756988039616 1
1.07488166941678 0
0.837718127466245 1
-0.0257241768554582 1
0.739871836524069 1
-0.746355468072368 0
0.107913721371205 1
0.622772145415721 1
1.04313188327748 1
0.544445748696422 1
1.01350687605772 1
-1.30365070935653 0
0.52697363816965 1
0.66077093425491 1
-0.80866007704481 0
0.385424816851035 1
1.01294427867327 1
-0.0700073510076893 1
0.280631192100456 1
0.908492239674139 1
1.53766604985706 1
1.1600684709252 1
-0.807889255516595 0
-0.458841480294699 1
0.914334111246873 1
0.436509801558547 1
0.554170268000056 1
0.366040070738574 1
0.00813708136586636 1
1.79305120124619 1
1.02263773497096 1
1.64860654751406 1
0.198110418181772 1
0.547901775977718 1
1.76467928692101 0
1.58834894559366 1
0.414264681906295 1
0.585703055179202 1
0.482493730391666 1
0.0761832014059106 1
0.565996715542524 1
1.06303424479509 1
-0.0316998281035246 1
0.0437286740305563 1
1.6049525822473 1
0.342714371991733 1
0.546007871015592 1
-1.12994753755054 1
0.170943393074607 1
0.79796309331062 1
0.451854763094723 1
0.512713378166601 1
0.996802589411505 1
-0.796084511232411 1
1.26654079308953 1
0.743546034225951 1
-0.0223483688339729 1
0.0677489068352192 1
-0.594357959145993 0
0.129081687097486 1
0.471769837559753 1
0.819355417231835 1
1.34489393621963 1
1.64352145105506 0
0.300021055982346 1
0.1429925786279 1
1.39087069081017 1
0.492022485145061 1
1.05347785547561 1
0.992921842941196 1
1.42107702009099 1
0.460078241330532 1
1.66632324760348 1
0.430305791330625 1
0.541153979963942 1
0.216390083134127 1
2.04762518580748 1
-0.235335497325162 0
1.09715430482493 1
0.276784057757218 1
1.13609954183148 1
1.67683820763512 1
-0.449526103586193 1
0.597586460958454 1
0.251194644305803 1
0.448041441587554 1
-0.481141238150619 1
0.763778586874306 1
-0.234005606788298 1
0.500589824238075 1
1.5957614523991 1
0.873268596967166 1
1.50493094055722 1
0.590648826852513 1
0.902635614567748 1
-0.243919310866077 1
1.69292409586313 1
0.536247922311218 1
1.13312241701002 1
0.118257743735282 1
0.819298438721041 1
-0.255745197735452 1
0.950261445059799 1
-0.457885610870016 1
-0.0366572864898912 1
1.38932197794612 1
-0.262909350224163 1
1.3170178444087 0
0.574068645874243 1
1.657433626732 0
1.03558203079539 1
-0.038443112640327 1
1.1278199252296 1
0.277123678213602 1
0.72839062489497 1
1.21052650679493 1
0.406695055165199 1
0.681033433855786 1
0.10916068527071 1
-0.501571617883169 0
1.80157754647119 1
1.32332135080784 0
-0.82834419709321 1
-0.472939661560573 1
0.203227985981637 1
-0.285222356029133 1
-0.509597130704879 0
0.50165825483504 1
0.37621466222638 1
0.644191205621829 1
0.404718629218222 1
0.271043845395407 1
-0.112409148192882 1
-0.239503004898943 1
0.339389783050863 1
0.695931783941698 1
-0.188102337517696 1
0.355462714991513 1
1.10970591156571 1
2.534050412464 0
0.56389510430972 1
0.613749017259671 1
0.920036283606203 1
0.10499393435063 1
0.256408374895182 1
0.731298013084339 1
0.0255031083567711 1
0.684040651769322 1
-0.0804163322727373 1
0.597603780117306 1
-0.56876999412803 1
0.566031967739191 1
-0.180208629739926 1
0.511489764326487 1
-0.545666711184329 1
-2.60033713498198 0
0.467257658249114 1
-0.547288637985267 1
0.130310693322728 1
0.216819866833921 1
-0.126393203465381 1
0.18102870966917 1
0.509467485949906 1
-1.01631515457434 1
-0.508522333362327 1
0.587940452648913 1
-0.43921634311647 1
-1.03935253056295 0
1.11552608464006 1
1.59418751403567 0
0.350912738009474 1
-0.432808212697685 1
1.07921012847074 1
1.13877902663101 1
0.283504532231505 1
-0.593349813183671 1
-0.733474004308325 1
0.518477625647195 1
0.877042123317819 1
0.606415407869762 1
0.84714807836878 1
1.11677735414213 1
0.156494989895766 1
0.975143360420197 1
0.993724302680547 1
0.952554178527265 1
0.150123185055633 1
0.638355887083489 1
1.15090542729069 1
-0.205531213926715 1
0.406782967269869 1
0.132433728487867 1
-0.162839995028582 1
0.285592633315043 1
0.652985798388009 1
1.22842020232718 1
1.6420356210945 0
0.0853105122976844 1
0.813971929260978 1
0.446537544954135 1
1.19078625479449 1
0.480938076012709 1
0.633016366671074 1
0.512802805484733 1
1.01636056476868 1
0.706440651741551 1
0.484348627251266 1
-0.00323991341090649 1
1.00067068937361 1
-0.127167768586682 1
0.612539802833347 1
-0.102587688587182 1
0.293616157955401 1
0.678567617426246 1
0.234633238382177 1
-0.415110693989525 1
1.06287258691569 1
0.768101089803726 1
1.22743995028694 0
-0.091577697378227 1
0.641381931012062 1
-0.479506239920876 1
1.01625047690344 1
0.308256383350928 1
0.385599055244868 1
-0.586002950996898 1
0.182503609867967 1
0.341700507649199 1
0.703874976512286 1
0.64943705778227 1
-0.475791580190677 1
-0.186042178777511 1
0.483563245854855 1
0.202228179721945 1
0.717289797529239 1
0.673528288549351 1
0.52161890075009 1
0.405713397119271 1
1.75507830646238 0
1.67841802321338 1
-0.206505448548609 1
0.267687144494201 1
0.493568596637976 1
0.210099712097392 1
1.31818875477234 1
1.04070958764985 1
-0.0636945976725455 1
0.885595902339626 1
-0.55665576718937 1
0.539996747684877 1
-0.0495447722597452 1
0.132584850396722 1
0.962420397849105 1
0.719506592554512 1
1.14564756714915 1
0.232725231469196 1
0.0504148412097134 1
1.12794317141973 1
0.514416119184643 1
1.40047068748659 1
0.774191379930728 1
0.467782279304102 1
0.593991995020375 1
0.86019901074218 1
0.666946952559012 1
2.41697349452534 0
-0.144694674939842 1
0.470450471246955 1
0.751407684400956 1
1.45005050476455 1
0.202087131678133 1
2.38435660025961 0
0.65103915825597 1
0.7725650002521 1
-0.14140827253965 1
0.812055706141519 1
2.53908833347608 0
2.3332403138638 1
1.09233803948036 1
0.557486763933093 1
0.649111832420529 1
1.96779169347946 1
0.329507150992267 1
-0.289580472909409 1
0.727662176931781 1
0.0281044400162211 1
-0.748315549757121 1
0.121326099401591 1
0.141316682108223 1
0.74914394153641 1
0.169739194545859 1
-0.79865028709041 1
-0.54253433110723 1
-1.28301940706099 0
0.90143918801365 1
0.611883775641658 1
1.16390778972748 1
1.72515470230153 0
0.890824862288246 1
0.0779683386251748 1
1.2615809939266 1
0.897847252546781 1
-0.775955388347741 1
0.019670007128997 1
1.3465845034005 1
-0.0118732129968945 1
0.280826263083342 1
0.209823994371243 1
1.36589837049075 0
0.8450661767686 1
0.133158554767334 1
0.546474595905689 1
1.17658722792169 1
-0.0117357912366936 1
0.838640894907552 1
-0.1328233059961 1
0.560020612024624 1
0.13001196253544 1
0.123164749081089 1
0.0843685057700969 1
-0.281153218478419 1
0.683223636470035 1
0.306224970888822 1
-0.388540910258876 1
0.402378804519174 1
0.341820791236359 1
0.254063518450099 1
0.0227611045606716 1
-0.000795678475893083 1
2.25559294925661 0
-0.1770762697313 1
0.613273881506073 1
0.664884817802351 1
0.842560145072175 1
0.107039572660131 1
-0.296351488872365 1
0.837453443426899 1
0.369153766134971 1
2.27194723976893 0
0.0507157483905893 1
1.20101425843769 1
0.779066875920171 1
0.327035365909979 1
0.427354190743338 1
-0.452974847640369 1
2.27448552229273 0
0.316459136120155 1
0.529864258202777 1
-0.429375836046287 1
1.31097363794754 1
0.154370345676736 1
0.430106192629743 1
0.931151972653762 1
0.908211977364452 1
-0.0796907408664526 1
0.114310982813312 1
0.53317377278935 1
0.337201788919994 1
0.857838502885374 1
1.30046073170984 1
-0.25125866993727 1
1.73069212458698 1
0.653261061592572 1
0.933815560425063 1
-0.616888949432036 1
0.0516612745035518 1
-0.550933667531979 1
1.13773373017678 1
1.40242807932931 1
1.89880908042755 1
2.10371739039032 0
0.189681249868877 1
-0.0479521920717737 1
2.05750085438569 0
1.28940882023865 1
-0.145267713642977 1
0.463523170574933 1
0.302775020667182 1
0.351201371844266 1
0.290523178513161 1
0.13945523799507 1
1.09595681660555 1
2.03331974971498 0
0.0461340142482592 1
0.0440325587805679 1
1.02328106638072 1
0.214517557416638 1
0.347930290198435 1
0.859004583638602 1
0.693689405635828 1
1.31632433817017 1
-0.577397814053196 0
0.317513168043784 1
0.161442722013173 1
0.595226239918796 1
0.684832299990267 1
0.885738047237162 1
-0.2002751847587 1
0.156138834137148 1
0.903890119174946 1
-0.816893893318949 0
1.39036851835136 0
0.125031786853806 1
0.711801499439803 1
-0.47299844714981 1
0.138078275037763 1
1.002337547087 1
1.49402047377561 0
0.0636374215462291 1
-0.831308443110621 1
0.0979414788850966 1
0.462253230664937 1
0.796150078704995 1
1.22222873605068 1
0.276660284873936 1
1.06081381274615 1
0.486282702530014 1
0.239169048066846 1
0.448531412260908 1
0.623488164323437 1
1.75228627325724 1
0.307819637548912 1
2.25531078747675 0
1.403186244433 1
0.159612054312919 1
1.12206627701998 1
0.830975555596091 1
0.564421121183937 1
-0.154753387925016 1
1.59760206694383 1
0.587713874025006 1
1.59099551052446 0
-0.296516503938571 1
0.846639953151274 1
0.0779715864108904 1
0.168864922426923 1
0.620226922788064 1
-0.870862003390276 0
0.472106139438157 1
0.808366957484951 1
1.14635887314486 1
2.18130205962478 0
0.409048939275152 1
-0.310590804545116 1
0.805900621890047 1
0.100029916194932 1
-0.682740505923976 0
0.836110022870196 1
1.40669668949335 1
0.701557500806013 1
0.942723515162751 1
0.487778579713807 1
0.866374892994787 1
0.446990563412202 1
-0.0439095547115101 1
0.955410051640986 0
1.07607364785499 1
0.198401189850778 1
-0.970833433181747 0
0.633582592797311 1
-0.835362331274258 0
0.244331819737531 1
1.19893368021313 0
0.975972246976196 1
0.379578251392568 1
0.810527388961457 1
0.732544234821764 1
1.16906024335067 1
-0.262489393392731 1
1.28591231966483 1
1.1140250293199 1
0.378575173888636 1
0.418231332751819 1
1.41414890719431 1
0.106904282327603 1
1.08282857648475 1
0.386623447371118 1
0.422514374981919 1
1.10214074849474 1
1.33623393975422 1
0.243830006583101 1
-0.146072110178693 1
0.632220592730149 1
0.525671719448509 1
1.24333080148739 1
0.492560393565919 1
-0.0713482146513052 1
0.224140049605503 1
-0.408218604861252 1
-0.740386571974363 0
0.496105457419396 1
0.515972981802223 1
-0.0347384765083059 1
0.153990226621742 1
1.36093491920637 1
0.111601466649789 1
0.643609458320564 1
1.01468325925268 1
0.39049818340974 1
0.816611812519283 1
0.167186959603104 1
1.29138043378082 1
1.17411465691298 1
1.39138589727199 0
-0.069166497280157 1
0.688016957445493 1
-0.465209340195727 0
1.7154091047477 1
-0.0489778101089934 1
0.279471169388174 1
1.18281636600407 1
1.11479709712579 1
0.157222298435772 1
-0.00989305279195068 1
1.98870967515241 0
-0.417066415641727 1
0.438319197630182 1
1.31753230647 0
0.229590076263382 1
-0.0522539386215338 1
-0.0373724822190173 1
1.95196490211008 1
0.0298626695809724 1
0.586148858809493 1
0.948141221835153 1
0.714796288442948 1
0.342309258327751 1
0.578988028342526 1
0.672877016450038 1
0.366943913970606 1
0.732266286988751 1
1.33465060135553 1
0.77066400609568 1
0.685444977546077 1
0.305419982816108 1
0.565495632990592 1
-0.268543124066159 1
-0.0578737816685348 1
1.27493195259373 1
0.934238846311207 1
0.502240825598416 1
0.0921893293525418 1
0.307138429490527 1
1.13026035663372 1
1.68833413443278 0
0.629950589378256 1
0.204985516345651 1
-0.0365657753561306 1
-0.141378564884122 1
-0.417749107714757 1
0.269782969275038 1
-0.956457073397864 1
1.38201895915867 1
1.48251432197898 1
1.12874932100714 1
-0.877735705662379 1
0.578739086930427 1
-1.05757767313113 0
0.407328520768272 1
0.957445846536723 1
1.73679411623905 1
1.90612550753081 0
1.31461489946766 1
-0.132056953912358 1
1.89154033553638 0
0.595148192528925 1
0.627378736624363 1
0.358409176049663 1
1.57396219635675 0
-0.0518218800753495 1
2.44416518561473 0
-0.120545322743361 1
0.599006430371052 1
0.0860764056672154 1
-0.328073987542304 1
1.19307160520672 1
-0.135381527385182 1
0.640663756102239 1
-0.129865154912538 1
2.03451929654146 0
0.766027987754545 1
0.574180982881506 1
1.07998483138681 1
-1.00196212951622 1
0.239044233088477 1
0.780346898720635 1
0.302022000615679 1
-0.155043844861394 1
-1.09026915803968 1
1.36177091536128 1
1.58684843706099 0
0.657330398605343 1
0.500129943058601 1
0.0337988960217871 1
0.08957566891452 1
0.671229334448049 1
2.82563791537209 0
1.12535787426443 1
0.902816749595929 1
1.57059326651556 0
0.0294341133928656 1
-0.373666983249556 1
0.798052308961055 1
-0.28583026118045 1
0.307373690424879 1
0.310699639314739 1
2.43693938118464 0
0.618210213418064 1
0.462284597383082 1
-0.0259565477542414 1
0.510896470693917 1
0.877302151487412 1
1.32614404446141 1
-0.592505361720783 0
1.08461950677906 1
0.340830336693256 1
0.215742434080963 1
0.174622179029375 1
1.46180225778247 1
-0.448698788806115 1
-0.160765487996937 1
-0.140874817906513 1
2.30264594756069 0
0.770430203980777 1
0.00769882837934792 1
0.493492909652485 1
0.185983668262807 1
1.45512666094609 1
-1.10747174452649 0
-0.499826925223351 1
0.242051604318504 1
1.96044399692605 0
1.27133938139786 1
1.58541996391482 1
-0.543543269334164 0
0.4794668058417 1
-0.273770669567326 1
0.657707035155631 1
0.521832900819381 1
1.00509290352274 1
1.67437435671461 1
0.473620678701708 1
1.40918368555882 1
-0.312783224547049 1
0.140775663267657 1
0.085142245068097 1
0.550189643729694 1
0.907444253506087 1
0.269613579740453 1
0.378770240144286 1
0.110458557808556 1
0.119539546323628 1
0.564043929720535 1
0.212345758968353 1
0.942873313098032 1
-0.135426591830103 1
-1.60100814077797 0
0.344053032154108 1
-0.520565613824978 1
1.31113943834913 1
-0.169514313359296 1
0.560210170046698 1
0.932163358501532 1
0.737824753351903 1
0.225371473237081 1
0.675304345466701 1
0.525091586496712 1
-0.217445634827523 1
-0.0737694363478876 1
-0.0519777475755984 1
-0.211971642668742 1
-0.197860668009785 1
0.469397852669487 1
0.11693390372557 1
2.14556245371004 0
2.17972742123503 1
0.328933189100175 1
0.698515429736839 1
0.566683296198289 1
-0.655128674149479 1
0.884338508306945 1
0.627001354826477 1
1.12651016180635 1
-0.552776639639072 1
0.231365938700493 1
-0.918000208607092 1
0.78624629592148 1
0.875838937247102 1
0.7984494965369 1
0.522113999818329 1
0.5783662113158 1
-0.0999835598051548 1
1.07155045923693 1
0.329866049006023 1
1.55018181080169 1
1.77280011084393 1
0.773424266147842 1
0.437224823878214 1
0.0929891692765479 1
0.364839303957073 1
0.0209223198923651 1
0.641230475122689 1
0.706676859083095 1
0.556221122402529 1
-0.290729262090021 1
0.0766760357803488 1
0.699246584401456 1
0.489890079626737 1
1.19240187579638 1
-0.11022821714707 1
0.15360633662067 1
0.715894361920644 1
0.671885833728121 1
1.2719651156564 1
-0.618171848132964 1
0.489133161211712 1
0.110272923712168 1
0.238138799158841 1
0.778802644685095 1
0.706955373911075 1
2.03255550093975 0
0.0752419223303245 1
-0.773959570265742 0
0.802023732730331 1
0.593848371166492 1
1.57438109749632 1
0.987595845376488 1
-0.165224681155272 1
0.77000504586493 1
-0.188850740902948 1
0.697142970253043 1
0.544981596025632 1
0.485458350436873 1
0.480245106391429 1
1.53732614195804 1
1.0604199594178 1
-0.0709772818824984 1
0.524068578945065 1
0.102426692468987 1
0.226449030650862 1
0.959326053908256 1
0.684108774036634 1
1.11764786713132 1
-0.209601959377828 1
0.517141723122865 1
-0.214981010525372 1
0.140525552760242 1
2.64723456661184 1
0.333822191571414 1
0.0271717695924555 1
0.760827779858668 1
-0.38959715095439 1
0.80639544404582 1
0.66111714189335 1
1.15511643683069 1
0.325556001680883 1
0.699577715162575 1
1.6393825907799 1
1.09860533449571 1
0.739069386123641 1
-0.37282820501723 1
-0.995094111222163 0
1.78759831014488 0
-0.171487077116747 1
0.514217119127216 1
1.06708477295292 1
0.118628988911752 1
1.4794480221182 1
0.0611313228604018 1
0.167854497086153 1
0.683195746711956 1
0.684777017141149 1
-0.389308921697335 1
0.884813766479419 1
0.953936874318702 1
0.475436866377742 1
1.15554581061299 1
0.147359999803297 1
0.36981638206253 1
1.52394827905299 0
0.85573874554486 1
-0.0867106553233566 1
0.111351700888017 1
-0.658184091282529 0
1.02372878666131 1
-0.0140235576939729 1
0.255433854314994 1
0.209851733192848 1
0.910614191527676 1
2.02247802537715 0
0.214532850490084 1
0.814490837894302 1
0.253087106851531 1
0.804190238799678 1
0.0832580673099882 1
0.218718624916362 1
0.2979957549854 1
0.406685101795378 1
1.60514076368807 1
1.10370566934984 1
-0.244998031344144 1
0.101229920766139 1
0.388750913244859 1
1.17294955102493 0
-0.275286869328574 1
0.488099817532713 1
0.317344316100696 1
0.826463267868435 1
0.67959034817323 1
0.189728325465129 1
-0.252809290522625 1
-0.157673758064899 1
0.436029410652725 1
2.21316738090846 0
1.47865194281507 0
0.644723572981512 1
0.925417136842615 1
0.557373770410024 1
-0.247650167428391 1
0.831320718536999 1
0.548685466500213 1
-0.288316793080216 1
0.198865687845942 1
0.566083715396368 1
0.37124421667321 1
1.29065238976464 1
0.452770296171033 1
0.116948007015671 1
1.17934830347834 1
-0.105674092572376 1
-0.512249673051958 1
0.44947579552397 1
0.5770364292338 1
-0.0740210783345633 1
-0.252004770018065 1
0.00484562832054381 1
0.458249604413821 1
0.479094470260552 1
1.11016799500122 1
0.448964873079542 1
1.37436836081497 1
0.115423892055355 1
0.938821572001813 1
-0.54895541034092 1
-0.295219726880993 1
0.301343522944499 1
-0.0412690595566051 1
1.46051508940126 1
0.422319384860854 1
0.49559955949632 1
0.653422199745384 1
0.433561836918673 1
-0.465565145331626 1
0.431827796238366 1
0.673019409311781 1
-0.97182707079415 1
0.728783646510381 1
0.188359182831814 1
0.0425276275126582 1
0.89632908824094 1
-0.338600914014579 1
1.26023002502729 1
1.20748820864714 1
0.635768158222803 1
0.179972026422444 1
1.107673364604 1
0.574757572148273 1
0.541896254509776 1
-0.492115700170127 1
0.566602611364909 1
0.695884657807652 1
0.964599024404494 1
0.454332509629493 1
0.609704018232396 1
0.786394986112152 1
1.02067548000303 1
0.201334368005656 1
0.823474670480818 1
0.0361995551594836 1
0.133583522146384 1
1.47593990736854 0
0.46050369085085 1
0.659853237023317 1
-0.0366504421001329 1
0.224672206724883 1
-0.319911717259726 1
1.3177723069662 1
1.27758229761212 1
0.506435782098085 1
0.213168622760938 1
0.297197015498654 1
0.0979696899095015 1
0.0951110349683955 1
-0.919226380061686 1
0.715833243437539 1
-0.459665411644283 1
-0.516855063567416 1
0.880196888885791 1
1.33936004601465 1
-0.263807790791105 1
-0.189803464688343 1
0.76820325550554 1
-0.155792998590429 1
0.898770020289444 1
2.5296597441399 0
0.262762175348754 1
-0.921650953355305 1
1.04949786248805 1
0.414178464341825 1
1.19117822539714 1
-0.579500749357758 1
1.59750523646792 1
-0.869550158757734 0
0.281680180153698 1
1.86695002328729 1
0.0313468595444954 1
0.715726761061841 1
-0.247786833896522 1
0.375570586679999 1
-0.348921820463296 1
0.216775673735118 1
0.696361744877165 1
0.664538062916967 1
-0.409094212667215 1
1.18329331114138 1
0.72435956211166 1
0.345735285320192 1
0.149507068898878 1
-0.0759107123068843 1
1.32070919078952 1
0.461620993489179 1
1.08326062510316 1
0.845145725754203 1
1.1797788471971 1
0.746794767158461 1
1.08504162666732 1
0.438879979938075 1
1.03554015159045 1
-0.368128730897197 1
1.07416748478068 1
-0.165983741003324 1
0.699995131958045 1
-0.448314073113071 1
0.27053770826926 1
1.11697063135894 1
0.907370773885776 1
-0.62828586419593 1
0.924604842743964 1
-0.0666843556951493 1
0.407685585970945 1
0.984903752116479 1
-1.0774354625146 1
0.662917736770758 1
0.782379093783241 1
0.740011442702081 1
1.15605799482293 1
0.728842224643485 1
2.12680945560965 1
0.609302560035152 1
-0.118261453397526 1
0.525506158632317 1
0.962185605448804 1
0.118795658452831 1
0.226850933671872 1
0.841142882812583 1
1.12144186751513 1
0.0158795919871025 1
0.778913251375768 1
1.74839377586548 0
0.945177752648922 1
1.51742388243586 1
1.02188806911267 1
1.18143007907767 1
0.893722086081055 1
0.960261379581575 1
0.832343400160162 1
0.0545993021056884 1
-0.850013526532122 1
-0.541573048637782 1
0.186079186563185 1
0.97782581207289 1
-0.225387913771521 1
1.80350663613882 1
0.265082902528661 1
0.8414442856366 1
0.161468843618827 1
0.874923851942696 1
-0.190015973260119 1
0.436957824398991 1
-0.315236792178568 1
1.00328972695851 1
0.840556217481227 1
0.633803183638986 1
1.16906295962639 1
0.218672025166338 1
0.146985593854386 1
0.380317707644863 1
1.32701444744009 1
-1.02876235801536 0
0.133639797280149 1
1.39312090920316 1
0.557278592212385 1
0.866743396169123 1
0.506231605233391 1
0.814388663037855 1
-0.284270830086314 1
-0.456683520952762 1
-0.288081400411209 1
0.410613217990947 1
-0.113846466283102 1
1.13035392536017 1
-0.148442307526412 1
1.08815264955294 1
-0.298797742650424 1
0.376810315997053 1
0.440065648181458 1
0.332647484886401 1
1.04130519690042 1
0.943226405594828 1
-0.0477463647781797 1
-0.0570402015954817 1
0.0629039345233616 1
1.45931762550686 1
0.704383184364851 1
1.30401655743651 0
0.248002091171429 1
-0.00460350709446335 1
-0.2447451222086 1
0.36003536670021 1
1.78614219708265 0
1.16484756589572 1
0.684707140326982 1
-0.26918822045035 1
0.485724892748073 1
0.596066719704615 1
1.02038060278425 1
0.67849360906024 1
0.597129415229214 1
0.224580516713333 1
0.550682410262305 1
0.460712545636246 1
0.818896269930859 1
0.59536947793666 1
0.497652713135958 1
-1.11235481848569 0
0.347425880688357 1
-0.606670491248333 1
0.827489246027027 1
0.628899585359342 1
-0.862960428886746 0
0.201860566013256 1
-0.677119113599493 0
0.0449852817188884 1
-0.646393627499275 1
1.11807599450029 1
0.285783446969532 1
0.28318848591878 1
0.246706730980883 1
0.912942016043094 1
-0.336643507596731 1
-0.0141460580409345 1
0.410660974481757 1
1.28010880288455 1
0.0217703903120454 1
0.705691950087241 1
-0.0405352719876426 1
1.41029210752386 1
-0.504442495494038 1
0.115234501017047 1
0.146532220436108 1
1.288898497043 1
0.527023894511028 1
-0.217101749422881 1
0.176921712352265 1
0.376784758984037 1
0.170637580400169 1
2.35894674263922 1
1.08301409706869 1
0.00533347562984979 1
-0.759194937865171 0
0.960118103481721 1
1.53675765095439 1
0.603425537591643 1
0.718681718603423 1
0.084700897803347 1
0.129069449115697 1
1.32080096453156 1
0.230881492419273 1
1.02581084462566 1
0.765385337019956 1
-0.528087004723215 0
0.786098733224998 1
0.814584328173992 1
0.725217045121129 1
0.578020090352714 1
-0.904101253468429 1
0.53889024218348 1
0.907931494270166 1
0.273968809856433 1
0.0934425500512348 1
0.274952381674427 1
0.294827769559764 1
1.60384414511062 1
0.438759237560489 1
0.343266355492667 1
-0.0389870058387677 1
-0.049123538080425 1
-0.645708317820067 1
0.415391521139397 1
-0.153967289973565 1
0.395841313016592 1
1.16390028625545 1
1.08777874436308 1
0.104925359849597 1
-0.242315760031439 1
1.74010094384109 1
0.487336641597748 1
0.876160916950765 1
0.221626472012485 1
0.535209939960151 1
-0.0787974829950486 1
0.996059231317701 1
1.13016972451864 1
0.909944710356084 1
0.342579053090168 1
0.472610152159055 1
-0.139647078804506 1
1.16266827309707 1
2.04865992874323 0
0.581979003123392 1
0.616631439312455 1
-0.504008858781528 0
0.881618575744307 1
-0.184822119969017 1
1.39910458811572 1
0.281892457924196 1
1.57710530237887 1
0.0160176361103265 1
0.256236900642147 1
0.188307412097761 1
0.0732123368948777 1
1.56490634464617 1
1.39516273133973 1
0.774867384370804 1
1.66477563759699 0
0.601802902682734 1
0.38449167330196 1
-0.296024982597829 1
1.78262321669683 0
0.677200591529966 1
0.454826754090822 1
0.792548767673249 1
0.154027789311601 1
0.0692130755795717 1
0.211536586343523 1
-0.344589117917308 1
0.729059666500472 1
0.330214703970147 1
0.760940802949066 1
-0.219790337902283 1
0.435517898412131 1
0.686081227244245 1
1.14599626555214 1
-0.589964742141604 0
1.75208167249602 1
-0.0124964796883391 1
0.437832041867409 1
1.03719356416087 1
0.352777917085844 1
0.311429488671028 1
0.229677917852058 1
0.532135682801591 1
0.870695240073055 1
0.578503352803671 1
-0.468502816174957 1
-0.0453038959274136 1
1.70499697794645 1
0.706095366567528 1
-1.2298126949606 0
0.284347923607356 1
-0.979864195758771 0
-0.00176156244096737 1
1.1353959639562 1
1.00801520615654 1
0.215040509399902 1
0.59623938957804 1
1.74723736278936 1
0.222955363772371 1
0.691327428956131 1
0.520521296004999 1
0.341102864143422 1
0.869881603372997 1
0.484498185367732 1
1.44495240504945 0
-0.315640036094035 1
-0.179730484461187 1
0.504783805232082 1
0.577434236252755 1
0.035982783327722 1
0.80053938154281 1
0.253321062127999 1
0.633254579517827 1
0.532533068446009 1
-0.19903488805895 1
1.3086972541298 1
0.647774304606442 1
0.527786989190422 1
1.21703230754772 1
-1.74315672636198 0
1.16457078255672 1
-0.169516970802761 1
-0.682448122158489 1
1.2469605218537 1
0.247852146263362 1
0.955808270326076 1
-0.557827099711568 1
0.0616188109099476 1
1.06577734969279 1
-0.252957327029547 0
2.17588697054933 0
0.314253670470291 1
0.0346217131494771 1
-0.117002634487632 1
1.00846989928981 1
0.898847453907046 1
1.62951358618968 0
1.1010875118744 1
0.768899647084213 1
0.428356934592111 1
0.245497505162129 1
0.266236132425933 1
0.0775036399815992 1
-0.0125648516839844 1
1.37795191862395 1
0.0318413103625825 1
1.19629137186453 1
1.14809943234822 1
0.8346721910861 1
-0.53090787886431 0
0.365768314587847 1
0.607469171158245 1
0.804153053327539 1
0.504108709979312 1
0.684888846241312 1
-0.214059663840625 1
0.648380210190535 1
-0.289356856851127 1
-0.806552022646508 1
0.277175315033564 1
0.929054904608422 1
-0.490790729254822 1
-0.00138157442093918 1
0.117666468273935 1
0.616070973048195 1
1.66553592932844 1
-0.578566799652202 1
0.555744426006035 1
0.0048353372729177 1
1.53584473829694 1
-0.0187060513820686 1
0.53789911038985 1
-0.0481653479677482 1
1.87383052064072 1
0.664036971863064 1
0.21494684065013 1
0.10666767839686 1
1.01110363947989 1
-0.212316236203403 1
1.16521563558963 1
0.702434467831746 1
0.753092929291482 1
0.157904368777695 1
1.25243001021212 1
0.728921243905713 1
0.00719925214426415 1
0.43612086983251 1
0.668477122282704 1
0.043879400531526 1
-0.0846531741169582 1
-0.448713750281198 1
0.183422524930083 1
0.340078787897076 1
0.278263936153828 1
0.776009667830525 1
1.34968041934381 1
-0.154987073055741 1
0.44948964727203 1
1.00989302506264 1
-0.127886053343517 1
1.09474663543123 1
-0.898714844022149 0
0.968768930992194 1
0.77027180991509 1
0.574003090658521 1
-0.268226349886794 1
0.593405771153778 1
2.57498759733557 0
0.334708841985328 1
1.63461969965043 1
0.526628627521671 1
0.164029586354006 1
1.90954627206708 1
2.41010622392497 0
0.414890469468699 1
1.10787905411705 1
0.466377255595652 1
-0.80219257842662 0
1.22654556219699 1
0.496286339266938 1
0.143620794041067 1
-0.576731621163474 1
0.14651271329439 1
-0.502424100328301 1
-0.383867078528903 0
-0.410193911217885 1
0.234155451568186 1
1.25799341452966 1
0.4275443038899 1
0.162180827582034 1
-0.238464385480121 1
0.89571106619458 1
2.14965699194321 0
1.60361890555663 0
-0.115143201227329 1
0.487618107375224 1
0.972682720151816 1
0.542711586776705 1
0.396085551225733 1
0.47614261519495 1
-0.320698485153432 1
0.97461518403234 1
0.512675954977722 1
0.95873533071973 1
0.615252544251665 1
-0.966527900683375 1
1.00836765071919 1
0.745209733600384 1
1.36138845400186 1
1.38225941390347 1
0.817254058075656 1
-0.356544725860166 0
-0.00831791882580557 1
0.987718931612833 1
0.698607359050687 1
1.51048072836356 1
-0.555904099611534 1
0.210426194109033 1
0.0516750028522957 1
0.941525988172575 1
1.08034282118859 1
0.170455360676059 1
-0.0292185224457438 1
0.483779113417319 1
0.574483302721837 1
-0.00680615076386356 1
1.11702936326028 0
-0.597107996584464 1
1.10862721484581 1
2.14453866391718 0
0.958844637988314 1
-0.675605667433894 0
-0.0633206021391403 1
0.268153488886933 1
-0.124209855426059 1
1.26343669939265 1
0.557671270849954 1
0.771959877751869 1
0.688757718316096 1
1.95297054976583 1
0.447238726334241 1
1.16302056277782 1
1.57755952593914 1
0.585200671108612 1
0.407719683008826 1
-0.191451092595545 1
1.04642538895543 1
1.37033208995189 1
0.383369344399213 1
1.30273821784163 1
-0.771513930412702 0
0.0961744381138657 1
-0.0218362207116098 1
0.642643697788209 1
0.0478777998886306 1
-0.72761041192079 0
1.02515352135685 1
-0.769537151358428 0
-0.20910267069829 1
0.819724198511313 1
1.24851312295721 1
0.485185694042332 1
0.66834530515987 1
1.13471113399446 1
0.86610169397726 1
0.221325717084007 1
0.0854283694087801 1
0.212469058714677 1
1.17296613117488 1
-0.0182361940127722 1
0.310870631378448 1
0.537008425569293 1
0.271855760222578 1
0.356589937258379 1
0.122696673555341 1
0.671329118681062 1
1.52132057869297 0
2.60926650556683 0
0.948115985368742 1
-0.103558635324794 1
1.88231321283107 0
0.663325609154398 1
0.85772001503359 1
-0.303608929175924 1
1.82798552079955 0
0.463021118269469 1
1.01873558018489 1
-0.211299381941808 1
-0.336733532732845 1
0.509448495812303 1
0.549260154802586 1
0.135241933132817 1
0.175239882335337 1
0.273584604739543 1
-0.891882289007215 0
-0.592087087775999 1
1.43212170958714 1
1.09352110053517 1
0.906996244203185 1
1.13173993102152 1
0.907319655753875 1
0.201453301814125 1
0.343714635251953 1
-0.342027019300971 1
0.903226244919331 1
0.166269684815909 1
0.171151063040931 1
0.928669345083426 1
-1.07392650981438 1
1.77264923143349 0
-0.0302042418892342 1
1.25924825792557 1
1.66371248790987 0
0.0606439592072722 1
0.587411453067747 1
0.984989716281877 1
0.60337508168125 1
-0.154352825234878 1
-0.459591530235115 1
0.373138680613758 1
0.418413856919995 1
1.64922554331134 1
-0.518119035646694 1
0.483997156755433 1
-0.545623869670172 1
-0.103994086424791 1
0.321087292674694 1
1.8109041527148 1
-0.736553881133874 1
1.34014490891482 1
0.606992927407903 1
-0.696012024269878 0
0.646035066211145 1
0.666311265639952 1
-0.114778074331032 1
0.367213665138054 1
1.02390144027207 1
-0.312926214616059 1
-0.276625434115899 1
0.158310329774919 1
0.128464517266737 1
-0.385692081668325 0
0.210726087610928 1
-0.914628125951261 0
0.594564557748772 1
0.84458612001972 1
0.404381069577681 1
0.0226890903320776 1
0.671571598314492 1
1.08879929598793 1
0.250944282926408 1
0.665005400255137 1
0.689018849295368 1
0.0401142476322113 1
0.121403117221845 1
1.4931234998425 1
-0.593567606834194 0
0.491990802225884 1
0.106377470194932 1
1.37023109960247 1
0.736629129895247 1
1.25562942031723 1
0.565510432158941 1
1.20020907805871 1
-0.117877957883708 1
0.999199236975057 1
1.43622191546675 0
1.17360251100709 1
0.00521250657112604 1
0.324835699876174 1
1.0437398981444 1
0.324663055313713 1
1.27911754394424 1
1.09192452078259 1
1.4190295843259 1
1.22526136766107 1
0.481997397168636 1
0.690726157861451 1
1.03582827624614 1
-0.184324560748746 1
0.289666327929578 1
0.369144515089243 1
0.201297555595042 1
0.176779793876185 1
-0.00932498918663802 1
2.38447640622186 1
1.09473972617831 1
0.141567331092558 1
0.511951269095232 1
1.09930550307776 1
1.8593386576466 0
0.694593172851677 1
0.854819667635855 1
-0.0790444060162511 1
0.0563841396127769 1
1.51661530089992 0
0.899283752871643 1
0.6792823734268 1
-0.346035160172666 1
0.0959426100142197 1
0.354318908221502 1
1.71368829840242 1
0.36344689032504 1
-0.435161208705466 1
0.636794809899401 1
1.04035821315555 1
0.66069741188834 1
-0.792760719687689 1
-0.0101107234746825 1
-0.790349786578722 0
1.48708380382404 1
2.49396494550879 0
0.826873523088871 1
0.026851037972373 1
0.0362299030504479 1
0.712770427195293 1
1.4932747939867 1
0.0983273305468503 1
1.15944665853156 1
0.326413943652952 1
-0.0103290292138101 1
1.05410395835606 1
1.26162657588026 0
-0.089466711709177 1
-0.0718611825058294 1
1.12043328908849 1
-0.690996338997112 1
0.565348629969084 1
1.48927452262784 1
0.94873741255208 1
0.379032601724092 1
0.0991577974244543 1
-0.536309625595649 0
1.17573264617333 1
1.09714532993031 1
0.367920668548571 1
1.21976302015066 1
-0.327780534990129 0
1.22803814305467 1
-0.130146495007518 1
0.51602098989776 1
0.323220003172908 1
0.0682991261385666 1
-0.0596778027536562 1
-0.0652897878510938 1
0.474481118817973 1
0.787559103049333 1
-0.710732577234845 1
0.613100187601948 1
0.35141743409503 1
1.14830277370708 1
0.175082729060498 1
0.824936202155326 1
0.818932886796086 1
1.19494071319568 1
0.558111047917795 1
0.235172522439994 1
1.39094768832422 1
1.14198961202404 1
1.50362985464273 1
2.63274782033846 0
0.0238090823533527 1
0.858575859784922 1
-1.02766194479456 0
0.0694024094639941 1
1.1457581005579 1
-1.05278786019458 0
-0.567598279660548 1
0.542055398548132 1
1.06915542739583 1
0.114399713861273 1
-1.08353450150508 0
0.789204210868275 1
-0.204560944669604 1
0.377440037590373 1
0.562396431811391 1
0.461410071393147 1
-0.163033880744071 1
0.317635048834623 1
0.350367534311047 1
0.0843341945579992 1
0.0509925362971459 1
-1.43891538437974 1
0.330253723596989 1
0.593324468317044 1
0.278569372111317 1
1.6914987996946 0
0.919900566631934 1
0.58131871691931 1
0.918427062362287 1
-0.763534630822476 0
0.936723490692992 1
0.644431904805406 1
0.919585656804032 1
0.761127635811619 1
-0.922430817533136 0
-0.947504053541609 0
-0.214881516797191 1
0.96001418721881 1
0.556498861571437 1
0.103003831291643 1
0.824980788450669 1
0.474217823807059 1
0.514798649779177 1
1.51636686129883 1
0.591021137940539 1
1.04987390935954 1
0.42906731139029 1
0.896997073492821 1
-1.07394538666251 0
1.85106803089889 1
1.22557734301472 1
-0.0723844111732223 1
0.907840395243373 1
0.656659386991751 1
0.954030316202668 1
0.799913318147873 1
1.20256403982141 1
2.28614719795145 0
1.01824787716744 1
-0.12081182739424 1
-0.189892912318858 1
1.17894186478082 1
-0.1314742429416 1
1.37361451648099 1
1.07886640555512 1
1.23731433622667 1
1.08166027278437 1
1.15757022411551 1
0.990380250815605 1
0.00782250184232068 1
1.01270403635802 1
0.163542780778815 1
1.14718565314007 1
-0.0105798440808723 1
1.45493682886945 1
-0.0103577988229222 1
0.102427156551811 1
0.698091199340813 1
0.729139554726768 1
0.0971442416819322 1
0.362614076800894 1
0.992254370310956 1
1.18529855417781 1
1.21349892761385 1
3.02130626387918 0
0.492261055384522 1
0.533436995519458 1
1.06196611560627 1
-0.196886900748044 1
0.789010648606353 1
0.222048155018033 1
1.20222410393923 1
0.324798686772194 1
0.394401166693128 1
-0.214622238353093 1
0.68808806967422 1
-0.0425359475170182 1
-0.882429618139252 0
-0.380121871855932 1
2.03522367860039 0
0.66582059285847 1
1.30528485120667 1
0.488144228586057 1
0.843734572630326 1
-0.371905378530637 0
0.454688684848983 1
0.035281482267915 1
0.806723756879206 1
1.64838291855683 1
0.0388966637091365 1
0.289387500636674 1
0.142864726597702 1
-0.949839427972092 1
-0.957367239979397 0
0.0875978787440713 1
0.224257447916681 1
0.939303620641197 1
0.416725983770207 1
-0.929804379069694 0
0.0212645881214598 1
0.223398818250659 1
-0.228885131156273 1
0.561942991705173 1
-0.391709261154657 1
1.03007678317561 1
0.269923399641263 1
0.249176958752458 1
0.862542306800416 1
0.0601951447085071 1
0.756576240111818 1
-0.153251455869608 1
1.51200299193165 1
0.0716023074741767 1
0.421844158269136 1
0.415315745749504 1
0.549871409018808 1
0.524719272104533 1
2.19940711980916 0
0.8942724776404 1
0.634323045226816 1
1.27417186610683 1
1.07801267767393 1
-0.564371343539845 1
0.304076514310247 1
0.501364550304025 1
-1.38574537746778 0
0.495934823665726 1
1.73200334007401 0
1.68819010717222 0
0.320491705604333 1
-0.212052640882516 1
0.195029487614394 1
-0.168049127713834 1
0.0915610674542542 1
0.442062820989992 1
1.37075131716726 0
0.869270740398779 1
0.31020166551969 1
0.382111634217387 1
0.471191095000351 1
0.194455418370285 1
1.45200122609952 1
0.419373037479427 1
-0.10651978843892 1
0.791574207530904 1
0.928330817370025 1
1.06294814149455 1
0.311362509084448 1
0.732243041047331 1
-0.412304577656529 1
0.759688728394872 1
2.09429932676543 0
0.348012223565733 1
-0.991558847790508 1
0.947860970339376 1
0.320808265450459 1
0.351440255985974 1
1.10728931921761 1
0.349983931242573 1
0.884038709530055 1
2.10138659113664 1
0.565216967132141 1
0.820266522031681 1
0.679788149818696 1
2.09127777638688 0
0.966965960899922 1
1.55937177630641 1
1.24303995417727 1
0.485985983516206 1
-0.0331683346789463 1
0.771318325110931 1
-0.0916960172290668 1
1.10241340604371 1
1.09392806173954 1
-0.593563134046257 1
1.27161745863905 1
1.20697096644367 1
0.217135615383962 1
0.324488543487356 1
0.345021992987999 1
1.72955448306709 0
1.47689866400423 1
1.04176777390042 1
1.37164235295476 0
0.137666916975119 1
-0.656085444853501 1
0.292972978340974 1
0.45073075786801 1
0.00574288154856573 1
-0.0268042858106185 1
-0.428645748991502 1
1.18767904564766 1
-0.0508267836944687 1
0.698945311983609 1
0.433096889843012 1
0.807589718966319 1
0.635187001091518 1
0.933801615368378 1
0.86343366556033 1
0.428678055448784 1
0.904553281911708 1
1.7852607951407 1
-0.281616650189246 1
0.555887990742323 1
0.90433428672775 1
1.45543114214926 1
0.372340615523145 1
1.04613808860068 1
0.124263550571652 1
0.389636356731535 1
2.29204925601406 1
0.33137201929926 1
0.318959051248323 1
0.87216497174274 1
0.863948778851641 1
0.385092492376702 1
1.49407165368437 1
1.62718644996499 1
0.0439852340263309 1
0.0330985780609249 1
0.471312628344361 1
0.914591460075759 1
1.0493913821979 1
-0.519204540036789 1
-0.160789891668309 1
1.44508579036096 1
0.935370581625266 1
1.06050612345987 1
0.953650847676075 1
0.567633919082428 1
0.327672133018442 1
0.474969711565432 1
0.430310236126203 1
1.28352819558173 1
0.76184320910668 1
-0.619526980058366 1
1.2701804984516 1
0.749254750923468 1
1.87765977548351 1
0.808071541958239 1
0.716874322237959 1
-0.257503256855727 1
1.89316855290182 0
0.842542621628968 1
0.912274736206503 1
0.629504752026322 1
-0.101124032135006 1
1.20025683238299 1
1.20127062954674 1
0.611036326214885 1
0.928662808633522 1
1.85435158274472 1
1.23401609681603 1
0.320714613117285 1
-0.261910059364691 1
1.9858280193177 1
-0.14393276825931 1
0.487361402905868 1
0.616595374592982 1
0.517132575452402 1
1.42932044153681 1
0.418978641171596 1
0.342279368456142 1
0.776822357737198 1
-0.344872649871675 1
2.64623684686747 1
-0.447324314318335 1
1.0465876508919 1
0.918832437329032 1
1.313511267771 1
1.18189658768024 1
-0.452023488942893 1
0.239455220144591 1
0.366712862104282 1
1.08984221732518 1
-0.345830882242878 1
1.8960064969733 1
-0.172655400355748 1
0.484946192312994 1
0.440201782196322 1
0.920379251252878 1
-0.53125421216096 1
0.848123440352735 1
0.73595282947965 1
-0.115864302393389 1
1.51020034924896 0
0.564591934243853 1
-0.0579686198364286 1
-1.16204720240406 0
1.25358562352937 1
1.55452330003943 1
0.74872846158094 1
1.64358454655537 1
0.175482614694446 1
0.77441090540088 1
1.0584079684127 1
-0.205936826046143 1
0.452599585392989 1
0.35820438350592 1
1.70131547302764 1
0.577812252113369 1
-0.606162304991294 0
0.033464386343691 1
1.12040923391259 1
0.802591398137516 1
1.64926613464611 1
-0.197718933817843 1
0.60574944128897 1
-0.162800579614774 1
1.55088968130316 1
-0.908394478661983 0
0.535805349733549 1
0.0332805046533887 1
0.167147097387134 1
0.915781918362045 1
-0.332900756178753 1
0.512154447586995 1
-0.414571024197704 1
1.22529594130597 1
0.97659814141126 1
0.0818080378719787 1
0.908714930129722 1
1.55727960077628 1
0.113833182755179 1
0.823575285464346 1
1.03568458576107 1
0.250329855405831 1
0.636542703739035 1
1.39570076010777 1
1.89485748347272 1
0.0315854219455601 1
1.74889726306632 0
0.295511847348435 1
1.48403712904901 1
0.070294711255994 1
-0.707454747958902 1
0.543524497539619 1
0.665324090710272 1
1.53915036529496 1
0.343668342647936 1
0.655383305179582 1
1.55126484172767 1
0.0727368501624364 1
1.45552434089532 1
0.553297591844674 1
0.370636711515709 1
1.04166747639788 1
0.0745147195943587 1
0.792613707108506 1
1.45995579977599 1
0.245671412694623 1
-0.769234683332668 0
-0.188623754788949 1
0.523986691479204 1
0.427503941797811 1
-0.438980508508549 1
0.747941829915615 1
-0.257364894967341 1
-1.01947645601119 0
0.711987518506487 1
0.2072791078035 1
0.405330296872413 1
-0.270794309632994 1
1.06763126047814 1
0.357521759433916 1
0.425871747726835 1
0.554977392903166 1
0.700573495935545 1
0.608203126655597 1
-0.242276741866806 1
-0.00551011908266009 1
0.633906378509308 1
1.20103383069318 1
0.236143969933118 1
1.31145845075029 1
0.368167198588645 1
0.456589834672383 1
0.893309455495581 1
0.367188641116658 1
0.367026217080392 1
0.330478687237422 1
0.179156204878987 1
2.00363545110539 0
0.742924682134362 1
0.179482482533934 1
-0.563147871782964 1
0.849633581475978 1
-0.170084009334274 1
1.30327270850685 1
-0.74644840725109 1
0.00555948918412297 1
-0.181777052146342 1
0.683659953964292 1
0.964077171925725 1
1.46879698545089 1
0.795966955139155 1
-0.0742579154168993 1
-0.0615592459335811 1
-0.0824184122821297 1
0.628992308220531 1
0.457157423781127 1
0.50208843839299 1
1.85259057186281 0
0.635143692064301 1
0.368792030790224 1
0.124788683966789 1
1.18212171699834 1
-0.538118718688807 1
-0.142638649090622 1
-0.410774119360923 1
0.781535735989809 1
0.782583501479888 1
0.554652583769413 1
-0.912294667770971 0
0.752381629986979 1
0.456530656348739 1
-0.688104860575236 1
0.91191085705476 1
-0.377528494943549 1
0.207139606112315 1
1.10551505067004 1
-0.10250618265388 1
0.0873953030053246 1
0.510990560385993 1
0.932160139717178 1
0.747784447866965 1
1.49315044897818 0
-0.174359821846545 1
1.4236119687565 1
0.559725997986053 1
0.908017829512488 1
0.777489537685666 1
1.17543108003025 1
0.646468958057818 1
0.0873380267315762 1
0.84413935894876 1
0.195967669637158 1
0.214534733936196 1
0.398045414961061 1
0.745652405352888 1
1.43490726313477 1
-0.135611277712921 1
0.403268708015248 1
1.01310240143334 1
0.406878532787063 1
0.121826068009737 1
-0.0491949349898812 1
0.623068943055386 1
0.619532268288264 1
-0.49250155439734 1
0.841470560844172 1
-0.0711130348898846 1
0.300649542178963 1
1.38139414702449 1
1.34060843145677 1
-0.524918925763963 1
1.13455108968389 1
0.737875966089585 1
0.308063402749783 1
0.30485925919588 1
1.65720801822219 1
1.29758694285712 1
0.941888812716 1
-0.562171596518779 0
-0.00315671853786598 1
1.89208718639031 0
1.0261905979448 1
1.75704672475871 1
0.306303048166621 1
0.245271865359769 1
-0.629982328410111 1
0.995395212900208 1
0.78924061897805 1
0.389323786769185 1
0.599485572116337 1
-0.720048347568 1
-0.654734659144703 1
1.05054986893291 1
0.553325137112417 1
1.6770089946835 0
-0.242887450959287 1
1.17860007911665 1
0.951975778168758 1
1.24222080070088 1
-0.149642644481292 1
1.7384754349136 1
1.98769785796425 0
0.544003045956777 1
0.979393681988728 1
0.709501337239079 1
-1.00128536742606 0
1.15831098809695 1
0.955124637571411 1
1.10872244119048 1
-0.804824262434407 1
0.700892932763389 1
0.111366448469463 1
0.302043481169629 1
0.58738411817744 1
0.861552428039906 1
0.923867066052982 1
-0.40483466259461 0
0.164235190501229 1
0.452701088470179 1
-0.202239058991642 1
1.13127595769645 1
0.628317218073193 1
0.845851060620127 1
0.702143423693631 1
0.711479223929376 1
-0.350373301315401 1
0.521088170095224 1
-0.0647247304911832 1
0.938724006025895 1
0.797432998134053 1
0.733927884870844 1
0.750788343806936 1
0.98891335181903 1
0.525897265422552 1
0.166961016358996 1
1.26915597136145 1
1.25658732538497 1
0.62134175079614 1
0.633452280948664 1
1.07857529134557 1
0.295163710826918 1
-0.0329572468687716 1
0.63677208205392 1
-0.747326128712145 0
0.135896055087443 1
0.751043632112257 1
1.81509197354683 0
0.608968550777715 1
1.34970696999264 1
0.214389225171618 1
1.13140282328348 1
-0.181194574770526 1
0.932169935831831 1
1.47303408362275 1
-0.155234822057926 1
0.280731575335014 1
0.00627342380821727 1
1.50800663246138 1
-0.528564990407569 1
0.10207613372789 1
0.977401515397545 1
0.941406435875556 1
-0.534797161608202 1
-0.487546816577123 1
-0.421203446966064 1
0.172645568272377 1
-0.218194024675934 1
0.902298454283862 1
1.02186579773283 1
0.545734156538016 1
1.13842261902354 1
0.223457452446899 1
0.464575288971346 1
-0.357127105801636 1
0.864379838645012 1
0.67466160599056 1
0.585831468584068 1
0.296036071411362 1
0.401785740753 1
-0.203453827816722 1
0.457375495461993 1
0.926079632896977 1
0.2293098843447 1
-0.663393711151083 0
-0.523564352195807 1
-1.01692723029846 0
0.756037527337496 1
0.659653268952328 1
0.872482227772137 1
0.553051587906266 1
0.283082570236936 1
0.736288123866909 1
0.0698977772108955 1
1.54461034289739 1
0.350108614181562 1
1.81149788363551 1
0.786804894106592 1
1.17787787887078 1
-0.903749563386234 1
0.0949955282756237 1
0.45973903136235 1
1.42540802988106 1
0.770661660592898 1
0.828754888103813 1
0.678167211710229 1
0.194411316670102 1
1.45081811475349 1
0.0618477035761327 1
1.24272015338978 1
1.01815282612727 1
1.16328246088619 1
-0.0186213070789438 1
-0.517224711888884 1
1.08920350549569 1
1.62172477676187 1
0.706024669826667 1
0.263357643394898 1
0.719578232394677 1
0.20618916608168 1
-0.160741300640543 0
0.31033772295086 1
0.278784656652467 1
-0.021376892143421 1
0.744696515987196 1
0.374751279374269 1
-0.030088535813668 1
-0.327562261730574 1
-0.0554399607142077 1
0.55844826916519 1
0.40417182222932 1
-0.0394286471319312 1
0.392900275429676 1
1.98727907012647 1
0.665976334185165 1
0.23741526637478 1
0.878381263307596 1
1.21638471798294 1
0.68531917135284 1
-1.31138969681899 0
0.506300785440472 1
0.0497703223859714 1
1.31787412206917 1
1.08797064590634 1
-0.0931337186020437 1
0.377798201219141 1
0.00382833827464204 1
-0.0760236301781729 1
0.460598715798981 1
1.1258240910168 1
0.961765667886855 1
0.128192505913574 1
0.737756418472291 1
0.923735578411045 1
-0.419049574613329 1
-0.509757343139794 1
0.500517847459137 1
1.16822661475565 1
0.962181747741551 1
0.882230787281848 1
-0.582805274996203 1
0.160977022141394 1
-0.0999055423968195 1
0.86936846207435 1
0.690892393939819 1
1.21488508823122 0
1.70785615607379 0
1.38031182558317 1
0.774450612496713 1
0.265809971302336 1
1.10306283980808 1
0.802194699668177 1
-0.0733496978762888 1
-0.272619541263821 1
-0.802416919296821 1
0.836784457780234 1
1.26011136553326 1
1.58196540264541 1
0.018127727057762 1
0.107689761601841 1
1.30928691106494 1
0.490649711252191 1
0.467103151241781 1
1.04623144494627 1
1.13651058901044 1
0.00704921955415397 1
-0.0941654123791194 1
0.841170787393789 1
0.935841587900695 1
0.965377167483138 1
0.174731052633027 1
1.74248579812382 0
0.181914083609714 1
1.32470200933142 1
0.654844779220753 1
1.20682265040936 1
2.47581454009868 0
1.00457975100211 1
-0.268916969559283 1
0.516404870893892 1
-1.05343454222102 1
0.516615907168767 1
-0.0954913486703687 1
0.897725351963514 1
0.392939733702794 1
-0.197791962926665 1
2.02206526262431 0
-1.41875373934535 0
0.886800512669083 1
-0.503514601341918 1
2.28847116399995 1
0.299570557233037 1
1.28512911233068 1
0.42900335107809 1
1.51952086329308 1
-0.11480222443561 1
0.666158683071932 1
0.506310407276018 1
-0.134399601717222 1
0.968723802767829 1
0.0674028265319225 1
1.63078740740733 0
0.115066358961811 1
-0.13791752768134 1
0.803683488059697 1
2.77609029993729 1
0.92657055621098 1
0.978645964267498 1
0.164087188965073 1
1.67284583193477 1
2.71387166929557 0
0.226765700672893 1
-0.478786437055472 1
0.303839627345133 1
1.36743484855391 1
1.0624034671009 1
0.285336693912569 1
-0.0567268278686688 1
-0.784702896613821 1
0.0794202679219238 1
0.806045156471125 1
1.80729366342215 0
0.791821704145395 1
0.719276237644547 1
0.272161624483799 1
0.778536414580379 1
0.97618191910709 1
0.472737762465059 1
0.349978757778649 1
-0.538842878015513 1
-0.0913165353255675 1
0.899251101887907 1
0.099537147887709 1
0.259099737651746 1
-0.294938292226616 1
0.478975856126289 1
0.157592789604669 1
0.185417406300437 1
0.467042842981496 1
1.13994805921324 1
-0.370213758229252 1
1.26462647039389 1
0.615965295516795 1
0.113098516821304 1
1.3250092065535 1
0.221839606385504 1
1.02297183200672 1
1.00948557243297 1
0.337382776928234 1
-0.213975275492252 1
0.531788212269673 1
1.25063494089894 1
0.474510956764945 1
0.836640359175391 1
-0.505661698897415 0
1.51884933701352 1
0.909649885905671 1
0.031846194391528 1
0.77893170169005 1
1.69068339261962 1
0.254848837591335 1
-0.461163925856842 1
1.14813326227063 1
0.457613858335606 1
1.42759638832968 0
0.355329345593442 1
0.736787276423632 1
0.257077039454015 1
0.156450760175669 1
1.02763988978642 1
0.67399496540856 1
0.9776274788255 1
0.271176866384345 1
0.150283668454168 1
1.29154511160971 1
-0.209048131887302 1
1.69096762086647 0
-0.235516862534614 1
-0.281996370039614 1
-0.217879706726573 1
0.0298192235629429 1
-0.0931970664854403 1
0.996565034114985 1
0.172485201089779 1
0.285020657309327 1
0.504487330056653 1
0.363828415726852 1
0.456401053530565 1
0.694631458862423 1
0.0118940241987672 1
0.494271713283846 1
0.935744669150851 1
0.493322688954385 1
-0.409473590539875 1
0.333007395254371 1
0.772716764758233 1
0.655200158461532 1
0.300062363989029 1
1.11378892231917 1
0.828347153124599 1
-0.471656721104223 1
-0.431337437740616 1
0.415206392724794 1
0.320194630644156 1
0.695614350738751 1
0.52189165102081 1
0.698427628333147 1
0.579264262942458 1
0.487711651793747 1
-0.124945237091488 1
1.32205985137888 1
0.889786494484174 1
0.0733718919416345 1
0.309775669682796 1
0.55155566701929 1
-0.597985373556909 1
-0.518856230616526 1
1.1212410326213 1
1.51442146350266 0
-0.535938255744625 0
0.727022300637208 1
0.31919332383707 1
0.920832749106087 1
0.397757740365554 1
1.22380348699909 1
0.607748397859361 1
-0.221894532840501 1
1.51430528970082 1
-0.901370243901861 1
1.21754181838697 0
0.754778133842046 1
1.03062477932205 1
-0.0949296315132024 1
0.209432967779427 1
0.422542255915101 1
1.26330278753315 1
0.249329017865283 1
-0.353163261509111 1
0.182233180670708 1
-0.183068794675262 1
-0.271847678671909 1
0.346107811509224 1
-0.0626481100490347 1
1.34894792262423 0
0.225175819970934 1
0.870171516684516 1
1.44941640801654 0
0.795653530493221 1
1.66110235969523 0
0.257769060731701 1
0.692346089343034 1
-0.357837493123579 0
0.769463884053553 1
1.0288677144016 1
0.423163193665458 1
-0.0938050901073793 1
0.155606125577168 1
0.463089950242406 1
-0.403769710535898 1
-0.686253384270998 1
0.432628425536941 1
0.329909630964626 1
-0.132436805269287 1
-0.14604429115159 1
0.687376452116468 1
-0.183446449928133 1
1.57865270503811 1
-0.369876488514425 1
0.808629078053951 1
0.836618444401743 1
1.26039879248477 1
0.526587401611417 1
-0.152037488939375 1
0.248097005002388 1
0.496914005517228 1
-0.507427883769544 1
1.70171389866742 0
-0.103408937143977 1
2.13378580202268 0
1.23713001099353 1
0.961790206691073 1
-0.631439530071171 1
0.0259525622065914 1
0.288679915592846 1
0.3595602576354 1
0.256064399671073 1
-1.09876169705107 0
0.808648884679925 1
-0.547294009364364 0
0.34766534706329 1
1.63329465249456 1
0.245702832734026 1
0.802511795516668 1
0.918891155642672 1
-0.425669254441936 1
-0.517255480117124 1
0.346624203385365 1
0.578024956607042 1
-0.273832368623981 1
0.252804357679093 1
0.656982465291657 1
-0.769434139970175 1
0.676344341912882 1
0.660680397250627 1
0.467046024559542 1
0.816831533910187 1
-0.375543271850761 1
1.57181312446709 0
0.685802407662105 1
0.0717333429076058 1
-1.27105124493264 0
0.415289984894355 1
-0.0523200781634806 1
0.013682887383034 1
-0.432564493535391 0
0.888039919216357 1
-0.545593432250832 0
0.496663301247346 1
0.0495507634650075 1
1.61987689282003 0
1.10958262510785 1
-0.0751183462536017 1
0.496768915594556 1
0.332736042413977 1
0.731670504143694 1
0.997849859339899 1
0.551260279765891 1
0.295948206742071 1
0.0223464165582952 1
-0.306559788712493 1
0.32781430336101 1
-0.607075276812704 1
-0.298863359369167 1
-0.121051006064995 1
0.00248269060633532 1
1.32829215985871 0
1.05683019282642 1
-0.173634519748021 1
0.523620187485337 1
-0.34744942402389 1
0.615550589092977 1
0.258857531485425 1
0.662735977018563 1
-0.724820265973603 1
1.20501863597088 1
0.536736226722426 1
0.0102726881659379 1
0.340314576722297 1
-0.370730418249614 1
1.08451500301459 1
0.472916585283482 1
-0.512072176973183 1
1.55113018512814 0
1.74986232375915 1
0.86397785535688 1
0.216544399918621 1
0.824170829287908 1
-0.0925070156018976 1
-0.168288919501129 1
1.71224617366308 0
0.547386684353377 1
-0.228919229143686 1
0.736086507675618 1
1.09459125833091 1
1.79356780084138 1
0.425492858184446 1
0.99154328506535 1
0.326505659355015 1
0.152925883022286 1
0.719280241782773 1
-0.0206148051664224 0
-0.0315691783733843 1
0.800011724293588 1
0.277607517802105 1
0.977455642029945 1
1.07593324346078 1
-0.201898636670808 1
0.384722908418332 1
0.28546507522244 1
0.337851179518504 1
0.846159337623863 1
0.430917669397827 1
0.501587599105704 1
0.423300754981361 1
-1.98340025178073 0
0.715334599200826 1
-0.641288724473854 1
1.52713709739826 1
-0.187776892110575 1
1.33617990302284 1
0.998053756848971 1
0.931351498494703 1
1.09495792057105 1
0.194077103646588 1
1.29111298701853 1
0.541789235063355 1
-0.138513484517555 1
0.783817346579351 1
0.668762816773758 1
0.961183117836168 1
1.04326239306128 1
1.30199960049264 1
1.56682874537562 0
1.25930896222787 1
0.315669199320703 1
-0.139644153166179 1
0.614220355883704 1
1.69174413469234 0
0.0516424076467942 1
1.24482880406643 1
0.757021703515115 1
-2.444504289411 0
1.20075236946735 1
0.829658921263109 1
0.943553428966066 1
0.165330646553882 1
0.204965292289579 1
0.133712965669477 1
-0.0712568365758597 1
0.878897363466185 1
-0.143319499622906 1
1.16225131410276 1
-0.80048599419142 0
0.491462118235502 1
0.050050869177294 1
0.595282462505015 1
0.297145768913063 1
0.328538323868688 1
1.04839255515289 1
-0.17446456257583 1
0.599865034387285 1
0.353265336218784 1
-0.497333556244975 0
1.13783244145914 1
1.0956400057544 1
0.372727500089463 1
0.297619488615497 1
0.310588982185045 1
0.446676767345002 1
0.299200674831315 1
0.790777212129364 1
1.795347565908 1
0.216982444595103 1
0.0748053139345344 1
0.541351739934237 1
-0.559975943786645 1
2.11664199694158 0
1.22071732594769 0
0.971414821295367 1
0.00773536003397768 1
1.18952905285253 1
0.657015207445551 1
0.151621358414444 1
1.3984073743889 1
1.28999240119705 1
0.839004581899939 1
0.368356464089391 1
0.363790065158558 1
1.1213480768662 1
0.490807229866651 1
-0.257120579736564 1
0.432334766352293 1
1.12337532986349 1
0.807480257631368 1
-0.456985443361484 1
-0.567595882898438 1
0.910391406618281 1
-0.100701691811863 1
-0.880277371677536 0
0.271221983230532 1
-0.74777051237601 1
1.39109069277419 1
-0.905468244062718 0
1.04617351889493 1
-0.540375961507638 0
1.43198722473866 0
1.07391160526274 1
1.16750145875301 1
1.36804200230119 1
1.27408287582838 1
-0.305946120653411 1
0.524950829647745 1
1.56386335289369 1
0.849146593850211 1
2.39585789614912 1
0.644060703052364 1
0.302583103444868 1
1.0740763946977 1
1.6726723116726 1
-0.573518113287667 1
1.51527657853355 1
1.16593291448438 1
-0.242263832810923 1
-0.813389677328359 0
0.530827523461766 1
0.761672687391705 1
-0.646909501432066 1
0.857191835982579 1
-0.232883228078628 1
1.40389745665841 1
0.603928388008073 1
1.66461089402047 0
0.915213446227281 1
0.59347931484162 1
-0.173776605357548 1
0.913208872821153 1
0.99820157421921 1
0.834176784449282 1
1.85206007906128 0
0.049790652956186 1
2.3994298263391 0
0.459158751072653 1
-1.1992273328565 0
0.567393130678754 1
-0.0249910368714684 1
-0.824227680844914 0
1.96479902467223 1
0.763132128223793 1
2.22061975850906 0
1.96677770581856 1
-1.3135792684433 0
-0.417608895419738 0
1.20612221812069 1
0.298785706165063 1
0.723614536841271 1
0.365553554485786 1
-0.303621528410604 1
0.612823566929025 1
-0.496540884223907 1
-0.19789473951476 1
0.136435329042553 1
-0.47834258556079 1
1.14982780649993 1
1.30143093697182 1
0.425798826622203 1
1.16385127045761 1
1.3434660632067 1
0.355302450947014 1
-0.30143370599223 1
0.13945372639822 1
0.0877257573258177 1
0.955104028191271 1
1.06763424462278 1
2.19469691270902 1
0.842329045033708 1
-0.0659803480846249 1
0.855429763106523 1
1.3479176370215 1
0.481743344235911 1
0.743618757831374 1
0.50672353671946 1
0.521020235578135 1
0.516454399052644 1
0.116560708823165 1
0.757421680987082 1
1.46438006987586 0
1.60716247933343 0
0.59387329285858 1
0.252616608978465 1
1.17883134324269 1
0.58364446417794 1
1.0180278810272 1
-0.743695734490924 0
0.736358535715597 1
0.8560681199198 1
0.334993396326857 1
-0.0620260977022652 1
0.181049472823195 1
-0.425386784545351 0
1.93157246006862 0
0.469188822528703 1
-0.242496937996876 1
0.700425813499135 1
0.55417649154178 1
1.39592162598246 1
2.06090599977699 1
-0.337645935305889 1
0.348975544562962 1
0.0401614332176425 1
-0.418430989948787 1
0.384877952018238 1
1.00481485950338 1
0.316728383067956 1
0.00464330738289809 1
1.30765661305319 1
0.0269998207468195 1
0.355945136734959 1
0.959265138366189 1
0.570907100547175 1
1.15178205949509 1
0.32168810540205 1
0.341562050131984 1
0.602541131733327 1
1.42507519923852 1
-0.138370266816036 1
0.934601196111707 1
0.403792326577941 1
0.461649914674382 1
0.774566972293457 1
-0.0869214941539267 1
0.285854315741469 1
0.65673302269331 1
1.25804770793155 1
0.157357012988052 1
-0.115683263366031 1
-0.0714256916762478 1
0.901664796099482 1
1.22937057760334 1
2.50149257263072 1
0.251655134476997 1
0.369751197413085 1
1.1430211920697 1
0.862593961260527 1
0.0151940909695376 1
0.00371790857533189 1
0.974808201558228 1
0.00314810860086348 1
-1.04249089785434 1
0.600553231299836 1
0.611379977386203 1
0.398044446934558 1
1.18517987049722 1
0.0824676687306735 1
0.547674934455668 1
0.29398179431178 1
0.0328362317871764 1
1.39621312817142 1
-0.341034778211377 0
-0.0714708706258618 1
0.841601201578967 1
0.0594385294325609 1
0.811530195444159 1
0.725932222503462 1
0.59387143332087 1
-0.622822091758754 0
0.417740585803621 1
1.06053908738432 1
0.681023068650106 1
1.66449827797393 0
0.499039882240729 1
0.192343096654802 1
0.967383871302474 1
0.582288223353135 1
0.800666251019627 1
0.119820487486346 1
-0.242085569655032 1
-0.422949197024158 0
0.907502407493087 1
0.0513778187060293 1
1.70844216211744 0
0.493969494672111 1
0.0339933610983324 1
0.742188250293766 1
1.23656248424236 1
-0.117190134803193 1
1.48209845870143 1
0.427467272281904 1
0.314413611584234 1
1.2941720635582 1
-0.0375166657332592 1
0.255212777454141 1
0.264784720893059 1
0.186290600116444 1
0.695582811055057 1
0.612145715190362 1
-0.849144704276233 1
0.47737463501091 1
0.100078268837529 1
0.964811636302667 1
0.700189809725877 1
0.044814347122597 1
0.993773834543016 1
1.04441492240506 1
0.444994982912044 1
0.171019690993904 1
-0.135402302162536 1
0.381746011062547 1
1.33229149738563 1
-0.430451582119208 1
0.450759436729291 1
1.05955001592713 1
0.792087269003038 1
0.625441012061997 1
0.674291980638717 1
0.580467607773205 1
0.827819867853231 1
0.399197158122459 1
0.801725029057941 1
1.21262044514864 1
-0.422373545736137 1
-0.249921589056544 0
0.182848696248867 1
1.4771370465518 0
0.406009824237584 1
1.65327506635111 0
0.839640992581811 1
1.2375552327791 1
0.241870012760896 1
-1.01478028026898 1
-0.898471102560569 1
1.0152195644639 1
0.868876879642128 1
1.38077537369016 1
0.396829243936806 1
1.04355249934325 1
-0.922895373384842 1
0.375807795875631 1
-0.00925161157118522 1
-0.838859225166958 0
0.429733357174027 1
0.919090696116932 1
1.22565442666956 1
-0.47753392431778 1
2.09557487691182 0
-0.461074575607165 1
0.844648755512263 1
0.0825298668792517 1
0.311967872908624 1
-0.147649378062545 1
0.259489079408386 1
0.309580986884764 1
0.373594731161075 1
0.480983868049737 1
0.935321636058129 1
0.67790569024573 1
0.874160061797576 1
-0.025541956809004 1
0.861097543698893 1
0.731663304544 1
1.06845790475919 1
1.10162096961113 1
1.47320466887524 1
0.786880493420185 1
1.57844595041143 1
1.13202786760058 1
0.154298707951402 1
-0.247810548853079 1
0.43650024770414 1
-0.0821848374670175 1
0.187958822766844 1
-0.6620929500999 1
0.847758308788373 1
-0.658796750243109 1
0.797185330570322 1
-0.188229487528213 1
1.85189609253468 0
-0.0546612988693226 1
0.767447874236875 1
0.198230354551416 1
-0.0725095021808429 1
0.416717372931147 1
0.350701827471193 1
1.07286354197296 1
0.358544197064041 1
-0.503323664807868 1
0.108714182796037 1
0.650517977809293 1
0.363107589030215 1
1.19724828079196 1
1.20148399446008 0
-0.19296108162044 1
1.71993069535466 1
1.18230066646719 1
-0.801748859271017 1
-0.323363499231531 1
-0.981143385312052 0
0.635447204188549 1
0.369403148663334 1
1.99038164578793 1
-0.239888582621682 1
0.334735168386287 1
0.847639391552196 1
0.21757974058493 1
0.207549145288184 1
-0.0257841323696397 1
0.778547736977804 1
0.838007384195147 1
0.372210283309561 1
1.39611102614856 1
0.672376068062733 1
1.37198308005699 1
0.94030548924051 1
-0.654188676232469 0
1.29022322052041 1
-0.506164531128877 0
0.38418542751938 1
1.04800534908783 1
0.553153698548539 1
0.572757279909617 1
-0.0954612086075338 1
0.561494808547318 1
0.115711302507391 1
0.856056787567745 1
0.08536820557337 1
0.838714969579837 1
0.367140892866101 1
0.086366714866997 1
0.164723935265808 1
0.335072638359826 1
0.983121606476325 1
0.637851199559808 1
-0.0455929299679902 1
-0.82925605750453 0
-0.16511329293081 0
-0.112789950153908 1
0.925508659292621 1
0.432082296640907 1
0.0624649958881124 1
0.399056529256115 1
1.40455751874204 1
0.472657003261163 1
0.410978525323621 1
1.73982292864636 1
-0.410665302736132 1
1.13762658042099 1
1.97559623933753 1
-0.0693524563701433 1
-0.679562899769043 1
1.34131469234701 1
0.0900157474561837 1
0.938315063605474 1
1.28062967498979 1
0.960417429263606 1
0.887418776939738 1
1.09188814855876 1
0.570197168628567 1
0.700453798456044 1
0.556464327766254 1
0.523103349628693 1
1.08228343180308 1
0.251740586696476 1
0.669033096286023 1
0.554845109501795 1
0.948172651160603 1
0.932843403241168 1
0.0881534094561302 1
0.54351725200459 1
1.54427363227786 1
0.434898736831827 1
0.374631269182267 1
0.371596253280068 1
-0.0596398342612172 1
-0.0121468386861095 1
-0.0756359071750762 1
-0.0331305827253084 1
0.882790007450923 1
1.98399329836785 0
0.0588860085230332 1
1.12375485359067 1
0.727195177283449 1
0.106876564798485 1
0.23412015794276 1
0.110048137426698 1
-0.655088124662851 1
-0.193850690032134 1
0.217985836840192 1
0.380363606370648 1
0.852766295443954 1
-0.0242115248606794 1
0.337018343093892 1
0.595253331720942 1
1.05631043812307 1
0.432486161320055 1
0.0652344696583426 1
0.68906284997648 1
1.55834280912332 1
0.752212345655458 1
-1.28354276109417 0
-0.0628526173833707 1
0.818647648633244 1
0.314653803177998 1
0.418616425221609 1
0.00396016596346667 1
-0.290711466686967 0
0.731130792084315 1
0.233550517217792 1
0.0763635497326659 1
0.170788591347694 1
0.567448116277798 1
2.00603855792713 0
-0.121116367136605 1
-1.11777576726187 0
-0.554201077049321 1
0.408339826514971 1
0.670226742884385 1
-0.545120130509431 1
0.266527501729016 1
1.01921493181053 1
0.213292703239985 1
0.733284542014316 1
1.5759924955789 1
-0.214495309955637 1
0.923879162922262 1
-0.695794328785941 0
-0.313212837829227 1
-0.112031909800348 1
0.471878943443267 1
1.01098561601866 1
0.894098450500799 1
0.259498060099038 1
0.307260734838761 1
0.75428551275965 1
0.509297852819673 1
1.48412130287152 0
1.41001607043108 1
-0.249721262079896 1
0.667767454976611 1
-1.72442124033912 0
0.328239245216733 1
-0.16740464552793 1
1.19541651791919 1
1.20775641082312 1
-0.453472568149025 1
0.167165637709642 1
0.809060130882799 1
2.21180313483227 0
-0.758953189868268 1
1.4022418282801 1
1.18853514467996 1
0.704946844460327 1
0.868870032274607 1
0.323403382717764 1
0.856543217468482 1
1.27541876020654 1
1.27180753690494 1
-0.591778728563637 1
0.87805425257317 1
0.380856286028206 1
0.0477345829746543 1
1.19274155671256 1
1.04768716345252 1
1.01547278859633 1
0.990794792722114 1
0.272443124491475 1
1.58342223775068 0
0.160150863586615 1
0.211145198534978 1
0.649185577819523 1
0.256300645449894 1
-0.109384011304087 1
1.11988501424969 1
-0.707261315693239 1
0.0945112445024386 1
0.318282759581371 1
1.15792126477378 1
-0.180491789295544 1
0.378659828767374 1
-0.177847052474524 1
1.39380111136907 1
0.318895366414942 1
0.236463586114935 1
0.897350177196729 1
0.350457585781902 1
0.661463710199181 1
0.271148384321332 1
0.487044364060579 1
0.500020383244452 1
0.524415528919754 1
0.166048943787871 1
0.495733096493294 1
-0.60912616519764 1
0.167427776129636 1
0.507760988239024 1
0.604526290282591 1
0.57290056762052 1
0.645868900674905 1
1.02481387935655 1
0.274290347928 1
0.315520110333334 1
0.635779306421829 1
0.300885824356611 1
1.71132013606981 1
0.367822403406838 1
2.65247310737974 0
0.935390462379785 1
0.702244131722777 1
0.128837746910886 1
-0.689792278239518 0
1.05058150508643 1
0.116592677243538 1
0.21001672828599 1
0.539901276093831 1
1.13189656061969 1
-0.841725498723693 1
1.19675172551741 1
0.960615272635682 1
0.54418797954002 1
-0.077692945996557 1
0.800879697065603 1
0.570538650291453 1
0.0760010530056696 1
2.07986733404519 0
0.188649842694758 1
0.875079880622239 1
0.284073370954823 1
0.745351345729549 1
0.187276046029337 1
1.29069528993804 1
0.825150162967433 1
0.019647388481716 1
-0.771770975588632 1
1.31941821764739 1
1.34720794459249 1
0.626254170643793 1
1.15517184280002 1
-0.0578330600298692 1
1.14198701976779 1
-1.08256225533444 0
-0.155834993366827 1
0.826366488229208 1
1.13611477016363 1
1.52629177706718 1
-0.24726651417823 1
0.954342331691725 1
-0.000167028600676411 1
-0.0381553294428033 1
2.35345613276768 0
0.763887502883989 1
0.39118614437634 1
0.202852440776471 1
0.714336068360395 1
-0.162521575371909 1
1.0934103324373 1
-0.887040937859757 0
1.48564514263901 1
0.468045546959328 1
0.670879685588872 1
0.346402605827756 1
0.961802853549693 1
1.60036931542275 1
0.0929267187083492 1
-0.426046393253359 0
1.43056246163384 1
1.09471594560452 1
-0.317728876003447 1
-0.84160975613857 0
-0.0362901240545484 1
1.15612712419113 1
-0.397953651947511 1
-0.784366608114429 1
2.23220314940181 0
0.0914571034494227 1
0.066916934418772 1
0.321475856608771 1
0.678342826914103 1
0.00754680920633821 1
-0.175227219267701 1
-1.25252837813264 0
0.744987383790485 1
-0.693302993857052 1
0.375741482717568 1
0.325197005510713 1
-0.23263692242924 1
1.41352608831567 1
0.396000231167532 1
0.97769879276241 1
0.167745435468792 1
0.406732028069728 1
0.374079844213156 1
0.196644895241083 1
1.20437167396634 1
1.03469379787985 1
0.468757987221755 1
-0.755948527270719 0
0.187371559408809 1
0.436356897977073 1
-0.683376103041095 1
0.0740251141398374 1
0.858335847137656 1
1.09598794290543 1
1.02878372507883 1
0.710692278783074 1
-0.089615424278324 1
0.299788066041781 1
0.453979176087962 1
-0.300882022602427 0
-0.780603768463239 1
0.630997921235098 1
0.885458443162655 1
0.98713773247753 1
1.08247849972666 1
1.46411375297959 1
-0.377537998118253 1
0.796064177719103 1
-0.186406855983936 1
0.305233032527477 1
1.04853670999074 1
0.59068320361342 1
1.17203485225255 1
1.67438887519308 1
0.328864721772381 1
0.855268687286434 1
-0.533275505827644 1
0.146344269830665 1
-0.290047635305173 0
1.41325577980453 1
0.848899943151751 1
0.537999182132536 1
2.09257715542119 1
0.649838489187997 1
0.127535030464803 1
-0.466137997256028 1
0.906785946973437 1
0.152688818218593 1
0.269861819202573 1
-0.162822034553589 1
1.58075817678993 1
1.11665351493208 1
-0.709477117101271 1
1.14539493252341 1
0.476544009970732 1
0.730774759422407 1
1.25596012563982 1
-0.00457203719881612 1
-0.223534957728723 1
-0.385147583285601 1
1.46443034808641 1
0.724918573144153 1
0.856246279722803 1
0.42252517090773 1
0.709818476608663 1
0.904119920650682 1
-0.526345485010772 1
0.297644474488703 1
1.03144133206925 1
0.877624102406195 1
0.259480125242371 1
-0.260606940400381 1
-0.513239437168738 1
0.246932504705999 1
1.12819824844282 1
1.01513698475746 1
0.145229318552843 1
0.700365993764893 1
0.123551599557964 1
-0.116709286028307 1
0.741467018674647 1
0.598212002466194 1
1.48856108738344 1
0.166778945856853 1
0.211095356460967 1
-1.08952446684734 0
1.02024925868853 1
1.04707383574405 1
0.119529873272644 1
1.56922201324625 0
1.47860405811908 1
-0.129168317685735 1
1.27237359664411 1
1.28571243186577 1
1.28988764098368 1
-0.000711979357884279 1
1.68419933880056 1
-0.0273382773021797 1
0.800648541442025 1
-0.454584008588033 1
1.83928481054929 1
0.126289586862833 1
1.62992822998898 0
1.58852971050016 1
0.954965439056643 1
0.247990616573124 1
1.15821328903602 1
0.402433785488145 1
0.5970586837584 1
0.992636364252451 1
0.42035841556068 1
0.58582202596108 1
1.54077191239546 1
1.15722157685271 1
0.921627472873883 1
0.664115018993874 1
0.653945111039268 1
0.616594470509342 1
1.25529349538333 1
0.891956826189622 1
0.281865740998236 1
0.287341445323315 1
0.775851247099888 1
2.28310174063818 0
-0.576326386820364 0
0.474505624930698 1
0.998598881900603 1
0.603514279708626 1
1.55264589198832 1
-0.299291722095007 0
-0.594428734778645 0
0.688189720789744 1
1.40599106750573 1
1.37510388626018 1
1.08100911458066 1
1.50089359346272 1
0.0722442240809896 1
-0.578317591859017 1
-0.687878062008744 0
0.0776635190358587 1
-0.362861923764448 1
-0.601875296939029 1
0.174590279166937 1
0.489418631789836 1
0.796553726013595 1
0.305404036114396 1
0.828234530219418 1
-0.00597880407862528 1
0.656419880674199 1
-0.0735353253529147 1
-0.143708420291096 1
-0.154419147312614 1
0.200175636582587 1
0.746018181690451 1
0.50666388009783 1
1.34728387716672 1
1.58021017978221 1
1.48776981048553 1
-0.0452585419211198 1
-0.0832664393513262 1
-0.993496114342306 0
0.401984860121405 1
1.05687124693789 1
1.03748723093685 1
-1.54398020186047 0
0.788851029079092 1
0.645599518904109 1
-0.343280128003693 1
0.93847182370393 1
0.687431133306424 1
0.21692544813589 1
-0.15518559191724 1
0.502503512773032 1
-0.0106359393007268 1
0.0748628687747899 1
1.76446011474475 1
1.34487219232875 1
0.213489165547997 1
0.505922216245104 1
0.130190834164543 1
-0.305606425855581 1
0.676122821014459 1
0.539601317651208 1
1.04493406997999 1
-0.140716539357797 1
0.327266720260081 1
0.410774257806131 1
1.81032332775122 1
0.176908430784699 1
-1.00553299220211 0
0.445679454231056 1
0.276760833585257 1
1.02815434741961 1
1.80576599796838 1
0.579665841625582 1
0.319760954390276 1
1.49494907500796 1
0.138558769225754 1
0.860985783537614 1
0.217193168718511 1
0.688297997032005 1
1.41992773514096 1
1.78214189877743 1
0.381360981959519 1
1.06160684996866 1
0.510196630781062 1
-0.356434531479384 1
0.728472324258807 1
-0.478900172969789 1
0.0615233778960543 1
-0.0902506366120178 1
0.419221531833595 1
1.50410893448294 1
-0.264632942297074 1
-0.613403894859782 0
0.445270921986415 1
-0.0545697366735226 1
-0.11421846782341 1
0.692833794849582 1
-0.303661490424156 1
1.20665729934087 1
0.476509629965665 1
0.0558547778063675 1
1.52409440545043 1
0.586382172651609 1
0.691335578747254 1
-0.267069261769849 1
1.17220666101497 1
0.537918065632407 1
0.976491374605695 1
1.11553414223975 1
0.391919070882263 1
-0.0729169615679292 1
0.796878646400631 1
0.133306831043034 1
1.0037980972884 1
0.45334880037039 1
-0.256889119575205 1
0.645864861598724 1
-0.113894809690118 1
0.220081986001982 1
0.950633836937181 1
0.202587736110393 1
0.399472883924581 1
1.4359947844582 1
0.0583704151438339 1
0.555525164736801 1
-0.634037642901625 1
0.135750639606866 1
0.269452756703742 1
0.820112352552586 1
-0.456855836206495 1
0.559960303808792 1
0.653808668076895 1
0.974750733998365 1
1.17813902294339 1
-0.291755253148016 1
1.71400223377872 0
0.154203864804328 1
-0.281326947433696 1
0.492386692153756 1
0.520125878306835 1
-0.452644006477189 0
0.622177192851024 1
-0.899492053638368 1
0.624968073007119 1
-0.0810045302371307 1
1.88298072051141 1
0.553168258749311 1
0.84337696116256 1
0.535310599234023 1
0.669103409051156 1
-0.101758727182136 1
0.648943291750863 1
0.597594336456151 1
0.905191752695412 1
0.283561801818538 1
0.849846211326409 1
-0.383405584688704 1
0.917191875987528 1
1.30635353632166 1
-0.111800790309886 0
1.85518390526161 0
0.842324635556961 1
0.561130562501647 1
0.200874045780938 1
-0.0149104909573794 1
-0.466337115386664 1
0.20471151049271 1
-0.295413942364614 1
1.77564695743411 1
1.17940509105975 1
0.541014261154738 1
0.330722690276142 1
-0.317888262421358 1
0.254575442819688 1
-0.0763303997372564 1
-1.06910065431689 0
1.17908989744794 1
0.970042691443971 1
1.36877576546299 1
0.351007044644032 1
0.214558829681163 1
0.755712291216105 1
0.80086641005192 1
0.0146734224602076 1
0.952711946490728 1
-0.0902399019579926 1
0.636643308822459 1
0.463185060229965 1
0.743046971379629 1
0.501120811839456 1
0.757637611853037 1
0.838482306785745 1
0.906489345572811 1
0.922983177697909 1
0.597826636754943 1
-0.364168644612787 1
-0.639131443781629 1
1.83711541120674 1
1.12909021436469 1
-0.126832144146659 1
1.03700270634929 1
0.468195170853363 1
-0.117386117864099 1
0.247176425664289 1
1.70122267649474 1
0.617253052210471 1
1.08143957366625 1
