# Supplementary material for: Bias caused by sampling error in meta-analysis with small sample sizes
Source: PLoS One. 2018 Sep 13;13(9):e0204056. doi: 10.1371/journal.pone.0204056 (PMC6136825; doi:10.1371/journal.pone.0204056)
Supplement: S3 File — (ZIP) [file pone.0204056.s003.zip › results N = 10 delta = 0.5 tau = 0.5 sz = 50-100.txt]

"dl.delta" "dl.cp"
0.749839413546008 1
-0.0459271402661147 1
0.276042091335759 1
0.642817509536597 1
0.526630174281753 1
0.951900014447566 1
0.0785310692754016 1
-0.135119099973774 0
0.305870660458297 1
0.485944046088889 1
0.411270649028122 1
0.499681657189016 1
0.893035874153937 1
0.28370769219094 1
0.818044030098427 1
0.0428644632150092 1
0.632534180614672 1
0.270476056550494 1
0.642605396890391 1
0.639497472480677 1
0.422192510465756 1
0.686828535647116 1
0.235881771049419 1
0.365859809647517 1
0.345283513638835 1
0.783252704616494 0
0.688646442272293 1
0.539008200329669 1
0.725890437931849 1
0.812095876723325 1
0.510836575904957 1
0.376657282469061 1
0.504543042820595 1
0.608623230147725 1
0.774606195403101 1
0.561151952676916 1
0.781907008988586 1
0.588505829539265 1
0.720822409274879 1
0.72522271727186 1
0.4281936594477 1
0.185103025767946 1
0.902206463733653 1
0.248133805454559 1
0.394856012588952 1
0.230225847951201 1
0.607713983428654 1
0.0118436647310016 1
0.810760102552892 1
0.676971741976591 1
0.729264732340621 1
0.648884996743111 1
0.75558685647566 1
0.421023383630165 1
0.553114752968923 1
0.649375516453724 1
0.223238425075807 1
1.0021430520651 0
0.536685928601292 1
0.656481219265792 1
0.682208450986947 1
0.111215599405902 0
0.28763330991858 1
0.928436438246288 1
0.138779962457196 1
0.918656410824393 1
0.693280534159776 1
0.94516030433765 1
0.524614317379594 1
0.592288402652153 1
0.50932196707317 1
0.381772994645734 1
0.358072429392026 1
0.722255637904299 1
0.247029010174219 1
0.45828718573619 1
0.834746822463933 1
0.685463265818028 1
0.234281824207457 1
0.133021146739964 1
0.466292711591047 1
0.188330499556087 1
0.571667970759471 1
0.0491031818880566 0
0.798453322444978 0
0.474539733690841 1
0.458167182816313 1
0.690905197546243 1
1.01051130742669 0
0.637541283128029 1
0.518963994474262 1
0.308332071873148 1
0.473843229962299 1
0.583451795645561 1
0.132388091323721 1
0.305155739594498 1
-0.0871229764524209 0
0.90521125011171 1
0.495912849261944 1
0.552677804324278 1
0.939830019481333 0
0.39359576095148 1
0.812312810920092 1
0.12206850177324 0
0.859463821967409 1
0.464892467697987 1
0.0156819922225714 0
0.470213895255984 1
0.203720199147727 1
0.0774769379720578 1
0.651483462204483 1
0.573610936654656 1
-0.00179651772001824 0
0.476606110911658 1
0.814841303459061 1
0.658618158122216 1
0.826667249764791 1
0.939301450371015 1
0.198429821123427 1
0.347164082268736 1
0.430593224548882 1
0.569629142354988 1
0.577694043645352 1
0.226203708081419 1
0.444968323014245 1
0.408712708800563 1
1.11847973698182 0
0.0716034833716445 1
0.49658489112485 1
0.569765310399374 1
0.254200017545165 1
0.960430670062912 1
0.372378314771602 1
0.447025910056825 1
0.551265834871279 1
0.192693491110859 1
0.517747651807083 1
0.607434444499523 1
0.691792846621475 1
0.158586580013836 1
0.665627927763733 1
0.495425936466228 1
0.824079080847166 1
1.33984516199196 0
0.620258601857282 1
0.228630167352561 1
0.481630323950804 1
0.934237010202382 0
0.270601159478154 1
0.802519073141529 1
0.3940084272273 1
0.954608881606053 0
0.232516459121526 1
0.407068213801799 1
0.372820333917046 1
0.245582711493203 1
0.582315649548978 1
0.403780257244179 1
0.907434761645061 1
0.454539803024001 1
0.765757958579334 1
0.367637134149341 1
0.636642100628217 1
0.422897092817801 1
0.553446629453495 1
0.489848902936301 1
1.27319392181194 0
0.232366150625298 1
0.428201444121575 1
0.514480925533867 1
0.375756122820645 1
0.625351312523719 1
0.557568041305166 1
0.674285835266651 1
0.649429765922928 1
0.659836687540323 1
0.515771291877364 1
0.278734174453932 1
0.410258086663538 1
0.283805683356651 1
0.438549232147514 1
0.388625911351106 1
0.891150584407484 1
0.253684068517674 1
0.224922549899889 1
0.68569883918323 1
1.06626094655601 0
0.537335051000467 1
0.495957941153814 1
0.70317651222647 1
0.350595640290826 1
0.523192657901519 1
0.566589996388449 1
0.814447398885188 1
0.418073541544595 1
0.903111947393648 0
0.605107371284866 1
0.720307081808984 1
0.289802017216115 1
0.608615304008647 1
0.270302453332311 1
0.23578116999417 1
0.357389912614374 1
0.566408552747859 1
0.77935339339651 1
0.689683274615528 1
0.191760887182945 1
0.266857721609284 1
0.428801611437254 1
0.334218729030304 1
0.464112029931676 1
0.626751484995718 1
0.485420541020208 1
0.178611552549278 1
0.515140175892318 1
0.579175535416093 1
0.460917342417477 1
0.702673729006704 1
0.368863922310824 1
0.653986063936231 1
0.388477069687821 1
0.545576085527861 1
0.276802067212674 1
0.269516349326884 1
0.70714027047586 1
0.752442218513869 1
0.611217845232012 1
0.554737509771602 1
0.568008160596966 1
0.228206053998184 1
0.997284775614149 1
0.730089693486759 1
0.559521246957395 1
0.887355385426767 1
0.665623135164901 1
0.703455009483551 1
0.537456503534499 1
0.844697246529688 1
0.725458197515214 1
0.472416569374556 1
0.886875578141768 1
0.744390854537409 1
0.749182905898902 1
0.230974598638131 1
0.791047413022592 1
0.390934927193104 1
0.295193968652427 1
0.382808072302358 1
0.707117864237547 1
0.604958468400776 1
0.747597645797791 1
0.615558730637515 1
0.188615600573868 0
0.680761555200931 1
1.04162377911708 1
0.815950507592936 1
0.666912176448195 1
0.486098070212017 1
0.547504323549417 1
0.531682357243033 1
0.443664385116423 1
0.757912033229023 1
0.335265405706223 1
0.77135194081201 1
0.769492798748465 1
0.69606951672322 1
0.757909528433469 1
0.441412904359509 1
0.188793310514935 1
0.262653934357122 1
0.532193756309915 1
0.912726113390846 1
0.614637357447831 1
0.0525438745133192 1
0.535365199286951 1
0.850242385249126 1
0.829577635571695 1
0.670525450698525 1
1.01234268822031 0
0.516918294477746 1
0.667351923116979 1
0.604413010819648 1
0.486193042898486 1
0.931056916875876 1
0.550104458087097 1
0.659098211747001 1
0.62059792622257 1
0.355034246031594 1
0.698182634161524 1
0.5086835643067 1
0.41159274177411 1
0.569172974686085 1
0.218326510190477 1
1.11269849042169 0
-0.0245650107177371 0
0.120433733852255 0
0.550201835295629 1
0.410128549344852 1
0.565997734636281 1
0.780608638898259 1
0.434202531562751 1
-0.156867817869575 0
0.466148096482333 1
0.451570642399289 1
0.201439880055193 1
0.864344420153226 1
0.435630688926721 1
0.463759446327239 1
0.678969269488808 1
1.12590942639922 0
0.697931944986523 1
0.790476251614551 1
0.900312888904114 1
0.628148123202896 1
0.270354871159711 1
0.817090225663224 1
0.467124384299251 1
0.364565328789359 1
0.425990154352527 1
0.421447076862085 1
0.7484347396619 1
0.535869742645881 1
0.856471170848879 0
1.08055309853537 0
0.397208821099704 1
0.621569611581326 1
0.554334895361083 1
0.374120206635096 1
0.579476717321337 1
0.232606767294841 1
0.504693880152384 1
0.737582590005411 1
0.835534834287362 1
0.750251881633492 1
0.656311216941489 1
1.08314984894607 0
0.510541569282483 1
0.430923169495915 1
0.472584440256187 1
0.603939345770345 1
0.247183805226742 1
0.411156444945697 1
0.477876160938006 1
0.740063386413083 1
0.268442837210446 1
0.757471901952844 1
0.164524931804773 0
0.377889624300363 1
0.657932428039648 1
0.597495508057959 1
0.846900602101898 1
0.185862161274282 1
0.526965428705352 1
0.25228736616756 1
0.395123773451337 1
0.527032884262181 1
0.349529662465925 1
0.290637734613787 1
0.819488804521729 0
0.485720405765471 1
0.234489738121597 1
0.622657486200987 1
0.248892594260821 1
0.202769253891568 1
0.427230674877593 1
0.449762042349875 1
0.353669722683753 1
0.599530057035849 1
0.377539051752085 1
0.117046502941016 0
0.130151080033829 1
0.818861770488085 1
0.571209171653285 1
0.507067037534533 1
0.310354974144725 1
0.565847781563335 1
0.297544041457554 1
0.314900523565806 1
0.500110112307155 1
0.438064871518598 1
0.52914150751883 1
0.394172997728166 1
0.682587297870969 1
0.674403802019282 1
0.625192499096876 1
0.856277900143491 1
0.542184595962553 1
1.13408702670866 0
0.102555889905025 1
0.708321816270411 1
0.732630451072701 1
-0.0491470914028854 0
0.441302383282869 1
0.206023442149278 1
0.386750309529451 1
0.46343723571719 1
0.483485166967865 1
0.79702494433693 0
0.642998440286463 1
0.385185576406723 1
0.452418398053916 1
0.623545731478751 1
1.14435031665025 0
0.438577050502137 1
1.06275309734831 1
0.709116330314925 1
0.352903326618222 1
0.717423791411081 1
0.449293125932982 1
0.492536890963932 1
0.461362897612427 1
0.443766095712851 1
0.720288454161077 1
0.25428472954979 1
0.49577815454465 1
0.613795218899458 1
0.654562441887736 1
0.281321523473398 1
0.248549872725079 1
0.613519391700839 1
0.606636796845072 1
0.55824598041603 1
0.307596568903537 1
0.440152779417633 1
0.533437597345791 1
0.203586837040215 1
0.652594440074905 1
0.484345703947679 1
0.335855598560887 1
0.495761762595291 1
0.25820862880351 1
0.0896957047546515 0
0.345760123296048 1
0.507882407450986 1
0.749921612257273 1
0.796475011984229 0
0.331703928283814 1
0.65477802986801 1
0.1913492060729 1
0.532239056134933 1
0.757539573581188 1
0.554174324164871 1
0.941086162322991 1
0.857363544966692 0
0.391232629574085 1
0.587362270325968 1
0.719194568788041 1
0.243907184509971 1
0.571701806854515 1
0.484710156964386 1
0.502558639178845 1
0.588505116102598 1
0.611929557988719 1
0.297119567288796 1
0.50759930939063 1
0.385705256666932 1
0.267780362729985 1
0.92645483318704 1
0.702316691904071 1
0.726662426999164 1
0.532614609764374 1
0.777266138003014 1
0.253078007236728 1
0.692630299924293 1
0.367384579421562 1
0.364649818822627 1
0.573498624181744 1
0.624096680401845 1
0.178045672941109 1
0.587031081559261 1
0.456620693842971 1
1.23664400478399 0
0.662718823493911 1
0.403587158645125 1
0.010710519462883 1
0.51153760713396 1
0.0925930646092733 1
0.279531788830278 1
0.506765337630032 1
0.496085985373544 1
0.576791064236639 1
0.301939653460992 1
0.338974158051611 1
0.425808348191966 1
0.437092754701281 1
0.313976215583565 1
0.428229913354584 1
0.449302312591018 1
0.463126655181688 1
0.0483729093797981 1
0.179885797377296 1
0.81981549131818 1
0.456822543347599 1
0.12394282860507 1
0.843144978938596 1
0.667117415924263 1
0.158169111470118 1
0.72773642047084 1
0.395861183258571 1
0.95350147293292 1
0.175423554838623 1
0.0924029237243135 1
0.559984980924747 1
0.181272842070718 1
0.267870933523648 1
0.483244777530038 1
0.500601807065213 1
0.562809086865709 1
0.597775964597534 1
0.536952826404888 1
0.892035604108138 1
0.619583662007344 1
0.463946075126757 1
0.44219756441243 1
0.723899733987682 1
0.327332287806468 1
0.392666244709923 1
0.650254265267046 1
0.226841287906053 1
1.1000422679702 0
0.386085647970497 1
0.66221847163702 1
0.410930862654357 1
0.605544424778338 1
0.246647338767859 1
0.702120214498392 1
0.420169016286013 1
0.393934749228397 1
0.443958573661242 1
0.288844686107521 1
0.575560834940876 1
0.608536729864335 1
0.238917050056069 1
0.386534323500991 1
0.730426964877553 1
0.374116191524008 1
1.14940195127687 1
0.114517220952285 1
0.288959120769629 1
0.473789548533676 1
0.416728176797405 1
1.04188989888446 0
0.754985643354601 1
0.531040335828484 1
0.289959541996864 1
0.784751149699657 1
0.00250199165590748 1
0.617559224860476 1
0.443938864678008 1
0.387466671013692 1
0.552058951490348 1
0.728749365604004 1
0.608189069347254 1
0.774630744290247 1
0.456109017712395 1
0.187734861565645 1
0.611594655306607 1
0.392037078642743 1
0.422567515502548 1
0.0509083968850963 0
0.689116167838095 1
0.443239492616898 1
0.504069998809946 1
0.846031652692842 1
0.705008638329363 1
0.371692926500364 1
0.997771368384772 0
0.621684783208104 1
0.396197711190669 1
0.324877544750124 1
0.612513436680793 1
0.186315562572339 1
0.46811821136504 1
0.247940487870582 1
0.473940827992029 1
0.736715462387337 1
0.450902769520805 1
-0.130821062325437 0
0.358802042815245 1
0.593886724239055 1
0.312150427407639 1
0.204639221862774 1
0.275303172958933 1
0.35730236271689 1
0.278240902185815 1
0.460806060176256 1
0.652039457095242 1
0.0278307503428901 1
0.683723201128575 1
0.532047861575313 1
0.138970404651193 1
0.73449836811306 1
0.504887189248599 1
0.661966161242937 1
0.327782231246807 1
0.47953324442277 1
0.396412508225301 1
0.857387657652067 1
0.349383890681098 1
0.45033474294301 1
0.471587626096029 1
0.644339656950483 1
0.591721293159699 1
0.607323845918179 1
0.647028797004283 1
0.797457683476406 1
-0.187980837995741 0
0.476548085868291 1
1.09658761744244 0
0.266625492696193 1
0.741903916820335 1
0.684818029808865 1
0.449744082962489 1
0.746634131871486 1
0.592356931409742 1
0.424506453313851 1
0.240783027519998 1
0.526212575785832 1
0.546428230973946 1
0.661898153721003 1
0.717584015017815 1
0.765795049651637 1
0.620189317181024 1
0.63688906237787 1
0.444285015063291 1
0.744521140996583 1
0.69426541239507 1
0.719122914254332 1
1.06797640650893 0
0.178407013891738 0
0.518059259982655 1
0.903956201131568 0
0.798842893158395 1
0.529925687666059 1
0.675692888499463 1
0.380993298101014 1
0.518994532921628 1
0.172072612841183 1
0.777082423193704 1
0.353265983153181 1
0.261057879095147 1
0.774548837616621 1
0.693725478764025 1
0.208203510140192 1
0.391681333244624 1
0.694773762008589 1
0.174246322276883 1
0.607489263367347 1
0.371397081083914 1
0.484232524153992 1
0.678859089759964 1
0.980575536580997 0
0.784054678571406 1
0.271383879374487 1
0.460642749134374 1
0.0458914162751004 0
0.445969777104259 1
0.499460622070735 1
0.355826648721571 1
0.512644362113826 1
0.69208971002288 1
0.33813762932069 1
0.698901336166969 1
0.462717165612755 1
0.13159809818997 1
0.5915222374503 1
0.129978341896078 0
0.690515323098352 1
0.818765183730619 1
0.550768336215131 1
0.796311985589079 1
0.559937603079849 1
-0.171479827447213 0
0.854224809315514 1
-0.1857061851276 0
0.729934497076061 1
0.430502494413046 1
0.756056998455985 1
0.868429329058629 1
0.412188869466972 1
0.541235037575377 1
0.404537603102591 1
-0.0694777844239356 0
0.40316274700391 1
0.320094590549832 1
0.842674783326458 1
0.509507330593646 1
0.196827948365779 1
0.357120926400973 1
0.161689523391833 1
0.162233097206336 0
0.830511310045183 1
0.769602236688659 1
0.425491437602401 1
1.08973823970211 0
0.422758278606246 1
0.498716447297444 1
0.444918239038701 1
0.812192235967286 0
0.0901852594232846 1
0.721897013745679 1
0.39636783441369 1
0.532956706160889 1
0.692988826855177 1
0.6986383693369 1
0.673101020605092 1
0.466736735377059 1
0.920205632234539 1
0.229313776741996 1
0.364557669253216 1
0.610872907674737 1
0.634848896699911 1
0.256184872310033 1
0.23564433460583 1
0.704502311464612 1
0.195753391121907 1
0.450755557247159 1
0.721083512638606 1
0.683608586286567 1
0.56209650974166 1
0.624490536122454 1
-0.0532854798481536 0
0.535478374584811 1
0.132353486478084 1
0.696677107718406 1
0.826245722352145 1
0.51327682976332 1
0.351449752465928 1
0.448927737605544 1
-0.170632649417313 0
0.59422225203113 1
0.423190907067149 1
0.192171205850523 1
0.299336913580266 1
0.450104490040192 1
0.317667645716741 1
0.657477304234659 1
0.489407812130352 1
0.1512243184063 1
0.405743331422279 1
0.497262664785976 1
0.306462196007968 1
0.458081564147348 1
-0.242053614239605 0
0.335633933834168 1
0.622403686975586 1
0.42749004727074 1
1.70933666734981 0
0.304597249968349 1
0.354196228400679 1
0.923594912842868 1
0.307154801214493 1
0.542552561827379 1
0.4890129846996 1
0.934417928821169 1
0.805037377457446 1
1.00099972453167 0
-0.0139742570309831 0
0.30823601324829 1
0.24018182682067 1
0.501868379034403 1
0.472252390717384 1
0.29114107148805 1
0.230496514657481 1
0.752772159215112 1
0.512848107874722 1
0.465144564751965 1
0.476156438484003 1
0.206531604686251 1
0.387541254908685 1
0.268655632540551 1
0.173156652771247 1
0.665128344682522 1
0.84162068648629 1
0.0882330237423372 1
-0.105734124339854 1
0.557089278128739 1
0.240115897990516 1
0.698484527562015 1
0.403814014786296 1
0.362313138521389 1
0.264832520497197 1
0.556820049053011 1
0.730576523304251 1
0.0470545027818029 1
0.331461077802041 1
0.568691925495272 1
0.297484389625498 1
0.623456258465584 1
1.18542189832848 0
0.149889425934856 0
0.707221552095165 1
0.722051722104207 1
1.01821781081629 1
0.712313929666216 1
0.400729557717044 1
0.490574205540823 1
0.4755986264173 1
0.520388829326012 1
0.80838947026504 1
0.491978364313726 1
0.640310651817106 1
0.433865170879799 1
0.562982688697762 1
0.339844753547273 1
0.593447216712527 1
0.439072106891199 1
0.575202390146721 1
0.451811286727776 1
0.338747515136339 1
-0.470919996654208 0
0.575321621520869 1
0.752088806652653 1
0.736492478174309 1
0.213291801308542 1
0.253116513063256 1
0.572600309648621 1
0.418522963641603 1
0.548916359589184 1
0.410608774799814 1
0.566396929030082 1
-0.111865212069223 1
0.6570615419733 1
0.242623051450813 1
0.661361547221102 1
0.480284970916358 1
0.304390841050497 1
0.122479849263599 1
0.525450449577173 1
0.566334145915762 1
0.495728053652712 1
0.918906912551075 0
0.288742407218822 1
0.145299422131737 1
0.572367490591945 1
0.900181701747524 0
1.22076358281295 0
0.289239036274539 1
0.289561911551219 1
0.519723779848988 1
0.636615318646132 1
0.450562645477152 1
0.70877577806617 1
0.261948363014125 1
0.0543516202746216 0
0.294954515844512 1
0.361542590473241 1
0.38658468384586 1
0.831014302791756 0
0.137533254708023 1
0.724729586547994 1
0.34193853215257 1
0.395331259930636 1
0.224572133530484 1
0.550473127944768 1
0.325512421655784 1
0.467158190879998 1
0.422420972275491 1
0.60744900995475 1
0.714169954090843 1
0.614912453138709 1
1.09060012660218 1
0.197427105586145 1
0.599371364906634 1
0.325642679381464 1
0.115020676600319 1
0.333062718289674 1
-0.104884722211902 0
0.153627962562274 1
0.465604678096188 1
0.155856422035463 1
0.417146907944354 1
0.756749217422632 1
-0.0021225984544922 1
0.493320383663377 1
-0.0424889153802844 1
0.482040904955692 1
0.886667315986655 1
0.0141215067123646 0
0.486767043450134 1
0.571601097450093 1
0.248804477614393 1
0.750288098041924 1
0.576919209347308 1
-0.0970210754140069 0
0.40348230963162 1
-0.00680837139121807 0
0.360671954875692 1
0.446752055356302 1
0.583813011362358 1
1.11895058106323 1
0.628118839126085 1
0.207733267259179 1
0.664506932204432 1
0.799996781058989 1
0.979138896616461 1
0.280009228428911 1
0.319887029530139 1
0.899678484392939 1
0.611632899839895 1
0.272781832265716 1
0.255485579712789 1
0.600913194375355 1
0.0857094512676982 1
0.594832904406056 1
0.703788608105593 1
0.431797247763271 1
0.455872062231217 1
0.756844074910566 1
0.735993091036165 1
0.442937570773648 1
0.739227691722341 1
0.549314536574298 1
0.269691909789335 1
0.335993302292205 1
0.15801537334289 1
0.743382833890163 0
0.000518519323242317 1
0.421996383292924 1
1.19576543234412 0
0.344383208968373 1
0.498290587720833 1
0.504705062853288 1
0.54907882696336 1
0.315120632311071 1
0.951266101205446 1
0.836564046551653 1
0.735184591269281 1
0.982827580172944 0
0.370363527740128 1
0.20695695875222 1
0.371254067711039 1
0.442689917723176 1
0.794028901442852 1
0.792025640396278 1
0.290604151506723 1
0.611425067104983 1
0.768560806697341 1
0.691270724949155 1
-0.0550941247890689 0
0.722856394338112 1
0.235964237466261 1
0.814934313537787 0
0.339751376483141 1
0.569729348334729 1
0.511160282990431 1
0.342442739945022 1
0.140495858893564 1
0.517455261370885 1
0.485449789434525 1
0.466450232941859 1
0.41623759747936 1
0.64411335760405 1
0.574024135154095 1
0.575559081945215 1
0.539184436080297 1
0.967338645348033 0
0.506261643096561 1
0.840279525456246 1
0.430425483589041 1
0.737581812890887 1
0.644190371908281 1
0.508963328078854 1
0.467381286522575 1
0.456536643746399 1
0.808027101184248 1
0.197959149345144 1
0.480792407031375 1
0.501627507780098 1
0.289861772018204 1
0.584595453623463 1
0.447288825429598 1
0.293074467251704 1
0.905031987506063 1
-0.197131209185507 0
0.406177974205339 1
0.439764710221429 1
0.361548211970921 1
0.976486506536593 1
0.176462787137449 1
0.516552463729311 1
0.742149629273577 1
0.380423495205316 1
0.521468079324975 1
0.476046721319648 1
0.614485897982105 1
0.709346159269858 1
0.583480646311642 1
0.59459982220072 1
0.355184554611667 1
0.20529594272154 0
0.502669155481358 1
0.405678944640003 1
0.370586388504985 1
0.418866061533353 1
0.274067918623785 1
0.266260653607782 1
0.0104427922754493 0
0.763254086240405 1
0.512733684354802 1
0.276910978522326 1
0.214851434113203 1
0.407707266794458 1
0.473082202250547 1
0.528722310768121 1
0.838031582773692 1
0.261285136687087 1
0.64564201521554 1
0.341590906003622 1
1.32446472145057 0
0.29476874311257 1
0.709183190030494 1
0.2022755241222 1
0.312929305294087 1
0.419293899571552 1
0.867501267684857 1
0.400790350718403 1
0.764367239170639 1
0.242685306043299 1
0.403737063604734 1
0.196956197482814 1
0.664190652278147 1
0.415112242344109 1
0.664523490244761 1
0.0833540651784738 1
0.502017316398082 1
0.410248473267839 1
0.524512310828914 1
0.0171985028228337 0
-0.0876567522506199 0
0.200652348939669 1
0.231202904025271 1
0.112378941859442 1
0.303316179235519 1
0.332843950960726 1
0.810862425078876 1
0.392373927356581 1
0.106697202145937 0
0.25609294409644 1
0.618476531507606 1
1.17623130021053 0
0.433224396788206 1
0.521956196155057 1
0.328993627936496 1
0.631790818161896 1
0.70073530179836 1
0.604698906940505 1
0.283639453259798 1
0.683277317172101 1
0.785387113141594 1
0.43915257029135 1
1.26007951788482 0
0.333350105233374 1
0.22498434596942 1
0.652424004276582 1
0.0736627422116296 1
0.31331459125743 1
0.249392757945481 1
0.90161866424145 1
0.26336104872767 1
0.619000949248763 1
0.526548497508799 1
0.149765696699524 1
0.323145379429616 1
0.93942950345143 1
0.524226954710368 1
0.33752606204413 1
0.32815953506733 1
0.428211044524637 1
0.756185949546538 1
0.661561620958729 1
0.293513266838067 1
0.691939606587828 1
0.0782374316753111 1
0.756825738785098 1
0.487246976352489 1
0.384792468725324 1
0.426101237849944 1
0.508441188085411 1
0.780687634368096 1
0.267063554684009 1
0.460274483437941 1
0.32606005222295 1
0.385143328681784 1
0.813445090549072 0
0.810891813241061 1
0.733945816115385 1
0.570557614734032 1
0.566359797237267 1
0.473110153233073 1
0.498210416111368 1
0.646762657911105 1
0.668909421281125 1
0.345643723146335 1
0.546530286711241 1
0.654316556502761 1
0.776437375409606 1
0.162385154146316 1
0.0418749291536166 1
0.954989643241419 0
0.191151314296216 1
0.43172812508595 1
0.704163176278435 1
0.274268806042293 1
0.237159302836982 1
0.0391238201641922 1
0.136574254379641 1
0.331842839503394 1
0.818862322199095 1
0.720763997842533 1
0.715792975638196 1
0.189788468260614 1
0.445343484260236 1
0.500270921177924 1
0.288342085896913 1
0.315123137339644 1
0.250526339622668 1
0.375963459556897 1
0.215249865171505 1
0.38464385929338 1
0.468811227624337 1
0.365876512284174 1
0.791751813029074 1
0.383456885456192 1
0.0785999087271827 0
1.01469061894783 0
0.292661776714122 1
0.420254596858633 1
0.183773014247333 1
0.809420839628458 1
0.0592847442699726 1
0.611194415670014 1
0.531766049687568 1
0.253522366750408 1
0.321964490005203 1
0.439126831852309 1
0.236021239610863 1
0.110031532478927 1
0.695770135224306 1
0.352994318739465 1
0.464333763842521 1
0.580860453489525 1
0.491234788994427 1
0.302010837909873 1
0.365645424478961 1
0.511148115407675 1
0.658508227460974 1
1.02467445237711 0
0.218396890343528 1
0.506967052065511 1
0.67825085888175 1
0.193900803093454 1
0.625256237403467 1
0.196520182620734 1
0.608691016644497 1
0.284888887276349 1
0.753785444158249 1
0.39170488033256 1
0.817925894028731 1
0.415927029906327 1
0.606575945488657 1
0.40139345247228 1
0.155656598817492 0
0.106060188289999 0
0.514292693886443 1
0.56789818546941 1
0.332754151649472 1
0.3915070769144 1
0.671330568201988 1
0.58930948373683 1
0.195693727795872 1
0.629720593939579 1
0.367254833721607 1
0.470238658347798 1
0.347937085945334 1
0.0695845600513939 1
0.225207444488907 1
-0.0342947527392314 1
0.515924143133097 1
0.648436358242741 1
0.546420602133759 1
0.683368720053898 1
0.149523443418034 1
0.360154441561479 1
0.569624963780506 1
0.728738321344476 1
0.209275451575872 1
0.712498234019968 1
0.966373074610307 1
0.355866727341848 1
0.126308238574678 0
0.57022442301589 1
0.694390654342509 1
0.6568378196774 1
0.369720149066804 1
0.573561989175407 1
0.560055781667422 1
0.595202594875506 1
0.459157528356548 1
0.623901581125366 1
0.71779888134877 1
0.26801410712746 1
0.774276118531968 1
0.507707792186223 1
0.583161562106414 1
0.415745710754623 1
0.718556810202698 1
0.414755005062009 1
0.260763457152639 1
0.273777975667179 1
0.339445548414201 1
0.558785369671898 1
0.490477609220991 1
-0.0171544109795716 1
0.671446939961483 1
0.511202610141548 1
0.502770668457953 1
0.665074961425226 1
0.682327598610119 1
-0.0949935290301734 1
0.555534692167329 1
0.384362906028337 1
0.311813736030405 1
0.79753593204758 1
0.88381024504706 1
0.525850997034467 1
0.599595162051231 1
0.992692829257168 0
0.249838389285727 1
0.630312392433737 1
0.713177246705003 1
1.15056204728332 0
0.819587547201195 1
0.579291588107008 1
0.568019205508793 1
0.626531516798186 1
0.122762366598735 1
0.00131063928852735 0
0.59434117316701 1
0.586630227727628 1
0.417479217843661 1
0.65908215781899 1
0.615560575508523 1
0.429679233399709 1
0.328720743343826 1
0.114384627149036 1
0.77613771351792 1
0.943631925500008 1
0.243712559738843 1
0.345246524565565 1
0.667214702285891 1
0.740094582371058 1
0.903711408915768 0
0.419047798184368 1
0.46185271917345 1
0.615992539334406 1
0.604730400200155 1
0.400723151479629 1
0.16672639530933 1
0.396597838755981 1
0.58334800007668 1
0.415574888064156 1
0.625642820814201 1
0.57819023979819 1
0.447462480632949 1
0.370045166450856 1
0.0523201525438975 1
0.796315965967533 1
0.569277251034153 1
0.488411489792657 1
0.719741744999482 1
0.502090220450604 1
0.28994137808089 1
0.553548503569596 1
0.549930512243607 1
0.32304730979648 1
0.620236718727862 1
0.46982432258784 1
0.482198032392474 1
-0.0127771526709284 1
0.511217118265325 1
0.205003954284252 1
0.914777545547855 0
0.591877434009021 1
0.665895754814898 1
0.836326833020875 0
0.537229464853552 1
0.470582683208819 1
0.0322620819762913 1
0.722948795910215 1
0.31356623068556 1
0.660601360586498 1
0.699721664336293 1
0.278702843213898 1
0.49837184194038 1
0.230058492057579 1
0.439820563796581 1
0.372228297544036 1
0.762134508220528 1
0.552821930826702 1
0.639032963487828 1
1.04763147057199 1
0.401432131860688 1
0.1788254013312 1
0.454812845407427 1
0.819928929262196 1
0.763564269321417 1
0.524330298522019 1
0.4524514197949 1
0.823616070759716 1
0.394059601171578 1
0.522423892528064 1
0.986006435318369 1
0.764012682903517 1
0.5939061319835 1
0.173768648065929 1
0.500572475790668 1
0.577239784298323 1
0.775441258418396 1
0.460474368041157 1
0.47057397744971 1
0.824898153272742 1
0.133265602881039 0
0.642363803158307 1
0.703606409375347 1
0.219913221555305 1
0.541932257039992 1
0.786940316949754 1
0.326334554999742 1
0.713231793506327 1
0.385111226076208 1
0.445434144914049 1
0.625080047850292 1
0.841569791111657 1
-0.30960917158977 0
0.176254260731549 1
0.38710826735515 1
-0.0987494888007411 0
0.624638108588154 1
0.438009884740395 1
0.606294824536657 1
0.16623400763401 0
1.0127903343613 0
0.639615932756128 1
0.553074468737734 1
0.54128570233925 1
0.898389230786996 0
0.642527422338308 1
0.474685346968116 1
0.250090814475507 1
0.743205500978796 1
0.599027795936883 1
0.821500667029323 1
0.580255107534822 1
0.805797885298744 0
0.674555510307478 1
0.331202088807747 1
0.609620613539967 1
0.124483820426539 1
0.843564272713872 0
0.528506993128132 1
0.748379119106489 1
0.183593872842881 1
0.573882254797392 1
0.748363035335504 1
0.497632511473781 1
0.478024298223193 1
0.495928788818922 1
0.17819145218167 1
0.524890997596948 1
1.09734063579237 0
0.968839323806516 1
0.60187951857288 1
0.243121928576977 1
0.159829893793307 1
0.195446580052343 1
0.868098858852335 1
0.491682360916852 1
0.933044613490993 0
0.819335654781956 1
0.936658000902719 1
0.696943544939933 1
0.779757004584872 1
0.970246827747302 1
0.429759057009288 1
0.705542523591054 1
0.690547927227644 1
0.889866600181092 1
0.673424500878174 1
0.734888953823554 1
0.585342094206665 1
1.05194973829777 0
0.530428913270098 1
0.913839255090104 1
0.691296145964226 1
0.374279142144056 1
0.154810630783386 1
0.344440408888994 1
0.276432209312762 1
0.722939666416515 1
0.760488868969718 1
0.465670804604061 1
0.201998008299386 1
0.553265621836172 1
0.513313746714659 1
0.376885753088933 1
0.650679238268876 1
-0.00259927972626529 1
0.846175250233024 1
0.694214055939985 1
-0.211753013598113 1
0.32317417317145 1
0.245094959132463 1
0.743113137352303 1
0.440589693286602 1
1.06522705341327 0
0.71247804439339 1
0.559710684470388 1
0.721878297588307 1
0.971389835532819 0
0.379092577517786 1
0.909020587597026 0
0.281782536336342 1
0.521263402503941 1
0.332334781742596 1
0.775043757448792 0
0.13663402361654 1
0.157612829047719 0
0.127579192640963 1
0.263556445496097 1
0.704228425811817 1
0.403272009748782 1
0.505312305860298 1
0.505298837868245 1
1.05735513142908 0
-0.149721518456218 0
0.137863545708243 0
0.474386008800782 1
1.33726779095943 0
1.04906126655068 0
0.576056711810694 1
0.753340385078821 1
0.346302673013786 1
0.390291558688311 1
0.11502384916158 1
0.232637694838145 1
0.41944504925182 1
0.777995135184125 1
0.839568488477542 1
0.330452629784346 1
0.57200032608448 1
0.463471233970141 1
0.453945476695749 1
0.766825178756454 1
0.29171228602871 1
0.804763186732558 1
0.743484230140785 1
0.703351523474817 1
0.529452465868566 1
0.430200383228593 1
0.598870572375189 1
0.537999653320109 1
0.648342582674556 1
0.765261889663251 1
0.490126499433716 1
0.510538598479141 1
0.695667465343692 1
0.376260584379395 1
0.698774982184335 1
0.385270568720178 1
0.539580536635831 1
0.379074923588123 1
0.696134481264696 1
0.530091855632161 1
0.375480923225674 1
0.0947292954082982 1
0.65196437303022 1
0.548446126794741 1
0.305919534548718 1
0.787765531221807 1
0.603718630789588 1
0.579451886565666 1
0.983373566502967 0
0.609282954003875 1
0.469225524412382 1
0.848083356850804 0
0.397621845832726 1
0.684571946110016 1
-0.193607757320633 1
0.655202939471233 1
0.0918288394588599 0
0.417683323923097 1
0.257185367457477 1
0.439051836712927 1
0.759522693954574 1
0.72846309145238 1
0.401068946972572 1
0.0620400952318285 0
0.492632657869771 1
0.414278537351311 1
0.462975694825959 1
0.377445592728377 1
0.746730823561789 1
0.989150937706833 1
0.328024732870236 1
0.8110412798469 0
0.902292781936918 1
0.0763104589897088 1
0.818054871484391 1
0.629880597184212 1
0.000152375929087928 1
0.504860102808159 1
0.627352977339531 1
0.483087991281112 1
0.21867983205308 1
0.878148632312338 0
0.38997033848659 1
0.323401337300999 1
0.873641744541464 1
0.255407895683554 1
0.192397203101479 1
0.447819777113524 1
0.707465064712938 1
0.540931215499024 1
0.568315836029083 1
0.183154227508618 1
0.850194754390846 1
0.796231679633201 1
0.315101131348904 1
0.363082942754104 1
0.404020824474925 1
0.419268334689289 1
0.763852801997914 1
0.408999294133346 1
1.05167122936236 0
0.826981241090011 1
0.313276463399927 1
0.365837892291386 1
0.650068277632788 1
0.560657719161058 1
-0.110220110811448 0
0.178914347238919 1
0.313131855758145 1
1.11058332347936 0
0.868881548304361 0
0.578022758056258 1
0.613524899936084 1
0.46023882075254 1
0.346442513058095 1
0.323277190349429 1
0.939731087386153 1
0.699191498783789 1
0.37720854797721 1
0.0538112095355614 1
0.626140696227073 1
0.553946089292768 1
0.866480244443133 0
0.392920152074957 1
0.930766894523507 1
0.299016358657858 1
0.48728946937538 1
1.0240947879756 0
0.714770322457556 1
0.547701118981071 1
0.652846368167344 1
0.579989284021364 1
0.526762072256154 1
0.320394664762386 1
0.453377180702623 1
0.609934971681424 1
0.358602062388041 1
0.295054191497679 1
0.549415145944829 1
0.501562924894307 1
0.36659382192405 1
0.767022265176091 1
0.25444262095228 1
0.583401005851667 1
0.410655804694572 1
0.287136668768451 1
0.534880343659201 1
0.635501448273073 1
0.460492136573334 1
0.248343682838259 1
0.968249186512657 1
0.609705573216246 1
0.352343721657547 1
0.460455611219426 1
0.721319014346436 1
0.197754039498645 1
0.682770858946334 1
0.555201783642522 1
0.20982993192715 1
0.354350918049009 1
0.235275453899073 1
0.252121411886207 1
0.618482166610393 1
0.563068348068989 1
0.0822832112207462 1
0.283844712336271 1
0.63095718975014 1
0.132597066908951 1
0.803888343917501 1
0.814384986477593 1
0.34202167541965 1
0.185650565958294 1
0.36399289389992 1
0.873027691504587 1
0.967237787576714 1
0.362165016770782 1
0.671864411484972 1
0.616139145067175 1
0.635354605512527 1
0.465831879946905 1
0.212846293454468 1
0.697697974127116 1
0.590266695798816 1
0.191637863697625 1
0.320490116912814 1
0.304780035523009 1
0.515872696044841 1
0.621556862077116 1
0.324830472447744 1
0.186366276884077 1
0.641601208584937 1
0.316272896163277 1
0.442834557608222 1
0.977175580140147 0
0.213562150839672 1
0.650917529993311 1
0.198043947195116 1
0.638652166013252 1
0.36918962916554 1
0.467834609006406 1
1.15935637372966 0
0.00649151591934817 0
0.79556607281371 1
0.236900540222879 1
0.206363929985775 1
0.151056509313925 1
0.809256586536061 1
1.07244735039583 0
0.223485827046567 1
0.71043927040719 1
0.423558428335955 1
0.211359822798223 1
0.560370010412838 1
0.767228056179035 1
0.483472437228567 1
0.70184067297678 1
0.644610558557043 1
0.265413855696298 1
0.789596345579856 1
0.691125656939636 1
0.304501362921626 1
0.394598775407488 1
0.394989285135876 1
0.620732305887552 1
0.125002015856928 0
0.290355676880205 1
0.449616792884742 1
0.0589013933959326 1
0.649328481352911 1
0.61387513358295 1
0.564761120427738 1
0.578089351604625 1
0.486746732179855 1
0.846649976652265 1
0.751994837627725 1
0.576259566731998 1
0.372721913455414 1
0.815004152600431 1
1.00644273726505 0
0.461374860879985 1
0.427814112708073 1
0.45489586454944 1
0.275825646604838 1
0.479039333458621 1
0.801226185789773 1
0.580027343893788 1
0.598183205243931 1
0.352239017194251 1
0.401635227882338 1
0.660135960847626 1
0.838197100808071 1
0.204178465551754 1
0.556137443104371 1
0.790352116084632 1
0.116248050397419 1
0.505444820731441 1
0.421765667735679 1
0.630598920264778 1
0.460939089045623 1
0.0556929622112248 1
1.15105439257352 0
0.183593412310526 0
0.360487074197755 1
0.228318413877359 1
0.485063968314906 1
0.602225586516114 1
0.688737108922953 1
0.480249845938514 1
0.404797436047567 1
0.467055107287961 1
0.208209495382486 1
0.176018009832064 1
0.494183513239112 1
-0.00172329549493561 1
0.418755505061052 1
0.685105925041297 1
0.667501154670707 1
0.741025742964028 1
0.718838733599017 1
0.642549825477625 1
0.2683158934247 1
0.830282915320905 1
0.816856316594668 1
0.275137140479703 1
0.106284745304456 1
0.487952621121282 1
0.40419074789074 1
0.738335391321465 1
0.561459377715209 1
0.430066937762681 1
0.505783688160181 1
0.841666479001317 0
0.373166322151699 1
0.421835720511319 1
0.596648046956212 1
0.527971502705847 1
0.766722282737368 1
0.528178851035186 1
0.745042565934618 1
0.599417355530188 1
0.578317702926136 1
0.185580099143346 1
0.497448361461021 1
0.746767153035852 1
0.77615016762733 1
0.750402809630311 1
0.72083960210176 1
0.561459289045882 1
0.588844560023713 1
0.662029479338571 1
0.279180198264323 1
1.16854493712047 0
0.815327500638159 1
0.486569128794787 1
0.275215261337893 1
0.747647032249373 1
0.856522389156092 1
0.962008660216481 0
0.697835216845302 1
0.77273196291578 1
0.552071996535325 1
0.706032999984666 1
0.47728862015993 1
0.436348128669147 1
0.910748022678409 0
0.839301175836374 1
0.492515316771826 1
0.446652976009044 1
0.530787093807267 1
0.490958292631991 1
0.483672267730966 1
0.615566161948106 1
0.132614200680302 1
0.326581623519482 1
0.450804116582632 1
0.267544355332402 1
0.420876447545581 1
0.694237992219763 1
0.216177849581944 1
0.454622621105254 1
0.0967818318247994 1
0.570942615159705 1
0.274816978028251 1
0.721397464277134 1
0.426565999935412 1
0.512894441417355 1
0.534343871420898 1
0.316022491039884 1
0.225472281392152 1
0.306257025692929 1
0.308537377743686 1
0.500401090501588 1
0.618634883399039 1
0.776178974739429 1
0.238230493122767 1
0.417527032444089 1
0.560796944799383 1
0.620892565444303 1
0.689411192739234 1
0.650046106949613 1
0.127880055415164 1
0.864706972915152 1
0.85948672352144 1
0.84682959315144 1
1.0143374562608 1
0.98617533204444 0
0.402816221461992 1
0.0732020524255713 1
0.184619512145455 1
0.827948439913788 1
0.1246807975566 1
0.625400677884084 1
0.401896720845122 1
-0.122024177796019 1
0.146774084256043 1
0.189297259688019 1
0.301938876586599 1
0.502302712453963 1
0.219634701491066 1
0.774461804873527 1
0.586703750083435 1
0.378075179253242 1
0.61708300092443 1
0.884110000060679 1
0.569595833400201 1
0.314735693045635 1
0.732429997872381 1
0.305650030032828 1
0.435909248543975 1
0.73644014823748 1
0.734966897422507 1
0.336035702123317 1
0.161755031438186 1
0.794518484780707 1
0.527457209785042 1
0.284831817340985 1
0.595297624888457 1
0.402888050552388 1
0.672176006914481 1
0.289746146410277 1
0.854862505949173 1
0.320905789789235 1
0.69695672886496 1
0.342628139963786 1
0.181991997913771 1
0.675358184111354 1
0.426780286981094 1
0.343790937848907 1
0.43957427584415 1
1.23676614693275 0
0.278539287456754 1
0.358117045072247 1
0.627644790286325 1
0.631566612465541 1
0.560252694024537 1
0.602698640713516 1
0.209624494163973 1
0.382313484056523 1
0.922171887842335 1
0.804532896143351 1
0.134779383657303 0
0.406706062213753 1
0.680277159021245 1
0.668095168613998 1
0.717385645059122 1
0.207051980767232 1
0.737151188431982 1
0.666745216747626 1
0.104011851595204 1
0.228343336525866 1
0.403975962934318 1
0.102654548268905 0
0.677591066968177 1
0.159913903818661 1
0.329869285905633 1
1.10378880243765 0
0.16071532981029 1
0.683465543966098 1
0.253598863138603 1
0.454392907050051 1
0.686280747959844 1
0.543871937882327 1
0.561418336743111 1
0.558984482237745 1
0.334690665796844 1
-0.0528799904981286 1
0.47229015416144 1
0.727109833220001 1
0.611756588221672 1
-0.132782113323913 1
0.213015547742124 1
0.461564386299325 1
0.248978207590912 1
0.990241302291264 0
0.317304098101189 1
0.762810330778495 1
0.408098428444052 1
0.285954957046051 1
0.673221923032062 1
0.705505155568403 1
0.124763868633026 1
0.965083638898051 1
0.534422773281893 1
0.448632336081734 1
0.620391949909177 1
0.520987587836804 1
0.640109785311437 1
0.504270394830532 1
0.247268390477095 1
0.286897557495957 1
0.424228617356643 1
0.478186370658267 1
0.545961560300557 1
0.844448267643283 1
0.580647897016474 1
0.376693183523508 1
0.60501837637637 1
0.238876779296104 1
0.772529517135939 1
0.547542593585244 1
0.480258051437653 1
0.481307458668405 1
0.132061441260962 1
0.532695754986462 1
0.347568042874073 1
0.483425485618579 1
0.363833799636299 1
1.08870411980794 0
0.580535999894939 1
0.410303620220931 1
0.693407761512347 1
0.245076470157796 1
0.650140621237012 1
0.392847836118875 1
0.295941272614208 1
0.707581422390824 1
-0.124356754001563 0
0.773801753228219 1
0.716672575515275 1
0.436403810716561 1
0.716702562840069 1
0.482965379749674 1
0.351785945078778 1
0.417029389479302 1
0.192546513300101 1
0.643252642117085 1
0.396924133608553 1
0.239035551073456 1
0.338433664850252 1
0.321281349449269 1
0.452687768291426 1
0.323909534703114 1
0.379151505556465 1
0.424834078167386 1
0.611540494604961 1
-0.0147704274274362 0
0.603677566639716 1
0.915602048626943 0
0.48052987987639 1
0.881061857183727 1
0.254118312582759 1
0.814552104077082 0
-0.201157426214033 0
0.509963017637664 1
0.745879868684486 1
0.178425109050687 1
0.503780576158107 1
0.305263973319802 1
0.624933091236161 1
0.304870532642527 1
0.0675018843527143 1
0.647028216476262 1
0.389568146837604 1
0.277355464257583 1
0.895894650592156 1
0.474945941738665 1
0.277947634126507 1
0.779818535198749 1
0.4834195545156 1
0.368072650438768 1
0.0364841510669922 1
0.310619492405454 1
0.697375614782326 1
0.423950872287973 1
0.196853316492312 1
0.160746347356563 1
0.568979896494789 1
0.0065245072279993 1
0.362096023784123 1
0.363968838325787 1
0.419988192291272 1
0.179955570747997 1
0.199966331973098 0
0.74677427446934 1
0.363403246577965 1
0.401556954264271 1
0.572831872361701 1
0.315816294211576 1
0.70986985550057 1
0.534494306406773 1
0.210083052635559 1
0.388848956158219 1
0.328615793021209 1
0.409890475426838 1
0.734167719625408 1
0.797042264087864 1
0.858819126402348 1
0.636023251433224 1
0.724007810676739 1
0.611418430661477 1
0.272879034620157 1
0.258109830540797 1
0.657601943840661 1
0.256054060038646 1
0.780763307470468 1
0.803438722924311 1
0.752647351578835 1
0.351826508652295 1
1.14443030879003 0
0.525577347139524 1
0.257541400656666 1
-0.0750710101869887 0
0.933008031602238 0
0.308855863171526 1
0.276571009603722 1
0.840533641108207 1
0.451017375241683 1
0.646499179921505 1
1.35219855324058 0
0.776359408378117 1
0.707191802470473 1
0.419525027904254 1
0.187416462160767 1
0.360357740727548 1
0.623884480221251 1
0.238841768495802 1
0.875341842774676 1
0.518236875683706 1
0.928603553994999 1
0.870941815003146 0
0.405362193900043 1
0.701942662749216 1
0.925961299793394 1
0.416860725128286 1
1.25100579101624 0
0.235106577002462 1
0.808344376909925 1
0.75674058409078 1
0.0113867221722194 0
0.636362501547389 1
0.653914102735938 1
0.774713787425013 0
0.501757697761604 1
0.218526207137671 1
0.580640427517858 1
0.271901392674206 1
0.365906504751391 1
0.684662911156874 1
0.563153717441988 1
0.532670706960914 1
0.348086069505598 1
0.284240498079854 1
0.562936750424687 1
0.156565187309104 1
1.06325274693916 0
0.695342250701508 1
-0.262576740521499 0
0.377300076384385 1
0.297746046902861 1
0.482398501488742 1
0.815307687718339 1
0.586125160334681 1
0.539344886947807 1
0.760477312183904 1
0.34480694874751 1
0.615106248881057 1
0.941829957174131 0
0.0524216092495292 1
0.0396288670664162 1
0.675589477449918 1
0.448410292103768 1
1.18273020162394 0
0.474512332448304 1
0.59391197951123 1
0.408963220653946 1
0.319286576540795 1
0.061033934453673 1
0.452298076134278 1
0.41287997370588 1
0.21957829584077 1
1.06234879526278 0
0.402600662302944 1
0.0800735687040001 1
0.597752320817733 1
0.335107728025088 1
0.134012653331621 0
0.459752781197734 1
0.628755248163331 1
0.368281618840867 1
0.373122902647959 1
0.192119952426472 1
0.42239081652285 1
-0.06164083637968 0
0.534507684199414 1
0.816518763038252 1
0.6707420966411 1
0.374784409772254 1
0.249465264218228 1
0.311723065339943 1
0.0457023849904209 0
0.501453239148263 1
0.474708524637465 1
0.600308183332331 1
0.250187788632321 1
0.494623860175433 1
0.511184087344207 1
0.350072345971727 1
0.455104408951091 1
0.113185433586426 0
-0.0767073571111359 1
0.605921102576456 1
0.544054101526431 1
0.525658494840337 1
0.500532514496349 1
0.422533707684019 1
0.589277056182724 1
0.641874737869795 1
-0.109939352700975 1
0.370623221261695 1
0.248339423889997 1
0.0160864707459431 0
0.598012791964987 1
0.543725602687232 1
0.185989903239207 1
0.0897944971302914 0
-0.00434697972659197 0
0.412556792146045 1
0.863873257910919 1
0.279530419583913 1
0.720367418991399 1
0.667491467129883 1
0.348211480597032 1
0.617545164939272 1
0.666086096970361 1
0.756998321339023 1
0.553532434373328 1
0.264905559162706 1
0.296305430074682 1
0.425927680583449 1
0.513970631563808 1
0.591998385103179 1
0.429425898520352 1
0.64197830820534 1
0.544081888999459 1
0.575041237682582 1
0.403977230578357 1
0.530418707557149 1
0.387961972500297 1
1.0445339764493 1
0.146044866653437 1
0.278100172356035 1
0.319161676200303 1
0.815082775929801 1
0.532638554154152 1
0.748526728061596 1
1.05232192762975 0
0.472485039949812 1
0.8945243821661 1
0.420553117044707 1
0.643608685190854 1
0.657041176872051 1
0.501260713318169 1
0.778578861305623 1
0.979493796643997 1
0.575854468487828 1
0.738838950529319 1
0.472151701029175 1
0.399219489171079 1
0.307473355982081 1
0.181576586532026 1
0.149605417310114 1
0.53603438831233 1
0.515598181155172 1
0.470667743846792 1
0.0590869636296928 1
0.323535677667065 1
0.300874926385371 1
0.48917355408703 1
0.944894499945177 0
1.01176708255779 0
0.0319104436639802 1
0.570772698853636 1
0.0860577985672645 0
0.2086987777792 1
0.0821830734629103 1
0.715392725610165 1
0.108973189808201 1
0.872466416250368 1
-0.123228896257798 0
0.570002416247994 1
0.747102841064557 1
0.555343153291445 1
0.256381350593715 1
0.449385068052935 1
0.641289377297107 1
0.481776077653901 1
0.0769815628726472 0
0.432052303023609 1
0.497614730630427 1
0.800199911594937 1
0.606477712533775 1
0.581662466285839 1
0.407490444185666 1
0.438683437103309 1
0.995822921607918 0
0.505071397349891 1
0.618366452235029 1
0.713133184234721 1
0.42837938428524 1
0.233766691358769 1
0.328930630616966 1
-0.0442410522878157 0
0.165782201850909 0
0.461005042074727 1
-0.0339833572735868 0
0.405750909513908 1
0.921674291359855 1
0.692040841715323 1
0.434263104382399 1
0.352975235723481 1
0.366610135214118 1
1.1183031731722 0
0.326531589413382 1
0.731164269331734 1
0.469727799918558 1
0.504924513042718 1
0.538312603548044 1
0.416364860683798 1
0.404427490052431 1
0.978342009205263 0
0.430136493198752 1
0.52189190895887 1
0.657502967988698 1
0.822142581864494 1
-0.340415724191942 0
0.369851798644852 1
0.579618578198308 1
0.139672919133089 1
0.388758760444554 1
0.365570646000361 1
0.835118153444939 1
0.31100985490501 1
0.541607995340871 1
0.447178439504161 1
0.365493650337679 1
0.79628753370242 1
1.1573292254662 0
0.559534105098825 1
0.750237541327534 1
0.614627825605725 1
0.71811418394655 1
0.330776630275514 1
0.359907324794151 1
0.754149982925001 1
0.834721753010032 1
0.98289082320357 0
0.57331587729306 1
0.491760020416497 1
0.376948337693311 1
0.986336141588392 0
0.31449276366179 1
0.773526978467542 1
0.472524440392993 1
0.729269833467604 1
0.902226825197621 1
0.50737018993553 1
0.51925007679373 1
0.417478561197699 1
0.248393359999085 1
0.772841637920878 1
0.985284412800347 0
0.416017053924584 1
0.531624451384741 1
0.582271393449701 1
0.592578530905195 1
0.723929068001907 1
0.211129606452429 1
0.145387581153437 1
0.40914230198252 1
0.339197026566246 1
0.704274697269283 1
0.499334191507072 1
0.575698164100603 1
0.714891492455983 1
0.578940438446544 1
0.650695975559464 1
-0.127353182387545 0
0.288087240721135 1
1.04500841689976 0
0.514542387110759 1
0.455556380077778 1
0.489117535088552 1
0.146622971577853 1
0.479333389602565 1
0.617526139690564 1
0.646861286838875 1
0.498918561814862 1
0.220776529010762 1
0.507475333177744 1
0.922971786817625 1
0.827424745318839 1
0.0406940724160015 0
0.798597038862615 1
0.36822095238032 1
0.630400529400001 1
0.521249532965124 1
0.669715233212583 1
0.662171576699089 1
0.66095647155911 1
0.117209183430021 1
0.723072982804422 1
0.514053886500298 1
0.597681311177279 1
-0.0684421226306687 0
0.70167885531398 1
0.755864295327367 0
0.918402767629035 1
0.662876161058247 1
0.527741290169779 1
0.136806608964726 1
0.46783982637485 1
0.53973190144491 1
0.896214912834456 1
-0.0196691042644984 1
0.35817139584654 1
0.687410838599488 1
0.609382087828951 1
0.304400600376917 1
0.763197625765874 1
0.388990555408752 1
0.398722183710381 1
0.344221164017388 1
0.690302762650552 1
0.681489327790955 1
0.550302312035648 1
0.426334872938738 1
0.382180125666564 1
0.149150277437405 1
0.363818155009277 1
0.631983767943085 1
0.720446067194149 1
0.162307661744288 1
0.557234645071959 1
0.429838045545678 1
0.208377719094346 1
0.365673621746156 1
0.105990904065638 1
0.700737250707222 1
0.604824164839209 1
0.268668948317402 1
0.753372418203234 1
0.122710270430648 1
0.631772367818164 1
0.0889563022524726 0
0.091349936491928 1
0.604734673908258 1
0.822433695664938 1
1.02977534010637 1
0.750997567153197 1
0.235164302765578 1
0.705747531991158 1
0.789128403801557 1
0.203095960702079 1
0.834131629901574 1
0.694737007847683 1
0.528182021755448 1
0.0334423281117031 0
0.487564058754139 1
0.467557895251641 1
0.48438194534137 1
-0.215139643271088 0
0.67873511693505 1
0.399131176586934 1
0.385214704369575 1
0.448678626817853 1
0.0631227256492971 1
0.768113832203936 1
0.330936993911252 1
0.647772157276685 1
0.726170560920806 1
0.165341387536436 1
0.386245591672665 1
0.784631808879232 1
0.281304926354513 1
0.401202731604871 1
0.428842632636627 1
0.587981401118697 1
0.678691932639404 1
0.352490469688601 1
0.44095342182333 1
0.615614133794319 1
0.512764267975022 1
0.461673016287017 1
0.205735843309517 1
0.885731200497903 0
0.281925786245277 1
0.194228039242663 1
0.711573616088536 1
0.3880637783718 1
0.500531321281753 1
0.440731694590487 1
0.805990289181363 1
0.814949266159047 1
0.689517461063165 1
0.625171609200623 1
0.521811683284706 1
0.256396049329286 1
0.497932326187752 1
1.04654970046011 0
0.887557273501102 0
0.532679615900473 1
0.64321801228464 1
0.598194953736074 1
0.0922586186379299 1
0.500610503648799 1
0.852907956637317 1
0.0850944531835112 1
0.470710624308066 1
0.201561930816465 1
0.914543775382826 0
0.497321313384156 1
0.421541217729222 1
0.0297518871797511 1
0.215360214025665 1
0.580525653666778 1
0.624366295252973 1
0.259410292292601 1
0.396663408069343 1
0.117045360344686 1
0.747569012309371 1
0.446178347368999 1
0.534688661712685 1
0.433939860604455 1
0.337401965698524 1
0.521136402774122 1
0.733520570785712 1
0.671903110999868 1
0.582866383556397 1
0.810574383464148 1
0.577088527620175 1
0.511415899455145 1
0.23292568577154 1
0.417209113675595 1
0.571395038047697 1
0.972481709296042 1
0.88654935223112 0
0.764359622759791 1
0.434582935986791 1
0.60319045629542 1
0.490649253163281 1
0.796475688076611 1
0.664596786850061 1
0.0793196519037311 1
0.00501007782973652 1
0.49773624329674 1
0.731661534957806 1
0.399029769716549 1
0.273317803608306 1
0.700600818258113 1
0.537464504220207 1
0.691868559531157 1
0.652032609541268 1
0.688640210257065 1
-0.0824055194344794 1
0.835528370270315 1
0.910120942723476 1
0.611473395863108 1
0.587881363108374 1
0.385312734281693 1
1.20243694258928 0
0.876045988207893 1
0.989069319357652 0
0.122477667245428 1
0.7359617333697 1
0.0204235554557665 1
0.540939765737689 1
0.670279191580481 1
0.752228583054371 1
0.534435356133283 1
0.542885815634783 1
0.224271238826463 1
0.328810380301573 1
0.951997266134261 0
0.887625723253933 1
0.464660088798523 1
0.840723464418038 0
0.888502287542823 1
0.457143681758435 1
0.534803471205168 1
0.0447049127854147 0
0.39292704593183 1
0.688718827257574 1
0.438604920316563 1
0.399584294366185 1
0.222723159154545 1
0.591895645256168 1
0.847414464163979 1
0.251996788738303 1
0.477904012570919 1
0.288203171446556 1
0.507125652635222 1
0.910573612008444 1
0.480128854674222 1
0.5915769112524 1
-0.227240253707459 0
0.433762991283598 1
0.379976724088655 1
0.532023766839406 1
0.664685510771401 1
0.677436640504793 1
0.468158899339509 1
-0.183299717683016 0
0.67177625539034 1
0.205355496779308 1
0.670849669676076 1
0.0636664687743945 1
0.596380452679414 1
0.351964799361711 1
0.781509595379634 1
0.858652845429388 1
0.42533827836377 1
0.266342245238764 1
0.368577460626741 1
0.830819697999891 1
0.365621616688113 1
0.552862014568353 1
0.567234831494851 1
0.336894266528968 1
0.146931911022923 1
0.747408879904156 1
0.459283065498078 1
0.146512341618706 1
0.296970327669844 1
0.564061864900995 1
0.512249947308268 1
0.719333299838791 1
0.103600106037882 0
0.409824496609534 1
0.399461496767324 1
0.643749482718668 1
0.268303954282752 1
0.887106110782054 1
0.549065716402722 1
0.219761676842093 1
1.00075437612849 0
1.17557187278446 0
0.292327873120674 1
0.409738066767312 1
0.840900631110656 1
0.455035091358677 1
0.166567609894288 1
0.439550664922531 1
0.482753812579594 1
0.821825346191191 1
0.771711732710733 1
0.211943413255971 1
1.05782098104502 1
0.555025486608518 1
0.392204295267384 1
0.188924045279547 1
0.214000827459233 1
0.402990098628225 1
0.0443931827684337 0
0.532774224796137 1
0.595683144012154 1
-0.0446451728604632 0
0.711738974417051 1
0.308980193838399 1
0.378313909230502 1
0.546102582045429 1
0.736184832861757 1
0.914528291396127 1
0.332379904447053 1
0.685219293952953 1
0.318247663448196 1
0.356690304978985 1
0.381439354115302 1
0.497503305270393 1
0.608433247669479 1
0.472030532113613 1
0.846442932434696 0
0.515496505177166 1
0.839191525818587 1
0.474345906020334 1
0.551616633665854 1
0.785948144905133 1
0.254618370713693 1
0.995253136000284 1
0.318962287436705 1
0.361636649346166 1
0.279907670763569 1
0.309590364329784 1
0.884578954351298 1
0.578508082023603 1
0.380929202328277 1
0.760263103542968 1
0.509107566955349 1
0.594413037753078 1
0.209015734352781 1
0.517729371419593 1
0.44416933591548 1
0.160069216476731 1
-0.105434143315213 1
0.536697943763647 1
0.643120398808835 1
0.406577578005045 1
0.616583549224656 1
0.74419580788996 1
0.132883817004637 0
0.0329675880442118 1
0.794639728324529 1
0.753192102941892 1
0.524279989597894 1
1.08789134169949 0
0.533445851743938 1
0.723926635427447 1
0.41674238523803 1
1.13545168694766 0
0.797270622861344 1
0.698477085352076 1
0.336374838022612 1
0.354049064509659 1
0.815334786112076 1
0.0425122317790277 1
0.364642411720833 1
0.718307565245215 1
0.423614544134531 1
0.701482327226049 1
0.130623043813631 0
0.231342623818423 1
0.150876810584941 1
0.437391991159927 1
0.367483655099139 1
-0.0686319327936009 0
0.533303692565258 1
0.363413815466793 1
0.794961472903271 1
0.461301983781105 1
0.898222133049867 1
0.631528862844517 1
0.849314751499565 0
0.71408177578079 1
0.491375072842019 1
0.567150052658909 1
0.578315699528542 1
0.379553039349612 1
0.555359077226627 1
0.437389585330659 1
0.488088642249407 1
0.573560528626561 1
0.108743240656856 1
0.251075709597575 1
0.547620318030344 1
0.590854231417591 1
0.326359730197651 1
0.356304635366533 1
0.226742930197297 1
0.883156667311642 1
-0.124349058835625 0
0.230701631298394 1
1.03484524023964 0
0.418430099453324 1
0.418330305886243 1
0.422511104855105 1
0.771026537267122 1
0.338851612199701 1
0.641150584868056 1
0.78497645843062 1
0.495882114336355 1
0.25411383572393 1
0.411866864482876 1
0.268625979795971 1
0.813007729173333 1
0.530325450135336 1
0.874920259299413 1
0.545825812956063 1
0.534771476182356 1
0.204335306893811 1
0.743722965168477 1
0.788763592608072 1
0.660543144821933 1
0.0959829096311448 0
0.344368272203449 1
0.580435125944406 1
0.755655545508523 1
0.194257808849347 1
0.41666286909086 1
0.604388896323452 1
0.770466159246199 1
0.446607868538905 1
0.126764128007064 1
1.01479861333476 0
0.565028099743724 1
0.413568569241694 1
0.774986897695072 1
0.620242571707544 1
0.575588281461568 1
0.617994811382316 1
1.03167334637155 0
0.59450892665003 1
0.509585056424143 1
0.500435722544089 1
0.621157910793376 1
0.509649239388511 1
0.0427344501395368 1
0.433170967385925 1
0.420094589440082 1
0.759424919064016 1
0.337559053215755 1
0.582969764547713 1
0.0406979428245308 0
0.113884039127686 1
0.630628649168306 1
0.983175224858272 1
0.407433745907153 1
0.348860308695157 1
0.299175743304655 1
0.456967138570787 1
0.17656649265477 1
0.523014791765653 1
0.33789963752324 1
0.416390542547665 1
0.60667489723035 1
0.613473592837152 1
0.832649442522222 0
0.404792743424976 1
0.487107420763454 1
0.0904260393724335 0
0.108004003628948 1
0.66351735224564 1
0.447370752321712 1
-0.164285875070921 0
0.547630024304362 1
0.11520954667485 1
0.436325411836168 1
0.419349354305835 1
0.701612725981439 1
0.771504366795455 1
0.632962276210011 1
0.835238949404163 1
0.651997092425192 1
0.409889507000297 1
0.48503101503678 1
0.293762365622453 1
0.453927337612589 1
0.665665016300413 1
0.514132629647129 1
0.217218508871063 1
-0.110545497403068 1
0.422415557301794 1
0.919793719121734 1
0.594337262955274 1
0.277677738680569 1
0.649859803941351 1
-0.041509362366925 1
0.537842938056657 1
0.244071716050717 1
0.42913686036491 1
0.347215092321222 1
0.282533343939155 1
0.549926411789863 1
0.805945542572797 1
0.722998275450183 1
0.96248177803921 0
0.568795492477053 1
0.40118383690241 1
0.169797573520631 1
0.400280225938733 1
0.627162570754641 1
0.483097676283616 1
0.726580240029222 1
0.616870369897644 1
0.249122918356244 1
0.401492906575154 1
0.575273008797972 1
0.116658800471428 0
0.498838672058071 1
0.812586888918572 1
0.398936836763482 1
0.369520113662044 1
0.565233028022331 1
0.753775871488244 1
0.516116149141475 1
-0.166712284644472 0
0.803286767352354 1
0.858795959883734 1
0.214054860364983 1
0.337040999628739 1
0.845546872950887 1
0.581863052687483 1
0.673954259822873 1
0.548620555725501 1
-0.0422090452496953 1
0.558557432886198 1
0.132913972669163 1
0.344348087993137 1
0.468170906163044 1
0.538116423866431 1
0.557843684933145 1
0.641044863153864 1
0.451004780803816 1
0.820730604353884 1
0.65134387339223 1
0.782108320916308 1
0.753178532850464 1
0.389162785275722 1
0.44699627860668 1
0.456961049508896 1
0.191792281646302 1
0.702958724968057 1
0.594958834312846 1
0.243266692547315 1
0.561802335041074 1
0.372482818747639 1
0.877385618532726 1
0.527372948236688 1
0.320522742023777 1
0.227724260755766 1
0.376106019156971 1
0.75641668535337 1
0.199582330294994 1
0.751053235840425 1
0.469979587244551 1
0.205809759358714 1
0.803668513266693 1
0.840041076451066 1
0.692815911440224 1
0.611327302646696 1
0.581965208464509 1
0.5577204070744 1
0.351187028837097 1
0.851728297535099 1
-0.289276321713779 0
0.0367255620329081 0
0.561690690660598 1
0.59653829715049 1
0.858516728903769 1
0.615339761246287 1
0.309984607606233 1
0.508433527874564 1
0.637475960328689 1
0.42844636851749 1
0.498107967117246 1
0.5102585714908 1
0.373861614718368 1
0.473230064558507 1
0.264414575672054 1
0.463058527848348 1
0.609531300762429 1
0.618243242525131 1
0.672885932549987 1
0.235016100077938 1
0.823836015422686 1
0.271214615508596 1
0.944239218458002 0
0.319188233349279 1
0.223179648257798 1
0.268524487779352 1
0.300126656790078 1
1.18710374262827 0
0.375367382209646 1
0.652698464837573 1
0.0155938763534407 1
0.566148416487408 1
0.0177776600090833 1
0.904937878137219 0
0.493715845079953 1
0.7691064492908 1
0.335522098946017 1
0.453624495202526 1
1.17585645578952 0
0.603708877243578 1
0.53078774292756 1
0.922192334003229 1
0.069555003579911 1
0.230899780588914 1
0.396634612956426 1
0.440148836413227 1
0.136886010629452 1
0.451815763531146 1
0.552157835542568 1
0.640581488172669 1
0.845518411243662 1
0.565952254163462 1
0.60746330838649 1
0.724543649460002 1
-0.00895430934556303 0
0.493646035117777 1
1.08584844047295 0
0.373619905145768 1
0.149745779840655 1
0.413348454921806 1
0.697911009688926 1
0.581149568158086 1
0.203012059637768 1
0.835965904355208 1
0.542126816450927 1
0.90485586876653 0
0.616109019017843 1
0.85079713537005 0
0.77803248844594 1
0.673318647384305 1
0.603262583737934 1
0.252900119581152 1
0.0966352875372626 0
0.227539562628782 1
0.197141748963307 1
0.531393059301163 1
0.194690650956922 1
0.556967480090278 1
-0.123773340842979 1
0.809852356325942 1
0.309227042876262 1
0.73527712734396 1
0.140505925316559 1
0.606599791470742 1
0.480438575010186 1
0.371336533779173 1
0.127560174874828 1
0.311979403311593 1
0.30377987962167 1
0.966895454751106 1
0.515701326452153 1
0.341091959367925 1
0.925594253868667 0
1.02256914996798 1
0.226515176269527 1
0.726684133663263 1
0.337756674146807 1
0.185136643185345 1
0.570677786972149 1
0.544568233185768 1
0.613602414648104 1
0.980193285519954 0
0.561721078173403 1
0.745310603259919 1
0.00954089355441997 1
0.872163379093869 1
0.607256208649302 1
0.231559960442035 1
0.0229046007632135 0
0.3579181149322 1
0.933200147686043 1
0.319979927680306 1
0.684711243541583 1
0.295057627274594 1
0.237153162087188 1
0.491859647889261 1
0.699992204572111 1
0.185522043118222 1
0.820649577824902 1
0.236132726891878 1
0.504116857799316 1
0.683122182242606 1
0.43359362295289 1
0.851965349726167 1
0.555043635045668 1
0.247082439492069 1
0.464297802971503 1
0.407048026177557 1
0.444086401105617 1
0.180897242592683 1
0.439252867407422 1
0.145503902605762 1
0.334653575584551 1
0.870935311918302 1
0.646916363928956 1
0.563424663291169 1
0.316791054498412 1
0.717886569234804 1
0.366904197687175 1
0.751125283349794 1
0.0874667973764307 1
0.709113117569688 1
0.465055048896196 1
0.530790841380311 1
0.740461947221819 1
0.933117329250302 1
0.514960454795829 1
-0.295933245402613 0
0.418110439619863 1
0.704001650309144 1
0.64191091613054 1
0.288464881872792 1
0.885224438341038 1
0.79800381986477 1
0.351687507445363 1
0.567249026480997 1
0.560009687994548 1
0.429663431827612 1
0.504108899781564 1
0.668223459504072 1
0.528353630973259 1
0.32537414891673 1
0.679303563808162 1
0.440083107194521 1
0.651478985323568 1
0.271528620631085 1
0.238393054997375 1
0.566935656738236 1
0.603706108010603 1
0.179960586519573 1
0.514729739546534 1
0.589218637973064 1
0.470626485211231 1
0.312080028654899 1
0.521947721154603 1
0.531482063170531 1
1.01150315870177 1
0.0292324921412782 0
0.246619893738975 1
0.216893427778842 1
0.219431839248224 1
0.661762796775754 1
0.306419243197289 1
0.282475281785262 1
0.390368146121593 1
0.276560260980449 1
0.470798097660022 1
-0.172184884236909 0
1.07286067476351 0
0.784682467677501 1
0.658823573021794 1
0.123762242101936 1
0.235414707075303 1
0.314272455359455 1
0.531264523175614 1
0.635799636258003 1
0.154003277667026 1
0.269930168977102 1
0.344432532163759 1
0.728874591411939 1
0.684536978053412 1
0.530857240362409 1
0.633631282518336 1
-0.11872645961113 0
0.336258944317908 1
0.525204583123861 1
0.885667460124455 1
0.447535604888471 1
0.894293985047836 0
0.417478483530242 1
0.312291966399042 1
0.671084782547332 1
0.679385513277386 1
-0.0589900924578327 0
0.961573999826014 1
0.349352790164518 1
0.333876201671869 1
0.379698266519826 1
0.291972432576319 1
0.709264810312854 1
0.541157449798725 1
0.486823167446733 1
0.696534138505398 1
0.666455909094529 1
0.438576276994124 1
0.466005396128294 1
0.639771356641778 1
0.552495266431224 1
0.591412123293627 1
0.461120580603092 1
0.69016711234352 1
0.447333002510542 1
0.468273037382992 1
0.858571524260571 1
1.11891747506723 0
0.186656613190415 1
0.250013902279114 1
0.0574529658283071 0
0.46102247580296 1
0.316099129822759 1
0.70980749142675 1
0.218300544676027 1
0.560869626504294 1
0.186980435730337 1
0.319354109505268 1
0.252642993319947 1
0.50698304944246 1
0.491302271552952 1
0.447225910105418 1
0.0514361791145351 0
0.325657751464548 1
0.660333368520288 1
0.264431177082288 1
0.888519036776973 1
-0.181855697103743 0
0.764425935161959 1
0.488746725914068 1
0.687118653117434 1
0.791224716880917 1
0.357399860532491 1
0.683222135423516 1
0.720498600278836 1
0.239862285933977 1
0.284537580956513 1
-0.0279846774390487 1
0.792365084415177 1
0.661117102371786 1
0.396840157127894 1
0.370511391184929 1
0.644549194326016 1
0.575008771111874 1
0.409519312904461 1
0.431119513953153 1
0.885243308708064 0
0.850973200885492 1
0.489313967104033 1
0.0088877706627053 1
-0.0286528526892103 0
0.359713964570796 1
0.723114522758903 1
0.825258968375715 1
0.0999490571441651 1
-0.303420547116641 0
0.837473260953092 0
0.947929482976109 0
0.915055433434755 1
0.702201802128965 1
0.10809729278152 0
0.16622780321388 1
0.371553149286014 1
0.441879038268686 1
0.352312628180074 1
0.784713307526414 1
0.695292196698842 1
0.308269111098917 1
0.786016818278316 1
0.468364297229514 1
0.639050518055326 1
0.626239693510637 1
0.529405130453407 1
0.0819191175400733 1
0.540050553624715 1
0.629280130116232 1
0.877127397263994 1
0.797120992626743 0
-0.0264234480419417 0
0.488066807316458 1
0.927265727846616 0
0.666742949557932 1
0.22049168058301 1
0.0959100440432304 1
0.248548493573517 1
0.515825941238793 1
0.507560077390126 1
0.474813982083427 1
0.314636574238941 1
0.349856332147419 1
0.43565831566784 1
0.756865696331435 1
0.216854974222326 1
0.417984466015979 1
0.374888947181185 1
0.795669899369826 1
0.746747513160473 1
0.658039885345242 1
0.591741329736428 1
0.115909198083864 0
0.575596702345752 1
0.369027841665433 1
0.0982020015713639 1
0.861734664343852 1
0.350453884610908 1
0.528322250299221 1
0.265372904674814 1
0.636046656879914 1
0.209247956432107 1
0.526569282349141 1
0.949011683513441 0
0.571400089768495 1
0.0214485109734658 0
0.838094564597812 1
0.542759131591383 1
0.732568049194522 1
0.676968565792053 1
0.713269556012835 1
0.409231792834829 1
0.253776269577339 1
0.764901216024909 1
0.79276017813654 1
0.577050948705602 1
0.817230153452793 1
0.125571854862787 1
0.270609464861536 1
0.573366651149076 1
0.499409760381934 1
0.431248684189437 1
0.532967825670643 1
0.292026083421859 1
0.37070501990261 1
0.41449404581069 1
0.819599136626484 1
0.54801204266309 1
0.799510002111512 1
0.318748728383554 1
0.643377139550415 1
0.610803368834207 1
0.498902818090867 1
0.457471888709746 1
0.906640057632238 0
0.21061762502686 1
0.359867868598506 1
0.520146029840418 1
0.356026048543401 1
0.498577607783822 1
0.745454857498732 1
0.260973575585742 1
0.434385030355927 1
0.807298495156555 1
0.60682521328699 1
0.642138885268644 1
0.034262078167677 1
0.333574815387952 1
0.614670912093441 1
0.482151797262801 1
0.468598634615383 1
0.455719313289093 1
0.701169090000397 1
0.668174877909654 1
0.606642125929661 1
0.205745694279104 0
0.624988851033054 1
0.289430923813203 1
0.715857933596664 1
0.189341845194604 1
0.433767672976919 1
0.260466387907387 1
0.783935939509457 1
0.197860036126122 1
0.577202011756206 1
0.443966443314514 1
0.537875395147741 1
0.661405314633581 1
0.460209766202218 1
0.440724330184896 1
0.381349521974377 1
0.698352312767195 1
0.470681017680461 1
0.22548758862559 1
0.223895999230689 1
1.11708411113434 1
0.420930953079153 1
0.435582220765847 1
0.478357603012291 1
0.645289260629304 1
0.243394970631641 1
0.0855895596205434 1
0.132451401995508 1
0.218765032312928 1
0.224872936135169 1
0.450161270485297 1
0.641449480888817 1
0.457914574889896 1
0.602321236156396 1
0.594113185975369 1
0.681378868855915 1
0.464144897013156 1
0.702699076179948 1
0.243730445505478 1
0.511323492044359 1
0.591671047926071 1
0.276890558992307 1
0.427043873963145 1
0.832856645739135 1
0.461657417402455 1
0.550655790400125 1
0.276355348953085 1
0.8867062310244 0
0.366845004776266 1
0.493979158740828 1
0.36158928673771 1
0.508194249693405 1
0.69487492420908 1
0.247683860230985 1
0.707942181899651 1
0.619746405542453 1
0.281498916689402 1
0.317362282691275 1
0.537646450522836 1
0.538715250765493 1
0.70839185761878 1
0.43153887110446 1
0.561717046635191 1
0.46175825233615 1
0.419331524046025 1
0.692547710329636 1
0.782251400283942 1
0.586609173673633 1
0.621826168378051 1
0.124126575498628 1
0.433849397168581 1
0.633661277644502 1
0.842130695728473 1
0.843381488267774 1
0.765632587504677 1
0.957658737296028 0
0.578723033916414 1
0.249997467908916 1
0.725958737816802 1
0.578024615123976 1
0.657428622564559 1
1.09858786567612 0
0.343220469778456 1
0.643480379808631 1
1.04658388393277 0
0.319258434144263 1
0.240178625297187 1
0.80462041895061 1
0.260552888160775 1
0.623146334152903 1
0.429386567420039 1
0.0163079404823976 1
0.465685481179654 1
0.097116005450882 0
0.196574714024999 1
1.1820005834681 0
0.535565607513885 1
0.443991186564496 1
0.437329672687513 1
0.704695354471631 1
0.901803764274195 0
0.517920183798917 1
0.284926374730552 1
0.677759224763168 1
0.436725218876556 1
0.603716424350023 1
0.257324818007701 1
0.410891658291022 1
0.0931216911505111 1
0.0919397706364718 0
0.684169952390694 1
0.491497256729203 1
0.435320650609562 1
0.462269401292783 1
0.709322035146404 1
0.597976647421997 1
0.649611295956074 1
0.680256681028718 1
0.0760652674369175 1
0.591387980665042 1
0.40529138123141 1
0.252234697864798 1
0.70413354234874 1
0.864979252696096 1
0.36554125649184 1
0.826171901579284 1
0.593516190958957 1
0.4625589104018 1
0.818625720597873 1
0.0379469767640412 0
0.428007634195455 1
0.647031278957346 1
0.470393910052195 1
0.564866254399464 1
0.622776679097611 1
0.247069143143909 1
0.442710407134619 1
1.01508761412596 1
-0.0224853914112326 0
0.657845921607136 1
0.369493231273914 1
0.741361570931219 1
0.224003109101036 1
0.413488612224278 1
0.525499427540392 1
0.753850981084403 1
0.401673749979324 1
0.604766675423385 1
0.518336389066535 1
0.320543196051442 1
0.358654397241277 1
0.356430029142192 1
0.598644894902865 1
0.601696559239603 1
0.532377225430521 1
0.547834431515623 1
0.619284540177401 1
0.769596611250104 1
0.344159467772745 1
1.17605450673905 0
0.40514416182672 1
0.678908858950582 1
0.761845649825777 1
0.412259005984322 1
0.488973775032064 1
0.557102590416091 1
0.651945588429173 1
0.1737025522984 1
0.112572457226471 1
0.886227969413997 1
0.90301591707322 1
0.193632372244305 1
0.361245762541304 1
0.905857442577244 1
0.233386922262783 1
0.663164416818997 1
0.593550758485122 1
0.195450337582921 1
0.719271477084932 1
0.797591899334194 1
0.726886119369305 1
0.840513647102453 1
0.329171004469711 1
0.375249294548794 1
0.326259848424643 1
1.16143529646255 1
0.301344808160772 1
0.32766955299831 1
0.477673006773535 1
0.805464991589727 1
0.865377048498813 1
0.705446217463615 1
0.71226943588179 1
0.691149654369557 1
0.448929759915668 1
0.585291387102576 1
0.491246996484082 1
0.659394294509357 1
0.946661712371666 0
0.488448053975347 1
0.53484388441114 1
0.558373838432094 1
0.5438887268423 1
0.57576429271545 1
0.579791802075157 1
0.499496628062772 1
0.27995947829381 1
0.183981692818162 0
0.527188606923897 1
0.265585408597403 1
0.403289466675103 1
0.428866773177225 1
0.377812661583804 1
0.421867374107263 1
0.465724389565818 1
0.381276225565883 1
0.730334707024634 1
0.680647280956536 1
0.589133429776267 1
0.628362863403034 1
0.324540840004938 1
0.361094125918317 1
0.731123754488742 1
0.448402602879237 1
0.583200485549317 1
0.779394908939265 1
0.249989101673129 1
0.698686360754875 1
0.614783909240919 1
0.247506378563272 1
-0.00262064369550801 0
0.603896853782115 1
0.494549237452641 1
0.12978336564847 0
0.372031083247513 1
0.413197959864756 1
0.721995901458775 1
0.288305858899872 1
0.852713346446275 1
0.445532452535352 1
0.739058790832476 1
0.384127629044689 1
0.143647611945066 1
0.489602114822273 1
0.718013522164485 1
0.736541047974776 1
0.388125941340477 1
0.153056235635917 1
0.636457135486811 1
0.305062807506943 1
0.206819215688987 1
0.326298384889901 1
0.272504935128064 1
0.708768444450751 1
0.335818956322993 1
0.595273855267783 1
0.495060422293066 1
0.316172133055605 1
0.614869384924666 1
0.513279086159436 1
0.672967551849246 1
0.517827408409705 1
0.824873568695762 1
0.208492790131891 1
1.06727432620726 1
0.685618967232898 1
0.750358976431984 1
0.791078802757589 1
0.452998696997582 1
0.0920372132109986 1
0.314528741331865 1
0.630944778212108 1
0.76470221345136 1
0.390149521579949 1
0.638742251790525 1
0.382784998694052 1
0.464198393328582 1
0.26263913366188 1
0.0743385106758988 1
0.274254232298592 1
0.263883781475586 1
0.468939181992588 1
0.525088375764918 1
0.335799928722617 1
0.196150742844152 1
0.493081757050421 1
-0.0868024671878256 0
0.992187155409612 1
0.132555398382225 1
0.665829566477003 1
0.417101071872716 1
0.603222060304757 1
0.734162903193542 1
0.526053407747256 1
0.762545829482942 1
0.370518552081439 1
0.772959920078198 1
0.606411849462553 1
0.604849709689853 1
0.415499790160088 1
0.643406648434757 1
0.671290706226183 1
0.578763499759803 1
0.022222304744317 0
0.686879107219094 1
0.984291604834752 1
0.695486968946466 1
0.633097516130241 1
0.61099869971041 1
-0.0819792432754337 0
0.417053926755068 1
0.368359835911067 1
0.756602306322982 1
0.514155557683957 1
0.378223355308161 1
0.796341317558782 1
0.911311539693072 1
0.507724198403991 1
0.440970131436297 1
0.517776412589054 1
0.38731931675815 1
0.211638533583387 1
0.76374797416967 1
1.04399334642372 0
0.863699819575283 1
0.247975532918251 1
0.279726048967349 1
0.307474366558685 1
0.742428138847313 1
0.057518721589101 0
0.763882909784682 1
0.18019574517953 0
0.378234482441489 1
0.211518479385258 1
0.23494020927878 1
0.603261329466397 1
0.944174081837677 1
0.188415424152618 1
0.714816225058604 1
0.664805829588694 1
0.131211316924028 0
0.566633915050549 1
0.585146630494491 1
0.281438320487092 1
0.561707320584227 1
0.00923630844432943 1
0.104772702696896 1
0.841137188342199 0
0.597899564300176 1
0.659953897751377 1
0.44135518043264 1
0.918556735960934 1
0.577977785576597 1
0.343381049509366 1
0.414561451759762 1
0.310719680895211 1
0.514947639312586 1
0.0131464792593708 0
0.714788992745049 1
0.453568059664627 1
0.539158048840266 1
0.284970468667248 1
0.199611010761985 1
0.444237298602428 1
1.12077540779509 0
0.623540063320441 1
0.333422537177272 1
0.0774192124516464 1
0.651802325585345 1
1.2100811677451 0
0.507657209332811 1
0.521120174306262 1
0.513036482597347 1
0.162345565847395 1
0.4140268444236 1
0.677314673749048 1
0.287570934858676 1
0.212601554551965 1
0.482035618400497 1
0.594994276386724 1
0.555525767331981 1
1.06311948579124 0
0.306651294358949 1
0.433906276075998 1
0.868821242838283 1
0.443172191142739 1
0.211446818271679 1
0.120111316580705 1
0.758048754170805 1
0.908009483841559 1
0.60489020362883 1
0.731301205162636 1
0.243062726300778 1
0.42085298980734 1
0.822755771548594 1
0.536996535457096 1
0.402012119596484 1
0.695469043178964 1
0.617663782287209 1
0.270643988143802 1
0.283144509364928 1
0.688057640770632 1
0.0296704272753161 1
0.441457966340551 1
0.93317527560081 0
0.264182341828819 1
0.825553072619436 1
0.33405902125404 1
0.613462580724102 1
0.974598336742834 0
0.856812481364552 1
0.488011565768267 1
0.513525986204451 1
0.792469969971104 1
0.604980474463676 1
0.186361298920266 1
-0.22805066206423 0
0.455887884466792 1
0.456022019075437 1
0.913950859116443 1
0.722029092773105 1
0.885013876229533 0
0.394212502284215 1
0.438677402891122 1
0.539457944065923 1
0.663766193344233 1
0.83149390239592 1
0.476554241665472 1
0.689918334463981 1
0.476070093300163 1
-0.0518437524763894 0
0.132110126387003 1
0.697234858383951 1
0.210087116111127 1
0.623558345701656 1
0.929634615110188 0
0.563560550059338 1
0.184698266419886 1
0.507335276879535 1
0.306132122026361 1
0.593665339692199 1
0.450175342705869 1
0.237146090588955 1
0.25560003069729 1
0.585917857606108 1
0.416678152881352 1
0.59544253734536 1
0.297266952080066 1
0.798830163438228 1
0.424218107415404 1
0.873696618752595 1
0.423086569945254 1
0.525861839760008 1
0.873893144736059 1
0.360777683171984 1
0.0492474335709466 1
0.490470198288324 1
0.726476480974092 1
0.20612368025757 1
0.727130551448186 1
0.30304985180275 1
0.605024095277835 1
0.260529971111053 1
0.921896343518195 1
0.587284052910902 1
0.748847593292153 1
0.306405167582081 1
0.416009503543056 1
0.428691558777369 1
0.27279224581834 1
0.577834515261411 1
0.330185612246493 1
0.632057167676814 1
0.622122482327104 1
0.278804732467237 1
0.39226570744359 1
0.789886298359118 1
0.711670972083808 1
0.591530845275338 1
0.659894035715146 1
0.421075688722207 1
0.844116747750823 1
0.974092349381453 1
0.217697440671938 1
0.494592015374432 1
0.700671788693498 1
0.119105394222541 1
0.548138510728696 1
0.493364800755436 1
0.530878486966527 1
0.846754293082319 1
0.738873874000859 1
0.566758565166353 1
0.328274425478763 1
1.05733230800082 1
0.670751974029685 1
0.189839592870007 1
0.434906002484431 1
0.508084765704805 1
0.315356929792233 1
0.209374549805883 1
0.509990484662013 1
0.938262365526613 1
0.762108482510956 1
0.339945701555582 1
0.213213785237973 1
0.689477889723088 1
-0.289510952709548 1
0.429533169745119 1
0.173156444230278 0
0.654810730484952 1
0.530893427994378 1
0.662764960781369 1
0.775418747715976 1
0.703730641744242 1
0.657910774926308 1
0.417305865002719 1
0.394004638310069 1
0.569278611513249 1
0.724250191638778 1
0.580984752900431 1
0.708387328915081 1
-0.0544058413296263 1
0.939686507192865 1
0.31892120573114 1
0.779412287626305 1
0.636120707232938 1
0.0902738001449325 0
0.467602480476251 1
0.589876563877408 1
0.662302307787583 1
0.505177153078669 1
1.11453374080648 1
0.355919349270803 1
-0.0525530585851424 1
0.0865806742705316 0
0.562452015364448 1
0.345099909327199 1
0.988511922271922 1
-0.211503987710631 1
0.290628277037486 1
0.407795615105979 1
0.256714776255471 1
0.68040984308851 1
0.209783311288766 1
-0.021335891351256 0
0.553604721446842 1
0.173725782570135 1
0.883173450173845 1
0.454840207591158 1
0.477217563304652 1
0.786411821643969 1
0.705367067032644 1
0.585590164508173 1
0.563850954385069 1
0.0373353892305276 0
0.276539516890362 1
0.471268542005474 1
0.472855262506326 1
0.392543084605341 1
0.577746265427768 1
0.233429971028255 1
0.291951862221032 1
0.713078129178012 1
0.555656458396383 1
0.586196848806179 1
0.513673131994627 1
0.165080708660441 1
0.161681708431282 1
0.41578475362964 1
0.613207080128633 1
0.379932290758772 1
0.277745874818512 1
0.606973503509665 1
0.644040951990531 1
0.926433792231842 1
0.141644116216913 1
0.29831153383188 1
0.683816723743434 1
0.475431806285776 1
0.56112225419751 1
0.595813162945487 1
0.640249587803627 1
1.20785606696858 0
0.724606111765548 1
0.214425751092328 1
0.706392723642585 1
0.414193126559757 1
0.478167398335599 1
0.457803805426809 1
0.460104445502285 1
0.635603913174764 1
0.831481390540904 1
0.228094042331537 1
0.624965918873987 1
0.313932440028493 1
0.596691991328132 1
0.447897263629441 1
0.96640165001056 0
0.490550014561972 1
0.278135807539026 1
0.7446683106277 1
0.324359420916616 1
0.751202025760886 1
0.596950939985325 1
0.673331586941808 1
0.408393122075789 1
0.62089426616427 1
0.548764949750953 1
0.683240730515518 1
0.593599451135512 1
0.730678570999183 1
0.77907715757696 1
0.310891840901152 1
1.01626913212641 1
0.308451189238046 1
1.0311470982294 0
0.304246442020801 1
0.439980705168242 1
0.287787104510595 1
0.56195741274481 1
0.159358374145709 1
0.344681194206364 1
0.298062716837865 1
0.449719563734935 1
0.161114788914948 1
0.596887666192834 1
0.722286955785655 1
0.32862912721928 1
0.638106777721333 1
0.133457210250706 1
0.677651647074664 1
0.904795635287984 1
0.00640747330031757 0
0.220814817382795 1
0.630801155370679 1
0.666191857345875 1
0.0750313165548306 1
0.183259974029842 1
0.573742102066367 1
0.553923481978562 1
0.32710989055026 1
0.539090238212736 1
1.08206448934795 0
0.572581840566503 1
0.217000122117746 1
0.338781029533971 1
0.394836266249427 1
-0.116589512952726 1
0.461890012659279 1
1.05502776982998 0
-0.189349134945841 0
0.436303980433958 1
0.976757108654474 1
0.539621866663399 1
1.07882341969707 0
0.36446576778096 1
0.151739899345539 1
0.614844808280111 1
0.625723107788835 1
0.694023140008235 1
0.613069139480703 1
0.247553298206809 1
0.10370668522197 1
0.58584369927841 1
0.179841365498631 0
0.799904274265436 0
0.266782206071269 1
0.435887302699804 1
0.81990785637312 1
0.700213760075896 1
0.908570766548351 1
0.392152265826104 1
0.821364084708895 1
0.597253175832349 1
0.70791421646334 1
0.659463827733216 1
0.497763798166065 1
0.666218384455982 1
0.684572570774851 1
0.457504891139157 1
0.597578272360478 1
0.375987245098647 1
0.807864605881654 1
0.743154563306805 1
0.513608826840294 1
0.594940001307039 1
0.466032754557772 1
0.49703882438759 1
0.445547688532804 1
0.13293399440736 1
0.167545860729776 1
0.614522530273426 1
0.149481618305484 1
0.757093267036466 1
0.727090784220434 1
0.286653467902184 1
0.0889296856860572 1
0.48135251555134 1
0.158310977097212 1
0.495124519464414 1
0.15598627750521 1
0.191488906828573 1
0.966051134821674 0
0.475271152308549 1
0.162814877865736 1
0.537073466509417 1
0.691831023106863 1
0.17591261419575 0
-0.0392646446170108 0
0.344842247262517 1
0.280791763826163 1
0.729055275256869 1
0.361984724211898 1
0.257573659557417 1
0.514578487042161 1
0.958844102456419 1
0.536109348227406 1
0.34283742613569 1
0.435307892170533 1
0.680901160962072 1
0.492941647853165 1
0.531270131442248 1
1.17825902162727 1
1.14361780914939 0
0.230711373055406 1
0.540336006894867 1
0.366842730113892 1
1.08860169469456 1
1.08082048365167 0
0.416968658245574 1
0.377026599762404 1
0.386981613254067 1
0.365875628107263 1
0.805296871980752 1
0.528011826836313 1
0.772417119819962 1
0.53830052335875 1
0.4419877430735 1
0.599797942062164 1
0.653409662739326 1
0.430990833483562 1
0.563541500099457 1
-0.0550504315286826 1
0.339026508251046 1
0.820997870424155 1
0.187609171535432 0
0.554999316194206 1
0.381696456661796 1
0.34091160969074 1
0.507991820822837 1
0.610000819270969 1
0.571468705775336 1
0.603378319130046 1
0.660129009857148 1
0.792523378755681 1
0.142927918796049 1
0.439279859942201 1
0.70139187876481 1
0.649452367593267 1
0.499081167903204 1
0.201160093265661 0
0.290661344496988 1
0.497940125646295 1
0.426187246024569 1
-0.0518807453290155 1
0.38679647174976 1
0.669792943367923 1
0.732790328620791 1
0.789394803080159 1
0.670902694858094 1
0.328500751638266 1
0.380803258381103 1
0.400762915329457 1
0.29662049810492 1
0.424297447993099 1
0.317059887736368 1
0.718586140538411 1
0.438997488933992 1
0.628087560279739 1
0.741512122515823 1
0.423518102139483 1
0.576195103444571 1
0.347031426389476 1
0.791760936103515 1
0.589203255403401 1
0.226100686584846 1
0.578744654812033 1
0.182315904415032 1
0.640435248950544 1
0.583052956542458 1
0.45328542325201 1
0.180121719564787 1
0.067485321122937 0
0.59937575888552 1
0.852362121390819 1
0.149228582935497 0
0.337471816210458 1
0.570304949369266 1
0.479883827464031 1
0.00594122449073683 0
0.655936562410901 1
0.624638178690534 1
0.293497353705575 1
0.176112977115733 1
0.500637480958274 1
0.318489988438623 1
0.98377819010154 1
0.510080419921563 1
0.693911903930546 1
0.936076660560861 0
0.587957904806053 1
0.775589779039909 1
0.405181690717392 1
0.736384326377727 1
0.295631215901702 1
0.811054988274921 1
0.565684490429135 1
0.740652964441524 1
0.445179511100438 1
0.231392836009665 1
0.777328605442921 1
0.345007405391454 1
0.235734976654484 1
0.393734279421403 1
0.546124972448623 1
0.587289482369076 1
0.374115499282383 1
0.291922220288483 1
0.428036029285347 1
-0.117254676654224 0
0.602856066161089 1
0.48954695686066 1
0.444829388644723 1
0.177408964313714 1
0.310871508035353 1
0.466720011805424 1
0.682433289193326 1
0.86703695480529 1
0.152341579809536 1
0.715961811866283 1
1.20224084785959 0
0.0239372929469853 1
0.371570833162696 1
-0.00345450243444262 0
0.518593045312756 1
0.604515577869018 1
0.225937001051274 1
0.551090164135744 1
0.464285075259835 1
0.775201556866257 1
0.69031923875056 1
0.888750226152466 1
0.789625870149765 1
0.775566713326886 1
0.378237237186081 1
0.521966149821498 1
0.611650641162277 1
-0.0094388160498156 0
1.0659175433494 0
0.678834629469242 1
0.755012971220163 1
0.196100839125349 1
0.305162058318434 1
-0.181836445204194 0
0.498354430782906 1
0.136054453812836 1
0.193468809122898 1
0.35799326653442 1
0.559754575453456 1
0.667645015844324 1
0.679246036845349 1
0.512415313760301 1
0.725728501659004 1
0.686956146491717 1
0.0192438256469283 0
0.501663032539455 1
0.414529165272451 1
0.508045061289021 1
0.99715844363875 1
0.611344592760182 1
0.138817309561892 1
0.938350077127192 1
0.218431518972955 1
0.687263071407837 1
0.898510697689357 1
0.447884210126982 1
0.70385431030331 1
0.872212527907922 0
0.839807695281621 1
0.578304755987883 1
0.661742810753208 1
0.303953889778209 1
0.626719135662197 1
0.486464686972856 1
0.665478008608246 1
0.595806449222789 1
0.583067109381136 1
0.12842701625307 1
0.60155131712378 1
0.350559489259223 1
0.425423267177878 1
0.287182925106919 1
0.29860636623522 1
0.228082124761107 1
0.354992374021661 1
0.413603109341432 1
0.497303253779339 1
0.235213875892513 1
0.211047744128415 1
0.157951792730639 1
0.605916427762508 1
0.858689954663038 1
0.63772945301848 1
0.382604716443042 1
0.435908572825496 1
0.564515917079195 1
0.511471920616438 1
0.544180884249119 1
0.675339164339123 1
0.14443083024059 1
0.796281177436953 1
0.999782966760521 1
0.473417822001903 1
0.40326048600712 1
0.424433524869544 1
0.20867878542442 1
0.536545192732647 1
0.715388613415445 1
-0.0117758937626488 0
0.625372367498607 1
0.282869415965786 1
0.678497542634192 1
0.259966568776938 1
0.290570973982949 1
0.670165682779627 1
0.54251520557329 1
0.619498210923678 1
0.531143163660145 1
0.243787634661687 1
0.536750560839408 1
0.144304694982234 1
0.31116406079153 1
0.290039655889105 1
-0.249945960519591 0
0.634728116635672 1
0.997490697476245 1
0.428295806570911 1
1.07116527322657 1
0.426658254154264 1
0.529656513302441 1
0.180346423212296 1
0.282165761184907 1
0.819840988936395 1
0.56897282453489 1
0.3376986830674 1
0.596225052921807 1
0.128298853023835 1
0.511111182772142 1
0.186958154643129 0
0.437151148142852 1
0.275298955995935 1
0.580595746775355 1
0.587574794086509 1
0.66224224056057 1
0.540931443242492 1
0.79638635468643 1
0.763017426440109 1
0.0751684567733511 1
0.781000752191458 1
0.799765960209613 1
0.338850731754543 1
0.514174667543278 1
0.559536615699403 1
0.515353550958314 1
0.175088886434198 1
0.594639636989209 1
0.82214863328885 1
-0.00271817782503526 0
0.0887370295689429 1
0.589463637336416 1
0.585534251153893 1
1.2564669747146 0
0.457217389465274 1
1.01578329116261 1
0.572002387549251 1
0.651432763528095 1
0.427149285072819 1
0.863894755163667 1
0.328870307905355 1
0.805275413252018 1
0.713786942821181 1
0.901919905293507 1
0.496549975958275 1
0.423133934078348 1
0.713653995180001 1
0.761651449552571 1
0.470090112378917 1
0.307155103477097 1
0.72213076687092 1
0.974592999977382 1
0.98079149060797 1
0.252473976871684 1
0.248306480779513 1
0.158471800072865 1
0.809866557460233 1
0.430270968996033 1
0.43182316518269 1
0.506548240219221 1
0.643640031495301 1
0.5042424644098 1
0.560012142504349 1
0.113121288142996 1
0.468615699183233 1
0.205078036525944 0
0.588259095497426 1
0.911777850370001 1
0.489669471123309 1
0.39715515752503 1
0.420075498603784 1
0.920158575546987 1
0.247117444027193 1
0.761528755852503 1
0.0075302838361478 0
0.940619975359795 1
0.161547887376517 1
0.820445031965485 0
0.456024133980764 1
-0.0966492846237881 0
0.0468120526687359 0
0.724562985067112 1
0.427812407501151 1
0.528217466397733 1
1.12389858246267 0
0.668400319862749 1
0.630216529368472 1
0.686564944799897 1
0.294153090754662 1
0.654915823706017 1
0.41315030500026 1
0.557269959638347 1
0.572554935069039 1
0.368156287251254 1
1.1414038220749 0
0.438146272894374 1
-0.0392088845692238 0
0.498690569395253 1
0.364701951852929 1
0.287658512767663 1
0.187695706546858 1
0.393814796388875 1
0.254520644594315 1
0.375523427419851 1
-0.0119443278588362 0
0.34506277615123 1
0.599327926875068 1
0.423453701054542 1
0.743786247736744 1
0.868117457447989 1
0.447953674565658 1
0.360966384540309 1
1.2365330230445 0
0.536393913676614 1
-0.101633020794971 0
0.318228355450316 1
0.283687059420731 1
0.619091673586497 1
0.362198078054853 1
0.496949259445317 1
1.01204022770114 0
0.640016071610657 1
0.596110048192174 1
0.614295969840413 1
0.225165269118107 1
0.449021265132587 1
0.391312053824116 1
0.459372236606843 1
0.31062047277602 1
0.393773947657724 1
-0.216491489986482 0
0.474065738195866 1
0.882835786618565 1
0.259543671710201 1
0.377325744634288 1
0.433598177675443 1
0.5676945279304 1
0.42333700226877 1
0.144308942773 1
0.733216923832133 1
0.397356022050215 1
0.0963659819748322 1
0.228693990452975 1
0.609826174431569 1
0.50072473446164 1
0.919883753316476 0
0.164191632733247 0
0.946294661572998 0
0.851288464475191 1
0.929624314331846 1
0.288954526723886 1
0.33887147609907 1
0.384987470565446 1
0.291199489338413 1
0.217199089385262 1
0.737778034474356 1
0.310987654040642 1
0.478832194345806 1
0.50471321855643 1
0.557415569060044 1
-0.0446088845849978 0
-0.0343418446155812 1
-0.0126019658105096 0
0.305369436165914 1
0.255148522432787 1
0.490088808453952 1
0.96015460347044 1
0.370048343082419 1
0.355795626183521 1
0.143638544660146 0
0.439512480080988 1
1.1800767851706 0
0.628538751839707 1
0.444677162394504 1
0.75885062300231 1
0.20093223621044 1
0.924884234981001 1
0.56804734647328 1
0.381934423420099 1
0.701078396467892 1
0.697434032132845 1
0.417139508752025 1
0.274261941100552 1
0.661832774285401 1
0.927693099166265 0
0.286873448560113 1
0.469255706311496 1
0.221342848997949 1
0.676347952467475 1
0.579911447620331 1
0.615556849306782 1
0.655011595927818 1
0.143051468994394 1
0.354129135419646 1
0.546467962270338 1
0.306194057651861 1
0.149734651974237 1
0.401713170344746 1
0.151286653427271 1
1.11755791482088 0
0.658602057572571 1
0.624042261028347 1
0.365186970088416 1
0.662387304126786 1
0.0487481524276501 0
0.352174469145175 1
0.673925329379731 1
0.579303928183302 1
0.694984442099823 1
0.761848519311719 1
0.593061675789383 1
0.491487954477335 1
-0.106434813544004 0
-0.0210096968706745 0
0.63673673684707 1
0.34567097736062 1
0.671883257189675 1
0.33081131187143 1
0.247289795704244 1
0.471815039318549 1
-0.26192883902507 0
0.184760717153534 1
0.632820038124807 1
0.343686226988139 1
0.358731782139237 1
0.448771700825216 1
0.566220615383128 1
0.376925310852714 1
0.118483189694304 0
1.02935021883019 0
0.803629802993187 1
0.32492129647524 1
0.408773736721039 1
0.517884260517101 1
0.443536625758874 1
0.708532648238524 1
0.489151025347213 1
0.4217459526936 1
0.734849620392069 1
0.429143888571337 1
0.744293321438261 1
0.530741984957754 1
0.12588890238068 1
0.249316927249832 1
0.267056144825809 1
0.220922361427522 1
0.631039704797564 1
0.535120644551045 1
0.663263849050033 1
0.41059339073768 1
0.759670005559234 1
1.21615682817889 0
0.0722594913445217 1
0.62628885115371 1
0.733109571380277 1
0.160374759005446 1
0.321536254906639 1
1.15401749620691 0
1.07204492077924 0
-0.081743996953927 0
0.502529799583366 1
0.56265253887735 1
0.21548908244783 1
0.260320924026079 1
-0.120371530523905 0
0.907960229104923 0
0.876431047856379 1
0.121708539862119 1
0.708285246238554 1
0.20496336074083 1
0.567563599403612 1
-0.161626962910934 1
0.469895348349496 1
0.651390352468611 1
0.511043572031258 1
0.270265272804921 1
0.132235623109383 1
0.614943641020944 1
0.145385020888392 1
0.687319868214034 1
0.679242419742695 1
0.232998676551072 1
0.773994074985627 1
-0.250732667318058 0
0.269748439663441 1
0.314677533079632 1
0.562395571154649 1
0.431285743278522 1
0.366033907329628 1
0.0428346551521169 1
0.0544779932146561 0
0.586363366390704 1
0.613636697753678 1
0.861974281091591 0
0.684112286435926 1
0.449311541858604 1
0.480071991109298 1
0.726029883053737 1
0.463975761028511 1
0.34672393305061 1
0.603953204617048 1
0.850506162689854 1
0.622185757900274 1
0.219326806364818 1
0.511746481462864 1
0.216377260413661 1
0.519090763062201 1
0.479909887222337 1
0.9231862742315 0
0.578276158290345 1
0.245617972603213 1
0.47194000616373 1
0.897650291952627 1
0.613430036788102 1
0.783025382250094 1
0.280758264946244 1
0.32800419788728 1
0.547804491322087 1
0.0836243782359091 1
-0.0780276173055484 0
0.00841155263646157 0
0.514916331501007 1
0.249944879029437 1
0.361845379453864 1
0.664691569617676 1
0.995968668619489 1
0.601606403528988 1
0.465077796964842 1
0.658032355227486 1
0.578001925666582 1
0.172167626193669 1
0.263168287790053 1
-0.032684867097781 0
0.762417775546569 1
0.286848762352328 1
0.23442992187798 1
0.190154559576413 1
0.718623704716239 1
0.805860892033947 1
0.484640820402689 1
0.792039766213342 1
0.454968428006976 1
0.661412679530961 1
0.833220684313384 1
0.447171512689506 1
0.369440466799246 1
0.420322307315596 1
1.00143571545964 0
0.554283605208436 1
0.19817103004151 1
0.563733832870038 1
0.578737997040684 1
0.448024925873023 1
1.03950723324773 1
0.347841988406132 1
0.784343487162417 1
0.482243770039567 1
0.304594510191732 1
0.273121236508391 1
0.697079289725713 1
0.423485245859482 1
0.314100508511209 1
0.835493574450566 1
0.473541218935501 1
0.568690421231007 1
0.41567810238116 1
0.43817439872987 1
0.284746603757157 1
0.504629810785079 1
1.3466580492973 0
0.39301680736066 1
0.883511983681882 1
0.468170703798676 1
-0.152447372347296 1
0.55420996200765 1
-0.01469661043195 0
0.559803025934272 1
0.566728972421344 1
0.315079309515624 1
0.597016616088693 1
0.428254295995081 1
0.184253644156031 1
0.506023995426103 1
0.295298968616051 1
0.574072518408047 1
0.655425054851141 1
0.267859941683191 1
0.778152735192164 1
0.0319270317325316 1
0.678598186464784 1
0.528643875738687 1
0.214637603840242 1
0.0622292621440198 1
0.488511341529675 1
0.0835211187961714 0
0.798194594496232 1
0.381687716368284 1
0.339869705651726 1
0.252333249262264 1
0.98325529454138 0
0.691313616072355 1
0.26601370169586 1
0.760179447744725 1
0.271444514615789 1
0.52844204224043 1
0.867561774566993 1
0.302608493373537 1
0.612639449611359 1
0.816121599064232 1
0.486428612700189 1
0.789475906517083 1
0.769846637001027 1
0.794425907275669 1
0.615195059682279 1
0.302911851511732 1
-0.0918857464261662 1
0.447430454917895 1
0.598619151662096 1
0.690523101230587 1
0.406851709719027 1
0.493899678914396 1
0.439724904629632 1
0.656008986168234 1
1.03590974434676 0
0.381978380393508 1
0.624593884489159 1
0.462332896138435 1
0.73272532067145 1
0.316334380356206 1
0.500953586210513 1
0.260263841914326 1
1.07839532234659 1
0.325572201776124 1
0.688559810120751 1
0.619769757337414 1
0.575820537769645 1
0.670508298021609 1
0.550483646792379 1
0.309910048014341 1
0.766145182668027 1
0.240397198501279 1
0.356874404237131 1
0.364379926891756 1
-0.40442552114885 0
0.704684973935765 1
0.460094586475905 1
0.0423756229788562 1
0.570598704775482 1
0.676140931344191 1
0.635670381518692 1
0.503898326289698 1
0.871514427521996 1
0.376446377408412 1
0.733111082525842 1
0.730315479852667 1
0.54732846496908 1
0.507423270379453 1
0.514363278650353 1
0.471181297790068 1
0.846043591773447 1
0.684111601169341 1
0.0651474424119113 1
0.575732659190681 1
0.435064984183807 1
0.212382036546564 1
0.119271328158921 1
0.540339496809956 1
0.990863806046501 1
0.932306161902918 1
0.520754605581515 1
0.177359326155864 1
0.461868589560777 1
0.143067053918181 1
0.977919268131548 1
0.375890049939736 1
0.921080277049804 1
0.78787445363605 1
0.0840407862658436 1
0.237016576241342 1
0.219906329550364 1
0.331699746612441 1
0.599773890761037 1
0.726431355394947 1
0.128328021490423 1
0.512064840603982 1
0.40523792001571 1
0.641262558671958 1
0.427018984162657 1
0.533668092939194 1
0.0896848957319831 1
-0.186627136710927 0
0.463215079910487 1
0.549964278766524 1
0.114483093340484 1
0.44134213148 1
0.234032377985853 1
0.250357141530694 1
0.97482270756784 1
0.664870515715395 1
0.214137135763598 1
0.590124026203775 1
0.854631321146563 1
-0.177991894665568 1
0.402314270592854 1
1.08646086541278 0
0.58781185043222 1
0.234318243245097 1
0.0880862459652713 1
0.375587288345282 1
0.726906804491897 1
0.556543002831881 1
0.705136583431272 1
0.597042005420461 1
0.369372248324803 1
0.490868113292086 1
0.880735743746445 0
0.689675975064892 1
0.625742105330686 1
0.27713187052684 1
1.08433424570671 0
0.802727699401655 1
0.558800366464206 1
0.520349810521614 1
-0.0558384214985527 0
0.100815594332964 1
0.69476123000357 1
0.740364084250976 1
0.379824815499013 1
0.425439588337887 1
0.225721466709052 1
0.361909298378831 1
0.472006390373194 1
0.5630190097721 1
0.468319728656075 1
0.597102836552747 1
0.308811217010491 1
0.291999310359075 1
0.452436417802772 1
0.762883197673268 1
0.843587784182546 1
0.473297580448848 1
0.568152741748856 1
0.597739033417723 1
0.976993883050493 0
0.230238982157522 1
0.227075545972648 1
0.181232206130666 1
0.54273056256326 1
0.159599712585004 1
0.207042819587154 1
0.339189644729596 1
0.353377816858875 1
0.231083330624933 1
0.750050523508494 1
0.335254905624101 1
0.380692132769928 1
0.421797884395827 1
0.812937996372344 1
-0.0352383571216078 0
0.48948392445854 1
0.203999781406891 1
0.555683126017117 1
0.483098182311179 1
0.923681373409125 1
0.708375294622338 1
0.226213049018036 1
0.685867895136531 1
0.479110833254797 1
0.619211021141395 1
0.408396709632049 1
0.945482761347743 1
0.702326619835295 1
0.661191054382231 1
0.290245711822565 1
0.589994143099462 1
0.421482301106848 1
0.406307119076373 1
0.940335479194543 0
0.514852075410554 1
0.553877110498931 1
1.03229429112601 0
0.451254960062327 1
0.532397266341993 1
0.469606906390484 1
0.731426885892808 1
0.710232083045236 1
0.468504717403357 1
0.841959750526861 1
0.360435132831256 1
0.714374307764494 1
0.425526414181384 1
0.76051600234721 1
0.586716271870252 1
0.721666278044122 1
0.873842850602681 0
0.313763375844369 1
0.449005407168992 1
0.51754331452972 1
0.319986271188173 1
0.733416216184483 1
0.533543440062673 1
0.233628077525585 1
0.444584898263508 1
0.640919558968129 1
0.601399889714431 1
0.603267436186977 1
0.612568034615585 1
0.840504607107047 1
0.477191896672214 1
0.132245790199251 1
0.643683196760512 1
0.534019453903477 1
0.333206037664183 1
0.447483535809922 1
0.213597525249993 1
0.263722766749277 1
0.603684409569026 1
0.073433482459304 1
0.814672757714023 1
0.450664767199831 1
0.110031141452302 0
0.418238638482886 1
0.381464722289195 1
0.284052149289854 1
0.787627085323349 1
0.430450444797225 1
0.824305495024079 1
-0.338393000093868 0
-0.130420508174852 0
0.736792571046482 1
0.884390661169528 1
0.127594234686751 1
0.581408222266138 1
0.258350652332126 1
0.450537841676003 1
0.450290589954175 1
0.475888837947263 1
0.635667739829377 1
0.564421900275285 1
0.327194646973596 1
0.169155294855636 1
0.0168813969612526 0
0.412901098584387 1
0.634007441954074 1
0.167962103128069 1
0.568747360715893 1
0.0735060114771598 0
0.345589377515886 1
0.429843994475026 1
0.823845179983413 1
0.0533286905734545 1
0.652988640341851 1
0.0349666633350437 1
0.428619739373445 1
0.213611627371813 0
0.497020585549546 1
0.459879175689734 1
1.22949568559235 0
0.639700766656065 1
0.504316172388497 1
0.399733054617841 1
0.445293809827854 1
0.353164428834131 1
0.371112159416195 1
0.563406472170804 1
0.263408077932625 1
-0.0332508052989139 1
0.513713050396668 1
0.259525535803269 1
1.0278932304113 0
0.21003676592862 1
0.768274779166386 1
0.454427648294084 1
0.543416378494655 1
-0.212566514958833 0
0.53118651126097 1
0.732036265900104 1
0.272622180063909 1
0.349303606776009 1
0.379549682608783 1
0.22229934196599 1
-0.00581837967106234 1
0.107023151541251 1
-0.152729619130829 1
0.672485064040491 1
0.354291316316266 1
0.469169769150109 1
0.0813623964944903 1
0.238318887473051 1
0.491095951624712 1
0.197725791012699 1
0.693186469467658 1
0.682488556610773 1
0.598783268709698 1
0.754011052051311 1
0.157377998713466 1
0.492910324512089 1
0.536559268510352 1
1.06467774787266 1
0.751052978959037 1
0.103441384617372 1
0.325048480227298 1
0.763710267094471 1
0.607361747652863 1
0.362161607227584 1
0.838198211396563 1
0.56090032720691 1
0.776184246781623 1
0.183560924429262 1
0.235564001656597 1
0.686742765775275 1
0.541484355817296 1
0.388815259696258 1
0.539899635593912 1
1.02223550533719 0
0.602993356041894 1
0.416649797928378 1
0.237631511953373 1
0.667509418415813 1
0.199701763949389 1
0.478593492848396 1
0.495487003074184 1
0.738308877411626 1
0.936893200960631 1
0.487697968804851 1
0.788596579355554 1
0.71330372555272 1
0.639098052663495 1
0.411544918143315 1
0.428009548938377 1
1.02535418219027 1
0.763940923493839 1
0.215480641311568 1
0.897929601589631 0
0.972950900408536 1
0.7875008746868 1
-0.0595812390681911 1
0.254045638482793 1
0.552866111146591 1
0.233235955204829 1
0.720224174077748 1
0.508441062636613 1
0.84471583720363 1
0.512635416857986 1
0.758885472112663 1
0.754111631425209 1
0.26084914533337 1
0.606881779102005 1
0.0432015486589987 1
0.74916126376028 1
0.578499739638735 1
0.471676555357344 1
0.560178961828993 1
0.559584561282959 1
0.252198397257693 1
0.192272955220904 1
0.328493618687803 1
0.567422491572804 1
0.889244546659217 1
0.329659582292312 1
0.715247275822073 1
1.07524551036787 0
1.11072543393149 1
0.382526959285359 1
0.158111427634986 1
0.510870509225173 1
0.316214238433433 1
0.150150459290272 1
0.6397975212712 1
0.342570416473958 1
0.574135961491969 1
0.400509373494295 1
0.580283467903645 1
0.764235238772713 1
0.349376866957214 1
0.570602947400086 1
0.605534123343567 1
0.819817610982431 1
0.426004816509115 1
0.465168354489131 1
0.118496961604109 1
0.404145009472982 1
0.852230505059657 1
0.431949719038002 1
0.780154752737406 1
0.34185746396958 1
0.320573356942516 1
0.671122047596534 1
0.178000637901406 1
0.615449785286069 1
0.0959377276930675 1
1.00740184997046 1
0.372002225963274 1
0.485443715716596 1
0.718707164486248 1
0.327929529827605 1
0.893468829541157 0
0.48504695655296 1
0.842557885051067 1
0.768661891209296 1
0.312946271710293 1
0.320027231945876 1
0.448374427904584 1
0.516580596469357 1
0.155443579398245 1
0.653519261766235 1
0.350288418942372 1
0.6323130401406 1
0.620518426365797 1
0.504135059127213 1
0.353729591382871 1
0.696702281195669 1
0.658070124515386 1
0.387506072288688 1
0.47346143630188 1
-0.0689735474268474 0
0.363913334749504 1
0.479774237391195 1
0.479485642289898 1
0.812906500679036 1
0.527696024829162 1
0.436261401640162 1
0.710922072384396 1
0.336325446397453 1
0.555272734315959 1
0.475291450900988 1
0.0931719373896994 1
0.664710048619372 1
1.12709317323539 0
0.199739423562701 1
0.658393192306877 1
0.0953548414307416 1
0.821159448705144 1
0.49905847500333 1
0.145244177551768 1
0.0579269375516595 0
0.759452495743684 1
0.490330107435884 1
0.88666612475458 1
0.557480275556398 1
0.701537330583814 1
0.183388097848131 1
0.439792884966403 1
0.509253798019496 1
0.0945524768911305 0
0.765449763580636 1
0.0719810506565376 1
0.599385339893862 1
0.714619775737963 1
0.198766008675279 1
0.588334097135903 1
0.748573391296349 1
0.309764664329826 1
0.528257869287664 1
0.421176638866425 1
0.832148867943886 1
0.821847055647241 1
0.707673970637005 1
0.251228903627346 1
0.854282155227891 1
0.412458794468614 1
0.370824723437457 1
0.814543731142816 1
0.298441344126473 1
0.492194222639769 1
0.480165595482687 1
0.581048502523073 1
0.592554863013389 1
0.825580783462195 1
0.333385675386756 1
0.525137951441955 1
0.335892974734497 1
0.479214043682081 1
0.610832819056919 1
0.737787566821595 1
0.85705643250608 1
0.558750955950691 1
0.362625187566532 1
0.40323039722815 1
0.596780714838001 1
0.614230923404735 1
-0.14566126652601 0
0.754724841257311 1
0.675007248847074 1
0.688605832469096 1
0.525202679693877 1
0.0117128159417775 1
0.0997208157471997 0
0.446006996391695 1
0.136372233085373 1
0.855498895112972 0
0.378928157702769 1
0.283044766171842 1
0.386632714364117 1
0.185523009482005 1
0.134424056966213 1
0.270545370575042 1
0.33912083902281 1
0.0450624025613379 0
-0.0182911231496312 1
0.189178917768423 1
0.902471921600894 1
0.872539423766225 1
0.555158720758888 1
0.301001159924878 1
0.320693541926477 1
0.35483117217097 1
0.459808776233161 1
0.573982117709697 1
0.925468794484287 0
0.312433942937189 1
0.653873045265792 1
0.423885709453529 1
0.328529725180901 1
0.0721116899343555 1
0.858447779639111 0
0.728657793428912 1
0.717814731143169 1
0.447873622720487 1
0.478760132333459 1
0.418865111335238 1
0.66469655697206 1
0.61098484098417 1
0.758463521956947 1
0.553694939258954 1
-0.0101764667971449 0
0.31938403696311 1
0.846900032834347 1
0.618220468855495 1
0.446220087797939 1
0.471938675622386 1
0.161256216888812 1
0.325418466367063 1
0.409156667355965 1
0.88260305366043 1
-0.0517029937435429 0
0.500788246094335 1
0.154582797148357 1
0.514287977199934 1
0.614011184761511 1
0.642977294685372 1
0.653179761919366 1
0.620673583093943 1
0.398957165527071 1
0.0927332558502171 1
0.529157058532587 1
0.411904815868261 1
0.751597914545446 1
0.430631024108932 1
0.601479678920826 1
0.503861219261982 1
0.591079058270619 1
0.347097191258895 1
0.318194645331449 1
0.63389242521461 1
0.740946759899351 1
0.232121364495562 1
0.448307955200464 1
0.47387943862544 1
-0.00895755448807192 0
0.42044961938696 1
0.461751151343275 1
0.730743475122535 1
0.385386900172183 1
0.645164956659586 1
0.64618361566333 1
0.204864291773917 1
0.0597540850455853 0
0.629120443504606 1
0.596122782094006 1
0.509010077168722 1
0.251839122231888 1
0.737477285116425 1
0.634251119257227 1
0.735867472780236 1
0.676884629560158 1
0.852077607474857 1
0.355949417453096 1
0.613081842446501 1
0.478058587724949 1
0.643897514319496 1
0.569926101091538 1
0.784649587703211 1
1.18534187699374 0
0.547748508271939 1
0.61915505973717 1
0.278382346011697 1
0.100355044602303 1
0.400263324393781 1
0.40117589852099 1
0.828121776389078 0
0.837816273803469 1
0.797070675015748 1
-0.257599896400208 0
0.261405453774611 1
0.675299309320442 1
0.617070696813353 1
0.322879436401222 1
0.452954228580545 1
1.03417397116325 0
0.383352302917528 1
0.424888147402739 1
0.0871225439856717 1
0.56080135028143 1
1.02184564995918 1
0.2612282176621 1
0.264614291302981 1
0.926292465130155 1
0.461048147080118 1
0.605752548470345 1
0.676475437341677 1
0.608271463042517 1
0.671112324016115 1
0.178828844339797 1
0.129861999969777 1
0.44246177636084 1
0.483885040239064 1
0.406118537928184 1
0.783745329649749 1
0.542759528732832 1
0.31299267568319 1
0.355052653232769 1
0.261703973037512 1
0.567433719375843 1
0.444700798905121 1
0.856466404832029 1
0.884095457579834 1
0.478359453407962 1
0.460462911696314 1
-0.0265721854363913 0
0.429881223304912 1
0.110153537031541 1
0.63557830931236 1
0.532364034345422 1
0.505428952599265 1
0.697262922006149 1
0.317450932150021 1
0.286918787035894 1
0.85671488934584 1
0.31220792733311 1
0.453318951283149 1
0.163411657755909 1
0.451095282095396 1
0.38440792498415 1
0.8736440485978 1
0.159194460309291 0
0.471996533687621 1
0.60949381687754 1
0.412111298196457 1
0.483778698444653 1
0.376428289894599 1
0.581593580105443 1
0.655065473347207 1
1.14545048724476 0
0.737718512058662 1
0.678188942254231 1
0.0119144677230975 0
0.653762793773038 1
0.436616105713389 1
0.601281031261308 1
0.313568281594579 1
0.290505096721175 1
0.433203880778956 1
0.519714074917483 1
1.28643775091744 0
0.271735459275644 1
0.480483780403 1
-0.194892946159232 0
0.400306796970558 1
0.417912953640766 1
0.577305857302448 1
0.935795456293089 1
0.436865973189718 1
0.175448556782065 1
1.34687486471211 0
0.791408007341477 1
0.580167214479206 1
0.862095964567753 1
0.621905916744766 1
0.475172908324322 1
0.792464695789041 1
0.508599048149405 1
-0.319634088711777 0
0.194874248064112 1
0.413756847079424 1
0.572491409530965 1
0.600636975949993 1
0.417623918481857 1
0.275817845332932 1
0.76778032608364 1
0.711028997696675 1
0.258899047695515 1
0.407380440274543 1
0.631806017964642 1
0.631947032080334 1
0.0994175280911389 1
0.549457364033184 1
0.733913002778052 1
0.368916678586257 1
0.479156945923863 1
0.480870782785109 1
0.726875625845634 1
0.424377788259616 1
1.03856039042366 0
0.952787591616745 1
0.51069648092924 1
0.672617888852799 1
0.65902382650812 1
0.633366955506786 1
0.495472530977794 1
0.668077090432125 1
0.631787853963036 1
0.31701897793144 1
0.483812566781074 1
-0.258754176130232 0
0.218029961949054 1
0.218197054569887 1
0.413914942693614 1
0.320623665486037 1
0.420607827681579 1
0.310571344439714 1
0.218195720305485 1
0.529211540363472 1
0.40778969634761 1
0.716735120419265 1
-0.111321003526668 0
0.459611265454492 1
0.243887441030876 1
0.333008248444414 1
0.983883665027416 1
0.124663412595847 0
0.57458065879673 1
0.551804287947857 1
0.822896800537387 1
1.08505672000152 1
0.722548464798164 1
0.60553170196988 1
0.753093473134287 1
0.514782986416984 1
0.281175235216635 1
1.07082314065324 0
0.490355954746674 1
0.331564941053696 1
0.139103160647702 0
0.523063015462407 1
0.275987269097159 1
0.490405322939624 1
0.457681877313126 1
0.557795786124413 1
0.661943157678633 1
0.255605623249245 1
-0.0426529870918821 0
0.765407962958048 1
0.587243342452923 1
0.481748716678164 1
0.493304052329088 1
0.521131000747458 1
0.571683400422162 1
0.634326673447374 1
0.582152332235088 1
0.79111421791014 1
0.481213628519317 1
0.35970152546133 1
0.677160687002456 1
0.226632741675572 1
0.327321441459001 1
0.251224002120948 1
0.814273465650911 1
0.498786589302012 1
0.509081490302217 1
0.597495718848644 1
0.301285404729924 1
0.950910672063678 0
0.0663780602267968 1
0.350520642974693 1
0.815882934124179 1
0.324115212002248 1
0.896789471149175 0
0.137670641407434 1
0.793751368587785 1
0.368111058607899 1
0.41743727727389 1
0.585389152098781 1
0.760711242348184 1
0.665454732335139 1
0.217311675711325 1
0.865434039020917 1
0.802937102336474 0
-0.04906872370509 0
0.290836759054427 1
0.52605015984157 1
0.521636902108166 1
0.132335942620205 1
0.225712154977923 1
0.612702422403271 1
0.779684332702449 1
0.387833109024225 1
-0.335484651449592 0
0.0895885734037649 0
0.163242810194654 0
0.597849763442418 1
0.679120513522262 1
0.276499848085269 1
0.356211029138879 1
0.515866459057538 1
0.329890265610327 1
0.334494066833415 1
0.509731780801362 1
0.302314023288096 1
0.825639886083119 1
0.693487746292894 1
0.763964113525643 1
0.419391868524268 1
0.334988275744502 1
0.179108798228912 1
0.618896388868346 1
0.544527861143196 1
0.00212569646522476 0
0.499301704285141 1
0.520851393393687 1
0.744316191579703 1
0.408210129131302 1
0.578060010698431 1
0.34474450721647 1
0.488148704223085 1
0.499051106402393 1
0.459813292045074 1
0.653658574860569 1
0.247984403606528 1
0.360928194906616 1
0.47538252909999 1
0.198718651998589 1
0.373382068474546 1
0.33867843908498 1
0.749945125968681 1
0.285590750030235 1
0.587639238671262 1
0.510413500142926 1
0.728301395182238 1
0.824640402404151 1
0.915607997753503 0
0.469393140090053 1
0.871435445292538 1
0.431531634410532 1
0.646812693341893 1
0.0591469051864214 1
0.429568733936317 1
0.57978525057994 1
0.776310214183217 1
0.58618969225266 1
1.08655837874171 0
-0.215980369966027 0
0.262191150040645 1
0.517745173168188 1
0.642017689580486 1
0.693949375778826 1
0.5111418525698 1
0.662155960039808 1
0.0374929132113574 0
0.743363166011379 1
0.516540655010224 1
0.331429157862818 1
0.538098474470382 1
0.815621803875881 1
0.20207772562648 1
0.73481567605453 1
0.147198727595784 1
0.760461267108473 1
0.785623048530523 1
0.488920594004557 1
0.0373529351864927 0
0.597544942818421 1
0.737674182132661 1
0.584890977785938 1
0.614651567456598 1
0.744698375446532 1
0.709601648978245 1
0.240267377448069 1
0.315152503284095 1
0.201311259532658 1
0.437493772796134 1
0.434687988286072 1
0.451861985740118 1
0.991771440450709 0
0.425494152706487 1
0.716917242497159 1
0.585907794068036 1
0.528053671836798 1
0.377447656642903 1
0.631358747378224 1
0.451979980094128 1
0.523758071842381 1
0.298282993022357 1
0.336240311709206 1
0.937281726254881 1
0.726987404633852 1
0.458922575974202 1
0.396069999341147 1
0.0617644259361165 0
0.528054372535135 1
0.0897621556837182 1
0.818732918969608 1
0.942831933580947 0
0.717445023114916 1
0.493614915601655 1
0.759314085487219 1
0.415300969328214 1
0.872203663985141 1
0.382190506012394 1
0.906064134729301 0
0.714924079236309 1
0.886631241717439 0
0.301713503276357 1
0.262024771758528 1
0.142560157024072 1
0.233702946454752 1
0.368158311152613 1
0.72163018500398 1
0.96202852871858 1
0.286411591256521 1
0.86063681638215 1
0.334874465217142 1
0.246545785490511 1
0.594982047045875 1
0.815236138585443 1
0.462000360897119 1
0.362153155082389 1
0.67102887155673 1
1.04748125090774 0
-0.015075087833298 1
0.315193610833596 1
0.503778634136643 1
0.824559671335541 1
0.682268505316326 1
0.355927703850079 1
0.941251975905363 1
0.391065836170568 1
0.907779103134092 1
0.558728462510247 1
0.499287116160085 1
0.668345505017091 1
0.745623261914341 1
0.886093660859201 1
0.510346102229818 1
0.365712623583856 1
0.501978221873372 1
0.751601130831172 1
0.317492790717457 1
0.401532177441322 1
0.583853939547214 1
0.593764503544998 1
0.0153983824384555 1
0.619092370666554 1
0.274367020248897 1
0.403739418967321 1
0.724623854431161 1
0.531185395498984 1
0.383799946115173 1
0.173653604603724 1
0.564154620102423 1
0.0506700719286344 1
0.457847605791875 1
0.546966676324491 1
0.396610080443671 1
0.722153215769037 1
1.40584017383695 0
0.59087548357041 1
0.206716345234027 1
0.80214015258949 1
0.363076322420463 1
0.812122248219842 1
0.657485058142749 1
0.103088160020048 1
0.815861902389788 1
0.333429272933351 1
0.275693027910488 1
0.794787947349082 1
0.841618505533479 1
0.7343144128034 1
0.643166179186908 1
0.405141401604444 1
0.340867791971795 1
0.742623293787791 1
0.653909753686064 1
0.683865931939917 1
0.268144438424765 1
0.615079276993399 1
0.735092614035509 1
1.123494492201 1
0.406984050713005 1
0.37264537738063 1
0.587116614155522 1
0.434048189797057 1
0.621121516627018 1
0.895482563890313 1
0.657253517125823 1
0.311158799904249 1
0.441662171728628 1
0.610818287591011 1
0.145093969799033 1
0.828847311952476 1
0.894894729651403 1
0.212881336256664 1
0.343781919259895 1
0.193428864171063 1
0.251689941399874 1
0.129677772576143 0
0.651347046757253 1
0.798463363941801 1
0.261813574309394 1
0.399851089835369 1
0.45916442649184 1
0.381341499011648 1
0.370674588087764 1
0.930175525817703 1
0.702906349195968 1
-0.0566185943354373 1
0.27882200464215 1
-0.166669981516211 0
0.563619433610964 1
0.641622963636091 1
0.908388482541791 0
1.14060746625334 0
0.605814385098671 1
0.601184337493475 1
0.681657656083353 1
-0.0763720346869399 1
1.03270375909599 0
0.522915992396027 1
-0.0235168608558411 1
0.0713735416280325 1
0.690767719592995 1
0.359771044222096 1
0.830814246378371 1
0.862303920588909 0
0.950435581493212 0
0.49122744696296 1
0.35602984150629 1
0.38384232124711 1
0.529950067069187 1
0.375916697312961 1
0.37375079593789 1
0.506071745946257 1
0.521132456939642 1
0.812923294130778 1
0.571627463055417 1
0.0557634921009443 1
0.661456176809954 1
0.832713157275776 1
0.620528568008476 1
0.791655105921498 1
0.426937359023265 1
0.431275668516959 1
0.724994750564776 1
0.645819025894882 1
0.0569626303308945 0
0.0838908051382232 1
0.440845193528467 1
0.642897807486032 1
0.781485687423005 1
0.538659681791192 1
0.282531274969416 1
0.692037702184028 1
0.675584888072062 1
0.614485759727193 1
0.396422050164945 1
0.35501338505422 1
0.436654758044778 1
0.601262079689018 1
0.273262189655171 1
0.341842318390101 1
0.7353749546569 1
0.72369864333392 1
0.576122944725055 1
0.360669372626574 1
0.690401749988209 1
0.769528884905475 1
0.566146885865881 1
0.58026760951928 1
0.0850925761517831 1
0.677025989252011 1
0.673294905631202 1
0.525116580508961 1
0.297403025639673 1
0.511819354095504 1
0.620485482283365 1
0.477538227887409 1
0.564922396050332 1
0.608327524611426 1
0.783279282907343 1
0.605343596343522 1
0.643416121746053 1
0.325487418979166 1
-0.00188722536913935 1
0.056810739007259 1
0.721230169685426 1
0.0581359412559433 0
0.650220218695732 1
0.684847678367768 1
0.115820738770833 1
0.380732949644719 1
0.416481541453716 1
-0.113041125026157 0
0.567798753403169 1
0.311798065623445 1
0.305450833083513 1
0.250226180612117 1
0.390695556491115 1
0.7253434917869 1
0.453991382361626 1
0.412546123459267 1
0.771903306351858 1
0.584858191781358 1
0.864940090015474 1
0.929150071938481 1
0.648175590325989 1
-0.0489389095768179 0
0.497864985646956 1
0.471678095622139 1
0.463805398037798 1
0.539402838680101 1
0.434001319544026 1
0.468491851311289 1
0.148681508631667 1
0.314735596514723 1
0.253769306979734 1
0.298770219574975 1
0.153839088482834 1
-0.0184983280708035 0
0.577002636552397 1
-0.0409048193464875 1
0.697037771965043 1
0.683303683569161 1
0.862843285011706 1
-0.193161986864248 0
0.76485366977755 1
0.895158906098821 1
0.419259781570689 1
0.0650785356641492 0
0.641268743972108 1
0.810601655492604 1
0.636500998119134 1
0.541506959320334 1
0.532393855903718 1
0.396576484447083 1
1.20939892841631 0
0.640153543499771 1
0.923206079784394 0
0.905752338135231 1
0.374796848831723 1
0.530758939086395 1
0.692352436701258 1
0.355340915346636 1
0.314405018461889 1
0.64340508644447 1
0.54660311354799 1
0.527532008651209 1
0.834177033927937 1
0.489335975548664 1
0.631170616714745 1
0.400857241401877 1
0.56457995326693 1
0.323564714829233 1
1.1237667424085 0
0.680572424084555 1
0.331719156026961 1
-0.0637549384482935 0
0.489356650926091 1
0.217236703905544 1
0.593002013444828 1
0.254543730354253 1
0.495004812175987 1
0.703572671913413 1
0.754521492824575 1
0.780401024048022 1
0.510206965030873 1
0.447007241315135 1
0.190246527320513 1
0.371692077251162 1
0.49629381940425 1
0.469772969346369 1
0.327717378312359 1
0.744993781983943 1
0.254220251253454 1
0.655511151410931 1
0.326126275956092 1
0.281991669937425 1
0.372114652580491 1
0.337207002252562 1
0.642264179269098 1
1.04560686830504 0
0.41505293024144 1
0.510278103490762 1
0.762340851356765 1
0.863782432631413 1
0.565541414024969 1
0.79485862975373 1
0.912885557770145 1
0.360380046227196 1
0.571134695460641 1
0.139149473517327 1
0.491937643486001 1
0.508064864481149 1
0.472536495954367 1
0.161937574677494 1
0.238924297507722 1
0.326019761751328 1
0.281867600207662 1
0.325996333881987 1
0.732462978824193 1
0.534243926498431 1
0.720012547936152 1
-0.0456801672993668 1
1.04593685367033 0
0.518856342485725 1
0.294117503666123 1
0.521292986407896 1
-0.15926047638808 0
0.536663728601291 1
0.430525471892149 1
0.441727051833574 1
0.280051240225325 1
0.242666194533781 1
0.367391436871773 1
0.304510761267825 1
0.263719082418367 1
0.449486966108123 1
0.363991183192507 1
0.581395321402927 1
0.246005432747141 1
0.284894609010198 1
0.0193397079192235 1
0.615974736971097 1
0.510809943862336 1
0.122686000653585 1
0.432756879157908 1
0.442173859968899 1
-0.113065467836902 0
0.457917872074846 1
0.815049368875058 1
0.632383898982322 1
0.629065172518676 1
0.47150056555731 1
0.556019172166065 1
0.304880164850702 1
0.752040161476999 1
0.128286393833742 1
0.194332637022228 1
0.628632569363233 1
0.786541154893893 1
0.139124416881225 0
0.590310156719179 1
0.648982528216748 1
0.829725439674399 1
0.23677982294018 1
0.883391553264253 0
0.598867340970157 1
0.438906963336182 1
0.415351934986478 1
0.567550963646967 1
0.441946445920454 1
0.819849887215679 1
0.433462991191762 1
1.10616702626581 1
0.672023409116572 1
0.577027500573352 1
0.62245182526166 1
0.592817706169341 1
0.973066741671085 0
0.115874833860331 1
0.306584362731125 1
0.333271041312179 1
0.577948415630795 1
0.094762862528961 1
0.690495582058537 1
0.641596228569761 1
1.14426257917155 0
0.148889202049766 1
0.957099713493949 1
0.160246098036591 1
0.4031106706547 1
0.146332986612638 1
0.495577180807095 1
0.709777864285469 1
0.52688932523634 1
0.274747641552505 1
0.548315888378945 1
0.36087054047158 1
0.533766197481193 1
0.380771714252633 1
0.0163307683117299 0
0.592664320681149 1
0.536019401601167 1
0.308815865611378 1
0.729882748640652 1
0.362091094763289 1
-0.254150755012075 0
0.428418855731851 1
0.293320753663969 1
0.62500394527982 1
0.0856378124162213 1
0.306981929050906 1
0.72506061167367 1
0.492149714422131 1
0.532091087351195 1
0.681403090146891 1
0.543388420672618 1
0.398637225737853 1
0.343603924747294 1
0.761991453703955 1
0.950678194856827 1
0.316627766911171 1
0.198205273106064 1
0.365218442546778 1
0.302151885583525 1
0.395661023506593 1
0.240276231732332 1
0.293152001605684 1
0.500317013223342 1
0.374128203148624 1
0.809820408453815 1
0.67474046366666 1
0.765126420690974 1
0.309063764518871 1
0.692157252906735 1
0.443251495335257 1
0.565559963914082 1
0.89715664522993 1
0.539836798005406 1
0.720658012074921 1
0.732491505298688 1
0.931177406766568 0
0.710091677017839 1
0.518461369311315 1
0.636036776130998 1
0.508609919548517 1
0.353496632562247 1
0.672197114188111 1
0.678310382886536 1
0.45166039450539 1
1.14153363392214 0
0.144228606301659 1
0.628245356428174 1
0.833246398548265 1
0.344265273348824 1
0.888559533952946 1
0.29930850879794 1
0.115565983040968 1
0.485643445231038 1
0.378485293586431 1
0.0659441892704128 0
0.653191861576161 1
0.604162936101073 1
0.237972132771121 1
0.670678605942038 1
0.270422018572457 1
0.385048120050667 1
0.691074755537243 1
0.187420642828105 1
0.12116620789728 0
0.461848216451578 1
0.264152123455584 1
0.646260313054125 1
0.670741838004584 1
0.66751389841216 1
0.221167359886571 1
0.124036290501483 1
0.584931497101313 1
0.694333611513972 1
0.314201121121567 1
1.0325971700041 0
0.706768720459791 1
0.12859767751446 1
0.101480443012537 1
0.403693367586172 1
0.332373127036452 1
0.783177319282584 1
0.62939355823345 1
0.470912284407609 1
0.290375197966734 1
0.497053907799453 1
0.813319727394072 0
0.633521512265172 1
0.724716389595555 1
0.499775874243894 1
0.245821535995985 1
0.625819575800672 1
0.541640888720738 1
0.393520290454994 1
0.584252169792577 1
0.36886605936141 1
0.182007938416135 1
0.496524548955019 1
0.427628599942702 1
0.354478239727945 1
0.872825909602105 1
0.370758442056886 1
0.277211453512682 1
0.328962109564885 1
0.239196735512948 1
0.457507505538774 1
0.64592607460766 1
0.804178656810721 1
0.957881025743491 1
0.403933086521996 1
0.634103864824275 1
0.537279648710499 1
-0.397035280340717 0
0.406634828055011 1
0.422372477996631 1
0.392204761677555 1
0.426169610425609 1
0.399616580276919 1
-0.232521875062086 0
0.537230690986358 1
0.348831904728975 1
0.180895442204575 1
0.733275772344676 1
1.07894662265298 1
0.60853453856938 1
-0.0754786561427112 0
1.04410956527502 0
0.657464917819096 1
0.515879256126026 1
0.513558525903706 1
0.352428043579033 1
0.347627341755595 1
0.586180641416202 1
0.62696971276051 1
0.22953837470995 1
0.63164439569119 1
0.457194378861245 1
0.470673433053924 1
0.577447757514833 1
0.670708057570793 1
0.673375005316836 1
1.22309506924188 0
0.00766975461615943 0
0.445837329633207 1
0.472657441539684 1
0.0778561947929431 1
0.912941371451166 0
0.344233639706115 1
1.06259813721656 0
0.376462069629031 1
0.827405064621183 1
0.64000669871277 1
0.824772338722779 1
0.374557317281195 1
0.584369001195346 1
0.877356236308303 1
0.418552411669085 1
0.285929407057613 1
0.532641149685498 1
0.876510870576457 1
0.920638230971837 1
0.712797780892596 1
-0.11628301478065 0
0.0805946787991409 0
0.618794389844541 1
0.633377700794487 1
0.634392992350547 1
0.64903980829115 1
0.533624536904636 1
0.0571264243608973 1
0.919441675518999 1
0.496616079500111 1
0.511996518367243 1
0.460949265350697 1
0.347137816467254 1
0.628714991584562 1
0.92890112662272 1
0.394773017819018 1
0.99422592608091 0
0.777313911091004 1
0.595291114694854 1
0.412619645314287 1
0.602794687499841 1
0.127693573761298 1
-0.155155631431475 0
0.245826724511173 1
-0.0169401719125882 0
0.455366664225673 1
0.248373550793744 1
0.527020937515465 1
0.635945681500278 1
0.49858963293536 1
0.449134722579802 1
0.41087031592949 1
0.354038401299469 1
0.225749525130133 1
0.357180733415958 1
0.542062489875067 1
0.445647512508894 1
0.562501646684234 1
0.169334042139891 1
0.689236290787081 1
0.18149422596285 1
0.640378751108795 1
0.790846863494678 1
0.770948436042554 1
0.322442448623371 1
0.800442756851947 1
0.542892385154953 1
0.74971735416861 1
0.60050569288869 1
0.436394068589304 1
0.958837162805526 1
0.357967350307317 1
0.687589681946947 1
0.309355857120594 1
0.261133141148313 1
0.212563783672325 1
0.602095941414504 1
0.634462312306539 1
0.135653822929535 1
0.462652353136255 1
0.177501596688399 1
0.727362886754435 1
0.179235865395201 1
0.713749437619423 1
0.342442874764088 1
0.527427149362168 1
0.52630435756986 1
0.412630296513385 1
0.544694912898227 1
0.494812492053515 1
0.585009850891136 1
0.674209322576151 1
0.236910673049252 1
0.598396727905639 1
0.511771270169364 1
0.689066332522938 1
0.749748660797904 1
0.461569362549593 1
0.729122455125752 1
0.69219290431329 1
0.777272388928454 1
0.46282842564329 1
0.53755882673071 1
0.868016086686391 0
0.266108901683574 1
0.797527847444917 1
0.00327835457148934 0
0.149449074657041 1
0.474127551427253 1
0.536647617292887 1
0.19558090571974 1
0.747564199057844 1
0.472569448686157 1
0.419387902597174 1
0.526245764635392 1
0.202469175068295 1
0.444723298256976 1
0.448631546350844 1
0.466436674352905 1
0.312375638682503 1
0.311005744008882 1
0.572748191256065 1
0.81512921911815 1
-0.0464716027983576 0
0.91105268715641 1
0.657046902777988 1
0.619900101642549 1
0.271993049950602 1
-0.00791990502654733 0
1.02387516485334 0
0.695267979440518 1
0.60422035212566 1
0.274537898426611 1
0.831804153410394 1
0.445030819889039 1
0.292841297048549 1
0.288066795806942 1
0.852109865984911 1
0.879862199498143 0
0.257825559327339 1
0.352822412352607 1
0.71241077925638 1
0.195282871731217 1
0.562650109532387 1
0.801199892404603 1
0.421568754486887 1
0.649045181429551 1
0.916176664833356 1
0.757762294405837 1
0.788327231667617 1
0.221836436309821 1
0.286106679680105 1
0.346643952172929 1
0.574534047287859 1
0.403507876610252 1
0.351251435687598 1
0.512618833191751 1
0.668337662328926 1
0.537432261937005 1
0.529731969586803 1
0.640827484124456 1
0.294033185027206 1
0.489525426941783 1
0.57673089827895 1
0.827670221379565 1
0.327295536317251 1
0.572625600090615 1
0.709750578281135 1
0.366635598179695 1
0.38592163745677 1
0.796162206691308 1
1.07143444727773 1
0.453355919381291 1
0.303971985339686 1
0.782431281766552 1
0.31350809351253 1
0.589601812552558 1
0.510074280965926 1
0.852381249283043 1
-0.193660313821938 0
-0.0310966143349646 0
0.605682909271207 1
0.245550773385575 1
0.444145923476975 1
0.211606104040263 1
0.715781724571784 1
0.23561316373037 1
0.437573098022756 1
0.651502587598087 1
0.75930160796356 1
-0.167409063043548 0
0.488930511113209 1
0.395239816068659 1
0.490210239100901 1
0.769325534162482 1
0.508500193695647 1
0.50006300144882 1
0.222204031709488 1
0.819249866046647 1
0.343109688941245 1
0.429611368888029 1
0.664792372932125 1
0.543764378956266 1
0.575998401522726 1
0.480660622373265 1
0.649223600127961 1
0.191459225667985 1
1.03590994763099 0
0.469360514133621 1
0.678390012888987 1
0.787298230291243 1
0.841370715966445 1
0.490867656758898 1
0.482417449445539 1
0.442538566156644 1
0.0689864811656011 0
0.874197473933478 0
0.785042306286727 0
0.22236588868048 1
0.701715699174565 1
0.748727002023413 1
0.739565061823126 1
0.303793459134396 1
0.329674774047601 1
0.934989751736152 1
0.877218090483677 1
0.568680924903243 1
0.271450188604424 1
0.365044239255754 1
0.170734789874471 1
0.516178354617001 1
0.484731704757334 1
1.06925531370954 1
0.715316057677796 1
0.486307999085055 1
0.457482065451587 1
0.687995754054464 1
0.367002801502273 1
0.188177720016705 1
0.454777333890036 1
0.249835148697787 1
0.667910327718617 1
0.371328168878503 1
0.0846774318231094 1
0.428037301171575 1
0.526750036664253 1
0.495455629444255 1
0.273647135059439 1
0.40331398706374 1
-0.0994082029663772 0
0.256786939661326 1
0.470101032844582 1
0.613744923660963 1
0.179822097051304 1
0.292197149656485 1
0.998321988968588 1
0.392087490047103 1
0.386235781521309 1
0.545258332091867 1
0.568430612111713 1
0.860741619063435 0
0.523141271179837 1
0.575673098488528 1
0.280045114497797 1
0.719894468162787 1
0.713573211788938 1
0.737826458747898 1
0.453569405701707 1
0.179180626825374 1
0.148001977348079 1
0.341166746508614 1
0.444225320501212 1
0.495935027016884 1
0.7800497259602 1
0.425135822844336 1
0.556996377412729 1
0.00205632654501632 0
0.249556790206865 1
0.479572345061683 1
0.456776553370633 1
0.759337592638722 1
0.579925474296403 1
0.879481889817363 1
1.16720356030578 0
0.671250170547397 1
0.767405493515023 1
0.262524661753587 1
0.285495680382653 1
0.768005146035275 1
0.182402269265953 1
0.985232650968118 1
0.247285760416016 1
0.449367212797846 1
0.130964048163342 1
0.393421161508817 1
0.722575701559186 1
0.425398839817356 1
0.753048654045887 1
0.295261914183184 1
0.500058323621525 1
0.304453528398699 1
0.940950692823191 1
0.923509983772265 1
0.740043146801088 1
0.49296572191306 1
0.195787781559742 1
0.259853465122701 1
0.322256048007294 1
0.422429198964407 1
0.00224829733593326 1
0.467481133453339 1
0.709458507251691 1
0.222066398502469 1
0.56319672132323 1
0.557997996182143 1
0.476989805332775 1
0.754134488138093 1
0.122320304937876 1
0.861662968417316 1
0.673679595914246 1
0.810705226122671 1
0.638622401701195 1
0.113351646493074 0
0.838695831320841 1
0.581886371237345 1
0.379040430954188 1
0.673279781316154 1
0.542381396817322 1
1.31384137270412 0
0.44886200005307 1
0.267184811905342 1
0.631136702327044 1
0.11838808032539 0
0.139805505105837 1
0.399941272899136 1
0.624315714238958 1
0.575054173790254 1
0.285871701620653 1
0.810936502784329 0
0.753640595522345 1
0.0728930426161614 1
0.900906650115923 1
0.778894743335107 1
0.444890528106017 1
0.349585057461433 1
0.462135971117838 1
0.352940035680504 1
0.775325824146184 1
0.448176606113636 1
0.510235308862356 1
0.0985795839470164 1
0.590006704723654 1
0.827447928259034 1
0.641531683976198 1
0.670222994080099 1
0.751872744635066 1
0.342276445206939 1
0.0593522161177108 0
0.809325615406286 1
0.637511561835008 1
0.231264939973928 1
0.533245117132576 1
0.43886606323488 1
0.591789776385835 1
0.281125357373368 1
0.203707785211366 1
0.498541862437449 1
0.353890534604306 1
0.956531716985544 0
0.285520080891292 1
0.559391105868045 1
0.61183031211797 1
0.562320938575948 1
0.132230597055084 0
0.483073613353941 1
0.397298628073589 1
0.25518739676943 1
0.379813757171203 1
-0.100006782021139 0
0.555594646032539 1
0.214703556083283 1
0.0625835376244481 1
0.662774254165237 1
0.128549002219764 1
0.485407531489234 1
0.602004709048718 1
0.964756455894783 1
0.208275525732258 1
0.512010965826212 1
0.620609920510778 1
0.225007643451083 1
0.687331533583464 1
0.644041677152501 1
0.633004627458592 1
0.970642685803686 0
-0.0416625165044715 0
0.305636922074922 1
0.381616963110589 1
0.65657491816152 1
0.808913902613479 1
0.652452278382834 1
0.347154763030353 1
0.391182423074139 1
0.314630638766314 1
0.518254619154856 1
0.398444104060678 1
0.406875761408964 1
0.141497670975954 1
0.27367422393393 1
0.680581764816432 1
0.37474537374984 1
0.704249879568413 1
0.546696090256114 1
-0.11000164701753 1
0.908275446326521 1
0.685334272633204 1
0.142033832735864 1
-0.18645296202262 0
0.176894809310854 1
0.489516310932565 1
0.627051242882636 1
0.642742507051731 1
0.622296822830921 1
0.172477382130046 1
0.814142344155247 1
0.199603554375124 1
0.254890389565311 1
0.708177317117804 1
0.491900740690957 1
0.1478855821106 1
0.448305746562764 1
0.761891121188915 1
0.398607702651924 1
0.0396465965088704 1
-0.00109698732486046 0
0.434872421144816 1
0.698960473113595 1
0.190402850851005 1
1.07329429534667 0
0.982008630754806 1
0.271594136919938 1
0.817377529046448 1
0.699383114762738 1
0.764469151221673 1
0.42117190977192 1
0.419362801487767 1
0.516953998300682 1
0.572785335820134 1
0.038234882096729 0
0.668455497862671 1
0.286452300933584 1
0.476027997538579 1
0.426165051899906 1
0.630388634558637 1
0.519129263115562 1
0.684464914515494 1
-0.0868367122787504 0
0.852445167635049 1
0.24985451434491 1
0.685350856219766 1
0.411075927171326 1
0.566379640172243 1
0.210504678169916 1
0.57210198553405 1
0.409173796257308 1
0.49034343382921 1
0.57928429443426 1
0.603151553415042 1
0.488497310616036 1
0.551118361699187 1
0.511981742503521 1
0.562901806149693 1
0.619618145430669 1
0.423018199533555 1
0.154582563279491 0
0.485857831724332 1
0.355322004499509 1
0.576236322645145 1
0.593136736517582 1
0.363096931508289 1
0.908345371972284 1
0.379463533946948 1
0.394091705624186 1
0.0899142449421532 1
0.353938782535287 1
0.361413809264891 1
0.0683278854708363 1
0.573533994962526 1
0.801139587032867 1
0.526964518726926 1
0.175345961527275 1
0.487796143011599 1
0.774548460470578 1
0.591415938725848 1
0.490342555414954 1
0.7548695654253 1
0.757934733706238 1
1.09956227068057 0
0.993876479624738 1
0.419402021841124 1
0.322678423571022 1
0.475056486985594 1
0.408688868457657 1
0.683786524671139 1
0.577278418622752 1
0.846016261746926 1
0.452402344527525 1
0.720849950302468 1
0.706390500669369 1
0.187265273910388 1
0.776661990821534 1
0.036495323348772 0
0.560854253266798 1
0.786396983388921 1
0.386911018465841 1
0.450082380281725 1
0.417985994969689 1
0.864981942470194 1
0.427326253719264 1
0.603544626838524 1
0.765570968182417 1
0.0618897650844251 1
0.781230262903759 1
0.838651365922558 1
0.920998631617728 0
0.812636128787165 1
0.125378909217809 1
0.583851676845012 1
0.50833579417228 1
0.580889401422487 1
0.236822835012783 1
0.59595685311314 1
0.213907168441671 1
0.688342125149516 1
0.653549849144193 1
0.147906336531615 1
0.602981284477456 1
0.716987418900896 1
0.204770049763413 1
0.617602050344746 1
0.365889083135271 1
-0.0265622097399464 1
0.334697154866707 1
0.315762132701476 1
0.451164544736763 1
0.131086863538792 1
0.708702319388807 1
0.298055843043418 1
0.460181260457551 1
0.781591972651718 1
0.626382698617814 1
0.491144905322674 1
0.833451141248837 1
0.298051065475944 1
0.20034392986375 1
-0.387126651738682 0
0.260545551433064 1
0.18320369107584 1
0.327299667044502 1
0.620807980166623 1
0.975036942409864 0
0.476834711658565 1
0.239462057534969 1
0.519118646183971 1
0.497594115527053 1
0.107917859195587 1
0.122947840923762 1
0.772754029633417 1
0.467357708196191 1
0.432741282024801 1
0.369908592862813 1
0.588105034234352 1
0.704459198615774 1
0.524799146419443 1
0.0897599098917723 1
0.335730785190042 1
0.492378515525329 1
0.573955517955396 1
0.93947352475083 1
0.455105905161992 1
0.213030596660259 1
0.337774485265235 1
0.260329968338079 1
0.601781483716963 1
-0.00915754326163694 1
0.555234589821003 1
0.336749192774782 1
0.246974012554818 1
1.04734456182198 1
0.703110366993958 1
0.479499820250123 1
0.850391012520726 1
0.0641394362768249 1
0.737717317134046 1
0.61114810591377 1
0.457217008342782 1
0.527990226880439 1
0.77137282962359 1
0.30792279668491 1
0.343783063269057 1
0.747834693853265 1
0.891244120292462 1
0.648071972301881 1
0.861601419322136 1
0.847180183958608 1
0.405869370183672 1
0.57198422243055 1
0.625562533641171 1
0.645153550286326 1
0.527934632797687 1
1.00002726503309 1
0.501422472608036 1
0.411806890707636 1
0.337494567334484 1
0.29587524296922 1
-0.0895914074249569 1
0.601953676498245 1
0.458087093996169 1
0.394692393902679 1
0.654606961304934 1
0.483313544976837 1
0.460889388466741 1
0.488203382763749 1
0.532698716501702 1
0.350061360661807 1
0.632878610978999 1
0.580818836858026 1
0.299476091645653 1
0.874525037975334 1
0.249551177101159 1
0.499256626822266 1
0.205249685076785 1
0.0488395592141297 1
0.235248787913697 1
0.362147385818555 1
0.513121643298537 1
0.364754313727132 1
0.796977512818542 1
0.806212398313596 1
0.494472816670247 1
0.683585801865778 1
0.818379835702944 1
0.749594435670545 1
0.554599652197068 1
0.607793208563296 1
0.14926274832946 1
0.438636531657265 1
0.755375749436054 1
0.606979001508891 1
0.470191268572906 1
0.287721811076522 1
0.71695417979266 1
0.916972679065405 0
0.580432120180857 1
0.582755340749112 1
0.732071813430658 1
0.296315719724957 1
0.530186326734235 1
0.411204765948182 1
0.921275011220528 1
0.602295083427442 1
0.542293965882165 1
0.138131266249134 1
0.321977806549426 1
0.622780060736802 1
0.24888680696483 1
0.237602206758009 1
0.469683749466461 1
1.14895048292246 0
0.361542823327212 1
0.165077342709334 1
-0.163536276885453 0
0.430780184827061 1
0.539281651718669 1
0.757652724381376 1
0.619411374321116 1
0.712868436112722 1
0.715692719723635 1
0.610053144355725 1
0.380093585718553 1
0.47809554673137 1
0.955348501691978 0
0.719662207958125 1
0.143472269177345 0
0.467631265851499 1
0.742548068602895 1
0.595463987968307 1
0.69471202721434 1
0.381048908585304 1
0.633621935975899 1
0.0260971650697211 0
0.515274260322085 1
-0.00095473299233291 1
0.434719081853362 1
0.33323574251318 1
0.541439915953114 1
0.381185864259731 1
0.255444889449853 1
0.670302695876974 1
0.537709206224713 1
0.170964728772555 0
1.04270307123919 0
0.491704470186377 1
0.225373817522577 1
0.484088831902769 1
0.46281121382966 1
0.512469373319173 1
0.315680202748051 1
0.852812329702551 1
0.706761360630977 1
0.528278831238485 1
0.560713345091815 1
0.471725216792234 1
-0.035381419826533 1
0.780748711841502 1
0.38879848754405 1
0.0273249230070402 0
-0.0218477724986764 0
0.54988381492527 1
0.463917955477509 1
0.457540441517827 1
0.213886968638298 1
-0.11121371248144 0
-0.0334278985790557 0
0.309249050339024 1
0.18801191405809 1
0.461848510059564 1
1.12783295511101 1
0.489003698701961 1
0.584412201039305 1
1.13011906467943 0
0.402982168077958 1
0.266697802069674 1
0.499266561487973 1
0.234504586612226 1
1.07444182907322 0
0.885826784677521 1
0.859430996570423 1
0.485675694268531 1
0.708468537960714 1
0.103867243042129 1
0.421829305137973 1
0.508338298631082 1
0.770217958751009 1
0.512927351833754 1
0.569834556588078 1
0.494185037610359 1
0.537810353101689 1
0.382049226025628 1
0.645270160238856 1
0.477058241882573 1
0.282373876564945 1
0.64372260133868 1
0.783279036206543 1
0.315519702668149 1
0.700750384430214 1
0.380458755780734 1
0.28566455116598 1
0.350689923176104 1
0.0401294569746459 1
0.739944258172588 1
0.311294870345051 1
0.221013094894016 1
0.698883593507863 1
0.805787900720381 1
0.0367971610730002 1
0.705606550136881 1
0.835110047194169 0
0.13712862623146 1
0.516951537896699 1
0.837882069897486 1
0.822707865821636 1
0.703356086366715 1
0.567898412365547 1
0.173587062272926 1
0.254377259972991 1
0.71899358337093 1
0.129144683779239 1
0.0373129677510243 0
0.447803294607685 1
0.940975322278531 1
0.204823840660693 1
0.197171097429636 1
0.858861910437395 1
0.371163780785497 1
0.357676622982316 1
0.201889534611121 1
0.392783098179678 1
0.307531350911352 1
0.510845482157794 1
0.412942284732604 1
0.230312596106094 1
0.563964637029885 1
0.491839355679346 1
0.494238780975133 1
0.219284371561224 1
0.276090248451507 1
0.971918611413732 1
0.0843608701102914 1
0.735940122393358 1
0.581218511467115 1
0.139814004194061 1
0.264039921444481 1
0.166979043422773 1
1.05646321946951 0
0.363736455745901 1
0.799156909039516 1
0.383391425226429 1
0.482461520947401 1
0.501859780780055 1
0.225793097771417 1
0.0674369614023333 0
0.225341873927209 1
0.443701340869306 1
0.595924494573739 1
0.0761795690121251 1
0.162352475693011 1
0.378524216163631 1
0.177698133875994 1
0.127296269213963 1
0.522772770933835 1
0.455519493766199 1
0.389242769330404 1
0.689962678699556 1
0.750089397529576 1
0.54736926366598 1
0.480363399591473 1
0.341214835394264 1
0.675609543497693 1
0.278946670152393 1
0.781656120083952 1
0.541603517375915 1
0.744307902895598 1
0.611803651614626 1
0.310054996404095 1
0.660492088507484 1
0.609240585987968 1
0.504835017975616 1
0.588203440460595 1
0.0176937113530294 0
0.401733524500041 1
0.97106115529243 0
0.668446550842089 1
0.790457442400953 1
-0.0289907400516189 0
0.934422239634087 0
0.495929599622524 1
0.535847845743316 1
0.558986146312711 1
0.638446944253633 1
0.368355032276354 1
0.312291475515874 1
0.705537071117775 1
0.484619223237283 1
0.622390352399223 1
0.654057547487803 1
0.399418048822054 1
1.17008740769375 0
0.264642462863144 1
0.0668093930660866 1
0.765497625321815 1
0.533059743472761 1
0.120347547660613 1
0.742310320983223 1
0.477699507348973 1
0.640700042311333 1
0.186762289997708 1
0.875165309427129 1
0.713561927560706 1
1.00748698989319 0
0.205655274473685 1
0.181349866979289 1
0.688313501973139 1
1.43493412023003 0
0.635928408919829 1
0.882008647969987 0
0.0787282735874931 0
0.285240638926821 1
0.936745478153125 1
0.915334114780597 0
0.699376386704106 1
0.493526201012377 1
0.644729760843604 1
0.518365180865311 1
0.196191368241657 1
-0.0277302725010691 0
0.497349065748894 1
0.404426880199768 1
0.24837205263887 1
0.628326690469146 1
0.752598266923697 1
0.752779556081846 1
0.785227430348152 0
0.527445740906371 1
0.581737115162672 1
0.256597652615453 1
0.344478412642943 1
0.290734441717527 1
0.10140625021184 0
0.406607574067303 1
0.547168330311255 1
0.628005524977384 1
0.253943959738266 1
0.845906500720566 1
0.259605986231754 1
0.427233854322655 1
0.844834585414254 1
0.64635998087217 1
0.584633195888671 1
0.362537829867376 1
0.453415773182066 1
0.612970482229443 1
0.435330637821385 1
0.00981146129565444 0
0.435750871104527 1
0.455597106548115 1
0.352310888945099 1
0.292635794462696 1
0.530544810089404 1
0.567519053721921 1
0.0294167631916102 1
0.398696205914264 1
0.0643898356359516 0
0.397403613952498 1
0.945710363877335 0
0.781329762365496 1
0.383702654310096 1
0.0389875271034516 1
0.476486578100084 1
0.583546720207169 1
0.486223189025908 1
0.683677267203465 1
0.517945494569171 1
0.345745839974824 1
0.71838898732788 1
0.553722673509804 1
0.450445524229197 1
0.507932417344696 1
0.538180741670173 1
0.459656590865018 1
0.790174673001731 1
0.353132629599112 1
1.07529908089822 0
0.642249091872382 1
1.03966025640869 0
0.613919609795258 1
0.229992372783813 1
0.114278175377739 1
0.339917232464964 1
0.150767268430532 0
-0.0186285003532625 0
0.385951190518812 1
0.687455284944195 1
0.620383876576088 1
0.452474794480731 1
0.373424246485934 1
0.686110837326561 1
0.753884470568841 1
0.695955162352245 1
0.586423960318355 1
0.181048467177567 1
0.530149551993037 1
0.00115526043803572 1
0.710938358784497 1
0.00635691979047247 0
0.917156591798419 1
0.714690176068845 1
-0.0415585425690288 1
0.485552717560014 1
0.41376336209075 1
0.732267883565571 1
0.0582495844657966 0
0.61991053633598 1
0.559325842004983 1
0.642570863709002 1
0.676009366881693 1
0.362879501568116 1
0.454412669644695 1
0.222008595123225 1
0.536122048078554 1
0.530807952672672 1
0.430078519865594 1
0.380382715363517 1
-0.138964263862679 0
0.139491849967017 1
0.476939336635728 1
0.501796634667153 1
-0.00925028383064901 0
0.620409192108339 1
0.345032943089247 1
0.521180492370412 1
0.309315015053628 1
0.81139549357732 1
0.462018212559786 1
0.813569853751791 1
0.48512878200437 1
0.775502866589713 1
0.519707927729351 1
0.767589010364862 1
0.229750603818452 1
0.21095609677908 1
0.416464900052831 1
0.593687501316447 1
0.410844193080811 1
0.85469722513558 1
0.252887547152103 1
0.486560608109722 1
0.486195973374881 1
0.69775477061951 1
0.367807388372379 1
0.443584831059333 1
0.259863617582136 1
0.57017279273203 1
0.265692010631153 1
0.275210903241724 1
0.62407639686146 1
0.331547303718737 1
0.0824695277877469 0
0.195531014105408 1
0.364469244544759 1
0.738167431466718 1
0.872025970567839 1
0.903855362140407 1
0.378045788488476 1
-0.00728904235265602 1
0.253047936022655 1
0.642029131420941 1
0.569870482352927 1
0.59667448706167 1
0.498478971304789 1
0.0758563975036223 1
0.362573901719367 1
0.447437332005286 1
0.591778254612234 1
0.547639793677305 1
0.419650857543423 1
0.585552671910104 1
0.38075728083173 1
0.479545687095137 1
0.717108438691361 1
0.767186705456461 1
0.375664310845664 1
0.259323751506705 1
0.432764151637937 1
0.526876830197453 1
0.593364350267727 1
-0.182276514532807 0
0.722430806770957 1
0.926952433861487 1
0.618678506552335 1
0.219079206973307 1
0.950080771026114 0
0.560664176977322 1
0.649431610186031 1
0.390265544817276 1
0.550703436567405 1
0.427944100549962 1
0.6769494112895 1
0.804542762598017 1
0.199024831379 1
0.497088407996813 1
0.685135971857585 1
0.475105000303146 1
0.824096136615844 1
0.863131785879752 1
0.0648745509846327 1
0.454850623382425 1
0.301099966143114 1
0.599132480426283 1
0.289807493431857 1
0.395720503067793 1
0.503964513671212 1
0.390981776435555 1
-0.0575372570407687 0
0.787220490219974 1
0.473831583536953 1
0.730175674222121 1
0.114702162456146 0
0.894335162079491 1
0.496123615181633 1
0.453917595316609 1
0.241160373899487 1
0.375524756585324 1
0.734018022858487 1
0.556700694041942 1
0.653179738541798 1
0.351790852514813 1
0.352613734649903 1
0.458473088892184 1
0.0155600386529593 0
0.209565897451571 1
0.7480429032094 1
0.713391463072841 1
0.433003126368509 1
0.337440267807156 1
0.447687668972474 1
0.495663541374262 1
0.343489943094354 1
0.799114457861107 1
0.438160570279778 1
0.787565470396574 1
0.321571500012081 1
0.191193803766424 1
0.594095480111046 1
0.183170123241953 1
0.970452928188954 1
0.351602325043763 1
0.508371983989575 1
0.532789156845164 1
0.912321204437462 0
0.343415140980736 1
0.318228797551412 1
0.611003801950327 1
0.60764668039124 1
0.674828936593028 1
0.167791091066712 1
0.787350756149402 1
0.938598244702061 1
0.714539691947185 1
0.461555568257571 1
0.259993407838434 1
0.693913284302445 1
1.14241131225744 0
0.454479520072534 1
0.409354464084996 1
0.87313958254802 1
0.322409456767972 1
0.620378720804682 1
0.715988285648094 1
0.634529489960871 1
0.442190237576832 1
0.457121198770912 1
-0.0429336201092861 1
0.301451999625558 1
0.674172851338054 1
0.312872725501061 1
0.279771981228081 1
0.723262975358133 1
0.82201797412063 1
0.497790186394015 1
0.471664919901822 1
0.469443418949505 1
0.687459146146054 1
0.752355695885414 1
0.52323254925605 1
0.730947538226403 1
0.421705454795926 1
-0.149177926599289 0
0.506904152357872 1
0.354140344653035 1
0.802421520816448 1
0.178760178411775 1
0.606155943411939 1
0.612021814422101 1
0.706077703392825 1
0.764948511441476 1
-0.104086832064345 1
0.831901683698493 1
0.573001096586256 1
0.517918693603745 1
0.214482763223125 1
0.401402010193033 1
0.56869396060142 1
0.65904736670284 1
0.624208950873714 1
0.604418415874271 1
0.755814311592537 1
0.572153209220817 1
0.161427873941597 0
0.218442553200023 1
1.22352293803399 0
0.251956190207317 1
0.312616332938692 1
0.600822373810181 1
0.677926884162084 1
0.38155485558033 1
0.238283205916254 1
0.312439227840135 1
0.865126569600989 1
0.683086261805165 1
1.10845008093991 0
0.718529726212509 1
0.631063304856781 1
0.656908458381577 1
0.284500255102772 1
0.555023688204572 1
0.663898012920236 1
0.847077314465706 1
0.624499590179785 1
0.680345697712873 1
0.776148980677031 1
0.593074654324765 1
0.329992950628239 1
0.53824263826037 1
0.560966728277999 1
0.568634849213696 1
0.269030211886905 1
0.518375258215046 1
0.464292136435349 1
0.83753877378238 1
0.0535950133060773 1
0.510776446215397 1
0.424607184455421 1
1.04890745507464 1
0.53254696225365 1
0.629419186835948 1
0.0896698239401707 0
0.965967410577866 0
0.328363545711889 1
0.532771302186177 1
0.445126162232971 1
0.280452670467796 1
0.385826122330964 1
0.639911797819775 1
0.654085558759209 1
0.0361224278805124 0
0.249918980591329 1
0.624447746923998 1
0.513942019895181 1
0.480958556846191 1
0.467654827959395 1
0.12527754694675 1
0.492125638122027 1
0.439670855861226 1
0.0988622945505031 1
0.187517005183081 1
0.327080208493575 1
-0.0918743879038062 0
0.561197023740275 1
0.336918877914422 1
0.645142920626449 1
0.592911097458723 1
0.254135660554499 1
0.54490437762403 1
0.741513815716637 1
0.810201736017885 1
0.0228537533041469 0
0.579904946275277 1
0.590435900669304 1
0.677520232309002 1
0.679128324390647 1
0.35887137606308 1
0.42897263328187 1
0.80566396284384 1
0.673339629790946 1
0.638732711843834 1
0.644800864717369 1
0.555042113891544 1
0.330717140106708 1
0.424056820587894 1
0.667915060847547 1
0.289626604058962 1
0.111500554919655 1
0.0680710761366831 1
0.864625292849127 1
0.208655270813349 1
-0.328790914432958 0
0.395761422619309 1
0.755385638732387 1
0.329116088574733 1
0.136769055383739 1
0.226896029551881 1
0.233406437494945 1
0.677628335859765 1
0.622365185052163 1
0.608922732221523 1
0.0510321820922894 1
0.30095683047223 1
0.58567605396587 1
0.6099326181322 1
0.656834692527378 1
0.739930873614762 1
0.527897094385667 1
0.377419837569501 1
0.392830099916737 1
0.561449544401777 1
0.834638619960832 0
0.66879737453881 1
0.428045256802259 1
0.321619908277959 1
0.361810004239088 1
0.528523618512118 1
0.988935469634235 0
0.587467545371734 1
0.295151983547159 1
-0.146247267903115 0
0.559398194286132 1
0.493504542531612 1
0.477761369204419 1
0.33921178371778 1
0.278599616548769 1
0.609915546767355 1
0.583900304184595 1
-0.0193555947830051 0
1.03270980627792 1
0.535307246095547 1
0.535641433502104 1
0.368297790124259 1
0.128601258113083 1
0.90626083340983 1
0.0991727625800845 1
0.566480393678569 1
0.236518105859467 1
0.474207988260929 1
0.492119827519454 1
0.378117656934356 1
0.441926051256618 1
0.720095830644339 1
0.386883428532947 1
0.51772560176923 1
0.61173616748233 1
0.0401723727987509 1
0.666194763176809 1
0.255720238438153 1
0.746578695827368 1
0.255141366824099 1
0.115659513458507 0
0.587455087780896 1
0.459038062223832 1
0.719159786808742 1
0.392903259537201 1
0.436969722748527 1
0.28844842368134 1
0.807308418098421 1
0.688403796980534 1
0.462776876936229 1
0.776690535432752 1
0.806065736147973 1
0.429234757702237 1
1.04913286915575 0
0.457247006308525 1
0.628497007726934 1
0.476938050279946 1
0.77257983144007 1
0.545772937855151 1
0.276289311703968 1
0.656934524882949 1
0.286169439844584 1
-0.0124500369374039 1
0.415288257302672 1
0.479150297820429 1
0.71744677300532 1
0.766436263867325 1
0.293401897159455 1
0.707867419450729 1
0.975894260591865 1
0.578089557029035 1
0.571961223287352 1
0.776188111969006 1
0.255015542493579 1
0.506888232093259 1
0.341924624951819 1
0.0207751730017951 1
0.50957931595277 1
0.981509082874609 0
0.685750393052773 1
0.686679276286093 1
0.583087582168042 1
0.855804671349683 0
0.669995219953081 1
0.6747901839819 1
0.299463694599719 1
0.767991389181075 1
0.399188182603592 1
0.649211610173627 1
0.25969423681979 1
0.814520086984121 1
0.517893129439534 1
0.0960203878672748 1
1.03128207386643 0
0.692164698885652 1
0.219807081240687 1
0.513829106312922 1
0.655499033698166 1
0.399929755489946 1
0.379900541672736 1
0.484638137122548 1
0.649222425606844 1
0.429333545414518 1
0.646742418906351 1
0.159393923072842 1
0.537624333508044 1
0.698750247497479 1
0.663541254940367 1
0.146333418857401 1
0.457772517924197 1
0.518003770400431 1
0.666137221501988 1
0.153610033033118 1
0.278098696514664 1
0.413291009287033 1
0.568369670044801 1
0.0748332617309141 1
0.234002559128821 1
0.670059627511795 1
0.359295236182265 1
0.639715744413248 1
0.814809021934958 1
0.364590498030938 1
0.495776208456291 1
0.405949436447316 1
0.476449948789702 1
0.158567492048722 1
0.46788542990949 1
0.252718668213313 1
0.276388249211866 1
0.0176854721428404 0
0.708429650427703 1
0.710775762739036 1
0.40261049549897 1
0.405093971743021 1
0.308656323179362 1
0.515233675245418 1
-0.221728917616186 0
0.54446288199446 1
0.347931845470463 1
-0.298988008618813 0
0.817849150841684 1
1.17079179667526 1
0.481709302095533 1
0.861096660954492 1
0.323645283992019 1
0.317820074843712 1
-0.142660870871223 0
0.336092495481127 1
0.906985030120269 0
0.195508897168232 1
0.553919931176527 1
0.568110809161272 1
0.232957863149599 1
0.342592976192464 1
0.227756386516695 1
0.492935343924625 1
0.760996817598567 1
0.34687340833494 1
0.856700757062903 0
0.465920354252184 1
0.473054544491397 1
0.754395874802881 1
0.30578351847365 1
0.462716029750907 1
0.435009531501799 1
0.781167161625386 1
0.360617485171109 1
0.306391348126252 1
0.950783741282936 1
0.608563455277957 1
0.507310361608029 1
0.779316531794044 1
0.532956104361269 1
0.622842858145269 1
-0.0214574057200296 0
0.15835667994091 1
0.621677453566382 1
0.74829925329287 1
0.659871024959168 1
0.680755829876019 1
0.592728216921289 1
0.409099496222788 1
0.641527890779171 1
0.392605323458406 1
0.182545115119307 1
0.664779198781687 1
0.543827525609154 1
0.407015793603693 1
0.230005974390941 1
0.447818597834781 1
0.528014994364045 1
0.386888186394407 1
0.588724537838586 1
0.587523899463657 1
0.774233471697383 1
0.834104948949809 1
0.385047705039244 1
0.493501093251021 1
0.983733755973834 0
0.594275077799387 1
0.81884963449601 1
0.149064193337386 1
0.647758735269307 1
0.768382304700384 1
-0.107213536809647 0
0.506767630122138 1
0.35961938759633 1
0.577266852469834 1
0.383400261623528 1
0.65073066909703 1
0.2155660357538 0
0.211305548217012 1
0.474872487750049 1
0.538484960169261 1
0.379893418237818 1
0.553048102501549 1
0.975763870402296 1
0.733032405157864 1
0.575043105801886 1
0.157030830220333 0
0.0244016796359509 1
0.167171072374041 0
0.720415745597702 1
0.912501118698414 1
0.741996271325275 1
0.70739782030434 1
0.643833550274085 1
0.508792084785573 1
0.741900961906021 1
0.467032508850087 1
0.797684402626862 1
-0.0555593796430224 1
0.310540178671959 1
0.651361591214166 1
0.410873780736272 1
0.331663543323451 1
0.097647733434956 0
0.0912792519719998 1
0.797941601939366 1
0.820984219898219 1
0.455840611082182 1
1.05752203772047 0
0.481033036084203 1
0.45385895153022 1
0.501043572713689 1
0.412317848851069 1
0.766164588817952 1
1.22335703259105 0
0.211246914749211 1
0.248605992833947 1
0.582803356676199 1
0.576702533805478 1
0.703459499263243 1
0.0643164680402023 0
1.03031251696287 0
0.632185108144121 1
0.769550816111223 1
0.555920179057249 1
0.587029894114685 1
0.840003066686724 0
0.327916061869896 1
0.631255050074119 1
0.128651847331774 0
0.653670157639643 1
0.988734805533417 1
0.597329017466309 1
0.0987763747339953 1
0.499997931011966 1
0.642353136327899 1
0.699400447534281 1
0.923671516850641 1
0.508246552483738 1
0.529774801975293 1
0.0166952395719706 1
0.439221241068999 1
0.77419202764309 1
0.483055494961119 1
0.198799968924282 1
0.315379238567769 1
0.902482802078796 0
0.64594041525296 1
0.195604442491851 1
0.743963248097483 1
0.263447843057613 1
0.0239266662256043 0
0.249236734376276 1
0.626689952314507 1
0.119930538692402 1
0.619862745018649 1
0.70592753274226 1
0.185155596348298 1
0.511757886750884 1
0.765440535741449 1
0.678553069850182 1
0.633538865223928 1
0.843031944102861 1
0.528837810052371 1
1.00456473631505 0
-0.00462344607657192 1
0.772558738256316 1
-0.032376862297337 0
0.448284760328444 1
0.701416557401024 1
0.686711869948857 1
0.523084598140003 1
0.36175014980123 1
0.897390580826628 1
0.665464725697672 1
0.0441310249734435 1
0.43706599050647 1
0.399745793146735 1
0.46365791593544 1
0.83729492996451 1
0.408731429621621 1
-0.115735417797436 0
0.263808915766453 1
0.715853982905666 1
0.608155142467476 1
-0.0300611803391068 0
0.419825173699777 1
0.344844703531658 1
0.325498376381774 1
1.11241136398777 0
0.684089397890956 1
0.179195112338023 1
0.809589356407342 1
0.0266326422856259 0
1.08977775836095 0
0.355866208439335 1
0.526870566745481 1
0.839814057439316 1
0.409075122292165 1
0.796008204371896 1
0.423950332811323 1
0.129306534620758 0
0.373203388933855 1
0.732275167309429 1
0.483202779329066 1
0.708276482234447 1
0.489676638398472 1
0.402233579349506 1
0.514310104868802 1
0.389716508533703 1
0.838722577803226 1
0.772883637552101 1
0.292342648943079 1
0.553181134664083 1
0.258741219713618 1
0.508145322780482 1
0.835808633574916 1
0.354918826048687 1
-0.215273422027489 0
-0.0240756953168335 0
0.157367378612559 1
0.323465891536268 1
0.688314323861648 1
0.560156361825045 1
0.649493998006666 1
0.403681285216368 1
0.264310193259454 1
0.329331659908958 1
0.51908959013171 1
0.62498780207916 1
0.557507539188044 1
0.344800403682755 1
0.453094811472141 1
0.730733847205074 1
0.537575426926853 1
1.06436120451765 0
0.236459118914412 1
0.604317613923443 1
-0.0899692033483663 0
0.606990772528923 1
0.315567893384555 1
0.40509817658102 1
0.565423640215742 1
0.310224086287957 1
0.136335893852917 0
0.419878548164458 1
0.141952921858817 0
0.394016652977233 1
0.773300431478383 1
0.489174471723636 1
0.159252084300642 1
0.628637679194379 1
0.669526971632692 1
0.428423441554599 1
0.141655875035819 1
0.228807194839812 1
0.584169587326173 1
0.834985908025018 1
-0.0304311338002358 0
0.483131457616492 1
0.402978421677071 1
0.633860418726852 1
0.624914333347036 1
0.284504787475918 1
0.858752247869243 1
0.547994373920689 1
0.632002821668905 1
0.870567334215438 1
0.214547647717708 1
0.421912328349836 1
0.307365833190332 1
0.459585899543959 1
0.15391399442612 0
1.10242093341295 0
0.846908056189585 1
0.420146219320465 1
0.393619646815945 1
0.725212077839051 1
0.637797360276251 1
0.520179486852485 1
0.527564125381842 1
0.398499500878774 1
0.769312581478556 1
0.561646603922502 1
0.965978634957687 0
0.880832675856431 0
0.317619569498248 1
1.02252374617871 1
0.647738480922853 1
0.273540997956319 1
0.440308511533962 1
0.643124022956045 1
0.348838732860893 1
0.316549706276872 1
0.448692211015878 1
0.367133309624254 1
0.657692947215281 1
0.160401706478046 1
0.334366708246573 1
0.203412206116301 1
0.552139644830539 1
0.544781630957076 1
0.434286898882962 1
0.284076174383865 1
0.0218614382167316 0
0.530535012944568 1
0.157825042010761 1
0.454467883551757 1
-0.00453596809086316 0
0.437270623858473 1
0.863155586854434 1
0.345585269999836 1
0.730570217108285 1
1.03533945198447 0
0.441913979563128 1
0.42684724041855 1
0.419200208492743 1
0.465748382187006 1
0.382363269759579 1
0.834067209541529 1
0.785244882155569 1
0.243950734197853 1
0.596597160846528 1
0.646906264381355 1
0.652590825318442 1
-0.264867957462635 0
0.279903174372473 1
0.348352678710949 1
0.250108709810053 1
0.6724147831863 1
0.791586075165222 1
0.827195217392329 1
-0.0500829699057343 0
0.322136895335037 1
0.345101546899979 1
0.889819638796968 0
0.706353791798271 1
0.578044798480548 1
0.634019548408739 1
0.284405455612875 1
0.528536191793345 1
0.679650457198839 1
0.316269559113234 1
0.17795014329603 1
0.811284890639695 1
0.661616175216545 1
0.629691202567652 1
0.713880584043972 1
0.855037492338448 1
0.392436397367688 1
0.756389530644151 1
0.54425766794555 1
0.522415736977463 1
0.441588295441659 1
0.477221487922414 1
0.700937078557403 1
0.383610912004394 1
0.5843675993207 1
0.375983782610217 1
0.161801349845734 1
0.588446842339361 1
0.409510063740725 1
0.140284645087325 1
0.735198969377502 1
0.194424463025916 1
0.603440396013275 1
0.551604744853071 1
0.505891089707883 1
0.497054462796573 1
0.822088550641729 0
0.278054489694049 1
0.400774245622002 1
0.275072796764474 1
0.394129712359172 1
0.866735478898366 1
0.425394986707376 1
0.385627649512035 1
0.608646044496795 1
0.707271540443427 1
0.805755180127535 1
1.06172524294141 0
0.438475187399366 1
0.956369506468329 0
0.499141039233812 1
0.278294352171093 1
0.63166352698031 1
0.657301632465229 1
0.441572626290606 1
0.654080334653039 1
0.822040296172893 1
0.256773238898324 1
0.779828097545222 1
0.584183117614456 1
0.157947997735298 1
0.55086191641941 1
0.112040963762327 1
0.264927054709948 1
0.27410599283405 1
0.475404060777431 1
0.384805327203959 1
0.94283152948024 0
0.728022698361292 1
0.37654094495261 1
0.555454212525687 1
0.36423797438871 1
0.53335234438407 1
0.991620112547458 1
0.504285177489351 1
0.567052093830082 1
0.62364556130612 1
0.736325231159097 1
0.724188910846337 1
0.786187728200625 1
0.634104874132074 1
0.608061037654525 1
0.157388440398288 1
0.644952988508623 1
0.436396563958426 1
0.244950928940507 1
0.0854148227347378 1
0.565536171555742 1
0.586588275046754 1
0.17364178948968 1
0.725868494727267 1
0.444954830473154 1
0.45695149259299 1
0.473313293901634 1
0.095262490737136 0
0.304063885864605 1
0.526671337280294 1
0.797577398304181 1
0.275890398868798 1
0.197711027404938 1
0.735387824099754 1
0.439532259307377 1
0.489911605765744 1
0.709157917280461 1
0.431253339444229 1
0.548591456570084 1
0.674024619608063 1
0.106562544467445 1
0.310963568394163 1
0.282065118498976 1
0.21296851245881 1
0.532293254325401 1
0.454193339354447 1
0.461843592529044 1
0.541366014308658 1
0.664586188961032 1
0.3970266159985 1
0.967097437537187 0
0.568768168418964 1
0.480870856100796 1
0.146142340030811 1
0.679482525230751 1
0.595969119762021 1
0.59156693182128 1
0.256795230685936 1
0.547602512996511 1
0.256694619472452 1
0.258024026210154 1
0.577763815783015 1
0.563975794239276 1
0.405364343364277 1
0.243665273491188 1
0.0939217639372906 0
0.97186364173339 0
0.595005892434662 1
0.359381348034684 1
0.202393194194206 1
0.722678989951823 1
0.327145884361219 1
0.733613582686799 1
0.34136953402377 1
0.743747560153986 1
0.615913495868432 1
0.420230582072413 1
0.70009514131858 1
1.08976253800248 0
0.848104867150455 1
0.542703085229535 1
0.779739390496923 1
0.790567422231495 1
0.217699287677226 1
0.380521288967654 1
0.12273698433135 1
0.362170344787713 1
0.499316861167529 1
0.209935052436798 1
0.409260744475757 1
0.448161950708953 1
0.714675693113434 1
0.508388588539646 1
0.50273696777595 1
0.924337672367396 0
0.861810989732519 1
0.918302466923333 1
0.563824859643337 1
0.817902536245315 1
0.615133359879307 1
0.697303738227552 1
0.4706168739697 1
0.545655683074384 1
0.277274797755329 1
0.926243459275918 0
0.670298606523276 1
0.662045431532814 1
0.324444517884101 1
0.911498483064859 1
0.608774141353966 1
0.453758140737049 1
0.731026559568449 1
0.497806600584002 1
0.351554582386628 1
0.451086337153669 1
0.672211793575768 1
0.66980004535958 1
0.420748531167259 1
0.910249186546527 1
0.524853043572117 1
0.414672050313666 1
1.00503440569623 1
0.00737969622854954 0
0.805324940983772 1
0.595649952980193 1
0.186722991322952 1
0.255028447692581 1
0.493946145115307 1
0.435858196035058 1
0.619698021475256 1
0.36608682175699 1
0.873752534642264 1
0.750691306144397 1
0.409966611050899 1
0.13979745361578 1
0.799427192130864 1
0.457444858908995 1
0.925615999473758 1
0.585650064015841 1
0.557070037653301 1
0.73061616733291 1
0.111081931044378 0
1.13607013471026 0
0.22887982832352 1
0.0508052354769029 0
0.829484759976202 1
0.443345131364928 1
0.371328118835222 1
0.577641864939018 1
0.787398129755293 1
0.627361996370398 1
0.833333780972819 0
0.77618850947046 1
0.758922393537157 1
0.863800422738109 1
0.310537817377153 1
1.09615997877018 1
0.675589587684805 1
0.656990793205914 1
0.746332074072636 1
0.608528489515334 1
0.379269975022829 1
0.824299414370164 0
0.116931860997658 0
0.299495437520646 1
0.370555683408655 1
0.437308224729923 1
0.331431027230569 1
0.61523903244323 1
0.446322808646832 1
0.259862181319834 1
0.0936676482398186 0
-0.0866987399992655 1
0.399530216354531 1
0.629009428948109 1
0.191529820550599 1
0.548409808880971 1
0.394642496809414 1
-0.0256834708854677 1
0.90364118037429 1
0.0593565711535561 1
1.29894867046871 0
0.314281807052969 1
1.11782079769945 1
-0.0111563175515111 0
0.809123517637375 1
0.824414367429902 1
0.528919227380314 1
0.897348676064491 0
0.609823876162502 1
0.180995268424961 1
0.476734204720364 1
0.81350377983275 1
0.568834982579279 1
0.475277941617939 1
0.529621879403663 1
0.371556548881004 1
0.477779897581085 1
0.804216390217813 1
0.166980266046581 0
0.142792081185518 1
0.667064465324415 1
0.605800128843435 1
0.620110426856888 1
0.588830647092857 1
0.650139403696745 1
0.643484325860827 1
0.107637865681163 1
0.742626854730099 1
0.39979785115504 1
0.336196255990594 1
1.39790879585467 0
0.0531956743536247 0
0.524519035867328 1
0.786080065234285 1
0.522917695804542 1
0.70912019258016 1
-0.0932248466443285 0
0.196949687200347 1
0.943611397540832 1
0.731590917122327 1
0.27004985031423 1
0.607821971200294 1
0.851673002954403 1
0.66421007304026 1
0.0411814913625218 0
0.741073608657413 1
0.535573182325577 1
0.65439267008525 1
-0.0854614601651356 1
0.514915929604572 1
0.910915465169358 1
0.16186265057559 1
0.489384645209889 1
0.859324750728157 1
0.865466712591525 1
0.840571327542351 1
0.719970512858749 1
0.576172221949983 1
0.408408306267337 1
0.233479791261646 1
0.812429904989067 1
0.572110636319157 1
0.516987711195755 1
0.320416535206908 1
0.36037975698792 1
0.283782982472922 1
0.521771384778123 1
0.447375879407791 1
0.250353618567058 1
0.399554427956447 1
0.747075708673145 1
1.04207017682592 1
0.462821623795318 1
0.827867666224861 1
0.907132944813768 1
0.923009786378626 1
0.285751826040266 1
0.396351493158592 1
0.413697539210974 1
0.241234335882463 1
0.417335217926143 1
0.878260152435288 1
0.376114981798375 1
0.141069811672497 0
0.370908735817929 1
0.485362402696708 1
0.557706793894214 1
0.846341072847458 1
-0.108869405214683 0
0.694842828977789 1
0.782066846264496 1
0.41640716496132 1
0.57308976087696 1
0.0992173851969641 1
0.265062054939701 1
0.605375121544274 1
0.789829185377908 1
0.523569078705526 1
0.424135139418885 1
0.294161267108295 1
0.505172644894598 1
0.395520867132346 1
0.501638389548991 1
0.835611890760203 1
0.728606501924573 1
0.400362714870266 1
0.529119750945189 1
0.278323570524317 1
0.250323414231436 1
0.428433789744606 1
0.995988315821065 1
0.648572228663688 1
0.450136272025173 1
0.694179509474464 1
0.616572726239969 1
0.650679520416516 1
0.602366945891753 1
0.567731698291235 1
-0.0475006166579798 0
0.190659581378605 1
0.473145864815721 1
0.371773010418561 1
1.03382222004734 1
0.444088989053986 1
0.614022845610775 1
0.545509385117659 1
0.366281650793885 1
0.0231884322056833 1
0.638335508066225 1
1.16688732177811 1
0.347491420168886 1
-0.0531949482516212 1
0.506576672718533 1
0.484214798525185 1
0.468046026726225 1
0.241592117905824 1
0.881028225461885 1
0.38799116204032 1
0.0813529019099488 1
0.101487729203155 0
0.330930363743216 1
-0.0541089300330457 0
0.255678667156682 1
0.236958423926741 1
0.752272152426936 1
0.68625622363352 1
0.705355565859493 1
0.229901676557555 1
0.83879989024418 1
0.441173871807933 1
0.598931546920518 1
0.530628927686552 1
0.203186407798039 1
0.544975712036672 1
0.305339192142188 1
0.924464494332295 1
0.437254128590002 1
0.387618866589644 1
0.404393193870716 1
0.426861408308729 1
0.656188708527033 1
0.354892977757683 1
0.209051250864697 1
0.652293501444379 1
0.398698344837221 1
0.252228853893892 1
0.514848174274085 1
0.464539177286765 1
0.600043824441571 1
0.362850771941317 1
0.489619266573757 1
0.641257543980235 1
0.474455711074022 1
0.656225824101337 1
0.568857816584373 1
0.0329286470285787 1
0.559597659815543 1
0.460616350385448 1
0.475142149258529 1
0.72018216821335 1
0.0703583857706376 1
0.496930264487562 1
0.697583043819996 1
0.557870144114739 1
0.732401795001679 1
0.459540782437386 1
0.283006823340614 1
0.320939197913728 1
-0.0307744073073572 1
0.221415219907982 1
0.384526428607381 1
0.331843402813444 1
0.437825939082029 1
0.448201315142481 1
0.68273731891818 1
0.277868521749873 1
0.27486161137409 1
0.168844458378769 1
0.605394032640651 1
0.767972722502908 1
0.227456533146957 1
0.629887985237648 1
0.349695415534441 1
0.521011588135379 1
0.668534252600754 1
0.105829441391116 1
0.45079162095322 1
0.627458601253936 1
0.896618856464412 0
0.420431693367819 1
1.02616122349607 0
-0.0307547995859089 1
0.229211468907385 1
0.516151903425248 1
0.462954064537663 1
0.5479506342048 1
0.700039714043445 1
0.749805575969937 1
0.250204819832975 1
0.12807878829095 1
0.221371486926115 1
0.537541157615587 1
0.890710909846899 1
0.584031379508647 1
0.202188067294512 1
0.704308302960646 1
0.581805154556103 1
0.407279988840484 1
0.718453668006641 1
0.186450617185932 0
0.593250241169598 1
0.541714423565525 1
0.9715607685573 0
0.2585755448641 1
1.3536853741646 0
0.49758481328303 1
0.351563274917297 1
0.943794997291827 1
0.453099574173261 1
0.766212458827353 1
0.341074523971019 1
-0.0168916607626942 1
0.638806110207542 1
0.837916404044519 1
0.425295616406685 1
0.49712416924606 1
0.441101912442981 1
0.382606890105707 1
0.762108688656232 1
0.918801913801088 0
0.319207912052845 1
0.872171318248154 1
0.457174321564439 1
0.236697669984827 1
0.114757925452389 1
0.660520385895274 1
0.723279391672536 1
0.879103806216947 0
0.499576283403028 1
0.317176773294362 1
0.810963564442046 1
0.441812505300573 1
-0.13889189593044 0
0.235779602325752 1
0.351548704105951 1
0.376402267255073 1
0.366595323496183 1
0.363952223083324 1
0.460913254653733 1
0.685978866669576 1
0.430214757408837 1
0.343489059778112 1
0.276099104355414 1
0.599439109585619 1
0.404133225004363 1
0.334693074576039 1
0.394698801377993 1
0.802405712139656 1
0.635430257948006 1
0.556735859366455 1
-0.405754556146326 0
-0.0254909280392579 0
0.659184242964318 1
0.679293220358209 1
0.684772836207916 1
0.407157310607712 1
0.212173277982473 1
0.290380864126916 1
0.368567630733482 1
1.16021395753542 1
0.701192524263333 1
0.746448618584992 1
0.58275635835565 1
0.238743257308476 1
0.363608348792199 1
0.385455668822057 1
0.435933656747938 1
0.627168170124195 1
0.255381200135769 1
0.916043464348094 0
0.812198166328917 1
0.758497572355199 1
0.800427800812097 1
0.468031461657836 1
0.449068006250843 1
0.455979865615182 1
0.583031244679068 1
0.301028372838137 1
0.78226403166837 0
0.585440745080994 1
0.121554479842198 1
0.667913755014636 1
0.923704126126753 0
0.626284655643914 1
0.75380529920515 1
0.12353524658428 1
0.847322939282814 1
0.758434026914194 1
0.501115427005053 1
0.399805991099449 1
0.503439627376433 1
0.714968343683262 1
0.818088195845104 1
0.663687855689238 1
0.799610628245564 1
0.895890074280009 1
0.697000204481863 1
0.983031558492666 0
0.673010818025925 1
0.10127349628897 1
1.05524782975862 0
0.246234274883063 1
0.944622646657546 1
0.55764104953735 1
0.715463114162767 1
0.680649542476579 1
0.331576797509136 1
0.295494101342223 1
0.457835914719198 1
0.527316756736988 1
0.358597453639474 1
0.691728063712953 1
0.802253933675271 1
0.383143551752712 1
0.305478694616921 1
0.200157569208392 1
0.777161547954727 0
0.370586641204647 1
0.670402084407728 1
0.589601426634998 1
0.471214452881729 1
0.331715053943001 1
0.865479883769934 0
0.682172348441219 1
0.729541383901086 1
0.742617911142992 1
0.701308671103689 1
0.617579535727528 1
0.256144340103545 1
0.586066055213437 1
0.256069142655549 1
0.718747296989946 1
0.531775834648756 1
0.698840429899257 1
0.176388143525725 1
0.789263489510716 1
0.13428701093158 1
0.641818943326687 1
0.559224575452055 1
0.311153870000872 1
0.750192919968849 1
0.243613868666074 1
0.39296313716379 1
0.486899582782286 1
0.782244592261852 1
0.666884457205832 1
0.264155841683199 1
0.973240536792995 1
0.237699988149545 1
0.419642060437113 1
0.160949845098568 1
0.221786820871804 1
0.383420064751971 1
0.157967282715937 1
0.952440372713852 1
0.572295128875665 1
0.693916348649783 1
0.520413469042221 1
0.55886696920555 1
0.775001441459705 1
0.47453961312818 1
0.55436298448349 1
0.588215778181831 1
0.830334787923551 1
0.0961329991157558 1
0.68824675568307 1
0.444135814953244 1
0.287702919205169 1
0.268688531516152 1
0.953125195801651 0
0.819041109549664 1
0.397920615598883 1
0.177179791956289 1
0.413346564287725 1
0.826276345950299 1
0.369694913273332 1
0.316155997592298 1
0.17769351904318 1
0.237735963652929 1
0.382796525716804 1
0.599103928842512 1
0.469502782938736 1
0.539309105229231 1
0.0605696567508864 0
0.435097111353763 1
0.41667254243229 1
0.792354403430046 1
0.534620173068139 1
0.933890213238427 0
0.46442311200461 1
0.797768795096208 1
0.62147746672913 1
0.561037182119827 1
0.258934666919728 1
0.44102718628176 1
0.537002282433628 1
0.913023263296373 1
0.215077469513388 1
0.677018973688846 1
0.748307432450309 1
0.542312075894398 1
0.45822477469851 1
0.770101643766678 1
0.49340010408344 1
0.531101875113675 1
0.970750215930319 0
0.824864449112465 1
0.430846319011688 1
0.966060565638053 0
-0.0686633516288359 0
0.800789094818442 1
0.208130934638958 1
0.872961639270828 1
0.624082744010489 1
0.17601252040547 1
0.253082370475088 1
0.409749937925198 1
0.637978349273492 1
0.741572622939564 1
0.642280492279053 1
0.33480176402247 1
0.291799750994582 1
0.627585533357911 1
0.504036296644344 1
0.510469289891048 1
0.537059315253547 1
0.292107880044432 1
0.755571520626355 1
0.479565519243622 1
0.488030961504913 1
0.557614656981115 1
0.259948271121422 1
0.831181509182489 1
0.536320448762457 1
0.852276270469586 1
0.920455084608054 0
0.434666305168884 1
0.541281388259853 1
0.558077251152209 1
0.0687319255501637 0
0.31431141598254 1
0.236197738299563 1
0.323309149774436 1
0.607006944789118 1
0.317002164120629 1
0.759502141788807 1
0.838959223318863 1
0.29168447643117 1
0.554067954122516 1
0.729612209792043 1
0.359043537185336 1
0.740833712223375 1
0.593541206496373 1
0.474108836500251 1
0.52484506837 1
-0.169716319345396 0
0.319860894053691 1
0.391257003656613 1
0.514694209280184 1
0.961160076447575 1
0.341302911604634 1
-0.00814846052272077 0
1.02204910172863 1
0.768658807127193 1
-0.0883480960355412 1
0.523149596409383 1
0.423604340872168 1
1.30657887077069 0
0.459220300107475 1
0.88284956045552 1
0.516190560725741 1
0.93842043460018 0
0.232562378087256 1
0.346773445847597 1
0.161341866961963 1
0.296288691748046 1
0.28861063956195 1
0.402658357629069 1
0.782792621758147 1
0.487275304490072 1
0.202371416544538 1
0.590055197960874 1
0.0615352760218967 0
0.62898428781389 1
0.251354665342635 1
0.347387491207452 1
0.960308656462268 1
-0.00928382886505224 0
0.244529846146146 1
0.000267831963243314 1
0.578814227214095 1
0.441281177494656 1
0.519924837292366 1
0.345436464634274 1
0.654209339883465 1
1.3860353382139 0
0.354248993636008 1
0.800683163301052 1
0.861501351024941 0
1.26698607629148 0
0.376601835644283 1
0.349628553284927 1
0.3772776596357 1
0.733976885753794 1
0.634528345835286 1
0.55766674082599 1
0.365004365746977 1
0.511986223056216 1
0.586687490622222 1
0.55726050663421 1
-0.00660734031679429 1
0.617283371555722 1
0.141134384106074 1
0.441117917409941 1
0.57232266003355 1
0.49610303189714 1
0.293112433191809 1
0.582906797927911 1
0.183584654636684 1
0.0723486677535675 1
0.807301478724768 1
0.65823602484269 1
0.17445120706362 1
0.27263182649987 1
0.0480142189483134 0
0.533391309346724 1
0.607952819478905 1
-0.25608818258238 0
0.384397757087303 1
0.447872818979233 1
0.496617228781183 1
0.796928611549474 1
0.983728010762158 1
0.807511221664925 1
0.241834766254166 1
0.59346152282861 1
0.887315722422435 1
0.293359295630227 1
0.781693248018324 1
0.440584038165444 1
0.180740607902794 1
0.444536559945965 1
0.511174625785485 1
0.576197603542677 1
0.480850851231294 1
0.494642675724838 1
0.260890597540497 1
0.569248194448962 1
0.158944504306535 1
0.648051707632768 1
0.387640753998665 1
0.637028584212639 1
0.50064521849705 1
0.499109205973628 1
0.74335413191227 1
0.908821152745053 1
0.536285271581486 1
0.578353173226707 1
0.650324061279091 1
0.133182070277548 1
0.798419740909359 1
0.816261944897356 1
0.33896451662235 1
0.187759450740922 1
0.878841900979249 1
1.20114728169916 0
0.602354200003303 1
0.733952894168344 1
0.33482909346138 1
0.54039058368325 1
0.233080967917522 1
0.268366450070223 1
0.599054794642725 1
0.107931856389497 0
0.895233851045219 1
0.636789192948829 1
0.605859989946328 1
0.751957102670222 1
0.569102221274301 1
0.577461183145594 1
0.670871307259381 1
0.624182560307385 1
0.70777268071849 1
0.480995417124616 1
0.16537642567404 1
0.599190750270942 1
0.0705838561599787 1
0.483482832138789 1
0.392131335820505 1
0.424562735144116 1
0.400304076592095 1
0.891550495087176 1
1.0982285790071 0
0.766453030449742 1
0.875069464476356 1
0.514088833270354 1
0.679682354949511 1
0.709675263952751 1
0.449089390445507 1
0.524751642736227 1
0.89058966334049 1
0.590162763564815 1
0.298875371640515 1
0.681158068789171 1
0.199863080860278 0
0.517469644345163 1
0.721449531340495 1
0.713436852148942 1
0.61968995793413 1
0.738286311224923 1
0.138397872333741 1
0.478810574056797 1
0.69137084744151 1
0.575222038425091 1
0.308201150748284 1
0.445591787795692 1
0.733782673716539 1
-0.144615274719897 0
0.844245348689549 1
0.198143925683517 1
0.634928815919175 1
0.641765753997112 1
0.395582521616959 1
0.662224462615315 1
0.564622738836271 1
0.752814044216767 1
0.727535504658902 1
0.591872005291597 1
0.720452563169183 1
0.434850561529886 1
0.518399894771303 1
0.352100614421211 1
1.08829806763939 0
0.762145069411492 1
0.0909964213754307 1
1.08676883791067 0
0.574156834199591 1
0.310568330642422 1
0.0674152159834378 1
0.861087281052994 1
0.0697957620947576 1
0.152632421412074 1
0.267354417668328 1
0.46368045974587 1
0.709233632259384 1
0.400800031890749 1
0.0515694530246113 0
0.449494747121295 1
0.827676718388941 1
0.499209447223479 1
0.523241185874098 1
0.408554811771331 1
0.821621653045103 1
0.240073218009567 1
0.721927804072315 1
0.611944988087314 1
0.749151863194683 1
0.2128619213802 0
0.718883131337127 1
0.783899409299177 1
0.402133720170698 1
0.373588112990585 1
0.468239985459115 1
-0.0707748140014749 0
0.267464886623476 1
0.555111713738455 1
0.489266478932811 1
0.47141015411966 1
0.304474791007803 1
1.24972145474083 1
0.134406929424129 1
0.883968863553519 1
0.368842788812811 1
0.16277561055092 1
0.0656444463037166 1
0.0611810234506554 0
0.448357827382074 1
0.784436998858842 1
0.470396880322562 1
0.400370690399454 1
0.504115279211778 1
0.305668514050028 1
0.658366999444888 1
0.486689195223646 1
0.297435208689562 1
0.769444408607572 1
0.542880518852259 1
0.707223493671208 1
0.504900116736255 1
0.225322840551358 1
0.690998720649965 1
0.798522274764141 1
0.666724467641016 1
0.435601249101762 1
0.154210121870184 1
-0.00703286218647245 1
0.447790966968827 1
0.506288549643248 1
0.899005041421842 1
0.24965771263011 1
0.128874272425664 0
0.153975375663253 1
0.0867080436208664 1
0.607198486579053 1
0.700233100227673 1
0.858990114476921 1
0.209523175652704 1
0.635096211627064 1
0.536945289721415 1
0.531643599782637 1
0.62683738337533 1
0.616456773501617 1
0.433173565126658 1
0.179639917912682 1
0.769200508181576 1
0.771310151100704 1
0.348505055210872 1
0.47982837930787 1
0.651232065812934 1
0.128588507074325 1
0.699301915642211 1
0.384987503775002 1
0.255214672556381 1
0.746812980605707 1
0.343625529094973 1
0.316225718060882 1
0.690127413325279 1
0.308067471818439 1
0.635723002469914 1
0.827138303534252 1
0.3944631516871 1
0.53709343960529 1
0.557453339566682 1
0.32954648360427 1
0.381100614608408 1
0.607361600322934 1
0.385281573484952 1
0.498808212933531 1
0.102126620662362 1
0.44354618302548 1
0.093876116376379 1
0.405894725876647 1
0.305524303706291 1
0.475907357056305 1
0.296421600535852 1
0.26000037999103 1
0.305436507377972 1
0.280691964583712 1
0.514632509306075 1
0.464501974318577 1
0.827841312068389 1
0.777366028591934 1
0.124910866565937 1
0.713116134875385 1
0.355362935673468 1
0.774655927964706 1
-0.182797272509213 0
0.810129915055472 1
0.443454648295699 1
0.765987559163235 1
0.676015039506981 1
0.370367957738275 1
0.447055831469874 1
-0.351445312077276 0
0.299503420003935 1
0.615361968282864 1
0.617432041400646 1
0.32034912889313 1
0.62649936534421 1
0.268272127047212 1
0.660002039773022 1
0.783063902583571 1
0.0493982229225332 1
0.251774259161135 1
0.471991439423392 1
0.437917395607543 1
0.623480450722163 1
0.242349532612148 1
0.475262967554239 1
0.577040487087383 1
-0.176597851945066 1
1.05873351946079 0
0.614728845873873 1
0.192057774039247 1
-0.0367248897519198 0
0.430291368689453 1
0.624572513122856 1
0.798229560560845 1
0.707027703020993 1
1.25591557033931 0
0.0705022816004791 0
0.63713355675903 1
0.743167968228745 1
1.12180329787569 0
0.33854189437342 1
0.484454539477509 1
0.215082227752338 1
0.859280708161977 0
0.453708589889463 1
0.467541499250882 1
0.630530777849487 1
0.638560423437146 1
0.283294724284777 1
0.670090068137063 1
0.389374963357558 1
0.467270125144283 1
0.494628774627934 1
0.721412161157303 1
0.522501768401555 1
0.672806088102584 1
0.151133507135887 1
-0.047157176076834 1
0.646037077048069 1
0.943566818483602 1
0.383106058174786 1
0.592637321248843 1
0.0808473263921131 1
0.467140628133051 1
0.714497614008804 1
-0.0215013090843229 1
0.583876208939434 1
0.223400753352406 1
0.335792335688425 1
0.295378211005068 1
0.478527795668896 1
0.0341552149823259 0
0.613634269353545 1
0.407501548535637 1
0.443747312211377 1
1.07179693812494 0
0.486771119596901 1
0.75108084622826 1
0.859461797987642 1
0.256624513078457 1
0.512355542760151 1
0.408337141514898 1
0.724867345301589 1
0.995901619980331 0
0.611821220082703 1
0.404732904871023 1
0.55475060933807 1
0.559696155494897 1
0.994833376431525 0
0.720044571426807 1
0.166910899254586 0
0.198682153847875 1
0.410983181700171 1
0.424305355159666 1
0.890249007348448 1
0.481166695055066 1
0.20602699884885 1
0.540148806003432 1
0.778773009056523 1
0.385813600906946 1
0.437011806587844 1
0.466020964632279 1
0.600044166389516 1
0.156492853811066 1
0.70610754508799 1
0.562082118555273 1
0.561240467820641 1
0.10512480734317 1
0.334510804017506 1
0.587709003464437 1
0.387902662377927 1
0.391532164186687 1
0.0276898680695946 0
0.75055393268848 1
0.480406553072289 1
0.397659243206468 1
0.550167365820773 1
0.0736072520835759 1
0.606172075785619 1
0.809586178615864 1
0.563989044010578 1
0.76018142086318 1
0.620689962391088 1
0.79100293845224 1
0.379651698934222 1
0.238395462415777 1
0.376875960392366 1
0.653908638519648 1
0.364931682771952 1
0.658964332196344 1
0.560821611534306 1
0.819087325851116 1
0.575612064358556 1
0.675541346522966 1
0.783471856314178 1
0.771210008226484 1
0.749960633534198 1
0.873418467900893 1
0.642050723428898 1
0.443662522283337 1
0.402466917206609 1
0.605088431072745 1
0.0262435102823089 0
0.427671463429701 1
0.598611387627892 1
0.449118908518767 1
0.546920975875512 1
0.101376669775385 1
0.340332842487947 1
0.597311606529953 1
0.694114039455105 1
0.275272518943839 1
0.639704428534483 1
0.288769540547564 1
0.592487287368216 1
0.332183655191901 1
0.411398937701864 1
0.600793074453253 1
0.146649787858895 1
0.205007556096409 1
0.167573798821228 1
0.389636552169352 1
0.63812416186433 1
0.429613365531837 1
0.324705320831298 1
0.665729507315375 1
0.809297433666695 1
0.0198053464010816 1
0.399500726021874 1
-0.0144363764928413 1
0.208843686488667 1
0.462287324174964 1
0.711476520941846 1
0.751400289847689 1
0.323399132135529 1
0.0244193212679635 1
0.62410203871544 1
0.477679614071578 1
0.935051515146333 0
0.619988642723205 1
0.517602125771014 1
0.545473749141214 1
0.642280226175807 1
0.28232212470903 1
0.530384350384687 1
0.790979901258014 0
0.132467193771949 0
0.247148964326425 1
0.516990397772287 1
0.315593472908933 1
0.401248308533109 1
0.466871875902386 1
0.641136123160593 1
0.282004333070591 1
0.355156213829762 1
0.119815719924188 0
0.781334976291032 1
0.398794676065616 1
0.6643023105856 1
0.705893130233971 1
0.170250662230116 1
-0.132659509401936 0
0.882802102799714 1
0.151360496589925 1
0.670020112046617 1
0.324392697123538 1
0.509673201906745 1
0.51220238659531 1
0.601224637848886 1
1.11334397848821 0
0.700718083563978 1
0.196391955142355 1
0.313800571255852 1
0.0689242909360374 1
0.805058646412145 1
0.570538533134953 1
0.149650582755624 0
0.779670234447517 1
0.339984333783133 1
0.724923926107519 1
0.192899063066203 1
0.150763500458994 1
0.871629112353195 1
0.571294947261042 1
0.512069005744888 1
1.24276917777253 0
0.626593720327992 1
0.269592003987161 1
0.586003192623383 1
0.55097261445133 1
0.605780629456015 1
0.78853369081946 0
0.766022495703115 1
0.395773423286968 1
0.277176651335987 1
0.244303670506053 1
0.841607688570354 1
0.761133719962841 1
0.916854087392408 1
0.100749539801727 1
0.703165980739059 1
0.724429343874578 1
0.351299605533669 1
0.354552895153886 1
0.263445225455406 1
0.41964572126262 1
0.0599361195067324 1
0.383442519512494 1
0.108063333376109 0
0.179486893796805 1
0.482406314454354 1
0.366342674200332 1
0.591035082404373 1
0.557375006597977 1
1.01911422732431 1
0.644247885981107 1
0.29878389816307 1
0.844512921772183 1
-0.237404800336453 0
0.0725049360373531 1
0.442588462717542 1
-0.103488786187936 0
1.05104607069072 0
0.475604598789109 1
0.536973514865563 1
0.27072545192165 1
0.738177215916969 1
0.749247879909069 1
0.763615580961464 1
0.628789427692779 1
0.778434539043922 1
0.389643795890521 1
0.148478596023488 1
0.530821407834529 1
0.424762758771255 1
0.0493330365864897 1
0.559898695812128 1
0.691931863567991 1
0.546354652985432 1
0.725846933300437 1
0.266895294100273 1
0.250331527771837 1
0.677578613420296 1
0.61576556281696 1
0.375798900461536 1
0.822181138264785 1
0.377487285316095 1
0.575652971298153 1
0.429991685094243 1
0.875695666724742 1
0.622571010020546 1
0.587775551651446 1
0.577690100985779 1
0.658174272360277 1
1.00382227803829 0
0.410181824696029 1
0.364305928622663 1
0.0891718070874979 1
-0.0308764607994994 0
0.332913141047779 1
0.82104518284117 1
-0.0353294977508342 1
0.410109913135578 1
0.356937621496874 1
0.599309737407362 1
0.254953377383638 1
0.70359095410692 1
0.290911753672549 1
0.561644674044611 1
0.315447871147679 1
0.684028890955434 1
0.395233438397446 1
0.520579450835681 1
0.497180073267869 1
0.284802171188544 1
0.262378525596515 1
0.560033927890059 1
0.94962949618837 1
0.911346278429388 1
0.490724080013689 1
0.82543587919238 1
0.945894144503152 1
0.496633047214639 1
0.575427138191388 1
0.511336570584418 1
0.82389785272077 1
0.669154696049376 1
-0.23542533423035 0
0.65756497921119 1
0.43860721790961 1
0.795577005618077 1
0.707966919296488 1
0.590440045979708 1
0.477890663795772 1
0.425736589450587 1
0.991335417117155 0
0.337484184387441 1
0.778735288021626 1
0.571939179691445 1
0.255447610385778 1
0.799176652810937 0
0.281062055348925 1
0.492682089885533 1
0.703748316546372 1
0.37291709195767 1
0.559875714020989 1
0.479349053303511 1
0.587658487038318 1
0.333535538792617 1
0.318906740943709 1
0.24837891452294 1
0.696847436557994 1
0.441612703078181 1
0.361378382604823 1
0.406647663891907 1
0.378988187801354 1
0.76447346562258 1
0.311702644196147 1
-0.207560958456839 0
0.477979600120284 1
0.758011787844014 1
0.588677109991416 1
0.24362808709005 1
0.438966960028556 1
0.737714127699658 1
0.488444225477544 1
0.616225738844335 1
0.364920694822548 1
0.987071319704608 0
0.858129509262077 1
0.541635678312456 1
0.877203877502879 1
0.518279840982186 1
0.682406014191596 1
0.740805794499196 1
0.826908255499464 1
0.636772940911157 1
0.14342008232838 1
0.128481995367089 0
0.545628716846769 1
0.47053659784826 1
0.857216392848203 1
0.403190602186983 1
0.807702497351171 1
0.526144885517832 1
0.47743081822067 1
0.581898846991298 1
0.559163870988173 1
0.712902815787636 1
0.271366223259956 1
0.433259709304652 1
0.249556976906787 1
0.318779497805617 1
0.480970721448392 1
0.738017683874872 1
0.153056747188621 1
0.820718939147039 1
0.361862748253872 1
0.536656508705256 1
0.459544164265632 1
0.381126039394688 1
0.467452661523975 1
0.490077142887455 1
0.487962620916155 1
0.673759816770988 1
0.555518555351981 1
0.51554201790926 1
0.8222065877447 1
0.562632889188358 1
0.139559117039859 1
0.720987056400902 1
0.826563894031633 1
0.534810889720721 1
0.551772245468555 1
0.513407151081271 1
0.359992153890196 1
0.893079231375226 1
0.183294624772165 0
0.693320327747467 1
-0.0509371418635093 0
0.552967037178091 1
0.607347462301025 1
0.297071802858321 1
0.500368284558783 1
0.674459231102869 1
0.651239334847731 1
0.635035152467458 1
0.536687875559157 1
0.188077657566962 1
0.512160685345746 1
0.158838427708265 1
0.486724602433698 1
0.145364345286499 0
0.893107816918305 1
0.433331023174203 1
0.885338900462306 1
0.68116914036338 1
0.477971659350398 1
0.259866873917235 1
0.327029541337032 1
0.598355492246599 1
0.993244076718806 0
0.66747248583201 1
0.450194549362022 1
0.412804308773359 1
0.472888170746393 1
0.832201756383228 1
0.548417041481555 1
0.0279262176277208 0
0.798469926880267 0
0.770489223485048 1
0.417786529583856 1
1.06114390785823 0
0.584147940208658 1
0.387561494671247 1
0.751701801978416 1
0.832082412199732 0
0.524525167255385 1
0.304088082673775 1
0.391357901597742 1
0.705362320096782 1
0.557004346039884 1
1.0079555354299 1
0.741196061746847 1
0.940196818567268 0
0.622549138652477 1
0.516168946007914 1
0.678106417326526 1
0.461473910251888 1
0.769082999985292 1
0.522161919435498 1
0.31139994948459 1
1.1433625866667 0
0.326712931240149 1
0.191507882782624 1
-0.0351193229144605 0
0.583957632150284 1
0.3153391791027 1
0.427302245144449 1
0.458471381022079 1
0.275005080959292 1
0.158150149472507 1
0.754269792358413 1
0.592361182173868 1
0.366900144029075 1
0.531301722999324 1
0.342885104925063 1
0.593709916270299 1
0.596810023813071 1
0.633453816442077 1
0.376305733596646 1
0.665487284584865 1
0.681223298575228 1
0.653391381216118 1
0.392178732031769 1
0.404153151164781 1
0.700104012022119 1
0.649094653652118 1
0.427804966989518 1
0.313670698976242 1
0.463887722217354 1
0.474739994145843 1
0.439311492247603 1
0.700021810548418 1
0.401645963605856 1
0.323953227828773 1
0.0688721107424487 0
0.371327317737041 1
0.869473754002134 1
0.826357932613918 1
0.273383415319474 1
0.37094183119711 1
0.771137549070144 1
0.579775444264121 1
1.18284520249996 1
0.379419739520992 1
0.473255942560263 1
0.545899888795342 1
-0.017477066175611 0
0.317780637114267 1
0.832755479485882 1
0.814846403919295 0
0.704187500171891 1
0.420032211916382 1
0.733381980041551 1
0.523979853056367 1
0.751296564176261 1
0.316618130747197 1
1.04081181539675 0
0.516084838133261 1
0.494026242760267 1
0.166991609121687 1
0.529417853584118 1
0.829665497221739 1
0.250232864392765 1
0.85548419182996 0
0.707431245180938 1
0.166097873573775 1
0.887861451363069 1
0.200881561970894 1
0.246120370270498 1
0.326502254330765 1
0.100613974594757 1
0.396575632578056 1
0.423017031623738 1
0.861008383010793 1
0.787247384845782 1
0.393419079147316 1
0.707459147664568 1
0.410989606449499 1
0.645837149690017 1
0.481388037482122 1
0.849548729165159 1
0.276677096533264 1
0.349915416438891 1
0.432860549373053 1
0.891110048923725 1
-0.0108822392100592 0
0.504857661352966 1
0.786174837646301 1
0.335180270292231 1
0.489580817593868 1
0.547494117307877 1
0.312280407359061 1
0.298489027923315 1
0.641118630174688 1
0.276081296328808 1
0.474385826367537 1
0.584413994965124 1
0.539716159324832 1
0.194933932647711 1
0.301334926427592 1
0.0443708717859658 0
0.866184859437748 1
0.761861689357828 1
0.0295805326530027 1
1.02800303840558 0
1.00704756170596 0
0.32051930832435 1
0.550083263299563 1
0.471711586461727 1
0.343648244261502 1
0.431164076203069 1
0.690461145646478 1
0.474149244871156 1
0.455970530381938 1
0.503332879655608 1
0.541356752896262 1
0.809303440152889 0
0.817856599213409 1
0.81990331655075 1
0.754901348251865 1
0.173446273216577 1
0.476669156960814 1
0.489306957027144 1
0.880026977354102 0
0.162689630236556 1
-0.00328164871714855 1
0.487406481382558 1
0.20906725983579 1
0.810895414049686 1
0.398780026379616 1
0.96831276267587 0
0.983367717932948 1
0.386763269516046 1
0.951142925233992 0
0.618391017689058 1
0.595911589130109 1
0.0101958140633472 1
0.760115710203029 1
0.729861270585898 1
-0.0419826085172233 0
0.799051329062382 1
0.173928839554507 1
0.69120962520583 1
0.534530967357814 1
0.530261399959828 1
0.435782267232585 1
0.471554457490418 1
0.606933543993554 1
0.13471085133906 1
0.873973593211475 0
0.79651876570806 1
1.05462437832493 0
0.585933027136492 1
0.462570518898312 1
0.569912863715101 1
0.727495270535095 1
0.447629233070994 1
0.330862075123432 1
0.593728340988597 1
0.327944684603599 1
0.548045287427802 1
0.204354263779935 1
0.128115165195585 1
0.70760381170106 1
0.698135294350171 1
1.00508701580449 0
0.675969752862515 1
0.460010247266925 1
0.475684897260908 1
1.21789188993036 0
0.38921854788215 1
0.2965749726389 1
1.45836778915171 0
0.429522939943651 1
0.51100285936945 1
-0.0505376373372142 1
0.492304842653916 1
0.593985487694909 1
0.326104433499003 1
0.943606671543324 1
0.82960546017087 1
0.609330849934086 1
0.342396630171043 1
0.472384774725344 1
0.578104307991386 1
0.376580613747159 1
0.546220084006878 1
0.34416648406344 1
0.794219696804376 1
0.300050306590317 1
0.871887722581553 1
0.613215566239063 1
0.259869104741519 1
0.618439586013574 1
0.470049021435684 1
0.0103066317847293 1
0.839954595708193 1
0.298393165785157 1
1.00374423446379 0
0.266272552289755 1
0.21175835410325 1
0.597161003385639 1
0.417430637032564 1
0.779926559645575 1
0.800144962967202 1
1.08231797130616 0
0.355699123524232 1
0.323365551356534 1
-0.038756585416854 0
0.0193991328776968 0
0.294862733413365 1
0.00224496582477827 0
0.698267629245636 1
0.320107034794369 1
0.743416325988068 1
0.522756661782168 1
0.591267481806781 1
0.277048815788694 1
0.767488979618925 1
0.484917213585769 1
0.622376198411478 1
0.183450736481217 1
0.328477790009702 1
0.40483455552634 1
0.712843321915683 1
0.0497176506818352 0
0.0619028248094761 1
0.00512529641633007 1
0.610230767779115 1
0.533774524531384 1
0.366127626520522 1
0.463886861494403 1
0.491333374187795 1
0.561971354645316 1
0.335179435458011 1
0.869567979265463 1
0.474286998107275 1
0.388918864159844 1
0.172338812570195 1
0.556438227143324 1
0.487321357665058 1
0.543774908625073 1
-0.0513707557813596 0
0.330484194559139 1
0.530409195472676 1
0.410173838502492 1
0.244512812645689 1
0.399236093162318 1
0.131361858671385 1
0.661507681251725 1
0.565669178634822 1
0.622435630323369 1
0.340101554252562 1
0.158104611902021 1
0.333596149755704 1
0.656829775686143 1
0.353739608443916 1
0.550006202696599 1
0.771813577566499 1
0.739842393478977 1
0.42149357513625 1
0.458387939819776 1
0.396357477884048 1
0.375589448027108 1
0.313092008902093 1
0.0983174974339583 0
0.0820351321925357 1
0.69595589007979 1
0.0514277183198135 1
0.207886928707407 1
0.900723782235158 1
0.303794991518799 1
0.701328404606142 1
0.246305596552102 1
0.523669355926573 1
0.0055873305572636 1
0.798949259392664 1
0.540280519722883 1
0.478092810056007 1
0.842389318552864 1
0.461724434555841 1
0.81564652042005 1
0.6579749128535 1
0.54912538272918 1
0.702494737597517 1
0.802075836430585 1
0.633144392227754 1
0.364464704722733 1
0.681123446381558 1
0.612910904076691 1
0.586180078413554 1
0.46525581064241 1
0.25638338773659 1
0.292793149251836 1
0.699010789112752 1
0.418777052784717 1
0.838132943645138 1
0.286339393658307 1
0.754892443959885 1
0.411720219568425 1
0.80124505882736 1
0.583616692170827 1
0.85433322309751 1
0.415015843872405 1
0.870761696592879 0
0.605906543801324 1
0.485698314252132 1
0.22812916133489 1
0.611057895236339 1
0.314818354805504 1
0.572957487428974 1
0.58340239367301 1
0.809362553743345 1
0.633695488007438 1
0.628248794645378 1
0.560847768774636 1
0.945131695159421 1
0.755728654008438 1
0.405159273757203 1
0.398549142253338 1
0.393831332229154 1
0.569037637968236 1
0.544074290741679 1
0.621747898399991 1
0.367327804992635 1
0.88218429032067 1
0.663466651197946 1
0.580562119653761 1
1.09252901332658 0
0.692923497758155 1
0.751598001481974 1
0.515331611537575 1
0.948237395666886 1
0.228226013136842 0
0.653932481159547 1
0.724529580590859 1
0.433837316117821 1
0.761830380800781 1
-0.0455553890182878 0
0.876307494762533 0
0.623682696920068 1
0.194533836719538 0
0.549393711125221 1
0.325900559529708 1
0.259565440184397 1
0.972754171896254 1
0.289793002422699 1
0.304132688222051 1
0.405721300821205 1
0.796594027008109 1
0.436379890822012 1
0.431786345727617 1
0.0703643277073343 1
0.269578697592301 1
0.214217858363083 1
0.617291109740801 1
0.711604038508453 1
0.0151564871716406 1
0.351251074886806 1
0.669964499199531 1
0.637773056867763 1
0.770855432580121 1
0.0407507684366492 0
0.690407252399094 1
0.392993253852568 1
0.525150954153175 1
0.30516730674491 1
0.957343552179864 1
0.352444866416103 1
0.330447488307183 1
0.779885685639482 1
0.70143605778829 1
0.418258349808097 1
0.990212012575625 1
0.434821647174286 1
0.467412089346804 1
0.217439049900378 1
0.685891649422785 1
-0.0808188253771495 0
0.272931174457723 1
0.200706870457795 1
0.899396802075183 1
0.451450246913644 1
0.539247949631537 1
0.74208785674501 1
1.06292121091507 0
0.404920912458004 1
0.435831014384767 1
0.473827705178629 1
0.778309441743513 1
0.597577602125505 1
0.406453079264008 1
0.764701911471885 1
0.726289342551977 1
0.959056547404473 0
0.280556350995532 1
-0.19027697638344 0
0.0451804575403335 1
0.697702970637418 1
0.3896934711883 1
0.53187107936954 1
0.342007528603383 1
0.64421147243896 1
0.353142763181782 1
0.800475683152015 1
0.563317248614527 1
0.488941373376643 1
0.412821936287739 1
0.082081170895657 1
0.393359990271231 1
0.619895289565373 1
0.466930108569186 1
1.1083853588846 0
0.224764806885935 1
0.781643566804222 1
0.919488802858778 1
0.207242100748375 1
0.370296128693399 1
0.786134266316222 1
0.289122390601851 1
0.0792911699805644 1
0.576410264865927 1
0.527916479191603 1
0.737406495975308 1
0.692781721249115 1
0.464625907713716 1
0.290629769097706 1
0.853822677727941 1
0.393645423474227 1
0.343967884464457 1
0.544690893602031 1
0.0200138692062811 1
0.32705220388743 1
0.776180587940003 1
0.662423051789879 1
0.220771422369899 1
0.112077875510501 0
0.432865322838225 1
0.549144707055943 1
0.330965483925901 1
0.550230828749561 1
0.679703233675432 1
0.422039207638933 1
0.245661063094828 1
0.299578491416426 1
0.535118596333495 1
0.839478169708276 1
-0.0117441503029205 1
0.553812335531174 1
0.425550470762139 1
0.22187549058187 1
0.409723096614814 1
0.393048106566027 1
0.965901414523896 1
0.698442717218943 1
0.755869383947011 1
0.306563117428783 1
0.489092548188821 1
0.325785839857753 1
0.50106751976691 1
0.278629677256076 1
0.389930285112405 1
0.507630099901683 1
0.935977190820035 0
0.0419266979487659 0
0.372303028628884 1
0.660801787218769 1
0.323181581450596 1
0.813124886686178 1
0.552328112446043 1
0.28386123216836 1
0.314532477602729 1
0.633837634510276 1
0.343013049213692 1
0.947358630196078 1
0.358439700446861 1
0.478811835243753 1
0.811164039934988 1
0.381139755774089 1
0.517326179358263 1
0.663503022898327 1
0.209478460599795 1
0.302034014180052 1
0.845299086429057 1
0.515276563286824 1
0.642090190570537 1
0.348909158747468 1
0.570497124406453 1
0.453020556586822 1
0.476410905372907 1
0.585364702492771 1
0.482263372290919 1
0.72169482795653 1
0.178737332202835 1
0.416232201441631 1
0.33407607243398 1
0.228953071530301 1
0.293897251602692 1
0.93693715178991 0
1.02338101441031 0
0.147506691111572 1
0.662125396875143 1
0.845770189599266 0
0.143158172928533 1
0.408918390947375 1
0.481622536589242 1
1.03463679046679 1
0.627945868291405 1
0.375501433701174 1
0.882826485963131 0
0.199224668999995 1
0.382627995071917 1
0.329380051497439 1
0.709776131629179 1
0.701670806539457 1
0.30458134400991 1
0.439213700830625 1
0.361804828321782 1
0.568740936864333 1
0.308049825091181 1
0.471316579677287 1
0.250878265710512 1
0.853983785135821 0
0.477078434468393 1
0.586548172247386 1
0.33456773466803 1
0.721102484765146 1
0.408767807617061 1
0.281474831168589 1
0.54930876061072 1
0.439413301680617 1
0.720470201756477 1
0.437855051312872 1
0.638438028331601 1
0.791839158331931 1
0.517085451082014 1
0.433901315275036 1
0.197100595230833 1
0.348139128421111 1
1.38332043688751 0
0.40131196225604 1
0.369807148380535 1
0.8881556832705 0
0.242725637312033 1
0.656512757115347 1
0.497342354730172 1
0.265241058577681 1
0.643109343306118 1
0.173920605512871 1
0.762831074233217 1
0.558315303038317 1
0.696574330291176 1
0.463218485669896 1
0.653884160507081 1
0.347994676939646 1
0.371560290042066 1
0.470660430613246 1
0.31572711044721 1
0.40418552873573 1
0.745419841569453 1
0.611239270619418 1
0.462618037424992 1
0.360910445115873 1
0.66510635960173 1
0.469128731888346 1
0.36790365215432 1
0.480350457161225 1
0.403145306711043 1
0.823872410361936 1
0.654796558499998 1
0.229907642991327 1
0.395872965647087 1
0.181046412952296 0
0.199567984105562 1
0.22246130682329 1
0.653733087741259 1
0.489142624469922 1
0.384890416244316 1
0.628808862919001 1
0.366464866976531 1
-0.142200469110289 0
0.251674404354633 1
0.755239135285334 1
0.172395038016986 1
0.833087085255425 0
0.421648016678739 1
0.296308915968716 1
0.155895247316188 1
0.415796476192015 1
0.246512365866695 1
0.54054066079898 1
1.02465204657104 1
0.340084358255781 1
0.409314970390211 1
0.709181109760557 1
0.320028718210107 1
0.419826237663727 1
0.268607099031882 1
0.342759813969151 1
0.777600702274425 1
0.303586781808123 1
0.319882549513029 1
1.12812635927107 0
0.70265525570384 1
0.758904356501712 1
0.891125859547217 1
0.307102436371669 1
0.759234296762387 1
0.971185756624466 1
0.365835723295089 1
0.0703181780297247 0
0.585314899401462 1
0.478196373671867 1
0.539739817316896 1
0.41954998095874 1
0.478351437402751 1
0.524289134620785 1
0.529593625753273 1
0.549100317434027 1
0.571094429372824 1
0.316328843230069 1
0.349525411385018 1
0.551492099060487 1
0.172253057087043 1
0.681193807567531 1
0.51407198092593 1
-0.0198014893318816 1
0.424028492246776 1
1.21771892743184 0
0.327256041621362 1
0.293916533230618 1
0.542682153515094 1
0.334365371727612 1
0.340222050489179 1
0.428185098559535 1
0.0645066234931541 1
0.676730484901987 1
0.815388746518309 1
0.781960432327997 1
0.722769640661435 1
0.156587582195279 1
0.199327042103535 1
0.903386626269417 1
0.154905438753116 1
0.78946358807345 1
0.0957815139312602 1
0.661481800565633 1
-0.180440234641884 1
0.625162791081949 1
0.927903276972007 1
0.21971121620433 1
0.607589601488967 1
0.164566693484472 1
0.251033437073127 1
0.516930431268326 1
0.388845188355204 1
0.480770896875052 1
0.0743265952895438 0
0.375956842965732 1
0.43407028929142 1
0.282579662149352 1
0.563503989492892 1
0.307095234003066 1
0.105190023711849 1
0.594263283298791 1
0.412791277396758 1
0.0126621778577362 0
0.507039643495255 1
0.461936141122132 1
0.962182511556059 0
0.61362734183545 1
0.374208017935686 1
0.380409162183404 1
0.289218485987445 1
0.7343128937711 1
0.48054321880537 1
0.617280699857179 1
0.111978855660236 1
0.538195456259198 1
0.474015684100906 1
0.354892150636263 1
0.825938553764208 1
0.746359550921541 1
0.281741326860316 1
0.493186602411553 1
0.334147131294922 1
0.298070499339543 1
0.141047874299085 1
0.30782360656191 1
0.22990788464174 1
0.391411533145014 1
0.315148819797685 1
0.851915205833642 0
0.457386005987792 1
0.251131390373479 1
0.129146799431957 1
0.758761918602762 1
0.451506603889596 1
0.529607857588266 1
0.205748571166794 1
0.53794822041628 1
-0.0959353309996618 0
0.78005887853608 1
0.538430011927659 1
0.228315035440321 1
0.596473937200208 1
0.187337008525355 1
0.412154625529463 1
0.839637921732439 1
0.748517604827503 1
0.257168249437345 1
0.641028015413473 1
1.12260149541574 0
0.855635548499821 1
0.626229122048376 1
0.797286951218029 1
0.587069496317464 1
0.553116490168091 1
0.195401250784064 0
0.560753421740931 1
0.611648712663526 1
0.434657315799923 1
0.849361597117889 1
0.777845482566131 1
0.578807040110629 1
0.911694273340584 1
0.757862358634268 1
0.447073782475509 1
0.476606978803579 1
0.492371787151786 1
0.852572813014989 0
0.209535699611678 1
0.798952437680844 1
0.830093503119719 0
0.402258646374208 1
0.160851076281556 1
1.25851310385141 0
0.439510737018076 1
0.240768264760816 1
0.692913983352293 1
0.161448325177133 0
0.510275317614199 1
