# Supplementary material for: Bias caused by sampling error in meta-analysis with small sample sizes
Source: PLoS One. 2018 Sep 13;13(9):e0204056. doi: 10.1371/journal.pone.0204056 (PMC6136825; doi:10.1371/journal.pone.0204056)
Supplement: S3 File — (ZIP) [file pone.0204056.s003.zip › results N = 10 delta = 0.5 tau = 0.5 sz = 500-1000.txt]

"dl.delta" "dl.cp"
0.500147125077756 1
0.0972608369882781 1
0.46080011499687 1
0.446035204471508 1
0.500354035843236 1
0.764248057464588 1
0.378751600546657 1
0.445431921140398 1
0.221905569367153 1
0.621890528157234 1
0.520844674120927 1
0.572451190815356 1
0.755791196633454 1
0.529416809119422 1
0.712288008532879 1
0.272920892293456 0
0.649098435783868 1
0.554806555148294 1
0.574415198389429 1
0.417595255269366 1
0.620909453024807 1
0.634213615020708 1
0.592657539801789 1
0.429961449215746 1
0.178635548806738 0
0.729805362094773 1
0.956536573255792 0
0.444732451724984 1
0.616641837850619 1
0.419924169575103 1
0.330416760276405 1
0.149533258301972 0
0.455410266810024 1
0.355601590167415 1
0.728498012487381 1
0.55209735724117 1
0.38084655077856 1
0.738877003110688 1
0.718343864283988 1
0.552013393876589 1
0.56360647602938 1
0.232721090029045 1
0.556775012786337 1
0.353821937198803 1
0.23600799409014 0
0.560392747935851 1
0.791838240692445 0
0.390035533845926 1
0.405188320309887 1
0.667543034585159 1
0.655078201853902 1
0.466368297014605 1
0.455560366234496 1
0.559027566266502 1
0.578710666859524 1
0.856118265815833 1
0.42994013554051 1
0.680858615342897 1
0.612070252472528 1
0.493518554492309 1
0.613107043122512 1
0.325564402155108 1
0.457275242009505 1
0.729546480681794 1
0.320167393229032 1
0.638419156614723 1
0.838109212222554 0
0.39876976521041 1
0.609840615526414 1
0.296691215703972 1
0.659654134385105 1
0.410664469296855 1
0.431679356193114 1
0.272721625783196 0
0.11906211936694 0
0.313428197520719 1
0.566981050950121 1
0.660216155350221 1
0.610490420773291 1
0.244133126724156 1
0.456013802189928 1
0.308104829604453 1
0.624719217151023 1
0.494757440922556 1
0.698439019676958 0
0.520898216131209 1
0.550645826229263 1
0.70595524940499 1
0.602588580995375 1
0.596571975445665 1
0.497020877692294 1
0.570922759402296 1
0.410449700917499 1
0.809348528536624 1
0.223291174802497 1
0.397195179181006 1
0.401624666041878 1
0.462781202625649 1
0.318859124293355 1
0.292078716531498 1
0.762651994095779 0
0.604275965753509 1
0.661026313969332 1
0.406189851730318 1
0.611305361477793 1
0.709733651053341 1
0.30018022349891 1
0.374221383216693 1
0.0374169743120108 0
0.257166563222787 1
0.5429950812298 1
0.630556294459363 1
0.311191636882849 0
0.706366914908921 1
0.902264021093853 0
0.561678196887601 1
0.723321300166095 1
0.658969510813219 1
0.581122362848078 1
0.473072575107676 1
0.518439659851455 1
0.247668841084781 1
0.643584442307131 1
0.443642154191237 1
0.123184452494196 0
0.572306596478052 1
0.730974969401415 1
0.285302069143265 1
0.447944843847379 1
0.474599033092828 1
0.386480450526251 1
0.717022156529248 1
0.627611025403627 1
0.312325248836824 1
0.498939841257103 1
0.173968286260186 0
0.367028577866816 1
0.574671864567793 1
0.636383313005302 1
0.399379543697623 1
0.688610486921202 1
0.874178970356454 0
0.788154736394389 0
0.793526517348239 1
0.652658190900044 1
0.273428878557559 0
0.617997437010282 1
0.640069596543605 1
0.365545497358023 1
0.440530484158027 1
0.527931953646051 1
0.749256562497392 1
0.578351460556446 1
0.498006301825085 1
0.342415360268897 1
0.479453576612558 1
0.39566101761366 1
0.429828561659817 1
0.670728833654268 1
0.427384404596676 1
0.241489885321595 1
0.450631080344112 1
0.613731904762996 1
0.381794189530597 1
0.561998992479972 1
0.497927358973235 1
1.0597352519318 0
0.525605976038788 1
0.452107784648455 1
0.639301254270291 1
0.535856531205382 1
0.612714153475746 1
0.471335081349517 1
0.649618648753394 1
0.688526500238278 0
0.576040172402199 1
0.404460202141472 1
0.501317498844016 1
0.377293471841329 1
0.078052268937957 0
0.257739846128192 1
0.387397180563857 1
0.922744403640442 1
0.500966410852175 1
0.431779310269173 1
0.552809313289886 1
0.685545625879582 1
0.524180040689503 1
0.61394895654502 1
0.595339132516038 1
0.434843483186887 1
0.589278237299339 1
0.468484282737957 1
0.810842721247869 1
0.734768888769239 1
0.673744857659811 1
0.281468317416912 1
0.34963524251655 1
0.344147437527701 1
0.684170397007688 1
0.419593286248207 1
0.12889742603946 0
0.658498405617721 1
0.546888096870533 1
0.536247933204567 1
0.548532374405676 1
0.450318492149612 1
0.51129373272641 1
0.466497688462961 1
0.290956087283821 0
0.716678983647712 1
0.862041829357219 0
0.293407944934514 1
0.401209206578133 1
0.60449151653794 1
0.78449256514991 0
0.645783939330048 1
0.549147588592843 1
0.396040125395187 1
0.715968461148462 1
0.409782353089235 1
0.329274761546142 1
0.506071732060923 1
0.352198666022183 1
0.549213352724991 1
0.635821203708582 1
0.389393389087202 1
0.495195955803978 1
0.834348826259179 1
0.673322635143805 1
0.73718663450682 1
0.657388689524043 1
0.364447495875146 1
0.390426090901412 1
0.6132680509118 1
0.711351371527498 1
0.584212730345315 1
0.468893550818656 1
0.784601173223342 0
0.600201429777074 1
0.548341521099758 1
0.608882306141317 1
0.644410097264007 1
0.310981123963517 1
0.679952318636058 1
0.568046343966767 1
0.45010668949482 1
0.545093814884405 1
0.682199326763012 1
0.389649417102951 1
0.496425926960824 1
0.279281763808539 1
0.410786085409099 1
0.823589469553303 1
0.823125284556372 1
0.808940670873452 1
0.741207050396717 1
0.720853960519412 1
0.589874827777922 1
0.422343995231963 1
0.614415379930412 1
0.533786320361326 1
0.357555452913503 1
0.799963742697182 1
0.577112889546727 1
0.592173760638256 1
0.438641479151934 1
0.660557397528646 1
0.399314795854064 1
0.460262333482801 1
0.436909891000075 1
0.919128709108897 0
0.413469159398915 1
0.569236311032947 1
0.542210323164384 1
0.511013983122501 1
0.680920663081214 1
0.559533751280833 1
0.834695770008329 0
0.431721193746657 1
0.296023893513608 1
0.491234845341781 1
0.491462003619836 1
0.894780578099535 0
0.194703813209541 0
0.699187858879277 0
0.769997439174672 1
0.56838331106598 1
0.464060648446317 1
0.556136599569984 1
0.416211544394907 1
0.474076295442919 1
0.208162918936747 1
0.620344621986117 1
0.407788366289946 1
0.108866106365617 0
0.609036520821713 1
0.52442271598607 1
0.563238147253656 1
0.390056724382667 1
0.76686550116759 1
0.368055413714742 1
0.834943043118194 0
0.366170580150829 1
0.332061110858177 1
0.596372807090867 1
0.38603220350868 1
0.44293643789574 1
0.259695808714795 1
0.847247640285084 0
0.67405626207433 1
0.4829522764092 1
0.724319382297324 1
0.715184217837133 1
0.329637280504931 1
0.712903822838645 1
0.596498343044638 1
0.659241780171493 1
0.244131008303696 0
0.302987577193996 1
0.340512672907603 1
0.515830036806268 1
0.6779903083857 1
1.0329574340489 0
0.564963214827809 1
0.709909774497036 1
0.581747174991438 1
0.51954837052526 1
0.671110029814163 1
0.371553001496686 1
0.533444411546715 1
0.497393786160887 1
0.650377726051308 1
0.667518021719813 1
0.424055110600944 1
0.686604531908355 1
0.438008202844117 1
0.462239681192804 1
0.603889717390643 1
0.661634103740312 1
0.447287209937517 1
0.408031335380582 1
0.16818972771372 0
0.625248363771805 1
0.426517000855585 1
0.641633867559932 1
0.414489738877021 1
0.304931818622529 1
0.525385643178983 1
0.795413023151457 1
0.695129282861589 1
0.314459918062988 1
0.479904061435703 1
0.150140929874259 0
0.162891374979006 1
0.525748819853533 1
0.636519705360287 1
0.384658766097998 1
0.686713729714406 1
0.313448855185529 1
0.361919124246514 1
0.821125909731954 1
0.416330250407098 1
0.181071862327689 1
0.508797119413323 1
0.387549456254815 1
0.186663800905103 1
0.330919762253131 1
0.591415337153894 1
0.27057748834253 1
0.390173770261868 1
0.562580915656043 1
0.303294426356285 1
0.758178847275091 1
0.251189708285481 1
0.665669437903044 1
0.646292479806714 1
0.46815763108654 1
0.5556792374799 1
0.407767118891855 1
0.485594041851476 1
0.612708703979552 1
0.489270235483681 1
0.298951591339417 1
0.62530471835832 1
0.690918092436798 1
0.662010698697164 1
0.637086356252893 1
0.241814795711355 0
0.449831482238128 1
0.601400253891073 1
0.580787729333259 1
0.532644501896593 1
0.57192886505935 1
0.505824130430944 1
0.3790767195384 1
0.453160588838539 1
0.469868118250702 1
0.659184606461067 1
0.397895536846014 1
0.532769455369498 1
0.631542371387942 1
0.540495457777217 1
0.614188442169389 1
0.427350107859576 1
0.595615024981471 1
0.301872216126869 1
0.748547647873769 1
0.468628961200985 1
0.64075920392809 1
0.498361644946642 1
0.444919881965285 1
0.528676455703032 1
0.324689401716915 1
0.508551498865783 1
0.550713835664534 1
0.664097289708215 1
0.367772812184403 1
0.444257443917436 1
0.605502547373513 1
0.54719866416676 1
0.548380390522649 1
0.382858364757789 1
0.60826409060057 1
0.526394828791211 1
0.313272817325377 1
0.466508632907505 1
0.474927344648992 1
0.389139383170875 1
0.365004014102153 1
0.649881793266743 1
0.078378063507051 0
0.47497232807288 1
0.533114615227111 1
0.637103961104075 1
0.769582006988869 1
0.379508060349799 1
0.633975536670805 1
0.519090074227213 1
0.322966599499828 1
0.612450260263847 1
0.520709618883689 1
0.56609948901325 1
0.831766558753819 0
0.505585853715839 1
0.622911952896367 1
0.666290344060836 1
0.524050241836211 1
0.528300579700138 1
0.427857813981624 1
0.603086421160084 1
0.448040486651589 1
0.76310377442414 1
0.40651525765385 1
0.401120173062096 1
0.313879829222125 1
0.449528969581353 1
0.735822382612709 1
0.678961880606004 1
0.657039031659426 1
0.465652667237261 1
0.645545848420609 1
0.414322500910669 1
0.573620399742267 1
0.197898211245518 0
0.502503445529321 1
0.591989034378402 1
0.348115270463793 1
0.294345725746831 1
0.449298006511412 1
0.377833860872545 1
0.882982784858647 1
0.778918515350845 1
0.572219603752363 1
0.146366463568381 0
0.512996664522978 1
0.327098196910139 1
0.536603956835848 1
0.561665892094248 1
0.600809093320831 1
0.358509266514941 1
0.690756669527183 1
0.118023273678941 1
0.282588008036235 1
0.111615401926186 0
0.472885091789789 1
0.513354191448604 1
0.42462815118276 1
0.504527571073586 1
0.427430131518027 1
0.39580696541786 1
0.882083138146986 0
0.557494479298881 1
0.31928217893508 1
0.664702473817178 1
0.614141827458565 1
0.36574690097565 1
0.592439683304952 1
0.272024002950174 1
0.725514684490246 1
0.249027768977188 1
0.422311319875644 1
0.368377626162213 1
0.288262076957597 1
0.340295985499803 1
0.667954791449157 1
0.569470989477769 1
0.649254220844681 1
0.5907259725015 1
0.458434451134705 1
0.512833084024322 1
0.157094698032932 1
0.482780107552746 1
0.398096572310944 1
0.484799101746582 1
0.486155717126209 1
0.625825571669963 1
0.349574116657356 1
0.295845149957123 1
1.06768900297303 0
0.560071665901841 1
0.71904908023298 1
0.447416903049159 1
0.421393383299092 1
0.316787295807055 1
0.454900066203981 1
0.419378603749977 1
0.529854774393109 1
0.556974749843528 1
0.669378973293081 1
0.46915915787866 1
0.492553697099328 1
0.436963263828047 1
0.729978299808101 1
0.541726907255569 1
0.296424276712323 1
0.685030488321598 1
0.182336472367642 0
0.504341866465555 1
0.141751763023219 1
0.365701220524028 1
0.612358403332085 1
0.62423760897433 1
0.376353740737804 1
0.531763143706155 1
0.600656768976401 1
0.217824453857091 1
0.629729222918375 1
0.633398562083164 1
0.289307012304828 1
0.362143444715983 1
0.69243247480337 1
0.385132308821572 1
0.918570577943614 0
0.322816203072554 1
0.183538273008378 1
0.492188267668896 1
0.197919622600173 0
0.763405001092348 1
0.319141651780953 1
0.517026750963222 1
0.510810382450219 1
0.502582338881682 1
0.556781044907217 1
0.638495279914381 1
0.628101640948331 1
0.670202570127448 1
0.796261325289972 0
0.375103620850337 1
0.277599807203287 1
0.629747264116915 1
0.452652838972402 1
0.344549088581277 1
0.270068028503988 1
0.485990985511229 1
0.537380464653714 1
0.440344477949877 1
0.302321104227114 1
0.326281022603068 1
0.741487523660609 1
0.356470631661408 1
0.227483147991375 1
0.437812718349839 1
0.663944515081797 1
0.263910357838721 1
0.525200100397535 1
0.435662868775111 1
0.399747217729877 1
0.780828247214506 1
0.378469797909499 1
0.254536834645198 1
0.561506902987224 1
0.284406023858928 1
0.701664646768831 1
0.193806974999036 1
0.235478115356402 1
0.467497307901637 1
0.564086750747653 1
0.530786478626815 1
0.403775988581194 1
0.529305921492967 1
0.168011194983462 1
0.661092153757995 1
0.699667435946374 0
0.48836772176419 1
0.759301271823155 0
0.262738017145411 1
0.382032652720245 1
0.616035298704584 1
0.558401936681222 1
0.577182175774474 1
0.459832276901398 1
0.593997497880909 1
0.458958122592241 1
0.645384372895799 1
0.671798194285666 1
0.310439540382855 1
0.60129072187269 1
0.624087310735057 1
0.423289779441645 1
0.616963145362185 1
0.387067765436275 1
0.621919407871397 1
0.49557501897622 1
0.462597229080765 1
0.453726160947724 1
0.596609008608626 1
0.663378841869216 1
0.900747824716924 0
0.434192690081968 1
0.570825248768416 1
0.645545047957787 1
0.668615828286401 1
0.407701223926168 1
0.70384399048585 1
0.493810565170797 1
0.440842866024817 1
0.429890439328466 1
0.601117291208375 1
0.110592303423082 0
0.388785064656183 1
0.514200528462622 1
0.850937843291887 0
0.524902188812788 1
0.441451572397588 1
0.384673554054269 1
0.209203599128472 1
0.42257153443124 1
0.497318828116076 1
0.164991904810192 1
0.62784691435202 1
0.871338612411168 0
0.64035760863164 1
0.606952952103972 1
0.499741940446805 1
0.277376810730913 1
0.366215968776242 1
0.259553945682811 1
0.471595492761495 1
0.496163131895479 1
0.719811183353994 1
0.0836012354139976 1
0.546576090258454 1
0.657617810103179 1
0.478624385635941 1
0.448180131488187 1
0.417934920901102 1
0.550843257975727 1
0.532107274636153 1
0.75249251332763 1
0.753784279446151 0
0.292157700380882 1
-0.0203736041161695 0
0.661800413825128 1
0.136239649377239 0
0.765869079872651 1
0.197612971045745 1
0.602645042306496 1
0.408200882742978 1
0.535115414496232 1
0.222575174900245 1
0.665707511054544 1
0.475548556180396 1
0.487051347935465 1
0.531167000874799 1
0.791496478162057 1
0.356292218417718 1
0.310894495475928 1
0.366064417243988 1
0.2274706885631 1
0.353917204774767 1
0.615497536282599 1
0.658967462143786 1
0.427267780307726 1
0.676472976939123 1
0.38156543867728 1
0.394182378609406 1
0.668019903555956 1
0.625377569249708 1
0.220332745075377 0
0.620930605352636 1
0.538891150857238 1
0.523458958047009 1
0.596871150100085 1
0.4430075990782 1
0.521175319483613 1
0.460872420614903 1
0.572052276568821 1
0.584533385943256 1
0.356827409680407 1
0.56494649786388 1
0.521807921722892 1
-0.0155819708733466 0
0.48991078287188 1
0.68564401804808 1
0.215363854986372 0
0.520520388607922 1
0.571417674987782 1
0.645501967129427 1
0.624724722466589 1
0.666731586613527 1
0.335357435728207 1
0.580290799671608 1
0.417506983600107 1
0.548439915229189 1
0.760424946028555 1
0.624225346804294 1
0.451624321753361 1
0.396923144288823 1
0.239890564226184 1
0.734733446121271 1
0.512879654612033 1
0.400565015914645 1
0.287292344369654 1
0.672633866720887 1
0.71251513571734 1
0.46627342071333 1
0.629793583315375 1
0.417119594154745 1
0.385595673470279 1
0.330026271285432 1
0.337031744335026 1
0.298811849583509 1
0.266671245412925 1
0.553254443539506 1
0.604352446689307 1
0.479335185694471 1
1.01158089612564 0
0.396552672480532 1
0.53296576757108 1
0.678930841597449 1
0.451562971864521 1
0.608365368813947 1
0.637777229113207 1
0.55485450281766 1
0.588933043456582 1
0.75195503038148 1
0.256849433062477 1
0.389094608092248 1
0.321141243445258 1
0.635654831384446 1
0.538471921527238 1
0.53291201332195 1
0.44415478191999 1
0.843666508353926 1
0.356143867191665 1
0.394799079616756 1
0.58257651528645 1
0.282978038920385 1
0.237722762356355 1
0.293783391789217 1
0.472208007808884 1
0.645763282710698 0
0.825179460081826 0
0.325714675507114 1
0.247789096902048 1
0.781266831489448 1
0.47957457357744 1
0.59162705799689 1
0.586387046642964 1
0.476426468700137 1
0.497779119120024 1
0.653957677165328 1
0.747396714677078 1
0.360590365122295 1
0.47150285538696 1
0.662864385358481 1
0.256623166076334 1
0.395028864292046 1
0.615432085080739 1
0.338685747423866 1
0.747227363747326 1
0.394687429311233 1
0.68010308815791 1
0.598161522287376 1
0.521702423815708 1
0.502893379767633 1
0.381839359835551 1
0.143855493282574 0
0.426090483462975 1
0.566383758234865 1
0.741782476920799 1
0.402393816582538 1
0.585319774840929 1
0.405025873211843 1
0.738158058923984 0
0.234409151770797 1
0.599844551223464 1
0.859431394591485 0
0.566469661662083 1
0.264302481325452 1
0.605638116159983 1
0.656174429113655 1
0.524567742030058 1
0.443286294130871 1
0.345682427738872 1
0.548026639165539 1
0.444886173957325 1
0.485354130352944 1
0.674192224308496 1
0.348566509137625 1
0.0631346218405549 0
0.797390174198587 1
0.337735518050449 1
0.607980422871299 1
0.514753563282178 1
0.280100277000578 1
0.614383100544522 1
0.628489771561969 1
0.768519892183306 0
0.779268312926257 1
0.707477504154134 1
0.431247668044673 1
0.128437262962994 1
0.496877956894702 1
0.80128209068864 0
0.987420902958649 0
0.408288055972368 1
0.218615032279155 1
0.221596794184326 1
0.232637186492246 1
0.130098368590688 0
0.713945454554413 1
0.28461834049339 1
0.334937162997666 1
0.341927130258186 1
0.481664525838407 1
0.908245349469783 0
0.657146492949785 1
0.404892508448133 1
0.583202373491312 1
0.311727901887552 1
0.729559975380271 1
0.604171839689339 1
0.625422498228513 1
0.653855249744364 1
0.470047761894136 1
0.298759631070415 1
0.473628830348363 1
0.750545965518054 1
0.491350458483415 1
0.72261050245166 1
0.316037278760407 1
0.396835956835464 1
0.301746414252865 1
0.240406273385794 1
0.180100545591936 0
0.188976548105355 0
0.683287962146328 1
0.622898768182374 1
0.423507481528955 1
0.50461846616742 1
0.498382251753178 1
0.217145103617084 1
0.538187266930087 1
0.490845778718192 1
0.638310588755963 1
0.789883330867742 0
0.496441249764265 1
0.543219286814672 1
0.517610595275507 1
0.380028862457946 1
0.631318264269336 1
0.665254747962071 1
0.22526548645528 1
0.2012034822585 1
0.0701842929266441 0
0.532714317470817 1
0.448874728556183 1
0.260767603983397 1
0.773737596263307 1
0.55187207137725 1
0.668587072686685 1
0.33599252182342 1
0.494883751625212 1
0.574453033962951 1
0.377586699790288 1
0.649190545483331 1
0.763460615976842 0
0.679983240390524 1
0.7073263903686 1
0.415588098393891 1
0.514422722862461 1
0.40176931391271 1
0.832744467893902 0
0.500195230414318 1
0.351337283629486 1
0.501649988381406 1
0.721073318603385 1
0.471873279188254 1
0.217570844728982 0
0.522448154696366 1
0.688203333089978 1
0.370217269822999 1
0.398280721634163 1
0.514134614095376 1
0.715538307226683 1
0.251250026613322 1
0.717308109334003 1
0.769981377794663 1
0.335938865542644 1
0.433656970497003 1
0.162184709898212 1
0.369620084643993 1
0.383442088149123 1
0.480996935835183 1
0.812229109049163 1
0.488448552211995 1
0.628285603433479 1
0.467463990866952 1
0.259718280942723 1
0.271114496405652 1
0.646334864164945 1
0.35569688058347 1
0.301426442180553 1
0.391951483530998 1
0.65421357235816 1
0.699389052958917 1
0.740523722969382 0
0.307592959995267 1
0.505076780231999 1
0.429023158501306 1
0.644189335516782 1
0.61506620542018 1
0.642360229715553 1
0.780360830671111 1
0.375196216195574 1
0.337998979986964 1
0.458894611514719 1
0.569307302039928 1
0.445143663336433 1
0.570561592347677 1
0.78266532696688 0
0.781800143865729 0
0.571228290526916 1
0.588206366211512 1
0.959140706685909 0
0.391116838021924 1
0.811117817377229 0
0.443682190313462 1
0.778211866923608 1
0.535008120257209 1
0.44937468435637 1
0.283598504339348 1
0.573814275456507 1
0.844719454579855 1
0.564624724895453 1
0.257048728336615 1
0.464606569596129 1
0.595238503379587 1
0.543369777847042 1
0.611436131635714 1
0.260583487546944 1
0.582459830171927 1
0.32161337000099 1
0.332656057909545 1
0.404863224134331 1
0.352424336845913 1
0.784552035890258 1
0.53764873090058 1
0.590727755683645 1
0.733385426796001 1
0.615318591204624 1
0.555005707785531 1
0.32700285472575 1
0.55907653847716 1
0.551667372491034 1
0.267719129397394 1
0.52717890560955 1
0.439717944087081 1
0.537725844346123 1
0.580292497020325 1
0.473374777457542 1
0.437994180999876 1
0.248489484034394 1
0.673346239905608 1
0.635565760637798 1
0.197817923018459 1
0.624478824084074 1
0.646681673188164 1
0.318830186428073 1
0.585176939119936 1
0.470174731799811 1
0.330429958631387 1
0.717012238860561 1
0.804882625146014 1
0.380641166167343 1
0.893907152131341 1
0.404515414666862 1
0.703998001450337 1
0.460134659622516 1
0.841758363864672 0
0.154723915138846 1
0.454766270612775 1
0.353833205556417 1
0.573609066682834 1
0.649832779251387 1
1.01701548189086 0
0.232173443562937 1
0.381115724339827 1
0.687040160941819 1
0.352091188611114 1
0.281638817034107 1
0.576378598491271 1
0.381454074796213 1
0.598313901573453 1
0.272470497235011 1
0.508006323363684 1
0.142965554285435 0
0.456427828742589 1
0.225639369915462 1
0.788596496552366 1
0.471183418797704 1
0.535215581662459 1
0.646618647952006 1
0.683708553452868 1
0.451231816369845 1
0.303000670462952 1
0.34662893872179 1
0.735676693978938 1
0.75620481178693 1
0.522329292618958 1
0.524765390745535 1
0.443585939110339 1
0.4157814074729 1
0.68234931920292 1
0.39878962577287 1
0.382505496749419 1
0.494889328995221 1
0.870484177995478 1
0.584914998000194 1
0.941394128883289 0
0.364526006367629 1
0.383887502582731 1
0.695399467168923 1
0.663268595492394 1
0.789078319801611 1
0.267125760259459 1
0.578823531769979 1
0.56354202704071 1
0.594213413919009 1
0.447827400031505 1
0.331447564664141 1
0.232114082098802 0
0.4024709281272 1
0.702516842747406 1
0.462793376621405 1
0.448010423687798 1
0.514786548128167 1
0.63235889737985 1
0.666666051490406 1
0.502886989807869 1
0.816883768415532 0
0.187950452363608 0
0.517651984368802 1
0.260238556398423 0
0.435459987353795 1
0.410178370762264 1
0.535303521817567 1
0.660952135402024 1
0.518676593726661 1
0.635613859765044 1
0.483010105479806 1
0.430642395230995 1
0.657416452886115 1
0.366262740834694 1
0.552944313314159 1
0.469549914214664 1
0.37100607074743 1
0.462106024649149 1
0.495067284381579 1
0.595140093829604 1
0.571272270979582 1
0.466174136469667 1
0.394063194169809 1
0.482739902892006 1
0.438585440608038 1
0.318654610687455 1
0.501529524980157 1
0.511608987136662 1
0.548343901050109 1
0.411690654621316 1
0.692854941672385 1
0.412598853765428 1
0.434810273692277 1
0.63410874114143 0
0.24094548418559 1
0.607020785162148 1
0.640776547428467 1
0.432171616774004 1
0.55541773317073 1
0.312353848555423 1
0.162372821781806 1
0.632687971018809 1
0.489369235222839 1
0.489291984678442 1
0.566187052017106 1
0.349049892527664 1
0.553722025621525 1
0.300324803635426 1
0.540602955944872 1
0.366493506126983 1
0.710223012379778 1
0.471615560667446 1
0.257022938201052 1
0.800925872223852 1
0.190449995410953 1
0.569694439074459 1
0.525925073385214 1
0.686457470833499 1
0.528643859890524 1
0.434687770103488 1
0.698307437319375 1
0.180817007225023 1
0.447404801531245 1
0.370467712881501 1
0.331749117276944 1
0.364763015751943 1
0.702267316689081 1
0.443030589288086 1
0.682023994469108 0
0.581726593226379 1
0.399281131538509 1
0.629541626276982 1
0.563159146321783 1
0.436315674316243 1
0.642742082907696 1
0.764510135152073 1
0.459567592527726 1
0.48693943550289 1
0.696441011010429 1
0.235135635708712 1
0.674559381060093 1
0.672338203632453 1
0.397292345100531 1
0.251469184702119 1
0.411112749892239 1
0.48297905618834 1
0.540249168376405 1
0.271929469695426 1
0.721377966082461 1
0.564938895124403 1
0.281941044244321 1
0.328295606473989 1
0.56228791418856 1
0.523131634109147 1
0.55294924266474 1
0.290945894060538 1
0.572506912907588 1
0.694965822474643 1
0.538189927527912 1
0.418340312745072 1
0.307691040398904 1
0.806502431097476 1
0.380578879305531 1
0.283741221322625 1
0.280392460849116 1
0.460998898606747 1
0.488902711099258 1
0.440550397445281 1
0.405229587872574 1
0.687357569424064 1
0.314132470305429 1
0.643654810074808 1
0.594844362426023 1
0.522068080868593 1
0.326734412686104 1
0.806004474839764 1
0.582496030059804 1
0.293017822955776 1
0.4216367201488 1
0.449817851266523 1
0.615877121674717 1
0.762446485645011 1
0.359135506411445 1
0.615008639631025 1
0.529677135255431 1
0.435280817916758 1
0.554363801429912 1
0.453702451134794 1
0.513145173580987 1
0.00189767666204452 0
0.736891706719934 1
0.461258621573215 1
0.553217863913735 1
0.436870076987027 1
0.556646117438898 1
0.39011394612388 1
0.373429440343527 1
0.583897358402614 1
0.391555626594251 1
0.448998310442445 1
0.725307419156314 1
0.106861701424953 0
0.611728285071051 1
0.328815244228702 1
0.37542666657192 1
0.395197126878277 1
0.489250394498567 1
0.317102501210423 1
0.822120148062457 0
0.569053093226864 1
0.575322059497188 1
0.687653876171017 1
0.587504245340709 1
0.367358156211374 1
0.479413661722427 1
0.759449830581939 1
0.466681031802942 1
0.561373022581323 1
0.883403816438328 0
0.901012896874236 0
0.201234385620337 0
0.587302214860745 1
0.269928029513293 1
0.526615456471911 1
0.455843223835256 1
0.354316307812338 1
0.537362268650889 1
0.498528801003698 1
0.459221294502802 1
0.613246886871515 1
0.688680377244156 1
0.500724514471349 1
0.366478811146545 1
0.299046897662703 1
0.561535095662296 1
0.56231940643323 1
0.101321470861226 0
0.343355240488372 1
0.564288775526196 1
0.258843980165277 1
0.677194984111104 1
0.485611323547601 1
0.69352940243441 1
0.533502827686088 1
0.686518834532103 1
0.607419215928288 1
0.551840897670524 1
0.194784775722999 1
0.333102170686397 1
0.585378059323319 1
0.459171240535539 1
0.367679285006047 1
0.625775424221239 1
0.392067313510653 1
0.745291772398419 1
0.758532381370775 1
0.537648018224033 1
0.43826689316521 1
0.673571649508075 1
0.494288119704586 1
0.278837382850818 0
0.579792534050768 1
0.42403865379618 1
0.473315918907356 1
0.319281492734965 1
0.737611603722211 0
0.447151205256716 1
0.0760444385469914 0
0.207930687886662 1
0.105369970746369 0
0.919908982417274 0
0.439122062232137 1
0.526095779078678 1
0.688491589676498 1
0.633690110265566 1
0.489161872204936 1
0.303161271004035 1
0.575346490348251 1
0.173939847408533 0
0.470033573880746 1
0.596802850995819 1
0.363911931330267 1
0.431446826101541 1
0.343100205003312 1
0.530082977482959 1
0.309355785408953 1
0.736371179773893 1
0.558482093030465 1
0.458117155969054 1
0.610978584600812 1
0.499841547257187 1
0.423262841567291 1
0.459149886579838 1
0.905463334557221 0
0.505578418064222 1
0.429022310687423 1
0.569339100712132 1
0.440154498070438 1
0.362987520888476 1
0.669057538761554 1
0.758927848428567 1
0.783930994244301 0
0.72862503420528 1
0.520117216260608 1
0.8092075498985 1
0.476384260974927 1
0.796029618639781 1
0.483088903392515 1
0.427884816848906 1
0.698397842735362 1
0.324013432257969 1
0.536817110293869 1
0.57807576514029 1
0.542395461097581 1
0.377541848907916 1
0.815676757707386 1
0.386871501291748 1
0.31753976255069 1
0.394169114998192 1
0.35180599835968 1
0.491260614061113 1
0.477906776223336 1
0.0911983029932331 0
0.431489776859603 1
0.434629270013509 1
0.157987506851392 0
0.558160738817735 1
0.45484598852944 1
0.423106408858701 1
0.502926744051947 1
0.852955816752414 1
0.195903614709542 1
0.415196873315234 1
0.570495201734033 1
0.827572009667484 0
0.713345382860536 1
0.365800395197533 1
0.450060638167078 1
0.454990685307925 1
0.44755721064928 1
0.761844573922818 1
0.0480439155561314 0
0.737255710221286 1
0.370991566689497 1
0.585025864738662 1
0.229013332040875 1
0.374914482973331 1
0.552369712471107 1
0.281419176155996 1
0.694610647158725 1
0.360562495061574 1
0.672734780492008 1
0.625163117684711 1
0.478100252745197 1
0.570085105168994 1
0.231735645581404 1
0.605502439861383 1
0.285029279266332 1
0.519807891685965 1
0.914317045697051 1
0.236394784379367 0
0.479952227913277 1
0.466006234783189 1
0.309814811173833 1
0.568648545379515 1
0.453592606739566 1
0.643306145112523 1
0.533173509437447 1
0.585761132476188 1
0.4944268632848 1
0.948080249954384 0
0.835434144723712 1
0.30745083129208 1
0.689818329521692 1
0.638537211397376 1
0.386275638636398 1
0.418094438380231 1
0.671974855111457 1
0.704479107849161 1
0.75570203026336 1
0.506705233201038 1
0.656093996026562 1
0.501866185185482 1
0.315903614527695 1
0.445426265897429 1
0.358350125297282 1
0.291235639317077 1
0.533821148116852 1
0.603860780652244 1
0.697136027706331 1
0.547244558261983 1
0.391491928638939 1
0.450026559960058 1
0.342030885510165 1
0.645322673680877 1
0.335725861295259 1
0.585292795617893 1
0.794970379616177 0
0.353769324077676 1
0.607758083094871 1
0.469657728856665 1
0.616950463281417 1
0.337198139799355 1
0.753998983892057 1
0.517254591399754 1
0.565429779216157 1
0.568600567047113 1
0.441595746123071 1
0.938083061897092 0
0.493959877693226 1
0.548670282972721 1
0.35062126331128 1
0.268612958720812 0
0.53825494227068 1
0.370311825197113 1
0.159440431985743 0
0.295815012238775 1
0.423753379297204 1
0.533718788901281 1
0.361140243088837 1
0.300960082787938 1
0.305748577588201 1
0.520352859151079 1
0.0800058328973086 0
0.407613010425895 1
0.504914673300984 1
0.612815802587476 1
0.704951874012748 1
0.587398374769102 1
0.479197738414916 1
0.331144656985618 1
0.266981322886417 1
0.393547681895403 1
0.203947904251449 0
0.331390751672611 1
0.672429545634076 1
0.671478098738472 1
0.523456921784392 1
0.343350283208814 1
0.64763848972037 1
0.162477010798094 0
0.889825597308081 0
0.319329795835107 1
0.531536107384485 1
0.68900561787943 1
0.710246632033849 0
0.62184070491813 1
0.450005623493461 1
0.550048741446656 1
0.499718520441445 1
0.708410850625449 1
0.316312042859983 1
0.267863125528634 1
0.554816025825041 1
0.718842032722538 1
0.497430738297177 1
0.711791197106599 1
0.715114059382187 1
0.376297184209207 1
0.651652684645979 1
0.446281885624595 1
0.536167915078082 1
0.528025737217758 1
0.0299862342956473 0
0.552644043452842 1
0.655747648670201 1
0.473967314032451 1
0.473913515018107 1
0.733559218074915 0
0.645820677831043 1
0.669514883563015 1
0.481342579278208 1
0.693338456444921 1
0.450796167412971 1
0.377179898907208 1
0.703428880201961 1
0.229029593470188 1
0.7885828785303 0
0.450357281858469 1
0.481174323813799 1
0.466178229525643 1
0.422018230319614 1
0.87767788468971 1
0.507070079522733 1
0.447595803745516 1
0.459904410281239 1
0.375808980312956 1
0.468829852503659 1
0.685270921910688 1
0.572096516538255 1
0.591378989811923 1
0.594122729431443 1
0.642887766553297 1
0.773586474924867 0
0.516447265345684 1
0.461566935688459 1
0.596790663592864 1
0.663198543844379 1
0.320778853532251 1
0.487980209756851 1
0.382526273768475 1
0.537231025452025 1
0.75322249628764 1
0.586532494411648 1
0.576875138937188 1
0.391479116174232 1
0.356139996442517 1
0.429636977300929 1
0.327907162543442 1
0.493567022751929 1
0.619447502944184 1
0.757911646449241 0
0.504066481665129 1
0.305453046192162 1
0.69406076018592 1
0.78087989607147 1
0.347378689073267 1
0.354163705561979 1
0.651402736105744 1
0.395655524654005 1
0.522741565606436 1
0.562041407928726 1
0.706786917170084 0
0.345184556430312 1
0.459190820230929 1
0.606886347010915 1
0.572532675105422 1
0.24451965279334 0
0.135244346140222 1
-0.0135475363691645 1
0.29854172907786 1
0.695156895258425 1
0.55516915632947 1
0.265264967237345 1
0.276815601158926 1
0.424724224121865 1
0.388033866671348 1
0.614280511555761 1
0.983887127878935 0
0.583725648731099 1
0.400929653541982 1
0.522207417097019 1
0.73686717110909 0
0.532502459647397 1
0.610933195970092 1
0.209999526952493 1
0.650357753974975 1
0.446113386436299 1
0.520843276346999 1
0.711004507454971 1
0.533482406473088 1
0.52137411180923 1
0.359404030901632 1
0.439716778529934 1
0.401224238964174 1
0.462046293633656 1
0.575978442864569 1
0.328582313460461 1
0.440342404928708 1
0.440109383800548 1
0.506881555715343 1
0.433107690549086 1
0.601030809098969 1
0.477278069108208 1
0.312082353169133 1
0.398911623350507 1
0.33222919447943 1
0.318979011800435 1
0.494587680214386 1
0.834784320097052 0
0.3551126466389 1
0.382415244387475 1
0.525000588838218 1
0.619031473774401 1
0.449919832325343 1
0.565534904594195 1
0.664756717040911 1
0.476338340030026 1
0.474955795458465 1
0.576741603062867 1
0.680234897821375 1
0.381970947586498 1
0.0453519045000504 0
0.281848653346251 1
0.569677009629248 1
0.475672310589466 1
0.511186157003773 1
0.398277032150525 1
0.466248823085945 1
0.122273071734844 0
0.687092746261921 1
0.743518013748134 1
0.572163014992303 1
0.374389221525498 1
0.163605067381492 0
0.939759828505949 0
0.58684128358288 1
0.342267008429274 1
0.727494965928845 1
0.583113937983324 1
0.514160587447864 1
0.724946759318757 1
0.448771833330672 1
0.481026940135181 1
0.641560999403572 1
0.176814846880517 0
0.459214904060213 1
0.158360612494116 0
0.542990060629216 1
0.397256990399157 1
0.392044010222903 1
0.764886020913195 1
0.4827517159105 1
0.599922100138255 1
0.279471820019542 1
0.662520614906423 1
0.317530540513144 1
0.549492566456464 1
0.323115416515827 1
0.797301789315935 1
0.519408743742466 1
0.389713187632573 1
0.945719068581262 0
0.291917499533768 1
0.714293717372254 1
0.429955126325865 1
0.710253794082048 1
0.00425453552488145 0
0.713269461439332 1
0.643175543778332 1
0.618174608132098 1
0.732308795449095 1
0.609840661925071 1
0.474096692172542 1
0.704485973809108 1
0.573428310962195 1
0.540095640248288 1
0.642355936945615 1
0.64610084673148 1
0.386147910255474 1
0.57510368157927 1
0.68981706416149 1
0.363678524671603 1
0.288424170018792 1
0.386576584774563 1
0.66632017056127 1
0.120829110565777 0
0.278507796919027 1
0.301796840593669 1
0.459382811108191 1
0.495231553669536 1
0.64712206215679 1
0.513278722759808 1
0.504707240289262 1
0.484483445233779 1
0.510639209119853 1
0.589349826821024 1
0.677194145848545 1
0.619183046219114 1
0.576477031992225 1
0.517506344042367 1
0.52055222010223 1
0.480073688644622 1
0.561309493764402 1
0.264665659671859 1
0.851920271375366 0
0.623365611566007 1
0.628096786812813 1
0.714320956002686 0
0.583010325520619 1
0.580364167020244 1
0.68936090222325 1
0.706460945573055 1
0.326241897616021 1
0.711202152349072 0
0.503153472961279 1
0.243297996540693 1
0.192913946566847 1
0.534149742233787 1
0.689655229438852 1
0.576394391099121 1
0.341023675966011 1
0.522317234569254 1
0.44459851447779 1
0.490554451224725 1
0.48960272647085 1
0.491293843166678 1
0.402456166539952 1
0.627254713808567 1
0.563155512932566 1
0.45758300064103 1
0.514657617690339 1
0.255916218882634 1
0.351292803413868 1
0.761644841822739 1
0.155689945741617 1
0.425689567294266 1
0.527649207961409 1
0.283328442899155 1
0.568117253912756 1
0.553941990388766 1
0.290000752139051 1
0.370485921456867 1
0.689478977744777 1
0.453027499045948 1
0.351227757087722 1
0.640649265703435 1
0.489931010758593 1
0.383946126579416 1
0.500316652959266 1
0.71129601339231 1
0.443051446529025 1
0.492463738063794 1
0.747428885651538 1
0.526760456057612 1
0.202440411121701 0
0.929957144695369 0
0.49165256733521 1
0.764371944593532 1
0.564595171750601 1
0.756106923524168 1
0.576398442437562 1
0.493916557232857 1
0.322568426840818 1
0.312193154123363 1
0.543569755654969 1
0.557515562953912 1
0.557341583078017 1
0.726607424289033 1
0.313468596011418 1
0.339858471009592 1
0.451294832147378 1
0.328409925071769 1
0.50241997031483 1
0.579683151885814 1
0.494057470193852 1
0.289645849965063 1
0.467977708346574 1
0.670108199207145 1
0.421622846782846 1
0.520844517793578 1
0.877127976842845 0
0.513466204405467 1
0.629535468878691 1
0.589568041655207 1
0.431142828489388 1
0.560309939785201 1
0.772836397341469 1
0.991221909215887 0
0.388314010671986 1
0.639042729036956 1
0.29778069375269 1
0.648611382492256 1
0.300721220712694 1
0.319868174664798 1
0.568455473253996 1
0.630436344859128 1
0.329867764436807 1
0.66221167565335 1
0.484494649180989 1
0.594503755531933 1
0.456976553036196 1
0.335150979848989 1
0.555884355067296 1
0.49042277476951 1
0.551604182494993 1
0.287407329996267 1
0.445008510240293 1
0.696331905340178 1
0.482011985882369 1
0.544306049805847 1
0.467976904636029 1
0.347616021186375 1
0.497011452812349 1
0.539760727219731 1
0.728547799538433 1
0.187514177381965 0
0.0947653300630766 0
0.444970256047518 1
0.784661003220125 0
0.618863914251826 1
0.360532494032571 1
0.227232194866091 1
0.436513083539012 1
0.583994645123251 1
0.550830959935988 1
0.504280620913304 1
0.859389170102235 0
0.634101542964908 1
0.437509025908232 1
0.491204079290841 1
0.78531171793908 1
0.276210369004728 1
0.504239504338102 1
0.218145554328405 0
0.0900235832153576 0
0.241399647587157 1
0.339316849739727 1
0.416130305824269 1
0.679473687643738 1
0.355608509384452 1
0.729636554263134 1
0.480465064672239 1
0.466106005060247 1
0.326739826252854 1
0.586200226012183 1
0.362623304089277 1
0.289490190156971 1
0.575225001538476 1
0.393234529295775 1
0.573549437204209 1
0.671997739293714 1
0.668173149128212 1
0.389166897498834 1
0.333173746994209 1
0.58817572798466 1
0.655995343202178 1
0.42211617328081 1
0.599197526813104 1
0.176564949722257 0
0.342326406917069 1
0.556294926082148 1
0.572844935754279 1
0.316252725907001 1
0.567822725788476 1
0.344390418159825 1
0.508651292176861 1
0.4961160468984 1
0.348259057721671 1
0.417455847167589 1
0.506114776938092 1
0.823330583737013 1
0.771788438408659 1
0.462856014062873 1
0.696365816890211 1
0.575826780795782 1
0.392675245359264 1
0.705035988728003 1
0.42884959356635 1
0.484581737162427 1
0.468154727056496 1
0.67374145282924 1
0.413481947690771 1
0.308782254077518 1
0.550628780373094 1
0.579943319633219 1
0.526284934377981 1
0.414922071973583 1
0.785931283792211 1
0.608602399624458 1
0.383445568129892 1
0.175172190595092 0
0.434638650334838 1
0.351373692319576 1
0.576280478861976 1
0.238910601467405 0
0.488324001938907 1
0.684396246555319 1
0.50867424495135 1
0.638461670081509 1
0.479974383162131 1
0.567234825889435 1
0.816353859792314 1
0.358872014502614 1
0.585056498274766 1
0.403031799990974 1
0.59425071944746 1
0.293499437826503 1
0.436774691552178 1
0.688727106838711 1
0.668226139278443 1
0.191619177643526 1
0.370495471268636 1
0.24333293643658 1
0.14112386698783 0
0.648380522439502 1
0.349712314580653 1
0.912298394008992 0
0.362125897376667 1
0.233869703604384 0
0.540023156711302 1
0.391024658162734 1
0.710200753777094 1
0.614513514842889 1
0.540990872826667 1
0.301137185795168 1
0.405053393433222 1
0.341876843529174 1
0.513325607593756 1
0.542446885441251 1
0.130608897590899 0
0.195177040239827 1
0.569246777388402 1
0.531980299518969 1
0.149966115631045 0
0.7108555737176 0
0.52829802544487 1
0.169902478609419 0
0.461927798529946 1
0.353662468322378 1
0.452552313890618 1
0.465439263074086 1
0.613712460863953 1
0.75170922769634 1
0.26575357594199 1
0.5093249090819 1
0.451023156979496 1
0.805877123717627 1
0.349756982509619 1
0.818851227294275 0
0.409110447527342 1
0.365660526135105 1
0.723882230635613 1
0.40224795253384 1
0.69080645916822 1
0.532930590613476 1
0.299493157297827 1
0.495858982543604 1
0.45807447615342 1
0.555365460405262 1
0.474674180591552 1
0.441346439340871 1
0.739002048019316 0
0.240403249674797 1
0.581505016828331 1
0.220200634645526 1
0.363041868520264 1
0.315728397930495 1
0.470352926103765 1
0.377764579466605 1
0.461504899770786 1
0.364655499588111 1
0.420031164448123 1
0.430446812460596 1
0.309759585668665 1
0.390149292611773 1
0.439778314365251 1
0.270229063820291 1
0.667490632846541 1
0.67735674995389 1
0.494246350604865 1
0.763170907873797 1
0.269383412128577 1
0.750991711063508 0
0.469500614496702 1
0.554739279969707 1
0.415281343774846 1
0.303493326495967 0
0.505100653817429 1
0.294707783668151 1
0.449253789011213 1
0.440277081627284 1
0.126639935172429 1
0.440392827389388 1
0.453123562480771 1
0.469107761484037 1
0.679765764385543 1
0.303083959912768 1
0.360288062573433 1
0.768816005077484 1
0.396901485268921 1
0.570982640128744 1
0.4601211963995 1
0.317151484717045 1
0.688028154356455 1
0.505875111870402 1
0.512670147901562 1
0.28686394391435 1
0.530179941346475 1
0.183133960431991 1
0.545110646865892 1
0.330200417320527 1
0.62497646365839 1
0.106969288529563 0
0.370164917409583 1
0.426059278969727 1
0.307694415018508 0
0.633398695737352 1
0.576950913867219 1
0.266772560580786 1
0.672985461476328 1
0.670915706583862 1
0.619576612204119 1
0.35736581077667 1
0.178243641092937 1
0.693676323954523 1
0.409581955984338 1
0.552485876519407 1
0.58572997028861 1
0.417329419184781 1
0.29208862094459 1
0.372403157900865 1
0.555433627500666 1
0.102871389778349 0
0.624497786853131 1
0.739215239183363 1
0.502823288657852 1
0.6132616501808 1
0.740354671651741 1
0.432450377348215 1
0.781249680140255 0
0.3120490741872 1
0.326019978290656 1
0.300504601483346 1
0.759291809634418 1
0.388436289495687 1
0.24823665052223 1
0.636921285364383 1
0.32405849508712 0
0.322437042231689 1
0.951747735682875 0
0.327252865972678 1
0.58618124440636 1
0.701925561182456 0
0.41944746299698 1
0.450581754956961 1
0.476941785840129 1
0.613042748414742 1
0.82172698789089 0
0.418061444306165 1
0.81676613550164 1
0.656964914047576 1
0.385506657004235 1
0.471658916581229 1
0.802318752970245 1
0.629034476712247 1
0.877927949472039 0
0.308496488831773 1
0.563444763739686 1
0.608261355623968 1
0.298913219681019 1
0.556790547375776 1
0.555223701262798 1
0.543170115053417 1
0.712630972501305 1
0.529157889901082 1
0.656273951002286 1
0.448224230482659 1
0.407272458735559 1
0.484886349262252 1
0.61609249385368 1
0.585808116092243 1
0.254797436642863 1
0.329080230469674 1
0.76390724351022 1
0.246520995624946 1
0.940616568518124 0
0.608501847263738 1
0.297178353247559 1
0.640797669369675 1
0.409507955373045 1
0.359211652351321 1
0.940367565109914 0
0.51490955573585 1
0.48029204246541 1
0.489154174446029 1
0.191613156450639 0
0.364678111836015 1
0.607710062560749 1
0.390345046212716 1
0.330677401840862 1
0.659311353578423 1
0.31997664275724 1
0.865231535390833 0
0.303759370351386 1
0.677927191190254 1
0.680213968971082 1
0.538610273149556 1
0.0588437278373276 0
0.277019611386446 1
0.335907572044292 1
0.439610241904122 1
0.678213551272073 1
0.157229152731437 0
0.301057350714989 1
0.491955817529289 1
0.363106923467154 1
0.305563659126632 1
0.699032120544649 1
0.245888919068993 1
0.388941291593082 1
0.40826225341521 1
0.584651911506143 1
0.574545298793221 1
0.140183349193923 0
0.721005544184071 1
0.366566500915857 1
0.651222925661276 1
0.338550056928967 1
0.357210219696873 1
0.545248602514253 1
0.374775068914753 1
0.466323654841448 1
0.441141274089731 1
0.850901122379853 0
0.363994698415103 1
0.86768469236768 1
0.540080059193503 1
0.492971471984913 1
0.472360506898626 1
0.326714472525049 1
0.235597550283786 1
0.931705936427083 0
0.529028649558608 1
0.58519251464598 1
0.457670587137687 1
0.379135083236976 1
0.437954798806762 1
0.505332530430865 1
0.115954167060937 1
0.70204243390479 1
0.608507505966214 1
0.293082656255754 0
0.440483043545267 1
0.652106624642164 1
0.39243345157041 1
0.455998683152493 1
0.233264567236498 1
0.304319316532904 1
0.682273682275937 1
0.34901426905699 1
0.725939575383948 1
0.53344587447012 1
0.458984823079819 1
0.582152770168541 1
0.736755212850901 1
0.548747049110129 1
0.318788235991711 1
0.577591647172016 1
0.493955530189149 1
0.474773126899564 1
0.616201819839456 1
0.524470280074661 1
0.54963286953914 1
0.614119359765839 1
0.522396604231864 1
0.800100966888284 1
0.289637678796918 1
0.35306472364463 1
0.561829338799634 1
0.557405953413807 1
0.502045771528165 1
0.544233666193447 1
0.326791085518048 1
0.567746485514552 1
0.560784868448382 1
0.755215459415332 1
0.966775796258371 0
0.514511235313456 1
0.824571683048042 1
0.381285501084795 1
0.788571299979619 1
0.805620340411103 1
0.664744458849823 1
0.572012506671109 1
0.600865803248389 1
0.489244103270556 1
0.79821147305524 1
0.678478786419788 0
0.546857278965231 1
0.246256559411077 1
0.0646144875202843 0
0.51031836392266 1
0.602319674125518 1
0.546029693128646 1
0.477731669539512 1
0.334970274848128 1
0.728292058286685 1
0.418887139688529 1
0.473915093175776 1
0.737895156140672 0
0.365423538812713 1
0.208363053847092 1
0.488906384321539 1
0.326708214708409 1
0.588562254732946 1
0.419230488214776 1
0.403164306870043 1
0.388857499745532 1
0.545683025632896 1
0.234783163100615 0
0.436645606571821 1
0.587080682397177 1
0.46544118944623 1
0.206120254803217 0
0.657685860248778 1
0.652464387117352 1
0.542075752542079 1
0.26021113505881 1
0.415490809929463 1
0.508742311540669 1
0.62527820843887 1
0.507685530644998 1
0.497997654083362 1
0.357097733359838 1
0.562196397219761 1
0.782748180162901 0
0.634937663774972 1
0.530415775027533 1
0.67391963727256 1
0.427853825367375 1
0.256471762774119 1
0.603208286343045 1
0.204010977988065 0
0.445868197947242 1
0.608138389211999 1
0.411301208196713 1
0.493663702885538 1
0.592101095502694 1
0.729937822429392 1
0.398069473749266 1
0.400059540379734 1
0.339810290896351 1
0.834329284623219 1
0.415911078894785 1
0.574677513747457 1
0.418205448378054 1
0.56316046750488 1
0.39557340380806 1
0.654463387294504 1
0.398601283640846 1
0.793928036498614 0
0.37615480083641 1
0.544403682373795 1
0.778184997405891 1
0.38464855008627 1
0.131979353041204 0
0.413074256196944 1
0.532537407110863 1
0.565590978865577 1
0.406185713723417 1
0.463450541667323 1
0.361547607732749 1
0.52547052183921 1
0.448070522523495 1
0.658904010216126 1
0.328129694412577 1
0.441186080369704 1
0.739485823116018 1
0.452991703499776 1
0.585089154237383 1
0.800987969543409 0
0.558692458616756 1
0.675320212830538 1
0.196522209711773 0
0.660951940506461 1
0.672522007495868 1
0.580707488475067 1
0.525141079141025 1
0.508632655100782 1
0.429710960492022 1
0.685467858536861 1
0.276024539364699 1
0.412590593420304 1
0.439347529403378 1
0.558484509959072 1
0.694773520315807 1
0.575184826198442 1
0.616212195167106 1
0.612555615545981 1
0.4313753083771 1
0.500888712182441 1
0.830492034902362 0
0.358837981296936 1
0.507409599032703 1
0.456061883038597 1
0.469981377765106 1
0.51061826157075 1
0.356117522417813 1
0.232391615196098 1
0.504448431437852 1
0.555346163977706 1
0.712052348834798 1
0.530348046849954 1
0.410908222699471 1
0.734947995014495 0
0.43148021889807 1
0.476877655644162 1
0.460761308343836 1
0.302250801166634 1
0.429384297340242 1
0.366531643843953 1
0.757257843816401 1
0.521277525753867 1
0.466175873102013 1
0.451061612624478 1
0.570491509859102 1
0.535494316986911 1
0.594747214955589 1
0.33254361466533 1
0.673557594417437 1
0.954386310698303 0
0.810410253502562 1
0.276399527788444 1
0.664745451612516 1
0.770998303808895 1
0.646924638743271 1
0.605044457837515 1
0.538177412597479 1
0.566542352340374 1
0.476864337510374 1
0.489048382619556 1
0.526314751188918 1
0.291627313767797 1
0.30774145749885 1
0.345003238420665 1
0.585656794243723 1
0.521663530959262 1
0.841856765865522 1
0.544881281207789 1
0.590807490634584 1
0.314894727496775 1
0.438709638572587 1
0.591844589168044 1
0.507256151283139 1
0.80076787902335 1
0.310978808742955 1
0.502755564365215 1
0.795233130294196 1
0.396530072824815 1
0.175922463704147 0
0.687757180324677 1
0.581106140879164 1
0.71403501448132 1
0.311836763294291 1
0.536282481745522 1
0.555743858920182 1
0.62934483055721 1
0.0944385602900679 0
0.320363045052678 1
0.158442519966148 1
0.641290995017535 1
0.644299558908864 1
0.169036027671105 0
0.630160132732736 1
0.492609855685587 1
0.391690843521661 1
0.258268348493557 1
0.298604070736527 1
0.519892825770856 1
0.512807957420988 1
0.496367817338376 1
0.556337606844513 1
0.340709024306772 1
0.527430428158177 1
0.287869187566672 1
0.470897308648006 1
0.76451504622743 1
0.493601453337828 1
0.963415476594033 0
0.488902667200678 1
0.575868215773351 1
0.728971970137319 1
0.48064340194352 1
0.41266362130481 1
0.523321038663226 1
0.57122112856901 1
0.582293069714773 1
0.285965510128266 1
0.381955065226583 1
0.451421550142081 1
0.447203963698096 1
0.312508918976357 1
0.703047958918485 1
0.696590882844258 1
0.438799338157198 1
0.470471338635919 1
0.177469075220121 0
0.731382243754357 1
0.358900925108195 1
0.473094286809256 1
0.354438220245469 1
0.535986860860967 1
0.328543890516022 1
0.628101782690687 1
0.341487345577412 1
0.552213133917361 1
0.240429647365891 1
0.59195489739637 1
0.577721888444419 1
0.340788756328601 1
0.547111845330888 1
0.531255655365554 1
0.49491755977377 1
0.674754994972321 1
0.255750250037548 1
0.524402039224777 1
0.332206783830851 1
0.210813855213954 1
0.636293560675005 1
0.551595369888347 1
0.471084204707996 1
0.200155395128019 0
0.726964566224726 1
0.654227553524107 1
0.521267021006438 1
0.29609735196428 1
0.498148132561636 1
0.469756419005845 1
0.656576065950145 1
0.508689134699874 1
0.651292260884635 1
0.613396847917301 1
0.395835719618577 1
0.616255445828716 1
0.573300025686575 1
0.559518511423416 1
0.496075560308417 1
0.168026311576811 1
0.47115350448368 1
0.535359666944093 1
0.728841519683446 1
0.623844409029631 1
0.516734948180422 1
0.132319751795587 0
0.416656724896382 1
0.311417850189795 1
0.520456464125232 1
0.386326422278022 1
0.504101749912374 1
0.398974384754521 1
0.45714764400253 1
0.413816497654375 1
0.357408898725286 1
0.304279060778964 1
0.554496678963467 1
0.456737830363373 1
0.563097124630215 1
0.576680801402298 1
0.563931700162542 1
0.606682054978878 1
0.381290620745113 1
0.568319504953463 1
0.4962972135813 1
0.484167098828953 1
0.78461762467838 1
0.736240031020053 1
0.808608689248957 0
0.612830687775433 1
0.438543970489787 1
0.693511086018408 0
0.491414527855105 1
0.557162653640133 1
0.421735041194926 1
0.419316166042281 1
0.016188065760936 0
0.483765991677275 1
0.770778298871983 1
0.308012193594395 1
0.409097159117428 1
0.565040768869182 1
0.383853818978241 1
0.695947636756065 1
0.67040979300069 1
0.35373587656458 1
0.371697161778833 1
0.69487046534568 0
0.761217051916196 1
0.420377337436276 1
0.798377421520383 0
0.309791439588079 1
0.858853491042213 0
0.497667736997425 1
0.886336230163798 0
0.132701648840384 1
0.854154621044831 0
0.165222082552827 0
0.548101632359485 1
0.325620633475299 1
0.639050772529522 1
0.559653189497628 1
0.607983959324288 1
0.359105701161277 1
0.432642844409286 1
0.498257110801762 1
0.654004743255701 1
0.322476493225272 1
0.655604730554255 1
0.581206253024559 1
0.445767883127351 1
0.377705796836026 1
0.544915447644577 1
0.567065290076115 1
0.701044864480157 1
0.499357482789516 1
0.49325128974258 1
0.214761133184396 1
0.417883090967117 1
0.806535991316859 1
0.644725271246547 1
0.468280051653243 1
0.438649132740356 1
0.444085545338844 1
0.647905709923223 1
0.458919913189457 1
0.556109401310339 1
0.272935713904935 1
0.500328909196765 1
0.366255485620202 1
0.489782345659545 1
0.527846620747966 1
0.774469542269385 0
0.456336180998118 1
0.0386506606839815 0
0.731012642572309 1
0.396269497094677 1
0.780425116245141 1
0.417099631581737 1
0.385803529838876 1
0.361025058343508 1
0.661768749949581 1
0.652404347743237 1
0.698553233558177 1
0.379410035366266 1
0.275418153512125 0
0.735920658768651 1
0.411966786762669 1
0.581915526248999 1
0.551042799826757 1
0.548270287334588 1
0.511874403703131 1
0.827042027598184 1
0.473394687245247 1
0.567758593213551 1
0.399068535594892 1
0.55413688450797 1
0.475237497288325 1
0.722211222022493 1
0.261610974739707 0
0.549010990940145 1
0.493945905571927 1
0.473750574853395 1
0.386720129886826 1
0.583405159389131 1
0.538654404245128 1
0.382999140591983 1
0.682605756726824 1
0.783880916319348 1
0.364175048527972 1
0.453190761208781 1
0.613892453883717 1
0.446875358665209 1
0.438889439291998 1
0.651010217976556 1
0.568251679944617 1
0.678557696220238 1
0.533540146103679 1
0.534519068516964 1
0.66042798289082 1
0.599407925789988 1
0.588953755165766 1
0.453870284447748 1
0.587484245719758 1
0.655649098455072 1
0.266669376598361 1
0.533793262808804 1
0.784929418409639 1
0.149228381490513 0
0.222931962202423 1
0.695741982399545 1
0.420406408981459 1
0.380835669743684 1
0.500625908945383 1
0.65627561213856 1
0.726561105973581 1
0.593274538250182 1
0.375428831265258 1
0.670606246958906 1
0.37880707384557 1
0.247263060907776 1
0.509234077915374 1
0.703996791203714 1
0.489650783499117 1
0.53456796436451 1
0.601474938567735 1
0.411634933176195 1
0.668287224430161 1
0.640132707623596 1
0.639837872587609 1
0.678267756139355 1
0.560417500098154 1
0.520207696054986 1
0.331329772340349 1
0.771325184703255 1
0.604672433851908 1
0.562542867601277 1
0.503227359880596 1
0.574441704144403 1
0.771268698450014 0
0.505524158976323 1
0.283511540986206 1
0.429309549841107 1
0.667593887338199 1
0.471335501259587 1
0.359556022294607 1
0.301556317509534 1
0.437813810741155 1
0.337510245050162 1
0.472755643853511 1
0.525881885095886 1
0.204947102932448 0
0.259887287418213 1
0.561253756947491 1
0.703061394508539 1
0.422023206902612 1
0.788947074093633 1
0.615244798069513 1
0.462916922124657 1
0.562258341276501 1
0.868800094831933 0
0.712411952680016 1
0.507419753890112 1
1.02594739316501 0
0.444756412106421 1
0.15979205237743 0
0.000232716809749615 0
0.493492138485215 1
0.485426418933214 1
0.542079168719515 1
0.399684530643355 1
0.335370636902444 1
0.281037725835671 1
0.425440731489837 1
0.365905165432622 1
0.456957823200447 1
0.324748894046576 1
0.566260295497006 1
0.477854542257682 1
0.477124813324745 1
0.418920696780888 1
0.794834713128332 0
0.492640037388081 1
0.849316328728617 0
0.250760885545069 1
0.595983396103438 1
0.425100763937676 1
0.298249669412867 1
0.483543576087755 1
0.468762097448795 1
0.445978503264017 1
0.450620205984849 1
0.475181484091803 1
0.392036229950383 1
0.272925865329075 1
0.431621757290017 1
0.604312639018534 1
0.2503225144731 1
0.620513984793348 1
0.489614182434284 1
0.67184767584562 1
0.38154570444703 1
0.370828451045689 1
0.662925106925551 1
0.344793221106133 1
0.339787136464307 1
0.551938286616842 1
0.932380626618519 0
0.418315944530832 1
0.641523497573964 1
0.567404075006613 1
0.545169634108253 1
0.231024559551188 1
0.320254569386519 1
0.451318446770456 1
0.625939887382973 1
0.359878399534068 1
0.51425521940245 1
0.386017584718667 1
0.399780453669602 1
0.31454767659637 1
0.559488780709265 1
0.758968151261962 1
0.425342154803212 1
0.456474182436009 1
0.529615612658523 1
0.669751137300374 1
0.673371195267366 1
0.3547902948839 1
0.762980469896226 1
0.705533187532089 1
0.703968640539399 1
0.480690334986766 1
0.416942356774932 1
0.613747058891423 1
0.520045228545611 1
0.811472579661485 1
0.421508404960495 1
0.449814772432113 1
0.641326895293299 1
0.487806825255579 1
0.611926666372753 1
0.767322536192522 1
0.676301884540867 1
0.397649491962552 1
0.484878201778708 1
0.567453366062879 1
0.32167658607299 1
0.633686426940103 1
0.719460352666296 1
0.798738693969134 1
0.563112704128628 1
0.648025204975546 1
0.384619441746307 1
0.217628320316618 1
0.733794347920963 1
0.689797157631457 1
0.488945954351887 1
0.499301498042036 1
0.408211374619478 1
0.34391731876985 1
0.37325106139803 1
0.513332973080917 1
0.752624670613462 1
0.424766616285537 1
0.645976430410309 1
0.692238168264695 1
0.765006995693828 0
0.376678292451676 1
0.322841626805026 1
0.313297720121974 1
0.627655382502699 1
0.663050795829933 1
0.479755665147665 1
0.144797516289117 0
0.59662731470885 1
0.234572544913151 1
0.732502693835876 1
0.039652569003293 0
0.605500164939354 1
0.690713829340891 1
0.396751695002462 1
0.361295489686374 1
0.716312074703452 1
0.121637907569351 0
0.500204869336606 1
0.38669403011116 1
0.36317411134219 1
0.61345794121714 1
0.299252037612013 1
0.371604596651276 1
0.06783400052819 0
0.433288942646804 1
0.672349962168658 1
0.690979881988064 1
0.62371305153303 1
0.30350865603264 1
0.404723475210357 1
0.614904650348656 1
0.544990774375854 1
0.494183991372813 1
0.278028879202219 1
0.198601002546918 0
0.498235172496179 1
0.697945522739774 1
0.423771410305362 1
0.566240608933581 1
0.219839652325036 1
0.371631248248992 1
0.432290363431212 1
0.518450576262291 1
0.669815084901573 1
0.623931312422521 1
0.792777611732946 0
0.66904196468488 1
0.531076534996322 1
0.558927550238644 1
0.499909153627974 1
0.509706713083285 1
0.558053243617839 1
0.63378625767353 1
0.457378359499024 1
0.291077785279464 1
0.480791243746405 1
0.625600695187927 1
0.578747270733355 1
0.283251939458799 1
0.593133040693954 1
0.729276336785602 1
0.367193873004864 1
0.502845780405555 1
0.69699622681144 1
0.560359811509163 1
0.505553107110784 1
0.734377109066419 1
0.099160261100268 0
0.323444731770036 1
0.279707682940721 1
0.607851979971134 1
0.607578644878632 1
0.307110457204066 1
0.420582844319622 1
0.472604429696731 1
0.339347217499234 1
0.524262794740612 1
0.754316503084895 1
0.631516185642403 1
0.570091041325311 1
0.368961594752058 1
0.470534601596489 1
0.415135084247145 1
0.578021667067734 1
0.315028226169729 1
0.889723845824861 0
0.444860235424669 1
0.67726129724943 0
0.452902627284752 1
0.731150503287506 1
0.408588617206246 1
0.469419968587679 1
0.310309595392771 1
0.688569967475702 1
0.276613319650447 1
0.603499672457889 1
0.440145359167571 1
0.516199647186667 1
0.353980253651795 1
0.560503062737002 1
0.685001686779947 1
0.557379149892846 1
0.441980114127094 1
0.495929096205558 1
0.534096510536271 1
0.521760544573564 1
0.666121551272189 1
0.253754083195549 1
0.323662075707236 1
0.554946280653278 1
0.668076985554783 1
0.609238767264818 1
0.809886883257873 1
0.298278251712759 1
0.438871565838636 1
0.431823255997105 1
0.666220974846197 1
0.590910240931777 1
0.309031476998506 1
0.461329279621879 1
0.389456159828812 1
0.550255729177667 1
0.518490369063385 1
0.747047067040916 1
0.609145614026288 1
0.699779260290154 0
0.301139168818498 1
0.607484679305744 1
0.256445194674183 1
0.496204482598216 1
0.525394184285633 1
0.467098047476226 1
0.106876484756838 0
0.504920566272468 1
0.914163022052269 0
0.499598041885712 1
0.675538214727266 1
0.302382756671549 1
0.545354495401444 1
0.510680923666613 1
0.610166370564929 1
0.622396320111316 1
0.690254712159389 1
0.403742190935378 1
0.544115471018399 1
0.985179510127863 0
0.488455979322114 1
0.469937289730856 1
0.729276215829368 1
0.418461952863267 1
0.325964739492165 1
0.561958700678466 1
0.411837340332637 1
0.367518235543664 1
0.565554773898752 1
0.408676387857183 1
0.865890469020493 0
0.49029824042284 1
0.596243683496237 1
0.501803940878883 1
0.511139431182777 1
0.269894297813312 1
0.622649357127353 1
0.436107952057848 1
0.645115109381739 1
0.360220968008164 1
0.187463106590724 0
0.612976383682293 1
0.417914840961436 1
0.111530700979262 0
0.712195595130525 1
0.730762053264902 1
0.755956047911231 0
0.679967310810326 1
0.768637329234669 1
0.574084931316009 1
0.37363793265442 1
0.532571272834266 1
0.0601505013185581 1
0.461346622912301 1
0.429983521106192 1
0.489724427364893 1
0.666726795186443 1
0.278987238604654 1
0.656260086596599 1
0.230692994504476 1
0.752875994543515 1
0.372970091500613 1
0.712569640839535 1
0.398209718444093 1
0.392934255897 1
0.476230073301311 1
0.386283999725799 1
0.128315146201877 0
0.422915700108784 1
0.250757049550648 1
0.609759356266868 1
0.343581217803963 1
0.553008140741814 1
0.684470342586875 1
0.627612667207848 1
0.400430655610477 1
0.655358648330337 1
0.417376414917599 1
0.282991406888705 1
0.589894168216359 1
0.28661218495145 0
0.36998041925813 1
0.481401864260872 1
0.824193419628017 1
0.740236847243235 1
0.361890938137584 1
0.640892526049875 1
0.483423121562509 1
0.435695868226993 1
0.447483875818205 1
0.523674821243704 1
0.831381277331704 1
0.205827218137341 1
0.742755120365882 1
0.468991921296136 1
0.333435139387607 1
0.369879175513725 1
0.446564038911512 1
0.379453611209034 1
0.444582871397783 1
0.565964661686711 1
0.423251192340059 1
0.544411523721244 1
0.435381001628843 1
0.516882368925496 1
0.378375338723977 1
0.527183989273974 1
0.344654004107517 1
0.496333876637094 1
0.789099824850737 1
0.508112113456811 1
0.431132660741377 1
0.491416963483911 1
0.405453874412656 1
0.545980739079993 1
0.583390556799142 1
0.905941522913821 0
0.600238609378768 1
0.603709755574602 1
0.405941934507485 1
0.728721139393824 1
0.209597236284913 1
0.770355188657627 1
0.511488531047161 1
0.281728256801211 1
0.485928775568357 1
0.486105447485536 1
0.510265132384729 1
-0.115973770021887 0
0.468258561325948 1
0.577621449305541 1
0.573807913544485 1
0.471002063432512 1
0.86758433546086 0
0.64408878031752 0
0.334332473840513 1
0.663641272415812 1
0.857471450745901 0
0.216776381208386 1
0.493668686976475 1
0.565287240000391 1
0.203515005172398 0
0.351373388154438 1
0.586316696148486 1
0.476828955113928 1
0.471913325594956 1
0.442335119152269 1
0.248527483776485 1
0.446577255465089 1
0.344717422204819 1
0.184801690483388 1
0.500384475850782 1
0.637475960662941 1
0.708043989440629 1
0.7654367050137 0
0.181045286919762 0
0.551904469311968 1
0.873471630573167 0
0.558597669237146 1
0.257657527216342 0
0.750135735903125 1
0.338185606436564 1
0.581925506976654 1
0.768195724663788 1
0.429089620791283 1
0.538245774857506 1
0.505696975449135 1
0.488757825013576 1
0.325956104896801 1
0.883703036726359 0
0.644039172921264 1
0.563294316197443 1
0.439804003358223 1
0.258694980210967 1
0.462796212044154 1
0.47323482409335 1
0.736674927193619 1
0.455737981725727 1
0.40355186056883 1
0.37233437156389 1
0.57612852188921 1
0.594152293340146 1
0.598774058210217 1
0.6782411343176 1
0.0113994494551408 0
0.428841404578654 1
0.36669745356195 1
0.790605844657762 0
0.539825193018023 1
0.547150606279445 1
0.376512534234642 1
0.320727599763329 1
0.675943947636057 1
0.468258252157238 1
0.545676835241255 1
0.711751667639854 1
0.298608535722262 1
0.344671687637126 1
0.357534368789993 1
0.33593732511106 1
0.551243090623134 1
0.445840890022385 1
0.398407661094718 1
0.740191595263643 1
0.696693063830074 1
0.436225484966575 1
0.307947694203593 1
0.728465493518217 1
0.525115424665939 1
0.540699937020233 1
0.362422904081664 1
0.696014001181019 1
0.551724736269284 1
0.408471668343476 1
1.04995517643226 0
0.588392758530122 1
0.254270460089395 1
0.386787960062572 1
0.34973122591464 1
0.384966040187599 1
0.359796657724334 1
0.514721339718552 1
0.235894241851887 1
0.530471127824468 1
0.394692843685494 1
0.394484233261131 1
0.45090118473879 1
0.51127026072092 1
0.326272152526799 1
0.584213363184411 1
0.0900480353809108 0
0.727798912163063 1
0.432732198021709 1
0.428403785698405 1
0.622954061996236 1
0.431398057528296 1
0.523078989242575 1
0.39280793347553 1
0.529655477644438 1
0.574866644321679 1
0.380684975718228 1
0.542689809813437 1
0.739625000000724 1
0.374910165455687 1
0.186778229424313 0
0.284213870622111 1
0.257899009420172 1
0.87322117519741 0
0.305383632822431 1
0.767527014179763 1
0.709520624461781 1
0.290756269846806 1
0.564695958328462 1
0.363654933619663 1
0.73815549462723 1
0.63058957482705 1
0.622785991721869 1
0.535581065782518 1
0.157316994686478 0
0.307906293720339 1
0.586461396811697 1
0.515590710943231 1
0.218242981945805 1
0.190183146195668 0
0.54476882642676 1
0.803505779263354 0
0.406181089735332 1
0.646915208981523 1
0.389144080925956 1
0.480820863649067 1
0.250357834478238 1
0.216499151500662 1
0.718501320906413 1
0.428185063730449 1
0.478303646216927 1
0.345286031593579 1
0.640674740329688 1
0.362459786757973 1
0.498432435742726 1
0.595494829341007 1
0.64208779244469 1
0.214664447091209 0
0.443136763636248 1
0.599769540115144 1
0.679850219619383 1
0.853736530343741 0
0.279481300647697 1
0.534510978350452 1
0.413326681006799 1
0.555352274582987 1
0.314609468838046 1
0.353805540387544 1
0.421612495882618 1
0.491516991787451 1
0.768656866293162 1
0.696514043176972 1
0.578355249924166 1
0.304601237348212 1
0.728079386777934 1
0.638871870062096 1
0.435574002691965 1
0.403892628183693 1
0.436585946210405 1
0.414733441770807 1
0.79410133529494 0
0.715329766694722 1
0.474581039098503 1
0.304899333149545 1
0.482892610985053 1
0.321280967461322 1
0.408735758134544 1
0.455528924066229 1
0.427068788738523 1
0.47259506707718 1
0.256054200987191 1
0.536426677762556 1
0.561127899017484 1
0.674184256125311 1
0.618942768843938 1
0.292203549659795 1
0.541493102856441 1
0.505573457427859 1
0.528661384281248 1
0.677383540644365 1
0.643483361080397 1
0.532964305979698 1
0.678724168745605 1
0.461554901355235 1
0.749534225387941 0
0.526013760812743 1
0.524456473885048 1
0.450964536407188 1
0.378994217987804 1
0.479622555221634 1
0.571107644204872 1
0.53280753610706 1
0.575382732680175 1
0.704327731465797 1
0.388334517086469 1
0.205225965424247 1
0.441245060645595 1
0.644114468499686 1
0.38208260529399 1
0.612759748452207 1
0.556088704605541 1
0.485860824372768 1
0.567067801555833 1
0.382535682513614 1
0.622778214825666 1
0.498471467618577 1
0.302575813000712 1
0.280893675874966 1
0.496954382430861 1
0.313609192030613 1
0.364357602042663 1
0.407243676728117 1
0.294455659854842 1
0.592477975687542 1
0.709593649213706 1
0.608315082714587 1
0.685940577528571 1
0.367863352749821 1
0.338171103291429 1
0.406473895025344 1
0.596468623206126 1
0.430652036617564 1
0.190468874868491 0
0.711341928096965 1
0.295030000475339 1
0.432596060351051 1
0.38180062049662 1
0.524633039734268 1
0.448657846374889 1
0.588548464859752 1
0.399998430571254 1
0.354419825208264 1
0.317529254950465 1
0.762190659532537 1
0.580121227452384 1
0.601514171674189 1
0.560813949698363 1
0.4724987018588 1
0.636237937811278 1
0.21413601918818 0
0.473648556173724 1
0.571557445637569 1
0.433589071693789 1
0.683788401058128 1
0.563796082488221 1
0.417563110792513 1
0.400473886169288 1
0.539303749577737 1
0.78674767606973 1
0.465909084906153 1
0.535779567088493 1
0.568478078065537 1
0.215809915097869 0
0.325593502820364 1
0.25274027373761 1
0.452101843665179 1
0.434216148564473 1
0.75455526295291 0
0.428397069673481 1
0.767004546341458 1
0.695186617988 1
0.59738514738273 1
0.454703214537643 1
0.558519898163473 1
0.345041932034185 1
0.638564164098706 1
0.668044799259567 1
0.438851068691056 1
0.416205005405443 1
0.510501516509115 1
0.510981606710903 1
0.547876717252888 1
0.479447636132832 1
0.487059908490045 1
0.401528025703959 1
0.477386633205727 1
0.393386093565679 1
0.508580937433653 1
0.45640236735561 1
0.55191706185926 1
0.530366748771611 1
0.730126830707302 1
0.421620268173501 1
0.397691830533899 1
0.363771045175175 1
0.394307801662758 1
0.641372141112991 1
0.491547746563129 1
0.406646713182128 1
0.365288842644059 1
0.464066621199882 1
0.900888578570374 0
0.467521435710125 1
0.647726807431124 1
0.443116692889946 1
0.24567438227217 1
0.432534242947848 1
0.320011416827965 1
0.521032065401065 1
0.973509524559542 1
0.66607874134605 1
0.655953899700826 1
0.397108772972496 1
0.463800176205555 1
0.55041151033504 1
0.546949590057991 1
0.697673483107491 0
0.625647888227424 1
0.584669391270326 1
0.70504308383149 1
0.736970037229634 1
0.274210242954735 0
0.315601730726415 1
0.647052098230809 1
0.506824856539866 1
0.688504875673297 1
0.458032521653808 1
0.299533160245723 1
0.525364864549876 1
0.51417264408339 1
0.356633526833306 1
0.888152445242421 0
0.686839329213896 1
0.285324374672841 1
0.318449346340651 1
0.609327284812783 1
0.80605251484442 0
0.55226297633985 1
0.682107990121477 1
0.671253787969419 1
0.380172031016854 1
0.535839025363455 1
0.0887341661389189 0
0.495350012078063 1
0.229487576067833 1
0.275614543541033 1
0.797701354031679 0
0.681799156091132 1
0.517365543807812 1
0.428847027742745 1
0.690905348968077 1
0.599356375190184 1
0.634371433151148 1
0.539559047426708 1
0.613880457877635 1
0.499536601345931 1
0.450659539894268 1
0.407227775523499 1
0.726673467414085 1
0.488236171001723 1
0.0908129261979403 0
0.728031546538912 1
0.480833494864296 1
0.48181183871642 1
0.521661294141879 1
0.354984862835139 1
0.391184204821277 1
0.820428647479898 0
0.435435966909208 1
0.653374180430286 1
0.325732022039766 1
0.359486316576198 1
0.561477473769466 1
0.800213561696077 1
0.402671196115111 1
0.353322086819887 1
0.396907562849336 1
0.702187986302532 1
0.418259048082626 1
0.442173685191395 1
0.630988346777315 1
0.715902130701348 1
0.554898098696872 1
0.396649263768341 1
0.539317577605108 1
0.504249794153732 1
0.37981807779835 1
0.513800337221973 1
0.316013192642395 1
0.611103263912953 1
0.756252193419872 0
0.534614465539062 1
0.477890481355495 1
0.430026636456932 1
0.438635764824801 1
0.723583086638872 1
0.541761926919841 1
0.866681368866772 1
0.581049731439776 1
0.505990384141624 1
0.483756074569924 1
0.614221083667141 1
0.494726550931081 1
0.438966785684411 1
0.306366949273238 1
0.807615988688386 1
0.557090401123072 1
0.534721671836087 1
0.79221194229548 1
0.483689991252988 1
0.411201488619133 1
0.527018575857613 1
0.695774438844463 1
0.194583698900569 1
0.459029700972469 1
0.611579326386236 1
0.426433686717843 1
0.943173242786171 0
0.40751208695995 1
0.2263071869721 1
0.372691479779339 1
0.759705473415455 1
0.0764226641895586 0
0.176446696818731 1
0.233194083567221 1
0.470944418039682 1
0.577686290236562 1
0.424065947811322 1
0.420096313054153 1
0.672360549903159 1
0.549913900985873 1
0.3261170994433 1
0.330865879897192 1
0.310587216794802 1
0.597828915264579 1
0.511432321358023 1
0.411445938184507 1
0.407442135211277 1
0.347763567101157 1
0.522835437439185 1
0.516145517939805 1
0.705324499653678 1
0.2228041787982 0
0.35942984595221 1
0.489323062462234 1
0.613521492413825 1
0.57161999462672 1
0.351546446854973 1
0.394741540724165 1
0.833375506209428 1
0.727749200088698 1
0.417456396706718 1
0.47661549249795 1
0.570612241895396 1
0.420318196780282 1
0.543857886148337 1
0.423363214523309 1
0.476949849346834 1
0.474213513231129 1
0.487922991443284 1
0.525132254991953 1
0.597521839055938 1
0.63758287351583 1
0.625703095952474 1
0.564490887061414 1
0.562252789278336 1
0.138225769803307 0
0.407461815546224 1
0.515748009900239 1
0.365891600194037 1
0.431242139237469 1
0.555312364159076 1
0.739420679867382 1
0.511198498398575 1
0.655541574666087 1
0.473931338830987 1
0.681230956318243 1
0.67742846965246 1
0.316149156298065 1
0.520245502685613 1
0.291024868396985 1
0.594234736759309 1
0.42245515991533 1
0.192480443586681 1
0.550738563864196 1
0.350059955775085 1
0.515807295214971 1
0.242788306051929 1
0.400580073068104 1
0.634672160564547 1
0.568828376977664 1
0.449978908022659 1
0.555600228770362 1
0.339481205357573 1
0.513371732725004 1
0.422736812545204 1
0.716082363685224 0
0.379871583164489 1
0.629654388098023 1
0.400085734443097 1
0.866362919484056 0
0.482299878312917 1
0.433854326460275 1
0.677156340454729 1
0.416985868720949 1
-0.0542594263671756 0
0.425930933503803 1
0.641785324711367 1
0.478947740202968 1
0.359465784516635 1
0.639714374555406 1
0.640242131249543 1
0.537353674833013 1
0.301436733882163 1
0.259403709725735 1
0.373265769692685 1
0.603698377021925 1
0.393062540616673 1
0.736031284976946 0
0.261375618442637 1
0.306563895208012 1
0.451332813022299 1
0.170057853521561 1
0.763708952122175 1
0.31662239967498 1
0.413151058877084 1
0.633473385673781 1
0.608428233225983 1
0.586102347366294 1
0.640095304179337 1
0.738850125728058 1
0.253351195852056 1
0.592168517353244 1
0.382921339188056 1
0.652589662779563 1
0.623810714122545 1
0.667116901140962 1
0.562234148312751 1
0.48144688037144 1
0.500893151997398 1
0.504002334715962 1
0.56207785480817 1
0.46500901574054 1
0.680635602449703 1
0.706820980704337 1
0.524783045409355 1
0.597185848226043 1
0.550804291423703 1
0.627917277369216 1
0.466146199472118 1
0.493893573336198 1
0.447640395306151 1
0.532196401964577 1
0.569499627380238 1
0.359502166286895 1
0.539175392490071 1
0.406924265451977 1
0.128065934987078 0
0.810726268143656 0
0.630707593084403 1
0.591816206592407 1
0.400635288150316 1
0.312482827108285 1
0.460859060987717 1
0.726402260551676 1
0.307752217516597 1
0.890714588390184 1
0.296448973124423 1
0.388410902394181 1
0.197180431615518 0
0.360153037105518 1
0.379060453843254 1
0.734325268127241 1
0.22022861748238 0
0.475845492104303 1
0.577949049580335 1
0.303675648014521 1
0.482563512408756 1
0.484930973500126 1
0.66315715686873 1
0.369789529614654 1
0.308528646777743 1
0.484018587597301 1
0.911859501809401 0
0.535177409428513 1
0.54226237179918 1
0.300862176223702 1
0.793181722515362 0
0.477751441627129 1
0.313912278663854 1
0.552110204280997 1
0.259130920467271 1
0.469792340509442 1
0.380555224459955 1
0.679679003874408 1
0.398194917244331 1
0.558144388938909 1
0.289987554179649 1
0.310798164349278 1
0.59383818807956 1
0.82103317634421 1
0.765012603230172 0
0.501443489062544 1
0.556999479856541 1
0.671262267990365 1
0.828078901822196 0
0.35453514490559 1
0.582148345046658 1
0.53083700396869 1
0.137337826686442 0
0.475675388739281 1
0.502936836868081 1
0.48235088037293 1
0.0718492309449017 1
0.606233855831888 1
0.672428501477624 1
0.337894341472368 1
0.795309782197986 1
0.415340376992965 1
0.422585823455529 1
0.499425694201738 1
0.536192346807821 1
0.401184858703114 1
0.336147260068631 1
0.783279639404592 1
0.755584332629589 0
0.575930476722923 1
0.540395753453096 1
0.311720445594202 1
0.467725193887449 1
0.598145344488317 1
0.503476411752037 1
0.177324185581633 1
0.63432468781317 1
0.760148907159658 0
0.400274173682899 1
0.481103386445277 1
0.372562204233742 1
0.4127737867924 1
0.578526146311858 1
0.831284669474194 0
0.442254874334793 1
0.313449942114995 1
0.335753129835645 1
0.559065304413128 1
0.533557728379051 1
0.583419565543111 1
0.484367760183683 1
0.428393770528563 1
0.755322838319737 0
0.531294669703792 1
0.0583805076832306 1
0.491521373210006 1
0.63563898129186 1
0.63486921599139 1
0.685752769869152 1
0.862696167410985 0
0.677379512775065 1
0.410045852177785 1
0.51519773160379 1
0.308684602023295 1
0.605894899726836 1
0.720506911099674 0
0.556744248588096 1
0.648326220610236 1
0.478577532399844 1
0.225442964469061 0
0.53438385103919 1
0.668361119443275 1
0.673420454938549 1
0.203699664941982 1
0.651252926118879 1
0.595087434478601 1
0.12807488274695 0
0.408243742147938 1
0.620599802746442 1
0.62220604502556 1
0.490980020328039 1
0.307464644049788 1
0.497125184676776 1
0.593674595092933 1
0.576732972092667 1
0.670033811324278 1
0.11221639824018 0
0.597742508129061 1
0.500547340326651 1
0.492351047134624 1
0.473529283324288 1
0.465565647257369 1
0.869016926087048 0
0.365062358701902 1
0.156262755141246 0
0.545032033353657 1
0.757129729427928 1
0.308051801017092 1
0.545902864945762 1
0.547001545352253 1
0.317101704039528 1
0.149194079351799 1
0.43714701740792 1
0.342695776684072 1
0.638426453433696 1
0.426491369995739 1
0.615016689043207 1
0.298279330762811 1
0.572151439111953 1
0.620264081935106 1
0.459175453458068 1
0.670281220245043 1
0.447746976211998 1
0.579736568003508 1
0.56604034904891 1
0.543123022859829 1
0.565454925058152 1
0.401909604583817 1
0.517588007367939 1
0.465360946476923 1
0.763507026718289 1
0.518008110256484 1
0.500531041725742 1
0.230399538229096 1
0.54170803793019 1
0.486380137402094 1
0.331539299857164 1
0.494164335806738 1
0.561872329093609 1
0.606886374953456 1
0.657737627985086 1
0.385633104820123 1
0.495800891283632 1
0.74481547174734 1
0.555634941340321 1
0.550732491632334 1
0.670471742398414 1
0.714580882783515 1
0.434471935624786 1
0.41224402883055 1
0.547220235823253 1
0.687716163922969 1
0.476967581556989 1
0.418881149175907 1
0.438139457788029 1
0.702614842025732 1
0.510677584079353 1
0.403983275420475 1
0.436568198894187 1
0.470798274285949 1
0.429243666002686 1
0.574281228805983 1
0.445910416694278 1
0.50321579126353 1
0.504979955205533 1
0.697706063945354 1
0.652945449111464 1
0.286754501560524 1
0.610406864066501 1
0.481243758374399 1
0.649373622949617 1
-0.0351831851310702 0
0.547239563574645 1
0.242664238454483 1
0.406187451616354 1
0.400024665789117 1
0.495600283800716 1
0.553850373916096 1
0.517410182726404 1
0.72543579751271 1
0.529035145290617 1
0.604681719720501 1
0.333342406152982 1
0.159470552945753 1
0.100492874466509 0
0.487671707406764 1
0.382639604004427 1
1.0477844265937 0
0.539817623184752 1
0.453475114734703 1
0.453162777187522 1
0.361328801082557 1
0.665913037222924 1
0.216122827442106 0
0.424013571002183 1
0.409679224034771 1
0.265749139040166 1
0.464730182409292 1
0.480059100140005 1
0.444918777329334 1
0.854348623818308 1
0.680820949230756 1
0.620450656659374 1
0.70427032067268 1
0.431731161683889 1
0.312740168297233 1
0.613477977151787 1
0.483634131818936 1
0.394574438687663 1
0.517247325020749 1
0.286488155360193 1
0.487326671481761 1
0.843138125761928 1
0.328798902839713 1
0.491308449359142 1
0.519868146642576 1
0.460556209288896 1
0.262013374248896 1
0.403643443539345 1
0.588691402085675 1
0.565279888497692 1
0.39638532800519 1
0.36623872283262 1
0.780897487016 1
0.597494082744169 1
0.352009345725642 1
0.404644527850296 1
0.629990869975116 1
0.518218819405314 1
0.726861576046924 1
0.474873140693521 1
0.770787435102224 0
0.765587981483573 1
0.539620568030456 1
0.382232573528602 1
0.505154804562226 1
0.528307739728726 1
0.455590871513484 1
0.666032731422072 1
0.615124792557137 1
0.389635132344973 1
0.661985619971154 1
0.479480205698179 1
0.838550639309128 0
0.358332285060025 1
0.514318189937316 1
0.521019735867899 1
0.554141610936101 1
0.336372118744565 1
0.407973431237938 1
0.552238054448009 1
0.526553569067687 1
0.729946839298975 1
0.588008360468239 1
0.505939207329033 1
0.900853268411919 0
0.761163972618838 1
0.629858345704794 1
0.549019073282354 1
0.639353084950379 1
0.389621960532945 1
0.589410683323927 1
0.416104945620319 1
0.851911267586629 0
0.637216659675806 1
0.845652716633772 1
0.366961485101295 1
0.577012348287022 1
0.345332917965054 1
0.455715585276464 1
0.398207876478668 1
0.188087096356139 0
0.23073629064688 1
0.664310879863291 1
0.508237309274709 1
0.60633065713219 1
0.653643726503 1
0.553439871341077 1
0.660206997400376 1
0.484282245850783 1
0.702273486641394 1
0.848920615454277 0
0.276981592346527 1
0.457411177235627 1
0.494292970637702 1
0.645217338976092 1
0.343362809902202 1
0.448808085326972 1
0.56299782696897 1
0.63108198498541 1
-0.159252291014277 0
0.399327650258313 1
0.730121523556388 1
0.705431818443975 1
0.648666905437107 1
0.586682730180958 1
0.577145177950589 1
0.322466320762677 1
0.31335260158481 1
0.801097277600888 0
0.676913786284433 1
0.489638733315997 1
0.866923895310256 0
0.507459722087075 1
0.737302188929627 1
0.318154111718651 1
0.560321042999731 1
0.76453608032958 1
0.552451918640671 1
0.712347228155744 1
0.545957398723898 1
0.512578109354179 1
0.153893705473467 1
0.51274101451833 1
0.394161716110793 1
0.779479653084676 0
0.0499531527678921 0
0.469022100654441 1
0.693536443269595 1
0.667616726002132 1
0.582280006381243 1
0.579964515665942 1
0.516487644333179 1
0.712263397620026 1
0.547441093187829 1
0.570004749331539 1
0.192421568715448 1
0.611762683697758 1
0.735484638425942 1
0.720194865105649 1
0.607733251285555 1
0.375981728786813 1
0.133723595603116 1
0.877383469617123 0
0.482668437440127 1
0.436058610636551 1
0.754766994285903 0
0.655049614096867 1
0.494031119588137 1
0.512661650447677 1
0.328783134658147 1
0.457060175640278 1
0.52603839637356 1
0.689246512375449 1
0.498525533367451 1
0.464200872421163 1
0.2217402592414 1
0.58877728288377 1
0.367045732566195 1
0.620652528646009 1
0.341031361750828 1
0.258560088629531 1
0.714643252605806 0
0.641324562755097 1
0.248388145611646 1
0.72171693114251 1
0.726046919090487 1
0.466294024073421 1
0.244675183007472 1
0.324502596182882 1
0.504270525859296 1
0.398807455400882 1
0.272755241301093 1
0.3752263775431 1
0.684506467614012 1
0.765735583215828 1
0.471030796236908 1
0.429467880333649 1
0.411340731446441 1
0.517243166441866 1
0.340923929949905 1
0.704894405258857 1
0.895664634027676 0
0.512097064218079 1
0.522232939688514 1
0.817764927653116 1
0.381215021008261 1
0.779468964445595 1
0.397702603148287 1
0.477572091421819 1
0.31309592587297 1
0.120147969267209 1
0.416582401845206 1
0.465582607592463 1
0.880719501780855 1
0.743898021532437 0
0.601879439363946 1
0.346811028885341 1
0.42517830825439 1
0.525682251000462 1
0.679497981013179 1
0.46681860885835 1
0.416232281225991 1
0.483904268412843 1
0.555009086300804 1
0.450142809318615 1
0.463358723251337 1
0.593497421528078 1
0.531663269704645 1
0.205861129071272 0
0.758022159676555 1
0.730385347790085 1
0.494645252138135 1
0.476458710394008 1
0.714435764937841 1
0.223432032567401 1
0.556164380099701 1
0.699439938176631 1
0.502048125906244 1
0.673528733154674 1
0.538004355956931 1
0.902016212438516 1
0.623976649586588 1
0.599356908456806 1
0.31597570819895 1
0.598303543527831 1
0.693212066021618 1
0.599308670299863 1
0.607291165831281 1
0.603887096723663 1
0.37904048451723 1
0.35178184651135 1
0.317732477784864 1
0.5137241127145 1
0.451145930035808 1
0.515739914014912 1
0.795931814400794 0
0.552580670283641 1
0.697040663233444 1
0.558863136319336 1
0.341063173274753 1
0.325143952120423 1
0.572161398585381 1
0.627360370219757 1
0.292274595627425 1
0.409905297443338 1
0.803275878424521 1
0.361809969480003 1
0.612092795992929 1
0.544748411791942 1
0.569925287252372 1
0.272956885818832 1
0.36274889478211 1
0.481482911341229 1
1.07153082463243 0
0.309337925557567 1
0.374956876035988 1
0.444184950854388 1
0.459297468970343 1
0.34832059310276 1
0.575453868325616 1
0.798184795268625 1
0.649293531023924 1
0.416603638356356 1
0.52108301208861 1
0.79992547288528 1
0.570203699420991 1
0.523754118824788 1
0.436726005643989 1
0.96383500951247 0
0.433481184115312 1
0.642045843542925 1
0.458493416187796 1
0.156673050063168 0
0.439298709551202 1
0.475081824490167 1
0.584778425633513 1
0.604232774265322 1
0.512811138555034 1
0.323468764606382 1
0.625156929340775 1
0.590983067871643 1
0.474034617199915 1
0.50685836777759 1
0.555052724946009 1
0.741606140162538 1
0.272333216178058 1
0.422993891748726 1
0.33575049745902 1
0.224432553605186 1
0.475045201389445 1
0.481688349172838 1
0.409565450003777 1
0.208318496960113 1
0.506370437598969 1
0.420004809307344 1
0.692155147394929 1
0.489604205940335 1
0.28908398242465 1
0.662421166833856 1
0.678509701453135 0
0.643145970217599 1
0.35848197853639 1
0.186519528694743 0
0.404591779276921 1
0.499937046465526 1
0.512432854722109 1
0.62025092026947 1
0.439762745337169 1
0.543387540443917 1
0.565871311313546 1
0.864930806231006 0
0.845890055747359 1
0.653865436088037 1
0.474693056021649 1
0.74157517414948 1
0.671628769078918 1
0.184924007814085 1
0.353112669840761 1
0.374994479675828 1
0.539824566220537 1
0.241487893861251 1
0.341296554892148 1
-0.00913569549560712 0
0.640966945204329 1
0.420128168838121 1
0.574007107198133 1
0.231811232448313 1
0.523515012204939 1
0.218141621960099 1
0.742766285144269 1
0.441754374258188 1
0.602810742958111 1
0.50978273424056 1
0.216993713169981 0
0.522923745381044 1
0.353656340522759 1
0.357377204108503 1
0.861622550965142 1
0.604870917540113 1
0.629297432606634 1
0.847214407190714 1
0.426968601443796 1
0.823731817505888 0
0.47917128201274 1
0.826554669490762 1
0.712386419824756 1
0.979524392641411 0
0.6019389960416 1
0.488843079956647 1
0.654511326501582 1
0.436822307092099 1
0.448389488007439 1
0.625591767765782 1
0.631336943831487 1
0.451684673201126 1
0.349217819151868 1
0.456821126008159 1
0.672973696828038 1
0.197885449950725 0
0.338866913126675 1
0.596010081398114 1
0.34319568033928 1
0.505530234238121 1
0.470018766130742 1
0.250785927464154 1
0.0753536226750841 0
0.459199808225475 1
0.351332040778158 1
0.554318330717505 1
0.438301633852997 1
0.56669930395133 1
0.65832472234363 1
0.32029839987268 0
0.369504057938713 1
0.480696525127738 1
0.433727524693425 1
0.559386508720604 1
0.6182211485843 1
0.557615440580462 1
0.619427245734174 1
0.609969604698457 1
0.500355193518807 1
0.408325718028123 1
0.407613570094893 1
0.375636593995195 1
0.636168030198366 1
0.650617567030887 1
0.192808041455888 1
0.653713161767299 1
0.400049468523162 1
0.633568910327988 1
0.604680335629395 1
0.529031245974817 1
0.70358284328847 1
0.88950300033224 0
0.688706587021058 1
0.553420697324953 1
0.189449033220159 0
0.595414406772559 1
0.155334732074074 0
0.261987017002576 0
0.54137749328804 1
0.249164272554228 1
0.72145567268999 0
0.573474855855099 1
0.742131496066036 0
0.406563853439465 1
0.333295773983224 1
0.653150601516891 1
0.270382175084319 1
0.357575903347153 1
0.340820103770411 1
0.82461141638541 0
0.414831741351233 1
0.57878031961441 1
0.366627993024552 1
0.665218077135874 1
0.597634858415544 1
0.203325242434443 1
0.544291144436872 1
0.444113244253418 1
0.251062941220021 1
0.5793992721223 1
0.650496263132387 1
0.397387612517346 1
0.415004687165611 1
0.380382042699657 1
0.707685984193979 1
0.642624009456225 1
0.543305745906612 1
0.465915760741647 1
0.550857152223801 1
0.591171349748343 1
0.530178345075857 1
0.60659488698779 1
0.68160071097174 1
0.335261375784727 1
0.39964642276287 1
0.620929472518763 1
0.625286869481829 1
0.881861122108191 0
0.63842629715662 1
0.551852149050774 1
0.607564325112054 1
0.553644777491104 1
0.567570355384078 1
0.696529551840771 1
0.373979362885387 1
0.643616490593084 1
0.573188857510441 1
0.697461883406241 1
0.606742559303423 1
0.46825028427503 1
0.593850348620683 1
0.802916410502866 1
0.544953385807653 1
0.68991201374446 1
0.487784117454869 1
0.845859044771379 1
0.600838515780054 1
0.547096442929836 1
0.0191751172180394 0
0.356831790223978 1
0.58305641040314 1
0.402025335249484 1
0.36175545460813 1
0.533382825436932 1
0.422557257481487 1
0.357350215607031 1
0.444874949841962 1
0.536527803469653 1
0.581032068062853 1
0.470985974631012 1
0.509247551644766 1
0.421796313291675 1
0.358936583919127 1
0.631262260275224 1
0.576425101625362 1
0.720748421435381 1
0.181959430649795 1
0.891328445603757 0
0.387861032080699 1
0.663472285390643 1
0.366693889473359 1
0.679499378122521 1
0.311365090404188 1
0.471247335025166 1
0.242062487672839 0
0.604403236665558 1
0.41336063866529 1
0.476746421387557 1
0.899936579151709 0
0.527256970423815 1
0.567947611909806 1
0.604034282135693 1
0.516814077795427 1
0.591566802882007 1
0.530836103626263 1
0.697527724124769 1
0.684340183647584 1
0.701887661561042 0
0.891535891322001 0
0.341628521507907 1
0.0864882990730591 0
0.672931085489372 1
0.46460053574518 1
0.182730485273834 1
0.341446580993164 1
0.591526594855424 1
0.35237397491951 1
0.421121691854227 1
0.32241704773031 1
0.394026479558467 1
0.537260406524287 1
0.904926450269305 0
0.532987491264474 1
0.623603999882392 1
0.302732394146025 1
0.501075414740099 1
0.74559542559546 1
0.569830616721538 1
0.376670916924454 1
0.565083396162999 1
0.296246308038771 1
0.427408349751761 1
0.521974335795178 1
0.36840837952801 1
0.805671663247506 0
0.695046869135342 1
0.653436984079663 1
0.482375282500418 1
0.347125892231661 1
0.631561548019913 1
0.572152445255642 1
0.50206943443762 1
0.603066725682594 1
0.26789728310519 1
0.1121993237469 0
0.459401689415501 1
0.349645356638379 1
0.193521580183143 0
0.321245676188465 1
0.393298254869182 1
0.515231398091399 1
0.285037642183329 1
0.117904471070919 0
0.49814236929467 1
0.48258102316097 1
0.316473059240393 1
0.143126341578318 0
0.540437146569064 1
0.489228529108137 1
0.655534587367246 1
0.272815592361342 1
0.676607847269277 1
0.644015414411118 1
0.626945257449501 1
0.119253223934141 0
0.440024088879517 1
0.341679038786537 1
0.483948853909568 1
0.379427013358614 1
0.505934961810349 1
0.682075100244581 1
0.598679290191805 1
0.608703956157832 1
0.487356758781723 1
0.382040335342396 1
0.21642236123803 1
0.272028848741943 1
0.267436236468253 0
0.184791758553064 0
0.495321744665143 1
0.646777441635379 1
0.504700072049449 1
0.398359831677842 1
0.46263089853781 1
0.388951059670341 1
0.906968578716419 0
0.460146730262508 1
0.398323566527665 1
0.497069336851498 1
0.363607325014729 1
0.742808578869042 1
0.569751099935317 1
0.742568872389226 1
0.607785769879001 1
0.533899498813447 1
0.426346536191756 1
0.438150192106861 1
0.506900979169588 1
0.702475651858955 1
0.467724919415863 1
0.622206378666017 1
0.205722094667397 0
0.639446766804693 1
0.455228310427498 1
0.595876061482806 1
0.301504881316174 1
0.489734437081527 1
0.37967403587539 1
0.44872738626377 1
0.364876201541043 1
0.416187382889016 1
0.374039266813425 1
0.366058592649508 1
0.626266408211737 1
0.502764117109581 1
0.874160131831438 0
0.714513902865326 1
0.580908915169006 1
0.160741253747099 0
0.387454841733404 1
0.712580999433059 1
0.578346121302759 1
0.645934342872926 1
0.522078082309991 1
0.287548561460314 1
0.260999388946917 1
0.163062721453372 0
0.0866004461222576 0
0.663005589314209 1
0.248360580627629 1
0.612214467315518 1
0.457673278485892 1
0.603583578899227 1
0.565358567896014 1
0.313279387746129 1
0.383013027475898 1
0.508398027266794 1
0.256388352945732 1
0.585455847485156 1
0.56374019927165 1
0.723499410648345 1
0.312415750946154 1
0.501379000440001 1
0.828098527468622 0
0.796084650994992 1
0.554193440493262 1
0.305860580051792 1
0.357399639413593 1
0.259421006255027 1
0.439147225157819 1
0.737032611988932 0
0.957575865101592 0
0.640335439837491 1
0.525113582831502 1
0.824961064388331 1
0.359719476839044 1
0.401599346922302 1
0.301499081101597 1
0.396318685152009 1
0.309537238907005 1
0.818002085899339 1
0.546611827346326 1
0.553454003110287 1
0.339785290461011 1
0.444152586765361 1
0.503538822238004 1
0.404073953845048 1
0.730019183756393 1
0.756604198995377 1
0.670269129740843 1
0.337466396442097 1
0.565824530848467 1
0.421122601708253 1
0.112235504195222 0
0.0991565597114314 0
0.426713660695129 1
0.494736647734412 1
0.287264041156214 1
-0.156136162023073 0
0.547243734086131 1
0.734530875690411 1
0.0549860535407107 1
0.473575495633751 1
0.322562288496748 1
0.614065797268241 1
0.289977174411629 1
0.604621258093558 1
0.595114722399485 1
0.554169117679402 1
0.303870585750576 1
0.268591963568927 1
0.721147801404579 1
0.0258501065365384 0
0.640016840708959 1
0.508363895438752 1
0.46550505417126 1
0.609111739399221 1
0.31539059209925 1
0.329247450554321 1
0.437041452617303 1
0.379350524760799 1
0.538447925455389 1
0.71934573743731 1
0.266232511739704 1
0.371362508273309 1
0.454904919383142 1
0.38341526628897 1
0.785200049120984 0
0.437364794527398 1
0.764743234809268 0
0.229863968055744 1
0.498746158757849 1
0.465303409636549 1
0.388417532226121 1
0.475140396776365 1
0.807907567756505 1
0.667856243956394 1
0.307547518156243 1
0.412741091299625 1
0.0962455143154453 0
0.43214383267944 1
0.376248139985337 1
0.594943871664056 1
0.441248521796843 1
0.392701099164313 1
0.495897735815838 1
0.758666728182735 0
0.565739002295011 1
0.552466576308271 1
0.534255454555585 1
0.355406753804484 1
0.373276660377729 1
0.284192352367636 1
0.147377957014311 0
0.349030554431938 1
0.721115241772455 1
0.590713676161958 1
0.0799183574047458 0
0.619626930092856 1
0.716074121730068 1
0.574331953922247 1
0.305952289270629 1
0.388163921790483 1
0.585702153306919 1
0.340452608107151 1
0.396813046357396 1
0.465487356929343 1
0.680405727619127 1
0.545171362787338 1
0.272034768073003 1
0.396315151098907 1
0.691358620261432 1
0.655209604116602 1
0.404855754463152 1
0.898308622607338 0
0.464613805108681 1
0.79496185209882 1
0.75089872957954 1
0.703512188877368 1
0.174555965474319 0
0.305247862280328 1
0.579456615654762 1
0.236967603489269 1
0.21450389137468 1
0.510546309534328 1
0.696797249435204 1
0.309367344272004 1
0.761681689037668 0
0.372373927873511 1
0.497990752864687 1
0.651885677856552 1
0.221351470599653 1
0.449745432348393 1
0.679895544690858 1
0.352766013249772 1
0.385371187396675 1
0.671491142832074 1
0.671822618848225 1
0.50019087895297 1
0.561408185602701 1
0.441653766059831 1
0.449949745757022 1
0.463628912515975 1
0.8148620185958 1
0.426044538963565 1
0.635379549569586 1
0.276129720306827 1
0.420965888343489 1
0.502460203194698 1
0.106647590644077 0
0.663477066224603 1
0.423485194995547 1
0.352878960377606 1
0.72171650958796 1
0.38761745593785 1
0.557580288789658 1
0.406069303853831 1
0.41934616498779 1
0.815939538431142 0
0.567019522896029 1
0.416983825688945 1
0.494829351641702 1
0.111219216156872 0
0.459097383412341 1
0.47967981093371 1
0.256266128683228 1
0.211640873258673 1
0.59278913661548 1
0.476502130544593 1
0.669986075302726 1
0.552419441378455 1
0.526619055762149 1
0.366128732717456 1
0.609966439212065 1
0.473226769599069 1
0.351063668552199 1
0.453028623888102 1
0.671497275311378 1
0.359463164160679 1
0.775955496859534 1
0.330126561195581 1
0.664868248377532 1
0.612462758817181 1
0.311829921350407 1
0.743845942093417 1
0.704609493403263 1
0.547937759383261 1
0.704479001373601 1
0.248290640800709 1
0.263037128459243 1
0.322947373069777 0
0.596187377962934 1
0.792719505170857 0
0.366434655243709 1
0.787115143615024 1
0.502243434872872 1
0.609201008437155 1
0.42901549912789 1
0.513570142027883 1
0.577349630316537 1
0.655900251799661 1
0.532906563259841 1
0.614442988671475 1
0.646493049562002 1
0.582355462836674 1
0.552086554343855 1
0.428978540155076 1
0.558618476898653 1
0.538645109485031 1
0.525823880421175 1
0.610727969805372 1
0.511360773196788 1
0.664463234449625 1
0.805023455670828 1
0.389700532848623 1
0.120191484028415 0
0.385378140465034 1
0.358474912620879 1
0.600650401799479 1
0.503475906697104 1
0.422385552994236 1
0.415028899739412 1
0.692384529467117 0
0.495762660600774 1
0.653780158658085 1
0.579909153758299 1
0.54869601676002 1
0.688053522855362 1
0.814264838485645 1
0.384072765552001 1
0.611388237476381 1
0.410043337873786 1
0.452333709580272 1
0.743653859333373 1
0.477200487330001 1
0.0981198814571507 0
0.543580978312978 1
0.46272486270858 1
0.579472923941598 1
0.42252538175278 1
0.513457212490327 1
0.558407349800406 1
0.38916133779486 1
0.479226945682719 1
0.574076070903111 1
0.471552631735315 1
0.132140550761045 1
0.70782791638191 1
0.487845514331083 1
0.640584392714699 1
0.490367513071102 1
0.132082971660925 0
0.405325968480548 1
0.408672028118065 1
0.611539062258238 1
0.489451192413598 1
0.655922638557491 1
0.341868288422837 1
0.432846639141668 1
0.436805873027699 1
0.305852861556109 1
0.587860657385355 1
0.424551103398539 1
0.552147563062603 1
0.3976447740017 1
0.543708827168435 1
0.306806340269691 1
0.479292204551249 1
0.474040082434815 1
0.398779389936945 1
0.506376681543211 1
0.705408866821047 1
0.555995986453733 1
0.345851326171098 1
0.455046900853924 1
0.601833005236824 1
0.334006658610505 1
0.626776437490579 1
0.942713719839749 0
0.566230185515241 1
0.293992725941151 1
0.457529245640131 1
0.564126410202711 1
0.536860976784594 1
0.396189661224292 1
0.692910553827285 1
0.52058308190624 1
0.53135624804137 1
0.504176925549238 1
0.610124087986775 1
0.584468068568002 1
0.387455640695175 1
0.452375436921127 1
0.40110804834109 1
0.468830921734938 1
0.645264380918285 1
0.566274541623197 1
0.160608028223863 0
0.474736097582561 1
0.700023205688314 1
0.618442699133896 1
0.491920474317977 1
0.526282441377812 1
0.684645517238105 1
0.464071758299322 1
0.538061222886544 1
0.598002225569886 1
0.384306549642374 1
0.563170784516806 1
0.102868652196656 0
0.493617044532366 1
0.637233205285555 1
0.497778010777357 1
0.766301538134587 1
0.451053974910305 1
0.35893653076367 1
0.513493055469225 1
0.846486128822995 1
0.28936496092197 1
0.581966349391871 1
0.250094395947926 1
0.422911581386496 1
0.512497066005545 1
0.150640042556582 1
0.721245248762498 0
0.560740321092866 1
0.296930413310312 1
0.775810274117202 0
0.362287815839444 1
0.321369235924434 1
0.160634842064086 1
0.27727445885149 1
0.243985069387471 1
0.361609820355801 1
0.517718919229972 1
0.515137495824618 1
0.551497956094732 1
0.688967412602149 1
0.60403126083898 1
0.458190537371058 1
0.643742088131817 1
0.558178193353936 1
0.379224239988302 1
0.14880396766696 1
0.641748515923486 1
0.789894825185699 1
0.763720476768637 1
0.544660038149622 1
0.564901259177921 1
0.558877987790552 1
0.358249966662142 0
0.656392654410525 1
0.320604744541224 1
0.338298633212147 1
0.783337050825094 0
0.392236283078251 1
0.412192145773004 1
0.442474435906652 1
0.614785960161488 1
0.598251741673343 1
0.379837934281595 1
0.607355844750277 1
0.497084271605131 1
0.70060940746272 1
0.627692309404175 1
0.581183562974262 1
0.650839482446307 1
0.630226258363736 1
0.431013743737971 1
0.211426998164532 1
0.486211708360323 1
0.384470445652984 1
0.543821564596392 1
0.939678629693867 0
0.469188954582144 1
0.597577681434478 1
0.552135569718203 1
0.695628750501869 1
0.458435722708175 1
0.539000730717608 1
0.487363977832977 1
0.607588559489267 1
0.697585694758049 1
0.331922571689657 1
0.296739588772121 1
0.652610334045981 1
0.463992879343691 1
0.293583316342906 1
0.360319191311745 1
0.348327908872397 1
0.255003846818723 1
0.338392555484975 1
0.631773198665387 1
0.32181291265674 1
0.290818613806459 1
0.422736593620762 1
0.599404918386964 1
0.391385908922665 1
0.520200798394431 1
0.360986794934455 1
0.703645310230653 1
0.249180373671928 1
0.25517138494254 1
0.591186094431302 1
0.5497421640512 1
0.376157835521504 1
0.620210516103528 1
0.170286418132261 0
0.370950232591357 1
0.407579100275283 1
0.311164135755483 1
0.475990474733304 1
0.522299268685015 1
0.418973151604549 1
0.483314375315121 1
0.228742660244932 1
0.606189481206241 1
0.809805781078717 1
0.274279597002389 1
0.805690630706069 0
0.520067500663391 1
0.526606793081195 1
0.384821513161634 1
0.615879994981714 1
0.180829082510198 1
0.557550164582146 1
0.929241069162704 0
0.356096827146764 1
0.100901306348238 0
0.358626215219145 1
0.351082254199423 1
0.962268980437473 0
0.565452542845722 1
0.539439577738998 1
0.220448446518564 0
0.485501391568389 1
0.581241062945094 1
0.439459546195404 1
0.53437309323482 1
0.311283389052546 1
0.411611919928421 1
0.556652763831683 1
0.23998028310481 1
0.786231498292939 0
0.399311719677908 1
0.750214583720136 0
0.565334013468051 1
0.506577138530011 1
0.251130504423618 1
0.471404643285113 1
0.542856401101123 1
0.418593408543995 1
0.393513130272351 1
0.646440565648998 1
0.300231698886438 1
0.503021074284122 1
0.338526455592044 1
0.34363879643124 1
0.790052620866415 0
0.258627619217201 1
0.352428577477109 1
0.484434516595352 1
0.471226647401591 1
0.473850918833908 1
0.542332111235589 1
0.604078935650644 1
0.559823362351595 1
0.445400764610839 1
0.508000406676273 1
0.499936804093073 1
0.594685562454281 1
0.545004997780936 1
0.52630149149284 1
0.663307749891716 1
0.0596310202158456 0
0.667279496133155 1
0.444244746935507 1
0.357909692352377 1
0.440325540145498 1
0.6480070755524 1
0.428184858600698 1
0.775186002131165 0
0.324402825896302 1
0.376751290308077 1
0.56192894309147 1
0.467842815089128 1
0.444494516700024 1
0.526578363325962 1
0.538303809211409 1
0.705874329849464 1
0.666064630670697 1
0.20798794901536 1
0.481062379409734 1
0.211177087931866 1
0.651021790095682 1
0.479220306218362 1
0.373650964001188 1
0.741135294927523 1
0.596094710254012 1
0.475795248010604 1
0.612213134184775 1
0.803903219159464 0
0.650070140110894 1
0.468106584891878 1
0.921902619445887 0
0.746297539703348 1
0.469933114111364 1
0.846229891700697 0
0.654527727394346 1
0.509729347473043 1
0.00160774356264846 0
0.0736345891487554 0
0.606168300737389 1
0.602520087933508 1
0.608959922119136 1
0.603229851200312 1
0.579887524394981 1
0.36650465540843 1
0.505908824434578 1
0.725145083495731 1
0.517870734984497 1
0.351596231173878 1
0.309624370916796 1
0.577198886456718 1
0.623751534503278 1
0.500286664468258 1
0.419422129647485 1
0.502198553493257 1
0.618442133945063 1
0.256828599385445 1
0.290772444330942 1
0.825807306344288 0
0.473019338663713 1
0.303958302314026 1
0.72163901993243 0
0.859669591470441 1
0.48805440336797 1
0.532324774840347 1
0.460543082644504 1
0.606987067877975 1
0.304306357706317 1
0.395997263659947 1
0.626547199716473 1
0.362223961548347 1
0.586092950010596 1
0.43845023198582 1
0.680925312908229 1
0.606849941969802 1
0.636823715333152 1
0.550113921918395 1
0.648624310794438 1
0.699657796079027 1
0.523489819703691 1
0.623603726880107 1
0.165535380944877 0
0.412959843446282 1
0.486059161011699 1
0.263137669827727 1
0.437358706713412 1
0.418476079259713 1
0.346463803790915 1
0.664028861966482 1
0.591707851933704 1
0.647123950657984 1
0.550758302560863 1
0.85152965925093 1
0.631123734310216 1
0.477307269244809 1
0.57076972786128 1
0.632709251981941 1
0.521355139732844 1
0.390193196269778 1
0.686141818753299 1
0.631501767911548 1
0.666051433482586 1
0.309572709478295 1
0.402281355680633 1
0.265709251451311 0
0.567019668059391 1
0.411846496345209 1
0.295062041485527 1
0.46012293676068 1
0.560306235449727 1
0.549263666560229 1
0.584730025111474 1
0.691064094234511 0
0.357120066751565 1
0.727893161385119 1
0.331540001947237 1
0.40954841328144 1
0.369581430318613 1
0.577766944603156 1
0.364931631015274 1
0.622374641073535 1
0.568942275545323 1
0.551561075031739 1
0.411945093650206 1
0.505306296951907 1
0.525031735133776 1
0.321438757493533 1
0.39254545239165 1
0.665532680816178 1
0.858470143563783 1
0.423252141882742 1
0.436706051121952 1
0.246372945062911 1
0.394457472524816 1
0.673465827243283 1
0.421882737259474 1
0.16548813009838 0
0.528530520752796 1
0.448853918580733 1
0.839799024859298 0
0.529674138695843 1
0.739831241319448 1
0.476746458293682 1
0.357572944906966 1
0.629269877410066 1
0.157292620084214 0
0.627974112675921 1
0.607545009933222 1
0.5672145886461 1
0.427211568048071 1
0.78372636775406 1
0.638236700485667 1
0.666023610534809 1
0.465500288321293 1
0.253818746286098 1
0.68609021382097 1
0.455195256727074 1
0.419237294114027 1
0.709641364430491 1
0.390601879000661 1
0.720812293090014 0
0.43810941628432 1
0.45050700560881 1
0.590381563158326 1
0.361503425786285 1
0.507357510054546 1
0.460382123849793 1
0.532075095984885 1
0.478359715462534 1
0.638481017759824 1
0.491933699526064 1
0.484936223406361 1
0.366871157523838 1
0.210279796038681 0
0.682585134569116 1
0.547705826778165 1
0.758016351736819 1
0.391355572592303 1
0.452190395025032 1
0.330822719584437 1
0.704367828561331 1
0.525245145103167 1
0.213420810907871 0
0.336927853680256 1
0.338467641219256 1
0.399027756789173 1
0.385563899199881 1
0.637550695248809 1
0.382970145501199 1
0.647409707189638 1
0.282294524890604 1
0.788331505046412 0
0.491231233810788 1
0.323169467036745 1
0.374323583714473 1
0.313903167624296 1
0.201076636867893 0
0.263315657936793 0
0.337754154675836 1
0.291486982841738 1
0.518635691438477 1
0.250977492088517 1
0.671108813283287 1
0.648530830138285 1
0.449941583398296 1
0.353977291390291 1
0.450619795649312 1
0.550166967200094 1
0.56683863868823 1
0.486445326412652 1
0.763145535658907 1
0.300954418665125 0
0.72176799115703 1
0.695683239376163 1
0.365572360377261 1
0.500463390726554 1
0.695481329221119 0
0.32292533461766 1
0.195761461021415 0
0.385537599750047 1
0.75211393214953 1
0.589419711348236 1
0.565800739685225 1
0.516109639265744 1
0.72260886149641 1
0.657742712078869 1
0.147671845662804 0
0.491492203393303 1
0.74808524922584 0
0.81124032636127 0
0.426563968505276 1
0.628663719435847 1
0.683554931501693 1
0.222680476253613 1
0.417332064914628 1
0.845418567214317 1
0.49945574759183 1
0.338749812129371 1
0.26956299278745 1
0.280722159485909 1
0.388243885839403 1
0.523432606462397 1
0.839833776909724 1
0.456885108941398 1
0.463790167921236 1
0.48550563816794 1
0.591275174439331 1
0.292747179286842 1
0.338462303527539 1
0.420241643169551 1
0.587646195002073 1
0.575318479068718 1
0.530208991155008 1
0.256666654749769 0
0.351976479100083 1
0.581680847698299 1
0.780498589089783 1
0.377789859159954 1
0.324772442912297 1
0.670803132720191 1
0.277917286901407 1
0.380415252972921 1
0.347585248480064 1
0.491956406678139 1
0.487894186248107 1
0.57024581409133 1
0.613849473048788 1
0.381107655353479 1
0.322081085319522 1
0.407248767951901 1
0.622207385663772 1
0.51572403139516 1
0.477644954129327 1
0.672175327373765 1
0.498656549667401 1
0.633352560908784 1
0.737217584329706 1
0.737170884765577 1
0.567113479192238 1
0.644164088098785 1
0.474539778874169 1
0.500227279856032 1
0.703400077367353 1
0.497759586903485 1
0.724661388256573 1
0.442229092332384 1
0.525242940891681 1
0.484422005320826 1
0.522049412892999 1
0.566759374819275 1
0.371991246683491 1
0.643990620000004 1
0.779086857495173 1
0.507414851873423 1
0.29115598759348 1
0.452360772086264 1
0.69277516293858 1
0.376374071586606 1
0.398327951719388 1
0.659538864557274 1
0.51533408222781 1
0.274736778355285 1
0.39120792302602 1
0.18787823829611 0
0.61690316816079 1
0.576134853510157 1
0.290877077802276 1
0.308950412333713 1
0.3635329342812 1
0.434371500683492 1
0.44939616508141 1
0.487911931425601 1
0.762397168292453 1
0.464749390563551 1
0.286829683548309 1
0.0992799854492694 1
0.618525993692075 1
0.468173343366233 1
0.599341838221904 1
0.618284923173051 1
0.389455381957687 1
0.398913347032234 1
0.478611111594619 1
0.382320452394698 1
0.616494138576962 1
0.578302274607032 1
0.552924550197902 1
0.829089372662606 1
0.67811670264131 1
0.47379349127359 1
0.13284190366966 0
0.333551444547359 1
0.276244441709149 1
0.656632910733896 1
0.62296856759013 1
0.64793615738164 1
0.603474745366779 1
0.38768321927947 1
0.32738110065731 1
0.640360077484725 1
0.578383349493767 1
0.575650017398981 1
0.298425743103197 1
0.27829982560108 1
0.581778957052925 1
0.567027490858042 1
0.632099262601262 1
0.329847263969215 1
0.530689935601341 1
0.512802563954417 1
0.441144615078335 1
0.392873251582319 1
0.379555445508101 1
0.763293294575394 0
0.501249015597944 1
0.761784363191352 0
0.266969083652853 1
-0.00180915754812722 0
0.720987314913312 1
0.431377503171492 1
0.661057021037886 1
0.497713747121692 1
0.504473788855094 1
0.496454798141422 1
0.580847424658013 1
0.953192139619438 0
0.380448550521693 1
0.557659615309584 1
0.337486622234028 1
0.352824616144981 1
0.374487347373448 1
0.523241357568357 1
0.764114583987333 1
0.519727712690372 1
0.459721857793902 1
0.921572937309358 0
0.589588180654361 1
0.548532946400022 1
0.801649297028519 1
0.389442429422017 1
0.509140987027639 1
0.561980243800497 1
0.505005087600447 1
0.157055723487879 1
0.556356588525265 1
0.713899183079849 1
0.659292254053259 1
0.874074335873805 0
0.576693916189505 1
0.171856115919776 0
0.676751999254487 1
0.769111236105678 1
0.631240076676758 1
0.455848931590345 1
0.546185334530191 1
0.504637787880322 1
0.427185979053769 1
0.434777945232289 1
0.667099559943654 1
0.64549340708587 1
0.560648888424491 1
0.356410754369395 1
0.737566294624119 0
0.477361309947965 1
0.500522349259132 1
0.779545094049731 1
0.552880033936231 1
0.351030150453171 1
0.502672240166869 1
0.405265711715093 1
0.539353907390343 1
0.535954446833998 1
0.623311185672258 1
0.286631781490914 1
0.423671998976294 1
0.311169167269982 1
0.622040742398543 1
0.558895613024021 1
0.553754688321299 1
0.759082076084261 1
0.347001614508451 1
0.514059138247606 1
0.339260811931105 1
0.625090269607034 1
0.524477404058364 1
0.682150417706176 1
0.33521582047885 1
0.566889207103962 1
0.28278752513847 0
0.548404278522098 1
0.73320183008244 1
0.217443856029786 0
0.465703862820772 1
0.59767291460319 1
0.796951429313406 1
0.852511241346314 1
0.697958383578474 1
0.591072643560623 1
0.534492841390094 1
0.548468701778042 1
0.430040227726324 1
0.444231859667271 1
0.721419729266694 1
0.601965387340623 1
0.391295460105245 1
0.730195314880453 1
0.535775870132493 1
0.566327551540639 1
0.398810615822232 1
0.434556709635063 1
0.740764823741444 1
0.213000604494125 1
0.213533584962443 1
0.559221237627225 1
0.347079195880668 1
0.464615546066182 1
0.681242046267556 0
0.326214995233941 1
0.345227685562936 1
0.449463802732757 1
0.318019447101551 1
0.666670070871507 1
0.476211621341713 1
0.460389967669208 1
0.415752522990744 1
0.581478611117714 1
0.443524881194075 1
0.62171114739773 1
0.447297242563751 1
0.47663291698064 1
0.619738144773868 1
0.70948914012149 1
0.460098794908385 1
0.845168335342316 0
0.60583188502873 1
0.4155917635684 1
0.674240327268664 1
0.373516010940407 1
0.553762593935608 1
-0.0361169628821202 0
0.506412245687089 1
0.52524890012581 1
0.635717826100591 1
0.455119442310164 1
0.455054989714837 1
0.451866972345137 1
0.31924885442229 1
0.981267981294554 1
0.771178209698021 1
0.148276535644428 0
0.326268542415021 1
0.638451278140529 1
0.385324309704896 1
-0.00406392766624761 0
0.490980730651758 1
0.511716024023872 1
0.70422257079645 1
0.448987396996789 1
0.159949778745944 0
0.303858079487802 1
0.380980499723393 1
0.525785797873087 1
0.487070944467323 1
0.428687525117253 1
0.450844790206481 1
0.305894478971946 1
0.504770856923975 1
0.488996476980358 1
0.501362751295928 1
0.329271583556631 1
0.672439536034224 1
0.561298344310443 1
0.580454471041429 1
0.416246658963285 1
0.342505999929052 1
0.422548577236407 1
0.484629360000749 1
0.537267435679354 1
0.454551038469112 1
0.26512048232511 1
0.399475445728043 1
0.487015803584065 1
0.395072161347332 1
0.449599063691786 1
0.441374812727292 1
0.588233286451162 1
0.45811280041687 1
0.589573046526977 1
0.739390777742899 0
0.488981143201344 1
0.537736018602886 1
0.489389388040069 1
0.101160906654213 0
0.586558921582426 1
0.575421515719202 1
0.500317024913671 1
0.477708771992956 1
0.513468575825632 1
0.555021513833106 1
0.531421696898394 1
0.889018316860926 0
0.697066975853894 0
0.648164767569112 1
0.821671685859543 0
0.711586532535713 0
0.546455515851985 1
0.40054337437409 1
0.0671026802993553 0
0.25367052468965 1
0.753102793000009 1
0.406458708360005 1
0.630534996663365 1
0.395878138404169 1
0.206900927750947 0
0.713677224396232 1
0.549064730835734 1
0.539512965735023 1
0.360740858191476 1
0.757336608135647 1
0.421920218837434 1
0.592454725675541 1
0.661832075783973 1
0.519503190792892 1
0.436677744796489 1
0.581653188388659 1
0.342080800312619 1
0.586761536199209 1
0.401592243333249 1
0.491919697843281 1
0.760240258423316 1
0.415841028455501 1
0.260357912985781 1
0.543713573657694 1
0.344551629244787 1
0.578677848316995 1
0.624033831043758 1
0.435779553839058 1
0.869882134097925 1
0.078115842126647 1
0.468976467775452 1
0.216890503543142 1
0.332902258348897 1
0.200726336374963 1
0.459216709107003 1
0.452569460443354 1
0.150157052367771 0
0.599182834219845 1
0.545406159124603 1
0.436547062672269 1
0.492342196183482 1
0.833091342263686 1
0.412303226287378 1
0.426048316412058 1
0.637619725942549 1
0.199600855553237 1
0.541378179023628 1
0.66078097709999 1
0.309707067573215 1
0.500004548878613 1
0.419040071043514 1
0.500835753533858 1
0.337333509408321 1
0.644587468552708 1
0.786647382827434 1
0.706900494007882 1
0.507214756381797 1
0.582035901409407 1
0.746685225484827 1
0.934713937288927 0
0.543551760820616 1
0.694967443049516 1
0.626754086945731 1
0.89919086980898 0
0.371657477750262 1
0.506910712516068 1
0.450925163721435 1
0.596293986451452 1
0.46792877311825 1
0.357037546611994 1
0.66459934863408 1
0.376259909531189 1
0.515930263671297 1
0.277248510202195 1
0.520789615235369 1
0.631042449815496 1
0.650964055857244 1
0.380478795511807 1
0.485154074738006 1
0.663659741329239 1
0.602844740649828 1
0.59400339129138 1
0.604776136750238 1
0.753659794762473 1
0.63343214421091 1
0.393484955201827 1
0.301505734814863 1
0.457414177897354 1
0.221840490377202 1
0.853080593110689 1
0.280569932220562 1
0.51518317256444 1
0.659780873399253 0
0.615299566316966 1
0.595779976020025 1
0.522749360502387 1
0.449865412562608 1
0.484052506619925 1
0.614966792379321 1
0.361480371626412 1
0.685447070545462 1
0.731822397888392 1
0.743470347079672 1
0.405127755750231 1
0.34686668122714 1
0.260032452793183 1
0.374160396974581 1
0.69169096589236 1
0.240660743873147 1
0.505143560010994 1
0.377761052463761 1
0.655676572410363 1
0.493048623016879 1
0.605720755779682 1
0.441708743298736 1
0.46305788205966 1
0.827919005024153 0
0.7172184509316 1
0.376892358852987 1
0.320672252724536 1
0.61773702749822 1
0.384128039781878 1
0.587021705799363 1
0.423701285651695 1
0.546232525736316 1
0.619685798801481 1
0.297631209638275 1
0.23908789314834 1
0.585940954762002 1
0.505858904364893 1
0.823647338160812 1
0.630432618401838 1
0.529723219658811 1
0.512174811269081 1
0.628064375229271 1
0.504674462585041 1
0.524551732355906 1
0.53144599074835 1
0.562762197613688 1
0.592369470869966 1
0.702655480429644 1
0.496385883737826 1
0.318762668269989 1
0.488118708847333 1
0.504709437009926 1
0.474011459266555 1
0.410587315156789 1
0.485458632328692 1
0.26617663269817 1
0.105587849203773 0
0.490597748868353 1
0.264702173835155 0
0.690482412902593 1
0.679873580495431 1
0.443074233971305 1
0.548072217010211 1
0.462758863805406 1
0.294719602409295 1
0.442854219031179 1
0.498697230217198 1
0.580411307719394 1
0.436820233085669 1
0.486536580392488 1
0.343370054897843 1
0.802978991616037 1
0.595012103041164 1
0.52259451730216 1
0.62145528154568 1
0.237888002405321 1
0.366999575699417 1
0.143849326054388 1
0.436752324792733 1
0.560388507554029 1
0.67521655627782 1
0.504617436637496 1
0.43279178486314 1
0.677062616989215 1
0.795173830019986 1
0.257879402166752 1
0.699845643897042 1
0.836835365630158 0
0.225180542281068 0
0.445421958257669 1
0.38794758395217 1
0.409476316385933 1
0.775849740427146 0
0.863008774673314 0
0.740803857427901 1
0.586492944489413 1
0.475340856635093 1
0.390463601762771 1
0.536692983189936 1
0.470833985725136 1
0.525588170588881 1
0.354510732146768 1
0.674997736605814 1
0.524920058397017 1
0.610434636130561 1
0.185161033417244 1
0.703241258382122 1
0.61959599040785 1
0.460275614526686 1
0.712230961562277 1
0.367715337005808 1
0.385825824044356 1
0.629195182704327 1
0.400678161926074 1
0.51009534022549 1
0.362575049774387 1
0.510778211718989 1
0.430353213225699 1
0.621899815458371 1
0.546702971706315 1
0.378424496061007 1
0.54072618806933 1
0.637120473881184 1
0.640671886201554 1
0.633064471952352 1
0.530823998797908 1
0.452260832025833 1
0.651528703437687 1
0.281911357230888 1
0.354661161444456 1
0.494207981973592 1
0.44162992732227 1
0.735465155198339 1
0.168592702651118 1
0.530763749704468 1
0.480894880044521 1
0.373699394049001 1
0.666155242608401 1
0.331252501945673 1
0.513871802968078 1
0.469439003374346 1
0.4560409921086 1
0.510490564572397 1
0.644966794622631 1
0.439980818196412 1
0.391065046474526 1
0.484011335434179 1
0.600891088284309 1
0.37298114824422 1
0.41922002385634 1
0.356612840725487 1
0.306462950526769 1
0.487539180952854 1
0.305449923890733 1
0.732910894276031 1
0.469884142768247 1
0.698021545901616 1
0.592230656429267 1
0.448389347013308 1
0.462814361517817 1
0.65104417602318 1
0.357891524416916 1
0.486387671967568 1
0.457364068585608 1
0.545248226240213 1
0.505086456212127 1
0.330505986342055 1
0.596723327898552 1
0.159492953174329 1
0.642063396566913 1
0.759775027225581 1
0.492464147492442 1
0.662961085263752 1
0.669164914805486 1
0.477197183878903 1
0.212960471646527 1
0.600869909977264 1
0.632397334656842 1
0.4085781627908 1
0.335089681126745 1
0.388459936327133 1
0.76437522588025 0
0.235974671207512 1
0.31519873725348 1
0.508149872781633 1
0.23005455335321 1
0.356700779142755 1
0.283248228343108 1
0.648460093594816 1
0.387535198031228 1
0.578033781599593 1
0.480125141042021 1
0.737838035950068 1
0.171666506926161 0
0.659824701709776 0
0.71220333356057 0
0.504162113481753 1
0.316408696243558 1
0.805993204695408 0
0.846632311060828 0
0.609187169202062 1
0.331385160039785 1
0.149644945419937 1
0.440065872320981 1
0.65959641826564 1
0.651164611568831 1
0.767956422097012 1
0.765797188990709 1
0.44858119984794 1
0.485355622003615 1
0.546864085514608 1
0.670987092418867 1
0.540914914786922 1
0.605580943509632 1
0.447109539302471 1
0.480831293119549 1
0.615879368271252 1
0.736605640763122 1
0.652165991759586 1
0.536520833591788 1
0.721376542748102 1
0.393213417644508 1
0.734046634666669 0
0.575098480051895 1
0.403976486873 1
0.269145443777246 1
0.576614916561218 1
0.360984146594961 1
0.73775645235988 0
0.39490212027762 1
0.321194648578377 1
0.711784224695856 1
0.530256249142921 1
0.769794357574725 1
0.475021790070242 1
0.376165661909879 1
0.224823663475703 0
0.385608787179451 1
0.628417933270325 1
0.349041296641903 1
0.0702199234426217 0
0.927484076755876 0
0.573673445490452 1
0.52740795692433 1
0.514400737381004 1
0.59858642034407 1
0.42663274441099 1
0.486930828721576 1
0.595935658026188 1
0.688144140074843 1
0.656122742903043 1
0.786080580608008 1
0.807652576678619 0
0.696378563300321 1
0.732665981144293 1
0.42016575870277 1
0.624509711440374 1
0.280836176195826 1
0.533028469061577 1
0.188693023530593 0
0.677098030749517 1
0.335092656807387 1
0.351947275389554 1
0.340973926440673 1
0.453592158877809 1
0.335124978672312 1
0.413411389897079 1
0.434020871883492 1
0.616008508768587 1
0.647394501707318 1
0.745545494968718 1
0.348475908676337 1
0.709984278054527 0
0.339895897979432 1
0.392774724158702 1
0.576659412775209 1
0.00545942683658279 0
0.309741284889239 1
0.557355314947154 1
0.444154114674109 1
0.466604146943582 1
0.384565294113291 1
0.461696449078623 1
0.300901271863368 1
0.551889844615441 1
0.3500005634223 1
0.351064955033946 1
0.627657295979933 1
0.369725733891007 1
0.411867052660965 1
0.295276601561529 1
0.601786987090739 1
0.386189057268107 1
0.45296672141599 1
0.456914722480972 1
0.403612179665704 1
0.490735972933876 1
0.438835892121462 1
0.653690487210809 1
0.478910143449598 1
0.525377794248832 1
0.410450921509256 1
0.491800086651236 1
0.479880161749146 1
0.429299189235541 1
0.25116539564542 1
0.312858348744668 1
0.695507767815278 1
0.499975239829996 1
0.257182484300982 1
0.657213855903763 1
0.494213587028346 1
0.620425727443761 1
0.332245528874794 1
0.540986039797784 1
0.382356510966617 1
0.721059214989804 1
0.386835022958724 1
0.403886090228363 1
0.39762362422481 1
0.665260027705026 1
0.546854746404576 1
0.9274920487855 1
0.719428754923936 1
0.64716563074034 1
0.709532971091265 1
0.424733518228962 1
0.883240813015861 0
0.189405729675119 0
0.197449563367602 0
0.276064563362156 1
0.521070658226699 1
0.309124428551641 1
0.816889320654904 1
0.698652228952202 1
0.830431024955084 1
0.360536493394835 1
0.635137760104317 1
0.0829795692522743 1
0.601336809864603 1
0.381369782504837 1
0.63056388702849 0
0.646710612532179 0
0.71892155515577 1
0.539721934265259 1
0.56381929390054 1
0.322249465416 1
0.243837521629472 1
0.202159978849677 1
0.253047344324094 1
0.458825116450203 1
0.637617879505152 1
0.221743040694154 1
0.496207625198826 1
0.0673067399525892 0
0.209164661198421 0
0.591231956635328 1
0.255093319609861 1
0.624568762439641 1
0.346765272139338 1
0.433579173450252 1
0.628632113649178 1
0.505944588313471 1
0.346583399189989 1
0.562221676384279 1
0.685246174413799 1
0.67310998795171 1
0.590531264240952 1
0.503494910949094 1
0.723327812772217 1
0.201981065297865 1
0.619788671931512 1
0.641769780753952 1
0.419677793172539 1
0.386823172627358 1
0.479344599294466 1
0.381796551679582 1
0.437699172907942 1
0.189406359275494 0
0.72802834344197 0
0.35122275106828 1
0.505036724996943 1
0.408469500079583 1
0.700198238246569 1
0.493830856562821 1
0.343858185269026 1
0.450788331837375 1
0.35137089710955 1
0.500227017934372 1
0.660060064317826 1
0.720526561884742 0
0.518312581922534 1
0.30528585230371 1
0.919822832531779 0
0.508687246137924 1
0.457694521539732 1
0.561103983651157 1
0.32721685675005 1
0.383181341449404 1
0.893148282207924 1
0.509970799831554 1
0.656453076907204 1
0.68846873836654 1
0.323960315944073 1
0.735981336642354 1
0.419961117933774 1
0.59098784598365 1
0.522582199283289 1
0.636017713315006 1
0.143916639776187 0
0.593207304049197 1
0.536937003253189 1
0.212022049731847 0
0.372916886841776 1
0.237090746487168 1
0.401581072056129 1
0.746104907718484 1
0.270993170256755 1
0.410691509868633 1
0.338171217499943 1
0.43510736559026 1
0.482486593156973 1
0.471108175263768 1
0.590494074196629 1
0.471382899779149 1
0.243871373907481 0
0.585119606177253 1
0.85264785012318 1
0.393813768222899 1
0.581192857580299 1
0.596060131638064 1
0.377277548705478 1
0.152934170637687 1
0.45329034869929 1
0.424617887190428 1
0.56190804260215 1
0.220606202505846 1
0.731016953213955 1
0.554558844991686 1
0.414306757975324 1
0.712725085600308 1
0.623778144113178 1
0.746251792280319 1
0.437361429957636 1
0.450989740923944 1
0.250540314857911 1
0.589739991202559 1
0.489923102905997 1
0.665893479997357 1
0.387670497964482 1
0.329429633350321 1
0.381631176213979 1
0.555880863646969 1
0.553866653097279 1
0.681616697226232 1
0.304706073205644 1
0.399836167073811 1
0.346607477854073 1
0.305165135255498 1
0.321825016329806 1
0.832559195135173 1
0.40630333053052 1
0.625702148812723 1
0.62421602745095 1
0.474990624493897 1
0.433584210919232 1
0.160594496420038 0
0.434611579109361 1
0.526719457285716 1
0.439590025710728 1
0.629025279244646 1
0.533848197664121 1
0.349720504587664 1
0.493551088794786 1
0.451866256715234 1
0.541057985780732 1
0.665974379104018 1
0.635927141430256 1
0.365447749410781 1
0.465562266142697 1
0.695975246534478 1
0.473410043739577 1
0.490585341210571 1
0.571786002351342 1
0.524372351436964 1
0.356086422710963 1
0.379100638480316 1
0.633954813299028 1
0.304839498755498 1
0.443735180291594 1
0.612449223360536 1
0.581259733721903 1
0.457785597932495 1
0.525013987342702 1
0.748193420057614 1
0.486397244309747 1
0.279233968280113 1
0.62706813880949 1
0.420232980994221 1
0.236542274843552 1
0.598485645347855 1
0.500219394642364 1
0.813934968571719 0
0.405964291153203 1
0.490416571922934 1
0.520967032289803 1
0.520718477667483 1
0.468589207193859 1
0.663861509686594 1
0.517342899970627 1
0.2466757650408 1
0.455210893344117 1
0.613362452439716 1
0.477828443349633 1
0.805237082232107 1
0.44316732311185 1
0.281462841599543 1
-0.00586570915853186 0
0.540620157439474 1
0.536876119099646 1
0.592159483184132 1
0.471700965206848 1
0.677263332502099 1
0.312492283929637 1
0.614887855453817 1
0.529824221925365 1
0.547348541103757 1
0.435274554287767 1
0.569195131746156 1
0.589565934477014 1
0.548279645259973 1
0.387680951015948 1
0.791195170413885 1
0.603289986627761 1
0.452599881225691 1
0.52180450572598 1
0.511455798629994 1
0.350244819301695 1
0.112872439544344 0
0.310122832649036 1
0.3677149121569 1
0.650458207227607 1
0.327665646131039 1
0.631650115864194 1
0.679325550053466 1
0.482900141433161 1
0.569335310407641 1
0.4987988155186 1
0.687458011192412 1
0.347305689761928 1
0.301922170594765 1
0.807794709425713 1
0.781253415959727 1
0.734786770359276 1
0.527116220326525 1
0.515797094323362 1
0.345993438279634 1
0.642199442930605 1
0.781211708058109 1
0.614970175586693 1
0.300660427484061 1
0.648608036940186 1
0.79121118129674 0
0.882049155238449 1
0.843830706424321 0
0.42533069157671 1
0.697155287053234 1
0.621527060736211 1
0.654252857062178 1
0.52332797086191 1
0.682620848287511 1
0.386243763030593 1
0.405780271327484 1
0.446552353359624 1
0.409194414589818 1
0.634445239242178 1
0.271650969316437 1
0.567878262227523 1
0.334847140920344 1
0.557605712404411 1
0.249984998084254 1
0.595046538210375 1
0.397604953286717 1
0.807482800138231 1
0.352827495785332 1
0.622535986274794 1
0.493619500704248 1
0.601491060849873 1
0.400388809938922 1
0.535792056646954 1
0.42278522733663 1
0.636003463385823 1
0.814800155754188 0
0.76437718151116 1
0.66340164955873 1
0.521664828926601 1
0.575626793910618 1
0.624165969200631 1
0.515861683128629 1
0.516110129920266 1
0.387465615619422 1
0.585328873199546 1
0.256867067477153 1
0.610148313728896 1
0.592965654849495 1
0.467260157764308 1
0.346237256009419 1
0.720546936922425 1
0.418717010695529 1
0.415767480049953 1
0.483842042835278 1
0.27740747203186 1
0.692357938599155 1
0.489121589857727 1
0.430847698874275 1
0.492354786265567 1
0.392254453905606 1
0.487680619955724 1
0.707990385462296 1
0.284567614047502 1
0.836349436894847 0
0.587502096222887 1
0.553149371562278 1
0.317550017842614 1
0.361649129482454 1
0.823600155617761 1
0.654938726392681 1
0.543068824098915 1
0.423257532581239 1
0.482054218050062 1
0.580153872526627 1
0.426325474570056 1
0.314783239796198 1
0.738734925876542 1
0.858512927584789 0
0.521279036697464 1
0.526098713642099 1
0.749125245304684 1
0.187003238443267 0
0.336361295114159 1
0.331205386396102 1
0.183808591645222 1
0.585259755452423 1
0.643610674262515 1
0.462467696270927 1
0.771255024566251 0
0.534178906775161 1
0.290605362961789 1
0.235399169925433 1
0.534128652358697 1
0.646086551214687 1
0.329334248129489 1
0.366352459014133 1
0.669936624172417 1
0.58984129193332 1
0.53425457955595 1
0.656496567872461 1
0.276408197953332 1
0.688112592159831 1
0.353689050902319 1
0.752106822920317 0
0.49758120457443 1
0.719484753236779 1
0.67974391817172 1
0.438001755227 1
0.262613003410983 1
0.729471452081454 1
0.889011974990965 1
0.530268577675321 1
0.548149228984578 1
0.591198929915293 1
0.532227591603726 1
0.601754344478767 1
0.500528001265807 1
0.584239183412452 1
0.118824320308751 0
0.398198052091395 1
0.897780316717728 0
0.338813483272605 1
0.479512355810163 1
0.621254878855989 1
0.858815889397176 0
0.297304455546437 1
0.723023439794436 1
0.332010448357445 1
0.720627772119268 1
0.0384151358477246 0
0.326297268060605 1
0.394985082017909 1
0.326599287474147 1
0.819795389712405 1
0.383980419532922 1
0.376720771486695 1
0.406431659885416 1
0.342456908788777 1
0.469935510084669 1
0.385933991731979 1
0.665611949742606 1
0.454172643490545 1
0.640825968629968 1
0.525903989671488 1
0.727199049639989 1
0.178188931533599 1
0.862944680377324 0
0.574058106362053 1
0.565519433215247 1
0.669245320993902 1
0.487131201417298 1
0.294019157175998 1
0.328132277133958 1
0.34189280688278 1
0.189226562480291 1
0.545420663678683 1
0.648073339046309 1
0.411040084623325 1
0.405523574878925 1
0.659089911542139 1
0.620893293645784 1
0.34224126177927 1
0.296700547841475 1
0.687414572395622 1
0.5562293322084 1
0.470705315055467 1
0.620209335347381 1
0.604110903919153 1
0.254583428026655 1
0.411137187299219 1
0.26935914147475 1
0.971726190227735 1
0.814985029012145 1
0.54602829195885 1
0.303365946964505 1
0.624318431861719 1
0.450488672075143 1
0.381311262844516 1
0.196283530787419 1
0.425009664135611 1
0.599105952823109 1
0.430881489027636 1
0.270360323415008 1
0.447865890868989 1
0.659766417834836 1
0.734442795502258 1
0.296271314712864 1
0.597185091373856 1
0.19279577907462 1
0.460772608597472 1
0.538994083094361 1
0.621439423240582 1
0.138181499514458 0
0.394726070175609 1
0.569491043304597 1
0.427960980635849 1
0.55107395360565 1
0.492750104771097 1
0.480605749999855 1
0.619475254159553 1
0.448388662607574 1
0.541028311181335 1
0.468534337743243 1
0.56278337617617 1
0.506608900134269 1
0.472413746462895 1
0.594971364849186 1
0.533960936377024 1
0.496081941047248 1
0.30040735552365 1
0.320048074701114 1
0.591107166660507 1
0.736960546480465 1
0.590498486579696 1
0.424148309450644 1
0.104969013177032 0
0.240905960740599 1
0.494839770443934 1
0.415398783223534 1
0.597287911705304 1
0.591254809777377 1
0.655285319759946 1
0.822678250275427 1
0.819730765710909 0
0.70292451383278 1
0.367585317252422 1
0.391973416076479 1
0.623021793321193 1
0.326313162993995 1
0.68200349564348 1
0.566449867276759 1
0.416773242345636 1
0.445789656596195 1
0.440251533579275 1
0.786371829774301 1
0.395888926732994 1
0.388873354661291 1
0.348558037979576 1
0.404764935373586 1
0.832937180357345 1
0.614496249284756 1
0.440066227691775 1
0.614987147425379 1
0.694531615567483 1
0.386575345963152 1
0.233966545471415 0
0.370754114149557 1
0.644573805658541 1
0.478675518698178 1
0.361390543488681 1
0.740571714317257 1
0.389566220501782 1
0.370266531129347 1
0.640795287100844 1
0.547861070857652 1
0.53215591017895 1
0.525588054965777 1
0.530309277409289 1
0.323415096757432 1
0.79152125225834 1
0.820069773079813 0
0.482801542072746 1
0.953359163694627 0
0.474099739616643 1
0.192004900928893 1
0.505765457932515 1
0.719926750477841 1
0.794558597752256 1
0.575633219074594 1
0.454184633068514 1
0.34910543307764 1
0.350777758628702 1
0.285079908183754 1
0.135601845671483 0
0.543279764529576 1
0.392432220288674 1
0.59390707328854 1
0.809422075205283 0
0.561005247608508 1
0.350168077735535 1
0.723471505941263 1
0.549756331989137 1
0.349792367272495 1
0.380397321383745 1
0.382094325849029 1
0.445322622686066 1
0.730122676954861 1
0.62730458575114 1
0.484437124417064 1
0.383870882123431 1
0.224320242698128 1
0.456292488816085 1
0.501753501504598 1
0.351999016828665 1
0.911119728192549 0
0.400308484400824 1
0.0363345034171368 0
0.501290609661206 1
0.684192078135175 1
0.396820567713905 1
0.522687689077483 1
0.576541648422364 1
0.556895783806087 1
0.333519441824949 1
0.355739419276359 1
0.533306200428153 1
0.405084893094267 1
0.550763973007864 1
0.390209568114311 1
0.386770281992971 1
0.6256377838209 1
0.425713817496728 1
0.27473098025081 0
0.501963784147944 1
0.437037018369396 1
0.341893443617707 1
0.652168939030265 1
0.209161364821016 1
0.505189946786927 1
0.199238253847047 1
0.151069712504506 1
0.463979924330086 1
0.462346564712088 1
0.622915456863579 1
0.318448996024537 1
0.702658575095334 1
0.621501762732173 1
0.257148996717637 1
0.594797765077912 1
0.351360436802008 1
0.490702930928842 1
0.552645365133954 1
0.54664021761484 1
0.424287882137434 1
0.284120981273402 1
0.429801521044034 1
0.692297354869055 1
0.438500366632787 1
0.500191665445134 1
0.443134637780902 1
0.452252788864276 1
0.262566686721932 1
0.311416236295307 1
0.429145431482603 1
0.559170910637733 1
0.560857373482999 1
0.553453898753137 1
0.357003638477064 1
0.716829957335976 1
0.444314940859554 1
0.552650258596402 1
0.0603640273665355 0
0.239575052570753 1
0.297552849664062 1
0.45474590473913 1
0.217393274510204 1
0.296189265172031 0
0.246040308221337 1
0.52338585567397 1
0.681050085393787 1
0.68454986278258 1
0.518890990430641 1
0.327231507124451 1
0.650440395994012 1
0.602785045086873 1
0.515438437418324 1
0.598765823839608 1
0.788173569583024 1
0.331533877191006 1
0.466043107345594 1
0.460576513635791 1
0.72954425255072 1
0.47193306241345 1
0.424683608849233 1
0.236217231403368 1
0.701148549082852 1
0.543648869154748 1
0.748016680705932 1
0.833178328070896 0
0.387374422168464 1
0.67597451978583 1
0.555857732025591 1
0.688138152025189 1
0.266589121454242 0
0.674628384267139 1
0.411862747731775 1
0.43300456375717 1
-0.0236493504324971 0
0.547642469473166 1
0.190109817520928 0
0.825783901654061 1
0.484784619292185 1
0.637064797507811 1
0.363032179005246 1
0.613918643505075 1
0.442699692290964 1
0.647196494958312 1
0.538775865022576 1
0.581289483921962 1
0.205140782454659 1
0.441014648059436 1
0.426370674263296 1
0.614576038027193 1
0.525590884216879 1
0.40748366774041 1
0.237560438834953 1
0.407862591419361 1
0.428816428248186 1
0.541550937804571 1
0.395590390471876 1
0.744890920290078 1
0.421653352251868 1
0.559353171248186 1
0.406546040900733 1
0.547602967581501 1
0.263160902977958 0
0.643131651890644 1
0.299328420332777 1
0.600121900463707 1
0.500517339302461 1
0.286145039763975 1
0.33060418015578 1
0.506756903045747 1
0.612468334427562 1
0.516524667561197 1
0.360688374703013 1
0.487358559428351 1
0.578404213392434 1
0.404902668843327 1
0.457075996155089 1
0.680264211078391 1
0.620391747067542 1
0.516167492026881 1
0.420165691542894 1
0.653604773037516 1
0.643748754076362 1
0.935388535217618 0
0.701672855752924 1
0.248215458986135 1
0.440803816611271 1
0.499979211110927 1
0.448385976908001 1
0.474839997136856 1
0.459752530345404 1
0.244441323191454 1
0.75551376186993 1
0.683961951880181 1
0.617035675052814 1
0.111584389773839 0
0.71410901154098 1
0.366762575393866 1
0.571114845866294 1
0.581097119534241 1
0.39874875882795 1
0.386681498042024 1
0.250257134525795 1
0.557823683816181 1
0.369755665153075 1
0.410529088880972 1
0.516853241169341 1
0.549271782961556 1
0.549427826822084 1
0.686822189366605 1
0.709042040473526 1
0.820472504727176 0
0.526731653045859 1
0.663322135855568 1
0.647089092924108 1
0.671730536928848 1
0.145974142489159 0
0.576633042070113 1
0.51441719464543 1
0.382568390540712 1
0.434723174678857 1
0.505604268335403 1
0.584717256053685 1
0.52688261552298 1
0.478855591688716 1
0.850324307210115 1
0.36031412184642 1
0.399188010276156 1
0.355234577413422 1
0.529219180220244 1
0.363653361904045 1
0.216095607776027 1
0.666020152196469 1
0.364551476976101 1
0.495352624652287 1
0.67402574701816 1
0.695110615462805 0
0.181141702198799 1
0.737290698325206 1
0.351781166597933 1
0.530499681519603 1
0.323188762914415 1
0.314796686200465 1
0.441202004076641 1
0.490704897244728 1
0.659311740162175 1
0.811442073527688 0
0.486574583446351 1
0.421232537867194 1
0.698164809701067 0
0.625527421627643 1
0.341783480069437 1
0.655478828775651 1
0.357287603767237 1
0.471007942774332 1
0.434123957705851 1
0.348315366469288 1
0.536652427731049 1
0.534594120245774 1
0.530167061831687 1
0.0537161617219496 0
0.218128750154684 1
0.338350615660548 1
0.59694405245166 1
0.580853934743666 1
0.41740660587971 1
0.527677434752421 1
0.364583302484927 1
0.49139236451982 1
0.661568026522956 1
0.499761398260866 1
0.499980480668586 1
0.575473658530163 1
0.328925567103958 1
0.466016018787646 1
0.558128200830021 1
0.563135518818818 1
0.871613630125352 0
0.31251789224859 1
0.633527574931688 1
0.683811320345073 1
0.560781612141297 1
0.685105433267139 1
0.693696501816064 1
0.514937365410436 1
0.321248395183622 1
0.705960956142065 1
0.446697086851624 1
0.597793575101596 1
0.509918181043144 1
0.694394637226807 1
0.538499604056876 1
0.325171555399257 1
0.221041638220071 1
0.530978562858013 1
0.180591327489565 1
0.448134144432953 1
0.393951132115577 1
0.332764018899341 1
0.319068209201321 1
0.454226827030426 1
0.243480534236747 1
0.673907574131727 1
0.727625731634288 1
0.581214875804059 1
0.731159910100748 1
0.547979354571673 1
0.476840447895691 1
0.498994635774308 1
0.273254642242987 1
0.318919154656008 1
0.486591731039422 1
0.564929650321313 1
0.407763241144883 1
0.71494594207202 1
0.474190750145784 1
0.50962441204323 1
0.451681829054917 1
0.387507567784734 1
0.43032143210537 1
0.408141664698162 1
0.581576351119175 1
0.583289882520602 1
0.487464764980815 1
0.629641473435505 1
0.162710844709899 1
0.371932022301691 1
0.681111115494393 1
0.660372285106331 1
0.335932648830899 1
0.695179366899303 1
0.0211023313832321 0
0.315946437458539 1
0.63148018059297 1
0.447654345675465 1
0.267276851483913 1
0.564747658781491 1
0.556391156353155 1
0.624756505250446 1
0.387869073623855 1
0.732375325018824 0
0.866319860011846 0
0.522371001310331 1
0.351137224027238 1
0.436319591100631 1
0.561076077894199 1
0.448989382183829 1
0.47141852658118 1
0.303221602854053 1
0.432226651651244 1
0.845574356219535 0
0.414476489856794 1
0.37410018802605 1
0.319226104672371 1
0.824650871345535 1
0.217452985665339 1
0.414461336860694 1
0.506389857313289 1
0.318516595731603 1
0.287510288631583 1
0.782775973501455 1
0.604260216560801 1
0.876712372644515 0
0.287082785001642 1
0.557589987060429 1
0.540315493297352 1
0.527554898200699 1
0.897924870485876 0
0.625450668722311 1
0.366492171636269 1
0.66959115919062 1
0.752142786533647 1
0.636694611744574 1
0.49893666794743 1
0.393490209465511 1
0.48801832630032 1
0.255268752015331 1
0.576246409121805 1
0.388420579558892 1
0.532437251121678 1
0.387488735354443 1
0.619261767641574 1
0.527471978096756 1
0.340578169043733 1
0.629716050736628 1
0.682829722076844 1
0.222920670469181 0
0.555043773977615 1
0.610046227628318 1
0.341976004830853 1
0.400417530956266 1
0.242112142752006 1
0.455715786966644 1
0.51008462834948 1
0.669135328595369 1
0.334730750653198 1
0.719331553670044 1
0.469434987712722 1
0.336276125132865 1
-0.0717493032086718 0
0.529702136399098 1
0.346722988263246 1
0.187725818706822 0
0.354682544992101 1
0.422034384836481 1
0.654457751632344 1
0.202625261060464 1
0.181590418965769 1
0.395737209706079 1
0.527358457411497 1
0.46005135606227 1
0.609730724776034 1
0.448799055948866 1
0.890644222095063 1
0.773143488034773 0
0.434956239909978 1
0.59411664847481 1
0.488690002525415 1
0.30470573841364 1
0.534393675409583 1
0.653632130809938 1
0.656480544819248 1
0.774973939612027 1
0.634731983693296 1
0.673103777533304 1
0.807225105964567 0
0.464992327237088 1
0.387733594844577 1
0.232478284559584 1
0.745256737262336 1
0.475629620298043 1
0.54729256844954 1
0.741396035838317 1
0.661713192894108 1
0.539673752685748 1
0.354763240537699 1
0.344032144134763 1
0.839416560681555 1
0.588621547205561 1
0.415400338440555 1
0.569764868796179 1
0.545613635574859 1
0.631246877285932 1
0.474788323489236 1
0.647093881871812 1
0.533488179762551 1
0.762979619646661 1
0.32105712097343 1
0.558398318866087 1
0.630699059949146 1
0.418599131663848 1
0.415708474572249 1
0.494883057761601 1
0.723089021159226 1
0.403898937892651 1
0.436945936371643 1
0.402094846041829 1
0.680183665678172 1
0.78386661375956 0
0.552745678805441 1
0.233467397547733 1
0.595122198598924 1
0.288249035337153 1
0.190040079277897 1
0.360429685298656 1
0.519576472998778 1
0.794309106914644 1
0.385560947640265 1
0.403685719798567 1
0.649056034001374 1
0.444998216552634 1
0.460315338478119 1
0.501883834621073 1
0.44697727349503 1
0.168178106352556 1
0.256129206653831 1
0.328794066038407 1
0.43244102438259 1
0.497004800789369 1
0.290289456526094 0
0.733837153717285 1
0.490817246290109 1
0.363751450463251 1
0.787822835603218 0
0.203515667599472 0
0.671858804143345 1
0.441801043611881 1
0.475253269191034 1
0.175153316311328 1
0.174636937356034 0
0.836101427204893 0
0.336071116911876 1
0.44497353911303 1
0.470051424869489 1
0.583901421239968 1
0.390121255053379 1
0.473390356725755 1
-0.0110483974948912 0
0.363814757637188 1
0.146968853721064 0
0.564998186296244 1
0.515427222889774 1
0.405269061390979 1
0.341294280368361 1
0.400098948743605 1
0.608182917553415 1
0.485134938952982 1
0.529822628439818 1
0.322607413093261 1
0.716368514202938 0
0.649645846941437 1
0.561784800510611 1
0.406718429136673 1
0.2019844156547 0
0.451396407453071 1
0.456207787298196 1
0.510091744872227 1
0.500866100622174 1
0.576080781883467 1
0.418714025121059 1
0.72328202154091 1
0.717267322380852 1
0.233341956175268 1
0.338949349598362 1
0.545344968261281 1
0.229570020850011 1
0.352290489581624 1
0.826388906572356 0
0.537690601443616 1
0.284910904144249 1
0.329675993562838 1
0.756498949565079 1
0.703209866203173 1
0.826380549861994 0
0.5537335354442 1
0.661715693166372 1
0.183665729427533 1
0.668267263688969 1
0.701648306362006 1
0.753047724373489 1
0.610971026082068 1
0.541636041678092 1
0.592894352979267 1
0.568877608871118 1
0.206118983977736 1
0.164294292746732 1
0.740092636412619 1
0.377315497554564 1
0.276271972116125 1
0.775990243952916 0
0.489266140165325 1
0.756696638316832 1
0.599190259663908 1
0.591538527242424 1
0.686221925349863 1
0.850984908095086 0
0.384081351433012 1
0.475284075703537 1
0.606716657211556 1
0.893287407250421 0
0.682630775648104 1
0.644137004681074 1
0.278075804384785 1
0.280820093755444 0
0.679098674222814 1
0.717100579487531 1
0.583762176884186 1
0.398566038357216 1
0.575835371398262 1
0.479993369071783 1
0.590751929536857 1
0.291021615823582 1
0.741764484703496 1
0.401827750219691 1
0.501416099512455 1
0.636144782875759 1
0.697268444020973 1
0.81303238601637 0
0.702814272177803 0
0.685579961832651 0
0.34503505532756 1
0.384263013771058 1
0.343450535494717 1
0.613252189306073 1
0.544783835124418 1
0.291009184831656 1
0.595437974152362 1
0.6078279003607 1
0.293976261743815 1
0.714194257654419 1
0.571129200804296 1
0.411571934529253 1
0.566298870433082 1
0.695761947055577 1
0.331732267592533 1
0.434573653774406 1
0.629614362345255 1
0.597390137512585 1
0.512691787801404 1
0.484821046813806 1
0.68937612351631 1
0.41431244550513 1
0.493384319456421 1
0.477867211649657 1
0.337514323019299 1
0.754961915230394 0
0.426991321622713 1
0.381773279411201 1
0.346898678701811 1
0.489835046696601 1
0.86019860264091 0
0.611471124531701 1
0.0873129122039068 0
0.424980141139378 1
0.73356283983036 1
0.582421962943282 1
0.869539639343978 1
0.611161028559133 1
0.548170385820347 1
0.477225752593838 1
0.584957919137303 1
0.672991486739545 1
0.327844676239353 1
0.480648482509431 1
0.627836437976186 1
0.560799034109223 1
0.619531656252941 1
0.435885029009405 1
0.682305680550216 1
0.619599317096756 1
0.671797561274935 1
0.116295193679613 1
0.214170927455976 0
0.159720856790307 1
0.56935835013978 1
0.360967301583807 1
0.354939621831567 1
0.462395970056852 1
0.862407117387086 0
0.716374472475591 1
0.37915287515802 1
0.719228558031271 0
0.672264623868984 1
0.718027055639983 1
0.482340290598812 1
0.491256874387032 1
0.454451955142097 1
0.347779604772292 1
0.224493295855724 1
0.557032025638627 1
0.279654689986455 1
0.455259464305058 1
0.634989553862956 1
0.346369228236018 1
0.499102403522959 1
0.32795261625519 1
0.624488476061272 1
0.244657461987612 1
0.617333409775841 1
0.348938550872858 1
0.244601580103556 1
0.361124027969751 1
0.452627401978111 1
0.285781470685788 1
0.538654904143668 1
0.722337156261493 1
0.576666685901273 1
0.222998767477429 1
0.299770363138058 1
0.516962389828747 1
0.304420703415806 1
0.634069620325437 1
0.534772909472336 1
0.314726284894522 1
0.443775375468151 1
0.560042115333286 1
0.417537312182247 1
0.242032144525936 1
0.292619699188931 1
0.395453576473018 1
0.715908623629335 0
0.24860375553889 1
0.690251969128806 1
0.614765043929524 1
0.268676877933908 1
0.374454851744422 1
0.467079723240494 1
0.573911298441356 1
0.631922443715832 1
0.212056951707758 1
0.890231951144175 1
0.29960579448762 1
0.555740019992911 1
0.685065115218986 1
0.809887222335418 1
0.411629501122248 1
0.447166341894007 1
0.371621954974313 1
0.491704053209007 1
0.597008385952513 1
0.228701794050065 0
0.325039658369563 1
0.213809702411685 0
0.245912495445333 0
0.329800804274841 1
0.386516370785999 1
0.35884745280336 1
0.670779610505776 1
0.48638195891841 1
0.331407903394071 1
0.403852505522665 1
0.464622671608932 1
0.688899891133994 1
0.51758712445593 1
0.401259863210671 1
0.349245038182403 1
0.602087569303798 1
0.445612008883112 1
0.520725267784147 1
0.442600775095734 1
0.234905992008006 1
0.677171349146407 1
0.490331503228675 1
0.363065380917131 1
0.57208282846339 1
0.563494845731453 1
0.372157337976332 1
0.375460028228487 1
0.473703020774353 1
0.424453638753355 1
0.43274934426231 1
0.575775386061287 1
0.078233453152321 0
0.54193393091131 1
0.6713664759798 1
0.590489067461584 1
0.59618519255536 1
0.888912849045792 0
0.522147366301576 1
0.566990190192307 1
0.428406803480651 1
0.517952607988483 1
0.575528613454305 1
0.695899047404234 1
0.402777775248053 1
0.37001272644429 1
0.237821166536309 1
0.654062444571307 1
0.45479283525569 1
0.446390967827349 1
0.874078483309127 0
0.37131724198451 1
0.510313967510616 1
0.318364504371262 1
0.66551963817768 1
0.236910848914802 0
0.448033497305053 1
0.656216664119543 1
0.391956184606027 1
0.437918616727997 1
0.573540752386895 1
0.40229690106584 1
0.760281689305355 0
0.194424224905635 0
0.793079137374461 0
0.488368603145015 1
0.545142341652053 1
0.351905240055581 1
0.469489934689546 1
0.671988887655264 1
0.612295122017607 1
0.524374061052758 1
0.369451233854545 1
0.450345455272974 1
0.272904784494488 1
-0.0635513692146011 0
0.422838633573353 1
0.616505329575604 1
0.816789756401772 0
0.268191075049431 1
0.416442789053178 1
0.378027319449794 1
0.422843591111671 1
0.465463562236749 1
0.547107488888067 1
0.434347190243945 1
0.525399172821133 1
0.340372619018554 1
0.366750943860049 0
0.514129709503127 1
0.404225588666088 1
0.683296176175847 1
0.266766748405524 0
0.328913103037694 1
0.425017975179428 1
0.905583545937874 0
0.706373274388344 1
0.584447512029512 1
0.521028594997768 1
0.573418644031028 1
0.435988925705826 1
0.488912086983972 1
0.80015302443847 1
0.766329617527142 1
0.68018633050206 1
0.441488341725771 1
0.255563422980057 1
0.657920178692174 1
0.752249294910223 1
0.526783158167089 1
0.482171072269879 1
0.60922476714487 1
0.425379915816504 1
0.16711379330992 1
0.605240992025211 1
0.444725868298855 1
0.459759514856146 1
0.52085905454776 1
0.378170384476647 1
0.517276463232905 1
0.420369620735158 1
0.479378658718125 1
0.0878021164429129 0
0.570431152790989 1
0.440694969815741 1
0.479894145269013 1
0.533162631005053 1
0.656306959564713 1
0.572782950942382 1
0.63116538742089 1
0.661231548607185 1
0.546368227729605 1
0.55867739812661 1
0.09830699689782 0
0.691238414707908 1
0.620623003591933 1
0.306508468187224 1
0.398330615918 1
0.708098981423612 1
0.521313088497934 1
0.544104568831847 1
1.0441445258753 0
0.454431194661033 1
0.55288256873101 1
0.286752251874166 1
0.75119475199379 1
0.340872241393625 1
0.493217321230475 1
0.547932677893359 1
0.436482100435609 1
0.691162401121859 1
0.63624058466902 1
0.591674763552725 1
0.462229218184563 1
0.532527653980621 1
0.491066610788884 1
0.416358738902964 1
0.457530380270754 1
0.330912039411978 1
0.54712456375681 1
0.425071626033186 1
0.21986163026457 0
0.601079694667374 1
0.530419708110479 1
0.776041320611684 0
0.539240393799316 1
0.527605646874846 1
0.479465773447263 1
0.414862136143257 1
0.668892950448521 1
0.386731207685281 1
0.570725787827153 1
0.36661815517931 1
0.70147374913036 1
0.447219181600984 1
0.470811353959695 1
0.555787789614532 1
0.550605845230416 1
0.411696609163424 1
0.554582036618491 1
0.554721912138202 1
0.491942080762299 1
0.121027975238594 0
0.675767586732966 0
0.41790017337821 1
0.828538482419726 0
0.301739311270483 1
0.311988017191113 1
0.702320638464909 1
0.583527851221226 1
0.664483678119616 1
0.577266263887575 1
0.569297099043697 1
0.839486192601471 0
0.606328313838682 1
0.620930814474432 1
0.363837754793346 1
0.518413556533587 1
0.437227137667068 1
0.534500214655105 1
0.693259547778825 1
0.152349470014493 0
0.340074731092606 1
0.331958205358238 1
0.52746569783445 1
0.46817576224591 1
0.580159895639835 1
0.448127660740271 1
0.53782613763633 1
0.29324271477895 1
0.174272044160528 1
0.336737860329934 1
0.26659362589393 1
-0.0337365966750572 0
0.55381899913952 1
0.572677843712322 1
0.512656951510911 1
0.464836059441225 1
0.570480876807476 1
0.580331746832478 1
0.893321160710802 1
0.59182271182606 1
0.305293739552152 1
0.723906661059816 1
0.286948760202451 1
0.589658182094735 1
0.660263358837971 1
0.166606190607248 1
0.396849048454595 1
0.649656585133552 1
0.44008794976254 1
0.567291266629131 1
0.528036190031293 1
0.318224004207125 1
0.292812473785275 0
0.627828446860724 1
0.514072291179503 1
0.462791257264331 1
0.294276099597584 1
0.630851015208936 1
0.392721915879548 1
0.328847205381444 1
0.260874021326456 1
0.665402667416998 1
0.405002756756866 1
0.314550428815212 1
0.260481648012774 1
0.375883560621503 0
0.367602700544064 1
0.654692019870287 1
0.656726759118088 1
0.491704761283791 1
0.233167379258573 1
0.379541423969777 1
0.349109398515697 1
0.608069406917615 1
0.514022811683143 1
0.559945145780095 1
0.504980139017431 1
0.38009986354317 1
0.521679456101228 1
0.689878254654912 1
0.54258974767837 1
0.561563374284129 1
0.421927663101831 1
0.474470187385794 1
0.438839543929242 1
0.486277014803049 1
0.685604313820739 1
0.6206434393061 1
0.275499131052162 1
0.0841455341119792 0
0.469591599076374 1
0.581338317561897 1
0.590210403811726 1
0.343932510262098 1
0.643519125813118 1
0.536379994393248 1
0.629414795517318 1
0.288997850920083 1
0.631431405748639 1
0.50031483734177 1
0.714947374891392 1
0.463779624312336 1
0.230514152557763 1
0.755567569580314 1
0.439344634045841 1
0.364838127567603 1
0.519359419935125 1
0.643000170325541 1
0.658566879850164 1
0.621129876116937 1
0.614045955892445 1
0.648401035624569 1
0.477282090995381 1
0.162116492712004 0
0.392008035679072 1
0.157006563867536 0
0.504694532713793 1
0.336934766878383 1
0.438395729205266 1
0.444280044986507 1
0.28253592913396 1
0.493800250162195 1
0.493151563050251 1
0.528605504811101 1
0.233297221074997 1
0.326832957254798 1
0.54339280434395 1
0.924361618097239 1
0.610363510404688 1
0.61636601951701 1
0.613516968113551 1
0.403693656322181 1
0.503992889835896 1
0.604383397937369 1
0.661442144255557 1
0.765247981615538 1
0.428774822389176 1
0.756703249780809 1
0.504131478870937 1
0.543792095473969 1
0.535013111491855 1
0.549198296267472 1
0.17257385892797 1
0.294923387586521 0
0.559534512234948 1
0.32102122830086 1
0.591548371133849 1
0.24326412109526 1
0.65197132585491 1
0.827600432083241 0
0.583914600792703 1
0.635384934400418 1
0.490393669804467 1
0.44473512083582 1
0.594976909784996 1
0.479246335038943 1
0.446132973016871 1
0.646468380466871 1
0.460909342636942 1
0.414833136755382 1
0.439207090034204 1
0.436415045158511 1
0.507672674177354 1
0.763527599073331 1
0.538242024128801 1
0.653600257550426 1
0.577900514919331 1
0.316055655259491 1
0.808085549937868 1
0.351172829001855 1
0.5899122054509 1
0.440402548954023 1
0.445371825202275 1
0.685109839293121 1
0.52671223757027 1
0.441424440178038 1
0.485754595529929 1
0.643061848250746 1
0.525665762482646 1
0.593674304396315 1
0.400246271566427 1
0.368587727928019 1
0.393111812038974 1
0.484486128738342 1
0.540075172346052 1
0.61202414516143 1
0.576766532646096 1
0.844622248693675 0
0.270020179655881 1
0.393465122658417 1
0.5035053658218 1
0.591649796498252 1
0.204782294234173 1
0.126203838672807 0
0.346748144419026 1
0.722591912444824 1
-0.0529192770278783 0
0.625443535663198 1
0.683276627737113 1
0.428568894453008 1
0.410252532732029 1
0.551645751857255 1
0.538870356616235 1
0.333704037338918 1
0.342025311407853 1
0.367581095070233 1
0.578821776761571 1
0.393861791947454 1
0.311091977940522 1
0.196857745751982 0
0.158621443492028 1
0.72946918531651 0
0.790706151975207 1
0.604513055931576 1
0.414955747237089 1
0.527509215464695 1
0.567300686171793 1
0.160906422509817 1
0.418025097180912 1
0.79869700206196 1
-0.027782027518741 0
0.726633291451869 1
0.841315546053592 1
0.728272028416471 1
0.771393826778015 1
0.335093852043465 1
0.446992669481034 1
0.269279180302097 1
0.625625460342633 1
0.664695309756324 1
0.381048041125852 1
0.553135766597585 1
0.42337495214367 1
0.579326191805829 1
0.490267926097614 1
0.424748118653573 1
0.809923092737998 0
0.714078222806491 1
0.540926043939242 1
0.485046061745464 1
0.376879977629723 1
0.336825971135122 1
0.480608166294546 1
0.0670788674597642 0
0.312305895756105 1
0.465188955124339 1
0.612209136353161 1
0.151078708919765 1
0.497142548497205 1
0.600033295529744 1
0.584341953177541 1
0.162073741713855 0
0.733735529948587 1
0.355232219621062 1
0.587626075381023 1
0.0854800766047324 0
0.276698856636818 1
0.578702298309606 1
0.651608524861753 1
0.440569592894952 1
0.638428416291534 1
0.41852206530443 1
0.200201099937843 1
0.34636944276431 1
0.297601670583558 1
0.504897866533483 1
0.527146188398094 1
0.511957647178757 1
0.602885688311611 1
0.350321738342317 1
0.50953546149729 1
0.455789121480169 1
0.53984011559914 1
0.543046731950186 1
0.720522214961815 1
0.516615827732639 1
0.611731241983655 1
0.49605363306417 1
0.294592467243539 1
0.70119803045359 1
0.492064393579823 1
0.630436224377256 1
0.164941265034931 1
0.689894293224151 0
0.692070476960277 1
0.348959363509194 1
0.7242427547136 0
0.557694207115712 1
0.356516182155931 1
0.676298472081501 1
0.61215101590333 1
0.430817790978221 1
0.154613374996358 0
0.161637844638682 1
0.598401351562297 1
0.68038068551084 1
0.426088163783268 1
0.795363555553098 1
0.374877378576107 1
0.503572902081144 1
0.495580841701099 1
0.33860186616695 1
0.378787198513183 1
0.632118496838019 1
0.611432738804439 1
0.693956567966669 1
0.545668188239984 1
0.709488517393859 1
0.388131502248505 1
0.455489935367954 1
0.459651943975075 1
0.596988728612888 1
0.419840568280239 1
0.536850261990262 1
0.585393444441933 1
0.39062883174626 1
0.432079805704536 1
0.19279924520054 0
0.432894772313173 1
0.671795078868706 1
0.731692156224687 1
0.528874372330248 1
0.710950333242319 1
0.597869960960507 1
0.650369672189721 1
0.271077720904368 0
0.291101233989858 1
0.522959501868692 1
0.70284440512489 1
0.481416136321306 1
0.448273314893342 1
0.584856149347054 1
0.37187319714032 1
0.460420246433156 1
0.393905511899315 1
1.14822987553094 0
0.576964224777706 1
0.646730786153493 1
0.596266809000398 1
0.625439784806944 1
0.607327951719948 1
0.295044744790501 1
0.510769417511312 1
0.2436334722232 0
0.673474253389535 1
0.756692697114845 1
0.452272306712557 1
0.541218795916121 1
0.544627165774333 1
0.606892575290541 1
0.621627578718389 1
0.787484583029988 1
0.686346893351861 1
0.478945206951548 1
0.34585976518204 1
0.466072520095101 1
0.639105088973276 1
0.537574428404841 1
0.480904793232317 1
0.476747402790069 1
0.521207086693397 1
0.426416164646862 1
0.303903908186052 1
0.564473432682333 1
0.387521062736846 1
0.199073670700791 1
0.30726709542892 1
0.405411177558955 1
0.237141247777789 1
0.611783464442279 1
0.640194604192807 1
0.349172648125822 1
0.486219917878875 1
0.708708212753646 1
0.555414026109723 1
0.72729120658217 0
0.492541153963055 1
0.728951567840456 0
0.434273685172985 1
0.504848986935105 1
0.880344863585314 1
0.402894320952932 1
0.438633317994941 1
0.288291161281384 1
0.477840005413913 1
0.9304286327871 0
0.529111466247214 1
0.585218155757456 1
0.683152952351502 1
0.190295787753699 0
0.490020608496298 1
0.348922627095589 1
0.507402135548487 1
0.520043228213081 1
0.720114458802089 0
0.234400673767083 1
0.279121254937564 1
0.745157838095186 0
0.664441047415235 1
0.0810768153602335 0
0.840946096047066 0
0.336774700315897 1
0.536465582692611 1
0.67813091749242 1
0.652148969493731 1
0.223378338647398 1
0.473863857348686 1
0.354588255388363 1
0.779599431997423 1
0.295173607264963 1
0.465833776168957 1
0.571875302270351 1
0.375343301100766 1
0.590455376103285 1
0.781940070642203 1
0.212821765467155 1
0.340462056032043 1
0.456445672425083 1
0.690703960633211 1
0.719404534139914 1
0.410382005753473 1
0.61270394914756 1
0.54401852172425 1
0.490466211616783 1
0.634264718952164 1
0.596143004502957 1
0.555203046416245 1
0.635827351626719 1
0.338815698782482 1
0.454277599581707 1
0.755431016268791 1
0.327545105103194 1
0.121213390075568 0
0.325106708853111 1
0.132505368036988 0
0.546121647506609 1
0.701051384694734 1
0.571304033823332 1
0.343466687976931 1
0.213872609117629 1
0.167801927574946 0
0.811618977822361 1
0.340177850241349 1
0.367253159435756 1
0.533869379949306 1
0.561286294043223 1
0.655567643369367 1
0.758291712109244 1
0.592584505495238 1
0.469900714876374 1
0.385231801516644 1
0.508140390204519 1
0.51217416844243 1
0.60485817096926 1
0.677905863091222 1
0.194564562227594 1
0.749133163642681 0
0.263646630104836 1
0.256010189719549 1
0.644613914192025 1
0.363720460277606 1
0.450896549795023 1
0.844679399571162 0
0.429740774276745 1
0.507895853011721 1
0.669555178099487 1
0.904880301521372 0
0.553448522231123 1
0.310684334995872 1
0.364826140789833 1
0.510635850548385 1
0.566917751948336 1
0.207427747807522 0
0.433477674978089 1
0.319471153524723 1
0.336533944672834 1
0.814229882998421 1
0.642262245722845 1
0.483276363631748 1
0.645055002093219 1
0.550574337946929 1
1.02705553172597 0
0.147921465154012 1
0.51843571308651 1
0.456500647367548 1
0.303081401317132 1
0.337676497236778 1
0.610694510172437 1
0.457744226316045 1
0.564647825053227 1
0.378225718999645 1
1.13085782190275 0
0.61334544857159 1
0.525313961454476 1
0.556646480384932 1
0.345778684726017 1
0.508777490145531 1
0.536184962398253 1
0.700430494204737 1
0.566008811231683 1
0.568280362051138 1
0.838874124374968 1
0.331588564593452 1
0.415699227940547 1
0.499049068903107 1
0.403926923263228 1
0.220008247260122 0
0.368484564978609 1
0.265931515361626 1
0.594652710404781 1
0.522996949744605 1
0.670956152859285 1
0.461974445724867 1
0.195259478454654 0
0.817956330752916 1
0.452647055754319 1
0.444224641281212 1
0.317958132757849 1
0.306898141919928 1
0.348492999170517 1
0.527726859053519 1
0.296819079062588 1
0.475080944716475 1
0.650430343145633 1
0.600212463989237 1
0.681925556281524 1
0.474941444067597 1
0.732306270639243 1
0.569486129217189 1
0.615166183667852 1
0.655825689011614 1
0.209407923248809 1
0.458882000277007 1
0.804665343660726 1
0.407370011753426 1
0.310536400000482 1
0.700456057345212 1
0.653899235530978 1
0.615057941744424 1
0.133910456934565 0
0.351663080157793 1
0.375483340436873 1
0.463377190413587 1
0.852580130136727 0
0.764835740679511 1
0.613771642249456 1
0.25429977730976 1
0.164498888994176 0
0.518497676475832 1
0.592295092762857 1
0.684225752836205 1
0.66144789078645 1
0.667317005106512 1
0.722414673639967 1
0.267399280363573 1
0.575861438586666 1
0.369215350994521 1
0.204151920014927 0
0.73960710751934 0
0.576649654365072 1
0.542469979207987 1
0.592891434996568 1
0.546437729800777 1
0.298934274365651 1
0.680710724206163 1
0.716769508070434 0
0.66879008920132 1
0.600739589567498 1
0.404052255543181 1
0.95302192511083 0
0.393880780967616 1
0.586486253822937 1
0.336109017583402 1
0.403578422192161 1
0.72112344355247 1
0.514651144203995 1
0.580846128025671 1
0.430373676866744 1
0.435554862222314 1
0.663371616965396 1
0.512302928631861 1
0.597174577147486 1
0.257357638984046 1
0.710914834245597 1
0.36166878602833 1
0.721379082702569 1
0.630448890210026 1
0.596890799725904 1
0.444425882122238 1
0.707290747758726 1
0.327558992785419 1
0.521769946307768 1
0.737238422287305 1
0.637793999812079 1
0.452392316203821 1
0.570279384571316 1
0.79124923278448 0
0.340885023574631 1
0.328776177725675 1
0.727602785907239 0
0.801316722060178 0
0.563134298002271 1
0.272111359476792 1
0.645424284700407 1
0.0961994060593137 0
0.752519346705506 1
0.54039197210288 1
0.183767011176262 0
0.583171430617121 1
0.284394667046288 1
0.563036946436351 1
0.307129117830629 1
0.682462030847241 1
0.525543778910509 1
0.636356526765298 1
0.707552958412361 1
0.401083152447016 1
0.445502757238358 1
0.489720525574514 1
0.404969040512518 1
0.852098590667175 0
0.531413499167103 1
0.69587183019318 1
0.621475898091208 1
0.731876035005638 1
0.432356338296931 1
0.691851176121301 1
0.468216780448781 1
0.707720714947883 1
0.354634985898803 1
0.795688193149733 0
0.400202340939476 1
0.654397281189532 1
0.384601305557511 1
0.853537445493059 0
0.713592626178994 1
0.259237545167142 1
0.663010381057477 1
0.714439723099604 1
0.524321915119127 1
0.446715322933526 1
0.590797108138874 1
0.616203941998241 1
0.359739666774478 1
0.911015322598938 1
0.660384470251335 1
0.272620325588071 0
0.617433250812789 1
0.429286926710852 1
0.497992879052816 1
0.715936864041359 1
0.364365177037803 1
0.754735171650126 1
0.668009940700201 1
0.0415792860762077 0
0.292256247443866 1
0.197921089923976 0
0.0963657209875124 0
0.529965174707911 1
0.504164629703688 1
0.937343757918909 0
0.691975356128709 1
0.572166096951951 1
0.420173256307432 1
0.721542078997248 1
0.443145172423411 1
0.356153918226822 1
0.423729130607206 1
0.454947046753103 1
0.589747801533026 1
0.095562321788934 0
0.507029025116326 1
0.466637548805781 1
0.326287989785893 1
0.70369259513417 1
0.419741195421397 1
0.30826109348911 1
0.315608102308819 1
0.594300767006542 1
0.244084994740072 1
0.651113416570967 1
0.580542097601289 1
0.563493970063983 1
0.405249812448321 1
0.487574567773351 1
0.437138066495188 1
0.312072287479661 1
0.331117669424124 1
0.697734733041891 1
0.484477112610938 1
0.48053822811068 1
0.483046735540703 1
0.646601995078805 1
0.523319544702294 1
0.717089565180066 1
0.508977427601721 1
0.576291137306046 1
0.389024851793702 1
0.524773082996641 1
0.365758317844295 1
0.451354023478535 1
0.547245860141899 1
0.376742934770908 1
0.632572754502359 1
0.559732038278963 1
0.393970072030851 1
0.532192487155623 1
0.411818973646681 1
0.515637999974204 1
0.840272661751851 1
0.613256338697321 1
0.673400950295381 1
0.597752275964143 1
0.416062168264125 1
0.591465374271076 1
0.779436583809736 0
0.718274542143805 0
0.199182355844573 1
0.540906695649385 1
0.669249242303807 1
0.505554928777271 1
0.181100134053731 0
0.564266960329761 1
0.529253197137486 1
0.352694733306181 1
0.697398949206827 1
0.164489415192854 0
0.262362762582267 1
0.473805309155486 1
0.419252156931086 1
0.373587379055272 1
0.47351980689955 1
0.383792214736412 1
0.760642168717416 1
0.595853702137324 1
0.681190964720696 1
0.00313206648274643 0
0.533744257363997 1
0.620672901793411 1
0.371476469012294 1
0.55358925871365 1
0.476362995999071 1
0.227035097347186 0
0.452611336170269 1
0.515808184004343 1
0.818647152114141 1
0.712635405160098 1
0.664128861446049 1
0.0788868823382848 0
0.476780831921424 1
0.348806478636124 1
0.394544649095437 1
0.731119824523903 1
0.486596095813245 1
0.8318160183036 0
0.165056348778582 0
0.852426430615412 0
0.375735260338894 1
0.327378437852444 1
0.629348617791674 1
0.596463981206169 1
0.637762835918751 1
0.461169296976777 1
0.371323973910536 1
0.471140304789939 1
0.574166613287581 1
0.485112387865661 1
0.503394826687626 1
0.774385148583981 1
0.387507778026708 1
0.655437634532845 1
0.734435643766461 1
0.626652286946997 1
0.328849008819411 1
0.43831643609286 1
0.278341600703199 1
0.784673433691193 0
0.399415923066545 1
0.399230097256434 1
0.557277581686281 1
0.367738783701516 1
0.31642396971937 1
0.623141756130225 1
0.572271264631296 1
0.491371871141649 1
0.344127604732365 1
-0.165687524253275 0
0.660772001095049 1
0.539941930326378 1
0.376907745394927 1
0.412499076698694 1
0.504009758065526 1
0.510021882709485 1
0.910520915237007 1
0.304307757316074 0
1.40268201376404 0
0.391152588911128 1
0.810980645803677 0
0.389189991053443 1
0.435241136259072 1
0.587990811981179 1
0.434031320268895 1
0.397862625393174 1
0.379332161615778 1
0.198331491624773 1
0.716107366840059 0
0.637885709437622 1
0.645533751644579 1
0.376978658835414 1
0.486597423236271 1
0.344913350990418 1
0.225592740403842 0
0.636321085287551 1
-0.219352892935592 0
0.657424547682079 1
0.54717733248672 1
0.605603812792955 1
0.6242710336111 1
0.273313004919628 1
0.757975702749498 1
0.565140513411032 1
0.0703314371167292 1
0.82261575652955 0
0.439740721070952 1
0.498827767818675 1
0.558475290805168 1
0.501154891260723 1
0.502478427302448 1
0.883985467479109 0
0.402640010176495 1
0.50581610913165 1
0.533858204782923 1
0.276889663550638 1
0.958883807482599 0
0.352856743781412 1
0.469359203665062 1
0.689689693357222 1
0.526815134485567 1
0.628939397815534 1
0.304819440845312 1
0.808518705365486 0
0.223563461223434 0
0.153476346440566 1
0.502910775520325 1
0.458397041604529 1
0.632029899973668 1
0.513885348406223 1
0.613984941783139 1
0.69672316644378 1
0.589132972691788 1
0.522951464709336 1
0.716472315509398 1
0.514896492919341 1
0.297703762759101 1
0.4437167375071 1
0.779370179801121 0
0.5023608467974 1
0.413750195914926 1
0.789997576568035 1
0.174678990699374 0
0.392196294197284 1
0.271866912724286 0
0.636612690419032 1
0.321045379839408 1
0.492518358816607 1
0.659638945278181 1
0.91236105279638 0
0.619307492551157 1
0.497610080408965 1
0.365872196197755 1
0.846547814354566 0
0.59959814752747 1
0.61642172002292 1
0.231952108563548 1
0.13975474198721 1
0.437099763945393 1
0.568700851370852 1
0.521861017386444 1
0.313718394379248 1
0.546308688141174 1
0.541324569709038 1
0.695590149418681 1
0.449849992612789 1
0.363169570903798 1
0.570913742121181 1
0.952025674744475 0
0.216301330135808 0
0.58949225348153 1
0.282972788508102 1
0.645716065829545 1
0.327056784816796 1
0.59454027096587 1
0.593531776313493 1
0.381683977450224 1
0.3337671236975 1
0.50769238343318 1
0.506297229945992 1
0.370522055429746 1
0.407188564627176 1
0.779931549470696 1
0.486077206599485 1
0.639897101246812 1
0.357002352012861 1
0.589697529084744 1
0.299964162944113 1
0.415166006381617 1
0.641730334309899 1
0.3568255660554 1
0.438329854154741 1
0.573605011256733 1
0.677044674569369 1
0.487881384921041 1
0.491641037647564 1
0.292525083893801 1
0.168498474582736 0
0.322160638035124 1
0.530872224302664 1
0.768897941337573 1
0.473042629027308 1
0.705963956743335 1
0.54739443755635 1
0.285541241712038 1
0.117274348779072 0
0.470413289881295 1
0.531012912150744 1
0.456524660692147 1
0.473199352142973 1
0.337650032103998 1
0.609722597430143 1
0.430556084683623 1
0.267327195947723 0
0.631529191252614 1
0.292989683118073 1
0.394252901261769 1
0.28494724838604 0
0.440269835143192 1
0.228852556873374 1
0.55288692093055 1
0.234393234435068 0
0.651340451451024 1
0.710643516337843 1
0.54206467766822 1
0.433260419804367 1
0.618310639456939 1
0.27963086488057 1
0.674517620606449 1
0.514469048070434 1
0.20051397806723 0
0.289177175369156 1
0.448644644566327 1
0.579547484378729 1
0.468224731467777 1
0.398075112648638 1
0.295938163328469 1
0.731399015315576 1
0.518644009362018 1
0.463311293868281 1
0.278096134560807 1
0.623002356422233 1
0.176930444453245 0
0.365922944443418 1
0.81315137287354 1
0.37129883114541 1
0.538496355173721 1
0.43800368523595 1
0.319411945779147 1
0.411615386234906 1
0.270071512085937 1
0.696582531671117 1
0.430579822208234 1
0.555714759545169 1
0.639612580653843 1
0.551856806515181 1
0.34801480546269 0
0.685549260797163 1
0.204029867112824 0
0.561464320763863 1
0.603638777768422 1
0.729762701103237 1
0.484568863622131 1
0.760565776507196 1
0.450570892165757 1
0.463804343378602 1
0.136502369675844 0
0.488284245460782 1
0.725025823981041 1
0.368523385309258 1
0.477375786148793 1
0.503653565943726 1
0.421057544977625 1
0.73848157710361 1
0.609161650652531 1
0.373290132375896 1
0.525674572129648 1
0.499874663705803 1
0.722417225806751 1
0.430724809312346 1
0.151220729678842 0
0.681972621965186 1
0.50582564673051 1
0.128207120136105 0
0.339825282080926 1
0.628421974585269 1
0.833848118254264 0
0.573281964912165 1
0.916619614771059 0
0.418927983985598 1
0.19134580420488 1
0.716371459814803 1
0.566831626593305 1
0.49997498558483 1
0.581958354919621 1
0.523980183980513 1
0.168312684355087 1
0.413034458244874 1
0.53654825029038 1
0.624151349438411 1
0.461682274957874 1
0.505919838654511 1
0.382304942756866 1
0.866261475973142 1
0.551654427888483 1
0.609154650670639 1
0.258210496937772 1
0.206294054815062 0
0.494649617764529 1
0.45973907008686 1
0.889485949863751 1
0.518566821650181 1
0.676572907207559 1
0.549614903784563 1
0.221094685407948 1
0.541102882046141 1
0.452750319112428 1
0.687168000016547 1
0.224970650580373 1
0.347013630182127 1
0.249247695373587 1
0.54372762277534 1
0.340725163859682 1
0.381086450698295 1
0.59328669331555 1
0.502474766233893 1
0.807650505571465 0
0.801816760175875 1
0.320094471392914 1
0.555275658870506 1
0.384017714933649 1
0.450670880207899 1
0.258116322899567 1
0.366147732604533 1
0.624454843513494 1
0.662486164031639 1
0.404856230337267 1
0.340113443717657 1
0.91613572483446 0
0.460835812493401 1
0.384362374174749 1
0.312876809776092 1
0.6809097066503 1
0.512811952679275 1
0.434561674246279 1
0.430287447350299 1
0.505464625988473 1
0.607481161633513 1
0.453074794953863 1
0.528441210824971 1
0.461885560469962 1
0.379150712981531 1
0.544278249921305 1
0.319576156962517 1
0.18265994083655 0
0.70670580528671 1
0.627199071389714 1
0.435532243046537 1
0.570789430652803 1
0.298955990133218 1
0.720701031325792 0
0.778714058028421 1
0.594334983937691 1
0.228901005463087 0
0.325762912659945 1
0.429716673627463 1
0.561207110161207 1
0.869220412292462 0
0.680224960192485 1
0.703455722063709 1
0.630577128442723 1
0.259613965940747 1
0.546220224955478 1
0.42519391241033 1
0.366252898554287 1
0.487350219733034 1
0.602845786200157 1
0.779428069337614 0
0.420974542445559 1
0.604819619372008 1
0.414936199398145 1
0.585894512346498 1
0.550964320358267 1
0.668338821441273 1
0.642986475088734 1
0.452674999435938 1
0.986845397012068 0
0.86162044931353 0
0.295265314499603 1
0.669579720067874 1
0.78871266782017 0
0.581935424992345 1
0.331723315130446 1
0.355598783122978 1
0.585702714197975 1
0.596683116568056 1
0.368103288225388 1
0.502019677564768 1
0.521890854020225 1
0.399207616081941 1
0.467251418649884 1
0.542454030282826 1
0.496122452570284 1
0.652916095440499 1
0.162793768903842 1
0.850634956277265 1
0.309541060473114 1
0.509325230986189 1
0.85654364422601 0
0.387896895897024 1
0.568467720629019 1
0.814483931307428 0
0.680681147801723 0
0.485277334531256 1
0.371142287195031 1
0.544407285454668 1
0.559575907688747 1
0.522510881891687 1
0.463207318731981 1
0.281948273342126 1
0.340255762248144 1
0.105741176754984 0
0.531496150374774 1
0.591175743687867 1
0.746077520026968 1
0.633772017280655 1
0.557415094246951 1
0.349506703600374 1
0.509428291611125 1
0.271193626635349 1
0.917499828167554 0
0.40111938379877 1
0.487619499411743 1
0.644667721006723 1
0.754676246937003 0
0.545002463720602 1
0.512772237185793 1
0.657457009433424 1
0.563984997386419 1
0.751312591476394 1
0.497743693271974 1
0.45565034146644 1
0.368875202187282 1
0.720502450986447 1
0.448439182616214 1
0.328526670829889 1
0.514195923693889 1
0.506726537799065 1
0.343587755222239 1
0.335913227445819 1
0.395298252500245 1
0.620915273102494 1
0.911805931067553 0
0.470249302186945 1
0.438434527634952 1
0.688066741254964 1
0.331092234430202 1
0.657568907789185 1
0.260129240985887 1
0.408974383443997 1
0.337530023866066 1
0.261219176748635 1
0.565617274990945 1
0.446105791407973 1
0.51160911057207 1
0.332903891439641 1
0.619365531169683 1
0.564479490589591 1
0.538211302193515 1
0.478904802809685 1
0.600130123868952 1
0.607091997012221 1
0.241029734971291 1
0.739925856335025 1
0.463413662391666 1
0.655176982401132 1
0.1542749193442 0
0.737319392764024 1
0.575326564032487 1
0.632681162548252 1
0.556141265183364 1
0.357553334100711 1
0.594922494646896 1
0.422664657761998 1
0.574311966509207 1
0.395016695792504 1
0.418852063144777 1
0.491565298790224 1
0.690908318217549 1
0.445404061385886 1
0.475504337767451 1
0.457169367636614 1
0.512385223333079 1
0.408011091846314 1
0.305180669618192 1
0.312029976699345 1
0.62397594327999 1
-0.128006330265261 0
0.61421393760648 1
0.52594896082468 1
0.555655087933418 1
0.649861110184291 1
0.747403403108921 1
0.215545868216158 0
0.714617092417314 1
0.325251761592645 1
0.510067415807113 1
0.674060635538036 1
0.627512181662584 1
0.232195306873241 1
0.569629518438314 1
0.564870334656724 1
0.62884627477783 1
0.698813236276774 1
0.592075478451324 1
0.294649389080898 1
0.81952322139182 0
0.423743893280115 1
0.442765420468942 1
0.451731370165065 1
0.688338399634941 1
0.484605250918563 1
0.572488905885449 1
0.323732440763486 1
0.50907076137598 1
0.563529620819915 1
0.626672220615056 1
0.475244277013959 1
0.70640480245095 1
0.2701789924727 0
0.490432768479528 1
0.614358223543059 1
0.661167604333806 1
0.555187090693086 1
0.720509076121908 1
0.495589154099935 1
0.662507519581466 1
0.560095104725702 1
0.323806399554622 1
0.569178756032956 1
0.782739592555907 1
0.876201942063035 0
0.63268611262176 1
0.748899648085803 1
0.34220784871219 1
0.670960713589873 1
0.7497946639875 1
0.216478867818487 1
0.303638422874393 1
0.535487177754976 1
0.66916299302385 1
0.552633152464987 1
0.611314580440039 1
0.516745348401128 1
0.623182395165762 1
0.425478712229387 1
0.769710272442602 0
0.397478966341349 1
0.305750308968995 1
0.521099614760476 1
0.632017671096822 1
0.577118797747799 1
0.325345441695925 1
0.284837246179087 1
0.526122958906796 1
0.469176751706149 1
0.701499550341562 1
0.506520274200142 1
0.339929411818383 1
0.259716649575644 1
0.625372119895445 1
0.604687936939428 1
0.667589277107675 1
0.834655824343047 0
0.402121370695645 1
0.603820792819913 1
0.373876122249876 1
0.533061496604017 1
0.724030288734116 1
0.878353329709194 0
0.522778613394843 1
0.258708883709545 1
0.446171381843734 1
0.204198640318812 1
0.479990161133367 1
0.33524863528876 1
0.398887475274319 1
0.575635856019709 1
0.285394266882143 1
0.640139853230649 1
0.450658395827837 1
0.306544188869701 1
0.479407467155505 1
0.568962305733413 1
0.738584943043219 1
0.311406066558364 1
0.295162812710389 0
0.569150332859319 1
0.828382260963813 0
0.397120297738144 1
0.167222877393936 0
0.502345812436899 1
0.682382127126544 1
0.804725954901903 1
0.222385162025925 1
0.327284986265421 1
0.690258820050569 1
0.632161950351822 1
0.396895150145126 1
0.366966575678647 1
0.364783721583486 1
0.509148793276685 1
0.548843125551355 1
0.638478016547484 1
0.736984069747902 1
0.660362490403685 1
0.676494655566324 1
0.435029453211385 1
0.0522173723638333 0
0.416661573369814 1
0.171985859418838 0
0.688812232372731 1
0.482451425833838 1
0.334548238159063 1
0.703856486899367 1
0.587259290731737 1
0.318919907444307 1
0.404378620656045 1
0.49665412490298 1
0.563574004684431 1
0.401537543781301 1
0.292307196535418 1
0.39849490810639 1
0.720316745150615 1
0.216097154781537 1
0.371405886849888 1
0.266637467025126 1
0.557658705587431 1
0.292052706199799 1
0.816254205806151 1
0.607614263111465 1
0.556993941556545 1
0.497427801955836 1
0.532702755083771 1
0.791933944727375 1
0.50861985278987 1
0.666178350989001 1
0.468835615636546 1
0.207517318733336 1
0.325151752373649 1
0.530791741786878 1
0.687666549840637 1
0.518435558674951 1
0.415849312855168 1
0.426112874254196 1
0.424529433664636 1
0.447936118273191 1
0.503088995862198 1
0.446106779713483 1
0.439005569469565 1
0.585860065768565 1
0.505688219614277 1
0.629756513815114 1
0.488814786225853 1
0.655089140290644 1
0.714142984319883 1
0.430400572668574 1
0.503578606536292 1
0.366387371090521 1
0.624065091395413 1
0.357802148245467 1
0.290358025659522 1
0.545677043871002 1
0.71401517025629 1
0.750016235007245 1
0.641921928755123 1
0.34483677838959 1
0.298113854184501 1
0.579686935764572 1
0.523967908359994 1
0.663258860176774 1
0.449244543855571 1
0.519484338202874 1
0.491717253198302 1
0.631476940407367 1
0.687727252563974 0
0.61935931850408 1
0.544732996375078 1
0.550250489277897 1
0.489609655325348 1
0.880095442812505 0
0.618507966501285 1
0.630009987842085 1
0.496534672291333 1
0.335307000161786 1
0.524778755353262 1
0.437652466022562 1
0.406590126909303 1
0.564266398949672 1
0.737826521413199 1
0.79331868716551 1
0.652077726606141 1
0.847407221154866 1
0.376990252901886 1
0.771098913939789 0
0.524028042469253 1
0.177624142483646 1
0.739755464933247 1
0.734987308958287 1
0.611788707769443 1
0.417491250450334 1
0.576193827346056 1
0.363859928250446 1
0.541427000502157 1
0.723006626100455 1
0.89102016321952 0
0.678073485013021 1
0.661565236420051 1
0.452864724057206 1
0.520423422432994 1
0.529859380924726 1
0.563202916430258 1
0.231038777049166 1
0.466358911347024 1
0.754286491428405 0
0.080519638989674 0
0.738274951109084 0
0.726803130100868 1
0.617956393124034 1
0.345870334089225 1
0.490326023008642 1
0.618579158912644 1
0.403305035629676 1
0.783563346136061 0
0.407606440475062 1
0.489590198896208 1
0.666460768398186 1
0.252246871083085 1
0.623092007340097 1
0.468011140808832 1
0.846322476347589 1
0.494502902096898 1
0.392778550036123 1
0.648498763906049 1
0.339679647501179 1
0.276682650303858 0
0.57243891992115 1
0.690794427161042 1
0.273578183411297 1
0.331746699896215 1
0.525219751130807 1
0.363617006993376 1
0.673354840351298 1
0.410231357731912 1
0.272197264210507 1
0.563470246760437 1
0.61310430876668 1
0.441211797820493 1
0.304095940330348 1
0.380306884005535 1
0.609298752985911 1
0.581905673036918 1
0.721101220441933 1
0.747500123932429 1
0.775284508109213 0
0.285674411654782 1
0.641036954392438 1
0.685983096816233 1
0.465822623195081 1
0.292233357664154 1
0.543990558500153 1
0.335884439347468 1
0.334985473261138 1
0.564926482697485 1
0.555986643551816 1
0.606045155196336 1
0.384364166414825 1
1.12941529604047 1
0.411413389169422 1
0.595342525287455 1
0.238557233152037 1
0.308926778947889 1
0.295932685005418 1
0.18530805204395 0
0.569073303248865 1
0.694808069072644 1
0.697834093433453 1
0.204394430027795 1
0.422776396164002 1
0.335339932380061 1
0.644012765757079 1
0.468096202451468 1
0.503862324739983 1
0.391629217557983 1
0.475763372837544 1
0.640682041831758 1
0.424530235363199 1
0.48328766599703 1
0.64727618874297 1
0.357172588410459 1
0.518585427277375 1
0.398399763581077 1
0.328175077741655 1
0.16291648549706 1
0.392826506190949 1
0.37954412152035 1
0.535808204857671 1
0.207574689085807 1
0.270140807480388 1
0.343839225154683 1
0.235395483071705 1
0.311942718381469 1
0.810166102906188 0
0.51342069307181 1
0.484113567777573 1
0.614034398271989 1
0.643770198743459 1
0.565578394363795 1
0.736714476752264 1
0.469263775592136 1
0.471001410799929 1
0.369886059577919 1
0.774292846359314 0
0.227528023031292 1
0.497536157906787 1
0.316534252070591 1
0.559940467493931 1
0.214437166566692 1
0.743370449082557 1
0.395958056251924 1
0.508350915318867 1
0.627995751390634 1
0.368868821415823 1
0.321327032058413 1
0.760424148609878 1
0.818535271490369 0
0.483308820520013 1
0.712735955454805 1
0.431147831451483 1
0.643426111605855 1
0.356732844604717 1
0.657038381212456 1
0.543529163071783 1
0.523217519413374 1
0.552812155618902 1
0.617833418494861 1
0.344779441363913 1
0.501160744996554 1
0.200489950001854 1
0.373489108720222 1
0.128777072238485 0
0.320919300191797 1
0.271950599024122 1
0.445065733288118 1
0.592250068192767 1
0.266833592986295 1
0.460641216933672 1
0.397384473855374 1
0.645698359214471 1
0.75448977354753 1
0.220863871656229 1
0.548139604295715 1
0.709014661361254 1
0.644940025019368 1
0.158380004740403 1
0.564390083462018 1
0.612730614749118 1
0.232435362587619 1
0.597020160061466 1
0.321386188269095 1
0.54204573961446 1
0.0504542648773222 0
0.177747041723043 1
0.627219926239176 1
0.468162677483532 1
0.253458573548468 1
0.614540634150727 1
0.543074907848603 1
0.502421644548581 1
0.798681713496694 1
0.190478330553492 1
0.564562159366774 1
0.438644260053334 1
0.330006458305126 1
0.590712986432216 1
0.245358200870309 0
0.408164948472407 1
0.580596432459752 1
0.166238429080089 1
0.956421645774054 0
0.474168632127339 1
0.299873365287246 1
0.359159239976201 1
0.166915616676561 0
0.602533577876053 1
0.637406890871161 1
0.616090959122434 1
0.926972149267564 0
0.573015542762411 1
0.757870163841752 1
0.286643330020567 1
0.734851824959969 0
0.532557804976521 1
0.240122146755674 0
0.503904524318611 1
0.590566049170805 1
0.283701376386289 1
0.258626599107053 0
0.295032159705596 1
0.675448096099414 1
0.47917980103524 1
0.655902622921471 1
0.487258977941201 1
0.442429423793416 1
0.535853656426107 1
0.826459110591548 1
0.466712695994219 1
0.603874375975579 1
0.214712658239254 1
0.107126365858499 1
0.471073058704626 1
0.853759898557292 1
0.385213414946891 1
0.478477348192676 1
0.39964046653746 1
0.299930618926586 1
0.623682680286564 1
0.214163510392661 1
0.439654452612415 1
0.0257122458144023 0
0.0185170366053344 0
0.322872559484791 1
0.703373497099109 1
0.447100669101343 1
0.556024945299135 1
0.451912912851596 1
0.63234791531841 1
0.727943387048686 1
0.634186187778269 1
0.614552404426182 1
0.583433349578513 1
0.508711239982839 1
0.833515500230508 0
0.345487190134068 1
1.05080037943414 0
0.837989853092717 0
0.399657261845007 1
0.441937952803571 1
0.676581739491704 1
0.718599183618386 0
0.561133290676283 1
0.528505887190992 1
0.46462962988039 1
0.478887446637259 1
0.376203507818903 1
0.53589943162908 1
0.630546765289332 1
0.233229103458783 1
0.39471499310635 1
0.420023136696395 1
0.316724811251144 1
0.752711754271687 1
0.374011673841242 1
0.490039534984295 1
0.679927311259514 1
0.662581551339358 1
0.737330237990896 0
0.524329911184075 1
0.579752494941384 1
0.390447653968815 1
0.525995791393907 1
0.427447729074728 1
0.603658599407107 1
0.150353639329969 1
0.230890704177399 1
0.343539611152667 1
0.469918825255041 1
0.182652990880745 0
0.692083487595868 1
0.588821484570187 1
0.718890796392689 1
0.636776667921905 1
0.54585614174671 1
0.554588966604886 1
0.521570290641868 1
0.921061134537061 1
0.341971563948092 1
0.245317519635771 1
0.628600097482293 1
0.344228428566446 1
0.514734411722613 1
0.963318704573292 1
0.663097976428343 1
0.729666805812413 1
0.707873177993928 1
0.512566653294012 1
0.454609083767699 1
0.443612729152241 1
0.576190948651657 1
0.721993882558749 1
0.459237572793965 1
0.511374396398565 1
0.391137368814209 1
0.436030284121651 1
0.27701106502226 0
0.570828715949921 1
0.707467019714931 0
0.597344136435817 1
0.297575280943023 1
0.372005221211079 1
0.64381539878495 1
0.51233015824532 1
0.414220639613081 1
0.451663001406814 1
0.591409074793281 1
0.420529616742151 1
0.36811921804604 1
0.437904015463336 1
0.49744254680091 1
0.76211113389356 0
-0.00134358151017934 0
0.374926801998865 1
0.424531233325143 1
0.564291525155145 1
0.657990389370391 1
0.610180521147438 1
0.132068759460601 0
0.413694972500947 1
0.471590321263016 1
0.353352558980534 1
0.33030215085674 1
0.470278964812638 1
0.352410928731197 1
0.550168121700976 1
0.577701121272797 1
0.672919975392709 1
0.299127713660555 1
0.304349609994912 1
0.492128700560017 1
0.521926165134944 1
0.619962948388516 1
0.596030959271074 1
0.58311478793731 1
0.439900268324709 1
0.769035646703926 1
0.292025259790431 1
0.397404311188622 1
0.644533851117531 1
0.135184692373632 0
0.291994423311656 1
0.521881076610928 1
0.337011852590909 1
0.460691813160793 1
0.412977012026985 1
0.42798595153117 1
0.469528464181701 1
0.36606661966201 1
0.0491475623106846 0
1.01798466639914 0
0.267629822698526 1
0.631361130651649 1
0.563008325522819 1
0.607794415215891 1
0.0734038386945959 1
0.580478321262048 1
0.456707403883868 1
0.861213957450627 1
0.614242059253975 1
0.531215816901064 1
0.430277953040257 1
0.445999606957622 1
0.551516222016795 1
0.526845526955877 1
0.302709581836799 1
0.574877587474077 1
0.551250888423923 1
0.694987491910455 1
0.579287076762898 1
0.590694325517078 1
0.619124006733861 1
0.613718651669211 1
0.940813409691366 0
0.551588381297731 1
0.414817462325465 1
0.392831328151891 1
0.482224582660124 1
0.412391162737013 1
0.618164831456949 1
0.615112094960151 1
0.096028676761162 1
0.437385184715328 1
0.656354447854712 1
0.541048580577719 1
0.606668083410177 1
0.737160674647868 1
0.372651867794735 1
0.32665167845182 1
0.412232803952045 1
0.918972931368663 0
0.590087507969597 1
0.397907933603248 1
0.167995777693183 0
0.279883049183932 1
0.728372367107879 1
0.660175259770211 1
0.530977262169457 1
0.405512459352654 1
0.537236258223391 1
0.289725143129982 1
0.587292594645982 1
0.230355794946122 1
0.476731322515622 1
0.541195145380632 1
0.247908080557192 0
0.302627366809521 1
0.521174395571462 1
0.866556219740411 1
0.740132949029914 1
0.5396171868868 1
0.454078319782946 1
0.222803535392056 0
0.464806101175772 1
0.473169812326459 1
0.292692048439346 1
0.79819247023572 0
0.634259628256005 1
0.576490939717593 1
0.454512202618843 1
0.550944180345744 1
0.717641809428984 1
0.720994584496659 1
0.693905018863803 1
0.518321870953293 1
0.616275276235739 1
0.58136434669215 1
0.577468842224492 1
0.511088668077922 1
0.22703678942999 0
0.604143586038811 1
0.557596540857869 1
0.239518335328355 1
0.408084026424793 1
0.355789479692379 1
0.519159459088656 1
0.501126642414298 1
0.762889154980997 1
0.302014551361809 1
0.525488904778003 1
0.504539006104851 1
0.496488256142889 1
0.57550992377485 1
0.499517058267209 1
0.360734729896295 1
0.571312509738391 1
0.589113934650359 1
0.709949303585071 1
0.848191693166616 1
0.392578811878381 1
0.690962866994992 1
0.140303944264959 0
0.474604578684406 1
0.647522404434351 1
0.674214178321766 1
0.136284869265339 1
0.40416837411058 1
0.434151453885673 1
0.555770547330831 1
0.400501749569868 1
0.672046581396776 1
0.532916251303709 1
0.472296983093518 1
0.475751930616809 1
0.500584773312624 1
0.52419859617365 1
0.608256139891247 1
0.707922109578986 1
0.4894781921102 1
0.588467290239397 1
0.662914291435672 1
0.644143793553531 1
0.612769543091228 1
0.464032050327287 1
0.190677931712743 0
0.600440569367233 1
0.230783975814704 1
0.308700747534532 1
0.653153222848275 1
0.432161470132062 1
0.524517628393249 1
0.291502183707132 1
0.577970822117269 1
0.43930631466527 1
0.607149095788202 1
0.540190435373506 1
0.817063550199951 1
0.530501659845674 1
0.465577123712765 1
0.732936662971041 1
0.279049740295874 1
0.704839560953952 1
0.488010390966359 1
0.36020339482972 1
0.59002237799746 1
0.110305361960571 0
0.379937542359711 1
0.773501409326832 1
0.339215939831741 1
0.539140526697688 1
0.559371429712193 1
0.758669662297619 1
0.414032597431531 1
0.240746106114248 1
0.475224110086666 1
0.728072791593137 1
0.697658261584202 1
0.476897779606049 1
0.429996284176931 1
0.554360771287571 1
0.567961821158128 1
0.465005183892578 1
0.200547520567651 0
0.578740124958888 1
0.613296464816705 1
0.433397669251837 1
0.473482005474265 1
0.395783417390036 1
0.67629315650714 1
0.524695129142018 1
0.482920456204455 1
0.523073371895614 1
0.499940770309977 1
0.712964133518026 1
0.420624613607068 1
0.876625994061174 0
0.359284192578137 1
0.624882566642873 1
0.456423969470545 1
0.75894837966865 1
0.510427099342604 1
0.547042322862244 1
0.224670567756091 1
0.576199519359838 1
0.504077373802879 1
0.821317469891153 1
0.577860375431116 1
0.687687799918867 1
0.592956745568252 1
0.153935943608074 1
0.650991209319434 1
0.394803430312914 1
0.642202055243443 1
0.355755171764674 1
0.478646330005213 1
0.425664234819712 1
0.444104173428037 1
0.37153117993272 1
0.495401830635144 1
0.258581882869004 0
0.62065103536341 1
0.178774118367623 1
0.449622847055578 1
0.701512029156613 1
0.505912360777621 1
0.565837636653897 1
0.591775695504336 1
0.571286255128212 1
0.503607134475827 1
0.580372487980637 1
0.463139938491589 1
0.663827516619825 1
0.244628565121404 1
0.38544801799859 1
0.812543884371363 0
0.73281274785652 1
0.316547023916092 1
0.552250837161687 1
0.366690805459177 1
0.408382404894747 1
0.429487964995224 1
0.414856519121372 1
0.540210094777115 1
0.318073075999292 1
0.517064545510388 1
0.672327238560696 1
0.146780902485714 0
0.194824736967522 1
0.695173295620977 1
0.790475514928241 0
0.701811595222694 1
0.31895538531295 0
0.264329135869365 1
0.523096841469794 1
0.323796721164856 1
0.507564594404639 1
0.317736856710728 1
0.697514496963991 1
0.554126359009373 1
0.597276427807621 1
0.634472028414662 1
0.416695554448617 1
0.244921648428794 1
0.46657818933839 1
0.560388824665938 1
0.714435604103373 1
0.721037133254828 1
0.463549627666451 1
0.448775982850587 1
0.752274856299373 1
0.710408073003495 1
0.340536414833165 1
0.080586957470802 0
0.497092416170764 1
0.695931421878527 1
0.256375723628202 0
0.534354298694509 1
0.482293335860836 1
0.574877170714172 1
0.64859167328454 1
0.564883607632226 1
0.549177120701476 1
0.36928209978067 1
0.541279957137409 1
0.777234239055369 0
0.588098472462264 1
0.634669581768043 1
0.466176011250322 1
0.793316818047832 0
0.4369862002214 1
0.405888509470387 1
0.4147826885759 1
0.339108983303342 1
0.47802366113216 1
0.478295322124958 1
0.33995817930331 1
0.840400911574512 1
0.711418222791911 1
0.120289956368808 0
0.318439447951817 1
0.458373963473149 1
0.291513737724117 1
0.987210666574055 0
0.432315061693819 1
0.284933599438711 1
0.533606078016011 1
0.522557052716634 1
0.382065392739609 1
0.380373181499691 1
0.39548454569481 1
0.755793836703373 0
0.504187228891444 1
0.480516218087929 1
0.546999102164667 1
0.546992408809823 1
0.594859406400085 1
0.629254693764281 1
0.633270382530596 1
0.501198977954792 1
0.698239898127279 1
0.822555555754978 0
0.50580836053385 1
0.57902010896707 1
0.213194377122532 0
0.514561103563003 1
0.410527347608447 1
0.35647501527081 1
0.649918858244028 1
0.0444597332235617 0
0.275504840961498 1
0.299198461301124 1
0.398069266293994 1
0.552142966116414 1
0.531686928633524 1
0.60838704828327 1
0.627512195145849 1
0.589445671537488 1
0.718469993778053 1
0.788408732651183 1
0.560255839314461 1
0.313054457848722 1
0.546172903462979 1
0.365674289500486 1
0.388809983254025 1
0.68911263634526 1
0.752596882932089 1
0.638293553520143 1
0.412523336858044 1
0.506371398905842 1
0.29867351784318 1
0.803361776519038 1
0.371586774469035 1
0.69034347648142 1
0.489021623064521 1
0.60773013193114 1
0.474510274245207 1
0.482164254739996 1
0.769634780449268 1
0.238424359397656 1
0.686006287325064 1
0.713713278636189 1
0.578409908576816 1
0.646645078988902 1
0.284990095456038 1
0.585173215954293 1
0.418424824801843 1
0.20327755872582 1
0.688699876649838 1
0.505549191802932 1
0.45357699818331 1
0.435899394871894 1
0.548613040639568 1
0.331969513418727 1
0.460452683360807 1
0.650169643308264 1
0.443558182229814 1
0.568664049926579 1
0.450528798912897 1
0.679317326947882 1
0.485239344169849 1
0.997064176676147 0
0.375180347552294 1
0.166314724231454 0
0.446132375087045 1
0.350260340273109 1
0.492395886343788 1
0.689606993027901 1
0.332782396722925 1
0.290438978286672 1
0.637975391690069 1
0.641291785771996 1
0.555912249144563 1
0.780595301039157 1
0.413359148028894 1
0.466302833739543 1
0.369377307175693 1
0.337333909750556 1
0.663154126200859 1
0.647988287025002 1
0.193159425966936 1
0.708059987503391 0
0.781672756536648 1
0.400144615975949 1
0.504403659093737 1
0.480970325975441 1
0.322002427157752 1
0.352031792728097 1
0.549969836907964 1
0.541238059695787 1
0.553019003989825 1
0.71107945375184 1
0.704899182447169 1
0.784182120554546 0
0.55460714223365 1
0.729462980060471 1
0.699988598481674 1
0.277184220278024 1
0.37123597529156 1
0.187071709369761 1
0.941593717922668 0
0.15195779324292 0
0.520324590855547 1
0.38884654555891 1
0.579129065450509 1
0.663717743253169 1
0.238688099956382 1
0.571121932760252 1
0.574534670988278 1
0.439277346798377 1
0.867036116535546 0
0.61458869691021 1
0.311918285238908 1
0.372776888638343 1
0.510615849511373 1
0.458151198774571 1
0.336973263195534 1
0.643371328480834 1
0.358330079340595 1
0.565253687101962 1
0.356556547696514 1
0.518035333368165 1
0.272309055261056 1
0.411029779628888 1
0.359258555232844 1
0.246465165042899 1
0.651253038165624 1
0.756659206980293 1
0.644380134772445 1
0.59107469838705 1
0.496124642786789 1
0.659158471939624 1
0.524934708344065 1
0.427797206544477 1
0.242525939614821 0
0.437507807398472 1
0.354411640161519 1
0.376208978784406 1
0.142297650267826 0
0.212483447883048 0
0.525500252957689 1
0.604400288797206 1
0.597180365810405 1
0.618780586349428 1
0.513029037183687 1
0.475837016019057 1
0.717091938584217 1
0.438819870525153 1
0.455453940211084 1
0.865273813305912 1
0.397989781410362 1
0.624382063064071 1
0.338243061422983 1
0.804929213871762 0
0.475880830015531 1
0.572510324232553 1
0.795447680229412 1
0.468791385618298 1
0.572443078842419 1
0.490206532760697 1
0.517488407065013 1
0.642451290049983 1
0.533919274621208 1
0.500196181131421 1
0.353161872634377 1
0.820135618528354 1
0.2763135936694 1
0.695339590872521 1
0.669743517203592 1
0.464123951870459 1
0.569452342791328 1
0.509316068334735 1
0.163539618195842 1
0.433780262244126 1
0.319431718069261 1
0.618705804252518 1
0.456191161054487 1
0.227572319590287 1
0.359184624270601 1
0.392145131298484 1
0.727665811412564 0
0.457632658624888 1
0.766366106180703 1
0.415835802506433 1
0.637994710172199 1
0.385642600687999 1
0.103060265282853 1
0.364931523067437 1
0.326691041436029 1
0.468426323879784 1
0.602466834644475 1
0.620308009676503 1
0.73998809510122 1
0.61533002424828 1
0.307069846164269 1
0.73715576959417 1
0.518431212534446 1
0.453498261039137 1
0.516864999386767 1
0.28995745124057 1
0.71067766355291 1
0.46507061004687 1
-0.0173162683248266 0
0.42751858733004 1
0.278422111030764 1
0.653521893191939 1
0.17159706526657 0
0.430252904641375 1
0.516668115969985 1
0.406182008906979 1
0.66688576919322 1
0.305928941310532 1
0.538772268967004 1
0.746114059530986 1
0.365148275774317 1
0.421993321179442 1
0.490739108345868 1
0.445223716312558 1
0.563696005380823 1
0.0561443756015521 0
0.564163424105418 1
0.487545304503023 1
0.439416972523326 1
0.322281308439439 1
0.26574965532178 1
0.330684585655507 1
0.567763569467893 1
0.573605531086732 1
0.389266313378042 1
0.482807259290145 1
0.347735712443356 1
0.44457294729252 1
0.725871990246566 1
0.450638728611689 1
0.314304382675883 1
0.512511072407581 1
0.441830655677993 1
0.584721735540651 1
0.496267940423268 1
0.395695321043037 1
0.582444734575506 1
0.349670504910642 1
0.380309090062133 1
0.689037546316911 1
0.594959433876309 1
0.467076362442152 1
0.524382726606163 1
0.81086736040887 0
0.378138903755804 1
0.41377351287483 1
0.129751394333379 0
0.610586093701286 1
0.44317708442581 1
0.428601119437783 1
0.302415329555302 1
0.54766940984215 1
0.558275644137912 1
0.559516640005002 1
0.766308443139866 1
0.740649821441535 1
0.500138173089709 1
0.902427725073726 0
0.466151740040792 1
0.612729754967336 1
0.640297004422372 1
0.366646714907088 1
0.442617056743247 1
0.61013215035079 1
0.243288213092629 1
0.556139933012199 1
0.269446889571908 1
0.53367756737534 1
0.391798749466913 1
0.746981812572864 1
0.470509477894136 1
0.562921975044519 1
0.434235109896093 1
0.585738196924888 1
0.448715599918116 1
0.660619363345497 1
0.568459761839364 1
0.606348558531689 1
0.665047793083032 1
0.388324665613697 1
0.541978841704333 1
0.532866839835968 1
0.544361566210672 1
0.619856514915304 1
0.68394923171654 1
0.524690888272498 1
0.490638922331685 1
0.256671283063698 1
0.441274286791958 1
0.394483738047558 1
0.792364654244766 0
0.538539219557383 1
0.798072102829645 1
0.197696059208751 0
0.47442531839734 1
0.662245142564188 1
0.362151768533303 1
0.410762845994975 1
0.91258319264399 0
0.357823894296294 1
0.526397725355216 1
0.745360366288941 1
0.518266514987832 1
0.634989456059145 1
0.442445947617882 1
0.586333011011006 1
0.51497182867705 1
0.872204399162323 1
0.608409849233509 1
0.465686452713944 1
0.967952082248341 0
0.240796615204481 1
0.650706655957575 1
0.358347435518129 1
0.554293583486111 1
0.475915543954036 1
0.650826109463671 1
0.4028111267234 1
0.353474844555818 1
0.461730882023164 1
0.320193758840933 1
0.209112374182189 1
0.631102760512747 1
0.401040619589628 1
0.625731284175064 1
0.202976766096176 0
0.508402975817701 1
0.453090300612159 1
0.603225371675223 1
0.500970582873433 1
0.294007313509043 1
0.885891403576055 0
1.00047317240578 0
0.599217193691891 1
0.723146268254657 0
0.21894345404218 0
0.5889698880646 1
0.762497134577311 1
0.235434890283178 1
0.498663480268342 1
0.746133080525964 1
0.52474588413782 1
0.241068012431734 1
0.627243933074884 1
0.445407202298292 1
0.460808997997237 1
1.11687180076251 0
0.59338987970784 1
0.472212993691659 1
0.400905936930136 1
0.286806875219142 0
0.264133787201186 1
0.392834523648469 1
0.29863206694717 1
0.675045569520748 1
0.538344612752611 1
0.757469722912621 1
0.578316429159719 1
0.912742980233683 0
0.464822999663161 1
0.393006202407426 1
0.367179764606627 1
0.793291611221137 1
0.752937325802277 1
0.513013174067104 1
0.453599789742658 1
0.552046047954858 1
0.860901368626694 0
0.262569545134433 1
0.346571972731829 1
0.365003609594064 1
0.458294153984431 1
0.242626073247058 1
0.541797287975898 1
0.196160710260605 1
0.308086805258051 1
0.298158780652209 1
0.412802125680696 1
0.593060384110564 1
0.51196560294651 1
0.348773287095322 1
0.407153376647111 1
0.51589366120008 1
0.47397356869539 1
0.309230208634148 1
0.627620127173425 1
0.544419087518261 1
0.365363288134944 1
0.794609354351449 1
0.32993725721632 1
0.293320730506501 0
0.775660787615894 0
0.629138403563657 1
0.157263103395646 0
0.601224754005328 1
0.331159018993015 1
0.543904788959363 1
0.514557230939335 1
0.338051701499506 1
0.398577668735586 1
0.494774308633336 1
0.332766443333263 1
0.570153301999865 1
0.528805225042845 1
0.353493975745561 1
0.384082438523602 1
0.58448315429676 1
0.494239616368556 1
0.292597803735762 1
0.552705960272547 1
0.542457847928539 1
0.284053156285469 1
0.517601950532184 1
0.593247122039997 1
0.608580362536231 1
0.462789436304545 1
0.131997382780873 0
0.417277295186843 1
0.302763963454011 1
0.735575971188789 1
0.419887623877861 1
0.916270107236138 0
0.484267938108124 1
0.370799862576319 1
0.669525987836596 1
0.49077350816919 1
0.852149123385944 0
0.894635093451946 0
0.508315972185713 1
0.563651595973381 1
0.590425566600733 1
0.45841968624697 1
0.730009324296152 1
0.471350395399036 1
0.507315598613441 1
0.243057630084217 1
0.838966690403847 0
0.445437030836324 1
0.293949822014939 1
0.620285477366894 1
0.28778882275513 1
0.800137457202526 0
0.572210012838449 1
0.538661667522017 1
0.468849289511169 1
0.439170621604414 1
0.185583227308116 0
0.714981985588268 1
0.415130038977773 1
0.860884538943447 0
0.516482481049266 1
0.473623078124823 1
0.224087648491338 1
0.802722621556582 1
0.654446505480294 1
0.632959676520762 1
0.910874671440017 0
0.426435296537682 1
0.39316904039213 1
0.437359934598152 1
0.483376197655813 1
0.392720791469231 1
0.354051509789869 1
0.703504401824081 1
0.47544995425994 1
0.716548422061186 1
0.302356274513993 0
0.640625341981077 1
0.444475264202228 1
0.235903987074217 0
0.401774264353297 1
0.603616371042423 1
0.692656012154107 1
0.657593993983334 1
0.574796662846095 1
0.595283554599254 1
0.124621833711378 0
0.565525672295665 1
0.304835855873759 1
0.903590336198981 1
0.68623282942497 1
0.219517465641559 0
0.634547800999946 1
0.0811778217913881 0
0.426458274162547 1
0.229121776933471 1
0.568402430600205 1
0.523723941707527 1
0.479308006694281 1
0.680951220127231 1
0.304667607492265 1
0.542609628885518 1
0.457925635790305 1
0.37714499358522 1
0.317727347964874 1
0.39096927871002 1
0.50895573657222 1
0.302443052116316 1
0.629375118015766 1
0.664811800867286 1
0.742384320327338 1
0.624402260417946 1
0.335919333270224 1
0.50326423971765 1
0.462623315241616 1
0.547762515452145 1
0.648416164563584 1
0.414058238812951 1
0.47740839743383 1
0.464639747445321 1
0.208588767724268 0
0.520500814931129 1
0.809403352323883 0
0.14387804800539 1
0.451427782582311 1
0.492337099700238 1
0.162062703075697 1
0.625966569242687 1
0.614263806741914 1
0.518201455898758 1
0.416493883818377 1
0.468293808469723 1
0.786263535196703 1
0.398687883913461 1
0.590485031097796 1
0.399601322787668 1
0.33894770768435 1
0.529707962370668 1
0.583873818882516 1
0.486942432753357 1
0.963632764562824 0
0.554717097383784 1
0.658359473308483 1
0.403626487073497 1
0.595411615696541 1
0.522839964594838 1
0.356652838847997 1
0.497770315252101 1
0.566995930256701 1
0.516962381787492 1
0.415511598333384 1
0.736884462794698 1
0.539685689791244 1
0.121215916814926 1
0.383921252206279 1
0.538616747565883 1
0.387377335651277 1
0.192261697606193 0
0.592203324669324 1
0.506525918327121 1
0.663808359131067 1
0.391399088278217 1
0.552004220287728 1
0.569356063892688 1
0.141856921961194 0
0.390112753683158 1
0.686342785782952 1
0.67605956394749 1
0.554337719755334 1
0.264141512767002 1
0.756619280099326 1
0.454886447548679 1
0.452865813903166 1
0.721402736528872 1
1.0315229194473 0
0.572949801297138 1
0.301616256754391 1
0.718358064512534 1
0.436728601797275 1
0.760715549280145 1
0.514911093167488 1
0.319333220975368 1
0.483955878002107 1
0.250683643926187 1
0.36176048783692 1
0.783270438028308 1
0.635034476012124 1
0.44505558343835 1
0.554112359605846 1
0.331818253885031 1
0.641789885245746 1
0.989599637114292 0
0.795437496884005 0
0.356114660917797 1
0.484272074786809 1
0.706347899100102 1
0.84792395809514 1
0.478926748040431 1
0.369425067005104 1
0.571697537387802 1
0.465698776465941 1
0.407320812629676 1
0.171272710785803 0
0.410588470170989 1
0.248055739167451 1
0.403184265158654 1
0.222835803947829 1
0.274408986021983 0
0.619922990312607 1
0.473589996978783 1
0.404799131187592 1
0.609510629746349 1
0.391164781000519 1
0.462580701596576 1
0.507372334637626 1
0.302667844186214 1
0.369607412461368 1
0.685444032343217 0
0.32615747575671 1
0.743558169322316 1
0.743519806803471 1
0.735325878633375 1
0.550855683530366 1
0.171302417787892 1
0.184619663008622 0
0.653846675708859 1
0.443768473870063 1
0.833102030381459 0
0.420015398319229 1
0.759988414710075 1
0.388541247263365 1
0.644865228315478 1
0.523736284372531 1
0.156465315594608 0
0.738395642773783 0
0.423588601880987 1
0.565461767501142 1
0.51938073508219 1
0.50239377677941 1
0.554183303387244 1
0.522978992104061 1
0.379413585040729 1
0.492874202413827 1
0.387993467337177 1
0.584151712091896 1
0.368552446318757 1
0.0769090720112343 0
0.444678296123216 1
0.46800248702073 1
0.404901180190656 1
0.504521420430394 1
0.484600115728895 1
0.603025982291759 1
0.436723942441496 1
0.4223477454815 1
0.327286252769248 1
0.549697829293981 1
0.537239845704253 1
0.624443708317407 1
0.573586134450788 1
0.331275181740534 1
0.557532552805676 1
0.273880074038473 1
0.516678908529132 1
0.479108523843935 1
0.647541197994067 1
0.396100237521134 1
0.327343777889703 1
0.393761681968067 1
0.170505255116528 0
0.169082533338956 0
0.326382357361545 1
0.451614827268226 1
0.457927396044249 1
0.261097501313722 1
0.858751503137901 0
0.582321537486656 1
0.1500556614789 0
0.272171147637022 1
0.855643245939875 0
0.493924912908798 1
0.523805679096454 1
0.46304773149977 1
0.25003672153435 1
0.284067129440177 1
0.383703948911304 1
0.599463525294113 1
0.334745750223047 1
0.45141165293946 1
0.124021271643615 1
0.360173935820601 1
0.540820610967933 1
0.620459435582831 1
0.412162472009307 1
0.637939026818376 1
0.692285598702319 1
0.398392211227888 1
0.354148995635969 1
0.184866039812892 0
0.711368519987664 0
0.481729362266215 1
0.554525847195952 1
0.338668352403156 1
0.735782134849475 1
0.560989031865146 1
0.589627953737879 1
0.905429051698519 0
0.594228542194824 1
0.872609859168364 0
0.582613941399941 1
0.729951846643128 1
0.295147273685773 1
0.35498108629032 1
0.572925411976567 1
0.460558888368982 1
0.783468078187855 1
0.760910498616712 1
0.424450827190085 1
0.4103407191182 1
0.682159633282299 1
0.831780319014836 0
0.537168850948206 1
0.673830395034487 1
0.328418052305792 1
0.52880478574923 1
