# Supplementary material for: Bias caused by sampling error in meta-analysis with small sample sizes
Source: PLoS One. 2018 Sep 13;13(9):e0204056. doi: 10.1371/journal.pone.0204056 (PMC6136825; doi:10.1371/journal.pone.0204056)
Supplement: S3 File — (ZIP) [file pone.0204056.s003.zip › results N = 10 delta = 0.5 tau = 1 sz = 10-20.txt]

"dl.delta" "dl.cp"
0.00172408148161331 1
0.528487479441928 1
0.0103551734117506 1
0.753284471894553 1
-0.467447934431276 0
1.10981908839658 1
-0.140544204201826 1
-0.0384122703359446 1
-0.383853911977612 1
0.897819619472326 1
0.736846494801003 1
-0.422021356711341 1
0.682360231821445 1
0.158779197331141 1
0.820014671562358 1
1.01565269557645 1
1.52843175156739 0
-0.167480485426967 1
0.707242725193159 1
1.11329223219777 1
0.400820655989072 1
0.979032562640676 1
0.653643934051363 1
-0.280863792888726 1
0.114575180505785 1
1.52821952254963 0
0.35057673417197 1
0.183737495349515 1
1.01700281077925 1
1.25309737023953 1
0.747096161309268 1
0.0417159048311946 1
-0.319436281678821 0
1.24308581637482 1
1.20933217620913 1
0.389605324230414 1
-0.347325111462429 1
0.766554314782828 1
1.27253375690148 1
0.288428215780876 1
0.961966517668174 1
-0.201227627894112 1
1.22556380631878 1
-0.132575455077772 1
-0.616825844999766 0
0.926201315754871 1
1.46655158806992 1
-0.470403761357734 0
-0.183000362065608 1
1.26394253800872 1
1.53751945677143 0
1.19785154855427 1
0.891023634441665 1
0.506421120462552 1
0.719175117140767 1
0.631479139938021 1
0.0127800922771816 1
1.28054693392178 0
0.173479731527976 1
-0.455659220478606 1
0.530677803519204 1
0.229452086661685 1
-0.0689644952840076 1
-0.415162261847073 0
0.863746918424133 1
1.22168271574227 1
1.84239597286577 0
0.358265631793016 1
0.0112373815106036 1
0.281396433192563 1
1.18122373430612 1
1.05452791550575 1
0.471204045399599 1
0.182059492979017 1
0.707624432365047 1
0.971659612893002 1
0.884365284324926 1
1.02353004842878 1
0.0500839923976219 1
0.185271528698115 1
0.54170325918087 1
-0.143292792832855 1
0.0564017366859115 1
0.718418913664192 1
0.653747801448033 1
0.343067206261421 1
0.773307864730664 1
0.398747822072579 1
1.02422674952518 1
1.16939734722178 1
1.31884168748525 1
0.455107613214174 1
-0.122688539004268 1
1.93147592618025 0
0.790200982252192 1
0.268084146629273 1
0.195796374621424 1
0.506278859647039 1
-0.0806912661767312 1
0.53955127453936 1
2.16623498870953 0
0.0506279064332843 1
0.899247236005722 1
0.0451700894336683 1
0.0964948198303266 1
1.050745201855 1
0.0445945348319298 1
0.153153219941054 1
-0.872423414084883 0
0.400639482100971 1
0.82465757405402 1
0.771431999292718 1
0.190780055455867 1
0.578666358511674 1
0.688526076290796 1
0.243498260840754 1
0.82774058847149 1
0.891119212589843 1
0.844624304110858 1
1.11854105085994 1
0.658964659546902 1
0.0797261239662955 1
1.50357618133612 1
0.392962040855858 1
-0.135302794240223 1
0.840069579847826 1
-0.19685006922268 1
-0.701152051538743 1
0.482793048646833 1
0.935860527084265 1
0.192108446277182 1
1.07682464522305 1
1.22634248235454 1
0.776309896883047 1
-0.090235507710279 1
-0.0102061362866758 1
0.949758243522173 1
0.478288634209423 1
0.50559454659614 1
0.148093052030623 1
0.820232003052146 1
1.32045958550363 1
1.08724055141175 1
1.82424133177291 0
1.09252099677556 1
-0.0976665918056331 1
0.0794691286777202 1
0.714101469107833 1
1.43285673696213 0
0.663953570962629 1
0.420588405316025 1
1.58032994217374 0
0.47453633585603 1
1.05188565918173 1
0.0157866031686857 1
1.04278934978701 1
-0.171899661225998 1
-0.473986376607811 1
0.0127742450831707 1
1.02181471566303 1
1.74599527634038 1
1.18858294426552 1
0.82178783241368 1
-0.492725522090626 1
0.0760725623248115 1
0.218324905007406 1
2.01132925140935 1
0.115428957251268 1
0.181277810470472 1
0.994003695532024 1
0.515326431356026 1
0.558523609214329 1
1.02114140550804 1
1.11927634288517 1
0.224789663374783 1
0.393092671427533 1
0.409814578687757 1
0.0951684180351132 1
0.65094164589972 1
-0.228518408621887 1
0.869629846174662 1
0.179445530803728 1
0.654712459327323 1
0.241854635647795 1
0.109305736360163 1
0.848642913663708 1
0.847816977153548 1
0.32486404624867 1
0.92349533084036 1
0.602721435846685 1
0.0529216519002231 1
0.223450522862535 1
0.481236255363011 1
1.75301436434828 0
0.788400753822816 1
0.817678916566401 1
0.114343955111077 1
0.430483363156232 1
0.686350990006696 1
1.04672700857126 1
0.0645115318938261 1
0.140185775101121 1
0.565767373319811 1
0.74280997975908 1
1.56451686284062 0
0.503527484584447 1
-0.222950789373404 0
0.37557810204031 1
0.0698967594799806 1
0.336283984057363 1
0.491559434707388 1
1.50281546141882 1
0.353453612175075 1
0.000728842490184332 1
1.13947463383077 1
1.2938832881583 0
0.000548227647229331 1
0.649364827024764 1
0.250298448165585 1
1.68423594606883 0
0.384233805305333 1
0.558405776808569 1
0.086471933036084 1
0.530854803105579 1
1.21581459726204 1
0.274252842250271 1
-0.478839285132314 1
0.860734182955486 1
0.241119892617 1
0.516780568946592 1
1.37024810129257 1
0.30665272413288 1
0.278576933899479 1
0.837288152604944 1
-0.214340333146154 1
0.611170876408818 1
0.64969688831918 1
0.686301268317297 1
2.10380222262419 0
0.542401982654056 1
1.32436512883268 0
1.05713558192665 1
1.15889649197079 1
0.693100231869602 1
0.0890220153986086 1
0.136422125660067 1
0.894769336505999 1
0.423122853480304 1
0.854998728660388 1
0.0168717661135512 1
0.251143965172066 1
0.299628068756715 1
0.951222049309316 1
1.42310269806046 1
1.01464314703081 1
1.40887449917867 1
1.5099679656577 1
1.21742966285487 1
1.09390698784067 1
0.624998550658182 1
0.580409819810755 1
1.32102712501127 1
-0.116020384456464 1
1.58889479551372 1
1.05579039466514 1
0.777767273810563 1
0.635109491516159 1
0.200605418665539 1
0.458955631374682 1
0.466412379857972 1
0.0727170561174086 1
0.712092364423542 1
0.396323302552782 1
-0.488979760417841 1
0.862726135669251 1
0.657595175784381 1
1.76023618519351 1
-0.195737692400371 1
1.57091941558217 0
-0.288669796655729 1
0.321688019167966 1
0.339313945277617 1
0.679003432305036 1
1.36679453961429 1
0.865532804173599 1
0.479441863791204 1
0.696719949252646 1
0.117272217887777 1
0.533283109047678 1
0.889094116374414 1
0.83163191319933 1
-0.0758110794655671 1
-0.477451709626277 1
1.63761267482718 0
-0.753283756139874 0
-0.591356159969123 0
0.960224783123672 1
0.112668558263734 1
0.392171546353046 1
0.773624310362078 1
1.2225079271965 1
-0.0124667343530877 1
0.994637816207782 1
0.455034779518136 1
-0.168169385330392 1
0.610448198112916 1
0.208945551053022 1
0.672005199389634 1
0.649778054240086 1
1.00190399666308 1
1.64891501795476 0
-0.0262719578226821 1
1.32760822454739 1
0.910010313172796 1
0.957056240684928 1
0.465663367706939 1
0.184404862079335 1
0.544256220029372 1
-0.0710291076019004 1
0.00636759174785572 1
0.196776914107996 1
0.58652491684066 1
1.07392216977678 1
1.9773499391261 0
0.831419108722403 1
1.22935758825198 1
0.582505588881258 1
1.34173340142201 1
1.27270865875163 1
-1.20169198063013 0
-0.130164250627368 1
0.983545931101169 1
0.735178688602332 1
0.777040687364453 1
0.131247268044151 1
1.19192088081388 1
0.789472199073417 1
0.30045349774041 1
1.35848541498639 0
1.0696205956513 1
0.483567076338945 1
-0.235549740181331 1
-0.669425999573772 0
1.37057644460195 0
1.00062206391677 1
0.891315271013897 1
0.77936360832984 1
0.045972467367118 1
0.511981155805012 1
1.5370026009679 1
0.997985453887442 1
0.476351889689123 1
0.266096620981131 1
0.865024201146363 1
0.707271313395692 1
0.973473030955114 1
0.0606201944898849 1
0.00617755189374003 1
0.610803082603127 1
-0.12887626346048 1
0.353382821688555 1
1.80992386067068 0
0.182363563556725 1
-0.396187390441358 1
1.07159929482728 1
0.426611582076662 1
0.336056346383424 1
0.122511557043142 1
1.24063008962105 1
-0.320553762272564 1
-0.651462449779933 0
0.857651731277955 1
1.02413278690089 1
0.843856056933784 1
0.13155551384536 1
1.15687164373408 1
1.2341563300655 1
0.60651779234155 1
0.806199841163521 1
0.407296870405899 1
-0.223905096748928 1
0.483156838395927 1
-0.522768532152251 1
-0.21181007996418 1
-0.151251652372956 1
1.66585524788056 1
0.498513729487984 1
1.30930286113689 1
-0.685690252705811 0
1.25739875933295 1
0.47529626254166 1
-0.0495528541616244 1
0.50925325739199 1
0.372205459504248 1
0.518475539190664 1
0.70867887226764 1
0.658202145112212 1
0.24473690192004 1
1.14095938009805 1
0.127890350313224 1
0.283480790380859 1
0.479912135700167 1
1.37946173375317 0
1.02395154369526 1
1.50524334856529 1
0.778956811954241 1
0.295047909034412 1
0.55792923112573 1
0.89365303485759 1
0.345184554774707 1
0.631505468634747 1
1.3353791118578 1
0.301189703803595 1
0.1847316870097 1
0.632869114651181 1
1.35756573635335 1
1.14361742810885 1
0.197394110644816 1
0.691887469645165 1
0.479820080791809 1
0.333407709155573 1
0.644374217718848 1
0.137490800676941 1
-0.0701592312956665 1
1.28591441672797 0
0.245722604871268 1
-0.0715375224865866 1
0.24264159814356 1
0.396319303848797 1
1.23716628306218 1
-0.697963251812658 1
-0.0749821539245831 1
1.39722313620247 1
-0.0744276906681366 1
1.48283214153132 0
1.30383877254884 1
0.561332318543714 1
0.683684672545486 1
0.594380788396858 1
-0.0457597743167015 1
0.150987192923278 1
0.519995175100552 1
0.696135520655464 1
1.20011229021552 0
1.09441965598551 1
0.806195406690098 1
1.02700710862884 1
-0.284377760792241 0
0.517833370130757 1
0.457183620334891 1
1.08014233411758 0
0.871369045689601 1
1.60688592049356 0
-0.0452488716163896 1
0.080045532102949 1
0.736616880681035 1
-0.0245987597353375 1
1.43150543888451 1
1.50080381844087 0
0.463441271128058 1
1.41864917241516 1
0.797780037201263 1
-0.238927347950965 1
0.778052705895353 1
-0.419710374583485 1
1.5394518559797 0
-0.228331818193733 0
0.93080485333118 1
-0.107005603813545 1
0.491604987060692 1
0.378609238422802 1
1.0952109588267 1
1.30592974406104 0
0.379454829582134 1
0.00120557070935681 1
1.12924116638093 1
0.735276108516474 1
0.728068966410187 1
1.23938462136697 0
0.261281338482832 1
0.463511290904413 1
0.652461870897336 1
0.134894392447033 1
-0.553009668752042 1
0.0882064226974111 1
-0.312954832800839 1
0.306973485061923 1
0.917644174648913 1
0.7238742936247 1
-0.404811880063502 0
0.703489138434139 1
1.03199007642865 1
0.105377337990782 1
-0.764865398375214 0
1.25255357942425 1
0.764852661574695 1
0.0547950166099093 1
0.865529633149314 1
0.673548028304535 1
0.523652108593111 1
0.564813604718514 1
0.102587360954263 1
0.348027444832402 1
-0.396668935216935 0
0.274067658822015 1
-0.141104275990115 1
0.493656174704582 1
-0.203259607693968 1
0.752161753883371 1
-0.435940097554694 0
1.26492499552663 1
0.60440132298065 1
-0.40531698506693 1
-0.353470539802571 1
0.675204703333623 1
0.2483157382556 1
1.24536115353988 1
0.317587930756789 1
-0.29723952812482 1
1.56554301657796 0
1.12089469226726 1
0.812490512498482 1
0.431367662031026 1
0.502363069773044 1
0.147139602548616 1
1.46231049351275 1
-0.0987502431597522 1
0.209625776380308 1
0.276438974198317 1
0.846462665676563 1
0.29894430508158 1
0.200641869677911 1
0.958366377972434 1
0.678633958864369 1
0.653658271922513 1
-0.638448229764697 0
1.38896656320802 1
-0.0553243563332956 1
0.191630815117002 1
-0.346826679970021 1
0.364336309923254 1
0.125989622838897 1
0.601706303950067 1
0.053665031417312 1
0.257121717585288 1
1.21926520220716 1
0.239356008121203 1
1.05180280355146 1
1.02252006339476 1
0.474105712002664 1
0.270324665617793 1
0.934663338981138 1
0.372747924691534 1
2.10888107444686 0
0.377386890105009 1
-0.0741304857470965 1
0.656063305277718 1
0.183123584133401 1
0.810665677422681 1
0.062995504625812 1
1.61674204816978 0
1.26766408406439 1
1.26163609009912 0
1.40067165479892 1
0.457158653493452 1
0.535067465975216 1
0.667197818448764 1
0.775874708566821 1
-0.396699101922438 1
0.325567279197549 1
0.685382486948759 1
0.780322542855054 1
0.911383171783269 1
-0.489938875553718 1
0.625978025715276 1
0.601079451272992 1
1.14832276123053 1
0.959136113081024 1
0.154958926669743 1
0.954492314505262 1
0.305820458114375 1
-0.448780148730272 1
0.297820474682108 1
0.995867641189529 1
0.599314407869626 1
0.683343126044622 1
0.151935522025963 1
-0.114227558687973 1
0.657342746816801 1
0.410661491212369 1
0.0896179888166496 1
-0.170557976587096 1
-0.766005665267838 1
1.52393078190512 1
-0.191158858054272 0
-0.285566829357894 0
1.03128084680822 1
0.402625973057736 1
0.839231997983633 1
-0.170818646667279 1
0.480371933680912 1
0.523859294876348 1
1.15293515335975 1
0.599310706708456 1
-0.339052154296563 1
1.36074249081872 1
0.638539709345886 1
0.544528534317502 1
0.795789836569133 1
0.167859302714987 1
0.955307610620711 1
0.746860483720479 1
0.147714323731632 1
0.569617018902671 1
0.535197508618693 1
0.314296793709618 1
1.13856194040288 1
-0.0350099225206594 1
0.509083747130534 1
1.00160418033728 1
0.619751935503122 1
0.237009090559615 1
1.05209700519032 1
-0.0479571440272188 1
0.544719086453439 1
0.19622903794769 1
0.306374868708121 1
0.3171529269015 1
1.59840340473341 0
-0.413419285311725 0
0.731719193401441 1
1.26449315981852 1
1.20814409803926 1
0.78880225370336 1
0.4648596169064 1
1.01141143380884 1
0.431902869300267 1
-0.00455454148401843 1
1.42670340242906 1
-0.36580353439027 0
-0.294369166722777 0
1.41164381571998 0
1.15581170724428 0
0.360509126632634 1
0.292845057746722 1
-0.156463915408904 1
-0.17256591385545 1
-0.382813474296728 1
0.309814505805412 1
-0.773610474109061 1
0.457677012368335 1
0.92291530747021 1
1.46153974594182 0
0.196894837618126 1
1.20414333693324 1
-0.263624636413061 1
0.153294200419656 1
0.449448050683629 1
1.09181645366315 1
0.229353918017679 1
0.379380435505053 1
0.494343122996478 1
-0.0260657557784436 1
0.398441886260087 1
0.578276178287579 1
-0.149975632823423 1
0.413198000041717 1
0.750460632042687 1
1.19211440668628 1
0.817130928281035 1
-0.301276207672273 1
-0.315315977864666 0
-0.481054292112898 0
1.30133816893372 1
-0.612853484298837 1
0.392252797664713 1
-0.00884954090341972 1
1.50742689265129 0
0.700293129247313 1
0.90943598314591 1
0.210988081833115 1
1.41313113597872 1
0.00802375953816568 1
0.162371088606922 1
0.812686638605163 1
1.34293525330548 0
0.270511061741805 1
0.675593909938647 1
0.317023104870514 1
0.495180244290915 1
0.307426259965591 1
0.812359445245841 1
0.976061668211268 1
0.322884850973377 1
2.04291843756594 0
0.1544666438615 1
0.188832957942046 1
-0.505557096813782 0
0.770377177143939 1
-0.577149643078077 1
0.925410842665993 1
0.780548959090901 1
1.19897142212298 0
0.359713341646051 1
0.385971404113669 1
0.427579137771634 1
0.7215910217869 1
1.40823262602027 1
0.290693109378125 1
0.0880501497575413 1
0.753757711168279 1
0.955183969707531 1
-0.339832680655544 0
0.786769255923979 1
-0.0116976245960738 1
0.598067652802179 1
-0.213654393853227 1
1.03674653187522 1
-0.88437762040988 1
0.554023696712253 1
0.897891466652961 1
-0.483765773984803 0
0.297513824176346 1
0.6962567063558 1
0.600366879691577 1
1.28953898592126 0
0.0908590389598602 1
0.560047220726787 1
1.14412449767511 1
-0.129433853363622 1
0.954342669857793 1
0.433470759806382 1
0.515219466642786 1
0.966103124048363 1
0.927529366174763 1
0.672203190141634 1
0.622095220713973 1
0.939539291953712 1
0.96492377221858 1
0.701734367776367 1
0.647516780463977 1
0.252276216280538 1
0.621782735877183 1
-0.703296513961961 0
-0.120911570874701 1
0.447700440258318 1
1.04411929481531 1
1.87522630823529 1
0.0980705661849555 1
0.438836394512907 1
1.0128191436754 1
0.608713635020784 1
0.198060269570894 1
0.0756071760409757 1
1.31532876519842 1
1.00761473717519 1
1.25424575957245 0
-0.606732289913725 0
-0.0760666849176785 1
-0.483772417621415 0
0.577587748251361 1
0.627630230248621 1
-0.0314351354680946 1
0.556545359057978 1
0.598264220607291 1
0.856599727662057 1
-0.253193848557113 1
0.705279768525521 1
0.169358721340299 1
-0.427571711062977 1
-0.344671236909304 1
-0.378208200388656 1
0.349904667928846 1
1.1692803016476 1
-0.0345267557396652 1
0.0128066287185521 1
1.13001610760646 1
0.112636250246981 1
-0.0390568642983082 1
0.136969237423436 1
0.771198580883186 1
0.762995855122487 1
1.3412455855511 0
-0.105362323375951 1
0.351845629891753 1
0.96848265954073 1
0.208784060218627 1
0.232900822871366 1
0.176952657361424 1
0.0475368957022669 1
0.574626158749697 1
1.45507230147017 1
0.0761422213932604 1
0.7553611046798 1
1.47315699256349 1
1.46120674506658 0
0.173521591961486 1
0.317237103399492 1
-0.204690578986376 1
0.682557657458908 1
-0.143726908065962 1
1.71567062768422 1
0.13919303074793 1
0.592115062650695 1
0.419885148545061 1
1.1385385946003 1
-0.0124659272398892 1
0.85250332217211 1
0.677127971548781 1
0.443728225711478 1
0.145484210086603 1
0.418761037703253 1
0.742325425162253 1
0.279928199600639 1
0.416321533543207 1
-0.20536648086868 1
-0.469424801140471 0
-0.13773672801541 0
-0.0817846887169504 1
0.0952809387141081 1
-0.0998250442861718 1
0.0609960608129681 1
0.999155595065537 1
0.800937815718443 1
0.409645368695951 1
-0.33324843283727 1
0.377121469157276 1
1.08826986956746 1
0.754172187658929 1
0.595884087739073 1
0.977267027547789 1
0.47877695524623 1
-0.369818233152456 0
-0.289044918145748 1
0.828477594412254 1
1.40982221349529 0
1.74563117430121 1
0.130845695894584 1
0.141627837432032 1
-0.108426031814543 1
0.365373120202941 1
0.335309797237521 1
1.15712939934987 1
-0.138056300350537 0
0.930407318025972 1
-0.345509436149896 1
0.449866699310706 1
1.55038116389115 0
0.682258421385735 1
0.341901626452772 1
0.307017312092001 1
0.781246015026172 1
0.885278893144979 1
0.618561414208096 1
0.372789538224396 1
0.163506022373828 1
0.175406353730199 1
0.0538887437828073 1
1.04636892732314 1
0.65245124898789 1
0.288737888952458 1
0.806812155146829 1
-0.381775987407375 1
0.0677084583132594 1
0.293945210977958 1
0.205234563242457 1
0.0764772238440459 1
-0.947041896025993 0
0.855966635740573 1
0.542414234159627 1
0.134507317641578 1
0.312104001404072 1
0.587663164272422 1
0.398587571973593 1
0.526163271424241 1
0.162623823828105 1
-0.875075562077989 1
0.857559862720867 1
1.4281756994318 0
0.966229037304349 1
1.06042476282086 1
0.422336837582785 1
0.492705128495602 1
0.907029204254304 1
-0.706022565460293 0
-0.707791333266337 1
-0.771254123505033 0
0.498669274951825 1
0.15976811095564 1
0.137080709486244 1
0.80972854692949 1
0.778029955665464 1
0.413875715589892 1
-0.0617226068716379 1
-0.120791718326447 1
0.829507587905588 1
-1.02615072433775 0
0.479043020845589 1
-0.134393660913442 1
0.893697989533311 1
0.509907035051841 1
0.776172507092169 1
0.778064585304789 1
0.223571861877426 1
1.14097983803439 1
0.228607639975184 1
0.458784747545858 1
0.862027030615852 1
0.918285453194497 1
0.128762151036567 1
-0.285759196533632 1
0.703792361455776 1
1.20557492244936 1
0.177167791463825 1
0.208122977287314 1
0.755448786503422 1
0.637433929735405 1
-0.525971776205665 1
1.49141465185872 0
0.17452593959345 1
-0.582697893215568 1
-0.00423171414901244 1
0.512090590185248 1
0.143478697943036 1
0.30095224873516 1
0.690878412679505 1
1.01217056142664 1
-0.21461241556605 1
1.12636504760289 1
-0.300611240265475 0
0.886012809712304 1
0.161349478839494 1
0.653381811443037 1
-0.236571975471149 1
1.18368044132745 1
-0.402707342955433 1
0.134403472670558 1
1.73749228572039 0
0.83989545968073 1
1.33828745999403 1
1.02082569111216 1
0.999720311885447 1
-0.190210227939039 1
-0.0934959838597859 1
0.728800131639367 1
1.46886203966879 1
0.758472983008032 1
-0.215307382791606 1
-0.356846145841711 0
0.882181445525805 1
1.05251025114539 1
0.245240531734604 1
0.555717236184612 1
0.815487485237086 1
0.122907469681137 1
1.68504421404794 1
1.09303756237047 1
0.040912120034221 1
1.02559893444044 1
0.495049059215557 1
0.634082513197287 1
0.82854112425371 1
0.0372149684534173 1
0.0388898752717301 1
0.213392261851863 1
0.665529674613278 1
0.548564814550101 1
0.22114338900122 1
0.936831283083894 1
0.675392912052244 1
0.842797030735648 1
1.02851078017748 1
-0.277499623422712 1
0.355188006792093 1
0.208582541001756 1
-0.22070279406514 1
0.668125687269937 1
-0.246959901412469 1
3.4846947447327 0
0.741931122387038 1
0.391748864200771 1
1.16932212367874 1
0.9627089268539 1
0.834207360074364 1
0.118287440679055 1
0.0835203887605012 1
0.752860248768394 1
0.76733930995941 1
0.598171255434006 1
0.0743577092466624 1
0.780870565241594 1
1.04069455929506 1
0.217899747864563 1
0.101489631019107 1
-0.26224875774577 0
1.15950486928212 1
-0.256188104999793 1
-0.266688602833003 1
0.959624931194499 1
1.50918071351065 1
0.542636908135091 1
1.14274975981047 1
-0.0859989387152057 1
0.156331758197614 1
0.722253608521884 1
1.01775094327668 1
0.33419207931133 1
1.86518069514219 0
0.615996194143227 1
0.216825545013841 1
0.756363968880178 1
1.77385344097176 0
0.550136345440556 1
0.296365096354731 1
0.609767377352995 1
0.636339322396406 1
0.520980189742501 1
1.98638163888099 0
-0.0469667963970813 1
-0.0301795573388598 1
1.12321905694406 1
0.102480001579636 1
0.415780835820022 1
0.752663966732186 1
-0.192863221061036 1
-0.0200391284214445 1
-0.163412353050703 1
1.00043317006351 1
-0.719694653883944 0
0.710781665603775 1
-0.309352674008503 1
0.848979417750446 1
0.474037869689412 1
0.777830893866724 1
0.575646426524143 1
1.01357023080747 1
0.265417581927037 1
0.238065136357244 1
-0.0762245608574783 1
0.474483382471802 1
0.806882383507914 1
0.71307997607257 1
0.665798996528888 1
0.0853646966433217 1
1.20676937017391 1
0.363915484873448 1
0.831308648188211 1
0.381991743409994 1
-0.0728845578334695 1
2.5055667799306 0
0.194225978522929 1
1.83677735383358 0
-0.00565685725091192 1
0.183729408389359 1
0.33112847392381 1
0.185931582809749 1
0.480520518677656 1
0.311214571648656 1
0.188006678477567 1
0.770507901677994 1
0.290330752442393 1
0.0174783434669353 1
1.108753212457 1
0.820524429663446 1
0.433319698010968 1
1.13005711081461 1
0.582729313661549 1
0.232071488269571 1
0.117444725778019 1
0.454499106858156 1
1.13980162228703 1
0.421713256652974 1
1.43860151374952 1
0.143518282601259 1
0.246392786648888 1
-0.514518901392481 0
-0.192823990504315 1
0.599192529235771 1
0.738170570747319 1
0.940758544499717 1
-0.0535656622357254 1
0.998658077417505 1
0.816964373859016 1
0.494150263561622 1
0.681999576364015 1
0.00132449901635722 1
0.168154068171134 1
0.0548327331885515 1
-0.0324028598127791 1
0.146314513836014 1
1.75318619686605 0
0.458925467504693 1
1.00707711182296 1
0.254232377438205 1
-0.269999304376101 1
1.24565016526154 1
1.06066518113504 1
0.328414449869615 1
-0.490441726109784 0
0.582361196405014 1
0.77906307419395 1
0.642459980213403 1
1.43580735882722 1
1.14835518704815 0
0.879996827996142 1
1.5898367152535 0
0.285606623818446 1
0.303989022192085 1
0.0880133345703338 1
0.184032076816426 1
0.732877063379886 1
0.237440183640192 1
0.319033295210664 1
0.249011508759517 1
-0.295278872233228 0
1.16881936824367 1
-0.0455744326741148 1
0.414911932185809 1
0.109486837378635 1
0.301529158616851 1
0.374748175776139 1
0.754632006967827 1
0.973321588015921 1
0.957411988867008 1
0.40224741459725 1
1.40097753906925 0
0.0389879848131686 1
1.36643923814133 1
-0.272233593396942 1
0.963952588167643 1
-0.0464050263794285 1
0.286227149824425 1
0.804652010920334 1
-0.0142615624449152 1
-0.0608266598635459 1
0.480896719698317 1
-0.610818699267593 0
0.23109389106634 1
0.952768581644157 1
0.422302208648745 1
0.483587083194442 1
1.25078943002469 1
0.465490300263588 1
1.06490679622892 1
0.479458463445564 1
0.382398693925697 1
1.0287831400783 1
1.84479991495142 0
0.316107427077936 1
0.748200920713469 1
1.30534039390612 0
0.416662697980084 1
1.17244136167227 1
0.123263859471847 1
0.674539109553291 1
0.378435090250127 1
-0.0447330416831481 1
-0.08139291545421 1
0.0326542063497836 1
0.243539295862622 1
1.53477641088677 1
0.173621528520155 1
0.225112298030909 1
-0.0496983161916059 1
0.299875255117312 1
0.245950025183625 1
0.405695698703513 1
0.693902610241339 1
0.272378155045647 1
0.382596179575211 1
0.438935016176806 1
0.153023475242382 1
1.15892512455043 1
-0.483319399455022 1
0.146357222657424 1
-0.375509290342414 0
0.352935600605024 1
0.0365397066723239 1
-0.352100585978153 1
1.30894459573491 1
-0.358932964205671 0
0.885281844911585 1
0.495652558088999 1
0.291824999626771 1
0.889740587092992 1
0.483189462504159 1
-0.238135790582262 1
1.2935911176231 0
1.37397899172196 1
0.608464105781969 1
0.355953514646067 1
0.152022341237145 1
0.174248165037262 1
1.16555199372112 1
0.259448356210843 1
0.284512422778084 1
0.291420678152814 1
1.11357464684757 1
0.762106841451936 1
0.615909523279315 1
0.437523759749004 1
-0.373750411287477 0
0.950478741740381 1
0.496972035402285 1
-0.011901889183465 1
-0.415460238646948 1
1.07848636302637 1
0.482927595557492 1
0.0960773228050176 1
1.02549725799611 1
-0.146256895401098 1
0.748206154141472 1
0.560760119471039 1
-0.392015814820177 1
-0.57376554311365 0
0.32407196985343 1
1.11484014141324 1
-0.617319593477163 0
0.64207841602951 1
0.577347124482683 1
1.17926828888606 1
1.26240979532378 1
1.12580433928216 1
-0.447607247125855 1
0.322693626713905 1
1.65693206954868 0
0.504702140954808 1
0.674297241549876 1
1.0711370175513 1
1.18491909152858 1
1.14918780982134 0
1.30891884143485 1
0.196793884098361 1
0.92340172070751 1
0.855125288327714 1
0.607009303572202 1
-0.117975852017055 1
1.05142004980062 1
1.40124311149523 0
0.0691960150822729 1
0.9852496768059 1
1.21271230692269 1
1.02042013407864 1
0.0401466065324483 1
1.10230019306215 1
0.869591033435663 1
0.578924368062487 1
0.812275437979844 1
-0.517456667937631 1
0.171730410933487 1
0.705964343101795 1
-0.290180507105862 1
0.975716405900644 1
0.819103381815714 1
-0.120326840903775 1
0.573417794720955 1
0.971203005926661 1
1.50604122837996 1
0.222005020946748 1
-0.443580378865696 1
0.215362790728138 1
0.688786270546904 1
0.194390416246674 1
-0.35584800702121 1
1.43604883451896 0
0.594305484748958 1
-0.073085529963723 1
1.21667334487517 1
0.271253920125375 1
-0.0991007661421483 1
0.666779038054272 1
0.976097238731203 1
0.157472148735266 1
0.66185414802713 1
0.0155047407137396 1
0.890572152296864 1
1.23887877719125 1
1.42241606566378 0
1.6584140224437 0
-0.242221484815061 1
0.136286686014596 1
-0.244500672398156 1
0.733301104395517 1
0.647989261993658 1
1.16718383421358 1
1.32871081687881 1
0.474178389237537 1
1.07474549886111 1
0.558005050845404 1
0.514852758799047 1
0.194660605799494 1
-0.0156859337463319 1
0.515942444051974 1
0.379054268942663 1
0.101771834042537 1
0.835541538065209 1
0.492126084792266 1
-0.243309573133211 1
1.1499601306876 1
0.945353236488741 1
0.257554140863083 1
1.61560453461412 1
0.439109424246761 1
-0.727711225308766 0
0.874980689367965 1
1.41936798822243 1
0.763578982904064 1
0.952189264877883 1
1.09211639017573 1
0.92523331284813 1
0.073991861514554 1
0.660951207602912 1
0.480720190265544 1
-0.0989517414189939 1
1.01541051964205 1
0.303175433195102 1
1.17131960198815 1
-0.559521870897019 1
1.22618448733507 1
-0.0528444470376549 1
0.66389269866033 1
1.66554556218595 1
-0.888900273802895 1
0.853686159276275 1
0.749919850358865 1
0.65261056162168 1
-0.139334141347829 1
1.46137038307025 1
0.345850330199093 1
0.10540871362064 1
-0.568811500654025 1
1.29336051968224 1
0.102241033943395 1
1.41692567093268 1
-1.30873620545285 0
0.266501812008183 1
0.555779973896057 1
0.328297079733099 1
0.9475299331019 1
0.153683896914388 1
0.560252468125697 1
0.80656467212405 1
1.52482803102128 0
-0.357155529946364 1
0.322526598173088 1
1.3083827111148 1
1.50634162835972 1
1.4551689132428 0
0.78657852757824 1
0.195051725091312 1
0.982701034662033 1
0.969506933769525 1
0.976410153128139 1
-0.55610174017532 1
1.52012322505873 0
0.686376328967885 1
0.47485622317761 1
-0.728352206305519 1
-0.121423368776383 1
0.0257749378465627 1
-0.0595347675489876 1
1.08508113986899 1
1.19177801914907 1
0.870394724983836 1
0.456677304465192 1
0.788833534530351 1
0.961616440174039 1
1.03627893554317 1
1.03963742692884 1
0.293707972382841 1
0.610032678485994 1
1.67045345215366 1
-0.604520416163549 0
-0.104226197392397 1
0.512207757416653 1
1.17971178967076 1
1.08260937501545 1
0.403010982805355 1
0.684139884085314 1
0.450180499379545 1
0.337638873378732 1
0.496306564814395 1
2.03218939555567 0
1.20172572577183 1
-0.675590664922492 1
0.450849103132712 1
1.49999831901966 1
0.609292282521002 1
0.3861281512459 1
0.369081551175863 1
1.24414756514857 0
1.2385849123914 0
1.22750426954776 0
0.390315197808612 1
-0.610278569734904 0
-0.308550522530503 1
0.577849939885882 1
0.307827914427051 1
0.895262442025507 1
0.440926023476895 1
0.499048330715941 1
0.659113479020652 1
1.03299697539303 1
0.843211117495763 1
-0.215204683099656 1
0.43448964237115 1
0.397112429744003 1
0.435576770543637 1
1.8592300505957 1
0.124346986291643 1
0.375230612263236 1
0.333877244666403 1
0.142162485006346 1
1.47391891390335 0
0.183482558898498 1
1.4453386693119 1
0.770885797553544 1
0.756208114088 1
0.918918820342395 1
0.109337247794934 1
0.728336875704411 1
0.0193415016056108 1
0.856561666215875 1
0.144570891521526 1
-0.047632993144407 1
1.06088297618919 1
0.426653207425793 1
0.0234025616149907 1
0.431407140121042 1
0.750966911114569 1
1.06103766967363 1
-0.375291267978047 0
-0.188426230732832 1
0.821681003107171 1
0.963932625569018 1
-0.214480236646371 1
-0.129196630300361 1
1.01073877461597 1
0.348937205633098 1
0.928968992506839 1
0.602396847643818 1
1.35162918731702 1
0.781076607555202 1
0.162577799297415 1
1.07965880310231 1
-0.153148442554612 1
0.531894764636539 1
0.729076817212624 1
-0.0307831130081762 1
0.203490658351549 1
0.442976620748125 1
0.302063735293713 1
0.55898533653885 1
2.12020745740516 0
0.0871687080537109 1
-0.0995177421536539 1
1.0864936979873 1
0.817686117017015 1
-0.102261195685711 1
0.179863213686203 1
0.394801981833294 1
0.764203035597783 1
0.825673345695307 1
0.56156152949681 1
-0.332616656049422 0
0.218108493550791 1
1.39282065195597 1
0.911206467885102 1
1.48261771576564 0
0.321440480482529 1
-0.0143795306740802 1
0.635953939477815 1
0.521553904064091 1
1.27132255876241 1
0.256812443182359 1
-0.0942096740225065 1
-0.0198788220740523 1
0.691224654973651 1
-0.40237698508861 1
0.618118847587697 1
0.364551188995919 1
0.306633520566439 1
1.1104829517341 1
0.346826116815429 1
0.884191002498214 1
0.545488326905177 1
0.393218084570624 1
0.797234064722329 1
-0.264354306959789 1
1.30446135506102 1
0.900895072403455 1
0.738522940426441 1
0.336940421376 1
0.144855779023316 1
1.58917676679983 1
0.0791995330518652 1
0.448327513960678 1
0.600588374084006 1
0.335690999490025 1
0.715535152924375 1
1.38878976151494 1
0.439191978231156 1
0.457449184696442 1
-0.191299160988652 1
1.12323774910148 1
0.851072559520867 1
-0.450707366387046 1
0.203415036591724 1
0.541212964119575 1
0.960216934566275 1
0.325969767270042 1
-0.0863496455018471 1
0.0707986546602269 1
1.27569135892722 1
0.801214371324042 1
0.84297811988781 1
0.138607477011512 1
0.181496663773499 1
-0.0282319693191433 1
-0.0901269471343402 1
-0.220752957660785 1
0.378920187586793 1
0.577973975016889 1
1.73417187938437 0
1.03270501035908 1
0.736707008014565 1
0.768939816587083 1
-0.0578015959688404 1
-0.0251043495032343 1
0.234731409919666 1
1.45850472259441 0
0.852293506313529 1
1.00516077230341 1
0.592047463561513 1
1.71822308422992 0
0.423997518464567 1
0.336306734017561 1
0.225005862111597 1
0.948756999992611 1
-0.255429027817453 1
0.630482621938933 1
-0.387270580953381 1
0.547375793653854 1
0.474852955706816 1
0.408551232333576 1
0.66634572962475 1
-0.099160836208248 1
0.484022633992645 1
-0.486550153978025 1
0.634593206067935 1
2.09816916398516 0
0.456493062422981 1
0.123222532716097 1
0.758044174749275 1
0.757740474977245 1
0.508240825786815 1
1.04779182329155 1
0.897252197385185 1
0.834594622296632 1
-0.0259657008143348 1
1.49877885424672 1
0.581958625911954 1
0.605822123186534 1
0.665089017643568 1
-0.0940296569783245 0
1.27620990425218 1
-0.0384303915249214 1
-0.269136788811816 1
-0.0647750151940555 1
0.00386238320127763 1
0.674365073963752 1
0.774141181371698 1
0.719724144158371 1
0.153772686992424 1
1.17871489106806 1
0.983482655202263 1
0.296988760173613 1
-0.276261695109862 1
1.05356317961651 1
0.274189131692952 1
0.673162969132251 1
0.400906577350876 1
0.495574726818187 1
-0.177954070791522 1
0.431716963400535 1
0.770016135377361 1
0.348447713049281 1
-0.162025356284002 1
1.29379354594577 1
0.496254790331741 1
0.275044716820735 1
0.416074741273464 1
0.827707098560237 1
-0.0345529264499825 1
-0.243602019845412 1
-0.226549437939885 1
0.541133679041476 1
0.310468909938591 1
0.107113119510752 1
-0.140430132247988 1
1.4724021193443 1
-0.641888075269983 0
0.951155951396205 1
1.49296164155353 1
0.119504610433917 1
0.207139352683611 1
0.379038362022806 1
0.3865679129425 1
0.728823064471422 1
-0.664083382805289 1
1.09992862327012 1
0.287304749640164 1
1.54662380929579 0
0.252840318327854 1
0.982043623463147 1
0.935411087276147 1
0.657117902129672 1
0.396973225242491 1
0.635931335642696 1
0.0600542086387743 1
0.840664784400361 1
0.755256910245987 1
0.887760352939732 1
1.13559428053747 1
0.414767105833762 1
1.26814048460514 1
0.364617022610857 1
1.42572108660641 0
0.602463911409298 1
0.261576186607587 1
0.228353830762103 1
0.899880906564234 1
0.63907045642373 1
1.27109511488979 1
1.41163336275889 0
0.120574888091059 1
1.22234943146032 1
1.09662670935002 1
-0.328313556759126 1
-0.116575666428074 1
0.506709388635682 1
1.52399737838237 0
0.675421103883831 1
2.26614466576831 0
0.981843063566575 1
0.868044491464271 1
0.653289143650888 1
0.565079364197803 1
0.0312712972282889 1
1.03525293642062 1
0.867850954679759 1
0.300202038528255 1
0.49377729402887 1
0.977955544689709 1
0.0725801285573622 1
1.20542526068835 1
0.664960572300529 1
1.37519826924337 1
-0.131992391058938 1
0.0590175878407864 1
-0.322747167777639 1
-0.0137050810858363 1
0.428330182376112 1
0.236303689283437 1
0.75255942872246 1
0.352061629916876 1
0.117908922754888 1
0.751497980539667 1
0.260616939487831 1
0.802469606857607 1
0.528789284994614 1
1.60504375056271 1
0.133833932457308 1
0.809007870625894 1
0.778486589669758 1
1.57760695286837 1
-0.327805668268991 0
0.395294685418259 1
0.694788184536806 1
-0.385817869150516 0
0.683114871096995 1
0.250203804391014 1
1.57883741196325 0
1.21769678141077 1
1.06808375297009 1
1.25405822239943 1
0.781753013242816 1
-0.861464600628419 0
0.317754935705798 1
0.481245893977326 1
0.507912387865396 1
0.969202078890831 1
-0.31186354395534 1
-0.174739596489207 1
0.749311285978143 1
0.911027207283812 1
0.807169991278449 1
-0.504307486343563 1
0.117600896571414 1
0.383136907264657 1
1.40583490466939 1
0.144040516542874 1
0.503211942250992 1
1.13358770490304 0
0.447982876920517 1
-0.644085961104955 0
1.14063997156012 0
-0.101502687309466 1
-0.418482816636675 0
0.806343088057427 1
0.132260090050781 1
0.143317578627799 1
0.130886617676901 1
-0.709078508201592 1
0.0314588223751757 1
0.867728086063859 1
0.0295797575296262 1
-0.312073553741399 1
1.38562115091139 1
0.377528480053462 1
0.533586959072688 1
0.21839869042402 1
0.688513733990728 1
0.840536118560019 1
0.209783175951308 1
0.649651830585769 1
0.325183137540442 1
0.22740131182179 1
1.357243354434 1
0.573031170938748 1
-0.057766991022568 1
0.1178217525542 1
0.335934653776567 1
0.865076473616211 1
0.393017962830517 1
0.32781008330626 1
0.3635424913916 1
0.855587079675073 1
0.533473824375865 1
-0.226737244851233 1
1.01870396497246 1
-0.86216296337054 0
0.376730373978337 1
0.826653372009578 1
0.0184073805164202 1
1.23909448487587 1
0.659763603854741 1
-0.142790907010823 1
0.293783678154173 1
0.317765294157778 1
0.924207818461257 1
0.266351260246783 1
1.00696359965633 1
1.15859696282344 1
0.331615733320965 1
0.912959297457649 1
0.850678869079244 1
0.145739063801522 1
1.54068098492427 0
1.18869149431907 0
0.676746681520891 1
0.302473836566067 1
0.650616466528232 1
0.086008624088115 1
1.03996631903122 1
0.421763973617849 1
-1.32053537814034 0
0.232736028146618 1
1.21796230381852 1
0.194861818792975 1
-0.12730055947823 1
0.727432805686211 1
0.835971801888734 1
-0.498721586680979 1
0.154894575941987 1
0.556227240218003 1
0.248424740634457 1
0.596625982546178 1
0.00854128928993747 1
0.310211935495536 1
1.15065825398955 1
0.543965987002404 1
0.930133680892488 1
-0.467060468041821 1
-0.252047929376364 1
0.403981553139958 1
0.794577949057171 1
1.233291939866 1
0.592647769104364 1
-0.524791011206839 0
0.441071113118001 1
0.818738319500665 1
0.547467340504521 1
-0.135750785793819 1
0.660410200458942 1
0.0946494724082787 1
-0.134911902897193 1
1.08688170416 1
0.663352603225612 1
1.51160437204645 1
0.963733675500106 1
0.336621811999174 1
1.04889702193473 1
1.52241957181457 0
-0.182216947419959 1
0.0262663208443084 1
-0.0085854146226958 1
0.273958643459894 1
0.593923978644946 1
0.719099546397477 1
0.314417304622193 1
0.919988751679175 1
0.225551254062484 1
0.836385644854008 1
0.59039681819924 1
-1.00092409257012 0
-0.190010219304182 1
1.17341641765372 1
0.690833774180787 1
0.196867996163457 1
0.498491450459565 1
-0.101351632796418 1
0.892284374451715 1
0.918016253545064 1
0.91991253964199 1
0.548158688899809 1
-0.926999932068191 1
1.030871391957 1
1.10885809333795 1
0.892379822678512 1
1.42297816975831 0
0.0880958761776309 1
0.492619823303157 1
0.445407780426107 1
0.844545041455388 1
0.0534896981252324 1
0.168729998591002 1
0.824704506415685 1
0.580264855203742 1
0.685275204498164 1
-0.265351387771467 0
-0.132441837418397 1
-0.421990203775821 0
1.33831023628787 1
0.817100919031161 1
0.393438256089897 1
0.702504378675969 1
0.678870326649768 1
0.124778438780633 1
0.221315586848495 1
0.390876664969973 1
0.875520575538353 1
0.660015171207712 1
0.995392243357613 1
0.213519383472985 1
0.601401821212952 1
0.0507188213071402 1
0.74375485836064 1
0.73728929942917 1
0.180803063305686 1
0.833679529734563 1
0.873450753997898 1
-1.13312766047056 0
0.407273813124534 1
0.105838536538694 1
0.47230089111501 1
0.532260891080553 1
-0.266964967055702 1
0.707677906617994 1
1.54169994252485 0
0.321877003755414 1
1.73358732444716 0
-0.14084342353358 1
0.771094740307829 1
1.38997283074537 1
0.10934665751872 1
0.669831156556219 1
0.445454668689346 1
0.715014020744488 1
0.126425646605351 1
0.266217030852203 1
1.80846270355954 0
0.523790896897829 1
0.212829961751819 1
0.595007887678594 1
0.455633590877719 1
0.0804344730028353 1
1.44286463578884 0
0.494685182168609 1
1.35492621787733 1
0.11557044900897 1
-0.0654993933222676 1
1.01450607141661 1
0.534645563581732 1
0.37616703403417 1
0.930334070119488 1
0.19468061061775 1
-0.0581347142911181 1
1.20948878911248 1
0.121495458137407 1
0.472133855233877 1
1.05622925996709 1
0.0245955545422796 1
0.827788173436239 1
0.470657691938453 1
1.08234970800369 1
-0.284516815112942 1
1.01864352040008 1
0.968007774884536 1
-0.171017180133788 1
0.141229698919706 1
1.2775612373581 1
0.375339826628122 1
-0.387785614282892 1
0.592847323668102 1
0.613440573454794 1
-0.719638835172272 0
0.215589920376027 1
0.396018519220367 1
-0.11551011423409 1
0.353768814455811 1
0.950343634669648 1
-0.065472047955744 1
0.343985557667295 1
0.802640866306766 1
-0.132088918214175 1
0.629287107362571 1
0.667150841173698 1
-0.478204048340533 1
0.315701404654445 1
0.820976518003077 1
0.132411372402909 1
0.965814878125909 1
0.309642227316325 1
1.69384372325168 1
-0.460609305693409 1
0.719849461624059 1
-0.472612996637019 0
0.14071087807835 1
0.380025625779598 1
0.613962420522354 1
0.208972767508806 1
0.530992747257691 1
0.136527109785508 1
1.19349028194205 1
0.150869338926965 1
0.0209361565697515 1
0.416894521023498 1
0.14513104859765 1
-0.102193238801812 1
0.939773370943956 1
1.18415375409036 1
1.51105087267342 1
1.37955628277021 0
-0.33396050251977 1
1.08808363646921 1
0.761273311404292 1
1.13194349548829 1
-0.159206358354748 1
-0.0958371860485233 1
0.632834805285169 1
1.32072478194528 1
0.608516966506819 1
-0.482297418118685 0
-0.714020752662376 0
0.379391558371112 1
1.00264396737753 1
-0.0365773496636945 1
0.653602271304467 1
-0.110631086847943 1
0.311109510548573 1
1.74073329039515 0
-0.18039799642922 0
0.741208490322771 1
0.266916701601368 1
0.0229445035725961 1
0.409127348654748 1
0.254530333306758 1
0.698289412753821 1
0.500086065478277 1
0.936495202884077 1
-0.12881400842864 1
0.836123632203233 1
-0.0792652908768942 1
1.45269947863264 1
0.642509656098505 1
0.101944010283775 1
0.470693571739664 1
0.492828840199466 1
1.12741489221517 1
0.441483401111933 1
-0.186284325564575 1
0.58262199868565 1
0.77324497847572 1
1.82339725633918 1
0.128193231413766 1
0.820772661916038 1
1.32742271429323 1
0.32760973038121 1
0.102146312094425 1
1.18520003106773 1
-0.156927501298903 1
0.553545139620252 1
0.645213259061504 1
1.14770046918294 1
-0.0935481194550573 1
0.166497607899034 1
1.48629320598122 1
0.633200443209443 1
0.559950996766644 1
0.416334841846304 1
-0.0525603640239412 1
0.244990574539357 1
-0.127676414634035 1
0.581589225269457 1
0.128167606067588 1
1.57491002864602 0
1.27592393617649 1
0.22295658697695 1
0.620290124910446 1
0.155857254238002 1
0.939774481597329 1
1.354931999382 1
-0.165182813161237 1
1.42174210360409 1
1.37464081690085 1
0.110950654375886 1
0.0461561670003253 1
0.637130305181765 1
0.499805998278971 1
1.05998017463726 1
1.02320043621951 1
1.91885621012886 0
1.15549238126016 1
0.380903999539333 1
1.55515932401545 1
1.15760250046432 1
1.00873344581469 1
0.600963299019831 1
0.0955272978951944 1
0.649454962328161 1
0.524640100363912 1
0.416051485645344 1
1.07183134406104 1
0.19247323946208 1
1.34169563061436 0
1.43855127098844 0
0.35131166595321 1
1.01317035721505 1
-0.0670357845442818 1
0.892559162670364 1
-0.618346045173301 0
0.574277487043569 1
0.328454547883992 1
0.110502456749867 1
0.139230932743306 1
0.406432145811378 1
-0.542529554821831 1
1.79621274638299 0
0.782520524713109 1
-0.382768935680006 1
0.901354286267299 1
-0.285458745624986 1
0.801098503968808 1
2.22182751618306 0
-0.07545885216134 1
0.615171080145423 1
-0.0301525853915846 1
0.443151135769766 1
-0.261503816666826 1
0.708018075075995 1
0.632138720241969 1
1.11036645844975 1
0.422093125655046 1
0.250342535992095 1
0.782463259567548 1
-0.501097095718806 1
0.364331364220327 1
0.311425408237653 1
1.50261948564651 1
0.0471343064343788 1
0.761197750385809 1
-0.280679623411051 1
0.619542807278125 1
0.910933936936021 1
0.855914454041023 1
-0.324408001026586 1
0.494162498357457 1
1.57518941491504 0
0.372459892232533 1
1.14464903151768 1
0.0921965907061965 1
-0.0269676199374185 1
0.981947148111797 1
0.557729393977352 1
2.24398378514252 1
-0.507919524432976 0
0.260787596431067 1
0.0758446386204843 1
0.502468912540372 1
0.322090824732062 1
0.58957847442245 1
0.702204674434854 1
0.56017153662496 1
0.470903461196769 1
-0.0644350618201617 1
0.949597479935971 1
0.623511953727028 1
1.01825895288897 1
0.734882655721973 1
0.0896597218073324 1
0.559452696310231 1
0.660889791211431 1
0.318304729326826 1
0.499313054204205 1
0.232753311089144 1
-0.0271919077799824 1
0.280109734652633 1
-0.453150040472956 0
0.151676526759221 1
0.387850576345399 1
-0.731374020322027 0
1.1976596338198 1
1.01566346576883 1
-0.655516168090434 0
0.62146605731885 1
0.476224410288705 1
-0.256202870601174 1
1.34271671790604 1
-0.335799933295583 1
-0.149289479964384 1
1.40593814059607 1
0.0752319301226675 1
0.78271921871682 1
0.258121631926032 1
0.156877195414262 1
0.210727371880034 1
1.58899930124344 0
0.900347186891633 1
-0.473425854658963 0
-0.136135116003078 1
0.427715432942445 1
1.49566106334938 0
1.16164929849805 1
-0.0421012320721085 1
0.354294109797882 1
0.595421049778003 1
0.47941920684163 1
1.02990880876434 1
0.258242404384626 1
0.524219719468601 1
0.477657991506303 1
1.06810408131392 1
0.891963225598495 1
0.628253202899182 1
0.0492668692496922 1
0.756401344105843 1
0.278935699422426 1
1.09440341276291 1
1.22943046961096 0
0.508346066258024 1
2.42530911131803 0
0.909622953705579 1
1.58363988149639 0
0.936585392927354 1
0.482637022228391 1
1.12296680671712 1
0.799610505345362 1
1.58116351696421 1
2.5686456625015 0
0.841697493413234 1
0.203411043461217 1
0.187192121918646 1
-0.735302183100894 0
-0.392656734109998 0
0.513746344498176 1
0.971291472511736 1
-0.142961186188348 1
-0.590433283673522 0
0.776923197433212 1
0.789922696099289 1
0.197093081737179 1
1.099196655133 1
1.36040850698343 1
-0.179882108989245 1
-0.548380387420128 1
0.569972919005661 1
-0.694697823587386 1
0.76305623080652 1
-0.581170017623631 0
-0.615913357534439 1
0.032007558995441 1
-0.372241757702441 1
0.511238734670604 1
0.515843152160788 1
1.07883481750678 0
-0.285156851362367 0
0.0976621677295238 1
0.245714602688852 1
0.475117199871494 1
0.107696508076435 1
0.645281136747136 1
0.733846581834299 1
1.59420602494408 0
0.892169079715966 1
0.194516447581962 1
0.572689552588954 1
-0.0131703985578075 1
1.0671900343276 1
0.59340830579271 1
0.597018386029367 1
0.103395954300105 1
0.695774730607032 1
0.23519300335021 1
0.553522444630942 1
-0.307082229494697 1
0.618436108346271 1
0.631904364158898 1
-0.584815339371271 1
-0.360426212249729 0
0.94284464578931 1
1.88551283756469 1
1.44572308539809 1
-0.203263845604049 1
0.0903737758382197 1
0.641558262863327 1
0.614356268584633 1
1.12403575178997 1
0.106833201997068 1
0.847566322417793 1
0.995085450773831 1
0.966139525012598 1
-0.647397087208469 0
0.649091166516369 1
-0.469769156378895 1
0.344379321327538 1
0.486406836429818 1
0.293401873444164 1
1.42123246192153 1
-0.160318038871369 1
-0.276326786502416 1
0.145866618083254 1
-0.0922101968858882 1
1.38005117811945 0
0.655930019086496 1
0.458915785892113 1
0.97866821663593 1
0.633343638431569 1
0.0976207937936492 1
0.690607904615096 1
1.06547621145843 1
0.542449219512399 1
0.677837526729865 1
0.91329408592786 1
0.521308582750364 1
1.13960038855646 0
0.074124005289868 1
0.530661391188292 1
0.347049895424784 1
0.574475182572037 1
-0.0229668345944904 1
0.357868007253265 1
0.252399245809697 1
1.3041406787898 0
-0.214221666451475 1
0.698700246503665 1
1.10119937693256 1
0.387956474417519 1
0.781593526659759 1
0.672772321622497 1
1.65107986451715 0
0.182452790194445 1
0.416479724876609 1
0.84953796431407 1
0.16798395596902 1
-0.124461713771882 1
1.01721517161717 1
0.525294686576463 1
0.295486168104502 1
-0.38164696494327 1
0.962410448943504 1
-0.396068124412069 0
-0.0597901221941557 1
0.303661573414273 1
1.00934394590541 1
0.671906579019998 1
0.738135374163122 1
1.62597582988928 1
0.231347709263295 1
1.00249880950543 1
0.955035433543835 1
0.601919521831858 1
0.644396629701669 1
0.14362647349327 1
0.926396213521995 1
0.553615478114472 1
0.296716069866452 1
-0.0653221048510101 1
0.399234907224237 1
0.827916854735025 1
0.496611941374458 1
0.00273749192881922 1
0.460048807748035 1
0.476529055954152 1
0.292462235558464 1
0.411540459631348 1
0.642061849543771 1
0.770190928029989 1
0.217089706686845 1
0.47626643435184 1
0.37484715790344 1
0.638408965914845 1
1.63804890178696 0
1.0222464250167 1
1.18710270080813 1
0.0530706308653896 1
0.0493593335331074 1
0.100641604046507 1
1.39243080868079 0
0.86782883598925 1
0.839554558100268 1
1.17283015200696 1
1.1819653603915 1
0.376774573557779 1
0.539910898922721 1
1.32836627319741 1
0.670015874279326 1
0.597541703858176 1
-0.477326448847049 1
0.467149949234685 1
1.30733762062657 1
0.666465506067531 1
-0.137639040467448 1
0.345422559034008 1
1.17952933116633 1
0.861840849559306 1
-1.04668106400057 0
0.997554443984993 1
0.24745610812356 1
0.603293317070444 1
-0.603252096008003 0
1.15879533454451 1
0.305058463886976 1
0.941383727616183 1
0.432492257644205 1
-0.68642012353663 1
0.519569747305592 1
0.590383552545892 1
-0.468199636320632 1
-0.0627035812186334 1
0.0393739029168463 1
0.773234569577426 1
0.44403842804525 1
-0.271774233584787 0
0.534373615754225 1
0.0592926970426266 1
0.814107801533067 1
-0.298085243226695 0
-0.467962481033238 1
1.13633270282396 1
0.981109753294456 1
0.912247773651831 1
0.392354530304769 1
0.354272094328913 1
0.541329777575813 1
0.746233651249813 1
0.33095258947637 1
0.850008080839139 1
0.81054587736542 1
0.959674509327927 1
0.0181126702064762 1
1.5018391912947 0
1.44994732593206 1
0.208996830233031 1
0.559262843268283 1
0.685180919771523 1
1.90520449034546 0
5.0394941132138e-05 1
0.0597168827536278 1
0.419835008831769 1
1.57003263695854 0
0.0390427079053452 1
1.10849666477931 1
0.904372162481549 1
0.993691085937043 1
0.397695865555814 1
0.649677818865571 1
0.761694696209684 1
0.802939357658975 1
0.0573651310605578 1
0.418954852755495 1
0.833221349489048 1
0.393120275237821 1
0.282307347031833 1
0.772779549750783 1
0.14294851312408 1
0.961610975722647 1
-0.0762618695712401 1
0.629580310297739 1
-0.37035848057231 1
0.747084894504422 1
0.493012548527037 1
-0.0395611767663545 1
-0.0845280966607684 1
0.696045987415199 1
1.14819622372879 1
1.13319618537599 1
0.141005328539 1
0.364165269455727 1
0.176284065949281 1
-0.348374927995013 1
1.38299274932173 0
0.880901224681061 1
-0.285584008562261 1
0.985705156452833 1
0.132271093676455 1
0.243532964038033 1
0.384660057233522 1
0.7511026422577 1
0.959382400881988 1
-1.04278480128972 0
0.570032785928492 1
0.113864993810282 1
1.12051035731376 1
0.304643183154668 1
0.159618000045425 1
0.253315840173736 1
0.117968292940325 1
0.044522743264581 1
-0.0410627997733461 1
0.195645644019103 1
1.08983981263077 1
0.963968781684374 1
-0.195559908568851 1
-0.0294394660789952 0
1.12306913631815 1
-0.217381238158251 1
0.784775075269085 1
0.499670333169733 1
-0.00965302312030292 1
0.0664775647969613 1
0.862520935819062 1
0.897662870470477 1
-0.212973166867377 1
1.4281250775445 0
-0.0965442534462577 1
0.292049131157694 1
1.22186250663028 1
0.681801790570034 1
1.69998850103178 0
0.747191130311691 1
0.997635314729428 1
0.606394271335054 1
-0.110068536466999 0
-0.288081611940771 1
0.163626650910848 1
-0.518246072895387 0
-1.10486541048778 0
0.0778117768999242 1
0.567494594133248 1
0.405868178953065 1
0.670049407783139 1
0.851849642973909 1
0.429488068928052 1
0.650040743640905 1
0.416029217812089 1
0.469684020590986 1
-0.00134642362495602 1
0.45166091903284 1
0.851333002437054 1
-0.165554425121471 1
1.44157480156302 1
0.600016720077121 1
1.91288290439155 0
0.611241039256256 1
1.8843369934792 0
-0.343538510004718 1
0.757400404059309 1
-0.091070863483171 1
0.799519162954904 1
-0.583218300965079 0
0.693572882575044 1
0.636579069737537 1
0.541536610708924 1
-0.116831873138928 1
0.521307949226758 1
0.486859078954642 1
-0.0129531448370092 1
1.21166956281392 1
0.987862493424013 1
0.46065859036122 1
0.280308954090502 1
0.18830595500072 1
0.348574432827127 1
0.0964111715762917 1
0.0138337242618986 1
0.91259737765541 1
0.742323392029829 1
0.660685759040053 1
0.772869707574704 1
0.550709852317068 1
0.378365424454198 1
0.336189436802556 1
0.515512629234842 1
0.452055966630722 1
1.2275820904377 1
0.543466611967212 1
0.229325586407558 1
0.429746212786245 1
0.0544232213709985 1
0.399241538798587 1
0.451840770301703 1
0.510238811460012 1
1.02402309420013 1
0.434501222129004 1
-1.27471304589304 0
1.35927265414282 1
0.718127877991114 1
2.03625794668086 0
-1.03372284835199 0
0.175445300326199 1
0.469037690897359 1
0.489962803752887 1
0.0353788237733284 1
1.1965959896572 1
0.73073164511897 1
-0.218560056704518 1
0.11481258190539 1
0.696938288101995 1
1.37250948081983 0
0.626845339142791 1
0.218269508259381 1
0.829662121333845 1
1.34407296407455 1
0.801670973809827 1
0.129295874639636 1
0.538990804629846 1
0.263299927471391 1
0.695123712291498 1
0.801580502054275 1
0.425761797128698 1
1.5607636103219 1
0.713751988829722 1
0.573990331805345 1
0.512543822295889 1
1.49977086313808 0
0.49544622272489 1
0.239091417940401 1
1.13995475486399 1
1.48640228803709 1
0.367979314343743 1
0.00738604854099863 1
0.482770333950565 1
0.389767412895173 1
0.314275867399729 1
0.430778695478961 1
0.726925728527304 1
0.982428821811791 1
0.763862222646176 1
-0.461401441326872 1
0.653900216601591 1
0.227885065499292 1
0.0124700020076185 1
0.350103616258506 1
0.72719223611697 1
0.710926204133908 1
-0.252235185376245 0
0.211891514038812 1
0.493482342599904 1
0.829250417305358 1
0.225229172934019 1
0.600524702734501 1
0.490388855930568 1
0.657394249867832 1
0.591405160934274 1
0.166213798458058 1
0.504952512728431 1
0.891506708880637 1
0.663972063876573 1
-0.0948002025780749 1
0.238341635630605 1
0.175857706347596 1
1.51423829987214 0
1.89497961879278 0
0.36589948009593 1
0.26462450515223 1
1.06795337930215 1
0.478786656458349 1
1.69556413243634 1
0.507879178232771 1
0.798211175030844 1
0.874576658702805 1
1.13436897683207 1
0.7311213198957 1
0.399566463383895 1
1.03096876010327 1
0.71145264126335 1
0.151680783530915 1
0.853904967143452 1
-0.496830980530361 1
0.909864334893138 1
1.05147138612157 1
0.459037813777178 1
0.27132208801703 1
0.531186917265148 1
-0.279611306882443 0
0.221995451619705 1
0.236474714841877 1
0.586046680194291 1
0.61561599257391 1
0.528593592920246 1
0.641021070341817 1
-0.313866463563538 0
0.536754206941651 1
0.943974440285553 1
-0.0462444551490106 1
-0.101106767672401 1
0.857926928480501 1
0.0786364636878819 1
0.384535037623015 1
0.08016165877703 1
1.08658331536607 1
1.32876077391137 1
0.963847269652842 1
1.11053941862335 1
-0.0208704745050775 1
-0.167431524127389 1
-1.1136089894917 1
0.519320503065948 1
-0.0249696279470559 1
1.16150967521877 1
0.382722199778359 1
0.29135129037708 1
0.18493151776736 1
1.18692925292819 1
0.140179947745611 1
-0.0472514416557558 1
-0.735597751917468 0
0.514858200268326 1
0.901082843357781 1
0.509850104655937 1
0.923481257804093 1
1.17493853270042 1
-0.0125736199730004 1
1.52606675576335 1
-0.111470561275208 1
1.20819240540818 1
1.19021639814916 1
0.0589914056797192 1
0.0251034099532131 1
1.05856298448313 1
0.83914665791222 1
0.0194352360836663 1
1.10640902887174 1
0.213583026813061 1
-0.571340271981111 0
0.072474742849438 1
0.643213135672352 1
0.477132157300013 1
0.969483699701128 1
-0.296573441435897 1
0.431465888766056 1
-0.82954287288608 0
0.0167193928745401 1
1.58099658615671 1
0.730949627863945 1
-0.0564981233980151 1
0.63779250973555 1
1.8212985032256 0
0.849591295647531 1
0.757960268142645 1
0.297834221480508 1
0.572956031055183 1
-0.0308351100727664 1
-0.0537047108396425 1
-0.648818290171468 1
0.233797336544301 1
-0.309249625261374 1
0.871202062176484 1
-0.361763144196967 1
0.539003882720937 1
0.101175089796254 1
0.719029522657297 1
1.33141670181401 1
0.37121109134204 1
0.670226333870105 1
0.924764777026853 1
1.5887475699134 0
-0.306874546520186 1
-0.141409212876246 1
0.59181426376528 1
1.22778707150061 1
1.90906723335044 0
1.22425147616355 1
0.257811140185108 1
1.64683757170866 0
0.677429728139403 1
0.974622013010757 1
1.35443985120676 1
1.44934377551117 1
0.957383708614743 1
1.224893341007 1
1.32326607146657 1
0.980745299414714 1
-0.292701056639235 1
-0.187347279994583 1
1.28645905119097 1
0.511378121942648 1
0.499378338557346 1
0.204092158075256 1
1.07023216732728 1
1.12022027147247 1
0.517344457495772 1
1.2192159778371 1
-0.621693706302194 0
0.115908019189891 1
0.60179822782226 1
0.985984678758554 1
0.359966043359386 1
0.477653439961857 1
-0.0412164102968874 1
-0.0100903343123752 1
-0.00980794839957772 1
-0.0742021401876711 1
1.15811372032539 1
0.379937999046845 1
1.59804710005297 1
0.15749978800547 1
1.19938277833557 0
0.83925417620574 1
0.371834595125369 1
0.105254106890861 1
0.372791176365976 1
0.587319427397561 1
0.438233360127369 1
0.507423702780135 1
1.03004123026623 1
-0.665418812967233 0
0.27830227055961 1
-0.458468765698647 0
1.5683376334159 0
1.45180319608082 1
0.315385656553904 1
-0.441080427116241 0
1.70747267152808 0
-0.611815283033011 1
0.455043479063587 1
0.213205977846809 1
0.209797084332595 1
0.436539114403117 1
-0.0915106839910763 1
0.0299929931902825 1
-0.588632293297783 0
0.964882062595171 1
0.767666585428917 1
0.614393617563237 1
0.00188046798675837 1
-0.155276667065674 1
0.652754722104988 1
0.863268734288052 1
-0.0941072029269088 1
-0.373580902313912 0
0.0236488758070818 1
0.411152943402432 1
0.243793212724907 1
0.180021154861293 1
0.602986513340329 1
0.612516555806695 1
0.645580725505506 1
0.194545751652143 1
0.75426966410424 1
0.527283942158863 1
1.50530834121549 1
0.575670836453268 1
1.38649090608164 1
0.601379543550581 1
0.612750718778363 1
0.920140152097485 1
0.62382075348642 1
0.0106990373851986 1
0.331761132468816 1
0.706046138151178 1
0.0184634623917143 1
0.622407585330967 1
1.52582701848147 1
1.13885704593133 1
0.356194904167588 1
-0.106140638455278 1
0.760724248084326 1
1.21515609503705 1
0.291379805615621 1
0.834745686514574 1
1.57515117887023 1
0.0259099037222287 1
0.711441896859048 1
0.686545279360238 1
-0.439882518851123 1
0.592420364367107 1
-0.263179099558175 1
0.881252877489365 1
1.4704566306073 1
-0.00183471649628911 1
0.651849649440237 1
0.28571949204121 1
0.313113615704392 1
0.591803379829331 1
0.973350438633754 1
1.08835352026101 1
0.94604524662183 1
-0.100066942178606 1
0.722499141847137 1
-0.504721246235962 0
-0.269462634058481 1
1.03059988690558 1
1.35834044545481 0
0.832170960684423 1
0.87032750387315 1
-0.228241009191136 1
1.38394023842383 1
0.159718698021149 1
0.279492069599386 1
0.20390564949871 1
1.277584396597 1
-0.179490599970101 1
1.25278170330397 1
0.697111646148085 1
0.725097521025599 1
-0.0744599147567571 1
0.670530707963072 1
0.384995493518384 1
0.976848148707281 1
0.34668264820512 1
0.840784760272274 1
0.0106791107276468 1
1.53794833715271 1
0.686272135248107 1
-0.781056957924804 0
0.146041392972181 1
0.472509222144031 1
0.973114221286961 1
-0.468040370820799 0
1.00439889461219 1
0.408789022538806 1
0.68412720132989 1
-0.252703065681716 1
0.0505805915708459 1
0.944619655696197 1
0.220431065370824 1
0.473824548588652 1
0.744706173182401 1
0.215089735295563 1
0.12010397823678 1
0.677329356561639 1
0.402240385766215 1
0.924000610345926 1
0.305787200729436 1
1.05303430036035 1
1.03011972486212 1
0.476811712301418 1
-0.127083426322267 1
-0.522147332371089 1
0.227983711610006 1
0.303791735612935 1
1.18751900164368 1
0.0120126133253466 1
1.6786374206598 0
-0.237631350998728 0
0.669508371587535 1
0.612396107218465 1
0.572107126353831 1
0.548330076129146 1
1.21587446676337 1
0.870763933868799 1
-0.0325638190787968 1
1.51511017217768 1
1.0484668933215 1
0.0545409862872865 1
1.27643344265568 1
-0.00667493346306174 1
0.733629657175252 1
1.08193096899212 1
0.126992617754655 1
1.36283952726446 0
1.59845991366939 0
-0.776843303787281 0
0.410221692016548 1
0.54764066060467 1
0.572680933622466 1
0.938817565942102 1
0.0985838986108904 1
-0.254611514613987 0
1.71695934147454 1
0.987520707587804 1
0.925454600734673 1
-0.484431098666236 1
-0.662031404697133 0
0.377928885700831 1
-0.305170297726331 1
-0.0519771502167198 1
0.539436562311616 1
1.04787840222552 1
0.303551974091553 1
0.855022847692195 1
1.19606568760294 1
-0.169640252558403 1
0.675199921932552 1
0.508512457975487 1
-0.212111810054799 1
0.592329626191675 1
0.284295803543388 1
1.18794831674633 1
0.707328127807088 1
0.183429787067668 1
-0.230687593170824 1
0.61980299437709 1
1.22786589974693 1
0.287395671015949 1
1.12200662684369 0
0.75408800700067 1
0.656523801665149 1
-0.0779535418646798 1
1.01844918097578 1
-0.676127754161449 0
-0.545216591098559 0
0.0676522196642293 1
0.647201372174474 1
1.28039999063574 0
0.943836364542148 1
0.951221538820923 1
1.26004273813599 1
0.487380998750544 1
0.810513529190667 1
0.652234509043279 1
0.067560324284074 1
0.700997203956622 1
0.347386600307948 1
0.128250243108396 1
1.07153048535673 1
0.482939164304336 1
0.492418675077737 1
-0.22294888201586 1
1.46105401530834 1
0.582904857418123 1
-0.0597497120259822 1
-0.0721214924611175 1
0.310958077991981 1
0.562970876081467 1
0.19431635716363 1
0.498412923438828 1
0.98394652040928 1
0.871908566437235 1
0.22181227850738 1
0.754435942927857 1
0.272345555973741 1
0.443004473663337 1
1.83310971163348 0
0.696153207882965 1
2.18948932969972 0
1.10124297770574 1
0.438049530112364 1
0.435086957579194 1
1.78026023148439 0
0.0996287044586951 1
0.769769054902379 1
0.71075560398112 1
0.642552413628771 1
0.216747389638374 1
-0.0761043694121404 1
0.150696769507909 1
0.821833675773282 1
0.746094369675057 1
1.30042920860277 1
0.599272214800597 1
0.765468517996346 1
0.438099527577601 1
1.03248917381142 1
0.0973137273302592 1
1.10485954303596 1
1.44186145291285 1
0.277678950095673 1
0.235939120085386 1
0.094518551294665 1
0.462545576433164 1
-1.22730665319126 0
0.419737161600305 1
1.49908067339214 1
1.21601676695279 1
0.387726178328846 1
1.04088706231732 1
0.45524755558499 1
0.273685066481204 1
0.943346252825858 1
0.560350802747596 1
0.290647056179008 1
-0.362364524684974 1
0.453109014534642 1
-0.781785162840727 0
0.739151793711442 1
1.168813235755 1
-0.227574320462983 1
0.484925827713862 1
-0.396195357393113 0
-0.346831638127159 1
0.504872952117339 1
0.285031241354614 1
-0.12002658371736 1
0.549822712119548 1
0.322361805951939 1
1.53863201613012 1
0.560248444691629 1
0.248398244601743 1
1.20239206953528 1
1.24495962319758 1
0.945654268067887 1
-0.467442816871326 0
0.891065438247819 1
-0.243170165500257 1
1.10091718019099 1
1.12742781821203 1
0.390537194914095 1
0.725647894496141 1
-0.0340455673644521 1
-0.203955009277929 1
-0.262738904108644 1
1.8566287368974 0
0.919341567745806 1
0.769535075066702 1
0.64700578646379 1
-0.646153855575064 0
0.181734229273621 1
1.06348126357005 1
0.524674965608724 1
0.882487635509029 1
1.40699510128233 0
0.571962652269801 1
0.90248603682005 1
1.39128199917606 1
1.31860046923162 1
1.53158094124842 1
-0.706196414677826 0
0.268271174281324 1
0.215122099856669 1
1.40837178475695 0
0.598125377349274 1
0.516463806694323 1
0.864564653750313 1
0.183216205745826 1
0.273242556806249 1
0.168462751635993 1
-0.344760828674393 1
1.1239639257104 1
0.426154101469465 1
0.203917444845972 1
0.219712299088326 1
0.38181752350109 1
0.331770886294646 1
-0.345219194248084 1
0.391124670991304 1
2.75726088676414 0
0.668580340066482 1
0.353607218418707 1
0.0848886324237351 1
0.813170807327718 1
0.0160761128170469 1
1.23073080916404 0
0.473630305219645 1
0.165008131360906 1
0.685866005309728 1
1.3982047758485 0
1.57658168819236 1
0.631488171860426 1
-0.106217049314423 1
0.0719639760669596 1
0.529927176216062 1
0.00715411012522866 1
0.565889224752624 1
1.15410424227128 1
-0.675521082419552 0
0.591084031181426 1
0.933525736330899 1
-0.33934794798333 1
0.499877627603308 1
0.599898941777986 1
0.0856398049347526 1
0.756129006778639 1
0.1568602773736 1
0.322589837280496 1
0.130066517793801 1
0.633159648479311 1
0.758010632773971 1
0.147687130100169 1
0.389757173882139 1
-0.211776324649708 1
-0.0714359501115345 1
-0.0737770179049931 1
-0.0425578179156162 1
0.132071733594699 1
1.35604134496255 1
-0.346085830419595 1
-0.203277732269564 1
0.068753010179457 1
-1.17189581870792 0
0.728051070262024 1
0.162778953718221 1
1.53119499549237 0
0.997821767171582 1
-0.74807954252136 0
0.390753815440222 1
0.00236449818650097 1
0.664364033307556 1
0.940006875592277 1
0.2765292906089 1
1.10144941654748 1
-0.502365364551512 0
0.349124543253605 1
1.28385157267919 1
0.426830383114512 1
-0.280424438370234 1
0.262822657019937 1
0.57455189174547 1
1.76329378518693 1
1.12054479574121 1
0.343145581158513 1
-0.897508216631785 0
0.596303384515577 1
0.168437026990843 1
0.496860012937466 1
0.295621878932337 1
0.137342088423545 1
0.420976637172778 1
0.455584907897379 1
0.521646023498085 1
0.285817925538156 1
-0.0170566135315657 1
1.34592184843434 1
0.895934905056368 1
-0.678592996308123 0
0.660399666949277 1
1.02572249015503 1
0.986582969851721 1
0.709109400337659 1
-0.552428921822944 0
0.637307587017946 1
0.406450948774192 1
0.31563978305179 1
0.479014450096443 1
0.0536485377079512 1
0.372601422033706 1
0.0823286306931004 1
0.348154371752543 1
0.949030734313175 1
-0.328231301220795 0
-0.511441433488394 1
0.728918994481889 1
0.505949319099135 1
0.335662875008511 1
-0.383165250366526 1
0.797187036027437 1
-0.157643039355383 1
0.88306084281616 1
0.964865030472908 1
0.784224724117983 1
-0.0405664178671312 1
-0.113513001610069 1
-0.40987091061903 1
-0.668317302807682 1
0.766935861936217 1
0.80218370461902 1
0.476353794963004 1
-0.388461252628172 1
0.492693416898536 1
0.291902695854348 1
0.954928817841993 1
0.77055273450061 1
0.0140414123455539 1
-0.0422121918791768 1
0.634283401059292 1
0.422081634533057 1
0.843763226604376 1
0.518491469431212 1
0.742080594820665 1
-0.148700910621657 1
0.946237769440385 1
1.11185915673324 1
0.566469249123607 1
-0.279680428855174 1
0.707419322567475 1
0.636514152043482 1
0.135586465701935 1
1.00998931009419 1
-0.705699511096649 1
1.09985952904268 1
0.790110021376417 1
0.0926413992185622 1
0.0046677336475211 1
0.631056747325129 1
1.95962608786659 1
0.174197210039371 1
1.22864264941696 1
0.431862435595227 1
0.494604974788832 1
0.500698642611369 1
0.0159465949205575 1
0.334998996141122 1
0.467964561571795 1
-0.431790015769765 0
0.927986502222716 1
-0.473410678477841 0
-0.889866846050015 0
0.654950590222973 1
0.88048964248724 1
-0.67364871401887 0
0.535852122468359 1
1.98425817598646 0
1.47330186573018 1
0.531900105510057 1
0.822862116171675 1
0.511745879268125 1
0.501484688958194 1
0.727116937744845 1
-0.0814520574756657 1
0.242301842938754 1
0.388771031692109 1
0.688309453687723 1
0.162189116355168 1
-0.298470509859833 1
1.0224779385725 1
0.745381185048662 1
0.609328113654992 1
0.155984929248005 1
0.532625977020736 1
0.384437645833679 1
0.939870283446437 1
0.0595960633576895 1
0.961278533512966 1
0.358996914635165 1
0.366883576252051 1
0.879753914221982 1
0.0368745557987433 1
-0.0360495987816458 1
1.37802542383063 1
0.278741370818633 1
1.0273909814765 1
1.1905938744915 1
0.0984663029674181 1
1.53008884736933 1
0.581206812216283 1
0.605399955576871 1
0.892039895420369 1
1.26238167476047 1
0.423591481957749 1
0.273754103691244 1
-0.255149143507285 1
-0.236483792961998 1
0.345802438843709 1
0.108515896366026 1
1.36906460520654 0
0.59751369186657 1
1.24009915468135 1
1.13347612623954 0
1.26738335339862 1
1.45200622184914 1
0.340617340213256 1
0.479052792319163 1
1.13486131927734 1
0.646541276926069 1
0.450322395268829 1
0.0304709332525492 1
0.334483939633699 1
0.138691809630298 1
0.341405326428872 1
-0.140557333893283 1
0.128061452995785 1
0.110434771907657 1
-0.10069114510238 1
0.396162899598004 1
0.116477781264908 1
0.751137804026568 1
0.690006285702229 1
-0.156338891009673 1
1.96417960344527 0
0.177608723908688 1
0.5899137441157 1
0.380347763869795 1
-0.030023495897101 1
0.57991845029144 1
0.16677146359535 1
0.37732118775123 1
0.0246634111853637 1
0.356914588909206 1
0.601279893727611 1
1.30571543301979 1
0.873668089175341 1
0.649664525253096 1
0.0471713275266345 1
0.426485123221651 1
0.495345480615929 1
0.320931574337453 1
2.16107562986099 0
1.09149307873 1
0.807042991914467 1
0.46236606948292 1
1.45098392032436 0
1.35923840039924 1
1.25149048493734 0
1.45692841048417 0
2.03365872730332 0
0.837471607649011 1
0.844222432464417 1
1.17452696371751 1
0.623964985457276 1
0.519847819322195 1
1.83609927334764 0
-0.621675276538414 1
0.29894495321649 1
0.325120114968998 1
-0.133685167122119 1
0.424462694189043 1
-0.0133978750331926 1
-0.265652549788267 1
1.33336377748046 1
1.13780860670088 1
0.0171951051607234 1
-0.0894433718440356 1
0.464247522991159 1
1.06087498550001 1
0.965088414791252 1
0.761056954971252 1
0.352177638459698 1
-0.0016040053708746 1
0.977933691671504 1
-0.736192438434345 0
0.598031782773001 1
0.575590627484448 1
-0.0578924204778686 1
0.530483754973384 1
1.16404095799735 0
0.516319059810419 1
0.108448329689667 1
0.514422008241879 1
0.85715990635196 1
0.51511402824219 1
0.27151842386334 1
1.04597563479343 1
0.690462712952722 1
-0.0407493150406074 1
0.723141833188172 1
0.65211630929074 1
0.0184719445950204 1
-0.490607755858309 1
-1.2388732941222 0
0.568510241788258 1
0.34663854200234 1
0.609207540716996 1
0.796690457177177 1
0.776445315738722 1
0.996790144692056 1
0.940592894584599 1
0.876856691575752 1
0.902343282144889 1
0.225486558222614 1
0.504621299365954 1
0.280434289285545 1
0.164152580335984 1
-0.231834314894871 0
0.615623033313006 1
1.09792157589295 1
0.187953597507825 1
-0.102741723453015 1
1.04932225782407 1
0.558020995177089 1
0.387092240113158 1
0.135854549228461 1
1.0503373196647 1
0.428885340606153 1
0.726701424827864 1
0.249657815106125 1
0.3413324722653 1
0.934628802594784 1
0.725291814165791 1
1.44320685878299 1
1.25029817960844 0
1.75738974730707 0
-0.0534450851028161 1
1.52301064415111 1
0.160297655562994 1
0.872101353532861 1
-0.357000929613902 0
0.883269750907809 1
-0.404812323929265 1
0.797444674381952 1
-0.190723919403776 1
0.74311173488159 1
0.0356841770520189 1
0.294956193140637 1
0.741940764379273 1
0.0857215179030609 1
1.53166527846832 1
0.961937616994298 1
0.333405630800202 1
0.0395188104084918 1
1.1011721512766 1
0.149378373042841 1
-0.0307727373969249 1
0.255314573189924 1
1.0608009649478 1
1.41988712793685 0
-0.312435166015491 0
-0.0384879318926917 1
0.576044423657431 1
1.10866124015896 1
0.0714113212418731 1
-0.301120321729011 1
-0.644424946804831 1
1.78623562231159 0
0.582622079816501 1
-0.00787600183136974 1
0.444081758611462 1
1.14534285946698 1
-0.00234783300890386 1
0.318336877364795 1
0.0196418527516255 1
0.745879561515282 1
-0.160963805252265 1
0.63367327617142 1
0.553337974393055 1
0.347018792453549 1
0.551878445460346 1
1.45969115326852 0
-0.116802339924464 1
0.2939472573882 1
-0.547814316169141 0
0.345503516451978 1
0.919689470259161 1
-0.437192331218202 1
-0.0283586049197208 1
0.836352585097522 1
1.37248493562414 0
-0.0550197569236699 1
1.56963474914451 1
-0.22955083989672 1
1.50162932589683 0
-0.13239116768077 1
0.44940744012851 1
0.510897160602383 1
0.275454997544029 1
0.61082180259527 1
0.31856889188312 1
0.439959055877436 1
-0.151063787329558 1
1.22427070320952 1
0.834271429393144 1
2.07747238686235 0
1.21209741269435 1
0.854802206537998 1
-0.645341889250565 0
-0.0521874834880526 1
0.733716666204887 1
0.248794766820152 1
0.595639589796489 1
0.315803234258172 1
1.01098678402936 1
-0.298208650126463 1
1.66941052654492 1
0.325139500921595 1
1.08962770757765 1
0.488892559968216 1
-0.563706545055927 1
1.18148071143474 1
0.0878929835561588 1
-0.337838589759051 1
-0.412193325841946 1
-0.619889115807033 0
1.31901775356951 1
0.595273158080418 1
0.693923119176334 1
-1.24803941017669 0
0.77531814519518 1
1.13159673212275 1
-0.0934258345485046 1
0.659591164464276 1
0.105773921191055 1
0.480058826205929 1
0.672980903935597 1
0.358993715026103 1
0.157997055705641 1
0.673635995074397 1
0.810213621119789 1
1.11148141834137 0
1.63626310510124 1
0.614200417230115 1
0.933754158296951 1
0.95417572766232 1
0.842688361165444 1
-0.79082313071258 0
-0.0338311153284265 1
0.791940436713017 1
0.271209278566693 1
0.0646685248962712 1
1.70928484869604 1
1.50591926929014 1
-0.0373873923533902 1
0.398555583192525 1
0.433895514359587 1
1.06301003196037 1
0.128998168775324 1
0.415455137057293 1
0.883641384434869 1
0.290841055721481 1
0.394847974480879 1
1.0679063846885 1
-0.46300842919665 0
-0.123872244775015 1
0.00349727180488451 1
-0.166838501571412 1
0.193456033137729 1
0.459430705499348 1
0.465214771256585 1
0.798871472419579 1
1.61763908871498 0
0.587614468640185 1
0.355753325426907 1
0.126037205633114 1
0.726938989224956 1
-0.280217241309597 0
-0.254282827088711 1
1.37093774546092 0
0.727908321422222 1
-0.146354412741251 0
-0.283046265212505 1
0.556748512455517 1
1.03005071080869 1
1.24906677747117 1
0.626681923843339 1
1.12183931542547 1
1.54568397859154 1
0.22944968579498 1
0.941472001419979 1
0.645987780226533 1
-0.165088461656192 1
0.134419868334557 1
0.731789523583231 1
0.180139429007812 1
0.0291037317442339 1
0.474098834168797 1
-0.143336244179773 1
0.197614940787824 1
1.60286849585579 1
1.15861953057463 1
-0.146770425028472 1
0.514523904873839 1
0.228392832714299 1
0.356303106202469 1
0.836819441833725 1
0.842986114384142 1
1.70624760562184 1
-0.117335619624638 1
-0.0834686295917465 1
0.277255069440961 1
0.731702256511011 1
0.673263703644725 1
1.40676702606434 1
-0.931766797286747 0
0.681812637894944 1
1.70615995912147 1
-0.143161898491633 1
0.215419462266398 1
0.639806190882106 1
0.535301562060855 1
0.849725713413243 1
-0.598430681772811 0
0.452360545188705 1
0.890324795713556 1
1.01221311933734 1
1.10334597872151 1
0.160612330134355 1
0.710580696610406 1
0.0266358486177917 1
-0.229772870208971 1
0.511293357037772 1
-0.00299944826947146 1
-0.413528733389524 0
0.217865140495701 1
1.32919370754738 1
0.640383001726526 1
0.232217214805431 1
0.108185569350891 1
0.736505139901623 1
0.314731597459995 1
0.763690893750915 1
0.969269741648786 1
0.943602393685498 1
1.19416469374821 1
0.792846944441422 1
1.09133411029444 1
0.479059327310551 1
0.980207213696569 1
0.809101868695386 1
-0.245567090117169 1
-0.219233479546662 1
0.910542080718699 1
-0.254194678580753 1
0.166422509506777 1
-0.32764711444041 0
1.28551955764751 0
-0.322585708639623 1
1.0673830238955 1
0.305982475676574 1
0.736714835019049 1
0.578222125005473 1
0.298950500786563 1
0.457565483814026 1
0.902329023096078 1
2.4479171797195 0
0.872805116073208 1
0.941017739957393 1
0.540494999565416 1
-0.621521139148112 0
0.712502602892914 1
0.360175397503871 1
0.828019212248256 1
0.804879405035495 1
0.995675697385152 1
1.05528968321515 1
-0.225076988912635 1
0.56308504099057 1
0.640114512997404 1
0.487152865832017 1
0.649601505839091 1
0.852468349555736 1
-0.0582675062918241 1
-0.0838956447806261 1
-0.0898500466268683 1
0.0947162314569226 1
0.27306485549454 1
1.04190514452081 1
-0.185567185686646 1
0.383509184514155 1
-0.254919399020002 1
0.931432247174547 1
-0.132175169387512 1
0.325289911324933 1
0.895189945620335 1
1.64044999287206 0
1.10185379715143 1
0.926809848935616 1
0.728017671232081 1
0.343009473433298 1
-0.797974045154466 0
0.0137171562252596 1
0.297395388439007 1
1.15183107739204 1
0.327467750626 1
0.754046186367048 1
0.911321806265691 1
0.1570320290038 1
-0.361980648707133 1
0.628527053194809 1
1.53994168978497 0
-1.36029356961946 0
0.25186178649741 1
0.0739423469421618 1
-0.694237112153999 0
0.43043683625402 1
0.825646101760518 1
1.44101586185669 1
0.626291985566815 1
-0.462658245420294 1
0.56293211497852 1
0.450715616636616 1
0.993795833715647 1
1.12597322842229 1
0.593057356895146 1
0.357749847981198 1
-0.139925699422593 1
0.0331760073347066 1
-0.0413110782818669 1
0.653576993355756 1
1.18379600348095 1
0.656876148704234 1
-0.27361511059646 1
0.350210118837216 1
0.896703346882728 1
0.173976013704464 1
0.559462406127036 1
0.181926837668957 1
0.470101225129305 1
-0.439884744331871 1
-0.210846717258946 1
0.38696032801612 1
1.57410239527397 1
-0.0658670294990268 1
0.668752668717912 1
0.190508101037519 1
0.382008109693594 1
1.6882305118669 0
0.430460788305786 1
0.944449288706397 1
-0.126880601419037 1
1.48804896904072 1
1.11107772611967 0
1.19662168919287 1
0.561790675035894 1
1.31740170322415 0
0.241519705522542 1
0.867821551927104 1
1.41061017971782 1
0.544253864200217 1
0.630275164324096 1
-0.937796672071846 1
1.42773006224676 1
0.448861736473027 1
0.0227167256577184 1
0.373818404101613 1
0.507971757882451 1
0.500144641737484 1
1.08242257933433 1
0.084808414144301 1
0.146792229030523 1
1.42588001246624 1
-0.535858113308811 0
1.03307173548839 1
0.491157424914158 1
0.984878104368987 1
0.348760400261019 1
0.191705493635201 1
0.116364590705218 1
0.567389141105199 1
0.870071258426431 1
0.222880397683401 1
0.326787971912898 1
0.96881270642178 1
0.699721487810216 1
-0.608123936974543 0
0.385522623065894 1
0.0231318240378303 1
0.186036022105918 1
0.934935293832489 1
0.623881120941507 1
0.435602000449786 1
1.28858087780029 0
0.00233230361938697 1
0.48953760293797 1
0.0777815613038013 1
1.21461637623122 1
0.582162553584497 1
1.01562330078476 1
0.358235046434453 1
1.42108582839997 0
-0.407605677809706 0
0.194478486834092 1
-0.620938945541445 0
0.270571578529805 1
0.954301714848812 1
0.606170350754825 1
0.685505060768469 1
1.41607425351073 1
1.0463147666591 1
-0.339797377781334 1
0.112705589665687 1
-0.561132691848663 1
-0.44198839575992 1
0.515819272860425 1
1.58142309753108 1
0.0594152921543846 1
-0.564604119470224 1
0.0713414267190016 1
0.529075242303561 1
0.26143325156991 1
0.167584936537056 1
-0.556116684791487 1
0.739218275939609 1
-0.0943430136956443 1
0.592252493162683 1
0.411756081735727 1
0.448915301262636 1
1.20387380717089 1
0.916362286396942 1
0.582773329746437 1
0.421973278398013 1
0.146139869435167 1
0.372979419398824 1
0.17866618554514 1
0.214856909697171 1
0.371313743509728 1
0.992615110096693 1
0.102725258112674 1
0.604596127453179 1
0.0388449962313928 1
1.03718986405517 1
-0.10454395213101 0
0.357771806824755 1
0.347276393200838 1
0.0341182931676988 1
0.503649261822657 1
0.791140313335088 1
0.705705475811339 1
-0.519215408613993 1
0.805892912305076 1
1.7945912245538 0
0.874494064935942 1
0.367903314907029 1
0.0649673870288531 1
0.653539217497597 1
0.404991283429173 1
-0.0432789747171048 1
-0.348952052500324 1
-0.0236700506601626 1
0.795928183726213 1
0.41650125719292 1
0.189727341766016 1
0.190660795419696 1
0.735303070665872 1
0.659030540586277 1
-0.488543250678465 1
1.02100864336183 1
0.864171104155108 1
1.02122874439595 1
0.131280220301532 1
1.34990094748645 1
0.292040788196097 1
1.12420522371307 1
-0.262534823240939 1
0.48971076711784 1
0.465863786119941 1
0.461659362407981 1
0.976918757006286 1
0.403432042379207 1
0.666795101120399 1
0.104665146817711 1
0.53384735487695 1
1.34132411611022 1
0.447237748336187 1
0.701740430706606 1
0.990750272250669 1
0.461696011422664 1
0.692347588002046 1
0.53690358914481 1
0.22404469536498 1
0.660190364615945 1
0.666920781239307 1
1.96497052017712 0
0.848241686661546 1
0.179298444037618 1
-0.050404853247799 1
0.477190729164987 1
0.238107299183567 1
-0.246114230133712 1
-0.0379089365641936 1
-0.488723794953456 1
1.17019639446147 1
0.839545543260308 1
0.573550530275088 1
1.2276774973087 1
0.130499153877457 1
1.50511463237929 1
0.218451211421936 1
0.952241163445041 1
-0.589301452822112 0
1.44511570956319 1
0.00493252617600176 1
0.722063532426672 1
0.365567251911736 1
0.389990838169219 1
0.789231232998737 1
0.313011022370223 1
-0.83128173297194 0
0.75794132301288 1
1.08026419282331 1
0.614190446642066 1
1.78953559908394 0
0.870842826287631 1
0.638371601154992 1
0.407649653253481 1
-0.028946734280855 1
1.23505568182414 1
0.242720278082254 1
0.806459505987589 1
1.2473072600397 1
0.334112101409465 1
2.05169276982269 0
0.388743114434972 1
1.13627844103701 1
2.03306616512765 0
0.455079647110862 1
0.987112298357389 1
0.748667902290213 1
0.0962373981385117 1
-0.658993017027705 0
1.35895068568088 0
0.127037160736379 1
1.3328247657214 0
-0.162835658427721 1
0.513453516123103 1
0.170531366553298 1
0.765508059829467 1
0.454790677396814 1
2.09901227833516 0
0.555953107894523 1
1.43442488891861 1
0.88477465035075 1
0.806288016374734 1
0.00483176562387337 1
0.0553123084023568 1
0.91347415809828 1
0.30040413058911 1
0.63268444830563 1
-0.646504007190094 0
0.736320023366502 1
1.14376315307075 1
0.671189203390372 1
0.195849362793697 1
0.611342436258131 1
0.954293111737111 1
-0.39163486652937 0
0.765410537019976 1
1.16613263953556 1
-0.491065774678841 1
0.0449946626059456 1
0.24434149095529 1
1.06482644011624 1
0.21939941101693 1
0.239210561331415 1
0.509765400602132 1
0.0663432706857799 1
0.611323231687897 1
0.61163117634814 1
-0.223661564821449 0
0.789645654926679 1
0.811651856052344 1
-0.308569489830403 1
1.23003587178577 1
0.512110791102681 1
0.203452529627681 1
-0.174501020650035 1
0.474345389173619 1
0.319008652776802 1
0.375063810553245 1
0.32366354052797 1
-0.523427314893838 0
0.175931990515092 1
0.841722466222684 1
0.429904659589491 1
0.71167394268887 1
0.995412728700955 1
1.18606022657821 1
0.311100348821405 1
1.50036920007313 1
1.26154120486754 0
0.440323333764901 1
0.542068400799595 1
0.643156376086355 1
0.533232921622443 1
0.599664038742757 1
0.127318036111811 1
-0.161102239787561 1
-0.2155691320994 1
0.0324176721798801 1
0.62055604308208 1
1.22402818853536 1
0.52423573192001 1
0.101076350708212 1
0.884569369764129 1
0.749323759065047 1
0.355961053726518 1
0.854597361203798 1
0.491342116019563 1
0.241676941217998 1
0.684942258309668 1
0.332389534924807 1
-0.210759637251148 1
0.231773459867752 1
0.104487802231196 1
0.958660187633963 1
0.681996664391712 1
0.230649606544406 1
1.45691873346827 0
0.768018335334805 1
0.178868614265373 1
0.397714035094007 1
0.230526050929944 1
-0.0425147580923718 1
0.89619643260442 1
0.482893960436914 1
-0.0631835737909669 1
1.39547518279854 1
0.426622751473027 1
0.238403149898724 1
0.0933697135521262 1
0.485274884518315 1
-0.0478794141920261 1
0.264111987417047 1
0.6019818859679 1
0.992097013329214 1
0.356433077333901 1
0.563473763012211 1
0.755301817113631 1
0.131496811373093 1
0.690700682437163 1
0.338210668185872 1
0.146968693965532 1
0.868327592147215 1
0.863881674238303 1
1.00055960844255 1
0.830328021227802 1
0.192980643248959 1
0.102788731656733 1
0.830171299613828 1
0.704256109046852 1
1.21777978953089 1
0.640054375702632 1
-0.517893748309053 1
0.688701458577222 1
0.270710852359709 1
1.27012621109737 1
0.974458484919417 1
0.749270755857903 1
0.37610610382549 1
-0.305713113513537 0
0.0840541064801788 1
2.027564227665 0
-0.416354205875284 1
-0.0522606693786777 1
0.3703383057764 1
0.718793591714286 1
-0.157024231934568 0
0.464838170128999 1
1.44409665404675 1
0.507033899630497 1
0.797740246747814 1
0.438538763532052 1
1.02618968437717 1
0.565739360302578 1
1.26580153009018 1
0.00941925620189182 1
1.49485855930571 0
0.0507108091595426 1
0.454481015140223 1
1.14818424972471 1
-0.325595063210019 0
0.581328050418248 1
0.667257729121942 1
0.118877800858833 1
0.381317022183404 1
-0.181296805639317 1
-0.58505027385605 0
1.1111602073964 1
0.885191893104339 1
0.905406952971223 1
0.118037219405423 1
0.146319824008819 1
0.960455845349626 1
0.0237249711290221 1
-0.130302407612589 1
-0.199389038172942 1
0.134120300448208 1
0.565071207457855 1
-0.161277046079851 1
0.40133455311216 1
-0.673827216589225 1
1.18470916550037 1
0.989554852038569 1
2.05381825373675 0
0.051370895410837 1
0.0184747535380859 1
1.24026139656886 1
0.0641142677146166 1
0.92196048024192 1
0.890442497615306 1
-0.0358267221382962 1
0.745967510109881 1
0.980309939226956 1
0.916542045974616 1
1.13732397369701 1
-0.297928778551255 1
-0.223781184560103 1
0.577081476236636 1
1.60136409554314 1
0.817327167918457 1
0.509499567754529 1
0.187023521549559 1
0.800355506189077 1
0.478359361062404 1
-0.297992222404329 1
0.922415945956863 1
-0.485240954847486 1
0.122938094645773 1
0.0812736050461111 1
-0.0175780213235297 1
0.103343744080033 1
1.30731246999797 1
-0.303957177047994 1
0.730515551533955 1
-0.420490928148976 1
0.967570545696204 1
0.580137739161068 1
1.47362233682477 1
0.451867749021446 1
1.75436342706085 1
0.777549353637769 1
-0.159470486060581 1
0.407065116620079 1
0.278309310630542 1
1.12647759324556 1
0.804774457858044 1
0.0307105751669174 1
1.09328373123714 1
1.08345736231442 1
-0.480452950261955 1
1.61031308468551 0
0.655813905209907 1
-0.150450945797497 1
1.57105128985142 0
0.761129409366807 1
0.575100217844714 1
0.10818219543356 1
0.791651075625662 1
0.911282453287682 1
0.207698800323805 1
0.631878539882202 1
0.707590248746998 1
-0.00854414794882122 1
0.382376428961668 1
0.609694554254645 1
1.03429870159273 1
0.119099174205622 1
0.71541023331435 1
0.856524338223817 1
0.132613845599815 1
1.00668357775674 1
0.326232627700822 1
1.28701083618405 1
-0.733007792663605 0
0.456738874479187 1
-0.543718932873372 0
0.478427086559757 1
1.48708111063578 1
1.9869837019495 0
1.17403169053884 1
-0.158837288570237 1
0.725263881512463 1
1.23574194831989 1
-0.284558420313056 1
0.597593205008023 1
0.549066597357713 1
-0.426914404187084 0
1.3472761916159 1
0.41916812229362 1
0.832204175882739 1
-0.173182654601814 1
1.55709706748155 1
0.460341304797351 1
1.40323095547498 1
0.794081924188783 1
-0.627197203126559 0
0.84642895525892 1
0.0160929872632168 1
1.53203519592998 1
1.08154580639717 1
0.743840851992083 1
1.59005634367305 0
1.10716580523556 1
0.659590862934562 1
0.624215955636312 1
-0.411955236867514 0
0.470467062025588 1
-0.322439976063845 1
0.396605399628475 1
0.605649277294294 1
-0.116136978394894 1
-0.0415613225796873 1
0.68646820152324 1
1.77106287966148 1
0.184076987112606 1
-0.244500186017381 1
1.48010686611342 1
-0.514210128611547 1
0.393086007343282 1
0.850523685436197 1
0.809978759664893 1
0.419703698068473 1
0.546869508956821 1
0.0374369147884247 1
1.49738748672334 1
1.35649197193503 1
-0.0945667571488169 1
0.718419129922435 1
-0.979340590596904 1
-0.0833602906548276 1
0.658354502747085 1
0.892877518056142 1
0.707804321972078 1
0.60594048180979 1
0.166464851086562 1
0.900753152832232 1
-0.147580656373555 1
0.481670582400034 1
1.04966268218055 1
1.07394986816763 1
0.501507525853955 1
0.440263244384531 1
0.645181409169151 1
1.10436634125473 1
-0.299060223946243 1
0.330968051283261 1
0.557917589472594 1
1.27919906761047 1
2.10718881372008 0
0.341304959526632 1
0.594413533265752 1
0.805603088388224 1
0.614043243493107 1
0.980210300302153 1
0.923375301549392 1
0.112925407353258 1
1.03756478161565 1
0.882736875062009 1
0.840885941747422 1
0.853866112533528 1
0.282819263936365 1
1.20282377472071 1
-0.063515878350969 1
-0.165187560246115 1
0.093329388787026 1
0.367049000928941 1
0.837950809924189 1
1.00520022592497 1
0.820594203651055 1
-0.363525529530447 1
0.759569777229181 1
1.46091525223534 0
0.520838361320913 1
0.239050970809783 1
0.651777959026294 1
0.433162112041446 1
0.805462070867017 1
0.23051366418252 1
0.242875795282428 1
0.433625865978307 1
0.520525013528236 1
0.544180036066762 1
0.722257897144302 1
-0.651889164364645 0
0.919782322059339 1
0.452707994337562 1
1.00074470383829 1
-0.319737302395689 1
0.534380743165025 1
0.0121567232884022 1
0.677990340621499 1
0.320811303633687 1
0.686841212906845 1
0.109601692372416 1
-0.6597411644135 1
-0.156149811247681 0
0.886649953944962 1
0.242832384959826 1
0.228217197027001 1
1.39770998482047 1
0.561421698782535 1
1.66136117211845 1
1.5947317528182 0
-0.10193237670928 1
0.873242471071116 1
0.958541839017684 1
1.32871473834949 0
0.514649607210659 1
1.8502745223743 0
1.30936804259429 1
0.548080768242763 1
-0.305577180522923 1
0.75105809952885 1
0.495595149873012 1
0.37090397020899 1
0.411957868685748 1
0.756111864206332 1
0.0800356630384326 1
0.483732075372918 1
0.386808992302967 1
0.554183996213179 1
1.23135123864169 1
0.605461918052569 1
0.797629204127331 1
0.80698759270519 1
1.10371079434561 1
0.521708046044337 1
1.67358253701432 0
0.37412842325566 1
-0.075937531954747 1
0.000729675726357425 1
1.30078116685948 1
0.670767083372208 1
0.550802567853032 1
-0.29000240063703 1
0.642749246819078 1
0.71238270317733 1
0.0347842907234265 1
0.657647719659325 1
0.191948170425809 1
1.23396077390971 1
1.17884739122096 1
0.249674387356353 1
0.643040312899552 1
-0.541704286509462 0
-0.464898564653486 1
-0.0938563469044882 1
0.441245036451463 1
-0.289802569424069 1
-0.498773117645006 1
0.705845549243089 1
0.827852686468997 1
0.605040149533596 1
0.377711439376197 1
0.667626813653745 1
1.0557573869541 1
0.499032182324017 1
0.0379422789165058 1
1.38281508366018 0
0.3764574885272 1
2.0269959705774 0
0.367966106895525 1
1.25716863773371 1
0.648867310524487 1
0.916106064488554 1
-0.0861082053539669 1
-0.0852550721394666 1
0.196766984208409 1
-0.586730334934441 1
0.718442341824577 1
0.777347440498588 1
-0.200734134455269 1
0.64231666482171 1
0.858594034846318 1
0.761399294109466 1
-0.148279051567459 1
0.631652728101041 1
0.426226112981183 1
-0.648522294886434 0
-0.708318206427928 0
0.945823422533517 1
0.945923914159263 1
0.408615257025375 1
-0.298369562628296 1
0.841703862450234 1
0.495437020458226 1
2.02839295667611 0
1.42554227749004 0
0.17823381882218 1
-0.0120522585513574 1
-1.00327017552934 0
1.62685926745313 1
0.280407672562288 1
0.54298645200323 1
0.298941323039667 1
0.612702787712318 1
0.605313715366508 1
-0.107666254606419 1
0.355657233479254 1
1.51997761108059 0
0.278701855178291 1
1.38490294855524 1
0.0140205027327074 1
0.923509265843686 1
0.206983899297776 1
0.675218495987474 1
0.0555718179018717 1
-0.370998318816819 1
0.303429743170153 1
0.530842249874921 1
0.602773427922859 1
0.280038460832922 1
0.249985316191072 1
-0.372220798979814 1
0.353143590108735 1
1.21517347721316 1
1.50674935923283 0
0.407066708321365 1
0.710985066646621 1
0.173516671405878 1
-0.37382795539741 1
1.18083184826552 1
-0.329390110411354 0
1.11120658962253 1
1.56569880110971 1
-0.78269920630882 0
-0.150499458899317 1
0.19251212046743 1
-1.15012123851994 0
1.02293449565875 1
0.371179795125529 1
0.152167454396295 1
0.125795686748117 1
-0.798583861623255 1
0.1835617417663 1
0.100344733564444 1
-0.0697761821851328 1
0.983604241999275 1
0.241660751432104 1
0.389683291191628 1
0.331262701438678 1
0.583542799744216 1
-0.258669881175463 1
0.215943187119102 1
0.866159275117331 1
1.33706423786214 1
0.267396888698226 1
-0.0568519440534271 1
0.120390289192087 1
0.161403915510305 1
0.941943284864398 1
1.09037556951383 1
1.9521676726512 0
1.2059206420862 0
0.92411522725665 1
0.440499722097934 1
-0.149729097531842 0
0.781683908423106 1
-0.0336460068820585 1
0.308260664351213 1
1.27959243124143 1
0.931782898858594 1
0.0932157640248822 1
0.256377150882329 1
0.0239539290304156 1
-0.254295322326652 1
0.940765219525313 1
0.268594257911875 1
1.39011125642794 1
0.703735406934415 1
1.51675193148419 1
0.294881384980842 1
0.740783384893459 1
0.993980518880403 1
-0.946786715012098 0
-0.285300501593735 1
0.705937564726935 1
0.57739521698927 1
-0.324023397811175 1
-0.656022206511872 0
-0.061765984977778 1
1.8454182077436 0
0.15932305762217 1
-0.00854879997437495 1
-0.0593617312605296 1
0.829963648268277 1
-0.855312531834356 0
0.32750511786412 1
1.39720207342812 1
0.527544883343934 1
-0.730641582091703 0
-0.343653600711966 1
0.991718108321343 1
0.311231883163466 1
0.879658185948658 1
0.0897094471976178 1
0.402386355125551 1
0.6241515293384 1
0.474331804271887 1
0.150058590492062 1
0.344580323806246 1
0.233496628605865 1
0.299966790949968 1
0.752243568759513 1
0.174830549521493 1
0.832269729135368 1
1.05866767922449 1
0.338246713196548 1
0.618855123454893 1
0.654999143206766 1
0.748134883705366 1
0.201330604213322 1
0.407781303203752 1
0.107232125685181 1
0.233948633618816 1
1.102239184042 1
0.839640433552567 1
0.811255503264602 1
0.464558602477987 1
0.201189911665492 1
-0.26104440485153 1
0.301963777105357 1
0.50780247114873 1
1.49297738190426 0
0.4472459191759 1
0.562652747923901 1
0.959941396819218 1
1.96624656401692 0
-0.409792588771206 1
0.543252137559216 1
0.239934187123804 1
0.569457256016496 1
0.818017107555963 1
0.442924721006179 1
-0.293308849898303 0
-0.156116302047348 0
0.499261280645709 1
0.0982062608766281 1
0.564352964026044 1
0.59582363444119 1
0.444820943914373 1
1.40607030742795 0
0.224096666817055 1
0.735483441386806 1
1.13859082311026 1
-0.130740092937768 1
0.894257078253094 1
0.626504417219257 1
1.07247624362529 1
-0.453704545037474 1
0.0863726063066524 1
0.699985584002177 1
1.04009172829772 1
0.456239614206914 1
0.680776530864326 1
1.03497380343687 1
0.499879157696511 1
0.84071271763926 1
1.15172641765049 1
0.412859407107507 1
-0.688806103586564 0
0.530828767821933 1
1.13872537597835 1
0.037725397306067 1
-0.144396748892435 1
-0.107380038407368 1
0.477726108742264 1
-0.303564079373261 1
1.09872324087152 1
-0.0523971509423098 1
0.448123511011496 1
1.18154644506093 0
0.18325476964349 1
-0.499033827415089 0
-0.0920719724078811 1
-0.102906196625091 1
0.224418709030316 1
0.734029372932625 1
0.764174787863141 1
0.562879991536321 1
0.652153912355676 1
1.17054278102241 1
0.408247616999054 1
0.307796051913066 1
0.861163348750511 1
0.606975898889254 1
0.60928910748677 1
-0.106441350464488 1
0.562968383210216 1
0.454203156356355 1
0.135205972714391 1
0.318187271131156 1
0.721707289063559 1
0.152272220329488 1
1.23930592698263 1
0.610083454923546 1
0.194029800661855 1
0.450354240304317 1
0.896431391802085 1
1.11830636935833 1
0.885259731706878 1
0.530328149725421 1
0.508046460198032 1
-0.263755511966832 1
0.109766317398478 1
0.968170703084329 1
1.02151465303681 1
0.173084144712099 1
0.589262371232335 1
-0.145193125389444 1
-0.1114982949354 1
0.604169484437986 1
0.15576585334712 1
0.524736501667855 1
0.931480202141314 1
0.512258672084061 1
0.201487398627009 1
0.0360236565329154 1
0.487503052289058 1
0.441469430999891 1
0.922137596310997 1
0.536249938413978 1
0.797837836665771 1
1.58318272074517 0
-1.08023655183694 0
0.496086574183221 1
1.16273569947136 1
1.40260296123682 0
1.45126879874086 0
-0.499099698835738 1
1.05221437333104 1
0.586127273164488 1
0.742102322357713 1
0.463155712041 1
0.748653230664093 1
1.67117436185392 0
0.748025985574456 1
0.769218952579275 1
0.844748358551267 1
-0.290712160336081 1
0.369296060002478 1
1.59262261485717 0
1.06659288050429 1
0.173707988550432 1
1.9036962520328 0
0.0602272692535795 1
0.0951650900560327 1
0.257989843604564 1
0.673608604459611 1
0.266907550004422 1
0.545972852441001 1
0.82833799192103 1
1.17930702962263 1
1.37134183090069 1
1.01350685740862 1
0.0781959935391228 1
0.384862144450169 1
-0.407087033649524 1
0.0709923248511522 1
-0.430291843873453 0
0.832531418345497 1
0.916052098161061 1
-0.324508871529734 1
0.143298452668485 1
0.208946883769446 1
1.47202381514701 0
0.841953298893052 1
0.422131303428021 1
0.883527228313274 1
1.33246223435128 1
0.494959294390676 1
1.74256916679156 0
0.366329833157498 1
1.30825731638834 1
0.736703902095872 1
0.453850014796083 1
-0.476960132783458 0
0.618039060903093 1
0.307876334107759 1
0.833230387499956 1
-0.343896485537336 1
0.533638512406893 1
1.16033750418551 1
0.745564553524715 1
0.299523075132117 1
0.780320049932019 1
0.726092300970119 1
-0.474018389900028 1
0.298106755309155 1
0.181780660034678 1
1.16627449760515 1
0.0491036669675817 1
-0.747151593671577 0
0.979936775000209 1
-0.374694850311243 1
0.0528314413250445 1
0.830731871912 1
1.00080610691926 1
0.275374820319922 1
0.506405494223357 1
1.09238340123999 1
-0.0365351674922745 1
1.32383072243452 1
0.61627491484155 1
0.989384310144213 1
0.176183955657286 1
0.525901318295487 1
0.551987049825913 1
0.284138399547573 1
0.512192229743274 1
0.309191863455369 1
0.306833433201592 1
1.30262470700854 1
0.128773166149719 1
-0.614526171321949 0
-0.0303098198854695 1
1.07873690287273 1
0.566861357282377 1
0.580993701215502 1
1.53432289900317 0
0.842061200339131 1
0.183281352089873 1
0.704388287874175 1
0.945671243099233 1
0.0713706994297286 1
-0.198421033515124 1
1.43367050812726 1
0.502428189647359 1
0.243404773148396 1
0.0957383981932688 1
0.515233656425629 1
0.65322916234324 1
0.0620174688001576 1
1.12734255001294 1
1.01535730912779 1
1.20734932730463 1
0.791111164110912 1
0.548026190888062 1
0.0228461098074803 1
0.447854804887345 1
1.0098116238822 1
1.23064709093276 1
-0.103618053202088 1
0.122750519289061 1
0.932485743855424 1
-0.523604871033189 1
0.126397467375576 1
0.206292025174424 1
0.52125996734077 1
0.587329295074117 1
0.211673310925314 1
1.54935653436803 0
0.657191884473865 1
0.661933844396472 1
1.16992528422596 1
0.446462424726981 1
0.108212467654677 1
0.122439663874121 1
0.979526255232681 1
-0.048891336164793 1
0.629650707388945 1
0.475706008755043 1
-0.0870360322792612 1
0.124547427552091 1
0.120268359697937 1
1.68969700833555 0
0.595930311021356 1
-0.00333784654577243 1
0.793393080962205 1
-0.158566783849571 1
0.275470548797596 1
0.473151011680368 1
0.675734556732693 1
-0.0936729379508545 1
-0.363781044774229 1
0.440591771707614 1
-0.422374511953591 1
1.09618957804031 1
1.1603702520773 1
1.37504425038442 1
-0.340162818458374 1
1.43684324310866 1
0.00190678116395855 1
0.108281537397755 1
0.646426465674478 1
1.39885229771897 1
2.28131447811474 0
1.12386766512621 1
0.430044434323563 1
0.232672556047449 1
0.408409417891169 1
0.195497201734087 1
1.02887868657279 1
0.529814982811276 1
0.493904580851837 1
1.8195078781238 0
0.482895889698142 1
0.853928575150764 1
-0.0748069429717296 1
0.765613803264119 1
0.685939309706853 1
-0.105761029910064 0
0.130534023491975 1
0.339790819361674 1
0.796959858335812 1
-0.373054929988097 0
0.327081477467437 1
0.0584155303302581 1
1.18933953704255 1
0.686974033744986 1
-0.0234228002693872 1
0.605811029950318 1
-0.119533512194424 1
0.267611633950332 1
-0.126568631584059 1
0.570113194087704 1
0.513040507869426 1
0.605322928174499 1
0.642541283369616 1
0.493116259999826 1
1.42542159137316 1
0.486125097129403 1
0.336223469336784 1
0.43754145670213 1
0.155872147571729 1
-0.507812771475445 0
1.33820631229752 1
0.516205584100331 1
-0.557570862066495 0
1.37190813921167 1
-0.531512449988317 0
0.274354507935472 1
0.0154343098158082 1
0.448876170386343 1
-0.0548025021065058 1
0.0972538556789896 1
0.338018453063944 1
0.902321865165336 1
-0.635056052354436 0
0.895892396288144 1
0.599081945426824 1
1.52159920810122 1
-0.441524513849415 1
-0.912941659130679 0
0.441023696800697 1
1.19020589932216 1
0.0175104695769471 1
1.31566144432218 0
0.912209144878685 1
-0.610595775111768 1
-0.0132455625693224 1
-0.338429216723625 1
0.582041047736485 1
0.785865546931895 1
0.268358790566151 1
0.997352647765343 1
0.401916201462257 1
1.65047379074799 1
0.960881972934301 1
0.0555206265892078 1
0.946757412662651 1
0.289391253630825 1
0.467912867031917 1
0.433555432137097 1
0.594480101277557 1
-0.320595450657411 1
0.254975586730816 1
0.463747316423544 1
0.514055297953855 1
-0.0314309815215377 1
0.13843818093136 1
0.493882113164703 1
1.4841619241025 0
-0.215008406281302 1
1.087774701321 1
0.266060231573344 1
0.134241595934928 1
0.384276668931064 1
0.261214813803949 1
1.29954893839593 1
0.563831750204374 1
0.266113344862273 1
-0.0400126489028665 1
-0.467124338318902 0
0.696952097714391 1
0.780155248632704 1
1.56954554540671 0
0.407410985920241 1
1.3845485539084 1
0.389624839868496 1
0.833295671178629 1
-0.0753369494153101 1
0.282778932486028 1
0.612401511606805 1
0.679791233457876 1
0.94435597487829 1
-0.312392652032879 1
-0.0657600884502602 1
0.717030242228553 1
1.68655143354972 0
-0.0232598210093919 1
0.573788136957181 1
0.117436855254773 1
1.50662691033525 1
-0.794920542918848 0
1.11718958922183 0
0.668438518809832 1
0.662061939841855 1
1.29455291874795 1
0.79993694651459 1
-0.203087283153883 1
0.141691415809895 1
1.22817063141014 1
0.944945053094244 1
0.922592373012022 1
-0.125699183458264 1
1.24999394131416 1
0.222884619051022 1
0.337821928416003 1
0.910971394317846 1
0.523189062608602 1
0.142244241558246 1
1.57734108735633 0
0.168641215622449 1
0.334502910892495 1
1.1914019532954 0
0.685428999868887 1
1.0119620767868 1
-0.133953456914396 1
1.02323514665258 1
0.15469441250619 1
0.624368462316782 1
0.0832138839095446 1
1.28757807909848 1
0.278724348730713 1
1.3217010810924 1
-0.128849057428894 1
0.630375256940426 1
1.39077493927477 1
0.390212426609379 1
0.126834390597774 1
1.40013508193425 0
1.14573471171924 1
1.16511932259551 1
0.148047228548613 1
0.553283546570047 1
1.77625865098952 0
0.0698870996583224 1
1.8034340430889 0
-0.0309640343913586 1
0.840619407234367 1
0.153462609377328 1
-0.166539168187629 1
0.276384410952492 1
0.347471965278477 1
1.43211010844942 0
-0.0556899795050444 1
0.650493778112975 1
0.838476512756399 1
-0.0404314933849385 1
1.33245059035493 1
0.89250464606756 1
0.402929568246303 1
0.898462345140188 1
1.09010322718488 1
0.523752375632529 1
1.01658090369975 1
0.143137529695684 1
0.581678541951051 1
0.628125543832468 1
-0.277720557520139 1
0.73389411653297 1
1.37127859697818 0
0.0175928418912213 1
1.15734631556342 1
1.40611082730715 0
1.39382630529703 1
1.06534961648313 1
0.793463573766628 1
1.12807290690885 1
0.780527595979669 1
-0.703724430006696 0
0.0707470548170944 1
0.500649303854585 1
0.331152999522323 1
0.659429964527546 1
-0.107500890839983 1
1.10893270595098 1
0.299390948582431 1
0.114019913419604 1
0.587606537282387 1
0.447491699519203 1
1.05825971607445 1
0.710075594940917 1
0.816394254664105 1
-0.865939387522582 0
-0.131405172512124 1
0.776083879442715 1
-0.247541798170101 0
0.862846680156677 1
0.762525125240714 1
0.0571945685617355 1
0.838033704476151 1
1.41230097637037 1
0.842551632397352 1
0.325156510524653 1
1.1724439992301 1
0.844781279570135 1
0.0274194634276041 1
1.29735354380376 1
1.22663665295064 1
0.256013777372579 1
0.36829116007402 1
1.00582923986621 1
0.8236921932627 1
0.767713931254177 1
0.221590773384781 1
0.672573839752445 1
-0.537123217649824 0
0.141933000584237 1
0.450209241970776 1
0.0670316640761594 1
-0.0421015294198929 1
0.595734022442806 1
0.984801592645952 1
-0.0425924620666215 1
0.572373632539456 1
-0.0774947755035378 1
0.304939494424927 1
0.52689183978168 1
0.763126570563888 1
0.853840699949802 1
0.739107309444331 1
0.342572638348251 1
0.203449796779676 1
1.48016962401166 0
0.623411057496106 1
0.0997363490945038 1
-0.170187879798223 1
0.615835697738873 1
-0.103517780538991 1
0.631991725078239 1
0.555101474123862 1
1.67564034203551 0
0.515586892888747 1
0.741330453582616 1
0.450297589395209 1
-0.40678007224184 1
0.501311896660676 1
0.738148845883671 1
0.129381333630011 1
0.5154637037846 1
0.51103453568021 1
0.981860864420812 1
1.01456691446096 1
-0.740657241476995 1
0.507203380026809 1
-0.564571007365673 0
0.816689740280081 1
0.0755942228583922 1
-0.0152678820240643 1
0.9259049859085 1
0.697222596931595 1
0.712007272579716 1
1.70926506825532 0
0.476503411944062 1
0.661387112805815 1
0.409415124075156 1
-0.197044655371562 1
0.649413157401836 1
0.707595375677734 1
-0.207525010734771 1
0.471492073295222 1
-0.349513917859893 0
0.732340551782562 1
-0.276415032206844 1
-0.260197997102459 1
1.0753359323478 1
0.184325671494588 1
0.53729354685056 1
0.455407434061413 1
0.429208727780474 1
1.28304172261152 0
0.780022382318178 1
1.41065232742405 1
0.0684025976709096 1
0.0877943588452887 1
0.372483946279204 1
1.20579754011084 1
1.68044761043264 0
1.52336064333039 0
-0.267496117521924 1
0.824875434776011 1
-0.296960870249363 0
0.465454296670256 1
0.475675436223488 1
0.0251484122819167 1
0.909798689996443 1
0.297293304023029 1
0.128895027459681 1
0.435893729656891 1
-0.35565680878097 1
0.650871741256939 1
-0.118612221938468 1
0.149921775103189 1
1.12267384974217 0
-0.0551121629182151 1
0.520864928211098 1
0.89589486908854 1
0.619956584817709 1
0.0606965413415109 1
0.0559495939681166 1
0.0171094913910131 1
-0.220940062268294 1
1.56358064466635 0
-0.47926693928996 1
0.375027261357452 1
0.160144535926784 1
0.467280382382345 1
-0.796031732625152 0
0.69204653379655 1
1.13881563663922 1
0.84577234257135 1
0.44850701425634 1
1.35932280822739 1
-0.0569271822795986 1
0.810366713577821 1
1.65042475286732 0
-0.161438224114478 1
1.13620173032462 1
1.11797283462022 1
0.217497096287575 1
-0.195428739313336 1
-0.685789631434603 1
0.988668091556973 1
0.587665213144297 1
0.309132392261082 1
0.769027023027993 1
0.441338086776895 1
0.75318080553634 1
-0.416664045158516 1
0.306540424115815 1
0.418029362861043 1
1.24119523648802 1
0.408097006796243 1
0.676999885163745 1
1.30552070599364 1
-0.701107735157389 0
1.19022200290988 1
0.987905529030682 1
-0.437252935483809 1
1.41160077307643 1
0.0140662808532936 1
-0.556693645559591 0
0.328017208058281 1
1.48150641290119 1
1.04511470951596 1
-0.109150070433517 1
0.641897400052883 1
1.15510539678722 1
0.333588366937014 1
0.587701037177599 1
0.301212742518576 1
0.145096778127041 1
1.03616711977407 1
0.362378088541998 1
0.463802656879887 1
-0.529815173697202 1
0.511983587699694 1
0.741694577204505 1
1.05015371174051 1
0.505321156995434 1
0.073131909616188 1
0.540595472307231 1
0.546540411090128 1
0.41470106109142 1
-0.789499929638478 0
1.01323852399836 1
0.503816766273481 1
0.3731974923541 1
1.45788442398786 0
0.663255898087078 1
0.447049951278737 1
0.762535002308504 1
0.58219133049041 1
0.0102935319353749 1
1.47966851402034 1
1.08537211155167 1
1.57500858508398 1
0.973642827215633 1
0.415457715440468 1
1.64535072461808 0
-0.234814045854607 1
0.399543304872124 1
0.273374229921103 1
0.327694355551048 1
1.44851125639744 1
1.81111689638904 0
0.291874824757984 1
0.555408770353796 1
0.61493482893118 1
0.50039775851184 1
0.16968316289798 1
1.02219473819809 1
0.561219437472186 1
0.370119818099076 1
1.53859418151723 1
0.469606331847922 1
-0.136669315412047 1
0.280075076149698 1
1.05989832540932 1
1.03141201561846 1
0.344922323501463 1
0.56359253520061 1
-0.00751220839583323 1
-0.312777425814373 1
-0.641470760794022 1
0.686434183402717 1
-0.239468124123902 1
0.660549081053286 1
0.26636005045071 1
-0.101701883693375 1
-0.462504801429384 1
0.545345611106904 1
0.308119453463778 1
0.0194820358892923 1
0.492251249096365 1
0.495966855987175 1
0.661154350737717 1
-0.701081290277035 1
0.514414827886572 1
0.774007593634724 1
-0.356724588139456 1
1.29352780244834 1
1.01132336047728 1
0.59771371253901 1
0.700418018977486 1
-0.511804677878571 1
1.53302947963392 0
0.406326129172915 1
0.681713325255464 1
1.06419167395313 1
0.854677724064908 1
0.938436759142694 1
-0.361816431939757 0
0.137496525161907 1
-0.784673778462189 0
1.00654714299521 1
0.650234742842317 1
0.723336464593206 1
0.302302133745829 1
0.466961121735578 1
0.225462400586098 1
1.22758493031914 1
0.704240479679884 1
0.282170712125678 1
0.421315550823128 1
-0.856689312610864 0
0.522122558434173 1
1.14192628820305 1
-0.0752965123989585 1
-0.385749957209238 1
-0.220549273312915 1
-0.0945479122312921 0
0.397532941215488 1
-0.274640181519355 0
1.25312621216833 1
0.620190657555806 1
1.22052719953083 1
0.428509276287477 1
0.398741415135755 1
-0.114817867207157 1
1.7953729174394 0
-0.0605319119275367 1
0.830304439028217 1
0.888223694880395 1
0.309734619615402 1
0.679247886828533 1
1.03007781340553 1
1.42269805199728 1
1.11874335728032 1
0.61037673460376 1
0.452429358724705 1
-0.82642244128361 1
0.744081099881578 1
1.55474948494127 0
0.398616401371287 1
0.430542466010244 1
-0.314048848582696 0
1.65050091980326 0
0.365414907438207 1
0.482483039238271 1
1.01925806570271 1
-0.155936796779703 1
-0.034709437907231 1
1.77014473677881 1
0.807993003053284 1
-0.174494664545502 1
0.832813855137577 1
1.71328097253685 0
0.698910272595679 1
1.03027091826957 1
0.556541122576543 1
0.489805063958772 1
1.11964279513428 1
1.15297102679177 1
0.891341923567093 1
0.323514606791247 1
0.746909463801206 1
1.07389244106013 1
0.342340381176116 1
0.258810735395568 1
0.479944759411515 1
0.197227769201914 1
0.781199047289556 1
0.461538686461579 1
0.394040264603173 1
0.273705466513311 1
0.0729761203550761 1
1.48321636029233 1
0.152576494413551 1
0.234304145257354 1
0.65813865308572 1
0.506705791084551 1
0.540208557212748 1
0.74955129316103 1
1.19092500398871 0
0.0160269285213016 1
1.03315671941823 1
-0.242732306984492 1
0.376914808945475 1
-0.276500419783609 0
0.843809100966596 1
1.09306162711166 1
-0.00195741878738792 1
0.760850551157926 1
-0.180284644626403 1
0.607131790347105 1
0.22839068609547 1
1.30293247438829 1
0.390771610234218 1
0.492402485047395 1
0.27472568675847 1
0.396625788463716 1
1.18737087912154 1
0.0977130598314125 1
0.407698179226896 1
0.364637380695312 1
1.33112245072646 1
1.37400011494751 1
0.924115983926 1
0.0351524929049751 1
0.46930735254644 1
0.9174635015071 1
0.585120526941588 1
0.433812186856924 1
0.338847681221881 1
0.116809854942016 1
0.927696372624913 1
1.22290251773966 1
0.37088455784819 1
0.675721293876152 1
0.426239513836969 1
0.86400199657695 1
1.21968097579254 1
0.491778201300396 1
0.108706322821108 1
-0.194568529449946 1
0.478339773772838 1
0.73990324527806 1
0.600047493575482 1
0.644074602786428 1
-0.177825575894983 1
0.218939807423325 1
0.0944892361327454 1
-0.771311498291157 0
0.657013755470964 1
0.365709663295723 1
0.324927498151633 1
0.239057328993768 1
0.640016111719436 1
-0.130582093816092 1
-0.85245534677425 1
0.159074627627401 1
1.1865923553732 1
0.970168259033579 1
0.799120446961023 1
1.51557854708441 0
1.55976588880841 1
0.294364777383625 1
0.926572263185675 1
1.03886685772461 1
0.982012480286279 1
-0.235766258166726 1
0.692513969734434 1
0.412415563816353 1
0.0511489405708055 1
0.155944042348202 1
0.183493240594786 1
1.06364688778889 1
0.324602850309631 1
0.969030550912123 1
0.591265296628775 1
0.695318515324603 1
0.772485775385714 1
0.297456376716997 1
1.38336906981262 1
-0.154062707818456 1
1.26659960992595 1
0.659026454085349 1
0.773000178427572 1
-0.308232161096312 1
-1.14998377581264 0
0.046756581769293 1
-0.048326708354951 1
0.830575041126564 1
0.835755453345566 1
0.377196259303444 1
-0.0691560634907139 1
-0.0486180181707284 1
0.505437110036484 1
0.730211732688433 1
0.640698197378883 1
-0.213753115961286 0
1.75118423263201 1
1.18333451471153 1
0.639763323460118 1
-0.182743552487715 1
-0.0309305993325178 1
0.377660600369095 1
0.599809556877733 1
0.0372861696791587 1
0.690733595351945 1
0.62591324865691 1
-0.377787733730392 1
-0.121662132766244 1
0.350303577385379 1
0.450297327211146 1
0.659364453917849 1
0.899042488603305 1
0.581458640465274 1
0.607351527055901 1
0.537182814751378 1
-0.285130782514604 1
0.34123407216692 1
0.0590581323013333 1
-0.845957047071602 0
1.35664416869095 1
0.169871478392332 1
-0.170425236626701 1
0.517490195143752 1
-0.0336911393311392 1
0.47888836415009 1
0.749799543997398 1
1.24693894819036 1
0.790633225486059 1
0.776056361851888 1
0.891909505566872 1
0.96688897455859 1
0.747404236318022 1
0.290174690024985 1
-1.06532959303037 0
0.5368582521816 1
0.210117307089077 1
1.13286296598914 1
2.09491860627733 0
0.901118437359894 1
0.849128013551955 1
1.30846973153881 1
0.516227068716324 1
0.246830159301146 1
0.237415150648209 1
1.15088643151923 1
-0.01742780526209 1
0.465430394269642 1
0.504130857665948 1
-0.289838337272975 1
0.817278365473161 1
0.430020656866183 1
0.535675950176767 1
0.594545323611847 1
0.946135711553639 1
0.396277002451351 1
0.939820878857677 1
0.453753600651263 1
-0.0167907352672042 1
0.78332970148237 1
0.174183355723783 1
0.651064769753155 1
0.759945958549934 1
-0.0625919992353729 1
0.40751672800298 1
-0.368964846082821 0
0.0110687269072834 1
0.245675948105632 1
1.74338409485181 0
0.234171486311549 1
-0.00103774981352305 1
1.29261443672348 1
0.0850081532682201 1
0.659822502397452 1
0.0879150377216341 1
1.54733963805274 0
0.442916018914084 1
1.59852613803715 1
0.984910793525565 1
0.417120422120756 1
0.896909238305324 1
0.544528936215851 1
0.0270587283439998 1
1.10171558727286 0
-0.570702483618795 0
0.52596191895778 1
0.48766073519788 1
-0.433090843116688 0
0.0559544853002326 1
0.742111472797491 1
0.81663105157403 1
0.413649115373061 1
0.362533458753942 1
-0.201342758464721 1
-0.586619711277547 0
1.83740300588624 0
0.243581680538667 1
1.0350576241587 1
1.03507173168347 1
1.25957952716554 0
1.41978330092559 1
0.773796485439731 1
0.999570468006233 1
0.865692696769773 1
0.5187734388048 1
1.03676282136971 1
1.48318560299184 0
0.121837903136369 1
0.574956111581229 1
-0.296655829874186 1
1.05836259851802 1
0.241934896281737 1
0.395734367116582 1
0.0737502675674256 1
-0.336829365289193 1
0.933195560771277 1
-0.00448578881127465 1
0.221070505566054 1
0.355673273671951 1
1.19125686772331 0
1.41010210314507 1
0.487713818159446 1
-0.0621486458134078 1
-0.185748612865088 1
-0.494918651568308 1
1.07746377590966 1
0.0160293076119184 1
-0.35372412448581 1
0.900694392173059 1
1.36161826912621 1
1.35334764836903 1
1.60167284635389 1
0.823432007364538 1
0.0773305676079777 1
1.62144995970781 0
-0.0782260392626492 1
1.73910629479414 1
1.29888228602057 1
0.409451361939861 1
0.602025870832963 1
0.265151647305531 1
2.03369880067265 0
0.862196396040969 1
1.31479039662962 0
0.443236005210849 1
0.625929819012799 1
0.825906682545953 1
0.690907078860919 1
0.342939880157096 1
1.15913712108817 1
0.509198067990148 1
0.969482512427764 1
0.0317559914742434 1
1.59672280448386 0
0.311459104332713 1
0.716981187078546 1
1.6158692517684 0
0.346210872859415 1
0.573659967506658 1
-0.519430671105651 1
0.611719749244881 1
0.313812143736011 1
-0.486999477292662 0
-0.340172072966248 0
0.749401165782558 1
0.408626175116888 1
-0.131884700368292 1
0.664113574864366 1
0.536040714329746 1
0.232739763375449 1
0.658962149492975 1
-0.580634847334826 1
0.665303641955575 1
0.736181937073434 1
0.130468732918174 1
-0.170526487539946 1
1.01754314339671 1
0.390438008530172 1
-0.0638072377226457 1
0.861930572131852 1
0.197994738624666 1
-0.0186208581575683 1
-0.0652694878771536 1
0.811457797675666 1
0.550912129306037 1
0.204707189351218 1
0.570746587884302 1
0.2094583453953 1
0.839919308906545 1
1.27708289552462 0
0.608724793570871 1
0.419177745271044 1
-0.0266379906072127 1
0.781373271856348 1
0.422398121292031 1
0.254451218402749 1
0.827205745506497 1
0.0491256891424056 1
0.170716277294696 1
0.668454821241117 1
1.53446662340052 1
1.20526612104313 1
0.471674632595461 1
0.990583391779282 1
-1.03553719170829 0
-0.124123724326523 1
-0.252884096943567 1
0.729420131617711 1
0.817991149572304 1
1.06736388116983 1
1.37536714258125 0
0.150045771008957 1
0.808412794378223 1
0.83743268438319 1
-1.44084398407824 0
0.776308903432823 1
0.742624547860105 1
-0.189066702555997 1
0.0339429603527892 1
0.408771157700895 1
-0.022205365710909 1
0.396259491665389 1
0.717650525464395 1
0.407141545016073 1
0.265212028262328 1
0.0747001046045489 1
-0.0360895265207143 1
1.28551760003888 1
0.586467796107904 1
0.0220530879351774 1
0.830460157205204 1
0.770704812734956 1
0.987867159756611 1
0.26794896350598 1
0.229869997561195 1
1.0887983849447 1
1.11383349270294 1
0.043347207353871 1
-0.0814070769044672 1
0.770192530723256 1
-0.579378430451112 1
0.733925475485965 1
0.997675084531339 1
0.120903287374993 1
1.38823809378688 0
0.325304715748572 1
1.08077395316493 1
1.39596741887843 0
0.153208601122756 1
0.351753521770013 1
-0.250398408770724 1
1.02891898370997 1
0.786881951672349 1
0.323951603006718 1
0.282842564136384 1
0.824334017603595 1
0.836028202746645 1
0.206228364968234 1
0.670792187079314 1
-0.051391067716936 0
-0.0128517380167715 1
1.47196411015837 0
0.337810363601613 1
0.82402411953187 1
0.624539841252535 1
0.200065699993527 1
0.67019407161704 1
-0.160745542494096 1
0.703146928209285 1
0.54962922047453 1
0.0469304732985166 1
0.344915852288693 1
0.240717303855232 1
0.326533927753442 1
-0.524979436216241 0
0.443036406593012 1
0.766087625442851 1
0.474906663954492 1
1.0482446334022 1
0.646757078694398 1
0.352732445847935 1
0.507254082293953 1
0.153536635367124 1
1.17734052527392 1
-0.0299982361266781 1
0.777456935947576 1
0.719764234690538 1
0.568213689951158 1
0.50959560363271 1
1.19756718500148 1
-0.233021216058222 1
0.899289983269249 1
1.04280235913997 1
0.333260718012103 1
0.917589488639078 1
0.557134781672138 1
0.31267755998916 1
-0.206058262598337 1
1.01448528264126 1
0.722667428386857 1
0.0109288885269599 1
0.895671534628928 1
1.0274130177508 1
0.143097769542036 1
-0.222909330113549 1
0.0880486830431609 1
0.0758954944285747 1
0.200905943855557 1
-0.292458090101693 1
-0.160402049803616 1
0.492194708517335 1
0.0776092967086972 1
0.363374529889693 1
-0.398362992531968 0
0.172252307362627 1
1.35422978783571 1
0.739037508936251 1
0.788612240677287 1
0.757735027305436 1
1.30450569924962 1
0.372725062005642 1
1.36462133267795 1
-0.412368301478018 0
0.776560840450019 1
0.848424355023082 1
0.493964303937874 1
0.113643910540326 1
1.1358994286362 1
0.951306348494239 1
0.576567920676024 1
0.609593986404839 1
-0.3153882798686 1
0.355502220747828 1
1.42003471414995 0
-0.807528832683997 0
0.403821880957749 1
0.808690645220164 1
0.791449306838822 1
0.466805450516025 1
-0.271030288031854 1
0.897044273827844 1
-0.330850147954245 1
0.784478209930099 1
0.205001867200304 1
-0.282351103307711 1
0.0983817835046901 1
0.654174018091222 1
1.53457924108976 1
0.45025468682005 1
0.665286983570943 1
0.69510723679166 1
1.30119303217413 1
0.830816534856664 1
0.0453541621559834 1
-0.217891553506204 1
1.16212789205459 1
-0.922669216355764 0
0.636703118215057 1
0.237932539519663 1
0.323191244866337 1
1.17012538914994 1
0.170343912877972 1
0.855987883842831 1
0.228526579722945 1
0.0464179743794637 1
0.0356974149536364 1
-0.768757012953784 0
0.424661973758709 1
0.475895244295003 1
0.0502080127077059 1
0.726197995869785 1
1.11810205350576 1
0.419614664545151 1
-0.0334363962076548 1
0.338717793874858 1
1.32506324576231 1
1.42143674860528 1
0.957713770883815 1
1.45649138347695 0
0.309893570412158 1
0.645906937707699 1
1.22177114846714 1
0.579227328086452 1
0.588823353631643 1
0.568662602250856 1
0.563830959280283 1
-0.120129678876434 1
-0.0505597485200544 1
-0.568777355059304 0
0.659064657176482 1
0.196773982949829 1
0.647012936788508 1
0.133518073263881 1
-0.175969537775483 1
0.442885182567699 1
0.845845822000812 1
0.438481423817579 1
0.930941055472925 1
0.743787344395647 1
0.0903601195923867 1
0.150499462971041 1
0.908028306637283 1
-0.0751180923304509 1
0.292412146713344 1
0.899622835865214 1
-0.645909522629359 0
0.371807716828914 1
0.727458527191127 1
-0.341341272968392 1
0.283974088964791 1
-0.320489991889688 1
1.75632479761436 0
0.625383820398779 1
0.829998901941274 1
0.748262153306295 1
0.0582355216329348 1
0.932596575551326 1
0.210840445329183 1
-0.132442150427056 1
0.413758704837651 1
0.50677787484347 1
0.984769615468239 1
0.648089800782361 1
1.00377286380995 1
0.0846040645948952 1
0.299690360468535 1
0.689215725081118 1
-0.488349647695901 1
0.145001431163185 1
0.661292598119369 1
0.947183891488576 1
0.625873834195712 1
0.689144763259655 1
-0.0266480412002904 1
0.598006352229778 1
-0.670988356063724 0
0.865618292887738 1
0.782780613993752 1
-0.103980170651304 1
-0.368315225553841 1
1.03004757644035 1
1.64880810916044 0
0.390969153137657 1
0.656235001683537 1
0.93599538105017 1
0.819576825788875 1
0.547525531040132 1
1.09178501904162 1
0.114191713936234 1
0.552057051971876 1
-0.00482788498512532 1
1.3791654551116 1
0.860451250034993 1
0.130207794802261 1
1.27575640388605 1
0.31830703066245 1
1.64710971343798 0
-0.182589684888461 1
0.344405822222765 1
0.231795103029404 1
0.418338826518026 1
-0.00368044540950909 1
0.181446375166061 1
0.829354071307417 1
0.794660566877256 1
-0.407459069770282 1
1.37960622052582 1
-0.0862837642935595 1
-0.0466262682774296 1
-0.0528168468775345 1
0.0418295643838477 1
0.510912571914237 1
0.322439027800839 1
0.992230303032378 1
0.960824768476694 1
0.828320188647512 1
0.797809724764989 1
-0.304254312652229 1
-0.456823080118583 0
0.910741036644357 1
0.629604549739081 1
0.223563137322253 1
0.572529879838408 1
-0.230087659079384 1
-0.0220280725650797 0
1.48512139065431 1
0.112920640665739 1
1.67017409482759 1
-0.420199172815242 0
-0.541176553027118 1
0.621116986978454 1
0.757392443188297 1
0.176476917134404 1
0.694615453491803 1
1.30796230264572 1
-0.00114132610637506 1
0.764852647022264 1
0.908381453584226 1
1.5854648647529 1
0.681281822951645 1
-0.265923363493495 1
0.334858567801953 1
0.70361516719445 1
0.128148541593791 1
-0.199346844784714 1
-0.169165941411888 1
0.229078957017212 1
0.183373057322178 1
1.07547226048502 1
-0.552136996547818 1
0.557091883974901 1
0.333657438072377 1
1.40520153271357 1
0.290388152223705 1
0.460747261756175 1
0.766262601610907 1
-0.127884278011781 1
0.89540302752037 1
1.49422379293937 1
1.4741175976025 1
0.323408638564281 1
0.496881478960215 1
1.01228758840334 1
1.61881730130978 0
-0.627278452445695 0
0.485186346224271 1
0.327791078211528 1
0.504059770021706 1
1.07588240757417 1
0.7544164574946 1
0.777048015049634 1
1.89348716217384 1
0.721840291362619 1
0.65827734301365 1
-0.102668564537824 0
1.73595730871653 1
0.784746128405871 1
1.42730437665601 1
-0.247568319249827 1
0.906428703716138 1
0.894408137874177 1
0.0561380266801797 1
0.0184727991695078 1
0.354406610316488 1
0.593609357519426 1
0.465349077059908 1
-0.154777867161869 1
0.281748193941729 1
0.0396621846926574 1
-0.441447026066582 0
0.87372783475725 1
0.749750725185515 1
1.1134432874538 1
1.24511409614315 1
0.0579312065682783 1
0.666921962926791 1
1.2107289919136 1
0.827613318904414 1
0.5588418214141 1
0.853036408204724 1
1.73851130673108 1
0.108843139853508 1
0.671086931757854 1
0.461877881310867 1
0.628781626497156 1
0.197737913566189 1
1.4243949484079 1
-0.305213208891802 1
0.593869248711631 1
1.17736965077726 1
1.26133901632894 0
0.918312062805422 1
0.369909699894463 1
0.0990537431310787 1
-0.180349276456578 1
0.495452675009606 1
-0.29765374358755 1
0.634799867124949 1
0.401841050400727 1
0.0470986894645063 1
0.720865884877089 1
1.21459719158065 0
0.504009846474378 1
1.32803500402479 1
-0.0339106880961737 1
0.70717310621416 1
0.104495081962108 1
-0.0581250841287781 1
0.817250726632635 1
1.06750958164976 1
1.33198582022596 1
0.901783895816592 1
1.10818439907234 1
0.368438785576372 1
0.0512791601408318 1
-0.343922081798132 1
0.276564293938714 1
0.457081925760055 1
-0.0455562373918632 1
0.0986146314396724 1
1.74512652453703 0
2.0892226024305 0
0.154551377260155 1
0.311026114964889 1
-0.0402168125558722 1
1.5654713348565 0
0.484328847032608 1
0.263442628132895 1
0.707373708767813 1
1.7512868835929 0
-0.0558742222664136 1
0.343778534138725 1
0.326336125637559 1
0.603248746288436 1
0.925217659300988 1
1.44521615368131 1
1.16247126072254 1
-0.0802300901413999 1
1.04346531572123 1
1.05159689257594 1
0.0683277477127283 1
0.211192954920259 1
0.384166514353339 1
0.119718097294291 1
0.717387019545963 1
-0.428270477593632 1
0.887620361979525 1
0.228771559164403 1
-0.261785042023758 1
0.732827172831614 1
-0.432044675670322 1
1.46983661470746 1
0.381615552149776 1
0.781890226357448 1
1.5548652786265 1
-0.259963087180603 1
0.353106102694701 1
1.14459639640183 1
0.837878973192475 1
-0.0567217150158447 1
0.920349223645425 1
1.1853389524172 1
1.59675546864956 0
-0.0708804114457784 1
-0.0542783278175915 1
0.385578958602745 1
-0.781450168853548 0
-0.329394750006306 1
1.11883791087016 1
0.144731419756565 1
0.111204638830685 1
0.694361478505585 1
0.390286191193133 1
1.62419417356285 0
0.598895884671289 1
0.599460072023548 1
1.76322724967964 1
0.552244125974082 1
1.25589371448559 1
1.1917823675348 1
-0.366178490184911 1
1.3102269101491 0
1.97517500693665 1
0.889585686686549 1
0.875700639777006 1
0.502140963996405 1
0.174741315632844 1
-0.694872549918719 1
-0.664805882572724 1
-0.474969543795685 1
0.924249889269791 1
-0.186707333690521 1
1.13841948409464 1
1.07629769536642 1
0.889401552827887 1
0.343436292167454 1
0.241382997582976 1
0.676970434466648 1
0.63258100348372 1
0.224832289829276 1
1.28673984189753 1
1.22397436038725 1
0.021645185571498 1
0.426365122549218 1
0.537613914841821 1
-0.226798564828307 1
0.444612500353608 1
1.57517207807366 0
0.413297457751456 1
0.555652690103258 1
0.888982569523745 1
0.952065854555966 1
0.808138177017486 1
0.841748209683916 1
0.194026058482052 1
0.855008449723461 1
0.614824247727575 1
-0.443994970582559 1
0.555881292773902 1
0.808510211595166 1
0.756181317263274 1
1.05717932413379 1
0.0814905141082707 1
-0.193698809846367 1
-0.051478453230953 1
0.420947751241769 1
1.02982178878189 1
-0.572241346701398 0
0.576784568325596 1
-0.307716091819119 1
0.904818338741087 1
0.910202294953149 1
2.03159089352335 1
0.128483179185071 1
0.228981895837822 1
0.831653063403723 1
0.584297604174565 1
0.371296827994592 1
0.106050930295841 1
0.133262382538977 1
0.629166606310214 1
0.768559718530921 1
1.34589081033896 0
0.723022541877625 1
1.02886691580437 1
0.969263207127772 1
0.339578673299891 1
0.377458361863841 1
-0.110458067048512 1
0.522767178051024 1
-0.0857033466121068 1
0.373842284754602 1
1.11203312185671 1
0.456867986907168 1
0.384580418559122 1
-0.305473204616682 0
0.959525933856098 1
0.128544183206587 1
0.370586673009756 1
0.45817208729086 1
0.486311911748523 1
1.37048283318291 0
1.07842109448434 1
1.35125544824796 1
0.104008504715 1
-0.183626630152446 1
0.680363783359211 1
0.34888920663731 1
-0.232128267204087 1
0.760955202000137 1
1.33024421012516 1
0.523977497671793 1
0.14375662945566 1
-0.177043560733771 1
1.71358545577455 0
0.33439556895039 1
0.693895387994769 1
-0.98666729944224 0
0.150781641236172 1
0.0847849611896553 1
1.00593048972857 1
0.46758893498596 1
1.79810698000803 0
1.2734105563117 0
0.0432723355468123 1
1.14152244969287 1
0.331901367828452 1
-0.150446996269272 1
-0.249591342866283 1
1.64814034995036 0
-0.476177621485905 0
0.542997106660589 1
-0.255319395002822 1
0.830588935456716 1
1.0606240059374 1
0.311607808817796 1
-0.384898552593669 1
-0.4460315026108 0
0.397276989131267 1
0.694929685892628 1
-0.148476767083325 1
0.230215387241635 1
0.996349115283382 1
0.204877877512096 1
-0.142954734708681 1
0.947302623676279 1
-0.48906818078955 1
0.737611062915137 1
0.466515907683701 1
0.177297247346142 1
-0.464300704725133 0
0.977877243583752 1
0.770858248699139 1
-0.699976455962983 0
0.886192677013783 1
1.32448282807382 1
1.25683891057802 1
1.13350644785617 1
1.01097555793646 1
1.33413828854685 1
0.36899067368424 1
1.38657892803539 1
0.60143971129344 1
0.401127864447746 1
-0.334198327169355 0
-0.0888823756209464 1
1.31918248281792 1
-0.374848943537026 1
1.14331462686965 1
0.807445794872409 1
0.986954288584598 1
1.32680815554272 1
0.282674141192767 1
0.531651881082197 1
0.469586603452564 1
-0.354098630688644 1
0.298347881231212 1
-0.00118967311307519 1
0.533389205716887 1
1.23074281816052 0
0.763611366042266 1
0.509410264821456 1
0.29795254898852 1
0.362365839126241 1
0.0545903502692305 1
0.0774404940813261 1
0.489505545474345 1
0.931845019067182 1
0.717152563061874 1
0.493255423150824 1
1.39931811751955 1
-0.353289641244959 1
1.12145529004338 1
0.11317674540782 1
0.852564239529497 1
0.629491628089404 1
0.202440232569036 1
-0.642205830917058 1
0.532663272818163 1
0.817563791546316 1
0.0968694499911864 1
0.267509041760317 1
0.731223672895509 1
0.157902005320211 1
0.113131691064771 1
1.53514025662152 0
0.441484724614635 1
0.0973585225713519 1
0.395834620892542 1
1.239277737333 0
0.77304699500016 1
0.935908952046173 1
0.847280150353838 1
0.947150948373863 1
0.559847217361548 1
0.442731267684369 1
0.246087820756107 1
1.2160150413344 1
0.687323389942384 1
0.674396284612187 1
0.382823208340327 1
0.982036554683177 1
0.732939170390924 1
0.877808368613533 1
0.324774070404564 1
1.00964567697244 1
0.473095886677159 1
0.324565486663519 1
0.363043445195222 1
0.383424921502479 1
0.975592757805861 1
1.04023186127182 1
0.0770666446949828 1
0.479094750684047 1
0.968813193094102 1
0.24151722962911 1
0.602844541816029 1
0.406662550431514 1
-0.00597735874463066 1
0.188639644348308 1
0.364968561239925 1
0.920562383260678 1
0.663695155051275 1
1.23136002546943 1
0.823012729742334 1
1.39438672306126 0
1.04090449042081 1
0.496324263277116 1
0.326040039599421 1
-0.680188383355042 0
-0.216673559126096 1
0.758466925577015 1
0.920849500990083 1
0.115571545144726 1
0.562351197087078 1
0.188705406636574 1
0.894653468354626 1
0.612511720136 1
0.484406871581516 1
1.19718388903239 1
-0.338561520487163 0
0.903182178823624 1
-0.136427133364956 1
0.104227349500036 1
0.862708532658287 1
1.08912316914332 1
0.360144272818194 1
0.730836783330877 1
1.38239994955563 1
0.725373602793897 1
0.973236209689623 1
0.0507927783094947 1
0.0895813878274924 1
1.06556811521373 1
-0.13595633212084 1
0.869961502262023 1
0.828102247686744 1
0.337386811778674 1
-0.0162239177766217 1
0.749913585610538 1
1.27506554771861 1
-0.625153906668586 1
0.313064338885449 1
0.00440332024849933 1
0.156191476443327 1
2.49941331512425 0
0.610050853012187 1
0.0413663830755849 1
0.554014064748807 1
-0.153804970161551 1
0.302069849993512 1
-0.276848458023321 0
0.306703191123913 1
0.901778366857573 1
-0.184543274235922 1
-0.236062748591552 1
0.693826771257459 1
0.525204925026581 1
-0.210115513643746 1
0.582604226798965 1
-0.189484013695087 1
0.157366071487049 1
0.344341294126495 1
0.656606726710159 1
0.434596432626889 1
0.906445696485659 1
1.24751731813761 1
0.666867408733806 1
1.15322629232565 1
-0.170497514079879 1
0.659998338032112 1
0.247054281518373 1
0.472876694042403 1
1.26191169779137 1
0.719285349082158 1
-0.00276140833377375 1
0.264889580677667 1
0.551321558645893 1
0.837572047535308 1
-1.0144529903909 0
1.458434922264 1
0.414088096598963 1
0.587521208405735 1
0.486945710366061 1
0.772773838983366 1
0.172893367552919 1
1.27034308547944 0
0.708450185931606 1
0.731079735557342 1
0.36684634213938 1
0.547913271673027 1
0.0343282537985567 1
1.30693888016219 1
0.0923078348405081 1
-0.536203783093786 1
1.05244806158376 1
0.259188806912814 1
0.085389086611891 1
-0.0713076370311215 1
0.927435838990324 1
1.85340010941127 0
1.0343024597228 1
-0.688066024746344 0
0.156864695336116 1
0.402583338328616 1
0.479512050704182 1
0.697706519793841 1
1.06880395170151 1
0.742590703647989 1
-0.782391085146462 1
0.455388355115986 1
0.579712236358437 1
1.39566886650634 0
0.797988395119536 1
0.964648199813664 1
0.710838667359101 1
0.520250727251147 1
0.488644952584935 1
-0.503057049621965 0
0.504778495552722 1
0.060802812263295 1
-0.155543069044685 1
0.41865484733444 1
-0.194947255756824 1
0.384741791769912 1
0.199495642016319 1
-0.489958927532188 1
0.431495702300496 1
1.0818383583231 1
0.743433143703899 1
0.14928419051745 1
0.697190772460545 1
0.372076645889282 1
0.242173761426835 1
0.624727441391694 1
0.0773096400806934 1
0.656568846616747 1
-0.105064277351074 1
1.30652247990709 0
1.58135081986804 1
-0.39911219303387 1
0.487640055869994 1
0.875470454427041 1
0.626457806172109 1
-0.10528456814736 1
0.909790064448412 1
0.560500408192592 1
0.041804512162032 1
0.684124729892239 1
0.622892473307921 1
0.965706923187771 1
0.0249227837586438 1
0.377913068791662 1
0.691254118116655 1
0.645119004444176 1
-0.397013926282985 1
1.50102512710506 1
-0.892942027186936 1
-0.336104735702694 1
1.07513761703879 1
0.408661885883732 1
0.632479818999476 1
-0.13663796733219 1
0.545357409698125 1
0.951723788313344 1
1.28824680275004 1
0.985074272759236 1
0.677497995939564 1
-0.160969143120592 1
0.850776584286539 1
1.15776178840882 1
0.785884172500271 1
1.00753089823614 1
2.17079488119331 1
-0.560472821592528 0
-0.164712476143913 1
0.662460401506139 1
0.444733053154713 1
-0.232756654175235 1
0.401308205793291 1
-0.48921575774888 1
0.862086363439249 1
1.28814254339952 1
1.60554859381748 0
0.999030167728051 1
0.00390053622208136 1
1.02042012431161 1
1.30117495405527 0
1.50474327726124 1
0.327681577335791 1
0.091860222535285 1
0.713392391165027 1
-0.223937389482272 1
-0.244299718992582 0
0.0826555863699501 1
-0.0805517874653902 1
0.831775733192568 1
1.09399452967201 1
1.00082224196777 1
-0.201744220609184 1
0.464746046477116 1
0.973743199169074 1
0.592838686950754 1
0.106078327006583 1
0.721564651528804 1
0.118317944688529 1
0.548683618612814 1
0.706068189160357 1
0.574620137309848 1
0.0279568789201005 1
0.431038434333845 1
0.102118595614205 1
0.226302231074602 1
0.455069947193496 1
-0.568427116009966 1
0.350350199349787 1
0.704616964306533 1
0.347792962595785 1
0.759656818316495 1
-0.0261615843994876 1
0.765458264823638 1
-0.357748124148774 0
0.11194960240067 1
0.908539556092732 1
-0.200619288429251 0
1.78768458238819 1
0.426735415259341 1
-0.358862509571452 0
1.18503057406675 1
0.495891278538084 1
0.0510578297155837 1
0.692424710249175 1
1.10614648186373 1
0.276726247758894 1
0.0907171562186029 1
0.0557280379551884 1
1.0785898575139 1
0.978397411560241 1
0.554857582132079 1
-0.239232191544447 1
0.993798592414668 1
0.200008264656617 1
1.25860491180401 0
0.581842126012103 1
-0.653337525644958 0
0.279448596816628 1
0.701726993673724 1
0.561571527676006 1
1.08455688404979 1
0.803655353696401 1
0.135621818229144 1
0.564486428169707 1
0.748456011625667 1
0.422959176325032 1
-0.0444012637619172 1
0.2717662226999 1
1.31578017934504 1
1.62024702754379 0
1.01661564823535 1
0.0643073802949989 1
-0.0542055881100618 1
0.167107999934697 1
0.775532687016883 1
0.369235442317441 1
0.89838042778184 1
-0.0284203280540724 1
0.0666164434377357 1
1.0456123440143 1
0.643476532741812 1
0.81862383153896 1
1.21433973047841 1
0.976210282021391 1
0.701679672809075 1
1.28259045903432 1
-0.00657204094716324 1
-0.213984274428082 1
0.461441732305084 1
0.240021340966759 1
0.38338753803909 1
0.743160549995953 1
0.313751598086092 1
1.56437296029747 0
0.290381975407817 1
1.12538575326574 1
0.9827935683497 1
0.401183188167807 1
0.667274334393211 1
0.120794585251577 1
0.122673867114395 1
0.415528204115138 1
-0.743123397602545 1
1.08608513441386 1
0.0413405947495909 1
-0.0141242327824433 1
1.13219915713709 1
0.875142439694602 1
-0.435863108241147 0
0.643967789527792 1
-0.422742294052391 1
0.382856816729358 1
-0.709799060382789 0
0.711842185216131 1
0.102920862206252 1
0.42702694069164 1
1.30515556343577 1
0.902153570263468 1
0.485400220622447 1
0.751628553344052 1
0.788459885451928 1
0.75305070572661 1
0.635890880589694 1
0.688458382797442 1
0.480205461456984 1
-0.288143893965432 1
0.437166588439156 1
0.200143959096926 1
0.667863913422302 1
1.3959891387369 1
1.10919434957817 1
-1.07407963476523 0
-0.789173888062929 0
0.41761434738303 1
0.55134962077955 1
0.732775881316515 1
-0.420068555178515 1
0.399883464781698 1
-0.218429775331723 1
0.834995039296003 1
0.586191307799575 1
0.841072835307573 1
1.11603842155454 1
0.908823582006549 1
-0.0777519278332882 1
0.411589049128853 1
0.178270877069033 1
0.988380139058707 1
1.31008933986256 1
0.502396471801925 1
0.627084008420492 1
0.565928211634161 1
0.177672188764443 1
0.874443156090095 1
1.12377400923303 1
-0.0721055620057814 1
0.766015625393786 1
0.149859059305737 1
-0.278135283117814 1
1.58220459206266 0
1.65322843504047 1
0.914380038120107 1
-0.108677133968099 1
1.25944901677027 0
0.285700771182311 1
0.653043921305628 1
0.127767552658103 1
0.134065722569788 1
0.503475499747769 1
0.413533076252437 1
0.414626876679226 1
0.65124787484316 1
-0.206132020533507 1
0.607919111424032 1
1.01662193471883 1
0.926389389984592 1
1.09826479266393 1
0.931286741610676 1
1.01456843780583 1
0.297135256885318 1
1.07050218436783 1
0.94977538678574 1
0.376191609403608 1
0.242183110363707 1
1.07093055143035 1
0.88031840807968 1
-0.647083516142483 1
0.439259965202643 1
0.960774047731727 1
0.179212356863827 1
-0.0360096617274153 1
-0.277632788802958 1
0.994948182013742 1
-0.156313178509776 1
0.602299231548758 1
0.616713854396839 1
-0.351051438734997 1
-0.0749875528089214 1
0.473838792172407 1
0.933452297216367 1
0.356916993374634 1
1.05822325815366 1
-0.443150379715707 1
0.383043840982119 1
1.05319349237548 1
-0.337337162450177 1
-0.760212508255812 0
1.24214731541773 1
1.07063373571867 1
1.7071033406034 1
0.255018846426497 1
0.906228860045434 1
1.99517917653092 0
0.616366460537701 1
0.896271861146741 1
-0.186069766494421 1
1.12942274484717 1
0.740370103712664 1
1.04142165728282 1
0.0321584815304984 1
0.953933083958805 1
1.30176398106873 1
0.437635810981676 1
0.82696685917502 1
-0.37394602771506 1
1.12333922260716 1
-0.409123914156603 1
0.107321043471307 1
0.949612974194838 1
1.48383367743131 1
0.0887944103970091 1
1.78221974317003 0
1.08402960009228 1
1.39816716998127 1
-0.252675145499274 1
0.92851470403239 1
0.721918727557142 1
0.883059545964964 1
1.70247749616207 0
0.801975430280671 1
1.20106255609385 1
0.892642473099804 1
0.415129458991762 1
0.843840728272889 1
-0.0184712685505493 1
0.818111514192441 1
0.28171618537274 1
-0.0396457866247716 1
0.588983846785946 1
0.0426132311318401 1
0.687392096413862 1
-0.174106872017024 1
0.722712625808433 1
0.239627477356945 1
0.127176648494945 1
1.02669662666625 1
0.954555198142002 1
-0.635967223034171 0
1.77928197162248 0
0.712428754841791 1
0.224435642508537 1
0.141000046788911 1
1.17733132779603 1
-0.397873558421505 1
0.213639530479224 1
0.605128327528813 1
0.455469735657486 1
0.621209953309056 1
0.468739419964215 1
-0.0651126707713226 1
-0.470207588663101 0
1.08016660578801 1
0.489932632929509 1
-0.0563666864209983 1
0.116137921773368 1
0.321600702237016 1
0.653467360058583 1
0.276977167743298 1
1.21151995763646 1
-0.463853892902243 1
0.0952117962236104 1
-0.310663522302935 1
0.66961979548065 1
1.02715579390485 1
1.96070872869121 0
1.10052520809458 1
0.697884494629792 1
0.811363204641357 1
0.747203253380935 1
0.113777727685401 1
0.792894967047256 1
1.37448977509769 1
1.52136009704312 0
0.487928103825702 1
-0.403973719786156 0
0.825882251744199 1
0.0655606562411852 1
0.920752208427231 1
0.124884617056068 1
0.423176827939619 1
2.3187577316584 0
0.142846450413133 1
0.750571010589649 1
1.00427450228653 1
1.05447359900724 1
-0.0510534323738018 1
0.962096287732271 1
0.683710066213243 1
0.665851998495864 1
1.17212488019582 1
0.0304966108710155 1
-1.16373010930607 0
1.02037450109954 1
0.252554304950108 1
1.31705657216489 1
1.39951628321587 1
-0.224467305715386 1
1.11015153900725 1
0.364386355248754 1
1.36135875970133 0
1.41577528916024 0
1.29944523079992 1
-0.285073523651217 1
0.210407206954857 1
1.2160743090936 1
0.456388847414082 1
-0.234581592208709 1
0.39798116717815 1
0.923800118690379 1
0.942669734626755 1
0.753774728678039 1
-0.637796988016532 1
0.576102799860115 1
-0.245223918850429 1
1.13495699707013 1
0.542721316777113 1
0.650658494091104 1
1.27392258111326 1
0.150079345394552 1
0.312980972312705 1
0.63250961104004 1
-0.0196320326216712 1
-0.107806827714358 1
0.628215752215922 1
0.799093997389037 1
-0.287320747948891 1
0.608963695519224 1
0.226395171670053 1
-0.0282854712618725 1
0.827439111897275 1
0.325016413163829 1
0.681440192653459 1
-0.866733276329071 0
-0.492107248981077 0
1.32100592393027 1
-0.703892073152043 0
1.2753757131122 1
-0.140003495166443 1
0.192068096899745 1
-0.122844755468498 1
-0.221923415405312 1
0.602388810729409 1
-0.382787128688162 1
0.100608673068224 1
1.01649963608382 1
0.135365759458456 1
0.122955775911158 1
0.0907440154523889 1
-0.202313178549967 1
0.650932313371761 1
-0.412096013302194 1
0.852964550240294 1
0.575910829504173 1
0.254150992139308 1
0.0786285573641723 1
-0.854322413867718 0
0.181727121725904 1
0.699432558557269 1
1.16286429692633 1
0.216535964023493 1
0.606297448398707 1
0.0486984013266339 1
1.16973036145557 1
0.103637221502211 1
-0.473144052557282 0
0.00251933448427372 1
0.988033115257932 1
0.00667797920415021 1
-0.151183266026656 1
0.244088048361517 1
-0.473752494204173 1
0.427573479547912 1
0.759283271908621 1
-0.334940425061511 1
0.293800602966575 1
0.537897514318297 1
1.0549759715244 1
1.26244467688174 1
1.34605632621487 0
0.966585439900078 1
0.461159384475074 1
0.236132616656427 1
0.5549639831053 1
0.93086219367824 1
1.33110244182015 1
0.494642971854311 1
0.895619547431304 1
-0.809059337878482 1
0.505693593843437 1
1.11902726972621 1
0.673899719243806 1
1.07214086583432 1
0.110417328196607 1
0.699025866699756 1
0.447350884595043 1
-0.634037798015536 0
0.598850801156732 1
1.15384366631043 1
0.371602502239119 1
-0.628526446183809 0
1.15813116806915 0
0.124924559458377 1
0.481266464576322 1
0.334498629672121 1
0.133226915919802 1
1.44635858334405 0
0.660663199699067 1
-0.0422485852297305 1
0.582192377601007 1
0.817484131815071 1
1.90239270620837 0
0.881856800622737 1
0.674742034634088 1
0.00163067262431257 1
0.34559905199749 1
0.669771547052138 1
0.72754523246425 1
0.181587699328294 1
0.617918046274893 1
0.754082426337632 1
0.176271029874256 1
1.3213256762803 1
-0.300802862051916 0
0.0721448250575487 1
0.860397324148933 1
0.453528362599696 1
0.525687768564984 1
1.02182989570092 1
0.289250777473915 1
1.01921172835328 1
1.07780729353647 1
0.441310905677172 1
0.503802493730078 1
0.649018186790024 1
0.71733741314826 1
0.0508380428032144 1
-0.0210842842566983 1
0.577771450255616 1
0.573907903479767 1
0.317585879987535 1
1.62630418348868 1
0.680574297437902 1
0.619121342049199 1
0.266271178400075 1
1.15199778103466 0
0.152409574575904 1
0.979874733364075 1
0.664575229756289 1
0.916883239253273 1
0.163675248178612 1
0.747314050645529 1
1.17004063829171 1
1.17511150182307 1
-0.341206491476631 1
0.590857195388043 1
0.600685884488067 1
1.12236712169604 1
0.431678565023517 1
-0.409083551363829 1
0.100595725803021 1
0.542009032666097 1
2.13129792289107 0
0.661336685412117 1
-1.44021699633147 0
-0.570136993874349 1
1.11384658694351 1
0.668967041602705 1
1.34180870508625 1
0.466572898291848 1
0.904275305887488 1
0.645554941711866 1
0.604540538506288 1
0.358413005140828 1
1.52722112942945 1
0.524676578956129 1
0.320544709820899 1
0.135626817343716 1
0.546642634850298 1
0.168181493436468 1
1.24660093406191 1
-0.101650295777693 1
0.755860789936103 1
0.297683764008625 1
-0.340053334879774 0
0.32344267981401 1
0.537171574529999 1
-0.0338406203344585 1
-0.594539566529967 1
0.18075619712099 1
1.05235428610995 1
0.628161708869655 1
0.838855860588632 1
0.570657555337932 1
1.99117424477926 0
0.709047933833943 1
0.187956493430284 1
0.198441723512494 1
0.176047227663031 1
-0.1286513428491 1
0.0610616920833743 1
0.0497360602331252 1
0.195890776584819 1
0.222897582143297 1
1.40470835096157 0
0.562954592390879 1
0.438393250303959 1
0.737122194916629 1
0.341938780692032 1
-0.161184842787573 0
0.335498836762275 1
-0.657869922771697 1
-0.506164789786847 0
0.204131985992089 1
0.745605889097155 1
0.564876447622088 1
0.0708644265659344 1
0.619177503710237 1
0.893854947043212 1
-0.00801396424659817 1
-0.536913160097338 0
0.43007643818115 1
0.478173087834483 1
0.856366885571474 1
0.408066420750563 1
0.122483218612732 1
0.266611672123172 1
0.0287946469869791 1
0.551162598874568 1
-0.414023592345492 0
0.0363122365022901 1
0.613239039068699 1
0.62192370671339 1
-0.59743716156232 1
0.749836925730858 1
0.327485028733002 1
-0.195772805325152 1
0.533444318604687 1
0.616992069152689 1
0.639371599763724 1
0.952291208571405 1
-0.404906401083878 1
0.788363619992916 1
-0.0307598308514306 1
0.507345645909057 1
0.706098625976586 1
1.93118162066322 1
0.390505495433359 1
0.0413408695753095 1
-0.742293493034775 1
0.467242414967848 1
-0.467407019993061 0
-0.455935923611164 1
0.710599352561488 1
0.410373495135136 1
0.0989628691801546 1
0.308630656971844 1
-0.333162749936901 1
0.511525120279285 1
-0.0427263261073081 1
1.37039698439575 0
-0.371777964649732 1
0.0508501569988807 1
0.23481309369997 1
0.240899572296306 1
0.851935766883382 1
-0.130306860909224 1
0.437231216343422 1
1.31227255657305 1
0.702772725264118 1
1.1193612422007 1
0.854989128260827 1
0.128063989648842 1
1.22165085494135 1
-0.191886126533096 1
-0.999633476433237 1
0.40301347664388 1
0.301960912559199 1
1.82960133262099 1
0.215077942374789 1
-0.0650200071484145 1
0.308730428026196 1
-0.796190773921791 0
0.855387896762412 1
-0.655942932107527 0
0.261735838455042 1
0.0960778861677041 1
0.277042068300728 1
0.158045373999714 1
1.5920644869592 0
0.0263726391262389 1
1.09198377946804 1
0.358639261977882 1
0.189308792759207 1
0.667607307846187 1
1.08998972219971 1
0.3830057772073 1
0.49524178272504 1
0.491906922825241 1
0.884498745238241 1
0.77984244424747 1
-0.267612176085501 1
1.12131583306206 1
0.814888559751489 1
0.392424439823571 1
0.0185577956871645 1
0.916718726866498 1
-0.48217930808859 1
-0.182644927531419 1
0.865239084034632 1
0.601715239893398 1
-0.236228324411483 1
0.382053117504071 1
0.281380646808651 1
0.664006422178975 1
-0.594323699151761 0
1.11387655314896 1
-0.0895147020796502 1
0.207391430112745 1
0.0478603427820125 1
1.150128451211 1
0.932034241948283 1
0.938295762522257 1
0.564051717642162 1
0.778185394137093 1
0.299345539330668 1
-0.00839657554833018 1
-0.499435842945705 0
0.32112504440104 1
0.263742575858908 1
1.60027757218213 0
0.363360155244342 1
0.105122722175926 1
0.427941051723733 1
-0.0700832752402147 1
-0.350608175429563 0
0.792510478226947 1
0.487369194495928 1
0.0445461402887839 1
-0.0838927075162539 1
0.239445381802883 1
0.194754612898761 1
0.270385801187517 1
1.2830969664226 1
-0.0083231073794331 1
-0.00812506066451873 1
0.674535874069722 1
1.67987476272073 0
1.72263334939081 0
1.26452219005045 1
0.564253768515048 1
0.561391235858154 1
1.02937682177925 1
0.469473262152015 1
1.02402279720853 1
1.4653432105534 0
1.34156825643928 1
0.408128755252808 1
-0.392773184930546 1
1.49280020488192 0
0.85653983729462 1
0.700453146984247 1
0.354238809548321 1
1.50488335596717 1
0.832507034534521 1
1.02495182496668 1
0.649289623622087 1
0.740170800465833 1
0.636733723478347 1
0.941706260542645 1
-0.701967736760372 1
1.05063547997208 1
0.473462072018395 1
0.421012078140412 1
-0.0592440561080087 1
-0.232837086940952 1
1.0403853340615 1
0.868166090199768 1
0.691457157576521 1
1.06320813336484 1
1.29183994497395 0
0.851470792308612 1
0.928585910671284 1
1.10932647745236 1
0.893921357322615 1
-0.238747402680524 1
0.789290663886739 1
1.27510647735654 1
1.0717468219106 1
-0.425280815072917 1
1.34183750970727 1
0.207820115256474 1
0.718821142522447 1
1.43356319197343 0
-0.227091813963009 1
0.585725305534308 1
0.316843876927804 1
1.2260880058772 1
0.785988293789517 1
0.342539845526701 1
0.153347919715933 1
0.519787353285389 1
0.971970419311023 1
0.979506160786091 1
0.487554196289159 1
0.741347325939495 1
0.226043804544299 1
0.668476484315631 1
0.72820966790717 1
0.609439573633621 1
0.142792084394018 1
-0.118813556783879 1
1.29252303559642 0
0.382115809945594 1
0.22784088498035 1
1.05265911604011 1
0.191204235577652 1
0.744035916817161 1
0.98799450233075 1
1.08859581232154 1
1.18929500113204 1
0.822953744188895 1
0.657289550743206 1
0.901423610550378 1
0.548795493783539 1
0.539313600041858 1
0.100326177214581 1
0.719684361850372 1
0.216803133340287 1
0.85217337497868 1
0.675638735792443 1
0.190561474970593 1
0.520831726679336 1
0.477195436710319 1
1.07859890064565 1
0.35295887584103 1
0.558386195085215 1
0.665692327760986 1
-0.16601103069332 1
-0.323308831368935 0
0.587206281659209 1
0.29321296837675 1
1.22661554302869 0
0.264636381929116 1
1.26392003723457 1
1.06400374320132 1
1.3507611918836 1
0.67763965224154 1
1.12536175810841 1
-0.0694341930401609 1
0.660136864383578 1
0.416867035878731 1
0.747076891177365 1
-0.185430634687858 0
0.363259846067126 1
-0.248946694947774 1
0.678745512295362 1
-0.0814986759590329 1
0.106347079752897 1
-0.295959312861788 0
0.73571814447895 1
-0.764126583985299 0
-0.15214818571569 1
-0.0821083263067642 1
0.425382931020119 1
-0.0584897999819573 1
-0.0452294192828487 1
0.843817383400628 1
1.61087276232883 1
0.742049492197795 1
0.526587999554435 1
0.0795371141557836 1
0.568568701302257 1
0.0216115243363744 1
-0.11867236837469 1
0.454133941105824 1
0.708934051440975 1
1.09432960856591 1
1.12859428223839 1
-0.388652589272346 0
-0.286398848262837 1
1.19636729830061 1
0.543989654478899 1
0.592269553333613 1
0.511158270617589 1
0.606214183244361 1
-0.190644024836613 1
1.51984394193673 1
0.168275026436379 1
0.0707305606151491 1
-0.941403258840144 0
0.236933833780637 1
0.851849943159144 1
0.213105593426036 1
0.113593176194832 1
0.880320790068066 1
-0.0449414727656079 1
0.031717025570515 1
-0.0344927986521351 1
0.568075483007992 1
0.127343943401691 1
0.787931689342401 1
0.271433952499849 1
0.219126974800209 1
-0.410341023011014 0
-0.350200956583207 1
-0.0932131920331585 1
1.29605324955342 0
1.24269320487995 1
0.169141273479585 1
0.78543217550053 1
0.288710796560776 1
0.603553775349182 1
0.605236769023766 1
1.19063581545727 1
1.30702580511243 0
0.00217105623322845 0
0.242322135881196 1
0.185002538279781 1
1.02096075172285 1
1.74037906285309 0
0.0205387476736836 1
-0.577361426641961 0
0.717404598957983 1
0.360495149272888 1
0.431305728586548 1
0.835226268109111 1
-1.0383590293809 0
1.18373930892697 1
0.294838556504857 1
1.3481008969471 1
-0.105169922632851 0
1.70540589280601 1
0.38634213477722 1
0.763012635630923 1
1.79639950599284 0
-0.551886975313822 1
1.42579044430244 0
0.0106676468585671 1
-0.66484864592851 1
0.470068307405021 1
0.813322025253972 1
0.189044445906361 1
0.624811319518215 1
0.236100295652944 1
0.641586642220615 1
1.22411382626404 0
0.152727665565418 1
0.37563540441847 1
-0.384917898431284 1
0.6125369738129 1
0.750848460770374 1
0.286041356113452 1
0.491199100639563 1
0.192685764793464 1
0.793276113494115 1
-0.184726318916041 1
0.669347289869886 1
0.42360324396479 1
0.583599550401219 1
0.125372602622881 1
1.80219280835322 1
0.323404086382819 1
0.25837690346749 1
0.773239844131546 1
0.0925634028956989 1
0.551888565107671 1
0.981126040923267 1
0.162107832643178 1
0.812688050417236 1
-0.232750190502815 1
0.688823702379817 1
0.412258921547958 1
0.355836950794834 1
0.791920868063158 1
0.563314066652461 1
-0.2681778751611 1
0.402929745291425 1
1.45849179782526 1
0.245920884891336 1
0.927680777613224 1
0.311988607239095 1
0.714577344526167 1
1.61923936681 1
0.14384068029016 1
0.408384605906016 1
0.610294139828067 1
0.67647305267808 1
-0.232342531663933 1
-0.23600773709668 1
0.407876552508267 1
1.20216654799368 1
0.299417233175663 1
0.367793988330775 1
0.372449299647922 1
0.598061346811024 1
0.734405062606302 1
0.477491922608849 1
1.24027930422603 0
0.659860434320859 1
0.569983287004926 1
-0.397007893371064 1
0.921902472083394 1
-0.119478890817788 1
-0.0116765580414546 1
0.675479416036483 1
0.127264489881981 1
1.47239018901717 1
-0.0189746799656089 1
-0.205053635746839 1
0.186407452103404 1
0.983473619433996 1
0.11757998591345 1
1.16286533922562 1
0.340581754557678 1
-0.118018938552066 1
1.46256247969733 1
0.240526410091836 1
0.412292150133537 1
0.840000941779747 1
1.33118083004036 1
0.702800089028075 1
1.102574762006 1
0.0293302686371159 1
0.327865204766482 1
0.912166655118074 1
0.0329583496982119 1
0.435588847832382 1
0.912682836246049 1
1.14878249386947 1
-0.768289547869725 0
-0.432565562417303 1
1.17988905978631 1
-0.127100484732445 1
0.284503352915115 1
0.0084937646826766 1
0.216984087796144 1
-0.524090685812077 0
0.457774536854938 1
0.153043085421988 1
0.681719651004284 1
0.699433426154188 1
0.719202047028555 1
0.121615530030797 1
-0.300478474178183 0
1.12886613429635 1
1.5148348419885 0
0.466625868882362 1
0.0295309141766668 1
0.716509599087482 1
0.828706411700292 1
-0.126353903742698 1
0.809201691106126 1
0.206877982949853 1
-0.245294884975334 1
0.471792108586164 1
-0.107258953466168 1
1.0192245432172 1
0.764876587565996 1
-0.0206960851956344 1
0.629857829211706 1
-0.035496591883288 1
0.662635577434475 1
0.601810996831438 1
0.95065243949817 1
0.328589700518274 1
0.803780283879386 1
0.262499989499 1
1.13583876955142 1
-0.794589339880026 1
1.08752030552256 0
0.850275874063397 1
0.683938406103888 1
0.632386856477198 1
0.370135397265968 1
0.0157577215235736 1
0.624308136020955 1
0.592779706084963 1
-0.47325098239619 0
0.492769004962085 1
0.445638833948839 1
0.819704701801662 1
-0.0818684167514687 1
1.16662468186304 1
0.442038106320997 1
-0.328856122610008 1
0.651656809843325 1
-0.211089200228257 1
0.728010968064895 1
-0.118985214042663 1
0.688482236794467 1
0.752665842968851 1
0.661134361091198 1
0.638639549560486 1
0.726350646335602 1
0.0121942809665483 1
-0.0530556383172167 1
0.1611244992959 1
-0.348988503691884 1
0.753073573578164 1
1.50316174750864 1
0.481290504967912 1
0.893865872777309 1
-0.861332907359387 0
-0.278106019396068 1
0.609392524566095 1
1.4024353456702 0
1.14935518183523 1
1.9064932182709 0
0.214625774283202 1
0.816210148762379 1
0.90815446653404 1
-0.796786074542093 0
0.703846741826161 1
-0.369620605675787 1
1.26853827465752 1
-1.84636792559235 0
0.182754765213172 1
0.820450530288278 1
1.17990660611934 1
0.41651721724244 1
0.403199423483651 1
0.660673014164598 1
-0.214641125755772 1
0.800897863859474 1
0.480655154024942 1
-0.447301687812333 1
0.153956458682347 1
0.790468826593247 1
0.324617449722258 1
0.11981593850608 1
1.41046527223421 1
-0.26736544019868 1
0.13593542881658 1
0.089956681113686 1
0.618090800043919 1
0.595721285805906 1
1.10689067565897 1
0.639360447923785 1
0.78467395551727 1
0.381389996588213 1
0.218833681656648 1
0.12459827064569 1
-0.013730992810195 1
-0.013328084616569 1
1.08573097187666 1
0.461844255069711 1
0.815622568474596 1
0.339832666917444 1
0.22982768561497 1
-0.0679198265693946 1
0.0894257651996915 1
-0.164116505605465 1
0.374404177510495 1
1.73629979326363 0
0.387157679275504 1
0.395206441044229 1
1.12658429679213 1
1.01676339471227 1
0.687411624370049 1
0.543701579190296 1
0.666964480561882 1
1.74069640697223 0
0.78419076520293 1
0.13903813377983 1
0.638550400420195 1
1.00416577230624 1
1.16619989080294 1
-0.529556044421153 0
1.07443711832004 1
0.884936938030405 1
2.24693586023416 0
0.375874594520856 1
0.294418618464252 1
0.240062476932009 1
-0.485794293280191 1
0.0750337046725106 1
0.0245134235932569 1
0.63263325752953 1
0.0917309937937634 1
0.569910632712956 1
0.884070937494995 1
0.628211892960445 1
0.574160466359483 1
0.856569872043764 1
2.25261025021254 0
0.0724843364883597 1
1.75210006554398 0
-0.849678119875429 0
0.462064481665926 1
0.759761048730039 1
0.445208579349105 1
0.907870976102202 1
-0.0376956287484637 1
1.27780689716489 1
-0.0596240323988806 1
-0.147578368840989 1
0.394867097302509 1
0.551456391469425 1
0.53488818436701 1
0.213382304775701 1
0.555562293183646 1
-0.692325223891046 0
0.011327399027372 1
1.68038075601941 1
0.579290291964229 1
0.0113686329148048 1
0.882473377260192 1
0.25210617919749 1
0.663574261845688 1
1.40569761770276 1
0.416215929587331 1
0.706973197294581 1
-0.43987014518183 1
0.9864536172856 1
0.18345259043513 1
0.0934826695717964 1
-0.220085306906504 1
0.494603027944144 1
1.17779346437246 1
0.368880667941622 1
0.775601655467537 1
0.4618854054848 1
-0.142560958910349 1
0.69234188766111 1
0.874077899065291 1
0.772148586590165 1
0.240137609117684 1
1.09862727778591 1
0.184853988076328 1
0.00704104208499752 1
0.923583294348724 1
0.539023186695996 1
0.223520356372457 1
0.699647750193813 1
-1.17417326367266 0
0.53721844338835 1
1.54657722074232 0
1.36887779336676 0
0.468469633657368 1
0.770186609857823 1
0.086585531168743 1
1.7995036984829 0
-0.220015672447137 1
0.578913991908147 1
0.346430419985024 1
0.0704007172287016 1
-0.042266639616382 1
1.85468858583484 1
0.382331195626995 1
0.650439320754889 1
-0.0391875935474019 1
0.701471537655596 1
0.62950357271892 1
-0.281191773199417 1
0.723687899512874 1
0.911271443768737 1
-0.355344402407492 1
0.0948257559743674 1
1.634420122434 0
0.929757801109688 1
0.893074458447973 1
0.0205480467050937 1
0.985588598273316 1
1.51702155124556 0
-0.516922338397173 1
-0.615728891308308 0
-0.292460726730966 1
0.211432576979666 1
0.216133190775842 1
0.529453445805726 1
0.936480768318144 1
0.666064808813112 1
0.372499362641907 1
-0.597304211384361 1
0.417920373557009 1
-0.304083596528535 1
0.171026307153748 1
0.698331588993093 1
0.643699235616476 1
0.591425526583739 1
1.03151420786447 1
-0.00990852385277277 1
-0.594605823420329 1
0.364295892625472 1
-0.0471217175670706 1
0.341827948832552 1
0.723148685098948 1
0.57059302796443 1
-0.105147436885508 1
0.537459457537921 1
-0.476548225883469 1
0.53767273534225 1
0.106320574965756 1
0.293846489651233 1
-0.165970003590035 1
0.593638092013591 1
0.536566292397395 1
0.554124347535598 1
0.506635208466923 1
1.78350930031856 0
0.124505534083799 1
0.194951689471199 1
0.560482937828106 1
1.02901977863299 1
0.804007136132204 1
-0.122240939842209 1
0.713122683635691 1
1.01447550424184 1
0.179531005288991 1
0.894420812904552 1
0.795534042132905 1
0.918008855597189 1
1.17998608484071 1
0.633805590390012 1
2.07818150360848 0
0.195936937944276 1
1.23671609751137 1
0.495486865285849 1
0.110006861571196 1
0.491702558465407 1
0.517136633914451 1
1.19742788740612 0
1.22208650888831 1
0.904191571453008 1
1.74660848062425 0
0.199460969932018 1
-0.366476052447857 1
-0.30057882555392 0
0.588982201097847 1
0.492484327276135 1
0.105874561569194 1
0.746009744527926 1
0.41116831380536 1
0.0433013485931243 1
1.65209197601214 1
0.511232223986473 1
0.170093577102351 1
-0.0689764346680924 1
0.52266861760298 1
0.842970642127063 1
-0.234347079657743 1
0.119040418160701 1
0.748705999363053 1
0.317362024414238 1
1.47288811153004 1
0.0670681550049787 1
-0.109396557505054 1
1.41214770719029 1
0.951855515317808 1
0.548688528646307 1
0.513679689755368 1
0.237543764556038 1
0.585179491255156 1
-0.0190644356952172 1
0.715930696738128 1
0.197708408568385 1
-0.20770748177602 1
0.205377817023273 1
-0.0673056326983737 1
-0.819413913502515 0
1.74246888228969 1
1.41789120457372 0
0.271492528453239 1
0.387738544235393 1
1.22228305097484 0
0.271148520599103 1
0.927703323910706 1
-0.206034674707708 1
-0.00193889726124068 1
0.769214146429891 1
0.519886065161011 1
0.900055212840799 1
-0.74374095811488 0
0.724722944291264 1
-0.12634643903919 1
1.61328760424344 1
0.930616927780465 1
0.989899260299074 1
1.46395546852629 1
-0.394749152343731 0
-0.13824779970175 0
1.17647794233454 1
-0.333213339752229 1
1.05795887838103 1
0.663538020297777 1
0.50468298300354 1
1.45437699199653 1
-0.742533809181603 1
0.666237053317754 1
0.206665402449703 1
-0.471021343019275 0
1.12117402215997 1
1.41458784109504 1
0.14480203957691 1
0.437629912254336 1
0.914681220443936 1
-0.0264984004232443 1
1.31833525172841 0
1.67358241720505 0
0.471617709322424 1
-0.119884806764747 1
-0.0357346497149739 1
0.206781739500896 1
0.195761051843885 1
0.459896379243292 1
0.459557133194746 1
0.739607906151787 1
0.597588881499217 1
0.578811047792171 1
0.854735374231363 1
0.22950529443615 1
-0.331774172894455 1
0.138203364483728 1
0.631800838109064 1
-0.262339412348538 1
0.0548546405251858 1
1.38865442402564 0
0.119021108080013 1
0.849809236603603 1
1.12991377220728 1
0.854829003383337 1
1.6325236132654 1
1.31048968575507 0
0.0622761610528337 1
0.451086012734014 1
1.16767378323612 1
1.52073461774171 1
-0.0881335923969811 1
1.16393391204368 1
1.07417172947107 1
-0.528723582894337 1
-0.371460440368061 0
1.23162618647421 1
1.25026253265252 1
0.718736708807521 1
0.232561025712635 1
1.38787488176039 1
-0.0436806402696946 1
1.73518135283958 0
0.702836746181329 1
-0.607811390801356 0
0.767397815565245 1
0.180658178629096 1
0.914877215888036 1
-0.285434820680178 1
0.68886326886874 1
0.221835711869903 1
0.902701103770023 1
0.343971730115777 1
0.440736662737555 1
0.808645986148547 1
0.616849473441078 1
0.833083112907995 1
0.488129279012237 1
0.0861414909696751 1
1.21582808112885 1
0.937368533119116 1
0.950363395494533 1
0.679544526460856 1
0.458004273577763 1
1.00410903745136 1
1.28700668214053 1
-0.544711535278008 0
0.172132433419289 1
0.092303454652996 1
0.863677874521354 1
0.789965736116931 1
0.507729010011961 1
-0.056297053604708 1
0.368678437963088 1
0.422552540297994 1
0.355313342453044 1
0.483901208187602 1
0.394831314278245 1
0.376396208914652 1
0.67822588433791 1
0.0793898867297545 1
0.394539689605554 1
1.75954966253464 1
0.0843051316444906 1
0.285223099005883 1
0.537598449122167 1
0.78004776435675 1
0.916469461901374 1
-0.00803028990584514 1
1.33060830600508 1
1.19149808806487 1
-0.127885554857706 1
-0.123351311504176 1
-0.176531269241997 1
-0.35148759099455 0
0.841558871698935 1
0.848302331510818 1
0.614856389394673 1
1.20382004535527 1
1.25717690000501 0
0.357585025927254 1
0.998626204494907 1
0.644868451033911 1
0.207235225049533 1
-0.286525521214429 1
0.784950128359714 1
0.288964053391712 1
0.695986331386236 1
1.25824755703434 1
-0.0506895036853543 1
0.17445174982383 1
1.44868919945638 1
-0.139361085890915 1
0.744321908110691 1
-0.681962773571206 1
0.862539863426792 1
0.117661824185073 1
0.479590179266514 1
0.830353496646214 1
0.205516911510178 1
0.871599445378396 1
1.29017795370131 1
0.861258650601619 1
0.785134591098126 1
0.313339054199907 1
0.9038862532119 1
0.356276795466565 1
0.755197130214306 1
1.40281398562044 1
0.270088281711231 1
1.00057670497225 1
1.37027900852024 1
0.881320256507599 1
1.0967895940816 1
-0.602675921280237 0
0.589583840981812 1
-0.0439379336472636 1
-0.365009234741491 0
0.217832617704011 1
-0.012247040960614 1
0.15239507110853 1
-0.0467397302605022 1
0.85676372913197 1
0.529402981774093 1
-0.076184289218565 1
0.821949815066857 1
0.719267121811725 1
1.65408768349705 1
0.748634577030904 1
-0.359848047589179 0
0.80047085823068 1
0.386272682065454 1
1.05577763157292 1
0.596809759707983 1
0.549789213701977 1
0.948333570504518 1
1.19466050215847 1
0.729277942403368 1
-0.14765726921957 1
1.15706215410161 1
-0.828422809753078 1
0.982033869252496 1
1.65249321939856 1
-0.426099634894198 1
0.805435916810179 1
0.0853523303040668 1
0.550195894219328 1
-0.359927400811418 1
0.559274856522076 1
0.514750897624589 1
1.41232777442881 1
-0.308420086164414 1
0.919018949972681 1
-1.07994287208055 0
0.231501159920572 1
0.97027860724686 1
0.49932108753074 1
0.957154532142564 1
0.733533707348994 1
0.365238494034983 1
0.848053538987279 1
0.433376711161924 1
0.836643724086969 1
1.467182309621 1
-0.280148037497113 1
0.279121216668722 1
0.650899910976849 1
0.0335433449875762 1
0.999699217459435 1
1.60517646729174 1
0.499745410721559 1
0.870750864390179 1
0.188715579454114 1
1.93486183038909 0
0.277729520453506 1
0.589146842937093 1
0.257546732942094 1
0.109076385532015 1
0.573720376427011 1
1.34462913573129 1
1.57003947030976 0
0.728658769757598 1
1.200842553488 0
0.361232609157994 1
0.507740908294124 1
1.53112994877993 1
0.121560889210886 1
0.347899542831965 1
0.260292426874616 1
0.996919179300251 1
0.664495642530472 1
0.14807442111149 1
0.983919989855757 1
1.17554438594952 0
1.01799486360628 1
0.283153266170435 1
-0.580771099446691 0
-0.214839040887508 1
0.0786845664453372 1
0.548599117746911 1
0.409164962581313 1
0.825981233189694 1
-0.168570970858752 1
-1.43974372048892 0
0.133089716778873 1
0.201445580308127 1
0.249990939890625 1
0.581079936985813 1
0.499912517213023 1
0.594359159916566 1
0.454313669796358 1
0.398800307285723 1
1.74817688779342 1
0.93471283409766 1
0.50670641887334 1
0.0891519316041288 1
0.385697507377457 1
1.30569307065439 1
0.670443558095566 1
0.317846530433163 1
1.01685816629487 1
-0.64401107059103 1
1.10675479341118 1
0.882571154754003 1
0.703796151071917 1
-0.355985356829149 1
-0.0115497899722114 1
0.218639396837147 1
-0.611434327204467 1
0.942774541282346 1
-0.0740984109085483 1
0.0802211835275624 1
1.43406272059696 0
0.42379741256882 1
0.163541297787963 1
0.296621524119828 1
0.594335394347643 1
1.03596637730317 1
0.0330358510242837 1
1.17213382456106 1
0.562149136192466 1
0.905818945891632 1
1.05600090930168 1
0.829771313652159 1
1.17989496828459 1
0.603600740929544 1
1.31391506102632 1
0.617328412560095 1
0.21584282126856 1
0.464169326022953 1
0.715863693579396 1
1.17222736705671 1
-1.50808713614921 0
0.121914308896271 1
1.12723909732819 1
0.771838114391572 1
0.110742315193912 1
1.7982839478568 0
0.30247650176314 1
0.15023410002557 1
0.630999674455409 1
-0.0202651574662285 1
0.977176218632215 1
0.457351769245931 1
1.16559549597549 1
0.70957871016626 1
1.242586923397 1
1.38799837337673 1
0.811380554002183 1
0.334275561823078 1
-0.284170431993669 1
0.34260206112842 1
-0.0338312529315644 1
0.590240801961537 1
-0.338276191594447 0
1.28590812171023 1
-0.671793833229338 0
-0.540591146199223 1
0.526572148893684 1
0.311835438607867 1
0.0371879481744025 1
0.61026219267468 1
1.02898404555251 1
1.62435799302126 1
0.465077175955754 1
0.267305759052384 1
0.550557265697351 1
0.441629029163025 1
-0.464641115993309 0
0.0680644002208802 1
0.0375121102297015 1
-0.70870267017757 0
-0.0762536519109225 1
0.747221262514298 1
0.719517639700815 1
0.000109381615230754 1
1.01216217905318 1
0.724908084075112 1
1.20144339340963 1
0.446145706978421 1
0.207762329332076 1
0.5473394300987 1
0.921448644011318 1
0.694111093929363 1
0.362652245697046 1
1.00916156241493 1
0.468540887339405 1
-0.0843462505393741 1
0.268334365149176 1
0.54311270411848 1
-0.211249754140816 0
1.13112696783101 1
0.399069779360907 1
0.181227738157764 1
0.329314210194015 1
0.465460967407797 1
1.52593228546679 0
0.229476451281447 1
0.332482859165807 1
-0.278121644983326 1
0.808512318671131 1
-0.2063778675392 1
0.0675307361288831 1
1.63488538876557 1
-0.118555311980783 1
0.398818789896644 1
0.676526007945709 1
0.700409928846827 1
0.420914912337493 1
-0.354040939144902 1
-0.013764599845386 1
-0.0697165622257627 1
0.294969869409893 1
0.504856972219269 1
1.79023995612021 1
0.445225350092033 1
0.188705471843746 1
0.291297375629131 1
0.488622759354926 1
-0.305325793559003 1
0.525880915167816 1
-0.144087033870243 1
0.330841424284407 1
0.40732103506869 1
0.941746831774656 1
0.639821643431947 1
0.196006993885401 1
-0.163074411239483 1
0.640326025064907 1
0.422660531932759 1
0.12646372053324 1
-0.398420559281411 1
-0.3783968620375 1
-0.0896367371334412 1
0.0628797493678586 1
-0.438954461287285 1
1.02197476945516 1
1.10414140971748 1
0.800437143569494 1
0.0705289967669269 1
1.59678769629114 0
-0.323252305124864 0
1.33953065906103 1
0.895666614657452 1
0.429444740980261 1
-0.367889018586908 0
1.06523467182837 1
0.929348282589653 1
0.718375826587239 1
0.377781151552055 1
-0.549827776526794 1
0.664772340029826 1
-0.167236344730905 1
0.567846688132681 1
0.405104204108069 1
0.907899789617929 1
-0.120029937520913 1
0.486891654552185 1
0.718064046872461 1
-0.590155422235308 0
0.262407361210833 1
0.0496469401183346 1
-0.349144193394309 1
0.520562950423766 1
-0.392589649871081 0
1.16288261473416 1
0.685414124068197 1
0.804132017737631 1
1.06256662440416 1
1.24037708655317 1
0.203769070356908 1
0.260449719340645 1
-0.935048382524233 0
0.286607848008009 1
0.508786680646653 1
1.0119375694524 1
1.07071659787561 0
0.913621052116862 1
0.0998327159809419 1
0.410478386539214 1
-0.12570856148647 1
1.20140231773736 1
1.07916353768024 1
-0.1149730162016 1
0.633985110025339 1
0.465518746095571 1
0.608904046243146 1
1.23297403538324 1
-1.34598362797459 0
-0.54227307764047 0
0.129710562240404 1
0.379369859215907 1
0.914371338363428 1
-0.420704040352133 1
-0.0260077140025199 1
1.73425606561216 0
0.911817703445509 1
0.0670831629137452 1
0.327996225672954 1
1.16840119400923 1
0.771153356892783 1
0.658007636614474 1
0.415631364049452 1
0.583757169799106 1
-0.670394047649203 0
2.21350078293997 0
0.223674930908889 1
0.731881991904277 1
0.909381735315113 1
0.357919205585118 1
0.647595290339697 1
0.100238136825132 1
0.0438715402280178 1
0.750651813211401 1
-0.441380819082223 1
0.916740444310641 1
-0.118249027958148 0
1.82553402488503 0
0.791317281078768 1
0.502106728525837 1
0.217141390753307 1
-0.496298900395692 0
0.295522360504827 1
0.0582650116410249 1
0.608955557645163 1
-0.0156871622968327 1
1.69939605090231 0
1.45306564289886 1
-0.420736010050043 1
-0.0808100298665848 1
0.258374904225371 1
1.19962351039904 1
0.278205600925171 1
0.170420191381906 1
0.653529138980838 1
1.05541689380471 1
0.178446876654863 1
0.15196328348697 1
0.805910682542263 1
1.15102562975109 1
1.45742888705699 0
0.451599496858287 1
-0.763265068705505 0
0.503907657748234 1
1.12604131961066 1
0.256074998276231 1
-0.14672523304711 1
0.289594238389602 1
1.17295472244449 1
0.54857770833556 1
0.467288629059209 1
-0.246737399038801 1
0.827345243579508 1
0.365434566429153 1
0.546952234165069 1
0.160291273362318 1
0.320032973200211 1
0.261988854630947 1
0.368535099275645 1
0.38458524509779 1
-0.0511660366978312 1
1.28811152237776 1
1.69945146133165 1
0.286283896503708 1
0.523769473829552 1
-0.024081752048763 1
1.61723292882714 1
0.827607269849649 1
-0.260340684146074 1
0.63050738997241 1
0.785277338819562 1
0.029148633367785 1
0.624125969595826 1
0.420826652840487 1
1.35337200620981 0
1.68235783240064 0
1.286720139975 1
-0.711391132160941 1
0.488473303541491 1
-0.986930016040276 0
0.708867393017509 1
1.18266149311992 1
0.0763514454644253 1
1.02620677941296 1
0.502944679348556 1
0.230665455785165 1
1.43595027549941 0
0.694721052030151 1
0.397371411851409 1
0.289326945951237 1
0.326314006164712 1
1.21485381944638 1
0.045393179359561 1
0.0729578535482404 1
0.0839252971652429 1
0.220529132537501 1
1.12278215241436 1
-0.501932699004705 0
1.31519840147561 0
0.874378170177442 1
1.43620304746392 0
0.972917993904285 1
0.484670076499823 1
0.400557159475919 1
0.929941732696974 1
0.825712752432646 1
1.63493018195744 1
0.980977905997666 1
0.612400050017905 1
1.43386856136036 0
-0.121625377425894 1
-0.0644983780641529 1
0.609152400379761 1
0.339950896121849 1
0.332121193621306 1
0.270621230154216 1
1.38880287523211 1
0.55992825981681 1
-0.0942235297795611 1
1.0168348273951 1
-0.168374604035357 1
1.05689975191637 1
1.25761329832838 1
-0.15506456000924 1
0.473515378006752 1
1.54762853636157 0
0.843633368034442 1
0.941005723462688 1
0.253457804516044 1
0.94531349809277 1
0.38492196565934 1
0.682665841051512 1
0.660392528995034 1
1.11084882152814 1
-0.179519781097865 1
-0.720125126600045 0
0.93140035380301 1
1.40205899676396 0
0.213893041239669 1
-0.0933087913239843 1
0.548899219206791 1
0.0663681043299218 1
0.456386733453497 1
-0.886648165251311 0
1.45135050487444 0
0.256758618605028 1
0.688404585508227 1
0.712348286369049 1
0.848061119526758 1
1.03787968698788 1
0.746713203685434 1
1.09657454706421 1
-0.0313569106413163 1
2.03188220855804 0
0.0389385022160309 1
0.475803838924083 1
1.21122809149041 1
0.611352223146585 1
0.41622800998504 1
-0.159631023475777 1
0.683738972163882 1
1.00344323958497 1
0.48813117532465 1
-0.313172889605643 0
-0.577569549756171 0
0.379115938026451 1
1.45147960111514 1
0.47672704349023 1
0.908925770453962 1
1.08865031198972 1
0.655442401991346 1
1.31003212428384 1
-0.247165256182826 1
0.35287465945858 1
0.703706069013696 1
-1.4349839575869 0
0.328325049596588 1
0.973474849793451 1
1.05138671137216 1
0.0465933600386065 1
1.07095970102877 1
1.03266404939774 1
1.09170994524654 1
0.299819379250555 1
1.13950564871129 1
0.426937664535923 1
0.615457918259185 1
1.42227054774049 1
-0.264559386717709 1
1.01034529190937 1
-0.12131763199643 1
0.649822601387493 1
0.863714304955181 1
0.360114703957566 1
0.195458112068041 1
0.00769469598575545 1
0.636197013772208 1
0.0974799476472925 1
0.697092881556679 1
-0.116185862231556 1
0.314293544100086 1
-0.28827396158308 1
0.927485450970624 1
0.0101452356606462 1
0.469845796094836 1
0.619368329645238 1
0.910656736718116 1
0.10477800377804 1
-0.78949255832706 1
-0.203699759364484 1
0.839082388821941 1
-0.368834182510155 0
0.977794692791359 1
0.55033861915539 1
0.939519885674332 1
0.761196996917781 1
0.927633340546463 1
0.465181496971141 1
0.0179313950858482 1
0.110069747511451 1
0.668361447865011 1
1.00196600842532 1
1.10043749723128 1
-0.106761201290997 1
0.593536647816395 1
1.02687324729845 1
0.248618579493888 1
0.728491704821779 1
0.848916010363979 1
2.52195083228836 0
0.927376578707033 1
0.945028467323847 1
1.59991434973557 0
0.641531259936495 1
0.896430168571894 1
0.479800279112716 1
0.400809953502111 1
0.220064670343759 1
0.40688750755917 1
0.873881934434382 1
0.472917578666611 1
0.941180908667803 1
0.44569429755261 1
-0.678461467421118 0
0.124181745881138 1
0.347028124535143 1
0.965423675475666 1
0.332310640008062 1
0.516614975232535 1
-0.406479949163457 1
-0.142772884253977 0
0.268354055752013 1
0.179049892215335 1
0.410829605553081 1
0.75147727534443 1
1.0163031635521 1
0.983953678500045 1
0.295414848783884 1
0.780492869993433 1
1.14260166440826 1
0.928867738443804 1
0.861122395043292 1
0.548976145494004 1
1.17685985839164 1
0.65354918634603 1
0.76616202695832 1
-0.534923739370115 0
1.00884355261675 1
0.990698621469309 1
0.7057218380311 1
0.621412589090342 1
0.1139959114442 1
-0.362956562710143 1
0.144405821037215 1
0.141222385177292 1
0.278798347586733 1
0.138908155489234 1
-0.96565610035634 0
-0.282397159575301 1
-0.170404498546305 1
1.42600496638554 1
1.26142956679628 1
0.246400328718078 1
0.211766055543148 1
0.073946283021157 1
1.16334002927479 1
0.470360550721237 1
0.471019667504067 1
-0.27506113321808 1
1.11676822557499 1
-0.0692192032951379 1
0.613440869682152 1
0.794495276702154 1
0.971052054731907 1
0.469660763237116 1
-0.212163821463886 1
1.41623917567349 0
-0.036127339196468 1
1.21733509603901 0
-0.28000960877379 0
1.06657412472129 1
0.428443366608697 1
0.0138486389279272 1
0.707435013936414 1
-0.869769890763239 0
0.403100890137918 1
1.23610033557515 1
0.185653421570954 1
0.273586912971476 1
0.471534618114516 1
-0.551515524070398 0
1.16705744951653 1
1.45740866502645 0
0.076799539415003 1
-0.423743230919039 1
1.3800280782449 1
0.878823076249125 1
1.23339614229048 1
-0.512988895547253 0
0.559663860768852 1
1.09546033320235 1
0.821056279375396 1
0.860261221982726 1
-0.0304167735090182 1
-0.074797615162052 1
0.781593259383618 1
-0.480837069098917 0
1.38042833911318 0
0.725110972153202 1
0.464745250895886 1
1.33718077622748 1
1.60927813127351 1
0.158697692710261 1
0.512935810068687 1
-0.327840819190978 1
0.591409874605737 1
-0.216389631637466 1
0.384669113695284 1
0.203433818315334 1
0.263712553715102 1
0.429612315334389 1
0.214739834267644 1
0.903344174435977 1
0.563065603494992 1
0.101785194744123 1
0.256904350009974 1
0.251412481852208 1
1.15100645505848 1
-0.0659930333935135 1
-0.626044402262363 0
0.0156550042286678 1
0.860624121819807 1
0.833954549684926 1
0.569669721566561 1
0.679877456043179 1
0.795693033988806 1
1.41800118514881 1
-0.459007533850637 1
0.942241310800491 1
0.795500487397525 1
1.15959516461988 1
1.14886593180749 1
-0.542872934940055 1
-0.795589999455913 0
1.07986552080507 1
1.51334182487704 1
0.194044108851047 1
1.07436551839285 1
0.656408169125464 1
1.00060790945651 1
-0.0540336921732673 1
-0.559463362154588 0
0.618401228303572 1
-0.64337323295589 1
1.21602816608568 1
0.796893244131507 1
0.216776282667409 1
1.09571198666281 1
0.505566601346783 1
0.985237950634463 1
0.348114984060411 1
0.715067789388012 1
0.803493474850639 1
1.04130433461066 1
0.839700293620565 1
-0.443222632319602 1
0.18774728685903 1
1.06044559196171 1
1.19381534131496 1
1.11136786813107 1
0.480627406953258 1
-0.177000615418692 1
0.0982554927145574 1
0.137009864364321 1
0.565853510948379 1
0.132976303115676 1
1.49605516080525 0
1.39826457392502 1
-0.323706437048599 1
1.1243525449857 0
0.126433268192139 1
0.467636008783459 1
0.846854389254837 1
0.712016921583842 1
0.949495531848476 1
0.792945067835692 1
1.04770321025603 1
-0.190152006047543 1
-0.53096247117295 0
0.673926369652823 1
-0.28765649450367 1
0.491947558286597 1
0.937212931933183 1
1.03542220564344 1
2.23659416655174 0
0.872914542778357 1
1.31496209387457 1
0.457305383544661 1
1.29849933081994 0
0.148783533211041 1
-0.751455036986748 0
0.814834814711879 1
0.792788010129539 1
-0.228913983763844 1
0.0951727982438723 1
0.822674829739313 1
0.447080689966528 1
0.280423655224521 1
0.648098224698873 1
1.29649371352229 1
0.757656409276917 1
0.627088874819275 1
0.697285796593982 1
-0.0135233884625408 1
1.14133009124642 1
-0.0518864717612461 1
1.10646418633289 1
0.234260561787254 1
-0.186794143683632 1
-0.100072132396144 1
0.789433650863613 1
0.416601856871067 1
1.18676748567923 1
0.72663362266482 1
0.194582721080627 1
1.40512434152677 1
-0.367503363984389 1
0.975816855675902 1
0.819319633002516 1
0.93250883231055 1
0.798832717573636 1
-0.690931323276003 0
1.30687304771655 1
0.0853559912897194 1
1.44894964495645 0
0.423195635420817 1
0.382450449983875 1
1.21126063338325 1
0.755682750584152 1
-0.191475747597753 1
0.598733127665697 1
0.411199822104626 1
0.69997606307469 1
0.557577068009454 1
-0.233290732097189 1
0.239450590314963 1
1.14505685033423 1
0.786704731558272 1
0.34905017097695 1
-0.640921011246256 1
0.101728715672065 1
0.928313358655083 1
-0.0536176071552145 1
0.661792889084407 1
1.3385455669262 1
1.45242145728054 1
1.49178217595017 1
0.979427462614662 1
0.035085196792759 1
0.1149068362916 1
0.918732302901505 1
1.34200617638022 1
0.734804636317692 1
0.0688591488741579 1
0.469381371868677 1
0.310920028585918 1
0.442512536342156 1
0.611335942733596 1
0.275568890070157 1
0.835158292970146 1
0.63987758249705 1
1.96424070940032 1
-0.454110510380709 1
0.737175565425197 1
-0.0188697813771696 1
0.26687149454612 1
0.309684549714319 1
-0.439627526880895 1
0.0470886308351274 1
-0.0597725444396024 1
0.251706555150706 1
0.495975692243373 1
1.06463564307998 1
-0.0218345489889585 1
0.705640347118491 1
0.500260504290147 1
0.557857796071922 1
1.07006526804102 1
0.810916385451791 1
0.775427377818308 1
0.86054489192565 1
-0.103547219248014 1
1.08597837282989 1
0.505103675672785 1
0.00257198218401521 1
0.512094474566636 1
-0.134343776094374 1
-0.434705795387441 0
0.389619742841061 1
0.522060845791556 1
0.329868620743535 1
-0.744791978267646 0
-0.464614257325025 0
1.08442366840534 1
0.721119910572978 1
0.301417025029853 1
1.27785773258535 1
0.631004924023376 1
0.456769425426101 1
0.444393353981296 1
0.679752611897379 1
0.685749724171425 1
0.493707202220537 1
0.779963868678597 1
0.906295841169142 1
-0.22439022828555 1
1.26132689671238 1
0.230797530041296 1
0.810313666467598 1
-0.0458844539416504 1
0.704400824966495 1
-1.05819161927041 0
1.57360877050584 0
0.402489999628514 1
0.276174245398084 1
0.243664579419492 1
0.497578384076328 1
-0.135590111405927 1
1.01607126789581 1
1.19162943732402 1
0.368633428900384 1
0.695991975081336 1
0.129647451507745 1
0.46291090081369 1
-0.191512952781184 1
1.30972117611667 0
0.838417435760769 1
0.287910881868472 1
0.525895677518947 1
0.475212508353662 1
0.00597154372087481 1
-0.109197795877831 1
0.520420243970204 1
0.482700202075574 1
-0.413120679622172 1
-0.345378320921644 1
0.487477301835775 1
0.193383072680973 1
1.60434883658483 0
-0.302425942979496 1
0.410802640942508 1
-0.395744236770763 0
0.945836778409055 1
1.87199729676966 0
0.0973873254618877 1
0.605241083060421 1
0.553277329794866 1
0.498157950189141 1
0.189711379991528 1
1.37307102182227 1
0.894428596590052 1
0.694741538647061 1
1.1482796369749 1
-0.459625603281613 1
-0.271924128276071 0
0.4007112660552 1
-0.0380189096318678 1
0.448665715655942 1
-0.0389906250843534 1
0.234668661064453 1
0.0785010222000733 1
0.247307570802462 1
0.815335300060027 1
1.04281833151113 1
0.229605531772203 1
0.614414770184109 1
-0.166040489360858 1
-0.258466575189781 1
1.44903608878322 0
-0.35793010302387 0
1.02473270311994 1
0.498539934158337 1
-0.130278307918398 1
0.840617478929275 1
1.15193870829969 1
-0.246199264983909 1
0.394940389018991 1
-0.612443152069802 0
0.838438258539307 1
1.56182361066031 0
0.14724553677247 1
2.15752613787861 0
0.598090322551331 1
0.245576419595367 1
-0.0860117745051239 1
1.04083140731332 1
0.420342622780996 1
0.108132085423293 1
-0.398454411941674 0
0.452312552697957 1
0.502054862314411 1
0.0769912850976807 1
0.138177765908497 1
0.786477910115409 1
0.0733822846009736 1
0.500370463150578 1
0.75625299287746 1
1.45304498392688 1
0.392452706808441 1
0.474772681646227 1
0.228918917480394 1
1.1335443756772 1
-0.504802350585449 1
-0.162962484290333 1
0.683474178586967 1
1.45060650921368 0
0.112077533138704 1
1.31454078379563 0
0.897354179718382 1
0.593873842080504 1
0.35961713468303 1
0.170134148085589 1
0.213364991141771 1
-1.45155975170422 0
-0.382596040306637 0
-0.182465403345538 1
1.27916149570293 1
0.273014443848816 1
1.13558872339049 1
0.412475876863103 1
0.0102755259203079 1
0.978846632666375 1
0.63709542730834 1
1.72595555258869 1
1.02017252382693 1
0.15253732887712 1
1.00864905981956 1
-0.385989044500478 1
1.50501779782605 0
0.513802760743307 1
0.979543614621539 1
0.835371668413292 1
0.226476507798994 1
0.667634746199526 1
0.833240199890888 1
0.622710801113406 1
0.812068863720908 1
0.825354430198637 1
0.669389864979701 1
-0.521490350292218 1
0.172810610171746 1
1.42163290640324 1
0.249184353371387 1
0.562417283484734 1
0.43482696116851 1
0.657813506731549 1
-0.87753999149123 0
0.188327921222994 1
0.75825387433423 1
0.854816149957654 1
1.29049485293418 1
0.564590473197795 1
0.392483884627781 1
-0.364877206784545 1
0.371161178259806 1
-0.0869344355103067 1
0.483295220588426 1
-0.160067661757957 1
0.293753882120731 1
0.893207948581847 1
0.159450957958465 1
-0.0350035349577492 1
1.34079808082885 1
0.222807240742327 1
-0.144241747142761 1
0.536115859779921 1
0.129820797307526 1
1.10487925743402 1
1.26984443815524 1
0.424498736969729 1
0.574670628190476 1
0.0597536443429866 1
0.683805829070472 1
0.515999376221135 1
0.347297047921622 1
1.41867748898331 1
1.3436546164563 1
0.994210253978596 1
0.023020612103814 1
0.342904982753622 1
0.821809217590275 1
1.1408566755767 1
0.815669434730944 1
0.498259679744414 1
0.0215194021938343 1
0.679853052019149 1
-0.303020020329897 1
0.718673633501647 1
-0.159980211262785 0
0.555997187788704 1
-0.0653616135673988 1
1.29588639574311 1
0.714822899177719 1
0.7126916167336 1
0.350277428351653 1
0.482716136779711 1
0.775277356897444 1
-0.173811628109343 1
1.79458629056359 1
0.460170028317719 1
0.326927687265744 1
0.945050448920955 1
-0.470698357494762 1
0.461044300585374 1
-0.43776723162515 1
-0.736074277177297 0
-0.272720789423908 1
0.746989070109777 1
1.60199405073445 0
-0.572732241138573 1
-0.399402333757379 1
-0.0118218375266383 1
0.669454822074559 1
0.273598251697955 1
0.556820986463644 1
0.321039240192679 1
0.290082649211112 1
1.30282974226791 1
0.656352535451488 1
2.12694407072264 0
-0.820826093468282 0
0.230504981422521 1
0.354010329030472 1
0.696570582321848 1
1.0711684061695 1
-0.864104445772047 1
0.700907019509454 1
1.03361165764994 1
1.48264864316996 1
-1.08219813664261 0
0.886353217206737 1
0.0881215562695612 1
-0.849756774328848 0
-0.23547842248038 1
1.00325783146839 1
-0.0936001436303832 1
0.736518156030733 1
0.0950223238246317 1
0.632390478512285 1
0.456387317495175 1
-0.401975984962486 1
-0.555560538842429 0
1.92922563548568 0
0.0109683644212789 1
1.07798676539812 1
-0.441796130136367 1
0.186998342520646 1
0.0157892732496121 1
0.687276368886974 1
-0.0689436206899341 1
1.2644286994513 1
0.194637482391621 1
0.585736371343358 1
-0.335206692588786 1
-0.34981059981625 1
1.10435179561346 1
0.30439923968975 1
0.158785632026528 1
1.69764177511427 1
-0.0704452560241495 1
1.04166670583933 1
0.660429701760568 1
0.856695581264669 1
0.971923396757227 1
1.07154629455227 1
1.24781032480803 1
0.404457806419008 1
0.0900851488540104 1
-0.157839311625128 1
0.685022589415021 1
0.610601195656565 1
1.65930628235448 1
0.531588531428334 1
0.148647525878706 1
0.0351813869839442 1
-0.102498948352752 1
1.0869296462252 1
0.666981681522049 1
1.97535428299083 0
0.682115533552648 1
0.675291435966245 1
0.370760224314072 1
1.76230001633381 0
0.956753287092208 1
0.454583524623538 1
0.0776575588819846 1
-1.25804072013841 0
0.880350574230412 1
0.572088994623577 1
0.397332183149308 1
0.550354967943107 1
0.554571949008087 1
-0.420777642326057 1
1.08333441421542 1
-1.46864535561815 0
-0.155941038529246 1
0.849373142733675 1
0.0509375052280909 1
-0.502561870272765 0
0.606870314213286 1
0.993020730560344 1
1.2978172385805 1
0.597502979632284 1
0.490689591529011 1
-0.593519575493786 0
0.11899003634421 1
0.706156282349568 1
-0.533631948864362 0
1.61684153098035 0
0.36883752540121 1
1.03686562820804 1
0.715144216102776 1
1.27714556897131 1
0.0339042205481847 1
0.219737754713613 1
0.300824924583935 1
1.15023921831592 1
0.310645993690556 1
0.63711801626799 1
0.775657661608474 1
0.0621705720011876 1
-0.352994756987095 1
0.729756006201465 1
1.11693410958253 1
0.284053324454533 1
-0.115459028386973 1
0.0863128425100068 1
0.793309864491541 1
-0.604531746835941 1
1.88467837678702 1
-0.309010519956474 1
0.533374707535646 1
0.203071532669997 1
0.818557274155019 1
1.49284009141226 1
0.500520718455671 1
0.918222523835973 1
0.229415097507175 1
0.274638774704348 1
1.50891915115949 1
2.23384381470907 0
0.909309492416737 1
-0.0591908395175871 1
0.197927443551269 1
0.787138693269236 1
0.44336506682941 1
0.615631704539257 1
-0.3586460823954 0
-0.294736607213411 1
0.161967567955467 1
0.671779325861411 1
0.643353534848618 1
1.24749268756575 1
-0.393310811650278 0
0.784492687505469 1
0.301601110788383 1
0.298264878731091 1
0.0407408171436129 1
0.354256158255026 1
1.41312375527213 1
0.089013770670696 1
-0.498811377190411 1
-0.131314201367911 1
-0.0472680603108938 1
0.485446907715875 1
0.564327965692225 1
0.185210962025426 1
0.351415952463418 1
-0.360825391254293 1
0.507875602183293 1
1.10953584204198 1
0.624914266588372 1
-0.130298484016725 1
-1.49082611031078 0
-0.194102935572564 1
0.827114898262618 1
1.27375169537826 0
-0.393537304911526 1
0.661325225360751 1
0.281609239624136 1
0.187754782555984 1
1.19112003883891 1
0.244343840819235 1
0.867641655853758 1
0.281561303595645 1
0.0921388386710451 1
1.08444743320191 0
-1.05148905897065 0
1.32449793411624 1
1.19324497971808 1
-0.0605782339245159 1
1.06303583302909 1
0.447463578098613 1
1.38190743705753 0
0.282598065023378 1
0.288976513346961 1
0.286839392781077 1
0.579670869546003 1
0.633326462087821 1
0.668897410176225 1
1.01413060580465 1
0.257037979984657 1
0.63602867575997 1
0.994259044774099 1
-0.168625790001452 1
0.695151129375156 1
0.478248501076314 1
0.737456351358032 1
0.643154376901411 1
0.972466517375432 1
0.995956978138737 1
0.500298323830053 1
-0.362321410119873 1
0.315456060873991 1
1.0006766545756 1
1.51983109602995 1
0.608972844765372 1
1.36460805583879 1
0.386025992647592 1
1.50285419072556 0
1.84399775846055 0
0.82631813272583 1
1.11980019944407 1
0.814128699581655 1
-0.436757228726648 1
1.02820049381308 1
-0.156577699266275 1
0.534354240128722 1
1.10847915798075 1
0.688675052201324 1
1.01843909354431 1
0.738028022065703 1
1.1431123659644 1
0.149256083454644 1
0.441007840095591 1
0.627468894504194 1
1.362880029198 1
0.0965865364188032 1
0.75627571155472 1
0.413039727599794 1
-0.408807905874845 0
0.0511070539401874 1
0.704877251387775 1
-0.802813313929372 0
0.00685865660998705 1
1.16807730006456 1
0.636656228923786 1
0.741401379222166 1
0.569815765494814 1
0.425488597389039 1
0.464564294900974 1
0.824062332333234 1
0.58655027115081 1
0.39358618125608 1
-0.0602566525872596 1
0.317242057621637 1
1.5542724111732 0
0.965218840319705 1
0.403952696622134 1
0.504381442268709 1
-0.148836262200414 1
0.465534991287088 1
0.469438892007534 1
0.0917426621450166 1
1.22185453378763 0
-0.132491013219817 1
-0.233882149726461 1
0.82909799806572 1
-0.0317931925079426 1
0.333897045350295 1
1.30633706045262 0
1.26612161450206 1
0.884517223599879 1
0.319023352926574 1
0.202284124272181 1
0.404931736750574 1
-0.191064948696595 1
0.69018912412406 1
-0.438529191216487 0
0.00850852976985234 1
1.11390062504426 1
0.479579629649415 1
0.364030257248204 1
0.344210935300051 1
-0.362545017908298 1
0.222808440276591 1
1.67108878538182 1
0.746834696298983 1
0.307959689993078 1
0.75364938562156 1
0.686080147107447 1
0.380797855424406 1
0.765113775191629 1
0.193901524690991 1
0.439727605977619 1
0.949008274235134 1
0.402145440546028 1
-0.120402036624149 1
0.73067721505058 1
0.912241646259697 1
0.723209902550677 1
0.410128683083898 1
-0.080217336220388 1
1.09804558766464 1
0.415058695396695 1
1.07586133359104 1
1.82868706310826 0
-0.042099664051166 1
-0.330748502341941 1
0.436235136060577 1
1.60639002054395 0
0.823193967836944 1
0.944221836479498 1
-0.15771904294583 1
0.411800942162603 1
-0.31188498851513 1
0.530504215487719 1
-0.00455156774458543 1
1.09134442791238 1
-0.0291402293356933 1
0.111267706848841 1
-0.0926023803834961 1
0.520216233658732 1
0.63222273225122 1
0.982347033244161 1
0.786827896232609 1
-0.309472380141392 1
0.806827608059191 1
1.27291139966474 1
0.345068485078817 1
0.631577413275446 1
0.550446277519372 1
1.6284525504811 0
0.675498992902019 1
-0.153303275214708 1
0.760392970141812 1
1.30267734253996 1
1.28131650220124 0
0.0608431984371245 1
0.773813029579079 1
0.851194510706155 1
0.505491622305832 1
0.338809501002611 1
-0.0894090161300296 1
0.763453969710539 1
-0.797730153848495 0
1.27999686273478 1
0.360741807473806 1
0.468081523797313 1
1.3403495949867 1
-0.370392585834698 0
-0.065786078918118 0
0.827122589648192 1
0.281781012085175 1
0.305417640762303 1
-0.41868580672263 1
0.126135941392487 1
1.2882879272802 0
0.673639462992819 1
0.597607058278194 1
1.53221015795779 1
-0.392789294704179 1
0.905985454080673 1
0.713465660782342 1
0.111582159925288 1
1.16811399850425 1
-0.0495089686738309 1
1.14367723394097 1
1.36424570487196 1
0.803061930223008 1
0.469813595273023 1
-0.545679743342132 0
-0.0232422022869125 1
0.268306972625228 1
-0.515971831017178 0
0.362545058142529 1
-0.479970420607948 0
-0.255485093093605 1
0.0515921551596305 1
0.63318427499214 1
-0.606829918354696 1
1.14318002856628 1
1.06485272871481 1
1.85525663701376 0
0.528749182819602 1
-0.0856070634990584 1
0.91232354355726 1
0.934649789314269 1
0.502124851370219 1
0.739690942014731 1
0.719597736514107 1
-0.352474866881165 1
0.690508877374571 1
0.650925673279753 1
0.469277587791133 1
0.486023188365316 1
1.41081427669562 1
0.494184088561065 1
0.839327693036736 1
0.486953446391342 1
1.02256969877162 1
-0.285043798400595 1
0.75782317370828 1
-1.08340094669877 0
0.0147883689632374 1
-0.0520436519838214 1
-0.294303815242599 1
0.100885588166617 1
0.777571952688162 1
-0.382013129859367 1
-0.0822205739293208 1
0.861022111885683 1
-0.118487345588166 1
1.36283884856028 1
1.07621252723231 1
0.521372861690076 1
0.176328761428609 1
0.122875513753249 1
0.262567414362018 1
1.517404047917 0
0.614302664521961 1
-0.491078574137195 1
0.756007957416888 1
1.93908940403242 0
0.306302777312965 1
0.472626880150755 1
0.433574542716817 1
-0.458483281546337 1
0.842955764380584 1
1.02003738367334 1
0.853952329177895 1
0.243764205082616 1
0.624322835779971 1
0.760945506863739 1
1.27760201863981 0
1.33395601446519 1
1.15777017654896 1
1.38510790372855 1
0.239545440218031 1
0.266155068103919 1
-0.316625350430573 1
1.18928774310359 1
0.010843372005664 1
1.39905988529435 1
0.115420422841878 1
0.433112175089294 1
0.918630243573021 1
-0.361771166589732 0
0.480872827819966 1
0.321214129836511 1
0.169061759869957 1
1.47064000580009 0
0.818569540069464 1
-0.022138132409606 1
0.945407184645722 1
0.797903627305554 1
1.28617124240789 1
-0.461724364737456 1
0.998468655230162 1
-0.0238142875450059 1
0.610445724145959 1
-0.141682573777602 1
0.552324711551167 1
-0.172966636288511 1
0.108768197117091 1
0.57650635959538 1
-0.592233671774835 1
0.641520615560224 1
0.693834293249105 1
0.425130578989147 1
0.851953481493887 1
1.07400931120255 1
0.760374126411794 1
0.522594976391052 1
0.00606078224683086 1
0.209310834820356 1
-0.116033619038564 1
0.456063442839189 1
0.396973805196361 1
0.0159311560025735 1
-0.331932910913436 1
0.945399782607694 1
1.20851630483908 1
0.730726107358868 1
-0.29469673325718 1
0.945484533146145 1
0.586068361259973 1
2.15295726410965 0
0.195476039904054 1
0.232616834380585 1
0.739793454361595 1
-0.128297678756599 1
0.466096284384307 1
-0.180489940675018 1
1.45708656821366 0
0.72448456321583 1
1.28444456016695 1
0.910850565746805 1
0.418114582800792 1
0.425452739249211 1
1.08925726607292 1
0.683555363486146 1
0.905499647346093 1
1.38643833195678 1
1.41934219604422 1
-1.01516197903188 0
0.363139414243173 1
-0.330508859059043 0
1.0949524629693 1
1.34468028703306 1
0.125064837187389 1
0.542715046088731 1
-0.120231321184736 1
-0.226011668384167 0
0.434190420937236 1
0.403276442018474 1
2.03384922035242 0
0.438395788703294 1
-0.615790146731266 0
-0.0332924775864572 1
0.284848708860527 1
1.06014238190786 1
0.567182454872543 1
0.988224857613574 1
0.861898503120044 1
0.51641629657866 1
-0.0108676009619812 1
-0.857302363978612 0
0.231428062442966 1
-0.939201633064462 0
0.488416491177487 1
0.793593104743557 1
0.162274934892761 1
0.988535246467271 1
0.465317526289888 1
-0.0278890384788998 1
1.56281277134692 1
0.482339504246155 1
0.349882943555551 1
0.126311911374265 1
-0.632514481350358 0
0.223282902018673 1
0.600846430397711 1
-0.152211308114294 1
0.118375765537844 1
0.262586426062919 1
0.791379525299389 1
-0.176400192224048 1
0.304154298813755 1
0.479919722735859 1
0.300731983843548 1
1.32625248618967 1
0.17918761024145 1
1.45792373125013 0
0.435176818472847 1
-0.111334139395114 1
0.987436858835242 1
0.582987499792748 1
0.433420492226133 1
1.57390041780238 0
-0.154059017543608 1
0.0891398083076865 1
-0.345032676591014 1
1.45084139246913 1
-0.41189030036651 1
0.529428912246871 1
0.147444334273738 1
0.358852492854316 1
0.473379546859557 1
0.703645490517359 1
-0.2848059075306 1
-0.299080695682265 0
0.501584035295245 1
0.917464530671827 1
0.95480295468084 1
-0.23825173998511 1
0.140622809937098 1
0.45471993382048 1
1.30874048618834 1
0.450444496579033 1
0.106727194469261 1
0.111793225802092 1
-0.164749229784327 0
1.05758647332014 1
0.349804583995602 1
0.974129652772598 1
0.193100200241828 1
-0.871053616855259 0
2.15062588125907 0
0.362385774778738 1
0.442507000570279 1
-0.0325473028205252 1
0.248116062328213 1
0.38868511816465 1
0.267159828407426 1
-0.109242545430034 1
0.506191791099421 1
0.552772543654956 1
1.00087041848496 1
0.790216704709197 1
0.807807215926779 1
0.388818824818181 1
1.28311290697675 0
0.725134770214944 1
0.534732861180975 1
0.320402645362962 1
0.778827203479456 1
-0.410902846913731 1
1.11345514347899 1
0.0679235111320501 1
-0.0194134232918262 1
-0.31484988200503 1
0.354109992617501 1
0.301905561418034 1
1.33257802663892 0
0.766569787246248 1
0.979696529534386 1
0.783660736901159 1
0.754345914210348 1
0.412823297218925 1
1.48271000120531 0
1.05818746969594 0
0.596373179736465 1
0.623767909029867 1
0.484285344958036 1
0.89199933616316 1
1.32764056037731 1
0.522714800625592 1
1.10131116894114 1
0.60380500553914 1
1.18258945559831 1
0.600461858694507 1
0.671957991811733 1
-0.248439389197763 0
1.33646842349965 0
0.737706630628804 1
0.524752615873035 1
0.12251215525899 1
0.0338806450470133 1
0.207702337971083 1
1.31987925970332 1
1.24898852660316 0
0.621983073394104 1
1.65882088808279 0
0.902360667653573 1
0.923091730183297 1
0.635775013825456 1
0.344175872641419 1
0.0292300067868665 1
0.711333701074834 1
0.264907908808239 1
1.05353681685133 1
1.21945926466756 1
0.635227903055177 1
0.307766867333041 1
1.43940105372845 1
-0.239287485933046 1
0.793420978605778 1
-0.667247476531359 1
-0.529977429108259 0
0.5717931264116 1
0.609302746369952 1
0.566106435904436 1
0.237045811590366 1
0.436756982058508 1
0.292890390865105 1
0.294223429657785 1
1.11737629293913 1
0.134448993789373 1
0.985500530069136 1
0.258050048082795 1
0.24809961605559 1
-0.240413857663973 1
0.708780379420052 1
0.747257639883784 1
0.0255260489649148 1
0.740596846875259 1
0.814677837133897 1
0.467195756733856 1
1.48992001088545 0
-0.0408309217739816 1
-0.0147118639526718 1
0.70365645089784 1
0.45495162450243 1
0.659161546127654 1
0.0534031114917151 1
0.288238859708329 1
-0.457353820377579 1
0.581747085812428 1
0.242559271981019 1
0.334291887156633 1
1.90592726930075 0
0.735366472297004 1
0.956236164210835 1
0.592642267447912 1
0.365368632339685 1
0.0848791932579949 1
-0.275608540013244 1
-0.00316699920919584 1
1.05084038930424 1
0.065503075712527 1
1.3248274355711 1
0.132198577520695 1
1.68310861174318 0
0.881837976845952 1
0.463461217673354 1
0.843450724399204 1
0.710941535161455 1
1.06649659321677 1
-0.400902337361822 0
0.491941504518284 1
1.06741819764596 1
0.593832763009386 1
-0.0224417670970815 1
0.600897015951383 1
0.446614071481684 1
0.711597187744797 1
-0.349062138614102 1
0.250274825968862 1
0.232795553367214 1
0.295460891270248 1
0.209165673517821 1
0.213386249810535 1
0.224448578213851 1
1.06416075722409 1
-1.03057404220347 0
-1.15411335057771 0
0.322367183486883 1
0.515625983321789 1
0.79653729832722 1
0.320803331001501 1
0.0783994148182552 1
0.371241278804926 1
2.40548044169676 0
0.569701597946306 1
-0.538030604020561 0
1.61648532651579 1
0.315952164065675 1
-0.300903164794722 1
0.80491069644581 1
0.570129220105687 1
0.806712591382059 1
0.349693642052897 1
-0.0116959759252231 1
0.566569959580545 1
1.47890818771174 1
0.237577582173945 1
0.428143334065762 1
0.490714344065107 1
-0.322047943662021 1
1.44245414033006 1
0.947110176351542 1
0.504570933723272 1
-0.524303846059547 0
0.330164415873035 1
1.15998025981541 1
-0.113865179877644 1
0.82786545440709 1
1.19415273378988 1
0.638932806580466 1
0.923041515481993 1
1.17555465587221 1
-0.119599844461343 1
-0.310745547048256 1
-0.314054724040456 1
-0.0674889514686251 1
1.11975499050811 1
-1.3421001588255 0
0.173527173173028 1
0.589705709106909 1
0.592988410701801 1
0.622478692432077 1
0.905206958371859 1
0.630730222552705 1
0.317989459987326 1
0.442888683216227 1
0.908363564887125 1
1.59316189806269 1
0.982462061924235 1
0.653820783510586 1
-0.186625914097278 1
1.47287788756685 0
1.16367490420685 1
0.940075771014611 1
0.734358535379675 1
0.0450582588731819 1
-0.146584322080771 1
0.0739563012665038 1
0.399575870744524 1
0.13886614914941 1
0.591736080923563 1
-0.451344247915413 1
1.35063009027344 1
-0.514509887853183 1
0.732947080684695 1
1.76719055317824 0
0.614721546958326 1
-0.638512380041313 0
1.52743804879058 1
0.845460573208083 1
0.855078711156271 1
1.18042747689203 1
0.061990123157907 1
1.13913829991244 1
0.538881529586695 1
-0.142729573185888 1
0.563101586801233 1
0.58811916226598 1
0.240464702413591 1
0.497651147812348 1
0.511820485732508 1
0.360373169694001 1
0.665800673362513 1
0.0725717268841921 1
0.611852930016841 1
0.0693270220985219 1
0.205448495265031 1
1.06986334414487 1
0.4981781688276 1
0.129267317809413 1
1.04033633275666 1
0.10409042073822 1
-0.297916639309297 1
0.405155306385191 1
1.60400697911857 1
1.03948209746806 1
-0.633543926433232 1
1.07586768654888 1
-0.358624778155581 0
0.489423380615033 1
0.166195041782079 1
0.622375215001719 1
-0.0429592561428087 1
-0.0587004919237272 1
0.80641891609582 1
0.533571779549765 1
0.662759230300771 1
0.415368631012359 1
0.538442005019598 1
0.348080585268413 1
0.552865149463492 1
0.348369908714406 1
0.110616365542506 1
1.04424128258028 1
0.497042487818474 1
0.965334480381969 1
1.28659798231527 0
-0.536606899461166 0
0.883873101874774 1
-0.285324206270283 1
0.230277043122487 1
1.3747005670838 1
0.668725525498986 1
-0.542704422364342 1
0.649191511883323 1
-0.0723960794220982 1
0.0564846829136491 1
1.83221885617289 0
-0.540319083316308 1
0.682510651417333 1
0.226029516722358 1
0.264676768459835 1
0.831764730673461 1
0.530609839451128 1
0.0862758751209765 1
0.481059928804784 1
0.348643826434001 1
0.724843134863137 1
0.740711305522025 1
0.898449022636486 1
0.370614237755906 1
0.775228081181734 1
1.21530798229883 1
-0.516909481594077 0
0.907743068781373 1
1.42850499218792 1
0.656648500360224 1
1.22803326391684 1
-0.388188599674421 0
1.08536101927112 1
0.155247252886018 1
-0.0334089184368303 1
0.826396549160244 1
-0.257922372810985 1
-0.537315251738522 1
1.02628098462246 1
1.20346815764419 1
0.803920048406213 1
-0.133492567286117 1
0.160481018774101 1
0.209586392638295 1
0.0621396874204321 1
-1.09171122777121 0
0.868166904241887 1
0.196159420222582 1
0.295888324191728 1
0.229521466887753 1
1.62582864620441 1
0.356359863064914 1
0.00333016248312414 1
1.37556940909369 1
1.74025098100481 0
0.676217820316225 1
-0.07532110581634 1
0.426336629429208 1
1.56978976607658 1
1.05136686696762 1
0.959722285032259 1
0.688802666438056 1
1.18440228309288 1
1.10112304988076 1
-0.10295564672934 1
1.2317800327087 1
0.637047086879043 1
1.1816820336409 0
0.567516472328143 1
-0.173814646752857 1
0.549533398453191 1
0.24220227588929 1
-0.096604124865234 1
1.13123832690009 1
1.10629826280675 1
1.07365025764445 1
0.559308099995619 1
-0.895045831457801 0
1.02532401030042 1
1.36864181353241 1
0.847755216866784 1
0.604157539096547 1
0.208544223903377 1
0.662303979005389 1
1.05328556964044 1
0.233860034760098 1
0.533097591412825 1
0.212492663874882 1
0.826314289223677 1
0.83091718626712 1
-0.825002816697217 0
-0.321128422703664 1
-0.20826986531331 1
0.320606520439868 1
-0.0339813813152202 1
-0.318109078417649 1
0.768968111874047 1
0.272707247511138 1
-0.225911620965936 1
1.16096551190569 1
-0.373914878331767 1
0.604551827712565 1
0.678721521839057 1
-0.735014257147963 0
1.0823268700622 1
-0.121228699475477 1
0.142989326765348 1
1.21885384645275 1
0.0943649906609046 1
1.17044233853244 0
0.164606157049795 1
-0.420866505901614 1
-0.283517955131199 1
0.788199958935113 1
0.0667990149094489 1
1.20798775295848 1
0.176404267406274 1
0.691414169275928 1
-0.0653423210115011 1
0.801224052630894 1
1.40351010462702 0
0.213529452227543 1
0.720407355837982 1
0.786821714160087 1
1.07086175757866 1
0.87965159187098 1
1.35604527094332 1
-0.105965300991622 1
-0.882254226208255 0
0.0950792400362114 1
-0.177348187420067 1
0.643867929632614 1
0.416633987657513 1
0.605398653508427 1
-0.353106561230945 1
-0.163997905067035 1
0.220710967524473 1
0.197536916917534 1
1.26998134738797 1
-0.0121429263621919 1
0.697797625322843 1
0.493360030129313 1
0.676988058397743 1
0.0357999438091638 1
0.0137960749860643 1
0.0727273167863495 1
0.241062681531458 1
0.452712237813399 1
-0.426644556214388 0
0.919212473002849 1
0.735002143616926 1
0.15986903512162 1
0.242096767370467 1
0.587673098248929 1
0.182160156808083 1
-0.273488507904544 1
0.73950109517552 1
-0.94740757844365 0
0.891518694628941 1
-0.421909375725983 0
0.290054676126181 1
0.117261605600318 1
0.921612146285458 1
1.51407771088099 0
0.507924694320756 1
0.444222539608523 1
0.637042217381262 1
1.88233246362237 0
0.289655725574721 1
0.381042527825947 1
0.546077264015427 1
0.577951749660729 1
-0.49993708522909 0
1.66968719193994 1
-0.0952205387127853 1
0.946857394086475 1
0.48044049757777 1
-0.237643813440122 1
0.723145795654497 1
1.33757631389764 1
0.665542410712593 1
0.584177781803079 1
1.23718995357042 1
0.837506915764233 1
0.895447502865372 1
0.465113481953956 1
-0.262095286824722 1
1.02514899909828 1
0.681115141369707 1
-0.262792987540138 1
0.0341181322854231 1
0.811757376355097 1
0.784180757455351 1
0.794383046436384 1
1.84052646064722 0
1.34515657247306 0
1.31859759432054 0
1.06000093415964 1
0.797812921122745 1
-0.250048132012338 1
-0.172836828212036 0
0.429780664497123 1
0.551858804339443 1
1.24610683656379 1
0.272031641562872 1
0.473587748176843 1
-0.0288796860413006 1
1.03761314026494 1
0.460158025364199 1
1.03641893037253 1
1.21423475945022 1
-0.538895064303332 0
1.15416831998475 1
