# Supplementary material for: Bias caused by sampling error in meta-analysis with small sample sizes
Source: PLoS One. 2018 Sep 13;13(9):e0204056. doi: 10.1371/journal.pone.0204056 (PMC6136825; doi:10.1371/journal.pone.0204056)
Supplement: S3 File — (ZIP) [file pone.0204056.s003.zip › results N = 10 delta = 0.5 tau = 1 sz = 100-500.txt]

"dl.delta" "dl.cp"
0.235584171079727 1
-0.0169258419640641 1
0.460542270473443 1
0.419281615633162 1
0.453708244568354 1
0.6532056508166 1
0.183110389795295 1
0.380037854109491 1
-0.0257869217813073 1
0.798627330886592 1
0.61940622259208 1
0.511656752275269 1
0.829808600689107 1
0.490289148954438 1
1.07158492458148 1
0.261256151749394 1
0.76096964280463 1
0.266042947817937 1
0.410686629471566 1
0.463243119427904 1
0.765030600395915 1
0.61707444364873 1
0.686002305908785 1
0.038166365448594 1
0.232518568987311 1
1.03102789596608 0
1.26343423713705 0
0.381763458698909 1
0.496225060605231 1
0.212256717374573 1
0.380769760518442 1
0.142951105629991 1
0.372480665184508 1
0.327554550318399 1
1.05630875335757 0
0.378239679708655 1
0.384085324915579 1
0.475297158623203 1
1.03023062945877 1
0.375593778902445 1
0.674043388981972 1
-0.0883130050916556 1
0.635898543909786 1
0.226116554096572 1
0.0179529370153499 1
0.469276959707453 1
1.08594110754165 0
0.207053797012021 1
0.284484399084748 1
1.03526201944758 1
0.936363630138292 1
0.465027730700478 1
0.333402767354314 1
1.11867055418353 0
0.490806750695596 1
1.2568998747746 0
0.282287528453164 1
0.751859529679893 1
0.455494162286239 1
0.276529411545873 1
0.234477198876237 1
0.125244107088375 1
0.307845459925964 1
0.802333949745407 1
0.00109772338325004 0
0.794793236047765 1
0.830165537522897 1
0.0522400291648592 1
0.757218350258543 1
0.132107166650356 1
0.842572324701734 1
0.354962345782508 1
0.448577640810561 1
0.0444067026888384 1
-0.00693480103329695 0
0.306886826004753 1
0.679963457065647 1
0.924309696244382 0
0.679311542074172 1
0.360465900399422 1
0.533638270721271 1
0.0775700681301068 1
0.756432883746021 1
0.42503899222462 1
0.892745493490851 0
0.329252862974036 1
0.519791292195671 1
0.508234026748522 1
0.871211001337227 1
0.696066021838078 1
0.587231305762564 1
0.60184981561874 1
0.491025364638177 1
0.872600129041652 1
-0.0429353166328794 1
0.364957119859464 1
0.261886064620158 1
0.629019112608658 1
0.588259919851507 1
0.0530843596629512 1
1.0904612553388 0
0.560176499982704 1
0.792210996533276 1
0.274099439335355 1
0.684500190691374 1
0.839265417263869 1
0.0862416509520913 1
0.227853438170057 1
-0.385083865555651 0
0.158251568170451 1
0.986908286748082 0
0.771737729055915 1
-0.0506358328225868 0
0.943751460688077 1
1.16348161915909 0
0.619640572308968 1
0.803882514467717 1
0.736341632539327 1
0.633748379220947 1
0.23262138216823 1
0.251705172094915 1
0.332088180888945 1
0.762680511091435 1
0.685964889054612 1
-0.174563116251083 0
0.664427171792322 1
0.685564669821086 1
-0.229794863772447 0
0.319509701845788 1
0.422700748990125 1
0.348738054810322 1
1.28797247531972 0
0.915769745957523 1
0.0330661294331326 1
0.165185708542566 1
-0.133508328694839 0
0.167044439218606 1
0.509531176187224 1
0.741351597097223 1
0.408751305896634 1
0.818807717144274 1
1.26891808289639 0
0.963456276370634 0
1.0590007547928 0
0.965705403528958 1
0.0778256051193532 1
0.655910234018053 1
0.753050329664412 1
0.503308540770944 1
0.446236554359157 1
0.72373611749956 1
0.482426275918663 1
0.564473193910583 1
0.424388270539436 1
0.102823819287352 1
0.423389014529343 1
0.288209047437511 1
0.648102692366201 1
0.758275623313038 1
0.681325009980353 1
0.454899829592406 1
0.233512489474482 1
0.532681574367214 1
0.303077595199055 1
0.210380625070732 1
0.498627650964762 1
1.51759964828676 0
0.493355511194248 1
0.549506326804726 1
0.543565945419423 1
0.450442831283992 1
0.460203881225834 1
0.373024391856213 1
0.874595249717168 1
0.481921341723551 1
0.597250158346565 1
0.200144987660205 1
0.435636366760763 1
0.135404111337646 0
-0.109987546829233 0
0.29266803407386 1
0.21453321192286 1
0.864847286900282 1
0.435373564303521 1
0.400088754575767 1
0.720268419589291 1
0.81855361175057 1
0.480074318377039 1
0.889807177799983 1
0.668854739530631 1
0.19229225970629 1
0.489513190419778 1
0.469113669222832 1
0.957292901203196 1
0.813699289776199 1
0.81843982817094 1
0.474779019676078 1
0.231536256189791 1
0.37837459721103 1
0.540552441907236 1
0.230173965858489 1
-0.0920456745396579 0
0.691704383559915 1
0.816140354723774 1
0.528866708862717 1
0.70406621749761 1
0.431168455361111 1
0.550323034104397 1
0.2228723493876 1
0.0266281632662824 0
1.05347644021264 1
1.13578891665379 1
-0.000480613358285864 1
0.257723658806529 1
0.719267368474035 1
0.971563803775922 1
0.892477845465817 1
0.684956400549532 1
0.0780853461758685 1
0.904871243299022 1
0.262832199944827 1
0.268060462982657 1
0.25126169970685 1
0.000718481039675145 1
0.608824541840885 1
0.722805951940613 1
0.385465744278328 1
0.468708691323356 1
0.774423267341917 1
0.596929888061949 1
0.838273687659738 1
0.832734671602817 1
0.175784835138453 1
0.379421766275307 1
0.646929556558522 1
0.750239435411739 1
0.698601604976834 1
0.438174779943393 1
1.08013296001876 0
0.528663859736686 1
0.678594912327177 1
0.535884325032491 1
0.754872122829261 1
-0.00363604588558141 0
0.807480335109506 1
0.56668291590975 1
0.477680497309532 1
0.668579153157334 1
0.995304331359669 1
0.336338960626911 1
0.535576220989764 1
0.284665413378768 1
0.311555203939357 1
0.827802816486098 1
0.886525393906815 1
1.09332648730892 1
0.858393120622071 1
0.338490768159771 1
0.748123473955932 1
0.322503705413599 1
0.74048153222329 1
0.551920881269065 1
0.11273422370342 1
0.980789646292419 1
0.686456422918318 1
0.582734546977321 1
0.586949123703244 1
0.680721797317063 1
0.367922166943207 1
0.298913161716544 1
0.304574438215422 1
1.07895617424332 1
0.309692507085353 1
0.438395642659074 1
0.768550213820287 1
0.558939940369343 1
0.563221358883537 1
0.499914043537024 1
1.26005614722074 0
0.249948316298999 1
0.00909094818429913 1
0.708778182391157 1
0.719612937799688 1
1.09903099985126 1
0.252711189971102 0
0.936986917887607 0
0.393143133177899 1
0.634872548824384 1
0.328369689764726 1
0.777125672746157 1
0.548398574333789 1
0.512803102936164 1
0.10609606732446 1
0.872351337578695 1
0.124014754311084 1
-0.257978242465322 0
0.65656471702245 1
0.11554173681419 1
0.758762185973455 1
0.513201135867631 1
0.829593206314239 1
0.344593860305189 1
1.09340870231491 0
0.273046632687626 1
0.442507364092063 1
0.76806911122363 1
0.211952803104864 1
0.780312134346361 1
0.248754227985491 1
1.17239059654433 0
1.2465703675988 0
0.622577910877556 1
1.17865558129078 0
1.05479239405428 1
0.131709087095928 1
0.633274319743614 1
0.639341634417361 1
0.675919333448638 1
-0.199273808972794 0
0.269432202611805 1
0.185622035734551 1
0.365889319570186 1
1.03840524217013 0
1.57711041511814 0
0.642224922782228 1
1.05257663417117 1
0.683125045215394 1
0.732962190145727 1
1.13064328509048 1
0.365174861017133 1
0.535508709687187 1
0.620278768316666 1
0.94784251829767 1
0.622520449913398 1
0.494767716549487 1
1.1360290886227 0
0.547256352564059 1
0.303619390772397 1
0.817244468995954 1
0.932903050966244 1
0.334965296960479 1
0.424652083163599 1
-0.247061066707568 0
0.771118257694118 1
0.590723248185895 1
0.820258810992006 1
0.119834412200089 1
-0.203846187668614 0
0.659700250094086 1
0.737362256897371 1
0.491178597969251 1
0.285734449204578 1
0.295136993676654 1
-0.141100583260253 0
-0.136559615454176 1
0.663318465352414 1
0.57943918004594 1
0.37983639714788 1
0.678360536108169 1
0.129381851809812 1
0.325628721719511 1
1.35054146071518 0
0.34130729430445 1
0.0129321929369143 1
0.459978782489325 1
0.148721094550571 1
0.0794183038758993 1
0.415640226386107 1
0.830172547920782 1
0.181189737034946 1
-0.0516335924188291 1
0.498164291027944 1
0.319830381172347 1
0.602958331707466 1
0.0877234310428501 1
0.524476662621513 1
0.72672461899933 1
0.25220824892612 1
0.53894715385787 1
0.21139642637173 1
0.360904046839182 1
0.48642060505602 1
0.584317667119112 1
0.192090362511322 1
0.719445282093047 1
0.590609163098408 1
0.829289484421104 1
0.804112284260966 1
0.0680082932951149 1
0.679208237827178 1
0.549681199008715 1
0.43056568311132 1
0.498561888438513 1
0.636260857163687 1
0.655913477886593 1
0.245952446040179 1
0.465654883424292 1
0.392329275299422 1
0.451750556388437 1
0.363017039425142 1
0.640828772119126 1
0.492931306814141 1
0.49415320530888 1
0.587938072790191 1
0.625972544770606 1
0.753379153689987 1
0.312901987687691 1
0.646162970244252 1
0.389282496718384 1
0.729584836058132 1
0.653682857937712 1
0.247099057340559 1
0.55204897662425 1
-0.0908785652341158 1
0.705983465559928 1
0.673831123631474 1
0.685939451550797 1
0.528501839541821 1
0.351785326012018 1
0.656290714147264 1
0.625856584606937 1
0.82215017418078 1
0.448819551494229 1
0.452810396797672 1
0.45464283507475 1
0.17846268609056 1
0.481494930765491 1
0.268933313363751 1
0.300248278306751 1
0.578490600272322 1
0.158960873252381 1
-0.313837136600168 0
0.510680323140558 1
0.47680387855934 1
0.854121472347634 1
1.30539499521207 0
0.201827934134675 0
0.619360822784791 1
0.696390230681919 1
0.225645757853146 1
0.847576965038919 1
0.399183891376521 1
0.4497375152356 1
1.09859100420165 0
0.678936817893365 1
1.05070186115835 1
0.962819467461237 1
0.427377933053646 1
0.571023036020013 1
0.224975731802754 1
0.503910586020952 1
0.415405786002556 1
0.872161705343931 1
0.378399868965084 1
0.185994916828262 0
0.168974376322395 1
0.204612175281331 1
1.04172367434236 1
0.886418102984561 1
1.07669065554372 1
0.456136858849494 1
0.783319053125256 1
0.463342560927096 1
0.252458895100504 1
0.0604973940218091 1
0.535395607268552 1
0.423252550745023 1
0.291286810919813 1
0.319612944527769 1
0.655399226660192 1
0.385564796582073 1
1.36604079154185 0
0.835336138546119 1
0.445313032209035 1
-0.128105542181274 0
0.447804788861768 1
-0.124854294341746 0
0.454359813108106 1
0.538041307702911 1
0.715185570248514 1
0.268069700340811 1
0.751447666038509 1
-0.116149184187473 1
0.0463224268240904 1
0.0702447560921834 1
0.499818687254349 1
0.562468717287568 1
0.252157982199164 1
0.670545539273139 1
0.460374695244423 1
0.596754558267418 1
1.24616033901775 0
0.219246553702241 1
-0.0270709693199775 1
0.431071518877936 1
0.781982487509408 1
0.350912579143521 1
0.694280486878032 1
0.215112697946893 1
0.908851973086307 1
-0.00788678006641748 1
0.195273834233301 1
-0.0646037614893891 1
0.276594661569128 1
0.256041195109852 1
0.315888063339634 1
0.740578121675691 1
0.570081548414221 1
0.594126169562239 1
0.302568081030269 1
0.779293245299829 1
0.0843733701356555 1
0.370566823232034 1
0.363911308675042 1
0.510174974359369 1
0.903242169187926 1
0.753177147013567 1
0.260459607682529 1
0.18188172955049 1
1.15521805125228 0
0.627813104086461 1
0.7290749405037 1
0.199844337917513 1
0.540446953198623 1
0.111243466853131 1
0.542230505880481 1
0.446084626570214 1
0.742602797675765 1
0.596206860986141 1
0.646044031730041 1
0.390085263403957 1
0.478048456828395 1
0.234246465066596 1
0.413916197181087 1
0.618690473324834 1
-0.220654076385736 1
1.04048281627523 1
0.312735310149888 1
0.229172212681836 1
-0.0747641183340287 1
0.39146778050019 1
0.787915146713141 1
0.835129886745463 1
0.269677203935115 1
0.560051073020561 1
0.671679251528651 1
0.00043336343303077 1
0.499949400452639 1
0.577119232339211 1
-0.111406635739172 1
0.498184716337058 1
0.867189663489356 1
0.308928403845731 1
1.23499240497075 0
0.115969452123458 1
-0.110925107800143 0
0.604845287910289 1
-0.141784699945152 0
0.842505528045983 1
0.365725020511186 1
1.06917298898017 0
0.559097396614203 1
0.561189927357375 1
0.46403205294372 1
0.824093110191043 1
0.786335929125271 1
0.656833073131657 1
0.909236698985295 1
0.11246990012798 1
0.0417156147905806 1
0.719428172770481 1
0.188798089777581 1
0.142250318142643 1
-0.00265691365564303 0
0.663651424041566 1
0.595916944026265 1
0.730084326102127 1
0.190336686696667 1
0.0985782677026386 1
0.994290379262172 1
0.574196767986085 1
-0.284816370842553 1
0.576787490770555 1
0.555323341850322 1
0.20973957661161 1
0.792838800395896 1
0.461881394326143 1
0.208498490391415 1
0.903602810607347 1
0.3819485541661 1
0.0315654385649805 1
0.682763300087355 1
-0.0394381005424131 1
1.09521311044969 1
-0.0928141798356923 1
0.0485137724733688 0
0.303302550701707 1
0.462557026206771 1
0.485277196459947 1
0.567695404299032 1
0.716078241680529 1
0.0227783077333996 1
0.933603146881784 1
0.792452395941063 1
0.596455710851972 1
0.908899210214254 1
0.0946676581872408 1
0.360534793724531 1
0.827877191326432 1
0.638838728186164 1
1.08463395430735 0
0.403200224646997 1
0.664145836705097 1
0.558673632431487 1
0.456215162515547 1
0.496999535127511 1
0.491553382059681 1
0.643820053681866 1
0.562807626810774 1
0.367746621939778 1
0.844860218667696 1
0.620058312091849 1
0.866151804364685 1
0.401419280605431 1
0.511265691987079 1
0.292733432691678 1
0.349712201887292 1
0.589126473207059 1
1.0274168275007 0
0.450726538045489 1
0.596651979970666 1
0.918714069695623 1
1.05131500104549 1
0.546516510010325 1
0.972487308943155 1
0.600390544306188 1
0.448107297155057 1
0.384532881183535 1
0.589983417441994 1
-0.0340380159005068 0
0.361482476466879 1
0.480229824634499 1
1.26629197390816 0
0.51653543825979 1
0.395445369588021 1
0.605214553185271 1
0.0246818520225483 1
0.667908954130929 1
0.255474885215003 1
-0.295773989676598 1
0.632971483306666 1
0.905269830222209 1
0.78748645260995 1
0.671103254464119 1
0.477486053685639 1
0.517976105867647 1
0.2409199442956 1
0.167009121691799 1
0.303903882885844 1
0.505399293936358 1
0.809926184577243 1
-0.254951316440917 1
0.210563221468284 1
0.618352506297843 1
0.425187977457167 1
0.215103583485648 1
0.352484767809847 1
0.761576194505461 1
0.667510160327893 1
0.660185804217968 1
0.663029105282283 1
0.317863271207901 1
-0.414341019852495 0
0.822309095333875 1
-0.147636187298542 0
1.00626859477394 1
0.0272652103960799 1
0.375514021283644 1
0.441149138095428 1
0.526343784275525 1
0.0841682202834565 1
0.491361637350882 1
0.476682945925815 1
0.368988182797851 1
0.250770472634531 1
0.760521286040317 1
0.270390604368273 1
0.142080814002328 1
0.34791217121666 1
0.335718596139325 1
0.159465233641098 0
0.703768803221963 1
0.888130769908078 1
0.363098002472175 1
1.004078555916 1
0.326424217899722 1
0.180408389329888 1
0.427765087625868 1
0.712804534735569 1
-0.0359955357245979 0
0.467623392073459 1
0.737060418179973 1
0.664246383197268 1
0.426057590566177 1
0.421075999381812 1
0.816495939923621 1
0.489084028942013 1
0.719714282127758 1
0.395761069206585 1
0.435697138320542 1
0.535490384246089 1
0.968316319954257 1
-0.317822565327626 0
0.529054152460777 1
0.805905814892437 1
-0.0584688244904619 1
0.533677588188028 1
0.881853332464762 1
0.667816897609336 1
0.997425004507859 1
0.689369554071184 1
0.105545165528867 1
0.270129680929727 1
-0.00481021999760298 1
0.298250481982596 1
0.582309880356714 1
0.483642474734531 1
0.269178406910866 1
0.755197414195063 1
-0.0944832484232415 0
0.788368753604039 1
0.461495532066065 1
0.206725036732802 1
0.0784389211962504 1
1.06039379332616 0
0.511523636936192 1
0.618211748404357 1
0.504815767785093 1
0.304236046520748 1
0.403763021280344 1
0.339258455457605 1
0.251496307894095 1
0.111792607869731 1
0.140363996810592 1
0.639143787557819 1
0.721453067707538 1
0.568003755955688 1
1.52404855725898 0
0.261603366747463 1
0.580356947021402 1
0.961028902617772 1
0.506174924207504 1
0.80056072585649 1
0.703486574698451 1
0.796281512602574 1
0.42573991211087 1
0.965283147001049 1
-0.16647843717588 1
0.0937016559656733 1
-0.0691921320425073 0
0.360997991735194 1
0.600253659969682 1
0.280384435219562 1
0.394444556001707 1
0.983418554055732 1
0.217759239412136 1
0.223906235747874 1
0.596270102512229 1
0.174839731933421 1
0.00128864784021647 1
0.131658307870889 1
0.556965146240571 1
0.891377688727323 0
0.93822191210727 0
0.030913523014029 0
-0.0645009797315333 1
1.12341878899353 0
0.694055372527767 1
0.487010696842046 1
0.805421183928547 1
0.349137394050794 1
0.405074516729612 1
0.76502124613532 1
0.615314266991475 1
0.409018245953044 1
0.488491650371001 1
0.789933619939694 1
0.0499579278323147 1
0.431463177146207 1
0.601780009743384 1
0.588457672867003 1
0.911976098584404 1
0.363755589350205 1
1.04112804500629 0
0.735838686367631 1
0.52914934410328 1
0.516480993874523 1
0.288513396218812 1
-0.245360890339699 0
0.358118959234066 1
0.103470408454559 1
0.681741916409645 1
0.113904906648845 1
0.667857625203323 1
0.256552334946003 1
0.947919480025662 0
0.0807375608322871 1
0.752359518046007 1
1.10151677357613 0
0.305626215140207 1
-0.0574534074288332 0
0.600872857932678 1
0.782255694611203 1
0.582330001338921 1
0.445746809707518 1
0.0969266219529307 1
0.246529234993034 1
0.120297922832548 1
0.646579277578438 1
0.762975592970587 1
0.12037684660006 1
-0.273191945124167 0
1.07457313720292 1
0.141756938307523 1
0.781088942903871 1
0.753143680630633 1
-0.0180535081068864 1
0.509086039434695 1
0.698759364401891 1
1.0098424387541 1
0.912714338673599 1
0.732437937291882 1
0.412963012224205 1
-0.477091103690155 0
0.476289242057176 1
1.05144307445068 0
1.48462556434107 0
0.389676258009103 1
0.372646515368761 1
0.036733744651437 1
0.00845250487731089 1
-0.190900394985598 1
0.759423983442475 1
-0.0182432071002882 1
0.0212900068145785 1
0.0455078748904097 1
0.627080945980746 1
1.10900933332504 1
0.827761084107204 1
0.111385715165368 1
1.05365968141006 1
0.0696506380798379 1
0.918478498934969 1
0.574992676377692 1
0.667270886498613 1
0.637406897008641 1
0.535861760793129 1
0.250328229986506 1
0.231989800401663 1
0.930841145751348 1
0.184428448990534 1
1.25286714194262 0
-0.128359829327052 0
0.310733236001125 1
0.453710817008412 1
0.00907739140318119 1
0.248717191487338 1
-0.0497646200964371 0
0.723420220066648 1
0.415704650005265 1
0.051945716275925 0
0.745778866293097 1
0.530619852769712 1
-0.130297166851601 1
0.607590482670675 1
0.895048556213458 1
0.924360515910847 1
1.12040657087687 0
0.219812479020505 1
0.664308890573109 1
0.555769300917326 1
0.136724204873701 1
0.548701833388618 1
0.604558888093672 1
0.0602752742548032 1
-0.0621445973055514 1
-0.302310008859043 0
0.637732856842208 1
0.353061922653108 1
0.175702929022763 1
1.08035927948509 1
0.652122384028191 1
0.736193622124956 1
0.0758158986090952 1
0.501015628780122 1
0.710657158576931 1
0.277721908950363 1
0.693348725473158 1
0.950707904249412 0
0.838137022387316 1
0.519278087758836 1
0.34193676196906 1
0.54745971359796 1
0.442976864003674 1
0.782243071124613 1
0.64367977966025 1
0.175115500513809 1
0.327260779549114 1
0.937173795165275 1
0.313820614678169 1
-0.06794615117533 0
0.46275397700977 1
0.947595966920027 1
0.174995010804955 1
0.22757458194374 1
0.58066300036946 1
0.737003672907826 1
-0.0795409365631793 1
0.876782950398662 1
1.01124236033466 1
0.27835858243011 1
0.374721628886718 1
-0.125213841288162 1
0.403551555032296 1
0.103551195968558 0
0.639391052659073 1
0.664073915119984 1
0.508058787355847 1
0.860392526026469 1
0.245234317635133 1
0.133308256692605 1
0.184040381810148 1
0.855661970101989 1
-0.0258652400053287 1
0.195676519427368 1
0.267373378015877 1
0.590907635673729 1
0.923228522364292 1
0.74143497754338 1
-0.394517447241965 0
0.60265206643074 1
0.316059129558675 1
0.933658584255072 1
0.635948966111755 1
0.892543681271239 1
1.05458926684844 0
0.361731777052708 1
-0.121165385217333 1
0.337494328989993 1
0.715228223025638 1
0.0873992443244176 1
0.548414959684288 1
1.07943279750503 0
0.888678514954621 1
0.424606801560095 1
0.682687887338276 1
1.50154043148195 0
0.3371804094034 1
0.768676834153335 1
0.59857425077571 1
0.694329203382016 1
0.23916095173596 1
0.454910140029417 1
0.162186824909766 1
0.671846269645009 1
1.0804441397375 1
0.422667758519738 1
0.131157624841845 1
0.58128438595578 1
0.481012921046688 1
0.565334435206673 1
0.651203246765636 1
0.213201487557834 1
0.927831361107557 1
0.0402216326082856 1
0.312847574049884 1
0.399577072212919 1
0.231903391596494 1
1.11214409944648 1
0.660278349632997 1
0.711975694864021 1
1.15547861647026 1
0.806660425749245 1
0.679682633945672 1
-0.0244552483340881 1
0.568071649240669 1
0.566661466934737 1
0.0377898173538368 1
1.00221061359056 1
0.193267441376688 1
0.304794087628344 1
0.373794150036574 1
0.502479729595724 1
0.386091262485564 1
0.0528234940293362 1
0.636801614342869 1
0.537292051821182 1
-0.0387800899187714 1
0.778704513754585 1
0.955535416578832 1
0.351096060463504 1
0.729623200959992 1
0.694442954106734 1
0.278344518191717 1
0.975399340788789 1
1.21486648083417 1
-0.00401581202313073 0
1.30581410100157 1
0.174858292417095 1
0.873010991709622 1
0.458087434819555 1
1.20756248914254 0
-0.483914887830681 0
0.370392255093656 1
0.370846444517496 1
0.91186844130096 0
0.719477479183016 1
1.1295042704089 1
-0.0830950108083595 0
0.225271721006074 1
0.722168600882757 1
0.448160643344076 1
0.287264383789257 1
0.32479851337935 1
0.0897346213308272 1
0.830561643204525 1
0.219273305166492 1
0.570663899321911 1
-0.162979447908556 1
0.353305457712881 1
0.135308495524963 1
1.02701960396185 1
0.396385266023098 1
0.76397250309865 1
0.900135483062079 1
0.885617828247705 1
0.463984308459047 1
0.266272818642119 1
0.179551139036596 1
0.771138493070978 1
0.810243271608497 1
0.319439286925037 1
0.938842326553502 1
0.437250305212221 1
0.399575774279075 1
0.911535427539042 1
0.223620508002724 1
0.237812386212964 1
0.159761982137529 1
1.03850472225547 1
0.728878332199669 1
1.14311046180728 0
0.0535172793129915 1
0.235535937453319 1
0.731581309681328 1
1.07136609979146 1
0.985268587541652 1
0.152912001273647 1
0.717356717886117 1
0.553444998596955 1
0.570075060397009 1
0.634886196486121 1
0.376548264966076 1
0.0375504607032144 0
0.301032108146531 1
0.658677758486005 1
0.465818831796455 1
0.0594203571489956 1
0.553215028611231 1
0.555398696254177 1
0.708583416909138 1
0.475623924372796 1
1.0416004240481 0
-0.225885619690816 0
1.11277363066439 1
0.0733140693649475 1
0.54784559896577 1
0.165627827324142 1
0.503016475720514 1
0.64317225276659 1
0.799909372810447 1
0.696720063787624 1
0.515060884917865 1
0.59627903872182 1
0.973839660719344 1
0.378288897367314 1
0.521063751187068 1
0.646065308929283 1
0.193425489397266 1
0.236533399443622 1
0.545865193022709 1
0.42676734862214 1
0.619691613116834 1
0.777168489818964 1
0.35272163197781 1
0.782150945348703 1
0.602686205623696 1
0.26816167340605 1
0.602139973822927 1
0.640582862148476 1
0.494529600923319 1
0.11263685736635 1
0.884223874186416 1
0.552411563292532 1
0.113867509447262 1
0.589526610296824 1
0.1746950061258 1
0.678422243476359 1
0.841849813269883 1
0.55915821057668 1
0.881941780923514 1
0.332514122482411 1
-0.312610221937106 0
0.871809710235008 1
0.597168287840219 1
0.549733452883334 1
0.322332671804401 1
0.159167470662107 1
0.420331171037351 1
0.297280613857399 1
0.590280589213918 1
0.124008088807728 1
0.871348392457385 1
0.460385394802495 1
0.274549260548777 1
1.10420399267719 1
-0.154010477243286 1
0.475625193867266 1
0.509438326268548 1
0.879444618522504 1
0.309766113085854 1
0.414533943061255 1
0.760255047250331 1
-0.164926668661558 1
0.39410935429022 1
0.299749539949783 1
0.321002998693031 1
0.298639380136742 1
0.960151591149195 1
0.294036561769613 1
0.639367407247461 1
0.836191342598591 1
0.583023269409847 1
0.662288104953009 1
0.533910261010682 1
0.353844095988307 1
0.809008541335133 1
1.09610812493414 0
0.387077963918437 1
0.460649759744664 1
1.03227275258435 1
-0.0039502869570263 1
0.853288802643902 1
0.644913104776382 1
0.432864609284277 1
0.0427145306677434 1
0.262547349712895 1
-0.0256144344110462 1
1.12304341875866 1
0.310427026423255 1
0.586642497503891 1
0.485450100143471 1
0.128144421763488 1
0.219905022859794 1
0.568640853536341 1
0.24149587677051 1
0.549887258791468 1
-0.164793739872016 1
0.428203515207927 1
0.891624340390248 1
0.723810392400103 1
0.42743126988853 1
0.357680344474652 1
1.27435230155911 1
0.287467377901887 1
0.225259610175557 1
0.0598886531787936 1
0.338392767914715 1
0.332645400744024 1
0.437739720202169 1
0.50411417062292 1
0.798787747827146 1
0.224067997423664 1
0.543725630731833 1
0.84829848658369 1
0.59923311915883 1
-0.0713917633215975 1
1.06589768542243 1
0.56564694343117 1
0.0228402992700995 1
0.421879217994741 1
0.339935627609957 1
0.764027966050511 1
1.07648153677031 1
0.303519027607222 1
0.887883155389728 1
0.346517283311512 1
0.608713003633097 1
0.575303206653085 1
0.392166091214204 1
0.398871044307756 1
-0.39723903187678 0
0.763066407761698 1
0.757078865839827 1
0.140309383479642 1
0.134822528911928 1
0.468184672369219 1
0.220116824557227 1
0.206412431140909 1
0.719552159788544 1
0.214020480721496 1
0.263345060294748 1
0.818575061344452 1
0.0260239957047636 1
0.556700218279833 1
0.260356779174112 1
0.0676808218412952 1
0.404268032205276 1
0.63185692433635 1
0.219765314674373 1
1.30318587705138 0
0.553072854887386 1
0.328325419906697 1
0.83593237044036 1
0.47260075829161 1
0.401800456512925 1
0.432683834997864 1
1.11591391531209 0
0.343964922758721 1
0.544152147058257 1
1.01780809280988 0
1.06573941045235 1
0.00311004759487173 0
0.194937694537599 1
-0.000838798756504625 1
0.623134224715352 1
0.129676865863443 1
0.442800407036967 1
0.861747809000896 1
0.47441093549955 1
0.31708937024249 1
0.807281080671194 1
0.515481084988274 1
0.693514393012495 1
0.0935858245969172 1
0.170403034342421 1
0.360332127746569 1
0.845589380927835 1
-0.0523988285626347 1
0.180384414152345 1
0.735621178025827 1
0.0756209816906878 1
0.711095678083912 1
0.562370905281635 1
0.908669704300271 1
0.772739861404991 1
0.773689075366849 1
0.48770156269223 1
0.518301945212562 1
-0.0164515194334701 1
0.0960127085422433 1
0.71312351942187 1
0.745363968900088 1
0.169736494765646 1
0.669623283490404 1
0.203681022731321 1
0.821736509862863 1
1.03241980400153 1
0.605925660400736 1
0.6095734861504 1
0.836064269096783 1
0.395214059322591 1
0.350104822906181 1
0.886637831800531 1
0.270291661673031 1
0.56901939903326 1
0.29324682129424 1
0.797019835574091 1
0.360471676273776 1
-0.244686513821485 0
0.378787453680096 1
-0.244028922948936 0
1.19282272039133 0
0.647474057563774 1
0.502180576851876 1
0.906084014411949 0
0.844186762657761 1
0.254389243079785 1
0.135876433064976 1
0.585135799904996 1
-0.221927747096952 0
0.418357910061898 1
0.717513406668781 1
0.435988107883879 1
0.460253766876934 1
0.285341318533021 1
0.392273143558577 1
0.302426098574009 1
0.718966128717917 1
0.555292328014371 1
0.360731467273392 1
0.936530921243086 1
0.722945846862657 1
0.250838970740478 1
0.333643995424168 1
0.851903859678866 1
0.603586567982673 1
0.546326554664616 1
0.480611196126407 1
0.211359539505606 1
0.431917833086406 1
0.842627774206393 1
1.0032767196158 1
0.828246863933239 1
0.926871500266487 1
0.822982602879986 1
1.14964315587561 0
0.266611904870159 1
1.03149805723631 1
0.365366276733306 1
0.232943897086728 1
0.992068608187983 1
-0.0866887130434965 1
0.667764216239306 1
0.758404646606429 1
0.654513998007144 1
0.247631813895676 1
0.987476124343655 1
0.430701980358242 1
0.172148249918137 1
-0.0209179627367134 1
0.446300606712794 1
0.676299964361403 1
0.771151894114805 1
-0.714182835690543 0
0.0726998150711151 1
0.330588488630579 1
-0.045345036052279 0
0.568691658900767 1
0.394996142196195 1
0.138611043171567 1
0.497502182022584 1
1.23163532012116 1
-0.291685660477844 1
0.106202061841084 1
0.822653827800461 1
1.06952097467571 0
0.777983053896303 1
0.544768126918045 1
0.378969856053473 1
0.578130556777122 1
0.553880693985185 1
0.805493661316698 1
0.0474199306268965 1
1.01425286225585 0
0.312199252879544 1
0.630802439183604 1
-0.193558871114669 1
0.353077507365928 1
0.535870262396365 1
0.448858390810386 1
0.748526023436963 1
0.0868082232071942 0
0.722163160787166 1
0.793437959178918 1
0.290128534722837 1
0.500324534787759 1
0.189811561205642 1
0.667225010138422 1
0.0872853159452781 1
1.19032522484408 0
1.3342272401806 0
0.172911395014411 1
0.254381005716843 1
0.779985306505019 1
0.309408477085075 1
0.755059759058607 1
0.330074951662696 1
0.672017018964587 1
0.440592978286926 1
0.623916415632133 1
0.618419864627504 1
1.21351649661404 1
0.991069083645957 1
0.141460322877393 1
0.930454812365789 1
0.795547305621323 1
0.188160989019711 1
0.268495102142606 1
0.670937456667041 1
1.01737045000172 1
1.06159491344982 0
0.425271418729299 1
0.562573402424714 1
0.271963579134915 1
0.421734956700491 1
0.261770571355387 1
0.311644569242953 1
-0.0545947531745578 1
0.562425024079795 1
0.841886939859812 1
0.638411734369489 1
0.671246630235812 1
0.343206139012559 1
0.317429509846192 1
0.457131321620814 1
0.9195073756103 1
0.247462029359813 1
0.750917679451268 1
1.0556299801539 0
0.215628034007603 1
0.211315346028777 1
0.694714851942862 1
0.862609850965612 1
0.254186408077537 1
0.915984017859599 1
0.539886013091399 1
0.746447293419801 1
0.549124997893971 1
0.599451097554727 1
0.738988176592403 1
0.891845835966217 1
0.491584601873427 1
0.406088939821046 1
-0.0666167647436878 0
0.707794716607728 1
0.208290267707435 1
-0.0533512053414934 0
0.368242310663343 1
0.532018491249154 1
0.415956005873063 1
0.300787432242238 1
0.299893422627305 1
0.285635476174218 1
0.603721099224401 1
-0.222244471659002 0
0.275038734854251 1
0.464240012930591 1
0.880673232380945 1
0.864121890342395 1
0.422576884263919 1
0.313864968377116 1
0.616785704078651 1
0.169536602549347 1
0.402876055758494 1
0.153960120396584 1
0.366277321950207 1
0.935514454688333 1
0.797719219466894 1
0.611902558627748 1
0.494523767960885 1
0.912476335403753 1
0.0371776623015731 0
1.41843338460815 0
-0.0351918596722808 1
0.276502003841936 1
1.05806553724164 1
1.10482978471104 0
0.523428036965314 1
0.137612074315883 1
0.582640735221602 1
0.415297681373136 1
0.694626720748655 1
0.451124374837603 1
-0.131543712587242 0
0.787083370726505 1
0.676601151774682 1
0.537010550404026 1
0.782756219120427 1
0.973890065934962 1
0.455604410938608 1
0.565837180889937 1
0.478701121054675 1
0.667998064899182 1
0.253444840252198 1
-0.266281261220691 0
0.267129460917907 1
0.807317433608169 1
0.42561433451775 1
0.727833472026665 1
0.67358261271453 1
0.911441841322379 1
0.63569011026057 1
0.754514434085724 1
0.939614440601743 1
0.549530591067105 1
0.112000658612437 1
0.786430592538678 1
0.36180209516766 1
0.854646208152148 1
0.644135817788787 1
0.601327627931104 1
0.0563746477600443 1
0.507303994994247 1
1.3368841936783 0
0.462781619090418 1
0.21786484520335 1
0.139263248278392 1
0.413935679233371 1
0.668454709980756 1
0.818938968413586 1
0.790588333492738 1
0.476508609726448 1
0.838673319041728 1
0.389341209025242 1
0.738519669902652 1
0.17151301792065 1
0.424955945999944 1
0.266786296805373 1
0.840139612170125 1
0.027292943540846 1
0.519018972500915 1
0.512159843656807 1
0.393914507930184 1
0.840168885245589 1
0.392068914476975 1
0.727301445103209 1
0.291993821785783 1
0.489469478832757 1
0.16359743211282 1
0.200641846899851 1
0.602968987593587 1
0.859967805791852 1
0.955420224819398 1
0.573516907445152 1
-0.183113122059203 1
0.986465533949299 1
0.762929989740266 1
0.386739798942631 1
0.280987113082614 1
0.756364374730397 1
0.43325015088155 1
0.511230473404323 1
0.660673477284085 1
0.806516859410559 1
0.351505440092841 1
0.330930719335132 1
0.842673724487678 1
0.533093030970475 1
0.167349003616336 1
0.014302813687538 1
-0.719070525660863 0
0.223139279842892 1
0.869718161961061 1
0.363444841586638 1
0.227798395397104 1
0.155007997449054 1
0.438074068591682 1
0.316147515508561 1
0.631269445990153 1
1.63845205425042 0
0.908664271497346 1
0.353384736259219 1
0.425068422106899 1
0.793561637599983 1
0.619605101549467 1
0.759832347610439 1
0.554022252083046 1
0.761394145083528 1
0.533130139824664 1
0.445270648547047 1
0.642527063148287 1
0.492188051540069 1
0.619398103670883 1
0.216447937903279 1
0.599930589464404 1
0.201358053219923 1
0.428092512402567 1
0.439445881342101 1
0.268810925730112 1
0.482055250356127 1
0.518745758059366 1
0.564594349633025 1
0.34656845246303 1
0.885700812098187 1
0.959410399901377 1
0.10374131693698 1
0.289571655478401 1
0.2827040795062 1
0.154510797219466 1
0.587772134260764 1
1.27821842836329 0
0.154607704397095 1
0.107894810149446 1
0.340205420513459 1
0.626828817534761 1
0.595387242911401 1
0.510660138776146 1
0.776073406718913 1
0.352051956325062 1
0.347002356346062 1
0.559796348698416 1
0.626265824526833 1
0.490650710689903 1
0.0267234360708464 1
0.077841487161035 1
0.693827037016575 1
0.354615160588525 1
0.0592167357403217 1
0.444142634657168 1
0.761135513520435 1
0.171119901736514 1
0.953905745909868 0
1.19237423453749 0
0.281640552830635 1
0.0683034530143588 1
0.096716951247421 1
1.26697463038173 0
0.683157475089334 1
0.438472253456048 1
0.845050225253137 1
0.37292672504479 1
0.3024061488381 1
0.798811524791439 1
0.424152181086604 1
0.682231798247592 1
0.651999693381385 1
-0.266791673651012 0
0.368661372567763 1
-0.165486969838538 0
0.627554013315602 1
0.533242284827819 1
0.349250280986337 1
1.06730644278976 1
0.551545201275326 1
0.56815763456568 1
0.14243736378273 1
0.950031284379891 1
-0.0563484186773588 1
0.474455520622812 1
0.00600449620312289 1
0.935308841929855 1
0.427242156137484 1
0.657246258607615 1
1.3147599503002 0
-0.0123011578358586 0
0.921770917945834 1
-0.0106321779681406 1
0.532228593188222 1
-0.153211477853901 0
0.728647944243078 1
0.513748744804459 1
0.533236857238983 1
0.882066665452875 1
0.769579211352155 1
0.566351945223103 1
0.91220151802451 0
0.484731895290292 1
0.714772362995688 1
0.798522517713459 1
0.656832565661038 1
0.225017141137999 1
0.740835661831739 1
0.837641512942683 1
0.341758958955245 1
0.510570058225487 1
0.516649881353119 1
0.825572411329255 1
-0.357249296533017 0
0.256100527752384 1
-0.0520044216690106 1
0.311183557863567 1
0.592386824460193 1
0.665591523587192 1
0.717655065805523 1
0.270971342645107 1
0.634521893142233 1
1.02581796425065 1
0.582351532562609 1
0.610796511914666 1
0.288325664331535 1
0.447387073305712 1
0.209294467120948 1
0.919299996453944 1
0.760186975558667 1
0.937286227761761 1
0.136686590303169 1
0.930436987550771 1
1.08427179533028 1
0.879682855218338 1
0.72904804245993 1
0.457245100963001 1
0.874278417028037 1
0.594478560118527 1
1.01046752183385 1
0.441620759553835 1
1.14718679255034 0
0.461626125523611 1
0.126761886323246 1
0.0647875926604866 1
0.740950045373836 1
0.874861304694622 1
0.548220253130548 1
0.300354829992586 1
0.845644131775547 1
0.272376025408351 1
0.753142313198941 1
0.709215238239863 1
0.294610276375863 1
0.236815574884634 1
0.931530629858314 1
0.605690660210778 1
0.282074618082203 1
0.379500691574311 1
-0.0497381147448449 1
0.248691185872774 1
0.988036994896879 1
-0.248052354792452 0
0.353072482782234 1
0.501319757693564 1
-0.0252748093115486 1
0.700892322257678 1
0.435900249091206 1
0.447601054956312 1
-0.106400922933524 0
0.93164470974097 1
0.291701753462098 1
-0.0340226871079787 0
0.589636697449935 1
0.387574023270643 1
0.730479630306596 1
0.429384516253505 1
1.04907566495899 0
0.371710551750447 1
0.729317791306602 1
0.932998036148889 1
0.707940124629877 1
0.0415860128098193 1
1.10428911775629 0
0.534882035718969 1
0.786119345406198 1
0.467954654066772 1
0.883446205410578 1
0.579734823606675 1
0.624721732633599 1
0.345729901038705 1
0.343805084387293 1
0.731022370509628 1
0.955378555217585 1
0.794293721665688 1
1.0214298076262 1
-0.289097115913128 0
0.117865195899719 1
0.682631751449074 1
0.0684373370429649 1
0.931550572949998 1
0.817958540019715 1
0.611816812580794 1
0.0357214356680067 1
0.321559716114745 1
0.786944112928493 1
0.875074381376984 1
0.587730367110534 1
1.4858240130888 0
0.212563260038284 1
0.682626367492904 1
0.386774714823096 1
0.287475733296594 1
0.810326013346496 1
0.891596623401436 1
1.06725300825195 0
0.184363393073582 1
0.564312451188063 1
0.233601677119993 1
0.769099106250235 1
0.473208452597513 1
-0.0918135684505689 1
0.626037554508596 1
0.807672111331017 1
0.330300293010414 1
0.256071094908431 1
0.676149350991541 1
0.825112549098773 1
0.206635193985215 1
0.226984907473747 1
0.642857223892825 1
0.0742144427611638 1
0.55458411529268 1
0.108153482152263 1
0.380084970759812 1
1.12847035519716 1
0.504171382072541 1
0.462337855649655 1
0.299462530781499 1
0.342951105971185 1
0.747976230814138 1
0.573516014838076 1
0.791263206434144 1
0.0391581727829303 1
-0.13497038813488 1
0.497700312067747 1
1.08880885347266 0
0.473158761889623 1
0.176553599115227 1
-0.112794144735566 0
0.739799452760078 1
0.510224144244351 1
0.827618457129086 1
0.347407586220775 1
1.27911738326633 0
0.755355568726285 1
0.498903225009604 1
0.574173283467282 1
1.03889146751918 1
-0.0650404729287732 1
0.354223964199664 1
-0.117832322599411 0
-0.0400638465202165 1
0.213583754126242 1
-0.0688345272391447 1
0.128611665697416 1
0.84197519142385 1
0.231432488548055 1
0.920151378765642 1
0.624966329908764 1
0.343226432956594 1
0.106004619512013 1
0.744339085253652 1
-0.08297422534607 0
0.152107836816614 1
0.754338712736547 1
0.136309742116255 1
0.693403106137134 1
0.602779463682653 1
0.840344241700275 1
0.0137921923728116 1
0.183020905682542 1
0.766223703024589 1
0.819977631290609 1
0.411856025682146 1
0.70615359947236 1
-0.188453558682371 0
0.286031497532323 1
0.690522831446764 1
0.819571161943429 1
0.207683874920105 1
0.465308646486257 1
0.132455066568729 1
0.39359478864625 1
0.803935828278649 1
0.171628579075705 1
0.305090215471517 1
0.398473834936129 1
0.950057266275613 1
0.614058007732198 1
0.209510548547461 1
1.17752958162189 0
0.687556802193419 1
0.542148971516957 1
0.794678000631577 1
0.3760126742401 1
0.309110945352139 1
0.629077847535615 1
0.972290609328699 1
0.601427360493054 1
0.454544175915517 1
0.735991771328377 1
0.771181284866433 1
0.69963480319853 1
0.16880808534994 1
0.958043228282344 1
0.571495880687191 1
-0.173947641181535 1
0.0259677910352985 1
0.369487852714183 1
0.0104957569286942 1
0.373369171323432 1
0.107465503300898 1
0.615544502297326 1
0.724692655490131 1
0.169681849719475 1
0.709897705707895 1
0.251590311739423 1
0.581333598392743 1
0.779443487656979 1
0.261277967460994 1
0.642609552851656 1
0.30455928294303 1
0.64503781243779 1
-0.258908054102617 0
0.536549366964714 1
0.858402392741385 1
0.874744289459175 1
-0.0261943510467108 1
0.0969867060823402 1
0.0191185090373462 1
-0.352622531494927 0
0.773292641207409 1
0.133622347878396 1
0.992811142909762 1
0.0645896221999371 1
-0.190899843546055 0
0.235662187732971 1
0.442356296915056 1
0.905580972167839 1
0.883366688099389 1
0.530333548409535 1
-0.10157492345004 1
0.116458889340657 1
0.339304434981646 1
0.406879075033496 1
0.783914371488093 1
0.0833182920953361 1
0.0839003555058849 1
0.625600860707085 1
0.519195826114569 1
0.17845980991969 1
0.771217615028565 1
0.7058820032364 1
-0.0152377253824735 1
0.451374497598647 1
0.479628538922592 1
0.650166950967367 1
0.534803622153968 1
0.572192122459577 1
0.939064174648107 1
0.00973528924795609 1
0.46609617388773 1
0.119195198470285 1
0.743378196955323 1
0.171523089178864 1
0.991375558885672 1
0.298464727329114 1
0.330014451334395 1
1.0491688682832 1
0.486999436668109 1
0.996832907227345 1
0.281083065859648 1
-0.0385014308054957 0
0.463278017406596 1
0.312220526308468 1
0.68171151496447 1
0.696211007549173 1
0.117346371610285 1
0.811840008907913 1
0.0737490027366145 1
1.0522314732602 0
0.112202840681622 1
0.172564579969375 1
0.25580082316196 1
0.355913478802144 1
0.117489113377077 1
0.550596806767933 1
0.300681205533413 1
0.271839037250372 1
0.277302186410275 1
0.227854471653744 1
0.307129478605657 1
0.137504239865267 0
0.23448232205838 1
0.807772914531631 1
0.81911231715558 1
0.273518777030413 1
1.26758671503642 0
-0.148845348903859 1
1.07434157379759 0
0.327588957176075 1
0.562819532528798 1
0.374671950712495 1
0.161316732404476 1
0.587551690607089 1
0.249268031602675 1
0.301057398931568 1
0.131379316977009 1
-0.161071251427397 1
0.326215576992365 1
0.407793400145889 1
0.359321818854293 1
1.02103299120215 1
0.0811126999690958 1
0.41322884583811 1
1.03476391024136 1
0.369338069428014 1
0.626216134200811 1
0.231325323730676 1
0.174457260715522 1
0.704615737286103 1
0.558068967552558 1
0.632826798033678 1
0.1579311382663 1
0.414349066223656 1
-0.344804630739821 1
0.421030628078442 1
0.311970465350941 1
1.01002388933418 1
-0.116483159321816 0
0.288583178006561 1
0.276824221016717 1
0.43524816997348 1
0.884149137542821 1
0.368155910263388 1
-0.139223264570856 0
0.645712680976984 1
0.586901690356507 1
0.559906448935285 1
0.293396214741775 1
0.138697021444336 1
0.906899052120308 1
0.395730406979416 1
0.708032473048561 1
0.746277490054066 1
0.691759790872596 1
0.212601934189742 1
0.416785634379947 1
0.517261938719728 1
-0.211940828063695 0
0.431340315580536 1
0.88811959529051 1
0.724990292657871 1
0.428071342165307 1
0.604465341745323 1
0.242343140459843 1
1.04078104527055 0
0.444043609545443 1
0.0580025568903807 1
-0.100658341669502 0
1.27506540202926 0
0.710177920349832 1
0.604259696923978 1
1.14009954745877 1
0.310327574271853 1
0.197318350329486 1
1.62347529721528 0
0.124606037563196 1
0.442345377873395 1
0.973417216478845 0
0.304218565914367 1
0.535652504845641 1
0.468617539483793 1
0.697329268737613 1
1.04157071109088 0
0.510644783361025 1
1.18767878563629 1
0.763592871443606 1
0.309209803695632 1
0.650755688846141 1
1.10444603486524 1
0.757183500825568 1
1.01927343733185 0
0.129958257630888 1
0.857393668161928 1
0.817917186941213 1
0.105900986199897 1
0.771840895097115 1
0.566174757467054 1
0.346463436912615 1
0.692611743465978 1
0.42572430907786 1
0.826265823938059 1
-0.138864660049963 0
0.0067302797651083 1
0.507927366032591 1
0.775880232840338 1
0.867140309567799 1
-0.172625732845848 0
0.0666996072460745 1
0.761697367224334 1
-0.0844023829626935 1
1.28617158189673 0
0.545048839906714 1
0.375235545433433 1
0.873821227530959 1
0.329941635452474 1
0.295774283409843 1
1.22251592027073 0
0.58856690688514 1
0.566028327121785 1
0.546829377482187 1
-0.0106464333616282 0
0.445204371735616 1
0.670116139958437 1
0.226958484284135 1
0.60466230130508 1
0.543783393685059 1
0.0905646824211525 1
1.25564010717003 0
0.317360040633294 1
0.732218760327249 1
0.598617895935728 1
0.806718519072318 1
-0.273817068937547 0
0.439620858094406 1
0.139311509388873 1
0.630604979518582 1
1.07673078970304 0
-0.119743455434961 0
0.172536885303914 1
0.74595171369358 1
0.56807552867424 1
-0.0818376080328071 0
0.731083750342032 1
0.435869669631948 1
0.578265356780514 1
0.388391640116481 1
0.733057607313542 1
0.833172785518235 1
-0.154856512485075 0
0.584231743902617 1
0.175074561154616 1
0.895804266603562 1
0.357997062964116 1
0.418237709209836 1
0.414321048910223 1
0.220546767102379 1
0.56064504791545 1
0.533626914535037 1
0.828346035505057 1
0.269431318599906 1
0.959320519797465 1
0.546494973735294 1
0.484837284553849 1
0.402050603521508 1
0.208458768788363 1
0.10852229609533 1
1.19551740726986 0
0.575096716869047 1
0.587822009849214 1
0.512929296035682 1
0.585548449925841 1
0.102206964458695 1
0.653869655698602 1
-0.53094106535769 0
0.890787552341492 1
0.521296914790581 1
-0.097641267847931 0
0.678728978847587 1
0.800853926952024 1
0.446931089406362 1
0.126885603402347 1
0.0869528947791678 1
0.306952056084124 1
0.796586390629638 1
0.253928804387893 1
0.999686025113398 1
0.428015488638257 1
0.632710069574451 1
0.52899857828705 1
1.00293210469521 0
1.07220237908771 0
0.0301327418722149 1
0.630526411890369 1
0.514291186799358 1
0.684056131265803 1
0.758445957754433 1
0.416439741478749 1
0.575395716126798 1
0.835125190390606 1
0.674821418847838 1
1.04241554559504 1
0.186691330797432 1
0.399047348569297 1
0.5031360170588 1
0.685748581943825 1
0.495969989321137 1
0.587387842474162 1
-0.209581894311304 1
0.922062234574347 1
0.590710258133619 1
0.799476316176881 1
1.2141672910885 0
0.335676612504618 1
1.26747490990734 0
0.629449854726225 1
1.04565135277391 1
1.20270540734326 0
0.802128742309513 1
0.590261126229843 1
0.765809119741601 1
0.682037287268838 1
1.19099435602801 1
0.852892048161351 0
0.431993081042683 1
-0.217635222281708 1
-0.400631070267697 0
0.562205156985186 1
0.78280912845831 1
0.603788293768339 1
0.406754353937821 1
0.215582276723882 1
0.626805730147386 1
0.419917689014468 1
0.414837170775393 1
0.93151095577711 1
0.220039699268509 1
0.0497763742661091 1
0.560717978103479 1
0.118852301227445 1
0.671873042489295 1
0.286704474382853 1
0.0834860728685433 1
0.224286446514595 1
0.417182248682556 1
-0.219252200822913 0
0.46518379123581 1
0.82896086023668 1
0.565535740475616 1
0.166606461993241 1
0.708048586396829 1
0.439195860135794 1
0.610079956082925 1
0.314510092353498 1
0.493113365838539 1
0.36264209207006 1
0.689160746184919 1
0.633901397569968 1
0.665586351968019 1
0.182241385615092 1
0.572106645633986 1
0.910440112314743 1
0.455842125915421 1
0.441894307323949 1
0.921544320735851 1
0.24054852634124 1
-0.0189731362186837 0
0.974312728708758 1
-0.0697712854888721 0
0.397151492937513 1
0.600148026631409 1
0.0345979967285479 1
0.686076321878676 1
0.646458045216896 1
0.977322413234829 1
0.370157863073733 1
0.493416304112424 1
0.236823936627131 1
1.13640116461543 1
0.600290600241494 1
0.643702737121563 1
0.59995176499754 1
0.61232573332542 1
0.449469969930272 1
0.633525376909491 1
0.0744597931452276 1
0.592332116699537 1
0.275550716233068 1
0.58221726994781 1
0.883836978646503 1
0.385717017780149 1
0.0103674406482053 0
0.462780111293449 1
0.691129153596369 1
0.582931713949704 1
0.290317201481851 1
0.478976721685797 1
0.191320842414867 1
0.385422006609477 1
0.393106324747212 1
0.734753376649234 1
0.369305272578351 1
0.505823946733383 1
0.700335509886692 1
0.500179619345931 1
0.751655000224584 1
0.973543171989165 1
0.434598792591326 1
0.656506241931659 1
0.0520656252577636 1
0.518630847679895 1
0.877732455420956 1
0.552172389074178 1
0.454201830200429 1
0.424056843842122 1
0.544178709262911 1
0.96880071963076 1
-0.0779870066561177 1
0.511609098921264 1
0.302329786079065 1
0.671852862365322 1
0.660186003477983 1
0.593739797634398 1
0.768319645015084 1
0.500994424487491 1
0.572651734370431 1
0.543861429888686 1
1.14101815981837 0
0.256418443835714 1
0.743472898050682 1
0.423829651059853 1
0.388585584980123 1
0.738081243409672 1
0.472407309614498 1
0.0710564230511366 1
0.332043799593976 1
0.667769219439052 1
0.730453608962247 1
0.672154506908996 1
0.35148294080188 1
0.488147082256256 1
0.470234586657213 1
0.393047040478339 1
0.218918818859472 1
-0.0394651842161098 1
0.507236970653199 1
0.218037580330181 1
0.999669466520297 1
0.572797391722118 1
0.418217977182357 1
0.478550449395051 1
0.638482923553057 1
0.552663969471473 1
0.814002655938473 1
0.454060660999147 1
0.912338802740646 0
1.15656699187883 1
0.998676775650608 1
0.252292903990458 1
0.66534973022029 1
0.825589498938827 1
0.460659891882837 1
0.785512475655936 1
0.268873601584486 1
0.719105625724456 1
0.689251288585982 1
0.156906123921293 1
0.759449868363386 1
0.269663481021343 1
0.0781808462039438 1
0.317823863326641 1
0.223908433993103 1
0.525247313754458 1
0.978035896219995 1
0.396870466465929 1
0.714174809415656 1
-0.0241998833688167 1
0.450975081141738 1
0.433829446220946 1
0.268762254702313 1
0.806774571661972 1
0.198523870297883 1
0.37747148010073 1
0.887809390853251 1
0.242348676166453 1
0.0535537296395838 1
0.628770058544158 1
0.441796353203709 1
0.666646252388164 1
0.392865329162821 1
0.607528563540582 1
0.487018111448729 1
0.884291968724377 1
0.0349764476411685 1
0.431850945311132 1
-0.100085410354544 1
1.05444155853251 0
0.569478604435308 1
-0.194140449395772 0
0.858328537931023 1
0.568940646640656 1
0.146301790788459 1
0.0983829708205383 1
0.11293496975351 1
0.537464066040924 1
0.36732527505483 1
0.518050777686714 1
0.742140734883192 1
0.420574231218994 1
0.57546743949201 1
0.145416129825101 1
0.306031600325704 1
0.946888617225255 1
0.62980957710555 1
0.968346514583441 1
0.54437185425422 1
0.410637577142582 1
0.738997275400236 1
0.674946032784825 1
0.496161575207528 1
0.86029402584129 1
0.565548109135064 1
0.443699389316143 1
0.0654107787852896 1
0.755800467118858 1
0.291518088794591 1
0.289844020083899 1
0.07127436982717 1
0.710990143738603 1
0.943746039642942 1
0.484205659626305 1
0.424660591518688 1
0.028654613647383 0
1.20603235090682 0
0.232840216332124 1
0.803996335707079 1
0.367018373357081 1
0.423004657179512 1
0.21201293995183 1
0.867535918546458 1
0.127777563333648 1
0.652943045913738 1
0.242371942071089 1
0.678022600467821 1
0.663964772082328 1
0.129233579728432 1
0.420388510380024 1
0.39036300963793 1
0.473347707376422 1
0.827371412773633 1
-0.126337599805321 0
0.675555161107794 1
0.478786705135496 1
-0.0707942166606591 1
0.642286012916348 1
0.719155301674834 1
0.203327576056326 1
-0.247860241263943 0
0.879349641404938 1
0.883419998356863 1
0.650577390036485 1
0.425964684372467 1
0.54797287401189 1
0.518193133730755 1
0.852342321074729 1
0.426467279659321 1
0.771279402196299 1
0.826672002271327 1
0.423580128332211 1
0.602431719575492 1
0.530917017399557 1
0.715507361903946 1
0.709403940864562 1
0.0560656179420527 1
0.613137867592532 1
0.13461026875874 1
0.789193422042742 1
0.518950457523147 1
0.573438402965643 1
-0.103852801851672 0
0.34258709676481 1
0.0550438215411206 1
0.602986914932824 1
0.219379064065213 1
0.959715061819894 1
-0.164313836561099 0
0.501299075093112 1
0.464015168136399 1
0.394677171169456 1
0.478386475753651 1
0.529472837385465 1
0.481244213164268 1
0.745739916364416 1
0.565949611774916 1
0.728510317389622 1
0.663386836484946 1
0.501998428144183 1
0.872351206216345 1
0.0677172375153183 1
0.330320000779623 1
0.962483639789333 1
0.791761824757027 1
1.37036154561293 0
0.943933948218163 1
0.470992833567924 1
0.735289427730906 1
0.33060122995726 1
0.532193987683467 1
0.158987823181478 1
0.347876824782619 1
-0.621263335192171 0
0.594798607975442 1
0.743443658755765 1
0.16068999018496 0
0.464263644084136 1
0.543887481889508 1
-0.00896777200804223 1
0.99341080757165 1
0.705962296017615 1
0.401021028293611 1
0.237110642641347 1
0.632675298236415 1
0.90872540826272 1
0.314472928143793 1
1.16680630602024 0
0.367302664337318 1
1.10344929024463 0
0.417051261320645 1
1.30432277152592 0
-0.11466201811084 1
1.04227833896617 1
0.127038771229426 1
0.449847286012074 1
0.252563221818953 1
0.810765881410368 1
0.709851119909099 1
0.764545685517105 1
0.044025713539956 1
0.469587276318435 1
0.458340459727762 1
0.739218241815514 1
0.115532201328322 1
0.85759573597008 1
0.898036100588957 0
0.600011200792874 1
0.263810242575748 1
0.496653699716591 1
0.583368516459507 1
1.13601245160724 1
0.572593023387658 1
0.335274746964893 1
0.0286601847152765 0
0.384164989289017 1
0.944322983044531 1
0.68054780320982 1
0.889574389244525 1
-0.186561925418526 0
0.373156058547519 1
0.854890483425444 1
0.596282551993594 1
0.752255998841656 1
-0.106765362425236 0
0.54943128877727 1
0.326366755854745 1
0.520084602716633 1
0.522370402412238 1
1.00106206168804 0
0.463929192556024 1
-0.079961617630042 1
0.887866198769758 1
0.312193213534193 1
0.963918382648486 1
-0.0401080433151093 1
0.324118882535895 1
0.164655074906532 1
0.485955498912653 1
0.889828244210685 1
0.742293010195224 1
0.458622323886148 1
0.0134378391923796 1
0.795126862239476 1
0.277176406929441 1
0.859025535478182 1
0.525243156834182 1
0.495703312791416 1
0.336221358336351 1
1.06809885284754 1
0.424613611541685 1
0.270555489271994 1
0.609304269951745 1
0.56273900661617 1
0.466802003906424 1
0.697508906094159 1
-0.0541073934482369 0
0.521635057227431 1
0.411529018423935 1
0.706514408869269 1
0.215062005241643 1
0.574754646367997 1
0.37433287748145 1
0.252764530899701 1
0.676086336343036 1
1.03875018497477 1
0.324911195190935 1
0.253501791347427 1
0.510573981559199 1
0.289267712311669 1
0.332162950489118 1
0.799559030047834 1
0.614665449160234 1
1.18506947798432 0
0.797272548465542 1
0.454876303867964 1
0.823103653632374 1
0.858445799079025 1
0.343607758896819 1
0.362368968630813 1
0.804195758330881 1
0.73360294634864 1
0.0258840966203364 1
0.778893980277506 1
0.856710066359451 1
-0.18106618523875 0
0.10238499777789 1
0.772965585341799 1
0.392860156874379 1
-0.0209029539865412 1
0.636498708529774 1
0.730752647198552 1
1.11908064151515 1
0.823359176588173 1
0.447992398122987 1
0.399906096218835 1
0.279487891253845 1
0.049135181415919 1
0.138410728852411 1
0.539318429229968 1
0.525447903991682 1
0.791094980649706 1
0.393293424365625 1
0.464379482681535 1
0.565601301008028 1
0.89333123247566 1
0.813842114106801 1
1.16517497795271 0
0.418252628013524 1
0.532191496801743 1
0.0995452274143314 1
0.700901833813929 1
0.728323652729026 1
0.442972471480282 1
0.482174052624677 1
0.20750753278244 1
0.972808634214688 0
0.924142975305774 1
0.365488890299713 1
0.384824440135076 1
0.686391910356309 1
0.557528862641194 1
0.398694599909148 1
0.439888894371822 1
0.583082345359884 1
0.462059390297327 1
0.449046882530359 1
0.160282052346181 1
0.16758385621962 1
0.474391418082755 1
0.751623693819766 1
0.796660576618379 1
0.603147021092471 1
0.872097855628825 1
0.58659969664081 1
0.531127944029678 1
0.730015116200621 1
1.06554445325687 1
0.883117049197283 1
0.646365666853901 1
1.27321417017369 1
0.435053064313912 1
0.142405651464469 1
-0.188473530503686 1
0.615634756657059 1
0.465322424579778 1
0.298285835602179 1
0.516388130979736 1
0.333099924011974 1
-0.0855833927244087 1
0.308504330694343 1
0.540184872556552 1
0.182945084719748 1
0.0605583718343706 1
0.684195418618945 1
0.897329617116909 1
0.330028770713168 1
0.26450651402756 1
0.972597954342887 0
0.936806281772433 1
1.06858342672385 0
-0.10592408541253 0
0.733488613158282 1
0.18309776282524 1
0.120715532112244 1
0.190422480941573 1
0.350316205079059 1
0.480948673379225 1
0.382173650472914 1
0.427251417609253 1
0.48375200278206 1
0.125752439256493 1
0.580689626571494 1
0.935009921329727 1
0.0419988289441444 1
0.748934467390304 1
0.433270456643 1
0.493215846273205 1
0.330900779903179 1
0.380809489556812 1
0.884348420227094 1
0.209630715675953 1
0.222733874386439 1
0.555104172238022 1
1.3482429168063 0
0.676291312189779 1
0.818491679456628 1
0.426318417967764 1
0.493339626570103 1
0.125733453689356 1
0.353270423561195 1
-0.0161554982076133 0
0.760076392771151 1
0.274273524658673 1
0.709436492337445 1
0.363153638549921 1
0.740485619372817 1
0.464238686418138 1
0.394038536545707 1
0.740029765041124 1
0.562313329805741 1
0.324357750108767 1
0.460721635668983 1
1.08314116983469 0
0.57522407918687 1
0.152056207120248 1
1.15776125126395 0
0.842201088662356 1
0.763543423053167 1
1.11492038398165 1
0.284535269582656 1
0.676926964697527 1
0.211081241769324 1
1.36327193999362 0
0.267717563767118 1
0.533615067447632 1
0.635311494630406 1
0.303927124207091 1
0.80439798184676 1
0.858849565738264 1
0.637266802234777 1
-0.0517829284976196 0
0.788197801256033 1
0.542698316893153 1
0.297713733365397 1
0.492735317185306 1
1.10853402300393 1
1.006217629544 1
0.676921611484721 1
0.662070992370641 1
0.166331444950435 1
-0.0469058226399302 1
0.61872953033826 1
0.848116656544809 1
0.582326008604273 1
0.289801190415341 1
0.11694281816327 1
0.227411825089731 1
0.31016275834757 1
0.745766666747399 1
0.748423434405593 1
0.189012190990595 1
0.712695370510159 1
1.05128975493964 0
1.05144491636809 0
0.454692504710654 1
-0.0642943131788411 1
0.21459156515022 1
0.7779285849875 1
0.983848507988464 1
0.387763734658426 1
-0.185216729990165 1
0.798530344855063 1
0.177046069540389 1
1.01300816438748 1
-0.302137725987238 0
0.70590066162781 1
0.807441849362052 1
0.0899120444250345 0
0.277369932187984 1
0.790527285853579 1
-0.131784007999263 0
0.787270168592559 1
0.54640594296135 1
0.510362754469578 1
0.760193929070076 1
0.1161746078976 1
0.266228143097797 1
-0.374837518791904 0
0.503016982209315 1
0.979314130826749 1
0.962304056552798 1
0.396009203194928 1
0.485183769811252 1
0.151129165977998 1
0.506623775474707 1
0.330554110987535 1
0.340516300249256 1
-0.119070951814546 1
-0.0436971347180592 1
0.566617960939458 1
0.80026293448847 1
0.411300341393777 1
0.786403051728899 1
0.057925122044257 1
0.35200461591128 1
0.402603774456487 1
0.747148194439488 1
0.772998892760348 1
0.765930726746635 1
0.809814714643644 1
1.01815377860101 1
0.424766584491292 1
0.854798042204635 1
0.708341125711533 1
0.479603894976429 1
0.456334456430871 1
0.959732175060738 1
0.292187074444367 1
0.299684091395399 1
0.746383608510574 1
0.961831728056887 1
0.697272982992216 1
-0.168391896779847 1
0.696515172616694 1
0.825935466843536 1
0.639646974827872 1
0.447503424467815 1
0.974480382691185 1
0.257001750234234 1
0.337007843618761 1
0.705233655866864 1
0.0788978401382168 1
0.476201808299294 1
0.0202710528928617 1
0.490977686684356 1
0.784543444540195 1
-0.0759857909475561 1
0.317525689453957 1
0.423250609675523 1
0.442217631768448 1
0.63789797120357 1
1.05147835889682 1
0.95299009478994 0
0.983285784503538 1
0.212064847455933 1
0.344941344113722 1
0.288488039945403 1
0.537821153193973 1
0.234763667104387 1
1.29416348791708 0
0.377669530402534 1
0.991428944074383 0
0.50842352584958 1
1.10131333653243 0
0.571427927956356 1
0.521454334794979 1
-0.0301468518352433 1
0.64342651743774 1
0.108689490800865 1
0.865937131228784 1
0.247584076292202 1
0.886645052989552 1
-0.0820232514689061 1
0.359363251495255 1
0.489186419956259 1
0.799887560287444 1
0.458303561896761 1
0.374954283824818 1
0.707624349877012 1
0.54821095989175 1
0.562095560112875 1
-0.0373464227966453 1
0.233550121510434 1
0.551070847054263 1
0.71273640398248 1
0.968542365418511 1
0.830457590298857 1
0.0747222931751256 1
0.306544665646965 1
0.555790130030265 1
0.534238036581816 1
0.620602414144283 1
0.086967406034891 1
0.406065802871442 1
0.401918455150757 1
0.790108739039 1
0.544491636327299 1
0.940522909799755 0
0.441923706750802 1
0.796197873393502 1
0.118732057169289 1
0.790407819181504 1
0.0363485668897132 1
0.491123223272435 1
0.247223186894545 1
0.226469834228871 1
-0.0034237700011483 0
0.428251558922577 1
1.21296382228363 0
0.243700271649601 1
1.05305225357413 1
0.0938205456212608 1
0.767767889557832 1
0.447637977366048 1
0.884128696678207 1
0.750338146111145 1
0.909526067188642 1
0.0970665174886061 1
0.295489419114363 1
1.42609061769776 0
0.334239681282875 1
0.587513717374843 1
1.21200343428289 1
0.0408754134783789 1
0.0653168532381985 1
0.208459945488732 1
0.446886588544556 1
0.428201055937182 1
0.533920005982518 1
0.464934346197098 1
1.11965320177288 0
0.62379387031669 1
0.849002130859126 1
0.457474878368073 1
0.505520332444931 1
0.269801737413589 1
0.572802650084973 1
0.542731545345575 1
0.56332912182059 1
0.204797169454794 1
-0.0207842798317295 0
0.835982881575242 1
0.508504197946364 1
0.0157385287259474 1
1.00692839281056 1
0.812163263471905 1
0.792973555323074 1
0.683408101268983 1
1.06660624573731 0
0.464107655700488 1
0.533888673947388 1
0.540711665341918 1
-0.343374909509266 1
0.422688109164501 1
0.265526522929763 1
0.243527120142168 1
0.724089842498541 1
0.39530387302891 1
0.703365726151469 1
0.273202216775001 1
0.882068301048252 1
0.177574282898521 1
0.867374744615397 1
0.220026698917147 1
0.286750684945319 1
0.12471937327305 1
0.26009717935922 1
-0.164338173395637 0
0.470647406008588 1
0.394783648936226 1
0.953906187099312 0
0.159887249568596 1
0.4040056522252 1
1.18353315426945 1
0.682194745550395 1
0.457673589783884 1
0.612615431606231 1
0.432545953647712 1
0.250894686374547 1
0.794563964088839 1
0.207134422239084 1
0.257907210294275 1
0.723354956898077 1
0.788722001059693 1
0.627945500655112 1
0.132336139590394 1
0.741645422928816 1
0.622143370126074 1
0.248464241348135 1
0.377099987434656 1
0.465483957844763 1
1.164911488301 1
0.218242208076092 1
0.985900787063049 1
0.505428861368431 1
0.0547097712538748 1
0.294824664711173 1
0.570062125573881 1
0.266951006328886 1
0.41986316707472 1
0.554238928637662 1
0.617511920765261 1
0.606374379222918 1
0.542405517920557 1
0.70726280844552 1
0.417095055397284 1
0.26269000604863 1
0.234485890194303 1
0.322079269989663 1
1.10205106066479 1
0.361220273206074 1
0.551600383560032 1
0.367395258339767 1
0.451484675568119 1
0.485749977300503 1
0.309480743570836 1
1.10997561842401 1
0.632484257539445 1
0.653318360367868 1
0.596592736046185 1
0.844511314838278 1
0.133659406925938 1
1.0235299264625 0
0.47851115369719 1
0.385049828498817 1
0.474025391835896 1
0.453704456310575 1
0.647258424466632 1
-0.388937637139139 0
0.236353962523693 1
0.899640692673644 1
0.790501215593092 1
0.185159829417747 1
1.34574644021065 0
0.76034304026214 1
0.342880508199751 1
0.558187682422793 1
0.943568605543596 1
0.209296364041646 1
0.390637584578152 1
0.509196105855703 1
0.0913477856655632 1
0.172308951408195 1
0.852580665154731 1
0.455708479577363 1
0.419944978730191 1
0.320711890844213 1
0.198060959704617 1
0.386238319184635 1
0.363845140943067 1
-0.0818669691238144 1
0.740025110117921 1
0.591287648726069 1
0.937191725352007 1
0.556918477211414 1
0.0801758472985442 1
0.744926150708046 1
1.07058883233416 0
0.566763925729847 1
-0.0506569110050968 0
0.860298280320184 1
0.0795784059419401 1
0.630543644998717 1
0.723510800097105 1
0.16994154289073 1
0.516952841567796 1
0.716862897677324 1
0.693340499491923 1
-0.0774698681607506 1
1.42129937427348 0
0.742599310931284 1
0.715742251955823 1
0.346018405436558 1
0.0713937142109644 1
0.453681640493267 1
0.632463021932306 1
0.852692004869588 1
0.419489875733877 1
0.31551660950713 1
0.239309431574669 1
0.748342126487538 1
0.822150073668969 1
0.453978625961085 1
0.968722571457061 1
-0.239663654873792 1
0.486612179852592 1
0.194270548081412 1
1.06766823755843 1
0.735238815757934 1
0.671367122832476 1
0.0960768611873413 1
0.289693440353607 1
0.625101311351228 1
0.461350950147961 1
0.298635051176048 1
0.88846130378411 1
0.306532159545179 1
0.0845416494200592 1
0.104439238290987 1
0.15877733733385 1
0.451607204017667 1
0.210108908091155 1
0.247154098629873 1
0.775817594360389 1
0.773087770430996 1
0.180882742787421 1
0.0864081466753343 1
0.847193641985811 1
0.398046676776835 1
0.695192446333367 1
0.385413036631384 1
0.885293739197991 1
0.652020606447026 1
0.199374544038365 1
1.14056734533637 1
0.876880098255054 1
0.134652607041323 1
0.136905431722721 1
0.256490508582395 1
0.327032645237041 1
-0.0758774310934098 1
0.559965280566841 1
-0.380632991528602 0
0.466250083979976 1
0.299570755013628 1
0.154017195799463 1
0.410297694774048 1
0.777708917651206 1
0.385326449275881 1
0.853738847505265 1
-0.519821880535444 0
1.01488758659244 1
0.596969805248307 1
0.494268487353532 1
0.665055078619921 1
0.35424101730256 1
0.697934765976933 1
0.558581126029886 1
0.3750796536167 1
0.707286872978182 1
0.195385954986754 0
0.507409662399412 1
1.04764206518705 1
0.109440039159283 1
-0.149312097935261 0
-0.0414467374748343 1
0.0495619218285152 1
0.856250777345019 0
0.240080872598906 1
0.961546477746249 1
0.92465949774588 1
-0.0330868441915349 1
0.34594207014992 1
0.0739638926116397 1
0.7689765422655 1
0.720593219007937 1
0.594083387725955 1
0.886992089045481 1
-0.331495485406071 0
0.143348126274317 1
0.820890551575684 1
0.522601299798899 1
0.0247009045512249 1
0.142898333048105 0
0.72809904088512 1
1.01114229566805 0
0.440338588822145 1
0.615725708406375 1
-0.121986691543028 1
0.329770642576864 1
0.288243148417618 1
-0.115004599003289 0
0.729292453749239 1
0.580806746600905 1
0.652663549741094 1
0.160907013992195 1
0.859368735134304 1
0.558360060986821 1
0.721072372995672 1
0.631440048635685 1
0.967361123332865 1
-0.237285714650947 0
0.50580285084805 1
0.794055959616106 1
0.93296372031234 1
1.21660201395034 0
0.234006060525838 1
0.670948085264044 1
0.283505065531721 1
0.557203801579906 1
-0.0338627162024522 1
0.201899075623488 1
0.441147603813559 1
0.372603886718551 1
1.39745814784359 1
0.766711083911068 1
0.546390427802125 1
0.0862690745664177 1
0.530691989631546 1
0.750566892179311 1
0.269986094775281 1
0.258173323991453 1
0.521315889722141 1
0.387768872551362 1
1.35490364620704 0
0.251388217232874 1
0.345829055270577 1
0.475286528493931 1
0.466598986338445 1
0.0535530457773242 1
0.631378166084316 1
0.586447683237463 1
0.340071124037499 1
0.448550488625126 1
0.256051594698677 1
0.741180698539639 1
0.651100672092099 1
0.79770708823951 1
0.526085216803237 1
0.129940061537869 1
0.486459291584234 1
0.724582255402696 1
0.611172177920859 1
0.745541535681653 1
0.618399807155563 1
0.80807825454123 1
0.487177344116425 1
0.581265552078199 1
0.791714714375061 1
0.681528983606277 1
0.675003196914869 1
0.400305575979102 1
0.218889139432751 1
0.354700733888589 1
0.618708672926011 1
0.446212336658359 1
0.654213417912127 1
0.782358988576539 1
-0.0772882087436877 1
0.092965645278146 1
0.722262138102208 1
0.621351519918395 1
0.576176033833894 1
0.908164880782509 1
0.626681261185552 1
0.384116908104869 1
0.621784585945405 1
0.380608301489428 1
0.766320092643085 1
0.646554245838906 1
0.0920031687071403 0
0.403876396703117 1
0.625747108849037 1
0.460171458352491 1
0.316035623480032 1
0.307739817207578 1
0.112136714091368 1
0.830410597385077 1
0.798324647189358 1
0.887656198982118 1
0.927893979126659 1
0.132062478058291 1
0.19253238057585 1
0.0749725125555761 1
0.54913041603067 1
0.363055265869422 1
-0.584822462934496 0
0.861999686363165 1
0.233120363332617 1
0.379334197311338 1
0.130499091050027 1
0.571943946962391 1
0.375449630312798 1
0.811796714369174 1
0.38307565915039 1
0.12574997361093 1
-0.0407815235647485 1
0.921045684350705 1
0.561554830318932 1
0.466508780940907 1
0.804034502722163 1
0.497056714070086 1
0.627315123047899 1
0.108393371610675 1
0.275311295988761 1
0.488451057484214 1
0.157678774984113 1
0.92263979200584 1
0.332561571568416 1
0.172114110016211 1
0.804500106019125 1
0.624580428078833 1
0.853802647619005 1
0.493001417536705 1
0.616091011662527 1
0.442499223945006 1
-0.175913979567702 0
0.270576158674385 1
0.121714919495186 1
0.218276826589769 1
0.410599453279153 1
0.996108282272803 0
0.564032414300809 1
0.772459749986236 1
1.05916975850607 0
0.650079656290403 1
0.753811450660046 1
0.703842476505413 1
0.319834678458519 1
0.898643913910158 1
1.07682507965475 1
0.363300106416641 1
0.334439307822998 1
0.118883199492524 1
0.422622588869026 1
0.588671461767591 1
0.287660977924699 1
0.489333228035784 1
0.219289972436928 1
0.513469721299986 1
0.183297251501227 1
0.571424263427634 1
0.435945045176272 1
0.225713765499655 1
0.365932740103026 1
1.02778506788643 1
0.417286256605327 1
0.322851536103413 1
0.66834732837788 1
0.198008156903965 1
1.16882966952661 0
0.368020653856215 1
0.288165622543545 1
0.193440844843411 1
0.529440902866595 1
0.939112153984342 0
0.67263033923092 1
0.865243741842508 1
0.208897251835693 1
0.0348701668242814 1
0.43016575504408 1
0.15064067821664 1
0.755788051736406 1
1.41446464827967 1
0.75752573802326 1
0.99531346817716 1
0.379292671980963 1
0.506017662309027 1
0.905707774715105 1
0.657357031441813 1
0.941868770952085 0
0.917691030536383 1
1.04070324995656 1
1.13528616646045 0
1.04787705326309 1
0.175951933155201 1
0.264910617781427 1
0.66510233221137 1
0.672574119162743 1
0.756109663723539 1
0.427273982830422 1
0.0363249838345552 1
0.493959938408467 1
0.427476631042023 1
0.409881491225059 1
0.959237137607641 1
0.548474635156212 1
0.301746603740051 1
-0.0138262462908003 1
0.981384481592917 1
1.14191004927783 1
0.814542029105421 1
0.854801705996453 1
0.642364215812303 1
0.425947873116881 1
0.532251793359547 1
-0.325902669187087 0
0.551415154857767 1
0.0301010864227438 1
0.149171347867647 1
1.17031332001071 0
0.825823660266162 1
0.45672793243281 1
0.357507586587508 1
0.842943757889523 1
0.671932791707708 1
0.994301528206778 1
0.708742125342463 1
0.610265621250594 1
0.446158792887334 1
-0.0157511635758599 1
0.303290456603583 1
0.784072437025467 1
0.656421214760229 1
-0.166495363503416 0
1.05386254462289 1
0.560842016118003 1
0.432222082535518 1
0.486158696948361 1
0.161484061769507 1
0.0991773033397687 0
1.20350359903226 0
0.425559509012614 1
1.05306506980468 0
0.622265305099691 1
0.620206854710381 1
0.680689659826951 1
0.86761579540986 1
0.204321144299083 1
0.201439504917174 1
0.608028379653908 1
0.779646698575783 1
0.277235648252564 1
0.136770269810215 1
0.635352285617758 1
0.729751081495484 1
0.486861120964867 1
0.542356912449851 1
0.65305893409833 1
0.30626456195628 1
0.20634650131596 1
0.466165101262229 1
-4.51291633034173e-05 1
0.755500408815814 1
0.914846640142196 1
0.557488279363462 1
0.622696312742846 1
0.505304766029948 1
0.0716429683709461 1
0.912220632806672 1
0.231654834552168 1
0.952192525376068 1
0.437414859424476 1
0.534857555626027 1
0.364979188051396 1
0.687722240649435 1
0.538488015862573 1
0.133688878282668 1
0.177419873887388 1
0.934489534852564 1
0.745202070143437 1
0.344847347455101 1
0.96418892269935 1
0.421088377627554 1
0.411426202494502 1
0.450600062031013 1
0.984882076756838 1
0.110135252404888 1
0.328432721002511 1
0.577335130921138 1
0.523859981615245 1
1.09689050267226 0
0.175302653516548 1
-0.207818240877098 0
0.266508832467278 1
1.15342177129444 1
-0.398826419374282 0
0.144702106493672 1
-0.164447541636097 0
0.698702470468675 1
0.829246372075095 1
0.465813211024579 1
0.430209205482516 1
0.711391192105902 1
0.671556157852772 1
0.166918421239318 1
-0.00231086320557219 1
0.280949950681354 1
0.542679777633754 1
0.480818345111198 1
0.382931225961812 1
0.298350407839541 1
0.0899422164039263 1
0.63693824197095 1
0.587730173724687 1
0.764780749235977 1
0.30513260394494 1
0.32602389223775 1
0.523306091998265 1
0.575573732056765 1
0.626757688548635 1
0.120655920984751 1
0.775911151696858 1
1.32818183468914 0
1.14693132532679 0
0.33566093127686 1
0.601223451154014 1
0.506773292237849 1
0.533959936570373 1
0.477357752574747 1
0.275683071622915 1
0.410922772138126 1
0.274917341697821 1
0.306853174348073 1
0.45519007574678 1
1.0221948228753 0
0.543410143023007 1
0.792762143589762 1
0.633481483916447 1
0.589726640564258 1
-0.409041073737731 0
0.37618961965992 1
0.549134245665335 1
0.147998088247445 1
0.755899182369103 1
0.621597054733872 1
1.01648092090949 1
0.254945113122701 1
0.970662330412888 1
0.263098932406962 1
0.800701876418856 1
0.765514387053516 1
0.144750980195408 1
0.719180445183004 1
0.279150881249557 1
0.655772687320986 1
0.164246072012351 1
-0.0618872751907426 1
0.48780117284587 1
0.206051533548556 1
0.516678843351843 1
-0.283605397021765 0
0.55716685325296 1
0.787334572766918 1
0.788701975276546 1
0.441485770285559 1
0.640700788805285 1
0.0527180424490308 1
0.514864050799622 1
0.602670004653335 1
0.62876353834246 1
0.0930233323105191 1
0.848599083929028 1
0.0689755064803205 0
0.934571960993781 1
0.492698947548513 1
0.588379907814823 1
0.914163589320242 1
0.412627419501976 1
-0.0748982074342357 1
0.548968764426149 1
0.727228021721688 1
0.576923066311053 1
0.359113372068792 1
0.773806996123603 1
0.608241691722243 1
0.356262196393132 1
0.0360865552055191 1
0.382142187273265 1
0.0754862872056421 1
0.599488095945774 1
0.328711113650529 1
0.933527754786925 0
-0.0240905926521689 1
0.247950734830202 1
0.59639943729644 1
-0.0448374891962929 1
0.908518426255194 1
0.102967944533477 1
0.210119946778179 1
0.743149421848088 1
0.592008776273625 1
0.617944617247053 1
0.764579067269488 1
1.01924549935028 1
-0.230150451970013 0
0.563875194654426 1
0.268688900285561 1
0.926189878208707 1
0.863160820406211 1
0.666676960834882 1
0.708478814045881 1
0.345604847399102 1
0.277761948372881 1
0.276713771631519 1
0.626840311832186 1
0.632969785179311 1
1.29296902259297 1
0.870330635973702 1
0.380053579839615 1
1.0549033444903 1
0.72480736053145 1
0.711505291198309 1
0.472048691661768 1
0.726875511988651 1
0.584698543359443 1
0.963899246603074 1
0.876861888148682 1
0.176588158862178 1
0.615817108004887 1
0.611799593359241 1
-0.00214900815414237 0
1.10482684759387 1
1.12220641341151 0
0.954036858612878 1
-0.0645179646223828 0
0.0586004215937279 1
0.226135112380741 1
1.00096185918711 1
-0.00418169919817259 0
1.03355965824536 1
0.0609366682104463 0
0.190820471795255 1
-0.046773700177965 0
0.315020892431838 1
0.460094825311472 1
1.00658338054579 1
0.0393558190240627 1
0.411662523308248 1
0.791855268494949 1
-0.0845473529147799 0
0.554568586017475 1
0.342302844926417 1
0.410853827496034 1
0.385604930258447 1
0.0785869555812981 0
0.573305256271201 1
1.24689951146894 0
0.623185262662777 1
0.587980550998861 1
0.271236084899913 1
0.653671821904638 1
0.915677221338152 1
0.208732967222769 1
0.441149079557703 1
0.0345809314372152 1
0.189085801581181 1
0.122334536474845 1
1.09791942476755 1
0.620829027715025 1
0.668248246472553 1
0.143583116053227 1
0.227687367310443 1
0.646370753969835 1
1.4861530156568 0
0.979641736573029 0
0.980652908696105 1
0.391410885902418 1
0.483513088036641 1
0.875451432476189 1
0.385652296520533 1
0.587769007444959 1
0.359390285370139 1
-0.124546956781147 1
0.247273602863057 1
0.495827911955246 1
0.372024011532024 1
-0.145575696539488 1
0.483443089975485 1
1.0421743663968 1
0.0590264658940995 1
1.34697699844712 0
0.212021933369563 1
0.480157429932043 1
0.553941834280475 1
0.649835751419185 1
0.408590099837313 1
0.198962705115947 1
1.10856756635587 1
1.36100927763284 0
0.549876733352951 1
0.521966480818873 1
-0.1213331407889 0
0.721352842851414 1
0.562688101584772 1
0.47653418334109 1
0.281343298351434 1
0.89588787338118 1
0.694585419833696 1
0.266437177900377 1
0.238839841090551 1
0.513127330394753 1
0.0488711145794558 1
0.521555035227358 1
1.22941553969189 0
0.11715746922084 1
0.274923174511211 1
0.313361903493027 1
0.0724895226854796 1
0.517009025789986 1
0.613877819753732 1
0.0363210091569851 1
0.19979617086116 1
0.932065272895302 0
0.700553044259211 1
-0.131821293916369 1
0.208148788919239 1
0.896735964992607 1
0.813119542502196 1
0.535964785327027 1
1.06524325384314 1
0.608340621310857 1
0.205114007795053 1
0.246036032747124 1
0.0967470147688927 1
0.708065139624218 1
0.889765242259094 1
0.0841472812171968 1
0.414789144183241 1
0.34648548077304 1
-0.275884078319205 0
0.279838536449909 1
0.81759798215208 1
0.918158871825175 1
0.216541588570152 1
0.802542190890374 1
0.420204638986757 1
-0.300247173658376 0
0.378342683957598 1
0.566802693161405 1
0.502646030493013 1
0.268006563100123 1
-0.236436684089971 0
0.333447483308006 1
0.550172848554172 1
0.525257570107206 1
1.09016394776558 1
-0.326085246277061 0
1.10510543654394 1
0.309832543732113 1
0.841891440094371 1
0.563120147161747 1
0.465568684498157 1
1.41803987587695 0
0.0683847511838536 1
-0.188807573491909 0
0.730610129483933 1
1.08257978854914 0
0.0864819679899256 1
0.768163068515487 1
0.710414727257157 1
-0.00824601991627458 1
0.034516310385831 1
0.459506501146615 1
0.478188209557994 1
0.477403079264182 1
0.196042543174769 1
0.583744015192164 1
0.299201834568066 1
0.552906743089999 1
0.657831289801942 1
0.351672971063009 1
0.939202215505151 1
0.286700925919074 1
0.698390163701032 1
0.484280606731746 1
0.578579775389058 1
0.36276073521362 1
0.670174802283737 1
0.632274799295995 1
0.557748545740593 1
1.11518932255819 1
0.527850554980025 1
0.301353129418913 1
0.231016294741077 1
0.920248054360408 1
0.467702016215542 1
0.141667725450135 1
0.529380255303113 1
0.701464948302983 1
0.697588296786991 1
0.873862700958841 1
0.435273148379565 1
0.559028615347421 1
0.942509454812807 1
0.490763496223446 1
0.568772697460569 1
0.523141209836599 1
0.92725317637282 0
0.450316371212592 1
0.313386595186992 1
0.630042860799668 1
0.907161831901759 1
0.303893957962362 1
0.373211881685637 1
0.22349142961689 1
1.05000781938298 1
0.561592946371446 1
0.196456574571987 1
0.302694664040642 1
0.664830706368873 1
0.381397961930509 1
0.699322179473299 1
0.46500087624071 1
0.760937514025685 1
0.787370008561981 1
0.68214504713155 1
0.845524395074654 1
0.204457027681658 1
0.815768631219568 1
0.517555359819298 1
0.691393572945105 1
-0.216704907359366 1
0.894441448766833 1
0.0942850192729083 1
0.263432678861731 1
0.205519102248313 1
0.484856802446875 1
0.46431562280136 1
0.647104421249997 1
0.844140697169336 1
0.404713875177563 1
0.878166624214278 1
0.294771279356591 1
-0.373031502135777 1
-0.352307042959193 0
0.12100729228453 1
0.504105095951421 1
1.35078325597052 1
0.376270464986368 1
0.545814314308149 1
0.260850572493198 1
0.603512411984688 1
0.513132891625816 1
-0.0120329267577677 1
0.186827707620072 1
0.25404127246415 1
-0.0497655465070259 1
0.662656115824797 1
0.471535365230886 1
0.432114576175507 1
0.935318705755512 1
0.79533962513727 1
0.596861745723202 1
0.896023445134852 1
-0.0148470053273087 1
0.0962217641283969 1
0.775676007733388 1
0.348841506130777 1
0.466288121499435 1
0.217740440483076 1
0.106638650466159 1
0.435824934671277 1
1.31025898967705 0
-0.0318785446363527 1
0.566897300448149 1
0.441960832769821 1
0.27751657446899 1
0.115363501665386 1
0.37269983697165 1
0.593164775942142 1
0.894921613331625 1
0.136407488913309 1
0.165683091167233 1
0.761682845061144 1
0.857005566321181 1
0.349908866846452 1
0.285754539804933 1
0.819416848910153 1
0.611095321235868 1
0.878331901149065 1
0.613708815824147 1
0.95674531295536 0
1.08737198175327 1
0.637361657667105 1
0.547194914627228 1
0.497929403738912 1
0.585262397885754 1
0.606003324542246 1
0.929665944616571 1
0.95965548155958 1
0.330443894861649 1
0.809773501136835 1
0.361369152098095 1
0.890881842517432 0
0.197854599073494 1
0.620246935111766 1
0.377563693987684 1
0.639025268973279 1
0.377842991643368 1
-0.0524801573689225 1
0.785944101151994 1
0.64144167829022 1
0.8932798258826 1
0.723230831353487 1
0.404931457364419 1
0.679116609527094 1
0.628462411065231 1
0.726539230164727 1
0.538298381505679 1
0.771042200766595 1
0.638658266890675 1
0.95661939219989 1
0.204498097982255 1
1.56052892840153 0
0.824035582764691 1
0.934961356085729 1
-0.0441801310012454 1
0.899921091068913 1
0.274370107605687 1
0.219734010383992 1
0.334869062777125 1
-0.00844400123167392 1
-0.138536940604223 0
0.514285726614664 1
0.20336989983219 1
0.398478203474403 1
0.815837178443019 1
0.574641464144738 1
0.565986797155914 1
0.129447936087674 1
1.06080013258611 1
0.983702905358242 0
-0.102241076504737 0
0.242952382883289 1
0.265429891255412 1
0.695496416213053 1
0.372425898519553 1
0.475918280776439 1
0.437082810772613 1
0.709711646574656 1
-0.707008502793839 0
0.242932000233996 1
1.20628060373959 1
0.83916791441277 1
0.63732926428468 1
0.439313096831338 1
0.612218153043545 1
0.0456813713682247 1
0.207988955440657 1
0.948969065812763 1
0.473447681173625 1
0.825338797476272 1
1.32088520060262 0
0.712401605929756 1
0.780383255930329 1
0.329424404559276 1
0.672832436775381 1
1.17903571314916 1
0.625262352755686 1
1.25652312659238 0
0.903060959928614 1
0.493020742424332 1
-0.152239160455829 0
0.604806579137398 1
0.320773149134208 1
1.14669338823247 0
-0.344982768050542 0
0.836507559806081 1
0.562458886215557 1
0.617484226241734 1
0.835643146161008 1
0.607281783590333 1
0.690957138719567 1
0.673293588341024 1
0.630913678615902 1
0.646490382602366 1
0.00801421702881662 1
0.20788914210242 1
1.04838529207056 1
0.585580229914345 1
0.477187345807233 1
0.0481786106332368 1
0.517516840108744 1
1.27361314149796 0
0.502106242494831 1
0.440718097077787 1
1.0977390480145 0
0.765480239616065 1
0.550302148745059 1
0.384419426163048 1
0.00618031943772124 1
0.453788103315721 1
0.363484470220785 1
0.866562997329251 1
0.495063043706961 1
0.349780415534206 1
-0.0819502702917914 1
0.684519027592302 1
0.495242076938722 1
0.617808319570416 1
0.385181701555362 1
0.104625845139052 1
0.830129152991135 1
0.959798669734269 1
0.000492743236099075 1
0.883801754158359 1
0.928919170690961 1
0.506847442995661 1
0.111254752740237 1
0.401889714636182 1
0.41086129713051 1
0.226260102049377 1
0.478432015671225 1
0.380197862240517 1
1.00320167219898 1
0.949387520374055 1
0.606436296823645 1
0.444603315971809 1
0.651374350374536 1
0.678169022181988 1
-0.114667647950339 0
1.0115443158428 1
1.151124313647 0
0.717206408659015 1
0.611029270609707 1
1.10798807021492 1
0.56159846412991 1
0.868046658425714 1
0.444463739487164 1
0.688415230735532 1
0.136984498082418 1
0.191580912447494 1
0.181352354891444 1
0.317681178549648 1
1.02966940563787 1
0.817616841086006 1
0.697035206651316 1
0.127661494125372 1
0.547371387680562 1
0.746575644288898 1
0.518151622862462 1
0.447307165367278 1
0.146314274970897 1
0.367297830519706 1
0.377522056867962 1
0.40934169296128 1
0.369551867457766 1
0.800012423099568 1
0.320176832580035 1
-0.258264367483267 0
0.942525221343034 1
0.979196905054441 1
0.545874887711005 1
0.722528948041832 1
0.793707725383995 1
0.0583096228126401 1
0.777631043119216 1
0.89971728127104 1
0.72364007381377 1
0.61802428579857 1
0.484817691009701 1
0.740930211321243 1
0.636374198298257 1
0.688450484620597 1
0.194860597413225 1
0.570072277349108 1
0.805348256854492 1
0.640451184484384 1
0.356516948762707 1
0.653016002271772 1
0.1747449047217 1
0.303483994907583 1
0.135372698850681 1
0.274468473489879 1
0.420046998915991 1
0.629590663490183 1
0.934294898521544 1
0.607774706916838 1
0.883105785737587 1
0.856680241882289 0
0.0789993724032976 1
0.17625774845586 1
0.661235827850211 1
0.724191755117367 1
0.333337828159043 1
0.631083850915503 1
0.841471495436423 1
0.300761727284066 1
0.422084957518717 1
0.632446204903446 1
0.276357738449457 0
0.0245591439880031 1
-0.0254966983723762 1
0.345315780934555 1
1.20405887668871 0
0.27219814154752 1
0.340761171266538 1
0.410619254057343 1
0.629888456445152 1
0.109045433934678 1
0.522597699346835 1
0.840767522264242 1
0.925425667444177 1
0.552694662994284 1
0.856418893706763 1
0.769723452196269 1
0.753841812298865 1
0.589321492861482 1
0.273637060025051 1
1.26171835369409 0
0.458926664703776 1
1.02493841551567 1
0.582178795602081 1
0.0319967329491728 1
0.479534422426233 1
0.378272639700835 1
0.484061335502777 1
0.380065264678272 1
0.436873576092635 1
0.20610267328769 1
0.73790693500056 1
0.937902531063167 1
0.575849277261092 1
0.456076903642779 1
0.455601076937577 1
0.845027197828843 1
0.142211761568056 1
0.349922855689177 1
0.20526403906663 1
-0.245719808621917 0
0.562030975386284 1
0.46657933271865 1
0.351775065243855 1
-0.185345948800048 0
0.615975143152113 1
0.345691076624836 1
1.12496864611184 0
0.59188057089412 1
-0.0996838286861537 1
1.02407014112959 0
0.94611711244103 0
0.815782318784358 1
0.199946655108617 1
-0.268459604957275 0
0.44607520589677 1
0.250235682954202 1
0.194484419591006 1
0.753950134806632 1
0.327007738271782 1
0.4595301526137 1
0.922497702930908 0
1.12163819165356 0
0.995018623731832 1
0.84021258079231 1
0.379587956241573 1
0.845679763621807 1
0.871155102651228 1
-0.33910420678505 0
0.45855774975486 1
0.0523344913524224 1
0.410732449044974 1
0.0394492424575645 1
0.150874403757969 1
-0.385341279501514 0
0.654035597183768 1
0.464442101973507 1
0.715922646991639 1
0.238992521196463 1
0.553722940043653 1
0.21905016950394 1
1.10544294776123 1
0.435505356919625 1
0.613403159830705 1
0.649600850567757 1
0.179023545087775 1
0.78228770528536 1
0.244497262352004 1
0.225390211515489 1
1.43543196102905 0
0.488234626923329 1
0.651546591452908 1
0.912464709176957 1
0.212524610176223 1
0.658914662670126 1
0.750564036745371 1
0.897701208358908 1
0.756573131638789 1
1.72015545321563 0
0.943341506064408 1
0.46324719317707 1
0.569821479149699 1
0.336281971317527 1
0.465793066910716 1
0.786732736507574 1
0.568465849041272 1
0.365547494980089 1
0.0480471831642721 1
0.338578129733609 1
0.830820397401575 1
0.0630427532252083 1
0.287859798543358 1
0.672624134162845 1
0.3062747300605 1
0.403806705340029 1
0.595763803873439 1
-0.0558862402842827 1
-0.387966273575727 0
0.539490312338324 1
0.23359279763704 1
0.599134985283978 1
0.267210400172656 1
0.608633439373237 1
0.857533996936659 0
0.144622800197028 1
0.47311481900584 1
0.335176668243378 1
0.285465787315036 1
0.350104608569868 1
0.686244557268527 1
0.325990614098128 1
0.844495904452727 1
0.919584583945687 1
0.493273335450463 1
0.272136180617764 1
0.315774428556008 1
0.0498507381139116 1
0.594054410676942 1
0.886440075563768 1
-0.364695005862262 0
0.758899366436453 1
0.231608271271092 1
0.862937852470598 1
0.677920982185863 1
0.554295914970277 1
0.876218946841687 1
1.06337190390243 0
0.613983514355252 1
0.487919109398997 1
-0.214113244915844 0
0.859871803195777 1
0.056414099275718 1
0.119330834992008 0
0.435038954368011 1
-0.0960384136313202 1
0.813814326536817 1
0.705634469664518 1
1.00435544100378 0
0.397988396586401 1
0.00438775758889891 1
0.465440772438181 1
0.0803426404437455 1
0.290188094047179 1
0.456987237800973 1
0.743220502518966 1
0.181018459656524 1
0.545189273802745 1
0.301825337311942 1
0.880628943211782 1
0.491923740783222 1
0.21356103370255 1
0.555774809689102 1
0.70780807637151 1
0.326430403155872 1
0.439035596234996 1
0.509025993390555 1
0.269159285397075 1
0.394498125206818 1
0.317505217935821 1
0.947381248358427 1
0.807669411791034 1
0.207546589091737 1
0.339876729069057 1
0.984536666452092 0
1.02525367804907 1
0.475284370193055 1
0.548631393732335 1
0.792853528215731 1
0.183140304641518 1
0.138975803505779 1
0.25457835214971 1
0.532143917407056 1
1.04544577973273 1
0.77499585554217 1
0.721701389589505 1
0.856194355606829 1
0.616138358244246 1
0.535177004699513 1
0.681547103720764 1
0.556156370424828 1
0.993040737003898 1
0.645918920161275 1
1.22952670990271 0
0.827701966110288 1
0.330304072930585 1
0.955948869427912 1
0.780291017929687 1
0.595696719686464 1
0.627270124966084 1
0.832465218069862 0
1.24975542625996 1
0.684944067661172 1
0.346259303949458 1
-0.553631783538443 0
0.201887497832057 1
1.03832941101923 1
0.37178584399314 1
0.225691512409122 1
0.476508830863095 1
0.727673302600246 1
0.0883035057632684 1
0.229831646725109 1
0.276091569124127 1
0.766742208151715 1
0.632133877491657 1
0.368519266865649 1
0.764253000972269 1
0.0418539651263434 1
0.767004580446228 1
0.872823774957784 1
0.846127096089217 1
-0.43518064801984 1
1.10658191627142 1
0.207572891466264 1
0.884540093422493 1
0.576877953855957 1
0.803580557091009 1
0.191093700621803 1
-0.0889270883909904 1
0.0763826886976423 1
0.833945152158842 1
0.627136180107105 1
0.632060297495167 1
1.42499341693588 0
0.571444629116177 1
0.733042616092195 1
0.752162828729561 1
0.408495300153898 1
0.83206844794951 1
0.479757379821998 1
0.604050397968425 1
0.669811061555508 1
0.590617143210579 1
1.02859444971255 1
0.514141299467806 1
-0.393350490832272 0
0.800297158053643 1
0.501979920351439 1
-0.153179270669851 1
0.0265916800766973 1
0.620242782847169 1
0.0872803488125242 1
0.307081095422919 1
0.0590259572236163 1
0.209758572060357 1
0.708338958663917 1
0.906647442797868 1
0.416217143768511 1
1.04310335510482 0
0.455239809589499 1
0.534396952360378 1
1.18579753034521 1
0.705317801895073 1
0.521252075987394 1
0.674437865719176 1
-0.21035414292849 0
0.36999526851611 1
0.622183440715612 1
0.323446623854781 1
0.9521010811244 0
0.746112685324142 1
0.769956212023379 1
0.636758145000324 1
0.347024737928221 1
0.70333518910141 1
0.33890837718949 1
0.322969320849833 1
0.686062411573609 1
0.062521687766902 1
-0.34847864995222 0
0.302881959591461 1
0.237555356616044 1
-0.0272720448043327 0
0.214854539737084 1
0.306422743314188 1
0.342680334918671 1
0.199757841276345 1
-0.00249690412836307 0
0.483374175423527 1
0.962631235890023 1
0.468429057810869 1
-0.00863655194955507 1
0.683698287661481 1
0.7139898094146 1
1.09574981213736 1
0.0940488642304426 1
0.732865444160931 1
0.726535670036107 1
0.610237968386261 1
-0.343240291812604 0
0.241529929488699 1
0.221366685708843 1
0.623985800391122 1
0.425875508013436 1
0.486763054477261 1
1.06091166273099 1
0.70855471611127 1
0.447305395455837 1
0.396580289105553 1
0.249209754654604 1
-0.208335827868556 0
0.0481837148626145 1
0.294790267268023 1
0.104160164185952 1
0.535054111947807 1
0.836458236241452 1
0.491613921738706 1
0.191733991489703 1
0.453484012856474 1
0.746435601005648 1
1.45886803153322 0
0.535602528414371 1
0.0260514911217924 1
0.566936157989441 1
0.308691680310703 1
0.783660462288752 1
0.656481603606611 1
0.814028774340706 1
0.474600373790001 1
0.135100317892668 1
0.272195547823671 1
0.501637559579207 1
0.779181269297178 1
0.980110716882327 1
0.414686392545447 1
0.78225795732272 1
0.0723414142179333 0
0.913818509944929 1
0.499010333444247 1
0.912638983858436 1
0.362030009218616 1
0.637571841083077 1
0.509095394597162 1
0.379335074059978 1
0.266987224839511 1
0.28716082603167 1
0.359826408574611 1
-0.0114460034792985 1
0.798705846228515 1
0.525396940724614 1
0.926407492670922 1
0.817224724283803 1
0.659633364810236 1
-0.210608463081964 0
0.29249265487437 1
0.951124260580943 1
0.739978074137278 1
1.11041386283817 0
0.838984412883704 1
0.170433090205771 1
-0.0756145590820391 1
-0.120019087753969 1
0.11043878283878 1
0.859779529243788 1
0.159541029665381 1
0.656586148993546 1
0.446716965903231 1
0.53881103056941 1
0.250756375669418 1
-0.0740272693843076 1
0.332690546837548 1
0.414295159311984 1
0.298021302947295 1
0.499503213448252 1
0.691557645058987 1
0.969698410892157 1
0.225195037133837 1
0.629874615223279 1
1.13231151562511 0
1.16108809543517 1
0.830352122975168 1
0.385968884461485 1
0.35250973575652 1
0.0618365190136125 1
0.423305083671299 1
0.898101266654179 0
1.17668068085001 1
0.725671124074959 1
0.611864647957099 1
1.19726297136036 0
-0.188783182848635 0
0.0507890585433492 1
0.321974824934978 1
0.468356954749776 1
0.0949409151274537 1
1.0847736541216 1
1.01440441858415 1
0.649139118097332 1
0.0656904928465751 1
0.465156821784924 1
0.957752478241939 1
0.0782334771382157 1
0.778377569217939 1
0.708048698652747 1
0.618552705438514 1
0.109258915568444 1
0.567379332559114 1
0.362514356408638 1
-0.317360247805 0
-0.221934963303834 0
0.603927400732877 1
0.524100915449473 1
0.204174661577268 1
-0.436243221837807 0
0.788403125156796 1
1.18893989851713 1
-0.395728786384706 0
0.633112193543277 1
0.0992484214823735 1
0.567496470560219 1
-0.278055908498241 1
0.908410735933334 1
0.699129633751919 1
0.280636755209852 1
0.00508110378688988 1
0.146176951810806 1
0.765655184525224 1
-0.333691389433808 0
0.735387147618345 1
0.351847523030198 1
0.357570591823565 1
0.744205655053084 1
0.238613425803341 1
0.175036771773053 1
0.525806032863342 1
0.526430015320298 1
0.565807256508943 1
0.728413523515062 1
-0.26489943460485 0
0.37907627491355 1
0.386088227807836 1
0.136438087802194 1
0.844547467551681 1
0.326434839361581 1
0.717056721428204 1
0.202827739529139 1
0.687330796451012 1
0.575747373582394 1
-0.0127256127472526 1
0.274204328656133 1
0.938373516881487 1
1.10987667582888 0
0.231187996716686 1
0.311671310662781 1
-0.183928656194894 0
0.631992910559528 1
0.500445202610953 1
0.880998441762462 0
0.416193865520246 1
0.0865675809310699 1
0.742071261161913 0
1.11153075976499 0
0.522555558209278 1
0.566870766863886 1
0.0374730997588568 1
0.0757820059620836 0
0.293919162342405 1
0.0216607521001853 1
-0.187528994651046 0
0.166994672125033 1
0.632658188287979 1
0.689601033893396 1
0.0786576316566501 1
0.803698027889953 1
1.16859775033048 1
0.611649363678276 1
0.171626253060976 1
0.244929169579203 1
0.355281320876661 1
0.297506038376558 1
0.262210726077999 1
0.58719706962051 1
0.890486706333841 1
0.460464670208401 1
-0.0821666903354756 1
0.0386028088078167 1
0.832457945891241 1
0.93230302922791 1
0.485893237225491 1
1.21878089872632 0
0.377483923862062 1
1.13129609955569 0
0.208640305390257 1
0.834740984784825 1
-0.160007858381192 0
0.381094227236982 1
0.829925134739849 1
-0.213465675600175 1
0.0567813007638963 1
0.53762113669646 1
0.761902053821792 1
0.141682770297104 1
1.0084095070741 1
0.217891991542594 1
0.823022978268865 1
0.748565200064024 1
-0.0927152540019112 1
0.0803824305301158 1
0.621204043390131 1
0.296977529188167 1
0.230178865395558 1
0.579448413566679 1
0.627821934459358 1
0.600051366112948 1
0.750301223758698 1
0.556011743045365 1
0.110765886129562 1
0.292210073802955 1
1.17088366434286 0
0.502415801075392 1
0.664734128006015 1
-0.144805231989959 1
0.476791581786687 1
0.399588056040007 1
-0.0382798912925725 1
0.50954358735095 1
0.457805577667441 1
-0.0501376941082094 1
0.792984709206997 1
0.255038404740596 1
0.407388504005006 1
0.274308647532677 1
-0.00052121039254506 0
1.26196957530088 0
0.713902322034753 1
-0.0911293364727462 0
0.620378926244621 1
-0.0541471907284847 0
0.547104568545522 1
0.731723817447505 1
0.263906044740936 1
0.0239889070519299 1
0.405267244271553 1
0.565839110276305 1
0.640947409814451 1
0.517997985214457 1
0.487735672198147 1
0.254833405909115 1
0.88290894159238 1
0.613564659968041 1
0.139387162132931 1
0.320931004606626 1
0.76422770597358 1
0.463749715822009 1
1.01459556102791 1
0.318410088919334 1
0.760598043689854 1
0.780023146028008 1
0.0702775622696538 1
1.25403572975225 1
1.27630951970647 0
0.726908953249121 1
0.944789608437222 1
0.317504225524917 1
0.269576354561927 1
0.270209503611155 1
0.773969680822894 1
0.805262648527292 1
-0.0299332953458441 1
0.925782433773857 1
0.454470792743462 1
0.711151074187994 1
0.567561058042718 1
0.329150072291245 1
0.371012658653692 1
0.928077116784831 1
0.347224830727128 1
0.800028993794805 1
0.645311894763384 1
0.581177522196546 1
0.675532420807359 1
0.671861578826347 1
0.63628144763386 1
0.394865982883776 1
0.652191067932122 1
0.729061494317156 1
0.459894752245984 1
0.772665823625813 1
1.06961639598865 0
0.166670353562153 1
-0.106494694772114 0
0.0318474926742051 1
0.145269848292323 1
0.70141743155138 1
0.454207030419785 1
0.483688470803579 1
0.420655136608756 1
0.671639189344047 1
0.562766064341603 1
0.550720008701232 1
0.911661473974658 1
0.479426988565999 1
0.76980325315486 1
1.23228280215425 1
0.458028902928193 1
0.27218768819578 1
0.468142609298034 1
0.572143531081505 1
1.00959994177256 1
0.369720587175545 1
-0.192247474439711 0
0.638400487893651 1
0.298197761831443 1
0.515219328257075 1
0.161408485845931 1
0.424043602883602 1
0.580773606778071 1
0.447454870125683 1
0.314950824369498 1
0.431864802677371 1
0.588803203383367 1
-0.157891100959083 1
0.777477051859263 1
0.568648601740635 1
0.656488652849963 1
0.715127451766563 1
-0.270732090747099 0
0.464316016658963 1
0.38381423845608 1
0.70596364032716 1
0.489917953079737 1
0.788563046400613 1
0.284041741672106 1
0.280872560091509 1
0.730110031785595 1
0.00338562587602918 1
0.675696651974613 1
0.279008042341515 1
0.473225615873782 1
0.513530018213445 1
0.696170466605919 1
-0.0985821253048389 0
0.330698256268842 1
0.534425355902777 1
0.277248928011255 1
0.604790051749559 1
0.858767646440157 1
0.31668035259557 1
0.118203267524399 1
0.34095177682603 1
0.807923168299757 1
0.281389076007046 1
0.560649129406944 1
1.10008200237452 1
0.380782445874628 1
0.0913788839434417 1
0.172368355731829 1
0.640821175589902 1
0.512508359157188 1
0.427993488978142 1
1.09578226036971 1
0.324489081131956 1
0.651229548008153 1
0.242078896815458 1
0.662835646710063 1
0.66003409677824 1
0.16376888658823 1
0.590725140355605 1
0.593679252308837 1
0.467366331686236 1
0.62900110193238 1
0.636302098735567 1
-0.211150528426175 0
0.387365493676533 1
1.12883800484731 1
0.895917208317354 1
0.355332882352371 1
0.431416686722583 1
0.730220159365922 1
0.240367519714065 1
0.68245070353351 1
0.454098986405415 1
0.31052032531684 1
0.651640099881437 1
-0.187775479627182 0
0.642186493585522 1
0.619310032016075 1
0.671465348720237 1
1.02844419275136 1
0.0978951186411923 1
0.448046966933379 1
0.533480786493331 1
1.21910753630551 0
0.244380007300938 1
0.504791739635346 1
0.387261883226537 1
0.343704005818874 1
0.475330189130522 1
-0.0858699216144917 1
0.756922221362978 1
0.67060246614116 1
0.200340791311926 1
1.0916970580758 0
-0.0234541035604102 0
0.13604147666041 1
0.356801241599468 1
0.511307962239754 1
0.0212513404691443 1
0.164304577324322 1
0.456466284930545 1
0.153359964892513 1
0.841740653947918 1
0.868223292469462 1
0.872185018280473 1
0.280031068964998 1
1.00901705096678 1
0.0596893136770057 1
0.042680548342887 1
0.151946676323248 1
1.10894926035129 1
1.20003893220574 0
0.888319385756172 1
0.463130502662433 1
0.655844299654505 1
0.481926948077012 1
0.339542623845592 1
1.07995158116875 0
0.387120913380191 1
0.216583261697579 1
1.10358785034749 0
0.163960474890837 1
0.43552048600736 1
0.578717381538393 1
0.859822190039084 1
0.663485883321779 1
0.299559851031867 1
0.656690839426876 1
0.565851020432538 1
0.421560855837349 1
0.506789002783958 1
0.668480038456934 1
1.07338661285246 1
0.836308749047789 1
0.425663959543194 1
-0.107799062317273 1
0.832877583126514 1
0.328445182288725 1
0.420561142804936 1
1.12460013031449 0
0.532446506038113 1
0.769558135938995 1
0.286904071877907 1
0.875888323610686 0
0.342657512137444 1
0.535009871236628 1
0.578155812057736 1
0.158561112759666 1
0.916209889430845 1
-0.0315557777739184 1
0.208019247869261 1
0.752733990189432 1
0.293118275819291 1
0.18631430054298 1
0.23776191977919 1
0.205161770538167 1
-0.143954072919738 1
0.176825705447654 1
0.948786086208408 0
0.432603371247948 1
0.309595439118841 1
0.439022466348036 1
0.612896043757187 1
-0.0907277997185353 1
0.207867175797818 1
0.245457323785229 1
1.10973994705071 1
-0.152516204588315 0
-0.276285239987713 0
0.465796838698349 1
0.566089503323965 1
0.300226296187269 1
0.537877157920446 1
0.150667215566234 1
0.171575838519539 1
0.181591604524561 1
0.242276396938037 1
0.376169532826416 1
0.656811695963415 1
0.347805963374181 1
0.407340451284147 1
-0.162313853052152 0
0.694671442566537 1
1.04754603602984 1
-0.0631769291926174 1
0.712184677290068 1
0.429344351284401 1
0.337318285920686 1
0.317530268554566 1
0.742091083896348 1
0.166286753645741 1
0.557603932796107 1
1.1490843150105 1
0.27670363156387 1
-0.0419325413904733 0
0.182612797651819 1
0.23477920917694 1
1.481029648252 0
0.472053646102349 1
0.689981468504407 1
0.235121357172543 1
0.436318281398839 1
0.615078972148686 1
0.134105054547952 1
0.455456745406948 1
0.236804720206147 1
-0.00330853313881896 1
0.559735132820915 1
-0.0375558150269811 0
1.26751786593598 0
0.446302289177379 1
1.00211857296425 1
0.548241602109383 1
0.882257488575371 1
0.128721530603246 1
0.510407579001026 1
0.423106856576927 1
0.350519422209702 1
0.0727721271827446 1
0.776173338360671 1
0.570126384101494 1
0.510474365681265 1
0.622280857511819 1
0.362586631209841 1
0.892760399579361 1
0.0033217259663334 1
0.0453181355165631 1
0.199152214647388 1
-0.166136693725915 1
0.542000218484978 1
0.484820120026835 1
0.717878065349637 1
0.583890151803418 1
0.506225517089246 1
0.57028336798744 1
0.210907802450293 1
0.281612523193689 1
0.714689157308071 1
0.734224046493747 1
0.82818655577766 1
-0.262008535362905 0
0.750760827207881 1
0.197535688678992 1
0.260307313382282 1
0.401062172468323 1
0.710265585867221 1
0.376117055250132 1
0.809249252615913 1
0.120885761405955 1
0.187008745827258 1
0.63540984716066 1
0.596910837599518 1
0.294388090475538 1
0.390074375417217 1
0.78627981330394 1
0.892789619606237 1
0.892368795422066 1
0.130799667711369 1
0.496155702917369 1
-0.164342378376031 0
0.670817768773741 1
0.499408383109297 1
0.7835002765095 1
0.936462614602528 1
0.748152989276871 1
0.600864854283853 1
0.906049213914475 1
1.14242192411918 0
0.64721322588978 1
0.506552350752032 1
1.29431958945857 0
1.01483632055492 1
0.261565932639895 1
1.0544410913926 1
0.870328173180008 1
0.784473303307281 1
-0.261376760148936 0
0.00795586407363552 1
0.596972759230119 1
0.728740531007526 1
0.74638231968237 1
0.471190359982114 1
1.10143173540011 1
0.37843973085142 1
0.52287915151157 1
0.992274919637056 1
0.626187761927503 1
0.374115851770248 1
0.068219050049941 1
0.744159273908006 1
0.782419999953846 1
0.702076369436902 1
0.267921972029672 1
0.535709975815154 1
0.638921076749945 1
0.0747875274541558 1
0.398768072877131 1
0.858324797123575 1
0.501423359063816 1
0.295602126727183 1
1.14644296817709 0
1.12079335910459 1
0.395476398963137 1
0.514640300254984 1
0.139678512393876 1
0.358249067220752 1
-0.144589248937276 1
0.105936586047705 1
0.665923760888911 1
0.625344664574635 1
0.888563635575899 1
0.0217570176757278 1
0.876024804850173 1
0.545825821785115 1
0.450008519830511 1
0.491844970433318 1
0.562741144110503 1
0.89769867331358 1
0.245356643632327 1
0.715872199587277 1
0.00162431924658812 1
0.2219193955932 1
0.24347225316129 1
0.0726061779043592 1
0.468353377248904 1
0.186705849766774 1
0.0907694074468975 1
1.01478624115851 1
0.727391503420962 1
0.462991931223174 1
0.633780258467283 1
1.2612362091822 1
0.859788308309261 1
0.132639077224492 1
0.468607557380359 1
0.720963597562523 1
0.453521504618847 1
0.292665196152352 1
0.81278044710366 1
0.878073423156912 1
0.871534356590389 1
0.20838523298557 1
0.143615432481074 1
0.221466637712826 1
0.567435560143973 1
0.763766933557795 1
-0.0400903776173172 1
0.568953037107229 1
0.805601893382621 1
0.854607402683418 1
0.494192536035436 1
0.896441990271786 1
0.547742615723335 1
0.921616546586454 1
0.411114020118383 1
0.313075629100764 1
0.174514692929132 1
0.719642628310879 1
0.222419811539067 1
0.658987478143409 1
0.507673491327823 1
0.777697516587958 1
0.564897810366138 1
0.124217422450522 1
0.319151490620499 1
0.188672484814257 1
-0.0845794818556008 1
0.862291684536823 1
1.31586479325719 1
0.481152672713095 1
0.741781340151163 1
-0.102646990906089 0
0.359248845656461 1
0.785539832892828 1
0.276768002228525 1
0.000833459087915919 1
0.805908493143704 1
0.272737180313087 1
0.927313819713977 1
0.927380768193174 0
0.703196086919991 1
0.362563393383945 1
0.157917659436372 1
0.649153670945427 1
-0.182647960832086 0
0.537819789826129 1
0.341002478698199 1
0.916781689573604 1
0.25413050949329 1
0.628960631139885 1
0.913685254816142 1
0.543190621536707 1
0.225805766693055 1
0.231392119028946 1
0.817608294456243 1
0.488994748343064 1
0.287750991283754 1
0.760862118457692 1
0.11562417895634 1
0.993944170342583 1
0.363542800370808 1
0.080053715984831 1
0.631664458957772 1
0.395370403613957 1
0.634484139391961 1
0.245381011349217 1
0.63440533031664 1
0.714276135519957 1
0.715738740211989 1
0.595713409020047 1
0.433012994597954 1
-0.149804408830227 0
0.143485582000953 1
0.585906698664055 1
0.818536914315578 1
1.13532123158371 0
0.189381052320828 1
0.296386819415444 1
0.198618982361619 1
0.692972055259625 1
0.649597908300042 1
-0.318256244866537 0
0.763051002398157 1
0.350453564335155 1
0.577872323338244 1
0.131303892397219 1
0.467895237477411 1
0.365439779640722 1
0.705404655722899 1
0.488886620928342 1
1.09687621072762 0
0.111551143643184 1
0.294732950240127 1
0.182587491247359 1
0.350386526781145 1
0.00202762197525937 1
0.271068725043633 1
0.304545897074395 1
0.268718419182203 1
0.456048275818241 1
0.0354566169504308 1
0.679886591084447 1
0.897599149024811 1
0.339073563906861 1
0.392346543935538 1
0.627054531760047 1
0.56279985429428 1
0.727942094890114 1
0.446564479044513 1
1.10352098660161 0
0.144715773839985 1
0.518851674395648 1
0.985438605724998 0
0.0807202629855467 1
0.650400761345105 1
0.909150111202777 0
0.263043643499031 1
0.277163967003909 1
0.256214856045374 1
1.09251761756408 1
0.688025623772719 1
0.886890858346906 1
0.41192550841754 1
1.04351204762425 0
1.09456251242993 1
0.00573227448437175 0
0.700264522486649 1
0.901948757199035 1
0.886522898070162 1
0.480121680418382 1
1.02302213780636 1
0.60602353306591 1
0.0727272002242704 1
0.194090973098169 1
1.22091475244036 1
0.120841650329763 0
0.156853839099349 1
-0.155323713075245 1
0.19019956862503 1
0.492635431282997 1
0.497486890042302 1
1.22522944839961 1
0.547484626013874 1
0.259618072121441 1
0.433885728737638 1
0.45578800462692 1
0.389954067272222 1
0.12698321924525 1
0.226081171380782 1
0.706233912066926 1
0.697598761660303 1
0.664549282622188 1
0.291222063138671 1
0.0857681536797655 1
0.528818587344916 1
0.620405153945819 1
0.499015177693902 1
0.119046916997138 0
0.724883102066333 1
-0.0567180593380611 1
0.0670410832418365 1
-0.0712705242740781 0
0.728529626121961 1
0.412063759567434 1
0.642412327209021 1
0.667086873553787 1
0.309146823862488 1
0.281489212657447 1
0.0995194896269908 1
0.703165638322476 1
0.58542322477941 1
0.495695485370484 1
0.81268206789813 1
0.799698184357993 1
0.954206908446352 1
0.782952302410239 1
0.893202684764118 1
0.588288732380127 1
0.648592952631557 1
0.281278965574642 1
0.378365902688583 1
1.02108950662129 1
0.742902727809346 1
0.74828730583712 1
1.054734636225 1
0.818782189260024 1
0.482917173415648 1
0.366085682017903 1
0.524287986959244 1
0.234654262343898 1
0.799341050345391 1
0.843843818330349 1
0.572835255207111 1
0.0473521617221423 1
0.720463580266566 1
0.717396804327578 1
0.362961045694341 1
0.408731005072414 1
0.593437467250879 1
0.539722861979232 1
0.0462335503120834 1
0.502229980231148 1
0.118356054895884 1
0.300408528562917 1
0.574800840333437 1
0.248850321650848 1
0.166923628060373 1
0.187784439236888 1
0.500335546418096 1
0.257938986571387 1
0.400684475664986 1
0.96755699232282 1
0.591960558143834 1
0.0218559255572348 1
-0.211969799033413 1
0.521019008063889 1
0.623101320634978 1
0.265135065181809 1
0.634955690457799 1
0.344703401893201 1
0.571276722671521 1
0.591924888080265 1
0.561180961496043 1
0.572715994237165 1
0.44222394598377 1
0.993465036420304 1
0.837393712786823 1
0.575296331438794 1
0.546053853980215 1
-0.259625465651424 0
0.357996612558005 1
-0.0502979291453495 1
0.630843848346325 1
0.877840670712729 1
0.846768553257728 1
0.645719832454408 1
0.399281891596312 1
0.370769693884347 1
0.722476330064689 1
0.637551673310053 1
0.647044686803427 1
0.349922636761002 1
0.380628109499483 1
0.64477219594258 1
0.86157799976088 0
0.337240904777598 1
0.503661843512157 1
0.316974238486933 1
0.530505915705012 1
0.372934112445698 1
0.393281892475035 1
0.378560003835974 1
0.784928380723126 1
0.630749429661639 1
1.01004392258376 1
0.183868451695183 1
-0.361214751821702 0
1.05200209557857 1
0.279016108553892 1
0.671302623381823 1
0.352665488261122 1
0.166224999711946 1
0.518043948954112 1
0.782403979973493 1
1.44675278896287 0
0.319354965632608 1
0.716924853762506 1
0.197999715488859 1
0.332286688019205 1
0.478268461599139 1
0.849313857467179 1
0.989795533603154 1
0.53598154899235 1
0.321594750004545 1
1.28865612056799 0
0.986902707581793 1
0.669902535434274 1
1.05879563309855 1
0.440735712828841 1
0.669144930070071 1
0.699719818037134 1
0.754906464560188 1
-0.116705529568684 1
0.479818231727012 1
0.693293364062899 1
0.715602125780878 1
1.08396115567623 0
0.570874004558675 1
0.0668959396469104 1
0.658112680626136 1
0.836817009868746 1
0.761753379049575 1
0.238589335424932 1
0.418313530175572 1
0.970201497162603 1
0.308820291456783 1
0.346430275560093 1
0.579167504509046 1
0.536922406611684 1
0.185421078821327 1
0.18077657300151 1
0.767357426161798 1
0.0842591188702233 1
0.606892119036988 1
1.02094552125079 1
0.433571543380838 1
0.29295557267014 1
0.429146562902017 1
0.250796368941908 1
0.856732837230673 1
0.321139216237206 1
0.856368374237392 1
-0.00243418911592341 0
0.479616700490591 1
0.190863153414968 1
0.503702324740184 1
0.672444905193218 1
0.549069702837626 1
0.700542797030951 1
0.128730273221575 1
0.159797646790003 1
0.296269728520869 1
0.64652331815734 1
0.634574474646955 1
0.944123655974174 1
-0.180486710710339 0
0.648654654237733 1
0.012202767070175 0
0.453987267306551 1
0.836410699024234 1
0.0742470848891701 0
0.646434816487304 1
0.697201718615447 1
0.842454265730784 1
1.28491348142144 1
0.686763076524714 1
0.622007891605902 1
0.766545647483324 1
0.471526947218963 1
0.228106990750128 1
0.67979284149586 1
0.68742285878041 1
0.603251723938698 1
0.29688907428009 1
1.04182441917274 1
0.516176410021714 1
0.60486453557941 1
0.329521253181422 1
0.275560269734581 1
0.70732737673542 1
-0.00303177618677749 1
-0.0159075139302448 1
0.679000342938986 1
-0.0207835978896959 1
0.397953432278129 1
0.745114408805783 1
0.0319186897541133 1
0.34292995985775 1
0.380681104701138 1
0.148081164989254 1
0.800975706629349 1
0.246128470667039 1
0.506534413947138 1
0.259429349419301 1
0.639651559077099 1
0.415183897189031 1
0.698088727978321 1
0.246743104618553 1
0.619850729455722 1
0.681578821221314 1
0.804602900506491 1
0.241313003922129 1
0.993333399644839 1
0.802484302098196 1
0.312153261177002 1
0.800789659079501 1
0.119323924070438 1
0.792754348428373 1
-0.0960842957170002 0
0.73102104293051 1
0.507345946005756 1
0.615029744666366 1
0.401426611895286 1
0.434993660582771 1
0.644821634932537 1
0.420170377463727 1
1.32291393902125 1
0.728026434198229 1
-0.329732516577161 0
0.300275529731683 1
0.668354414558614 1
0.536305756641462 1
-0.037525564034315 1
0.225318167704246 1
0.579109226653724 1
1.03150447716213 1
0.378239322827792 1
-0.0209130452771342 1
0.354004608211957 1
0.136749959459524 1
0.706088417709793 1
0.552925217732539 1
0.295319621705596 1
0.296206828587048 1
0.370055657884605 1
0.354411139099231 1
0.393371678120336 1
0.306556418326771 1
-0.0474259718033494 0
0.897175245505532 1
0.716082121682091 1
0.575286979255102 1
0.475898246577789 1
0.234790782284675 1
0.467259401762545 1
0.759141972287998 1
0.618326957575446 1
0.563209529615307 1
0.165799101463269 1
0.461676976994015 1
0.377188284950964 1
0.511119037155758 1
0.247748883598154 1
0.406499406329623 1
0.617619976920159 1
0.32299259655297 1
0.441510904429098 1
0.646972060349146 1
0.362082605133593 1
0.520515382691285 1
0.293659691398487 1
-0.0571964778482783 1
0.567121068636824 1
0.669258688258821 1
0.614449942111434 1
0.389589078494671 1
0.197254873497922 1
0.34922275229052 1
0.691073689719527 1
0.927923329605826 1
1.01054263960128 0
0.529946308731711 1
1.22618655563645 0
0.884458497370476 1
0.407655661694005 1
0.510894300943213 1
-0.196529069779042 0
0.502395056526141 1
0.929783602175178 1
0.416423346464578 1
0.843115594187583 1
0.22992580338937 1
0.439782040012582 1
0.979066776570042 1
0.559808084489728 1
0.446365590986896 1
0.262964838426868 1
0.997785159085864 1
0.0616510619853193 1
0.586681777031416 1
0.670024186392377 1
0.248854018044599 1
0.104188719697635 1
0.562522235096405 1
0.314295126857739 1
0.992426468578558 1
0.667513501091242 1
0.55618577185662 1
0.966002136491472 1
0.743420383499092 1
-0.286499446191618 0
0.634823791993269 1
0.318349771454067 1
0.934816192265508 1
0.689850612342673 1
0.705636395665476 1
1.29809264448999 0
-0.393780403249987 0
-0.164148398787046 0
0.0941521767126088 1
0.471253556879618 1
0.105063105888009 1
0.467558996441403 1
0.619314777058763 1
0.140520907914132 1
0.590596837342721 1
0.474182065402986 1
0.588896667607044 1
0.47128615216926 1
0.911306861437583 1
0.427761407552931 1
0.00646554386397718 0
0.556534756142557 1
0.161334299359734 1
0.616425961418979 1
0.691737088783588 1
0.436073210032369 1
0.400110210941024 1
0.498125927164518 1
0.326051831586218 1
0.191718213440605 1
1.02424419179994 1
1.1025268401979 0
0.831982282064438 1
0.437025393012793 1
0.3363081081994 1
0.87237937434926 1
1.05934018670527 1
0.320084062711504 1
0.849377926294906 1
0.555318062680047 1
0.901120879959113 1
0.310077462543149 1
0.379128925569221 1
0.634722383370121 1
0.948011132455651 1
0.1864452966239 1
0.302953653317077 1
0.948584984850182 1
0.458064863418033 1
0.526292806885914 1
0.106421792908546 1
0.698128960420576 1
0.313592127818243 1
0.770814740191704 1
0.180933518297673 1
0.31826915521249 1
0.51083191489541 1
0.640992922660445 1
0.490000749870469 1
0.567163707357044 1
0.81258562812505 1
0.543675754394452 1
0.376445573587016 1
0.137421077913218 1
0.874414457014131 1
-0.0707863639409043 1
1.07393487883632 1
0.136582193477073 1
0.52338995271354 1
0.748843461711063 1
0.619728006123984 1
0.94889148758948 1
0.60914831875341 1
0.541439133535374 1
0.393835776263431 1
0.918704720970212 1
0.298381155945934 1
0.980527153128271 0
0.859759433707247 1
1.09625280910623 1
0.261611888380235 1
0.426196241874988 1
0.464334269273961 1
0.173638380451395 1
1.07813451197134 1
0.184125258967136 1
0.471800017566161 1
0.340660733243622 1
0.848955248269835 0
0.477213107269441 1
0.6229924116118 1
0.183561769116632 1
0.303541244444491 1
0.660209227192614 1
0.881947498493392 1
0.458409443852357 1
0.250959447059264 1
1.12102939975109 1
0.477856055596835 1
1.08613973919862 1
0.39957910718675 1
0.417014146040323 1
0.803549898450708 1
0.037477441906815 1
0.0360151739947078 1
0.824577648853443 1
0.447176686307859 1
1.31514254806878 1
0.922050053267771 1
0.391691883034131 1
0.512017865049849 1
0.816713907913314 1
0.442895708445211 1
0.540544687515992 1
0.429608822136541 1
0.582864358287222 1
0.26552225194656 1
1.11331563514858 1
0.675896171861115 1
-0.126036617545604 0
0.502657753779741 1
0.630361060604259 1
0.407985131174596 1
0.430029454695356 1
0.594019542323423 1
0.0612311696382563 1
0.217572594157127 1
0.691505860748775 1
-0.409462250897621 0
1.02725674897293 1
0.982399388718509 1
0.229152733971343 1
0.339578695566407 1
0.328333723642929 1
0.268123384349353 1
0.128573891439467 1
0.373099269516927 1
0.744628583504323 1
0.391230126002636 1
0.365803164785381 1
0.221040505320732 1
1.35255248930995 1
0.368412431410722 1
0.633486247182715 1
0.594931022817388 1
-0.0115870360416047 1
0.0895694057985056 1
-0.211866676682315 1
0.559797917903637 1
0.589979298441468 1
1.33659208961992 0
0.929571936074798 1
0.844470053583449 1
0.795837085330223 1
0.601815676096855 1
-0.264988287317302 0
0.920573724305971 1
0.953473306489867 1
0.0590965890665118 0
0.192886161383167 1
0.273856237606117 1
0.476019712006717 1
0.78920179355561 1
1.04105998817195 0
0.781626703687074 1
0.363656630395019 1
0.460137721847812 1
0.243530318271371 1
0.46735152900063 1
0.551400475196261 1
0.377619649610686 1
0.200200055658097 1
0.650148693741834 1
0.437090463160541 1
0.559432185222531 1
-0.0929042907369176 1
0.786395146542812 1
0.597838359398781 1
0.312557991643854 1
0.725962228690528 1
0.215316293804598 1
0.515666519532172 1
0.527842822174372 1
0.633659395657436 1
0.31998200962239 1
0.233926562465646 1
0.5996158535863 1
0.436339384335552 1
0.35179203731391 1
0.481526620111003 1
0.383448248860826 1
0.350363856238904 1
0.649447897467213 1
0.62582681158803 1
0.398294292806631 1
0.536564985901192 1
0.584115345294608 1
0.567833490721763 1
-0.0428902678162785 1
0.286830304160368 1
0.689084960706066 1
0.203451982164637 1
0.945151460579219 1
0.118987908179148 1
0.590895391165575 1
0.429675492003273 1
0.301499026612243 1
0.627607602972142 1
-0.0369255253107712 0
0.470973206071233 1
0.425209243795467 1
0.439859531013009 1
0.339299536159618 1
0.687513103987194 1
0.388969315607038 1
0.524083353082404 1
0.25863494804857 1
0.644166683382974 1
0.338411681146842 1
0.358291345379231 1
0.325982333632283 1
0.13353095548746 1
0.144606371125727 1
0.27864825607864 1
0.930826027588151 1
0.376322754414921 1
0.96658513891451 0
0.821594659294897 1
0.528400574350741 1
0.500157997805692 1
0.489979194052227 1
0.275201424055119 1
0.515463610672637 1
0.40313436333365 1
0.604784593417202 1
0.647205793696772 1
0.160556546539442 1
0.512049565313027 1
0.279387519642258 1
0.377566808403422 1
0.988416787951982 1
0.509387992301927 1
0.980434398125766 1
0.997961438733292 1
0.295014056951413 1
-0.0728209358252778 0
0.206813579167617 1
0.764593978177443 1
0.429652310093662 1
0.314962854565221 1
0.288316626771193 1
1.09087046889187 0
0.0509874255898885 1
0.0347555962539338 1
0.52603061709585 1
0.0461070576707742 1
0.289656319122666 1
0.221976537177836 1
1.00089454563354 1
0.219100501911161 1
0.215044353941913 1
0.679318407135582 1
1.10157671299574 1
-0.0965269009504672 0
0.715375354130602 1
0.611477733350572 1
0.571720066528439 1
-0.12079863016363 0
0.912294586331503 1
1.00213164534626 1
0.611427819444269 1
-0.123791609592644 1
0.0372350644332602 1
0.413828866119107 1
0.921515722441982 1
1.18171472441489 1
0.994062613602797 1
0.821640267311443 1
0.425351650733477 1
0.56605302451358 1
0.460889649743132 1
0.969909380346307 1
0.486150780855252 1
0.600367137577914 1
0.63606269515084 1
0.185664161571559 1
0.878168341068992 1
1.04541014729256 1
1.03519493229564 0
0.588454517149602 1
0.718754677780348 1
0.188335076716989 1
0.765200436697825 1
0.719867435186179 1
0.440084965493713 1
-0.062884234241189 0
0.812736717399783 1
0.408350290638655 1
0.913265360512108 0
0.393123214949044 1
0.488381965706954 1
0.624919823440408 1
0.341692026260378 1
1.01407683136863 1
0.376396788492634 1
0.326978899481594 1
0.02319480899827 1
0.266402408157531 1
0.78372196366031 1
0.208699924160881 1
0.085179338417307 1
1.33364919718543 0
0.544898858264125 1
0.238953959991236 1
0.222236046012781 1
0.283766535498234 1
0.699709764272882 1
0.548090951801602 1
0.671586519808356 1
0.690387098830626 1
0.89822293154442 1
0.865323992226909 1
0.925253791839993 0
0.822982689274027 1
0.950275009886195 1
0.411918053186008 1
0.603241668821413 1
0.044428727881189 1
0.512562206794051 1
-0.0391847168393741 0
0.670574691360264 1
0.226665791053273 1
0.297102404028768 1
0.377628935900687 1
0.328643162778385 1
0.292515915851869 1
0.491929670464908 1
0.294704637192497 1
0.511510670262871 1
0.725199045170391 1
1.37782699330187 0
-0.0635945302212668 1
0.984038719676284 0
0.184217275337013 1
0.420440654167712 1
0.527900906398594 1
-0.321398830796896 0
0.192104945750119 1
0.677053338204262 1
0.093918588714967 1
0.286373942875411 1
0.294083805979593 1
0.417517603652638 1
0.184650945444025 1
0.330193486935315 1
0.342128362966132 1
-0.0521322281712486 1
0.68250981177395 1
0.541482877812025 1
0.350750587507337 1
0.284952447446849 1
0.51319921891941 1
0.28204103169616 1
0.240147244682786 1
0.386823905828688 1
0.407053684588995 1
0.400012846954451 1
0.366110229488181 1
0.843930163974681 1
0.571642862375803 1
0.466744454763923 1
0.410935014499243 1
0.441158897556607 1
0.465653480801969 1
0.454513240575938 1
-0.143863826842243 1
0.154605772984613 1
0.514775053519714 1
0.392995141860262 1
0.308613614318445 1
0.690094622969317 1
0.565729495023859 1
0.892118907789715 1
0.0777428975930328 1
0.853390595194972 1
0.314957287179424 1
0.873720652271925 1
0.404798699312199 1
0.507730302286146 1
0.126413071566106 1
0.646113236087925 1
0.328490169959773 1
1.2755445582363 1
0.927993063515361 1
0.739639978110503 1
0.641706686891642 1
0.327493645769117 1
1.19142907672479 0
0.246593258730394 1
0.126422743353253 1
0.0795349979767909 1
0.11342797520211 1
0.297522415092267 1
1.26801649519994 0
0.774070346176566 1
1.06089685260665 1
0.365037519262719 1
0.405167923545185 1
0.209715222229308 1
0.475766177576968 1
0.257540645928326 1
0.723651347720575 0
0.761493100524334 1
0.778749536126596 1
0.602630757004292 1
0.757444688233778 1
0.389757990614724 1
-0.0193087693291538 1
0.298108587361513 1
0.174944220955682 1
0.332072305662755 1
0.476617797926078 1
-0.0246449756280285 1
0.653386915410689 1
-0.0657518020028768 0
-0.227125641720121 0
0.601835673851424 1
-0.00374411760417453 1
0.644227394709531 1
0.0702405795512029 1
0.35686287929291 1
0.814232098480602 1
0.30100462125935 1
0.171943816556638 1
0.591870059075663 1
0.78203065362282 1
0.883379262702212 1
0.485725816441063 1
0.57913563289177 1
1.01186119610735 1
0.343296734079018 1
0.809146059640721 1
0.530656234192205 1
0.317044933915997 1
0.223513891328314 1
0.412157438545207 1
-0.0200352651492551 1
0.563821417822789 1
0.0133581490790185 1
0.854783760185083 1
0.452584516943413 1
0.356759315409234 1
0.332264155208917 1
0.741926321173292 1
0.321057804831368 1
0.00814820217753608 1
0.23586338416657 1
0.117892324150499 1
0.621779799144626 1
0.927770215441256 1
0.853312004948098 1
0.37540831948933 1
0.26683517441382 1
1.3081116367421 0
0.582012726910932 1
0.469006445811498 1
0.60868606616489 1
0.254123270965332 1
0.288484766115361 1
1.31473923758032 0
0.574578420206048 1
0.629070863887224 1
0.893994710202195 1
0.404076806105877 1
0.763900706163384 1
0.278818731383443 1
0.694241144759074 1
0.751153629495733 1
1.07029682711604 1
-0.155848808423661 0
0.721936993888771 1
0.707507739219855 1
-0.0271657553379628 0
0.254623471646589 1
-0.11690019038072 1
0.173524458699459 1
1.07017898678216 1
0.376958459937858 1
0.265243323242514 1
0.281084103301088 1
0.091555942703636 1
0.424122386702866 1
0.615049120619728 1
0.679154589479099 1
0.376515483549707 1
0.0448305020786902 0
0.37864177105334 1
1.15163941858227 1
0.24725427544113 1
0.795854345567574 1
0.78784113957584 1
0.413430434774627 1
0.188880769985629 1
0.328761458843232 1
0.40538962116762 1
0.520973720829906 1
-0.07939801634097 1
0.960801947580759 1
0.682749428085999 1
0.364150872372585 1
0.653496731419597 1
0.683229018056463 1
0.465893651440359 1
0.567054900183008 1
0.245538738157739 1
0.413901234507125 1
0.647767288393413 1
0.461409495279299 1
0.546144770507251 1
0.313272201643956 1
0.26403951069887 1
0.458451152775186 1
0.646133404909933 1
0.433737361062869 1
0.976331454537414 1
0.316154634851791 1
0.58132440613706 1
0.0950663874694696 1
0.31015909934973 1
0.122931226237182 1
0.986499246601804 1
0.614257337380221 1
0.896930010487774 1
0.58353397918032 1
0.497247955661614 1
0.398847750777087 1
-0.625501592821306 0
0.149657781142029 1
0.591233412301286 1
0.54234189529021 1
0.742630910469882 1
0.85550053577636 1
0.390467009164493 1
0.573924194494199 1
0.319102718334389 1
0.405771656161639 1
1.09295229550281 1
0.778600617980949 1
0.197526357977612 1
0.233596775597936 1
0.66055140190796 1
0.714119165635075 1
0.924662412693078 1
0.774769582598164 1
-0.0275166686242366 1
0.338512321182128 1
0.367774772428439 1
0.616478903421499 1
0.10787837198258 1
0.290027026278342 1
0.772975399107833 1
0.508935151984069 1
0.574149484417685 1
0.435630248097057 1
0.940217251542756 1
0.514031774861148 1
0.403452772995413 1
0.675149850229499 1
-0.00926926141596621 1
-0.0782979454750562 1
0.789100110675159 1
0.704816710597591 1
1.23058466208615 1
0.262339050883962 1
0.810805333074856 1
0.733180987523972 1
0.38657517001655 1
0.493563513351343 1
0.780319726516111 1
0.802764333487064 1
0.144116435139336 1
0.366204143091916 1
0.764906529616395 1
0.419425098515097 1
0.745884802320998 1
0.657867190914574 1
-0.0417296543339232 1
-0.176147007111385 1
0.401239746336672 1
0.901308887927724 1
0.65386501800319 1
0.326716341766285 1
0.962175699367965 1
0.411361372362905 1
0.890134965433683 1
0.324186888673098 1
0.457098000016894 1
0.817733008374244 1
0.378296005018664 1
0.661845978461604 1
0.643314479963018 1
-0.127048728273573 0
1.11221729892212 0
0.569346762715788 1
0.30195820674402 1
0.497518807882613 1
0.361227676984296 1
0.110469315453265 1
-0.0979860532377163 0
0.127233386579598 1
0.0221093033761898 0
0.779382204890254 1
0.13141876629695 1
0.734185901506716 1
0.78041971195569 1
0.54128849355304 1
0.867341272012815 1
0.825193152592593 1
0.874673750802095 1
0.0142961253656698 1
0.138288280794224 1
0.953735100321261 1
1.17996932891674 1
0.585259914969187 1
0.614622185540787 1
0.921306733434766 1
-0.0596147175724033 1
0.650320691428445 1
1.04763572498443 0
0.594718640930413 1
0.199604613969802 1
0.857499818927163 1
1.0617446952286 0
1.26835128004871 1
0.93513057357668 1
0.69884016289701 1
0.823804509094016 1
0.646056055368966 1
0.740542241246248 1
0.548174487831276 1
0.644181876026454 1
0.296111762376364 1
0.441625369405917 1
0.524553126915402 1
0.591508629969413 1
0.70215390827278 1
0.0403749529099312 1
1.11085689306122 1
0.227839710022371 1
0.479036851005998 1
-0.0795366581198748 0
0.76113947608392 1
0.547258551067317 1
1.05415257911247 0
0.508918120222197 1
0.837702392599739 1
0.446279128270885 1
0.742353772556281 1
0.673315601684162 1
0.378743015313221 1
0.0300528839768516 1
0.806115931523183 1
1.00839451857407 0
1.29616186042004 0
0.841043569851378 1
0.500297419588689 1
0.726654065885339 1
0.796805834851488 1
0.614306517582684 1
0.380987709547534 1
0.0347075735933572 1
0.51633647722441 1
0.282390926009649 1
0.558507804564634 1
0.435376560838224 1
0.640266718046155 1
-0.149849932503007 0
0.945321026081729 0
0.359835833421231 1
0.482985865185857 1
0.428426077172271 1
0.288789419099488 1
0.926370339567047 1
0.637165404927394 1
0.561918940175119 1
0.490232754515027 1
0.327543161741911 1
0.602533647679293 1
0.51988139050331 1
0.0902473069307963 1
0.700253259319599 1
0.890534266319817 1
0.506181758727916 1
0.238826212382574 1
0.0563233724752875 1
1.17131780644497 1
0.695784008971898 1
0.569390290938756 1
0.0381318334988563 1
0.276133478539943 1
0.512946301675687 1
0.424172869772982 1
0.152313581068527 1
1.11227797514515 1
0.916273960130907 1
0.73833037693026 1
0.450213643687369 1
1.04589852654825 1
-0.235309488650362 0
0.215625910654214 1
0.223220798951787 1
0.153886703400466 1
0.705094681481034 1
0.685957731726803 1
0.47647466305584 1
0.858868760924007 0
0.617737513440742 1
-0.0291266463159323 1
0.29801313076216 1
0.702390898308797 1
0.701986354304192 1
0.242216749296677 1
0.325459747063366 1
0.79880762831133 1
0.587512436434403 1
0.684955085383339 1
0.647858061542822 1
0.0489172310811371 1
0.79389952203678 1
0.213473418986613 1
0.637086510426295 1
0.463341590851236 1
0.97805408009481 1
0.568092440067583 1
0.190275673315695 1
0.051906708888752 1
1.05786129876704 0
0.935520310733662 1
0.706732945210283 1
0.434344970616942 1
0.64048541584324 1
0.571677474778816 1
0.590146678799395 1
0.476972718558479 1
0.724803105971252 1
-0.0923235742759081 0
0.590790844866567 1
1.03185801827023 0
-0.00549060303174116 1
0.539165738798919 1
0.646566536623055 1
1.28260720746312 0
0.200787618914816 1
0.802013338407669 1
0.319347596705378 1
0.951575827819781 1
-0.534104482853366 0
0.442997217625473 1
0.261284843113626 1
0.302501136289019 1
0.712429833725679 1
0.380304111502744 1
0.470274743634636 1
0.347290850234099 1
0.428692070934137 1
0.283591412184545 1
0.297266346378142 1
0.817521593028417 1
0.516971242824673 1
0.998357346931315 1
0.571909260334728 1
0.714327300073559 1
-0.202225647061114 0
1.33549762254571 0
0.594385018513839 1
0.851236606077801 1
0.884690145169761 1
0.381639232944133 1
0.12762695733448 1
0.301645172777152 1
0.221372682209025 1
0.0701708634308283 1
0.540839110394265 1
0.886674599555384 1
0.195868112810972 1
0.308385733831341 1
0.721711370905183 1
0.94795509266212 1
0.524265809614848 1
0.147034144838821 1
0.796587880871657 1
0.751287653015207 1
0.610793279625209 1
0.657199828136312 1
0.65830324374229 1
0.450610610344928 1
0.415817943606882 1
0.231905623415918 1
1.21726667222473 1
1.15873861924904 0
0.635240508786843 1
0.259343161023199 1
0.754438896665422 1
0.664714415174458 1
0.307430694862091 1
-0.274896039312134 1
0.477612796012717 1
0.529037971459832 1
0.4053429637974 1
-0.144174973628811 1
-0.0288440663074712 0
0.667039054722196 1
1.03029903696135 1
0.334433919071048 1
0.779058637889523 1
0.0633494900085623 1
0.311309248378773 1
0.418196356256193 1
0.596495184979178 1
-0.26946665116257 0
0.415672587369853 1
0.454186199444133 1
0.411151476411026 1
0.567058888299182 1
0.416612420282031 1
0.680091370774782 1
0.952387694675186 1
0.545174916156666 1
0.524928547873204 1
0.54783778772059 1
0.424364585827599 1
0.512031304271843 1
0.370362592925439 1
0.853767950337901 1
0.280689352947323 1
0.562457352574365 1
0.339888740757572 1
0.0269834041076136 1
0.813390741638807 1
0.904920925547788 1
0.328473209663205 1
0.3355547137736 1
-0.0386498025462828 0
0.0463619720769418 1
0.796722807636878 1
0.601900497750839 1
0.468130017493193 1
0.827235933515825 1
0.955511093178971 1
1.29158543433043 0
0.942702567710203 1
0.806693034083642 1
0.135216260238469 1
0.234012164288068 1
0.963813405949912 0
0.243739616617583 1
0.881154993763024 1
0.443081098325145 1
0.285787407966506 1
0.475385821120173 1
0.317663055774243 1
0.788915675076933 1
0.273114771436242 1
0.470034385263185 1
0.0731061808182241 1
0.301022876745537 1
0.860307499619292 1
0.73853308350903 1
0.486716906198822 1
0.990478863571614 1
0.883945447535711 1
0.299221085899353 1
0.13879064447432 0
0.325004423043293 1
0.669666690829111 1
0.0330199250914859 1
0.184072732956806 0
1.05298052947689 0
0.471897060341362 1
0.191800936085235 1
0.489408183663709 1
0.733452613794472 1
0.592365160408679 1
0.649068864044169 1
0.425482426258125 1
0.431723841008449 1
1.2214572744244 1
1.02109963682998 1
0.554643732309087 1
1.24104762820405 0
0.254597633099185 1
0.00553079948917738 1
0.54846211213569 1
0.922997942270727 1
1.07785386534998 1
0.368974126470286 1
0.337562285222751 1
0.39364026688933 1
0.210482955264489 1
0.0275825192813719 1
-0.154345425112463 0
0.394202752982098 1
-0.116806159471997 1
0.657970701425149 1
0.960613403868395 1
0.768532919165198 1
-0.064092329056122 0
0.917232290894014 1
0.62689792490331 1
0.539305949033816 1
0.30643844016407 1
0.525969548829203 1
0.334363046585116 1
0.813690648908927 1
0.738650975512679 1
1.07542237239893 1
0.528720859075178 1
0.252276909657664 1
0.483510854259535 1
0.391150212292928 1
0.137826042009529 0
1.10972196864881 0
0.505515206708673 1
-0.504466605124197 0
0.271734823823439 1
0.844801861894084 1
0.10046503891677 1
0.717948336870732 1
0.548059067125974 1
0.522265154712748 1
0.179262073853335 1
0.334112641636657 1
0.612561817716507 1
0.80397773950674 1
0.543891302059132 1
0.305798781736252 1
0.335089883034258 1
0.787776170001611 1
0.231092474401203 1
0.0103062943521161 0
0.622866804087734 1
0.378231885316312 1
0.172704687305669 1
0.518166203329167 1
0.141742579653779 1
0.513690851272138 1
-0.205423331933945 0
-0.342473278704528 1
0.485836706027843 1
-0.104573031684593 0
0.59358786590128 1
0.0355838037022318 1
0.734759385294244 1
0.658209254820322 1
0.069635171507151 1
0.605690217221143 1
0.201809605776871 1
0.603646111978933 1
0.723772439665934 1
0.511121824187597 1
0.208066035418665 1
0.109489710556687 1
0.43122460626513 1
0.718332740344008 1
0.279095726653783 1
0.455841770487371 1
0.2649634274544 1
0.697386301631513 1
0.00313471302273848 0
0.111444873048783 1
0.225382847734314 1
0.51607100659751 1
0.477398998907015 1
0.348042621608828 1
0.264152908734554 1
1.01644013189634 1
0.408975823369745 1
0.628997246761088 1
-0.19405953951852 0
0.167209686194819 1
0.333597677491073 1
0.761461243634404 1
0.171749727474973 1
0.262932514878816 1
0.199907544906922 1
0.362226405667671 1
0.931412670144023 1
0.793162362520429 1
0.277736348265673 1
-0.0373607915135726 1
0.861224824053651 1
0.620004473358866 1
0.703954836743531 1
0.660899411063629 1
0.914531280542023 1
0.403101984253748 1
0.365895675348559 1
0.671194957585991 1
0.740718900545546 1
0.176021175384757 1
0.390565644820033 1
0.0337488104101833 1
0.947413672661007 1
0.751421939628328 1
1.14140144396783 0
1.16950419377079 0
0.4549892169062 1
0.772626223552037 1
0.609486356222052 1
0.972006159937502 1
0.0695475548491069 0
0.747054478643934 1
0.401862329109771 1
0.275403398163302 1
-0.318202331599713 0
0.262045903668812 1
0.0404032593369719 0
1.07343620290004 1
0.356271541544575 1
0.878466905264156 1
0.350157742462333 1
0.691118485780553 1
0.530962332625397 1
0.75209629663634 1
0.372900394560769 1
0.81973437037666 1
-0.115370800275869 1
0.264197905181668 1
0.336104562616048 1
0.600275366155319 1
0.432980498701084 1
0.443104990779 1
0.192989508144698 1
0.601580267161193 1
0.283386352202989 1
0.418720140210785 1
0.220128204918349 1
0.669299217079441 1
0.403711829793468 1
0.895589790982354 1
0.447300622302615 1
0.638813600301439 1
0.221173442893475 1
0.602327523587783 1
-0.0474931676923892 1
0.699146755498986 1
1.09714446745247 0
0.306664490211151 1
0.416465640407441 1
0.171720590844226 1
0.780585514828435 1
0.43646914286431 1
0.387625303233012 1
0.548912352610839 1
0.50391977225256 1
0.355473397750589 1
0.0655712605907151 1
0.857349164363147 1
0.485427827961402 1
0.529848759781648 1
0.284141154207807 1
0.863750056756483 1
0.685890083568993 1
1.63075710952872 0
0.989633459877544 1
0.0329672995386308 1
0.197350362633468 1
0.201092807308269 1
0.563649257870829 1
0.466845561806815 1
0.497101624389227 1
-0.0457013635048196 1
0.669612610392007 1
0.948806244562937 1
0.636599557321038 1
-0.0187678831953189 1
0.787661850902188 1
0.174189762330547 1
0.621813480621896 1
0.705125802503756 1
0.51082547110616 1
0.45015377706442 1
0.266023975778134 1
0.70185734608329 1
-0.0618345551640012 0
0.401233603064191 1
0.660933320295302 1
0.42842238882985 1
0.85576200156637 1
0.755282376016778 1
0.927566157744524 1
1.19528004323419 0
0.209330843233294 1
0.700789998241857 1
0.925168640989861 0
0.774775228708883 1
-0.375095391005307 0
0.82371120432222 1
0.700945063947754 1
0.443421448796764 1
0.314875535078652 1
0.69137112558192 1
0.646325851123846 1
0.524855245311984 1
0.702932561247951 1
1.13472306892238 1
0.17430395282296 1
0.544621287314084 1
0.113515314422263 1
0.326466129020861 1
0.248779624627497 1
0.501835948560817 1
1.00061667554621 1
0.171534413662166 1
0.539572910303274 1
0.921553252615697 1
0.77154151009624 0
-0.289892370758218 0
0.728648025923022 1
0.211708548588136 1
0.622350462509326 1
0.0339266326245422 1
0.401723367130894 1
0.131793232884629 1
0.477579051756933 1
0.704055535798655 1
0.972371923969078 0
0.447605259979278 1
0.43860855742092 1
0.895955252778538 0
0.656825081917633 1
0.00125265014080268 1
0.597128880231981 1
0.349339182086158 1
0.460465401190727 1
0.314202188157073 1
0.230978541628964 1
0.625770003165757 1
0.726947880472252 1
0.453158116671544 1
-0.135393270299205 1
-0.215209227502371 0
0.210153322911613 1
0.768514318136319 1
0.959970478574056 1
0.198874282783418 1
0.305933669177077 1
-0.0219787112463337 1
0.299297243265274 1
0.608268853837462 1
0.735747976852416 1
0.651662160437498 1
0.710920204233647 1
0.0875925885979557 1
0.776641616632703 1
0.69284087525282 1
0.62401925158099 1
1.19353244601551 0
-0.0976275637715991 0
0.965890189220713 1
0.714172330270355 1
0.631425090837202 1
0.935477514851005 0
1.05837719946778 1
0.190453867267347 1
0.377308611482575 1
1.12607002205526 0
0.348557479163754 1
0.693070082461076 1
0.348952385515837 1
1.01093450798109 1
0.22449288505485 1
0.291102074777152 1
-0.0176312111392654 1
0.677084341827019 1
0.106324554620237 1
0.540906005621328 1
0.320118947752227 1
0.319527300811304 1
0.849286112419414 1
0.274206762256522 1
0.25615039257613 1
0.691880782962444 1
0.672055198007981 1
0.555275918191009 1
0.742175210477402 1
0.309665075433103 1
0.914653425561226 1
0.527883077194077 1
0.271881953763887 1
0.226774276693206 1
0.344305527544067 1
0.649242956429698 1
0.322929773680353 1
0.839917051325573 1
0.138317991437285 1
0.404790754170386 1
0.234121325095969 1
0.520359367401669 1
0.379346387935531 1
0.343480775412214 1
0.45729561521232 1
0.579389654188109 1
0.396938977639153 1
0.952046439725703 1
-0.161563448950568 1
0.230444618402436 1
0.736392947849003 1
0.8640239472048 1
0.12362933426752 1
0.968524402887811 1
-0.144647358880927 0
-0.00337552573757106 1
0.800543273074848 1
0.26307335585361 1
0.311211805358643 1
0.38916361676642 1
0.499666208852358 1
0.714077576090691 1
0.324963247393761 1
1.02883001249199 0
1.08425373763564 0
0.630453263838706 1
0.266840333898208 1
0.396281392525347 1
0.94185665466717 1
0.33372816815109 1
0.326375489342536 1
0.103330624028161 1
0.405443036108814 1
1.11598739130411 0
0.445721774227106 1
0.408839464337819 1
0.146492977785668 1
1.03096884290163 1
-0.227154637293107 0
0.207722882184179 1
0.264242002470785 1
0.122472957800353 1
0.0238250165093186 1
1.01787454612154 1
0.666471701187663 1
1.11189680719368 0
0.302709655595522 1
0.900759584656877 1
0.456050110022324 1
0.456376077406636 1
1.09014818503418 1
0.520496601101909 1
0.126301169586948 1
0.60651281076843 1
0.766610311679615 1
0.806975958623767 1
0.491594031240192 1
0.440771180548491 1
0.662111546643434 1
0.171833560605687 1
0.747414905595911 1
0.0843192278307768 1
0.374302185330075 1
0.286174560643608 1
0.870202299286917 1
0.565538841506314 1
0.140055772239366 1
0.847158919119993 1
0.841315502436323 1
0.105868508932788 1
1.01356866919097 1
0.633086637314871 1
0.239812217109071 1
0.34794282395102 1
0.270529018898991 1
0.367979594610716 1
0.408000424531265 1
0.847700036660257 1
0.0700460978255346 1
0.546346937077874 1
0.466263508374207 1
0.180034573948292 1
-0.297830545641721 0
0.811330855470262 1
0.360222479570605 1
-0.113011607397116 0
0.186922365900247 1
0.503350944969549 1
0.624448884674367 1
-0.312183283978873 0
0.033611810962753 1
0.388757097112993 1
0.621754509439396 1
0.393798054125758 1
0.542837825806595 1
0.147065504421882 1
1.14442017245878 1
0.90327835597565 1
0.245358712778161 1
0.568293624182054 1
0.84208006470937 1
0.106493157746219 1
0.682717415253537 1
0.627332101762605 1
1.07731671784135 0
0.951550830720063 1
0.706063784060538 1
0.690554856205348 1
0.799681229465381 1
0.463689605189061 1
0.091766419523693 1
0.150240748080102 1
1.09836177655114 1
0.600350469374353 1
0.431623057446048 1
0.734299881661411 1
0.732153507046423 1
0.677691269470083 1
0.129035555632897 1
0.108990036232278 1
0.891100138625272 1
0.775038449777247 1
0.488782839214484 1
0.523425332029983 1
0.47569811835356 1
0.441421611068567 1
0.449911154880349 1
0.240521093415544 1
0.275895209974612 1
1.07047732997886 1
-0.0584412020667465 1
0.437332916238836 1
0.561834630020018 1
0.50363052078037 1
0.204462450456194 1
0.779990178274552 1
1.01024990223173 0
0.329292622343232 1
0.584823862845474 1
0.333312100827517 1
1.12705852999542 1
0.862534822164957 1
0.543970927433964 1
0.218926740489199 1
0.497453768723555 1
0.220506986303073 1
-0.429356465877854 0
0.492686741473528 1
0.507182541264314 1
1.25066148056963 0
0.280698825586615 1
0.294827821343042 1
0.720837743730259 1
0.84219400341246 1
0.264391042818084 1
0.391373310550902 1
0.464849885970057 1
-0.161422895389151 0
-0.0427709494683353 0
0.596413288274104 1
0.379629235935977 1
0.434403286126359 1
0.101406136017414 0
0.621485030159401 1
0.219045810800813 1
0.441108048669175 1
0.992819178465709 0
-0.0642531479277489 0
0.926565805448419 0
0.320150830688086 1
0.504419729165808 1
-0.0202647977016363 1
-0.024238327296735 0
1.086147348552 0
0.294276884344117 1
0.237129536069894 1
0.616682532281286 1
0.45603247888706 1
0.227246490471921 1
0.649677647861328 1
-0.605185111253428 0
0.370053410363973 1
-0.0329017488665622 1
0.614191581736442 1
0.409518709686932 1
0.298165923210908 1
-0.290694995767403 1
0.359924225900759 1
0.87719699860892 1
0.432395360486292 1
0.440882256320438 1
0.0675221842447939 1
0.644114388857225 1
0.790893557829112 1
0.55432590568071 1
0.427445126529828 1
-0.10649619725313 0
0.623744390467237 1
0.42385400005445 1
0.55144453343694 1
0.498116552376376 1
0.757989043879798 1
0.419882832959627 1
0.688305467249421 1
1.11935867763126 1
0.283899999746791 1
0.110243537219827 1
0.465155042918771 1
0.186087818517901 1
0.395598259002329 1
0.898803312554048 1
0.739782421719671 1
0.156449943520186 1
-0.128317259567338 1
1.04362755484584 1
0.95041605040058 0
1.1918265113208 0
0.362076276716566 1
0.862971535874146 1
0.0265986110623549 1
0.674870408278542 1
0.976205292512283 1
0.660495333637593 1
0.841539606164249 1
1.0726338592289 0
0.585712997798249 1
0.85032433276134 1
0.185818787935776 1
0.119879186288676 1
1.06138214155921 0
0.303789813801494 1
0.0547348963151611 1
0.819540176583762 1
0.140278348638165 1
0.956461187814927 1
0.515671208074309 1
0.681862082178341 1
1.016928255376 1
1.08682156083567 0
0.347578779055927 1
0.289213846310656 1
-0.0683954760314816 1
1.28834749637008 0
0.891509379370584 0
1.01206135465386 0
0.243258927377621 1
0.434412931142414 1
0.536001009936609 1
0.863883853101599 1
0.315772449699174 1
0.38975886568161 1
0.599173691694391 1
0.451361216648914 1
0.452489361323647 1
-0.0630775603126545 0
1.03711189781046 1
0.484921773039834 1
0.544899012576629 1
0.780867082699461 1
1.28603849617923 0
0.828104721614622 1
0.916173987354532 1
0.940606337722317 0
0.377203264702228 1
0.410100655112515 1
0.433010535149715 1
0.425530253663651 1
0.448565574848969 1
0.346149856491945 1
0.892984096526164 1
0.806582818035195 1
0.243264425559267 1
0.633379768358751 1
0.538572564624348 1
0.339086559320269 1
0.481212398685788 1
0.948485851878706 1
0.525635445334563 1
0.467511597100767 1
0.485052133513335 1
0.830942885233176 1
0.508797338458671 1
0.639190744219234 1
0.945179694534616 1
0.541737051705148 1
0.439811581205698 1
0.26233203844672 1
0.31770719524047 1
0.663050092609685 1
0.402077461523077 1
0.370991901397218 1
0.037330775558628 1
0.569314384140825 1
0.934436112739159 1
0.826257672980923 1
-0.248743223634838 0
0.25916169089725 1
0.788497023980572 1
0.609846072534639 1
0.875818062381478 1
0.695696817610339 1
0.810537509937228 1
0.769895580160859 1
0.667218145936873 1
1.02820009648977 0
0.192349104940373 1
0.573596557870712 1
0.379303565512967 1
0.547712995547204 1
0.571671456184005 1
0.027826391234207 1
0.655183983684878 1
0.695595187729603 1
0.720692575388281 1
0.193524817493928 1
0.0899873021196379 0
0.253472798470545 1
0.642160623977306 1
0.0464367271836473 1
0.308509966139737 1
0.388901050861977 1
0.948507361966337 0
0.932152989249244 1
0.406979832377232 1
0.778515489877866 1
0.547976088790713 1
1.17007428547732 0
0.570436449912555 1
0.235814672543126 1
0.460055561875568 1
0.210862949561584 1
0.0344253076856331 1
0.498049660011195 1
0.192558620567503 1
0.5730893695805 1
0.798142977345019 1
0.353259020594075 1
0.497066275573194 1
0.595070610517297 1
0.642678954632488 1
0.170660150302047 1
0.557376281653414 1
0.197997107557741 1
-0.0225681287964884 1
0.312017337230147 1
0.3846831694484 1
0.268485445943076 1
0.450851609833134 1
0.928154722206818 1
0.409394449736495 1
-0.0718697050680911 1
0.128432408332173 1
0.239309052391084 1
0.077296511416182 0
0.558950022387777 1
0.374485377371096 1
-0.0599567593581495 1
0.303458386126119 1
0.757092105205155 1
0.271604697630075 1
-0.0938740965058327 1
0.412011873814473 1
0.187534497178401 1
0.600410507282038 1
0.101155416774508 1
0.811892183527651 1
0.793024036839771 1
0.0186111614338207 1
0.191223601561566 1
0.185897495043923 1
0.666344147764414 1
0.700333304321166 1
0.0645166445654514 1
1.15135209106737 1
0.0253156925649763 0
0.389159960880298 1
0.622964835636605 1
1.15286446816242 1
0.512097740384888 1
0.203916674324081 1
0.400652591749093 1
0.703446599604207 1
0.775776228450581 1
0.0709363519347555 0
0.301895441966463 1
-0.0868915716196793 1
-0.000154388740466929 0
0.367908337440281 1
0.506306171611042 1
0.307139995052598 1
0.836028122036136 1
0.66928826664004 1
0.408255417958441 1
0.40224200506526 1
0.636027831716868 1
1.11374360315368 1
0.593390728484376 1
0.0640813506456726 1
0.0396476509766863 0
0.331757213772511 1
0.509196909719442 1
0.528394891869907 1
0.641222759234512 1
-0.104178084519401 0
0.838611472872121 1
0.363389973592306 1
0.431715461529731 1
0.86382045962008 1
0.888424494547241 1
0.333647989826827 1
0.0976029546979504 1
0.387212799631883 1
0.576659530532026 1
0.248853129568604 1
0.345168723715368 1
-0.218384362617417 1
0.569487881629799 1
0.802200483527933 1
0.636415967926565 1
0.462217257662151 1
1.24123726263743 0
0.765311326858437 1
0.402968768801349 1
0.261447304398295 1
0.736873390194166 1
0.663915734925055 1
0.994785132355824 1
0.637280547976233 1
0.16785645294724 1
-0.027914370961085 1
0.549632447621635 1
0.447008782750852 1
0.276296184141513 1
1.06423046190846 1
0.277109025715226 1
0.320234697599805 1
0.135667474421 1
0.726637213816871 1
-0.11251180634698 0
0.329922918900797 1
0.52665990841016 1
0.234228951365785 1
0.295521569013545 1
0.681523985136809 1
0.343274646493761 1
0.928101673325666 0
-0.229006507799827 0
1.04881702292817 1
0.389302551712034 1
0.634969816169938 1
0.102889597170033 1
0.453114291302538 1
0.855932041224084 1
0.637520035613614 1
0.763818724231018 1
0.274498402684457 1
0.533703418388483 1
0.293818342077026 1
0.0585423696702894 1
0.387594067400135 1
0.614256141964622 1
0.902608805066785 1
0.189025818239317 1
0.378305875376523 1
0.22661210074081 1
0.355280648438005 1
0.181585348409854 1
0.623428371658443 1
0.396906407994041 1
0.539586859137121 1
0.246754261353779 1
0.212802563363658 0
0.640228348164436 1
0.189342845946191 1
0.838209930388061 1
0.110575811257464 1
0.366483154723078 1
0.0944721384324382 1
1.19206348830585 0
0.871940767575868 0
0.704571617746442 1
0.700129409417537 1
0.614427916204575 1
0.330459638803944 1
0.512104318439747 1
1.13221404996621 1
1.14679487103269 1
0.806629963487712 1
0.316989051454978 1
0.106712172794591 1
0.909598082194277 1
1.08397616514747 1
0.618599367318156 1
0.651319564594979 1
0.980677755545117 1
0.572324107547033 1
0.232494286713499 1
0.699720635128428 1
0.482925010428472 1
0.449135401322485 1
0.34068269333509 1
0.553571858159985 1
0.593283070383468 1
0.490063290329991 1
-0.126066406409327 0
-0.038742368038103 0
0.633314262629311 1
0.677860098574576 1
0.30121341468358 1
0.504958266180949 1
0.686404117753098 1
0.677853716334251 1
0.641076867720928 1
0.729368521807245 1
0.335718590190713 1
0.307343440410263 1
-0.223100977396629 1
1.18921131968299 0
0.871322391908772 1
0.149817078089651 1
0.122558578843954 1
0.989720931709567 1
0.490189681490847 1
0.611301519796632 1
1.57641921795291 0
0.206931938532635 1
0.696525081208993 1
0.215169874046672 1
0.838225147698795 1
0.4280636519914 1
0.470286337376338 1
0.75090749375225 1
0.389950877519975 1
0.692477552187398 1
0.488711395612602 1
0.65132989379391 1
0.61463328671028 1
0.34352046132428 1
0.628176583452388 1
0.626354922590779 1
0.41703768584385 1
0.371913882364865 1
0.598695948866008 1
0.409847536660171 1
0.0799817771737417 1
0.701894009833855 1
0.673976205795423 1
0.895859811390853 1
0.54205428601778 1
0.993883222470628 0
0.571144277618206 1
0.672270164646777 1
0.705432625093001 1
0.382098634897623 1
0.947533862789656 0
0.365983604883618 1
1.08801596278367 1
0.573565819084223 1
0.543946600848138 1
0.935569387809065 1
0.736118894754049 1
0.310734793655709 1
0.511690836174662 1
0.456638929515645 1
0.58569054504137 1
-0.0963699131924153 0
0.797496310895731 1
0.302111197356406 1
0.962624081098727 1
0.142979864937489 1
0.262807461820135 1
0.488382061849687 1
0.579454722185156 1
0.975200135075947 1
0.710597333804825 1
0.811762467484105 1
1.23167224373667 0
0.532154673056727 1
0.620687964761876 1
0.164436572979165 1
0.525030957238637 1
0.114076914386543 1
0.455741549749156 1
0.910825052858749 1
-0.268762017831904 0
0.348559805838714 1
0.207634549244331 1
0.559787983952965 1
0.373974912262821 1
0.195185069224214 1
0.095280765289822 1
0.442201188134802 1
0.210273187471745 1
-0.0320878984854134 1
0.491902453773561 1
0.0231325276717404 1
-0.391068905541921 0
0.743143671710316 1
0.582305211264436 1
0.470920516767723 1
0.471323801595583 1
0.348198888666713 1
0.468862201143865 1
1.23100852766702 1
0.794274836996135 1
0.178923043740505 1
0.580699737734685 1
0.3699103104312 1
0.636962251317777 1
0.823652417373664 1
-0.174944709106314 1
0.352228892903689 1
0.654589661893723 1
0.614365408997544 1
0.612919866058838 1
0.733983271093531 1
0.144421403436207 1
-0.247935175592196 0
0.661796956006443 1
0.520551105266862 1
0.475120182413809 1
0.155430861582039 1
0.844132767531876 1
0.233733910297436 1
0.211351686474437 1
0.068107994235994 1
0.852363103794684 1
0.156195354774077 1
0.0327175232813732 1
0.180408972902299 1
0.449684465793354 1
0.231825265289058 1
0.792314894911918 1
0.643700885232746 1
0.515104527323831 1
-0.263963739747409 0
0.164097920914508 1
0.0280935305571673 1
0.448115486987801 1
0.523059363321231 1
0.481886863562362 1
0.480888223537322 1
0.284269131249637 1
0.696217137206849 1
1.12955781408849 1
0.731682716642881 1
0.402605252533615 1
-0.0558669847148536 1
0.36216319441859 1
0.639629443815489 1
0.427368316715327 1
0.786956177505488 1
0.918073870399332 1
0.166373648776172 1
-0.186907876645869 0
0.532240080213315 1
0.616844312596137 1
0.604718134207465 1
-0.0178395064607151 1
0.720604117473179 1
0.69888344049048 1
0.763059415714526 1
0.322877933413464 1
0.756746833629083 1
0.570834352856399 1
0.704545414157914 1
0.556450633722489 1
0.117575306964234 1
1.11344781738597 0
0.281899371968486 1
0.13119761308035 1
0.512802192723487 1
0.635609329332025 1
0.80420388738208 1
0.661264977432226 1
0.581223141943967 1
0.78510178878775 1
0.440850110180945 1
-0.0350766977007546 1
0.510578280137626 1
-0.199235794121121 0
0.420853522552436 1
0.232423921008196 1
0.312248032478436 1
0.559355370053318 1
0.206058161838875 1
0.132497820329923 1
0.395100685355483 1
0.292724256902705 1
0.206874695607686 1
0.147255552682534 1
0.373326181671057 1
1.35146436098245 1
0.451775185951205 1
0.723259752771407 1
0.507692945056791 1
0.416153319785754 1
0.449345582148414 1
0.57520918905453 1
0.69135422694031 1
0.991332404236007 1
0.462253935364276 1
1.25935580698257 0
0.61830240668814 1
0.214710625770876 1
0.500366059543507 1
0.639938251434729 1
0.00179788548877273 1
0.292052370836514 1
0.575704749909967 1
0.151878285713587 1
0.717523233798396 1
0.0494773667840215 1
0.607825842403075 1
1.23707375734408 0
0.838037973592693 1
0.695432433376013 1
0.786009410495936 1
0.422540055685752 1
0.607953585166927 1
0.52223864703253 1
0.483650143707132 1
0.688579006980264 1
0.37208115028849 1
0.330918507819937 1
0.407791214630726 1
0.323063441993596 1
0.344397834772387 1
1.01023683206503 1
0.745784022653355 1
0.675342421356977 1
0.766146887377064 1
0.130364720627756 1
0.929116796580236 1
0.295526333011421 1
0.76480555427274 1
0.551413294324889 1
0.527387433448903 1
1.12999151114363 0
0.439250710279868 1
0.421701927478391 1
0.437817062909437 1
0.826417781313012 1
0.34718389714671 1
0.98258343401254 1
0.33211758845802 1
0.303711061827175 1
0.480833052042697 1
0.574906762779821 1
0.697784419072749 1
0.661543216734865 1
0.685078562490142 1
0.64155875681057 1
-0.203501546669435 0
0.75567195857467 1
0.782173225909833 1
1.11428031276972 1
-0.13209688653641 0
-0.297786081238582 0
0.37867198465109 1
0.92567345452172 1
-0.487926971326724 0
0.678813667447252 1
0.844061897184154 1
0.419165540397407 1
0.0792522892738572 1
0.582365111326025 1
0.757532920490047 1
0.256421846527139 1
0.20918447516373 1
0.264318256134235 1
0.496353463705519 1
0.295733007788958 1
0.331307110829192 1
-0.0996144520702141 0
-0.138410814112331 1
0.824684817699481 1
0.814740535242214 1
0.498242681744216 1
0.0881898287944657 1
0.614198136803219 1
0.757063247051278 1
0.108297648071375 1
0.581734260872397 1
0.987814277940011 1
-0.143654098863658 1
0.707325118738859 1
1.33298574079613 1
0.912226897757611 1
1.12310781155648 1
0.439607661701939 1
0.649465870972708 1
0.247347826765206 1
0.76700857090976 1
0.783869137363017 1
0.180238243682964 1
0.552442398499917 1
0.336911230869973 1
0.713062833051289 1
0.817408801798495 1
0.235024212842866 1
1.04561301583516 0
0.958218549289285 1
0.497190415598698 1
0.418669379138789 1
0.259899141019149 1
0.359647143059479 1
0.299554080803931 1
-0.588492304992396 0
0.207984420002229 1
0.605044159311451 1
0.693820078596549 1
-0.241153986812951 1
0.393520585746478 1
0.472500288072473 1
0.563533273980859 1
-0.10275535950209 1
0.79704849564174 1
0.383350496485753 1
0.827717473924239 1
-0.00783386885561702 1
0.0471465306140739 1
0.404793833215366 1
0.697289420632553 1
0.530529313104936 1
0.611587932703802 1
0.30373712223064 1
0.0411684537872904 1
0.280190862235434 1
0.446507782128116 1
0.432942317566382 1
0.684553044285426 1
0.574791400288869 1
0.604891669242308 1
0.10624531050237 1
0.782927153374677 1
0.587956694651411 1
0.614623049972581 1
0.654415162710863 1
0.995509155571625 1
0.558242057648647 1
0.648394882952861 1
0.344350709154842 1
0.233453794959001 1
1.14090227910221 0
0.612718063766149 1
0.904531135505766 1
-0.415988730780853 0
0.625531502401614 1
1.16573006329118 1
0.354641030263903 1
0.603753934402439 1
0.465037412370447 1
0.241725705904087 1
0.691163850615789 1
0.527163528290045 1
0.377797085523776 1
-0.0916588888029515 0
-0.155750774542986 0
0.742860607432733 1
0.557244207419404 1
-0.144962438071555 1
0.839609417212258 1
0.596439042634185 1
0.18332735427761 1
0.092694540978794 1
0.285813437524871 1
0.187938087141233 1
0.623912048383241 1
0.985183181453713 1
0.813978795441059 1
0.788887309926124 1
0.37725535170135 1
0.329391261165858 1
0.418653603390111 1
0.314051459874957 1
0.843771593925047 1
0.354116372815964 1
0.599103252603053 1
0.758166908158587 1
0.447251021938536 1
0.477921254540627 1
-0.029583799139054 1
0.834692125681913 1
0.51509179235651 1
1.00917320700339 1
0.747509923741216 1
1.00254716866684 0
0.773489687662126 1
0.710084127233796 1
0.128766321125284 0
0.320104393986063 1
0.391392766275462 1
0.93442512489924 1
0.284140870160889 1
0.4729455777947 1
0.849340487831576 1
0.450872666243911 1
0.11133605268612 1
0.0799171688235662 1
1.64250181528301 0
0.628523257942524 1
0.938978441535341 0
0.69673853283527 1
0.643144004238449 1
0.513559765442825 1
0.299839327001129 1
0.749529468409522 1
-0.249773447425603 0
0.549011588094366 1
1.01636612522626 1
0.565169104462632 1
0.744843384825005 1
0.3696227939163 1
0.57632749594011 1
0.658620248453612 1
1.01526048486936 1
0.677644528445374 1
0.786899647865504 1
-0.148895277830237 0
0.352352272608776 1
0.758547685433145 1
0.448302020926298 1
0.189674181520968 0
0.0756158406911766 1
0.717678029534895 1
0.4231541003417 1
0.0888535796492748 1
0.698758054655536 1
0.604699298597399 1
0.105454220539168 1
0.282887526170349 1
0.438062199028628 1
-0.00908369834140281 1
0.796794118248565 1
0.972991438693295 1
0.0721171205744522 0
0.467246334443119 1
0.697443865374448 1
0.228993098198471 1
0.578676196625524 1
0.691126573081631 1
0.828117637802179 1
0.274110242608817 1
0.127516429701062 1
0.999832196930618 1
0.277136725295797 1
0.347989660952513 1
0.311375244809934 1
0.542678006565665 1
1.0717163760979 1
0.132016150114314 1
0.641856374147594 1
0.838206360701685 1
-0.374311324373728 0
0.613836447069565 1
0.296923438953334 1
0.874248108861435 1
0.590055940104286 1
0.937910082930205 1
-0.168464503543123 1
-0.0790731434253724 1
1.01419998551126 0
1.07913598527694 1
-0.0640430948740471 0
0.964002138919284 0
0.288213948645665 1
0.72781830315844 1
0.842414730115809 1
0.600584575417361 1
0.12262682815232 1
0.253183157413799 1
0.377141518422629 1
1.29530158008766 0
0.0649299198707255 1
0.293345847288245 1
0.720704666852553 1
0.0695947002212479 1
0.885311712859587 1
0.764048639413662 1
0.0470181876974872 1
0.395446051612572 1
0.0931576857613518 1
0.700276190876754 1
0.901960045741066 1
0.393422436603801 1
0.579676391169281 1
0.216250535734943 1
0.231473357866425 1
0.727171471531445 1
1.05370607945564 0
0.336956054580289 1
0.921555270697363 1
0.433771788916237 1
0.163849659759163 1
1.0335130398104 1
-0.140902940341061 1
-0.0787181032121501 0
0.146493616211918 1
-0.0550839185326466 0
0.460750375447192 1
0.997496740355961 1
0.647101910044714 1
0.517043636472674 1
-0.0594278188232641 1
-0.198069560914648 0
0.80072729862568 1
0.164328237619142 1
0.214576533678795 1
0.668853680637997 1
0.921721866417154 1
0.682394747585653 1
0.865265641076442 0
0.615081050242 1
0.172174179766262 1
0.0924014871301196 1
0.639809487740541 1
0.529144017623723 1
0.466440829695269 1
0.622319888456421 1
0.387388458018494 1
0.965463652585629 0
0.255632326242877 1
0.133200415943349 1
0.579047285772701 1
0.275279931636073 1
0.60502515236735 1
1.06755427363643 1
0.423842131760738 1
0.907027769702575 1
0.641850463280296 1
1.11598219714958 0
0.577502604925023 1
0.0206929970195106 1
-0.0142558176618587 1
0.751424093947462 1
0.514034943581678 1
0.182920040909284 1
0.427170983328914 1
0.0505952088055631 1
0.376824429038643 1
0.647166916577714 1
0.733443955148878 1
0.527286489090441 1
0.905949079732613 1
0.48171496536774 1
1.37062853500953 0
-0.177650320535375 0
0.548433395279128 1
0.357745678489412 1
0.0488386514234728 1
0.360087684571871 1
0.750643250880245 1
0.392058926135977 1
0.548601007873105 1
-0.00318161296746861 1
1.52439655287543 0
0.729417869710461 1
0.423178836320735 1
0.671941997525444 1
0.507563855669377 1
0.656620975215653 1
0.696068795542232 1
0.631593058370174 1
0.286059115540869 1
0.639638313399025 1
1.18021873249829 1
0.358331315791823 1
0.124513668062271 1
0.239895065303515 1
0.368854811312789 1
0.205328216901832 1
0.0155127205989107 1
0.250584659984743 1
0.578848206738355 1
0.535833549475292 1
1.18204130568981 0
0.16876300099476 1
0.0877393883413481 1
1.02514613469048 1
0.351112723015803 1
0.597600329176743 1
0.32788483614677 1
0.0759592741413085 1
0.402009239694955 1
0.400312794002454 1
0.33294389061978 1
0.262079750520659 1
0.653559996521033 1
0.410496801982161 1
0.818842611057267 1
0.60838893149272 1
0.995381534322427 0
0.4898553842623 1
0.663890891174348 1
0.874984299397582 1
0.180159314914296 1
0.490540098874083 1
1.10602913122176 1
0.451630996892572 1
0.0568042707772387 1
0.670411543315727 1
0.51581539457842 1
1.10368335113843 1
-0.242915158803103 0
0.307998822609897 1
0.528515738869903 1
0.267527333061749 1
1.03910659206954 1
1.07912563469894 1
0.611325001171718 1
0.0378672005555592 1
-0.121842929238093 0
0.691771233285562 1
0.55365941159588 1
0.713717415067712 1
0.909716021386492 1
0.724457593059639 1
0.947148329890264 1
0.0619299588370988 1
0.791328211901729 1
0.157759717446226 1
-0.162602158759503 0
1.12816346825896 0
0.581439344954971 1
0.243569261687166 1
0.747854911344409 1
0.156572261649767 1
0.191443717002471 1
0.81427909797245 1
1.0022274333235 0
0.665728662763792 1
0.524918649565389 1
0.427494927513891 1
1.01583866627067 1
0.143631142537808 1
0.549663643760765 1
0.014737181266035 1
0.126734501603977 1
0.737443899766119 1
0.867800602721935 1
0.778427021739854 1
0.488084475100958 1
0.22748906285608 1
0.717308811723094 1
0.24262844497283 1
0.471758504037296 1
0.298716486601547 1
0.604570285306102 1
0.332833683800587 1
1.03299227347213 1
0.726884802381326 1
0.492259732150249 1
0.479693146556543 1
0.890284668837516 0
0.223169900268152 1
0.496475619369771 1
0.913980078959639 1
0.892861576063607 1
0.294201206575742 1
0.559556829558 1
1.06806886515201 1
0.1198622442159 1
-0.0215101535792993 1
1.06162672941526 0
1.15690240865533 0
0.722245003665858 1
0.0240515069030372 1
0.822271045460464 1
-0.027262927190257 1
1.09371433022239 1
0.479103580411819 1
-0.194047248335068 0
0.839451126874136 1
0.186838497818292 1
0.662786622546514 1
0.271631634789228 1
0.609917937518384 1
0.50347343488619 1
0.493673637112457 1
0.962888656650231 1
0.235836728483001 1
0.284664067785348 1
0.69486575111503 1
0.503109416432815 1
0.961851118734465 1
0.329912506213923 1
0.686658996862048 1
0.716089065465416 1
0.704637897690201 1
0.307330692971037 1
0.753753029104456 1
0.62039522785888 1
1.01306833761421 1
0.383073939151858 1
0.806201883431133 1
0.524327218503462 1
0.754172091054778 1
0.569068366121564 1
0.972695215443642 0
0.572850108161074 1
0.158888789456646 1
0.528201622504615 1
0.575831147905615 1
0.574646078290525 1
0.350742874880688 1
0.452261735877846 1
0.6778958581012 1
0.228430529680365 1
1.00011533757257 1
0.816141687903637 1
-0.237878424130663 0
0.525874162189515 1
0.51049252286743 1
0.817852821966874 1
0.685907293844189 1
0.279568813007079 1
0.951231559211005 1
1.02500712915907 0
-0.299909047833383 0
0.233570998842369 1
0.134859820999998 0
-0.143407042012074 0
0.490197503733034 1
0.789502397958728 1
1.42308351375914 0
0.681708301577255 1
0.798849639920452 1
0.495467331876796 1
0.812546040723821 1
0.452851834150044 1
0.25942836202735 1
0.562116091202623 1
0.549501048738636 1
0.552409546674134 1
-0.13587191571244 1
0.557739083545634 1
0.28414533129453 1
0.0908707272015501 1
0.731109062978974 1
0.307744073295138 1
0.509618138449359 1
-0.214185620787632 0
0.670675309897337 1
-0.0182031960297859 0
0.819787697130468 1
0.720334033121577 1
0.55753072031261 1
0.367842187361488 1
0.41640878437733 1
0.568494153469881 1
0.429810626557449 1
0.0908404858406718 1
0.874148845491991 1
0.364568086995644 1
0.607354069574602 1
0.68164709149607 1
0.696597958958682 1
0.87615581037548 1
1.1147028191315 1
0.504645161812094 1
0.659022978906728 1
0.4745247755484 1
0.79098841511482 1
0.110975947473347 1
0.18711603568934 1
0.484494622059658 1
0.237099494952085 1
0.747022235948666 1
0.639896289624211 1
0.338712147820923 1
0.508696034905385 1
0.18702088300518 1
0.798320931472479 1
1.10265784439166 1
0.786030519006745 1
0.889830171542094 1
0.666610223176024 1
0.546488397852959 1
0.773259757789426 1
0.890410821730002 1
0.842176097375131 0
-0.430526422483469 0
0.577684034090343 1
0.908150414834138 1
0.632917032201402 1
-0.0411702188172494 0
0.65525331227332 1
0.400725435376708 1
0.220572777095459 1
0.838185684452397 1
-0.0770960623194074 0
0.138106633035959 1
0.182437105061261 1
0.294595031126848 1
0.257740425936302 1
0.399897900787206 1
0.119402012191534 1
1.06656038214444 1
0.589025448393037 1
0.77130152637222 1
-0.505771388685717 0
0.613268613196099 1
0.917946981385821 1
0.194617533766715 1
0.594647549903044 1
0.360378713213961 1
0.218995309455811 1
0.299472646079188 1
0.487838832860422 1
1.07889980172357 1
0.828739481259688 1
0.805412887926748 1
0.272035239523246 1
0.603744407201295 1
0.187014384618545 1
0.640750177856806 1
0.975980952169913 1
0.568938416845763 1
1.10630316028936 1
-0.170684884342605 0
1.15229702991256 0
0.434652223002375 1
-0.168407604657321 0
0.621418205724685 1
0.542021490512113 1
0.356322878846011 1
0.305900030999022 1
0.643900062194612 1
0.304040946419181 1
0.831698294299382 1
0.542541691745128 1
0.439279854990406 1
1.10992020646712 1
0.236006898413771 1
0.671501063160405 1
0.813093760892479 1
0.895403420318993 1
0.431072692833608 1
0.667296812612402 1
-0.324958722783114 0
1.08881979129867 0
0.125206753114078 1
0.00650943834341678 1
0.50742346429896 1
0.143187747874942 1
0.493831925770489 1
0.400781479916093 1
0.70138278264886 1
0.493993498576753 1
0.334547247291934 1
-0.602598595004633 0
0.548391515737767 1
0.50295148045005 1
0.184957333971381 1
-0.0604017638717424 0
0.377253729405151 1
0.716657767449771 1
1.07515978592337 0
0.150198668094982 1
2.11979905289489 0
0.328418606409355 1
1.10583044441233 0
0.313348579061775 1
0.728343791197367 1
0.45785450385246 1
0.460944447353317 1
0.163081760699068 1
0.6599231391788 1
0.154577181778688 1
0.635970379459822 1
0.772117905531794 1
0.687644307610085 1
0.250051501260255 1
0.601773608981232 1
0.113365241290603 1
-0.320883220022771 0
0.692380779052771 1
-0.78581257468431 0
0.574542342707264 1
0.587544429013204 1
0.3812943099216 1
0.516633021642317 1
0.284028005464846 1
0.742422807983493 1
0.648310547641147 1
-0.238439609345459 1
1.07943602903143 1
0.39863003983893 1
0.349129792293216 1
0.828320968970757 1
0.332256923082355 1
-0.00321318053647043 1
1.34595881350533 0
0.535767185078731 1
0.795725295302665 1
0.324809153522725 1
0.217028932233706 1
1.16446834991296 1
0.818302270124794 1
0.424251481166817 1
0.913715822602011 0
0.429823369855968 1
0.860139869316837 1
-0.150199565396873 0
1.07353401334882 0
-0.107127800141139 0
0.325173662122412 1
0.25574355265916 1
0.656335893568035 1
0.823799708254912 1
0.365322165786662 1
1.11810855469967 1
0.894106331190305 1
0.76201541791347 1
0.643204227390865 1
0.600159952822106 1
0.518909115227347 1
0.00911640570563615 1
0.445979867814363 1
0.789907561010478 1
0.75997415378775 1
0.0273952626888279 1
0.934894466950345 1
-0.159132740919164 0
0.0161846027963357 1
0.263267738250827 1
0.603630787923851 1
0.255866444623494 1
0.3515649323591 1
0.796758513807373 1
1.23402742000069 0
0.758901060379832 1
0.541815760595175 1
0.679696717578091 1
0.907721858674717 1
0.549405324975454 1
0.424468275511677 1
-0.257973394280332 1
-0.429990362061491 1
0.66045953807924 1
0.670547138059807 1
0.449027970169461 1
0.339289319534262 1
0.671842533782253 1
0.558653308284378 1
0.541232891115199 1
0.23753898815592 1
0.0307117854240368 1
0.744479703664238 1
1.25955872796383 0
0.304208609451072 1
0.643825605277329 1
0.43597682198242 1
0.79672687077856 1
0.298586762254969 1
0.69156067892035 1
0.616627496338433 1
-0.0114413594536981 1
0.255110958372115 1
0.67150303606936 1
0.366891438153792 1
0.247993034234065 1
0.155306006927741 1
1.27603281011819 0
0.220952791230764 1
0.740591383228948 1
0.404662392182467 1
0.651222585978836 1
0.292533833521682 1
0.335956684785169 1
0.730600822624656 1
0.260276317381553 1
0.617960580316638 1
0.951192297620257 1
1.03653814286151 1
0.484441395753884 1
0.760054733060389 1
0.201341526818532 1
-0.187898736506558 0
0.374842787681779 1
0.560835693301473 1
0.975839824487009 1
0.509569634138458 1
0.908742689196264 1
0.715652626099448 1
-0.0198903974587805 1
0.187268009000673 1
0.443980708747799 1
0.514405262403469 1
0.411395899418936 1
-0.0786671381249338 1
0.413325328213947 1
0.688028531000525 1
0.347384258114614 1
-0.0680885282556127 0
0.763644170407553 1
0.24321589543982 1
0.353881228625262 1
0.142939157032447 1
0.383915245702588 1
-0.253430567870044 0
0.594241554576933 1
-0.124212764038361 0
0.700933797210408 1
0.82747620848257 1
0.830415941662972 1
0.0596646061455864 0
0.785726408337179 1
-0.178028038556796 0
0.761673018720128 1
0.479740088025568 1
-0.222181506202168 0
0.262607869556746 1
0.536425591696935 1
0.806825538894057 1
0.500903363034557 1
0.163269335656203 1
0.182568009843973 1
0.668922847224792 1
0.469509630656989 1
0.661251531557355 1
0.00982303822277494 1
1.00348039565564 1
0.00486239994875295 0
-0.136324453847775 1
1.30641326733128 1
0.286145473860859 1
0.862290367949861 1
0.0300525773744709 1
0.0669079766264813 1
0.256605938456845 1
0.321498306516237 1
0.808467573141552 1
0.78645217651674 1
0.673638381070002 1
0.76944464696351 1
0.766134415426461 1
0.131189497809567 0
1.24362443986983 0
-0.120716887097319 1
0.368651496491 1
0.382832492628066 1
0.916152884491118 1
0.636073622651208 1
0.902898597768434 1
0.256148747890913 1
0.257329078615061 1
-0.539523553219082 0
0.359115401935033 1
0.789868766563692 1
0.334842667236163 1
0.683221709378907 1
0.643068661638812 1
0.191381160409923 1
1.22576519482534 1
0.258636172287603 1
0.503275445429165 1
0.541200377258883 1
0.659555860226578 1
0.828667908556039 1
0.350448140665051 1
0.0897664065818458 1
0.843055295266641 1
0.474525980429497 1
0.0641586697994886 1
0.415162471147093 1
0.919040679734314 1
1.22719104879546 0
0.718575249886881 1
1.08627431632838 0
0.335331493975016 1
-0.126522215065926 0
1.05276364090451 1
0.701253515435442 1
0.528048350869111 1
0.530525213466933 1
0.98855480217339 1
-0.00946317802368102 1
0.411012279072824 1
0.575169225800408 1
0.82747738429284 1
0.455036091467255 1
0.768702015477836 1
0.346608108498436 1
1.24801471903163 0
0.603351873972766 1
0.807975430985849 1
0.345652816433668 1
-0.156720597596661 0
0.472579830968308 1
0.450546372287389 1
1.09247245942177 1
0.354436195073267 1
0.881478444398716 1
0.604840648522955 1
0.0114712166445743 1
0.423159050599749 1
0.296996645122299 1
0.743753921057254 1
-0.0676878565431381 1
0.096499360713196 1
0.39222709435145 1
0.862023847033136 1
0.108496681892972 1
0.268575525273935 1
0.778175283644367 1
0.550051726888948 1
0.841118156436295 1
0.857212626181769 1
-0.0409999691551804 1
0.753646420357871 1
0.474671738945951 1
0.0754024823141808 1
0.25850913939167 1
0.599443665738814 1
0.712477220206996 1
0.570242739866345 1
0.590077983742483 1
0.562311130720362 1
1.21349899184878 0
0.629470046539062 1
0.297146674897685 1
0.0528834918437268 1
0.579702037116518 1
0.589504439571204 1
0.22778070764204 1
0.462751983924043 1
0.568473569449889 1
0.709431126411062 1
0.775036904918961 1
0.783046607631341 1
0.50912885713203 1
0.40194350993432 1
0.882930355482347 1
0.00680819563916333 1
0.113292904330427 1
0.968088876047048 1
0.717594552619498 1
0.230709501185156 1
0.113441732337981 1
0.209779587437217 1
0.818335491498391 1
0.843897552401969 1
0.735862642258563 1
0.0232303987110459 0
0.0521434545320232 1
0.275818120059893 1
0.376754385070391 1
0.698588304193418 1
0.77347578636537 1
1.08464726849924 1
0.739135375857624 1
0.153820205383153 1
0.790631404769169 1
0.388263625743104 1
0.276613634942006 1
0.150321783427279 1
0.698540409520236 1
0.997972363546022 0
0.54440751054114 1
0.777809600629779 1
0.378574880542194 1
0.538049439150239 1
0.646474605833278 1
0.450329561959228 1
0.766794384675859 1
0.349357217150505 1
1.55709065538467 0
1.15085189265384 0
0.0538057362679559 1
0.958360724348758 1
0.831207087963013 1
0.687047087312802 1
0.187039345109118 1
0.119320722150627 1
0.606081552357736 1
0.590345616579649 1
0.297947129777476 1
0.417754374875044 1
0.547715800345809 1
0.367643883415177 1
0.430464101273728 1
0.505953768920127 1
0.336715295452445 1
1.17298277240664 0
-0.127360984007415 1
1.12201294483982 1
0.351079954283577 1
0.65899558816683 1
1.13279410187519 0
0.696632060567177 1
0.815051743337856 1
1.05742304844482 0
0.779365651526393 1
0.741647374457255 1
0.553983028616959 1
0.543123266263868 1
0.447739808892839 1
0.634713135835367 1
0.469978979300158 1
0.346591771071932 1
0.320194548669641 1
0.0555613930329735 0
0.495947437129626 1
0.617304433382264 1
0.74889690137179 1
0.655589548322882 1
0.556933091525621 1
0.177468921753692 1
0.657154938286393 1
-0.149594193639806 1
1.3381539048036 0
0.255301654459711 1
0.680182621239687 1
1.1183372928525 0
0.950230790601335 0
0.524623890667064 1
0.652154033888305 1
0.998751383325858 0
0.330481592597409 1
0.762703638482574 1
0.558098813678793 1
0.191320721595613 1
0.185927713459483 1
1.17051136638655 0
0.305687448655772 1
0.115626715890942 1
0.557892914266872 1
0.328547925426652 1
0.425048262387794 1
0.602788601595552 1
0.0176191337387672 1
0.745158549358319 1
1.25864628269522 0
0.099654572617195 1
0.271887388354927 1
0.69966962327387 1
0.462009847645686 1
0.865068083364127 1
0.0653418967374592 1
0.201294982801622 1
0.219305676951184 1
-0.111401501440522 1
0.773438377419576 1
0.570972720680771 1
0.586321477024375 1
0.379586589162198 1
0.592075370454556 1
0.436581495206808 1
0.456327180528859 1
0.659289098143459 1
0.843999395808485 1
0.489712432612455 1
0.0755848088529249 1
0.770589629445895 1
0.331288534635879 1
0.969206672556407 1
-0.0861371192956539 0
0.804096237841797 1
0.668810366507238 1
0.692270788623161 1
0.79132539519574 1
0.30136293845724 1
0.757198645279443 1
0.446209746379843 1
0.506825249456241 1
0.201033349834895 1
0.137288058494114 1
0.0430178448728552 1
0.925103335158576 1
0.462180961839769 1
0.548720981310412 1
0.494314348589622 1
0.545102935936671 1
0.522645755915838 1
0.45567347929204 1
0.249782730095229 1
0.674960179428022 1
-0.517480874233077 0
1.02236341123789 1
0.738567333047392 1
0.720943196912676 1
0.780642553362336 1
0.88453840518719 1
0.16405187870631 1
1.00299198391827 1
0.0414775994734803 0
0.735583308557382 1
0.791894507700894 1
0.906480106154683 1
0.204534078367608 1
0.605036063009194 1
0.698137978049692 1
0.561984414041992 1
0.827397840742004 1
0.879089271230431 0
0.315840883323668 1
1.07629475387685 0
0.237903638331522 1
0.470342339457152 1
0.334675039650611 1
0.68614406145678 1
0.460098213819392 1
0.300032341693217 1
0.27895295471406 1
0.551698115059785 1
0.904167826766305 1
0.505251429418098 1
0.628753350005149 1
0.621750985314795 1
-0.0948288328535361 0
0.342877145576048 1
0.763998507616748 1
0.63275274184642 1
0.2188603889627 1
0.900276224656474 0
0.788314974690466 1
0.54198544616264 1
0.655484873139232 1
0.239493733850568 1
0.783681359214953 1
1.09470894908258 0
1.23642482819241 0
0.580996793551742 1
1.02608996408907 1
0.441793201491764 1
0.796231516582741 1
0.827695364960237 1
0.0889386877114641 1
0.583727215821649 1
0.549011882600605 1
0.813035608772387 1
0.671385526602175 1
0.470456809180619 1
0.443816477926887 1
0.716717137922903 1
0.37236280368795 1
0.921259011172885 0
0.501938836453144 1
-0.0210236118850375 1
0.300430390073484 1
0.768882876710238 1
0.48896729617756 1
-0.200873636169587 1
0.0376669954720266 1
0.318528400730502 1
0.159417242399003 1
0.471860024548512 1
0.813249212437445 1
0.152900443472152 1
-0.132655214985294 0
0.492950702631399 1
0.432582269554602 1
0.648760303100638 1
1.00194199226031 1
0.419535322441928 1
0.696102965263296 1
0.219766478600931 1
0.588023754708133 1
0.646667862897012 1
1.13370637684202 0
0.481740322035903 1
0.413183756448442 1
0.428714960658476 1
-0.437047463789205 0
0.612730295926372 1
0.173268667191001 1
0.43917539081617 1
0.742617025724143 1
0.213430857729082 1
0.801034707552889 1
0.240043037866441 1
0.169641449982467 1
0.386439474402139 1
0.569418245105991 1
1.00882321330423 1
0.211559323303904 1
-0.0971590286983369 0
0.805689246656348 1
0.887172242379497 1
0.440303864290692 1
0.0657423904857619 1
0.586033154518492 1
0.922975263367147 0
1.09960056801311 1
0.0210976198184558 1
0.249720156291984 1
0.94417475764641 1
0.833204550316651 1
0.388880078493766 1
-0.0566522393637145 1
0.136238578092258 1
0.661464810810513 1
0.529696116585611 1
0.598215273430185 1
1.05383915348893 0
0.749467258239799 1
0.758025365052489 1
0.674876306137129 1
-0.338687954316162 0
0.438187908938978 1
-0.110372761465381 1
0.88853281906291 1
0.578345456372211 1
0.178827406453633 1
0.753300566671838 1
0.406886633967503 1
0.253760045274129 1
0.0593866586128632 1
0.85344659919618 1
0.67916524304614 1
0.376115887332316 1
0.254612981882241 1
0.063447545726993 1
0.991532359797164 1
0.212940094604932 1
-0.00896719964358085 1
0.160525685658669 1
0.554830607335007 1
0.338578948964091 1
1.0419620113093 1
0.698740927457991 1
0.72672525037906 1
0.758155506359836 1
0.628233726598302 1
0.950282767881074 1
0.263409395040985 1
0.77849906683763 1
0.313721000511794 1
-0.141474676206033 1
0.237678138686523 1
0.29815698022533 1
0.72504866323719 1
0.313283851183394 1
0.637813500273861 1
0.0782822644298418 1
0.583185743316472 1
0.545670250497439 1
0.406165430927103 1
0.407952856429676 1
0.361320485213446 1
0.180483164351598 1
0.596713953611822 1
0.51063898525622 1
0.741968585947519 1
0.387953126135065 1
0.541225964599814 1
0.396137128928937 1
0.328385046636391 1
0.632591250775413 1
0.873657849930317 0
0.110072167753163 1
-0.013190869143495 0
0.686717213275747 1
1.13892874881847 0
1.16079935438485 0
0.781439774478349 1
0.226994285533363 1
-0.181461610257219 0
0.596607767259971 1
0.485315295539667 1
0.916731666729692 1
0.0609666518652643 1
0.51842247122647 1
0.414906019988704 1
0.728545120267601 1
0.635565771075553 1
0.597325819942468 1
0.658439227526689 1
0.495367880572635 1
0.603256128325617 1
0.994438094284491 1
0.856126435417297 1
0.680802788741492 1
0.574488899540024 1
-0.0138615441721001 1
0.615279903806378 1
0.711610742826688 1
0.391912178395111 1
0.908056989938269 1
0.881773465206438 1
1.17450862905658 1
0.969058718153332 1
1.00383814622885 1
0.323283988063524 1
1.0171562407329 1
0.593688273107437 1
0.211048058726506 1
0.632954570048602 1
1.26965299033688 0
0.574204603519067 1
0.504313925827005 1
0.757084623639819 1
-0.00558291605901291 0
0.600502164115986 1
1.10996102982684 1
1.28851544013702 1
0.584071076650684 1
0.604110619384038 1
0.382572144425863 1
0.59914979372339 1
0.45338182966376 1
0.603475569515219 1
-0.209399208123685 1
0.384272754475973 1
0.852638145972149 1
-0.238163186511932 0
0.932542428210495 0
0.741884395560591 1
0.527999981047029 1
0.444586935791401 1
0.588392344904085 1
0.547112046430003 1
0.351301288410063 1
1.18797945402406 0
0.445708604594835 1
0.459015381129671 1
0.864647730281173 1
0.293039900966825 1
0.950652314176283 1
0.620323151418283 1
1.30335218732466 0
0.586994306665288 1
0.286022502770986 1
0.918279330752344 1
0.406937242396059 1
-0.278530524961164 0
0.521548547043965 1
0.843554944155006 1
0.178041629048964 1
0.181246797064922 1
0.658136725571431 1
0.32423671804555 1
0.762248955572257 1
0.28780686697255 1
0.0939443908307691 1
0.597569815034646 1
0.656864667498607 1
0.462501215011882 1
0.296182935728669 1
0.153995636338795 1
0.879201717760927 1
0.394177766651348 1
1.03768418491689 0
1.20177252970884 0
0.834270614315562 1
-0.00632357782881996 0
0.665708352308026 1
0.843395679336958 1
0.715164967808427 1
0.165468960558907 1
0.687091769071437 1
-0.0203552654904445 0
0.0486542009578904 0
0.946458328631939 1
0.649961012896904 1
0.475915431118758 1
0.437971725361654 1
1.8829547113813 0
0.158167807571809 1
0.72214648592205 1
0.358425584165924 1
0.40051632591085 1
0.165579397976131 1
-0.426388032053654 0
0.709970657762794 1
0.542109242294767 1
0.920147116672134 1
0.352191685849538 1
0.383161089376133 1
0.21750395694011 1
0.478205992436794 1
0.318910972434519 1
0.468004861344166 1
0.229157891330558 1
0.664897402430962 1
0.844653919820264 1
0.364466763996896 1
0.417307070307554 1
0.910960626616824 1
0.0327215275639468 1
0.409646219325315 1
0.626060913790181 1
0.598582027012064 1
-0.130483808299986 1
0.315000275297462 1
0.346551398229409 1
0.112583505733805 1
0.00827183881861625 1
-0.0395361873300222 1
0.350072227394677 1
0.164121841747357 1
0.0728993114041703 1
1.37027565144881 0
0.592123355649697 1
0.506072986703238 1
0.583335222239658 1
0.91007626008671 1
0.759484853443626 1
0.717466971211313 1
0.327608167147608 1
0.723778461124618 1
0.0654284550823141 1
0.878364606714262 1
-0.273146775959854 1
0.401891793931993 1
0.362091276192433 1
0.82341322280571 1
0.0551398827579079 1
0.930825537866645 1
0.274716724544592 1
0.409862416580671 1
1.01750043826687 1
0.174469134487624 1
0.0452846532223853 0
0.824596336476445 1
0.807698592531947 1
0.467888151977061 1
1.01974173602048 1
0.388959139830706 1
0.540791300699956 1
0.284526894533842 1
0.72880026003897 1
0.710952437887805 1
0.676280647581515 1
0.421044048348957 1
0.649266142006139 1
0.0268408750953292 1
0.152377447490888 1
0.302163016598896 1
0.550618106885945 1
-0.0820362722547777 0
0.165054844319254 1
0.0891457709838651 1
0.245870694071253 1
0.960000825423335 1
-0.0670640264020398 1
0.399761644565007 1
0.330860760108904 1
0.839328907924284 1
0.659480976209281 1
-0.184814740859193 0
0.611750733957557 1
0.541511546657226 1
0.659827877356409 1
-0.181628018278658 1
0.737494842823348 1
0.37300436764543 1
0.1888059265984 1
1.01119328658283 1
0.260111786035875 1
0.432617649288152 1
0.274759659510827 1
0.00486271827160083 1
0.564503503147577 1
0.56481486417201 1
0.181335185240823 1
0.611166229156576 1
0.63142448290053 1
0.722503523884279 1
0.675075025986419 1
-0.299431874129571 0
0.249443997846983 1
0.126927458005786 1
0.0182569296347623 1
0.561309945810099 1
-0.232386844629055 0
0.442593735099939 1
0.569295176220035 1
-0.0648371661693009 1
1.28889071436348 0
0.587502556432921 1
0.162619555140658 1
0.350786884006553 1
-0.17882251890312 0
1.0744768724958 1
0.644560690358033 1
0.736707163775087 1
1.29962804916197 0
0.713224694765653 1
0.746377435171424 1
0.354882573075011 1
1.04465698765392 0
0.332422120494706 1
-0.176403739578802 0
0.470992944478028 1
0.619629376579961 1
0.220031159030124 1
0.129164156279752 0
0.48285738778508 1
0.899718979790219 1
0.522408817957598 1
0.562008629553486 1
0.512440276436713 1
0.494687430400788 1
0.611677052691744 1
0.778980278621644 1
0.170819088728475 1
0.763670046690786 1
0.203587073445044 1
-0.26127023108493 1
0.578185135217946 1
1.22577249784892 1
0.250232190421819 1
0.622093085186033 1
0.132664329333558 1
0.263591880741622 1
1.05186720865634 1
-0.158825459187702 0
0.232384025056704 1
-0.235575247243371 0
-0.21860667634192 1
0.169594416256852 1
0.6737983550403 1
0.355938343901308 1
0.456991821191828 1
0.983616457183842 0
0.874047915974597 1
0.858847062580475 1
0.486548490984485 1
0.674703702968314 1
0.706867290272257 1
0.455467104363983 1
1.01582652433824 0
-0.0605268703623068 1
1.29583359359191 0
1.14620459659021 1
0.432181009766273 1
0.31720677316245 1
0.588231521173377 1
0.800097086862703 1
0.599232314372936 1
0.344317280177772 1
0.30386115664705 1
0.426733649172939 1
0.446043983507018 1
0.381676641474082 1
0.73560365910478 1
-0.124098452840462 1
0.281502265962046 1
0.629363494487939 1
0.319575241778927 1
0.637468071036659 1
0.505946784202819 1
0.835615073355354 1
0.828632096022549 1
0.759163953572135 1
0.905829011744471 1
0.753685544411416 1
0.600273773647234 1
0.293242330839126 1
0.457612438475662 1
0.282397695891709 1
0.319455905375248 1
-0.0897907271209226 1
0.0276208115322106 1
0.334131995559501 1
0.694020769768891 1
-0.0784787606003293 0
0.773387048654985 1
0.658722434963219 1
0.508202157009147 1
0.564598932027026 1
0.520904149151918 1
0.814440536401928 1
0.571270936992027 1
1.33461856246749 1
0.451180474847333 1
0.282284449055608 1
0.724603432536125 1
0.0562831353988465 1
0.331376789280877 1
1.35538474475624 1
0.48462286594733 1
1.009501068176 1
0.532859254469026 1
0.545956691547709 1
0.460030290317844 1
0.41931413750528 1
0.561977797843137 1
0.671650622797653 1
0.561183376908499 1
0.233158026235248 1
0.129558842430119 1
0.470225967318538 1
0.120289336810819 0
0.461868124753757 1
0.740652861104244 1
0.681684914996629 1
0.158546008079388 1
0.320621984492214 1
0.935853677184571 1
0.688606575034763 1
0.570043923495219 1
0.558386270610107 1
0.82702805207785 1
0.327244570796763 1
0.339759411671188 1
0.310822075733173 1
0.523851932132786 1
0.83586247462642 1
-0.520083491058267 0
0.396636349268699 1
0.146287547883674 1
0.81636507761107 1
0.951144201685022 0
0.550011138148355 1
-0.327479086044278 0
0.257900217331747 1
0.548245190527998 1
0.317314274174337 1
0.134586797980859 1
0.350696827639358 1
0.335629148214752 1
0.989961685807529 1
0.762498030541199 1
0.902224660639286 1
-0.134401721375661 0
0.198485276639011 1
0.776414133842835 1
0.684636263186916 1
0.644760030950942 1
0.290327553284948 1
0.97756792222394 1
0.460978129180737 1
0.869305553949252 1
0.0850846790754076 1
0.588615359289382 1
0.493066828485927 1
0.155376066473603 1
0.420871129265078 1
0.50305703817968 1
0.404519478525401 1
0.594353098201373 1
0.484089515912069 1
0.47164564406569 1
0.276556186924244 1
0.104433234248921 1
-0.0846358893124208 0
1.61230321758352 0
0.560387378044473 1
0.934350306021305 1
0.661160621181733 1
0.612514750539282 1
-0.339809876631471 0
0.81326881233714 1
0.649922944654661 1
1.08233150873359 1
0.343524658578951 1
0.618972376847883 1
0.254717490356182 1
0.194779359491892 1
0.594875021844832 1
0.76561694109991 1
-0.0864227114250043 1
0.908746203658613 1
0.426101717784627 1
1.02350707176734 0
0.650663034898691 1
0.931551110888006 1
0.745903417194284 1
0.417680439372463 1
1.49791245630412 0
0.430859134366949 1
0.207962249731662 0
0.729171538537545 1
0.801563272406689 1
0.369502331993889 1
0.264027071142347 1
0.526912860506684 1
-0.121885437834099 1
0.349875815381417 1
0.936682734985949 1
0.498490260167316 1
0.682977235797981 1
0.917403635495416 1
0.411392520678461 1
0.278816198017171 1
0.300832356507062 1
1.01777122617958 1
0.767523242033524 1
0.658469366123083 1
-0.0356368802196319 0
-0.0166873360759534 0
0.677274179110332 1
0.60530027497319 1
0.30851571185287 1
0.437901520711751 1
0.349633796767903 1
0.0203004788626577 1
0.440646986142524 1
-0.0838641226096607 0
0.33051199179418 1
0.808293278790584 1
0.128406960470255 0
0.142149225908655 1
0.429677065453 1
0.971810932257007 1
0.782055802300936 1
0.352297369711202 1
0.600974759971964 1
-0.0252293270710025 1
0.351037629903777 1
0.252529221480537 1
-0.305783119156473 1
1.0270451849082 0
0.716511017656396 1
0.460394892869434 1
0.301836779777881 1
0.689436518586 1
0.879208904966499 1
0.509509865251715 1
0.690473485226248 1
0.460986802129299 1
0.618160553895227 1
0.663244683816382 1
0.510866791860118 1
0.255615142546556 1
-0.0195453165053954 1
0.842256664476556 1
0.647130807224753 1
0.0451595048182505 1
0.539113422168097 1
0.506640546286244 1
0.220393511590088 1
0.623200087441776 1
1.13571266442958 1
0.00469609086862513 1
0.635730035335156 1
0.60118126463402 1
0.453901015209507 1
0.756268976149625 1
0.563581425007379 1
0.301097726775605 1
0.734971083286011 1
0.434210021449911 1
1.28811746465313 0
1.05657277099538 1
0.267993542445836 1
0.549617586596014 1
-0.142256303026143 0
0.638174782435417 1
0.544811752623056 1
0.856109868748725 1
-0.504630848369577 0
0.303010722243934 1
0.49830187983198 1
0.676978094485034 1
0.429206387979391 1
0.414282399098094 1
0.64473555507908 1
0.45899240226779 1
0.278294489725662 1
0.486819117070012 1
0.626428426244401 1
0.444108616596221 1
1.32143655697008 0
0.418996412621448 1
0.49537798985911 1
0.719678114712523 1
0.637645788657767 1
0.820678490937076 1
0.728124484164037 1
-0.0991036794975228 1
0.809073636033234 1
-0.387728516493899 0
0.14382093056471 1
0.992196563864899 1
0.483364469119172 1
0.672192749445516 1
0.0872291985762758 1
0.326219718345977 1
0.419906327101761 1
0.464894914242783 1
0.591625211536836 1
0.82472794667138 1
0.321145104165598 1
0.447078960979653 1
1.10544135699613 0
0.139886312181408 1
0.8180071682252 1
0.455553333194516 1
0.0917717862285357 1
0.608934451052063 1
-0.474703357727733 0
0.676879622956646 1
1.22043863326288 0
0.446848444412624 1
0.454200197098094 1
0.751598879413434 1
0.978728121153828 1
0.340824577497143 1
0.377743715784723 1
0.391418179117779 1
0.922998834777244 1
0.953629113784315 1
0.389754604952467 1
0.366507406360736 1
0.25366009103213 1
0.685974285433954 1
0.616454303757387 1
-0.0622730640213926 0
0.947352923788793 1
0.921327965660387 1
0.399343115313109 1
0.386246244834684 1
0.447838105613803 1
0.801538059579053 1
0.634548444564485 1
0.399758713540174 1
0.435664283431699 1
0.449973405524914 1
0.979845903305845 0
0.263672261426124 1
1.11759189900169 0
0.195793351134068 1
0.671062015211202 1
0.280739613431191 1
1.09265621206805 0
0.406343020186347 1
0.687553289841657 1
0.0281838557924109 1
0.760535975154828 1
0.645077884465896 1
0.685793909381859 1
0.346477113915872 1
0.9974514524086 1
0.572992664111385 1
-0.0712556397818393 1
0.792814661127579 1
0.421323079587043 1
0.657332422857616 1
0.165781990998152 1
0.456058570184783 1
0.225959486511579 1
0.635586706192427 1
0.509163963306434 1
0.623647120707765 1
0.106566690571557 1
0.891746148505368 1
-0.0176634062302697 1
0.145783215725682 1
0.828641404402973 1
0.428326689369959 1
0.464073206812175 1
0.609848011380661 1
0.452527295631864 1
0.934292345264996 1
0.80807172459891 1
0.63890883489227 1
0.496408308226095 1
0.0753058674018394 1
-0.0362364532240479 1
1.00659879058145 0
0.629697176630041 1
0.188091386059478 1
0.658942356581526 1
0.233485894695606 1
0.240840624939801 1
0.212625620543157 1
0.221391026390454 1
0.829222039721141 1
0.272550972353611 1
0.273384381942036 1
1.02056782311362 0
-0.0207301129260538 0
-0.118287202196649 1
0.772501109488463 1
0.856874085722608 1
0.816097752435652 1
0.195276340706721 0
0.11514249130968 1
0.474303398406662 1
0.380552697440938 1
0.405268945587127 1
0.149756048934304 1
0.704494076409513 1
0.471548840989093 1
0.833552061906635 1
0.602790355850939 1
0.443134468391659 1
0.155997964966939 1
0.261905591311197 1
0.557921785640291 1
0.643481486797856 1
1.06540772281715 1
0.65087620715092 1
0.295518214179494 1
0.749997920241651 1
1.07431020620737 1
0.184120580356752 1
0.00691508628950882 1
0.599066394207415 1
0.761931106468886 1
0.511192409345899 1
0.329240646212548 1
0.898823625211125 1
0.548861966572914 1
1.15251876281827 0
0.965084382208812 0
0.361277783095573 1
0.329184158070732 1
0.271911155740559 1
1.13624929616835 1
0.54940801393368 1
0.571430299842746 1
0.382310596700131 1
0.854136356361693 1
0.134373261698547 1
0.492630085697058 1
0.561518728102278 1
0.365625097266751 1
0.775136880813307 1
0.633025759843079 1
0.414157186118995 1
1.06592087471113 1
0.864952693070616 1
0.215069046547393 1
0.262000291863908 1
0.412142795169552 1
0.0124413374407584 1
1.21101587287755 1
0.461194793119252 1
-0.00838137364155273 1
0.468026683371059 1
0.791344967072313 1
0.132988879540224 1
0.242221620407109 1
0.394201410802494 1
1.01153580769179 0
0.464946988896194 1
0.533424817902329 1
0.63585409218672 1
0.929743896227952 1
0.471233299644359 1
0.768936186334211 1
1.0596253142687 1
0.447193831240047 1
1.09843133786759 1
1.06474768517669 1
0.426177797693131 1
0.858506525132874 1
-0.0467606949718984 1
0.725643946849467 1
0.522426939934929 1
0.404698835036352 1
0.822159777112123 1
-0.227815873868832 0
0.375585671179003 1
0.0340053579288584 1
0.605886277665746 1
0.286737827545568 1
0.187699689869284 1
0.834653417343822 1
1.14355319397756 1
0.700524719042659 1
0.902589659499266 1
1.23016637005946 0
0.677903174880771 1
0.0936649972520292 1
0.616705106324062 1
-0.055578407047379 0
0.284891030837702 1
0.715934226175592 1
1.05763498043685 1
0.963475056618851 1
0.239263530243551 1
0.611812479121093 1
0.232511939842829 1
0.904481065128233 1
0.209518143600345 1
0.612161081228227 1
-0.0282714883296414 1
0.562968721302903 1
0.323099860638861 1
0.464767043138069 1
1.05647083052754 0
-0.246588994629662 0
0.65575021436285 1
1.18281111177647 1
0.817702716064733 1
0.738338207675396 1
0.231048238975652 1
0.657359433626865 1
0.310036178939979 1
-0.0564812079326926 1
0.713892356041035 1
0.514770195327059 1
0.706346348454757 1
0.443984949722704 1
0.657323402695439 1
0.194316658858863 1
0.411275189510206 1
0.637025169708455 1
0.703755465038953 1
0.736829870124004 1
0.364155456940845 1
0.531692136287987 1
0.650948393905606 1
1.19032785590178 0
0.0554462748587492 1
0.177292190012535 1
0.614162972360871 1
0.165706681867074 1
0.395670164605755 1
0.726071594601108 1
0.209879579338131 1
0.165859367010476 1
0.666342816990638 1
0.855601264919918 1
0.884562349459754 1
0.899289649390901 1
-0.124742806805636 0
0.106974197914501 1
0.242560931473051 1
0.141046628190445 1
0.600433412517473 1
0.706595286707649 1
-0.179918981333795 0
0.764400626535591 1
0.984439226615992 1
0.37277045943949 1
0.46117991566839 1
0.718797277633718 1
-0.0344606954241771 1
0.353109491398568 1
0.506071236554893 1
0.504261255006454 1
0.674003535748297 1
0.973162614984362 1
1.02267366843086 1
0.956759669778724 0
0.207224070036295 1
1.00493021209426 1
0.469347554667775 1
0.310923931537234 1
0.254236477118612 1
0.30126271779619 1
1.34609819202071 0
0.148932011123475 1
0.426175815900527 1
0.324509415822546 1
0.635450018454126 1
0.934602797172677 1
0.285099745694683 1
0.451373274481566 1
0.533235048118476 1
0.558173926726052 1
0.854997130580184 1
0.825550386457913 1
-0.00712328816098345 1
0.257718946255124 1
0.625971460416157 1
0.592150711186523 1
0.324598268938248 1
0.896769530605093 0
0.151787919182082 1
0.295295958109798 1
0.111061199732834 1
0.944167856620694 1
0.151035796335215 1
0.244344093221069 1
0.488712847128015 1
0.023955450201961 1
0.84863518214069 1
0.840896041565863 1
0.806945169599623 1
0.405962822846707 1
0.264567395585823 1
0.889140600326769 0
0.689876743350775 1
0.304280883563957 1
0.152799664324301 1
0.282857385474555 1
0.333357939830547 1
0.152245516958988 1
-0.318981413204869 0
0.257500452481918 1
0.61347897097016 1
0.512016280451363 1
0.661166489993766 1
0.358956366204778 1
0.681610882534588 1
0.397155091249879 1
0.838199087970621 1
0.217844278430956 1
0.543465884050105 1
1.03889373918671 0
0.39475678712061 1
0.914608280064108 0
0.19971993296722 1
1.22730081835299 0
0.530599147887079 1
0.907876728048213 0
0.868778864827544 1
0.200103268471769 1
0.825920376714121 1
0.268015512856692 1
0.477383485151313 1
0.691610970229393 1
0.476256575031054 1
0.619153223642447 1
-0.0476098296130288 1
0.993201097549558 1
0.168602725555354 1
0.776940641952829 1
0.763314289067308 1
0.0936785067953452 1
0.560469345231255 1
0.534851236026194 1
-0.221458231965504 1
0.379611935245759 1
0.29454090266872 1
0.852488189237336 1
0.306996231754028 1
-0.227028920589869 1
0.201671621936741 1
0.0888784902155105 1
0.833415611649112 0
0.669080859415127 1
1.05548005225473 1
0.289304794701096 1
0.602699964117378 1
-0.0826633590639845 0
-0.365690187769349 1
0.37719260882679 1
0.0797861588803359 1
0.682249864615059 1
0.826989142065657 1
0.93090796339965 1
0.751313781726219 1
0.494359605782108 1
0.0609417996990134 1
0.813670474408646 1
0.303211465047865 1
0.424152874103816 1
0.27132346792541 1
0.00783373451453521 1
0.918452691578831 0
0.580760580989464 1
-0.202476384808064 0
0.672011852044985 1
-0.313365106218858 0
0.719338421775053 1
0.0147547664606066 1
0.24043305507087 1
0.393205255914835 1
0.141984046439652 1
0.805585154332727 1
0.170384911745948 1
0.820195533247453 1
0.548430096156796 1
0.102725213378609 1
0.385393384218613 1
0.498322742540096 1
0.554596066307402 1
0.484707435990269 1
-0.130398582048417 1
0.0758240817796166 1
0.339822425490834 1
0.718821410676319 1
-0.0895732904800639 1
0.0940301780041935 1
0.175110857900452 1
0.579517246650278 1
0.563491077821437 1
0.422871403242035 1
0.565675715106565 1
0.115385228532007 1
0.293451055702812 1
1.13297581616566 0
0.508610332004335 1
-0.086616811311586 1
0.616121269338659 1
0.35089103808275 1
0.619433809660457 1
0.390431239484887 1
0.191642840352237 1
0.32543583562273 1
0.332328327478091 1
0.370588612255757 1
0.825515850909004 1
0.84138654634979 1
0.518331243787358 1
0.143115347693017 1
1.19811959555122 0
0.0924373879190288 1
0.455809045845329 1
-0.0870692040128514 1
0.692780883959091 1
0.221380826186709 1
0.417271656052853 1
0.461887194209773 1
0.681287186384941 1
0.274362321025141 1
0.602336752713571 1
0.956862992068984 1
1.33888224828714 1
0.622371024734353 1
0.977240775799572 1
0.484445586422278 1
0.901271208964092 1
0.743826251650482 1
0.44830022574834 1
0.0293070957449698 1
0.788183006813874 1
0.0306627155594205 1
0.548182663867024 1
0.00195785258721364 1
0.76649143009348 1
0.380528507548887 1
1.28203410940397 0
0.574848202856258 1
0.471270628807597 1
0.173500464975795 1
0.533050186508612 1
0.466333683892581 1
0.604661270965832 1
0.585140920210687 1
0.752690947219492 1
0.830996233954916 1
0.266666228505472 1
0.396977761566334 1
0.617072686882331 1
0.699000236373909 1
0.715759745637093 1
0.729072175180787 1
0.553466939054257 1
0.744271656422482 1
0.487871069695057 1
0.258109018110856 1
0.331528682484792 1
1.2297717637042 0
0.473891708009196 1
1.16009290337009 0
0.350005341566638 1
0.46409096014961 1
0.804500944086332 1
0.480467876785441 1
0.0984449701143178 1
1.25732918616389 0
0.443148241310031 1
0.555570984648626 1
1.0812544713427 0
0.609176255339095 1
0.796214510204003 1
0.544471804113249 1
0.694672518100192 1
0.593942497363982 1
1.32666178761772 1
0.520476379308256 1
0.368199253452768 1
0.996731719881822 1
-0.201472733888174 0
0.654625960975794 1
0.609232428177089 1
0.585814036125436 1
0.686440808426971 1
0.919241311358878 1
0.182039853870637 1
0.406220385436259 1
0.498067535797257 1
0.323390642015859 1
0.00415071330475314 1
0.786822879533835 1
0.268855267394787 1
0.755511625063298 1
-0.18289711377903 1
0.58857049064851 1
0.545973645560336 1
0.677011746843406 1
0.486533265637297 1
0.127761270297899 1
0.880395424535597 1
1.26777626871109 0
0.668593975925771 1
1.01913481198224 1
-0.0180369472461459 0
0.953182202082364 1
0.953255772149027 1
0.169169666624279 1
0.430803754979446 1
0.916143841156296 1
0.463784070721252 1
-0.321496822839649 0
0.709078810378179 1
0.525655374567763 1
0.844608737905368 1
1.44574538970503 0
0.717810346565319 1
0.817857168966407 1
0.326804823674369 1
0.248407412913036 1
0.121618112094794 1
0.274715330146723 1
0.280311605898444 1
0.937400964375442 1
0.205287383901994 1
0.962460507646641 1
0.728427196316115 1
1.2854890574263 0
0.417251523658171 1
0.344055883464883 1
0.403042411406836 1
1.16378169691929 0
0.894249614152028 1
0.522851460565861 1
0.174554913889075 1
0.646366132436031 1
1.21784833456529 0
0.266219908079226 1
0.304405941491111 1
-0.124319383688743 1
0.399472707488176 1
-0.0177656935223659 1
0.685666346068387 1
0.0410165209917308 1
0.211710021153127 1
0.131224177824321 1
0.474829008982597 1
0.640507352598014 1
0.305496303671094 1
0.476227684233256 1
0.254784710495279 1
0.264002344578616 1
0.534206497367169 1
0.434584666573986 1
0.677438090738512 1
0.630777397241015 1
0.387423657846853 1
1.23998615762993 0
0.0492190669159053 1
0.391815584700009 1
1.00437391522708 1
0.723050921933333 1
0.00575093750377164 1
0.374665036931672 1
0.146427778004694 1
0.735005961804147 1
0.580689055540766 1
0.379425174067641 1
0.584692240327254 1
0.636621597552415 1
0.273962754122937 1
0.55823988823996 1
0.571596350522448 1
0.403122214178033 1
0.113075953178342 1
0.655726238798635 1
0.355033346026551 1
0.268341776083845 1
0.645714680832046 1
0.516575424574151 1
0.417242712424437 1
0.733721549439906 1
0.559010379188968 1
0.573801288383641 1
0.42975729154434 1
-0.0729774742888187 1
0.236505154085475 1
0.157485240093869 1
0.972498652457727 1
0.356425201797392 1
0.986707456763989 0
0.0541245345904278 1
0.254586958281071 1
0.799820189434653 1
0.552643162272886 1
0.903745724703825 1
0.834755872885173 1
0.597540218265402 1
0.506974002075411 1
0.596580790575343 1
0.252999706273858 1
1.06212478282992 1
0.63659244191646 1
0.461743579489589 1
0.324908637658992 1
1.26298320139664 0
0.500038011790698 1
-0.04347716769052 1
0.65831075281085 1
-0.200802323941988 0
0.748799794898583 1
0.3608241481071 1
0.659914968222766 1
0.601322834945828 1
0.434062744520484 1
-0.0202039290385553 1
0.891526474126826 1
0.356141574978256 1
1.03703204437475 0
0.682972669280528 1
0.503032430180593 1
0.0706430490566385 1
0.956837880480968 1
0.77070799809092 1
0.483679981803003 1
1.35862719910892 0
0.346571721855024 1
0.5453905022709 1
0.661357549873518 1
0.455050730707149 1
0.388365635376698 1
0.0384182558052351 1
0.5191148648353 1
0.678205698656484 1
0.748781051097737 1
0.206717087261439 1
0.83405357238482 1
0.320827146794218 1
0.292696843667037 1
0.176528022069361 1
0.747962968666922 1
0.744569381379424 1
0.583137403423406 1
0.53372068337319 1
0.867114534801811 1
-0.413694127191753 0
0.67176328772151 1
0.308030633222481 1
1.38182208519905 1
0.733001054901596 1
-0.00186333807612665 0
0.48146215759162 1
-0.344442400533804 0
0.240196872358356 1
0.450690821396934 1
0.650219305879788 1
0.50114358121938 1
0.78607176730476 1
0.903154833050253 1
0.336910676643243 1
0.124051898642408 1
0.389831658522921 1
0.270249878201784 1
0.0895930457621649 1
0.547135441663243 1
0.4295698134386 1
0.343825203948 1
1.01877261342393 1
0.604685530206709 1
0.765551326027861 1
0.467788208956937 1
0.0923246444545603 1
0.411183355921959 1
0.229070616718882 1
0.214162486700775 1
0.912977089159759 1
0.640493735797613 1
0.531831232795862 1
0.565506559370756 1
-0.0354156132970059 0
0.43230637444681 1
1.03882636335076 1
-0.0679553576824158 1
0.211116683610083 1
0.433091497775843 1
0.146191818083594 1
0.893244711295933 1
0.48937442832843 1
0.277993334396275 1
0.538101090689399 1
0.347466274277169 1
0.784929962313661 1
0.365842631624612 1
0.792030305423513 1
0.441375723214873 1
0.0964471792486532 1
0.785404591677415 1
0.415681370567208 1
0.0618044249371862 1
1.06570713679371 0
0.514417390264229 1
0.7901440547454 1
0.366250203724031 1
0.477655848281837 1
0.345003366058946 1
0.197452452209234 1
0.620975373842661 1
0.533260222101759 1
0.58781126211641 1
0.157922562548352 1
0.74735961423222 1
0.790985465909367 1
-0.0172560108951802 1
0.330393606534856 1
0.207699972926461 1
0.162037768782263 1
0.082955646095113 1
0.675740723363138 1
0.597475835512934 1
0.623818375541215 1
0.340891845363492 1
0.574324404833713 1
0.536170284075305 1
0.0268845681270182 1
0.407543552565533 1
0.438114115564497 1
0.711838119956982 1
0.335225410069689 1
0.0700708325257758 1
0.686854434721216 1
0.673227768480512 1
0.207853067708395 1
0.806279687360273 1
1.41029837947701 0
0.744979805513637 1
-0.00929696331260429 0
0.651247611914969 1
0.284546623807176 1
0.842786549384407 1
0.484309575648374 1
0.401716918597003 1
0.660309777238722 1
-0.0472324129033031 1
0.355041782683709 1
1.15310972862522 0
0.513740677849356 1
0.36080133582625 1
0.484207238235505 1
0.0806427903984698 1
0.730998574114289 1
1.58566125118239 0
0.659804964582748 1
0.0325188803609985 1
0.53778300289059 1
0.933917382774837 0
0.927472705482827 1
0.487957216642112 1
0.211343705128252 1
0.623065168022061 1
0.578127451684551 1
0.382102176275717 1
-0.0405299281952146 0
0.0368592878014201 1
0.218402219949386 1
0.464383876935575 1
0.171514011620045 1
-0.0377069836516313 0
0.782205127085314 1
0.00766770612985285 1
0.284686273430454 1
0.809776369061401 1
0.492855512810499 1
0.501217725615293 1
0.326968043946803 1
0.0721623865560856 1
0.583594780147136 1
1.12485698776478 0
0.1156630744974 1
0.834400795251609 1
0.962025838463697 1
0.948516897274993 1
0.648206848185658 1
-0.0210243446785875 1
0.305131635964149 1
0.734415450103598 1
0.359555895977089 1
1.17623738296433 0
0.384582872206825 1
0.834236605776408 1
-0.168377987649825 1
0.445398987225281 1
0.753754513647854 1
-0.0299680547940058 0
0.896087340608749 1
0.722001389288085 1
0.440298885938096 1
0.575981933148488 1
0.670793911784664 1
0.771931629186972 1
0.587467328295514 1
0.362000112792562 1
0.509764076821791 1
0.433688887567686 1
0.905247928015559 1
0.233012742204848 1
-0.380002111911883 0
0.5860732869864 1
0.407535226595369 1
0.147567540294874 0
0.469169419497141 1
0.680357742275026 1
0.73859426832701 1
0.589975741193933 1
0.465804122850515 1
0.0722479710040373 1
0.514885987759335 1
0.292430188442354 1
0.747863663108273 1
0.736674021228271 1
0.258903063650097 1
0.638650357952027 1
0.187217950303037 1
0.488260751291798 1
0.782342850484586 1
0.677008723492763 1
0.332836859519207 1
0.401517844309377 1
0.275168159511315 1
-0.229562457507764 0
-0.0791511929342 1
0.211469892235681 1
0.0364073610821507 1
0.217226902994736 1
0.141238131388631 1
1.18409253729235 0
0.62297292323743 1
0.0424220639823672 1
-0.168506743052054 1
1.31183062899608 0
0.341344439965413 1
0.340312751645586 1
0.463433123902331 1
0.0770480469910602 1
0.112070946924858 1
0.804035523367466 1
0.475378529342533 1
0.570599555064832 1
0.410066197751003 1
-0.165101318112768 1
0.384778697100218 1
0.399610520391597 1
0.511453943741063 1
0.245774352846722 0
0.812989007931672 1
0.83604761127378 1
0.440137289553164 1
-0.140658990707678 1
-0.0481540449743362 1
0.896524742616697 1
0.506962284310067 1
0.446861234149282 1
0.230137591301877 1
0.912053680458248 1
0.509000722638366 1
0.795800942955549 1
1.41722278381603 0
0.98664678529585 1
0.876761102046015 1
0.636411229226679 1
0.629178681522599 1
-0.0812148369440669 1
0.300184600612995 1
0.588812134109064 1
0.27451573460893 1
1.05499627801645 1
0.978041294690293 0
0.476915689518986 1
0.385986114726762 1
0.899450507254096 1
0.962325642293066 1
0.439544463953446 1
0.937289914719197 1
0.122384437136839 1
0.925192159594384 1
