# Supplementary material for: Bias caused by sampling error in meta-analysis with small sample sizes
Source: PLoS One. 2018 Sep 13;13(9):e0204056. doi: 10.1371/journal.pone.0204056 (PMC6136825; doi:10.1371/journal.pone.0204056)
Supplement: S3 File — (ZIP) [file pone.0204056.s003.zip › results N = 10 delta = 0.5 tau = 1 sz = 20-30.txt]

"dl.delta" "dl.cp"
0.540373447944464 1
-0.23753874004649 1
-0.226085141262008 0
1.28931225250778 1
0.0483650047727147 1
1.11431362522736 1
-0.00193623695175605 1
0.0136197355780962 1
-0.0563102250546641 1
0.875015167379696 1
0.404840286668048 1
1.3396580160555 1
0.810849397706357 1
0.166472322416599 1
1.06501653565611 1
-0.142455082226577 0
0.761951082976871 1
0.330070141948941 1
0.410936995672291 1
0.694241934397242 1
0.477413859460681 1
0.82721077233861 1
1.03094322277975 1
0.233135595501516 1
-0.356481553322408 1
1.11124316390758 0
1.28967436715507 1
0.308427426429049 1
1.05652484433603 1
0.651885171440074 1
0.961323811872697 1
0.350536155573959 1
0.530945350022002 1
0.318575261764928 1
1.55146429056262 0
0.552286792262434 1
0.290450606674507 1
0.202787228188085 1
0.890587674248577 1
1.17763689087662 1
0.525495273817245 1
-0.445457351436253 0
0.235840260703599 1
0.457893361441517 1
-0.541933697399676 0
0.694786910257906 1
1.21214528565548 0
-0.518805302616004 0
0.556810771808062 1
1.00920266714185 1
0.68409352173897 1
0.932918096375552 1
-0.0651399981079948 1
0.566093156749214 1
0.116580675625997 1
0.910643942503077 1
0.669336059124764 1
1.39335319912085 0
0.565764675345596 1
0.371330465341959 1
0.217178151957294 1
0.199586839535007 1
-0.633802644224777 0
0.64460646718264 1
-0.489830296540296 0
0.329830611099057 1
1.38154842333748 1
0.376274652360148 1
0.682753732515239 1
-0.2962778767261 1
0.796241793776407 1
0.84351120133613 1
1.11643201180198 1
-0.0743755519476453 1
0.323666130615202 1
-0.241349752136178 1
0.823977109505677 1
0.933378727845935 1
0.751888371121626 1
-0.253927239612141 1
0.990228877379555 1
0.114638542400832 1
0.450298315575681 1
-0.272517821447189 1
0.882714636111363 1
0.318625691699027 1
0.560505962364873 1
0.986894608205675 1
0.596210030561235 1
0.78509182404264 1
0.313973837724988 1
0.22813706090448 1
0.770844928249009 1
0.423018957140526 1
-0.431733840851229 1
0.155782770480571 1
-0.432921627457131 1
0.653521122173994 1
-0.130517796396986 1
0.316682940997119 1
0.877007767016209 1
1.1199267308375 1
0.681667533668643 1
0.0956789677856205 1
0.928600423826106 1
0.160410665151818 1
-0.0546968334285389 0
0.286110938060801 1
-0.0516158457931924 1
-0.253639987796735 1
1.01235656003772 1
0.822348033233321 1
-0.150624370356198 1
0.949975088671661 1
1.16393193786592 0
0.777595049211764 1
0.923691759661005 1
0.928587460598044 1
0.714526189909046 1
0.0986419443052434 1
0.643941663644283 1
0.073736063298557 1
0.707849177334065 1
0.111437910073973 1
0.0231870680928598 1
1.00131229070359 1
0.787489941463328 1
-0.679805917683725 0
0.617615434187058 1
0.81109930243373 1
0.278503632493585 1
1.77344954102853 0
1.22931106551308 1
0.0165068008642318 1
0.304375383205181 1
0.146875370315188 1
0.164652676746373 1
1.00409693052622 1
0.185157047273596 1
0.821905010148923 1
0.352861629145683 1
1.42118899684989 0
0.860129470234811 1
1.34362779383581 0
0.52130242897613 1
0.62073013442151 1
0.454264567152507 1
0.905423099710483 1
0.281407063471629 1
0.266771169954125 1
0.486787588044667 1
0.181527897474311 1
0.594515726583304 1
0.582150649042025 1
-0.251483845358335 0
1.11149134349046 1
0.0767197170668038 1
0.181043995701065 1
0.452174712203569 1
0.441464129635186 1
-0.354069957414006 1
0.227032472100634 1
0.683262786453494 1
-0.117414233118219 1
0.557735312230916 1
-0.094000141744069 0
1.4792587565644 1
0.931935163564359 1
0.493614173922243 1
0.475241636243311 1
0.578093764300606 1
0.177390067346484 1
0.287672239013931 1
1.42655519858273 0
1.65844059810128 0
0.886644466583083 1
0.212801451957298 1
0.653851929571055 1
0.157609598126041 1
-0.758245517504084 0
0.0473063451686508 1
0.344666388468783 1
0.702342071896433 1
0.323780579968263 1
0.46741606110155 1
1.01341281574294 1
0.915655093542331 1
0.72039647168218 1
1.50088083822858 0
0.649058014006879 1
0.0183633293478535 1
0.295953802415046 1
0.410773327435354 1
1.27856996727648 0
0.605936286487768 1
1.34852286875538 0
-0.284444099085878 1
0.380147410524986 1
0.558475671089088 1
1.23656205863152 1
0.121792302993267 1
-0.175878021035384 1
0.866115542585425 1
1.2131085809903 0
0.945537654134412 1
1.25590551284796 0
0.144666097805502 1
0.741938767977063 1
-0.00733694780347791 1
0.146506661201157 1
0.909698438934186 1
0.783743112286508 1
0.478060212692715 1
-0.00836497179886123 1
1.27383965064245 1
0.860851626000921 1
1.34802236572171 0
0.208594258086897 1
0.381569034811691 1
0.681700098846985 1
0.792378287448821 1
0.101366470098678 1
0.052369153602822 1
0.446225613453042 1
0.214402172735396 1
0.942604440147119 1
0.837971595599457 1
0.754116616289929 1
1.06506254163018 1
0.709925883601381 1
1.12131170595828 1
1.14682416056882 1
-0.257263547757852 1
0.73859663485341 1
0.569694994841517 1
1.95698256146292 0
0.703625942278434 1
0.780735048337647 1
1.70029774640806 0
0.00974554305527525 1
0.871566027757488 1
1.38967595796186 0
0.565408829935157 1
-0.768342850955327 0
1.44749135985259 0
0.270970101991601 1
0.820999709525865 1
0.547539246909263 1
1.25039785744661 1
0.373144577491498 1
1.02830817453999 1
-0.393832287475879 0
0.264644916133652 1
0.687011184882997 1
0.778746202799188 1
0.558799244788593 1
0.665240096084783 1
0.154592318924906 1
0.767875312047913 1
-0.396133331597138 0
0.617341307631179 1
1.25567024166396 1
-0.302675942186085 1
1.47630033893838 0
1.22062850158831 0
0.302116845513193 1
1.12261119005528 1
-0.0445402721521982 1
0.199854430661663 1
0.798708263586059 1
0.532073756496514 1
1.01052217736789 1
0.495411935068596 1
0.149627862017467 1
0.435079553533805 1
1.15274494593752 0
0.840811482879638 1
0.622035697840344 1
1.0936923107506 0
0.49242366771789 1
-0.0757187813955139 1
0.571490826974741 1
0.433987878004195 1
1.27145387439786 0
-0.370054026435636 1
0.947167271884178 0
0.614465323411287 1
0.496857236789054 1
1.06988236994867 1
0.592088821786954 1
0.578109107224083 1
0.520085869479124 1
-0.0778207761897727 0
1.04897351032801 1
-0.527483014163096 1
0.324711030753172 1
0.908829131591577 1
0.614020890125669 1
0.914096626375186 1
0.121750403503853 1
-0.177914423837777 1
0.0626280092963982 1
1.13998024709918 1
0.0238600147032702 1
0.0739130675215971 1
0.436225457069885 1
-0.518878487341009 0
-0.110967102382194 1
0.134216114127589 1
1.51099417727537 0
1.73315213788364 0
0.827015419836774 1
0.947105448117929 1
1.25977198087905 1
0.288698697771808 1
1.24345846233145 1
0.818446013126007 1
0.605095152680089 1
-0.213699299770193 0
0.582275362914557 1
0.349752581235874 1
0.493218991356357 1
1.03063950253707 1
1.4594150596869 0
0.210309751294106 1
0.642290848719042 1
0.412859871132329 1
0.446271417423914 1
1.0265392995533 1
0.762157182977908 1
0.332035570858432 1
0.364025009599334 1
0.814524644308435 1
1.12623910936108 1
0.317046909828346 1
0.879975138911059 1
-0.355146533779016 1
0.474219479323654 1
0.663455583242467 1
0.658651732303793 1
0.7480894571087 1
0.296337331305994 1
-0.348285624969321 1
0.893841047645981 1
0.102090836120263 1
1.23177752051377 1
0.420865188264744 1
0.156724393135677 1
1.11443940271071 1
0.600695783773297 1
0.689763934923193 1
0.256116910410499 1
0.396836266327458 1
0.0761427559431673 1
0.339827448180022 1
0.974280523831883 1
1.43774936101822 0
0.207407103247141 1
0.776032480533175 1
0.265540910413737 1
0.332794607028832 1
1.49435101540701 0
0.0918844792635432 1
0.637069079158128 1
-0.0277375824982889 1
-0.241274496638279 1
0.0907330296319619 1
0.555727346840587 1
0.50117962405865 1
0.128753636320273 1
-0.457004607692217 1
0.560190292244026 1
0.24180873617338 1
0.127489600283348 1
0.474181424318549 1
0.964720627247666 1
0.71994774810847 1
0.568520807248875 1
0.663819326020418 1
0.0953601741144125 1
0.729416312958348 1
0.0533536824204035 1
-0.0489793244721414 1
0.229523926471591 1
0.771754279439347 1
1.03926577818404 1
0.437488082456865 1
0.574722263879338 1
-0.534758948275071 0
0.488236509991977 1
0.495052576185368 1
0.446753104518166 1
0.535620232374204 1
1.12687463891073 1
0.719773915754375 1
0.805807407432426 1
0.0788123810030218 1
0.329671218064668 1
0.378871775663076 1
0.892042029433146 1
0.247909084352248 1
0.611695462046364 1
0.997216029628849 1
0.107356994723889 1
0.546031640079596 1
0.430279387746032 1
0.0836123764045603 1
0.385098962319527 1
0.627855389951546 1
0.633488889487483 1
0.549350790409538 1
0.182514986552972 1
0.373744367829596 1
-0.00625580403251595 1
0.733060489311606 1
0.899828346676504 1
0.494302216616112 1
0.446037976677467 1
0.0714531214270438 1
0.799374526459155 1
0.807923130661032 1
1.37635753542012 0
-0.285396622902308 1
0.744411839850904 1
0.140871731964911 1
-0.0119810287157366 1
-0.220981922794096 1
-0.354542369015321 0
0.637441076284391 1
0.606311255097721 1
0.54445636846331 1
-0.211781560425869 1
1.00037941200997 1
0.296604841726272 1
0.353399339755318 1
1.09452153360643 1
-0.0441426455326839 0
0.326179088932051 1
0.764225219097724 1
-0.300710782265327 1
0.585081461837173 1
0.752345068031366 1
-0.112331653062653 1
0.926615847256574 1
0.153481978713132 1
0.647324222090115 1
0.526991949144052 1
0.480458721631785 1
0.236826086361227 1
0.496624832339359 1
0.504964386203734 1
0.301042355048744 1
1.32735407977123 0
0.380070693507668 1
0.114359196839406 1
0.806335517410161 1
0.490004508683721 1
1.04002485808916 1
1.30551338298303 1
0.33513861859983 1
0.496368755661067 1
1.0357245300291 1
0.483639440841075 1
1.00468745810528 0
-0.195734622981007 1
0.527803693904012 1
0.114844128277716 1
0.387632504796948 1
0.384703184434174 1
0.420855805483472 1
0.323284068640685 1
1.61829595993488 0
1.13789368958302 1
0.331544856543533 1
0.42689781908355 1
-0.0864873709215448 1
0.491409247091927 1
0.946906045805561 1
1.10836098900663 1
0.720027658810293 1
0.379425005097288 1
0.899758445973889 1
0.820951943349599 1
0.162585212250536 1
0.371369947923169 1
0.0467376816613814 1
0.528296755172933 1
0.486499602290786 1
0.0165626237610262 1
0.542354325695781 1
0.397759279324522 1
0.560769995800679 1
0.939904021361259 1
-0.232980082614551 0
0.49621946741645 1
0.123074212342428 1
0.034807455892531 1
0.485287958233182 1
0.402269806700533 1
0.349959078490403 1
-0.910139195484789 0
0.27080775253805 1
0.767714442056544 1
-0.075071242776545 1
0.165226369803861 1
0.750923336615282 1
0.828757973471226 1
0.771244681122042 1
0.851594207853324 1
0.849951519067323 1
0.812202830672525 1
-0.00455637812244988 1
0.224638848141234 1
0.205981888365812 1
0.923897983266103 1
-0.118600263575883 1
0.232403584601386 1
0.544700753324681 1
-0.452369479510468 1
1.90451005066716 0
0.524431944506987 1
0.885313466635607 1
1.37564765796964 1
0.367344456370018 1
0.178448727849036 1
0.271159193737852 1
0.217355863812159 1
1.07763099949392 1
0.197528038433282 1
0.258391598396668 1
0.849981896145202 1
0.703472700650012 1
0.397661834029333 1
0.630913264031189 1
0.492268497047048 1
-0.260978415611725 1
1.50810207916506 1
-0.222294450373474 1
0.410669013469388 1
-0.473661170092513 1
1.034702689444 1
0.979923469255954 1
0.521336409522637 1
0.539527955819263 1
0.206800644729827 1
0.863509831367286 1
-0.0763126785913005 1
0.619194910974866 1
0.787810270137338 1
-0.283358162224815 1
-0.194741999937462 1
1.20354204577165 1
0.372731162814606 1
1.20606078645645 1
-0.188490416230357 1
-0.292499920644444 0
0.436991776936282 1
0.0221087534884623 0
0.823159180929903 1
-0.0577514628084059 1
0.333723076047658 1
1.28013214987784 0
0.576233414108607 1
-0.0558132837106866 1
0.865659230663383 1
0.388323153983064 1
1.20940140945554 0
0.533177796716566 1
0.167182807502614 1
0.282283175122303 1
0.506937110673112 1
0.513624944349472 1
-0.505499646116572 0
-0.213121659973298 1
1.33459722863481 1
0.655789799028728 1
0.109781154862383 1
0.254315307052321 1
0.391720952846307 1
0.711364924438391 1
0.0378386326968149 1
-0.829387962778049 0
0.171423710266647 1
0.53086290184085 1
0.116262469905104 1
0.612922315744364 1
0.691439771169855 1
0.400845855826327 1
1.48529763625216 0
0.242966680533265 1
0.0662445904040785 1
0.970904371044688 1
-0.725309178178507 0
0.995242184051056 1
0.149848582573591 1
-0.154775892178751 1
0.348516657040206 1
0.897747178397851 1
0.266691212343288 1
0.976052072825001 1
-0.13527397303676 0
0.230189918133893 1
1.14968416736218 1
0.972405227112097 0
0.609401939224805 1
0.652233206715991 1
-0.332965120076777 0
0.100936560054881 1
0.379971341174008 1
0.622101117236505 1
0.401747959799918 1
0.0791206856604911 1
0.413469146823995 1
0.901486168136584 1
0.500559408592346 1
1.22245932794905 1
0.227788373989371 1
0.907276118099355 1
0.87075644685926 1
0.680482372542298 1
0.707796518020693 1
1.004599312728 1
0.795014377312622 1
1.25890529695372 1
0.407379869235685 1
1.10261761909406 1
0.227911182300474 1
1.00564203392431 1
1.28204156866058 0
0.138705138961584 1
0.762223319490135 1
1.26337400940671 1
1.12618287248708 1
1.19849154113594 0
1.08961259152111 0
0.655645262241752 1
0.777434160509315 1
-0.0886996246609111 1
0.294043992734229 1
0.619886058947783 1
0.321580152004468 1
0.744096789788826 1
1.13413416352316 1
0.535928206557193 1
0.5897153453512 1
0.934827966038683 1
-0.577050393134769 0
1.51273629424876 0
0.455628716379109 1
0.0973995387569223 1
1.06889929752376 1
0.58797516853556 1
0.717575318837982 1
0.867713187095466 1
0.469864587909018 1
0.71859297449651 1
0.0352272221337959 1
0.0699524227771708 1
0.296465631882923 1
0.111611760754337 1
1.09152744129986 1
-0.171839303038996 1
0.896194313655334 1
0.536168595073994 1
-0.292829250150534 1
1.43580480988093 0
0.655902765891606 1
0.769149870488175 1
0.651225409928391 1
1.2291287470444 1
0.586416251068952 1
-0.128494212863405 1
-0.412110233500239 1
0.546835922396238 1
-0.23297527125567 1
0.476033134807824 1
0.317784190946762 1
0.349789503283872 1
1.0438141778769 1
0.610241303992961 1
0.419107297980291 1
0.204770277499211 1
-0.655558481648051 0
0.0819237022104208 1
0.890446415134713 1
0.802414543698579 1
0.180036733960126 1
0.162565225744356 1
0.371403670757993 1
0.336953559628695 1
-0.0219069730291208 1
0.668157981658212 1
1.19536623082814 1
0.304209746997432 1
1.59894309704129 0
0.818978607958894 1
0.00291217982757364 1
0.297449106982789 1
0.632246659744188 1
-0.405732927762616 1
0.480421221810041 1
0.20633252881852 1
0.591489537150468 1
0.0264819327578407 1
0.405078644644648 1
0.88389351818511 1
0.586635501149982 1
0.532844894792843 1
0.434579383449619 1
-0.201718634592087 1
0.982009109663447 1
0.0781503579508502 1
-0.0528719069921374 1
-0.273690248097816 1
0.713992727040017 1
-0.596874861506872 0
-0.0382648855634869 1
1.30282478878202 1
0.470225205383085 1
0.479410442048134 1
0.772062312976103 1
-0.368720722263159 1
0.577811364294517 1
0.888976840990148 1
0.642442348630948 1
0.686203375457519 1
0.610682629691645 1
0.721073668435445 1
0.703238560092233 1
0.132218880318809 1
1.21136099421825 1
0.935584019004927 1
0.308155508806452 1
0.697369102699361 1
0.765599706514874 1
0.862981929047311 1
0.675062131364975 1
0.501873177764014 1
0.180714215141166 1
0.348269888106299 1
0.362754458633469 1
0.015667636780428 1
0.363691970426224 1
-0.466839003293592 0
0.400275959209561 1
0.443744517174185 1
0.0664879544053051 1
1.01568125489736 1
0.275216888773651 1
0.461443570893633 1
0.720158082415511 1
0.215266415299428 1
1.01354941678771 1
0.728338832851181 1
0.803897239541343 1
0.876008644250989 1
0.63480336060573 1
-0.149381470076206 1
0.246399034405459 1
0.0734648333792778 1
0.334465483165089 1
0.495066664366793 1
0.190443733878845 1
0.545575383163575 1
1.12238166229448 1
0.0736946696645768 1
0.195464343115247 1
0.373353414810752 1
0.435851258373226 1
0.0304344972576189 1
0.195188772302844 1
0.797743819171071 1
0.446683718726494 1
1.08327050304962 1
0.552415395360996 1
0.301263936057049 1
0.967595450860145 1
1.10040903093569 1
1.05796417811113 1
0.553940055980868 1
0.208347864357041 1
0.792387421988161 1
0.999066273041005 1
0.472555618570483 1
0.689686540800926 1
0.151824289858238 1
0.854771022908881 1
0.671563524407175 1
0.46823065879164 1
1.17133089854329 1
0.119605323978037 1
0.501081354066424 1
0.653940765339651 1
1.38457305439073 0
-0.181452311917441 1
0.518928937989106 1
1.04862488300785 1
0.456710529409227 1
-0.478226924020713 1
1.03581418490252 1
0.398654501497037 1
0.279836085209285 1
0.93647362798069 1
0.803861499516104 1
-0.11324582261879 1
0.833054952917876 1
-0.474496242767612 0
0.93738764174286 1
0.792289238821703 1
1.07781842124437 1
-0.782054403886605 0
0.493061811444767 1
1.48744967368685 0
0.433525297670173 1
0.666676711285105 1
0.149841602431524 1
0.706284456054642 1
0.125187252159859 1
0.576306373225527 1
0.0145515134092613 1
-0.186642414926249 1
0.409827189193188 1
1.06714443104667 1
0.0951758135760001 1
0.274403581156593 1
0.195465236280248 1
-0.12023594704862 1
0.0706804431244432 1
0.99590860491343 1
1.00983073782209 1
1.13318919015608 1
0.65548017088958 1
0.430291715193197 1
-1.15509539941964 0
0.777221883807888 1
1.00553601633082 0
2.03684195146584 0
0.56625893394094 1
1.00628447905094 1
-0.179739817814205 1
0.507751783286801 1
-0.98463179902339 0
0.650496837582626 1
-0.273518723315344 1
-0.0195767677125336 0
-0.0212113002128005 1
0.766685163517633 1
1.84906597708194 0
1.12994551641916 0
0.0971349426724814 1
0.530952438418622 1
0.43025818314186 1
0.766085909607809 1
0.410320727462788 1
0.25828581105369 1
0.981377861948418 1
0.675233561046339 1
0.444563417556926 1
0.444734537881414 1
0.487920665198148 1
0.068234133693072 1
0.846935969734894 1
0.566591133187276 1
0.0142080172318603 1
0.37946238562693 1
-0.535373354056752 1
0.286092233141214 1
-0.525797760790802 0
1.33784126212526 0
0.85401119497661 1
-0.130161680188991 0
0.275112031662749 1
0.550041371518331 1
0.0146251392727721 1
1.40127817588147 1
0.100300506908601 1
1.09540613522573 1
1.13325999916491 1
0.300906466111776 1
-0.109532483163011 0
0.559400785716428 1
0.0456202679131765 1
0.573289787337818 1
1.09270942158968 1
-0.112214893576536 1
0.153063823388671 1
0.225777518171777 1
1.08928903141803 1
0.507765574216493 1
0.16261218684618 1
0.45364994747696 1
0.776607638806655 1
0.878189208112027 1
0.26794496524472 1
0.105364154452261 1
0.820994558230586 1
-0.00316859883392499 1
0.871121027658532 1
0.477223715406452 1
0.604289499000514 1
0.445840582661217 1
0.173978258721539 1
0.481710205573922 1
0.470320082277799 1
1.48568605508837 0
0.762511259957582 1
-0.468490594681889 0
0.775253068187033 1
0.657373365408396 1
-0.143247705141144 0
-0.0610638141930679 1
0.7315648919972 1
1.28631570310619 1
-0.0412076553104381 1
0.618039136744482 1
0.304858661044986 1
1.10140765047364 0
-0.206446962720953 1
1.29215358917071 0
2.0714811562185 0
-0.137792239663894 1
0.47401809518891 1
-0.512833478067091 0
-0.0787064577860843 0
0.625371776095409 1
0.0845926156649821 1
0.376235950973051 1
0.497838430139111 1
1.09041019216507 1
0.55281045321072 1
0.412380280992066 1
0.257037964827107 1
0.453480427499778 1
-0.168213418879639 1
0.642055718589369 1
0.253690178424719 1
0.338077973924207 1
0.576632994237819 1
1.02915975531895 1
-0.652267375467976 0
0.793911647235909 1
0.279132667594118 1
0.988603899389282 1
0.474213627246474 1
1.0715496273381 1
1.16676808266716 1
0.0199506064745741 1
0.00925084373687449 1
0.876898131727299 1
0.20287670854253 1
0.400013706730179 1
0.808353969534495 1
1.19865559240971 0
0.714390370942592 1
1.06855313377365 1
0.884896087086274 1
1.77735358177448 0
0.261181226899561 1
0.952224441589929 1
0.56961828260827 1
0.735810295456348 1
0.191302249646812 1
0.371173196097466 1
0.180456220284161 1
0.664232112965493 1
1.1004723020031 1
0.0010577678351338 1
0.423477871293028 1
0.224771687168023 1
0.158680469405372 1
0.183406323957436 1
0.289832694655709 1
-0.126579054218942 1
0.991816856975065 1
-0.133366953083099 1
0.323136958937624 1
-0.316610082250098 1
0.330789728665017 1
2.13886057620818 0
0.41251611624794 1
0.89641883270648 1
0.18562131536654 1
0.966347851484198 1
0.872529871685236 1
-0.374172302886364 1
0.483416126634718 1
1.20774012351638 1
-0.428742932123758 1
0.483729591590606 1
0.220310681955059 1
0.41886547738027 1
0.81124764676122 1
0.519708537720758 1
-0.0659868888246763 1
0.472868052969604 1
0.454706362738126 1
0.39561819299543 1
-0.169176206552313 1
0.791970112659555 1
0.522469617286505 1
0.201501111922999 1
0.833868616510227 1
0.250234196417393 1
0.255814663224695 1
0.507575141060856 1
1.18059608718842 1
-0.468729914051438 0
1.23976646607064 1
-0.281551093139219 0
1.47224306133084 1
0.625929236485389 1
1.01532955709326 1
0.533194876138434 1
0.460178565258142 1
0.656131950530649 1
0.999612961088153 1
0.609210681073376 1
1.3905543458926 0
-0.224426968567078 1
0.765201414737986 1
1.42002780806924 0
-0.0390525361507883 1
1.05118098032313 1
0.77558616790623 1
-0.374480955607715 0
0.411833857651043 1
-0.0451579609818436 1
-0.181494473198871 1
-0.158532888028808 1
-0.171822110531532 1
-0.358168039330144 1
0.412561838273084 1
0.0279607870772694 1
0.742894923642065 1
0.910732505480065 1
1.15973359432626 1
0.529994153808383 1
0.0311074505584292 1
0.63036616623898 1
0.181274381601116 1
1.16573266424736 1
1.03026467728725 1
0.505419099513408 1
-0.0232264567174871 1
0.382927547008094 1
2.04927960589447 0
0.124210486431042 1
0.563251042312144 1
0.055973146028302 1
1.3461440983666 0
0.687814730771112 1
1.13016653214183 0
-0.203672180826896 1
0.226083784821414 1
0.445695918283257 1
0.957689809246793 1
0.0974109275956829 1
0.324550011174924 1
1.84207780887601 0
1.105052151728 1
0.861041780884201 1
0.223949446620874 1
0.322307746018579 1
-0.346698343289852 1
1.18363025872538 1
0.783387012560848 1
0.866210527191718 1
0.362032434885718 1
0.513580347568086 1
0.89234979540277 1
1.04270871950643 1
0.279238714110663 1
1.56927858775232 0
0.76830849026069 1
0.938376613073193 1
0.181894976939166 1
-0.166325868835783 0
0.625365509407591 1
0.721826325905754 1
1.52036965876073 0
1.79885753396153 1
0.383951037266988 1
0.700876190396975 1
0.689199435241621 1
0.482764290053279 1
0.0190636898194286 1
0.0952219437781132 1
0.593291371459059 1
0.556074002309946 1
0.0511723567042753 1
0.801329501486726 1
0.997738528046822 1
0.557230190365987 1
0.815416668272128 1
0.527692589708304 1
0.799587376733002 1
1.05370338516548 1
0.599892081127962 1
0.283837891923311 1
1.04317272789189 1
0.476281359771577 1
-0.186231369806608 1
0.685308806076887 1
0.393800737337503 1
0.205585677313433 1
0.304654279252113 1
0.0114827649236041 1
0.926745842813152 1
0.408263477781722 1
0.318458235595473 1
0.627857657722848 1
-0.193299680110547 0
-0.490515382205315 1
0.627919410307902 1
-0.0065480432879151 1
0.59165360620574 1
0.329723520127216 1
0.127074399277915 1
0.779586005910169 1
-0.194966301485598 1
0.634156746604973 1
0.156129986797804 1
0.602310173794119 1
0.763459217995558 1
0.282271756567531 1
0.858887603839669 1
0.268047126207384 1
1.30557700040551 1
0.0327318843816673 1
1.21360723149087 0
0.8835741378696 1
-0.0712839199719456 1
0.553537515722419 1
0.593819966946219 1
0.0514907844154631 1
0.619117613480109 1
0.228298109515115 1
1.00499163837811 1
0.955537195006746 1
0.707153012844549 1
0.743235032867517 1
0.902743433890104 1
-0.0321546840960145 1
1.53361658926331 0
0.795025629944761 1
0.43197142566235 1
0.835120108607368 1
1.81048381407723 0
0.648809034210998 1
0.809222492164422 1
0.812328259121764 1
0.445930964500632 1
0.949515126086123 1
0.493791598951284 1
0.896424728180607 1
-0.604781104296931 0
0.982186787516887 1
0.714323883348991 1
0.561281477604907 1
0.0653432408600251 1
0.0900707008594687 1
0.934988696152147 1
0.11926231186422 1
-0.416117495443204 0
0.613723383104045 1
0.537258837110814 1
0.619303491380884 1
-0.275252660335756 1
0.508859213443391 1
0.413609420079798 1
0.341037348568756 1
0.611860658906315 1
-0.168739084213146 1
0.399410341272667 1
0.192352467297441 1
-0.125379956858021 0
-0.65451182297547 1
0.133551639390618 1
0.391501395983105 1
-0.246316888111035 1
1.04509035040311 1
0.838745349144167 1
0.162039314963407 1
1.11574098665553 1
0.840671872007969 1
0.29774149695362 1
0.00148846881337099 1
1.24506667711012 1
0.565673589047323 1
-0.385433054671076 1
0.309093500636033 1
0.551535782251326 1
0.33932824817067 1
1.00189323949625 1
0.69826290144541 1
0.775314198098798 1
0.654508436089403 1
0.448437033619869 1
0.101464132722234 1
0.551729339699989 1
-0.108300365605041 1
-0.335591790024616 0
0.809320948275483 1
0.255855443512659 1
-0.481460138550427 0
-0.423117570304114 0
-0.0143425118964685 1
0.108074612019518 1
-0.206093065148595 0
0.525922685616148 1
-0.0187617886142463 1
0.963926872604358 1
0.467889195724094 1
0.496586907532707 1
0.471666854444049 1
-0.0264125503418664 1
0.676598834268229 1
0.0901395841955897 1
0.712247015916726 1
-0.265885419477343 1
1.64067348435525 0
0.472588950631344 1
-0.0900958081018161 1
0.989553880526562 1
0.50722061069068 1
1.33260145795789 1
0.33573068121759 1
0.806819158424906 1
0.269183078925597 1
1.10704400262538 1
0.848807974827049 1
1.86391803598725 0
-0.136565430389817 1
0.0215568453063046 1
0.378901856879569 1
0.977127988172824 1
0.48177674432042 1
0.422649309466346 1
0.831129371436786 1
0.602136502022224 1
0.849348947663042 1
0.680336394208018 1
0.635665935024781 1
0.413011496089747 1
0.259246285593073 1
-0.59321734604941 1
0.958937863816063 1
1.09561668212975 1
-0.216516969938698 1
-0.291737503215641 0
0.647203099084263 1
-0.317411316067029 0
1.04135412780708 1
-0.3563763787093 0
0.875961118829308 1
0.834602639334979 1
0.556087178837523 1
0.764131161372605 1
0.612111717276992 1
-0.273043409328277 1
-0.440488031439176 1
0.363243342969544 1
0.995307009695181 1
0.365131468930735 1
0.813747359445543 1
0.856290589160938 1
0.429889522936435 1
1.61457223233593 1
1.22302121310091 0
-0.0266266132541674 1
1.05950574629465 1
0.189044959135781 1
0.329188271416212 1
0.709415461569037 1
0.384371616652808 1
0.494494066731511 1
-0.0756696030196565 1
0.827661491951873 1
-0.0631213060439004 1
-0.843215658027125 0
0.306237433373708 1
-0.726804174288278 0
1.06973308690457 1
0.234016173943137 1
0.311454240133393 1
1.23294041384396 0
0.671692857607712 1
0.306418813142187 1
-0.300346064646934 0
0.561773331921878 1
-0.837126949114302 0
1.32925024736442 1
0.569921059561159 1
0.280612516341798 1
1.12170095908818 1
-0.303682314270089 0
0.54979385128569 1
0.188319527353414 1
0.428150824304649 1
0.484876576653739 1
0.46148683245158 1
0.507570822823131 1
0.875518432400052 1
0.128416615430943 1
0.286230183932092 1
1.99154273111104 0
0.636751070479511 1
0.311387607055665 1
1.15102328722171 1
0.922505262536533 1
-0.0819847842769455 1
0.97996863708649 1
0.620325510685469 1
1.37501913971375 0
0.844853588976637 1
0.463995459626294 1
1.34041267154345 0
0.0068073035781252 1
0.75498578657508 1
0.26296950473345 1
0.29050979836029 1
1.84156806346969 0
-0.790678192536652 1
0.237412802826103 1
1.30977425231888 1
0.855438982903028 1
0.387827526417595 1
1.0107914760912 1
0.348535810342008 1
0.425751916346263 1
0.115867038229475 1
0.692034728992512 1
0.173907699226753 1
1.19082976837263 1
-0.655850928793936 0
-0.0853178530515513 1
0.498830953514274 1
0.263521562957647 1
1.28727639154774 0
0.55421876528197 1
0.3332516113619 1
0.28613299924945 1
1.16134457473534 1
-0.0997569451008933 1
0.270900081304655 1
1.10581822971789 1
0.671110719702919 1
0.500374439112335 1
-0.148136759362529 1
0.766450435169284 1
0.898168531450899 1
0.569390147003316 1
0.830062795707251 1
0.766876750694961 1
0.869573392728359 1
0.774798332127567 1
0.694529557806552 1
0.0710325142328913 1
0.697065341860845 1
0.688277928300213 1
0.230673633297802 1
0.442074205886866 1
0.159934664846982 1
0.608315400393044 1
0.852299359467095 1
0.511632089067952 1
0.269439716054036 1
0.568128218831094 1
0.942219389002379 1
-0.222979647101519 0
0.956510653855671 1
0.785646056532698 1
-0.272443044173251 0
0.195505473319427 1
0.100811248308566 1
0.399275487301553 1
0.873391457489925 1
0.19764783435205 1
0.605039825960274 1
0.329783330575394 1
0.985900387868019 1
0.192446257566407 1
1.44902958467627 1
1.18242625968825 1
0.0583006496311631 1
0.929965921302156 1
1.13306324621837 1
1.1011120660718 1
0.492046087831495 1
0.85573061642997 1
0.90554405802624 1
1.08897196301405 1
0.882466952644974 1
0.87392402583625 1
-0.179637324109684 1
0.49645584404644 1
-0.0163562326980786 1
0.23182118458522 1
-0.725813508044991 1
0.560206261247759 1
1.11587383388452 1
1.0312493867954 1
0.650982923772232 1
0.471383660245896 1
0.0927445877381574 1
0.463727126769124 1
0.994637825322437 1
0.0152797799997052 1
0.390729740863011 1
0.786688418718903 1
0.926901785753788 1
0.201273047090132 1
-0.18421414340109 0
1.60950421202176 0
0.38062432376592 1
1.23281225330762 1
0.0742882491576912 1
0.625338155657968 1
0.815340132710832 1
0.36366219765632 1
2.35231737287146 0
1.16885491818975 1
0.75757585906969 1
0.749686711136355 1
0.264428816419175 1
0.900930858783136 1
0.213495336716209 1
-0.45579823036863 0
0.193623933960086 1
0.771792437734657 1
0.536146032883362 1
0.827063061561039 1
0.580716148276781 1
0.25764266964304 1
0.721455485166868 1
-0.625063325189877 0
-0.032568884309267 1
0.972985884504588 1
1.81802433519121 0
0.0129317455654454 1
0.434098295279064 1
0.679710245242658 1
0.479338506423154 1
0.69268680812701 1
0.778268197407352 1
-0.0313754628612828 1
0.132540344740891 1
0.543475463264961 1
0.0839330058573787 1
-0.0395281155921902 1
0.0597212615278034 1
0.607316112413375 1
0.177865023213386 1
1.77984068499587 0
-0.218144291785151 1
0.73938867956768 1
1.22809625057377 1
1.15502994901206 1
0.706675238493432 1
-0.0115411513876248 1
0.49994712094678 1
0.299137102449303 1
1.01718462397931 1
-0.310657989443522 0
-0.314512156300655 0
0.49551439770132 1
0.607616531491844 1
0.111432492827625 1
1.400332493549 0
0.659946785174661 1
0.122499024754274 1
1.12086966583918 1
0.815755472221764 1
0.493000127414736 1
-0.0214151595335244 1
-0.0247552767636707 1
0.0956871892850742 1
0.452873332615976 1
0.675286688389596 1
0.981219230137238 1
0.266548012672012 1
1.18029858723801 1
0.90035987184362 1
0.79425133374899 1
0.655845743324904 1
0.71573681994751 1
0.331761292456673 1
0.952489362705514 1
0.0523299979389202 1
1.27848849439607 1
0.819436911498188 1
0.384154372485529 1
0.337518272759476 1
0.669467573656128 1
2.06112887688753 0
0.54781204623977 1
0.407313387350793 1
0.102380081273474 1
0.192324655925612 1
0.387126434347584 1
0.00587320189199128 1
0.773420302019934 1
0.408799632097495 1
0.298061402678638 1
1.0394869328105 1
0.725435848674316 1
0.870721158264079 1
-0.449163856761323 1
-0.379661224260784 1
0.873976732027019 1
-0.0963265551634501 1
0.396759098026013 1
0.173974103452615 1
0.930975981723327 1
0.174200974787673 1
0.791006487818885 1
0.0381430751812417 1
0.035310953774721 1
0.425727237147849 1
0.223487001745324 1
0.109175285489854 1
0.0925849841331444 1
1.0458691354658 1
0.633766642823502 1
0.523874185764095 1
0.0548320851078528 1
0.183309877779791 1
0.509972341242711 1
-0.309806810346968 1
-0.191794638042986 1
0.751764058804919 1
0.537980971355521 1
0.414459302939944 1
0.726376605744025 1
1.25013669255932 1
-0.0742754820865286 1
-0.0622142894984886 0
0.834433364596978 1
0.756514399637237 1
0.33494425551837 1
0.2938880523241 1
0.0349066790310878 1
0.55241068857567 1
0.902492808560926 1
0.967088048967937 1
1.49600627576451 1
0.606159746885791 1
0.318466795401278 1
0.715244328534747 1
1.37409880918842 1
1.49089107605548 0
0.732599803194053 1
0.709977091297654 1
0.174063824577568 1
0.466095555354191 1
0.0439651981548844 1
0.51610148009572 1
-0.116322060729848 1
0.933000598054392 1
0.310792919232639 1
0.462734567113329 1
0.688259083917969 1
0.758573175571707 1
0.417366750333921 1
0.560760917936102 1
0.515276362568456 1
-0.0678259845973491 1
0.42343497569224 1
0.132253938266253 1
0.340227975504661 1
0.965906037809322 1
0.360166699186629 1
0.538009701125783 1
1.30586480029728 1
1.25456679926138 1
0.216547195688592 1
0.586094771609715 1
-0.317442792602792 1
-0.0710829869621339 1
0.236681829946695 1
0.315224234334195 1
1.91660379479229 0
0.142925004949226 1
0.696993806518277 1
0.276860501846688 1
0.852015679172601 1
0.335140898394866 1
0.0176698049198565 1
0.202582509665492 1
0.276098734619843 1
0.29232289103337 1
0.746049382415624 1
1.24787175649733 1
0.586674663804335 1
0.552527184078905 1
-0.161912829670686 1
0.388349424701468 1
0.614355128141331 1
0.171387693702951 1
-0.0275540944858102 1
0.782633099090696 1
-0.429778356001518 0
1.10911223522219 1
0.836355949687305 1
-0.142035349502186 1
0.37997706206694 1
0.613753793775153 1
1.19674498798315 0
1.13101083840404 0
0.691226899904617 1
1.35593288290103 0
0.705421057981567 1
0.129810076479956 1
1.28293192212454 1
1.12522562825649 1
0.508134925938076 1
0.831196822336941 1
0.376852598070011 1
0.0848330173717688 1
-0.396986840013254 1
0.495545758437524 1
0.353341685865456 1
0.263452051465815 1
1.10090992144499 1
0.671078391463561 1
1.26043293169735 1
-0.263379462510139 1
1.61700144978133 0
0.105902548387003 1
0.440305487277794 1
-0.113122634935401 0
0.437668336814399 1
0.394680321036134 1
0.829816142400599 1
1.12342945288784 1
-0.327504790178955 0
0.673045418902948 1
0.216570689004621 1
-0.0835359524624272 1
0.0878751117006906 1
0.186649493746227 1
1.2214067769595 1
0.289927932833862 1
0.612947110591117 1
0.740733495402 1
-0.13269405632649 1
1.15026729065425 0
0.430224980174505 1
1.01636761064065 1
1.2829199936354 0
0.247106502351587 1
-0.170873604719881 0
0.0965870734476485 1
1.31384576947068 1
0.332777451757647 1
0.740233342200902 1
0.299138154897333 1
0.515731176790046 1
0.582392396474972 1
0.201300432288892 1
-0.0953184581858493 1
0.901075347623785 1
0.65931297920578 1
0.996394597831039 1
1.06581481633965 1
0.587494196290001 1
0.791797688668736 1
0.977246633713699 1
1.26593067363771 1
1.14250118426601 1
-0.276081506366835 1
0.29310001593987 1
0.382464070321599 1
0.740767743660058 1
0.962637850430994 1
0.918437819057262 1
-0.164251611563313 1
1.08342238778752 1
0.646434133261156 1
1.18019457960543 1
0.721921466368761 1
0.742699213899253 1
1.42794879418679 0
0.049992277097121 1
1.2645955033304 0
1.07217654345534 1
0.762599731316879 1
0.068606160440575 1
-0.357322181076164 1
0.212239550860359 1
0.84011202216551 1
0.496577775717228 1
1.05386427575851 1
-0.316454731015919 1
0.475812314802453 1
0.0689730410783119 1
0.891035271774332 1
-0.100716426557909 1
0.910778834719518 1
0.11780094196128 1
1.18537429645724 1
0.330071731892369 1
0.802456403650129 1
0.229331640556233 1
0.380840368558331 1
0.275672731209638 1
0.840349233908144 1
0.320630559536905 1
0.186039546291922 1
0.992698697398594 1
-0.001368719916345 1
0.506572495845223 1
0.755357637447124 1
0.75036201057459 1
-0.481387086307167 0
1.26284147956431 1
-0.141547823283839 1
-0.546504936026815 0
0.660416317007747 1
0.231964897015104 1
-0.415165711038478 0
0.23919988205133 1
0.894130684409276 1
0.371085437893952 1
0.215306262286058 1
0.794882015208041 1
0.937775467573403 1
-0.166911926576911 0
0.982584884237249 1
0.693246386456156 1
0.67113729317012 1
0.701865459525811 1
0.650675414080712 1
0.639866400141545 1
0.724841366824824 1
0.142568003573877 1
1.05038277963713 1
0.895216425273067 1
0.647228679825531 1
0.268443615232543 1
1.35667308513355 1
-0.11919840253091 1
0.3234858496922 1
0.525162221737883 1
0.0864933041920515 1
0.540693705855646 1
0.619556947672019 1
0.444522771986658 1
0.682433468652522 1
0.771610402709339 1
1.34687352325689 0
0.998647075273792 1
0.999156593955179 1
1.48769152653155 0
0.89863960666629 1
0.539288313357079 1
0.448974390438311 1
0.443034546345363 1
0.741846942095 1
0.558382091881245 1
0.431991779661022 1
0.732565323303063 1
0.363077939654444 1
0.0112038551363723 1
0.900685781663592 1
-0.105585471615384 1
-0.605361117067422 1
-0.124491860071299 1
1.51828774361141 0
0.625255368715809 1
0.387398485475006 1
0.311831670903981 1
0.977889174434668 1
-0.0483994838676971 1
-0.169839763155447 1
0.782064968496541 1
0.516489899521307 1
0.858344147384066 1
0.315151219381337 1
-0.0623148457330321 1
1.65856250991574 1
-0.0532542250136114 0
0.815591732952556 1
0.203201436858625 1
0.380661253477393 1
0.661348293094174 1
0.759743486512326 1
0.981326585012774 1
-0.01990371527629 1
-0.171767121382582 1
0.71519661000379 1
1.24030055263211 0
1.08035805831046 1
0.530626533974856 1
0.120564936539022 1
1.33442020494764 1
0.440478837478932 1
0.651484443140131 1
0.153467685304647 1
1.29024032266827 0
1.0624687327419 1
0.619453029849398 1
0.723861120326136 1
0.999254548069018 1
-0.0751049912070354 1
0.285121854763702 1
-0.0774367167966784 1
0.474060787830419 1
-0.21399260277123 1
0.117096591924271 1
0.537736664099075 1
0.582510826525364 1
0.701860939770381 1
0.81533460832669 1
0.604459201866036 1
0.128348859849217 1
-0.672946975560478 0
0.770617316800457 1
0.274888088136721 1
-0.299332071383685 0
0.750733872272337 1
0.34258714399428 1
0.2261589469435 1
0.869902188528223 1
1.2329373413896 1
0.743533306366597 1
0.182537050354021 1
0.344474588232476 1
1.62311274966374 0
0.620059594550737 1
0.796059511747321 1
0.739491644598728 1
0.441408531873185 1
0.658809262110369 1
0.125755704044522 1
0.617372569529794 1
0.234929527108584 1
0.338787787992348 1
0.106940023592762 1
0.232494324324469 1
0.40553062419641 1
0.211237527670906 1
0.602613720605641 1
1.30001040665001 0
0.221019288483286 1
0.879152510294287 1
0.716165700495504 1
0.746218275638012 1
0.902382548209545 1
1.09720265571651 0
0.327919977439067 1
0.336442806392741 1
0.982133948436635 1
0.98125089093367 1
0.378791105303782 1
0.392634154632571 1
0.418173804634237 1
0.774878060419018 1
0.623497477435897 1
0.124404624061775 1
1.11314675745098 1
0.270679061129424 1
0.377557512964952 1
0.019296915959286 1
0.453039274895698 1
-0.496954076096144 0
0.955431071336225 1
-0.495203553075131 1
0.31679752237458 1
1.01321273645765 1
0.666932701371429 1
1.36712949562703 1
0.331568233254379 1
0.125936076967438 1
0.562599513059173 1
0.398843962808776 1
0.415501607738392 1
0.810981415875032 1
0.763043594993414 1
-0.953962432748316 0
-0.115318324623406 1
1.19278020813893 1
1.07110356500433 1
0.311564375265742 1
-0.128733417705672 1
0.520087771251347 1
-0.261790613989721 1
0.730817405798579 1
0.2682306078965 1
0.499773814592577 1
0.581863154518341 1
0.272241776798615 1
-0.294388972773978 1
0.0876701289150604 1
0.392436054934681 1
1.06244048876743 1
0.552109295238718 1
-0.0990751957710582 1
-0.127199489377818 1
0.411945530368985 1
-0.112870434912428 1
0.369723772869876 1
0.385783006117107 1
-0.135433214305303 1
0.875735757199596 1
0.542756901842016 1
-0.22653293708373 1
0.368735323649038 1
0.566417165802153 1
0.357145328011476 1
-0.606238900926701 0
0.117172643469541 1
1.05914020736469 1
0.132195087765972 1
0.40603594988318 1
0.764111945272926 1
0.242217174337224 1
0.227011758964778 1
0.276139197990938 1
0.646905432908713 1
0.306705005941491 1
0.816482401655186 1
1.15677627531048 1
0.728466077895616 1
0.52468532259458 1
0.501237024711148 1
0.693940242158844 1
0.415901711830355 1
0.0302765474355265 1
0.419510309849404 1
-0.189464317289889 1
0.811690403855981 1
0.458549615933182 1
0.517542996345005 1
1.08055433407913 1
0.31182720449206 1
1.07500111497155 1
-0.127359831066721 1
0.29219202198096 1
0.629936451180097 1
-0.0739404403039552 1
-0.0282105440677268 1
0.528125583402822 1
0.786565131546779 1
0.897272870466589 1
-0.214776874866701 1
-0.0653490663536286 1
0.579840184697285 1
-0.284210914264191 0
-0.333669803311621 0
0.812000102427666 1
0.778619157588285 1
0.361091920611066 1
0.968664052076992 1
-0.115449010149699 1
1.22825447878456 0
-0.272743061795062 1
0.801300871306733 1
1.03055776840981 1
0.304957868885098 1
0.427335001260346 1
1.01560463744329 1
0.399831362711217 1
0.0796340448735939 1
-0.00412508119627124 1
0.832006232730168 1
0.528539944433989 1
0.464778524404175 1
0.843214688503822 1
0.286714184465161 1
0.515995496212381 1
1.17796301834324 0
0.575399606263859 1
0.539392846411451 1
0.246749192559736 1
0.226683774952046 1
0.706850201911608 1
0.502620972259704 1
0.693194449497075 1
-0.143719515914532 1
0.507081116817978 1
-0.223568479698042 1
0.796762695306599 1
-0.118170730256568 1
1.18010197903052 1
-0.554602566740317 1
0.0155427318239086 1
-0.33199934387476 1
0.787447873158576 1
0.37795754330571 1
0.739370564889331 1
-0.0388952513009973 1
0.152262077368559 1
0.468408860306387 1
0.00828672615996325 1
0.392827128986461 1
-0.0603292267012364 1
-0.320095457757847 1
1.27282244083139 0
0.983744736668823 1
1.15585070009268 1
1.19052986275564 1
-0.432318088080536 1
0.207344748727196 1
0.260984740229508 1
-0.270096635469921 0
1.22456899293068 1
0.392060132131642 1
0.314756618490869 1
0.15998204622257 1
0.312837334078283 1
-0.0928211423661797 1
1.38684218492264 0
0.398454381426729 1
0.451330557024814 1
0.0101386127077925 1
1.33199702429612 0
0.233216227526166 1
0.250333862451972 1
0.777994327423498 1
-0.0753206191107812 0
0.874325244939484 1
1.45835068833889 0
0.507106315216659 1
0.927405579298453 1
0.708410774906214 1
-0.250326175981601 0
0.322232611403989 1
0.125552052337393 1
0.712387936430769 1
1.26226558969632 1
0.350357973458234 1
1.18673152362903 1
0.869277329936747 1
-0.315200085811887 1
0.951184800599122 1
1.25115427067745 1
0.680650075501326 1
0.862678875354536 1
-0.327949475067155 1
1.10726063555835 1
0.534642031082331 1
-0.0259288519670618 1
1.19200684160195 1
0.951629979923797 1
0.62774065906042 1
0.626707351798607 1
0.0468169525886775 1
0.884928375317512 1
0.00630198513172783 1
0.0738329551757033 1
0.470312576031984 1
0.937880435918195 1
0.693057739447472 1
0.0752179159300947 1
0.345554314740071 1
0.109562353734235 1
-0.126545994231994 0
1.6916394119498 0
0.558609914543336 1
0.0749510013635213 1
0.335031802676774 1
-0.0473155050965596 1
0.533020103168615 1
1.50773442182319 0
0.473010432316943 1
0.290538102367406 1
0.439849650403228 1
0.0739418504941574 1
0.885153956382778 1
0.29747438500227 1
0.0890062838723604 1
0.750032506910744 1
0.532395295049229 1
0.0859425536082524 1
1.24188987692963 1
0.82681557773781 1
1.083909288725 1
0.822342713830884 1
1.28867556362469 1
-0.525285737158493 0
0.742713060403254 1
0.373183956269653 1
0.520547023494279 1
1.4690361443715 1
-0.486367278184696 0
0.341054179155386 1
0.681429097845739 1
0.425237543922685 1
-0.139732831206471 1
1.2664480844733 0
0.449565308680378 1
0.631844024959241 1
0.804639050868484 1
0.695137755466906 1
1.10182770165879 1
-0.361141614923366 0
0.606039777977651 1
0.774693895989743 1
0.96299583638817 1
0.287726838867463 1
0.595920463175453 1
0.779864817458847 1
0.208226483539697 1
0.136429193666177 1
0.334983558071693 1
0.72272189052818 1
0.255729988245379 1
1.36518335048413 1
0.947157486505358 1
0.507694782360392 1
-0.066757653369551 1
0.2611887126537 1
0.335703978948935 1
1.18080808370086 1
0.188295660006317 1
0.774974556900601 1
1.00891450757291 1
0.779067444123334 1
0.512637980676497 1
0.688657167324337 1
-0.412343633502734 1
0.53055818447568 1
0.544299104668104 1
0.250040014800875 1
0.963625033639625 1
0.806966129778328 1
-0.159211345971912 1
0.28013297348014 1
-0.0330082129217917 1
0.106613426830395 1
0.594730196477662 1
0.164599585887298 1
0.715770096033157 1
0.702077371442171 1
0.620208000191393 1
0.773860478304646 1
1.04771386731998 1
0.711882186814425 1
-0.498802624843018 0
0.930254518713289 1
0.182255710049311 1
0.820084434628559 1
0.437730254688733 1
0.262823775291446 1
0.611131827963005 1
0.875951386489047 1
0.759821216014935 1
0.660260237641853 1
0.163038716032483 1
1.13064855471853 1
0.534226397490554 1
0.60230758999821 1
-0.319151221346837 1
0.797491680781594 1
0.164000550544603 1
0.170076988592623 1
0.294474855156891 1
0.787894435966449 1
0.935700410997774 1
0.413433550656452 1
1.05554539809317 1
0.778309701012894 1
0.343939257108481 1
1.28046924765091 1
0.730657554372136 1
0.284198203776602 1
0.665189788653379 1
0.802463361798378 1
0.713981572001803 1
0.657789929442597 1
0.472958868222858 1
0.472391547156614 1
-0.0264504804032279 1
0.367752826717323 1
0.252154194496657 1
0.669687987009144 1
0.318189364883807 1
0.026072112653998 1
1.02631756054109 1
0.690530869372557 1
-0.149317381688094 1
0.719253447947644 1
1.11449160111558 1
-0.0812505899821903 1
0.492733494694088 1
0.254829695065741 1
-0.0628295267534418 1
0.375981079298418 1
0.153783494577953 1
0.0894852352763167 1
0.768026735638541 1
-0.449137988581896 1
0.316796764165047 1
0.309082457164124 1
0.452169892697116 1
0.0182803902869362 0
0.713752504002922 1
0.308508258490555 1
0.552964276479094 1
-0.375415939093085 0
0.617458748971522 1
0.158165871796276 1
0.743158013886809 1
0.32439326736502 1
0.521888638392377 1
0.390227843301571 1
0.798037139784356 1
1.62573299967979 0
1.20910374253188 1
0.424031358863057 1
0.923705084179466 1
0.498545461334515 1
0.319272851149493 1
0.325387804863211 1
0.443659180086508 1
-0.212559735381361 1
1.07636326684892 1
0.166643297074396 1
0.40436911620719 1
1.02841529863355 1
1.25117804231649 1
0.552100316959173 1
-0.133483519716938 1
0.951336439457107 1
1.42993337664222 1
0.702084664825579 1
1.60656287607455 1
0.666281452703851 1
0.662493835346461 1
0.842502838550271 1
0.820512770780818 1
0.476875159895093 1
0.367050502291429 1
0.313654294495204 1
0.734885468081986 1
0.720628817225877 1
0.122046727282172 1
-0.404163150661315 0
0.576690842638076 1
0.251603509675895 1
-0.0962730418501651 1
1.22676653860787 1
0.660065113655507 1
0.258167578448534 1
0.694575394572844 1
0.589524186319671 1
0.519942380834887 1
0.494332491122185 1
0.713369555270447 1
1.16963525720357 1
0.420687862011638 1
1.45263412326924 0
0.467296154593896 1
1.01001860353914 1
0.781464939972429 1
0.349933736876002 1
0.205873873776154 1
0.851709152392459 1
0.642752494757999 1
0.817098046134971 1
0.447312735714829 1
1.11618613982603 1
0.794593042993702 1
0.0310798282310168 1
0.660757472814566 1
0.0438104494650866 1
0.277961520251955 1
0.917033961911196 1
0.646100339530878 1
0.698184253543502 1
0.595841452035319 1
0.176933275501824 1
0.982790293799861 1
1.10069407826425 1
0.284642693876602 1
0.0864382324166657 1
0.554212221846583 1
-0.649132599979727 0
1.27855165054818 0
0.602760476194109 1
-0.307306398656282 0
-0.0640481828090512 1
0.345757166347533 1
0.573167691310855 1
0.61727054550847 1
0.347667131001557 1
1.29116433688559 0
0.436445846266284 1
0.468995795664662 1
0.528650994791817 1
0.283727140542995 1
0.432908791662679 1
0.871768815947607 1
0.922251029837193 1
0.762439629211556 1
0.358495705560165 1
0.248447793814889 1
0.808446822690402 1
1.04940038692765 1
0.66728955905709 1
-0.0722710335696232 0
0.768044171773785 1
1.39105043787446 0
1.10080502227584 1
0.20645636804795 1
0.856854038433273 1
0.426846584745201 1
0.807009602368751 1
0.878431115131928 1
-0.00104798311194431 1
0.72601296599009 1
0.387710702491557 1
0.43715878879097 1
0.593398488542835 1
-0.178279647849949 0
0.734174916272234 1
-0.633807419066653 0
0.319055635457104 1
0.720948934770956 1
0.517003722942446 1
0.695459457155122 1
0.367526172889111 1
0.0412668973054287 1
1.09823503986376 1
0.442933598480118 1
0.592930128328063 1
0.684837091359218 1
0.131343639785694 1
0.370684489251699 1
0.549770248694938 1
0.214444747841249 1
0.321693398824033 1
0.170377552558487 1
0.318427772486748 1
0.520839694781797 1
0.702510941961012 1
1.00506659154497 1
0.330731959750516 1
0.836082669213636 1
0.0190169336766857 1
0.35523842240904 1
-0.427264985203947 1
0.829580697327065 1
0.868292992105152 1
0.480103403316861 1
0.251883155018763 1
0.644127086769954 1
-0.604035225559845 0
-0.141993770270711 1
0.0209223039678635 1
0.620865422245914 1
0.0424261437975532 1
0.694397965643432 1
0.0784385153725438 1
-0.0841456882992844 1
0.595630602829359 1
-0.286824175412392 0
0.226369439576875 1
1.16559906664864 1
1.26865513083027 1
1.2474698517129 1
0.607191378938779 1
1.12222761663528 1
0.863996843528369 1
0.364473847711687 1
0.652815599442484 1
1.52973569973754 1
0.89129274667676 1
0.462056687821663 1
0.314750554122752 1
0.837060466959757 1
1.12891019231223 1
0.34068871850493 1
0.478186387349533 1
0.966555385163367 1
0.962944046914952 1
0.366871225894005 1
0.669497014339846 1
0.310888970147431 1
0.877423941224881 1
0.533432212965291 1
0.85042216908623 1
0.878610389964458 1
0.749597403807857 1
0.259932026370508 1
1.0784167091913 1
-0.101921959274575 0
0.500055063478552 1
-0.631017202074458 0
0.424034510759289 1
0.338943016828908 1
0.42788559528243 1
0.189837508132197 1
1.03498239345804 1
0.612550120451341 1
1.18677606871694 0
-0.778473175933206 0
0.782383163776726 1
0.557875575215283 1
0.204787055841538 1
0.580000302617541 1
0.568517593290167 1
0.378450820759946 1
0.237166129762341 1
0.993367257738708 1
0.392677150435547 1
0.794270058059787 1
0.40091553376561 1
0.808299226677738 1
0.148519853926427 1
0.998190660053757 1
1.13443416118957 1
0.779417305966544 1
0.992230158136054 1
0.433160869774283 1
0.73635438543971 1
0.663958298488304 1
1.25912764633261 0
0.864121779708541 1
-0.625866980117611 0
1.0412173921281 1
-0.265987429045853 1
0.730561440351451 1
0.0634451165602692 1
0.100349093868421 1
-0.432848541798916 0
0.785750542958538 1
-0.197635902064241 0
0.501055550961991 1
0.245338172832324 1
1.06357287102629 1
0.244161478302956 1
0.785892748319801 1
0.599932368174125 1
0.0104922455763077 1
0.454219722072159 1
0.262896007150596 1
0.0725689328731657 1
0.870508446151549 1
0.0748257105962348 1
0.857470238909632 1
0.486733254808199 1
0.0611761704135722 1
0.353388444611194 1
0.729720801173852 1
0.445150956998313 1
1.0584291156675 1
0.518483304894193 1
0.96857831987884 1
1.23193647820163 1
0.932298868116332 1
0.887344535130928 1
0.445556823863207 1
0.746504220585593 1
1.01621960361937 1
0.180499473598827 1
-0.781099401028571 0
0.826516524248998 1
0.00777865194875567 1
0.020666410313503 1
0.696995541816149 1
-0.179186774083926 1
0.081428271651586 1
0.370302596623068 1
0.368135004399577 1
0.0185379319861209 1
0.386092267197125 1
0.656832583601109 1
1.64344317160303 0
0.446346265037332 1
0.722051402945887 1
0.371996134572823 1
1.04624982793657 1
0.43932078532684 1
1.49821914250763 0
-0.690930561255526 0
0.959818060975367 1
-0.0464521660617733 1
1.02089481426787 1
-0.0577437237659349 1
0.96277976473589 1
0.948077051157901 1
0.645763165971116 1
-0.397408605290548 0
-0.078038422583129 0
0.720409856782074 1
1.13556745127893 0
0.753865008469014 1
0.961329360265937 1
0.814782041237919 1
0.486947210091592 1
-0.143993977812379 1
0.477238847747729 1
0.394807353063418 1
0.523853582378345 1
0.758612933222254 1
0.602957791072995 1
0.168024982522141 1
0.516844129218565 1
0.837903902491353 1
1.0668486328828 1
0.728736647469447 1
0.367439411249801 1
0.386581080719198 1
1.05332215428446 1
0.474785541073535 1
0.676373695206702 1
-0.139310289741759 0
0.820597724635297 1
0.43710435154625 1
0.702506420803092 1
0.185553511618735 1
1.42286326036126 0
0.631982620173019 1
-0.739780329938219 0
0.79294824203673 1
0.571912666590938 1
1.05855474512941 1
-0.0340982989492851 1
-0.180370377872605 1
0.123244334510831 1
0.731761496237347 1
0.983032842894057 1
1.38931244693012 1
0.213062778112308 1
0.0535031923414494 1
0.785902989630859 1
0.419513426621605 1
0.680212032036174 1
-0.0364768961772989 1
1.25295173035683 1
0.30662951810359 1
1.23327760960928 1
0.464472366482291 1
0.581158805614164 1
1.30875794126184 1
0.411136073326556 1
0.146707784665155 1
0.101571159360772 1
0.164732417415637 1
0.744689970499922 1
0.237652255471915 1
0.979731571023595 1
-0.190898527602601 1
1.05710092531072 1
0.949540459757732 1
0.428491218261375 1
0.436948270323148 1
0.81110645203898 1
0.48841978326401 1
-0.270349594021793 1
0.153736875393536 1
0.500116460750789 1
0.2052048118309 1
0.14381245266567 1
0.40321440104263 1
1.51484836511834 0
0.789179123295942 1
0.978342876210633 1
0.591455070087304 1
1.31923155171234 0
0.344588098756797 1
0.856178279959809 1
0.401882685263893 1
-0.024857058544095 1
0.0264129000810182 1
0.206839641697663 1
1.26016623431382 1
-0.342309570690118 0
0.164978996624255 1
1.40589859801764 1
0.526893655790135 1
0.181076344759674 1
0.605849230766241 1
0.956134058676007 1
0.928886819477965 1
0.969186486459092 1
-0.542116952189985 1
0.0579351374105045 1
-0.490277357108471 1
0.441678495535619 1
1.18268772039897 1
0.792779363879698 1
0.614608390951315 1
0.412554733615074 1
0.350864432109287 1
0.523802400760959 1
0.635932239807137 1
1.18125740631519 1
1.18446348313556 1
0.957593004016013 1
0.548636552931148 1
0.687017969698579 1
0.438032637149565 1
1.25128957932776 1
0.583276266481195 1
0.778576565475234 1
0.298225296232505 1
0.321713759199054 1
0.515133323990478 1
1.10216826499948 1
0.31062535515423 1
0.669567098158084 1
0.0248550591227625 1
-0.179421103675381 1
0.219424913528427 1
0.704252299998334 1
0.123699327393548 1
0.358518878528323 1
0.40855989196497 1
0.0551167037464556 1
0.224761591585797 1
-0.26899647004868 1
1.14753963163838 1
1.01415208123777 0
0.14273726269599 1
1.01530072918912 1
1.07321096530271 1
0.793325620055286 1
0.578060135572019 1
1.81403725986591 0
0.798229306244625 1
0.231994838449069 1
1.26716588070346 1
0.213160157142776 1
-0.0420442314616979 1
0.0303587398447795 1
0.655033894965919 1
0.412493800830849 1
0.698808451583557 1
0.0961711387066732 1
0.69030172558929 1
-0.481269929724245 0
0.76867204311648 1
0.546836153949381 1
0.318462903263128 1
-0.145068833594726 1
1.08288774592737 1
0.810406620441219 1
-0.586534629383742 1
0.438416745274999 1
1.39667594134994 1
0.317502891478412 1
0.532398694099516 1
0.597473307653038 1
0.516119795911502 1
-0.109494296553883 1
0.108679861701687 1
0.0628632172580082 1
0.548238145297866 1
0.479979525220452 1
-0.218965182577084 1
1.03571079685543 1
0.246438482906568 1
-0.121344102299232 1
0.526246116086709 1
0.785550030282431 1
-0.474942514290041 1
0.694589111406637 1
1.11376022270773 1
0.7582670556432 1
0.448581873273041 1
0.184198430000943 1
1.06332772917047 1
0.0360395226448581 1
0.440250923982197 1
0.406665930354632 1
2.12903613707216 0
0.783658500545687 1
0.867859671113861 1
0.221036779873526 1
0.326433509187376 1
0.527780655922085 1
0.216756744477329 1
-0.365198804081472 1
1.14288154223255 1
0.675361980336701 1
0.652518201834843 1
0.563813901624203 1
0.701672995436299 1
-0.137220310321421 1
1.31935469989205 1
0.559659876942578 1
0.971058761075638 1
0.624974932240672 1
1.05010341693267 1
1.29529393281833 1
0.533445242162913 1
0.136239604972845 1
1.28257332775465 1
0.843368902657362 1
0.514902317175064 1
0.821127982982019 1
-0.060769488259025 1
0.505438209588619 1
0.28001067054503 1
1.16233611003459 1
1.24643192900638 1
0.766433896468436 1
0.463526823779508 1
0.235332724711267 1
0.885222767602202 1
0.539707942189804 1
0.124473477290431 1
0.44532425004161 1
0.569843817825207 1
0.466246534847981 1
0.401935435506784 1
0.327883902925014 1
1.60356200202553 0
1.10630662629513 1
0.730963841146429 1
0.3733091587353 1
0.36983716075127 1
-0.231286182441385 0
1.1384298698511 0
1.14503480544981 1
0.672251572810811 1
0.693668858272787 1
0.33997132800846 1
0.640039900965289 1
0.27648219334119 1
1.22027432504445 1
1.02096657662644 1
0.201314721529178 1
0.802228664333701 1
1.14256638649129 1
1.40976536844476 0
0.440676182622147 1
-0.00882102642049126 1
0.341644955440467 1
0.323951378352378 1
1.02361205625416 1
0.429510864308607 1
-0.1172344031797 1
0.477480596771893 1
0.307725310960752 1
0.956575694482764 1
-0.383145001448509 0
0.63092000398038 1
0.757374058387903 1
0.306767687217755 1
0.0912927041094807 1
0.645545025488282 1
0.158681067429768 1
1.18315401992476 1
-0.492272993583762 1
1.68815813759371 0
0.907590068358188 1
0.536243631770451 1
0.815020416699228 1
-0.259540278657334 1
0.261328283489323 1
0.554882127105821 1
0.407013026797357 1
0.841887213367839 1
0.712834602198186 1
-0.103761044441764 1
1.00069259987622 1
0.328741473640634 1
0.094434098081397 1
-0.481581457804905 1
0.0414180324616358 1
0.61849168916646 1
1.13749948976524 1
0.438631930189641 1
1.35878684208022 0
0.124324410605231 1
0.206763367091696 1
0.296180804593273 1
0.726396172683111 1
0.68847620580667 1
0.870945860480093 1
0.593386559390709 1
0.734669944722782 1
-0.136823442174441 1
0.766397632221678 1
1.09343170707678 1
0.422361219181998 1
0.459171583327877 1
1.16858348776025 1
-0.011979972172258 1
-0.190791762505693 0
-0.000262192140533496 1
1.00089785233262 1
0.858580634050486 1
-0.23978435938292 0
0.629085505532418 1
0.919189065917595 1
0.710554626164811 1
0.375685260467419 1
1.61581790446844 0
0.856712287205522 1
0.667381742894254 1
0.980029808171112 1
0.147745887757335 1
0.664336807401033 1
0.306490807949427 1
0.380823727829291 1
-0.0550378300790434 1
0.464854692593056 1
2.01399502417061 0
0.582056646930636 1
0.424844162699238 1
0.71727977413908 1
1.12044760537218 1
0.833133250763622 1
1.19366393416837 1
0.92786537622273 1
0.146340778266661 1
-0.0264938690945685 1
0.647442127550812 1
0.791135679330401 1
1.3250484699638 1
0.594069834848446 1
0.708240085819916 1
-0.345984992350831 1
0.473776124727463 1
0.348247059013497 1
-0.224827605749397 1
0.118772105307148 1
0.189561119298817 1
0.873934498885632 1
-0.350482546296304 1
-0.0456769767211217 1
0.0342909362038285 1
-0.228259529140397 1
0.0594557996661107 1
1.17976793415715 1
0.483917313208328 1
0.506121295110839 1
0.375565004326165 1
1.05991452528852 1
1.16432355923084 1
1.31698016250325 0
-0.276357011564035 1
0.16165965116742 1
0.404665929338525 1
1.01043947653559 1
1.0653107009305 1
0.638983595402478 1
0.480091924653985 1
0.251440368467263 1
1.0581606425731 1
1.19364069060851 1
0.872934877872484 1
0.331587944737735 1
0.524090818975813 1
0.324823592727963 1
0.790799120184681 1
0.0711010538985938 1
0.951254443875068 1
0.544043267482519 1
0.903193846310695 1
-0.126579936224914 1
1.21414889529736 1
0.110332480317843 1
0.561966236740461 1
-0.426539056068072 1
0.118187615748694 1
-0.193935279794677 1
0.375968452730925 1
0.804598324693342 1
0.132089736866377 1
0.474657497440571 1
-0.0731613493350678 1
0.917774132979992 0
0.764109219967482 1
0.734226491054158 1
0.704454213322048 1
1.34576510488353 1
0.216237983447557 1
0.252636184909621 1
1.64683952017275 0
0.806313073840156 1
0.910072324645402 1
0.794312126139007 1
0.860948289476399 1
0.530543892475398 1
0.522294774987597 1
0.237207977074169 1
0.347101183872558 1
0.650337186063506 1
0.0706908539210487 1
0.951283160628827 1
0.780065835560318 1
1.19070756636121 1
0.609731295671795 1
0.0976421072353926 1
0.686384545194684 1
0.667909197754844 1
0.720877033028872 1
1.22769512143853 1
0.00142557753489364 1
-0.436116482679478 0
1.42999641301229 0
0.57853272669962 1
-0.488119486471076 0
0.899688482405192 1
0.738361499967259 1
0.771600714525021 1
0.577721185430174 1
1.26211195856652 0
0.86763761302275 1
0.220037710283842 1
0.0370602288914885 1
0.755642179891469 1
0.379031411643882 1
0.0554617672568244 1
0.375468406036266 1
0.708297020212274 1
0.279047815755171 1
0.396230530166857 1
-0.14252477340003 1
0.828482208521786 1
0.449176008236463 1
0.763019742748232 1
0.599079056737337 1
0.247283841659682 1
0.423086405681933 1
0.816441893937135 1
-0.372225344370549 1
-0.265934413717181 1
-0.0252880187228668 1
0.313575198999077 1
-0.420796024860264 0
0.00990081172108317 1
1.3958725676359 0
0.534300631129858 1
0.0726922319120867 1
0.932528722280082 1
0.4286333342907 1
0.331907422760847 1
0.515773664140124 1
0.300494950687121 1
0.428573965553298 1
0.692833584647655 1
1.28801064539087 1
0.321413173019545 1
0.115970056903862 1
0.660574160804423 1
0.458851843640265 1
0.601391447313443 1
-0.224397000490654 1
0.579317797682392 1
1.30684660991658 1
-0.114576389311769 1
1.13701670005249 1
0.911989323273813 1
0.0824789602203704 1
-0.311733164502291 1
1.1104661563961 1
0.326827301546932 1
-0.286329427058606 0
0.384595884633663 1
0.911342559915257 1
0.754609503170901 1
0.674144829344113 1
0.535719231159888 1
0.562012590599282 1
0.822076273248077 1
-0.204234973252803 1
0.404228408782519 1
0.720617707575141 1
0.575649779405255 1
1.04792141979351 1
0.442500443063562 1
0.626690287909047 1
1.01676508918134 1
0.385898104642833 1
1.09699260266079 0
0.986444969164311 1
1.14254589699361 1
0.0581365816993209 1
0.848188591886837 1
0.0105657319155008 1
0.392699967250585 1
1.2349562513102 1
0.124762407947608 1
0.525640724434073 1
0.0658176256772691 1
0.382032853903078 1
-0.583663762159772 1
0.632089654319069 1
1.06825973719643 1
0.557409552400628 1
0.107601615704441 1
1.60654864363883 0
0.56931492580764 1
0.833525861320093 1
-0.254916065037561 0
1.1368728863094 1
-0.19234558698531 1
-0.199983747538021 1
0.438317270980657 1
-0.148836039208845 1
-0.333302111609309 1
0.266956797192962 1
0.862222372107043 1
0.0734442232850442 1
0.719539172187707 1
0.465856865675842 1
0.153455070200413 1
0.916844590537917 1
0.233751866438557 1
0.622263099783353 1
0.135428962633599 1
1.31059060788738 1
1.12473138097401 1
0.370931727550754 1
0.713498245122672 1
1.16336190237382 1
-3.51335955817156e-06 1
0.106257517766009 1
0.815411010216733 1
-0.0644692228080418 1
0.907480113619642 1
0.310405373360842 1
0.362057445242104 1
0.298343568859564 1
1.07342652977405 1
0.167551231965789 1
0.0235321120076802 1
1.90673396243171 0
0.514409339913945 1
0.878129169182988 1
0.200172703008393 1
-0.50315271737616 0
-0.00698047373437422 1
0.56573346702754 1
0.97296977517043 1
0.440004493774583 1
0.108473281206773 1
-0.0753052161221305 1
0.388880428855341 1
0.86532095663136 1
0.603474336773229 1
0.207194011940045 1
-0.309227966770533 1
0.234083862463671 1
0.919246750299994 1
0.914870203389616 1
0.69454916967307 1
0.905915796443745 1
0.490166390159469 1
0.149113361390469 1
0.487514051620431 1
0.479644727578664 1
-0.207515038270128 1
1.16151804675025 1
0.409484251400526 1
0.285080750417598 1
0.462195401376996 1
-0.191095108339073 0
0.383594537453615 1
-0.709910976523705 0
0.72880908000098 1
1.42200495959627 1
1.09393381466279 1
0.348188723375427 1
-0.104557250339889 1
1.40700200585329 0
0.772731477333011 1
0.392419501065317 1
-0.440622274989767 0
1.19672150171472 1
0.206686219518368 1
0.198975075542221 1
1.20444059974442 1
0.764409651692563 1
0.331333549303692 1
0.764572351642105 1
0.718961229033181 1
0.255507024969639 1
-0.238685329046694 0
1.08503063961297 1
-0.356571180140382 1
0.058419222393857 1
0.319329478759632 1
0.152354614209366 1
0.206551642887842 1
0.24785941892761 1
-0.284949352634591 1
0.183983528878108 1
0.080197491672924 1
0.785776477506244 1
0.547898076862651 1
0.103171613939616 1
0.816598529865117 1
-0.113376783381651 1
0.296557784199691 1
0.0202880068824383 1
0.190504464758287 1
1.86358651049841 0
-0.535681728695947 0
0.691169880962985 1
1.59127003776864 0
0.260745957568151 1
-0.160732910517148 0
-0.313602444367313 1
-0.136596690386986 1
1.0832545489315 0
0.389141321243598 1
0.683004666283449 1
1.41435270693849 1
0.448825770614601 1
0.435121512793613 1
0.524986302618002 1
0.381108761066202 1
1.40935946987045 1
0.481355776168822 1
0.789591959215392 1
-0.294674729658821 0
-0.0606830877102865 1
0.721705124748323 1
0.220400439595369 1
0.107435999265258 1
0.712970503314711 1
0.808052852094202 1
1.44277693205608 1
0.189158683464448 1
0.310014562047934 1
-0.737572295498462 0
0.434505081024047 1
0.617328657345841 1
0.420597158562878 1
0.673194179695934 1
0.562158241487092 1
0.737661136872535 1
-0.0367274656190786 1
0.709876125488826 1
0.0798684601016823 1
0.180895333874751 1
1.71531098502219 0
0.452376912323781 1
-0.234915769835697 1
0.287096310387219 1
0.624280339581151 1
1.37898858982324 1
0.779712317989561 1
0.334161624119864 1
0.10341320177399 1
0.319170170799343 1
0.924841800646414 1
0.0877532866423792 1
-0.0120516916581299 1
0.56632991481799 1
0.662852692076111 1
1.11286565949788 1
0.379929716881714 1
0.390726760824438 1
0.271761331407055 1
0.616736783617394 1
0.725976022216408 1
1.21285561094612 1
0.593746547480442 1
0.61699222435631 1
0.565087447461046 1
1.2461440454873 0
1.12676032498952 1
0.378501849827375 1
0.520146063727801 1
0.621566063985208 1
-0.436081633031067 1
0.769669046417556 1
-0.129353364009701 1
0.193743615779733 1
0.960098684359253 1
0.0141278099321663 1
0.520785523899247 1
-0.0759668616848032 1
0.946278870302433 1
0.461934802116588 1
-0.0172535598721089 1
0.431979379952282 1
0.824925866970891 1
0.965112569130317 1
0.526567813164645 1
0.777064131519351 1
0.350975529897879 1
0.0701147340910742 1
0.478959611773252 1
1.48385570435382 0
0.364309781438987 1
-0.0713854561954011 1
0.14137405292392 1
0.306067762217927 1
0.546081169366587 1
0.395886063826437 1
0.299718838196292 1
0.676781711646165 1
1.41491933094773 0
-0.387466371452211 1
0.129027741225025 1
0.96604559175467 1
0.984190276738427 1
0.485977697335067 1
0.295737259801551 1
0.832798018524613 1
1.1016548243093 1
0.400101309704649 1
0.262293480303053 1
1.0156049593208 1
1.0438752796817 1
0.0188809772960819 1
0.447491857636506 1
0.351528013746709 1
0.109211878663602 1
0.444131008112436 1
0.105133763371783 1
0.117954213261064 1
0.555945909356523 1
0.895506039987666 1
0.286380765797828 1
1.37489427901417 1
0.380439173718975 1
0.220605750212019 1
-0.142038333116724 1
1.07930539187212 0
0.296153413558387 1
-0.445537610163615 0
0.791872638623693 1
0.615364743512688 1
0.48781754001165 1
0.925146550549185 1
0.314748273237009 1
0.180516846834261 1
1.68760765186688 0
0.274601108893472 1
0.476262486223847 1
-0.354858442081633 1
0.761106499646358 1
0.570407710125999 1
0.742928071060145 1
0.322300758382904 1
0.298477180599832 1
0.554574474249836 1
0.215042476396897 1
0.304027166163503 1
0.410428846910206 1
0.194857287817798 1
0.41356762076627 1
-0.436666267289936 1
0.309866376154984 1
0.756105736335073 1
0.706481951021268 1
0.610019910122599 1
1.31362494254109 1
0.858044709009931 1
1.23785430263388 1
-0.798465259344553 0
0.837311733511415 1
0.0580732597219975 1
0.0439689942066844 1
0.725081577107269 1
0.693294530535059 1
0.941445870885412 1
0.679562109380866 1
1.40296012563018 0
0.656682636362981 1
0.964026615362952 1
-0.124401976044336 1
-0.036401287420776 1
0.974947516233124 1
0.503711978178138 1
-0.286515584204 0
-0.584789003364111 0
0.777298091079419 1
1.10247507790504 1
0.602639552906272 1
0.172149246884505 1
0.869808896825324 1
-0.167105526338698 0
0.764864131291761 1
0.0506273041938336 1
0.572285892853829 1
0.172761119182533 1
0.7642084649211 1
0.254872688820883 1
1.05558595823516 1
0.446422624066772 1
0.258607167450956 1
0.595149454556744 1
1.34986067560323 1
0.516294254391966 1
0.219831043239735 1
-0.347511023371531 0
0.203577430504182 1
0.324336859282004 1
1.32015027482509 0
1.15459341121645 1
0.626786143394701 1
0.511614623506806 1
-0.428761325791725 1
0.407082924963433 1
0.238888610806933 1
0.172441600846167 1
2.26661094531462 0
0.690907719001943 1
1.00869218222431 1
0.591367975577828 1
0.861238472333119 1
1.10442619753389 1
-0.095761955999268 1
0.673398483394165 1
0.714375068427591 1
0.224071728033604 1
0.928459620653426 1
0.780537930278749 1
0.158021561952654 1
0.276493862824637 1
1.51215965717703 0
0.863552263630061 1
0.609950406541164 1
0.576823420522885 1
0.0706139375844979 1
0.0576084897821738 1
0.0726733193318205 1
0.613782655033289 1
0.668348870630415 1
0.982758832533514 1
0.386449258453881 1
1.31571328842805 1
1.13401588141168 1
1.02128259829555 1
0.48480275928045 1
0.142681221828772 1
0.487249466558411 1
0.405965038747135 1
0.643892504252885 1
0.0984180747756476 1
0.201371944312347 1
-0.254756797402243 1
0.356142003447354 1
1.20497814037965 1
1.26313497878729 1
0.856048982662435 1
0.287093498690108 1
1.06050139041354 1
0.863306874719736 1
1.17745755746428 1
0.673970765338336 1
0.268666240205956 1
0.626833725765986 1
0.241340990950641 1
-0.137254290186077 1
1.07702589857752 1
1.06218792135118 1
0.129238072736183 1
0.334434755213687 1
0.413374078915391 1
0.346491189489621 1
-0.373663250909771 1
0.203172303694206 1
0.365061682512036 1
1.07752900068925 1
0.876925713994967 1
0.908875335895155 1
0.45016512730816 1
-0.0571414408594499 1
0.954383732102363 1
1.47733373889951 1
-0.361388765302318 0
0.4091263809112 1
0.655010372947291 1
0.710774259532169 1
0.313264026162477 1
0.0722457867806802 1
0.847390078098586 1
0.821883046976463 1
0.578559572860098 1
0.617609881922826 1
0.722842422532473 1
0.514361121089967 1
0.0893124944862115 1
0.383200273008513 1
0.103581901322471 1
1.24776791983085 0
0.951983166732342 1
0.547778399856991 1
0.702618575591584 1
0.805860399160709 1
-0.10908502837634 1
1.27211499263615 1
0.0838157432163505 1
1.26109573955301 1
0.341282804372965 1
0.897970829804094 1
0.56462817625884 1
0.674624896603492 1
0.793378255996237 1
-0.0505647217922451 1
0.40728467154236 1
1.30905600508468 0
0.639829900254746 1
-0.0578974209696412 1
1.17031599164665 1
0.0681798836731911 1
0.0176811443227372 1
0.577891855944526 1
1.35468635758561 0
0.0673685647283645 1
-0.14691231658719 1
-0.0981803825038655 1
0.213287250724181 1
1.77458430856245 0
-0.00615692413183412 1
-0.282366255055886 1
0.526570599517719 1
0.867484392067846 1
-0.759283310717196 0
0.164059213292479 1
0.310657139267908 1
1.02017639120355 1
1.18842066346046 1
1.08454043799239 1
-0.234152085315107 1
0.525105791732425 1
0.719993780924953 1
0.217455582094625 1
0.983484967683184 1
-0.456958755985183 1
0.36836765745264 1
0.136639853819642 1
0.331656887373491 1
0.199570920930011 1
0.511625941706252 1
0.82530911432555 1
0.710451261295276 1
0.458492090707545 1
0.426922153078795 1
0.647424429159726 1
0.242184407861286 1
0.998996801136925 1
0.552275825623568 1
0.208479472438192 1
1.41179277111187 0
0.941550918453513 1
0.740462894715605 1
0.65834114561531 1
0.81413240469608 1
0.875689889116992 1
0.299095621055248 1
0.189976157579884 1
0.0465315149222978 1
0.623875868179614 1
0.0677982859911473 1
0.534743751455549 1
0.277024956215116 1
0.744657350471287 1
0.921086251101334 1
0.174848908188198 1
0.613071722040188 1
-0.0661491715712366 1
-0.576999245410736 0
0.709004052760117 1
0.281067120158627 1
0.107082595504839 1
1.10323556249901 0
0.539825812958477 1
0.219545960602239 1
-0.00575730005646146 1
1.15405992701519 1
0.188123200438 1
0.770425149191819 1
0.664745395815339 1
0.90586274292487 1
1.01711708734063 1
0.232846276321202 1
0.883040940234505 1
-0.095344139573521 1
0.0602126213554464 1
-0.0206783500950437 1
0.954871628385633 1
0.801864662158398 1
-0.20302964744719 0
0.447206553358206 1
0.277263314783662 1
0.413920396288485 1
1.20658368806304 1
0.864290868960692 1
-0.064908315239387 1
0.279366420225956 1
0.663598056425909 1
0.794491050223258 1
0.50785270461144 1
1.05899847965499 1
0.799050322998696 1
1.21702401303066 1
0.867001401635135 1
1.43246448302781 1
0.977568541232799 1
0.441420811369762 1
-0.168184430737546 1
1.22208883036522 1
0.973330248104007 1
0.801749298622752 1
0.503212956482707 1
1.04501716653585 1
0.92694094287084 1
0.509402765543791 1
0.813748780191455 1
-0.101072184870353 1
0.483853892524262 1
0.46809921801253 1
0.126325665668381 1
0.612521259829925 1
0.272591635792879 1
-0.156598809973022 1
-0.00324008831642777 1
0.0443076975402916 1
0.960357976757479 1
0.0379531430888681 1
0.192886074772064 1
0.539492848350365 1
0.561762325745474 1
0.553695733505006 1
0.452512133539561 1
0.52799516649093 1
-0.00023326260482184 1
-0.0942963638129767 1
0.445815055267506 1
0.863517172085402 1
0.074082184097721 1
0.623559657387709 1
0.944965918153106 1
0.160580058995402 1
0.782370078469348 1
0.20958695025708 1
-0.016970886540456 1
0.791160182700829 1
0.518923696707501 1
0.597697043303769 1
-0.0520395424526444 1
0.550269104187956 1
0.0979916051257607 1
0.692311710166304 1
-0.110508552181907 0
-0.37631389530514 1
0.668133558283705 1
1.06938082134807 1
1.18638943735797 1
0.368411419541487 1
0.863758915006459 1
0.793416192466755 1
-0.0942942272646885 1
1.22651303891154 1
1.04859502009133 1
1.59591731744556 0
-0.0708271593927401 1
-0.0433197079357945 1
-0.0797681355209708 0
1.2389024633109 0
-0.331800886158171 0
1.22157739892205 1
0.0723852049250248 1
0.377879556657261 1
-0.120539346193434 0
0.306699104596782 1
0.726806879378037 1
0.905666732280974 1
-0.122691123886976 1
-0.00513697363811347 1
0.800272518812512 1
0.191723085224081 1
0.462760445673525 1
0.36808525608984 1
1.17232066802477 1
0.554056941364139 1
0.2049602842453 1
1.18402701177541 1
1.53904027389474 0
0.444493202195878 1
0.516497687544076 1
0.252273806357297 1
1.30467314148552 0
0.648580761827844 1
0.606912059431756 1
0.921244508484812 1
0.26731506263379 1
0.761979319603552 1
-0.288045489271282 1
1.05782730225045 1
0.274991880703083 1
1.07844782670137 1
0.274803137708892 1
0.673522170813135 1
1.25219408328329 1
1.19178727608178 1
1.34934580944803 0
0.235509049728238 1
0.845846789198568 1
0.637450628307067 1
0.832369993260127 1
0.404259600890407 1
0.853158265178994 1
0.563549657508881 1
-0.100843640851352 1
0.378144103924717 1
0.658349730381868 1
0.569908598035644 1
0.062732364698339 1
0.0414175942261812 1
1.16905057863952 0
0.0160624306863565 1
1.41005499136454 1
0.332443587750504 1
0.242316201813088 1
0.431562807502911 1
0.625178361119357 1
0.724700743418391 1
0.232182788118843 1
0.745646983676119 1
2.44272464969755 0
0.457459061164836 1
0.806826046952781 1
0.39128283174757 1
0.720402275238364 1
1.06313792734359 1
0.63829411120607 1
0.855209183734326 1
0.968723614335364 1
0.976717116382528 1
0.59431466300856 1
-0.00741441839592099 1
0.690266029255935 1
0.132190213283073 1
0.542504858219252 1
1.21692420452414 1
-0.232520985929383 0
0.407182548671665 1
-0.45524889061791 0
-0.120668004064357 1
0.700263821765108 1
0.990159177700106 1
0.436337862817643 1
0.40062366984908 1
-0.202919306844542 0
0.627829779854821 1
-0.869690726950137 0
0.355651077333142 1
0.584152855787595 1
0.352069578682835 1
1.05041897250524 1
1.00505661602982 1
0.974329323261138 1
0.08622633517181 1
-0.447372910706177 1
-0.381850105892423 1
-0.428266833775207 1
1.04123975949869 1
0.524462947761519 1
0.249128388236089 1
0.601302525888352 1
-0.0434082819091303 1
0.0365197747009652 1
0.732028246011189 1
0.953532992742583 1
0.140374898033201 1
1.02215239528145 1
0.41139348940999 1
0.101684369205241 1
0.323624990714314 1
0.727565326381926 1
0.396123237596496 1
0.375265307320692 1
-0.407130953250564 0
0.212286294771328 1
0.671326187401218 1
0.488218615744505 1
1.07933839352237 1
-0.275139128106075 1
0.800194681974788 1
0.391503626537518 1
0.87867351296895 1
0.662592068737685 1
0.171800526919769 1
1.29437766556448 1
0.4911036873435 1
-0.279786307903596 0
0.794352133208453 1
0.747729861260262 1
0.185747221365466 1
0.993141991042899 1
0.324361153011209 1
0.288054416203446 1
-0.0399086584402431 1
-0.0411210187176337 1
-0.00496631207190271 1
0.786817704808471 1
0.738161239110458 1
0.775853414083523 1
0.371108960563673 1
-0.147082655080583 1
0.565754018390602 1
0.288164603084065 1
1.27711557349904 0
0.699069128834522 1
0.627918926149961 1
0.0774775640338912 0
0.13623926997968 1
1.05963004783957 1
0.545907621624144 1
0.0598732817608296 1
0.612457421143332 1
0.682843258943749 1
0.553413779147975 1
0.30905190326617 1
-0.0440453264631409 1
0.233950012581277 1
0.470161843656936 1
-0.731788470633302 0
0.106401413051442 1
0.880800559272391 1
1.05618114214594 1
0.431433000302154 1
-0.123455976376871 1
0.878044876454094 1
0.509210044272815 1
0.0549837129216368 1
0.0668052596846098 1
0.303450264615548 1
1.18483473151128 0
0.770062499001688 1
-0.245610457062319 1
0.891467683664434 1
0.497559691552058 1
-0.409281248239872 1
0.963178846511376 1
0.361883948657426 1
0.790331506188865 1
0.207840411147624 1
0.302680199750344 1
0.115562355313117 1
0.523184929389395 1
-0.0546718837615264 1
0.944480416154518 1
0.246723612994752 1
1.13360014350199 0
0.782565980242801 1
0.0320867151032676 1
0.961984060245701 1
0.205274523467535 1
0.797219792463523 1
0.826755125513826 1
1.21537017865547 1
-0.281475874596979 0
0.822203395824586 1
-0.0489340793022995 1
0.502080162155812 1
-0.0140655389183491 1
0.378853499166166 1
0.376712615955346 1
0.328266493252663 1
0.384346173410175 1
0.704649562566904 1
0.147662636452623 1
0.15251078452188 1
-0.622638234354089 0
-0.840311667771045 0
-0.229952536093771 1
0.832995698080063 1
1.2790847812708 1
0.699638023414613 1
0.0928855346551072 1
0.163198077535546 1
-0.18089349543549 1
0.605152913808197 1
0.0962721283675467 1
0.266832933385063 1
0.373354997055279 1
0.508034038662674 1
0.512849105741795 1
0.452290493681894 1
0.223152408545965 1
1.11649241142854 1
0.862141222868104 1
0.607653750311288 1
0.929200446327416 1
-0.678821497755891 0
1.0253483184146 1
1.40042957248503 1
0.273467468130427 1
0.363057691218846 1
0.644790368790308 1
0.580111782237491 1
-0.0758377350453364 1
1.43369653980182 1
0.37384701015796 1
0.490106871114466 1
0.884701594246481 1
0.763082059288553 1
-0.00664453207683813 1
0.244409881045381 1
0.625841642618056 1
0.295035807763933 1
0.186341061038188 1
-0.382466310465235 1
0.71653266163329 1
0.252641153161538 1
0.926709784885491 1
0.792384914697041 1
0.820335747952475 1
1.00644345730749 1
0.357100465428777 1
-0.511469176376016 1
0.718062645981923 1
1.11588751308563 1
0.322819741812874 1
-0.630823482248667 0
0.867555594591108 1
0.812370709901097 1
1.14467775370889 1
1.0864573274134 1
0.716838854562685 1
0.332730963923404 1
0.0217833512172595 1
0.457129118151782 1
0.792473860155804 1
0.0313918726147685 1
-0.163667639933016 1
-0.306073477010557 1
0.490115970285851 1
0.505274204319558 1
-0.130946100213827 1
0.225190221900205 1
0.534104334329761 1
0.898429494070089 1
0.533902941768917 1
0.698042784577757 1
0.111446369190222 1
0.402773646022939 1
0.505339627798068 1
0.549297486587785 1
0.748391030912024 1
1.22147776313971 1
0.72522640370352 1
-0.137215774601903 0
1.72220780754232 0
0.983270187484306 1
1.68956347702896 1
0.0686506630253325 1
0.710992906193084 1
0.662393683133657 1
0.270707961309386 1
-0.154168063195176 1
-0.295134893017792 0
-0.000534331315514225 1
0.913541547823226 1
0.237580555774383 1
0.517893965515251 1
1.02438278781231 1
1.30589147571292 0
0.441952999979226 1
0.617657232306836 1
1.13217540196382 0
1.28717459744088 1
-0.360684649616188 0
0.398503303246922 1
0.599214857951336 1
0.932904509595012 1
-0.299837968886321 1
-0.0841900377144735 1
0.344998353234108 1
0.689109540668547 1
-0.517135961765246 0
0.227140624197824 1
1.22729266908071 1
0.0371616445932257 1
-0.147544606392183 1
1.0989041316246 1
1.28098303943205 1
-0.0838845271132158 1
-0.301818493167444 1
1.49501863781184 1
0.353659719295821 1
0.724587935897697 1
1.06569808195456 1
0.601306414395625 1
1.45642289910942 1
1.35044726859036 1
0.617312318429099 1
1.20020091900153 1
0.303901102831876 1
1.30965786908394 1
0.290178933567145 1
0.426520126949627 1
0.365730846441868 1
0.659231498893702 1
0.566168701218368 1
0.9851596124489 1
-0.185440987040131 0
0.572494247700073 1
0.507387763610146 1
0.616832704001137 1
1.08780801864399 1
0.26586940495042 1
0.74772355825927 1
0.869296524237755 1
0.528708178618855 1
1.12296200701677 1
0.417567771394279 1
0.0481995692669749 1
0.777959705897556 1
0.272277033940358 1
0.588697001217644 1
-0.481177984246397 1
1.08404999509914 1
1.23313148715377 1
0.822661570754355 1
0.525328920725192 1
0.883912437442953 1
0.577306534016642 1
0.424131086503884 1
0.833742809085196 1
-0.830519048938746 0
0.282691285780238 1
0.16891170505196 1
1.035877319451 1
0.589948915721847 1
0.0245997706708543 1
-0.148862669600113 1
0.672527591386571 1
0.190730832769383 1
0.41754726870155 1
0.653138671069202 1
0.20625153758211 1
0.855452404404835 1
0.657898809117513 1
0.548398030637406 1
0.499714630990901 1
0.927168875105721 1
-0.214229004860051 0
0.343687374812236 1
0.220807857638684 1
0.340641018291519 1
0.8401807081826 1
0.485574359900452 1
0.374183996218657 1
0.987124275448394 1
0.685732204971699 1
0.408878800666844 1
0.723471114343092 1
0.50177892047041 1
0.655079435002393 1
0.390699051463593 1
0.747978581723161 1
0.987707147853009 1
0.675368641256379 1
0.322916733563305 1
0.875247941389588 1
0.340728281890165 1
1.29103504091116 1
0.497730259558998 1
0.779970712951781 1
0.337575379931447 1
0.188932112524342 1
-0.868892788262546 0
0.835500561372004 1
0.581886330648066 1
0.31265868693146 1
0.74608071843408 1
-0.0950973661133601 1
0.433012149315919 1
0.795912035332029 1
0.885143909003886 1
0.451983812973665 1
-0.289188098012754 1
0.166770514193175 1
0.539512517670944 1
0.106120419102194 1
0.370429520681035 1
2.00404973101366 0
0.0862915440801219 1
0.134209163137113 1
0.842136233870999 1
1.33018220555424 1
0.655046116855476 1
0.67508627692559 1
0.443007737406629 1
0.149611469710204 1
0.893219750509921 1
1.06366129140681 1
-0.0711084074722817 1
-0.219222529702705 1
-0.0161136726393787 1
0.415201185301127 1
0.32957262981383 1
0.411599097719753 1
0.415912971756821 1
0.195912998942505 1
0.995733345020716 1
0.245503805061465 1
0.647668486874436 1
0.505145662070624 1
0.029014986012187 1
0.652197419003607 1
-0.143553011233679 0
0.18925115973272 1
1.01938148983672 1
0.37024553280831 1
0.626686592465211 1
0.21611494466094 1
0.805153126770197 1
1.56285954628876 0
0.480192349989798 1
0.707184924560031 1
0.83775092812638 1
0.500544276646719 1
0.421777455467924 1
0.179432110354799 1
0.755209481355914 1
1.09047138794609 1
0.370942557436067 1
0.322278060847961 1
0.526563336739669 1
0.565651699251154 1
0.831781993900425 1
0.951561723517063 1
1.75312064903262 0
0.524515064482432 1
-0.00281399338873822 1
0.429846777685843 1
0.274800486306614 1
0.265625463828047 1
0.684282634875159 1
0.769152484893165 1
0.859971928932858 1
0.867109376497818 1
0.311465950666643 1
0.448677111356329 1
0.884771137773895 1
0.0491004503130201 1
0.0913476163740061 1
1.46984308043289 0
0.257048977419388 1
0.86335063315314 1
0.661139272732392 1
-0.284234975450863 0
0.314001005202583 1
0.724329477714265 1
0.162745583079928 1
0.126269507924354 1
0.298788929219044 1
-0.027597872227129 1
1.39235318241632 0
0.552750746750931 1
0.697847456907765 1
0.670005023472209 1
0.449854914728709 1
0.749926365943689 1
-0.621174680613293 0
0.140771745929148 1
0.255063509277778 1
-0.403475486001955 1
1.07630069198669 1
0.442321589657505 1
0.386529229663197 1
-0.583805673244171 1
1.25034227733088 1
0.879313364519371 1
1.15393519343535 1
1.19481991645456 1
0.0882593003975468 1
0.566841178527367 1
1.09394821670698 1
0.867585247175833 1
0.519869636556263 1
0.168001780065901 1
1.15587248030976 0
0.847951597254073 1
0.403100618247706 1
0.652582667631521 1
0.355038678225538 1
0.165499701090006 1
1.14494569633585 1
0.914886667797727 1
0.965055710959503 1
0.889868041585577 1
0.834294960646233 1
1.23009106402412 1
0.651773300474055 1
-0.338021099758163 1
0.645700834516731 1
0.801449585522684 1
0.390548469992365 1
-0.164170741888081 1
0.0336017420310996 1
-0.112872789973842 1
0.388129396506218 1
0.456147013363943 1
0.272549687473817 1
-0.112318828763102 1
0.445455965345732 1
-0.0677306095866916 1
1.370144072261 0
0.226075898385579 1
0.486839201594344 1
0.459091156087213 1
0.336849348282373 1
0.716981582450839 1
0.744715896076287 1
0.423096258491479 1
1.24917047598792 1
0.351340730616285 1
0.184901022394898 1
0.374193761820377 1
-0.13763659272424 1
1.26867932360954 1
0.81347388693948 1
0.977965884798706 1
1.29875647905498 0
1.64594601264113 0
1.44674141144483 0
0.0547420456001853 1
0.140117468441175 1
0.528591710587127 1
-0.177551291727282 0
0.374050987871505 1
0.602486271472554 1
0.552666676584017 1
0.252080577160071 1
0.00931631522972206 1
0.970878307287069 1
0.604615543215822 1
0.123837743832902 1
0.907295881987191 1
-0.3137032819687 1
0.415691005678798 1
0.268575354470144 1
0.0965918982172546 1
0.310464816757997 1
0.487223551933795 1
0.310380857785461 1
0.915667317283875 1
0.266251760281536 1
1.14774653091107 1
0.519149383139216 1
-0.113784927565254 1
0.370390099945988 1
0.209130853941918 1
0.461831927726464 1
0.621898749486533 1
0.284688365127275 1
0.614150277597725 1
1.15627624003283 1
0.72307885200894 1
0.431948826853759 1
0.50874874286647 1
0.793517321948637 1
-0.0287073970972174 1
0.771197515549099 1
0.914458967199459 1
-0.475435267095743 1
1.32896184925112 1
0.359476723101467 1
0.870039458780274 1
0.213305142007574 1
0.484064936940609 1
0.917159483122854 1
0.627189412667926 1
1.06359466511739 1
0.648707750482879 1
0.0577000743139936 1
0.887942969628618 1
0.0856704203205536 1
0.0321046094271083 1
0.372861142171496 1
-0.297365045106399 1
1.18160495495314 0
0.238019500833176 1
0.377513238028429 1
-0.016091375126061 1
0.312604285954742 1
0.503072998363979 1
-0.177430406470314 1
0.289876173914476 1
0.516457687905488 1
0.646324609996321 1
-0.0142801412219247 1
0.444596500671447 1
-0.0103387974436984 1
1.12278816185954 1
0.0590303363656991 1
-0.307942292159944 0
0.84636069589095 1
0.764792393856758 1
-0.0688633764872284 1
0.556348970258578 1
1.11030533398631 1
0.31957660917907 1
-0.0196970108679059 1
0.514295374119934 1
1.2379626054929 1
0.571964628501366 1
0.400810525936189 1
0.746283305352218 1
0.877688109907403 1
1.3175741598574 1
0.392590975503125 1
0.691726500140318 1
0.0944569599241945 1
-0.195944263408984 1
0.557207482867092 1
0.356970330933798 1
1.0475279784815 1
1.29133898586788 1
1.6399829501773 0
0.315452269946607 1
1.13949627161331 1
0.81258202786653 1
0.71621540232051 1
0.486570906055916 1
0.293213600820067 1
1.20781786382719 1
0.711784954612976 1
0.852659134830976 1
0.695576458366848 1
0.297825352333773 1
1.55503947686337 0
0.952486334623098 1
0.0544386480053127 1
0.330321763822674 1
0.939720343742998 1
1.10701847128619 1
0.535538954511062 1
0.397166312480407 1
-0.0255909410062042 1
0.664196522696788 1
1.1071584630602 1
0.120795711942504 1
0.473678453027085 1
1.22728843002792 1
0.38903279265906 1
0.13585285660329 1
0.515440753285153 1
0.531846572111383 1
0.882809590902137 1
0.156259109159787 1
-0.0188042629111659 1
0.236181002956016 1
-0.0223518423495875 1
0.152473923222577 1
1.0039777120052 0
0.947910641804718 1
-0.510944846586445 1
0.836069186727144 1
0.0599717594366594 1
0.552395589360157 1
0.904729747412787 1
0.973514524286236 1
0.631055823547136 1
-0.0187595062252389 1
-0.33206998259145 0
0.95704918618401 1
-0.0544198976521048 1
0.61531260549342 1
2.16059049832692 0
1.01483855880373 1
0.654503540523511 1
0.415406490417327 1
0.785783135753792 1
1.21697393792968 0
0.790080718995878 1
0.997800872783359 1
-0.193509219761392 1
0.510173545439841 1
0.693019413273352 1
-0.0605004378345458 1
0.597485506426593 1
1.00788097140926 1
-0.422076540947654 0
0.407170380939904 1
0.517216839588587 1
0.474745491503809 1
0.134324028150745 1
0.76280045912367 1
0.11305825720221 1
0.058078785169044 1
0.806896943196001 1
0.668662508355182 1
0.917085279304326 1
0.687441799947852 1
1.04496366218602 1
1.03773887811345 1
1.46811713426917 0
0.763808093616276 1
0.224323518816707 1
1.08464992708483 1
0.0407706146223179 1
0.222433962246352 1
0.926045624290094 1
0.442322771534024 1
0.823087010685367 1
0.896779292178701 1
0.959155060521418 1
0.630382563012571 1
0.244120475556775 1
0.519016332661389 1
1.15727512038124 1
0.169969013903757 1
0.475179271263976 1
-0.358411671114912 1
-0.216952802213354 1
0.457820279413301 1
-0.0597303891525961 1
0.135159375650943 1
0.192398760085526 1
0.15578293874636 1
0.710314163613621 1
0.680051812372802 1
0.217795662648643 1
0.620209246406797 1
0.474376188092803 1
0.492386995388303 1
0.0694401758140895 1
1.16685873190751 0
1.27546881785073 1
0.47786799774099 1
-0.276620222551999 0
0.623983662434213 1
0.931162621745839 1
1.34941586183051 1
-0.256299278300177 0
0.222611773797664 1
-0.00531297893516108 1
0.655881680241756 1
0.209210556709055 1
0.548981842982848 1
1.4026363445539 1
-0.0420885849553429 1
0.868182971725748 1
0.242993918134948 1
0.154020874034793 1
-0.0746478433002299 1
-0.521846108914224 0
0.173085105023884 1
-0.101689254799388 1
0.452325561376783 1
1.03578834911742 1
0.0752106298077022 1
0.178864753253827 1
0.480125167451966 1
0.224773182301947 1
0.793816409292609 1
0.547222530780717 1
0.0850464595310376 1
0.704064430290578 1
-0.122209944720685 1
0.865628420852294 1
0.719445858907695 1
0.841770046401019 1
-0.560403029308963 1
0.315538653042612 1
0.270840096761851 1
0.166744829073613 1
0.214288331026397 1
0.632527687073557 1
-0.16405938542288 1
0.775410353927601 1
-0.555670443079608 0
0.94843502563614 1
-0.131392733506271 1
0.802058830511126 1
0.398853323513856 1
0.391251171092392 1
0.868756895938904 1
0.431688554680078 1
0.685056422136646 1
-0.0190193015940303 1
0.219647697641848 1
-0.0158353604358019 1
0.356005636426297 1
1.19148626714389 1
1.18043807098639 1
0.501879982900217 1
0.720160535976332 1
-0.712480104653664 0
0.346912179410668 1
1.52670442059448 0
0.555181623207291 1
0.24002485967992 1
0.854057356960629 1
-0.348733029914536 0
0.195790998994309 1
0.50007873363128 1
-0.448469410855113 1
1.05542175387882 1
0.500907634042651 1
0.956216914343965 1
0.742459679423019 1
-0.44793497922565 1
0.822959609944351 1
0.359022466158191 1
1.46131542009997 1
0.347327399682641 1
0.00519229769373582 1
0.127245749098317 1
0.693688992199006 1
1.45395997427422 0
0.487532576290666 1
-0.0107721672459027 1
0.0692740692136885 1
1.19779990657512 0
0.731451945257168 1
0.324989762486056 1
0.300777977652734 1
0.201963587677076 1
0.228639648780928 1
0.521501423808548 1
0.604412426119245 1
0.644459784184803 1
0.674720130696233 1
1.13465333124161 1
0.17859912067205 1
0.17231498026103 1
-0.399135629437367 0
-0.150373220788544 1
-0.0298005683289212 1
1.36734752286778 0
0.952663154602965 1
0.813078958724623 1
0.402030373135172 1
1.4958309952397 0
0.730193738468732 1
-0.289659408528651 0
0.910337268699131 1
0.570479880336652 1
0.843909962644484 1
0.00615617957830504 1
0.438728988453727 1
0.822836172799012 1
-0.43680053047292 0
-0.939123592659435 0
0.671748240559397 1
0.487639404377514 1
0.170061627777355 1
-0.63721710485748 0
0.204101123682517 1
1.12770450232543 1
0.0101776133818228 1
0.570120512135535 1
-0.251300260067111 0
0.471608660834672 1
0.0708027180581563 1
1.09827269644347 1
1.00042134281701 1
0.148291771209835 1
0.119301563313979 1
0.0772129215124076 1
1.1034834606771 1
-0.597590444308628 0
1.28339830058122 0
0.854290384580379 1
0.649330890825025 1
0.772167297344829 1
-0.829039219530222 1
0.20550160509561 1
0.207537705804463 1
0.548789059689775 1
0.75620310476647 1
0.771864365155927 1
-0.149972662825196 1
-0.186207801683057 1
0.532508031052586 1
0.892988337862011 1
1.30756352331998 0
0.537938093574444 1
1.0049636571325 1
-0.230346807897127 0
0.507984356381427 1
0.364397141592191 1
0.272175015844529 1
0.482669866636876 1
1.09191624762653 1
0.560320572951257 1
0.360977402965914 1
0.565804982877476 1
-0.0882530876122977 1
0.757822339657512 1
1.28370056429431 0
1.0616390993006 1
0.114057555274858 1
0.379237641887857 1
0.806121726512951 1
0.17553974024159 1
0.704062940317535 1
-0.156570934746063 1
-0.0176767573935812 1
0.419764307604323 1
0.198215864729325 1
-0.391354584111044 1
-0.990722285580579 0
-0.190011203287381 1
0.8030755492597 1
0.381073813094097 1
0.537965114416584 1
1.13388703728548 1
1.40234476070384 1
0.815931997329852 1
0.709479827843655 1
0.275681106286761 1
0.367445141423115 1
0.671214230019776 1
0.747321545037512 1
0.892081683633683 1
1.20931185260937 1
0.231068650860466 1
0.353785706205892 1
-0.0864466295691216 1
0.85689041871385 1
0.871523889518306 1
0.833384814889047 1
0.977945048477954 1
0.243899089158095 1
1.39996563257456 1
1.03243559576093 1
0.961655953424666 1
-0.500729704587376 0
-0.275174184075838 1
1.15760358075926 1
-0.195785837123289 1
0.296505678186476 1
0.603168456516087 1
0.919639301885499 1
-0.254878971123966 1
1.59667459986867 0
0.237755759565549 1
1.36778917962243 0
0.572320013542084 1
-0.550817452392526 0
-0.44772926154917 0
1.31364499532034 0
0.442045883548497 1
0.392022347243375 1
0.0806088830837481 1
0.0756242504324726 1
-0.106338245684766 1
0.757708604808604 1
0.980112390149492 1
0.573893820959923 1
-0.103027253006085 1
1.70255085816669 0
0.539571059632373 1
1.28084409100118 0
0.404027607422748 1
0.0210117903941942 1
0.91883054353616 1
0.289662731049946 1
0.597567387775779 1
0.877165446475681 1
0.117880602873098 1
0.43963371486013 1
0.742900051328254 1
0.749379703198174 1
0.516561531497876 1
0.621375480752479 1
0.656391855986175 1
0.428306942332599 1
-0.140683094727763 1
0.623743189887956 1
-0.395913329254219 1
0.120818637860964 1
1.25955740112017 1
0.125275197086076 1
0.212896033964645 1
1.23843731054235 0
0.402308900139703 1
0.514419279000488 1
0.574259917582672 1
1.51694833917741 1
-0.173660106494879 1
1.19402219418529 1
0.711054413084987 1
-0.372844517413419 0
0.486282585688131 1
1.12090719202294 1
0.2548893792559 1
0.483395284056578 1
0.413362993505471 1
0.37742978146766 1
1.42402620372253 0
1.03203006590859 1
1.25123115695261 1
0.495163493447191 1
0.300331707053275 1
0.964152735207731 1
0.49373842674159 1
0.619880504418151 1
0.00440369416345132 1
0.857405720943968 1
1.21266089312158 1
0.520785703722778 1
0.694359564399353 1
-0.177548629504761 1
1.24664448342356 1
0.272220202564286 1
0.395810580322755 1
-0.0130625419877145 1
1.31106815670101 0
0.728437956857932 1
0.814956791895211 1
1.08484215920899 1
1.0245358132239 1
-0.0199435821277512 1
0.313584706941961 1
0.439849602506 1
0.628749433411332 1
0.105149350146045 1
0.537151362324631 1
0.206047316994772 1
1.28112100671452 1
1.39504877192021 1
0.310692987420164 1
0.40203325585078 1
0.526254971604097 1
-0.316549777779495 0
0.0247158607272647 1
0.082919491160969 1
0.653583536299633 1
-0.258509701547268 1
1.10623051673361 1
0.519834542749349 1
0.68601373417707 1
1.46795442045883 0
0.43080984797638 1
0.789452326171379 1
1.29849156724113 1
0.715505717233602 1
0.21129760566036 1
0.0733518968083954 1
0.350332168817014 1
0.579555965298416 1
1.14896571290928 1
-0.171109155887346 1
0.922775163086357 1
0.107936193642717 1
0.557027983206372 1
0.94486253435918 1
0.948681694723382 1
0.557550937982654 1
0.0672628458486728 1
0.252243452865327 1
0.714839816068516 1
0.614229621917298 1
-0.303654435456822 0
0.737785310104792 1
0.459416646223955 1
0.209776426084048 1
0.160615823036761 1
-0.514027959421624 0
0.322652874793228 1
0.559955410036193 1
1.08240607423829 1
0.0475864514197491 1
0.802847835530262 1
0.481892133821375 1
0.653166315370251 1
1.12918594391971 1
0.0707322954777136 1
0.518880237023323 1
-0.0347733686066477 1
0.274356671182873 1
-0.290351794857366 1
1.04225995333556 1
0.273566107313669 1
-0.0356555575460127 1
0.125437015917312 1
0.940348266014395 1
-0.117640671987134 1
1.37384743152325 1
0.626870465493902 1
-0.0603861347068854 1
-0.427977328506411 0
0.915546203773104 1
-0.221474095830889 1
0.40585808085212 1
1.38818414633117 1
0.936190771448992 1
-0.0642373100389852 1
-0.180673052639655 0
0.248139017076505 1
0.120188045038725 1
0.950011344608772 1
1.45020239757878 0
0.574487866732975 1
0.58751539354368 1
0.779182529224249 1
0.631783998400854 1
1.1406298867321 0
-0.119900451623788 1
0.467040776442482 1
0.349240453736352 1
1.19489282197212 1
0.312204144624095 1
0.453869847741893 1
-0.266649581853213 0
0.308395015207773 1
0.637487768235977 1
0.892860537449405 1
-0.0268286740910863 1
-0.0392374109891946 1
0.604531860836143 1
-0.0687705199849718 1
0.203515242991298 1
0.197356365467405 1
-0.0780289734563012 0
0.869252307048422 1
-0.982220398233696 0
0.638987435344148 1
0.740536151817508 1
0.64460493087584 1
0.775013476698919 1
0.382644921066659 1
-0.181320517731153 1
1.12766845555871 1
1.38398553886179 0
-0.0487949341557877 1
0.295973539218052 1
1.01037608687945 1
0.427469917397028 1
-0.224345692533036 1
0.191538405158574 1
0.636643494799043 1
0.874657055431936 1
0.162997209973675 1
0.781860255701491 1
0.974206537935938 1
0.220383199708408 1
-0.526995712759374 0
0.102469291074257 1
0.367633449503559 1
0.599181757307628 1
0.297873747099733 1
0.218512098000421 1
0.323662140451851 1
0.611290899022148 1
1.04760536601832 1
0.402104815455484 1
1.23164034863425 1
0.403743470706255 1
0.520542873165481 1
0.423945521068511 1
1.04557960633804 1
1.44315932718314 1
0.842911427907809 1
0.614568313612956 1
-0.357933497337928 0
0.358051281889404 1
-0.202577797882829 0
0.780425241640542 1
0.470463315458399 1
-0.0394086446246787 1
1.10591362081467 1
0.614442500559103 1
0.493175254223535 1
0.566503930993231 1
0.744201229400973 1
0.553541417583895 1
0.43662091042851 1
0.844683567194142 1
-0.0354340504084273 1
0.593373070538618 1
0.416728773005062 1
0.647896595349078 1
0.988583577832083 1
1.2090361857162 1
0.604682075294175 1
-0.0681054960588154 1
-0.0283217286546601 1
0.758025138109421 1
0.411760949240339 1
0.48474754953698 1
-0.0225767328220834 1
0.656415814589276 1
0.199996383533436 1
1.18836122993854 0
0.202757162792401 1
1.28311903326234 1
0.329236476703937 1
0.0200709561270016 1
0.982949570876413 1
0.110204594662591 1
0.326868319704747 1
0.768928314026605 1
0.112867642322469 1
0.397262959199788 1
-0.0669892363197176 1
0.2972129781385 1
-0.44073758298679 1
0.103124886772663 1
1.17043656636211 1
0.385631685713147 1
0.0486880217900406 1
-0.1291624150976 1
0.789288991838798 1
0.422663800455017 1
0.321087055667691 1
0.0458991845130895 1
1.10385702062985 1
-0.550878846920942 1
0.0309423161774055 1
0.232704724455722 1
1.20957080800583 1
0.419235867690796 1
0.695967655203465 1
0.189589525032262 1
-0.064660901036775 1
0.49639493476784 1
-0.0679340397159593 1
0.452417825611148 1
0.127630929192866 1
0.455646783426837 1
-0.148894000572658 1
-0.0618995827334683 1
0.542050375466517 1
0.5960536176235 1
-0.362368889673746 1
1.51507347064172 0
0.354769840691166 1
0.310030361837721 1
0.558178651209033 1
0.539102160582062 1
-0.0209467189649543 1
0.612316924000735 1
0.905950541082109 1
-0.0849554548260097 1
0.0513219817478923 1
0.10192086336697 1
1.22280209193311 0
1.77062418032021 0
-0.276765111553339 1
0.75298306191313 1
0.256562272442107 1
0.461991741661648 1
0.475562318578198 1
0.534900596396164 1
0.016669060448801 1
0.0381741562773971 1
0.197744186975068 1
0.0325832938966998 1
-0.381723065457583 0
1.3440344225948 0
0.224449671638375 1
0.705526684219746 1
0.916088363114846 1
0.767274457440082 1
0.038692630361373 1
0.661865582605693 1
1.37762985439528 0
-0.125886875242298 1
0.246973907469433 1
0.48902390765506 1
0.640199759360001 1
-0.0502741922536267 1
0.235323850609096 1
0.644945282757649 1
1.45132942108324 1
0.232489883646459 1
0.818261311819727 1
0.390868128516076 1
0.485459219775587 1
0.0131153943994125 0
0.708504816661617 1
1.38868291199937 1
-0.0645065052305641 0
0.760327243726282 1
0.790780215175163 1
-0.193931160378673 1
0.185560601263671 1
1.2174050402474 1
1.31469737665424 1
0.649554858321966 1
0.122421743812394 1
0.507138188947493 1
-0.239738901938779 1
0.442380032445812 1
0.750167099335266 1
0.125972482314826 1
0.286418546628079 1
1.04959098256613 1
-0.12774260970858 1
-0.0231981745231919 1
0.13608891209663 1
0.000725092754014726 0
0.917753473106664 1
0.141156330240087 1
1.43518853155144 1
0.717809738288053 1
1.10991437847137 1
0.335235924113539 1
0.461668355959857 1
0.0544594024153852 1
0.465434363166858 1
1.09670199927947 1
0.729681688539708 1
1.14267316919879 1
0.569469776457887 1
0.648190379540373 1
0.793740841510407 1
1.22926124565724 1
0.694909800520983 1
0.0767090046700521 1
0.390228044573015 1
1.23141230928547 1
0.450423449256165 1
0.657105733855099 1
0.379600904369738 1
0.727918580779028 1
0.66091506539888 1
-0.587100704419031 1
0.883301453239973 1
0.0630099949967224 1
0.74792360664018 1
-0.260434228487295 1
0.416037033214406 1
0.79469451132245 1
0.632831976093048 1
0.849375144829143 1
0.452263509696299 1
0.565724430483955 1
0.227426032833913 1
1.27106384315335 0
0.910074802239962 1
0.0265479419618748 1
0.611448911810704 1
0.207406157638104 1
1.06238264866183 1
0.32349863636507 1
0.151233542456554 1
0.939378992235932 1
0.39744212522805 1
0.0550836153770446 1
1.32025916372734 0
1.56408200781736 0
0.624997213718961 1
0.0365582740257589 1
0.486526211880492 1
0.68605797554717 1
-0.362661170368592 0
-0.121248102002672 1
0.863917319432772 1
0.596104813125326 1
0.402648800669804 1
-0.292256888149053 0
-0.0104563503642737 1
0.60642791759573 1
0.737012371464285 1
-0.0924243052084396 1
0.515390923306126 1
0.400153434621319 1
0.260179043550027 1
0.661946672897332 1
0.81647323170858 1
0.424839479660636 1
-0.031462717288783 1
-0.228526681163213 1
0.40020312214139 1
-0.267263110955801 1
0.223470153030718 1
0.682557286795275 1
0.324750156316183 1
0.432350056150951 1
0.462140682103567 1
1.30239586482714 1
0.0741114769003 1
0.139175744943558 1
0.775969019093319 1
0.368231285124095 1
0.665652541413017 1
-0.043080581997453 1
1.1647732853152 1
0.754852656138292 1
0.907301376531287 1
0.103797032983564 1
0.494315567733603 1
-0.4878285206634 0
0.559058491365293 1
0.412000762066668 1
0.203962818045411 1
0.48571942969315 1
0.9213126643379 1
0.909810473935047 1
0.697235458594816 1
1.16682438683544 0
0.250383775683217 1
0.913078656874716 1
0.262729457763393 1
0.288595944049184 1
-0.0667047441980369 1
0.354921704040929 1
0.414103860618251 1
0.921499597674169 1
0.927968684963449 1
1.01907308267702 1
0.0849310541731493 1
-0.257317936373307 0
0.951998412843831 1
0.0142763026351032 1
0.0508403525639902 1
1.13878462713329 0
1.56431292684337 0
0.569766366480216 1
0.828407541176831 1
-0.233901724428377 1
0.295770676615073 1
1.13410710521266 1
1.11387814512766 1
-0.0546340258701557 1
1.24857410007041 1
0.225769388672527 1
1.07961103218432 1
0.0400737645153799 1
1.40580966163665 1
-0.411447790051743 0
-0.888825079857857 0
0.544825372807266 1
0.0790661984040291 1
0.564862349987817 1
0.451364728754383 1
0.190953896209561 1
0.138550042023399 1
0.861166860082722 1
0.732830407883533 1
0.201477547538939 1
0.498916267353967 1
0.74606531165944 1
1.38541385458952 1
0.563599165003395 1
0.899611454271939 1
0.990760402393685 1
-0.0271960532671102 0
0.565660207586488 1
0.277993325354004 1
-0.196274231814298 1
1.04967698385556 1
0.212726399955961 1
0.63993412398885 1
0.646434000976411 1
0.33849448045457 1
0.29264503639689 1
0.737533232715945 1
1.22262297237536 0
0.362112489809205 1
-0.227368509289321 1
-0.529223892920765 0
0.476662321515314 1
0.361347749979372 1
1.20542696140984 1
0.148759125492574 1
0.564350040531183 1
0.187749112021997 1
0.586977151132072 1
0.550174636349049 1
-0.546613261113768 0
0.395598450879894 1
0.147639586551457 1
0.0162776172629552 1
0.48213713244665 1
0.762016312955945 1
0.664990619419701 1
0.285043766031642 1
-0.0738927886739289 1
0.310436516999053 1
0.281151767346074 1
0.767753959743311 1
0.378606639823207 1
-0.107769936596916 1
-0.0621797235386896 1
0.637833044522325 1
-0.742474809804177 0
-0.298859842459373 0
1.26670910198469 1
-0.293738744636232 1
0.289646057996089 1
0.825822762002864 1
0.404368393151777 1
0.608637417178405 1
0.580888013547121 1
0.736877211688722 1
0.256269934558044 1
0.54856116513238 1
1.03714940199346 0
-0.107147277172659 0
0.645215758664977 1
0.565608845167899 1
-0.00798603351073057 1
0.635291706354738 1
1.01330811653925 1
0.150788637192233 1
0.249546633013642 1
0.578215717406418 1
1.14307682819755 0
0.483543111853073 1
0.92881259228842 1
0.491100513865412 1
0.862917722850375 1
0.913560396946467 1
-0.411191795464282 0
0.287448745882082 1
0.662394077563429 1
1.20567710967202 1
0.430065540421952 1
0.718282249222058 1
0.743327801255407 1
-0.0469141344618935 1
0.474004529851192 1
1.09077572369477 1
-0.58873664747908 0
-0.299846639718028 1
0.709643206886637 1
-0.0522328677072306 1
0.546675787901009 1
0.654449133330585 1
1.51694795365321 0
0.605094377658163 1
0.330788061856113 1
0.344459371925691 1
1.17170671588515 0
0.438004275805709 1
0.104462111251219 1
0.359352142146907 1
-0.0209878327431935 1
0.231188626938219 1
0.709103471761402 1
0.1351419761576 1
0.15181429755252 1
0.774446770577115 1
0.371413383243798 1
0.18917851122336 1
0.0676297356224851 1
0.676258345157534 1
0.099835294992492 1
-0.347577184939245 1
-0.150682574384896 0
0.487660000933013 1
0.719271252224422 1
0.903504159747435 1
1.39039457615402 1
-0.222162144399823 1
-0.103814127217878 0
0.364594795825283 1
0.674823300331363 1
0.739677579954141 1
0.807350439283463 1
0.43810038297921 1
1.5495744951352 0
0.479898129843441 1
0.864965120005237 1
1.28173609412267 1
0.0942473268108426 1
0.378940573708071 1
0.259734511988725 1
0.545926834468534 1
0.276781548304329 1
1.21248341025474 1
1.0629251411717 1
0.583249292061398 1
1.23397133223254 0
0.733291234876108 1
0.12430081766292 1
0.573415463870262 1
1.03157360433202 1
0.921522163835364 1
0.607425133785558 1
0.549982072754157 1
0.46427676877157 1
0.099284367877333 1
1.17670814639364 1
0.390944215542235 1
0.316383508765521 1
0.386607738281165 1
-0.305510592285463 1
-0.584951888569185 0
0.0345661977720954 1
0.240466717833392 1
0.0650944826977928 1
0.700261634246611 1
0.858261338919868 1
-0.0683465201711394 1
0.623803981445235 1
0.115362663613779 1
-0.291912090095947 1
0.118495643669003 1
1.519634623287 1
1.29783176423665 1
0.512097077036855 1
-0.0837780697299443 1
0.510559263888328 1
0.594903543246409 1
0.871494719556162 1
0.261966128578839 1
1.0754581094877 1
0.419288903539579 1
0.0223276757128126 1
-0.432219464480996 1
0.434305065477351 1
0.482624477379485 1
0.978818455585939 1
0.606803450867447 1
0.734551255799024 1
0.6463919812462 1
-0.217781519569795 0
0.532439692276714 1
-0.530757739355641 0
1.08396873467688 1
1.25192315585328 1
0.868889250773228 1
0.575893827742575 1
0.223804366843346 1
0.811788491193884 1
0.669656014440239 1
0.780054526632743 1
0.530896799224541 1
0.0447784296641752 1
0.705545795656818 1
0.52774448884905 1
0.486460626253641 1
0.774461589054217 1
-0.19903389090733 1
0.468560878467578 1
0.345625931716343 1
0.175331857322769 1
0.366700899011948 1
0.359139391596704 1
0.719367230792229 1
0.864658485336396 1
1.51363119965834 0
0.656228072765759 1
-0.681925504567159 0
0.671701871473512 1
0.471782185176768 1
0.232924698485411 1
0.213927343877331 1
-0.0720562356524477 0
0.735834486199752 1
0.861630054182438 1
1.42167472694626 0
0.245844141675472 1
0.446098496257069 1
0.467570423664367 1
-0.0840330932019012 1
1.03906605824989 1
0.912433145094571 1
0.969527492353535 1
0.90315602624336 1
0.218505294040202 1
1.04352363028581 1
0.974670169350385 1
0.811964391323186 1
1.19687694878501 0
0.302243939566116 1
1.29144328442673 1
0.686770643775333 1
0.967155196914295 1
-0.425220113801966 1
-0.0172440783922777 1
0.709148644359924 1
0.327783432819319 1
0.709030924348571 1
0.12359289472047 1
-0.0898513130446985 1
-0.108101382617902 1
0.703624808631642 1
0.721475235436096 1
0.794482456617102 1
0.438597602092408 1
1.14778731499238 1
0.265495944253688 1
-0.0585939199791552 1
0.403059614581014 1
0.948486214019291 1
1.04707987135699 1
0.556479664771416 1
0.850029179092198 1
0.165420115190991 1
0.0281747453313366 1
1.35409136791294 0
0.127560214354768 1
0.66634508133838 1
0.53860681678203 1
0.636465994130034 1
0.779592491783651 1
0.453126014284706 1
0.969617416599947 1
0.188560877538555 1
0.489121728772986 1
0.41658252181986 1
0.137418205714942 1
0.39246512008193 1
0.534197425655376 1
1.19353589019105 1
0.589531226779774 1
0.965725709076783 1
-0.521447100955176 1
0.332723648947992 1
0.493134744762227 1
1.17920897323344 1
0.400647029525205 1
0.744845803831191 1
-0.310358715346254 0
0.592079914995588 1
0.78579863441847 1
0.0749079415436883 1
1.03746215424264 1
0.483299085694739 1
1.33598397381598 0
1.19274209534371 1
0.876702886287724 1
0.963157315058842 1
0.499676448461837 1
0.581340437057358 1
-0.290820850387848 1
0.941258661107888 1
0.650363981990194 1
-0.747458775004215 0
-0.274222819911776 1
0.875538333907184 1
0.0512522112989037 1
0.320437345682722 1
-0.0219163327942121 1
0.610091617128112 1
1.2625223815437 0
-0.163156477946434 1
0.414197089052866 1
0.202537771927869 1
0.577751987020405 1
0.579208190133378 1
0.766647501485051 1
0.590792830922386 1
-0.0140797264188853 1
0.148343483893648 1
0.759626718412551 1
0.732235707502748 1
0.488878721683211 1
0.522905494324108 1
-0.494656152224464 1
1.32474402019537 1
0.592246850555814 1
0.644950698489549 1
0.113104756367013 1
0.468712019960574 1
0.811414298784834 1
1.22642724437935 1
0.522327361908803 1
1.72420310834039 0
0.504128193616643 1
0.256018003168394 1
0.830895150705882 1
0.402654820443363 1
0.366682342586744 1
0.0596096796441776 1
0.779805087630646 1
0.397106138349989 1
0.605272616715614 1
0.501137933525851 1
-0.208890046122796 1
1.21745086619318 0
-0.118820541584714 1
1.14845072378267 1
1.09872225859252 1
-0.392493916555901 0
0.523576307058205 1
0.631413585301922 1
0.470077268432617 1
0.0105109663420102 1
0.356242164209638 1
0.175796278032286 1
0.508305350764834 1
-0.0734452293601849 1
-0.732606832528893 0
0.203623247131352 1
-0.586803932418492 0
0.40513265401032 1
0.367789075336227 1
0.409545895512468 1
0.363136513456614 1
-0.556705336541254 1
-0.0956122542264975 1
0.564414723744412 1
0.81635109207922 1
-0.0771651023704289 1
0.72325074164703 1
0.57372029126033 1
1.34115775481193 1
0.994367045931319 1
0.33016917182767 1
0.575884340805308 1
0.651659728086526 1
0.566482857133376 1
0.598131752533805 1
0.630817672268574 1
0.0438266554166998 1
0.389466824371246 1
0.375217766833448 1
0.426026193119452 1
0.733284166737241 1
1.33832887521726 1
-0.0225705178480125 1
0.182725698815112 1
0.817413109848255 1
0.159073390797539 1
-0.086051481760481 1
0.79398359065317 1
0.0418677734723363 1
0.164742564243652 1
0.301688602793373 1
0.49100594129123 1
0.449863443368308 1
0.133264801006654 1
0.799183545715001 1
0.25780659698562 1
1.8846206927396 0
0.760540357937204 1
0.861289959485968 1
1.32377046257593 0
1.24071311509523 0
0.867987660622293 1
0.521657508687991 1
-0.504167182664632 0
0.572730717161901 1
1.22769704453767 0
0.291388866116144 1
0.707960323597109 1
0.921521181888875 1
0.437234333146002 1
0.869574524325181 1
1.12875803816719 1
0.878459034218213 1
0.107076404049765 1
0.636003751053028 1
0.511456932153561 1
0.97559555022516 1
1.09067010252606 1
0.146421920206997 1
0.0881337558480153 1
1.10213139446398 0
0.28178382088086 1
1.1396102396268 1
1.37456836517827 1
0.676197326640661 1
0.431883663970038 1
0.663041517566627 1
-0.379817723038684 1
1.05904323463505 0
0.180219649045517 1
0.883773820157164 1
0.391578456996969 1
1.28223680985273 0
0.739580342953301 1
0.0714816412163748 1
0.428721129925986 1
0.660938529467479 1
0.603856253061352 1
0.177110463233219 1
0.0169863043922849 1
0.587502665727954 1
0.351510237112099 1
0.392061226483676 1
0.350116106162399 1
0.679014271563484 1
1.18907481354735 1
0.610210231038886 1
0.00586122333237765 1
-0.241605515385218 1
1.46320004141052 0
0.767497609274261 1
0.38373541667242 1
1.18256289749767 0
-0.323997776701063 1
0.387515501387321 1
0.180555887009511 1
0.435778735034176 1
-0.0537753202090668 1
1.34143175076201 0
1.12800773297361 1
0.745645874949558 1
0.922382713852801 1
0.599059626128892 1
1.1411064176509 1
1.16975200228967 1
0.285748607847593 1
1.0692757001895 1
1.12317825214491 1
1.14103592910874 0
0.303323261639489 1
1.09615335932593 1
0.66733836420666 1
0.838283079502802 1
0.418966284833621 1
0.116831717801356 1
1.48994719063087 0
-0.188966814581819 1
0.987595121689307 1
0.182351941874533 1
0.289738661207773 1
0.352734146403093 1
0.464600229375934 1
0.543850277844913 1
0.0381494499632355 1
0.71521709116793 1
0.690235014078889 1
0.662382182113717 1
0.909173488064632 1
0.865585413037826 1
1.11116410326024 1
0.24476506507192 1
0.378530561443762 1
0.773600559238419 1
-0.60674785735927 1
1.21631755086499 1
0.36359641486583 1
0.722648808622758 1
0.448010990567677 1
0.603476871273366 1
1.18463940179935 1
1.07400226332161 1
0.285636370270519 1
0.762632369018746 1
1.28978170306843 0
0.118465760076031 1
0.663239973528487 1
1.01923163021945 1
1.04523771878821 1
0.196934781594743 1
-0.101033879917982 1
0.455626619209615 1
0.414366790774764 1
0.889688270517408 1
-0.34146912540128 1
1.16656225388108 1
-0.209747462337453 1
0.827599719525118 1
0.524918810420204 1
0.385595975755266 1
0.258106178922475 1
0.774347927394136 1
0.810149388995841 1
1.07567087957523 1
0.479019038997822 1
0.0628420094635107 1
1.12988106482594 1
0.733593309554268 1
1.19318570440124 1
1.28492912164366 1
-0.328124474149497 1
0.936032166086936 1
-0.101280159632291 1
0.0269439628289856 1
1.18008295959402 0
0.75426640852878 1
1.05333632566853 1
0.780163730700107 1
0.397174919089017 1
0.0660717307398915 1
0.431222339942234 1
0.539967362400056 1
-0.135645906805053 1
0.216356890017402 1
0.579851287394735 1
0.94098086535859 1
0.92186441244533 1
0.683155073680986 1
-0.0137273749933027 1
0.991941670498648 1
0.417118648495404 1
0.425678406630463 1
0.681011672519217 1
0.646510429096061 1
0.0426618468676667 1
0.286799125388901 1
0.939046939502398 1
-0.703538595382574 0
0.604001176017625 1
0.945878812779906 1
0.492294939327271 1
1.18155981174088 1
0.954045061709054 1
0.344330095720714 1
0.185697028658381 1
1.05997502198857 1
0.0970208722812267 1
0.250589254229489 1
0.359884201815923 1
-0.0227402338519577 1
1.22762501622051 1
0.755410611551513 1
0.911817183244046 1
0.535229891739532 1
-0.232813639559537 1
0.126817656019729 1
-0.12505168189732 1
0.710078053216922 1
0.129986009875939 1
0.997480345847366 1
0.435421400736674 1
0.868756935213314 1
1.08992465731341 1
0.273342030411675 1
-0.406205941790401 0
1.16405437930147 1
1.11700103647264 1
-0.286763629889948 0
0.0902545406897585 1
0.531033566323734 1
0.131578740988184 1
0.744047705195495 1
0.942040695342341 1
0.953829753980226 1
0.244888845378231 1
0.275032478981525 1
0.424596494565042 1
0.520898832575384 1
0.121819247591322 1
0.710664751890964 1
0.408518032358278 1
0.250108292454331 1
0.903864371689293 1
0.106747485356813 1
-0.246151747365199 1
1.05045736164649 1
0.378699227968467 1
-0.124480264345177 1
0.596543076796988 1
-0.0670737003821266 1
0.475432265303796 1
0.740148744542258 1
0.618438520264829 1
0.658038761176675 1
0.681920689084694 1
0.477509352208448 1
0.535315681042072 1
0.486095944561517 1
0.774572287404514 1
0.64403531977007 1
0.774766622351855 1
0.946517180499 1
0.938994023309787 1
-0.346196436756796 1
1.17242934736027 1
0.501283953643291 1
1.24585856467519 1
-0.617751950321481 0
0.0517656593899889 1
0.707922582913448 1
0.341706732952244 1
0.426744585754765 1
0.47736663349319 1
1.16895002151408 1
1.40021721321049 0
0.228545780288322 1
0.795997789495525 1
-0.146579897147699 0
0.901867865967293 1
0.901471890260188 1
0.539669624441859 1
-0.321983629810162 1
-0.156518571015912 0
0.0229829736726956 1
0.709790039429371 1
1.16824243684027 1
0.948910690715705 1
0.0791066331824348 1
0.25084479335837 1
-0.0228633358448574 1
-0.567569645198654 1
0.719572743587482 1
0.00450137423385866 1
1.41664091468268 0
0.529860375922909 1
0.511420338966178 1
0.50704353362563 1
0.312603937738682 1
0.0877527073120372 1
0.714929227828161 1
0.158378791044528 1
0.586817469918864 1
0.665756061621574 1
0.283334251954365 1
0.194060823627864 1
-0.098515503279321 1
0.661369619033099 1
-0.0210971339200295 1
0.487411050375707 1
0.879793915036877 1
0.676642413008875 1
0.537584450967733 1
1.28739821772464 0
0.318067292155845 1
-0.0895817509120957 1
-0.0188917636403848 1
0.553862440939373 1
0.400882392954673 1
0.148001222113328 1
0.60933938307842 1
1.22488205009356 1
-0.306262568775061 0
-0.471496579994889 0
0.273279885863604 1
0.145155390410943 1
0.58046048558481 1
-0.499167661967098 0
0.62237871148174 1
0.504352729168208 1
0.199428989852726 1
0.36302287793109 1
0.461796067966441 1
0.331791202066352 1
0.626095268973811 1
0.891594695868561 1
0.145453871562327 1
-0.231563830453215 1
0.844556367572325 1
1.02760462268855 1
0.946333370835727 1
0.30273117677204 1
-0.0372056316074632 1
0.175875257330275 1
1.15554169546075 1
-0.0667056695383345 1
1.40487002110735 1
0.61590705127725 1
0.553619470996654 1
0.176272555205539 1
0.461514348757587 1
0.81040859841163 1
0.00340617360637396 0
0.85419238960179 1
0.623582567946138 1
0.323642542143547 1
0.567377429216725 1
1.06279416088372 1
1.40088891796377 1
0.504071210598334 1
0.786760447891315 1
0.291795697767505 1
1.23178077930926 1
0.722215745970625 1
0.0776386699756615 1
-0.25319175188654 0
1.17047864766676 1
0.97274531036543 1
0.968015816122194 1
0.685836737223746 1
0.684517090343693 1
0.44411159988473 1
0.756197052620899 1
1.22291670989736 1
0.300083545925066 1
0.39252613925369 1
-0.160851029757153 0
0.357802246375849 1
0.301357772558348 1
0.213529732799905 1
0.0515218619634209 1
1.01372931376407 1
0.235847186127833 1
0.335736336032563 1
1.09097313344504 1
0.403295856278954 1
1.02562384207863 1
0.13818916712235 1
0.886853634216877 1
1.24626973939873 1
0.167219754417123 1
0.444537758714307 1
2.09346697687608 0
1.62403009601392 1
0.670999182550991 1
0.385538924789836 1
0.885427475185511 1
0.176738570107136 1
0.885641464791314 1
-0.304277307190984 0
0.882436217849684 1
-0.0483415294369975 1
0.643977696547269 1
-0.0604044933364448 1
0.546124342027349 1
0.61345147831341 1
-0.349361743699056 1
-0.0896113131891512 1
0.356395432114912 1
0.829275773285056 1
1.32968011427829 1
0.617151676988554 1
1.40791115398746 0
-0.0559582483217066 1
0.761953318152549 1
0.675448224285074 1
-0.228917102850326 1
0.164277088938924 1
0.106868204577401 1
0.447450409785542 1
0.575757683303717 1
-0.0628847833706921 1
1.47459439965168 0
0.152226076229438 1
0.504808080845155 1
0.166311425188187 1
0.405179636448713 1
0.673366539510575 1
0.301142756323291 1
0.651198928408507 1
0.227011506190534 1
0.500783079229177 1
0.416574985009179 1
0.861551035474095 1
0.641144440743516 1
0.26601200098503 1
0.282924652508291 1
0.0716736315079867 1
0.401884829813 1
0.319252640395478 1
0.100007194887709 1
-0.0215444471353417 1
0.105679031526315 1
0.685058920954064 1
0.17019754508685 1
0.249661861086334 1
-0.259536916447016 1
0.664995481565917 1
-0.137788049371656 1
0.126658135811338 1
0.544608000089102 1
0.284560707594482 1
0.567820081034574 1
-0.324321376066674 0
1.42618493221137 0
0.879417919871863 1
0.954870803683404 1
0.848291358430626 1
0.987696243259016 1
-0.0131828702720988 1
1.41862453260433 1
0.165533894438883 1
1.99844389100232 0
0.6703601318778 1
1.42202459973419 0
0.511251221849678 1
0.667999267287756 1
1.46311646885001 0
0.0295655235776902 1
-0.173655190938214 0
-0.179259190763304 1
0.27072613154139 1
0.20864386461158 1
1.511735936961 0
0.520328046827231 1
1.2114509514941 1
0.460146419134033 1
0.880240775613034 1
0.46326343946018 1
0.546618540817238 1
0.96676890614653 1
0.745645214352498 1
0.739344241042253 1
0.731707455986564 1
0.925895644987551 1
0.827471265396221 1
0.077677707807173 1
-0.192880702655809 0
0.646537944753026 1
-0.240615699320996 1
-0.0478241433194176 1
1.02228666818271 1
-0.343064977937073 1
-0.290877905813405 0
-0.554915779026416 0
-0.164025327497958 1
1.23689767770475 0
-0.314278540360013 1
0.842243403600279 1
-0.162717290852559 1
0.55948808339548 1
0.57293504302595 1
0.530423371059424 1
-0.0372316765397212 1
0.646514290402234 1
0.938561694582287 1
1.08578949993244 1
1.10187859778872 1
1.10418130452831 1
0.154408025352691 1
0.440759504392134 1
0.00381556031666042 1
0.515156856367103 1
0.280293595953483 1
-0.125096860126371 1
0.190402217746762 1
0.0327489982941935 1
0.110761241529137 1
0.217740286244312 1
0.458188053283657 1
-0.98053326351308 0
-0.510386232871785 1
0.589434181461778 1
0.451044920601481 1
0.470813628999606 1
0.591688314837509 1
0.435993807814132 1
-0.0100753540059495 1
0.882011127709847 1
0.232426152440969 1
1.22860646855124 0
0.355716761108547 1
0.217550246264864 1
1.22936060217097 1
0.89281450157541 1
0.328843433717809 1
0.18538843638967 1
0.368217212304426 1
0.346126419469653 1
1.30127851247534 1
0.815613619207942 1
1.01172747212233 1
1.34201530192941 0
0.599212357440455 1
0.832893703449617 1
0.323543414797766 1
0.0151090159924306 1
0.806825921379825 1
1.6699196254327 0
-0.583404847553762 0
0.611561073694182 1
0.152727498657609 1
0.439646158590032 1
-0.0430265475458578 1
0.0284488790073959 1
-0.203983611225874 0
1.4611445727871 0
-0.152661314988547 1
0.13535494820096 1
0.289820807551207 1
0.137751745565616 1
0.0236810979568821 1
0.855281463451474 1
0.778148756353229 1
0.657275374791385 1
0.27406230462351 1
0.568238243809434 1
0.700066727989771 1
0.847322344955418 1
0.419732655680908 1
1.19935980318537 1
-0.0534666344890531 1
0.09246513157269 1
0.145221552814949 1
0.120803818184388 1
0.56683083908961 1
0.411313491923164 1
0.650585973157658 1
0.0545978024492733 1
0.419405355913253 1
1.22003915928077 0
1.15765656731701 1
-0.185035598447223 1
0.10796906565023 1
0.735756809470307 1
0.0621782533180869 1
0.928684460750526 1
-0.126395262475167 1
0.400242070617575 1
0.0410440055793734 1
0.376291600286764 1
0.281079007635441 1
0.981324256916944 1
0.622355275926666 1
1.81198578530707 0
0.447561290042647 1
0.633850774388688 1
-0.509260416336737 1
0.303700750825552 1
0.679051817490183 1
0.888399036227724 1
0.983746678572575 1
0.686624726678491 1
0.273538685107602 1
0.961417252213346 1
0.696574614126323 1
0.140168688696561 1
-0.0899973676257764 1
-0.0964006606497593 1
0.321862824564594 1
0.670503571590598 1
0.635919316922169 1
0.526248136094883 1
0.307608258985703 1
0.923169207500706 1
-0.365482378624584 1
1.48259870463244 0
0.246519331052931 1
0.167791457348756 1
-0.164298821912728 1
0.756510413046989 1
0.837845502596604 1
0.551283733957021 1
0.932884301463667 1
0.224839497584931 1
-0.0870619206300404 1
0.544791900892106 1
0.502613305947905 1
-0.271821193341571 1
0.580428049605805 1
0.332077663212223 1
0.818628139648113 1
0.342361547534137 1
1.03930336372764 1
0.306638407050806 1
0.118102022079824 1
0.753165539755583 1
0.494882827408383 1
0.54936818568155 1
-0.102054736845427 1
0.905161811192924 1
0.162831967969932 1
1.20281919919962 1
0.402867723425924 1
1.02898129737261 1
1.07363897142771 1
-0.185217117461023 1
0.415379065108626 1
1.03787988764666 1
0.384461397797802 1
0.0455628816901666 1
0.484234255469313 1
0.918703259291539 1
0.775011545383438 1
1.33715222076938 1
0.245376034297381 1
0.602050808979125 1
-0.0700437582351351 1
1.23252994945728 1
0.506602832405354 1
0.296669977774238 1
0.318965219305944 1
0.610062150742163 1
-0.134464754452603 1
0.790039766611822 1
0.108068557582417 1
0.304506584200731 1
1.30376424807735 1
0.238071921765459 1
0.780931434346363 1
0.904442399190554 1
-0.0876294137832412 1
1.03582308114034 1
0.397933284470838 1
1.04539352356979 1
0.568030951871179 1
1.42623079778178 0
0.662381528970485 1
-0.204410436917735 1
-0.058994520619847 1
-0.481452471095863 1
0.76987305186121 1
0.134902568655733 1
1.36849515903853 0
0.649548454811086 1
0.776714886011442 1
1.16560858973567 1
1.01372019247466 1
0.475816820804377 1
0.617064139064247 1
-0.315469171011509 1
0.600793749289337 1
1.06362998655159 1
0.691845513309238 1
0.297931755026004 1
1.50173093620981 0
0.109726928380506 1
0.896709010811778 1
0.768663428791714 1
0.624810082946257 1
0.195160488181751 1
0.908488430985634 1
1.87787041903392 0
1.0381557601486 1
0.90876761291902 1
0.0809571394240026 1
1.17369024593029 1
0.511454822226482 1
0.64333661286004 1
0.591887951166104 1
0.499260703684231 1
0.157020741155052 1
0.85409894698207 1
0.706800262339338 1
0.00769730266178572 1
0.797353384136947 1
-0.535148431277414 1
0.976398477159019 1
0.137209077705324 1
0.797456564426604 1
0.188365826626714 1
0.712802244438691 1
0.969456790495143 1
1.17559156545115 1
0.690776923901382 1
0.671755329029139 1
0.392869896302148 1
1.04962917828411 1
0.375021148120902 1
0.972447181703669 1
0.188569242532447 1
0.423515300544717 1
0.819568491813896 1
0.339514626486641 1
1.33202282441974 0
0.688083001942515 1
0.64698326658787 1
0.689934571335645 1
0.480181782568409 1
-0.4079684743654 1
-0.0714127853265763 1
0.700859663610504 1
-0.240475915725622 1
0.74323510672549 1
-0.191678436773857 1
0.310434767225884 1
-0.172891060165389 1
0.535574204430531 1
-0.137346949001498 1
0.619713540873676 1
0.260636219738973 1
0.48486319039064 1
0.961552767873223 1
0.718239218483211 1
0.130463725461086 1
0.161014690558221 1
0.105870839709612 1
0.249072838997526 1
0.0848189668541577 1
-0.418062562481471 0
1.08281863342018 1
0.744125571067642 1
0.310675883289344 1
-0.151213115189525 1
1.25724706131774 1
1.00047970907575 1
0.379537946370643 1
0.965592203348755 1
-0.598047812430367 0
0.804709613840769 1
0.218423973436102 1
0.0368030869465105 1
0.651871043173864 1
0.682657039312901 1
0.443640386722173 1
0.254706838805538 1
0.152190717882013 1
0.505630487460656 1
-0.403434131800427 0
0.232241429791975 1
0.496644059512264 1
0.22210546731286 1
1.34475805295298 0
1.03675641911288 1
0.692809401117029 1
0.714383621427264 1
0.590579761359149 1
0.245702421140273 1
0.347376053987498 1
0.17876206894959 1
0.674034644381378 1
0.132065737562606 1
0.132452836423463 1
0.718309887218581 1
0.471791457852847 1
1.435846701685 0
0.644116836401905 1
-0.32438696484589 1
0.365713616865999 1
0.0553036592574125 1
0.971020976523187 1
0.45064391490473 1
0.781593771133637 1
0.198295185586598 1
0.452406473333173 1
-0.100689107905741 1
1.18204390407213 1
1.52413282648511 1
0.595594088652359 1
0.741602922908381 1
0.923349523524916 1
0.539216174671088 1
0.667836311932465 1
0.332028120915379 1
1.12585125620767 1
0.0621222684542595 1
0.419883835291256 1
1.19562783504801 1
0.370563142594489 1
-0.0347055527106336 1
0.784582445608565 1
0.676864306525477 1
0.427977018451415 1
1.40862629922321 1
0.555442363213184 1
1.06056539929473 1
-1.28704737465187 0
0.793442917189206 1
0.88672789130126 1
-0.0928635635936615 1
1.07371211191797 1
0.14488611241553 1
0.913221323303419 1
0.135084966843357 1
0.740216466040573 1
0.989201306082405 1
0.0830491993149172 1
0.885715353360752 1
0.367812721114484 1
1.16062110776617 0
0.951820817732889 1
0.95614021367705 1
-0.89048496146931 0
1.25849902418868 0
0.563256808036568 1
0.251159103378172 1
1.50961089503445 1
-0.584200433661148 0
0.610898634907425 1
-0.57276180511268 0
0.264245921208605 1
0.102092133966409 1
1.01007432525776 0
0.398007170102638 1
0.631238978194373 1
0.796979382260531 1
0.598105605792811 1
1.16749068222677 1
0.252506651459534 1
-0.357342567950038 1
0.603175430229749 1
0.405806419658331 1
0.318538609809538 1
0.791429723739136 1
0.322339857367212 1
0.173864276289812 1
1.24480878140151 1
0.00553872322451807 1
1.73280154657336 1
0.963889120504176 1
2.04448242153811 0
-0.124110530392502 0
1.3257655073609 1
0.894597908643995 1
-0.0397077513489418 1
0.0533410873570861 1
-0.180056700608293 1
0.892767812865865 1
0.295498311852114 1
-0.514239575716977 1
0.230367978303138 1
0.792492140952687 1
0.750683730191204 1
-0.0655248287977928 1
0.633474603737043 1
-0.849357512122331 0
0.319474367514752 1
0.169851475277568 1
0.626060374810116 1
0.033215044893179 1
0.0807388450748115 1
-0.328748284206987 1
0.360050264918905 1
0.42717732985968 1
0.280936277540937 1
0.447218479090196 1
1.43050512197801 0
0.337731157487138 1
0.52685268845636 1
0.67733622354515 1
0.0541716838281152 1
0.422847762572808 1
0.621126378721701 1
1.00924863908164 1
0.115031664738745 1
0.171142801505481 1
0.384845096598937 1
0.601596873823922 1
1.00961697948321 1
0.81469490710055 1
0.6789530180413 1
0.415226052522134 1
0.312096414401222 1
0.262179393210439 1
0.665438635112751 1
0.761255037097001 1
0.952158737333814 1
1.10444736781619 0
1.28409986413989 1
1.49025050142383 0
0.810350832834974 1
1.33844548369217 0
0.275145877908596 1
-0.03341618208518 1
0.621788006270478 1
0.328807083333053 1
1.02095303764411 1
0.689395257082264 1
-0.312948392229568 1
0.900077380680427 1
0.0515664906685088 1
0.70032794383936 1
0.036365234561062 1
0.466821412105587 1
0.542307934348146 1
0.36404442299326 1
1.13378738521343 1
0.817424052904444 1
0.430030848669111 1
1.1658379410936 1
0.464184266298502 1
-0.555846309616908 0
-0.0191259284100819 1
0.500925024258862 1
0.3513868414884 1
0.422882434062492 1
0.514447370229524 1
0.856491291105598 1
0.0226188546945976 1
0.324550362781391 1
0.667498808164866 1
-0.227452430472167 1
0.20835548372338 1
0.349899422242758 1
0.800583701344123 1
0.80489343896155 1
1.04780848883275 1
1.14159797285534 1
0.0638115570328284 1
1.4414950680024 1
0.940022195838606 1
1.10680355451339 1
0.793222436562941 1
1.19019211474064 1
1.11779985616633 1
1.75278743796544 0
0.756795441647329 1
0.21926228887814 1
-0.408186387359566 1
-0.0382420703756521 1
0.0836957902353043 1
0.260770637558956 1
0.462589111380345 1
0.432567221538875 1
0.73312270016731 1
0.797418196724533 1
-0.216363166814188 0
0.44960568365751 1
0.168727523160482 1
0.155576628561062 1
0.0165692289230536 1
0.78226798781815 1
0.513724766121734 1
0.981616575719449 1
0.144688941179464 1
0.882115166423685 1
0.568232889866592 1
1.09014161083659 1
0.109213519057008 1
0.711028834026566 1
0.0645545409932634 1
0.640556971552648 1
0.0210557579478166 1
-0.315031242442515 1
0.32221162754182 1
0.0191866867830186 1
-0.0443474980329771 0
0.436568301903518 1
0.742878841998995 1
0.54465745120375 1
0.458838413951481 1
0.167937814648652 1
0.735095721730413 1
0.15903157355915 1
0.83288529956269 1
0.155534491782561 1
0.637975641198987 1
0.751699654424647 1
-0.109638763546777 1
-0.564389587883869 0
0.614761257325696 1
0.583650473664889 1
0.221819499408613 1
1.30648293394429 0
-0.423300627822287 0
0.329104321971321 1
-0.417374999637591 0
-0.180484969094905 1
0.557673502051464 1
-0.043565772862218 1
0.882250597712089 1
0.156595869414717 1
0.919429310862252 1
0.758899065245189 1
0.481444247862505 1
0.619598851784563 1
0.643499681838486 1
0.647121346854636 1
0.896036842620395 1
0.849408811111756 1
0.232858239635121 1
-0.44946423205571 0
0.48902262103045 1
0.412726524017928 1
0.145074410720186 1
0.117703309156702 1
0.177022571038286 1
1.02078428930566 1
-0.0894067112434146 0
-0.0974573149943967 1
0.255946075394138 1
0.791416103041561 1
0.885274415579567 1
0.836589708520698 1
-0.277061730199987 1
0.88404352626358 1
0.329325656404099 1
0.593193149518342 1
-0.355838519520496 1
-0.18666914577227 1
0.344233091254648 1
0.0970153123395938 1
0.185144698679605 1
0.401862088411726 1
-0.411573616087377 0
1.18309832775582 1
0.506268084590007 1
0.662535292663671 1
0.505466438132527 1
0.189119168207323 1
0.660851617228687 1
1.3513745865784 0
1.17476234361837 1
0.975225139314368 1
0.837450085771704 1
-0.281849773806743 0
0.427399783728734 1
0.375013780618414 1
0.728968188842065 1
0.150391597823719 1
0.451514212825521 1
-0.254142497178129 1
0.773891664229312 1
0.931337950147419 1
1.00752919874716 1
1.17161179058308 1
0.185647718862213 1
0.955250497626548 1
0.899440153680861 1
1.08700869561201 1
0.0861583699988784 1
0.148046770474743 1
0.588533159459139 1
1.01024583381693 1
-0.59133141388382 0
0.13778496042519 1
0.151828147693122 1
0.875869076437007 1
0.758299923728266 1
0.980512723755241 1
0.304901656346087 1
0.844144930359611 1
0.123055983211022 1
0.388435748472146 1
0.727166505747503 1
0.556497318169221 1
0.109977165128843 1
0.163370959382382 1
0.684979817183364 1
0.815377936518335 1
-0.0297829227453543 1
0.287113377950663 1
0.698181566094863 1
0.409253514771575 1
-0.0275560247404463 1
0.809900115935745 1
0.144718864615143 1
0.856631299204323 1
1.24125681291169 0
0.995677767978493 1
-0.0290193202872017 1
0.770127749301614 1
0.0937463802872462 1
0.707215869334547 1
-0.595847953740021 1
0.499590896800299 1
0.0284001456084791 1
0.803778664587501 1
0.631090371207598 1
0.0221129773044362 1
0.566817619519277 1
0.775426295566509 1
0.437595521128111 1
0.468409811151889 1
0.827264540023566 1
-0.112068822505723 1
0.494640512123593 1
1.22778672595191 1
0.360386693367244 1
1.00753674109724 1
-0.15354395847733 1
1.09026260542611 0
1.43423569686843 1
1.46672608950335 0
1.36308582761159 1
-0.302330450458269 1
0.150736007757772 1
0.467711829170071 1
0.187651904867785 1
0.261491978340035 1
0.596430400205676 1
0.512241651272187 1
1.00310625367872 1
1.34240333216106 0
0.805427349081448 1
-0.0896187466081203 1
0.895305449577233 1
0.915770566737725 1
0.238580947521595 1
0.444979780792244 1
1.20342102564582 1
0.660556205722894 1
0.448606744984892 1
0.303423701616234 1
0.117088341462254 1
0.930402152875272 1
0.24455955273599 1
0.416445137006067 1
1.723703100093 0
0.439397272809359 1
1.02454718588515 1
0.991121208095421 1
0.318582488348787 1
0.648136115450323 1
0.728537415516815 1
0.807653307613328 1
0.222757326673795 1
0.798560660372998 1
0.465176639754419 1
0.376958792741829 1
0.421957612104754 1
0.798406647510499 1
0.542536253971527 1
1.02047647984614 1
0.114146029591524 1
1.24720525999494 0
0.033723249306257 1
0.951188098999531 1
0.176506964634592 1
0.223952455969234 1
-0.0660750673848654 1
-0.260378576459285 1
1.32616409069609 1
0.667098968005592 1
0.467638093145897 1
0.684479488469788 1
0.834923288581112 1
0.134404802799955 1
0.720486698496943 1
0.338904420127134 1
0.290049395312185 1
-0.727955050948618 0
0.2970204398369 1
0.0439353214183623 1
-0.0703354478691302 1
0.657893077003591 1
0.398458922971135 1
0.722339886603017 1
0.734104291512608 1
1.07316301709049 1
0.949959353761642 1
0.473686357036519 1
0.622444296277689 1
0.554472075848075 1
0.71233374415208 1
0.744980967256142 1
0.515808614464458 1
1.07918468820998 1
0.542641453303429 1
0.690073523379997 1
-0.549740807268903 0
-0.215930445662979 1
0.265487540073315 1
1.36210925296476 1
0.653128506312949 1
0.0680816539116439 1
0.298815707807092 1
0.666021639510862 1
0.424660822569068 1
0.756491860682598 1
-0.0198376322810828 1
1.04297158944269 1
0.49859412675067 1
-0.392570969988302 0
0.774074160371969 1
0.734107178801767 1
0.279452354417607 1
1.19320483704686 1
-0.151853332933541 1
0.751076571806543 1
0.799210085285987 1
-0.0377114752826076 1
0.867977700801284 1
0.765395087652762 1
0.820647844821217 1
0.168416678263714 1
1.05250972141163 1
0.83306968624106 1
0.848998404475677 1
0.821981229594808 1
0.740877493039161 1
-0.119118799086908 1
0.277919700085931 1
0.274635684458018 1
0.336068277329144 1
0.350843515077928 1
-0.0620592181894536 1
-0.564924183078957 0
0.105524117517539 1
0.243639443999179 1
0.164594839355776 1
0.464076864060009 1
0.811030849447695 1
0.00597429439492381 1
0.153748448976879 1
0.720921095511314 1
-0.00360797357179495 1
-0.0321399653291362 1
0.642934554924208 1
-0.0405143460670964 1
0.539430565409552 1
0.543908662696336 1
0.886115387484926 1
0.307346942346263 1
0.852831524408246 1
0.253737063508721 1
-0.0481407143851722 1
-0.0359359947550657 1
0.21182570706136 1
0.516123581147502 1
0.38360036449623 1
0.788896849729505 1
0.948371806654456 1
0.828448760304001 1
0.490001779819475 1
-0.372284115033563 0
-0.301010979830981 1
1.38193334020557 1
0.677661258374546 1
-0.121348927958314 1
1.2886518786014 0
-0.276340504300751 1
-0.536691468206482 1
1.35103865120093 0
0.506617103576216 1
-0.018046500636859 1
0.197549107207097 1
1.10519663597019 1
1.1246195492763 1
0.544922147354693 1
0.898754897734484 1
1.14089650522895 0
0.0568577972130669 1
0.198854920300513 1
0.139529613138018 1
0.674366730316641 1
0.525211344626239 1
0.783780421990718 1
-0.134614252137783 1
0.796497029431817 1
1.06455876924438 1
0.132260360807857 1
0.772844414215024 1
0.0421285894920027 1
1.01001344929661 1
-0.59124729038737 1
0.502279401077884 1
1.03058301129838 1
-0.506467092904999 0
0.00320788443342332 1
0.979687498115827 1
1.01521462955208 1
1.25879243421164 1
0.229124518628531 1
0.961962232941406 1
0.681854708966841 1
0.790482381404582 1
1.5033828851723 0
0.550420282749354 1
0.292189030838245 1
0.736484036264358 1
1.20199646352028 1
1.47499287206153 0
1.27439753308886 0
0.707151420829124 1
0.821351515117496 1
0.0986152351129568 1
0.533656082229949 1
0.212867412777167 1
0.700420798234847 1
-0.107246707405255 1
1.21801292523527 0
0.788766512405362 1
0.644780944847509 1
0.788987159332151 1
-0.0735265669453181 1
-0.18703440141521 0
1.3478431736663 0
1.25395343126079 1
0.247508819245935 1
0.607252606005649 1
0.140406226709049 1
0.53472681291466 1
0.758263263127159 1
0.249993553263144 1
0.394404558975148 1
0.89627940164993 1
0.0382450274640859 1
0.440961366096474 1
-0.0658917395734806 1
0.251534261772186 1
0.200042150978261 1
0.551423274688257 1
-0.29698986894717 1
0.605434145423831 1
1.11537911487235 0
0.626967779729046 1
-0.546237418913525 0
-0.212892430307332 1
0.216151655990775 1
0.670787212150757 1
0.694020207258947 1
0.328459431985413 1
2.03118208271819 0
0.923378104607345 1
0.237851933260779 1
0.754286125072583 1
0.425182575140764 1
0.516408460179797 1
0.54427820263218 1
0.655719109651475 1
1.64801695795202 0
1.18625719029779 1
0.753978487240658 1
0.898059939861295 1
0.644300238244468 1
0.466800641864455 1
-0.363889155537973 0
0.442971598769872 1
0.964669958269933 1
0.755239745766639 1
0.740422654217675 1
0.825664897482519 1
0.659257881295011 1
0.673553814035045 1
0.568946097556806 1
0.408531160195308 1
1.5691122551659 1
0.914911245347366 1
0.952328756054931 1
0.86282971038986 1
0.41799810734882 1
0.279560296853356 1
0.816894864624159 1
0.216214014338607 1
-0.237169174305201 1
1.73165171749092 0
0.189731415008882 1
0.832394645786183 1
0.984588025432594 1
0.00976657364827974 1
0.318235341874778 1
0.583741708754466 1
1.65017902258265 0
0.290058333811679 1
0.285819918078592 1
0.359149267000828 1
1.3058316026775 0
0.967277248062481 1
0.950887423185973 1
-0.384530108671472 1
-0.281063078451299 1
0.347250041873461 1
-0.0230528568406317 1
0.517744317497595 1
0.861889937918709 1
1.21605973265775 1
0.170105430123935 1
0.438738682905215 1
0.387464228238104 1
0.616229558869392 1
0.171530680087071 1
0.309746549256583 1
0.754398841680476 1
-0.125885034900407 1
0.0205093591052879 1
0.0471861883480051 1
0.515019024030435 1
0.589146378555781 1
0.160694110131168 1
1.00884601379173 1
-0.443083572962552 0
0.476771642483639 1
0.948828726042403 1
-0.0908087415051702 1
1.45955784973669 1
0.800332033983885 1
-0.0334764035257682 1
-0.352820036872809 1
-0.122703522209043 0
1.46408951948918 0
-0.0188219684409305 1
-0.0272753022666279 1
0.614171856483437 1
0.921159226663678 1
0.18561348004961 1
0.69911851612111 1
-0.062796014731324 1
-0.3365818315547 0
-0.364392099808127 1
0.59053833222799 1
-0.0718618758324409 1
0.185490139614296 1
-0.896527051951142 1
0.285167988493889 1
0.860091738212445 1
0.621719509727834 1
0.652591771416915 1
0.721842891668509 1
0.641901878074489 1
0.626865592528591 1
0.235432474658736 1
0.395265993790488 1
-0.607110565619094 0
0.320051497828703 1
-0.0736010040326181 1
1.01112734662749 1
0.662241424567012 1
1.28619567746461 0
0.213865021877824 1
0.86432910972613 1
1.40115374569367 1
-0.138792507617371 1
0.145415863099289 1
0.488222915308375 1
-0.00815363797165742 1
0.371963868307882 1
1.61545313725333 0
0.695495608002112 1
0.218382336384043 1
-0.23994019196317 1
0.976449889228511 1
1.08359014997937 1
1.27974974805197 1
0.739865576201641 1
0.474590306154571 1
0.213199623054058 1
0.804663564754687 1
1.81647958285929 0
0.693225665666697 1
0.420018669578744 1
0.586386284459302 1
0.376493493099137 1
1.09182623345031 1
-0.251087543702312 0
0.130987779947524 1
0.532204702645024 1
0.43282256295294 1
-0.0439166727161779 1
1.50211127869522 0
-0.12143232761883 0
0.863022760967431 1
0.370447585874452 1
0.800861395612807 1
0.787449213770744 1
1.28031610917506 1
0.312537431678222 1
0.27316521439234 1
0.292902226064127 1
1.61833288854334 0
0.297441410180585 1
0.550174097244665 1
0.266261894765021 1
0.349380784621187 1
0.79542619827321 1
0.752692710414304 1
0.198531533586178 1
0.0472490416462313 1
1.00113142659128 1
0.630387908547042 1
0.66382328534706 1
0.000329726289894389 1
0.648840387059753 1
0.296063890995704 1
0.820190641782567 1
0.567585619392578 1
0.75589251027779 1
1.01548095365988 1
1.22214907896846 1
1.02378291767104 1
0.661837389214405 1
0.494189522670262 1
0.436561250942201 1
0.997472841429388 1
0.772689759466228 1
-0.186635632512838 1
0.899222277308215 1
0.602013577408834 1
-0.0910173339176936 1
1.48558584835638 1
0.633871860859092 1
0.469391093159202 1
1.179387198332 1
0.654895937146381 1
-0.191356924076506 1
0.640646085037 1
1.23209415593219 1
0.821125969411834 1
-0.166678850244641 1
-0.727119458135802 0
1.07840372285463 1
0.459066072365363 1
0.400574100405944 1
0.580232974647966 1
0.553396661221852 1
0.522486928356227 1
0.212603483701308 1
0.336419151586299 1
-0.00795761502365364 1
1.23327406360937 0
1.19065528091549 1
0.525367362534403 1
-0.430272027839217 0
-0.067583177387342 1
0.443178209982262 1
0.745689524623036 1
0.539797436313053 1
0.797255155430691 1
0.0524580731489143 1
0.637323814435721 1
1.34144292815014 1
1.2241365469554 1
0.35060912328399 1
0.626749688543422 1
0.559287439980644 1
0.0262577820416706 1
1.43078118625812 0
0.397088414090111 1
-0.90060862918483 0
0.616532306602475 1
0.640745189612394 1
0.351554992831292 1
0.161244777802073 1
-0.204406366608916 1
0.279119207702278 1
0.0307290670490501 1
-0.0338629496746669 1
0.707824743173024 1
0.975455087573598 0
0.792688891544268 1
0.0954240590259794 1
1.06783560710151 1
1.04353947514043 1
0.477053360739582 1
1.33987149975774 1
0.321902638954438 1
0.843310371019123 1
-0.01672117413591 1
-0.217252278635046 0
0.679554563414149 1
0.613980789423529 1
0.814008205546915 1
0.77169393401344 1
-0.0239391820968952 1
0.279884696422221 1
0.727698679214475 1
0.599406510727508 1
-0.110328117350285 1
0.107552064849536 1
0.791008045910583 1
0.270192119665495 1
-0.476926839701915 0
0.769589255833747 1
-0.0562914454317002 1
0.608344594069175 1
0.809265582337729 1
0.0614932375866057 1
-0.0960542166143745 1
0.145406665804568 1
-0.347652528006287 0
0.314373399250032 1
0.709395797106709 1
0.813165593231962 1
-0.277697647479914 1
0.0802970439061399 1
0.845633005540942 1
0.634587092705501 1
0.07357265114434 1
-0.628582618202821 1
0.166940288699339 1
0.8461911221403 1
-0.0697421118220884 1
0.916914420433785 1
0.689711672731691 1
-0.19899850004615 1
0.319651033046696 1
0.250750609324255 1
0.400324062991805 1
0.840266739764717 1
0.102644578308812 1
1.0154727491771 1
0.271351147447782 1
0.358918155239895 1
1.01345868218458 1
0.655679984650622 1
-0.269026715668555 1
0.66266018149762 1
0.38845749408243 1
0.109606387783517 1
0.809638103186954 1
-0.0966710853772133 1
0.632447532950861 1
0.0309983219421064 1
0.313779939668234 1
-0.458901825801968 1
0.293846332922716 1
0.0431346084439601 1
0.927510709661133 1
0.94966385443878 1
0.377847368148838 1
0.529585591819301 1
0.869982475215506 1
0.822212833274292 1
0.361621235983434 1
0.575935092375226 1
0.647912382170547 1
-0.109054040179333 1
0.397369605136246 1
0.496618818570849 1
0.866422605723697 1
0.257219978417818 1
0.399268123478228 1
-0.18591707912861 1
0.232303106640798 1
0.380737575852153 1
1.25768654418386 0
0.332222362956389 1
-0.120616604851965 1
0.820486858942463 1
0.476178049528882 1
0.990167319514311 1
0.378526945840441 1
-0.686120219443888 0
0.25775604362818 1
0.77554801813107 1
1.00337479343904 1
-0.381926843343085 1
0.775017692358687 1
0.411934816998318 1
0.723110012320291 1
-0.0992411365339132 1
0.982768028389132 1
0.321556498708605 1
0.839421991486788 1
0.857344403802834 1
0.0079174691287244 0
-0.441771566415932 1
0.450533942209181 1
0.475249257581375 1
-0.0256969972072223 1
1.30399987793738 1
0.506580102330979 1
0.655030710968911 1
-0.1882479581708 1
0.711334296379454 1
0.110644509446099 1
0.614139752023438 1
0.273083503684969 1
-0.214007858084487 1
0.453998844955707 1
1.30950005610045 1
0.518967997343803 1
0.791434807331023 1
-0.0208367921930506 1
1.22599880060067 0
0.513852201418912 1
0.121448207310974 1
0.334921150872228 1
0.374150472227337 1
0.767224385164727 1
1.02177734283198 1
0.367563588330025 1
0.0761557495969424 1
0.658701051134318 1
0.294990209095184 1
0.0857052500222259 1
0.560356280880671 1
0.448016528393229 1
1.2467718688989 1
0.384357984557895 1
-0.253993763598839 1
-0.042911463170196 1
0.769857146829742 1
0.590183234032215 1
-0.229612301340927 0
0.403713358383686 1
0.48988745972597 1
0.614158773179861 1
-0.101426085422996 1
0.25562514102158 1
-0.397446571564813 1
1.2569790835386 1
0.506305250419399 1
0.0856283995204596 1
0.492376742282033 1
1.21301306016213 0
1.02663487480476 1
0.85688904885378 1
0.392993232675187 1
1.13847271382156 0
0.610558339396801 1
0.573551675666831 1
1.36048061342734 1
1.03926128159766 1
0.740674471076462 1
-0.0823868973196852 1
-0.122900648823572 1
0.738816970704428 1
1.24566555844254 1
0.656906952922485 1
0.0373255205719327 1
0.647325156817059 1
0.680563678946172 1
0.0387266915822001 1
1.13808720733408 0
0.340040910656019 1
0.268915622493772 1
0.877868924862191 1
-0.445790107548106 1
0.370411788969329 1
0.0628895888409059 1
0.124244702048573 1
-0.283725634724214 1
1.59048640606551 0
0.225355811172599 1
0.549395313432795 1
0.596773309216771 1
1.00219368798054 1
0.337898309148119 1
0.586591019361288 1
0.735988761864391 1
0.408457404638482 1
0.955066407356754 1
-0.639708446493109 0
0.984334152518988 1
0.951341085529936 1
1.13994456203301 1
-0.197462655560897 1
0.110046649272664 1
0.400713240246376 1
0.633006539710146 1
1.27518331587685 1
0.0279348397564141 1
0.0956839804967139 1
-0.0706632984621627 1
0.816000397894531 1
0.835541766172117 1
1.25191541608255 1
-0.226597617571562 1
0.0151276055567346 1
0.467581501704853 1
0.884667332813215 1
0.899759703013905 1
1.03717053547734 1
0.177920776200409 1
0.801527434736632 1
0.520120958361511 1
0.642701897669595 1
0.413204479836701 1
0.719015165935885 1
0.762310105567347 1
0.40127393644375 1
0.595514085831844 1
0.104964641176448 1
0.650207782997925 1
0.677441040993852 1
1.09884986781221 1
0.308067259926315 1
0.691792862307029 1
1.16038520367788 0
0.737001626919625 1
1.09466555941997 1
0.386567652058369 1
0.680814227620723 1
0.401321483073199 1
0.830826162171905 1
0.96651742429671 0
-0.0875404298941379 1
0.34837341594811 1
0.544992279014667 1
0.200958880853981 1
0.330526802733432 1
-0.771025752295538 0
0.117195532937385 1
0.069440280712235 1
0.888467342944426 1
-0.511417977200735 0
0.26824787792506 1
0.756047737187807 1
0.782273443297062 1
0.612014816585884 1
0.917318567671066 1
0.729456381162118 1
1.2650497169755 1
0.665260754528097 1
0.213644475524347 1
0.874498906898774 1
-0.0395001617110293 1
0.543451512457531 1
1.11051139008528 0
0.830668330849968 1
0.0605103434786063 1
-0.304016475541162 1
0.271403896049701 1
0.790876525469292 1
-0.0379610984637027 1
0.69374287387442 1
-0.160044518848086 1
0.647935356864486 1
-0.145613403896893 1
-0.22998210925241 1
0.301786831286875 1
0.741725779356044 1
-0.292451351253583 0
0.808365992297048 1
0.765070086627202 1
1.28892942651938 0
0.662009482173555 1
0.430731839952428 1
0.758373893576621 1
1.02886659132047 1
0.999691243427731 1
0.242444789720439 1
0.230325069550799 1
0.451472786908095 1
0.897085830638848 1
0.683917719382494 1
-0.473804253091991 0
1.16673456632259 1
1.41654560938558 0
0.709016900199077 1
0.928203381222565 1
0.7544608010084 1
0.352797834546219 1
0.386138177306305 1
1.27898547617467 1
0.94377979601446 1
0.323501508858953 1
0.709427033807091 1
0.159220793750542 1
0.280453340686854 1
0.168638777892263 1
-0.582619077855908 1
1.66945526936196 0
1.12122606193594 1
-0.223641287290039 0
-0.107281187216708 1
0.0543007880622344 1
0.448168589444206 1
0.462104628465949 1
0.437255616892304 1
0.144527054489446 1
-0.201283721268314 1
-0.122249070423841 1
-0.292243186728528 1
1.03228736564286 1
0.429770988537588 1
0.183296054669635 1
0.731165712992313 1
0.157539749944564 1
0.391898985872319 1
0.596299521871867 1
0.790594016307065 1
0.928392309043897 1
0.72190500286778 1
-0.0137846087974745 0
0.207337939499414 1
0.455083785180103 1
1.53073440956681 0
0.639319911374556 1
0.00556411745393024 1
0.0888040784648638 1
0.904240423504655 1
0.731163852282546 1
0.707235200670434 1
-0.118673591012463 1
0.323357724724099 1
0.898158225253425 1
1.3129144121457 1
-0.325942663145782 0
0.549352531137538 1
0.0969827921954156 1
0.361472227391047 1
0.62661292211953 1
0.203562846122141 1
0.451066000000976 1
-0.0897099259570971 1
0.582559230208276 1
0.139114446636865 1
0.443106104446568 1
0.583832700129039 1
-0.101020244635221 1
0.528425430604725 1
1.23011219075377 1
0.253428972375749 1
0.277857600393051 1
0.0588900622660167 0
-0.296460152826979 1
0.187158730887541 1
0.783414123846224 1
-0.38402830271933 1
0.499814091472462 1
0.389987665078532 1
0.598463560766701 1
0.0251212640604663 1
0.589052428418709 1
0.421195047395643 1
0.259592652374683 1
0.626360257060151 1
1.33852820237654 1
0.653164787064974 1
0.724929316847019 1
0.976868987002075 1
0.593648625220507 1
0.628329220649654 1
1.23424081022153 1
0.694787552317746 1
0.910315238349994 1
0.822058322053478 1
1.21594274857184 1
0.42597455832525 1
0.372686313006872 1
0.804968434781878 1
0.393581142043598 1
0.145542152812289 1
0.653181674784675 1
0.993979616660112 1
0.00923441054981275 1
1.00408332424117 1
0.467205739525034 1
1.18665715974904 1
0.778340893223817 1
0.783910506574956 1
1.08312317742936 1
0.611177626318619 1
0.287198742172493 1
0.945191907414714 1
0.64330328780537 1
0.083022515736933 1
0.798036818495314 1
0.44214350281863 1
-0.174921154924355 1
-0.0837755272774148 1
0.609255900719189 1
0.71270320184481 1
0.871342571514364 1
0.612951438068326 1
0.930463795744327 1
0.585865999132638 1
-0.358984121711519 0
1.16294910280395 1
0.164969936736017 1
0.529952890115878 1
0.763259073572002 1
0.320267739637101 1
1.64831769670109 0
1.00823891950774 1
0.493743341535371 1
0.710058256712242 1
1.37192333569485 1
0.22485651202182 1
1.0426085142507 1
0.459016519599261 1
0.451759346179993 1
0.518660613117085 1
0.241930064322539 1
0.161603602191234 1
1.03696847748729 1
1.27653337068256 1
0.845928547517166 1
-0.39730188716723 1
0.462122176058857 1
1.04586036421398 1
0.72171488218734 1
-0.795796748924896 0
0.00173872329029436 1
0.0526661986329106 1
1.41497700119932 0
-0.363203810177189 0
0.293871672354248 1
0.787792210613077 1
0.394757392489616 1
0.426229303576461 1
0.470087639591162 1
0.344989915805616 1
0.260614643245207 1
0.309889891333652 1
0.23038049906415 1
0.848235270584293 1
0.367056314293071 1
-0.162728665335201 1
-0.0956730742640737 1
-0.692857951495462 0
0.795756691009323 1
0.69264288341273 1
0.459820342839858 1
0.0625959079522761 1
1.11585352300526 1
0.982559362511513 1
0.0440609464190252 1
0.516528467609516 1
0.608665432889274 1
-0.0414407131147581 1
1.0432539046806 1
2.03306487783926 0
1.3384259050752 1
1.38061128971518 0
-0.500744099847752 1
0.15816626990416 1
0.279528663793341 1
0.983915536388657 1
1.0626070155374 0
-0.597145119760248 1
0.780530232735893 1
1.09618106656125 1
0.303124791513997 1
0.513526738172354 1
0.897430636759255 1
1.37256312448174 0
0.97859972666358 1
0.330041768652384 1
0.687105915768918 1
0.0469008569578143 1
0.232607490385521 1
0.377744581186442 1
-0.0491296130318782 1
0.237363744918687 1
-0.2742163772489 1
0.71195464086373 1
-0.368476219690082 1
0.504763058971452 1
1.23152347534417 1
0.196069848709871 1
-0.152318772602943 1
0.60121208350692 1
0.375207460258905 1
-0.133869058989853 1
-0.563773839151321 0
0.141720095963343 1
-0.0317857920433348 0
0.453309284095124 1
0.363777658896167 1
0.984418175988519 1
0.637095598753867 1
-0.0663915082520429 1
0.0971417311460685 1
0.399444162750937 1
0.45534781610064 1
0.887309167571045 1
-0.344870999773735 1
0.441938470808409 1
0.199471762460566 1
0.20932502454424 1
0.725798919664467 1
0.440515636635213 1
1.08616658215259 1
0.787509596227324 1
0.299578851020423 1
1.41323764228943 1
0.197005207495957 1
0.28504761108069 1
0.733778392043267 1
0.316497929427011 1
1.37999651131067 1
-0.205118577666542 1
1.32610200332144 0
1.12282377184508 1
-0.390335912789058 0
0.627288749434803 1
-0.0875247434058418 1
0.594700249121549 1
1.06169975620733 1
0.0727948911863138 1
0.226445100053459 1
-0.348746849219286 1
0.177328262755992 1
0.591045787847325 1
0.909887660391978 1
0.67668944899991 1
1.41940634963003 0
1.10204159549444 1
0.697884422558329 1
0.403799899407144 1
0.105488142715828 1
0.623549036070907 1
1.17005745718381 1
0.762602251354866 1
0.789507417032952 1
0.585164015449171 1
1.194019496059 1
0.228129218101073 1
0.392403290588662 1
0.0475172984479056 1
1.09412807443716 0
-0.219170173129182 1
0.403076663159087 1
-0.177255371405195 1
0.115283994554708 1
0.253076478454783 1
0.13582925325198 1
0.571101168183564 1
0.446145727934879 1
1.2650739660813 0
0.694567390973949 1
1.04152970312874 1
0.915589133065956 1
0.388567219966036 1
0.528169309357104 1
0.38405654806045 1
0.00689271973370953 1
0.254022914403764 1
-0.480869726587326 1
0.454983636009732 1
1.18618201612769 1
-0.486575879173608 0
0.0392198753784971 1
-0.0264303699959372 0
1.59813221630918 0
0.785778237305958 1
0.184370068378458 1
1.13983352966404 0
1.11406064570383 1
0.277326703752874 1
0.0780107905978696 1
0.750955809521626 1
-0.402527441166023 1
0.0262983686386515 1
1.07417534828074 1
0.805327483315531 1
0.611545741048142 1
0.280175027310821 1
0.660608020663684 1
0.339745447487957 1
1.79268427430942 0
1.50305345985519 1
0.544246173923867 1
-0.399797722042597 0
0.525315961416167 1
1.07639698404552 1
1.12366664600737 1
0.32643715945328 1
-0.157054211785588 0
0.806627689932487 1
0.408542378924115 1
-0.308021852203412 0
0.0266206620051838 1
0.602925252388772 1
-0.395195313301367 0
0.125676766586639 1
0.537855450259087 1
0.700501727204051 1
0.718108005738022 1
1.90565912390395 0
-0.0281043300345689 1
0.58200486831731 1
0.225504422970047 1
-0.00787355682267582 1
0.846740991071141 1
0.709970820570783 1
0.124106762328483 1
0.555470907401598 1
1.50874619820083 0
0.189463496687927 1
0.0220897937259398 1
0.220837751679193 1
0.0185158969589956 1
0.552697948422845 1
1.0423542556046 1
0.300326059081785 1
0.659793165735183 1
0.762236409140327 1
-0.377587987513084 1
0.280352226170546 1
0.657843710901997 1
1.1749380447115 1
0.956411596628717 1
0.692848085173475 1
0.466229160635821 1
0.0549734550164375 1
1.23885807635462 1
1.28131663835644 1
-0.444334952520886 1
0.976903827907848 1
-0.0333708565302047 1
0.463608787951144 1
1.29610810526548 1
1.08926372019681 0
-0.336561952961495 1
0.627106838701908 1
0.0459948452007735 1
1.5378925692235 0
-0.240569066252238 1
1.26186858858727 1
0.895530692376064 1
0.288670847961222 1
1.4304932178077 1
0.836362483439504 1
-0.153936639559874 1
-0.113037791162341 1
0.453624825453278 1
0.504822523976586 1
1.08585106263542 0
0.0487836966043974 1
0.364427408857112 1
0.475460521474274 1
0.890746603330046 1
0.721566248981701 1
0.445298128315936 1
0.828032145936171 1
0.763599242884065 1
-0.178498679785655 0
0.509745646258447 1
1.28845177241169 1
-0.300505135041493 1
0.190293436707223 1
0.214661437756526 1
0.141529027811505 1
0.459889087068824 1
0.850847138832258 1
0.503464575791471 1
0.113441236234893 1
0.145242674129678 1
-0.596088471103265 0
0.985063125363056 1
0.574221289368237 1
-0.319864283305783 1
1.00102717158768 1
0.244134361094215 1
0.286844294336167 1
0.855406198910098 1
1.32932117463854 0
0.00085369943749404 1
0.180859184300519 1
0.175033837859424 1
0.288465862798304 1
0.690261369930041 1
0.781861958018575 1
0.230617246537776 1
0.334876426856667 1
0.435709669669424 1
-0.323335149724368 1
0.6540097248994 1
0.0390100363059888 1
0.614200023673199 1
0.825028606754876 1
0.692621629413272 1
0.117674450937291 1
0.339006074154175 1
1.49201690443173 0
0.6826277481418 1
0.258874692410037 1
0.253623742882473 1
1.34957750948962 1
0.734940501169336 1
-0.130795489443996 1
1.05932012823421 1
0.461393029717075 1
0.706818404400628 1
0.62507726853796 1
0.788278529171085 1
0.0843542822931178 1
1.26280248232678 1
0.628238938074279 1
1.54937775973558 0
-0.1005691664592 1
0.0238322347322059 1
0.450439035335876 1
-0.12117764552104 1
0.542757021477228 1
0.503557221791173 1
0.672601840155883 1
0.588808310950398 1
-0.400509001450712 0
1.42401229124586 1
-0.133241855311554 1
1.07415371052703 1
0.411012678050165 1
0.724044620951958 1
0.49547171750965 1
0.325456766593124 1
0.71708353457104 1
0.16576756792185 1
0.799849780560693 1
2.00230963028999 0
0.45598570431395 1
0.192151429482012 1
-0.183938192361327 1
0.671698584051256 1
0.162894666341658 1
-0.0371318669112597 1
0.0887569684885472 1
0.759087846807231 1
1.40684795234863 0
0.549803233355885 1
-0.123956780635935 1
0.386053208229103 1
1.04914035736256 1
0.301611567029064 1
0.179120913268019 1
0.241644048633577 1
0.0060767983387236 1
-0.199188167458495 1
0.410725933075827 1
0.525341660351001 1
0.224244861465052 1
0.296643252382428 1
0.538847760400457 1
0.576659684782651 1
0.835471252547997 1
0.643785308011108 1
1.14683496692708 1
0.567787800146817 1
-0.0114021042002876 1
0.565373682963117 1
0.274964816736217 1
1.21081123549017 1
0.821912010709504 1
-0.0399404113251938 1
0.782023893305515 1
0.94281730855825 1
1.0551463880038 1
-0.668618051531526 0
0.352672974114807 1
-0.0319872298247158 1
0.361659579114339 1
0.961157515454589 1
1.05759611208629 1
0.715473647681758 1
0.540856923002412 1
0.621537175724582 1
1.08453171613704 1
1.15633300692495 0
0.349052564945294 1
0.754738073959965 1
1.27377302501167 1
1.16520605933938 1
-0.530553712378778 0
0.719428651460177 1
-0.0494191648689771 1
-0.64638306624347 0
1.04810957761891 0
0.605375269954921 1
0.190579474797934 1
0.500967718587265 1
0.850878976856869 1
-0.0416478766471004 1
0.711139784145729 1
0.624080497164728 1
0.733020902310998 1
1.12640247067275 0
0.86437337720013 1
1.0995794056184 1
0.224041329569591 1
0.540243030097713 1
-0.253510892084626 1
0.232889794461424 1
0.33879754197293 1
0.780578963230344 1
0.930740297930217 1
0.511026859724541 1
0.302227875592076 1
0.511337214323778 1
0.0684742118591625 1
1.10153058424223 1
0.446556732009322 1
0.761993615221726 1
0.476166569025615 1
0.860321878290084 1
0.756263068273537 1
0.591245899449384 1
1.41576266877896 1
0.962668209648324 1
0.486991901569841 1
0.905348310461385 1
1.42607481186636 0
1.19432395831617 1
0.352574017101011 1
0.330131486365018 1
0.98421386547009 1
-0.177019195592433 1
0.161122091944115 1
0.884170496929305 1
1.13813203356429 1
0.715840271459729 1
0.891176197691136 1
0.628924228627575 1
0.374391325012395 1
1.18139746447306 1
0.16853230547238 1
-0.663058159320668 0
0.728010174847202 1
0.424791025415177 1
1.00637691504681 1
-0.167298037976694 1
1.36071281306427 1
0.257248660262647 1
0.885170625428013 1
0.66738480604204 1
-0.0254802647577271 1
0.197591532565144 1
0.333254011107775 1
0.579271310651594 1
1.51263368048254 0
0.701998062363359 1
1.45073216978543 0
1.04905947178573 1
0.881143123148032 1
0.800900123835885 1
0.788857790214138 1
0.280747334714492 1
1.52586618016391 0
0.0903571074861143 1
1.03103852462656 1
-0.128098739831021 1
0.89452668750379 1
0.4195018771168 1
1.19521710141609 1
0.751844044536174 1
0.214192180013785 1
0.116471522621761 1
0.209046205170769 1
0.658917839223137 1
0.310040215033473 1
0.928759805748179 1
0.917458422324263 1
-0.0829065468078583 1
1.21209681635241 1
0.190496940156699 1
-0.477145465142692 1
0.564291562978779 1
0.40140292382866 1
1.34433662253706 0
1.04465351374487 1
-0.229174728035243 1
0.538588447778404 1
0.673393298222084 1
0.140500820689377 1
-0.14172566239775 0
0.337746656609533 1
-0.489586817270378 0
0.282217766640867 1
0.751654034792433 1
2.1392911295835 0
0.331051328814554 1
0.037246446504407 1
1.17282315107496 1
0.622472181118875 1
0.493978978720177 1
0.127288212408332 1
0.0826550472686062 1
0.555983531272554 1
0.649120678675464 1
0.287819209400543 1
0.453972363681244 1
0.0748068605514651 1
0.730260228637952 1
1.19697849417915 1
-0.401325575862706 0
0.233623923216418 1
-0.112584345177343 1
0.41858020628772 1
-0.0409842684128095 1
1.00250709785509 1
0.802443685563719 1
0.659153967340055 1
0.561090268077642 1
0.27290899257741 1
0.823779413626998 1
0.337878081994412 1
-0.033998099778638 1
0.896184224285077 1
0.319823621090792 1
0.733601404499548 1
0.257052407447855 1
-0.0821376277343192 1
0.170930730168416 1
1.32727710122859 1
0.92876548757379 1
0.790701173182482 1
-0.0270499317214777 1
0.676861324964018 1
-0.122956621399971 1
0.209010469225468 1
0.21292531884833 1
0.485924152733547 1
0.481647352803541 1
0.298441708188981 1
0.192635386118395 1
0.201039300513299 1
-0.064555636040556 0
0.283605822704416 1
1.2824058289802 1
0.540257863495907 1
0.154592188698334 1
0.665338721195255 1
1.29924056785443 1
0.767871200251137 1
1.7796048528583 0
0.591892283690815 1
-0.0557441184609553 1
0.666774688296424 1
1.08716484999511 1
0.443953356413362 1
-0.288491572488752 0
0.700432830577112 1
-0.0659672408171082 1
0.407566709143778 1
0.686086517511807 1
-0.543907475519789 0
0.967115506276782 1
0.446989584146035 1
0.527934484806927 1
-0.147687689232212 1
0.333470150981079 1
0.258198774973101 1
0.834621808182424 1
0.374518645020003 1
1.41827914750047 1
-0.496108718696594 1
0.460878610120429 1
1.22333129597607 1
0.740132051585792 1
-0.00977572548402356 1
1.21643123086389 1
0.277867016711765 1
0.470446081928519 1
0.0739413347595561 1
1.26092374018463 1
0.720563512994806 1
0.27417810558397 1
-0.186855953032242 0
0.0314329465078789 1
0.437800797310073 1
1.27861395469232 1
1.09032248960005 1
0.905944640078954 1
0.70803758790394 1
-0.17132036313471 0
1.3232429069062 1
-0.00210725809884846 1
0.511204180213267 1
0.527986574217835 1
0.441676741204728 1
1.23894595767657 1
0.0971806067002303 1
0.572487895746533 1
0.977794268714121 1
1.20170740807447 1
0.0450962433974524 1
0.639293092803354 1
0.814375181332021 1
0.106417642781716 1
0.639862453414416 1
0.724629555016763 1
0.523259180866354 1
0.28925070721443 1
0.404505472281149 1
-0.130831547700961 1
1.14466710906595 0
1.37081218139449 0
0.16637654163264 1
-0.153975280979933 1
0.316958942775491 1
-0.264223044342911 0
0.724598051732703 1
0.788887158703125 1
0.425814386168749 1
-0.378104222272899 0
-0.67627833592077 0
-0.00632406225023892 0
0.796538470184383 1
0.35703463607351 1
0.0690539713225958 1
0.764026725610311 1
1.47825628929993 1
1.15210314621941 1
0.601873429193561 1
1.50058652499499 0
-0.0436901861176643 1
1.71404171365673 0
0.300681401448371 1
0.719587452746007 1
1.51130002014228 1
0.28828872569563 1
0.500238955595487 1
0.861221901172981 1
-0.218081263204785 1
0.734916010035245 1
0.295437204890856 1
1.33279106447926 1
0.269825015011752 1
0.688155577043091 1
0.403327792761299 1
-0.361422600623217 1
0.990141721176744 1
-0.351863806116653 0
0.883323714756159 1
0.739307851397688 1
0.635679003792346 1
-0.126507769953582 0
0.264432835852022 1
0.197958760057294 1
0.828437834778158 1
-0.374041734230352 1
0.482203273700309 1
0.466731802134314 1
0.290336038198317 1
0.947581811312166 1
0.695838192212756 1
0.177786898490545 1
1.32073217230729 0
0.805971955931655 1
0.985559568701934 0
0.169439264837125 1
-0.157932905390941 0
1.32442385482216 1
0.193873590501844 1
0.157643365310494 1
1.16280716179456 0
0.416685463838652 1
1.04723156411024 1
-0.363999243133918 0
1.22038057553677 1
-0.30236804554463 0
0.409692808296016 1
0.0242667619726345 1
0.523454792736312 1
0.62381986767763 1
0.158833531151888 1
0.714470830606498 1
0.0689067492187893 1
0.165449705326049 1
0.917604948461299 1
1.50201292851024 0
1.34936319359742 0
-0.0468087889582552 1
0.687907707754138 1
1.04569579867733 1
1.58205341149271 1
-0.236669872685409 1
1.06977702717884 1
-0.27171577276898 0
-0.295615179085347 1
0.287953614031978 1
0.975974639298731 1
0.498896814884068 1
-0.220466626773492 0
0.807909851330866 1
1.80149093716175 0
0.263820200870245 1
0.6845594804645 1
1.64627762287184 1
0.472896027644625 1
0.933340253807234 1
0.000170429536407057 1
1.06870639429704 1
-0.15863221165124 1
0.797187678543481 1
0.559686264795787 1
0.319676846920586 1
0.489297953910286 1
0.420518879187114 1
0.931198037273778 1
0.3834697058865 1
-0.0424405078734893 1
0.42687462347595 1
0.909762367443657 1
1.41028426591975 0
0.0729111648037912 1
0.249567823221878 1
0.301888511251273 1
0.738912146096765 1
0.370699708995822 1
0.966247235449511 1
1.14122527711115 1
0.492830102799345 1
0.690908179110426 1
0.491120310520019 1
1.19950338788386 1
0.0577970251429147 1
0.342430460452177 1
1.3302518838993 0
-0.0984258182450434 1
0.39613231349004 1
-0.0564813041100188 1
0.509963254494155 1
-0.381162613887671 1
1.11254391404001 1
0.66671400648102 1
-0.0628533586362307 1
0.56896998902886 1
0.275785647134679 1
1.69933801384908 0
0.0189489603021345 1
1.32356690852593 1
0.450986307785022 1
0.371192293741919 1
0.529138339977062 1
0.150357485341652 1
1.24379884792134 1
0.898484966051178 1
0.544210705508339 1
-0.0522683427967765 1
0.107656542676263 1
0.38819796343359 1
0.326302202611807 1
1.39717183590578 0
0.325951547844689 1
-0.260862035437484 1
0.792576148859922 1
0.781036254847261 1
0.22099801676197 1
0.209209017170267 1
0.605402579395791 1
0.0315429911112999 1
-0.0371420733143639 1
-0.266715944537028 0
0.321756089806829 1
-0.549764989512706 0
1.15043421747357 1
-0.286370688280084 0
0.181867019538055 1
0.665833470420741 1
0.681337209757787 1
0.0882620450610794 1
0.525906567422276 1
0.239754739551082 1
0.823714183529956 1
-0.0500041383687775 1
-0.424167148183155 0
-0.496645030447284 1
0.530222886330076 1
0.383623557514048 1
0.787852401175436 1
0.227908558602886 1
0.679858477750879 1
0.563403460847203 1
0.644015567669387 1
0.729938922521311 1
0.343890030200831 1
0.778481760506099 1
-0.34950562126354 1
-0.134445421839481 1
1.88042444871801 1
0.461180863284726 1
0.636707847955467 1
0.746538103623991 1
0.232772363850052 1
0.177802226720314 1
-0.44878572896296 0
0.486120988014571 1
0.47636756781864 1
0.68019217851729 1
1.24812704964995 1
1.65777995750582 1
0.116361705569973 1
0.707643256122428 1
-0.477403090917385 0
1.20827122840639 1
0.640536902509741 1
0.585385083347728 1
0.800371749047649 1
0.0996439657448255 1
0.624401717278949 1
0.556379968262279 1
-0.134099750948103 1
0.869045253124518 1
0.758862294580314 1
-0.405151616257642 1
1.04764539711515 1
0.698217297939686 1
0.160047732574627 1
0.948304353479983 1
0.165771124368718 1
0.391187752358811 1
0.808087944784591 1
0.772094857633075 1
0.0300717550974295 1
0.252954942344252 1
0.125574622153094 1
0.635607493751131 1
0.917797601858726 1
0.105572736515015 1
0.587413009967599 1
0.881280903615229 1
1.31526254400174 0
-0.0998402337882618 1
0.877235549592279 1
0.82037607871377 1
-0.116604544975677 1
1.04550550045039 1
0.703456139424587 1
0.445054654246017 1
0.404355207689564 1
0.697026849551122 1
-0.505867008293391 0
0.361039408266357 1
0.977331529897716 1
0.782680033921397 1
0.350364352841476 1
0.703454242809637 1
0.392036450597257 1
0.638635724488479 1
0.372982822977715 1
0.528467026073174 1
0.139614338768558 1
-0.105436219614234 0
0.544785094421472 1
0.47595555097619 1
0.900920852045951 1
0.364370874148086 1
1.17168062663713 1
-0.224243416505557 1
-0.459442582606069 1
0.425408491059821 1
0.603948973653379 1
0.626695253814138 1
0.0408094795492541 1
-0.700648144931833 0
0.441150509116434 1
0.854417640486007 1
0.440604487042509 1
0.245437719988147 1
0.666226662883475 1
0.809377830476552 1
1.09591573264256 1
0.85508665668439 1
-0.166609569809706 0
1.0195803725618 1
0.0432498785273068 1
-0.0768751734924318 1
0.269769368934854 1
0.844365443550231 1
0.897064563460315 1
1.03172318288634 1
0.529799897730745 1
0.163320596661367 1
0.861719355031547 1
0.402128546659557 1
0.393256479476356 1
0.303450976720599 1
0.512154671535752 1
0.47571480546493 1
0.274111939493568 1
0.475870574957241 1
-0.298251130804509 0
0.482626193225636 1
0.942827989722019 1
0.34197192683482 1
0.689136257715211 1
0.62052005675672 1
0.856144255974026 1
0.00805502471117311 1
0.392765017713526 1
1.07299036099511 1
1.13663491442173 1
-0.438820993764366 1
-0.0453882209376029 1
0.233226514384219 1
1.13822565354194 1
0.7017151256318 1
0.138662302435289 1
-0.28160339275892 0
1.12307938904163 1
0.233323198519861 1
0.192349740818412 1
0.757227666067322 1
0.572857408623198 1
1.45232722068641 1
1.04703101541965 1
0.441657525335987 1
0.900849264633067 1
-0.331553909714383 0
0.352828024532069 1
-0.155637801300641 1
1.064156139677 1
0.822743214400094 1
1.17544252847492 1
1.53426755540222 0
-0.110667328839129 1
0.647801698502944 1
0.09965657481157 1
0.228170428457981 1
1.46941374941073 0
0.840549243713033 1
1.72627957650585 0
1.23198884151166 0
0.175522808537151 1
0.139301222051968 1
0.751294200017196 1
0.847930748470478 1
0.698578951886736 1
0.313816380569972 1
0.875850373213246 1
0.688975863501498 1
0.741439342667883 1
0.433734331503744 1
0.720023438964136 1
0.271284316057949 1
0.519230058671722 1
-0.145093147295985 1
0.826418137884219 1
1.02266248966583 1
0.526443575818296 1
1.37471493281071 1
-0.0280030929800291 1
0.935837822905041 1
0.876543357399914 1
0.529139517773976 1
0.294402267202643 1
0.906691083381492 1
0.0995536071711775 1
1.02171993083569 1
-0.254338552722748 0
0.686349093673857 1
0.586288030865573 1
0.0240699411734499 0
0.682061622212861 1
0.34394191825633 1
0.580595489750669 1
0.275422539438373 1
0.260232184666035 1
0.757533819436892 1
0.569308130456296 1
-0.615274971509674 0
0.557034788159632 1
0.0840098155323878 1
0.00382026943000907 1
-0.443110271390432 0
1.78605834903696 0
0.602003517467427 1
0.00993841229524706 1
1.28940847991408 0
1.0151902492559 1
0.74769054377514 1
0.831484329655478 1
0.472853308165103 1
0.135675021942696 1
0.501714283999964 1
0.402878696562012 1
0.262950542231797 1
-0.0939498397990818 1
1.56622815641033 0
-0.140023004970055 1
-0.174673449920356 1
0.767740879011439 1
0.977267189323313 1
0.482021783879026 1
0.0499080907280778 1
-0.284380313431114 1
0.630219213684184 1
1.19198270256511 1
0.350215010240268 1
0.132709523954499 1
0.564622406604464 1
-0.129402352916245 1
0.797767913277992 1
0.111297354497668 1
0.0643310118665915 1
0.293487327889992 1
-0.0778206376913476 1
1.43849151236977 1
-0.190078506260653 1
0.995318954003566 1
0.36745352240034 1
0.113396957167332 1
0.370663663400823 1
0.94291462709653 1
1.13476279360734 1
0.331014478448941 1
0.436226796198008 1
0.315432097259146 1
0.792139152382258 1
-0.331235908000743 1
0.966161641598681 1
-0.516641216110478 0
0.26501992458911 1
1.18001519452767 1
0.287883043841385 1
0.688966967593646 1
0.592424942912643 1
0.813849775232063 1
0.807180476991002 1
0.548909997021701 1
0.614767996682149 1
0.226788949451435 1
0.150906511967303 1
0.621664807028953 1
0.439903983873314 1
0.572218781678645 1
-0.221675493962 0
0.273412979405606 1
0.281560371444137 1
0.596755059058027 1
0.502475234066126 1
0.913068342205683 1
-0.224178545661506 1
0.530389468624241 1
0.952407342010038 1
1.03113874975164 1
0.777792582191205 1
0.846338374960578 1
-0.0466595040267486 1
1.21940273900407 1
-0.176623277353886 0
0.941368751477807 1
1.19240616108608 0
0.834150371581287 1
0.0356083929309791 1
0.364595610243065 1
0.778236394603233 1
0.355176634211055 1
0.654615555758727 1
1.03065264172906 1
-0.0510965059449467 1
0.734745715151351 1
-0.625853446768298 0
0.783307642368637 1
0.351236980489629 1
0.692444729259732 1
0.787224239030347 1
0.625726543761839 1
-0.365793060607137 1
0.878742635118125 1
0.95298989493932 1
0.505901626427846 1
-0.154401823756055 1
0.379969245124439 1
0.113483084104295 1
0.683412267098903 1
0.168896587094618 1
0.0924260029991122 1
0.0237247164969747 1
1.13271073552641 0
0.425688152891723 1
0.342955399932983 1
0.56641237335726 1
0.374828856466794 1
0.367216493851061 1
1.44564033636221 0
1.24229374590869 0
0.824808627680479 1
0.830985290846109 1
1.14719399510256 1
0.578134416140379 1
0.48281980781323 1
0.323441844084457 1
0.134386343432091 1
0.990671249780355 1
0.524978710003855 1
0.901971780692602 1
0.551995906123692 1
0.806412805855483 1
1.90949730531601 0
0.138841244612376 1
0.884933876802056 1
0.202380946491689 1
0.143515609080078 1
0.790781078209796 1
0.742083491146913 1
0.25250642251824 1
0.0331996954363321 1
-0.229340871433787 1
0.206733214546777 1
0.0900610606466432 1
0.578313147942638 1
0.0669533414702492 1
0.0204433633541558 1
-0.0647677283504944 1
0.23334647632876 1
-0.0840738785255977 1
0.45806567946315 1
1.62504408626583 0
0.0768939427770488 1
0.872418929825406 1
-0.384854418098604 0
0.333457028428462 1
0.257383964155803 1
1.09791370125031 1
0.16522664103612 1
-0.213702058744225 1
0.730319582534731 1
-0.136591223989995 1
0.987324553110627 1
0.322780293586507 1
0.862974791636515 1
0.723017869640938 1
-0.0495663679917398 1
0.747926358046966 1
0.366206775082499 1
0.192075047979866 1
0.347936993992371 1
0.302700161571884 1
0.339841880526887 1
-0.0460012488065058 1
-0.288674829915471 1
0.772435264134991 1
0.673712685111646 1
-0.132112918306506 1
0.33074903819784 1
1.25214085074234 1
0.618353058360288 1
0.59540579115207 1
0.237244948836001 1
1.41338238745904 1
0.970491149439108 1
0.445003555936294 1
0.321258257244535 1
-0.463269824810097 0
0.537695786320568 1
0.844072697146061 1
0.0815341645455365 1
0.898921816523318 1
1.55189120968452 0
1.6355723132099 0
1.16139107227333 1
-0.426485876927634 1
-0.0936032869158343 1
0.452206806750699 1
0.376529988863748 1
0.948082979682392 1
1.06198268074584 1
0.171208788839346 1
0.699213083212969 1
0.463421160427407 1
-0.134233383793514 1
0.397402385064023 1
0.930753880844078 1
0.689159476084324 1
0.462758924977371 1
-0.309125060053394 1
0.428087991358116 1
1.10439146723399 1
-0.165809837850032 1
0.108356532852642 1
0.127423695975815 1
0.64334809277763 1
0.384645490722081 1
0.926428403365706 1
0.542629064979151 1
0.358468083038954 1
1.05645103759229 1
0.532018087540207 1
1.06439971106259 1
0.317210412714763 1
0.841743571305283 1
0.491944640358638 1
-0.457426148249734 1
0.44555621639113 1
0.866276278708302 1
1.0809032671137 1
0.869204373926105 1
0.272757578837387 1
0.318550871135723 1
0.374001491273088 1
-0.0233142181718302 1
0.338487013779793 1
0.30358575197599 1
-0.392147444254727 1
0.056632018851769 1
0.186853769344961 1
0.576205094993953 1
0.299519254589798 1
0.215975008368525 1
1.72693492950913 0
0.673985643171217 1
0.00503453855497452 1
0.0945022447875416 1
0.0853946953785437 1
0.508174637334328 1
0.261318373618779 1
0.222185220337131 1
1.35388203580537 1
0.940964578944596 1
0.674114893344967 1
-0.115987242766485 0
-0.45883082549324 1
0.106210115221892 1
0.186375063294581 1
0.960282677742413 1
-0.376112085847028 0
0.391673207634632 1
-0.0746485315218527 1
0.477126789690157 1
0.715456181263851 1
0.393627192275411 1
0.462634521214692 1
0.740581779144266 1
0.368075342673657 1
1.86363493241792 0
0.534612189619344 1
0.352117525995311 1
0.749372085770394 1
-0.367489678201403 1
0.643574132962143 1
0.274897866868469 1
0.527878293121357 1
0.967698549444688 1
1.25228953602617 0
1.89935088204912 0
0.657546742590541 1
1.55502880413033 0
-0.125930315206872 1
1.48550799058211 0
0.352018753509472 1
-0.0307749720822225 1
1.29774162127923 1
1.15676738012172 1
0.449416157383149 1
0.726719779486905 1
-0.136952548329168 1
-0.140288864933538 1
0.183509847794808 1
1.05276559886083 1
1.39799907766753 1
1.1665245289709 1
0.800944273773857 1
0.842096886228788 1
0.254424843077634 1
0.954393988659784 1
0.171779467107396 1
-0.0242628117398886 1
0.589792304785698 1
0.693767434970619 1
0.136528309551182 1
0.77427613116887 1
0.511204539989031 1
0.714241723346643 1
0.390243383681765 1
0.51317171140291 1
0.946008867939677 1
0.473038826900242 1
0.763633756702065 1
0.571965183067759 1
0.632883014977381 1
1.23576073355128 0
0.00878381695913595 1
0.717621278235091 1
0.594748171133129 1
1.87209527016135 0
-0.208132490689241 0
-0.113339925594612 1
1.0103638894119 1
0.56587673302366 1
-0.202984801375413 1
0.499003880357644 1
0.804522963183498 1
1.10650947184477 1
0.62036083215041 1
0.377098246026749 1
0.321226498432208 1
1.42006190410991 1
-0.363824832817639 1
0.0972281611540689 1
0.0325488927718762 1
0.973150928288894 1
0.648734264022725 1
0.544794161820042 1
0.272015840227011 1
1.1297827797498 1
0.507752175396014 1
1.38898727801091 1
1.35938540524134 1
0.862584795220665 1
0.25251418581871 1
0.829321102241808 1
0.781176692036957 1
0.505910355223984 1
0.216691312486216 1
-0.0689094330358117 1
0.129316571693499 1
0.244442922384057 1
0.713358967987569 1
0.237098397877692 1
0.687386621431204 1
-0.330893258413901 0
1.62776351149349 1
0.274040165695629 1
1.06888154703578 1
0.794080203683741 1
0.518561122260541 1
-0.39552485733298 1
-0.398869146249963 1
0.269282777164585 1
1.0247950898504 1
0.762037164960049 1
0.51603070258235 1
0.0953781716382607 1
0.229018199762531 1
-0.0107276130543134 1
0.213615125426582 1
0.640150145477055 1
0.463483152831857 1
0.434256910882482 1
0.939645379160093 1
0.382565854354641 1
-0.212851775890349 0
0.635771741513825 1
0.145210969078634 1
-0.215300052237739 1
-0.611106144782947 1
0.176128257395752 1
-0.217012187633823 1
0.0885316979617908 1
0.559767065145118 1
-0.111883923297213 1
-0.265491913994046 1
-0.0578971455357694 1
0.207343435070498 1
0.728149368084413 1
0.383530155203722 1
1.35378585690937 1
0.382671226422346 1
0.820512286773463 1
0.204400226031944 1
0.412726001928116 1
-0.250732412765317 0
-0.415586987400864 0
0.447398997548068 1
0.596718924145804 1
-0.286548673969585 1
1.14442321190559 0
0.101072899309078 1
0.576849793471924 1
0.221858229616353 1
0.589342821405226 1
0.174277797895839 1
0.75171830254596 1
0.718702932914237 1
0.303912631853986 1
0.14966049707766 1
0.444137704177268 1
0.21543516929273 1
0.929429942542991 1
0.715575839569599 1
0.653578946990735 1
1.23182658523002 1
0.244833031928486 1
1.18955176915332 1
1.11790924195917 1
0.154878994790486 1
0.721643382679597 1
0.57784364756917 1
0.496378153338602 1
0.321920739960658 1
0.110534545126019 1
0.00749778503996966 1
-0.699420101808674 0
0.457261597697416 1
0.132690738342994 1
0.397345613948814 1
0.595221876719344 1
0.229060652839018 1
0.975081769638937 1
-0.269420930543519 1
0.280697379550795 1
-0.380238759606068 0
0.902026955599788 1
0.900903195841406 1
-0.469778282347359 0
0.591583738544332 1
0.308171575055067 1
0.435663988884638 1
-0.114449803497234 1
0.716598263998162 1
1.11185588254105 1
0.483691920776861 1
0.831940825709436 1
-0.158012050437035 1
0.339511364486987 1
-0.827341797266275 0
0.256901578206147 1
0.548640921752851 1
0.666703591968884 1
0.0732094499577504 1
0.698441232236389 1
0.395323885165089 1
0.880299125486868 1
1.19671543966657 1
-0.293950732514198 1
-0.0427942706287812 1
0.0992849084737323 1
0.365059565860572 1
0.192866234335469 1
-0.162735359629284 1
-0.207257535943003 1
0.70594778396958 1
0.309759725667651 1
1.55857046612858 0
0.476027449254498 1
0.227810107856745 1
0.149437629220916 1
-0.502776149974913 0
1.33717601931928 1
1.61160866536083 0
0.696316998732793 1
1.13411805009398 1
0.525992801890005 1
1.22255646698762 1
1.16112217867122 1
0.81443387998102 1
0.560777445961357 1
-0.157533527898577 0
0.118067317475353 1
0.442615237418689 1
0.0623997713980389 1
0.588758992160922 1
0.617447327529095 1
0.474129845038751 1
-0.277264871271297 0
0.518926315762424 1
1.08340679092042 1
0.000189318031683086 1
0.491085406061853 1
1.33632391820104 1
0.104721228383301 1
0.52515826950681 1
0.766003835278761 1
-0.263908126590923 0
0.386439034981944 1
1.43553829214923 0
0.0607160632272447 1
0.65020901158898 1
0.0806162104663764 1
0.853326297958603 1
0.663423310978083 1
-0.338702802182398 0
-0.394562684599494 0
-0.491589306976447 0
-0.253184871402715 0
0.461363607272443 1
0.492185463903816 1
0.358143569625608 1
0.601136580169335 1
-0.0637728996330438 1
1.23520815550179 1
0.902209075871002 1
1.33189816519124 0
0.604204453910478 1
0.773403612310038 1
-0.138956329855399 1
0.833045539185661 1
-0.134443085862023 1
1.43697808287957 1
0.98793895027365 1
0.403086626293039 1
0.482616894120194 1
0.759595858389418 1
0.0759020608860446 1
0.593970619200971 1
0.550997281592648 1
0.337541960207229 1
0.331995501522203 1
0.824952220443667 1
0.591288834028429 1
0.585840378370188 1
0.563545859112469 1
0.281856821150136 1
0.800697406387799 1
-0.177607545754044 1
0.716854978240438 1
0.705038772401094 1
0.593174724587636 1
0.741407942164456 1
0.606939944399219 1
0.661420500910496 1
0.85761589188769 1
0.54209053149819 1
-0.1473725721168 1
0.351006675503862 1
0.043811961698431 1
1.04138268616146 1
0.0835088534292796 1
0.316622855523775 1
1.29027120907888 1
0.493315874588236 1
0.177557575167354 1
1.3005479376781 1
0.516650416477513 1
1.31324122654608 1
0.964568928214763 1
0.346304617171062 1
0.19768934603096 1
0.382113467201219 1
1.13588779829806 1
0.0662324688433982 1
0.330658676433252 1
0.627063948386851 1
-0.15728899092286 0
0.152456356189768 1
1.18172898103501 1
0.783246011915446 1
0.860215255431217 1
0.789281532986917 1
0.636325553197402 1
0.574727867068312 1
0.993635732392328 1
0.904687173173735 1
1.04294024522719 1
0.560782144262541 1
0.758458156375018 1
0.763140601174226 1
0.0279133243445098 1
0.249073436322987 1
0.690112955266323 1
0.847087317036783 1
0.882624898601766 1
0.0253517149724075 1
0.460322201968779 1
0.850410055798446 1
1.16626774351664 1
0.561959088290549 1
0.592002019532967 1
-0.201460172014217 1
0.872498261560303 1
-0.63837096287534 0
0.534900500170463 1
-0.350525302605102 1
0.52759154729902 1
-0.567357601540078 0
-0.290723476103837 0
-0.21789273412268 0
0.689691635590725 1
1.14681091606105 1
0.693039610729404 1
-0.0716482937610159 1
0.516290182976388 1
0.596606245833999 1
0.754477898374667 1
0.349775828173201 1
0.956629058232331 1
0.377064077760822 1
1.08537735214589 1
0.938035624773744 1
1.35801873661966 0
-0.308506884109933 0
-0.492784954162913 1
0.606862988695521 1
0.71845468659919 1
0.745269829239138 1
-0.371011919844825 1
0.295885892651116 1
0.522766111363214 1
1.07927435204783 1
0.252270219057463 1
0.565885549155189 1
0.860615363155645 1
-0.581527824205041 1
0.465302519127143 1
0.85234875553275 1
0.635083346388694 1
0.446000313844583 1
1.03267214811867 1
0.9335691321097 1
0.268072090805876 1
0.469313148949566 1
-0.327897628903912 0
1.56608639428118 0
0.199899910260717 1
1.08111435748736 1
0.56801194755741 1
0.624056310038262 1
0.264169552864548 1
-0.292519532664505 1
0.236261010709674 1
1.60466981633293 0
0.251069521748895 1
-0.0840710115441001 1
0.3155111750561 1
0.0996800250885238 1
0.948943364588877 1
0.744331896428784 1
-0.838948182434686 0
0.745759464328107 1
0.344101498165573 1
1.28389461518769 0
0.347839614121979 1
0.661951994115274 1
1.01910517357003 0
0.926181014064265 1
1.40772037927858 1
0.70952857546715 1
-0.183984676839559 1
0.20732300837371 1
1.61768846868617 0
-0.0360726474837646 1
0.302517529826512 1
0.363227533302378 1
-0.0466688844040074 1
0.481859118448005 1
1.14969969678692 1
0.236792047391753 1
0.440586986743868 1
0.940477373469013 1
0.208379099802875 1
-0.173346126181121 1
0.634770921105252 1
0.775903314019666 1
1.25823794192361 1
0.877246090863069 1
-0.603070417265824 0
0.36151734208538 1
0.975005076730342 1
0.635988294151624 1
0.712955506545247 1
0.0276696451921685 1
0.121316823766639 1
-0.548310430328191 1
1.19010309132044 0
-0.60462124144647 0
-0.044213666598741 1
0.492039112901728 1
0.403211347787702 1
0.189301896110618 1
0.503834996741682 1
1.67217940067058 1
1.34422066048423 1
0.075035102552986 1
0.436587157889329 1
-0.155137976273906 0
0.27617187835373 1
0.187318995075507 1
-0.0835188181752108 1
1.14534734141054 0
0.891830518531058 1
0.477394357864461 1
0.457844459059371 1
1.09349917531383 1
0.978360236218515 1
0.92188982244827 1
1.09898198130871 1
1.04888846541429 1
0.390450860691757 1
0.844161193513016 1
0.14024524914609 1
0.0845153104079935 1
-0.162333334850343 1
0.903041879466921 1
0.121364739579505 1
0.26781567229293 1
0.831166436587803 1
0.0579208352216266 1
0.316976467270237 1
0.170679311545831 1
1.27685466017569 1
-0.0611521318095139 1
0.618923616212278 1
1.01328023003436 1
0.282773001387457 1
0.401178534382084 1
0.894624918321093 1
0.444041217304427 1
1.22601627381839 1
0.639352481420716 1
0.97768019301234 1
1.02496225363 1
0.526955606711063 1
0.419940731916407 1
-0.501353440269167 0
0.995298317985226 1
-0.0344790199510873 0
1.07460605319644 1
-0.534991787995008 0
-0.0466225558837293 1
0.454777613528854 1
0.527644627083004 1
0.992444983012743 1
0.990486006169621 1
0.509422606484489 1
0.469274414856153 1
0.569744990516316 1
0.87246167232927 1
0.993974692786941 0
0.885694650097735 1
1.11755553589443 1
1.42930160292323 0
-0.175731777269413 1
0.786096177740854 1
0.20749972838208 1
1.58296721264381 0
0.399088673902585 1
0.614649421379382 1
0.319140311219206 1
-0.86171138594522 0
0.467517011823862 1
0.0597055306817559 1
-0.249982421951639 1
0.697703318895699 1
-0.713875346908507 0
0.586653459561949 1
0.663402671342005 1
0.560223563464291 1
-0.184264710095705 1
1.10034345945599 1
-0.267099838212223 1
1.06544308215274 1
1.3018195901749 1
-0.0879565356907095 1
1.16759071773329 1
0.261416811741702 1
0.52222525703236 1
0.613563176155468 1
-0.776273537008227 0
0.867075576163158 1
0.87011048465318 1
0.0079705798469809 1
0.656719685773997 1
0.544537997089951 1
0.99519728808478 1
0.565029413160479 1
0.266814275001769 1
-0.0671945987578441 1
0.575864552458873 1
0.949738156554557 1
1.20405063912606 1
0.345666530661458 1
0.700458224497575 1
0.591847498598025 1
0.989616280260506 1
-0.456237283510325 0
1.39331227264852 0
0.68702312542196 1
0.707214749239723 1
0.708096569372748 1
0.974547833278127 1
0.776076375563226 1
0.861942531719365 1
0.120328498566455 1
0.936461016610688 1
1.05697250155412 1
0.953625606558871 1
0.60622147224008 1
1.12497988286856 1
0.679867936542052 1
0.969816706021499 1
0.302531914658771 1
1.23541891684645 1
0.416287997223092 1
0.249240318713782 1
0.273759860938845 1
0.717720251307025 1
0.541305665840545 1
0.907444988530208 1
2.07848609717619 0
0.823435290626564 1
0.814597551152558 1
0.152698724112271 1
0.908700195667038 1
0.129437000614446 1
0.85249813963994 1
0.224478055269062 1
0.90797842231726 1
0.131827381902598 1
0.282240753248937 1
0.331388154004838 1
0.29005471263144 1
-0.299869694585725 1
0.466304152678988 1
-0.208622304468181 1
0.37991726217117 1
1.15860513704643 1
0.633819219308217 1
-0.0386123392258813 0
0.019023981935822 1
0.89156597850839 1
0.517023607295618 1
1.06873790048761 1
1.03441528766403 1
0.366718298185068 1
-0.0772668661148188 1
0.359812160034932 1
0.0920394607456799 1
1.42782999146233 0
0.495371779961781 1
1.15146715333983 1
0.56618461727834 1
0.378571314996235 1
0.469814273077812 1
-0.210933832139379 1
0.696323893920725 1
0.123700812917807 1
-0.0209352394276661 1
1.01816387289394 1
0.260007297999599 1
0.060175986811756 1
1.25292024715445 0
0.984949295445779 1
1.14910327552816 0
0.394822245140004 1
-0.113247344688767 1
0.618679886835565 1
0.958038830368545 1
0.500692346512424 1
-0.533357580073564 0
0.352184869604174 1
0.852077213674182 1
0.408274567788382 1
-0.0348338423358847 1
0.271790146211926 1
-0.406279519987431 0
-0.247177405189701 1
0.951348369487498 1
0.802869074330605 1
1.59143373240555 0
-0.362768662703978 1
0.63333683022121 1
0.896944484721257 1
0.786126460333716 1
0.0185462374806199 1
-0.104796214467583 1
0.678937392553325 1
0.781439114241056 1
0.22229297800206 1
0.884158752979727 1
0.148364695221387 1
0.361441204423109 1
1.40468565851918 1
0.262899483109432 1
0.696768780989284 1
0.320582768688992 1
0.693589360425502 1
1.15761598129287 1
0.453461053400269 1
1.26220462123421 1
0.336776472656144 1
1.47412472587646 0
0.146686791147871 1
0.349285064702192 1
0.578968075573056 1
0.512793025214648 1
1.26573565670711 1
0.20124790373502 1
0.133548956608473 1
0.993729190829068 1
0.895949273730868 1
-0.402145848818752 0
-0.0480670114548868 1
0.973630397890584 1
-0.56596832204737 0
1.0919824942861 1
0.789359880119283 1
0.233648317078942 1
1.01141445054658 1
0.654451414138831 1
0.387837458883299 1
0.169867701385311 1
0.18230509779565 1
1.02607563228585 1
0.914839297792679 1
0.540464722846714 1
-0.0174304944282254 1
0.307750663066443 1
0.0413325120608532 1
1.10140605265681 0
0.139820608020136 1
-0.233542528846922 1
1.19280091151048 1
0.804526761503151 1
0.0358627150409446 1
0.785517828493481 1
-0.419614078051711 0
0.363128024531379 1
-0.236747162486807 1
0.663248370243187 1
1.29981046012898 1
-0.105619463532118 0
0.650674759525753 1
0.126173310759213 1
0.566205042780677 1
0.391555664486178 1
0.420057556652939 1
0.910906809296629 1
0.888382404630073 1
0.716801010506033 1
1.22424682102619 1
0.929083233038405 1
0.664616490202935 1
0.588685977004089 1
0.704678581518543 1
0.442102373184948 1
0.328149107475457 1
0.183968718617507 1
1.22258428425319 1
1.1928283462939 1
0.554357366310081 1
0.671460838908869 1
0.0578493204547945 1
1.56171733668551 1
0.422455454749126 1
0.414635257744364 1
0.100548840607891 1
0.344955017505942 1
0.945788387546412 1
0.549420906550553 1
0.81084422815693 1
0.0660021690044504 1
1.21524015711523 1
2.11425048172162 0
1.02358620505366 1
0.687761170156433 1
0.474270054340583 1
0.433912693871337 1
-0.184152800497169 0
0.49604409752184 1
0.726322418025803 1
0.369367697949523 1
0.209911948414675 1
1.49613008704026 1
0.579933795236328 1
0.445526476592535 1
0.451053911194962 1
0.926205402652776 1
1.02999560266453 1
0.456407148396998 1
0.628501752128646 1
0.214911617761361 1
0.534166506572589 1
1.15896942831483 1
0.188528288707284 1
0.462408350919935 1
0.447107914807875 1
0.469862501389033 1
-0.0911975939563393 1
0.440662873451624 1
0.00926287799324617 1
-0.268408747402153 1
0.585245971819047 1
0.733239591454656 1
0.710278934924254 1
1.13799009870206 1
-0.335731283041193 0
-0.559955466871747 0
0.241612880924225 1
0.237700732082884 1
0.86193345713224 1
0.844263787894927 1
-0.229107956558301 1
0.979636446747349 1
0.544291236677315 1
0.0390240254586378 1
0.554763128388601 1
0.421311210867961 1
0.155919521545291 1
-0.126138450473776 1
0.439884697620877 1
0.582354047553334 1
0.562366270037323 1
1.1266589719496 1
0.586681138444279 1
0.987596036580666 1
0.997526284580692 1
1.14587396337715 1
1.3990362921454 1
0.898702421399912 1
-0.0638243301011683 1
-0.292283027588851 1
1.45658290892691 0
-0.615258566462358 0
0.836567397292104 1
0.328550987541429 1
0.532470299580891 1
0.990892212125649 1
0.16173895097123 1
0.18285027045658 1
0.594008453132256 1
0.336939037573948 1
1.41645481489689 1
0.939684047115296 1
0.671983560548449 1
0.0162219885476621 1
0.552564467503232 1
0.768101312631453 1
0.418708579615181 1
0.119241410159676 1
-0.0398886619414204 1
0.705465977040784 1
0.371840410745855 1
0.099729942236893 1
0.318591936571819 1
-0.171036801886886 0
0.342250128215505 1
0.276375080627911 1
0.731965717273928 1
0.858054767128922 1
1.31086448029428 1
0.538640858120661 1
-0.0521500742774933 1
0.82671618896591 1
0.683321420698366 1
0.378755352108399 1
0.0120792382927362 1
0.944096347486384 1
0.806028814668938 1
-0.160142246207074 0
0.171642249889678 1
0.317991833807247 1
0.361953566503407 1
0.415040039065658 1
1.33958898018385 1
1.02138891885665 1
0.203215886860719 1
0.279987001215888 1
1.81679190234183 0
0.366926918109723 1
0.424841073366226 1
1.38079362847757 1
-0.0244373548937583 1
0.939368912504832 1
-0.518016012502112 0
0.662385092383851 1
1.00221932632064 1
1.25743355938794 1
1.54970626445339 1
0.208498057501423 1
0.520825528678264 1
0.243967193953441 1
0.826255020603585 1
0.426930001401859 1
0.79819146420272 1
0.718189337378145 1
-0.633811054785003 1
0.898282839751184 1
-0.041417933679569 1
0.87970245884579 1
0.916724267371162 1
0.458217102340189 1
0.535229429053648 1
0.375833678004824 1
-0.315825090313525 1
0.705489498469184 1
0.0920261278692854 1
0.527063438586806 1
0.67317984170861 1
-0.373751149736405 1
-0.0358627410355102 1
0.212068531310109 1
0.757345193859611 1
0.713506729531487 1
1.04853187224031 1
0.15575408261914 1
0.373838764189485 1
-0.342988253550429 0
-0.402426058250201 1
-0.329127112528904 0
-0.0313171706693133 1
0.973347649286103 1
0.54919701602317 1
0.548603317138365 1
0.756171750286989 1
0.643863457840823 1
-0.181797712203863 1
1.24970050367778 0
0.97527878284645 1
0.395635447227788 1
-0.41413871542891 1
0.0266977576933631 1
0.626564782437172 1
0.151591100425469 1
-0.76290745257488 0
0.266958965562441 1
0.114377789393688 1
0.211059026461077 1
-0.24933001041661 1
0.154730689855376 1
0.976484048703267 1
0.392269242652603 1
0.913904398644676 1
-0.550985872698042 0
0.635204808430211 1
0.814180752761881 1
-0.222720739203295 1
0.116559623803046 1
0.166005165921361 1
0.858505414580362 1
-0.1247388831232 1
0.267349556179675 1
0.361051248239591 1
0.779045595183777 1
1.15718844377471 1
0.42870850534549 1
0.0689498910572035 1
0.532414280506074 1
0.120844159588954 1
0.807530669684091 1
0.192261825484594 1
0.524623491319735 1
-0.250621244802225 1
0.521568230939779 1
0.951534961577365 1
0.547902662437659 1
0.45437588032347 1
0.162541636366828 1
0.594519967484744 1
0.69666332379862 1
0.799563984549266 1
-0.19706324436215 0
0.264440055082396 1
0.304270527372986 1
0.0305200417454565 1
0.565059479215577 1
0.901367565533944 1
-0.21393458836431 1
0.486293287984349 1
0.960793577427827 1
0.228196035946775 1
0.562803942803545 1
0.134690982868859 1
0.716514598678849 1
0.956816534979362 1
0.488096832048927 1
0.105082009574271 1
0.407900404677612 1
-0.283418271043497 1
0.371205870248934 1
1.17259159862369 1
1.50231794395739 0
1.05065246162828 1
1.80129089000855 0
0.764683592932193 1
1.66079950199122 0
0.70163541764472 1
1.11053048790592 1
0.41374218422484 1
0.311983933249195 1
0.501779929238779 1
-0.0313343920282724 1
-0.174065493055193 1
0.297930355837932 1
0.666699865177091 1
1.45744209519087 0
0.4317977937571 1
1.27908549029328 1
-0.00509444201645442 1
0.955980171338374 1
0.0145714966361136 1
0.914532976943213 1
0.853644603694602 1
0.0570792757430949 1
0.310606261439269 1
0.79265430492041 1
0.13808388956296 1
0.696144095935704 1
0.910344367312455 1
0.56625389197614 1
0.84002606440283 1
1.05839443948562 1
0.729707380475785 1
0.13628602716194 1
0.556660150935591 1
0.201194959173122 1
1.07691511811403 0
0.0826270165684709 1
0.931260062765891 1
-0.611751991850977 1
0.082505717942768 1
1.25857587133386 0
-0.100423048324084 1
0.515814737869515 1
1.74220028201978 0
0.23638612408428 1
0.447889459775929 1
1.0584895714845 1
0.558117141654675 1
1.03525291580096 1
0.501479180126363 1
0.390110847059929 1
0.852677660730119 1
1.71416140616345 0
-0.00178783929208709 1
0.0214548630524684 1
1.10938608279901 1
-0.698798056968281 0
0.62742882120585 1
-0.176731121320455 1
0.272068269602983 1
0.972924560312046 1
1.06893940548464 1
-0.0226254654894404 1
1.12790809098773 1
0.98315245334057 1
1.10647025111089 1
0.570190113252116 1
0.756898218990437 1
0.0901575843675596 1
0.572686062942041 1
0.154314824910248 1
0.514579909300093 1
0.177028063783732 1
0.110281125012062 1
0.106571753386463 1
-0.123077489711322 1
0.352760630252163 1
1.15798661823727 1
1.46339442300661 0
0.319108044288503 1
-0.25579193055165 0
1.09560419085214 1
0.705176955523747 1
0.180247901740282 1
1.02505800060835 0
0.733300924080986 1
0.511510891785986 1
0.0752350824802454 1
0.886832430121376 1
0.800956076977723 1
0.676227792888491 1
1.21657660117152 1
0.878346063749471 1
0.590405531077397 1
0.42850093214522 1
0.443407623207738 1
-0.394044626092835 1
-0.122465319818626 1
0.238696485560266 1
0.137134266405943 1
0.138528378548016 1
1.10260573623921 1
1.04141165481229 1
1.25385642866253 0
0.395549749867165 1
0.397361186747473 1
0.716133430180229 1
1.62285188491082 1
1.00659576925083 1
0.507252294357486 1
0.494848149703105 1
1.11772042349508 1
0.727409752183415 1
0.182347995462918 1
-0.203803803130097 1
0.600387445411356 1
0.247437716840412 1
-0.676347247032125 0
0.374666481421303 1
-0.51241276351156 0
0.133412971310477 1
-0.00938551244642639 1
0.87748935443767 1
0.519069531695111 1
0.262288959326181 1
0.592783648629871 1
-0.260747896582222 1
0.673436350213389 1
0.750219772063423 1
0.43831801395872 1
0.997207321953311 1
0.231572000523282 1
-0.433415525537667 1
0.516632824476807 1
0.422216820498828 1
0.435526600313267 1
1.17385885317648 0
0.953763134312117 1
-0.289854765279895 1
0.234758558400922 1
0.854405942331158 1
-0.00301228266367537 1
0.248887886733857 1
0.0230365358870074 1
-0.477876558347838 0
1.00430103727752 1
0.4121086956958 1
0.87956768388165 1
1.2212351596646 0
0.445805337491664 1
0.338920768940501 1
0.317526608606641 1
0.403662572679672 1
0.181257264599563 1
0.211768694930439 1
-0.189509144556949 0
0.489392230527253 1
0.528504431001228 1
0.578719885381601 1
0.876805004344232 1
0.543653628710252 1
-0.148132348599788 1
0.427334825007791 1
0.743045439142767 1
1.18555571273197 1
-0.0184745875186889 1
0.372683045581958 1
0.580659403284103 1
0.778959277938286 1
0.520875395427014 1
0.79897751657164 1
0.582068586354859 1
0.385235149754141 1
1.38374831663629 0
-0.409944616300522 1
0.87886795232923 1
0.501289316639941 1
0.48835682352701 1
0.811087821821836 1
0.223485104479881 1
-0.0860242149762228 1
1.41221042563021 1
-0.0222209699024315 1
-0.934906568849911 0
0.616521799176704 1
-0.0133554564452175 1
0.736916414735777 1
0.288944169162603 1
0.417434466367775 1
0.130872220495144 1
-0.0170646024553914 1
0.141322620553526 1
0.691265437579043 1
0.185962864859333 1
1.03364304604419 1
1.08623554323434 1
0.465663154066368 1
-0.948662697872622 0
0.947989213349336 1
0.767701195211013 1
0.988457338105609 1
1.43083344430037 0
0.444334505029195 1
0.566779930180517 1
0.502332210296239 1
0.655401348859533 1
-0.0837035158542011 1
-0.118270967978255 1
0.571013097513587 1
0.0636512263966098 1
0.0888930166061249 1
0.325970865650467 1
0.62772424307618 1
0.410654600341834 1
0.252692824359951 1
-0.310003775416009 1
0.608460055135693 1
1.09715397716899 1
1.28186964596062 1
0.820018728320043 1
0.633645575591239 1
-0.517780349108246 0
0.0982978806913372 1
0.76483402952543 1
1.05871438692942 1
0.582117191320106 1
-0.181057785278987 0
0.349180453037189 1
-0.0736210994015762 0
-0.0332203740951832 1
0.475303655509414 1
0.54393659039242 1
0.129867376514967 1
0.87997121993866 1
0.909363626341285 1
0.192422943085327 1
1.70104709860514 0
0.185790281320287 1
0.0411140182967774 1
0.719183956995535 1
0.803433001303139 1
0.36822400140022 1
0.373257337706947 1
1.21255376423793 1
0.509715770982117 1
0.6620728765257 1
0.323669400527748 1
0.277196762780864 1
0.650560887813642 1
0.65812559857298 1
0.0398834937844932 1
0.586200715045481 1
0.190377739528499 1
0.534432562514648 1
0.148508340119047 1
0.192247772238627 1
0.148603118815153 1
0.985451268442005 1
0.805528772778844 1
0.990130933406896 1
0.812541726987189 1
-0.0945348213600762 1
0.386041042159041 1
0.365716645622753 1
-0.845343165754046 0
0.646679157627019 1
0.352265319777879 1
0.371335245791738 1
0.193110247206989 1
0.77489741608591 1
0.733675284302866 1
0.012620703717707 1
0.979010997507101 1
0.587307349732436 1
0.726165060120341 1
1.19804524350594 1
0.933406105199738 1
0.937921030121084 1
0.106845230170645 1
0.242229665554046 1
-0.601294459404079 0
-0.108457283299835 1
0.664606770253791 1
0.384829728056813 1
0.693008125462029 1
0.270411637937371 1
0.227793754348873 1
0.0672071717117422 1
0.476978634256197 1
0.345720203777602 1
0.0505732304571897 0
-0.351038713592889 0
-0.409487339866493 0
1.24645834007848 1
0.700209694604127 1
1.3625235769525 1
0.0950593153733297 1
0.316460720884755 1
0.0524860591481105 1
0.0786882421916389 1
-0.00241570319182453 1
0.184967384277648 1
0.324808982053106 1
0.417950070445083 1
0.161620070363292 1
0.772598826600415 1
0.851734218866549 1
0.070378634926551 1
0.267546236068364 1
0.868126942275171 1
0.326781159131353 1
-0.201675620547107 0
0.748569652334351 1
0.0998797312047657 1
1.02071711533881 1
0.106087622865981 1
0.625217606475104 1
1.6065622988965 1
0.0487862789166975 1
0.128145139093537 1
1.3674968474086 0
0.898928353800956 1
0.605861498577591 1
1.10704136663029 1
0.0765378358415397 1
0.764752611364123 1
1.0979599127785 1
0.630978517599 1
-0.167246250530773 1
0.345625991699752 1
0.853229989579453 1
0.566465773617582 1
0.697631699347793 1
0.103296349280231 1
1.07023464171005 1
1.10064894939413 1
0.344377181955458 1
-0.640007909443595 0
-0.171065536037103 0
0.291679797201339 1
0.19612875863248 1
-0.216323223979606 1
-0.0329918700072003 1
0.803182651008611 1
0.728900375378895 1
-0.242457975554919 0
1.40322008920505 1
-0.232221720216421 1
-0.191190328006165 1
0.212109013369577 1
-0.0779609743724353 1
0.694846065418018 1
0.297785961353724 1
0.748323362135025 1
0.738742075638728 1
0.971466640850641 1
0.932568699104742 1
0.548269161866751 1
-0.0121072467066964 1
0.029144388080214 1
0.884196921915725 1
0.27556118018265 1
1.10473486766119 0
0.305684915579666 1
0.721166946112571 1
-0.085797432500739 1
0.499242389427991 1
1.39326076112434 1
0.491237702455586 1
0.525190424185434 1
0.375841816895672 1
0.350314301235704 1
0.7823163931942 1
1.01585368159627 1
0.829356577239832 1
-0.0867275698515658 1
0.480320854124112 1
0.388100311762153 1
0.54833590876025 1
0.789235076046702 1
0.415584274036875 1
-0.102043547098701 1
0.67810769584529 1
-0.0239534277936072 0
-0.137348585734764 0
0.26879977931642 1
0.579728919319071 1
1.01105118055775 1
0.338212673819407 1
0.839548617081266 1
0.598693865407555 1
0.613756153131838 1
-0.175269122611747 1
0.730316543915793 1
0.286340457185557 1
-0.113233054240835 1
0.947687506619205 1
0.22033673956036 1
0.56469187795392 1
-0.0563356222465561 1
0.573238796245757 1
0.0512984345550878 1
0.167107377924424 1
0.291799217427544 1
-0.488958731725553 1
0.1700924453529 1
-0.0125962294558263 1
0.211808168494279 1
0.407013821137224 1
0.37800902943232 1
1.56652094406533 0
0.713121906656521 1
-0.263284227012255 0
0.206062654915927 1
1.10778848781063 1
0.084121482193456 1
0.349238009891197 1
0.369783370047311 1
-0.521164222561299 0
0.0267336162003204 1
0.462354527954906 1
0.41140579306018 1
0.572573594747156 1
-0.0893152571999979 0
0.00549011501206398 1
0.0718001044279919 1
0.604183271661712 1
0.739694233917973 1
0.453614306092037 1
0.616088593168746 1
0.532717073100249 1
0.274826099031846 1
0.184813154439238 1
0.401173061543164 1
1.16704405353293 0
0.455878986397036 1
0.389233022845085 1
0.0881157006051349 1
0.679226457880434 1
1.33088633926392 1
1.34239696734695 0
0.752675005283221 1
1.87849626923204 0
0.60536789281015 1
0.950671082276703 1
1.08946516719509 1
-0.608401319903927 0
0.0152489001729664 1
0.773736317816602 1
0.566840902396588 1
1.42068326247084 1
0.919650836189051 1
0.7965201102317 1
0.208595275037376 1
0.744770462186302 1
0.623438153281627 1
0.332692478402971 1
1.20931918443592 1
-0.350616030308152 1
0.429162148166277 1
