# Supplementary material for: Bias caused by sampling error in meta-analysis with small sample sizes
Source: PLoS One. 2018 Sep 13;13(9):e0204056. doi: 10.1371/journal.pone.0204056 (PMC6136825; doi:10.1371/journal.pone.0204056)
Supplement: S3 File — (ZIP) [file pone.0204056.s003.zip › results N = 10 delta = 0.5 tau = 1 sz = 30-50.txt]

"dl.delta" "dl.cp"
0.435908644145337 1
-0.169761478455607 1
0.28735679317736 1
0.00165665505340374 1
0.717485598416933 1
0.859621631834754 1
0.227076635723138 1
0.397254669182134 1
-0.20547843440978 1
1.08621679380283 1
0.634710351450656 1
0.340204694230283 1
0.997513289780894 1
0.631892880764471 1
0.706831291784068 1
0.0143794307269683 1
0.366413044362435 1
0.389804594712563 1
0.525945882363432 1
0.6344042144761 1
0.84724774178804 1
0.892006179804434 1
0.585390048520838 1
-0.303100590139588 1
0.56842911786233 1
1.29312207007075 0
1.00237778719489 1
0.367841663000952 1
0.680861596177533 1
0.68709154612701 1
0.447679905404068 1
0.488966766337678 1
0.468101892358576 1
0.164439532559634 1
1.11500428799332 1
-0.0394968134789856 1
0.654540359568185 1
0.419566200620384 1
0.962466191075854 1
0.641383645450922 1
0.783816171445404 1
-0.515311709690694 0
0.359007784710212 1
0.246863301252139 1
-0.0306016878236395 1
0.757604189968642 1
0.892756473011927 1
-0.32835301300462 1
0.182244653599446 1
1.01624269802275 1
0.83414544168254 1
1.04456201800545 1
0.210622492604138 1
0.810620032068959 1
0.607039254121629 1
1.07398823125945 1
0.216630569572588 1
0.532172699823386 1
0.627971398106618 1
0.576579392536739 1
0.720609766077339 1
0.0338500921556573 1
-0.143176022577325 0
0.455076780867795 1
-0.194764253101924 1
0.817599559020216 1
1.61990698467848 0
0.454496178380299 1
0.84900255672019 1
0.220146194515214 1
0.718498336133176 1
0.29505440825689 1
1.04160989659103 1
0.256485512921115 1
-0.20289192207088 0
0.153412064429671 1
0.998890278637061 1
0.808069477434243 1
0.217812637958432 1
0.601023980556314 1
0.368125704050769 1
0.421606989999016 1
0.2411167184396 1
0.410157104181581 1
0.672688037296606 1
0.473651340247204 1
0.893691232612059 1
0.830441227040953 1
0.36601723524189 1
0.670970763133652 1
0.598830773594169 1
0.416110997712204 1
-0.227360588618027 1
0.502294759510222 1
-0.461268995304057 0
0.183373537898543 1
-0.657931292558384 0
0.530913116090861 1
-0.279895254931176 1
0.0843725994121708 1
0.791057479606851 1
0.66934999561168 1
1.00489772655639 1
0.37712347323276 1
1.20127242683168 0
0.695510039315801 1
0.199869004937655 1
0.377394993617467 1
-0.693939238895263 0
0.0455032155496649 1
1.09078962302987 1
1.43561301048012 0
0.204500406221643 1
0.892252961206003 1
1.26173901285094 0
0.328743067439949 1
0.93790834838622 1
0.804566486855716 1
-0.00451033872808093 1
0.129809458906318 1
0.304358038156158 1
-0.100391228512648 1
1.0754003524991 1
0.666613436517877 1
0.0668460398528193 1
0.937716906037274 1
0.900744639380807 1
-0.366286066856335 0
0.36524293767921 1
0.627377477401805 1
-0.198730299104343 1
1.25245722346528 0
0.603843760714994 1
0.281543243436009 1
0.231074038428962 1
-0.097854443724198 1
0.468177289831541 1
0.577265617058675 1
0.568176875895269 1
0.744679649631445 1
0.55465340062672 1
1.23828761784466 1
1.08360459844674 1
1.0971925056408 1
1.23490521971381 0
0.419942469947957 1
0.699784169967619 1
0.95969961878619 1
0.422328072832722 1
0.556882877963831 1
0.8395956241905 1
0.766613153722842 1
0.240480956076364 1
-0.123816736390429 1
0.683623820021987 1
0.600968673572613 1
0.102917647410373 1
0.546789176156353 1
0.720779367176749 1
0.745959776146382 1
0.562494576845923 1
0.612014801128998 1
0.872529590305177 1
0.140226742434223 1
0.441955901922914 1
0.0826870292268593 1
1.65804918196203 0
0.448989953066804 1
0.839692738952446 1
0.768587600761769 1
0.31731648258925 1
0.617882897588103 1
0.29774073284404 1
0.799733801456623 1
0.892015758823127 1
0.46519812863236 1
0.274498060466251 1
0.303694930726178 1
0.0240526811357332 1
-0.214141726283785 1
0.420116285737773 1
0.166367710645689 1
1.07084322304111 1
0.459902680987699 1
0.117146044744393 1
0.198547131925187 1
1.06302751182247 1
-0.322620593046071 1
1.22203258603865 0
0.365783191138831 1
0.133632237644918 1
0.15823856615794 1
0.479881285099426 1
0.806316836357837 1
1.42287768609484 0
0.707448979657803 1
-0.270930695782099 1
0.0815321837546532 1
0.13812096930989 1
1.25196467929735 1
0.143668449752575 1
-0.168053043719598 1
0.490549201535126 1
0.866114693294992 1
0.479163612798934 1
0.848803342712849 1
0.359256518041249 1
0.350761519261503 1
0.366161386309226 1
0.417584340630872 1
0.78475228462601 1
1.22002745612223 1
0.281470727889576 1
-0.0867598403771683 0
0.703049656356673 1
0.948693473463309 0
0.426830351364931 1
0.542359190865805 1
-0.111093408645934 1
0.638557718635797 1
0.409813787264261 1
0.690067890110079 1
0.323511454112695 1
0.654752154044813 1
0.997097943241516 1
0.741345812464994 1
-0.0389989148869489 1
0.162886265664686 1
0.838092286764523 1
0.754367609139979 1
1.21849564671194 1
0.259947864322805 1
-0.123535565499767 1
0.531593720862832 1
0.550836627704924 1
0.807738010138169 1
1.05493546773859 1
0.263459291985033 1
1.37893549639728 0
0.579716963855642 1
1.28534379199939 1
0.717780438930192 1
0.879032172120907 1
0.738926508391469 1
0.957840248333183 1
0.540250617716881 1
1.05593011941106 1
-0.083702320744305 1
0.50080195731425 1
1.00130452367408 1
0.561623432176045 1
-0.0216583312455851 1
0.158048053496012 1
0.989212716125424 1
0.804094526228919 1
0.958276052085887 1
1.3429076566385 0
0.826120383717556 1
0.555710197662456 1
0.445146099027379 1
0.213478795188002 1
0.719416764050358 1
0.809941962677857 1
1.06683273915408 1
0.846107011905269 1
0.542444088511371 1
0.280087579353487 1
0.488367782947623 1
1.0365273454173 1
0.181818643500383 1
0.530386178376609 1
1.21127004989451 1
0.707096542480102 1
0.677188058198646 1
0.581194772246345 1
0.694147197195367 1
1.02995008978162 1
0.525196576467135 1
1.13624297897625 1
0.237191995781052 1
0.100619101070462 1
0.771064341675208 1
0.20746061791964 1
1.12773889545511 1
0.322739873588075 1
0.635946388625341 1
0.681194013676683 1
1.22090974964868 0
0.0346062811330446 1
0.634870470801689 1
0.817485241532131 1
-0.0943851048519191 1
-0.107330045717898 1
0.0132306295738877 1
0.483376923196076 1
-0.43302989926814 0
0.59504328774047 1
0.221255454067361 1
0.924326009019056 1
0.400303483062207 1
0.578109640738894 1
0.323590525554587 1
0.665857377720813 1
-0.0427717851741672 1
0.0154552396298093 1
0.924050519595215 1
0.645892351414017 1
0.414156335293958 1
0.0421969164914127 1
0.815668529735977 1
0.645564828617951 1
0.335306345858056 1
1.4327951246003 0
1.3714599021904 0
0.0559706268676895 1
0.876660117940838 1
0.597931416310688 1
0.103482672139747 1
-0.0491356225867785 0
-0.0220312049790482 1
0.520933835425075 1
0.699048943576054 1
1.16661120341903 0
1.34623803780135 1
1.12716689125255 1
0.727093140327256 1
0.765197958425392 1
0.718104309714171 1
0.348786438349089 1
0.433466815710198 1
0.542422276838272 1
0.813850086156457 1
0.623440536829701 1
0.994911853498566 1
0.395881239036943 1
1.33011619680274 0
0.609393119629431 1
-0.176843438906899 0
0.675253098065975 1
0.33770646399641 1
0.695954263202148 1
0.692714565217801 1
-0.335185121654137 1
1.12172686221968 1
0.338152636143444 1
0.918228182005771 1
-0.203464645228303 0
-0.198326835364456 0
0.462925989721337 1
0.860767147204858 1
1.1694916735649 1
0.50144282479621 1
0.131975077795977 1
0.392376398162493 1
0.0928125431204056 1
0.643862946995789 1
1.11654362745196 0
0.470261373208425 1
0.414826381737113 1
-0.0908825706561305 1
0.241147299834753 1
1.82083266328846 0
0.830262051697292 1
0.264899329287297 1
1.25564864481281 1
0.492829176465219 1
0.344815773735221 1
0.428288461625764 1
0.952932382843726 1
0.679286599784515 1
9.34583094368002e-05 1
0.970277360282465 1
0.348165466631777 1
0.257099079159445 1
0.0374291514554388 1
0.163834621558 1
1.03278775096779 1
0.605621173341377 1
0.41657891876018 1
0.263604821457136 1
0.637691334722591 1
0.348077318017436 1
0.386870208035684 1
0.234060870878766 1
0.890564168354244 1
0.402776374428048 1
0.100589050175034 1
0.654571604713623 1
-0.384625465307774 0
0.222992692333055 1
0.527793739110465 1
0.121389442547034 1
0.690957362958713 1
0.432154282061408 1
1.24643806923284 1
0.0956926199506976 1
0.62944729594527 1
0.414404468252206 1
0.483265228777228 1
0.211257989811343 1
0.698544986755512 1
0.798999332314372 1
0.476695463806918 1
0.517299939348331 1
0.0918969866873273 1
0.307917143234667 1
0.0376566004079827 1
1.02981031454384 1
0.422239040923309 1
0.769802580767053 1
0.719093867435788 1
-0.130668667584405 1
0.155614412806071 1
0.0816533508636027 1
0.610253831779326 1
0.704097926037897 1
0.679383633244166 1
0.95249449913346 1
0.308251345338528 1
0.694783944184028 1
0.540290390911637 1
0.905408103510497 1
-0.0937784488062806 1
0.521091200682849 1
0.557118259529472 1
0.388960696068071 1
0.36867693593768 1
0.392956768038397 1
0.323178273771733 1
1.08031674637232 1
0.478937839965736 1
-0.181996609839956 1
0.327750194179594 1
-0.0124620683802776 1
0.728014108240198 1
1.23236194609435 0
0.0963706851910963 1
0.687214955642892 1
0.296317921455457 1
0.585426100799018 1
0.620849248777012 1
0.4208246978814 1
1.0522484775569 1
1.26366293417273 0
0.518848531014355 1
0.442065682903091 1
0.778044897451003 1
0.834917253592718 1
0.578443680019353 1
0.494898788453018 1
0.884424615181712 1
0.79256999698214 1
0.733820637353944 1
0.524249781479975 1
-0.155590595327545 0
0.140197845004865 1
0.427490238757805 1
1.02916572969397 1
0.964242371394468 1
0.729697066035334 1
0.492351248839126 1
0.995705236553679 1
0.588779805757802 1
0.850899704233523 1
-0.505410534039211 0
0.506085909388662 1
0.519486530003118 1
0.21993275604783 1
0.216843003639363 1
0.794722101802656 1
0.522064155182777 1
0.767122051190803 1
1.09243944892894 1
0.505464699734235 1
0.0950472281168983 1
0.145162103260034 1
-0.0196144346595047 1
0.211450783118222 1
0.927569238780536 1
0.561941929141069 1
0.337237463689807 1
0.740940246501074 1
-0.788263221691485 0
0.206296366753474 1
0.170864317643305 1
0.258600510793209 1
0.633498473338502 1
0.346738211146309 1
0.823950655570469 1
0.0216038193121004 1
-0.251631666102603 1
1.17114494487109 1
0.925340941755028 1
0.144419459344489 1
0.7023156040541 1
0.443691612540954 1
0.00119555890203124 1
0.653937856832315 1
0.74153383684472 1
0.636172874260308 1
0.0115716282477408 1
0.251685163398708 1
0.26714069985922 1
-0.164889107233397 1
0.181193059134851 1
0.461043354698715 1
1.00331576998064 1
0.917592834983969 1
0.747643207519997 1
-0.372495395803042 0
0.794749381192812 1
0.347025928005721 1
0.244034895172386 1
-0.0448720168631659 1
0.779831599083741 1
1.22317077742707 1
1.15051337654088 1
0.694138265533171 1
0.560028471650738 1
1.63063464108524 0
-0.31286288104284 1
0.958855050288574 1
0.825837260236305 1
0.195953849715054 1
-0.0328222739342904 0
-0.315475355713456 1
0.798599284274913 1
0.85853420239575 1
0.801622320943269 1
0.660631786255086 1
0.735391815612579 1
0.254096484856285 1
0.464230911030271 1
0.839143514083476 1
0.404885906408542 1
-0.0535111610498513 1
1.08121872925357 1
0.0165306664448106 1
0.234795925392749 1
-0.484122219315138 0
1.04964460372716 1
0.641944775388877 1
1.09459493862339 1
0.250495845270481 1
0.285245296844602 1
0.616394766078037 1
0.296492097724231 1
0.729591042304064 1
0.734170057293769 1
-0.0839991151061394 1
-0.292791597612329 1
1.362734049695 1
0.596372414786848 1
1.71810024343234 0
0.182791220093533 1
0.251864825013846 1
0.54405585554438 1
0.397066102910898 1
1.01502478326171 1
0.0101182984763581 1
0.765388541066813 1
0.569079297529515 1
0.849612376434863 1
0.897482978345268 1
0.911332784147721 1
0.705152897361613 1
0.34088759323232 1
1.0708602912954 1
0.111544106861129 1
0.0725128636805408 1
0.633429529004196 1
1.16392859833672 0
0.599745156887832 1
0.438197430883282 1
0.424636020647864 1
0.338365240672108 1
0.507436742385168 1
-0.0464064121207959 1
0.108710921643576 1
0.606084866036397 1
0.163615271319876 1
-0.62053789654262 0
0.259288756367222 1
1.31583754382285 1
0.205143829081376 1
0.159697544230229 1
0.109542681678658 1
0.334638083320773 1
0.67367134227631 1
0.288874605148987 1
-0.228773092416754 1
1.18932193994748 1
-0.0247990336190564 1
1.46819259441625 0
-0.17328198083557 1
-0.259449074604585 0
0.757613409802026 1
1.01341771441051 1
0.911659768050216 1
0.534484791274323 1
0.592888042806789 1
-0.29980227627988 0
0.358613065302555 1
0.908247881127976 1
0.792279517596561 1
0.923256397418745 1
-0.145065980590998 1
-0.0327570938501879 1
0.624789406926988 1
0.92360347958608 1
1.11185254520974 1
0.487827870172102 1
0.536404021785244 1
0.67047693739322 1
0.750658240060753 1
-0.0564464282301216 1
0.367657079860299 1
0.567167086194721 1
0.376553605993412 1
0.346021040618061 1
0.711893006316899 1
0.434931312650612 1
0.92027020328655 1
0.731031730907205 1
0.961472943291122 1
-0.0930278705928501 1
0.577626543804352 1
0.537072525423018 1
1.36407342469595 0
0.255904772659528 1
0.510596613502441 1
1.03249135608088 1
1.02184386764675 1
0.538706859283924 1
0.782884401476576 1
0.128882002134164 1
0.435909920041101 1
0.444454424654145 1
0.360544858778382 1
0.00248648449686773 1
0.357451342338909 1
0.441609865001856 1
1.23317269841283 0
0.526639409225905 1
0.0835173510567234 1
0.333433216919565 1
-0.430178397368611 1
0.289413384743303 1
0.151476285975347 1
-0.266451582715069 0
1.01355062224903 1
0.835708848135692 1
0.712255948225052 1
0.43531327465117 1
0.116265435009463 1
0.0893716216875419 1
-0.0655002993459842 0
-0.125224257108064 1
0.26215892591907 1
0.295970889862172 1
0.77780724016499 1
-0.0662209447781239 1
0.554992040755834 1
0.907494364034619 1
0.414412406436495 1
-0.0945982266363232 1
-0.190633697405582 1
0.789672588744757 1
0.628425607294387 1
0.824441583116593 1
0.306956308805956 1
-0.217860728909499 0
-0.414023334514141 0
0.223334582788317 1
0.221565803771068 1
0.590338764008965 1
0.317397207659008 1
0.336213997178164 1
0.644953819001042 1
0.627351494931104 1
0.134509089743888 1
0.781534536827866 1
0.333035087527227 1
0.718964244077882 1
0.331111102413454 1
0.678715277566249 1
0.368426095348747 1
-0.186350475256274 1
0.0245695902467633 1
-0.0222093587907853 1
0.312319130241923 1
0.664258320918736 1
1.02815447347953 1
0.233297435460346 1
1.61181050821017 0
-0.000498646545654485 1
0.127704941062951 1
0.782832205195136 1
1.0013876979745 1
-0.240597094064198 0
0.658323309337558 1
0.420750494305416 1
0.463683987872705 1
0.514310115065051 1
0.130798111260431 1
0.60534447349019 1
0.355686595776087 1
0.364042457626938 1
-0.233945857416157 1
0.624520609871555 1
0.962534897349125 1
0.838522204352884 1
-0.712053141673882 0
0.541516216740241 1
1.11364364557012 1
-0.185298064150421 0
0.407381235160836 1
1.41627777831346 0
0.889356292737345 1
0.653848134580422 1
0.809720740963289 1
-0.0641321400207494 0
0.597129811578553 1
0.652144756728707 1
0.554058129062954 1
0.858109962224105 1
0.756766551703404 1
0.528723118873764 1
0.528137831237406 1
0.48936208506078 1
0.736129567881605 1
0.743091221842749 1
0.247095424814654 1
-0.0013995191590004 1
0.490769094154582 1
0.327394990744758 1
1.08773247009403 1
0.527078271486989 1
-0.166496789028803 1
0.52303825736734 1
0.184820922784006 1
-0.446032576119946 0
0.178194320227282 1
-0.669816056790701 0
0.540133158441317 1
0.577349051106286 1
0.434640833690999 1
2.14324717222076 0
-0.111652115338203 1
0.546719305262891 1
0.875987036369675 1
0.735369400369507 1
0.785577895353478 1
0.458256206450389 1
0.999742846899117 0
0.856175575478488 1
0.898536372515202 1
0.0228964536826617 1
0.000114490146169419 1
0.0955725812904329 1
0.623518074594504 1
1.02512982006938 1
0.0180834746219211 1
-0.277227330858635 0
1.19202917000741 1
-0.101446760351322 1
0.523213598071501 1
1.00137708095694 1
-0.268442642635378 0
-0.0819496052573444 1
-0.251338249493978 0
0.861004701433553 1
1.09482190360616 1
1.21902193647976 1
-0.0278307903039623 1
0.457249332041322 1
0.96209900056215 1
0.577035263982215 1
0.740950026858819 1
0.76567915975394 1
0.271410175158915 1
0.665218714800681 1
1.15518681108563 1
0.91733464557394 1
0.424631003000179 1
0.106317967465149 1
1.3341234776233 1
0.378032058894215 1
0.310916244883381 1
1.01137331617136 1
0.11675755014596 1
0.693502900207798 1
0.31079047643127 1
0.625143987744769 1
1.04430626413664 1
-0.196460768040639 1
0.180099068952916 1
0.222212807827225 1
-0.213967964617606 1
0.620420852848026 1
0.965869475795333 1
0.838829586148014 1
-0.397922032593106 1
0.532802291393523 1
0.152226668950196 1
1.12139403488058 0
-0.11793906211432 1
0.505397157363477 1
1.03191220648963 0
0.31905403390293 1
-0.0644379495824012 1
0.750566414252269 1
0.936085897957632 1
0.800854510896367 1
0.386079296374135 1
0.169213601516359 1
0.109573037389068 1
0.58647620301544 1
0.261715615508166 1
0.218194390509571 1
0.061343989732952 1
-0.165533422136173 1
0.732548494670396 1
0.195985034743016 1
1.00377373498653 1
0.382489603735082 1
-0.228981690802795 0
0.521303989328152 1
0.511802526005887 1
0.995237992192364 1
0.444608045876781 1
0.571823793435472 1
0.0225171838138745 1
-0.492145713486601 0
0.820699724928231 1
1.26770735767246 0
1.43113434811522 1
0.510439113118002 1
0.145206104919458 1
0.185913309800454 1
0.303094524551714 1
-0.125729790597022 1
1.11038395858642 1
0.0910972740900336 1
-0.048208745033007 1
-0.145963248709794 0
0.283909411920641 1
0.923679782734597 1
0.465368152862328 1
0.493391275304135 1
1.27953230162476 1
-0.00230365852985824 1
1.03082534558896 1
0.389337049292853 1
1.31410100741441 0
0.925906211410189 1
0.238366513722915 1
0.384753592891662 1
0.449462964953317 1
1.05565268063082 1
-0.400007108905696 1
1.1652977555169 1
0.292529152715594 1
0.267983384570931 1
-0.240192493877124 0
0.324952449380503 1
0.388606928309484 1
-0.615904902503492 0
1.22986573936717 1
0.57805214877064 1
0.390227840286288 1
0.515006039868555 1
0.753944103649636 1
-0.175522189663806 1
0.619833378367695 1
0.20194018752444 1
0.598321042119508 1
0.951230897695949 1
0.593880877927868 1
0.50212114819397 1
0.235172926945699 1
0.301966721726068 1
0.324298376807565 1
0.386726722967506 1
-0.104551706457604 1
-0.367435515830026 0
-0.679384470526561 0
0.955415066297884 1
0.181012027066679 1
0.520652764212502 1
0.832116017585366 1
0.438767688387358 1
0.800204866850592 1
0.272432168402238 1
0.443724757044361 1
0.871209791024406 1
0.507225307812496 1
0.862665011397469 1
0.661472323280464 1
0.70451493914379 1
1.07940350196919 1
0.296300347293081 1
0.626049163321808 1
0.112565374391132 1
1.30185490584959 0
0.927152381576258 1
0.181481447882463 1
0.390318505415965 1
0.797099672573337 1
0.108350020044138 1
0.326216815057943 1
0.144433679949372 1
0.588923170396374 1
0.807143749920454 1
0.310655446662525 1
0.875172663196647 1
0.481601957084635 1
-0.250294693877714 1
1.10054845898425 1
0.583848886242069 1
0.334256856940388 1
0.0566653603666162 1
-0.636456822431189 0
0.296394720540244 1
-0.0404159023818463 1
0.659110047223416 1
0.33973092776288 1
0.485642685746398 1
1.09132101608836 1
0.819535489661643 1
0.0666438029164025 1
-0.422579750975218 0
0.313222203833703 1
-0.468623519582936 1
0.30081875290233 1
0.777910626041192 1
0.475362551341655 1
0.521673127164174 1
0.91624762247151 1
-0.268267509969098 1
0.65082972909202 1
0.215154831668717 1
1.01155491594167 1
0.792636067452142 1
0.837961247253356 1
0.922984817848796 1
0.192482045623102 1
0.0104426189556302 1
0.640942730020561 1
0.502152809300285 1
0.723324330691487 1
0.524466879768765 1
1.03012172626998 1
0.711620725081445 1
0.709864498905705 1
0.563938819738862 1
1.83040364062766 0
0.745238392990152 1
0.893360318995756 1
0.43601491260621 1
0.547001272438779 1
0.894634295568547 1
0.658473361877194 1
-0.0614054930350754 1
0.431165882115521 1
1.02976196074169 1
0.264344698426485 1
0.660360880273989 1
0.874473630469752 1
0.636803310502705 1
0.913250789225937 1
0.914931648548154 1
-0.1416563316512 1
0.789362835786919 1
0.0868920913396985 1
0.50097206421539 1
0.997662287346407 1
0.632489655985346 1
0.5835108452165 1
0.572368949415915 1
0.670105789636085 1
0.697315936062718 1
0.884354449329271 1
0.572034881965096 1
-0.0189207132272791 1
0.593665563914789 1
0.219325834119866 1
-0.101693515366097 1
0.651483745186732 1
0.41772999169532 1
0.379768204290451 1
1.01456462610195 1
0.692174803891897 1
0.620923102829754 1
-0.367294231591458 0
0.0482384703858621 1
0.733640303522883 1
-0.309907793878734 1
1.03379741759642 1
1.05160846772569 1
0.545127061945587 1
0.781407580578671 1
0.931581365445319 1
0.617501857546109 1
0.685374056863451 1
1.12328487893215 1
0.0954244144628856 1
1.56423447319539 1
0.0501171161449363 1
0.955457818866256 1
0.0758484726728394 1
1.29029352174601 0
-0.0300567102373513 1
0.583849668530679 1
0.741079305516391 1
0.7888925978756 1
0.626434308354856 1
1.31903593675776 1
-0.135968087441634 1
0.558679139261468 1
0.512438711816154 1
0.0554045984392551 1
0.183857466753582 1
1.53011619307733 0
0.137410785928054 1
0.317114829689212 1
-0.351790282171749 1
0.355477200389484 1
0.171267542540133 1
-0.0689159722776761 1
0.273139527790038 1
0.775169978008904 1
0.861952232850921 1
0.98337492163076 1
0.84399281023279 1
0.827656621404066 1
0.141812274041391 1
0.195205563490716 1
-0.233591136680906 1
0.670900739244151 1
0.7293442629856 1
0.971665814370084 1
0.318163544382693 1
0.318333669146466 1
0.355594086046967 1
1.76398307141337 0
0.270492275483031 1
0.110554789628236 1
0.643741066470736 1
1.31908321563045 1
0.58566361613737 1
1.67105446132505 0
-0.10138983066644 1
0.875140423292684 1
0.585921718525918 1
1.23662301768953 1
0.655586056247908 1
0.289059612950588 1
0.865775663717735 1
0.638202530830793 1
0.242164834711339 1
0.792514468806477 1
-0.157672599478119 1
-0.0155409402746614 1
0.99030248714925 1
0.825536254725253 1
0.642009287640957 1
0.489755091153972 1
0.434479208175713 1
1.11474009184681 1
0.863809940926922 1
0.547011868381608 1
0.835647012416707 1
-0.433906031815883 0
0.677723570187538 1
0.323657513262535 1
-0.00311686304424315 0
0.138019517849157 1
0.509935090958952 1
1.11116735445167 1
0.417856015278695 1
0.867101299536003 1
0.41867682758668 1
0.423019053551518 1
0.660023564108319 1
1.04807797285661 1
0.73756507668692 1
0.202524406460907 1
1.06157451035824 1
0.00374078574597145 0
0.462832930311577 1
0.793611942613902 1
0.1978243778008 1
0.356757468755983 1
0.387883978677085 1
0.92502559392739 1
0.268982623399829 1
0.454861077401851 1
0.375442391149878 1
1.40292650151498 0
0.696423558571028 1
0.51776824914663 1
1.26058779918209 0
0.658266744295664 1
0.111631430765799 1
0.957184557951444 1
0.33493791716701 1
0.548402955280332 1
0.422921649648334 1
0.901106187046789 1
0.426170303658306 1
0.269061917983545 1
0.406685235966597 1
0.809024973806881 1
0.313615717639092 1
0.314816729126144 1
0.598210699727819 1
0.18106349551442 1
0.700931091282141 1
0.286726273312388 1
0.51783164187484 1
-0.0282338388353345 1
0.285157556826645 1
0.882738266216166 1
0.29604456088819 1
0.992438930338583 1
0.171821083445974 1
0.600402572736131 1
0.949941867665446 1
0.919237794535839 1
0.532806064182268 1
0.316595122028771 1
0.703346753846166 1
0.21998907738865 1
0.652529172372174 1
0.390144830071903 1
0.0883418961430582 1
0.258181112135769 1
0.524471052131097 1
0.488393171424504 1
1.08937171034528 0
1.28782222936846 1
0.407892985962377 1
0.957932488484161 1
0.698819267713948 1
0.0699399163841595 1
0.706383119372131 1
1.26247172984087 1
0.413001517735845 1
0.748785875607043 1
1.26979448995505 1
0.412803257954779 1
0.208412585248138 1
0.40536218424464 1
1.26107755710226 1
0.161014362250784 1
0.566875456106646 1
0.535753736329561 1
0.85830018954635 1
-0.0911185677714595 1
0.758082419495536 1
0.602412211578738 1
0.158081983020326 1
0.120870891247302 1
0.487076685380254 1
0.0179831545630569 1
0.887968641831606 1
-0.288899022014017 0
0.985873667787337 1
1.04073763503597 1
1.11949348240261 1
0.357438954519251 1
0.443309166369736 1
0.746398842355215 1
0.145723432426444 1
-0.184251695974523 1
0.143269335460506 1
-0.0277708068504902 1
-0.458467772392902 0
0.587558778146107 1
0.529620456651285 1
1.3713500299196 1
-0.426264690083069 0
0.861631250373038 1
0.423948210363807 1
0.454709875312529 1
0.229236393071606 1
0.759070103215753 1
1.13542024115795 1
0.0500437107492183 1
0.606361105612974 1
0.0540662055300797 1
0.483705180898326 1
1.18437194874557 1
0.976629657507389 1
0.592331674877002 1
0.28438944086699 1
0.434006789834173 1
0.3768959205599 1
0.32210637898803 1
0.749213294350762 1
-0.121353026581926 0
0.951166715148695 1
0.301859947502359 1
0.466667216820058 1
0.783746361246506 1
0.776393465110979 1
0.17301411976956 1
0.549164464787301 1
0.621246614235643 1
0.323960460619217 1
-0.170815817492364 0
1.58343402832919 0
-0.550172505085177 0
0.487450761829883 1
0.103862186104489 1
0.595778063362145 1
0.324210497573054 1
0.761331343309231 1
0.130632437890818 1
1.18922356167921 0
0.266607748158307 1
-0.110447807076791 1
0.936024066516662 1
1.22399288414702 1
0.593247303316494 1
0.466459302572162 1
0.635329596126973 1
0.00215007346319177 1
0.591412465824528 1
1.32193596738547 0
0.493113983834364 1
-0.243623215521137 0
0.558663761270337 1
0.0396810065995615 1
0.73441816612977 1
0.156687487236726 1
0.32094177539057 1
0.744548011397073 1
-0.0796842754311216 1
0.43603613717344 1
1.12784238711065 1
1.32649889763856 1
0.766029750560108 1
-0.573378278764605 0
0.0305750116299932 1
0.19707789157251 1
0.569468111447655 1
0.392159307817475 1
0.354436439442143 1
0.882052794577814 1
-0.3864885608781 0
1.07111744751999 0
0.831140443865533 1
0.963066120705211 1
0.711582733386922 1
0.806490532260793 1
0.410954580481242 1
0.659954655695687 1
0.0875569227921273 1
-0.15043111643414 1
0.56338350428712 1
0.664226859294607 1
0.329323940944482 1
0.948938606254983 1
0.291484154427587 1
1.24849306058911 1
1.83862624725333 0
0.66791568854639 1
0.249780092818276 1
1.13823887966567 0
0.444380602356743 1
-0.00589096461297173 1
0.417288639353526 1
0.392613993216279 1
0.384942140625021 1
0.235540148681512 1
1.05119001195389 1
-0.13520726819538 1
-0.209410672321293 1
-0.365594973279911 0
-0.221145836646913 0
1.31034725041138 0
0.259949026967445 1
-0.113224839637296 1
0.980247509636735 0
1.18681585375407 1
0.326138906277841 1
-0.16908138258499 0
0.989932293067068 1
-0.492353040253397 0
-0.115212970886084 1
0.633534397230503 1
0.89592512019661 1
0.611545164425561 1
0.459830947832707 1
0.573868761074765 1
-0.135606691320968 0
0.785720558334956 1
0.482631712620672 1
0.327026267493073 1
0.786620599559593 1
0.382257033804327 1
-0.478488308732209 0
-0.105833678411642 1
0.987682285961284 1
0.399661502863958 1
0.653974112134873 1
0.575187291716455 1
0.416626983753607 1
0.0831235348114291 1
0.742025555965043 1
0.609036694696951 1
1.07000451153616 1
1.17696479209506 1
0.561547592759367 1
1.74877193724029 0
0.0515820208223311 1
0.879646452907353 1
0.363357282870442 1
0.301918965772911 1
1.05058227244036 1
-0.15696539986044 1
0.38959093503194 1
0.580786731820607 1
0.273683438206679 1
0.208405448104424 1
0.79622862508027 1
0.406587988687292 1
0.336794666200206 1
0.205770451080737 1
0.524960549089936 1
0.707414955897541 1
0.817457303088258 1
-0.265556354095916 1
0.149030681984633 1
0.313734065681052 1
-0.767049450268789 0
0.731803560981179 1
0.416290105706457 1
0.262390117926206 1
0.657534577827415 1
1.32049551881777 0
-0.278506399969044 1
0.453184142525076 1
0.368514366331806 1
1.14549357796333 1
1.14529737139552 1
0.150124287075414 1
0.759054727780584 1
0.596815837427137 1
0.337654356424582 1
1.0713016415714 1
-0.189307750096193 1
0.813020828666579 1
0.606764076047533 1
1.20311914207798 1
0.407092787316615 1
0.250564562854527 1
0.215075121485147 1
0.559036509523374 1
0.841320482562566 1
-0.147717834482989 1
0.839412610809244 1
0.40426828000384 1
0.889590172496928 1
0.52863986308589 1
0.772416832990963 1
0.122398706571999 1
0.433291509171754 1
1.03883104125916 1
0.932000105218484 1
-0.379675829358638 0
0.397980903499347 1
0.554947757457786 1
0.611696187693481 1
0.866075101139447 1
0.869537889778849 1
0.796069542932403 1
0.278182593990805 1
0.56473078494799 1
0.863127815249352 1
1.82703201201515 0
0.959996324193128 1
0.218964746000944 1
1.20727597028096 0
0.981166750889932 1
0.270254612860167 1
0.119464174016625 1
1.1505921253499 1
1.2251697630338 1
0.939668511712362 1
0.537239801591501 1
0.934106757873589 1
0.770027008918902 1
0.8441613367807 1
0.506349934639423 1
0.117590114732167 1
-0.230517818294697 1
0.754066847335258 1
1.05615401898564 1
1.14730457419186 1
0.459180955734954 1
0.414582046697069 1
0.151441452731618 1
0.128993185468289 1
1.58089143719955 0
0.635692361532086 1
1.1150907973745 1
0.940846629182074 1
0.00551516186941276 1
0.523415565281191 1
0.467866383043984 1
1.17026096478301 1
0.0455298682845546 1
1.14653567085893 1
0.525037268570645 1
0.339250939888837 1
0.302499036799793 1
0.554417075380801 1
0.88987200475585 1
0.607028897561996 1
0.358303753045047 1
0.560123143678955 1
-0.251034781404824 0
0.427219565014451 1
0.766607408101549 1
0.0518119531781759 1
0.095764494127606 1
0.378766329486787 1
0.679657111309097 1
0.479368347288669 1
0.793891500295319 1
0.919116571125392 1
0.170521922171273 1
-0.132810144967104 0
0.231311732272122 1
0.724391441201441 1
1.20954639607204 1
0.357729519718686 1
0.455865745421136 1
0.638515552982465 1
1.31015825398007 0
0.413117818472879 1
0.263521779655223 1
-0.00590955632964866 1
0.59990379715044 1
0.603455637730257 1
0.151812738167185 1
0.818688889593266 1
-0.0557045925929483 1
0.836632138211237 1
-0.14429870273415 0
1.26622468546013 1
0.021436987393171 1
0.275965791977051 1
1.45250828146146 1
1.03096305048069 0
0.799372645354841 1
0.105858361224091 1
0.304270579278115 1
0.44291104768742 1
0.636500739192954 1
0.674219276176089 1
-0.131761048276617 1
0.600682283505555 1
0.926160909478643 1
0.460981014395407 1
1.08891229413225 1
0.845727396494778 1
0.27751082151051 1
0.519891300180118 1
0.233599944543787 1
0.581982012614683 1
0.595517522502842 1
-0.291487233865614 1
0.754096088612985 1
0.238093205497123 1
0.566020180853781 1
0.86046642646754 1
0.922375436974905 1
0.186723434203814 1
1.25957237934638 0
0.578763682838582 1
0.772119129600364 1
0.563609958051946 1
0.193115055430424 1
0.890644523026411 1
-0.150589724733212 1
1.07908347740273 1
0.41749216434613 1
0.507982950260892 1
0.314222487431819 1
0.563508931625776 1
1.10809931769292 1
0.891402784202119 1
0.172297157390992 1
0.312435490239081 1
0.594945565784772 1
0.690981505211414 1
0.836693125589089 1
0.856848630371461 1
0.4499291479734 1
1.23386050784812 1
0.754116318979811 1
0.986413954779285 0
0.851471582200575 1
0.196491996235626 1
0.350283638608838 1
1.0848261946855 1
0.113900798109038 1
0.529514683660783 1
0.786953632558679 1
0.818029492638601 1
0.591193979717 1
0.795439005272928 1
0.54854255756706 1
0.797987730403729 1
0.793489111766897 1
0.21122229484843 1
-0.115487928925328 0
-0.0982276683919033 1
0.72357972642086 1
0.806003261566304 1
0.423088789839873 1
0.0678792751655086 1
0.577694337252414 1
0.951754916181812 1
-0.249997678508901 0
-0.0310866032463933 1
1.16103726656066 1
0.0844047854603227 1
0.581754640299126 1
0.596121987380031 1
0.979862252956801 1
0.341505872346836 1
0.0958617567028165 1
1.08391859985138 1
0.324394724811588 1
-0.300885019633499 0
0.149508962778311 1
-0.573835200926641 0
-0.409328760429983 1
0.894653662765303 1
0.701529336711234 1
0.291529868700553 1
0.202875745199865 1
0.633844029629272 1
0.144479576016866 1
1.45212361051389 0
1.63498737867681 0
0.651162643005383 1
0.155725216963121 1
0.773373127790419 1
0.795720678543596 1
0.607744077241563 1
0.215281225368519 1
0.653722976389693 1
0.794285762257275 1
0.319311492783044 1
1.01433409720423 1
1.15714114390338 1
0.597129942561593 1
0.553326064321523 1
0.366365181822704 1
0.641550693537742 1
0.50281270517506 1
0.261180748591735 1
0.41623401001815 1
-0.182175050727813 1
0.751522815287356 1
0.732168040632852 1
0.698869005864212 1
0.0632445808521097 1
1.24744487719899 0
0.814471829319268 1
-0.287820722468053 1
0.469714187886208 1
0.295578919441355 1
-0.359185974297144 0
0.812437565757696 1
1.46491402705359 0
0.294496613907617 1
0.453281840207817 1
0.765961117581179 1
0.929567207119968 1
-0.032582214970741 1
0.367271369763732 1
0.792682655836613 1
0.679523614699233 1
0.0362995813621135 1
0.743844958788722 1
0.393336241174813 1
0.868849905407499 1
0.709830241548776 1
0.229118748198989 1
0.769456674928593 1
0.735020305623171 1
0.602024881674765 1
0.417328760965989 1
1.13195069287273 1
-0.0536764018963427 1
0.730149345658226 1
1.05161570175321 1
0.716594560687642 1
0.30868547313305 1
0.341833281365631 1
1.28779310443561 0
0.895616699979242 1
0.273558583080967 1
0.543227149750167 1
0.363215646488746 1
0.348268408510449 1
0.801929705160582 1
-0.166525509680439 0
0.538357664501545 1
0.9003664370566 1
-0.435465394553815 0
0.196838808093478 1
0.0338450418815146 1
0.764478174417309 1
-0.179019404330202 0
0.285025150343961 1
1.45790680466301 0
0.336723709624604 1
0.0312642331077512 1
0.136855913189874 1
0.545749320691351 1
0.0154321673451853 1
0.497269689828472 1
0.182714012863322 1
1.50980395911677 0
0.288191182644333 1
0.709606773659125 1
1.69601467525559 0
0.331669377999408 1
1.14320854026128 1
0.433628986633492 1
0.420261275844635 1
-0.226900792843795 1
1.10253525450111 1
1.11651159796986 1
0.1089989447602 1
1.08809938214466 1
0.376969035653535 1
0.505815414962208 1
0.677715691502867 1
1.03485633126489 1
1.02416288356118 1
0.775697663072111 1
0.945802370726063 1
-0.461309692288767 0
1.04254758266305 1
1.46338181494906 1
-0.48060655508173 1
0.178483896748934 1
0.41660649194205 1
0.24856863134138 1
-0.27776204188283 0
0.392194053557891 1
-0.0877011248061769 1
0.309982517288982 1
0.81830062904309 1
1.03749226717443 1
0.682661952000495 1
-0.279308572268919 1
0.555005422103857 1
0.760855392886639 1
1.01257503196692 1
0.846970521512511 1
0.564091149806945 1
0.725889548210683 1
0.538381558622175 1
1.08574122729767 1
0.273419586208262 1
0.00461363091081303 1
0.0177776311423833 1
1.03507635278405 1
0.482345801130954 1
0.637097894260468 1
0.877908643234167 1
0.744092221106327 1
0.797655578311587 1
0.781360113363198 1
1.0554731463722 1
0.157669918574689 1
1.30969047304889 0
0.66623781573996 1
-0.184239601277663 1
-0.00164149862809529 1
0.682548724448409 1
0.720620346679475 1
0.149160665771989 1
0.054255727945146 1
0.772703587298105 1
0.507483873760384 1
0.893600083535985 1
0.747892692400071 1
0.5497049570174 1
0.325675899471729 1
0.795390566916497 1
0.446397073726046 1
0.447678070549323 1
0.459811846237327 1
-0.316175234094088 1
0.0610008648074768 1
1.0598521767119 1
0.176601650250873 1
0.526731405009155 1
0.709692821191145 1
0.542068946658256 1
0.842797217172037 1
0.392800332498314 1
0.531191461093676 1
0.128635090749761 1
0.677604107823531 1
0.292447832651814 1
-0.319149574270913 0
0.478004284117343 1
0.517559866364904 1
0.0407045394163293 1
0.480216885751174 1
1.38251388118487 0
0.644582868722939 1
0.741049930841911 1
0.805782299068864 1
0.361270061650779 1
-0.0516300831680792 1
1.23772411683695 0
0.8524844855042 1
1.04940904272709 1
0.210558612595573 1
1.49491706534798 1
0.486975121427132 1
0.579631494852195 1
-0.244162255789211 1
0.631697741286452 1
0.516235126624792 1
0.652959862750344 1
1.37805639690551 1
0.783984328822328 1
-0.0979701617311727 1
0.125311291070578 1
-0.082922005604722 1
0.274869090930169 1
1.01730396533147 1
0.622938890257617 1
0.985002351377466 1
0.050497357340383 1
-0.0883340122054161 0
1.18254426195831 1
0.676186022147503 1
0.607181107368847 1
1.178242977912 1
1.25619430076883 1
1.07314320205999 1
0.141360272750857 1
0.555341568302409 1
0.636093355161319 1
1.07357762298206 1
1.07088058879788 0
0.17319608760304 1
0.195524214783868 1
0.376287460344734 1
0.778503513300052 1
0.12024563305593 1
0.0363735022041691 1
0.236595157302118 1
0.733288651264359 1
0.234176845322434 1
0.343213277404799 1
0.659744397308878 1
1.01354724782681 1
0.483679119363451 1
-0.204922594453146 0
0.33160972712433 1
0.552547105985549 1
0.424225249616057 1
-0.0721606283677998 1
0.145590685938407 1
0.584178781818949 1
-0.181047491716007 1
0.223242745034832 1
0.148152238562359 1
-0.099464580997001 0
0.759023012204125 1
0.344652594460211 1
0.834991458443909 1
0.443687374564251 1
-0.367096580583491 1
0.307645362602954 1
1.38408144790101 0
1.01839867412563 1
0.636690961247181 1
-0.354533599474843 0
0.643252407499607 1
0.427389782978109 1
0.892731094392327 1
0.489656803548512 1
1.31979702861052 0
0.646247921904641 1
0.386338675454548 1
0.48080093305067 1
0.875319137875675 1
-0.247319444862665 0
0.373893093492173 1
-0.086141812428876 0
0.0883297668896394 1
0.335658410891397 1
-0.734473458966763 0
-0.0881587854653479 1
0.573481634662524 1
0.786321458464837 1
0.655929982504006 1
0.710795160599809 1
0.228871637983461 1
-0.00108925681562785 1
0.756703012054547 1
0.156911189928168 1
0.179147007343815 1
1.09767017979119 1
-0.125435226790881 1
0.496346858445669 1
0.447240497750934 1
0.571733352747764 1
0.211125472166454 1
0.545144489945598 1
0.524384833521809 1
0.925301305263106 1
0.635126578493763 1
0.952502647420182 1
0.76140855209335 1
0.201619591179568 1
0.706267622519004 1
0.828790240660232 1
-0.0952819863189444 0
0.620989435249534 1
-0.260446915513015 0
0.479843274628134 1
0.778756613314316 1
0.459519287241501 1
0.188370833515949 1
0.13969091487279 1
0.62707943009404 1
1.0812274069426 1
0.318657480941101 1
1.48361703396223 0
0.688314420035102 1
0.250575423921015 1
1.02286599237658 1
0.277908947765993 1
0.512262105122676 1
0.186335517152514 1
0.977907090498172 1
0.482800447261084 1
0.191005037906154 1
0.832066970239698 1
1.32741824411655 0
0.765187555183992 1
0.42934732339578 1
1.53068364305243 0
0.890023576906724 1
0.0208521077185856 1
-0.193509221260855 0
0.284777832478258 1
0.0728367677201634 1
0.0728237322221915 1
0.0732887362193023 1
0.406511840516273 1
1.26597359622634 1
-0.271042583650147 1
1.06455390862966 1
0.392343621613823 1
0.75943138650129 1
1.01926385864804 1
0.317870830262359 1
0.40018308779621 1
0.223622645911299 1
0.448534897749396 1
-0.221559247517362 0
0.117309420689338 1
0.166658612685926 1
0.549049192928008 1
-0.304497142514605 0
0.403701780397538 1
-0.0429148057317575 1
0.0751664397874061 1
0.419691966881336 1
0.555999636860302 1
1.16210191191311 1
0.253139481266022 1
-0.0279594397811765 1
1.15358751734234 1
0.579810354633813 1
0.991592798455553 1
0.661170835525115 1
1.14098017640356 1
-0.00428358296698869 1
0.301378460765214 1
0.317963922214696 1
0.509820634105624 1
0.725523731536789 1
0.0681454278310197 1
-0.408771610560787 0
0.587958183397755 1
-0.125269711376414 1
0.615120616999839 1
1.00714145983025 1
0.33203295998107 1
0.403388471592304 1
0.196310838520488 1
-0.312692100659198 1
0.812665675794984 1
0.434900716874331 1
0.428204485284518 1
0.311008843408099 1
-0.250131319356972 0
0.0625877755642163 1
-0.721409741852345 0
0.501896357517822 1
0.475736497619964 1
1.32098849001028 1
0.341174175903767 1
0.780123233161406 1
0.941379782417906 1
0.407403786324454 1
1.45577203611697 0
0.324583412621321 1
-0.226687588665445 1
0.10870738185997 1
0.705762341218283 1
0.562327880763585 1
0.410151349844439 1
0.0816797463122286 1
0.828237650795807 1
0.116036699501852 1
0.891468303885142 1
-0.332816555795309 0
0.610741861075583 1
0.157553444033905 1
0.313667524378824 1
0.265520731498316 1
0.341838444998781 1
0.45023331449776 1
0.238052241080289 1
0.995285404312274 1
0.112062154831724 1
0.21194974623513 1
0.0151999388223781 1
0.320822511375115 1
0.638079175334407 1
0.864519562568258 1
0.25558950945128 1
0.886125924712542 1
-0.510553819026103 0
1.0988142064181 0
0.25621251733938 1
0.583190583470671 1
0.773088922807255 1
0.0583359572087076 1
0.803184349514391 1
-0.17794871759188 1
0.421924229746755 1
0.162174017569976 1
-0.339009320345159 1
0.197135358172051 1
0.954475908502513 1
0.183079190906537 1
0.789729631960569 1
-0.050595764732234 1
-0.0153631399175168 1
0.847842163214388 1
0.442470253298111 1
0.736581907191003 1
-0.102264854656135 1
-0.0161443441607095 1
0.170750503323408 1
0.914450942445664 1
0.787272086322492 1
-0.56575451360381 0
0.558819250700855 1
-0.278697969118593 1
0.2706041072182 1
-0.361397919988589 1
1.19523314718442 1
-0.168488286704385 1
-0.0312561331486832 0
0.591162138435213 1
0.0921557002036432 1
0.70061693737207 1
0.829272234619749 1
0.0666126266222526 1
1.21904991423812 0
0.606498530919672 1
0.126344429374783 1
0.29566353085849 1
-0.311222940853852 1
0.222799071827097 1
0.291684659493459 1
1.14170632185586 1
0.339543582101822 1
0.954410135216668 1
-0.226165562638321 1
-0.113214959402905 1
0.407243423686028 1
0.0388356041663232 1
0.619019815939427 1
0.949888834554245 1
0.180977748369725 1
0.834451988316804 1
0.989342075262981 1
-0.0196206133521648 1
1.36059234458954 0
0.242440509743084 1
-0.274517925327195 0
0.459439325148398 1
1.0806661577137 0
0.82157686823473 1
0.359609202885335 1
1.148706755251 1
-0.147515853251618 0
-0.0574937960539878 1
2.08105530320036 0
0.160709699231326 1
0.8680212210275 1
0.681416420927383 1
0.383059160452303 1
0.226259831641651 1
0.224524683273472 1
0.37195129045832 1
0.984410737629879 1
0.400898305209557 1
1.09606251324922 1
0.658890722653757 1
0.44468812692098 1
0.687562167986449 1
0.993467789443395 1
0.641478749978382 1
1.06847508406623 0
0.358148066183244 1
0.516778609538293 1
0.999851894555698 1
0.488699428383417 1
0.782999444094687 1
0.267883488325415 1
0.921126068543337 1
1.32983640558019 1
0.710295907669118 1
0.605890242662672 1
0.0803621004424268 1
0.398866806585831 1
0.615882622840926 1
1.15242376508251 1
0.898510592209152 1
-0.106167876977096 0
-0.363909557219683 0
0.837523124401548 1
0.214520525078812 1
1.23252239248479 1
0.234087670386732 1
0.482028917747556 1
0.871606635140523 1
0.426223709266036 1
0.0575820366192151 1
1.44859855124781 1
0.209812184290174 1
0.539116290127111 1
0.462735858754721 1
0.112182142742294 0
0.218505738910523 1
0.969743695152353 0
0.138464415264601 1
0.609707503810131 1
0.507459955809363 1
0.0554650894944133 1
1.52139741953427 0
-0.0932092626952066 1
1.30675431639041 0
0.936544783711113 1
0.823443136118537 1
-0.0659189156575576 1
0.193490964487251 1
0.293880698991255 1
0.905557383269897 1
0.698431902551355 1
-0.0628213409748623 1
-0.1498663274702 1
0.0269389566901478 1
0.79142790504601 1
0.27985879849114 1
0.701611888842203 1
0.852283237036332 1
0.229777326377027 1
0.817365870355899 1
0.275018027440653 1
0.837893448183928 1
-0.161917152459466 1
0.676282143884941 1
0.436923363747052 1
0.886982576812331 1
0.0547416320208466 1
0.403301046440108 1
0.472500575616229 1
0.137943763993801 1
0.749010056067458 1
0.414599841049774 1
0.992983899806237 1
-0.181752529800172 1
0.915733584979952 1
0.404244678758405 1
-0.0737363065173192 1
0.277368619503779 1
0.579859000919379 1
-0.165968457521175 1
1.45023735560962 0
0.480863734126489 1
0.544804190801546 1
-0.101098820991692 1
0.184223196363225 1
0.21876075316046 1
0.942625925016434 1
-0.117712271520797 1
0.481398895623829 1
0.504163630126347 1
0.170069499632462 1
0.654167375877479 1
0.815920738652086 1
0.412482296917843 1
0.154974815040416 1
-0.113403193998907 1
0.0140737293323719 1
0.704806673355544 1
0.121921022518475 1
0.458742388342619 1
0.377390738106052 1
0.503376484288638 1
0.879431692324752 1
1.18900277922177 0
0.721497934303294 1
0.113483043156001 1
1.06433527568257 1
0.558819642948615 1
0.546443840291203 1
0.847362837303547 1
0.0219907489545324 1
0.222445836235521 1
0.970236565045173 1
0.600575398856472 1
0.949463598036608 1
0.0283424389537536 1
0.361862322211537 1
0.378598726650644 1
0.384528562507967 1
0.66148989837105 1
0.704348154360021 1
0.697187245805129 1
0.557568742623928 1
0.816063273698576 1
0.697227871364979 1
1.6000555865827 0
0.339898867031172 1
1.5281381735225 0
0.769345688322385 1
1.53826093309958 0
0.906991370990798 1
0.697031461289974 1
0.451785061967806 1
0.648545017120497 1
0.786214238072945 1
1.67597951437529 0
0.658660076356365 1
0.582546774683435 1
-0.453705185213858 0
-0.427711815277991 0
0.376448892296458 1
1.23570050895695 1
0.892800917279337 1
-0.0298834439810603 1
0.204925129727499 1
1.15373250193161 1
0.188526536963747 1
1.32364075738316 1
0.642208063974469 1
0.884333280192931 1
0.0343046997070485 1
1.25271116877796 1
0.168594851082592 1
-0.106188521336878 1
-0.018574694271946 1
0.625230600783061 1
0.675488302099737 1
0.633120054772551 1
-0.725216427405944 0
0.25014995364609 1
0.892781603555091 1
0.42218941656943 1
-0.103102523837915 0
0.0605713526886948 1
1.07581545064739 1
0.967670666746562 1
0.272929709253697 1
0.989534387006016 1
1.04933083177008 1
0.0392139241972516 1
0.196388013237589 1
0.630595979387408 1
-0.0443618139786148 1
0.906217653455734 1
0.737315225338072 1
0.675470112852766 1
0.425576185498526 1
0.515660048629696 1
0.207652026963673 1
-0.195696430812989 1
0.705787782297734 1
-0.487097031405916 0
0.0547168401713717 1
0.942964831028205 1
-0.458438438694696 1
-0.0238424141060815 1
0.528627744690215 1
0.923848621086832 1
0.70418218266471 1
0.147858337079317 1
0.0695896872820009 1
0.555517761569062 1
0.422913733832695 1
1.04667321350978 1
0.692885515319819 1
0.615753587114711 1
0.910766570857352 1
0.383970178146896 1
0.305891063177589 1
1.04179301721715 1
0.659977781193497 1
0.519188383528148 1
1.04208150596906 1
0.466234469043306 1
0.449069025370782 1
0.184302266088925 1
0.457156702593175 1
0.756020661300448 1
0.599646401733727 1
0.351943333886057 1
0.317247158901971 1
0.23205415740357 1
0.267943801852167 1
0.670964793243997 1
0.351381195357356 1
0.608409083705561 1
0.806657767938895 1
0.893334916928866 1
0.507699756895335 1
0.636547930391509 1
0.0416625606655281 1
0.685757255935722 1
-0.0749101244990958 1
0.394124227945162 1
0.555420130302105 1
0.549708990790333 1
0.216208557876761 1
0.413909676430472 1
0.280719235692872 1
0.983851961431153 1
-0.32314647730081 0
0.755055785240229 1
0.629393843109438 1
0.707931658162578 1
1.04274052154613 1
0.532966410560714 1
0.732374585825611 1
0.523506614177244 1
0.723206060152082 1
0.805028360705595 1
0.486749262584436 1
0.101440196032029 1
0.276204393054702 1
0.255271957688323 1
0.620651030396942 1
0.797224033009623 1
0.352637611093862 1
0.207046301120736 1
0.646047884769393 1
0.222847825913814 1
0.933343920890726 1
0.949163388867375 1
0.383871098448542 1
0.714486249451119 1
0.202554805156228 1
0.71503032830812 1
0.171266835613884 1
0.432384268958136 1
1.02152303462922 1
0.0734156927781915 1
0.778415270938256 1
0.030840274712119 1
0.0102861426762222 1
0.483612768367569 1
0.84831453839086 1
1.41365303286394 1
0.673140198698769 1
0.371006177940047 1
0.620355776474764 1
0.913659459420119 1
1.21663231326912 0
-0.481079182234094 0
0.726765780547467 1
0.732638061487398 1
0.945751558213905 1
0.558170118092844 1
0.502624507110627 1
0.383876021253786 1
0.362938410545032 1
0.268830891414687 1
0.937447923693015 0
0.251158268591765 1
0.574059317328325 1
0.259029290551844 1
0.3857716868484 1
0.64011529719597 1
0.961670873155073 1
-0.158566021911419 1
0.647690735835264 1
-0.132473535665282 1
0.321819779069011 1
0.794089193925628 1
0.953843011069533 1
1.45871979213165 1
0.313074197254622 1
0.875904518195635 1
1.09403224422777 1
0.332536259485231 1
0.299467683012566 1
0.247871605450642 1
0.448074011052015 1
1.05243531982217 1
-0.0524686978950209 1
0.650909259296285 1
0.863595815768079 1
0.755907716896983 1
0.19074811460481 1
0.549255351230957 1
-0.553447410537713 1
0.734253117434829 1
0.903681501584695 1
-0.1326246310461 1
0.853503055026886 1
0.19089272989813 1
-0.110747860404911 1
-0.0423377809759056 1
0.135746433837241 1
0.517672068880354 1
0.300034202915702 1
0.315428467731612 1
0.110076938937036 1
-0.112002916021795 1
0.494450451784332 1
0.398740063705037 1
0.176648888819929 1
0.963117541314106 0
0.394621613086168 1
1.22158534572935 1
0.209699396567728 1
0.177757467686247 1
0.514505650236083 1
0.484937377661296 1
0.66259595750841 1
0.982153605220684 1
0.169357778037215 1
0.658129352432651 1
-0.000770012749414045 1
0.535718465925597 1
0.963397724606316 1
0.635372245707452 1
0.337894353534644 1
0.443689009699901 1
0.773307481067145 1
0.306313889254691 1
0.31068067465189 1
0.0837674610232461 1
1.27018919296063 0
0.362695708046767 1
0.976871061094867 1
0.918172144614587 1
0.622944893440985 1
0.239669333494277 1
0.956293074829677 1
0.167932298507038 1
0.370599643154112 1
0.184631914167033 1
0.293500791356685 1
0.50015384947863 1
0.442219841810597 1
0.204214897556876 1
0.344360259278052 1
0.428548386975552 1
0.918675685971452 1
-0.170364083052132 1
0.641069186977853 1
0.229808288004784 1
-0.0183595360152153 1
1.09044286555564 1
0.737576947055601 1
0.305184451976253 1
0.0974029528411833 1
1.45602016172869 0
0.426762492522813 1
0.596942422913521 1
0.115545732612806 1
0.204110375431114 1
0.753823741097038 1
0.766533102690748 1
0.536172710253088 1
0.921203126493794 1
0.922087209620081 1
0.385779809742347 1
0.524674051562356 1
0.735398749540789 1
0.961588357900577 1
0.977802887212275 1
-0.504450308521212 1
0.883576083488713 1
-0.36196642274985 0
0.917894163265929 1
0.575162821182436 1
0.987644155931618 1
0.171509498552569 1
0.703016438540016 1
-0.587043968655318 0
0.50906867213762 1
0.578923319198282 1
0.87392944530439 1
0.697545803775054 1
1.06984219082222 1
0.715694499227147 1
0.271243808933042 1
0.331857512944202 1
0.331476058355287 1
0.761574735868289 1
0.909333908260313 1
0.765531895245691 1
0.307527650325912 1
0.739621127362841 1
0.504319711524999 1
1.00759715765973 1
0.432835820861046 1
0.158687152774952 1
0.678856646416489 1
1.0291332543672 0
1.49848560396632 0
1.03057993747736 1
0.649685423502589 1
0.396808053256436 1
0.362415071495542 1
0.82446511568171 1
0.527884259129976 1
0.390066158166308 1
-0.787363003908003 0
0.465524385646873 1
0.214472258766315 1
0.557960606689712 1
0.446561281461976 1
1.47426556180588 0
0.196828432438757 1
1.67185254570818 0
0.800942527822846 1
0.637430721870942 1
-0.276454765363019 1
0.633812745152001 1
0.572658699122939 1
-0.324095836328994 0
0.94379971386571 1
0.301520552543822 1
0.868546935357747 1
0.802828763214459 1
1.70182986790674 0
-0.195574573749148 0
1.74230439615451 0
0.159385032155071 1
0.175967388453629 1
0.175306026052456 1
1.072121044249 0
-0.702493887800334 0
1.08116774684747 1
-0.388210410995698 0
0.360362974571861 1
0.287108385101953 1
1.10685473803761 1
0.498935239986276 1
0.390821260539532 1
0.888368775255012 1
0.61334134660702 1
0.318985710394944 1
0.407734768763326 1
0.446113182553142 1
1.33544175138715 1
0.606703192615506 1
0.451423032462366 1
0.575891624800057 1
0.251394540359767 1
1.08166797647568 1
0.133997331345262 1
0.691701848688184 1
0.101020745647811 1
0.950468219024603 1
0.50417244674801 1
0.498046840935181 1
0.661042019080525 1
0.150409053630637 1
0.0717571023109099 1
0.0540796623511232 1
0.6656224294519 1
0.58572222934508 1
1.467501389271 0
0.724828597832644 1
-0.429840179649123 0
0.872458781722188 1
0.0419075908766998 1
0.782131116501525 1
-0.208777374752175 0
0.00147355067922842 1
0.304807410864453 1
0.310387260443564 1
0.623506470223518 1
0.549192127931652 1
0.327871586683188 1
0.00194585339503949 0
0.851528080248168 1
0.292050657860899 1
0.866432364376214 1
0.872906002060062 1
0.00994666832504529 1
0.991533820835296 1
1.12465543603884 0
0.354484688255795 1
0.686137693231406 1
0.773691863201724 1
0.757970562072515 1
0.327927910739074 1
0.800465459530682 1
0.294968514854549 1
0.591928275436413 1
0.375862297706 1
0.663248117524673 1
-0.0967180568343861 1
0.989213217593468 1
-0.196774153877331 1
0.508468709769771 1
1.25834133028698 0
1.19582630764345 1
0.469803811280053 1
0.170378764345029 1
0.613289571167001 1
0.399143549326785 1
0.327970183326884 1
1.0151439148495 1
0.125939983888295 1
0.570006854870393 1
0.940958213125937 1
0.284866717970064 1
0.351635158064728 1
1.09946096761741 1
0.26101541864815 1
0.558140669882854 1
0.783450531341654 1
0.73720162928677 1
0.0809405961458929 1
0.572924269140793 1
0.951414783102983 1
-0.0866150027891227 1
0.5664968964225 1
0.752642412124829 1
0.22951696644309 1
-0.0563445161054629 1
0.682739811625054 1
0.806271413664498 1
0.70436390167629 1
1.18834725165265 1
0.0818857534763395 1
0.516500969844784 1
0.323827649580609 1
0.345299038546874 1
0.706022862768412 1
0.327632095513614 1
0.922602462899349 0
0.446429553478942 1
0.797892983563326 1
0.0964934858554389 1
0.749509998393481 1
0.873420288915102 1
0.840333099954752 1
-0.116167977348992 0
0.0846584439395371 1
0.195931276468327 1
0.365800862322421 1
0.92430407232846 1
0.605498990999473 1
0.429615593576164 1
0.298039923817714 1
0.328277964429375 1
1.06372076218745 1
0.623567840062744 1
0.909036983086459 1
0.605411525510024 1
0.923995355197424 1
0.123503552093602 1
0.17836345454087 1
0.85435355447832 1
0.824523506103742 1
0.398577986002083 1
0.780316136366512 1
0.283881978724544 1
0.560197857763136 1
-0.340375745580248 0
0.463922155779073 1
1.1272966570632 0
0.461997364647535 1
1.26075558319858 1
0.66992779850206 1
0.482151426754645 1
0.719712345107598 1
1.64383646380887 1
0.302634761571263 1
0.805848805876755 1
1.070194698056 1
0.698408523708933 1
-0.616298537157149 1
-0.529551052697061 1
0.708130607174273 1
0.869705404804602 1
0.85633869706272 1
0.260950442664597 1
0.647158691204428 1
0.312584395081301 1
-0.00356052125911133 1
0.141897591694641 1
0.502751616989488 1
-0.49390246019945 0
0.670662548389609 1
0.539051931233479 1
0.133447080969709 1
-0.0543400740120008 1
0.779087107661352 1
0.676196806990915 1
1.08950572627434 1
-0.452650210107258 0
0.989788302623495 1
0.173047447302369 1
-0.00826166547782861 1
0.432996826701671 1
0.579338929720707 1
0.900505153054492 1
0.12688287707795 1
0.324005527243356 1
0.37727348908646 1
-0.205763896199829 0
0.641131856289232 1
1.11391081075083 1
0.438133552907115 1
0.597638409299426 1
0.205166947164927 1
0.471747304635897 1
0.702412780914199 1
0.646389129843696 1
0.678173532045329 1
0.440949690583709 1
0.841405728041604 1
0.435867358733529 1
1.72127797187408 0
0.130179255343667 1
0.996720495609186 1
0.499056814386306 1
0.358022013015635 1
0.214947361958856 1
0.0424260573329469 1
0.100864685017198 1
0.824976440590678 1
-0.0414071246771272 0
0.987919439502029 1
0.160035490302449 1
0.705063836836429 1
-0.24560378800373 1
0.589658256367753 1
1.09253290926432 1
-0.00271496059767072 1
0.48971989013448 1
0.305982071986879 1
1.1758004921098 1
0.635550074458142 1
-0.24296436440066 1
0.334691911198464 1
1.02496993443327 0
0.562730520098727 1
0.901968131472816 1
0.428933204591891 1
0.306891378474055 1
0.680565586756377 1
0.745883488908368 1
1.15128045071917 1
0.623801555887031 1
0.686079647131045 1
0.706648297118069 1
0.581073796960988 1
1.22139828209069 1
0.56039973618559 1
0.157723620219573 1
0.536555277276288 1
0.512901856224884 1
-0.202419972527726 1
0.64975511845569 1
1.04578717578311 1
0.87719018007436 1
0.533227636029059 1
0.88108672667036 1
0.040044961153709 1
0.331526920165119 1
0.887760579448041 1
0.887076379145247 1
0.602055220266255 1
0.789737556238896 1
0.0131342831009279 1
0.668953436504607 1
0.552415519557102 1
1.1636063955375 1
1.01316987314246 1
0.508894065589615 1
0.682395238998177 1
0.873141968294878 1
1.35338979778116 0
0.789586146784184 1
0.405218656323052 1
-0.0300493204961761 1
0.925730371760161 1
1.09300161449918 1
0.403171112025377 1
-0.295154880564494 0
1.02184991766025 0
0.266791510147922 1
0.981771194088617 1
-0.292984885116039 0
1.28635449919601 0
0.930061634631377 1
0.605766564681416 1
-0.0549736510752201 0
0.770921454754659 1
0.0677830698700222 1
0.27962186678691 1
0.48893982923005 1
0.419774448193916 1
0.529813150629085 1
0.128371759753349 1
0.450146558895927 1
-0.433210584750119 0
1.10950452743794 1
1.43119668840548 1
0.545867738327922 1
0.899162079052325 1
-0.162755963081954 1
0.278748046712827 1
0.874352653729537 1
-0.00271264772031986 1
0.376622987947389 1
0.0634966599576104 1
0.114896945169186 1
0.194154970424323 1
0.443850533941703 1
0.12031340402248 1
1.21699327148721 0
0.0309598589249489 1
0.476105045751245 1
0.296432729401667 1
0.748493919586332 1
0.914020027819625 1
0.933107830369827 1
0.885467577077434 1
0.682983205842927 1
0.175446739918995 1
0.647367829545109 1
1.00997205995312 1
-0.0264975369323443 1
0.038823736916637 1
1.04521245622382 1
0.313541491675099 1
-0.0225227687660293 1
0.543071776939156 1
0.971567081769276 1
0.717823320538333 1
0.150108560929893 1
0.602038035700626 1
0.613270659092717 1
-0.0207533424527539 1
0.710878881466826 1
0.868988716803698 1
0.00114512657168403 1
0.561797461722268 1
0.57409868957309 1
-0.255648181119436 1
0.890033076242541 1
0.164845944444843 1
1.08886910895398 1
-0.00856523928315055 1
0.137012723817477 1
0.477459361179479 1
0.496607635493626 1
0.486661669883005 1
0.206607488610798 1
1.27991931742664 1
0.766833943652707 1
1.1398923442207 1
0.188530733362889 1
0.153457470821536 1
0.0352455093926309 1
1.18630415492566 1
0.525705414456901 1
1.51913898204428 0
0.485122784699194 1
0.874582437346823 1
0.34049526311779 1
0.699561005202495 1
0.747755729322615 1
0.250089767575906 1
0.0560790098917395 1
0.357238744050086 1
0.210219175002095 1
0.672866112031456 1
0.727592088045866 1
0.55148884127021 1
-0.545644489135471 0
1.07067774815468 1
0.84097239425928 1
0.512474713278498 1
0.572036818350946 1
0.319840916900566 1
0.598669545469659 1
0.924025386174306 1
0.908619953295919 1
0.163366731638811 1
0.277996338834396 1
0.00686309648429861 1
0.379674692415647 1
0.570525958103373 1
0.868756755234833 1
0.0992065422155757 1
0.57636859800625 1
1.48867161839879 0
1.05072001350077 1
0.812645538936411 1
-0.0162594480729073 1
0.358444367754123 1
0.459225641934316 1
0.359194102197532 1
0.868268990710264 1
0.990005193333009 1
0.656412344516884 1
0.323942581939 1
-0.291620452136849 1
0.356402657715093 1
0.00975426410418848 1
0.666903597685017 1
0.296042672246996 1
0.0569114716314106 1
-0.215573523851119 0
0.313795664283756 1
0.751017115200101 1
0.277263715078171 1
1.10734601799414 1
0.410106647872868 1
0.942409615856491 1
0.539725805879896 1
0.36815891009962 1
1.13478323886683 1
1.62733950127093 0
0.464754871757522 1
0.546109450984063 1
1.48361422585847 0
0.132286401865902 1
0.116325547271561 1
0.485098258477241 1
0.324085706604897 1
-0.193280796365367 1
0.0618903981973308 1
0.0593948812555611 1
0.542783891579934 1
0.463292203241021 1
0.927770840533078 1
1.13266010029601 0
0.176711767636842 1
0.596662119137344 1
0.63317338414782 1
-0.0800257031323029 1
-0.276861863637724 0
0.432996343655664 1
0.654103702217844 1
0.229672567647941 1
0.0403361003559242 1
-0.340536767230019 0
0.904359401943759 1
0.32184876613971 1
-0.219517579013623 0
0.667199489622313 1
0.413435545359878 1
0.974585200883653 1
1.07220965170243 0
0.954257975285269 1
0.817153896509668 1
0.668316303286539 1
0.33539427987961 1
-0.346155100401027 1
0.615800733119075 1
0.37446600650822 1
0.277240372226902 1
1.01013893144225 1
0.466422063656691 1
0.896064977136772 1
0.190620468258847 1
0.878469857109301 1
0.421760453082933 1
0.711189637569362 1
0.118426274786924 1
0.517647341360271 1
0.228528375600433 1
0.753843994349551 1
-0.447561362964732 0
-0.10555195618172 1
-0.928952123183062 0
1.10452666223322 1
-0.116872258213272 1
0.514940702319597 1
1.17068797175377 1
0.60307100339008 1
0.473903025072847 1
0.778451172399394 1
0.605661881852071 1
0.186708639904094 1
1.18663737030076 1
0.101918590600702 1
0.259497919526298 1
0.536927192001472 1
1.35484725388561 1
0.807060754542791 1
0.325782877927709 1
1.14467105365988 1
0.299527229392203 1
0.305265413820465 1
0.568970378160897 1
0.349343731660793 1
0.642870444312364 1
0.123435744717891 1
1.12915366903084 1
-0.139238744160906 1
0.69182585785372 1
0.587868364180552 1
0.976498154534371 1
0.460299258801241 1
0.0794264662468283 1
1.0759360460381 1
0.631738896736693 1
1.05158316299211 1
0.667423257404803 1
0.834354324854397 1
0.746123950608595 1
0.37324817591252 1
0.435013371461848 1
0.278409189146044 1
1.11971393194862 1
0.203442327017746 1
1.09160676079544 0
0.0366713042814593 1
0.23879263067375 1
0.58319528134485 1
0.557054543897771 1
1.59195119853347 0
0.704755278630208 1
1.0922183930819 1
0.728799504344693 1
0.6032122032594 1
0.0771144483672127 1
1.27340146123864 0
0.738451612765613 1
0.939542432915398 1
0.858616467257064 1
0.658991661154326 1
0.657877322342852 1
-1.24827093910098 0
0.297615438277303 1
1.1812954625451 0
0.873144334398065 1
0.311904079525751 1
1.2219010210636 1
0.73050182068787 1
0.682111820385377 1
0.436752659373588 1
0.991593436035092 1
0.25224084604324 1
-0.0336832227670498 1
0.290450437709524 1
1.18100632912591 0
0.14430921536439 1
0.974967069865291 1
0.285199047408098 1
0.29465095113938 1
-0.0806967717752864 1
0.22578695705391 1
0.973523215160182 1
0.123031915246976 1
0.095176589427706 1
0.702110391576647 1
0.0867513562836751 1
1.60124519868134 0
0.641178064668128 1
0.20375422525456 1
1.23107789552497 0
1.40038305305773 0
0.597482103033993 1
0.163405127924525 1
1.03914798207071 1
0.0842891883468431 1
0.793459786966439 1
1.04480660178877 1
0.317923973097761 1
0.440379950710072 1
0.309219053716038 1
0.552468969255201 1
0.512236649471485 1
1.30706935392108 0
1.11516962392849 1
0.936671517322763 1
0.325982622152979 1
-0.370249378719156 0
0.317770864879511 1
0.571942553031251 1
1.19618947821477 1
0.278424017257349 1
0.306384000032408 1
0.0378707242085503 1
0.914563337839118 1
1.09851875031611 1
1.04409391352885 0
0.720866428110946 1
-0.684880814921081 0
0.308161312510625 1
0.701986346415493 1
1.28281630444407 1
0.480513649141742 1
0.837583024481657 1
0.133109811338168 1
0.356787626742777 1
0.624753328831278 1
0.681920888591311 1
0.506333526780135 1
0.712247872281248 1
0.380125620770414 1
0.177414665977565 1
0.292018421769909 1
0.308096364554467 1
0.547718778827857 1
-0.010296579704195 1
0.221770203768692 1
1.00171543733411 1
0.677198917220754 1
0.291572726795889 1
0.310440669714017 1
1.32561189941321 0
0.82447139747683 1
0.735724145871228 1
0.590408486389069 1
1.41054146294406 1
0.741116184653569 1
0.55910937853113 1
1.6165382446029 0
1.30385993127327 1
0.349429955003849 1
-0.0247904855156496 1
0.296585913957448 1
-0.28707846050686 0
0.0116939871074621 1
0.897728835512362 1
-0.277261397862071 0
0.41619250354334 1
0.132014818938406 1
-0.148130402674738 1
0.81236029634071 1
0.482105321000229 1
-0.00496101864521739 1
0.611775820844792 1
-0.576074830118289 0
0.701983231389633 1
0.809245523603558 1
0.745258010337532 1
0.740767607804771 1
0.396350318567638 1
0.576759539535074 1
0.0196824524298261 1
0.28155561152511 1
0.862913467192075 1
0.0868827018015385 0
0.833996530526453 1
0.794209726497155 1
-0.125172341079029 1
-0.479452149811278 0
0.13527994133045 1
0.252603125408707 1
1.03025116915324 1
0.300012404298207 1
1.15281499187057 1
0.786689644860898 1
-0.350460287135079 0
0.307713964365361 1
0.084437234461477 1
0.48665325656703 1
1.04867398983545 1
0.565225593594538 1
1.11600018627531 1
-0.168517928347965 0
0.0731693096297498 1
1.08878921980974 1
0.430639456463879 1
0.0717822838392344 1
0.439919356978501 1
0.704749878788401 1
1.10066290904231 1
0.912874917123095 1
1.17980608295355 1
0.131925902997239 1
0.608033312220198 1
0.742304762849864 1
0.16561255979683 1
0.647343525853663 1
-0.313406964876379 1
0.85334691471366 1
0.0912076222759078 1
1.06122932766143 0
0.803957069064154 1
-0.239262544231601 1
1.03943885104555 1
0.604217163611 1
0.433083457145429 1
0.37826347117552 1
0.872011217840905 1
0.642241804100695 1
1.29623461888854 0
-0.4171428282542 0
0.444701100808525 1
0.938060637009938 1
0.940423563389389 1
-0.0969566441439297 1
0.237541574902045 1
0.473955982828368 1
0.765557852449613 1
1.24907074166865 1
0.611597723037604 1
0.511162249094072 1
0.0950789922458224 1
0.696493852210652 1
0.51320368892358 1
0.458930499916787 1
0.543683170709499 1
0.438030211158647 1
-0.171048610555967 1
1.07815836532649 1
0.513699415896556 1
0.195555079613123 1
0.275813038008408 1
0.555289087816122 1
0.0836845580552922 1
0.60138959055979 1
0.962330592362126 1
0.32357886325432 1
0.317448093548485 1
-0.366119079037742 1
0.460206312995366 1
1.09055635766462 1
0.738892225126223 1
1.19780959231911 0
0.120997883584512 1
0.242567913953272 1
0.670619852472216 1
0.462175437911513 1
0.896261791857011 1
0.911360333486276 1
0.7433391186174 1
0.77942955196028 1
0.238295864156649 1
0.586172995847894 1
0.0835115514743682 1
0.275671806905056 1
0.581812493739934 1
0.487533425815911 1
0.322172188487996 1
0.393822966650076 1
0.496688991410272 1
0.794445200737095 1
0.908679577233549 1
0.11100658909017 1
-0.246936891594573 1
0.577047500504173 1
1.13506436521774 1
0.461988820344616 1
1.15192214117474 1
0.726563887105598 1
0.402213699531766 1
0.884562825627887 1
0.205987488674482 1
0.781976635468618 1
0.602996184278001 1
0.232353313694523 1
0.419479975574738 1
0.453070858864119 1
-0.0524542492891032 1
0.348830861923897 1
0.433496146886365 1
0.513433778231162 1
0.908076692018318 1
1.0737700450724 1
0.625691329620938 1
1.22618314498427 0
0.381663251540132 1
0.159897800971548 1
0.387445715414592 1
0.530477992388489 1
0.545967882980727 1
0.0691854617353711 1
1.08689477600577 1
0.634625552705426 1
0.292111149626617 1
0.315288521349462 1
0.591448456398382 1
0.0324114551741821 1
0.774069944506714 1
0.233512061679971 1
-0.209581040469353 0
0.746285504798533 1
0.874163196178132 1
0.591368202883065 1
0.672993830872374 1
0.251001473028597 1
-0.0571346751233055 1
0.625878045185717 1
0.710779494054784 1
0.134492756147629 1
1.15202749490439 1
0.769560619596904 1
0.906325877845435 1
0.519319763650106 1
0.274577213473322 1
1.00490239502068 1
0.426916048868831 1
0.908314819309998 1
0.833563205886813 1
0.324865413528549 1
0.693286263581176 1
0.070831526230428 1
0.0615490736602266 1
0.0637596449470092 1
0.185541719109507 1
0.422607522756853 1
0.204560300258806 1
0.241025017454175 1
0.605102675819478 1
0.592033593626315 1
0.345023612289814 1
0.701585628178369 1
0.998445947429521 1
0.037436944431167 1
0.633767411921721 1
0.650335707909004 1
0.326991271259515 1
0.37013228400133 1
0.647466516290428 1
-0.285835915312126 1
0.514401391343808 1
-0.017219443301872 1
1.15765066979464 1
0.347159083445714 1
0.499385868347431 1
0.710178264410426 1
1.00894843014725 1
0.770129017611998 1
0.397880350686542 1
0.712707816410512 1
1.01668053433469 1
0.260131274536728 1
0.24817686217818 1
0.349596376457481 1
-0.661557558332821 0
1.41145674796104 1
0.369668701325304 1
0.382703401621544 1
0.603713141363134 1
0.644253268012232 1
0.675056530049636 1
1.29451650867285 1
0.710683427867585 1
0.540230097462917 1
0.423356373485353 1
0.297251692990451 1
0.0256389455965563 1
0.657457322134134 1
1.13968854251894 1
0.780311340987841 1
1.03650771927613 1
0.692923935278483 1
0.439103238001014 1
0.963033399799119 1
0.395167235638428 1
0.710576845757964 1
1.31768014673326 1
0.833821546355145 1
1.12880522018134 0
0.771805512625133 1
-0.0499455260799323 1
-0.0121676240523704 1
0.740993420074987 1
1.09420302798725 1
0.584334397858707 1
0.221774633251988 1
0.452059904746737 1
0.43365368482167 1
0.289667024544641 1
0.284854176569578 1
1.00147871878993 1
1.10548881201563 1
0.39897349901826 1
0.42970506177599 1
0.80795670133234 1
1.13840922101526 1
-0.0471390474943716 1
0.66679453349364 1
0.951259287720483 1
0.629020557677788 1
0.3671238780455 1
-0.630046559767951 0
0.669487109418559 1
-0.622792740676733 0
-0.185441324845643 1
1.27811513492237 0
0.652664172836143 1
0.386155090991942 1
0.579669593065446 1
1.00408186629882 1
0.32316499748578 1
0.77966490731486 1
0.648140532586689 1
0.425694249982331 1
0.189174266576236 1
0.358080454234914 1
0.459689533254294 1
1.10641550856941 1
0.436013390665175 1
0.097505159939963 1
0.986113278867591 1
0.423016649565429 1
0.376191093863864 1
0.245694983306453 1
0.169079037145344 1
0.67241199836868 1
1.18973556583463 0
0.476548988244279 1
1.32978309863578 1
0.141622901124406 1
0.321277043056485 1
0.767859405092342 1
1.03426469990146 1
-0.221651940429746 1
-0.0925930383169994 1
1.24217759174917 0
0.820486387705574 1
0.149733581342674 1
-0.273278619385367 1
0.774191077387365 1
0.0254671035202635 1
0.66482124405429 1
0.443399705092334 1
0.632777004164646 1
0.511851755784006 1
0.372018327363655 1
0.540232741741782 1
0.412405780285043 1
0.624666675677732 1
0.726575558851572 1
0.664624335282752 1
0.851466762557304 1
0.244800461064085 1
0.258662423090509 1
0.544136176782084 1
0.658947442230044 1
0.977113524049737 1
0.827935761981712 1
0.714590724600413 1
0.985450030977147 1
0.58920523617145 1
0.5798709559905 1
0.0788834788273322 1
0.263677797853676 1
1.05192485234043 1
0.325717717440178 1
0.191009485708616 1
0.878430051033287 1
0.54526812976256 1
0.813596264495924 1
0.373870424262227 1
0.90685156359661 1
-0.131900376872795 1
0.336119040180508 1
0.467273685260682 1
1.48003567454696 0
1.1111053933277 1
-0.298095472244505 0
-0.191956323272967 1
0.20723255827003 1
1.01012385721387 1
0.301168876194226 1
-0.563550699194521 0
-0.100800059406762 1
1.0352192202882 1
1.48473893332489 0
0.248405159026205 1
0.396228703172175 1
0.893781890558993 1
0.0859238541370221 1
0.661425079574198 1
0.740345800806883 1
0.183135000044187 1
0.562288620236424 1
0.0398087520092283 1
0.0954164601885925 1
0.656436909269441 1
0.645138299774788 1
0.963035599075932 1
0.911285641336554 1
1.0597246423041 1
-0.130348397493507 0
0.427174018174766 1
0.190331232458083 1
0.269392393077811 1
-0.0293876027672786 1
0.564471233554235 1
0.571689420457514 1
1.38272973574009 0
0.969355664825437 1
0.904008227124244 1
0.756064428641661 1
0.426895902117139 1
0.435113647081006 1
0.48641683012847 1
0.465426564558272 1
0.834152423769771 1
0.0787744865557823 1
0.341020618198295 1
0.0629410326618431 1
0.947747509746246 1
0.56562774238785 1
0.532915044729854 1
0.630519994730145 1
0.216845846476005 1
-0.270621377763909 0
0.589972649403405 1
0.506309216330952 1
-0.381905378159407 0
1.13909522852754 0
0.843772495888119 1
0.766064847934451 1
0.463797133387117 1
-0.318003180594328 1
0.0143092652939919 1
0.77519585324866 1
0.299122767904601 1
0.113342412041064 1
0.620558066209669 1
0.509427741806145 1
0.318700880349624 1
-0.228250059609865 1
-0.199439040223698 1
1.01712219647602 1
0.700267218772077 1
0.772594883312237 1
-0.722518525269879 0
0.019908186512654 1
0.649162126451311 1
0.771782038050958 1
1.18748436757415 1
0.559674494117128 1
-0.163731569549888 0
0.629334383291784 1
0.0885014983487642 1
0.658414294490776 1
-0.0673880338865345 1
0.682098282747426 1
0.219530275883054 1
0.936525613740697 1
0.73696737905723 1
0.613910786698067 1
0.62396434439229 1
0.631689047804289 1
-0.12046118471851 1
0.695935366673645 1
0.904272232183408 1
0.775344721315612 1
0.154969796566963 1
1.27332744030624 1
0.464350186202955 1
0.285885739888698 1
0.269706113512393 1
0.37297904344902 1
0.51097838209331 1
0.718528840521968 1
-0.0172413826784111 1
0.772380821158273 1
-0.189212727966864 1
0.0301564904279882 1
0.89514234314555 1
0.00477453017411239 1
0.784359700396028 1
-0.169405840831817 1
0.107233629977732 1
0.587621827679298 1
0.24509309293348 1
0.375111919106462 1
0.867061050551898 1
0.838049492860529 1
-0.474332996587757 1
0.769165708960598 1
0.460393059984339 1
0.928177775207565 1
0.545178255774233 1
0.92327945790648 1
0.860535264571269 1
0.656433328858338 1
0.326110426054537 1
-0.0526472082150436 0
1.01141222882275 1
0.84792199075314 1
1.17555761877803 1
0.854864133362677 1
0.700367600674144 1
0.600308426009369 1
0.411922336132223 1
0.902232398696736 1
0.698040821211796 1
-0.0124401091105441 1
0.422051779147496 1
0.620795799958082 1
1.42432808696743 0
0.0774384875094279 1
0.602883533529448 1
0.852885549514092 1
-0.441357336720824 0
1.67265105413978 0
1.10686921768589 1
0.490142260050273 1
0.0311969215622626 1
0.455519040874092 1
0.588096400634591 1
1.13105508836823 1
0.243785338916 1
0.954259393467936 1
-0.119441880139023 0
0.0366965353286656 0
0.326178823234525 1
0.489255361330678 1
0.0557370661007667 1
0.668613414470913 1
0.165953289461054 1
0.577222935889704 1
0.939769016256244 1
-0.448767425544909 0
0.345918670214845 1
0.424147997617889 1
0.207091720450864 1
0.137074323312749 1
-0.480849900816805 0
0.558225128103904 1
0.59095235173674 1
0.657286312760189 1
0.868879951783556 1
0.553830890686435 1
0.866498597771905 1
0.866379532053577 1
0.624751645730765 1
0.366931743564752 1
0.212993844701612 1
0.40754464925312 1
-0.0622551688247251 0
1.0367596350063 1
0.69375475390866 1
0.884721761237438 1
0.128970100427401 0
0.28598061317493 1
0.352338360379525 1
1.7807775193511 1
0.68100074737643 1
0.38703508544206 1
0.761364152525236 1
1.06367090563803 1
1.23667657631938 1
0.0660468594889643 1
0.469105456891715 1
0.642356541408874 1
-0.0194406929356634 1
0.582883483534984 1
0.263513665057073 1
0.648217372488385 1
-0.192831268872274 1
0.482115237328618 1
1.31430889587953 0
-0.169518016642114 1
0.875986628349715 1
0.37664837993146 1
0.283941789149857 1
0.998327378043658 1
0.685329607602345 1
0.686600052756788 1
-0.14424325071692 1
1.81467788532004 0
1.47997055228122 0
0.532553550907763 1
0.895001915823087 1
0.00468033939139922 1
0.752202246597563 1
0.262664993250646 1
0.548167479563777 1
0.807247593771267 1
1.03826491477198 1
1.20057933665746 1
0.290036569782804 1
0.297405800814531 1
0.11359746279081 1
0.211450346132844 1
0.0844665105130561 1
1.13054780194002 1
-0.0165138039536316 0
0.590375036867944 1
-0.0377564626051325 1
0.541747968883718 1
0.382416297736327 1
0.534264358715392 1
0.386044765422079 1
0.586955645590823 1
1.04142464857379 1
0.521005216611767 1
-0.202302592904547 1
0.360365455865032 1
1.12387893111911 1
0.662258481361637 1
0.664873193925617 1
1.21572820692456 0
0.913653151853848 1
0.21213371844447 1
0.35552599350494 1
0.402121688147438 1
0.879581525747514 1
1.47996430432296 0
0.205283380286118 1
0.712996062303819 1
0.465404954279515 1
0.366404562497189 1
0.173918951308233 1
0.503695554195988 1
1.20521381702217 1
-0.629175993657734 1
1.11172561901663 1
0.548428527479689 1
-0.263762629369557 0
0.517605310556023 1
0.908559113464841 1
0.51939844273152 1
0.504226435825157 1
-0.180593595029791 0
0.722634093746986 1
0.507354711032734 1
0.372307136998261 1
1.18111270064279 1
-0.271775937606286 1
0.809911925371938 1
0.066843945779419 1
0.889812189764597 1
1.08720130186899 0
0.724187818490598 1
0.955330148685925 1
-0.235384603551154 1
-0.396376402791881 0
0.544340671542781 1
1.20476588136644 0
0.0950657051715903 1
0.472930432897866 1
0.310427161836567 1
0.448431736490095 1
-0.42681746321445 0
0.0384860385709985 1
0.19878656397959 1
0.390819316253236 1
0.134335173879165 1
0.269657327718032 1
0.520614453487389 1
0.787069917464904 1
0.387673125078693 1
0.343660774251553 1
0.8907850900518 1
0.244340760286371 1
0.803436244946708 1
0.44965442538438 1
0.443781448332102 1
0.843544693064427 1
0.226892838732197 1
0.427047903460905 1
0.694547937763077 1
0.997696890592937 1
0.509191269135347 1
0.429376951992068 1
-0.119593811360098 1
0.652347020647344 1
0.228550741314595 1
0.0603953735116011 1
0.927680160286366 1
0.654237549383877 1
0.866617795382477 1
0.974268289188067 1
0.19303317720569 1
0.786500605719915 1
1.42533779881856 1
0.178759258724075 1
0.65779848707903 1
0.103699681273673 1
0.92232231667706 1
0.380087852299996 1
-0.0190050821501995 1
0.839256309810256 1
0.585344973698227 1
0.0618877386455328 1
0.657210834598793 1
0.546360590337338 1
1.30708166090844 0
0.606695616209634 1
0.375851248909535 1
0.277258733137785 1
0.927331015130756 1
0.352985049407656 1
0.708095120598518 1
0.913232333665537 1
0.485101751521397 1
0.687448515521157 1
0.618520631728021 1
1.16361088293956 0
-0.727572054081681 0
1.37354364272579 0
0.459159329613358 1
0.765853454100187 1
-0.697990024791187 0
1.40676913327119 0
-0.0235905639949518 1
0.435110278152224 1
-0.115835750931465 1
0.767031032636908 1
0.302213735513991 1
0.751312320810369 1
0.55552333597607 1
0.797179091318601 1
0.956002922837662 1
-0.0557229031334453 1
-0.452029555537175 1
-1.0399935647225 0
0.196304142323899 1
0.649849992543896 1
1.80540758212815 0
0.547733003743396 1
0.35334409723164 1
0.69181770515935 1
0.177810462221883 1
0.898894411357694 1
0.160713272078341 1
-0.152499515060366 0
0.429982929999743 1
-0.0849740388256466 1
0.0825989944703903 1
0.835734360613538 1
0.273074086614508 1
1.17850138686631 1
0.435211910203301 1
0.39511512278762 1
0.148172962077046 1
0.328694372684879 1
-0.0193348626309924 1
0.384157894570314 1
0.395858848395427 1
0.580208188927497 1
0.273886175435197 1
0.368945424886987 1
-0.0557651185377825 1
1.15748204368034 0
0.624806491660566 1
-0.113593808493468 1
0.3362959204063 1
-0.0215147668030699 1
0.249284010519691 1
0.241938358017907 1
0.421029921281014 1
0.963858519830215 1
0.0721768543005757 1
0.524903636740158 1
1.29588147447445 0
1.13736031906668 1
0.177951560708292 1
0.0945174299006958 1
0.642996263792228 1
0.760594540001655 1
0.373964190015895 1
-0.0390525780738641 1
0.804434997898499 1
1.36439649684354 1
0.677003888645967 1
-0.117408396185179 1
0.629231308707371 1
0.520697272765554 1
0.915915070643813 1
0.417963050110569 1
0.704774661443471 1
0.260398142250694 1
0.850990777026074 1
0.585912981396019 1
1.17100553334637 0
0.590711779228396 1
0.765485665833694 1
0.556367064727965 1
0.337273029435636 1
0.264917691330771 1
0.131307056280054 1
0.747938017825887 1
0.933436063268332 1
0.91788745470817 1
0.0964159093467011 1
0.443087128005186 1
1.40667805450294 1
0.935778925265489 1
0.693671383580576 1
0.691439979670568 1
0.492367062312097 1
0.66578874153398 1
0.929345295834689 1
0.444240270329541 1
1.00620536942813 1
1.20940088005849 1
1.31207121107367 1
0.30274286344689 1
0.658540499219982 1
0.45968207379834 1
0.672932351393091 1
0.526859126247784 1
-0.0214986691451645 1
-0.167301080025334 1
0.200706623214457 1
0.196999174297109 1
0.758106873304792 1
1.02746867767104 1
0.220884054053394 1
0.606613660959972 1
-0.046199326335126 1
1.27881616891979 1
1.05606264653049 1
-0.277582642263344 1
0.648072451945908 1
0.014435471008767 1
0.64938965465944 1
0.835039332893178 1
0.0445509977169333 1
0.43724836682864 1
0.547545491245725 1
-0.616131104497609 0
0.650831598398186 1
0.939723059999483 1
0.443483082097811 1
0.438786686850749 1
0.279881285287712 1
0.39760642036458 1
0.136838496872745 1
0.354141472074406 1
0.630064352660671 1
0.342880837824276 1
0.149441847974956 1
1.14656007879238 1
1.37458412821258 1
1.0102122633486 1
0.30209313454057 1
0.317100415952879 1
1.48815422725386 1
0.56764742507096 1
1.18999916126646 0
0.149992195173717 1
0.741801140651523 1
0.0240543986177111 1
0.503239374305363 1
0.279078975937734 1
0.972037946967493 0
-0.432463291669324 0
1.05088560912912 1
0.667205373146338 1
1.00549069496884 1
1.00895498041246 1
0.0374180734441644 1
0.575518281540436 1
0.814441063971348 1
0.349036953589844 1
0.99313643982326 1
-0.143421233886477 1
-0.120231704214197 1
1.28404113927921 0
0.221664854381916 1
0.410903381479689 1
-0.291790184007681 1
0.122275891700302 1
0.554173116153846 1
0.983039414555148 1
0.156661151793722 1
0.981017994420875 1
0.650989506738562 1
0.56377737486383 1
0.802549419238477 1
0.101439409087316 1
0.116318436047164 1
0.713040403782871 1
0.624195376626726 1
0.387131007440247 1
-0.132828161382098 1
-0.267458863153529 1
0.894640313201189 1
0.231270357860014 1
0.806656941306471 1
0.0507347402729339 1
-0.594795666753246 0
1.06970881726792 1
0.776543345781628 1
-0.160013082899366 1
0.767355266953667 1
0.809412481347825 1
0.655625310269109 1
0.0272481868511255 1
0.416264704591968 1
0.333955584844174 1
0.169683330106872 1
0.796293736601228 1
0.549424242806908 1
0.842710463292966 1
1.02906675002639 1
0.685971476266994 1
0.440080027770463 1
0.33615225475258 1
0.468881835080617 1
-0.634070974755693 0
0.301246244170262 1
1.29484007319919 0
0.492432357625278 1
0.769814181757103 1
0.434566129310155 1
0.620993526082992 1
0.238831107772871 1
0.953930254877738 1
0.446088867200075 1
0.108482478708456 1
0.0427835136159381 1
-0.101381118162659 1
0.267408605133483 1
1.01443539140397 1
1.21754269480433 1
0.93847877101708 1
0.796822522036389 1
0.534034897710718 1
0.570260600126289 1
0.843348942125615 1
0.841670028441047 1
-0.0566101821317723 1
0.492342530094838 1
0.546445078696117 1
0.62602010184943 1
0.432873762232284 1
0.50000885462541 1
0.684766902631639 1
-0.391776088049018 1
0.502529197222968 1
0.832980233469089 1
0.366516677734178 1
0.0904819110829142 1
0.909265962125521 1
-0.125222916890363 1
0.432626557747863 1
0.748773634274371 1
0.638663581421518 1
1.05339100060962 1
0.469867758365168 1
1.61926397228845 1
0.591798096658238 1
0.743171034711222 1
0.499981509437375 1
0.715011511193511 1
0.951127976954359 1
0.567455208673977 1
0.58155223655042 1
0.507655178372536 1
-0.248991412221716 1
-0.293721821154442 0
-0.399326318900138 0
0.671146357617234 1
0.189938349219248 1
0.688169751319583 1
0.84306276919582 1
0.30968763772584 1
1.05148179882404 0
0.866053891858897 1
0.0407015819009306 1
0.47682734428694 1
0.651394294792019 1
0.913256621683659 1
0.173150728775545 1
0.373499569796178 1
0.623327553808088 1
0.35688375357362 1
0.500039957932907 1
0.229713606807964 1
0.340938754028185 1
0.140914013923574 1
-0.0554960780602653 1
1.03299746803442 1
1.39394094044524 0
0.184968521683971 1
0.0910554792466159 1
0.275170105385803 1
0.924768126990653 1
0.0177900275047844 0
0.83689995699993 1
0.756327639471538 1
1.4884619235468 0
0.401962264040803 1
0.863807650958005 1
0.451625419895473 1
0.120826264223363 1
0.824535530997792 1
0.25078465823342 1
1.29167307626888 1
0.707545789373331 1
0.828442227078495 1
0.3654511807057 1
0.185976055159521 1
-0.12023933976407 1
0.627267573916973 1
0.56672044793113 1
0.940000490954051 1
0.992129928647818 0
0.297579825555634 1
1.38025561343211 0
1.22052281080565 1
-0.111345619259117 0
0.718529431925212 1
0.71591066273922 1
1.06926716506101 1
-0.19936264746008 0
0.439780044603565 1
-0.0547346289570276 1
0.228795442335948 1
0.185667704091774 1
0.00732465069350281 1
-0.124896796961159 1
0.0690203465768401 1
1.25827864249749 0
0.995205319221639 1
1.12915577658755 0
0.714038055401493 1
-0.542963859956567 0
1.41525607565651 0
0.952260358609377 1
0.734659914035297 1
0.428637364304716 1
-0.12618677371105 0
-0.138028117475693 1
0.511041787986392 1
0.452462017321636 1
0.759140532370591 1
0.0195236701929763 1
0.0982368563997595 1
1.27751332177138 0
1.09919509519565 1
0.971221235899165 1
0.83235258316148 1
0.168248150862175 1
0.978579813458898 1
0.565887383508633 1
-0.423145873325118 0
0.204336017508419 1
0.442062571095604 1
0.567327264131781 1
0.520551887473503 1
0.338468374719919 1
-0.472949073745155 0
0.11030232416863 1
-0.0840700200151797 0
0.854870033485094 1
-0.303165022136528 1
0.937441661127442 1
0.274999262445389 1
1.11100031043669 1
0.168285118409302 1
0.794525789358208 1
0.285255366620819 1
0.10327042617151 1
0.806154124375631 1
0.132531546601477 1
0.232536851084634 1
1.01196220388961 1
0.194333846797992 1
0.802310855228138 1
0.662323879993635 1
0.329194564266245 1
0.69528017358691 1
0.632401770557518 1
0.920819251478655 1
0.777728476802287 1
1.76946478860606 0
1.03366650984119 1
0.697516680668338 1
0.916947095249359 1
0.0201723701909989 1
0.151314559008033 1
0.732160714131175 1
0.602044053959223 1
0.0200558871061446 1
0.330567339935541 1
0.211664476891377 1
0.489848178319071 1
0.197286655747016 1
0.646003548609893 1
1.03615688000641 1
0.597605691042425 1
0.288750936199465 1
0.470085009948157 1
0.481638870419016 1
-0.292537554577199 0
0.370927899162824 1
0.333399588662441 1
0.794222078562276 1
-0.244764217458325 1
0.80415993215379 1
0.692992742882309 1
0.358985619898876 1
0.998569740075808 1
0.55686912153181 1
0.565065749752784 1
0.440799935862947 1
1.15578884881771 1
1.01112699704059 1
0.562051272148918 1
1.04181402065384 1
0.2436183476943 1
0.597741870743425 1
0.0228090342327961 1
0.236830648932714 1
0.482553057206615 1
1.20785295261934 1
-0.871643990467192 0
0.344328560268545 1
0.251152365252395 1
0.728405150965993 1
0.225138529095097 1
0.914879678336068 1
0.49038357023491 1
0.855180380712487 1
0.663130897749737 1
0.305792313578963 1
-0.388044077786759 0
1.13879640938138 1
-0.207531314713427 1
0.143079316295583 1
1.09860712235956 1
-0.290569679636962 1
0.741976650598496 1
0.838873710178748 1
0.583181542424912 1
0.494879361446417 1
0.680014327850096 1
0.736935883482825 1
-0.0150797572156402 1
0.823478806473642 1
0.305902920882299 1
0.565214888035839 1
0.457860242888374 1
0.967176995763297 1
-0.0222659322770665 1
0.932131192532355 1
0.539313417578285 1
1.08279402731884 1
0.65025166956076 1
0.5305896597311 1
0.0994052518175548 1
0.432599187068127 1
0.840265379361802 1
0.10121516393927 1
0.105990133218959 1
0.304600481910585 1
1.15733130399826 1
0.638959639477005 1
0.678776186065329 1
0.481926591098185 1
0.982926176648388 1
1.1284017089051 1
1.07637253174602 1
0.397320450171408 1
1.36977919634939 0
0.0973402014623309 1
0.214041625767701 1
0.181735240532396 1
0.593379305279864 1
0.735233171515892 1
1.21378743470819 1
0.485499708167906 1
0.737789219316771 1
0.354395850061959 1
0.600459975392556 1
0.738770051324391 1
0.397458136694258 1
0.890306676208347 1
0.22828306756973 1
1.14573031165116 1
0.426287176173997 1
0.393307982930562 1
1.0593157800093 1
0.802868687957436 1
0.368791571866974 1
0.94063672777322 1
0.729593477976084 1
1.24601786466601 1
1.26033477655329 1
0.129483088454305 1
-0.0522572995694096 1
0.218921902188809 1
0.781041011331871 1
0.387727295491444 1
0.279273958789671 1
0.564870861887308 1
0.663932891285696 1
0.361684269769933 1
0.524650705374958 1
0.202250477888555 1
0.87328770659539 1
0.264931751085677 1
0.444410727909575 1
1.15405555410123 0
0.208811467323204 1
0.463349976003643 1
1.28341314008893 1
0.797581090076132 1
-0.470387453829741 1
1.13391477592652 1
-0.151479870202514 1
0.660476902084126 1
0.774486706248912 1
1.11666105361259 0
0.0848968622460713 1
0.467343798266064 1
-0.141055052553821 0
0.71103813187274 1
0.806773789740575 1
0.364276485268213 1
1.40314231901202 1
0.174385690369498 1
0.461793276808354 1
1.1508503463928 1
0.200572841798943 1
0.760876507698702 1
0.293400702437081 1
0.682659482226568 1
1.32296751677203 1
1.33109973683974 0
1.43242679406696 0
-0.0213296697870131 1
0.20064288861495 1
1.0225572039202 1
0.228362099322469 1
0.249780800371811 1
-0.0890329724473854 1
0.433802051456806 1
-0.0832179051821021 1
-0.111248198628001 1
0.621647523812749 1
-0.0667163977140192 1
0.71695702088589 1
1.18909500467757 0
0.462642120258683 1
0.941329284020657 1
0.470328600831345 1
0.291940659945354 1
1.7327153743723 0
0.84236356466587 1
0.134672405141314 1
0.880115952531787 1
0.222802865277364 1
0.400390423600468 1
0.634884094194262 1
0.29866310288809 1
1.28413707661355 0
0.814154192026484 1
0.61842298956734 1
0.555213602647429 1
0.344668624569509 1
1.08343696302876 1
0.982408709298193 1
0.229502709513801 1
0.167616653298293 1
-0.0732283067126494 1
-0.121878851732063 1
0.505785940287316 1
0.511588041804496 1
0.0551957925268764 1
0.130819990448501 1
0.33462963959904 1
-0.00193660941217182 1
0.397643166745347 1
0.448895056623738 1
0.383804098572089 1
0.236125834720696 1
0.618572283053302 1
-0.262027577155869 1
0.960227470887828 1
1.20667808869639 1
1.16910863754878 0
0.254448547724177 1
0.673102247784646 1
1.0195689698835 1
0.50772539347462 1
-0.0130500662054962 1
0.397012507942841 1
0.343847533983122 1
0.68033224867055 1
0.638700089882521 1
0.18207577737224 1
0.767431252360583 1
0.639253345683918 1
0.471638709529949 1
0.153870862336597 1
0.0699803065214482 1
-0.532348727765609 0
-0.0540806499158899 1
0.31818116430161 1
-0.21864265509287 0
0.810527034269274 1
1.19099900762492 1
-0.0663379398095632 1
0.21545367024362 1
0.0821443766415175 1
0.67328015817279 1
1.49513443809765 1
0.453972126335452 1
-0.00671858768659864 1
0.4910482141651 1
0.104744843023716 1
0.932072375417464 1
0.423594061297487 1
0.753014987885943 1
0.219252915123705 1
-0.0905974733967714 1
0.668839967519403 1
0.228519839170286 1
0.202288704480955 1
0.877370264892341 1
0.120848417370784 1
0.727170472011806 1
-0.205981078020619 0
0.63318149994861 1
0.157516819208123 1
0.769597757361453 1
0.444720420497609 1
0.604748353338428 1
0.776897688865983 1
0.0423026963449289 1
0.444155306391302 1
0.834653145110059 1
0.619395700009982 1
-0.451613610851815 1
1.08616429047234 0
0.524047192318177 1
1.16227569426955 1
0.639678481273356 1
0.766581198553679 1
0.00127073876437034 1
-0.175827725094774 1
0.553133245923767 1
0.455730053063766 1
1.4653737596507 0
0.773629043831185 1
-0.219611611885706 1
0.282514116246021 1
-0.22487607392859 1
-0.55393386841928 1
1.23894611336958 1
-0.0686683236037976 1
0.73004887067428 1
0.308186251987523 1
-0.248347253171908 1
0.103546659323205 1
0.275846406738239 1
-0.385859539423977 1
0.645712082745675 1
0.116047180511137 1
0.279657587388112 1
0.811552588654683 1
0.941161961638823 1
0.715769617297826 1
0.612277674813045 1
1.28220688124195 1
0.784234573659442 1
0.472876667187073 1
0.1591714728437 1
0.620299914645159 1
0.190873314187569 1
0.50094584392687 1
0.942834720532555 1
1.1688143674921 1
0.354633146012197 1
0.753221148585689 1
1.47029224682173 0
-0.0889822003453134 1
0.721865571944993 1
-0.0265650661509693 1
0.440296756301265 1
0.549308964327372 1
0.914048470053144 1
0.35568495165564 1
0.366170070105446 1
0.749527814416196 1
-0.0882253150650403 1
1.75420784323689 0
-0.348746889691498 1
0.417987027550659 1
0.99776981797151 1
0.606849545651223 1
0.0455901768667814 1
0.720222529457445 1
0.673988825611902 1
-0.615079295432098 0
-0.156161641421512 1
0.417641424742895 1
0.000336170826662791 1
-0.166608352046452 1
-0.529145108700362 0
0.788806807221501 1
0.991960154445556 1
-0.363707749485651 1
0.698438743874462 1
0.0213824016103656 1
0.537410647805789 1
0.213728692027504 1
1.3139085098539 0
0.811536990134714 1
0.693947346298941 1
0.189939823688556 1
0.0399298076820468 1
1.12507168802122 1
-0.314435110764904 0
0.493055650629457 1
0.178728536001727 1
0.313266502892249 1
0.769415257328226 1
0.289484357585994 1
0.319791949963747 1
0.454126384281127 1
0.384101632174758 1
0.028348220128459 1
1.19460063088637 1
0.504474419793894 1
0.957564074628137 1
1.06571709917961 1
0.453331766876064 1
0.732510800549666 1
0.141085552908837 1
0.818745871791401 1
0.301806369153515 1
0.473439209599505 1
0.854692751699627 1
0.0757493308526177 1
0.352741628358431 1
1.62171485104304 0
0.88574623723109 1
-0.0348323958316205 1
0.0607764143155581 1
-0.148656307666976 1
0.552401168550733 1
0.373871164322526 1
0.826015788996895 1
0.0552621120334896 1
0.234454031937547 1
0.573612102234917 1
1.26968218236559 1
0.551201523915418 1
0.741008821947925 1
-0.31204654679242 0
-0.00246798694192568 1
0.164921698021581 1
-0.118184006917685 1
-0.589774468937714 0
-0.298650836649967 0
0.861246631091561 1
0.0692575957062995 1
-0.614253425979184 0
0.386776574466878 1
1.38571578918912 0
0.797381881766355 1
0.171338911450012 1
0.449291611142877 1
0.773293600832941 1
0.646463300307728 1
-0.0258414743901146 1
0.826281849506087 1
0.744802439338389 1
-0.322844414220881 1
-0.0258352954681078 1
-0.152214714010794 1
0.496016891718092 1
0.553545518113973 1
-0.338768756945726 1
1.4968955179508 0
0.301959315226233 1
1.1236631910556 0
0.988007423814153 1
1.20261183591664 1
-0.598428877210995 0
-0.00193071098978189 1
1.19567755485338 1
-0.950102959750286 0
-0.0750449389447807 1
0.870623516591825 1
0.442065571069726 1
-0.0255847316361157 1
0.768280019628649 1
0.253683362498686 1
0.280079645698087 1
0.402681660000336 1
0.220370155799273 1
0.383340575080758 1
1.04129911956308 1
0.228332401240095 1
0.348726870929998 1
0.286881783125374 1
0.406189500243114 1
0.505306201456258 1
0.391364207015171 1
0.485266927305955 1
0.637723314793671 1
0.0087178576446683 1
1.01834285733496 1
0.685213491135661 1
0.898075728159136 1
0.806311140274296 1
0.384289870718788 1
0.299953025778965 1
-0.0747451730580726 0
0.398409445420604 1
0.442201626592302 1
0.21802075782273 1
0.556034388165842 1
0.347228271758342 1
0.640229984965475 1
0.329392290871416 1
0.2141347984541 1
1.12963019983963 0
0.604529350267208 1
0.404710294074762 1
0.669329422588066 1
-0.46098477334699 0
0.250982867986028 1
0.730483176984339 1
-0.168922534477397 1
-0.218347741981797 0
0.619032556435593 1
0.83501338655323 1
0.823891866320421 1
-0.173569031234033 1
0.592624426262735 1
0.468173561210273 1
0.573594563959088 1
1.02825253795196 1
0.328646373924911 1
0.435559986476046 1
1.15135069595938 1
0.391728032298936 1
0.867889043178541 1
0.278284147058231 1
0.826643347792768 1
1.15990533440119 1
-0.173116667121379 1
1.51947253312389 0
1.03530112648573 1
0.913590327736727 1
1.30780763534488 1
-0.300108639795409 1
0.778401739058708 1
0.343680198467384 1
0.890307959804395 1
0.650270639678586 1
0.249378218170116 1
1.04772447042549 1
0.603928503206543 1
1.16057259376354 1
0.262462079547536 1
0.45434683976298 1
0.408684301287276 1
0.849167392525803 1
0.516130424045121 1
0.433695247720809 1
1.26999659328742 0
0.644195473203307 1
1.29818518261486 0
0.341068419611123 1
0.212639650977759 1
0.653414139041076 1
0.855015382324906 1
0.84439948284247 1
0.249745679739883 1
0.753817364382904 1
1.1410904048193 1
0.0614423862925609 1
0.363433702635814 1
0.177765706187917 1
-0.0424942715017456 0
0.540381345694553 1
0.375095954645403 1
0.627022117647177 1
0.0502768955584152 1
0.971663630227016 1
0.0943852237363248 1
0.679635352028237 1
0.980654656588799 1
0.51500165000312 1
1.09764113397179 1
1.47102196672029 1
0.81629728256405 1
0.53303677073743 1
0.00835315337272078 1
0.466851862946749 1
0.722882259228743 1
-0.0348317870156624 1
-0.01692521930143 1
0.559975743460915 1
0.431541446320726 1
0.898774904543421 1
0.765335388592754 1
0.364601068204053 1
1.22378424779455 1
0.692935764569578 1
0.170643674631038 1
0.180637204877931 1
0.279120102051969 1
-0.0691277946344302 1
0.644625159592383 1
0.467316070021437 1
0.579733497292552 1
1.03139568858703 1
-0.471753842402211 0
0.181951831574114 1
-0.228717934900675 1
0.498184232134038 1
0.539462595021575 1
0.896890623715937 1
0.255213706958101 1
0.272526289034917 1
1.18612712297987 1
0.184202532664287 1
0.61624396748897 1
0.635810709713201 1
0.251079963609125 1
0.800636036203756 1
0.563033352116686 1
0.52807124702908 1
0.184772124565315 1
0.560221014237539 1
-0.0101630554689944 1
0.461757542458974 1
1.10663409351917 1
0.525277884722116 1
0.162663770293251 1
-0.155795186571718 1
0.97079229613614 1
0.285359422462173 1
0.789355016105838 1
1.40865042978942 0
0.675254235669114 1
0.279444490298712 1
0.361687205332373 1
0.19353411548037 1
0.816179454661646 1
-0.169713700823179 1
1.30103639984124 0
0.340278845842668 1
0.388548897057239 1
0.0959669526498949 1
0.992879560406682 1
0.792582767147544 1
0.342835499791547 1
0.550316043580762 1
0.420241451995524 1
0.584082515414319 1
0.478961834252654 1
0.826262974595432 1
-0.18612243698261 0
0.13964046156463 1
0.410724116483713 1
1.09734490641975 1
-0.0139157080053473 1
0.607619584760201 1
0.124382401380062 1
0.0696774862203055 1
0.676224724645618 1
0.790595527615714 1
0.32446948763134 1
0.358312282068263 1
-0.851299310724254 0
0.333180244224696 1
0.822291445702221 1
0.599531414125747 1
1.07526045575114 1
-0.0342992623358069 1
0.720908829380187 1
1.03156921867099 1
0.902776355569426 1
0.35717148137085 1
0.927057302613182 1
0.374531200527925 1
0.926639682538489 1
0.360199781341711 1
-0.25872267314376 1
1.12118673814333 1
-0.035414902991831 1
0.0410020410960725 1
0.688384105491575 1
0.193796832788531 1
-0.189625245898311 1
0.0578067358393252 1
0.0902251271113096 1
0.251530715807184 1
-0.0355005488772525 1
0.384585563912348 1
0.457428203989468 1
0.641810379468274 1
0.625127457195505 1
0.481448754856568 1
-0.0435306251694732 1
0.904017539941635 1
0.898555200874689 0
-0.128100275872471 1
0.0131894479941875 1
0.890054162863434 1
0.644461605541451 1
0.633666712159462 1
0.525173336261567 1
0.204057758564813 1
0.560298854974548 1
0.177991732754052 1
0.69065921256785 1
0.449355820626454 1
-0.14483560287217 1
1.52730604762358 0
0.146862271572982 1
0.250426880801992 1
0.285898043962404 1
1.02731944153164 1
0.349848998498313 1
0.631207356331071 1
1.00425862277759 1
0.77506986167513 1
0.81378935184504 1
0.28390316028083 1
0.660876800526845 1
0.739183474351169 1
0.820789416266146 1
0.611143389286902 1
-0.308601389464928 1
0.579077933326063 1
0.351228304638644 1
0.161996177274752 1
1.47479322808143 0
0.100430362191769 1
-0.0156883689949858 1
0.510513390653876 1
0.474864956161109 1
0.423857933027335 1
0.851219337931577 1
0.418898586703188 1
0.578939524798396 1
0.689509584298137 1
0.551059336697158 1
-0.214928161307083 1
1.17486411900214 1
0.501158786685048 1
0.145022440004967 1
0.00766145139856634 1
-0.0922782170424707 1
-0.225448502237884 0
-0.0567767610596223 1
0.510349214889944 1
0.634454246736415 1
0.529093019215643 1
-0.00322147185259614 1
0.421065094802392 1
0.254939929439396 1
0.206019867790956 1
0.177086170176307 1
1.12702182322653 1
-0.468656746975396 0
-0.313726970943988 1
0.729355390778895 1
0.63877928532782 1
0.445749551710273 1
0.645996517302764 1
-0.239527050423725 0
0.178351225816909 1
0.401551511337637 1
0.519431542259269 1
0.547290735652008 1
0.668062950817115 1
0.273036372460148 1
0.435886920906092 1
0.148264144142086 1
0.888839523784415 1
1.00531488052737 1
-0.0492285232541255 1
1.00631110045001 0
1.14645896987551 1
0.305665588302996 1
0.426077292227187 1
0.415468085160174 1
0.27799266268701 1
0.452339813605491 1
0.869669431410374 1
0.275420099684778 1
0.127706557098695 1
-0.0130509738669871 1
0.419048598078033 1
1.77816028110008 0
0.162015296848122 1
1.10129296207071 1
0.125282608563527 1
0.419314343390456 1
0.834944017190335 1
0.0981679914336833 1
0.385820308355175 1
0.0587750917082911 1
0.375872034279369 1
0.492217672097348 1
-0.0113220322172287 1
1.1428451229649 0
0.298396234489683 1
1.0443281869302 0
0.454570062489442 1
1.19690102370843 0
-0.432582401862584 0
0.488822195937519 1
0.786374708509326 1
-0.0185149901359987 0
0.219825381340445 1
0.92157075426544 1
1.02869801081121 1
-0.0979211637663699 1
0.159623070069662 1
0.516721992252911 1
1.43414203046322 1
0.146904805573855 1
0.172444121142333 1
0.600272245517088 1
-0.0449370442426541 1
0.139795147020472 1
0.645133289276932 1
0.484820839684579 1
0.182099144373278 1
0.630877531824228 1
1.04781545732727 1
-0.193785843508898 0
0.571454504814365 1
1.56037762581446 0
1.00220895989216 1
0.714549659109245 1
-0.144076749713789 0
0.975424616061788 1
0.681617865207204 1
0.405224883682851 1
0.0399592253376071 1
0.489780596931927 1
0.516304789525064 1
0.748135123570124 1
-0.0855187403592763 1
0.0477916717380935 1
0.787686472702946 1
0.718062621605754 1
0.535160213007555 1
0.277281360062607 1
0.933719605040649 1
0.810189319091754 1
0.672707924690081 1
-0.353170650126244 0
0.427785091406254 1
0.209596103097178 1
0.743625074197741 1
0.75362812090822 1
0.780372730369546 1
0.902960763775322 1
0.0518087541781443 1
0.579824519781304 1
1.37229210599739 0
1.07959023274601 1
0.962825329552929 1
0.413540181544716 1
0.842496998333215 1
1.0895911847925 1
0.237736066253328 1
1.18506324107228 0
0.48641008385284 1
1.00186552054262 1
-0.604782261269957 1
-0.0481783753883116 1
0.31126853489934 1
0.955249315408121 1
0.605971285784134 1
0.416184220788666 1
0.20582518766046 1
0.342553393972654 1
0.474089594241859 1
0.81362993133042 1
0.262518955378074 1
0.32668568477286 1
0.0819603362778815 1
0.939610891438871 0
0.848943270279715 1
0.623582410069298 1
0.698314540861993 1
0.881566633301097 1
0.847398819897668 1
0.383659536644778 1
0.327148489430876 1
1.11824536865662 1
0.584790558677331 1
0.335758134819566 1
1.04903463012419 0
1.16213113414894 1
-0.0490768573013736 1
0.774001475688809 1
0.269128606493818 1
0.295860673163414 1
-0.264105471838449 1
0.0934974243766293 1
0.611088053651957 1
0.624139324755443 1
0.686293738967063 1
0.294273831853828 1
1.144799281932 1
0.861303041914101 1
0.900814697796352 1
0.558883914673753 1
0.582354443444321 1
0.583047913693141 1
0.868250153036974 1
0.660397967386757 1
0.114863645966146 1
0.518664506305345 1
0.57431240865366 1
0.121390463932906 1
0.546427736436658 1
-0.0594504437310744 1
-0.0593463595257342 1
0.690733860941709 1
0.12046628325386 1
0.56458726098014 1
0.243838029447004 1
1.50248271033772 0
0.637080087815884 1
0.778809296156175 1
0.767800744620417 1
1.19144842375997 0
0.837061117211841 1
0.587716667042814 1
0.728348120938736 1
0.845740808980454 1
0.946306287745795 1
0.539157916703763 1
0.591703204328905 1
-0.103487308782757 0
0.793465833436823 1
0.497616288023595 1
0.288656949644346 1
0.777191012902957 1
0.363367274040097 1
0.796393870917406 1
0.392467421611605 1
1.08709849127241 1
0.776617812187599 1
0.72608613525891 1
0.496338318418059 1
0.517648570765622 1
0.207419032584472 1
1.17910757016858 1
0.436263914942232 1
0.855332801373836 1
1.02444777451634 1
1.13327100298748 1
0.533077440190644 1
0.298516403116654 1
0.965650966058686 1
-0.269129379583592 0
0.31938372191174 1
0.764277112837808 1
0.966596713878841 1
0.055018501651507 1
0.905547592524278 1
0.0486238779365172 1
-0.1751269980836 1
0.819088973296145 1
0.372775716603825 1
0.16132948951131 1
0.844323155537691 1
0.459096743921223 1
0.755331999696512 1
0.656277229367961 1
1.33481341679394 1
0.588489438561314 1
-0.282622596862844 0
0.902565266402479 1
-0.450930034815288 0
0.689160037874569 1
1.03878204212806 1
0.787237328839134 1
0.393425166115004 1
1.40392067757301 0
0.60463661159025 1
0.579604048576629 1
0.222289573380701 1
0.553716202006968 1
0.213478951155934 1
0.787763724860251 1
0.333903823552124 1
0.894132924589724 1
-0.259062604332325 0
0.566740596936029 1
0.355663136518946 1
0.0961510761899774 1
0.222293872015308 1
0.0434019246379622 1
0.281283806208237 1
0.134311565498789 1
0.284401018243743 1
0.763894482377659 1
0.79368024029675 1
0.288419889007738 1
0.514199086124994 1
-0.420358693016647 0
0.484670926164394 1
0.41055647232912 1
0.379302515092438 1
1.46349190603521 0
-0.399667580710113 0
0.376176574102586 1
0.0662641491651518 1
0.907081647606357 1
0.760323465169472 1
-0.217788334898364 0
1.0388772586072 1
0.587061945749395 1
0.251753334113095 1
0.0902170816071136 1
0.764899264617407 1
0.0829172248319882 1
1.36832955708574 0
0.81359986060534 1
0.884296397746671 0
0.190713577625078 1
-0.0334228963984536 1
0.411073890892445 1
0.138248218803269 1
-0.156880854093377 0
0.125902841265587 1
0.267016405662819 1
0.41043159925814 1
1.24173247204461 1
0.081819473140041 1
0.8469788249058 1
1.13747117050045 0
0.710477889814734 1
0.782301739874759 1
0.562867154902234 1
1.01566689026964 1
0.644875497893264 1
0.650470463950187 1
1.51744298709828 0
-0.191005385643611 0
0.814637936064507 1
0.751063477764379 1
0.241298091910979 1
0.900348950291619 1
0.911146178689257 1
0.157656815354419 1
0.115003621498278 1
-0.104287686103089 1
0.501086595736139 1
0.599321594888635 1
1.0000590878915 1
0.290446537463967 1
0.833091465182672 1
1.16567355170544 1
-0.176653852048733 1
0.203154437576968 1
0.776574493407691 1
0.7473287708493 1
0.226000878721024 1
0.444299177374742 1
0.826954366650004 1
0.135530169161312 1
-0.256685265777795 1
0.922451588693161 1
-0.0414119360233682 1
-0.0167548052452534 1
0.167707401749722 1
-0.302803562136388 0
0.19850760555058 1
1.14067247504145 1
1.31341959311221 1
0.238053873329734 1
0.618504028369239 1
0.361572383477279 1
0.752705965757182 1
-0.241699519169576 1
0.441902581937538 1
0.238426013569984 1
1.11756305550409 1
0.66806897522811 1
0.374873735972257 1
0.445920599829912 1
0.455503311620758 1
0.459657566829509 1
0.863118974119355 1
0.178141846981407 1
0.231603242523369 1
0.430615874974404 1
-0.0436630872257387 1
0.481979171156241 1
-0.226315068614506 0
0.380717944018181 1
0.985317655235147 1
0.749736308211162 1
0.876097722910262 1
0.394797890485054 1
0.346235965280611 1
0.396319581274348 1
0.473573690473182 1
0.58268074617173 1
0.691011391482708 1
0.608550074787501 1
0.965122027697817 1
0.66418808652113 1
1.19654177343598 1
1.17445417451553 0
0.404506423597756 1
0.523129217623972 1
0.12539362837563 1
0.798828459299399 1
0.48181483175109 1
0.854911007982771 1
1.72388213865699 0
0.8018338967834 1
0.574491163096892 1
0.464445935399586 1
0.123331570394313 1
0.809789080938536 1
0.0138166212760221 1
1.03145213729685 1
1.05694559236708 1
0.435776105209102 1
-0.0245996718915004 1
0.134183962890653 1
0.403918293672875 1
0.40784866152831 1
0.186374379304493 1
0.55729079046185 1
-0.030231001747259 1
-0.290687939936049 1
0.370001405860703 1
0.0146862651209574 1
0.628973552442336 1
0.983272700865813 1
0.275385741511259 1
0.234076223723944 1
0.0145875138526058 1
0.26757331841104 1
0.120621288347644 1
0.733472904185226 1
0.756709128716197 1
1.10058718861683 0
0.29187700515732 1
-0.525154477280232 1
0.794415729654014 1
0.801280931534586 1
0.828714332760735 1
0.513506281480751 1
0.850470890129373 1
0.168422927257443 1
0.166097218428983 1
0.795000025864744 1
0.770985485139376 1
0.534787385824943 1
0.741283300032246 1
1.1834855092618 1
0.738974209881777 1
0.0743298977678533 1
-0.671717775237069 0
0.847881574231215 1
0.018656308960243 1
0.7705705648636 1
0.830588393901898 1
0.958458554098298 1
0.568801352037738 1
0.312962968336496 1
-0.0999793701595436 0
0.523375784617813 1
0.775430759279085 1
1.06400233370163 1
-0.22662232989657 1
0.367503441940178 1
0.823137921893793 1
1.0695550189373 1
0.536994965097555 1
0.0604958075076141 1
1.00260720486648 1
0.368648401754942 1
0.556662360538732 1
0.192577686796064 1
0.855733039528805 1
0.727636808577936 1
0.875924727125222 1
0.851486652411677 1
0.613565710913047 1
-0.592255531990952 0
1.19480280620598 0
0.394244809382882 1
0.380302044228059 1
0.683431216401383 1
0.0556040606942214 1
0.568308841877644 1
0.473588792095979 1
1.37053390156803 0
0.505278216144892 1
0.505646214391501 1
0.302322031505472 1
0.576476986446997 1
0.296084456488768 1
1.53207060313396 0
1.54176734247714 1
0.0491425451546398 1
0.681480286554074 1
1.26886038560934 1
0.201405784137778 1
0.771705034510909 1
1.34740034575846 0
0.471919483768032 1
0.228965523815342 1
1.07982562712172 1
0.857914020233013 1
0.915040574026112 1
0.247030861207193 1
1.13086520988859 1
0.770668565943806 1
1.26420347147987 0
0.770479176186038 1
0.0832093693891773 1
1.3241928400524 0
0.74449190140043 1
0.947025585605837 1
0.778602315941716 1
0.689644134778163 1
0.672789496377865 1
1.05842011730259 1
0.19615511175354 1
0.617681995544495 1
0.819111561539657 1
0.502016615237844 1
-0.0401631732637911 1
0.639221613782266 1
0.278015773868099 1
0.892342741959118 1
1.27453690039857 1
0.677078835285507 1
0.296783781801998 1
0.701110408985015 1
0.396542498996037 1
0.275381231339716 1
0.0537470560762815 1
1.13099988433086 0
-0.136857213857049 1
-0.0488057568216572 0
-0.29782642999654 1
0.382179868726214 1
0.547618980700702 1
0.227520103175572 1
1.10799166917461 1
0.577733660370808 1
0.155461081487189 1
0.077440266641605 1
0.760880511666427 1
0.530409831748129 1
0.86060401757963 1
0.173520217890311 1
0.535631490526025 1
-0.0470730247324114 0
0.332305295244418 1
1.11319367899726 0
0.389079017356031 1
0.651192737113377 1
0.540629392743774 1
0.202828037512676 1
0.575310028186752 1
0.757297067510434 1
0.196438849104332 1
0.674242343148355 1
0.740715647516696 1
0.270416258243963 1
0.871926862007549 1
0.929922340616904 1
0.484289062928761 1
-0.0603921469760927 0
0.813401959310569 1
0.689464891470879 1
0.958447418335618 1
0.332435594442932 1
0.121705294018879 1
0.716740525450176 1
0.606819145593002 1
-0.265121000433361 1
0.181944625056579 1
0.0215151622039331 1
0.939589763736013 1
0.859858343615107 1
-0.266520507608125 1
0.44158838856495 1
0.383030370425302 1
0.20545805780943 1
1.07822127919399 1
-0.307279447336152 1
0.396960674175984 1
0.37343898804156 1
0.0465247266274247 1
0.236791040383654 1
0.393818892163301 1
-0.283597108891048 1
0.921213968340723 1
0.778996884841994 1
0.722535111999978 1
0.353172610271179 1
1.30638234471845 1
0.599828915493456 1
0.203247055546352 1
0.803572548584943 1
0.040687133739303 1
0.833889923248025 1
-0.303459546579107 0
0.378223573123861 1
0.681092368571506 1
1.24027203881474 1
0.866344931107046 1
0.185989069604845 1
0.953511259393621 0
0.555070291252795 1
1.07534209572122 1
1.09044467698566 1
-0.141102814886757 1
0.124213237389483 1
0.486100176926703 1
0.291569995032019 1
0.0649959118885455 1
0.375750863143605 1
0.763468029857902 1
1.113276863166 1
-0.0423240876357794 1
-0.252510926172247 0
0.899960392038464 1
0.148933130120582 1
0.8630767584948 1
0.63489987734122 1
0.19870957438676 1
0.283922501017873 1
-0.682773594199988 1
0.600751573256397 1
0.57652721356821 1
0.439287113706644 1
0.19335016352455 1
0.800360131732728 1
0.490434487367206 1
0.963001362499935 1
0.635925983300573 1
0.116437792182306 1
-0.392842370781811 0
0.658211261913974 1
0.665318015180229 1
0.178348192601808 1
-0.0997133401040414 1
0.460264026781083 1
0.0479659530619309 1
0.236752701629066 1
0.179542878525975 1
0.810492914075769 1
0.560691959480471 1
0.0998704001587641 1
0.00821431278384065 1
0.460902104418835 1
0.166420403796876 1
0.20104514173617 1
0.361233743908063 1
-0.0420145054278658 1
1.04556542458382 1
0.795432717988228 1
0.831814050239243 1
0.503826739371548 1
0.217461193037911 1
0.412457893076635 1
0.263159769855275 1
0.629373877700281 1
0.588455720111515 1
1.34228778152816 1
0.505647513593365 1
1.48216430341412 0
0.166554241137437 1
0.673237945905722 1
-0.563759199290168 0
0.868361963949608 1
1.04752711602631 0
0.0851681473769311 1
1.3851015315809 0
0.240084429797392 1
-0.264173985999754 0
1.18500868972791 1
0.902459942770565 1
0.685460156439188 1
0.223682038024598 1
1.21195345874585 1
0.327949605326426 1
0.807351436335643 1
0.793962053067585 1
0.459537800756214 1
0.206502566758154 1
0.769774879378119 1
0.110515618950436 1
1.31839982477903 1
0.606106424350779 1
0.587530943040875 1
1.24984448903831 1
0.451240980989675 1
-0.383824716206605 0
0.94582191297908 1
0.157045660964478 1
0.543456221811494 1
0.780473076203294 1
1.06353438525831 1
1.37579269559653 0
-0.680216544044584 0
0.345115125628248 1
0.0731748921910538 1
0.197889311448989 1
-0.25117483842705 1
0.970322896267777 1
0.757268421243477 1
0.200722006224348 1
0.477507076425764 1
0.642741099988352 1
1.07855316827881 1
0.221578142748163 1
1.06969999414644 1
0.558809290896796 1
0.262676858216743 1
0.527793419754877 1
0.574015429690486 1
0.430899515308955 1
1.1730660849066 0
0.419525427636472 1
0.251813855861391 1
0.444678287241976 1
0.539201199746643 1
0.57170904338781 1
0.89975176218319 1
1.32317989482935 0
1.15185587250166 0
-0.0590870988719158 1
0.0537356194769085 1
0.57362081448589 1
1.58774241605963 0
-0.194210681092814 1
0.773869404203428 1
0.585297042766392 1
0.966234864675336 1
1.19919948034649 1
0.576537063766809 1
0.346808357967634 1
0.548314152171146 1
0.139332185042874 1
0.132616887310075 1
0.537308191694833 1
0.553477520181468 1
1.00853719172969 1
-0.0124455036880378 1
0.41279682785627 1
0.823302875370458 1
0.998795314234027 1
0.0380273416590161 1
0.260186093971065 1
0.342233149666075 1
0.755327993273004 1
-0.0188872726935813 1
0.316684806868842 1
0.649375432909617 1
0.81273973416415 1
0.372998980648253 1
0.135554974070892 1
0.928395327398687 1
0.163360642541016 1
1.03557619623735 1
-0.287657499174606 0
0.436823956280926 1
0.657168567276674 1
0.624758971762831 1
0.737940839956344 1
0.0561282793608926 1
0.125298201079721 1
-0.00768007443823254 1
1.11925053609403 1
0.431622297455764 1
0.710405551047816 1
0.870680071216257 1
1.36792077062757 1
0.300036918723009 1
0.363789894095268 1
0.556621793239932 1
-0.0626301920147554 0
1.30398106436341 1
-0.0711949607365354 1
0.849535346349002 1
-0.0125439845939751 1
0.734392583220844 1
0.204005111266225 1
0.751177951442348 1
0.409209942271775 1
0.702152627857287 1
0.95217431413045 0
1.05143138036753 1
0.259960721104393 1
0.0150552526615156 1
1.31511910049191 1
0.612951419880443 1
0.340324607937227 1
-0.0928716731543028 1
-0.188467808198091 1
0.829627597178988 1
0.0693176221499009 1
0.0754901812328871 1
0.554113809176056 1
0.122713150601898 1
0.734584141400539 1
1.00369805226131 1
0.420804113679536 1
0.445364655103865 1
0.468402070827026 1
0.0423048137813544 1
-0.211236013969139 1
0.709012466126543 1
0.224275707487506 1
0.350935140058816 1
1.30362049780682 0
0.319560983097763 1
0.6634777370471 1
0.824677106075629 1
1.04675137455649 1
0.684923003821728 1
0.355862894072966 1
0.841711603604576 1
0.431495690963614 1
-0.0580594221638873 1
0.172004718299892 1
-0.170126961735163 1
1.16282093059308 1
1.30509432001701 0
0.919604098804431 1
0.288280349956395 1
0.630364517875942 1
0.105586487407764 1
0.155890220730526 1
0.809923957540475 1
0.317255996437144 1
0.152907361785605 1
0.345301023125989 1
0.363856781903066 1
1.53532664827012 1
0.984315946026711 1
0.53351705659282 1
0.545106350523449 1
-0.278027255486571 1
-0.0295201649238164 1
-0.347275309051291 1
0.292944843200139 1
0.510873154297246 1
0.935316287479689 1
0.0156792922944832 1
0.617695871983792 1
0.833494007108417 1
0.593620485654439 1
-0.0441849987306073 1
0.767965395185837 1
1.2700895529581 0
-0.225865491517116 0
0.151484052797296 1
0.553706164216773 1
0.231845524762058 1
0.68130606031695 1
1.02176017004186 0
0.584724703680533 1
0.501511093944765 1
1.03925791335198 1
0.490253097627702 1
0.256647767888014 1
0.578489506107224 1
0.48351429534242 1
0.431008200640014 1
1.09877194007453 1
0.913009664251553 0
0.382783678145814 1
0.15620828418721 1
0.991341341879077 1
0.206212554187985 1
-0.00079916533499012 0
1.32758151624797 0
0.029070206501813 1
0.841045216925125 1
1.33902767167083 0
0.986418392232218 1
0.619652210045899 1
-0.0540070522889948 1
0.548354702405265 1
0.462844579746872 1
0.800572747970921 1
-0.0390332386124445 1
0.620065078434881 1
0.981112689923035 1
1.11911444201929 1
0.646939131939255 1
0.571762386863241 1
0.688567503636925 1
1.01398267092357 1
0.507848915748651 1
0.165963471499412 1
0.301267863700423 1
0.82837818817091 1
0.561057725019457 1
1.03482211843928 1
0.401357809300151 1
0.767678051257587 1
0.801543960597605 1
0.183069217591944 1
0.452104487509697 1
0.190105236479399 1
0.564434086151809 1
0.522506702734447 1
0.578725790394415 1
0.890680095817603 1
0.434390632224641 1
0.133001310497822 1
0.716643071744 1
0.756819063641757 1
0.844305732856431 1
0.221824042385452 1
0.192772709177221 1
0.597491321509476 1
0.440144909736493 1
-0.0907366236235659 1
0.161950962004061 1
1.03453470738127 1
0.591029513513505 1
0.813074412474066 1
1.23890563646811 1
0.501313473676313 1
0.314601113919225 1
0.623938956652113 1
-0.347229121892908 0
0.326012919867761 1
0.693461583120673 1
-0.0157048925435207 1
0.478134904063424 1
-0.000905139386416976 1
0.558919492376824 1
0.174086573361949 1
0.239840934246116 1
1.49778409468442 0
0.130395489520295 1
0.849426234445804 1
0.801155523351518 1
0.18614918385861 1
-0.346906274630135 1
0.303228304132116 1
0.989852807427462 1
0.636257632626289 1
0.461647456289408 1
0.0522165834533667 1
1.078196402177 0
-0.131419579088335 1
-0.298160360151726 1
0.345357620744564 1
0.0813191249570132 1
0.312494399840655 1
0.260550943593811 1
1.44695346677988 1
0.774270715238806 1
0.193876707932713 1
0.432561642184407 1
1.15770804075318 1
-0.650478991335234 0
1.13881036381183 0
0.399239880909395 1
1.01517530445661 1
-0.543037732459183 0
0.484581826582879 1
1.41672139169877 0
0.745320049768018 1
-0.192734553709494 1
0.429755876255621 1
0.225627354990531 1
0.685273524687039 1
0.716681742930695 1
1.21428820904205 1
0.780167197394177 1
-0.0101879746973875 1
0.460511828180131 1
0.669509908991727 1
1.1048016776702 1
0.324338669602226 1
0.760564197251475 1
0.764669436147878 1
0.451542342721111 1
1.1816700659152 0
1.21163308468375 0
1.05140755460295 1
0.603609300098008 1
0.946787409122628 1
0.245747484458655 1
1.35076715610226 0
0.550964765250883 1
-0.344716305904897 0
-0.349846921521346 0
0.369905267967268 1
-0.160060196061812 0
1.04787528060408 1
0.0519218007630614 1
0.688611630482165 1
0.73724169745811 1
0.665673471414535 1
1.58385050893851 1
0.287213120634726 1
0.457502937921248 1
0.123328337550944 1
0.509927874905403 1
0.713210613032277 1
0.218379771489831 1
-0.121498696006009 1
0.886597276795731 1
0.248015538350482 1
0.151421978249327 1
-0.00199564174164123 1
0.382221698416425 1
0.829596442091523 1
0.530594322240014 1
0.882569263035064 1
1.06388429796625 1
0.155321302357683 1
1.15150645361508 1
0.454698827714318 1
0.177671936944135 1
0.922210030236442 1
0.737897104505067 1
0.307611997054844 1
-0.356844143962636 0
0.838740607005775 1
-0.173968739519269 1
0.635153497753536 1
0.334822175739281 1
-0.197985542733172 1
0.225901796691676 1
-0.0779410510196705 1
0.313436035113917 1
0.374093321053041 1
0.142561725432083 1
0.584489006096968 1
0.0166074314482333 1
1.06961877213825 1
0.544268506922354 1
1.15772280183397 0
0.444530384454536 1
0.272744863735355 1
0.935620183285506 1
-0.230263307221583 0
-0.0725254931997052 1
0.070018397671041 1
-0.159543544476568 1
0.436118801827292 1
0.124184555985148 1
0.679297507076783 1
0.0340013685482896 1
0.226493148590592 1
0.548559854215128 1
0.320600991750296 1
0.83016617258521 1
-0.110180504833179 1
0.0948208038777062 1
0.592308547553986 1
0.297674941149396 1
0.552920236125196 1
0.231790459559511 1
-0.0671318352320609 1
0.537156444848556 1
0.0311674740130036 1
0.575235291728151 1
0.625728632969907 1
0.819880372558431 1
0.29133391552581 1
0.150884617472016 1
0.137574099529525 1
0.144208076663603 1
0.46652176433521 1
-0.0798164628415143 1
0.101016442575997 1
0.598951342083469 1
0.266310646653742 1
-0.0299925365708871 1
0.567854519786863 1
0.898831946638882 1
0.95842877760454 1
0.348716063712315 1
0.738007454473855 1
0.601783846718915 1
0.637097539606039 1
0.674170677232558 1
0.179360087408309 1
0.272528330191796 1
0.93957648305511 1
0.382436012686309 1
1.4325949808288 1
0.79897503262941 1
0.629378616006575 1
0.661512226747219 1
0.67019553072848 1
1.00502410491278 1
-0.0260578722619102 1
0.58080689371698 1
-0.05173565175425 1
0.683801532371731 1
0.595773407206733 1
1.09287859604255 1
1.43197398192226 0
1.47406592427008 0
1.32361224151097 1
0.909711129144845 1
0.207217523259792 1
0.61308110279394 1
0.588817774578196 1
0.378846752692235 1
0.669912476192813 1
0.862909668700008 1
0.186716867314933 1
0.546389075839129 1
0.517133905811296 1
-0.0910933026639805 1
-0.0500526799952679 1
0.0946908035742269 1
0.474015572987334 1
0.363856826004644 1
-0.0604806533420111 1
-0.0738169600082928 1
-0.411122805334984 0
-0.120222460957763 1
0.619439497254575 1
0.229003628166364 1
0.428103819112025 1
0.0163356839463375 1
-0.062454566277575 1
0.713723049783602 1
0.166063394391626 1
0.22469330673394 1
0.628503793793433 1
0.95349219081711 1
1.19193178151858 1
0.427622822683094 1
1.05431294653906 1
0.93051030564603 1
0.257681331817494 1
1.09382345583263 1
0.728412732151416 1
0.477818068305631 1
0.305151042373009 1
0.249473516276061 1
-0.0425993998928723 1
0.533331449121868 1
-0.346025729274327 0
0.326222045030504 1
0.684033218160672 1
0.0428354393515527 1
0.421601706714254 1
0.711163445003702 1
0.128152480970023 1
0.0811817539746606 1
0.696869719316997 1
0.348289127809201 1
0.47821443498093 1
1.32911522358839 1
0.749578198394362 1
0.312856283792064 1
0.416790392383433 1
1.06868597279782 1
0.44574102922958 1
0.472561241859835 1
0.451819414671596 1
0.9827018501079 1
0.506677893846808 1
1.45169273624491 0
0.498768067834008 1
0.621853409345322 1
0.653834509267685 1
-0.107727947479708 1
0.391397594240117 1
0.598356222691175 1
0.570275378572652 1
0.993916862796447 1
1.32097465472228 1
-0.49670122059614 0
0.595455176752523 1
0.342943715751526 1
-0.241917724990934 1
-0.0976944412542526 1
0.0338070550029326 1
0.808100078357852 1
1.52494574062949 0
0.277652893783933 1
0.136363187083092 1
0.424783583098556 1
-0.137742772358816 1
0.466333123792961 1
0.576585874029933 1
0.608139759557497 1
0.350306991715263 1
-0.223979850084539 0
-0.0628029794669552 1
1.00679736554311 1
0.670984876171691 1
0.687952198137781 1
0.653725493345146 1
0.653460979791381 1
-0.120072970571379 1
0.191571543188946 1
0.460009237235451 1
0.474316521310746 1
-0.0542413180230124 1
1.12594722007521 1
1.11536278426215 1
0.365148183699122 1
1.11072973530064 1
0.748126102420592 1
0.668908005324976 1
0.736533474507657 1
0.128708855652998 1
0.0733365712567237 1
1.13765134324189 1
0.153516343510358 1
0.713992813630277 1
0.977588579579593 1
-0.17741940038432 0
0.237042219763669 1
0.639527769945227 1
0.414908083642538 1
1.11245118855278 1
0.658421753341878 1
0.250692255095223 1
-0.152426922705047 1
0.069220877259159 1
-0.0488402898610522 1
1.20634685529202 1
0.616896829680666 1
1.03241098268737 1
1.21043267080669 1
0.590985104696632 1
0.227947591990947 1
-0.272906596950616 1
0.052952143809802 1
0.338881131491662 1
0.458440897834269 1
0.588619897746967 1
0.581939181508083 1
-0.620974653743042 0
0.694643902838124 1
0.396849508332122 1
0.56091631015253 1
0.807611321317346 1
0.556024109497629 1
0.410858157678377 1
-0.00683453069632466 1
0.703762555260528 1
0.0168947616178367 1
0.863850728589467 1
0.66327531187713 1
-0.00807985280007217 1
0.409066761073012 1
0.487051418028137 1
1.20498621844419 0
-0.0247942609923933 1
0.654394639378551 1
0.971030094843167 1
1.19678675735763 0
-0.0450755799159132 0
0.97719756492492 1
0.991654870070054 1
0.350207514990425 1
-0.198646514570384 0
0.751719328031622 1
0.773655503644173 1
-0.0575607417159895 1
0.958759336587642 1
0.957353295122871 1
1.0713847349235 1
0.291177933622199 1
0.729716767353521 1
1.25971965321677 1
0.269865869423177 1
0.50875733894117 1
1.06111808356971 1
0.791177984545156 1
0.220026385467632 1
0.360492255239146 1
0.82027028639697 1
0.626006288640902 1
0.355521447322722 1
0.717294549002249 1
0.321068449153128 1
-0.523803248692165 0
0.529952415205876 1
1.39692444501054 1
0.610618614861756 1
0.170090656784715 1
0.573970629758343 1
0.4435505189377 1
0.581573738994002 1
0.191133933931268 1
0.589029429860336 1
0.183489639613845 1
0.0827481276274444 1
0.662041739881084 1
0.668662112667788 1
-0.397790017024247 0
1.10221640889782 1
0.279010954678653 1
0.4420900029892 1
0.405034450790465 1
0.518467476241935 1
0.0678986646461485 1
-0.279742641390631 0
0.106875429680601 1
-0.517126764028431 0
0.847101142432472 1
0.0598407373317235 1
1.08568707898172 1
0.86051726057605 1
0.303498769949953 1
0.716035810469528 1
0.415683059274601 1
0.817962117672317 1
0.302411497403224 1
0.0749113389204813 1
0.588886978604692 1
1.11925934186155 1
0.945215162478094 1
0.92360334941061 1
0.609426441649746 1
-0.0274698510938254 1
1.16330271802229 1
1.40299357753101 0
0.6753179121011 1
-0.304981435964729 1
0.996924835424298 1
1.00312913605544 0
1.29906268948839 1
0.929862281631829 1
0.0260803809928532 0
0.72905311915018 1
0.37323306617782 1
0.559296936724914 1
0.4306225053259 1
0.447229949821063 1
0.62197464755903 1
0.283139369768998 1
0.80301356016959 1
0.455421404451751 1
0.908562590124111 1
0.00648289579565797 1
0.970498462718992 1
0.138501115560991 1
0.683033424882814 1
-0.700403256038814 0
0.241603233203557 1
-0.0103868755021368 1
1.4333799857681 0
0.469312226712492 1
0.616920582548018 1
1.06487317953609 1
0.162738882182656 1
0.126299280365301 1
0.612723439035248 1
0.283688649546033 1
0.696566019056678 1
1.12278421042463 0
0.90920555384659 1
0.581404039200696 1
0.972669790226521 1
0.658468114744587 1
0.535856615803482 1
0.867556821210699 1
0.0746114162248071 1
0.603762698237058 1
0.783485484546659 1
-0.0862915059919262 1
0.652782546770575 1
0.243753749324885 1
0.358244329690187 1
0.0596679682263436 1
1.06814158468139 0
0.462916466690835 1
0.535444716252454 1
0.166156231034947 1
0.226044011945099 1
0.794348533980371 1
0.13972839042348 1
0.343980718372697 1
0.349146642571634 1
0.175527664835458 1
0.383065723586575 1
0.997919252447619 1
0.0740391738520489 1
0.739491108479869 1
1.26022764871792 0
0.469733635320339 1
0.0601093650831141 1
0.340942693381636 1
1.02120765275408 1
0.618838978384595 1
0.424150779101673 1
0.442460570552024 1
0.486777719347701 1
0.277714745433976 1
0.170123138553691 1
-0.213707065709884 1
1.13876475591149 1
1.45461807746061 0
0.332978582819923 1
0.487178977475545 1
0.797791137649188 1
-0.21022676360361 0
-0.20376245440862 1
0.242969934119022 1
0.0973455000360778 1
0.520878116656859 1
0.631193441857867 1
0.57642651594554 1
0.898128300534911 1
0.498327842326134 1
0.5768955982875 1
-0.0325813561564675 1
0.629541649870241 1
0.343288035941002 1
0.465325238503115 1
-0.119044168138815 1
0.920701068616426 1
0.763513556265388 1
0.602847194904507 1
0.0859888753582255 1
-0.0076763448547129 1
0.599685501617807 1
0.406300765375589 1
0.492493458788415 1
0.607338481706636 1
0.827841232267532 1
0.782508788675599 1
-0.175042879343124 1
-0.154811900443037 1
1.03561947731727 0
0.796702929367828 1
0.497309021691364 1
-0.0251486925158429 1
0.330084934789578 1
0.219237875908102 1
0.497278867097543 1
0.857936713733682 1
0.620443959459771 1
0.0576952368204715 0
0.117765818966523 1
1.02060134427329 1
0.248860039989615 1
0.762012212394823 1
0.117348761089034 1
1.16196500598251 1
0.420603489291707 1
1.22533977348946 1
0.112677165989711 1
0.763454461652698 1
-0.826778002038654 0
0.159348886723538 1
-0.07976988037814 1
0.0228704981119829 1
1.49643898219089 0
0.252919893183271 1
0.229202305574573 1
0.170662883467007 1
0.38924653501619 1
0.240535042669797 1
-0.289315740074172 0
0.479555176973429 1
0.742434517330409 1
1.11084614657641 1
0.773570801501213 1
0.825569878075027 1
-0.216113829222256 1
1.468375152846 0
0.790095882005975 1
0.625401560938655 1
1.09817141213436 1
0.36521008008623 1
0.270189070232113 1
0.0110900360533012 1
-0.00858176902810553 1
0.0942136506117297 1
0.571120018955341 1
0.729792094486999 1
0.217140520901769 1
-0.25877498884775 1
1.04878031283047 0
0.914498358942649 1
-0.145992769906733 1
0.633935011222885 1
0.926219510213325 1
0.622858921911008 1
0.629708497393752 1
0.850842573070214 1
1.24296538980457 0
0.3625556423532 1
0.332932932943035 1
0.17457671663069 1
1.1768077720878 1
1.20068920055682 1
-0.0689563803426802 0
0.263720985988345 1
0.83500281596812 1
-0.0595913008688501 0
0.320409346857421 1
0.0870102756485922 1
0.523967407199263 1
0.74254003440224 1
0.318111427836705 1
-0.259725898682598 1
0.135662400671917 1
0.88462825093127 1
0.787225325342481 1
0.288924609725738 1
1.0755333602233 0
-0.0262396892108496 1
0.621820067063118 1
0.732813299533721 1
1.03882333609544 1
0.033987160606656 1
0.370732731268397 1
1.08621334744256 1
0.157110355852791 1
0.381897468718061 1
0.800200927964228 1
0.770293183035875 1
0.83225255376436 1
-0.0536207070917008 1
0.406523212050824 1
-0.0282749883172754 1
0.115548669413059 1
0.759942837931468 1
0.575486496885906 1
0.886865003928311 1
0.598752666475341 1
0.278411701921157 1
0.147856918388299 1
-0.0995465517912386 1
0.279489584802404 1
0.767745334240363 1
-0.0375656177207748 1
-0.0273191047351065 1
-0.144435614268318 1
0.642231444544684 1
0.667242204486294 1
0.153709779559519 1
0.523768120632538 1
1.0089661830644 1
0.920843980605833 1
1.38540057462383 0
0.774533723122282 1
0.763226357323699 1
0.277796113613098 1
0.64024541414573 1
1.014648670767 1
0.110751384371833 1
1.00573509414395 1
0.501502015499164 1
0.174233853441133 1
1.04387558844722 1
-0.0474191567861831 1
0.506724804241996 1
0.0681658623451733 1
0.863478481999343 1
0.213677776283177 1
0.26064826643989 1
0.930286651197165 1
0.770476334576159 1
0.466384746728185 1
0.909878598367788 1
0.736247427478305 1
-0.430899764269629 0
-0.228901638309111 0
-0.293145729625045 0
0.268362472927654 1
0.42115099095141 1
0.0715133581894166 1
1.10017038348921 1
0.267709527172609 1
0.26903018435725 1
0.952155081495337 1
0.674536966345953 1
0.449744660182961 1
0.632252907818946 1
0.951240136232427 1
0.337979437749421 1
0.969915986519552 1
1.13138843965062 1
0.417588988038255 1
1.9133699763674 0
0.802539560584324 1
-0.00664231197985891 1
0.69892424795932 1
0.664509115202574 1
1.68319203589706 0
0.296415161881956 1
0.616703532462118 1
0.412300752510592 1
-0.294960822462622 1
0.461066200930655 1
0.216084141774761 1
0.335844270676664 1
0.233223804003802 1
0.545839391202932 1
1.21648157859168 0
1.42871949529117 1
-0.380016377555141 0
0.78891464502779 1
1.08281597117582 1
0.629502184260353 1
0.710606396661757 1
0.67980134880713 1
0.167351636713726 1
0.957922684627004 1
0.556071046536152 1
0.604252435965637 1
0.394081802929369 1
-0.115569220792928 1
0.722699631590712 1
0.424474617990223 1
0.254275280865329 1
1.3521295794064 0
0.321509722796896 1
-0.703029032914073 0
0.00971988990590789 1
0.878913787363256 1
-0.0102919970345559 1
0.818338175093917 1
0.55927022878175 1
0.878940569175276 0
-0.0615136783881338 1
-0.0739292949327485 1
0.928728265056417 1
0.62422769212376 1
0.584040261578496 1
0.590259333776476 1
0.556057386162318 1
0.792698150782661 1
0.59323023505899 1
-0.204204449536484 0
0.440287976723734 1
0.0807960276490502 1
0.193654702618428 1
0.430652802463719 1
-0.0426394819729987 1
0.102187976558884 1
0.120601437973631 1
-0.23581469608382 1
0.618377964759912 1
-0.395716222147983 0
0.697766724957314 1
-0.188521359269261 0
0.966300224806462 0
0.813659071599004 1
0.0973688645480824 1
0.488357666160635 1
0.257962184961268 1
0.669413328999842 1
0.631584538896277 1
0.441009087487958 1
0.138949530874077 1
-0.232128599311 1
0.211301596808408 1
0.689449177118479 1
0.417811963670976 1
0.82503119000389 1
0.21194688522138 1
1.12151134658168 1
0.285250056971367 1
0.0917530088398913 1
0.328118343540617 1
0.909405020380903 1
0.582745350240878 1
0.701822392627008 1
-0.273650941061487 1
0.682076962120962 1
0.888093378829926 1
0.678285321698872 1
-0.189089097868636 1
0.0829432858621213 1
0.257740076296276 1
0.943327186907545 1
0.109118949618743 1
0.137540460458839 1
-0.0719887488490265 1
0.371071460005501 1
0.651172805061193 1
0.697661734001989 1
0.257781575987864 1
0.121207168981967 1
1.24195194753557 1
0.590742923282324 1
1.38953714989371 1
1.15083613126979 0
1.20988403841014 1
-0.0908048158461154 1
0.243979351451756 1
0.902857904520636 1
0.516982398930932 1
0.57994064464431 1
0.278302505879547 1
-0.0374829876509534 1
0.784688634423012 1
0.419176563670676 1
0.63395512800838 1
1.0908912540613 1
0.0549100577574776 1
0.611370736344888 1
0.719058725246764 1
0.902633199284572 0
0.195734969890375 1
0.783659495617621 1
0.453993886429313 1
0.330746969598471 1
-0.543560260228677 0
-0.162306501549353 0
0.425908163331048 1
1.14094040445138 1
0.0249577620278824 1
0.751532044300583 1
0.300550973978121 1
0.898914322173364 1
0.08362853992331 1
0.711670843233309 1
0.227382734016578 1
0.432383320974301 1
0.290163352832233 1
-0.135156790126696 1
0.19085699026626 1
0.624131698042697 1
0.571794943704317 1
0.110658966101398 1
0.31207735179002 1
0.683276255539144 1
0.711064079433417 1
0.640389685250744 1
-0.226287253300665 1
0.89777590811284 1
0.557996570356408 1
1.05870750356402 1
0.18597663733669 1
0.589749818883141 1
0.0654341312553879 1
0.962287011313825 1
-0.0527276841486874 1
0.343028927489375 1
1.24933125806387 1
0.872063995889408 1
0.508242536305605 1
0.762073894147747 1
0.858467215723919 1
0.0903473359830311 1
0.408943434009786 1
0.181003369880472 1
0.852140190284126 1
0.348202632767099 1
0.499725654711754 1
1.16326234241753 1
0.436469875918278 1
0.416549436109051 1
-0.0554687943803059 1
0.638813211097971 1
0.0315765857013155 1
1.339236252051 0
1.26675411136538 0
0.494083983877528 1
0.468919912251908 1
0.447705312850197 1
0.29412224815384 1
0.548496508182981 1
0.237800684664154 1
-0.14386419273825 1
0.357535714324744 1
0.806032647200621 1
0.629803903378607 1
-0.102240871432563 1
0.528875184645545 1
1.0541277242435 1
0.505155954184397 1
0.741179421757137 1
0.634568590354807 1
0.00603454038371013 1
0.988577619266001 1
0.624792791883698 1
0.60667740989565 1
0.682784382796883 1
0.545897481584548 1
0.16784425574644 1
0.576741494151429 1
0.536891748288913 1
0.862867570442688 1
1.13335244300343 0
0.534119768149473 1
0.736798772429019 1
0.186656847955031 1
1.02692333751107 1
-0.129467181404117 0
0.641483058813194 1
0.475007468261534 1
0.244455256222028 1
0.371762006222421 1
0.625370950218821 1
0.713625095670417 1
0.580427569960945 1
0.631386570977275 1
1.19126112278897 1
-0.0544118755944981 1
0.446940217288412 1
0.288029352421584 1
0.465624731764675 1
0.763399583467392 1
0.453035205930115 1
1.00409616501687 1
0.433065605102194 1
0.151957795233303 1
0.506302531314087 1
0.763637033019459 1
-0.162012918039152 1
0.498813075549317 1
-0.243280022837231 1
-0.150539864334235 1
-0.576167644496607 0
0.184804264538342 1
0.245276083289417 1
0.361155935612818 1
1.04842921187075 1
0.780427250451701 1
0.647007038355248 1
0.217615169512899 1
0.748037706789403 1
0.922988451665519 1
0.485988939448902 1
1.04571844087298 1
0.115904155808511 1
0.585758328187953 1
0.01743485512036 1
0.518406235990277 1
0.656704820010557 1
0.263650952433322 1
1.10624033765172 1
-0.447593788618986 0
-0.169310279334331 1
0.268641767130506 1
0.389115118854612 1
0.863545626181534 1
0.617241535568246 1
0.258778315331692 1
0.660244250741548 1
0.625061207210169 1
1.09022019495232 0
0.976065343815406 1
1.02559727070476 1
0.471830907722888 1
0.0744945196524112 1
0.491693456557632 1
0.0837740459346527 1
0.681563750045921 1
1.62144875228912 0
0.681152838729622 1
0.730035339667187 1
0.843079987989189 1
0.68722292482155 1
0.816124716696064 1
1.04071178954194 1
0.298774561206413 1
1.01208288355061 1
0.761447756170534 1
0.28465146545024 1
0.66663002666037 1
-0.0493531944962929 1
0.862331420532267 1
0.718567843491806 1
0.127165981692709 1
-0.094763205558999 1
0.326968150169194 1
-0.0904127824838033 1
0.139979263660188 1
0.513217163575306 1
-0.252119618490267 1
0.485616147703763 1
0.0258907309734975 1
0.0608452436014269 1
0.633402114647842 1
0.290280795385877 1
0.509879678626787 1
1.32477887226783 0
1.19326942561346 0
0.543325139940269 1
0.292865005521567 1
-0.0885819165586711 0
0.306530333636867 1
0.708401611257292 1
0.947428156621829 1
0.0906912790741223 1
1.50806580403692 0
0.753756760937642 1
0.363531287707601 1
0.174426540352205 1
0.688746727318215 1
0.621422129346854 1
0.409378615135605 1
0.542936922136771 1
0.941890303961585 1
0.135537201137135 1
1.11293621293511 1
-0.117663327178222 1
0.432570933883206 1
1.07351929992934 1
0.959103040400847 1
0.218501848638114 1
1.36502409621208 0
0.0668797804591105 1
0.0746760364612749 1
1.05488316126689 1
-0.327873691223999 0
0.270704198349069 1
0.308866364561106 1
1.15370751320165 1
0.731832798220203 1
0.558190762237936 1
1.38434928373457 0
1.34062660140956 0
0.251469401790836 1
0.376768165703264 1
0.57518264047305 1
0.860443975506429 1
0.277240456607682 1
0.881616549237837 1
0.0771761399618632 1
0.277624475808664 1
0.958093849178014 1
0.446290498609418 1
0.305767113811454 1
0.259361846378667 1
1.19408467226741 1
-0.805689771329793 0
0.0509295377025618 1
0.344184183566959 1
-0.0976219203282953 1
-0.11044705434174 1
0.892835575215508 1
0.841257037085466 1
1.00645870173315 1
0.10476361478821 1
0.608640825662116 1
0.385559901626741 1
0.55818726503906 1
1.50737959363256 0
0.468782826164749 1
0.258609355073302 1
0.742906444117993 1
0.0790492032320621 1
0.716589845219551 1
0.479901870180894 1
0.0012692516007579 1
0.405357668564331 1
-0.405706318769808 1
0.601199311984261 1
-0.324401798365645 0
0.457413961628233 1
0.54078647046682 1
0.199689441158159 1
0.745106360503026 1
0.0765090111669479 0
0.653254735848741 1
0.908718191827664 1
-0.41950402971749 0
0.859257731899799 1
0.921234152816403 1
0.00314729369159301 1
0.673754030840638 1
0.19766483460985 1
0.167702344272441 1
0.160399124647418 1
0.944315585880309 1
0.0717616430931944 1
0.549944969415858 1
0.91330922415446 1
0.282276433314866 1
0.280126571717124 1
0.545252779031598 1
-0.00463278164878251 0
0.14283342617632 1
-0.0286077484585192 1
0.500523841277375 1
0.143353848989707 1
-0.239170442787456 1
0.472138094308784 1
0.0754395313782243 1
0.0157682230342505 1
0.459024580600001 1
0.718606416481409 1
0.611903215964937 1
1.66894025406746 0
1.03421568780979 0
0.276894534288264 1
0.713372736761138 1
0.571964118411331 1
0.433681248828551 1
0.822399644121822 1
0.161642353582216 1
0.786262570323785 1
1.18047529263501 1
0.376115035704582 1
0.972361515142396 1
0.987602018284721 1
0.428170747121547 1
0.0064089606520368 1
0.389675713867891 1
1.19759830977167 1
0.739881627126688 1
0.375606287624032 1
1.34421239249565 0
1.10884206286254 1
0.953916379619528 1
0.179114362191162 1
0.590625090587003 1
1.00610516770345 1
0.525204502591132 1
0.750460741239635 1
0.39687563507233 1
0.986184166636209 1
0.753593659381585 1
0.477510013616399 1
0.342968843534343 1
0.501492151795598 1
1.20937320360334 1
0.327345180852732 1
0.422116559098518 1
0.156613449220448 1
0.798556182506766 1
0.553727450704884 1
0.537753784165359 1
1.29965871602753 0
-0.114090696953373 1
0.582695035407635 1
0.288802101229368 1
1.47292932760093 1
0.944068423991593 1
0.731059552027494 1
0.194209624424481 1
0.0976966979511205 1
0.223510200194856 1
0.153491827164716 1
0.12435818022833 1
0.814213966546776 1
0.827477218127793 1
-0.134332910409291 1
0.402666251902539 1
0.800907508499874 1
0.393360342800458 1
0.298786726838607 1
-0.185321420480307 0
1.35239245786014 1
-0.242749142699665 1
0.154717160276795 1
0.265400451729392 1
0.576773483476958 1
0.00988395597007038 1
0.258813715408875 1
0.885525530484594 1
0.118151831132461 1
0.482225849265727 1
0.90463943049003 1
-0.215623068572441 0
0.907007525267265 1
0.12713927739773 1
0.267099309520216 1
0.133076041624628 1
0.0237414682833085 0
1.52185935612648 0
0.201473985441231 1
0.693314460849423 1
0.38590312266313 1
0.670017997947367 1
0.318180191959011 1
0.839823536361906 1
-0.729202037888314 0
0.393339699833855 1
-0.8358109401422 0
0.395970692984151 1
0.382087570280896 1
-0.0143517002230407 1
-0.0761109611015985 1
0.382161299020135 1
0.327775397794328 1
0.224590694888509 1
0.754053165366289 1
0.222280912007142 1
0.606541311205164 1
1.3207849397261 0
0.790153656604771 1
0.405015033202088 1
-0.132497644634535 0
1.0480383330246 1
0.71031716748538 1
0.87556564796281 1
0.855632045553089 1
0.896615609217749 1
0.226616438893846 1
0.928912387077361 1
0.661092306989285 1
0.303615397847141 1
0.507853390129288 1
0.691500073502916 1
-0.0781893428098823 1
0.561703391582402 1
1.44266128809606 0
1.05372766284396 1
1.0388645319128 1
-0.221440007446807 1
1.18400165126994 0
0.893885184780334 1
1.29783049215628 1
0.381755335814201 1
0.962245439044998 1
0.423662275000306 1
0.600209082189832 1
0.86403781920065 1
1.12725442036668 1
1.07374547224934 1
1.12738742152232 0
0.881750789235946 1
0.963772019216927 1
-0.30396565035576 1
0.331239123042578 1
1.24083115639922 0
0.424448229232371 1
-0.0604669049810067 1
1.04232632902224 1
0.615756664185896 1
0.888526112854659 1
0.380594781819059 1
0.845837143921285 1
1.28079911883771 0
0.90793326961734 1
0.100302222607081 1
0.211620366646565 1
0.114431129950737 1
1.07039570841337 1
0.950042181746492 0
1.08192929692472 1
-0.148729384237706 1
-0.0848645831333636 1
1.18454891769804 1
1.0939861834477 1
-0.0401854149323583 1
0.189577952981215 1
0.540314971742115 1
0.541927630371943 1
0.372196765762638 1
-0.0165855544686228 1
0.543664948299038 1
0.972109955677289 1
0.614931133020266 1
0.570011140012178 1
0.962972101868972 1
1.57582690793455 0
0.84893905282149 1
0.976770077516002 1
-0.178890879171978 0
0.116994372127512 1
0.536417372178581 1
0.779262476642342 1
0.419407416560649 1
0.207646911484501 1
0.663469594147502 1
-0.0363789257302731 1
0.545523597936704 1
-0.232320659636671 1
0.894415220156115 1
0.432253958127676 1
0.608198883198454 1
0.749517596339125 1
0.710956234748104 1
0.158855044544154 1
1.02068425874953 1
0.45871216171463 1
0.454009366861429 1
0.520615513952901 1
0.848565174688538 1
0.551285885819814 1
0.262055180527878 1
0.209404117579099 1
0.0583735860799501 1
0.609570722855166 1
0.519457363301035 1
0.325061906390172 1
0.511087149765838 1
0.654142230915611 1
1.33911147846224 0
1.30189318996945 0
-0.27539236799424 1
0.183585475257951 1
1.19030050134079 1
0.695740008678417 1
0.921487069819248 1
0.904711672364268 1
0.871689953981709 1
0.50018936399465 1
0.961563085740199 1
0.723762156301614 1
0.600023278276596 1
0.550759945712853 1
0.736978381017767 1
0.715102516257483 1
1.01739176034453 0
0.4839086985234 1
0.988221553923239 1
0.648666587981285 1
0.786912343447187 1
0.438943797351889 1
0.351217875888224 1
-0.43623132485507 0
0.610982345277649 1
-0.00534936474793804 1
0.072228771945034 0
0.350018035407645 1
0.980748232488053 0
1.20683926789605 0
0.509059115436492 1
1.01426816817195 1
1.2076178270765 1
1.09103537141386 1
0.406944339931022 1
-0.0507618213649645 1
-0.0527018764866219 1
-0.00865601656023051 1
-0.190846353528643 0
0.418579578212631 1
0.0649596114949856 1
0.276833901790877 1
1.12930229547712 1
-0.0262832077691268 1
0.423032790277837 1
0.846948445064658 1
0.596681366523659 1
0.0770942616074307 1
0.679643573815069 1
0.139045863687289 1
0.320619548100589 1
0.166096272757587 1
0.610721915646757 1
0.341692771963507 1
0.774772043472991 1
1.11194310473105 1
0.663043474368762 1
0.191764015381517 1
0.226734681303392 1
-0.0238777860997102 0
0.176301749037305 1
0.688411080318421 1
0.225116427553643 1
-0.936299670513124 0
-0.0492375054616145 1
0.429756572139213 1
0.460322081278165 1
-0.141149309788586 1
-0.281170259837292 1
0.397539768885077 1
0.920976191321105 1
0.1127952002103 1
0.813095476857234 1
0.554511997794737 1
-0.275581834414224 0
0.141934077720599 1
0.228761089361599 1
0.8720035070587 1
0.585736480938771 1
0.000851918720969097 1
0.842662434503798 1
0.249404592152766 1
0.488125026510696 1
0.669967563071381 1
1.53069481403334 1
0.0339973396394309 1
0.17145640952178 1
0.587674164162791 1
0.171908045716938 1
1.02843637112667 1
-0.105452812608894 0
0.309992424092358 1
-0.016734547815271 1
0.0507743966936311 1
-0.0647929841911817 1
0.928865641494067 1
0.203247045998469 1
0.695882601649014 1
0.62015155169428 1
-0.158899994113239 1
0.549743938657025 1
-0.0574585053408033 1
0.59357363554792 1
0.919858521917552 1
0.55111932777178 1
0.420242957215223 1
0.696289143157787 1
0.691399017287504 1
0.503314795241479 1
0.658011909252635 1
-0.110497057944037 1
0.613216780240426 1
0.446803405913095 1
1.13642221853585 1
0.835316607186143 1
0.847351538279586 1
-0.249176241385254 1
0.246783974222625 1
0.507872672238391 1
0.107722144080574 1
0.775353113736319 1
0.452576576801462 1
-0.0858608242278965 1
1.01664067682207 1
0.654985886690469 1
1.02001194891374 1
0.077227970020405 1
1.25527090607069 0
0.567440639212502 1
0.182675275597724 1
0.328451803659002 1
0.949988043883738 1
0.476485244360731 1
0.818705128607666 1
0.506150200494477 1
0.0786563741757959 1
0.171080908181106 1
0.629049563119577 1
0.647154001919993 1
0.655764703025697 1
1.23817778784178 0
0.502868410690245 1
0.214649405924334 1
0.0562876637837576 1
0.84521962434847 1
-0.35186701324621 0
0.0595122189944406 1
0.925183983398219 1
-0.282408653517867 1
0.596118835360814 1
-0.0016440016332238 1
0.0769491542945906 1
0.956495535534925 0
-0.572501925215712 0
0.994743944377405 1
-0.0995117828935777 1
0.243624237524704 1
0.374350200328232 1
0.609463024923501 1
0.930351322385704 1
0.721736373166582 1
0.889137824805061 1
0.223525814402828 1
0.284256170191026 1
0.444721177531723 1
-0.272851135227578 0
0.360397818643871 1
0.443002376588109 1
0.719391544632882 1
0.148988508024732 1
0.546359506591959 1
0.37968812251266 1
0.541486490098372 1
0.743745655869527 1
0.93331598961174 1
1.1598745817386 1
0.496490708343288 1
0.670308898778375 1
-0.135670434847593 1
1.58806637878211 1
0.434515796057406 1
0.559628232067939 1
0.144828431997736 1
0.150223709034632 1
0.0832554098369507 1
1.56067555702645 0
1.40167946208252 0
1.0025196150015 0
0.031692107625004 1
0.578250825331165 1
0.36058875180775 1
0.927701574855082 1
0.974857279824964 1
1.30960340771934 1
0.75364723422038 1
0.4769849059117 1
-0.593339564696221 0
1.46891810418448 0
1.08707086485081 1
0.288040112856737 1
0.555409870107805 1
1.2568109243831 0
0.506331732833547 1
0.0647711142597487 1
1.44324625697358 0
0.753749474338429 1
0.759327147726467 1
0.994238522058886 1
0.16542712378095 1
0.422535353790423 1
0.782207674441639 1
0.242022668671942 1
-0.443935679260563 0
1.51656897032198 0
-0.00684172136084901 1
0.09235011490377 1
0.516537232589891 1
1.08799966777257 1
0.941630267338086 0
0.383421246950777 1
0.494692530237311 1
0.106171846912875 1
0.685473061319535 1
-0.460668676380282 0
1.22634271757056 1
0.621536460051243 1
-0.108553514512111 0
0.568144191754717 1
0.910201037430844 1
0.0338561797385263 0
0.637164362499452 1
1.60778855256028 0
0.480648703359757 1
0.614168880463276 1
0.203412357204944 1
1.35097242553685 0
0.38676404643392 1
0.392889402308451 1
0.568046017117539 1
0.608540473111253 1
0.599892421902707 1
0.318987091056058 1
1.02062551434436 1
0.489162046531322 1
0.0647368310742586 1
0.463909348829831 1
0.311969179555258 1
0.217942482062171 1
0.0664685880973352 1
0.306706349539416 1
0.619896805338204 1
-0.351156049422753 0
0.464908109706058 1
0.594343043050023 1
0.989357364151356 1
0.566787081376065 1
0.835128447429878 1
0.539168258176282 1
0.864348855684736 1
0.817957384494801 1
0.628614014972536 1
0.603145632309532 1
0.0823057016105033 1
1.24479583209518 0
0.850447838084528 1
0.758810805691704 1
0.629354108773819 1
0.463081672152323 1
0.0465847930565646 0
0.800800332922123 1
0.430923914931613 1
0.218884666910812 1
-0.396842829270346 0
0.872526524424268 1
0.848106329215958 1
0.646759592651677 1
0.358827041543513 1
0.362571067413833 1
0.601759147689308 1
-0.00972248481491067 1
0.960666261558388 1
0.515514750530497 1
0.489452639909061 1
1.58369436951712 0
0.699393623959759 1
0.626560409281268 1
0.274695587519327 1
0.819332216704036 1
0.257658716217384 1
0.799337804405625 1
0.917892495070001 1
-0.385998360667055 0
-0.128073759951271 0
-0.15638269755991 1
1.07331298508744 0
-0.0383729406134379 1
0.170562779778238 1
0.351812975075161 1
1.01232637545791 1
0.740459502913815 1
-0.093588322902996 1
0.55502409790952 1
0.624554518895819 1
-0.56341032605884 0
0.893620956348782 1
0.83955524787458 1
1.16945962863159 1
0.364930169474788 1
0.3654917385535 1
0.209092346348125 1
1.25339326223121 1
0.714836903990217 1
-0.0199610485753741 0
0.928865280064691 1
0.0126325177776014 1
0.571798925798455 1
0.822205763055799 1
-0.229955877332869 0
0.826688777001604 1
1.14637809620876 0
0.400342148979616 1
0.52016198247421 1
0.33394877737826 1
0.379289060536866 1
0.557591978729501 1
0.699812193025177 1
1.09243071118011 1
0.360220809845624 1
-0.14260530324582 1
0.567093898612909 1
0.267925468897513 1
0.608300964634092 1
-0.493693059694148 0
0.929151386357071 1
0.754723963583843 1
-0.18906752890535 0
0.462823516450152 1
0.637258545573646 1
0.132228246063326 1
0.769847081254764 1
0.45324858238546 1
0.323722206805351 1
-0.483010039725023 1
0.554221060386676 1
0.0842268961684635 1
0.482543380301934 1
0.905304558297334 1
0.947743455829793 0
0.597471500717148 1
0.222676983663801 1
0.575091683776751 1
0.526694828072144 1
0.880142192479676 1
-0.0436604173889461 1
0.700763116258376 1
-0.032234350768797 1
0.0119934732251192 1
0.998423484142986 1
0.981287484320794 1
0.0685638283130534 1
-0.202094445825606 0
-0.208158902210175 1
0.748234230151444 1
0.678203746912145 1
1.27575240994884 1
0.229363009736374 1
0.598077311922432 1
0.40717136191172 1
0.678000848891513 1
-0.198783268742359 1
1.18162844721954 1
0.419331338878 1
0.799670760888549 1
0.850956142391486 1
-0.138445692309719 1
1.00123583903678 1
0.0198373608444543 1
0.479678489595731 1
0.508052535198023 1
0.77793849883726 1
1.02765748056069 1
0.615005960307305 1
0.841754162682032 1
0.978064441464959 1
0.489427458055667 1
-0.0719875559975793 1
0.137198405779727 1
0.0872835144722392 1
1.19190033013738 1
0.0186020040743313 1
1.05491637224589 1
0.38770716576935 1
0.00564183519853823 1
0.689435144553181 1
0.166251872084578 1
0.153641279934578 1
0.0444292985688583 1
0.146819958237159 1
0.540417598857126 1
1.72051188678861 0
0.202377280284611 1
0.932941066705922 1
0.513859869708815 1
0.489978664763166 1
0.204886463586335 1
0.60807002179085 1
0.747322028685191 1
1.36700449458745 1
-0.0394381589285694 1
1.14846736972037 1
1.06460504483724 1
0.174810251104353 1
0.48859490463685 1
0.709466133493218 1
-0.0956581367486329 1
0.273589759559513 1
0.599836164695228 1
-0.0243541231513534 1
0.731941500424881 1
-0.107811893204022 1
0.639983098031432 1
2.09561750407793 0
0.780744324212926 1
1.40968272436278 1
1.0840840166285 1
0.373676279944195 1
0.314142604451569 1
0.135382892329064 1
0.0456420045053651 1
0.999749728847386 1
0.192882478256632 1
0.555448960305128 1
0.302078951238274 1
0.266477112093486 1
0.335028249004448 1
0.979396267330652 1
1.23736850205768 1
1.08446249110469 1
0.818292640237942 1
0.34802231538122 1
1.16884501749298 0
0.183455957168007 1
0.322813341354347 1
0.976553813618518 1
0.20812650280705 1
1.22614310184455 0
0.522044682489467 1
0.832836043008954 1
0.568107305664883 1
0.361407433082944 1
0.215218077678519 1
1.01089548855611 1
0.321824236511194 1
0.332367818194899 1
0.580192552325323 1
0.638648261460015 1
0.12661348818718 1
0.929006777497882 1
0.924930289716034 1
1.24959514494426 1
-0.0335273357483581 1
0.545820616010336 1
0.552958718019 1
0.73298051574939 1
-0.265183279033458 1
0.259992488139674 1
0.105906663390202 1
0.76217527199279 1
-0.549994960683935 0
0.20019709765188 1
1.06179156830873 1
0.75157905590469 1
0.454418771332976 1
0.938652611644496 1
0.347193580274977 1
-0.127010306319569 1
0.805691253551511 1
0.253107441787262 1
0.488270183699478 1
-0.315484607460517 0
0.37842717179607 1
-0.400866744627251 0
0.10557669678561 1
1.27056709297221 0
1.07025703673761 1
0.55385215161536 1
-0.298852755939092 1
0.772707922686599 1
0.94693683707632 1
-0.0571576104818721 1
0.458035322880989 1
0.261391349551227 1
-0.448002767592052 0
0.842032504696419 1
0.685104731154101 1
0.184548753557252 1
0.789631347352743 1
0.226023761112605 1
0.855473967141838 1
0.164527361478599 1
1.02387313541231 1
0.790254037018579 1
-0.297553092003252 0
0.351884272699758 1
0.28198238315389 1
0.358571285323705 1
0.407608510294692 1
-0.0904215374051305 1
0.816092892304385 1
0.901357875485754 1
0.382656179809133 1
0.651203417300908 1
0.313098532925493 1
0.335908918713514 1
0.733333767573695 1
0.216289542379387 1
-0.167111639469741 1
0.678625040025194 1
0.633192801448139 1
-0.397458332545843 0
0.415675972320109 1
0.470119094948843 1
1.04037950830947 1
-0.0184634669807663 1
0.87407630319849 1
0.378874543926348 1
1.20981581825939 0
-0.0716639629953231 1
0.31730418175371 1
0.242735760439409 1
0.863904952258181 1
0.46474079405456 1
0.726273661471709 1
0.623536222521471 1
-0.06890492885684 1
0.361606964261985 1
0.130121679876429 1
-0.0268912324296978 1
0.319518182632469 1
-0.236324301453889 1
0.593862418267892 1
0.508190519030198 1
0.339203018050954 1
0.695403182442951 1
0.499242799466148 1
0.827321016478842 1
1.27848396079739 1
0.708939400620342 1
0.76786870856233 1
0.856720857312634 1
0.00589015744571351 1
0.966701605798491 1
0.60503260589306 1
0.451888017185813 1
0.442903813914002 1
0.481149869807339 1
1.68250136987859 1
0.143041559107875 1
1.11323434896468 1
0.38807364021463 1
0.315283170975014 1
1.23121591430616 1
0.328827898064109 1
-0.501726450324181 0
-0.357487642643816 0
-0.448200902810692 0
0.869170907033289 1
-0.109526102066528 1
0.296864119009562 1
0.414449631304945 1
0.196885749126488 1
0.536587905572745 1
-0.0434566277535225 0
0.355833325249137 1
-0.0770704578546147 1
0.860433761398822 1
1.12173849671373 1
1.16095117124462 0
0.234850474667529 1
0.750597617642873 1
0.504195698940875 1
0.669298720023907 1
0.164600785080057 1
0.847752813037749 1
0.726991507401857 1
0.652658593039632 1
0.603536819007774 1
0.036061516991669 1
0.183616450398797 1
0.181950979983566 1
0.197041326815715 1
0.485697072259498 1
0.841616838291543 1
0.309692059988248 1
1.00296166382699 0
1.17045041478268 0
0.848183304808155 1
0.292402518602704 1
0.165345218734488 1
0.660923526283583 1
1.48239137989972 0
1.21661519369619 1
0.525533666756988 1
0.904192825016786 1
0.897162494235832 1
0.513684840921668 1
0.430519099190194 1
1.92656799297363 0
0.429361323569107 1
1.12769387837825 1
0.560845131784484 1
0.71415050595252 1
0.890019035806697 1
-0.495412404957726 0
-0.197902639354973 1
-0.43349233572839 0
0.459477998291291 1
1.13888345869896 0
0.649660199172 1
0.42790125505118 1
0.165102440039392 1
0.467598851895314 1
1.12349302613497 1
1.19590067786064 1
0.743717213573588 1
0.574348703536846 1
0.288518703631493 1
0.282433439970882 1
1.18421727945969 0
0.862324082688116 1
-0.216620699140262 0
0.181061238446153 1
0.78080912493599 1
0.0571989025642568 1
0.277804555274392 1
0.771444617417781 1
1.02000171857954 1
-0.442570525159545 1
0.0740948124896027 1
0.548929062498241 1
0.13604023504565 1
0.116032765025512 1
1.12262417627341 1
0.247112949428324 1
1.16277053136074 1
0.846564132036569 1
0.261226298788245 1
0.790904834370485 1
1.32280818027698 1
0.765838800650633 1
-0.0892520587377793 1
0.790299038226484 1
1.37018727618163 1
-0.139701818527848 1
0.59604794756423 1
0.152005467393529 1
-0.106404997701111 1
0.312851938872698 1
1.05427833291149 1
0.801659053468727 1
0.869368531211494 1
-0.38723682776147 0
0.955209986419544 1
0.662543705859383 1
0.591388663972623 1
0.178864303098772 1
0.6953778737975 1
0.108497857400531 1
-0.530908980013901 0
0.976438450324995 1
1.55199727028438 1
-0.398754733190404 0
0.911344256965484 1
0.469572785950681 1
1.14525241178998 1
0.85175080858667 1
0.417079491017463 1
-0.205979985594403 0
0.251732426987823 1
0.709115911815523 1
1.50433369228339 0
0.358544462607513 1
0.63568686415364 1
0.678824238911741 1
0.316124563957124 1
0.80785693570576 1
0.722956967267153 1
-0.119127192285007 0
0.57021967225971 1
-0.0805239861709098 1
0.222510390820207 1
1.06546189565908 1
0.316235634104277 1
0.671431747869984 1
0.41005013872634 1
0.849306001431385 1
0.839441850088241 1
1.15609680527882 0
0.226337736858214 1
1.01114310823432 1
0.227172896954573 1
-0.107141643219814 0
0.795224906765014 1
0.394709521587348 1
-0.143609893067402 1
0.0482954224186574 1
0.0736811209794191 1
0.0892248992979829 1
1.1244331208511 0
0.864385876651095 1
0.601433099267613 1
-0.420038230723117 1
-0.413994672970402 0
0.901673314531814 1
0.0880996178377463 1
0.838520590708546 1
0.668886383945475 1
0.568020089221084 1
0.80169278066274 1
0.752232010610434 1
1.11887078333551 1
-0.0364226096584541 1
0.492936934240273 1
1.3185131860308 1
0.60598754045086 1
0.726868280887963 1
1.11036301705455 1
0.313126201325342 1
0.572539926797567 1
0.159816015517836 1
-0.0113029214671625 1
0.721748653850495 1
-0.222321762823498 0
0.350019588738672 1
0.134290270600569 1
0.276960867974724 1
0.542492512881135 1
0.309129475147955 1
1.44318062786546 0
0.34020415753738 1
-0.125905289649611 1
-0.396492923107788 0
1.0022330938175 1
0.715210103367057 1
-0.159371216439787 1
0.627883025183304 1
-0.513070012539142 0
0.61075144734888 1
0.69619000212592 1
0.263623991942828 1
0.646231342534332 1
0.55351810368647 1
0.343149777604477 1
1.23488110358841 1
0.213267139269977 1
0.923017856241401 1
0.387072931431673 1
-0.350197513339443 0
-0.0890673919438865 1
0.612890325946866 1
0.436519286896124 1
-0.197801863775295 0
0.171088820102044 1
1.62257096848291 0
0.0862169663351004 1
0.622346085483366 1
0.575612933815921 1
0.214037447253704 1
0.589661363984723 1
0.884912293866757 1
0.545016660255134 1
0.780468368066175 1
0.325835089016484 1
1.39453966763766 0
0.462301075844043 1
0.0283827011782796 1
0.44471694768693 1
0.122825932640889 1
-0.0981517389787721 1
0.264369354536725 1
-0.0690957215969606 1
0.858690800792857 1
0.710375449935602 1
0.917629683925362 1
0.283943732731783 1
0.112027798372291 1
0.850072055520036 1
1.0284558959968 0
0.0407495784876421 1
-0.212094741125405 1
-0.10633570837076 1
0.879324443706908 1
0.625050637971969 1
0.206515399482497 1
0.0416005189251702 1
0.855985859635447 1
0.656417495341649 1
0.199315638346736 1
0.257585696826377 1
1.1681705822294 1
-0.0515965969870222 1
0.425459418301649 1
0.715703085280131 1
0.128708559981946 1
0.645886588868953 1
0.892247605911673 1
0.665900449970124 1
0.137585707957552 1
0.900502112916157 1
0.368040248806691 1
1.10445313878239 1
0.311867454272591 1
0.342325702112529 1
-0.12746701705059 1
0.394829411342525 1
0.885258179230062 1
0.85207122188683 1
0.54374040068264 1
-0.0460614947157786 1
-0.259993013120221 0
0.862941440912752 1
0.802402338883164 1
1.3640457906802 0
0.766302993534731 1
0.399466266656097 1
0.305049378743998 1
-0.555419513505822 0
0.520531866618184 1
0.408501805979206 1
-0.521088511433586 0
0.945560915303732 0
0.638917551458324 1
0.789633543278335 1
0.914366398394669 1
0.561130941890731 1
0.222195626125143 1
0.964806852905915 1
1.15026269785718 0
1.28347707159641 1
0.00143271130669835 1
0.3245316014786 1
0.95205825391691 1
0.231312817969988 1
0.647675947378125 1
-0.0782063240748577 1
0.544185752732404 1
0.821756557365215 1
0.468515021443844 1
0.500940666406702 1
0.457140358493945 1
0.270179142300431 1
0.499859515695592 1
0.646288056394492 1
-0.0583153997310305 1
0.0711085404657669 1
1.06679398393631 1
0.332618863560823 1
0.30113485837577 1
0.238084511488005 1
0.149154088238706 1
0.37044735630616 1
0.441163437694838 1
0.217859639895461 1
0.442016452664139 1
1.11999981801396 1
1.040277253313 1
0.332912648734999 1
0.840295695964271 1
0.655022815090517 1
0.520654626835267 1
0.0827180038537552 1
0.928184577644148 1
0.828381110330705 1
0.84802679745893 1
-0.224602049519745 1
0.927967269511674 1
-0.343422692143817 1
1.25521700870781 1
0.507592585175013 1
-0.342268633746561 1
0.788557014845061 1
0.962862687742721 1
0.73858238455699 1
0.363885152040701 1
0.703117184606406 1
0.161945241301526 1
1.11910058005591 0
1.17047555129634 1
0.134371370981367 1
0.761375705904442 1
1.17800620935055 0
0.419303217643114 1
0.927041484481001 1
0.526256573404866 1
1.1083996315468 1
1.14586714291636 0
1.10236803295284 1
0.498054092887596 1
0.447825316414758 1
0.621223075016298 1
0.614269212415131 1
-0.1470132673882 0
1.19298253310919 0
0.264280616954063 1
0.56093997578056 1
0.837536483481055 1
0.961458799690988 1
0.781421052617172 1
0.30696023883324 1
0.131238817628808 1
0.296761856913462 1
0.317877494319221 1
0.260622514058274 1
0.841028298149245 1
0.718909143609624 1
0.63142123516044 1
1.14956318290853 1
0.32227539470735 1
0.317984829312658 1
0.820005915159074 1
0.30004600209233 1
0.545935181943007 1
0.603764319793838 1
0.160925587551656 1
1.24060050624833 1
1.10035945030019 0
-0.254473377850254 1
-0.014626578757074 1
-0.0670902216850979 0
-0.115100952951141 1
0.2630113159752 1
0.757337123848378 1
1.28882793758803 0
0.631465121076612 1
0.945297231401425 1
0.180003973796356 1
1.10941934301986 1
0.329912889308226 1
0.32490592756136 1
0.204092697966088 1
0.0939703902676613 1
0.496464675820004 1
0.485647876079715 1
0.486775728565431 1
0.849394573636158 1
-0.349879464787236 0
0.905357958946361 1
0.682499154047667 1
0.804009658508227 1
-0.280938451695208 0
0.553130087548274 1
-0.0811151790239869 1
0.572103195931422 1
1.08885831231954 1
0.835733325045596 1
0.739083685910702 1
0.297346041595797 1
0.780184030636038 1
0.904080381910143 1
0.0212401199983576 1
1.00312076169331 1
0.258150975965843 1
0.377581035624087 1
0.728745691005759 1
-0.050513304595554 1
0.654971698350882 1
0.934882489587797 1
0.761448552286519 1
0.940509072001445 1
0.440503828760846 1
0.827936255434144 1
-0.246359879107132 0
-0.066397666554905 0
0.60949533791322 1
-0.4602074705125 1
0.530722498487707 1
0.921075461674063 1
0.839257038622857 1
0.173364425005069 1
0.307386305923238 1
0.880962776819864 1
1.18488975890642 1
0.781602929679155 1
1.11994117950244 1
0.560622210622908 1
0.601170518020327 1
0.415278839628723 1
0.863970413531036 1
0.181484037711724 1
-0.199287118095255 1
0.345783609483968 1
0.933484448828358 1
0.605153820350324 1
0.105213766110268 1
0.601634190065771 1
0.683439290604107 1
0.305822612939486 1
0.754242079751091 1
0.0199797871235762 1
0.626325861247082 1
0.240067770826917 1
0.810430559778722 1
0.367336134237445 1
0.342924535300781 1
0.187441397747641 1
0.544602076211196 1
0.192716651953528 1
1.08364192775488 1
-0.823740030494009 0
0.0492733654340734 1
1.12767936152649 1
0.294225417616007 1
0.74578386495563 1
1.05840294126513 1
0.296657218610111 1
0.406335225138912 1
0.369764374120437 1
1.12724511765857 0
0.945962482278414 1
0.421670635383564 1
0.282154652579528 1
0.431271750752117 1
0.445017929204639 1
0.580521107103403 1
1.57912537254961 0
0.60936561164788 1
0.848284025865325 1
-0.157443829235977 1
1.64631324815989 0
0.189535104665346 1
0.429372161075238 1
0.965198600605476 1
0.558083180580141 1
0.526332282260723 1
0.294804511067684 1
0.163348911673781 1
0.149052444192793 1
0.634113755072573 1
1.00342503315246 1
0.265549533702978 1
1.28755314613753 1
0.0727387317050556 1
-0.419065718129389 1
0.703106194880327 1
0.513291882097732 1
0.470570014664554 1
0.723767931603057 1
0.430787181578047 1
1.21456959622245 0
0.264119480344282 1
-0.148166501562515 1
0.074926886169802 1
0.387338791049154 1
-0.0144216375459752 1
0.217781401524794 1
0.858823979196789 1
0.505783187375987 1
0.250041014639519 1
-0.791838255479814 0
0.657135829846895 1
0.0782582074002015 1
0.738756370416049 1
0.362940416417745 1
0.33190670809654 1
0.434952140763464 1
1.26522133981894 1
-0.313277616810927 0
1.67925137421309 0
0.402357527864228 1
1.26804539121881 0
0.169633409316055 1
0.23420599800704 1
0.647988187674353 1
0.29945358280334 1
0.455397554237019 1
0.583412039516293 1
-0.438506805256388 1
0.884469907590667 1
1.1402046527136 1
0.748843783774867 1
0.480030096218248 1
0.79138507737794 1
0.0447375612408599 1
-0.76013615058881 0
0.644319704740022 1
-0.878778025389886 0
0.901635996268621 1
1.02867214806411 1
0.744139826172691 1
0.405649013796546 1
0.366022401183139 1
0.704592797652426 1
0.481901264248165 1
-0.368988580664037 1
1.11555327091681 1
0.594747875888727 1
0.741913004933547 1
1.01519469696787 1
0.755236335773345 1
0.391789553204976 1
1.55927542721986 0
0.574029574789938 1
1.26600184167621 0
0.73005557688859 1
0.0756664696244385 1
0.75788837058772 1
0.0412452678088043 1
0.806088602270317 1
1.26560932063275 0
0.655623848049028 1
1.14355767455865 0
-0.245108345383061 0
1.56147160873077 0
0.194393040608791 1
-0.0254932298506634 1
0.280256216218537 1
0.146420803228154 1
0.687422510402821 1
0.363974961526885 1
1.08861654485597 1
1.10624970385416 0
0.920564425421217 1
0.946265186261798 1
0.416609419105943 1
0.203250531771895 1
0.00140333593850661 1
0.543137666304601 1
0.894870038920884 1
0.744870215572169 1
-0.317836487670623 1
0.874541230395474 1
-0.26479121285889 0
0.0459378811865973 1
0.0574624506952918 1
0.601869461024568 1
0.0660103483660075 1
0.526610085738228 1
0.764813178485183 1
1.499801655417 0
1.42614083325492 0
0.315238100990248 1
0.628107840175415 1
0.364626738444252 1
-0.183140129832832 1
0.70724799923998 1
0.215200060358537 1
-0.684442581763317 0
0.66217150508231 1
0.471322054456151 1
0.692838951866603 1
-0.10509971731814 0
0.98730322334978 1
0.785504942010822 1
0.915593606216044 1
0.848951808327864 1
0.591313723219488 1
0.611567711994383 1
1.42319553930718 0
0.0760735106232001 1
0.388459410239241 1
0.613644414650905 1
0.0323555387826284 1
0.172373243917145 1
1.00000947796026 1
0.599242692585696 1
-0.0830147481628759 1
0.365460751676741 1
0.630531789705897 1
0.190090970265789 1
0.0949712653653662 1
0.67818295172024 1
0.946870023523575 1
0.264049322791173 1
0.816752274575033 1
0.30024978680208 1
0.472857523365803 1
-0.152018973394048 1
0.513061060543335 1
1.08227346636508 1
0.153978717854285 1
0.236060852069883 1
1.28856519407431 0
0.509687507370237 1
0.626944791055951 1
0.949777071331594 1
0.383826697316689 1
0.673466932776721 1
0.0983123613845833 1
0.565630889519948 1
1.25739732935784 1
0.248295333245013 1
0.739323100524624 1
0.695921954699154 1
-0.28732609858295 1
0.169215611378566 1
0.816342095377497 1
0.959452034004318 1
0.24298646958496 1
0.258766791120714 1
0.0601637982178111 1
1.06382565548712 1
0.151778005951197 1
0.684207619408585 1
0.671514745181337 1
0.333806453079297 1
0.794493581651837 1
0.242776153421996 1
0.0337184735133882 1
-0.310819345502151 0
0.633944388921069 1
-0.142931705924735 0
0.498613634053904 1
0.812479679255405 1
0.692150575188786 1
0.323729581941347 1
0.616226081599128 1
0.288679878124321 1
0.659783640779212 1
0.56341877151256 1
-0.000846951321573731 1
-0.202985233884785 1
-0.000980727532038065 0
0.414278305912004 1
1.02066739806844 1
0.365147590934289 1
-0.112785234573935 1
0.271333217591458 1
0.642505971318362 1
0.637652960007497 1
-0.191315434594312 1
0.594234582941096 1
-0.317384834291874 0
-0.132458542230092 1
1.25458459913619 1
0.459592098093097 1
0.280876271774129 1
0.588604846475153 1
0.0918733570358664 1
0.226974558940063 1
0.599819587459286 1
0.351311072003202 1
0.408830498186769 1
0.258704278337084 1
0.956355121749174 1
0.503846195326242 1
0.187858798053461 1
1.18772333392723 1
-0.659998010500633 0
0.443561460764531 1
0.660641404339731 1
0.791020956302247 1
0.452610045621223 1
0.994350673248756 1
0.262067845842693 1
0.46251281056772 1
-0.629379376059418 0
0.154870840417485 1
0.935932487713802 1
0.72792113148042 1
0.651969336826148 1
0.770246698278238 1
0.542922665945799 1
0.834128439521599 1
-0.254713231562011 1
0.465578613702249 1
0.509995801541482 1
0.437658123762546 1
1.08662955718946 0
-0.0866084067048989 1
0.0142814667669738 1
0.749348314341299 1
0.225370793113175 1
0.143944277292205 1
0.105832609911482 1
0.500378665768827 1
0.935971541111176 1
0.52423486961042 1
1.11013583131916 1
-0.136200111011629 0
-0.169700798880306 1
1.15927886331285 1
0.876750054975158 1
0.947971042418753 1
1.38027119688009 0
0.842748356563653 1
0.40121714465573 1
0.338832117910938 1
0.842364427862194 1
0.989876652121001 1
0.654201532277093 1
0.625362293021212 1
0.354917060010323 1
1.22493911579944 1
0.906033756115094 1
0.69964091958854 1
0.0747343763104344 1
0.027982805313392 0
0.528420750007187 1
0.148947615998841 1
0.456448095969562 1
0.38182453385002 1
1.88032488093787 0
0.635411795321682 1
0.0503673804128705 1
0.381542167418299 1
0.100812039985731 1
1.14946557331197 1
0.0712236672878629 1
-0.561788172351041 0
0.750473029108841 1
0.841848329451887 1
-0.290221054749652 1
0.561404811533188 1
0.655348144243703 1
0.719294675322328 1
0.834152730592144 1
0.730451141363873 1
0.157400736921348 1
1.04891493820433 1
0.363786486579882 1
0.215785551836912 1
0.410472046808144 1
0.582227508649295 1
1.14639783471488 1
0.53365851359114 1
0.246331553091529 1
0.129963389085008 1
1.09955299658219 1
-0.143134455606353 0
-0.0235288000634298 0
0.0098443517025084 1
0.488015686068026 1
0.185093568575975 1
0.181295577764356 1
0.395024376939796 1
0.517354812468936 1
1.15091891216059 0
0.773904521700763 1
0.672526604243205 1
0.547551518812416 1
0.204793922640775 1
0.710659082763493 1
0.324485261082664 1
0.259536311293461 1
0.669980237051971 1
1.46464240689333 0
0.250524545041158 1
0.0189297569696155 1
0.266276717961576 1
1.16325766205885 0
0.900604285213701 1
0.922582483198604 1
-0.131900795758977 1
0.0999795220014564 1
0.148241630722386 1
0.772462517138423 1
1.00102626525436 1
1.2505255068349 1
0.794976302831441 1
1.1763375456856 1
-0.0603012136347739 1
1.11877037294073 0
0.62414459444897 1
0.289388316841512 1
0.607552784119086 1
1.07858466063838 1
0.853702617813819 1
0.391265672057511 1
1.14625964958344 1
0.373652052677523 1
0.401627034561339 1
0.437480014841061 1
0.541706133750928 1
0.874188446153246 1
0.407069020252861 1
1.3225021103428 0
0.987929539707494 1
-0.186824206803044 1
0.660210401660521 1
0.808163663541709 1
0.769796656188848 1
-0.0291608394738303 1
0.0596619683033279 1
0.817544735614655 1
0.256459002221743 1
0.589815626953859 1
-0.136518545831119 0
0.5624166839159 1
0.842033995827254 1
0.103889628673108 1
0.378955894548036 1
0.116685943327559 1
1.00597843838664 1
0.0352918437056131 1
0.887973133565874 1
0.166853113031152 1
-0.00313826791572799 1
1.35133837169597 0
0.240513328897236 1
0.914414443618617 1
0.823957497178046 1
0.784890513331552 1
0.810889588695741 1
0.140305284215484 1
0.33514329221871 1
1.08642253693591 1
0.395571679130115 1
0.43103209234701 1
0.22924192977174 1
0.872369600990063 1
-0.259649175191013 0
0.653191697769306 1
0.558624854733308 1
0.811833372060805 1
0.591430800505712 1
0.140710592421923 1
0.619350443035324 1
0.802571770805701 1
-0.383679421967721 0
1.55940032522419 0
-0.0296176000782505 1
0.62987426340808 1
0.832619462521791 1
0.845611554531707 1
0.237792490579449 1
0.810929018929293 1
1.23223345554629 0
0.427078751380238 1
1.0277904076492 1
1.46933236100844 0
0.130743730512602 1
0.335084772534394 1
1.56802225900214 0
0.529228108220503 1
-0.132251155370631 1
0.889117368004016 1
0.777113454894869 1
0.640542526257955 1
0.637382778931792 1
0.24896688669874 1
0.890975229293496 1
1.30482117968621 1
0.444839403106294 1
0.246246308464378 1
0.724075624139108 1
0.255951252259416 1
1.02679832533229 1
-0.285772844896135 1
0.231267446088596 1
0.361883408574678 1
0.0857190673028629 1
0.59534765552041 1
0.480608951492351 1
0.712625568087186 1
0.205446688865705 1
1.02088573399788 1
0.486988308895917 1
0.403117570102672 1
0.749755849196135 1
0.606586883251338 1
0.707465263608052 1
0.0622480535991299 1
0.866399984542406 1
-0.263987743394787 1
0.561485233002105 1
-0.109520259795371 1
0.674643810375607 1
1.0137995597497 1
0.419823526527541 1
1.42385055602213 0
0.384181905651782 1
0.556853143197409 1
0.99241925328308 1
0.558181480863098 1
0.0471860313741323 1
0.208494706313567 1
0.459663170015893 1
0.647394077204557 1
-0.236161850698177 0
-0.18527768959723 1
0.315637725873871 1
0.294316093686991 1
0.00573084070306759 1
0.421668101120245 1
0.858036780484854 1
0.987482136732482 1
-0.642544129381122 0
1.08972907604381 1
0.910716906283161 1
0.806341843243374 1
0.265838828694613 1
0.661411038308592 1
0.51425646204263 1
0.736399322746083 1
-0.0228584060050201 1
0.962331708345546 1
0.66162975792963 1
1.04884125664604 1
0.494218558716563 1
0.90465518335908 1
1.08926390634073 1
0.481326148519976 1
1.12846062454898 1
0.816361643649335 1
-0.243189307054106 1
1.35024504372392 0
0.396830732545265 1
0.45675092840427 1
0.76932830339196 1
0.723428381690901 1
0.503844499828569 1
0.493355985131097 1
-0.072794857185649 1
0.840950136238481 1
0.28912130617135 1
0.843837183711975 1
0.882924232479429 1
0.708650573801247 1
-0.328370524145378 0
0.405440740450167 1
0.240084547501661 1
0.572267451943801 1
-0.113030657865618 0
0.857583614712607 1
0.704785592513127 1
0.628486479735605 1
0.246861585913216 1
0.126407721439604 1
1.00536076607093 1
0.985087134450807 1
0.93091320921916 1
0.786710125986193 1
0.454672917003312 1
0.381938001249322 1
0.608798616789735 1
1.03980537462887 1
0.236380528082209 1
-0.364686021269764 0
0.891100038568608 1
0.78891561310457 1
0.229916821958394 1
0.732756750310768 1
0.530085664426688 1
0.772458794160201 1
0.372638118646593 1
1.02760468788692 0
0.83230209858803 1
-0.419841916590566 0
0.426748317466038 1
0.203676703928696 1
0.604435061197816 1
-0.546450526373773 0
-0.315516562471812 1
0.288087878737816 1
0.110167606316779 1
0.915540599505364 1
0.862241986168698 1
-0.346368675568062 0
-0.234780072560576 1
0.1368356065143 1
0.0955365705712257 1
0.649500008801868 1
1.47375430164629 0
0.316466965015624 1
-0.173999347004975 1
0.482857448662481 1
0.493468143609043 1
0.447507431459114 1
1.33390613556147 0
0.275580239092789 1
0.381015506549789 1
0.804596503802805 1
0.061996481227635 1
0.928441715926128 1
0.28858983352291 1
0.483020824561801 1
0.546955420409974 1
0.257820814152328 1
0.972599175305341 1
0.661921765482031 1
0.527699136621542 1
0.673983926227952 1
0.189657103056451 1
0.425515839639109 1
0.593315889458288 1
-0.156959187780022 1
0.711542282271915 1
1.19034749243561 0
0.0890652038005397 1
0.246926404977075 1
0.532682187479599 1
0.749929504993191 1
1.17831055445354 1
0.203478216378159 1
-0.451806444292238 1
1.15588436990044 1
0.527291970340415 1
0.331142166981271 1
0.271831761011943 1
0.224719535292296 1
0.284554872095991 1
0.257526952863802 1
0.601120330214691 1
1.34989268577706 0
0.665387498118939 1
1.2416661471706 1
0.194824117746178 1
-0.199800552761823 1
0.583173432884618 1
0.0635025459102581 1
0.831702652154562 1
0.371936575124181 1
0.176287589580803 1
0.931294166144079 1
0.298015677997619 1
-0.0752411875966813 1
0.483932520861668 1
0.59817608953039 1
0.495286049943519 1
0.363197216212478 1
-0.310111125618976 0
0.309555721363254 1
0.892190865443693 1
0.285074403803446 1
0.00129017850857338 1
0.281189068725135 1
0.706003805800924 1
0.356575724686176 1
1.01863127314904 1
1.21761475507053 1
1.23244485093047 0
0.671828448637206 1
0.389325163419557 1
0.810436056176456 1
0.443023044634682 1
0.713081615055506 1
0.471932763467304 1
0.227674973183399 1
0.156416777237513 1
0.806361163546079 1
0.794406292135262 1
0.567000031025907 1
0.843181698763997 1
0.398359278180634 1
0.420695825029781 1
-0.150763318021141 1
0.637979261586167 1
0.328526006520809 1
0.51290905248203 1
0.912941135348522 1
1.05283677815244 0
0.741591215113674 1
1.09101227629618 1
-0.207144599093007 1
1.23883256420345 0
0.710692510143999 1
-0.0284144550145986 1
0.80044629158003 1
1.12905220274444 1
0.366530505774786 1
-0.139844854879718 1
0.719241330943153 1
1.45584122745868 0
1.34938502170583 1
0.679024517083706 1
0.0448291939202879 1
0.187210066842929 1
1.32396807301464 1
0.222663141486971 1
1.02166907189303 1
-0.112865376012739 1
0.697472724756499 1
0.463236850300807 1
0.125914141412524 1
0.652897890032731 1
1.01022147548757 0
0.527445007374175 1
0.797731710025535 1
0.365918193776595 1
1.06949504958447 1
0.327063770961799 1
0.298952343135431 1
0.206676556142155 1
0.0804647089785605 1
0.555610797904784 1
0.838948498496532 1
0.24494588482399 1
0.190922974776198 1
1.55851277516837 0
1.174589767687 1
1.02789636970197 0
1.2887169420436 1
0.305589763170983 1
1.25709905897266 0
1.01987779821762 1
-0.223738861655641 1
0.374132189107091 1
0.951940275245533 1
0.508952939551079 1
0.461124375810865 1
0.894214067520689 1
0.175162746914192 1
0.553131304063697 1
1.56712863114597 0
1.01196166053114 1
0.25776908924065 1
0.893870093525002 1
0.0068183395757862 1
0.502042964128752 1
0.919302351576712 1
0.340375600756432 1
0.376851802529722 1
0.458982294322395 1
0.872029564983252 1
-0.179495712889001 1
0.998774580847296 1
0.41771453474367 1
0.554539372337271 1
0.817778466788109 1
0.353089784911347 1
0.647929992312282 1
0.0698773812681391 1
0.982975475182553 0
0.353535998827748 1
0.503715408892395 1
1.03436315560091 1
0.0186010447626503 1
0.729096074673026 1
0.514860142557277 1
1.8457200280331 0
0.778651836214202 1
0.222487142259099 1
1.58870847368187 0
0.715852195101567 1
-0.452697095064877 0
0.636630827073739 1
0.982454236847313 1
0.00625291333685107 1
0.339468619054722 1
0.585002501067254 1
0.37515393352309 1
0.903993829211063 1
-0.230138870876397 0
0.213458686662305 1
0.599188323461493 1
0.72528925894713 1
1.36399232123147 0
0.029492091271224 1
0.530584727948684 1
0.33412330333352 1
1.13393099055254 1
1.03010704541608 1
1.08900045491566 1
1.41898887960584 0
0.327104502068937 1
0.82933989506577 1
0.969154125292134 1
0.706134563569679 1
0.410426649752254 1
0.815376163071665 1
-0.428533151595649 0
0.4120701270018 1
1.27434023025315 0
0.899255461181759 1
0.334510769609896 1
0.679628182728748 1
2.09800788937245 0
0.337258268598696 1
0.687673368700803 1
0.256068638008785 1
0.339417571283763 1
-0.14391445161214 1
0.229281092360047 1
0.588731402510078 1
0.829146118486676 1
0.940399648455292 1
-0.00357623973440781 1
0.521201498082747 1
0.295590474957056 1
0.328304605673974 1
0.212546021185817 1
0.529876860576316 1
0.556615065621347 1
-0.0534380155793544 0
0.98170013927343 1
0.4596213000495 1
0.128587246937728 1
1.29692431109669 0
-0.301090976507443 1
1.20295808863477 1
0.656294693813357 1
0.286518377532214 1
-0.753405961830528 0
0.397869043979877 1
0.0500692736614182 1
0.387773683034589 1
-0.522402519972573 0
0.021514603325213 1
0.144808450952138 1
-0.0570661608892075 1
0.616309712154114 1
1.41252195777249 0
0.627752100116147 1
0.0393597303679847 1
0.453310750153914 1
0.886566372072342 1
0.491802072114134 1
0.55774227941097 1
-0.408046969340013 0
0.891013717515046 1
0.222177933339981 1
0.971441842916558 1
-0.13813713285526 1
0.395862435707046 1
0.20756532220448 1
1.33931310576041 1
-0.437151692771164 1
0.734129134503277 1
0.410270059714301 1
0.32719817823239 1
0.307934567088547 1
0.342065680274924 1
0.494080321579205 1
0.419503168649015 1
0.452519525867157 1
0.595813604151355 1
0.624229875257059 1
0.452899555084002 1
0.503414277563557 1
0.37634985533616 1
0.399546850035797 1
0.885402523607593 1
0.205319124737643 1
0.278133817744968 1
0.529514227307153 1
-0.547198478701276 1
0.185651226977752 1
-0.0850509596048303 1
0.0632077199237956 1
-0.287230049581878 0
0.441045783510529 1
-0.242458466030696 1
0.0428645458645522 1
1.03361299142897 1
-0.259180872642432 1
0.415241781185989 1
0.297927898612162 1
0.671865839055401 1
0.64973035548943 1
0.127213225721417 1
1.07457886558753 1
0.335140010002478 1
0.548244475747775 1
-0.288596900018858 1
0.678388123270314 1
0.317162134498633 1
0.599536870407064 1
0.725030192261204 1
0.0288293648615735 1
0.423611138444123 1
-0.29515738759612 1
0.0396658489306546 1
0.640429019907743 1
0.546982082386728 1
0.000204492566080017 1
0.635484232025806 1
0.742173640311125 1
0.866776211682769 1
1.23024396460489 1
-0.204779370864536 1
0.411078033952041 1
0.0381679756014741 1
0.0881339969865717 1
1.0988226734263 0
-0.193612911353192 0
0.126077682390305 1
0.237162846705023 1
-0.694800795646656 0
1.28528515943213 0
0.930244714984967 1
0.138957610762077 1
0.206070390791412 1
-0.443649978061478 0
0.689499868193672 1
0.996136302894916 1
0.521814357057623 1
1.23772768471618 1
0.198969316174562 1
1.0422312294337 1
-0.0319982806307246 1
1.04999915235096 1
0.500663193545125 1
0.0775447826583553 1
1.08451572663148 1
0.757992322294132 1
0.440470168415572 1
-0.172466645745222 1
0.633605331210229 1
0.661791590482933 1
0.189792484994829 1
0.718506454376677 1
0.50069312015748 1
-0.171813061939213 1
0.720379927647091 1
1.05932320481286 1
0.25064114022527 1
0.494760238626419 1
0.0938503909426406 1
-0.409469904898646 0
0.918920495186129 1
1.1410390843215 1
0.155880180417666 1
0.724243786292398 1
0.49012583101648 1
-0.11475963463664 1
1.19492864840432 0
-0.424610070014364 0
-0.200261441235296 0
-0.429181773082686 0
-0.441118670979923 0
0.467389992306323 1
0.95402473706214 1
0.669553116102432 1
0.476335569996418 1
0.200275649830639 1
0.227167736755901 1
0.934635435805565 1
0.243802013817509 1
0.284042312757453 1
0.373458269361005 1
0.708414506807887 1
0.865423218448854 1
0.543961983161365 1
1.63892493471504 1
1.0095191842788 1
0.487222773232102 1
0.889373677026987 1
0.85006929805119 1
0.337973044202667 1
-0.0239783989821895 1
0.543720804634558 1
0.300901532311107 1
0.440212186289642 1
0.819325465102778 1
0.151429608206915 1
0.7778236384256 1
-0.0686514990460377 1
0.369088866686149 1
0.0393874622337407 1
0.429453071756765 1
0.77789333022745 1
-0.521276794862499 0
0.574826674704001 1
0.979990444301837 1
0.827003531343776 1
0.885788998052973 1
0.175140875284088 1
0.594027512729223 1
0.0287269668052473 1
0.846624839710308 1
0.222532335750731 1
0.419006468259653 1
0.369087556820544 1
0.658842976872182 1
-0.0829848973073091 1
0.345465823494322 1
-0.079815964953896 0
0.971893231319168 1
0.718253154802721 1
0.609423445023062 1
0.783559919626553 1
-0.0870753441109973 1
0.696957713550629 1
1.01044830181628 0
1.07456231459511 1
0.720226899777196 1
-0.172525262798047 1
0.398497917374667 1
-0.0509656722031365 1
0.463933583162549 1
1.09230012162482 1
1.04790684106525 0
1.35069603426889 0
0.534208975428227 1
0.618396045889587 1
0.309644404347143 1
0.616713301860993 1
0.846815492459525 1
0.749296736609548 1
0.0402358786933129 1
0.189291769005148 1
-0.275560464337885 1
1.085515706423 1
-0.191854177920708 0
0.712634481087502 1
0.659540982908371 1
0.866026099271245 1
0.191284175783902 1
0.28694201921683 1
0.641062075193362 1
0.73778736508983 1
0.563888714238805 1
0.118043949580432 1
0.723228020360437 1
0.418021660527566 1
0.115470370388918 1
0.475574091985929 1
0.386249962016645 1
0.521474415612244 1
-0.0429466646065522 1
0.410818119826685 1
0.183185274391864 1
0.503109515337103 1
0.987728351530646 1
0.630913922606773 1
-0.580280230026562 0
0.327322956492321 1
0.0743237233486259 1
-0.279485548801216 1
0.247670674642196 1
0.560085340804294 1
0.423554619495182 1
0.659056662229082 1
1.2461890907642 1
0.958641416107066 1
0.346687779146342 1
0.0920203621382479 1
0.514206239829206 1
0.235285957470859 1
0.450534747947397 1
0.619945771974422 1
1.19932841307261 1
0.635217618258912 1
0.870333296040445 1
0.111011834674878 1
0.645484484825438 1
0.644715686071031 1
-0.403175754863363 0
-0.0831947991065978 1
1.18230187646197 0
0.544328128328387 1
0.421157028809734 1
0.517947210293315 1
0.43673039259946 1
0.411353310323093 1
0.886774342576905 1
-0.563050804358901 0
1.49502000492709 0
0.303790616849929 1
-0.0639680982183026 1
0.258125154447821 1
0.929780028315424 1
-0.311227468330187 1
0.484962637827023 1
0.632828411153709 1
1.12936652526243 1
0.0649555612260219 1
0.521969491191782 1
0.726810819147742 1
0.319210248003303 1
0.593626566743855 1
0.60571399191433 1
-0.157303379572212 0
0.728132438241937 1
0.392366766285252 1
1.15419698510337 1
0.852235110717416 1
0.751410020770539 1
1.0830700828834 0
0.844751489694925 1
1.7204537415018 0
0.549983586623975 1
0.419864786803946 1
0.828144589397933 1
0.839404840103493 1
-0.0375891542348193 1
0.252860790118933 1
0.846748289097126 1
0.105139865074962 1
0.293235794468975 1
1.05118847942693 1
0.427132278450668 1
0.827266389491152 1
1.04198260527636 1
0.461181154955403 1
0.92691749168643 1
0.229031862853976 1
1.3313853293339 0
1.20658907704186 1
0.963582913834961 1
-0.741572737020392 0
-0.40033832218421 0
0.868881108862004 1
0.421781291777856 1
0.508867225294488 1
0.441614819847891 1
0.428148879954712 1
-0.052746214969532 1
0.431700302051046 1
-0.231051286007066 1
0.590700679798222 1
0.904600342161063 1
-0.289116648687139 0
0.00208689022776058 1
0.329593991709081 1
0.730160747499591 1
0.912081433672274 1
0.210011011866365 1
0.651962095480645 1
0.238569670987082 1
1.01732494960933 1
0.239352761488363 1
-0.234897289688252 1
1.39371463052729 0
0.418428113966271 1
0.489187919494226 1
0.109994534780792 1
0.569118990492 1
1.07074043600152 1
0.604253224919541 1
0.573515201746752 1
0.978409437204888 0
0.72726997136325 1
0.82163530478701 1
0.41990867836385 1
0.531608540761176 1
-0.248460279614822 0
0.977897410367023 0
0.587508359259144 1
-0.0403517450025993 1
0.256873351148822 1
-0.0299263139786208 1
0.510654458690996 1
1.10159179075817 1
0.916554305390945 1
0.027590892329429 1
0.511262797561471 1
0.102323228630038 1
0.210257794543778 1
0.560072198284263 1
0.588763637809181 1
0.395977901505528 1
1.09929143686512 1
0.730323922931232 1
1.18910499467935 0
1.29684197455787 0
0.69989328297413 1
0.718945164821359 1
0.369978436679881 1
0.622305814762338 1
0.551335801594024 1
0.771771235338896 1
-0.303793773974082 0
0.647796156290784 1
0.294458178217076 1
0.45649393144145 1
0.725391280507984 1
0.860300716195891 1
0.42094849301789 1
0.620361544917667 1
0.674994033570675 1
0.701812518294245 1
0.458183675782927 1
0.215617664710847 1
1.13214591816408 0
0.521214674807811 1
-0.265650202098142 1
0.426453972676929 1
0.593383507525566 1
1.39435492792569 0
0.685868180809551 1
-0.325855280712709 0
1.14608587183247 1
0.0441977102233537 1
-0.0340832375713236 1
1.21327059913738 1
0.337763204539664 1
0.608662923364436 1
0.363959997636408 1
0.0844754718577556 1
0.525529768543925 1
0.743744364356573 1
0.122002778267976 1
1.28240067786532 1
0.590267535861959 1
0.269607181668233 1
1.29195950720669 1
-0.0154281424286632 1
1.16620672103221 1
0.406152676466633 1
-0.15851878460122 0
0.593063726713217 1
-0.341600602395592 0
0.519502884369709 1
1.50599872646471 0
0.29197862417394 1
0.808232406014872 1
0.577436831696804 1
0.978083998145883 1
0.666074586266089 1
-0.0165954648072982 1
0.381882651015601 1
0.567714018035228 1
0.518734784924063 1
0.301162899159944 1
0.390563651211627 1
0.339116595371924 1
0.479649267280279 1
0.236532698148836 1
-0.0556746798150287 1
0.862989249069614 1
0.262252093618547 1
0.636741574119561 1
0.663776001680949 1
0.118604779155389 1
1.15956978021108 1
0.5564264119781 1
0.0872480384432146 1
0.336845465339858 1
0.462584902351065 1
0.925028945817767 1
0.773752921429556 1
1.63996794381426 0
0.102850283340149 1
0.699388554366545 1
0.813694043220614 1
0.989975602535536 1
0.246172698810316 1
0.440761969686131 1
-0.312437071962543 0
0.804375306721814 1
1.05829100165755 1
0.846693592051065 1
0.470587115149827 1
0.966211117709062 1
0.385918307685976 1
0.0293942318406856 1
1.10088073976561 0
-0.209664797273878 0
0.676930577977793 1
0.538131076036197 1
0.528443930312892 1
0.343855340654088 1
0.600108548220911 1
-0.00584507294169098 1
0.443688438662756 1
-0.267740648534969 0
0.852946368922014 1
-0.630346068346389 0
-0.0267842197677492 1
0.910273577939215 1
0.15038011367419 1
-0.203203269705392 0
0.854747571247027 1
0.69561038300456 1
0.890820160340483 1
0.462682209540374 1
0.613678706009974 1
1.01315445094485 0
0.0639872127987271 1
0.369109015367303 1
0.959321365526607 1
1.31812667008048 0
0.30299937709599 1
0.319097532000941 1
0.224801761528501 1
0.385517138576636 1
0.32489183174845 1
0.397601187005011 1
0.846173062746399 1
0.0261655554032674 1
0.17383090547745 1
0.455404485793441 1
-0.0411141549880177 1
0.0878252013228926 0
1.18888998440276 0
0.997460104187198 0
0.703945325572983 1
0.170037525947516 1
-0.010242144503327 1
0.66987825096354 1
0.361211158196425 1
0.815652839847364 1
0.0633311923984203 1
1.02170438005355 1
0.560028962582208 1
-0.0807080465003425 1
-0.270837457081623 1
0.847743894853543 1
0.184893305520821 1
0.568229325169104 1
0.472311610522886 1
0.553666828508079 1
0.700805602142236 1
0.285870222738936 1
0.83060133954286 1
0.944764789150328 1
1.1666076027127 1
0.405166029790285 1
-0.557594320988142 0
0.405602374254925 1
0.654097539191065 1
0.460602588882397 1
0.871728864510968 1
0.415087412356836 1
0.730517255242078 1
1.05202804903519 1
0.364297446732347 1
0.370688603672757 1
0.568069391020181 1
0.591666291077284 1
1.0792503320347 1
0.386873565051383 1
0.415996663186088 1
0.282564124505009 1
1.07811552158248 0
-0.00796986109097064 1
0.450940871557218 1
0.148423837441664 1
0.698584883065908 1
0.763976826624344 1
0.316275066285675 1
0.0570550422393482 1
1.00828830848828 1
1.1994974639428 1
0.500828337806858 1
-0.377613227454497 1
0.0343007302648539 1
0.5963319475425 1
0.920221779559207 1
0.540898009215947 1
-0.312155731271661 1
-0.473883428337706 1
0.410702423690521 1
0.400093517402212 1
0.0516302759332102 1
0.668505052377754 1
0.874043320620394 1
0.814388708462528 1
0.385200504512053 1
0.0913507573510794 1
1.07003636877685 1
0.777747461809543 1
0.236617873203888 1
0.974456218728799 1
0.723523000668698 1
1.02540885561455 1
1.18228824969696 1
0.925221621477331 1
0.971566016425803 1
-0.213520510406291 1
0.579984294056823 1
0.36108498021916 1
-0.117725116951088 1
0.95529599893122 1
0.131790450869339 1
0.759857523139252 1
0.200905314210819 1
0.559242070866167 1
0.0117789758436799 1
0.833931999864493 1
0.440918540306663 1
0.474016079710997 1
0.417793539095258 1
0.409478777128058 1
1.22512935671929 1
0.0467438889537714 1
-0.0318830709906429 1
0.540366929575034 1
0.132005518603182 1
0.379652978799164 1
0.606360010959292 1
1.41692368315175 0
1.76823941370173 0
0.662647793688934 1
0.635629424593555 1
-0.158097558112578 0
1.24415301912004 1
0.101603654469566 1
0.723611964125162 1
0.402834040423623 1
0.632577961648408 1
0.321632455627531 1
0.657427084019504 1
1.51562603556114 0
-0.497386377507652 0
1.08707643702947 1
0.838367831262183 1
0.768609089751895 1
0.608574267057224 1
-0.0569756782795131 1
0.649126729588439 1
0.115911908511674 1
-0.050876334300635 1
0.616160010016976 1
0.0307290484813955 1
0.396832283187371 1
-0.349686507429458 1
0.923098182385104 1
0.0765302915202089 1
0.35306337084447 1
0.669438600176183 1
0.277262460562208 1
1.1040021813021 0
0.545143095398802 1
0.395153054771933 1
0.298728241090661 1
1.42942348556461 0
-0.0279231217476779 1
0.241937416286305 1
0.341642151933642 1
0.538121533664035 1
0.250998588975732 1
0.893662109304381 1
-0.0794249279662726 1
0.325556636331714 1
0.465309243432548 1
0.696117933126241 1
0.824394479095108 1
0.629468150199072 1
-0.117489182012191 1
-0.213702015885325 1
0.205870918301358 1
-0.190516904511888 0
0.299846855683066 1
0.764359969013393 1
-0.425748472637342 0
1.0966074162409 1
0.935437052101531 1
0.158971762386847 1
0.46388922061248 1
0.293124098783425 1
-0.311563051359799 0
0.0603377156576014 1
0.222440635374787 1
0.499547489955536 1
1.02514470909148 1
0.763718580639278 1
1.04136136541901 1
1.43800466953265 0
0.361581935564984 1
1.15351833023493 1
0.857666412940741 1
0.6020740495037 1
-0.00448537521793907 1
-0.1920429650559 0
1.29832168206179 0
-0.0285829852379947 1
0.871241587304215 1
0.346741405430933 1
0.458756036363246 1
0.691384170490176 1
-0.0750401258937836 1
0.798750691674451 1
0.495581724444535 1
0.161931913387859 1
0.443617128225273 1
0.168091479579932 1
0.657561857363338 1
0.0667913839287508 1
1.12255478516171 1
0.779577756212054 1
-0.362581788878515 0
0.468887978862773 1
-0.135651973893962 1
0.860327106263278 1
0.665813189097468 1
0.744503807303419 1
0.191030223492959 1
-0.15875030183789 0
0.00390680331686172 1
0.226530212684374 1
1.06917130744729 0
1.42789716214961 1
0.685555394020921 1
0.42872665287347 1
0.462169454154947 1
0.988444754599067 1
1.20272818989704 0
0.242034428376758 1
0.563313256050882 1
-0.174307512966469 1
0.174006320943997 1
0.215116716746834 1
0.016191578866927 1
0.233974985470515 1
0.927703583173714 1
0.77297184225704 1
0.547705203875779 1
0.556213871136351 1
0.699341833633852 1
0.621680812409624 1
1.04112999484575 1
0.199206988743798 1
0.281565528873859 1
0.784638411081666 1
0.181332991909439 1
0.930702826805554 1
-0.00487760709968396 1
1.12661734094178 1
0.420584976594094 1
0.878426095735712 1
1.34939563353811 1
0.511891159385175 1
0.791761991853605 1
0.499239720107507 1
0.728957759169671 1
0.73780225225425 1
0.635301434062067 1
0.177782470415794 1
-0.0102653003155391 1
1.04130778748325 1
-0.467360856380362 0
0.932106630373216 1
0.872236935830379 1
0.0814642423885766 1
0.975809798041689 1
0.213242559197017 1
-0.675969049376131 0
0.418487532513083 1
0.122875832544453 1
0.876774924282704 1
0.130277921069721 1
0.0448349457105605 1
0.719619250549502 1
0.148699787225223 1
0.914809339513457 1
0.511122029894648 1
1.0104367331458 1
0.461071904996839 1
0.763793645741383 1
-0.531773255623793 0
-0.389005321703262 0
-0.0240267656970047 1
-0.123489401528805 0
-0.164221912803905 1
0.818560865051202 1
0.697994619007014 1
0.636593672998139 1
0.813413981720107 1
0.245018619343828 1
0.741721901070642 1
0.508497330144256 1
0.406742136198947 1
0.115453899338683 1
-0.105545206450086 1
0.907284663393286 0
0.414629688909604 1
-0.31558764793311 0
0.15987981027147 1
0.688487333492784 1
0.747592639091669 1
-0.0635588964814302 1
0.710062484494852 1
1.23825326147214 1
0.789603687428813 1
0.793214380260947 1
0.387036603884084 1
0.377958717561275 1
0.92027524147004 1
0.367097265453934 1
0.583146472609246 1
-0.00222296086725614 1
0.714723037401359 1
0.554495189275506 1
0.211512204258054 1
0.491287798478559 1
0.456841088445912 1
0.537470818633523 1
-0.157338700832074 1
0.024755633418625 1
-0.00862686132246675 1
0.381425038740293 1
0.979345399989279 1
-0.0886126704219188 1
0.863401487673961 1
0.136655764339482 1
-0.132992845282973 0
1.17117464477074 1
0.33750295457744 1
-0.147645663381206 1
0.242278983914541 1
0.697285004013863 1
1.07164192036018 1
0.373478623536563 1
-0.240706488878755 0
0.492721851723411 1
0.0601417972761997 1
0.237676417682748 1
0.631369727878074 1
1.61751525023833 0
0.328109999665686 1
0.15657166530581 1
1.18647596629734 1
0.415057599510185 1
0.394693670164977 1
-0.0619383626425831 1
0.346073747456203 1
0.907565977164632 1
0.677989959189135 1
0.603286878902021 1
0.5364928430438 1
-0.173314685141491 1
0.337868244593854 1
1.07018670338726 1
1.29010744395408 1
0.420218951061111 1
1.59689807840815 0
0.725196466813799 1
1.18719217966774 1
0.346660889059089 1
0.364999933344668 1
0.189501979056748 1
0.791946007094312 1
-0.400217916763349 1
0.632204745136735 1
-0.117455188876275 1
0.252212305204181 1
0.726483258732996 1
1.19564661257061 1
0.366158268783136 1
0.414151577889266 1
0.778031763572483 1
0.394708556656598 1
0.9797846239662 1
0.797737976056163 1
0.473814142695275 1
0.959695283100891 1
1.15126158603797 1
0.663319008926267 1
0.292963304651733 1
0.617235000865533 1
0.357468918691827 1
1.40534430926608 0
0.374232907957801 1
0.832128512083326 1
0.784726456811459 1
0.116891091048484 1
-0.257640109165916 1
0.322658018634653 1
1.15746451089584 0
0.873441699388679 1
0.688771077639921 1
0.797819325465187 1
0.106384322252555 1
0.958186057298377 1
0.263126547711284 1
0.316907810293207 1
1.54422496588445 0
1.08655607509568 1
0.320202443946071 1
1.39790002839182 0
0.570758219031753 1
1.29759187385891 1
0.693297042854664 1
0.363766095778527 1
0.470581454694666 1
1.20788972362883 1
0.853819010228487 1
-0.386014613985434 1
0.964306971887367 1
0.013450070036954 1
0.623322125693313 1
-0.00867115228459971 1
0.621650611129732 1
0.552493394332727 1
0.919595888925719 1
0.2647421101918 1
0.521942545570772 1
0.738913608981731 1
0.290039614404271 1
0.0522876734039453 1
1.01079843315569 1
0.561591382444735 1
0.7669333085004 1
-0.0679930222013259 0
0.249968813312977 1
0.64176337526186 1
0.520694148191912 1
1.01679216438052 1
-0.364836686020808 1
0.800673368947139 1
1.53538941863837 0
0.93383507839768 1
0.961906864061851 1
-0.551553113493102 0
0.65292566366288 1
1.0792322884144 1
-0.170341977124853 1
0.36142115152435 1
0.506050440462428 1
0.499269648272245 1
-0.00140905711710916 1
1.03518758176026 1
0.224425726334757 1
0.641602219680395 1
1.68632078438179 1
0.463814223367558 1
-0.00715042609555586 1
0.209207207482189 1
0.284182202898034 1
0.168044903773952 1
0.282081302957221 1
-0.336164429302923 0
0.616127389489383 1
-0.162070558912988 1
0.954523793711921 1
0.963833183759598 1
0.937939605966079 0
0.451999283491763 1
0.607010696482099 1
0.713799488836039 1
1.29360121373868 1
0.771090376533189 1
0.186495666758925 1
0.274906092361757 1
0.444711845651525 1
1.23313058557975 0
0.0706488180531862 1
0.294618665737929 1
-0.105115031943555 1
0.305863816931123 1
0.337774395648478 1
0.451284943084616 1
-0.374035745357511 1
0.103838953198652 1
0.418272100283772 1
0.679109909675877 1
0.489532927002234 1
0.182575915984753 1
-0.148992399042083 1
-0.248440055149702 1
0.34161562701398 1
0.330897411585227 1
0.511948336136533 1
0.50783851578727 1
0.70413753956026 1
-0.035458466722737 1
1.52227916387855 0
0.0897969595607589 1
0.186461299668433 1
0.765377365303346 1
0.84371589984181 1
-0.0679704975293755 1
0.272525889715742 1
0.325710643295494 1
0.495332267306673 1
0.53504033348089 1
0.0968843832556218 1
0.0568677199636833 1
0.674760111054694 1
0.172641484174685 1
0.173783154919443 1
0.181388853547805 1
0.187199812887723 1
0.0147391528182446 1
0.945826553309965 1
0.718185969276869 1
0.139691616502166 1
0.642304499121327 1
0.661599179186405 1
0.0137544072133749 1
0.181007799093384 1
0.607916400028791 1
0.27332387059091 1
0.577596809090903 1
0.33112455962301 1
0.23942271499619 1
0.235973948611554 1
1.07859594320536 0
0.260433758988905 1
0.803599256427046 1
0.20186364319404 1
0.509094385724299 1
1.07089582621118 0
0.731616319001597 1
1.09357580194602 1
1.385305136903 0
0.586407315481766 1
0.500174771819047 1
0.653740123731477 1
0.13077754900902 1
0.394768363742679 1
0.405255163142302 1
0.307268516504698 1
0.46951006483999 1
0.884373151517132 0
0.748043692625085 1
0.241802888516546 1
0.500512979858004 1
0.209554505874941 1
0.610503333008514 1
0.0979232756515672 1
0.602538846015574 1
0.502932707980463 1
0.26187118304115 1
0.256482580851255 1
0.745517122289554 1
0.32421940173165 1
1.36621521258779 0
0.30914259543681 1
0.923029082007144 1
-0.32429177512305 1
1.2563453134734 1
0.462522090129316 1
0.500134674968737 1
1.28450245178254 1
0.221655867972229 1
0.53884815686077 1
-0.047519810176819 1
0.604730472863836 1
0.319829918565588 1
0.411565255268699 1
0.130318854816026 1
0.431309004717503 1
0.784652862870652 1
0.282402614226062 1
0.731383798106753 1
0.504387473338618 1
0.505673564824469 1
0.0294946742633367 1
0.856793231873546 1
0.966639410248265 1
1.55612800461895 1
0.658949721423491 1
1.01124161151786 1
-0.524173392303574 0
0.157454838757674 1
0.0575108198724175 1
1.65255984151884 1
1.07850246071336 1
0.279576434607834 1
0.580796663270018 1
-0.415542627103117 0
0.178213600631841 1
0.472456452276168 1
0.546827248815949 1
0.485498080578326 1
0.410361801272548 1
0.88771732070032 1
0.39385470559395 1
0.151154706043329 1
0.853691931217027 1
-0.193402916147118 1
-0.148303596407913 0
0.550660206947396 1
0.446184023289276 1
0.269544733895613 1
0.997343823891813 1
1.27007855747543 0
0.375360178473246 1
0.97692708623364 1
-0.313721568197008 1
0.0936961926140171 1
0.291303314769498 1
0.429151066052114 1
0.885463354553153 1
0.886054240703994 1
0.32626275137046 1
0.840136091577419 1
0.0440499357848343 1
0.275184013457536 1
1.19124426864321 0
-0.0208747724870979 1
1.02609008456368 1
0.772499872774825 1
-0.235620619146545 1
1.07036065618425 1
0.467724382466884 1
0.0201561919344161 1
0.324372789196813 1
0.314891126104036 1
1.04036095894004 1
0.478608221831366 1
1.00038002359234 1
0.927707025495982 1
0.292319830586634 1
0.680917657238622 1
0.399796714589014 1
0.118526858160423 1
1.63206172704862 0
0.422929104433183 1
1.14705760736779 1
0.221700352961919 1
0.120861532660015 1
0.312658831257586 1
0.442170935197968 1
0.694207397937347 1
-0.0989714605972308 1
1.49883786093331 0
0.627716581663107 1
0.364130510964628 1
1.13136811266027 0
0.122096831932197 1
0.203806339330644 1
0.216187991759124 1
-0.0397887070983701 1
-0.08847397203355 1
0.716986302418362 1
0.392408075905368 1
0.200615616955814 1
0.251778608591276 1
0.982707605784972 0
-0.267498522465628 0
0.0103453135710369 1
-0.249983325016137 0
0.661859576391671 1
0.825839777433398 1
0.0743542022941288 1
0.0368744999353239 1
0.86341929538611 1
0.626514852620408 1
-0.0834002101798995 1
0.697160363825404 1
0.993024050574439 1
0.577083978864088 1
0.249427240143342 1
0.410429344835866 1
0.29956651515288 1
0.665066537009692 1
0.230726044660071 1
-0.0870174094220292 1
0.840391768434872 1
0.664641534527593 1
0.235597525084151 1
0.881670929943801 1
0.644076880606649 1
0.467954731715751 1
0.633585165618017 1
0.426141472294011 1
1.32338917005721 0
1.16555198079784 1
1.11553448730299 1
-0.272890954189442 0
0.10455914427589 1
1.03915501859505 1
0.93096559123473 1
0.572304537770839 1
0.286641796479645 1
0.737879240031471 1
0.624269883594552 1
0.626107498283078 1
0.153463292982068 1
0.685311120603981 1
0.0868109102838337 0
0.00377205947368645 1
0.0216559734417101 1
-0.0121339955884409 1
0.917521718941698 1
0.646816797803056 1
0.669013883575006 1
0.577758656383484 1
0.565951650711071 1
0.703591594700789 1
0.358319303577018 1
-0.222033510973965 0
0.398862351145826 1
0.712226725899808 1
0.253062649681954 1
0.841362427238748 1
0.858512043581938 1
0.539141473427135 1
0.588340473386567 1
0.121955049963123 1
0.531616262240132 1
0.794971035839642 1
0.118713561180599 1
1.14236156566467 0
0.389866086091868 1
1.5432526950095 0
-0.120023576381905 1
0.827522672638222 1
1.15270981501493 1
-0.252590762366088 1
0.772970177723691 1
0.469005009537736 1
0.747931231879185 1
-0.0281900196475314 1
0.827679042798399 1
-0.373021360561979 0
0.753098325246625 1
0.611087841958215 1
0.105533843255296 1
0.232993405181515 1
0.327672913158482 1
0.340552991325233 1
-0.33499752374226 1
0.361570202674634 1
0.982331059463366 1
0.468104639708443 1
0.824493772179149 1
0.537931927652996 1
0.908978921889549 1
0.541678953980321 1
0.271389421378911 1
-0.368916066887429 0
0.82922308572708 1
0.135177972526553 1
0.196189284441313 1
0.531915298720927 1
0.390192572926677 1
0.881109592404373 1
0.104450277954074 1
0.809251259356992 1
-0.182655010348788 1
0.628672696338087 1
0.167953945640887 1
-0.0455952472792998 1
0.0827373631330548 1
-0.466098912429004 0
-0.300644564831709 1
0.200534648832541 1
0.149931361306884 1
0.800303435380161 1
0.650421746970896 1
1.47024119808089 0
0.244662168806887 1
0.0237877263844122 1
-0.267271794969648 1
1.44959515824017 0
0.844621496828195 1
0.509333348549693 1
-0.0210321419602704 1
0.150304863970743 1
0.41405563846635 1
0.863593941953198 1
0.814512781504948 1
0.373026705391936 1
0.251691503755771 1
-0.0374302468842797 1
0.441851164913478 1
0.980523607604626 1
1.02079579098215 1
0.151078342127683 1
0.75514452001962 1
0.84156760227359 1
0.213833264857098 1
-0.135969463061338 0
1.08701804708441 0
1.32484296723582 0
0.233833309601711 1
0.384512751732524 1
0.414224451234816 1
0.67181491011844 1
-0.009148646520989 1
0.68391199464438 1
1.54302173746642 0
0.95865605091096 1
1.13626511418992 1
0.400448553202434 1
0.982197620254819 1
-0.388299088464241 0
0.215985102484773 1
0.348120009924302 1
0.175218408651819 1
1.12497294832774 1
1.15230790273361 1
0.295261634702209 1
0.192326046119135 1
1.47403169622943 0
1.04082385178205 1
0.768772952228405 1
1.10790369948696 1
-0.226469399992077 1
0.802692613997797 1
