# Supplementary material for: Bias caused by sampling error in meta-analysis with small sample sizes
Source: PLoS One. 2018 Sep 13;13(9):e0204056. doi: 10.1371/journal.pone.0204056 (PMC6136825; doi:10.1371/journal.pone.0204056)
Supplement: S3 File — (ZIP) [file pone.0204056.s003.zip › results N = 10 delta = 0.5 tau = 1 sz = 5-10.txt]

"dl.delta" "dl.cp"
0.00613778168526832 1
0.800772798530304 1
0.368223784043256 1
0.353840771249121 1
0.44532174557398 1
0.856128409246621 1
-0.0417976449504627 1
0.118167384440493 1
0.260224601123955 1
0.902146257621393 1
1.19873939195049 1
2.09059408657944 1
1.4654192980385 0
-0.851734575516519 1
0.589848758210074 1
-0.477495316461421 1
1.07458915849427 1
1.67886095999889 0
0.224583708198432 1
0.857710797572527 1
0.749737368060935 1
0.549314321846343 1
0.546872201989527 1
-0.0407079813368115 1
-0.132451843399923 1
0.466657963985253 1
1.03441441455158 1
0.875068082138348 1
1.11341171752325 1
0.193339600590197 1
0.81641187332672 1
0.744080319682483 1
0.4364111935599 1
-0.387030325260039 1
0.368618240724183 1
-0.343638211410344 1
0.523675662094825 1
-0.540272265281159 1
0.96280156404749 1
1.01730753449515 1
0.770665137029998 1
-0.0157828056914251 1
-0.789732830725216 0
0.0477651068014519 1
-0.709675550049646 0
0.439856562966931 1
1.26944963207534 1
-1.32278139997568 0
0.168891625007233 1
0.666445780608308 1
0.760356732431421 1
-0.14000231617246 1
-0.208222832241675 1
1.27831806064834 1
0.166714106244978 1
1.71844769071301 1
-8.75367115946712e-05 1
0.798051232223873 1
1.30174591923761 1
0.429175809035087 1
-0.996375553902939 0
0.750931287487439 1
0.0964858183932633 1
1.20121289365964 1
1.58608246698361 1
0.769538456514168 1
0.892097527243562 1
2.00106730498115 0
0.842035318997228 1
0.863703606388805 1
1.09207781798531 1
0.732617860454285 1
-0.145473686504257 1
0.243326241172897 1
1.32494965190243 1
0.0813334089435484 1
0.240832540802306 1
-0.0521282258797821 1
1.71723795649225 1
0.103441845013548 1
-1.23044067702515 0
1.23714541306806 1
0.41205085591088 1
0.0615211195337197 1
1.37744808327067 1
1.10270332111746 1
0.16520827767414 1
-0.346076970683229 1
0.280284294883002 1
1.3099890416628 1
0.656241244845883 1
0.233203856966354 1
-0.0623022603281606 1
1.29138258830543 1
-0.164681155322962 1
0.104197401930969 1
1.00494612244925 1
1.52644743984037 1
0.00090154147251853 1
0.258816467822887 1
-0.395498615578355 1
0.828100537379319 1
1.23202818147859 1
-0.0521802229483664 1
0.759907618619759 1
0.831692256642819 1
1.03028057899876 1
-0.246852979775115 1
-0.779459005299578 1
0.292811875135121 1
0.873178395059173 1
-0.912536001314176 1
0.331137227937831 1
0.52017426841414 1
1.41887144674319 0
0.31019903781209 1
1.66910436066635 0
0.910526438333228 1
-0.649852030239571 1
-0.188871552644839 1
0.562464198958438 1
1.04967855700196 1
1.12829847823735 1
0.639352838230827 1
-0.418027789191984 1
1.08063254616625 1
1.65612224796797 1
0.44636272478963 1
0.681672412685837 1
0.74528496717918 1
-0.284998924282992 1
2.21855277085791 0
0.383529671909586 1
0.165486900160932 1
-0.828263519141897 1
-0.766236369342607 0
0.925828899338021 1
0.801509018126116 1
-0.917437080847495 1
-0.0814086838659078 1
1.22311330021572 1
1.09981710235833 1
-0.335230870839581 1
1.10268735005875 1
1.8585868896912 1
0.40941338693816 1
0.926127195776048 1
0.772522184260701 1
0.861485502914205 1
-0.331483826610809 1
0.222645308441025 1
1.43500853950742 1
0.795158052518679 1
-0.420906993038111 1
0.152788780493365 1
0.644100638136579 1
0.282030596651804 1
2.54615123079222 1
-0.248991035197872 1
0.976809772696992 1
-0.72871766024902 1
0.351008996923748 1
0.562843830002426 1
0.895732806109597 1
-0.118014250247204 1
0.990153516546387 1
0.542859425602905 1
0.362096967472249 1
0.816380640733142 1
1.18933061471628 1
0.217323306040253 1
1.03831749660623 1
0.647517849617162 1
1.70607134139573 1
0.802658559054492 1
0.655201200521708 1
1.05396645649242 1
-0.881088324836613 0
-0.237672032897594 1
0.148379643865926 1
0.736887045409718 1
0.315095653306834 1
0.483328404674956 1
0.491237879792587 1
0.696956824287029 1
1.02394745409731 1
0.574924829887603 1
-0.457387986370978 1
0.917129958205967 1
1.44059071700324 1
0.665930142588582 1
0.839192298701186 1
0.0758048392801018 1
0.819725614599228 1
0.679154208725266 1
0.651400595455183 1
-0.330293492562072 1
-0.983894794879572 1
1.15768530658897 1
-0.244976606514566 1
0.501701097639385 1
-0.121196158319199 1
0.583354653441567 1
1.19377369047613 0
0.162288728011456 1
1.23535824576649 1
0.404910803052932 1
0.0138515068883021 1
0.251908992242627 1
0.403121708729211 1
-0.149603970052914 1
0.207762719851822 1
-0.220918255412288 1
-1.16103725291478 0
-0.725500719670709 1
0.519262887501008 1
1.33712623619415 1
1.01535679735698 1
0.327523964257169 1
0.900809383747347 1
-0.105521246434738 1
0.439746750918095 1
-0.771567803630215 0
1.08199991184422 1
-0.0569646940848499 1
1.22501163975189 1
2.09621222496463 0
-1.12405013585352 0
-0.111951829172669 1
-0.400236815375741 0
2.30133681130856 0
1.0890933463041 1
0.110433781022803 1
-0.995544299382131 1
1.18553879771349 1
0.372848787556995 1
0.599513066997158 1
-1.89231052715395 0
1.51466102209284 1
0.0968201062936114 1
1.21677918854059 1
0.957246728354847 1
0.311742210688584 1
-0.383201412662024 1
0.664063686940408 1
-0.109915428841182 1
0.915112549066654 1
0.451837247586506 1
0.540102031463473 1
0.212487412805508 1
1.35480107222075 1
1.27608204917663 1
1.51031918533035 1
1.16381670447551 1
0.129769940397472 1
0.812549278385603 1
0.914426897572592 1
0.764349328959179 1
0.422356314995843 1
-0.457285050842353 1
0.409835861512433 1
-0.554000322713837 1
0.977465660330025 1
1.54169953294189 1
2.48715110754124 0
-0.836985930400599 1
1.66449675540342 0
0.46575516635391 1
-0.244185819051508 1
0.434644913457854 1
1.02652482252017 1
1.81996172900207 1
0.669626389928012 1
2.19624490458292 0
1.00559352415267 1
0.739978373936961 1
0.580939860420867 1
1.85908377331096 0
1.4350036769761 1
0.229293817150279 1
-0.492774901966876 1
0.36091904597295 1
1.16805262839285 1
1.61602417550201 1
0.350268328480078 1
1.02360147449905 1
-0.0373082331556219 1
0.912431251344769 1
0.479509168255125 1
1.59808727891107 0
-0.500905997249931 0
0.791456445411802 1
0.910198284268081 1
1.57818344481698 1
0.850394420638338 1
-0.913985954433911 0
1.16368507036224 1
1.30949720746518 1
1.53095635207406 1
1.02018159619543 1
1.20611548852758 1
-0.263594103690977 0
0.492501957326867 1
0.0643354880015909 1
-0.525249479663393 1
1.63431071969053 1
0.132877180985212 1
0.327199812817059 1
0.280128584745758 1
1.87191111782009 1
0.444152212060547 1
1.37998032059586 1
1.20017594142546 1
-0.195718910432174 1
0.519149810784667 1
1.20835719124119 1
-0.148045491960428 1
-0.730002126732697 1
0.315879682502867 1
0.382369803839202 1
-0.134871035516015 1
1.06292672673472 1
0.386978990102948 1
1.67080390369601 1
0.464696468124603 1
1.23539625427749 1
2.13119679591005 1
0.576869795930644 1
0.967183395873605 1
-0.680165742653489 1
1.4903623574035 1
1.06492412888525 1
0.223841791706918 1
1.77151288972991 1
0.684707746871426 1
-0.0421509075284242 1
1.60273722065175 1
0.44581279005986 1
1.33851235355653 1
2.27902596293815 0
0.184618377618523 1
-0.132573290997748 1
-1.73104318313305 0
0.357744522368175 1
1.14967473860889 1
1.55622041228368 0
-0.119330983170425 1
0.352009813174011 1
0.524370459255017 1
1.02771640252029 1
0.0655042868479408 1
-0.472241056285178 1
-0.388432229648863 1
-0.0792392157793709 1
1.05582347591873 1
-0.238513264355168 1
1.44236177252059 1
0.550148392461807 1
0.710189485054888 1
0.545107544602873 1
-0.0377130501043703 1
0.646224423908001 1
0.877315619205575 1
-0.0534708852408265 1
0.235336605796229 1
0.66363690247957 1
0.675433654090437 1
0.394238254660456 1
1.017767862223 1
-0.0514301012795933 1
1.44918739594952 1
-0.25727762894545 1
1.71329944561387 0
-0.586386652655836 1
-0.805359005369084 1
1.82929680345685 1
1.16235684598974 0
1.14261571053229 1
1.2656400235652 0
0.0466944243303973 1
0.699751222869806 1
-0.490219410896209 1
-0.912837250210064 1
-0.353686069827393 0
1.38289800624334 1
2.38450472228519 1
-0.687217617937993 1
0.122944038926512 1
-0.305822632772447 1
0.709885240850568 1
0.536234624134495 1
0.0428458764340245 1
0.85803270050174 1
0.893895669657236 1
0.24368946890791 1
0.775841180759311 1
0.952249005564262 1
0.240139100159069 1
-0.676166847033418 0
-0.236598879791338 1
0.335032186813724 1
0.301211486140061 1
1.20072023812261 1
0.170922233481511 1
-0.626407123121279 1
-0.255316275671282 1
-0.945498726315303 0
0.469657498153368 1
1.13088282188972 1
1.27043229279332 1
0.841033901028975 1
-0.202680445788262 1
0.168696797925954 1
0.245783906488596 1
0.815209045667142 1
1.03854800092024 1
0.0923499082844186 1
0.725841974897933 1
-0.603313185035706 0
0.785522155195966 1
-0.263144636582128 1
0.516301298611012 1
0.928655533209726 1
0.868132054921601 1
-0.0318227678641307 1
-0.212411233000212 1
-0.148802224245076 1
-0.394927097288772 1
0.254192241467057 1
0.096520762448228 1
0.485760192095121 1
0.216037684347665 1
0.765260278909042 1
0.230321355758142 1
1.1890354686595 1
1.07340893745323 1
0.103898989278991 1
0.0517426209011938 1
0.384071564210952 1
-0.930170729096755 1
0.743204621183551 1
0.933309209026355 1
-0.0668725119853301 1
2.22526302537119 0
0.421484348533226 1
1.41913221830362 1
0.119859505074061 1
2.01655120856511 0
-0.532924776291202 1
-0.303421505216192 1
1.78297445326415 0
0.760491911544528 1
0.287427895128315 1
0.290189480919191 1
0.131665015623852 1
0.361100692973384 1
-0.326194911807189 1
1.09768596424304 1
-0.0392755900797625 1
0.759213012863443 1
0.881394176182694 1
0.533569833811893 1
0.338483117791438 1
1.06137493621739 1
0.917696543186381 1
0.888017565393225 1
0.726063487483213 1
-0.116227421338383 1
0.433701664724162 1
1.2639548510665 1
1.13637432758008 1
1.60240749721442 0
1.69725473568835 0
0.497002596151745 1
-0.567173547378433 0
0.88443200978836 1
0.966394175367913 1
0.661549444058403 1
1.4018457091264 0
-0.347482795687607 1
1.03261916069995 1
-0.013899929759152 1
-1.19701486808523 1
-0.152621726713092 1
0.289002764996787 1
0.95627399474604 1
-0.425490719638827 0
0.59509196388254 1
1.09485435315612 1
0.481778110884236 1
1.34197073282996 1
0.390819630745785 1
-0.441130337692197 1
-0.500788451317323 1
0.501940798550328 1
0.620980347145197 1
0.226180875886926 1
-0.357296056101294 1
0.576033186444599 1
1.81308942722556 1
0.804865306797939 1
-0.0335285695507262 1
1.01436061777543 1
-0.384041315005755 1
-0.433386011164723 0
0.0744886525758923 1
1.9685080058953 1
2.02297467251546 0
0.439577359395725 1
0.117420034695411 1
0.496815038520659 1
-0.213524371670123 1
0.0845549005026938 1
-0.971717964723808 0
0.991001609147018 1
-0.0105185944211517 1
1.44199221337429 1
-0.170222226219328 1
0.813457722966219 1
1.20082881736003 1
0.953571953387198 1
2.32138332535189 0
0.458325995133991 1
0.640657918119397 1
0.193283802094346 1
0.597282192206688 1
0.292717150911157 1
1.12235814191708 1
0.0527501761898489 1
1.32848145688483 1
1.37608678543351 0
-1.31240423643617 0
0.366609169893086 1
1.31182074301419 1
-0.137189245086217 1
-0.387391206718668 1
0.87817630706883 1
-1.20374608439526 0
-0.0592673131893086 1
-1.29774040786772 0
1.51518933940198 0
1.26765981392792 1
1.59593406177777 1
0.769367678074147 1
0.597189334534166 1
0.746376361458674 1
-1.3997788380119 0
1.08984885687597 1
0.937529496344403 1
-0.542043677281574 1
0.363757553949535 1
1.12133568142232 1
0.0869254134850148 1
1.07232812939545 1
-0.0928890723191071 1
0.406269616505114 1
0.645360100739613 1
0.480657987817996 1
0.520346173690849 1
-1.03018523905059 1
0.543679901373837 1
1.39288534691266 1
0.970896504292459 1
2.23998643229381 0
1.8529842493999 1
0.894928225992803 1
0.800599186717349 1
0.908486055254877 1
0.640983900169759 1
0.81393580696716 1
1.17829274898226 1
-0.536849133101359 1
0.569407397708108 1
0.228567796996549 1
0.260357569406093 1
0.651955488821665 1
0.312052298790504 1
1.36140389416388 1
-0.511557868933847 0
0.988519698380408 1
0.10189438235309 1
-0.986737007858936 0
0.0998148002638907 1
0.469827570069586 1
0.00121530595497882 1
0.620112349469217 1
0.139886224087443 1
0.454847874758097 1
0.82693679451247 1
-0.490441878035698 0
-0.903062577405282 0
-0.309266104692931 1
1.75507327846705 1
1.34739544575071 1
0.631343555865876 1
0.403142642676679 1
-1.01560682323843 1
2.36124775435082 0
1.07067113547639 1
-0.194762032094121 1
0.517885951820613 1
1.35943018326305 1
0.622787760057636 1
0.282908399339449 1
1.13274777362355 1
-0.655295079489839 1
-2.76704076297531 0
0.966474413750475 1
-0.290319741821011 1
0.451867631709188 1
0.298361167787618 1
-0.59654749319366 1
0.737569187362681 1
1.31990088464969 0
0.530880560713961 1
0.485654761201405 1
0.86252436728736 1
0.571152753447051 1
-0.0344645225843887 1
0.605363360053014 1
1.24111178635965 1
0.515468697547524 1
0.246579434414677 1
0.100569675361841 1
-0.24945685796946 1
1.24185856322077 1
0.847653872470534 1
0.899191189591583 1
2.13886272712738 0
-0.645522047392412 0
2.01909859211155 0
1.17915225647985 1
0.634510889720664 1
1.33295649250473 1
-0.0651386234285685 1
1.19367016813384 1
0.769240884993024 1
0.377356713101284 1
0.787179416117208 1
1.00738828135741 1
0.71472555065092 1
0.281597238782212 1
0.97789585673972 1
1.14378793165081 1
1.40936333436582 1
-0.0972199645763864 1
0.812057048674976 1
0.0946704884001278 1
-0.742379346067644 0
0.437303720181733 1
0.397386089498505 1
1.20147197916898 1
0.837126547515351 1
0.860367396169291 1
0.14910240289171 1
-1.25632082225411 1
-0.248350399132065 1
-0.237467099170586 1
-0.159576418515705 1
0.0239289272378412 1
-0.330239464473635 1
0.0122297256069376 1
1.15814477094768 1
-0.107899360792924 1
0.394253951706758 1
0.961649239381375 1
1.23085288827835 1
0.755951419377529 1
1.10465793321059 1
0.779291563380358 1
1.91612425170298 0
0.442355467248621 1
-0.0730397258970287 1
1.65887258284989 0
-0.533867139376836 1
1.1294753020503 1
0.495921510821525 1
0.729775467832969 1
0.964657709468551 1
1.36740267049555 1
-0.153965031874695 1
-0.241435353405858 1
1.14181326311697 1
0.192724384187061 1
0.271698295702619 1
1.93381557143866 1
1.91814036604632 1
0.423160598744309 1
0.821597576035278 1
0.42408221158051 1
0.668901486005116 1
0.716127063567246 1
1.36728795395184 1
-0.469889046980289 1
2.10782152247033 0
-0.319339907346597 0
-0.114405641964182 1
0.232482596874262 1
-0.386678763243013 1
0.346757678844638 1
0.171617360345151 1
-0.211303351612661 1
1.16449092680716 1
0.238650273017927 1
1.23039616998131 1
-0.822155574521616 1
-0.133705566923587 1
1.20549789108955 1
1.36127889704954 1
0.772896036347928 1
0.94738409489591 1
1.4591317377623 0
0.262827939890288 1
0.590856368367042 1
1.67246599899971 0
0.574844748790792 1
0.395312646025692 1
1.86162045481846 1
0.594265905567307 1
0.224655173754335 1
2.31465837136386 1
-0.577342620098785 0
0.76805140536079 1
1.04755541951051 1
1.70174972612086 0
-0.366524117392331 1
0.329809048416239 1
0.142985081829945 1
0.555244282252944 1
-0.550694224242548 0
1.00491690060558 1
1.01814957121817 1
0.555063196276397 1
0.927072424551907 1
-0.0490891356220616 1
0.664667787184596 1
0.0534456174784003 1
1.75462658837129 1
0.805207952991702 1
0.617134594125093 1
-0.153812711901835 1
-0.00170936644255389 1
-0.573571139008455 0
-0.674160729234274 1
1.70360666134249 0
0.079056809367454 1
-0.451124312467345 0
0.510635379229765 1
-0.242264666106681 1
0.749500084682242 1
0.399668767682767 1
1.38277437440885 1
0.844595089756645 1
0.754417681196874 1
1.17657134969334 1
-1.13011980310332 1
0.161415993969304 1
1.21286354150614 1
-0.192843035568326 1
-1.21604584935244 0
-0.129854166807493 1
0.564353277244296 1
0.638735968328689 1
1.72504783722297 1
1.05769748830942 1
0.0884905942960754 1
0.922974612693744 1
-0.297687154928441 0
-0.363413609261243 1
-0.193530444239903 1
-0.514938739454189 1
0.832648470728607 1
0.436622936006541 1
1.75974354925553 1
-0.775053315262112 0
-0.640342474052627 1
1.8954876607238 1
1.39140529534772 1
0.96705849868089 1
0.243267435494128 1
0.336827206122254 1
0.562368946715467 1
1.11645978456443 1
1.5525279877327 1
0.0220554852100365 1
-0.0178545779435422 1
0.0738259599478836 1
-0.683383169310467 1
0.293846430539699 1
-0.144330449677763 1
-0.732766247088744 0
0.762874617757466 1
0.0705424392037663 1
1.30560099073299 1
0.710616875649876 1
0.314002950593932 1
0.36661173188277 1
0.115221032005296 1
-0.289555725567254 1
1.11011355542995 1
-0.371494610238477 1
-0.838155410719763 0
-0.10667436823063 1
0.615719863914823 1
-0.795729323176621 0
0.946238526975964 1
-0.675207193846 1
0.432134633352294 1
0.364348032737699 1
-0.596779593397381 1
-0.163994833339587 1
0.165446393722835 1
1.55719187718436 1
1.35599776984859 1
0.893108915318265 1
0.432253499740512 1
0.716399062229633 1
-0.202072588715785 0
0.850964591269497 1
0.323308248900385 1
-0.0511222257792961 1
0.514611495038328 1
1.43688330330148 1
1.00839151452512 1
1.23708391307707 1
0.78343757473813 1
-0.546915545494906 1
0.398284763232326 1
0.61893954996733 1
1.21717235205802 1
1.31776805252724 1
1.09858321388373 1
0.546546296439228 1
-0.0752840986226641 1
-0.0890089811154782 1
1.63177910391289 1
-0.107493990849426 1
0.775342403617448 1
-0.328504437123831 1
-0.461763984962137 1
-0.407869405102735 0
-0.900505830769772 0
0.341617163402794 1
-0.637898385524087 1
-0.0219318809903731 1
0.400209842728425 1
1.71808185888619 1
0.441905885647889 1
1.06343670191752 1
0.361718154584954 1
1.25997863411187 1
-0.194057094503891 1
0.701648960760083 1
0.944400434649556 1
-0.712062084396681 1
-0.149215661964815 1
0.647773659382543 1
0.626142529126245 1
1.21357216310161 1
-0.0357709335838153 1
1.10054335306503 1
1.78057261014106 1
-0.0678882524642669 1
0.148478109776639 1
-0.647921831059552 0
0.909838720826506 1
-0.0783644492863586 1
-0.206999222525621 1
-0.0869226463902086 1
-0.421417414927038 0
-0.681990427197099 0
0.923638035629802 1
0.068859868571736 1
-0.340954653836451 1
1.2890516113063 1
0.878951864795798 1
2.06579664259429 1
1.92221882087042 0
0.0160727667938423 1
-0.188148574831163 1
1.44368188638322 1
0.528081019568568 1
2.17112096556122 0
0.448460367525588 1
0.216011025221088 1
0.664397084983107 1
-1.01004693940634 0
0.721992214467703 1
0.342503619703581 1
-0.79397692264622 0
1.11607988959019 1
-0.187378147506906 1
0.525285018674011 1
0.508822548681084 1
0.96163426676727 1
-0.450682345677122 1
0.0167305713825298 1
0.994322558114581 1
1.11835566541923 1
0.491117266660272 1
-0.376142671305442 1
0.738648287512118 1
1.8539852077627 0
-1.08174312061628 1
1.17718821818837 1
1.93802957045697 0
-0.565330536376728 1
0.0902208584176986 1
1.80926231773697 0
-0.0357266523791915 1
-0.210267200518194 1
0.501288134220514 1
0.97147819058567 1
-0.0560048731985852 1
-0.211434929784972 1
0.388587017784094 1
0.837446848212322 1
-0.534630236333754 1
1.5437166422385 0
2.44669919266225 0
-0.462096802453581 1
1.12623705004866 1
-1.08430779512769 1
0.153560147557788 1
0.315457174406219 1
-0.410082752824891 1
0.929198193218751 1
-0.745319531867881 0
1.10897534534841 1
-0.0723590275890523 1
0.791218393519698 1
-0.148304224849585 1
0.065342212405092 1
-0.923366013047592 0
-0.945760594341982 0
0.435104963201357 1
-0.496702034045042 0
1.31140783157352 1
0.216032770838025 1
-0.752928179653577 0
0.240859408089047 1
1.35435636792204 1
0.463426170058283 1
0.518924302764953 1
2.13642825955229 1
0.549641085521604 1
0.413253803589645 1
-0.01911227318459 1
-0.414322637129085 1
0.349333851762581 1
0.136593295024898 1
0.603937745750759 1
1.33726558206239 1
0.934317150311479 1
0.831976252195237 1
1.47934262530944 1
1.38382405786323 1
0.646757720301348 1
1.75022397608157 0
0.255290901921301 1
1.35114898967435 1
1.14606585785386 1
-0.300718599887402 0
-1.4746071429915 0
0.641822645108243 1
0.609625991418238 1
0.860741380201276 1
1.03918674282467 1
0.885658250528322 1
-0.0324418986183025 1
-0.634088126527456 1
-0.0497831304320994 1
-0.698787107065903 1
2.3050901271944 0
1.03552864454888 1
-0.966422410093609 0
-0.403453254165213 1
0.268956804678527 1
0.922930382725397 1
0.0147739945140179 1
0.206042413617965 1
0.236822762896168 1
0.929374403958588 1
-0.200496064977331 1
-0.334444326609043 1
1.11778865526965 1
1.60315244954521 0
1.70504783394505 1
-0.0338331743163633 1
-0.0581017238419161 1
0.615005544176079 1
1.20750893378859 1
0.771638717699582 1
0.408333029175094 1
0.0165359521463951 1
1.35677690136346 1
-0.447070047738963 1
-1.2656828069468 1
0.961194897635099 1
0.162962592566639 1
0.207123306668221 1
0.294606567000604 1
0.718824659513595 1
-0.343811874712498 1
-0.0839197792283492 1
1.87198317283414 1
-0.606651365167021 1
1.42371872692687 1
0.410546980502308 1
0.727518984194077 1
0.664763335145705 1
1.78805280398884 0
-1.13033427076978 0
-0.181709542512333 1
0.210604435156616 1
1.3182841081059 1
1.60417304864752 1
1.85353032755521 1
1.36735165442078 1
-0.414127384553265 1
1.24737086040333 1
0.633609939870499 1
0.717088691839629 1
1.99828347029697 0
0.788627799362356 1
2.72990834689407 0
-0.349482476862487 1
1.64837221825951 1
0.492504725298858 1
-0.676264430279121 1
-0.99740083748429 1
0.892747176839836 1
0.919222734635919 1
-0.19049758506141 1
-0.566052800055993 1
0.971514692124609 1
0.184989650086036 1
-0.284411277229406 1
-0.343326989382071 1
0.292828787024136 1
0.896827272821133 1
-0.203856310931124 1
1.41381869023619 1
-0.320717102930316 0
0.0807163170685746 1
0.682561846689247 1
1.00237625969005 1
0.259943505538803 1
-0.226669748816689 1
1.06510522948442 1
0.143892664746792 1
2.64781068175621 0
0.60779463960347 1
0.226239630722896 1
1.76511494022515 1
-1.09357844384311 0
1.02985497969578 1
1.31044891510967 1
1.53693969691735 0
1.01463925868878 1
0.0284071389496541 1
2.20353219022533 0
0.259814768515073 1
-1.11214226418657 1
-0.539231995018572 1
0.337747452652423 1
-0.204186303699342 1
1.04615163498628 1
0.613929450449715 1
-0.070525575759715 1
-0.651628334907302 1
-0.766063037885335 0
1.6899011460146 0
-0.401253255774361 1
1.85150781404343 1
-0.0963364033875 1
0.894216209616605 1
0.0994665904250767 1
0.721148707980694 1
0.314958279596312 1
1.16067031022661 1
0.835604613714202 1
0.913283014751873 1
-0.352655901198802 1
1.39863048354377 1
0.53024215947964 1
1.12446388507736 1
-0.125013043477096 1
0.70192584189295 1
-0.0532822936184674 1
-0.892662288986497 0
-0.343621396377707 1
0.443066808221651 1
0.495016717525491 1
1.04730447697662 1
-0.130649150616836 1
0.988011416306687 1
-0.294178187251392 1
-0.0280887849094988 1
2.02930340708446 0
2.32616941893039 0
0.264539226889382 1
0.623950565285738 1
0.0279145506588575 1
1.29123036345897 1
-0.189326976638717 1
0.0351489838854665 1
0.801749222492293 1
0.200568893007049 1
1.34077678824688 1
-0.0391257373609361 1
0.180049884727247 1
0.782518717011381 1
0.550944332926906 1
1.07477362579958 1
0.248182293966315 1
0.819192820117579 1
0.0465747165570281 1
0.784055557078157 1
-0.0627670773828652 1
0.80318129851017 1
0.617205252683381 1
1.33669908053642 1
0.587818163964893 1
0.500601304924636 1
1.61196717533565 0
-0.184527440688161 1
0.900900125848153 1
0.38413799899459 1
1.01251137742966 1
-0.365290524722387 1
0.694100054767488 1
1.71553480853704 1
-0.440082231107974 1
-0.209745057919685 1
0.839932605670935 1
0.872183597889269 1
-0.254440382420714 1
1.27755604911488 1
1.20957399052736 1
-0.453271730806243 1
0.522470829881211 1
0.43444648856519 1
0.438136918256984 1
2.01900047787317 0
0.587556129386426 1
1.87447290999509 1
1.28290581352152 1
0.990496707883793 1
0.625636355567529 1
0.495937090678277 1
1.11591319839372 1
1.22289815164024 1
0.752420216952325 1
0.414394961329223 1
0.0209073278849567 1
-0.831862973341503 1
-0.479810772641093 1
-0.44590335629882 1
-0.376564417501064 0
0.901656694719938 1
-0.124538322662 1
-0.402409088036852 1
0.875349496354329 1
0.683981878326774 1
0.021845128547186 1
0.463513851145325 1
1.21430510254901 1
1.07879491395325 1
1.33853255265965 0
1.04675328153533 1
0.545847890430487 1
1.18376485616471 1
0.547968213007587 1
1.74977761790254 1
0.967459925795916 1
1.25674709827346 1
1.39762295342135 1
0.654972474182443 1
-0.412319011102695 1
0.0341379762244876 1
1.04034737891482 1
0.183210991875397 1
0.240981608087984 1
0.689023746924197 1
1.45683113517601 1
-0.725446620687978 0
0.117060064697476 1
0.15004122153882 1
0.691652000599534 1
0.292749303993368 1
0.83136466998248 1
1.03041254018173 1
0.499046770290726 1
-0.791512063936318 0
0.594642125606114 1
0.971283442304937 1
0.702199207174149 1
0.622665555522194 1
1.06056107890539 1
-0.203113254124471 1
-0.0211726798764671 1
0.000688748184250798 1
-0.0163083981833994 1
-0.626609416852937 1
-1.04704377721346 0
0.754648669993039 1
-0.0633402054444106 1
-0.0394564157410367 1
0.48465046817102 1
-0.00646828085045974 1
-0.303219253944943 1
0.610819171719342 1
-0.0161376267920573 1
-0.251384446751599 1
1.20501445472412 1
0.843477401594318 1
2.08467096233343 0
0.184640275677114 1
-0.223962191447068 1
-0.254068023898436 1
0.909998251450609 1
0.744600819755107 1
0.849974402776009 1
0.679864455355683 1
-0.516185598552745 1
0.513001965210398 1
2.05956077861284 0
0.618504066390428 1
0.935814479595423 1
1.01560267658957 1
0.227425971457175 1
-1.4401231268338 0
0.920157683965233 1
0.198061621736643 1
1.95940079744635 1
1.11000987574086 1
-0.209406262028221 1
0.331997903692573 1
0.544607508960192 1
0.449922840759717 1
0.151398322562247 1
-0.0972568877045912 1
0.149078375101361 1
-0.5571508241019 1
0.457943799991662 1
-0.176630839351889 1
1.01796281037785 1
-0.0736188136042321 1
0.270147245448387 1
0.0499093586812929 1
-1.10183120027533 0
0.36380614963584 1
1.28894007208562 1
1.72514556922238 1
0.989148202768515 1
-0.162825044936113 1
0.551646586542046 1
0.932120823906806 1
0.454863512531912 1
0.382484252133203 1
0.878258446441725 1
0.969067797885359 1
-1.29271341378249 1
1.00882660202171 1
0.752721785482579 1
-0.217591323022018 1
2.10762811093383 0
0.859955729956754 1
1.11559263604125 1
1.04494958110001 1
0.0101086765011341 1
1.04868777410387 1
0.0338740278973483 1
-1.34922809138094 0
0.349312294240071 1
1.11032589782522 1
-0.406791341163262 1
1.55600964366131 1
-0.0428089139108908 1
0.682139353754432 1
-0.430134551125433 1
0.90227327499652 1
0.0776895351428908 1
-1.28245775809453 0
0.956159230025483 1
1.11727061857001 1
-2.43588676711847 1
0.45203870363674 1
-0.232574314469335 1
0.240455322262753 1
1.63055787168089 0
1.87218118304501 0
0.00756092462568834 1
0.853445522643209 1
1.33174654781054 1
0.427421121321831 1
0.12003553207134 1
0.37164494865612 1
0.439576592438239 1
0.10687936416422 1
-0.305872871964077 1
0.0959070474126791 1
-0.00670928293631709 1
0.888082753930258 1
1.15408725037529 1
-0.332445225822363 1
0.296923781466843 1
0.201264184090828 1
0.435028274444799 1
-0.237269234185809 1
0.897794466605992 1
0.955126918340689 1
0.589433471544653 1
1.30268557670181 1
0.983327058396186 1
0.256378611434918 1
-0.314231459170094 1
0.85198464695758 1
-0.470154013805072 1
0.367596053353341 1
0.963097344356949 1
0.414571660160917 1
0.317753756590357 1
1.76192963454745 1
0.50620123680181 1
-0.416686062802338 1
0.194007919892195 1
-0.647036270189262 1
0.378294356969433 1
1.64482004244399 1
-0.733677546392242 1
-1.40518833986548 0
-0.574513249064728 1
-0.0316000798679228 1
-0.0862950673588234 1
-0.114444210072827 1
-0.244171416736989 1
-0.835944778525934 0
1.16604536813539 1
0.350278307307277 1
1.04378705401799 1
0.890403393328956 1
0.0450254596444307 1
0.790948380270493 1
0.482840640304897 1
1.23065934626253 1
0.732435771045046 1
0.24299312178946 1
0.805801898537499 1
1.26733860439398 1
0.046573373559083 1
0.625715543074055 1
0.100199935346742 1
1.34020015208264 0
-0.838725291440137 0
0.530800937126371 1
0.0333758905917581 1
0.277746748247998 1
-0.212796809348012 1
-0.816829850231037 1
1.39779808870898 1
0.493646040423771 1
1.02151795597376 1
1.2159653669567 1
0.956866442592276 1
0.797683593200769 1
-0.185417103873367 1
0.913756970281457 1
-0.240767277514505 1
0.253996878272821 1
0.420581345831231 1
-1.39284414594459 1
-0.192912964305388 1
0.466011267446669 1
0.558588839554294 1
0.905094335873522 1
-0.0643104617787905 1
1.08804009079263 1
-0.145329370292702 1
1.63326669995779 0
0.359394472731574 1
1.67131327475337 1
0.429567866017934 1
0.411198991716246 1
0.350283955887145 1
-0.182596835076889 1
-0.14985884998523 1
0.883630981510858 1
0.950753372323158 1
0.603872193816069 1
1.08706228455779 1
0.087129858619241 1
1.15879609067398 1
0.601869552024653 1
1.31389418456592 1
-0.0403567177769543 1
-0.242618989244119 1
0.79672535212825 1
0.255124205969167 1
0.671947182975006 1
1.43883098837931 1
1.20212031753281 1
0.0536644893591762 1
1.37520462863599 1
-0.370490739765931 0
1.25902353224297 1
0.550376051752287 1
1.04328989839691 1
1.32742302857425 1
-0.190589201773951 1
0.818923704620288 1
-0.0563087390729661 1
0.402633679304117 1
-0.275163930528129 1
1.07375528668573 1
-0.619594699452837 1
-0.69633089091659 1
1.03780899057063 1
1.7158365380763 1
2.22395859095358 0
1.95291587409283 0
-0.143317679770229 1
0.189215695615597 1
1.23068483939502 1
0.890495940297761 1
0.111104506805776 1
-1.30272811936068 0
-0.262908690973854 1
0.761440798845778 1
0.478106450730333 1
-0.35921489602246 0
0.0454834421437153 1
1.57784501790135 1
2.12000168904695 0
-0.611596340801303 1
0.449521836622254 1
0.361936056410027 1
1.1109821488465 1
0.50661120653661 1
1.04704552993609 1
0.519233866282463 1
0.654051718748262 1
-0.777573450835263 0
-0.331946811366526 1
0.224472810746672 1
0.266960462144829 1
0.514013533327723 1
0.919899567064396 1
0.422253762694472 1
1.02791618804431 1
0.410421358866511 1
0.692761631621553 1
1.51460648535909 0
0.183302576896664 1
1.44556623667662 1
1.59143956287434 1
1.67778480120268 1
0.587558246323361 1
-0.130448629073394 1
0.340894356999876 1
0.609162256907071 1
1.15502366163072 1
-0.322457349581508 1
0.770680752025345 1
1.1847017756569 1
-0.227700727722149 1
0.861037994417133 1
1.45841233141341 1
0.635358399553519 1
0.903645554853083 1
0.810087171224795 1
0.43224266729317 1
-0.944321314153776 1
0.458150806565514 1
-1.2565226247804 1
0.994073187054088 1
0.618238017721405 1
-0.594495029837528 1
0.706061257489063 1
1.08867361243215 1
0.35054815271446 1
0.515895379630932 1
0.31531298494383 1
1.19412266931758 1
0.580348024459544 1
-0.0955608677114264 1
0.526704617779435 1
0.176549193852585 1
0.929090706000459 1
0.769261142480075 1
-0.0270183221467841 1
1.15403327752768 1
0.50386761893344 1
2.31658205381192 1
1.80003622109364 0
0.266511040219364 1
-1.11183199535063 0
-0.272575070084919 1
1.78588680928273 1
1.23910466888362 1
1.35875586319449 1
-0.0853498817540065 1
0.214976324477341 1
0.0971351516621909 1
0.456470078758726 1
0.31194702814975 1
-0.339727685223156 1
-0.672346136522709 1
0.760636959386576 1
-0.0190222621416684 1
0.282164648522648 1
-1.14220416903152 1
0.49725080959397 1
0.196243341791028 1
1.28297086631633 1
1.13218287976378 1
0.41440100476625 1
0.521558084269387 1
-0.490954258827656 1
-0.297513106621928 1
-0.217391101375153 1
0.284483493312185 1
0.424133195583049 1
0.432179021290446 1
-0.221751291691194 1
0.782651881322437 1
0.499606736695615 1
0.672212989312563 1
0.349802214198457 1
1.03334639236466 1
0.18111761892089 1
1.49851286305741 1
1.36953439485324 1
1.64003692879596 1
0.401572356026368 1
0.180084780523815 1
-0.119269575861021 1
0.426149976402371 1
-0.149631793160568 1
-0.69040004412287 0
-0.300954764698526 1
-0.247492192174908 1
0.891573712521328 1
0.299605761392094 1
0.68096796014124 1
1.0136215536699 1
0.0782921212315197 1
1.85846928033549 1
0.381288820357501 1
0.989000637294618 1
1.36676884774781 1
1.06181689948779 1
-0.827603930897903 0
1.27568792795765 0
0.260420813657633 1
0.00353445509863604 1
1.03186919422241 1
0.93862050067 1
1.53743242022175 0
0.178077469260723 1
0.593684737157752 1
1.61078384693325 1
0.665311972985837 1
-0.12734833686752 1
0.441182536543087 1
-0.350943400162002 1
0.712846281869425 1
0.582304055585518 1
0.703036069251206 1
0.557244820568073 1
-1.49110483385994 1
0.517964101739018 1
-0.689946828141506 1
0.672641343311315 1
0.868904737019361 1
-0.0459286642615519 1
1.1574251847375 1
-0.0222649981866235 1
-0.585675341204816 0
0.222668080689274 1
1.97698631840998 1
0.40647980394456 1
0.877674157051995 1
-0.0914810082644728 1
-0.317020739510641 1
-0.0183190772232228 1
0.426634747400635 1
0.148388883772374 1
2.37694814316737 1
1.21602707413728 1
0.588720420493505 1
-0.920966621768261 1
0.509476228750444 1
-1.4191806805793 0
-0.514543285652192 1
0.943585935915958 1
0.474236403248708 1
0.0812412339866097 1
0.0498356752833078 1
0.518884014149266 1
-0.665846536117765 1
0.874739241199314 1
0.244540190923687 1
-1.4656037795324 0
-0.490217617706811 1
0.489029657970923 1
1.3766686937201 0
1.2273525528132 1
0.590281063570578 1
0.774620830162095 1
0.818754953948383 1
0.0831275020862153 1
0.351242902438705 1
-0.156381412799813 1
0.283207280538957 1
1.29011317504517 0
-0.123903862065462 1
0.41277507509711 1
1.46945670301094 1
0.970663924484326 1
-0.284844239573239 1
-0.606200591931368 0
1.22771276996834 1
0.579541009430046 1
-0.459124951325969 1
-0.210661567651342 1
1.60270285406959 0
-0.384682231772225 1
0.374433970374771 1
0.284980705755406 1
1.27747822480614 1
0.718109505154225 1
0.319635840202496 1
0.188336352494768 1
0.0539623773001393 1
0.284186085744138 1
0.00959659455654904 1
-0.0988857994341979 1
0.658076001671016 1
-0.762598786023441 1
0.659086093788957 1
1.00488041585033 1
1.9467619567822 0
0.503808798231828 1
0.793792159818752 1
0.817318448855195 1
0.0192594198590136 1
-0.258163693617922 1
1.56881937364053 0
1.02671002961341 1
-0.133632798344899 1
1.10021251392987 1
2.06130608672087 1
0.316689173195475 1
-0.798755218274191 1
0.365033811139136 1
1.75919715803052 1
-1.37201817022267 0
0.575649752617074 1
0.224405867952831 1
0.867583869149346 1
0.334743113086723 1
-0.0330835249169581 1
0.0406877650117823 1
-0.189799990648841 1
0.782445100974881 1
0.26220062207537 1
0.776321568308026 1
0.945655897374165 1
0.939762945412111 1
0.563561198695639 1
0.887867397763978 1
0.103493044346387 1
0.274736323479813 1
1.10858945402966 1
-0.0884387384536609 1
1.20902798086853 1
0.418120546002477 1
0.839097095921445 1
0.989660486265475 1
0.00950687416177068 1
0.634894502395023 1
0.36936163301936 1
1.40993607703282 1
0.188003013222819 1
1.39442284683644 1
0.00384376973582432 1
0.672829508661019 1
-0.551253255214018 1
1.57860931145189 1
0.144394890855113 1
0.930676587546616 1
0.688067439425736 1
1.73503355093062 0
0.305755264657136 1
2.0233767743976 0
1.05984835079777 1
1.79123412722996 0
0.0700911923112728 1
1.48436245255125 1
-0.172879459942204 1
0.6802728367312 1
1.13208678792531 1
-0.457134037293789 1
-1.35198520189806 0
1.82810442137002 1
0.406197260220108 1
-0.583037367095077 1
1.01295158430638 1
-0.0870429326570299 1
0.899293553064095 1
-0.457497455175157 1
1.13030865547477 1
-0.242311330645292 1
-0.160681909220379 1
-0.0978632554896769 1
0.918112707235201 1
0.321362202641164 1
0.208257118628114 1
0.678260720687049 1
0.411105099538946 1
0.612931974678555 1
0.403107627199995 1
0.458640805097267 1
0.679078069760374 1
-0.475438686552023 1
-0.094570449751936 1
1.05149244291 1
0.931255069574789 1
-0.341989901673546 1
0.407399605597244 1
0.179947994785868 1
1.38327355796041 1
0.446121521523368 1
0.713050850373125 1
0.979813278892473 1
1.08194356769122 1
0.711064213791208 1
0.196052660882682 1
1.29865664356887 1
-0.550052822777132 1
0.399088454558581 1
0.283087571651696 1
0.732763944946613 1
-0.396258010727561 1
1.22854780451305 1
0.258404256276047 1
0.388922980684802 1
0.049130401662963 1
1.53812983250505 0
0.914871687981839 1
0.740783741064452 1
0.171755416487085 1
0.541842681869859 1
1.16437422983429 1
0.116202593128902 1
0.0612835848480434 1
0.628817562395656 1
0.275635406384495 1
0.0775479523458917 1
0.125997767516494 1
0.263871602510237 1
1.23462916786615 1
1.52824916270108 0
0.466257928224368 1
-0.547742065797861 1
0.0861886439862103 1
0.0701673351383222 1
-0.120689153752604 1
0.850925104882308 1
1.64777065324716 1
0.645866350710428 1
1.50886442107083 1
-1.13110216276915 0
1.5411533857697 0
-1.56425041809971 1
0.573347473477985 1
-0.591436891623295 1
0.154376167497341 1
0.298948430509871 1
-0.133332165607944 1
0.249481678283756 1
-0.06102580816189 1
2.16469791560796 0
1.33856293703363 1
-0.356862729305259 1
-0.161482696964844 1
0.0269296088318403 1
-0.423083683186689 0
0.542555236347359 1
2.17820095460804 0
1.34989112029854 1
0.0685454068176795 1
0.920927569418076 1
2.13838261188577 0
0.672661813532178 1
1.53040601111237 1
1.21485847079 0
1.6174652333816 0
1.46470239816985 1
-0.366065865361945 0
0.289951548643172 1
0.543517202457817 1
-2.45695466091138 0
0.878014300983656 1
-0.989232613256151 1
-0.662258378584155 1
0.192878116490619 1
-0.135985388294196 1
0.859996295906418 1
1.67948312292325 1
0.0543128001443521 1
1.2921626476003 1
0.752212528908127 1
0.186562731100931 1
-0.612945792358624 0
1.41929545120849 1
0.0903599426451406 1
-0.332039402608551 1
2.27453838412526 0
-0.393810561801715 1
0.834533464137897 1
1.22149089275078 1
0.858152382394077 1
1.11283750971642 1
0.623619086507663 1
0.225631014006301 1
0.570324109034051 1
1.35585462828478 1
0.881876264300379 1
-0.371739826766424 1
0.803516010455933 1
-0.120655392083756 1
0.434937678380681 1
0.0652302729904742 1
0.513546922978926 1
-0.481321430921436 1
0.0957960922514749 1
0.873768928703106 1
-0.707828798426911 1
-0.192846832908463 1
1.68405593188221 0
1.39325934845589 1
0.828705545052411 1
-0.108338037386847 1
0.405324541736157 1
0.0224295286635052 1
0.725416111246475 1
0.395581362675462 1
0.76191757584164 1
0.901191447608758 1
0.250051851877017 1
0.908512260592121 1
0.425866290004612 1
-0.122484594128273 1
1.06246705517041 1
0.523488397434064 1
1.36049570174958 1
-0.629310835731845 1
0.265403601611245 1
-0.00635010053830992 1
-0.577022878130993 1
1.23246227431845 1
-0.720351764220738 1
0.29812309684945 1
1.17082146208368 1
0.651715791935164 1
0.129942452346447 1
1.18152393045654 1
-0.395147102862152 1
1.45246314066829 1
0.0951171899527099 1
1.42961940160271 1
0.0623780152433872 1
1.09991951326602 1
0.884461216511324 1
0.218617566749766 1
0.915972705342827 1
-0.199052886861506 1
-0.263948757733251 1
1.55353935149192 1
0.683345628727255 1
1.36843023553572 0
0.894702906062038 1
0.375625477139911 1
-1.26054799110524 1
0.456737521942744 1
0.466893109304754 1
0.560012520698789 1
1.33991658195294 1
0.735610625256794 1
0.785995436281958 1
1.28131897343662 1
1.12345545592595 0
0.499381326039991 1
0.936848589999928 1
1.021326269477 1
0.825630857508001 1
1.0340370095099 1
0.0766489363975252 1
0.526085447609204 1
-0.867539687781949 1
-1.00261956307251 1
0.582823619405246 1
0.96559655380907 1
0.427696924756214 1
-0.451365684413856 1
-0.373641851318513 0
-0.0303729322506955 1
-0.62933238557463 1
-0.9741067497403 1
-0.115783917724934 1
-0.0602845815778484 1
1.36411198496447 1
1.22388040783918 1
0.00901023206483081 1
1.26707291883249 0
0.750303235403249 1
0.263186749948719 1
0.328681113211701 1
0.0535226931715755 1
0.48920640565839 1
1.16911047541188 1
0.948152138766489 1
-0.140428023747352 1
1.74132868528369 1
0.639048292185515 1
-0.102674116760924 1
0.290361615382027 1
-0.334842687116456 1
0.915369603222064 1
-0.121439616956195 1
0.299751628160205 1
0.477404140197453 1
0.427685294983962 1
0.781817633131023 1
-0.760069360315631 1
1.06180621506802 1
-0.264752170258639 1
0.43220381778226 1
0.0354783158906436 1
0.56501152325366 1
0.0717596850259425 1
0.328441715919149 1
0.598061764845805 1
0.465170530192566 1
0.398032197076344 1
0.311508159408532 1
-0.274317828599234 1
1.36259576257545 1
1.38826640842066 1
1.46147246917992 1
1.62437304187318 0
-0.391684278532309 1
0.799202913393648 1
-0.601976498891074 0
1.03737760777312 1
0.919184067487352 1
0.357054448537783 1
0.357443882002126 1
0.705868334884323 1
1.04338413799878 1
0.00564680142784818 1
-0.31841780554146 1
3.00890581311318 0
1.62030503127777 0
0.165915829196529 1
1.38642415431419 1
-0.203444729022778 1
-1.20090095907966 1
1.23230126602403 1
0.667701739996957 1
1.23199432940453 1
-0.244075114677828 1
-0.556134285397742 1
0.440432422538353 1
0.821448636560144 1
1.98455186414614 0
1.22928169945311 1
0.911008024465419 1
0.410817114462872 1
0.831461799605435 1
-1.05077970984078 1
1.65685503283491 1
-1.11107719008441 0
0.0875124940436663 1
-1.30584371808689 0
-0.237800076877537 0
0.75286110737071 1
0.407113058123636 1
-0.702604592821021 1
0.682120443326337 1
1.16802480988852 1
-0.316714408241976 1
0.533697345829363 1
0.778590452952535 1
2.1631830183733 1
1.35336986670538 1
1.06985409797429 1
1.30786296830419 0
0.746935575228421 1
0.761933881144382 1
0.975436749747244 1
1.09178698556622 1
-0.604196033787378 1
0.529967544061207 1
0.396892368004032 1
0.868779075654074 1
1.01236205589966 1
0.922833321559446 1
0.633701526297534 1
1.06223236116484 1
-1.1306487237061 0
-0.252346164063386 1
-1.39948916561516 0
1.63665844379713 0
-0.0551621698242327 1
1.23125893387813 1
0.919562666082073 1
0.0228530301207308 1
0.355625413363705 1
1.28681518875813 1
-1.7280274482385 0
0.455055931619005 1
1.47443707551503 0
-0.143093925552776 1
0.886951033370027 1
-1.58605200348188 0
0.942624673654192 1
0.178192070590482 1
-0.138001228376368 1
1.75987060691749 1
2.1859242217811 0
0.858566632675223 1
0.443728001976071 1
1.62907751725169 0
0.614155738034161 1
-0.0277891378284168 1
-0.0910048817648609 0
1.16883521308074 1
0.307151486145768 1
-0.319053902517216 1
1.31879117955193 1
0.612806390856677 1
0.34087286252774 1
1.97891069534243 0
-0.367556112121274 1
0.000816394978545257 1
0.249336454117037 1
-0.499607767988915 1
0.135005743419428 1
1.14163271758218 1
1.56299805079595 1
-1.51323358742176 0
-0.265338887746542 1
0.34206695596825 1
0.315790159569133 1
1.1000574476864 1
2.19458171113315 0
0.934637068365688 1
1.18952954828084 1
0.431273196363603 1
0.974122445681922 1
1.89336770386857 1
0.762307708728531 1
0.457452444229369 1
-0.410205882910289 1
-0.385379717706513 1
1.1407153035954 1
0.744256543655589 1
0.363022125868641 1
0.27481639203051 1
1.76335346783391 0
0.329573363585477 1
0.606120231320396 1
-0.0753443580804609 1
0.0323982533036995 1
0.383732676944467 1
0.934676555200847 1
0.416792831190512 1
0.580031611591105 1
0.601766192516971 1
0.164308402167247 1
0.937115372727572 1
1.39992402161347 1
-0.04121361211372 1
-0.440782100379772 1
-0.0124605972681612 1
0.94459962164788 1
-0.316088233922505 1
-0.0689122988396703 1
-0.631699961224335 1
0.823858033683375 1
0.354456048760496 1
1.25098877187529 1
0.327930103742857 1
-0.158002441292922 1
0.379922375181457 1
-0.349720035934163 1
0.366969825453561 1
0.930828286193914 1
1.46788906018746 0
0.795580178990153 1
-0.0353175127582524 1
0.755947036806391 1
0.0966750022910203 1
0.37517563913281 1
1.11782758773836 1
1.26641523316006 1
0.0994456012593954 1
-0.0496103884347187 1
-0.342974393993445 1
1.32861823379953 1
2.168622404047 1
-0.605331908184592 0
-0.110160402551468 1
-1.12085098461423 0
0.422679626720633 1
1.93987988073419 1
-0.305364851197539 1
-0.228997610478137 1
1.94319626279171 0
0.00156104464727799 1
0.287611274894169 1
0.611731271347958 1
0.235594352588816 1
0.61217816142905 1
1.43146041568117 1
-0.409665886599338 1
0.525878680356535 1
0.721928716965241 1
0.139523313895516 1
1.37575153549224 1
-0.385043108864161 1
0.22391161213561 1
1.19982143429037 1
0.89802435261715 1
0.726460819609903 1
-0.277423664126636 1
1.45335799419826 1
-0.25094729012862 1
-1.11705215724058 1
0.812858282747687 1
1.42012916965346 1
0.328681127184237 1
0.48063353913489 1
0.828035142384566 1
0.988629028076513 1
0.776183176968714 1
1.38551964287455 0
-0.132029087533598 1
0.591343390732795 1
-1.63883385625121 1
1.32775214431416 1
0.530222635831139 1
0.828373643005789 1
1.30878075303873 1
1.49288062313014 1
0.909038887128189 1
0.29087522263684 1
0.937254045201509 1
0.0522055241569685 1
1.31330370728078 1
0.993240700966037 1
1.38081877878363 1
0.136298079045366 1
0.995627996728587 1
0.585734108862562 1
1.50919067524 1
0.875174009664041 1
0.930694282666276 1
-0.0941717079570742 1
0.384483289579075 1
-0.379971537683048 1
0.0890869811841967 1
0.671227971136252 1
0.257026926992417 1
0.135949348747869 1
-0.662928828837235 1
0.0389668186516167 1
1.05269482665682 1
0.443529606354479 1
1.10870836439159 1
-0.997462772624079 1
0.197169696819368 1
0.24938378222691 1
0.6633201176459 1
0.780490445567581 1
0.450456443829317 1
-0.178573545945818 1
1.19396037090952 1
-2.01030316227802 0
0.491430250267818 1
1.10029204611331 1
1.31336889000303 1
-0.260498481163519 1
-0.322031661989454 1
1.83436458159727 0
0.624232915693626 1
0.914265370024549 1
0.559382125894667 1
-0.171335750030469 1
0.0162719269771701 1
0.399133237171088 1
0.455402227768587 1
0.760158157642789 1
0.225140448458283 1
0.555043388648 1
1.26133355296282 1
0.593270756639784 1
1.67091655110786 1
0.898394325763527 1
0.0167455375239279 1
-0.413563379726432 1
-0.424434278224495 1
0.421832270590897 1
0.840701324505401 1
-0.229255631714287 1
0.862900886713516 1
0.902826498452082 1
0.949647525834105 1
2.41458995300941 0
-0.274411994900041 1
0.718140640144473 1
-0.426412284238226 1
0.850049281870824 1
1.48594343277028 1
0.760715189672783 1
0.705707139190664 1
-0.449355079528619 1
0.556801624153939 1
0.104942955421417 1
0.742894328286579 1
0.306566262529828 1
0.461610200820743 1
2.84341740878892 0
0.962550889606664 1
-0.0121766337799847 1
0.256893179544948 1
0.845280551627082 1
-0.0961017837565592 1
-0.118192785381967 1
0.223903826694436 1
0.582632522252799 1
0.25038528961389 1
-0.0221842238779353 1
0.236786767414664 1
-0.0738660415973011 1
0.0483727985246892 1
1.30946314714643 1
2.08801204158187 1
1.13178252054308 1
0.593413107493146 1
1.05118270051983 1
0.645877035812094 1
-0.767744748186718 1
-0.0824184973680993 1
1.55654143363113 1
-0.322534027155836 1
1.29242877704654 1
1.51281476300265 1
1.64954529416236 1
0.716195536977504 1
1.03941415914546 1
1.03450905821722 1
0.669564076536207 1
1.41043484513269 1
-1.29657627947818 0
0.406717529800186 1
1.01511386832595 1
-0.0535602069308302 1
1.74048605589741 0
1.77450923588421 0
1.42579808600957 1
1.30695868219913 1
0.104135157440431 1
0.959522255068757 1
0.382579095076667 1
0.90277305490522 1
1.01668064591863 1
-0.008121272081001 1
-0.196770234794722 1
0.57964303656138 1
-0.101656146948304 1
1.68562240740621 1
0.958262959503501 1
-0.722289546219728 0
0.835561275603608 1
0.255149897890609 1
0.292817504208982 1
-0.992170784303045 1
0.148549488413865 1
0.618569443388744 1
1.48264749533739 1
0.524161383499148 1
0.165296892357728 1
-0.0654682007643172 1
1.14930073837399 1
0.914267133526426 1
1.35913073420029 1
0.641444278134586 1
1.30592500663433 1
2.37433781365734 0
2.01926115593469 0
-0.327580245172755 0
1.46196965141141 0
0.651990126792901 1
1.00723930808547 1
0.586861127075711 1
0.835329860712576 1
1.18332043184775 1
1.74465996723772 1
0.696331500462312 1
0.858682072923695 1
-1.09310068050725 0
-0.45571318886974 0
0.779028595248461 1
0.757520828578883 1
0.635263110216503 1
1.0045715332137 1
0.849036201310281 1
0.480364353819887 1
-0.50988582425074 1
-1.01008419840972 0
-0.299576825674335 1
-0.172876499699043 1
-0.783602122553654 1
0.0983773667324799 1
0.262772871548531 1
1.4493826245647 1
-0.202019387371014 1
-0.637913527157835 1
0.359994178900855 1
1.05855755484094 1
1.30252567214499 1
-0.168351052528005 1
0.794756717343085 1
-0.0497168226346548 1
0.131563476560423 1
-0.401646805987612 1
0.57407272259616 1
0.0589957794523319 1
-0.16930023082377 1
0.11219452640467 1
-1.24854601560818 0
1.28120439217959 1
0.416414223201039 1
-0.928245874696362 1
-0.0377407156930842 1
-0.91086914103923 0
-0.537282566639828 0
1.09293029405758 1
-0.217644827929047 0
1.00480118070663 1
-0.00255792203959186 1
0.206206233925314 1
0.675209159037863 1
0.391340314107678 1
1.5112194062499 0
0.572563801808417 1
1.59552089324925 0
0.977141024236213 1
0.0966399274977472 1
1.24663061149259 1
0.432885478260526 1
0.759705890842278 1
1.1208592224384 1
0.733564082319902 1
-0.471748262845627 1
0.612112630408268 1
-0.222935130155007 1
1.84932282032372 1
0.554433051838639 1
-0.33717053110936 1
-0.0184614267969614 1
0.0662549276689348 1
0.617695354646466 1
-0.783459399400186 1
0.136469439393678 1
0.534738177363234 1
0.298440344297991 1
1.0698159124469 1
0.76057021379065 1
0.140714871536611 1
0.207413239502857 1
1.10137970945829 1
0.690563069693468 1
-0.126542226737752 1
-0.819609205946347 1
0.876760915043694 1
1.33809005517095 1
-0.301806189854496 1
1.89281167177581 0
-0.160498615298348 1
0.589941987499096 1
1.58908022582762 0
0.864572059712732 1
0.660350206655528 1
-0.517479654632009 1
0.455838889369119 1
0.0375184503251194 1
-0.0290764360240347 1
1.20180945841863 1
-0.629418092288588 1
0.336644892008195 1
1.44742716449591 1
0.867343731829725 1
0.695815617694569 1
-0.59809017691257 0
2.08849789239139 1
1.42938189063302 1
-1.46095851624858 1
1.21597690628358 1
1.22960833611032 1
1.48523586625006 1
-0.0222550351134491 1
1.44598030916617 0
0.526880022558416 1
0.56637542781193 1
-0.0575195627540735 1
1.29555657892445 1
-1.08710836032935 0
0.498610139221096 1
0.233101996043719 1
-0.0850168535819696 1
-0.416676566585406 1
0.518825566407157 1
-0.695379295988791 0
0.456535098410764 1
0.433782410703562 1
0.393864431897074 1
1.03791256548989 1
0.333577070733895 1
0.160571350313294 1
0.185449492876742 1
-0.119161822746381 1
-0.266624905606452 1
0.415077194112456 1
-0.0176557764727397 1
-0.136452355439796 1
1.33292098373303 1
0.777943155770045 1
0.318803052722688 1
1.11609992327803 1
0.256089478471645 1
0.0322178055403363 1
0.633064592884755 1
0.629630983823504 1
1.93143619251786 0
1.1507947627771 1
0.084756587581842 1
0.728161097987973 1
0.976131439347009 1
0.366967273695607 1
0.559080030764951 1
0.217561785456544 1
0.185514363007591 1
0.249077476041457 1
1.33037609071505 1
0.0129035667899132 1
0.244587864495341 1
0.0028912690446444 1
0.673530580136013 1
1.16801201255618 1
-0.840231343195433 0
0.456485010559244 1
-0.232320874367765 1
0.942855622292176 1
0.877995733244156 1
0.472013601219313 1
0.516864318818684 1
1.13016257999706 1
0.514313711774475 1
0.261985840440886 1
2.17172694361372 1
-0.280779834138668 1
0.659757855134871 1
-0.158104815867192 1
-0.186385986052388 1
-0.137794146423527 1
1.59779255438651 0
0.203748728612416 1
0.793093152681771 1
0.668047251191922 1
-0.961595142082686 0
1.66032699216285 1
1.24800655325247 1
0.523806285540561 1
0.743240462679004 1
-1.04190190464412 1
1.56158588215187 1
1.85115408846921 0
-0.210838097082359 1
1.61476618897313 1
0.846482976383918 1
0.959715108275281 1
-0.437778498460488 1
0.42309081368871 1
0.814550298557154 1
0.924894473392446 1
0.224772496224699 1
0.704310180189724 1
-0.192145693995905 1
0.0135605877291374 1
0.654151965539606 1
0.713206794393449 1
-0.112073488039475 1
-0.295041988738358 1
-0.274676926644266 1
0.952875780279694 1
1.17681429538684 1
0.346235577821721 1
1.23667777346164 1
0.508653040939694 1
-1.28772040207565 0
0.70319345701866 1
0.702770892730128 1
0.573954107021897 1
-1.04863669626788 0
0.624069467597368 1
0.981191656216397 1
-0.334837183367659 1
0.776904906429019 1
1.68389831483524 1
-0.491580480322402 1
-1.69264987138557 0
1.19662222171452 1
-0.0553181871235266 1
0.606055638254091 1
1.9682630622198 1
-0.431842279865071 1
0.35656906378121 1
1.33513128192025 1
0.344534262920732 1
-0.42794582270565 1
-1.10512736156025 0
0.72695966462142 1
-0.164215698895445 1
0.0927412084877419 1
0.0582236432970373 1
1.37186236677619 1
-0.0600097333422572 1
-0.480839330863548 1
-0.048642326849955 1
0.738913987641028 1
0.295393015821185 1
0.2152209816366 1
1.73332745095613 1
0.830661879498565 1
-0.105401043633208 1
0.0419986409901854 1
0.320051757963452 1
0.848634652638331 1
-0.342967857288014 1
0.556971114558339 1
-0.796408860613537 1
0.607088511550797 1
1.14760198957365 1
-0.305747866592947 1
1.71127892323755 1
1.10944536021725 1
0.383823659028919 1
0.162492246770108 1
3.12253748343396 0
-0.145946607289203 1
-0.979218303992859 0
0.634212484862962 1
1.088083157863 1
0.028240518766688 1
-0.666014040457854 0
0.337811793870817 1
0.557176110488036 1
-0.0540680513363118 1
0.760587715347746 1
0.600400549487099 1
0.937248999352921 1
1.02818402451474 1
0.0897480273793563 1
0.924344174275268 1
-0.460353255608642 1
0.540497817580817 1
0.357875960892558 1
0.423386957954427 1
1.09019300432558 1
0.852451365872266 1
2.19404937320102 0
-0.0366260114833407 1
0.97813144244809 1
1.16269802299996 1
0.280822022037979 1
-0.505587866383731 1
0.361655178538935 1
0.640301295688751 1
0.0645925907353776 1
1.03304729806086 1
0.63593686987338 1
0.281550398344738 1
1.26358618221058 0
0.721236582694846 1
1.48865078424422 0
0.253758611496595 1
0.132630369145283 1
-0.083783468552459 1
-0.16104736691751 1
0.164004719213579 1
-0.0750819162507388 1
1.09304564160139 1
0.792900663776023 1
0.896115975505664 1
0.926662080760283 1
-1.37525673958675 1
-0.320610883367726 1
-1.68893270075533 0
0.373375890715488 1
0.349280334306409 1
0.59502304406323 1
0.0522554315965185 1
2.31157007357631 0
0.145097852695084 1
0.456764852346929 1
0.505774904648117 1
0.932041505719883 1
-0.0424568738633166 1
0.410577197174112 1
1.01194581587888 1
-1.18070681814508 0
-1.66260300916901 0
0.960312457769708 1
0.600462573574087 1
-0.468536967648912 1
0.89607288055714 1
0.0861534380488776 1
-0.872491747772704 0
0.00279225044766215 1
0.526539507797085 1
0.761007937449623 1
-0.292381078209666 1
1.12171293813476 1
1.20801547986643 0
-1.22342846076229 1
0.491206416723078 1
0.0842743759684687 1
0.296874300805688 1
-0.408822894068305 1
1.03383543010864 1
1.41637643823922 1
0.883603332048998 1
0.287196029865752 1
-0.0661466565169788 1
1.9145190147044 0
1.19545922258361 1
-0.542276769861629 0
0.869157901560165 1
0.865376386917073 1
-0.0409542233251848 1
0.236817647436702 1
1.21760475752919 1
0.958165317641165 1
1.5020572948445 1
0.153638179539556 1
1.1017022653251 1
-1.7503557778464 0
-0.0312611404147387 1
0.742774377061526 1
-0.439972212184988 1
0.213818497691626 1
0.673391629167982 1
2.03611818802499 0
0.836774966443979 1
0.0258748737898267 1
0.202400661574636 1
1.19554683816163 1
-0.440225705223582 1
1.09470240093218 1
1.13987833329336 1
1.888487329371 0
0.930689098293861 1
1.12500540292259 1
0.962901297086603 1
-0.367855538112633 1
-0.171389338451841 1
0.155571367358514 1
1.22912636367917 1
0.86331511640919 1
0.355495775356325 1
-0.350546171853354 1
0.812542991228452 1
0.39195497007462 1
0.290446991180889 1
0.966522610278145 1
1.53324944928922 1
0.526956465628622 1
0.397769129280425 1
0.546252461293459 1
1.61575492858448 0
0.96441465819979 1
-0.305351039258819 1
1.70669107684374 0
0.442346728711975 1
1.18118712178345 1
-0.753383025042906 0
0.528216025477739 1
2.68637787225619 0
-0.514928832372525 0
-1.31316954250806 0
-0.589116836345151 1
0.413945950668756 1
-0.500783147923053 1
1.02301896105208 1
0.542368349464353 1
0.554673429837176 1
1.70088719959657 1
1.26511553734145 1
-0.669821899066248 0
0.109006565791356 1
-0.103505914271565 1
-0.294716725721577 1
0.0588762921818043 1
1.18131221204047 1
-0.210720547922613 1
0.322160513898499 1
0.49140462275187 1
1.38476386535954 0
1.58856707890245 1
-0.575234121530842 0
1.25615511541476 1
1.5460575091231 1
1.7563133823506 0
0.0366357236860309 1
-0.615226729443795 1
0.67425364258636 1
0.728434794080745 1
0.48787701232597 1
-0.0775867633145466 1
-0.866283632367944 1
0.336243986205308 1
-1.09066487062393 0
1.42664652680281 1
0.592893124718005 1
0.599803173452367 1
0.871469732607787 1
0.464375840377472 1
-0.646085110973702 0
-0.386458917718341 1
-1.56966694762461 0
0.377233863015674 1
1.37973126143584 1
0.776305642270567 1
-0.201949024807445 1
0.475642817779509 1
-0.449763328649171 1
-0.440659723910187 1
-0.346320987416772 1
0.529150596222379 1
0.880895221996262 1
0.648020513625252 1
1.24916741050694 1
0.716628399325983 1
0.522518601500853 1
1.90215166103551 1
0.332174315001682 1
-0.0208933914880972 1
-0.0701213613061049 1
-0.15524313707468 1
-0.23094201658998 1
-0.457947097238874 1
2.24787324433274 0
0.0128545707138696 1
1.20551659931793 1
0.651071687126327 1
0.193297687150447 1
0.912149069389204 1
1.08496482626376 1
0.155414938104922 1
0.287512553356087 1
0.456620975867973 1
0.650566632248247 1
1.14835581147498 1
0.341124196291954 1
-0.261479223236199 1
0.744960789399453 1
0.0892372061471958 1
1.53062415142377 1
0.719131572089941 1
0.237728915807983 1
0.377244555978319 1
0.479030578098848 1
1.04769868401669 1
-0.0754343243916406 1
0.821004854323687 1
-1.11230827105487 1
1.48413109310313 1
1.12065401632114 1
1.21108131413535 1
1.58369266346883 1
-0.289029400016741 1
2.22076321842021 1
-0.663219257630226 1
0.124402781541205 1
-1.01995175682922 0
0.690548844086628 1
-0.497965256770814 1
0.383591138471483 1
0.592747778138174 1
0.877239400125154 1
1.04537288781194 1
0.969482782 1
0.885364773466175 1
-0.389602472536032 1
-0.762415595324605 1
0.0979504205057777 1
2.06860896455015 1
0.211263955274339 1
2.77263411076244 0
0.488635494330817 1
1.20851508053184 1
1.03528023998576 1
1.31847869518225 1
0.744655674937406 1
0.770631849209826 1
1.09721965814149 1
0.375867671381235 1
1.91366711836237 1
-0.587374724710013 1
0.00998969437850078 1
-0.260966273993255 1
-0.782267699459454 0
1.05881065035334 1
0.468629971869623 1
0.272674961990263 1
0.746388442193847 1
0.458803914590721 1
-0.20000922911835 1
2.08164768214352 1
0.251457410086351 1
0.682860324350939 1
0.001711647904199 1
-0.205095602649743 1
0.748852142737692 1
1.17327554900274 1
1.40257150483971 1
0.358254839771624 1
-0.276355509975447 1
1.74863177895844 1
1.38416733845745 1
1.20932273078181 1
1.03817367757997 1
-0.764695000426152 1
0.558893343974172 1
1.09749628274806 1
0.755971977657989 1
1.95558889960151 0
0.390196913348727 1
0.737517398999878 1
-0.38528731260652 0
-0.325117549319499 1
0.156874152415124 1
1.38920552121368 1
0.0743180598025577 1
0.997651837812175 1
0.231632811836476 1
1.17870043456223 1
1.50919261766343 1
-0.286876862021712 1
1.16394670185969 1
0.0677620938826961 1
1.70053925135427 1
0.120814309595785 1
0.824737801825202 1
1.79354057875192 1
1.33045737302217 1
-0.819552883319666 0
0.207356824981961 1
0.950537649435892 1
0.45135112064681 1
0.947920083724943 1
1.16800357000967 1
-0.449686527177562 1
1.19053777027355 1
0.68049991359054 1
0.240786270368295 1
0.388075521895514 1
0.663446057005417 1
0.416722705904023 1
1.0520954855513 1
2.20206709777034 1
1.43378490770987 0
0.613334635338653 1
-0.681822973666002 1
0.177422425699938 1
0.668190898791159 1
2.34455342466178 1
0.31446264254801 1
0.476933190830766 1
0.269824675931689 1
0.675621945513911 1
-0.106570617749368 1
0.437825565711227 1
0.488588186375917 1
0.735307506691874 1
-0.169310777312921 1
1.38075926757898 0
0.666779017520103 1
1.90622698386984 1
0.678486491041521 1
2.0836493914026 1
-0.125880487310272 1
-0.00397552375169891 1
-0.554882580498052 0
0.984427252259321 1
1.27530133974856 1
-0.0956518258700995 1
0.0437407240190421 1
0.362137176907429 1
1.08555358466614 1
0.998352085851232 1
1.74359403274881 1
0.622328106522578 1
-0.0683122554259922 1
-0.016635253352098 1
0.683449507103882 1
-0.357062489930294 0
1.05799063667052 1
0.783083974036984 1
0.702475624852492 1
0.627593579264313 1
0.00549315472349293 1
0.86769417612759 1
0.633283032081817 1
1.27333848640151 1
1.44596200929735 0
0.134309833528398 1
0.6474222749701 1
0.427559782643089 1
0.547744343858404 1
-0.407728100119906 1
1.37610010598117 1
0.071332143092542 1
0.438813708226109 1
0.0254523153923742 1
2.43947604794052 1
0.306703349144685 1
0.718616041947137 1
-0.741835199015521 1
-0.213880756545484 1
1.44491379345883 1
-1.1660387323165 0
0.223852330822605 1
1.50380936398579 1
-0.826777068855644 1
0.478757881703853 1
1.40028962710724 0
-0.0104437668229873 1
0.105110768048111 1
0.0492136063477819 1
1.23710970661709 1
0.638624926527984 1
1.02998834256163 1
0.732848896389999 1
0.586095665911713 1
-1.03658944745678 0
-0.042947712799378 1
0.511259825686792 1
0.983449305685324 1
0.8559158424174 1
0.14045931575192 1
0.267528950814582 1
0.979383374664989 1
0.836841360525908 1
-1.19463389142136 1
1.97329885316557 0
0.899262756925133 1
1.15414505212599 1
1.05319303592624 1
2.00470185977259 0
0.127313514997632 1
0.144644657724939 1
1.03960729236165 1
0.869596937158816 1
1.10489973197794 1
0.926012134495852 1
0.563465798466715 1
-0.999836652392842 1
0.206619489155907 1
1.05342175762279 1
0.304436512329185 1
0.126165438719319 1
1.66045472625854 0
1.21341355784251 1
-0.920109352256092 1
0.502903499192764 1
1.34511269642924 0
0.315246178425407 1
0.535417564419622 1
1.42983277789446 1
-0.549206316580561 1
-0.735536016720131 0
2.29402172934593 0
0.337526273852803 1
-0.0617099022702977 1
-0.670155048100694 1
-1.23960087602543 1
0.908228469576655 1
0.908353252844976 1
1.30868945922899 1
0.820105975426631 1
-0.0782092293716905 1
0.788542668299583 1
0.783101858777926 1
-0.293038691992125 1
1.51828631730122 0
2.63292071722615 0
0.740486968587936 1
-0.176655364209996 1
0.190642710606365 1
-0.323206142039663 1
1.13899764790332 1
1.15810845529773 1
1.20549746205524 1
0.52712803620689 1
0.145267082591854 1
0.737812357895939 1
0.0187710608636033 1
1.03095997798217 1
2.20572154527203 0
0.698643861140818 1
0.501771482915948 1
0.853391993764255 1
-0.174053784645839 1
0.102445552892474 1
0.264421198688611 1
-0.167203379877135 1
1.60567123249368 1
-0.737436293859827 0
0.43991565320551 1
1.00823106967179 1
0.773174624587397 1
0.672181141861297 1
-1.37997866558148 0
-0.375252295974938 1
-0.113077294562288 1
1.60307067382813 1
0.689458621867535 1
0.533654596682162 1
0.110575157100733 1
-0.744328363039737 0
0.18051621986758 1
0.695841929118396 1
0.61559544194213 1
0.99578726211688 1
0.831182161879748 1
0.211083743196235 1
0.0711758181149747 1
-0.0548532670331085 1
1.67440166826355 1
0.314474246670944 1
0.588790788734842 1
-0.450101946837796 1
0.224202558055201 1
-0.344509601208254 1
0.159687831607486 1
2.4032413293917 0
0.641768403774917 1
1.28589845117289 0
-0.305729292282772 1
1.29767236292764 1
0.271813977707825 1
0.730329353408412 1
1.16152021022548 1
1.12581525183555 1
0.474039247068306 1
0.0874854157960383 1
0.808634899624399 1
0.652300077675343 1
0.0917338003411954 1
0.987130062813087 1
-0.166984220130642 1
0.980413986700027 1
0.752624533907304 1
0.979339965359712 1
0.423424940894596 1
-0.189716040844501 1
-0.179620072803971 1
0.222983919936191 1
0.582319167444102 1
1.91684265709901 0
1.70072285163375 1
-0.280134482280764 1
0.231573218970441 1
-0.877487585391342 0
1.29085276260239 1
0.481610304577866 1
1.29559579495458 1
0.633068569321312 1
0.537855358467139 1
0.376732551470316 1
1.35667729300565 1
-0.156057352756194 1
-1.29587151393069 1
-0.0992064477306871 1
-0.0646528537814424 1
1.06347385340576 1
0.0277572927567445 1
-1.93054356777637 1
1.03896080783703 1
0.779024855641559 1
0.303390105390387 1
0.325300655088521 1
0.943463695029659 1
1.15865493227271 1
0.0761866722003047 1
-0.253745796308928 0
-0.553189223325688 0
0.955522862675291 1
0.548015164416511 1
-0.546941152284898 1
1.27110509136124 1
0.643784706450343 1
0.962061408163431 1
0.365443508325246 1
-0.174284804330338 1
0.549389714643657 1
-0.47246410766212 1
0.81624825010685 1
0.210980771600997 1
-0.10985199846639 1
2.09034464212696 0
-0.543406494619779 1
1.88575908133765 1
-0.945842376757329 1
0.497096000867315 1
0.57434981306036 1
-0.196370253676532 1
2.16400306091932 0
-0.0165297037418445 1
0.423209574979475 1
0.338382331316826 1
1.55282546117274 1
0.151712069854178 1
1.09894321963669 1
0.487893558074582 1
0.854234798669632 1
0.715040673788707 1
0.81642100496984 1
0.0948341905063857 1
-0.228354833627786 1
0.550407420617422 1
0.933432806850055 1
1.76299969143144 1
0.832253148705993 1
0.225911861383171 1
0.0549431319122201 1
-0.14839464197803 1
0.614149184876511 1
-0.208489727645161 1
1.46758014545586 1
0.0430051958843156 1
-0.519152379714334 1
0.702641612635919 1
0.596676044471863 1
-0.00274220489830013 1
-0.0607696260665035 1
1.99355597165793 1
0.932943996479494 1
0.31311420987792 1
-1.03685836379742 0
0.207802964818995 1
1.06771440792532 1
-0.180550288416746 1
0.342984184572479 1
3.01199827167908 0
0.768097684673597 1
0.243778762861323 1
-0.158857314230447 1
0.77837040881585 1
0.329663206027963 1
0.340064763832315 1
0.43272910736206 1
1.09902827813515 1
-0.498739677023119 1
-1.42339122399507 0
-0.156495768588664 1
0.218187681733215 1
0.129140036806016 1
0.732454961000095 1
0.903756592793094 1
1.29750146771684 1
0.818443453260307 1
-0.858699493694054 0
0.367189799922167 1
0.977342148624526 1
1.58035938781002 1
-0.417535851955893 1
-0.50020502393963 1
0.148680808969021 1
-0.936252553228478 1
0.238537630871077 1
1.47143377879055 0
0.814623660392302 1
-1.5224465655675 0
2.00410532656265 1
-0.303478678424977 1
0.0383892528888161 1
-0.28266026278304 1
0.252361798709873 1
1.11346980085335 1
0.549719434919353 1
0.143604725091793 1
1.66540999382592 1
-0.467796842757553 1
-0.210421294370567 1
1.74092665272251 1
1.35433175832679 1
0.19059599642043 1
2.26646973432263 1
-1.15905885081857 1
0.244376613635596 1
-0.478300540766592 1
0.437726311503179 1
-0.545368518133343 0
-0.904466283531728 0
1.03746873373426 1
-0.0909884052136076 1
0.165034047131944 1
0.606774095169452 1
0.689564607497549 1
0.57945298657872 1
1.5262763425522 1
0.551597257375763 1
0.177953553231829 1
0.779708034431009 1
1.87749629607405 1
0.677735909739415 1
0.787598827807673 1
-0.434155556041554 1
-0.222244630529232 1
-0.79800692476449 1
0.403336840322316 1
0.444865196784912 1
1.22230371666818 1
0.754704564868099 1
0.298893833923912 1
-1.11987272984237 0
0.0240999285153748 1
1.60217390805355 1
1.01315563106547 1
0.573069172085791 1
0.205013146392573 1
-0.115008117522614 1
-0.461869210881238 0
0.794106295609604 1
-1.30478164489351 0
0.819166166997634 1
0.164341376869039 1
-0.314628189395757 1
0.967798599829705 1
-0.366902385306445 1
0.643467061946345 1
1.07840550625429 1
1.71571426036221 0
0.594106141395449 1
0.196510699828357 1
-0.334195562884375 1
0.746399521904177 1
-0.00406334868194003 1
1.19570230532656 0
0.249878762230299 1
1.42976462950813 1
1.01338968325473 1
0.451399725480804 1
-0.478392656279977 1
1.59362658840671 1
0.98851353823696 1
-0.172079410408912 1
1.42811541535967 1
1.21497095702982 1
0.498732996574353 1
0.178423282642036 1
-1.01207275443151 1
0.674686191833981 1
0.324264297485932 1
-0.845960761273368 0
1.48478966596873 1
-0.986727619870618 1
1.6271316172219 1
1.17190771468669 1
0.8478188927831 1
0.0367604121799378 1
1.58245112801669 1
1.12922204082984 1
-0.289454531909428 1
-0.00257325712304873 1
0.295229904133563 1
-0.035355333179839 1
0.778352182687115 1
0.916688324609947 1
1.52543964389385 1
1.24311820533076 1
1.00021975354529 1
1.26417505772584 1
0.963331389372284 1
1.7613113727231 1
1.21355833176036 1
0.715844829724639 1
1.41730484205765 1
1.38939938216114 0
-0.0868035721852476 1
0.376548624517886 1
0.890501520369004 1
1.0266081106838 1
-0.945567340679151 0
-1.20384478706263 0
-0.762750745446715 1
-0.456302573705033 0
-0.441232255292681 1
0.19462891755528 1
0.790165039629115 1
1.44222151063196 1
-0.507583386861086 1
0.527625837485916 1
1.6601834718157 1
0.423331747404031 1
-0.370297097788836 1
2.20297680208572 0
0.920868608160748 1
-0.264043357803126 1
1.07177357426274 1
1.20621861414662 1
0.920719988823772 1
0.140339735607621 1
-1.18073826058183 0
0.036930782828254 1
0.383078908730661 1
-0.0814796230170538 1
0.847131207492962 1
0.699527552825099 1
0.804249814044822 1
-0.570039834902781 1
1.62306258097887 0
0.570122657032559 1
0.259283657139952 1
0.89881189716706 1
0.848811824815009 1
0.110922303666271 1
-0.465841145459157 1
-0.853326229453708 1
0.10474319284011 1
0.133052506165169 1
0.84747373429493 1
2.36921287221531 0
0.894743051920199 1
-0.0803281599601606 1
0.488081537671108 1
0.652150567933603 1
0.897009206274626 1
1.519833617496 1
1.30761763834735 1
0.291507894053961 1
0.308324316227665 1
-0.463654860285594 1
-0.0341766617863074 1
1.26629762777247 1
-0.460787452597708 1
0.92455667180591 1
1.63607841082798 1
0.937290220270368 1
0.534833552212028 1
0.529945182831864 1
1.95760510651033 0
-0.518643003912736 1
0.345971399553425 1
2.07146591625586 1
0.476638653269317 1
-0.0584179373129603 1
-0.151043503526501 1
1.22109540147574 0
0.805707186455972 1
0.0105923814216835 1
1.12127650814028 1
0.858122417080086 1
-0.117395962404614 1
0.103384797177275 1
0.497443643377395 1
1.41402218644419 1
0.946654456801529 1
1.59915438686244 1
0.22967658937084 1
0.353141313442667 1
1.45007245996187 1
0.511186808346726 1
0.641185736809754 1
-0.742393847898137 1
-0.105885008808753 1
1.0218994273445 1
0.0702456411970607 1
-0.427592432787487 0
1.69501628909633 1
0.590067085852798 1
-0.770150959068028 1
-0.322242280812524 1
0.423149103821733 1
0.291825974576056 1
0.482614270723047 1
0.459288026361349 1
0.677790482022363 1
1.44569838286418 1
-0.309376496487895 1
-0.490323286300349 1
-0.743115177044886 1
-0.203611904851255 1
0.121963916210721 1
-0.111574959079555 1
0.136094695891984 1
0.742169625492363 1
0.750175092049908 1
0.783067382247527 1
-0.0695264711272024 1
0.591209975840374 1
0.827005920255895 1
0.00942667228181449 1
0.136982766161215 1
-0.0983780010120638 1
-0.251771480862503 1
0.449133947215525 1
0.213815406999247 1
0.424110757634422 1
0.229408293256695 1
0.587165631935105 1
0.000789378527393268 1
0.936345754373854 1
-0.0575706432498586 1
0.376252833386901 1
-0.151346254946832 1
1.78527785273954 1
-0.423917494576647 1
-0.153845533696118 1
1.57969177120197 1
1.72554854815002 1
0.875797716701167 1
-0.725652453652972 1
1.29839523196784 1
0.470264573668814 1
0.384066268574983 1
-0.896617609314832 0
-1.10578413414223 0
0.287588252573328 1
1.19566750620924 1
1.09836302375802 1
0.98389335586803 1
1.41368201283847 1
0.989929744433258 1
0.687352704970767 1
0.558104172609694 1
-0.0414382255102392 1
0.813252513121003 1
2.81575034168687 0
-0.289847634457535 1
0.521517577380248 1
0.654897732379938 1
0.768373488157877 1
1.14275353049403 1
-0.517615543970546 0
2.09845780279262 1
0.272081878437368 1
1.0459967546188 1
0.32355049900845 1
-0.547754076965337 1
0.725459087558537 1
0.796248007419461 1
0.96138843443546 1
-0.152526861810826 1
0.831032870256084 1
1.35514317663215 1
-0.790373463426315 1
1.09456881783561 1
-0.410352559042996 1
-0.124020743069699 1
1.24256695162467 1
0.178567075970831 1
-0.892800368445204 1
-0.531574916180318 1
0.162763336087849 1
0.0710370481211831 1
-0.255422610964151 1
1.57339239989731 1
0.16414059024524 1
1.03536180191042 1
0.997868936606489 1
1.45902449607026 1
1.51441956624777 0
1.99367124162872 0
0.264908080082725 1
1.48082704078444 0
-0.926519872468762 0
-0.638003375319279 1
-0.797485625740279 1
-0.106894542549649 1
1.57581466573955 1
-0.380762918224521 1
0.457404047702376 1
0.42020111319194 1
0.243952866583581 1
-0.520792868777169 0
0.499596257672684 1
1.19137511836408 1
0.767145339865688 1
-0.618651675685817 0
-0.640245114111633 1
-0.911277733047717 0
0.470518834844842 1
-0.759997200068989 0
1.2824749947909 1
-0.130230219965232 1
-0.314101815090702 1
0.566592805711253 1
-0.175777964073935 1
-0.0388433892493701 1
1.06207962949885 1
-0.838558887704133 1
0.373808501753111 1
0.671689895692938 1
-0.147428581874642 1
0.331371714920704 1
-0.0367584276730619 1
1.21133103330366 1
0.489403756392686 1
0.440702561344312 1
1.15257193518186 1
0.619592668683813 1
1.04863686356982 1
-0.701204578067111 1
2.64989884343792 0
1.30059310421719 1
1.70939762882619 1
1.49223089365418 1
0.755026893756058 1
1.63689872763034 1
0.988629187743241 1
-0.307850592233408 1
1.70473225208221 0
0.541997724189084 1
1.23288137079409 1
0.779530301334511 1
0.106049485868512 1
-0.56381086676586 0
-0.104504204102856 1
0.891357006372289 1
1.16455974336009 1
1.2168642163885 1
-0.475021046997337 1
-0.422758174748082 1
-0.212235490901732 1
0.867379009801474 1
-0.462865309261021 0
0.942747242915731 1
0.0429974430261006 1
-0.0140816481006359 1
0.150674676433766 1
0.358250660783516 1
0.0359053718112445 1
0.483935201844188 1
-0.0291945421134568 1
-0.293603801379095 0
0.660509007785689 1
-0.0548534859537678 1
0.174848677581688 1
0.619080088560217 1
-0.185184449695125 0
-0.149981200356029 1
1.07322667438428 1
0.138693385815043 1
0.79071443717904 1
0.671528791640263 1
1.41788894984755 1
0.656737024592327 1
0.495499151703549 1
0.768113096068462 1
-0.0807938758695983 1
-0.0665431135028161 1
0.474931937103366 1
-1.57231839376397 0
-0.350897661229079 1
1.35703859480278 1
0.267490388162886 1
1.68080854026043 1
0.477474249309722 1
-1.71003880639516 0
0.78197221331004 1
1.82501449343585 1
1.10582233703406 1
0.381572915141137 1
-0.0483532206360335 1
0.548014741186221 1
0.845043869041916 1
-0.109557992727367 1
0.844513571126765 1
0.587189962507324 1
-0.454996635583246 1
0.610470352690055 1
0.485082322987516 1
0.0499125174434037 1
0.138065256390797 1
0.182434836394597 1
0.73243579057475 1
0.245758842895336 1
2.08284493815742 0
0.220166484104383 1
-0.00322301358242391 1
1.15116548288111 1
0.546839965433645 1
-0.64774479682663 1
1.06104784235551 1
1.72607513683641 0
2.05243126843621 0
1.31479217688448 1
0.17511522756078 1
-0.00493142874694968 1
0.522072896438959 1
0.0734363428770661 1
0.379524351790496 1
0.46250945244564 1
0.207321496500407 1
2.26669450322173 0
0.792028200101519 1
-0.887944137071542 0
0.237577485927949 1
-0.210190165235038 1
0.459094561666977 1
-0.0110076073271823 1
-0.751300419926423 0
1.25343832889925 1
-0.198739030313948 1
-0.00114970887345078 1
0.350321896071239 1
0.79364968601766 1
-0.681272182937065 1
0.284832489299192 1
-0.266844171453771 1
1.4084852830332 0
0.485034851558762 1
-0.00490108613239264 1
1.05208445025168 1
0.509045177196549 1
1.74615921594123 0
1.29450837256053 1
0.866881120560875 1
0.0447725473000198 1
0.0753089238784184 1
-0.75124212474928 0
0.698257734869463 1
0.0402831659252521 1
-0.933369344709847 1
-0.274142378518271 1
0.357530996750723 1
1.11972595587212 1
0.0526625184725051 1
1.19923611486712 1
1.77170626575452 0
-0.905168473041284 1
0.75937396018146 1
-1.05903795900645 1
-0.412556318020931 1
0.598095272992535 1
1.37531655033661 1
0.589424735304607 1
0.214072182926718 1
-1.1775459630523 0
0.585303267345002 1
1.29142438493378 1
0.626624713265189 1
1.45345926961853 1
1.49198051478062 1
1.41379605195135 1
1.54912739252988 1
1.21839395153135 1
0.830340120250251 1
1.42082803019318 1
1.25417253473789 1
-1.02936198319082 1
-0.68667829340646 1
0.686275341818207 1
1.41840357073513 1
0.83641498177831 1
0.951574701559863 1
-0.332287494731623 1
0.566984246372179 1
-0.686464315940587 1
0.0876895079355728 1
1.03440031788689 1
0.319965144762923 1
-0.103118652836115 1
0.0102834202698921 1
1.00030256563507 1
0.578489591304839 1
0.0217211841203748 1
0.206037421194879 1
0.150776175735777 1
-0.0118947315286075 1
-0.125479688313823 1
1.16381576605449 1
1.14887122037512 1
0.829335142309913 1
0.0116643715200213 1
0.609563098642002 1
1.24778642914156 0
0.639870362644875 1
-0.0440030350498628 1
0.00923960183260789 1
1.11259608141792 1
1.59129870717931 1
-0.21553119241949 1
-0.100738834850974 1
2.31837283156039 0
1.06764067141042 1
0.766244714688248 1
0.305913800607716 1
0.77691414609711 1
1.63370970534183 1
2.10332136846123 1
0.348880480324255 1
0.87037444853907 1
0.133436851361829 1
1.25776210362621 1
0.211185248004001 1
0.259770173090407 1
0.241337845138255 1
2.59375790593588 0
-0.951227814584198 1
0.633786452809808 1
-0.534777735380725 1
2.21289631093601 0
1.99082821414511 1
-0.964774881197401 1
-0.343491620131029 0
0.0842596907444253 1
0.841379718538223 1
0.973397578617281 1
1.04337938457237 1
-0.123339319593835 1
1.65810792382577 0
1.89947013239568 1
-0.443970030263397 1
-0.493048364251829 1
1.20972175171485 1
0.519093531520493 1
1.24453875735656 1
-0.493998840875817 1
0.14466728772323 1
0.36990427374448 1
-0.264855390379937 1
0.368371300427146 1
0.488157387277265 1
-0.344039541823612 1
1.08292593893773 1
0.221915073077991 1
0.373662425905729 1
0.177815736428686 1
2.07586705640846 0
-0.515632792657478 1
0.102650546353247 1
0.212651399412309 1
0.643865011045242 1
1.37352809773147 1
0.272541374058229 1
-0.405389990880523 0
-0.680044694053601 1
0.347174325172308 1
1.25067217795702 1
0.148753573812195 1
0.256286614410144 1
4.24009014743931e-05 1
0.194286500797702 1
1.04118134534357 1
-0.337483308120821 0
0.405717688464181 1
1.32522672654298 1
2.21601015293262 1
1.3551571239307 0
0.500536082106994 1
0.917646536043204 1
0.242531911993477 1
0.714672763255414 1
2.17266158320116 1
0.290704255015453 1
0.986470556067982 1
0.0290199560648006 1
1.25387392756481 1
1.18188404550171 1
-0.285477564330957 1
-0.204151202072468 1
1.11307160704855 1
-0.301755186166642 0
-0.232529374753148 1
-0.393397598573982 0
0.555078403673779 1
1.43105826409164 1
-0.579449475195431 1
-0.654886125186899 0
0.92589610932432 1
-0.420790071266725 1
-0.932538448407017 0
1.55287418615727 1
1.08678684515441 1
0.455918713583776 1
-0.531009919709903 1
-0.153208997209302 1
0.882537160320326 1
1.93437083280388 0
-0.320406836059673 1
-0.0850117166952147 1
1.26987372880153 1
0.87055299444564 1
1.36574541316464 1
2.58355726408541 1
1.48008925258188 1
0.542313540288985 1
0.41826076379739 1
0.335604361544638 1
1.2849266362482 1
-0.354281728091651 1
0.813249823559453 1
0.299763743978683 1
0.699866050438373 1
0.143093374503486 1
0.282174712991842 1
1.16480748612413 1
0.415906625981466 1
0.313235628192572 1
1.23739982986098 1
1.67203732571419 0
0.666626300344398 1
0.841295709354994 1
-0.106573907105302 1
1.1684065258593 1
0.829431796133352 1
0.39272918515978 1
2.27838157660766 0
-0.851429877673806 0
2.98479475575468 0
0.249371981944738 1
1.79800979666693 1
0.0744663240484806 1
1.24623171106229 1
0.00819546533559252 1
0.195322950015451 1
-0.0845418118569029 1
-0.0598537974302652 1
-0.114575845528967 1
1.21381996903025 1
1.03470774477802 1
0.764262850459787 1
0.639824459592276 1
0.436250275272796 1
0.922697256830566 1
1.11697832202353 1
0.491889624245219 1
0.433278746603951 1
-0.688073008471422 1
0.381742276280236 1
-0.588401947039192 1
1.61741205566277 1
0.400423250790714 1
1.15760032371853 1
0.557417706839008 1
-1.03530178951243 1
1.18749098534804 1
1.42538094481515 1
1.16219231685027 1
1.13801853871814 1
0.30131534329564 1
1.26078680995467 1
-0.620329577611867 1
-0.296642865911188 1
0.025251856244245 1
1.48019073151553 1
-0.944178538284958 0
0.672521154146147 1
0.851084007069151 1
1.09323385301705 1
2.16083059877016 0
0.354734103950749 1
-0.0141896476242401 1
1.83396292999916 1
0.268634592921847 1
1.06962511524237 1
0.859101270146829 1
0.293095139908175 1
1.36910808261727 1
0.503092781106952 1
-0.52406851913134 1
1.11048731005209 1
-0.303546514977046 1
1.03632694974376 1
0.926064181972016 1
0.26270985119134 1
0.398841998577899 1
0.0187904970748677 1
-0.12758420289398 1
0.725310909227301 1
0.820623625710245 1
1.14032456990653 1
0.708359182398792 1
0.647887858336764 1
1.20452999260606 1
0.0652371925094179 1
0.468130718451647 1
0.493381216068183 1
0.977165551310667 1
1.11620258657139 1
-0.316342713787738 1
0.36642723178472 1
1.64897854358041 0
1.09869045903722 1
-0.842979438325703 0
0.785430341285725 1
1.28727962567799 1
0.848162140250413 1
0.941933907325442 1
1.01512296841561 1
1.86514547851846 0
0.788816346820427 1
-0.520533908429487 1
-0.235948261975167 1
0.617249721402732 1
0.618561491062845 1
0.283288967367803 1
1.8045179681544 1
1.78580833314125 1
0.606707703687445 1
0.385011505991291 1
1.29361802111641 1
0.759428652318158 1
-0.019144146286258 1
-0.442693981296618 0
1.32255084764861 1
0.652252005089133 1
-0.828923470808524 0
0.644885229872637 1
0.323497619441137 1
1.58854061041435 1
1.21058275779727 1
0.963577753702641 1
0.507484719841096 1
0.232282937763339 1
0.719999089246658 1
0.00507331188549348 1
0.600371656298244 1
2.50105800742414 0
1.76620760476435 0
-0.597445519272541 1
1.51411836307496 1
1.01459282460996 1
2.12177733650464 0
1.32652993727753 1
2.23930867183278 1
-0.0641488339221456 1
0.744873289055539 1
-0.130575361501994 1
1.13530550418444 1
0.893048498128145 1
1.00417499143471 1
0.60992191218703 1
-0.616698171657311 1
1.07148058895528 1
-0.554851738275123 0
0.471645038146318 1
0.568682527437062 1
-0.206939668472047 1
-0.65432830504568 0
1.34962168556608 1
1.22485043212403 1
0.573996870663185 1
0.46734209232417 1
1.4974072540425 1
-1.36954144620224 1
0.679633766573134 1
1.11227603150668 1
-0.392512765621051 1
-0.119450355850548 1
0.826015784913766 1
-0.296590912756877 1
1.07244774531084 1
0.90048498063804 1
0.409628657301367 1
1.61024324238572 1
-0.46662611733987 0
0.876687548997736 1
-0.175531513688837 1
-0.382382550159973 1
0.892681843209648 1
0.766645126693853 1
0.299224974448798 1
0.803779483464427 1
0.742453257997361 1
0.915548627212401 1
-0.228671434469312 1
-0.348418471497029 1
0.356209073990469 1
0.732476116048335 1
0.283128933148817 1
0.978335349655605 1
1.00765953901581 1
-0.681247055145038 0
1.58464570085035 1
0.727832509134985 1
2.16426442984896 1
0.446966819451437 1
1.51606690265326 1
0.777414967218207 1
-1.19340875808815 1
0.39712851843365 1
1.38234776502846 1
0.594032241866067 1
0.527641197352363 1
0.437403852282368 1
0.199004202101638 1
0.548872321413755 1
-0.241410808520902 0
-0.166487465093068 1
-0.481907142018645 1
0.582006165331478 1
-1.44600592827342 0
1.5711725579506 1
0.529193269354387 1
-0.617766654663172 0
-0.718336567416471 1
1.94441540924609 1
1.99624233269164 0
-0.851658812313823 1
0.448199356216739 1
0.317928939301081 1
1.84350669114078 0
0.374451865951012 1
0.457069793492116 1
0.0916601142962273 1
-0.421976748856808 1
1.29324871061178 1
0.982736596063297 1
0.504971523537724 1
0.272102326686778 1
-0.107911354592348 1
1.90524929095231 1
0.648112288388062 1
-0.0113240125121997 1
-0.784226178637929 0
1.29480592994184 1
1.96069587049556 0
1.75537887920644 1
1.01185884018242 1
0.131801682926575 1
1.19846032706722 1
0.346193040025892 1
0.962932878624654 1
0.291407382425216 1
-1.27671452353908 0
-0.366669751068373 1
0.403234795774552 1
0.51188153982049 1
-1.19073022103074 0
0.564180012559261 1
0.388556925403527 1
1.17521628491537 1
0.0649850278929993 1
0.0577698419131241 1
1.1243157188062 1
1.91508419679314 0
-0.0390165312633793 1
-0.469137765786542 1
-0.813886833391298 1
-0.790059047743171 1
1.64967141252845 1
-0.107632551661557 1
1.35932269320036 1
0.408832908407545 1
-1.19874990887786 1
-0.408286571120036 1
1.83961932975699 0
1.24797748142064 1
1.05015376075771 1
0.637106317019538 1
0.973595968114291 1
1.61918007226116 1
-0.0840745741820423 1
1.5128130689885 1
0.661469114945496 1
0.300348669447276 1
-0.324429710967723 1
-0.918722459947258 0
-0.797310613415497 1
-0.102806164455885 1
2.59716800315419 0
0.972256962203043 1
1.21599225620438 1
0.0971121691790749 1
-0.271379358373489 1
1.25177424853159 1
0.936932761204556 1
0.764804302496615 1
-0.209659931015871 1
0.799162192927286 1
0.0134482137319481 1
0.927181767678564 1
-0.681746406540454 1
0.739625019914703 1
0.850093211421918 1
0.738801314248737 1
2.25270632089234 0
1.65990182732988 0
1.16179671851034 1
-0.315003933058252 1
0.797882833911418 1
0.350743485750765 1
1.33199211341139 1
1.01468387233919 1
-0.348439983410172 1
-0.251061680855253 1
-1.01378103975751 0
-0.0860368483631667 1
0.726488792651107 1
2.43276278178336 0
-0.00908047494693038 1
-0.0840473958637183 1
1.0922444449564 1
1.21218693115582 1
-0.0548350373315016 1
0.176654723194265 1
1.53351802982923 1
-0.0346646257007549 1
1.08292109309982 1
-0.215962890047628 1
0.29062699962447 1
-1.65059929583674 1
0.560470587335996 1
-0.132969915091274 1
1.12752833226988 1
0.460495971988208 1
2.03387946263301 1
1.53566869216428 1
-0.543761186389962 0
0.942151621386897 1
0.859114356559181 1
-0.190028442787269 1
1.05815275956154 1
0.306678679883048 1
0.260381284311829 1
0.613114596173025 1
1.81902086677523 1
1.36184759902464 1
0.879229019101497 1
2.0890654766532 1
0.441110354133021 1
1.47832538896041 1
1.41462194735397 1
-1.2448158440723 0
0.166653159981744 1
1.50778925523077 1
0.78891080788488 1
0.995139094207076 1
-0.00979835393938638 1
1.43266839798379 1
0.12739303572417 1
2.54109437708149 0
0.533038412331845 1
-0.590330485627743 0
2.14863373781787 0
-0.226949877296212 1
-0.684558898021605 0
-0.29449763284601 1
0.0400871728618954 1
0.467161215262783 1
-0.0244199231995877 1
1.30363871917294 1
1.27049115765493 1
1.14574500772857 1
0.0129133371729701 1
0.872586911162642 1
1.0838677235684 1
-0.121630389795073 1
1.24749420155999 1
0.90693096304141 1
1.81279092750634 0
0.874902891792346 1
1.1645244795602 1
0.393554012985176 1
-0.767453684496594 1
-0.188682880387172 1
0.531671118457577 1
0.693032273626994 1
0.266467879629438 1
0.479579129342981 1
-0.0449824494751712 1
0.629123769827828 1
0.861701857332036 1
1.48263018584936 1
0.873792500923926 1
1.51329605279186 1
0.0314877635691554 1
0.0789601451681247 1
2.41246023518167 0
1.07862522419289 1
0.832901388022465 1
0.67608223205505 1
-1.21983377163556 0
-0.945983181691056 0
-0.343204362553841 0
1.26160095520373 1
1.16782757590459 1
0.457760642209991 1
0.966856421986765 1
0.221469338692964 1
0.904367579600441 1
-0.262324823070958 1
0.600776318984176 1
0.142265671548834 1
-0.450753923631132 1
1.27385959573903 1
0.519835416359246 1
0.411002293666707 1
0.56525920644183 1
0.684793804576777 1
1.16506045470721 1
0.306823047954853 1
1.02435681747459 1
2.2755513898211 0
0.156844246790067 1
1.88403880501311 1
0.346083474452012 1
-0.857531360196657 0
0.0505780926592123 1
1.71485679138413 1
0.118825005369754 1
1.7468301538547 1
0.326428310265966 1
0.245126339044981 1
0.974972796932724 1
1.27772347624786 1
-0.974172666412214 1
-0.355650779956013 1
-0.124323604244801 1
0.302467633154973 1
0.0146311756091167 1
0.290832887889964 1
0.360199075950557 1
0.174473526502883 1
0.350862975906204 1
-0.105888714078092 1
0.903291250951478 1
-0.149417982110679 1
0.329765994992624 1
0.872690218132569 1
0.689169487724106 1
0.986230444326179 1
-0.127798124512014 1
0.656961747168963 1
1.13246101418748 1
0.246588487958409 1
0.242286007137484 1
2.0550427810481 0
0.276125048150077 1
0.0260843537956642 1
1.23759208192138 1
-0.0295746502432193 1
-0.382848766680964 1
-0.352637180315161 1
0.613143554978073 1
1.13515114186121 0
0.651542424599593 1
0.362593417172984 1
0.760563139495308 1
-0.34731431793312 1
0.160147747276719 1
1.08051706086358 1
-0.395951453534375 1
0.431604293195321 1
1.35339173126383 1
-0.405186509723909 1
0.233642804440965 1
-0.193868856625115 1
0.0840742059345647 1
1.00514206888975 1
0.938063751090992 1
0.260061661493775 1
1.09757401912789 1
0.494534786658161 1
1.75770003962666 0
2.14040111424967 1
0.499943538601094 1
-0.234043149868078 1
-0.655070121321035 0
1.12387746460427 1
-0.177935118414247 1
0.496014271209921 1
0.812455651590797 1
1.58017027494133 1
0.307469263954524 1
1.04581087893992 1
1.53298934391741 1
-0.56684898321803 1
0.773722575585617 1
1.43585153651464 0
0.42505108341382 1
0.676796341677907 1
-0.494941468069938 1
-0.310877885139467 0
-0.142370372327058 1
-0.548190551633829 0
-0.270110528276211 1
1.02199130116043 1
0.313320418006864 1
0.102854143939365 1
0.58790158299992 1
-0.0308403149941074 1
0.34808522945821 1
1.55163997702283 1
0.334660230989834 1
-1.46435730697805 0
0.170780796849297 1
0.224241593229145 1
1.32971420259722 1
0.381253264119884 1
1.37174535149184 1
-0.193142992679724 1
0.115982587907608 1
-1.15099679691605 0
1.47637960671796 1
-0.481566286088984 1
0.327539708081811 1
-0.751375339533897 1
-1.23395417944122 1
1.13690211496901 1
1.47437472911274 1
0.682402813161471 1
0.738070772645177 1
0.235231128360852 1
-0.252699428757406 1
-0.161328388407636 1
1.01836793169478 1
0.246854695835283 1
0.752997185754548 1
1.77039223586235 0
-0.389949160918188 1
-0.145334095676954 1
1.14477277253861 1
1.06179572042799 1
1.3055617451392 1
0.111718733067862 1
-0.286087007887284 1
-0.494857001707116 1
0.246647048588888 1
1.90231459241966 1
0.857903714027554 1
2.17434616604229 0
-0.466646888315411 1
1.1836914980769 1
0.250993538159704 1
1.54433446131511 0
0.0685235214850093 1
-0.796134814753895 1
1.64256156332057 1
0.593875109299457 1
-0.73569862907079 1
0.477094329997263 1
-0.0650678033866208 1
0.981074563164482 1
-0.125122516930385 1
0.929650657774545 1
1.20016817459614 1
0.650527077096156 1
-0.258387427606395 1
0.908530817472434 1
-0.395559172772607 0
-0.339661981063025 1
1.17393959044632 1
0.886660764361885 1
0.992774094673458 1
1.3667998192748 1
1.01617204719393 1
0.13236607088381 1
0.555690782902707 1
0.868711508404029 1
-0.260048118929526 1
0.422645298214739 1
0.574604159025652 1
-0.259810986420602 1
1.33971495032467 1
-1.55227883516935 1
0.570682229621961 1
0.957563321847091 1
0.240648542912058 1
1.36909108311828 1
-0.583589912586595 1
1.15033674253034 1
-0.0889667854445009 1
0.205089133144916 1
1.09419721480801 1
1.25726658857147 1
-0.0253042988820491 1
0.338400007824997 1
0.208469397797829 1
1.18967151777431 1
0.619512902622248 1
-0.331422813388411 1
2.13882344427164 0
1.77484894288353 0
1.08497268930618 1
0.953437210339419 1
1.82837821347865 1
0.40572524945437 1
0.962957030680224 1
0.741444832359217 1
1.81533661823109 1
1.45416133077226 0
1.88026289994782 1
1.41921538675816 1
-0.0526840260772141 1
0.0421598138923131 1
-0.247008265943833 1
0.19938653392492 1
1.2157907683609 1
2.23531842976941 0
-1.26618317529609 0
0.755611922945078 1
1.52202648560186 1
-0.531981340975755 1
-0.871890541398982 0
-0.508552980700517 1
1.41902009108705 1
1.35889815583019 1
1.66191244487932 1
-0.812040592781021 0
1.25158905181576 1
0.11773195173107 1
0.0210134804583056 1
0.240717845902215 1
0.277890423210592 1
1.00703003287895 1
0.325234719276083 1
0.354998698442801 1
0.830684410182244 1
1.27259106965962 1
-0.857925654691747 1
1.55811380271515 1
-0.370566296143037 1
0.881762114774806 1
0.884287059623951 1
1.91344364251 0
1.76720393272889 1
-0.466135238531842 0
0.151070911120214 1
0.322926777430317 1
-0.0392021758407161 1
-0.734207295453369 0
0.860930818546189 1
-0.476636495043088 1
0.526868218120206 1
0.925874309367762 1
-1.32237657081074 0
-0.95031738521917 0
0.865294141980013 1
1.03535589079195 1
0.512235695245604 1
1.02170938605738 1
0.204017892869409 1
0.231863360514945 1
1.22714681531894 1
1.42341329375882 1
0.686126523186191 1
-0.356056311056361 0
0.448186935002706 1
-0.40632515145039 1
1.09404218464426 1
1.27602499851634 1
0.0376981140203819 1
-1.53491538332981 0
1.16562760686838 1
1.03157271630973 1
1.3010685042447 1
0.343284836729658 1
0.0221742310015484 1
0.86016888914122 1
-0.0241543741073018 1
0.283570626577268 1
-0.472115737895355 1
0.0892176463667076 1
1.6969875404258 0
0.831532370566238 1
0.904483737893627 1
-0.0299651432130341 1
-0.347537489881944 1
1.0153016123233 1
-0.589153363547376 1
0.436810313487346 1
-1.15296624530753 0
0.378261070787793 1
0.430534840673319 1
0.359306360302576 1
1.43679828257558 1
2.02064718344385 0
0.828629053953851 1
0.135565991626509 1
-0.209821795106516 1
-0.307558730038196 1
0.292073111551199 1
-0.520646550319359 1
0.557204878640275 1
-1.0436688601699 1
1.53117803768121 1
0.247102908759557 1
0.609756347913451 1
0.0561121204194706 1
-0.288850626830136 1
-0.541564649861009 1
-0.00974799830647494 1
1.06771918600214 1
0.118492246307694 1
1.84716473269863 1
1.76622211157544 0
1.24854390153998 1
-0.280971842080845 1
-0.0238046077191117 1
-0.269223919236879 1
0.755576707500955 1
1.07105193500584 1
1.07942740064666 1
0.801549430859311 1
1.19380645498453 1
0.120733142069533 1
-0.100204087315302 1
0.448198865378052 1
0.393824508497771 1
1.28656811956634 1
0.738880008253733 1
2.12048452741197 1
0.0742728338869528 1
0.636537064617124 1
0.592284237369643 1
0.887248273052411 1
0.99588417238273 1
-0.591924069586676 1
2.94942867205647 1
-1.86646615667186 0
0.588001831652842 1
2.20582644946239 0
-0.26929791827256 1
2.12253847286866 0
0.571296446550897 1
-0.456221759961204 1
-0.473205384764674 0
-0.155157463980208 1
0.553487962788422 1
0.058313436832272 1
0.96925999698993 1
0.552565084072242 1
0.281910353757249 1
1.54489793582628 1
1.42101864391758 1
0.386951114994817 1
1.00549996930732 1
0.181575554387337 1
-0.148338535091594 1
0.444206532882722 1
0.585539910880098 1
0.924647173716518 1
0.488387552506462 1
-0.34448134066772 1
-0.855754247259456 0
0.629949459021456 1
1.23657000639362 1
0.0184001857830633 1
-0.277181552118058 1
-0.413490522590428 1
0.912689954620806 1
1.09969410806404 1
-0.588242893968637 1
-0.340603434667062 1
-0.0640658674510458 1
1.66874203640568 0
-0.427482353732974 1
1.17451523833952 1
0.923544023275778 1
1.06252000027055 1
1.21294485811049 1
-0.170474225526799 1
1.50244902336127 1
0.390308896944914 1
0.923207037689873 1
0.455309265514255 1
0.114488292965416 1
-0.575854437438153 1
0.399662739906509 1
0.846849077019661 1
0.555446110606707 1
0.22359810041282 1
0.841532160997384 1
1.81255962049551 1
1.18358567700492 1
0.678832359665096 1
-0.0420244352746178 1
1.45122362811762 1
1.20316477745337 1
1.84451227103934 0
0.472904153922199 1
1.08252859944962 1
0.515370660381188 1
1.78956922742586 0
0.166700412569212 1
1.10258025940374 1
1.11308528264535 1
0.412395517428383 1
1.76266597826567 0
0.68247667761672 1
0.0952826460970487 1
0.704330834085145 1
0.192569583717 1
0.775693911856107 1
0.187384186705712 1
-0.785328966761309 1
1.03246194275527 1
0.176002248873772 1
-0.610221716685042 1
-0.521431342489848 0
1.15908944008694 1
1.58077801629361 1
1.48820032295576 1
0.550089023300913 1
1.08390913759237 1
0.708439410156717 1
1.61765913263068 1
1.01021887742689 1
0.768096187822032 1
-0.0393787299267297 1
-0.0438206447978821 1
1.10569618924574 1
-0.570458574565426 1
-0.399494042364023 1
0.385647124834288 1
-0.432855420936987 1
1.16329310964468 1
-0.00645336910184668 1
0.373153386781234 1
0.528347458250596 1
1.65210962448811 1
0.174165126065861 1
-1.13766293026282 1
0.374835232083288 1
-0.459247844667649 1
0.863335918763289 1
0.121299890378236 1
0.107583038335407 1
1.87790273066477 1
-0.635296694397874 0
-0.0218180360714073 1
-0.0818825640378799 1
1.5841842490282 0
0.7972400792868 1
0.550039409614917 1
0.818979439163011 1
0.0324960688714898 1
0.18783681340019 1
0.577446991806838 1
1.85894512461925 1
0.973153033879397 1
0.378816135789654 1
0.589211028578737 1
0.50313932546549 1
0.75406285560272 1
-0.38077392964945 1
2.469087626392 1
-1.84519955179488 0
1.02636514526366 1
2.25027355225431 0
0.680849420789617 1
0.158798556234948 1
2.01922864897422 1
0.15988662252936 1
0.585070076464279 1
-0.419086566936133 1
1.44191918843262 1
0.625996959201685 1
0.338383218875332 1
0.588049698970263 1
0.297401859395173 1
1.2807959080159 1
-0.0530371883787826 1
2.54439786957524 0
-0.0961920415945933 1
0.40299586735969 1
-0.00185156355599886 1
0.634948383964576 1
1.55098706515184 0
1.42081889678966 1
-0.723703759253345 1
1.779508808093 1
0.336353452368183 1
0.317575911542065 1
0.871528107458527 1
-0.527801954987984 0
0.61708129558597 1
0.401888249337808 1
0.616805319800498 1
0.313553368568742 1
-0.539937216156439 1
2.35460253178369 1
0.166673089693203 1
0.634632450909553 1
0.206537485172841 1
0.427789247298736 1
0.465833870846863 1
-0.550747819422821 1
-0.0911732852880133 1
0.187105877766257 1
-0.266013477968887 1
1.23741740400995 1
0.516005770024884 1
-0.0388125008054578 1
0.921454731136283 1
0.829625875425608 1
0.181588597269553 1
0.13072629716502 1
1.80251509171304 1
-0.843930001681166 0
0.0517482912355456 1
0.889695817848862 1
1.34082353821295 1
0.292576668677297 1
-0.683412640362045 1
2.13594375660976 0
0.461519967352319 1
0.303906552883769 1
0.367626074527135 1
1.7988355414599 1
0.606573159242046 1
0.0295692666751768 1
0.393916846860495 1
-0.260406860598124 1
-0.0817415326475648 1
1.54181571713594 0
0.896631364859274 1
1.01746451995289 1
0.512816899951862 1
1.01362024189943 1
1.10331235810258 1
0.323760285854214 1
0.908772958444031 1
0.493378729196411 1
0.0253136056946437 1
0.106828503516556 1
-0.187760785111585 1
0.911098248208058 1
0.286477663627249 1
1.49486451359405 0
-1.0751158102844 1
0.957407510974274 1
1.3520387034096 1
0.914693547642506 1
1.04818168640236 1
1.25892473650189 1
1.69102321124911 1
-0.00753754958549462 1
-0.246644465506284 0
-0.124895580118573 1
0.670180495118852 1
0.80837040734165 1
1.0001903073574 1
0.866848096041571 1
-0.107093721117106 1
1.82056729068282 1
0.0576301795960023 1
-0.588733332463085 1
0.921256085350113 1
1.16119645745593 1
-0.836157347420966 1
0.929274063626638 1
-1.27607704823076 0
0.784051393825255 1
-0.153967425407062 1
1.82132432009497 0
-1.26598812997722 0
1.74952703105389 0
0.359088816173211 1
0.646738955780947 1
0.406153397880351 1
0.596435421463335 1
0.5145847179601 1
0.473116817476713 1
0.341201366257439 1
0.930898105939314 1
0.908009240209473 1
-0.864808383735551 0
-0.475318610105959 1
-0.66698431213741 0
0.201322119360485 1
1.14480982028954 1
-0.113489597799755 1
0.113880862279726 1
-0.119216769830604 0
0.22946661869783 1
-0.0456469384662319 1
0.23580603833127 1
-0.0107671310123626 1
-1.03231507853486 1
0.814637615015117 1
0.693072042172422 1
0.151615639063613 1
-0.793055348333648 1
1.15796779974906 1
0.311741938018014 1
-0.172782599846123 1
-0.413463607004254 1
-0.138967752742497 1
0.497365331065942 1
1.17956432452875 1
0.0545684729955844 1
-0.516413424438713 1
-0.539445861677156 1
1.8906334585792 0
1.33092301918773 1
0.5166686549292 1
0.952540373696386 1
0.427258654684835 1
1.00524721928483 1
0.33373269503122 1
0.916001706429854 1
-0.204461912628743 1
0.240303170521506 1
0.552623779783921 1
0.547554992203143 1
-0.168854390950205 1
-0.74438860261163 1
-0.416497884912198 1
1.50927503296193 1
-1.01094776630033 0
0.86808927961931 1
-0.174186831586971 0
-0.371962078254496 0
-0.806172506640156 0
0.360306438432236 1
-1.38788460317341 1
0.236914362448726 1
-0.0759234088411893 1
0.732741032082539 1
-0.320877863610825 0
1.07888183161024 1
-0.248558444776502 1
1.64029757216999 0
0.644566206263498 1
1.28776416384299 1
-0.0964194666761385 1
0.775966938425293 1
0.937671711463251 1
0.425378654077467 1
0.635831970450101 1
0.476624588617512 1
1.66411701683042 1
-0.509745187045106 1
1.12304359940664 1
0.701277955448531 1
0.512734910425831 1
-0.457713148395755 1
-0.0669753651027434 1
-0.611506468890484 0
1.04397594155976 1
-0.307959177074445 1
0.580077894368465 1
0.969869363662907 1
0.209243199774061 1
-0.624301923756624 1
1.00454853010311 1
-0.749714035253394 1
0.685784168684046 1
1.24092810505352 1
-0.210612941272586 1
1.79472585467611 1
0.12187612493855 1
0.0260569060460544 1
0.508038821457438 1
-1.36767140066634 0
-0.0644291930780301 1
1.01996652277122 1
0.876227592607073 1
1.0445441702303 1
0.285135947645638 1
-0.217174783364491 1
0.636291641811196 1
-0.21168053604532 1
0.504484670829915 1
0.192624091610309 1
0.699245223284132 1
-1.07948382426689 1
0.700367257941812 1
0.133211422275339 1
0.0916814845839242 1
-0.0898565870516589 1
0.19402253020631 1
1.00864938818483 1
0.474337550699313 1
0.319461913076731 1
1.45385186428978 1
0.141765886767281 1
1.5451792470317 1
1.04344829131963 1
0.76773874130333 1
0.862175857805331 1
0.902210862485655 1
0.89378036364472 1
0.00389159327292204 1
1.93407753982703 0
-0.133783344908048 1
0.126033274471519 1
0.1074091668569 1
0.212700432465466 1
0.691868013924701 1
1.37423589106884 1
0.682486665463852 1
0.363047652088344 1
0.477107196742795 1
0.588008150529048 1
-0.346917283982011 1
1.36525946311929 1
0.290558720416004 1
2.46914068335741 0
-0.960328770811946 1
0.958464455927189 1
0.750230894337037 1
1.33941595418069 1
0.653890851247018 1
0.822717730660649 1
0.813096920170275 1
-0.0037410277874874 1
-0.174045134914944 1
0.970387970828531 1
-0.598915932647164 1
0.260708869993871 1
0.964686743792749 1
1.61285938463295 1
2.05892613299303 0
0.67685461747288 1
0.577228944368866 1
0.779391716719111 1
0.326749083213604 1
1.67307804691659 1
1.05496244445715 1
0.256087557281978 1
1.05440044306496 1
-0.186432845119324 1
0.199082317013251 1
0.577893482938521 1
0.254723093493228 1
0.582545881090626 1
-0.175021558391334 1
2.88627664975291 0
-0.520021305410223 1
0.976879496331181 1
1.86548049162348 1
0.16159099582008 1
0.766478826803895 1
0.342952254370979 1
-0.441770462458821 0
-0.501232540102559 1
0.792856500719458 1
1.27829366116705 1
1.55624974047642 0
0.597965560034938 1
-1.20378869195216 1
0.419766399281266 1
-0.294665239212305 1
0.63954900825446 1
-0.0622242360123906 1
1.3783668969343 1
0.846428506170868 1
2.17752493286482 0
1.46782891190555 1
1.03951210951624 1
0.767709326829092 1
0.154434594506632 1
0.408117355257308 1
0.523719004354424 1
0.894714117821575 1
-0.063298500025593 1
0.607151143891158 1
-0.144317328524602 1
1.11584211559937 1
0.322617781839743 1
-0.315589581765964 1
0.773073362979018 1
-0.733185090872976 1
0.910620737798046 1
0.811214661369732 1
-1.0913486259577 0
0.159656317035743 1
0.417003874371089 1
-1.72790884010064 0
1.31918588339288 1
0.925739516028843 1
0.282061149630859 1
-0.327604801564452 1
1.24878208957015 1
1.76018469772495 0
-0.226879825223498 1
0.209375357216513 1
1.85824051451168 0
0.344741229334137 1
0.920811223438499 1
0.757515637332044 1
-0.0844905773154273 1
1.18986056200069 1
1.75340295205437 0
0.82334763702859 1
-0.465589885203519 1
0.612033015850791 1
0.192239348947063 1
1.04843816608542 1
-0.363996995125303 0
0.315486710413558 1
0.377297775553231 1
0.063416339252184 1
-0.327398533415809 1
-0.367699785165765 1
-0.552570063029111 1
1.34874538414955 1
1.25378060965303 1
-0.200912130907638 1
1.14447617216797 1
0.623940633553747 1
0.889624845257454 1
-0.630929227021002 1
-0.839770930862009 1
1.44758135489958 1
0.833300501494566 1
-0.348815251215105 1
0.0979688240504696 1
-0.289311959678074 1
0.700528158495238 1
0.299569476952083 1
0.590993064075787 1
0.432565436129255 1
-0.812614037767519 1
0.770825331387213 1
0.244889912773703 1
0.741130054194516 1
0.124470372336593 1
0.371060516484411 1
0.017970787815825 1
-0.802153366359517 0
-0.389728056248277 1
1.36947469573388 0
0.0619043879941647 1
0.828234811443376 1
0.0245073959474988 1
-0.352945608306029 1
0.656678364364942 1
0.0255514745792168 1
1.20389244469744 1
-0.0344601640654734 1
1.32751877722721 1
0.243385788321514 1
-0.730946720685611 1
0.591962590061998 1
0.283172329594974 1
0.732192610524494 1
0.180960923904055 1
0.323449506090666 1
-0.484488508337506 1
1.5385504246657 0
-0.394609200301467 1
0.424697859093588 1
1.06070763857363 1
0.667125909639249 1
-0.783428323886429 0
0.492497190950156 1
-0.101257242321255 1
0.601135752968218 1
-1.21482649047881 1
-0.163431965957053 1
1.19371215543138 1
0.772049639297118 1
0.0715749139418572 1
0.342508112384807 1
0.879672094077861 1
-0.46955326597841 1
1.51724281926991 1
1.33241342785903 1
1.35733985553633 1
-0.738990061776025 0
0.639188751439304 1
1.66376860912282 1
-0.15466882758613 1
0.202159784322409 1
0.374800089257516 1
-0.274733970277227 0
1.07455864894459 1
-0.388041798729238 1
0.00405215762705904 1
-0.542561043094103 0
-0.0890279195323 1
0.61434464966703 1
2.22297123726829 0
0.278988790762441 1
-1.31748722129612 0
0.774869635265485 1
1.1740744897432 1
0.0738461042660167 1
-0.0758304705921495 1
0.290817867910444 1
0.361543547902727 1
0.329106249003402 1
-0.182791552971103 1
1.19779211741544 1
1.5464076731746 1
-0.0543711145659401 1
0.471609835374909 1
0.612899536514561 1
-0.00548174635831507 1
2.76628198988357 0
1.08054334442525 1
0.918584153233239 1
-0.14562386261789 1
1.64908465371537 0
0.802555839797306 1
0.272860725629353 1
0.266671785434456 1
0.34173200493629 1
1.52434713447344 1
-0.0724504806275255 1
0.389353851153764 1
1.14510273606766 1
0.848787967324569 1
0.479748630922041 1
1.41872265875739 1
-0.163021257606033 1
-0.298657158929352 1
1.60367895976972 1
0.974730673366832 1
0.0506337330920892 1
0.297134839596469 1
0.621348323475517 1
0.455950266073101 1
0.977333318614377 1
0.360323381775459 1
-0.527804164192266 0
-0.525347373795843 1
-0.622225038401409 1
1.19505213187401 1
-0.436839514576014 1
1.33390290566646 1
1.32181718385249 1
0.605130214266295 1
1.72115354613175 0
0.710689991687712 1
1.60281675699218 0
0.023262902311397 1
-0.865717189008999 0
1.17000870985088 1
0.80135609330616 1
1.90404148589183 1
2.21100988355166 0
0.197565505908339 1
-0.310825493778284 1
1.13537719775197 1
0.388166753304986 1
-0.117382896841945 1
0.714695719272642 1
0.0139401826010687 1
0.643534638619284 1
1.1931206010266 1
1.24470358194588 1
0.133855164670597 1
-0.0896252846391725 1
0.302178712131182 1
0.805812617154787 1
0.0284198346317681 1
0.846642280688405 1
0.0904662431517985 1
-0.0215504731116803 1
-0.206908639597804 1
-0.228676135303646 1
0.407478358055454 1
-0.0237896861748066 1
-0.343144764421858 1
0.0248795260834186 1
-0.262644188678283 1
0.516826561920752 1
0.716764877841156 1
0.297081240806513 1
0.136684272273637 1
1.37245135887842 1
-0.272287298257424 1
-0.150125356470685 1
-0.170036696803643 1
0.828436738829116 1
2.17191944814713 1
0.475302876362526 1
1.26134984848057 1
-0.2083512361336 1
0.337552192255627 1
0.8001852044763 1
1.14046535009737 1
-0.494308832189647 1
1.50063924836712 1
1.03109681516524 1
0.0988654641557758 1
1.10680353944168 1
-0.599936159979833 0
0.0704525123552149 1
1.44184471462249 1
0.863434503580463 1
0.826286238957812 1
1.59900445498623 1
0.948440172725559 1
0.137971649548577 1
1.01956162702827 1
2.05535882353099 0
-0.00203473300782253 1
2.50916365426605 0
0.287822802463822 1
0.427534072670311 1
0.0707945868112305 1
1.30485867159159 1
0.0788207752170987 1
1.12365695958533 1
0.553276047042686 1
0.280409868781552 1
0.978160022483499 1
0.0582577868626598 1
0.741752656606775 1
0.0926469534201245 1
1.7803811758404 1
1.6260977858228 0
-0.836922031755659 1
-0.648902281777489 0
0.91457420752661 1
-0.732563954942584 0
0.7725377987277 1
0.774192989066128 1
-0.0777917341124968 1
0.672145042395004 1
0.938804241975826 1
2.35176910927927 0
-0.0931757378481167 1
0.448970860430528 1
0.875901838627108 1
0.597201043860156 1
-0.305713133458062 1
1.55547923884855 0
1.95836702755723 1
0.46817820620538 1
0.550739652793407 1
2.0324106496386 1
0.00814344258608402 1
-0.317964493726869 1
0.912276624451583 1
-0.325700056376967 1
0.0658444885786866 1
0.109643798499241 1
0.613212451467745 1
0.795037892839163 1
0.0760207634736209 1
1.93689863564127 0
1.04886383660105 1
0.812853058707714 1
0.572262971640861 1
0.607700736625071 1
0.117975735885075 1
0.732640940569747 1
1.11454217883215 1
-0.411862084218953 0
0.702993596908851 1
-0.85636143427139 0
1.99211302454577 0
0.753301705277757 1
1.18422455307013 1
1.44032405317346 1
0.825538441271192 1
2.4779076931728 1
0.580975316370201 1
0.639644624379469 1
0.045031898574456 1
1.25237043096892 1
-0.59664795726534 1
1.18989277510682 1
-0.0717545594393651 1
-0.100676661639799 1
-0.221880607824395 1
0.94506275157095 1
0.574109322841986 1
-0.240109818822565 1
1.38643947832498 1
0.0721884697001063 1
-0.0890877224310223 1
0.77704415292529 1
0.868664168571902 1
2.93287365371321 0
0.269940152539039 1
0.923346111527 1
-0.649548083591459 1
1.09710783642107 1
0.00103010746412385 1
2.02192505338375 0
0.472882788126718 1
0.436015821186438 1
0.115138789500072 1
0.36033489571472 1
1.7556848307082 0
0.321472100307269 1
0.561945468120511 1
0.138617333463315 1
0.832074377716037 1
1.16221792359512 1
0.974034781848375 1
0.829970360474723 1
-0.400959274579709 1
-0.160380640500745 1
0.867948066127357 1
1.30081386483699 1
1.86607639539238 1
-1.0682014509154 1
-0.988982494929079 1
0.473168655752995 1
0.273777686992128 1
0.836321491753518 1
1.42496896876475 1
0.213262579602024 1
0.795087146251438 1
0.00106624056309514 1
-0.346659240128382 1
0.177437507793584 1
0.552358495291711 1
1.5224332684226 1
0.75062322364322 1
1.18287968054901 1
-0.113026451174514 1
0.0213525017786281 1
1.12680536132444 1
0.888887353263144 1
0.361494204872672 1
0.581106914535732 1
0.611012124985925 1
0.500979214689494 1
-0.386176837681814 1
0.376338803347858 1
0.0329057964760549 1
0.307478916458326 1
0.591008842276161 1
0.18302764821 1
0.123423576658809 1
0.952339350078053 1
0.812607729378863 1
0.356761593395601 1
1.00875147029269 1
1.0477657069333 1
1.06117219871173 1
-0.593552798990985 0
2.11985445583203 1
0.535735205678951 1
0.0600451368450245 1
-0.546647989429745 0
2.09059000779274 0
0.782874862708118 1
0.786626486901462 1
0.85857652694397 1
1.3079103789322 1
-0.0580974064684851 1
0.397727322652337 1
0.521171443175571 1
-0.19022129509679 1
0.172866205931725 1
-1.13863959919673 0
-0.14942760563525 1
1.82320196668162 1
0.139661194585192 1
0.770659986874219 1
0.837725028986294 1
-0.18494229971376 1
0.51965908230466 1
-1.4858309308068 0
0.165660029224705 1
-0.227676227563079 1
-0.725632819099646 1
0.235709762617942 1
0.316090211337734 1
-0.591461706245308 0
0.124185409769187 1
0.337952875177597 1
0.543644134518973 1
0.674966636973326 1
0.500496323703069 1
-0.583408674178747 1
-0.052169136343757 1
0.0979101642304523 1
1.29917258329495 1
0.0849284474593508 1
0.597967401939183 1
-0.914273936964543 1
0.572848760934309 1
0.477495824692946 1
-0.510791819333948 1
-0.549502261661783 1
1.21330151202003 1
-0.191951466240565 1
1.08336389484878 1
-0.449934589261145 1
0.0473336110551857 1
0.0112883993394657 1
0.960696330639497 1
-2.60311407084923 0
-0.38360012006981 1
-0.0584742396977226 1
-0.653338336657115 1
0.492374168352766 1
-0.0456942891412192 1
1.36746391757347 1
0.44368842934843 1
0.588146016989271 1
0.638514810310707 1
1.30937932334714 1
1.02833905583687 1
1.68869880603145 0
1.0360646634127 1
0.0390741500156173 1
0.483729158436559 1
1.57906216975896 1
1.17950586747125 1
-0.0720078112575061 1
0.478514990123788 1
-0.414049046349374 1
-1.42388769218053 0
0.554767390398033 1
0.635404746047326 1
0.0502148083935382 1
-0.0194528467022606 1
1.68543202259717 0
0.194257232364195 1
-0.0448389503601438 1
1.25644813972334 1
1.78235178825394 1
0.901124500114571 1
-0.0326409850057987 1
-0.0448120806508083 1
-0.262540921245651 1
0.330371659129548 1
1.01758616479154 1
1.7063156452905 1
1.62748256004186 1
0.0423736513149148 1
0.4931218593077 1
0.203830727592016 1
0.591137188130098 1
0.85089958791938 1
0.854178613590322 1
1.18845622474309 1
-0.334162026031824 1
1.17129803803816 1
-0.135543984713807 1
1.29701093394163 1
0.95458616262861 1
0.338003922053349 1
0.522814819833752 1
0.0138120020132507 1
1.71865916778777 1
-0.239099936099765 1
1.33503001276915 1
0.887865323489587 1
0.327074252504464 1
0.38143259621445 1
0.070448329579975 1
1.16313284751775 1
0.381580350101019 1
0.72401529640997 1
0.999278922394347 1
-0.228058675326306 0
1.50117645369816 1
-0.266131421986361 1
-0.877974568600593 0
0.541370538460241 1
2.30106969462518 1
0.272734387883087 1
1.7667273200365 0
0.779944810445438 1
1.30240416729794 1
-0.277715289930756 1
0.876891925673761 1
1.33474020686421 1
0.661596532372536 1
1.83126871168375 0
0.838448778573637 1
-1.42519799829016 0
0.152718630072688 1
2.57214740506735 0
0.326526004420459 1
-0.020415173181881 1
-0.295824258133096 0
2.23345507002873 0
0.00039014009110519 1
-0.829107173109505 0
-0.534830493392145 1
0.0374934997007728 1
-0.664259625345913 0
0.946912493318102 1
0.16893461074254 1
1.0322788289844 1
1.26488641293518 1
1.45748939356928 1
0.757096880025317 1
-0.250305953991291 1
1.06803955884106 1
1.21480550684002 1
-0.438219288519075 1
-0.178893948952502 1
-0.212580311328588 1
0.157521582550334 1
0.559322265055425 1
-0.0917798346715862 1
0.416193937583865 1
1.05379373536398 1
-0.780846598983519 0
1.22805410245768 1
-0.151454626240028 1
-0.885796181881803 1
1.36538174792521 1
0.282568787972905 1
0.0687902239730289 1
0.654126176078885 1
0.919074270841221 1
-0.425192470874674 1
0.659395523608907 1
1.45326585994651 1
-0.889931292724191 1
0.370640745376586 1
2.1399267320211 1
0.15192312350811 1
1.33881735966885 1
-0.68239051615007 1
1.14213531484053 1
0.234527856399189 1
0.04893766026005 1
0.259063454568963 1
1.65245636255178 0
1.22076953469702 0
0.862617436576949 1
0.106393965115942 1
0.828285755644135 1
0.759202739740603 1
0.823139510470736 1
1.35038093177171 1
1.30285530765279 1
1.81172004811576 1
0.677561522095093 1
0.274963419269113 1
-0.0284193960276989 1
1.82855347908791 1
1.46207488891564 1
0.855482037802856 1
1.16652460390443 1
-0.155593536750849 1
0.111667414790627 1
0.434478903236427 1
0.399118926213125 1
0.534130881786596 1
-1.25065696930887 0
0.930756024680026 1
0.0855181180792683 1
1.18263170352501 1
-0.0290839882690017 1
0.526031711544912 1
0.450141041087 1
0.733192570778095 1
-0.115553444866359 1
1.27576725766178 1
1.64063813024359 0
-0.0195407762805594 1
-0.642445464165286 1
0.609398775014012 1
0.746394062535166 1
0.524748629166752 1
0.621941369920684 1
2.09828964813913 0
0.251521904454204 1
-0.424464630852424 1
-1.33376438803649 0
-0.0838503886578461 1
-0.11524773060713 1
-1.10760285071908 0
-0.600802282900469 1
0.569492834334236 1
0.517562421529993 1
0.988658479798775 1
0.575161640238195 1
1.6488907461805 1
0.153133814203536 1
-1.43994928878992 0
0.666302518844596 1
0.0376748598128243 1
0.277244880066848 1
-0.388917472837858 0
0.811049387328249 1
1.24882297427614 1
1.16029159277567 1
-0.716284715085797 0
0.135484902161735 1
-0.679681506385718 1
0.501066176490987 1
1.41890235568449 1
-0.374588959962629 1
0.234072356658277 1
0.240598978354768 1
-0.322047069352397 1
0.334715576466843 1
1.63478106925963 0
0.479907557053773 1
0.122156718557822 1
0.685485173681016 1
-0.939898025201689 1
-0.7834553661752 1
-0.0331696032783312 1
2.06950054914507 0
-0.156906403103874 1
0.628147082935639 1
1.11575475129062 1
1.45140439276516 1
-0.49375434008625 1
0.746540519839653 1
0.282178994720828 1
0.393283579344356 1
0.965151606900769 1
-1.18221758078786 0
1.07063235289091 1
0.623523601615636 1
1.18732788645185 1
1.46103156377238 1
-0.688452083332308 1
-0.0796077030739811 1
1.05964598476317 1
-0.360880346893207 1
0.781791913862184 1
-0.985547728719068 0
-0.26185431517604 1
1.22429037326904 1
0.395292996196072 1
-0.22234050739042 1
1.09907223143537 1
0.577541021654908 1
0.457046636262608 1
-1.38433784976374 0
0.899286855060725 1
0.286808846033726 1
0.514394760483536 1
1.08208511486213 1
1.39678319327583 1
-0.61562519835966 1
-0.166837214512961 1
0.449853934366618 1
0.974639318017994 1
0.819777873060371 1
1.47650920195609 1
-0.466579584998754 1
0.226443839990035 1
-0.555033112652437 1
-0.187910542352955 1
0.779651490563847 1
0.238379128734755 1
0.201486996193171 1
0.209996077795231 1
-0.402163103050788 1
0.159233627044886 1
0.377443849152448 1
0.677692282088848 1
0.459397888390619 1
0.270085882484801 1
0.601854988961611 1
0.4271077857087 1
0.895063356411982 1
0.81964896553769 1
0.104938096745416 1
0.0333788540008168 1
-0.654676238563822 0
-1.04061011924453 1
-0.0141546398189072 1
0.872269806431474 1
-0.0760447470136353 1
0.502224465223096 1
0.102463626813407 1
1.44699299285071 1
-0.091943916449253 1
-1.16228627530746 0
0.516180490292699 1
0.288827344345203 1
1.11082026148251 1
0.970291941768731 1
1.2558612912475 1
-0.16645435669653 1
0.280064990058808 1
2.47495876178709 0
-0.363732065644557 1
0.179082534610501 1
0.388866600863385 1
1.08665476250216 1
-0.826772868969085 1
-0.258937257691306 1
0.369078925227271 1
0.473822871913861 1
1.26741230247624 1
0.314606586873674 1
0.985575051855725 1
-1.09942036591275 1
-0.913859778686409 1
0.464085767573402 1
1.13743236826867 1
0.76021888155583 1
0.996717749020614 1
1.0274970337335 1
-0.369445146693101 1
-0.596985303740047 1
0.874078956827404 1
1.36816051263074 1
0.821240484125563 1
-0.265870352262994 1
0.123586336700181 1
0.114117447170612 1
0.997338083674869 1
-0.409718828401443 1
0.455196411557877 1
0.331049014133362 1
-0.0741432012599403 1
0.320100234465298 1
-0.00297412897857624 1
0.505618411871318 1
-0.41134056991562 1
1.44090300791848 1
-0.953446981531227 0
0.273791531893284 1
1.68277506615083 0
1.71089495252151 0
1.36991517227507 1
1.0349308594671 1
0.497666629286235 1
-0.745043844645401 1
1.17616403766704 1
0.615035177673306 1
1.20612053081446 1
0.649085268897004 1
-0.107177068261897 1
0.989958413474392 1
0.366485722803286 1
0.48376633462619 1
1.30345328686363 1
0.637750470616979 1
-0.192376642152356 1
0.302654663893346 1
0.210747527907406 1
0.486896885789903 1
-0.362126933469819 1
0.0251928557568872 1
0.662473459028847 1
0.452705646820083 1
0.458239902910762 1
0.98401058147149 1
-0.563572024558346 0
0.126893299291782 1
0.542732830155687 1
0.440845571254485 1
0.69800753417632 1
0.166736258629163 1
-0.734745823707175 0
-1.27263806561514 1
-0.802007027779213 0
1.45746201951417 1
0.755365352713649 1
-0.485953438897741 0
0.367263846627593 1
0.559407522968198 1
1.07438057757614 1
-1.04225260174142 0
1.73563967360292 0
-0.221920815434219 1
0.203833182551014 1
1.92936520988134 0
0.0651916792566037 1
1.07386135359696 1
0.289350792589247 1
0.686018491275405 1
1.23803340630988 1
0.292079986632354 1
1.45325091290697 1
0.39086855502741 1
0.245159636665459 1
1.50350924925749 1
2.00863440318182 0
-0.135740819446799 1
0.72467879114874 1
0.408699548848867 1
0.351005526900069 1
-0.219332577513058 1
0.409024086771551 1
0.898905105454961 1
-0.947833079467808 0
0.0263212155826805 1
2.32621896533595 0
-0.253834434153142 1
-0.539027597990733 0
0.386279270798764 1
-0.315340635311662 1
1.16665541414958 1
-0.447465366571968 1
-1.50491702148215 0
-0.142380068770202 1
0.908852262371958 1
0.983718556021167 1
0.937246473701255 1
0.00749596832158052 1
0.865121650555183 1
0.194776204974682 1
1.33576928218813 1
1.27835008716111 1
0.686251834298311 1
-0.965417527828284 0
1.55941045781497 1
-0.672381694318329 0
0.855995951311216 1
1.87867556629006 1
-0.828699138365985 1
0.637008097353375 1
1.95139822018805 1
0.746535786788128 1
-0.037581617443832 1
0.801673544127928 1
-0.310312322769427 1
0.379663133430264 1
0.735702767850614 1
1.83407031406148 1
0.421110729662517 1
0.843307204823282 1
0.034587651719368 1
-0.130880052366375 1
0.383904712543461 1
0.781380676867461 1
0.0222696174811788 1
1.37948578636274 1
1.21170825962627 1
0.131468892128184 1
0.53181613251898 1
0.26933958148367 1
0.935725672391379 1
0.928061924292174 1
-0.427944295962202 1
0.385819103499145 1
-0.736476938032793 1
1.15948945172982 1
2.26188219414738 0
2.02928692008981 1
2.45694636069884 0
0.144921408490654 1
1.58240875430123 1
0.941516852354262 1
0.743230092292602 1
-0.296767139302321 1
1.37173875375468 1
0.827908089551391 1
0.647393109596815 1
0.917334511682633 1
1.76955981914376 1
0.177931267042191 1
0.29442339001999 1
-0.830416551616114 1
-0.545041553570643 1
0.233151481755256 1
-1.11632766672987 1
-0.786027017321686 1
0.18229032552309 1
0.193866063800046 1
0.287719913860608 1
0.467083173803345 1
-1.28724896643419 1
1.67454705851832 1
1.21604647729272 1
1.05985527472936 1
0.701822350390016 1
1.36881877099641 1
0.604763092804317 1
0.618972468983544 1
0.356752819725828 1
1.07286575148614 1
0.84594873304477 1
1.14104605263118 1
0.220330641144733 1
0.633010940525373 1
1.18768284972886 1
0.474368653971375 1
-0.498739595236331 1
-0.15743808281162 1
0.918196035024836 1
0.485613697147184 1
0.370187751698401 1
0.107457330041328 1
1.54593930328358 1
-0.381701971016316 1
-0.0921855784258973 1
-0.0384001375702359 1
0.256779496949893 1
0.26330436697765 1
-0.271094776230849 1
0.0596320746378011 1
-0.172933013038735 1
0.457064235946314 1
0.246456926216092 1
0.777894574318831 1
-0.267630649452765 1
-1.22733043687612 0
1.99160623012998 0
1.14623032842421 1
-0.630360453539613 1
0.207180722199379 1
0.936806726368141 1
0.82176180213634 1
2.30545546420536 0
-0.405748599907908 1
1.3485947104418 1
3.05429630932499 1
-0.327637938943521 1
0.620533868385567 1
-0.20893885613573 1
1.02087842989404 1
0.398854234083566 1
1.16083856279159 1
-0.868534457323562 0
0.497527795911183 1
1.04000865203679 1
0.0682976280044888 1
0.825259783668643 1
-0.361935001847769 1
0.359420027021836 1
0.673156877227714 1
-0.238592350854689 1
-0.596240807846448 0
0.363886792721214 1
-0.604666380494301 1
0.3206644771322 1
-0.100416454791585 1
1.11269781629811 1
1.18586175631491 1
0.158784703854814 1
0.787357815668503 1
1.18289818909268 1
2.24985918633281 0
0.158717110213858 1
2.15823396866251 1
-0.107671407937634 1
0.29491097456036 1
1.00713711203049 1
0.780531374243878 1
1.02621633294035 1
0.896367674368819 1
1.59981384279165 1
0.739170961488266 1
-0.671247707572777 1
0.729459543727232 1
0.410643202218898 1
0.779279414440021 1
0.98121124288039 1
0.144459155322087 1
0.306581565319148 1
0.289022050685344 1
0.0425151144226696 1
1.46221128142883 1
-0.122915677138487 1
-0.79942072805668 0
0.375436268016596 1
1.24898917012783 1
0.873652417863271 1
2.39770248171351 1
0.616374193260926 1
0.398887041634976 1
0.547113331822806 1
-0.410791509191299 1
-0.221943628847734 1
0.860641936940477 1
0.690956035749073 1
1.22571866060967 1
1.04562300234112 1
0.801789518038889 1
-0.170210275227375 1
-0.434795176956063 1
0.301344067832755 1
0.917998810567951 1
1.33823669213575 1
0.697744191527915 1
0.657828199253939 1
0.334966810875245 1
0.493747049661379 1
0.674355677403061 1
2.03424093145941 1
1.51006852577497 0
2.1108552042864 1
1.07730203353967 1
-0.272985789378707 1
0.0479429220849343 1
0.931377764667591 1
0.938516934293568 1
0.134769318595956 1
-0.280684062270712 1
0.67250695704665 1
-0.186463260106189 1
0.823537586355751 1
0.352057179967768 1
0.458527852302871 1
1.12320387671878 1
-0.150047118683992 1
1.23702413103251 1
0.13102365242237 1
0.0678850079495111 1
1.56360936617421 0
0.953396352397915 1
1.63272153383604 0
1.91652463967911 1
1.44448042649545 1
1.75252457393915 0
0.54093892969608 1
1.26295882997112 1
-0.158408107095791 1
2.13278622978746 1
-0.785714401747584 0
0.608167842906338 1
0.736467229277645 1
0.0148802046520356 1
0.114427958632942 1
0.148557169383218 1
0.118481058381596 1
0.850954671573553 1
0.792708469013887 1
0.558010648526112 1
1.15143460779698 1
-1.97870804326376 0
-0.413479822496076 1
1.04328343221055 1
1.4219850825634 1
-0.153164474177651 1
0.595561712960348 1
1.02447762842539 1
0.333349866388285 1
1.01374587765908 1
0.594249224352998 1
0.298159162899379 1
1.36058273677039 1
0.872489732334296 1
0.881302269906099 1
1.34848276379457 0
0.890273010482866 1
0.507140181155636 1
1.4019847176138 1
0.800968636695702 1
0.703587084679191 1
-0.327919139015806 1
-1.46242783031039 0
-0.270716075080167 1
-0.148806257524642 1
1.23904481681099 1
1.04229781972908 1
0.523969055037244 1
1.16972731458341 1
1.54893523154522 0
0.547147213216683 1
0.0329527302363345 1
0.625552370383268 1
1.26241036067927 1
0.65202487434066 1
-1.17589577806335 1
1.16893123741956 1
0.113965265889627 1
0.595215448386816 1
-2.03243766670332 1
1.12278382321442 1
0.356870903336461 1
2.30153922154827 0
0.382081962145425 1
1.3109741335812 1
-0.36509387285959 1
0.260768504653673 1
-0.578218806975987 1
1.44660007479072 1
1.3679076471261 1
1.10317497654387 1
0.781723745863666 1
0.297796963091193 1
0.829012693242189 1
0.0714230686008691 1
0.780462399604356 1
-0.897495158051762 1
0.222756941726216 1
0.308272635479502 1
-0.480129946615743 1
1.10188080514375 1
2.68833661501458 1
2.09987939467524 0
0.418836442551238 1
0.0307746522227711 1
0.873971108378681 1
0.550945999229401 1
0.364501460607424 1
1.20672983095059 1
0.96293002173107 1
0.0892091170186553 1
0.393451378257893 1
0.138345567728513 1
1.27492059171637 1
1.10992755689623 1
1.4679323315028 1
1.52008126333432 1
1.11984958702945 1
1.3481461119317 1
0.94767742646992 1
0.0372167197182727 1
0.424374445810298 1
-0.152368491062974 1
0.554376321506356 1
0.461425872001131 1
0.750710901185818 1
1.04817028190322 1
0.317464095011057 1
0.230723220320641 1
0.546276528007735 1
0.964831817002605 1
-1.2274906858516 0
-0.483625677083501 1
1.0621410115536 1
0.12643133143774 1
-0.617071279182294 0
0.766260125264512 1
1.414397674711 0
-0.0345142496731685 1
1.12183991408226 1
0.16816632481539 1
-0.319340089955325 0
0.53775376706904 1
-0.670846007405263 1
-0.215101326361558 1
1.12711494106635 1
0.916578959693433 1
0.817103730803676 1
-1.00096031428661 1
-0.785176024388892 1
1.11128480182511 1
0.237903604101599 1
0.4381503106218 1
-1.20052449072306 1
-1.2668843166641 1
0.048067698207413 1
0.124625475634917 1
0.588779682121835 1
2.21344497748502 0
1.22490494447169 1
1.14011738239658 1
0.770333296847274 1
2.00753015525363 0
-0.275471950088225 1
0.348223539549786 1
0.357108660971808 1
-0.255050255840853 1
-0.1135253076111 1
0.508299112479506 1
0.698869555065088 1
1.36529299986739 1
0.754774813867682 1
-0.138839733174498 1
0.0473724584833735 1
0.72499730684931 1
0.362549973949088 1
-1.11980334072164 0
-0.287482671347941 1
0.463852514980636 1
1.3099725630926 1
-0.293673409635997 1
1.20483289241821 1
0.34244439339923 1
1.63603359091129 1
0.656763569992346 1
0.145127646981321 1
0.843438483008521 1
1.40763887721485 1
-0.0707308271651575 1
-0.978568588168559 1
-0.153003005790633 1
2.18824581554713 1
2.02362024640094 1
1.02530199565684 1
0.482914282308375 1
1.18706890851398 1
1.36218130962063 1
-0.204129720833872 1
-0.116603612425521 1
1.42469371399871 0
0.178980521443798 1
-1.06176763516774 0
1.5248221205529 1
-0.753861358889526 1
-0.321360051394746 1
1.30077859730309 1
2.39059349646886 0
0.266706761720915 1
0.0580707702996334 1
0.459683298691892 1
0.737452803424285 1
-0.531431471525019 1
1.46667561468468 1
-0.467595205412456 1
0.280099147214609 1
0.66267496602427 1
2.03695371665998 0
0.454334059537443 1
-0.0568761694861419 1
0.679185100089425 1
-0.012656207228743 1
0.954261362775268 1
1.43834315851246 1
1.01156824311037 1
0.630326516879981 1
1.22807472527128 1
1.49861070356421 1
0.603234931340104 1
1.41274303425462 1
1.17479613402531 1
0.678596016864769 1
-0.108706938257957 1
0.874286410795038 1
0.436434760524715 1
0.387363236399413 1
-0.209371516674368 1
0.735501717857453 1
0.825089278399504 1
0.810864800804304 1
1.00435796152542 1
1.21554155502889 1
1.63032176046902 1
-0.653101529362406 1
0.253585432222611 1
0.347362480128294 1
0.402353472681458 1
0.548320446213724 1
-0.112961268158434 1
0.875494488663784 1
0.314366141720375 1
1.66807745874073 1
0.726604680045716 1
0.133257116200844 1
0.782817343401472 1
0.773661935330121 1
0.355325425638645 1
1.68730742743673 1
0.640562587415631 1
-0.141361075018307 1
1.53420988721941 1
0.551806750945976 1
1.56044497557625 1
-0.0716314296050694 1
0.573976859909779 1
-0.366433996262456 1
-0.326362044724098 1
1.60824027356768 1
0.56754515593303 1
1.3163206024485 1
2.60108556149136 0
0.457473427634143 1
0.496271352735782 1
0.639217932363639 1
-0.108878934560491 1
-0.0683459262168535 1
0.980596970249406 1
0.913343644165109 1
0.0738337593863557 1
0.757403387094822 1
2.15957553806804 1
0.412590104333901 1
1.7504143340769 0
0.963194517220484 1
0.709264385114342 1
0.724045935956501 1
0.484414181041302 1
1.01098179526303 1
0.497134578295886 1
0.230634034453568 1
-0.214777652389488 1
0.549606511156809 1
0.706729840957567 1
-0.607777093085777 1
1.08319703798758 1
0.0404089336846142 1
1.48330814588448 1
0.174534900791187 1
0.88790409082397 1
-0.204335242432595 1
0.402496427610158 1
-0.462399224812274 1
0.864185777379385 1
0.91825398749531 1
0.0891370591451711 1
0.753654554274139 1
0.34788993629708 1
0.859623115776387 1
-0.170916976975072 1
1.74872843342007 1
0.712148830973726 1
0.0124734631436729 1
0.350539535912569 1
0.182510693458311 1
0.292102858328253 1
-0.0291663036107128 1
-0.13310259967856 1
0.351231524842894 1
0.337551913365263 1
1.34411744940578 1
-0.500015315349256 1
0.220154592255978 1
0.356541907149031 1
0.956115234077531 1
0.776559251340785 1
-0.30928550836095 1
-0.380280468543281 1
-0.265750449568288 1
-0.0498070437865019 1
0.526236643965957 1
0.247723946054187 1
1.6029113000311 1
-0.673228203511849 1
1.15866932215824 1
0.65789169521809 1
-0.0552144170044368 1
1.08464697643413 1
-0.313620290717399 1
-0.124023147574166 1
0.313037360508955 1
-1.2413333063199 0
0.743650093347083 1
0.0690290241438943 1
0.134091047845783 1
0.0566974849597174 1
1.73260285408061 1
2.03643586542547 0
0.239833462185397 1
1.7311538961066 0
1.28229646812157 1
0.589581340205107 1
1.18088054774691 1
-0.0190160230276846 1
1.06371790185313 1
-0.405467436560604 1
-0.778998165802103 1
0.867781580646874 1
0.505329914523405 1
0.137343387495058 1
0.0287050917586648 1
1.61159463472858 0
0.66899296239212 1
-0.175603801983918 1
2.50900050752942 0
0.13122019304478 1
0.808865362206332 1
-0.228496782434407 1
0.197043235666172 1
1.12941722277297 1
-0.409542187599053 1
1.24102931867858 1
0.776017575921183 1
-0.0981823771769934 1
0.0142767828100296 1
0.916981767379705 1
0.211363412544196 1
0.158753152256963 1
0.576641328769892 1
0.377031627745787 1
-0.667867829718831 0
1.26045046612981 1
0.770421172663025 1
-0.578568269548115 1
1.07327264759994 1
0.952244995667383 1
1.56488195299731 0
0.470043183084197 1
0.0854748637753145 1
0.171273737021706 1
1.76837576607639 1
0.784141354179525 1
-0.00642911549753467 1
0.720008324043945 1
1.78761420788454 1
-0.0151393202164049 1
-0.242133819950816 0
-0.210508272361211 1
1.74642343766244 1
0.310416744617879 1
-0.0863858516097454 1
0.223636703386674 1
0.0200606183208649 1
0.0946602379399635 1
-0.543498026338109 0
-0.344132818173863 1
0.0298723293481131 1
2.13760417085835 0
-0.756560510464892 1
0.226612311295119 1
-1.06350681341166 1
1.81735275454197 1
-0.181435182108582 1
0.306428902876884 1
1.04908983704341 1
0.879307815605133 1
-0.0219269933986111 1
0.732613218391079 1
-1.17961609275605 0
-0.0113380408130794 1
0.679817056239078 1
0.996160701190531 1
0.512202970969833 1
0.968231000953406 1
-1.30560105048014 0
0.188537599710577 1
0.586939674446441 1
-1.02100076537306 0
0.401031707027687 1
0.791027616881252 1
-0.18210415935094 1
0.170484834280039 1
1.16953478437006 1
1.44143910940206 1
1.36516421878249 1
-1.16561785458685 0
-0.671753396384768 1
0.897467387140304 1
0.436079199082022 1
0.348978963653893 1
0.0939107493189875 1
-0.280466146175299 1
1.73593489803497 1
1.27056249501077 1
1.82162687702557 1
0.176740819941519 1
0.385393956924416 1
2.20407340077139 0
1.68971772269189 1
0.620367524102024 1
0.730968297376668 1
0.314428468762879 1
-0.0344226100452911 1
0.350102020958074 1
1.02255858357413 1
0.00294719252663578 1
0.0679815018722552 1
1.54381835915365 1
-0.142363725401002 1
0.811299098296888 1
-1.27415350301164 1
0.328738453764118 1
1.08248243647655 1
0.368665527316526 1
0.816248291778635 1
1.06456757062791 1
-0.631159563262017 1
1.0000606334994 1
0.850328519663738 1
0.0124684837759877 1
0.0696314985685591 1
-1.09669242195898 0
0.0434596618335145 1
0.0908319442779351 1
1.14773067802842 1
1.3866454441915 1
1.89420479794148 0
0.28702528904577 1
0.284704419406606 1
1.4072292186507 1
0.762913264117541 1
0.821834286384879 1
1.11624849859216 1
1.08119963138415 1
0.412280899445563 1
1.56068718939611 1
0.540656384878282 1
0.608497949632928 1
-0.0395870577769776 1
1.88993793062634 1
-0.276615217748707 1
1.05892699195628 1
0.302808716185434 1
1.23170523548209 1
1.8431539259677 1
-0.558995706315402 1
0.772660122807684 1
0.0717923732606736 1
0.608897050386697 1
-0.552078108509641 0
0.866429399420524 1
-0.229114783110652 1
0.475282326712949 1
1.60930454477876 1
0.832191906243832 1
1.51717152543577 1
0.421705978781554 1
1.06492193921084 1
-0.328401735612545 1
1.67871579371323 1
0.606577677683854 1
1.01722557751923 1
-0.0438322930219269 1
0.757871332629425 1
-0.1915695773283 1
1.12097043210239 1
-0.409075778656717 1
-0.255089142012138 1
1.59894330262655 1
-0.0891475431583351 1
1.72761847622784 0
0.827315933787265 1
1.58156606666222 0
0.869815583311162 1
-0.0622661517512826 1
1.06105014433045 1
0.244631406897496 1
0.713531026453233 1
1.46249385810947 1
0.409079316898522 1
0.857216994434836 1
0.204666244749728 1
-0.87662681557172 0
2.01331839569745 1
1.1610860682991 1
-0.835714425169711 1
-0.343153566553111 1
0.47671932142238 1
-0.446949890511175 0
-0.540119374402907 0
0.560009503237372 1
0.173062345578402 1
0.554551225741838 1
0.498017030980099 1
0.0371045351914158 1
-0.0501728066482625 1
-0.161141899290207 1
0.581283417886966 1
1.15785589039263 0
-0.393078755852817 1
0.453136553517838 1
1.1953049047742 1
2.71893362698429 0
0.220071638441865 1
0.632945528585373 1
1.1824020624765 1
0.0808593803613144 1
0.204347282158854 1
0.600328092252342 1
0.23324690516191 1
0.81596773565333 1
0.105659638153893 1
0.987519831230502 1
-0.517789770000295 1
0.534175695175186 1
-0.297462595190643 1
0.458492707579078 1
-0.584201742383664 1
-2.83430371957949 0
0.745980593382001 1
-0.352401030287525 1
0.15694323630632 1
0.209800360084294 1
-0.0109134355253736 1
-0.131768418430768 1
0.676882787058883 1
-1.25299906462589 1
-0.697701869161046 1
0.2872164782305 1
-0.595607215024522 1
-0.927358061745351 0
0.9947492663428 1
1.67527840724504 1
0.564068948576776 1
-0.481013053112643 1
1.05527416348352 1
1.40338411755664 0
0.527752072170984 1
-0.650632062325505 1
-0.604669502011364 1
0.373800136584705 1
0.697441127902877 1
0.65256800047758 1
0.860203754002085 1
1.18486816123547 1
0.210291887711391 1
1.07218972664857 1
0.56045949453743 1
0.833751017355424 1
0.111527427372755 1
0.740625695194565 1
1.25656920435732 1
-0.352258760742094 1
0.258318998646923 1
0.0723968510774236 1
-0.145147598999566 1
0.496320415323131 1
0.705413995633768 1
1.07846499721082 1
1.80094548429524 0
-0.200069780476332 1
0.923059351939428 1
0.482282921053378 1
1.30084405014281 1
1.03168601386513 1
0.444268402438439 1
0.484515928680612 1
1.32588524044749 0
0.535599324710295 1
0.695108695282896 1
0.352726637514005 1
0.988881993959019 1
-0.251167190840325 1
0.858877726479487 1
-0.0778564461432243 1
0.4416309304444 1
0.883463983978586 1
0.355090269570506 1
-0.466327425653109 1
0.878033028047517 1
0.759426473081739 1
1.23608034501947 0
-0.38672068060269 1
0.392800412409757 1
-0.735261834035906 1
0.932805069799376 1
0.287755413348579 1
0.373879313951359 1
-0.916343778139814 1
0.400676531381963 1
0.382009095143693 1
0.804778700385555 1
0.702582241063808 1
-0.549163431843715 1
-0.319301447079356 1
0.539641344951143 1
-0.0336439874289574 1
0.577356715910883 1
0.869760200265152 1
0.571327604973359 1
0.382334106480671 1
1.34366101172698 1
1.6627590310462 1
-0.371700328313474 1
0.357832770329785 1
0.330362063056571 1
0.160400406091088 1
1.22581588908608 1
1.27515185170682 1
-0.128357052483363 1
0.894201231831844 1
-0.517234024660007 1
0.101808173983037 1
-0.221264353037509 1
0.423352551403922 1
1.21520425029716 1
0.531614963399377 1
1.35012769852338 1
0.0446917963637513 1
-0.129040284001591 1
1.42315850920895 1
0.303491201205808 1
1.23549506576134 1
0.735600214388592 1
0.452917479273034 1
0.62561923970634 1
0.71705376801332 1
0.907594974139119 1
2.68495802406602 0
-0.151570970688604 1
0.499132472025662 1
0.744709734266574 1
1.60674425760082 1
0.00830385894566965 1
2.49454790856899 0
0.440863945580143 1
0.618593587470761 1
0.025593020364202 1
0.775758109908748 1
2.52159607722236 0
2.15976647364485 1
1.56469383494129 1
0.0921759273218965 1
0.555123747046529 1
1.83631414270946 1
0.0294274268574881 1
-0.428831653416718 1
0.983596960308789 1
0.119949326723576 1
-0.487561382163911 1
-0.0504162557300534 1
0.0143757869985043 1
0.934828160691895 1
0.220293898785971 1
-0.5580382420428 1
-0.382587502167822 1
-1.34957333225997 0
0.96253548737067 1
0.802700488652865 1
1.33433127176171 1
1.87195673756624 0
0.713812969547494 1
0.0164617704256388 1
1.06555851377249 1
0.8783831256144 1
-1.08701594024105 1
-0.0188239595329274 1
1.15030606082258 1
0.123659335091422 1
0.343300879383147 1
0.0429079630980056 1
1.62790340290211 0
0.900357383557192 1
-0.224882753211448 1
0.837523431661224 1
1.13849823647708 1
-0.241112897374967 1
0.663715676830701 1
-0.365201732687941 1
0.318395029658597 1
0.16150892013427 1
0.288269151456643 1
-0.0404779729446518 1
-0.23151141892154 1
0.65071008083919 1
0.526296423047652 1
-0.80299956641559 1
0.460151620418224 1
0.217839961036686 1
-0.147965773747503 1
-0.170446852064754 1
0.145948115365057 1
2.3509367275825 0
-0.219595966525828 1
0.452831937073256 1
0.549534046274582 1
0.862769050629065 1
-0.13915769769565 1
-0.126503249868835 1
0.543049428170348 1
0.62959548418725 1
2.40437523599441 0
0.0180143964035541 1
1.22045982289929 1
0.792450918307549 1
0.191647782334181 1
0.619996199462305 1
-0.486392214314597 1
2.42846857565145 0
0.477424598727168 1
0.503026685022611 1
-0.416036635129995 1
1.52027724363965 1
0.150682852594098 1
0.154314880325879 1
0.702097738162519 1
1.35143298919763 1
0.404390717076298 1
0.519711234190446 1
0.578474845685974 1
0.42671982678947 1
0.874220911554052 1
1.30859236782849 0
-0.386099786114464 1
2.08018576045914 1
0.806768397988353 1
0.977190545330618 1
-0.726149085801815 1
0.184777780381697 1
-0.520382738975306 1
1.12120559723363 1
1.47527662025689 1
1.69005350131101 1
2.35429489534406 0
0.0981008641847344 1
0.0660292016492345 1
2.13466636664121 0
1.39537690573319 1
-0.295904168588964 1
0.49338699297312 1
0.427557400864143 1
0.131365427486326 1
0.212728790739053 1
0.029719064340978 1
1.28613448602749 1
2.21466350679579 0
-0.0119856560571873 1
-0.0183550576386424 1
0.856733037394884 1
0.11645483637024 1
0.0943775768321825 1
0.615242941371555 1
0.690914360168309 1
1.73751408994984 1
-0.685420581866635 0
0.204242615514809 1
0.328297637170951 1
0.68779937015232 1
0.529684944166285 1
0.825765719923334 1
0.016597858538519 1
-0.0466663486744618 1
0.67516718447988 1
-0.675409593896655 0
1.31549025161811 0
-0.00545023506128912 1
0.462015181662194 1
-0.258562800678584 1
-0.00991236030356621 1
0.94271547462682 1
1.88000391261756 0
-0.21625561511269 1
-0.686608774160344 1
-0.0867145784544681 1
0.391303244940216 1
0.557889537895803 1
1.00636113095643 1
0.587352766146155 1
0.95259185237853 1
0.395617459702889 1
0.259767445021213 1
0.512541848820342 1
0.602062969942055 1
1.86466770086575 1
0.0452314816637561 1
2.12543609890293 1
1.08892187403438 1
0.262452107933233 1
1.19033138285048 1
0.54147075803068 1
0.281819546463763 1
-0.440200222268366 1
1.71151197874258 1
0.551476293670942 1
1.63894708952699 0
-0.322206138693179 1
0.958459896224052 1
0.306430545433778 1
0.244286561519125 1
0.571326840458509 1
-1.22880327432205 0
0.435760558750529 1
0.485856820170589 1
1.23251780327425 0
2.36542310741636 1
0.640283360193549 1
-0.262254923074731 1
0.956477521690742 1
0.432106401151093 1
-1.05252207918368 0
0.711024002773882 1
1.50453384402182 1
0.364263458646878 1
0.906071669753823 1
0.920208952639493 1
0.997886682566637 1
0.2720217538627 1
-0.25675569545869 1
1.03571158728652 0
1.29987496141118 1
0.305734248282655 1
-1.00720081563663 0
0.770038589169921 1
-1.12494653126193 0
0.420537183499902 1
1.16123782348254 0
1.20132894414684 1
0.559861323523097 1
0.957955692676778 1
0.811926927323471 1
1.33518142904362 1
-0.32564624421458 0
1.16516631825455 1
1.4921858919915 1
0.32317146388104 1
0.266199047399548 1
1.62243218242108 1
0.08788531700399 1
1.26932332600595 1
0.385841914806905 1
0.518702617812157 1
1.31928355573147 1
1.69630210030226 0
0.208587159180017 1
-0.423568529390221 1
0.624491719596294 1
0.961937833560765 1
1.35610754113856 1
0.528733292104095 1
-0.42703924616848 1
0.0715309373279714 1
-0.449193268068544 1
-0.172294241647921 1
0.582515750227124 1
0.461926241960295 1
0.108065065265148 1
0.189511009179883 1
1.35478706818021 1
-0.140381179765281 1
0.843344182202046 1
1.0334770932611 1
0.426400807265763 1
1.0852605536052 1
0.3595410017999 1
1.64502482914756 1
1.48366989135132 1
1.53028220554678 0
-0.204277715501696 0
0.634297147797883 1
-0.536395760022893 0
1.89889115343341 1
0.00706852140128206 1
0.222281669505476 1
1.41748767780706 1
1.24739680002118 1
-0.026988100561249 1
0.290041754543877 1
2.12662094221627 0
-0.609198420448242 1
0.453652071791748 1
1.51666710186289 0
0.678033193045274 1
-0.206419349519376 1
-0.0368323286565371 1
2.13695006298756 1
-0.174162727320501 1
0.526495141888334 1
0.949308793288082 1
0.704535241271475 1
0.282620065644471 1
0.699132728651161 1
0.645791237196999 1
0.389589188565487 1
0.661323373557686 1
1.02494000759884 1
0.592457176914996 1
0.865539821391017 1
0.61781512106923 1
0.717752847658512 1
-0.647279586679727 0
-0.213627170331192 1
1.41286426061271 1
1.13380060368229 1
0.990172048845766 1
0.0706550161008631 1
0.45724593256086 1
1.19199347884235 0
1.98346250581524 0
0.765501856098887 1
-0.015513696638 1
0.000722157441701763 1
-0.0473175464770124 1
-0.394243039388918 1
0.280187315848801 1
-1.04994806017415 1
1.37795648515163 1
1.7051139334407 1
1.2636338260853 1
-1.09071633066499 1
0.294554788986888 1
-1.1372019293526 0
0.294441488388293 1
0.794301493169553 1
1.66659360517353 1
1.73394781621112 0
1.56640391690414 0
0.0332574882969669 1
1.914866501183 0
0.740327791029012 1
0.761403687092932 1
0.653420520358438 1
1.52718486439865 1
-0.124386442674966 1
2.39616209935401 0
-0.380282791460733 1
0.369222683543216 1
0.198337668688392 1
-0.558023630549546 1
1.26956038544218 1
-0.0224021172632657 1
0.566907794418549 1
-0.023402802418552 1
2.1923686662702 0
0.728489777217 1
0.361613388601995 1
1.11962547587348 1
-1.16514821161468 1
0.0185967262420855 1
0.559114695518332 1
0.470698097799094 1
-0.0890227280134773 1
-1.20398375417107 1
1.56758049749584 1
1.70785668833028 0
0.262064169369105 1
-0.00735738224409951 1
-0.0149043308352206 1
-0.138986407523102 1
0.98274687308828 1
2.75676003966094 0
1.04626996759466 1
0.75591074684157 1
1.59370288529132 1
-0.0812163505849102 1
-0.699645779151611 1
0.695264031160328 1
-0.188811404361752 1
0.414418547267201 1
-0.0739580353956086 1
2.61730450737167 0
0.606284821521717 1
0.358051810086465 1
-0.26216553811708 1
0.358306082016847 1
0.86299338384001 1
1.48342443762936 1
-0.834946373474006 0
1.48448442357059 1
0.0930194977128109 1
0.147892026332394 1
0.183957916508922 1
2.13919615408422 0
-0.578809089807829 1
-0.294601201298987 1
-0.101044842632295 1
2.27764016684382 0
0.932310421887475 1
-0.241037595646978 1
0.555934287523611 1
-0.115215962227533 1
1.22464926730275 1
-1.35664154012723 0
-0.538942877442275 1
0.216435137301889 1
2.35068781174639 0
1.41243389168556 1
1.40703516456067 1
-0.674896771903296 1
0.461360792505044 1
-0.252298603238243 0
0.910862385502637 1
0.360227348826478 1
0.850172745773466 1
1.71238576823984 1
0.476093890764233 1
1.52418158198191 1
-0.19973378439866 1
-0.217322319026542 1
0.189617430550907 1
0.416710596601255 1
0.865701155902795 1
0.38023579041187 1
0.519856783757142 1
-0.0258015594418545 1
-0.0257756689107307 1
0.561983981618862 1
-0.0368430144729194 1
0.91290370653423 1
-0.229616125804643 1
-1.69318459933964 0
0.696462932245492 1
-0.190172523115967 1
1.3613550626864 1
-0.114171227000146 1
0.93282892435179 1
0.997869689199891 1
0.780556455950846 1
0.206661719163188 1
0.898982324444926 1
0.522451067375849 1
0.124520354589613 1
-0.0127551523295358 1
-0.221949107620264 1
-0.406137628626228 0
-0.159567169828615 1
0.415997844725302 1
0.183234696253894 1
2.43850995336492 0
2.11442968238452 1
0.300984587521249 1
0.627346133460287 1
0.653930901187564 1
-0.84207746372666 1
0.991442531922193 1
0.836107645960389 1
0.9002245704403 1
-0.664620038126234 1
0.324669178543321 1
-1.02858742025398 0
1.01904386978295 1
0.565737414601173 1
1.05484599516937 1
0.282701900967942 1
0.655857047122714 1
-0.366490141428859 1
1.12486720762148 1
0.565489317542015 1
1.83084473811571 1
1.84008159838711 1
0.737068470286018 1
0.510069877735116 1
0.0646246081637369 1
-0.147451751701422 1
0.267188922648966 1
0.493518023243211 1
0.996173895084238 1
0.488384491903354 1
-0.475411892299299 0
-0.113170109175728 1
0.635824617152148 1
0.381662431406692 1
1.22156694965442 1
-0.0909672121939248 1
0.117754896964347 1
0.526927785719214 1
0.567201685002777 1
1.30673327205438 1
-0.605129532304067 1
0.758722458003713 1
-0.0992203283227779 1
0.0338927647985463 1
0.615289217752281 1
1.01522386080746 1
2.34492348678905 0
0.143281357314891 1
-0.900620840135113 0
0.826016949314399 1
0.52750150932516 1
1.66417029965467 1
1.38929747140105 0
0.177645841140336 1
0.826245148236005 1
-0.31430889194192 1
0.465591372484422 1
0.756461770900814 1
0.799644973716882 1
0.632079123921722 1
1.44032750898913 1
1.23077633475665 1
-0.187989405355138 1
0.26618154791364 1
0.289666820918159 1
0.154865230727505 1
1.0513240673782 1
0.751017124120554 1
1.02526127949386 1
0.329347321671177 1
0.481172280391429 1
-0.427099781233895 1
-0.203332456731146 1
2.7762602155267 1
0.369331440934481 1
0.00664972003134655 1
0.847672844774696 1
-0.419621658463376 1
0.890821310274876 1
0.66433984800219 1
1.30176474213963 1
0.398951711924775 1
0.66063629941197 1
1.26902106071192 1
1.34473678457961 1
0.903486828370279 1
-0.657381634246027 1
-1.14608472888965 0
1.97065354241924 0
-0.244024940901646 1
0.382692414743628 1
1.59651461067186 0
0.00813379006755247 1
1.62353778094247 1
-0.194545973044686 1
0.444295288598735 1
0.662129750371327 1
0.595897246447628 1
-0.407178596180159 1
0.774160279098389 1
1.1983547021713 1
0.5559642064482 1
1.09954499005921 1
0.064596445784839 1
0.234833394078868 1
1.62095801317531 0
0.939205094743006 1
-0.0151524288726275 1
-0.053273178222257 1
-0.568590522077432 0
1.07664525223228 1
-0.331974756038576 1
0.277175187499898 1
0.17307485255127 1
1.23835922780468 0
2.09565864092602 0
0.289651485664385 1
0.990522909354564 1
0.204840288344266 1
1.00527809497821 1
0.0158881380656478 1
0.331273236066526 1
0.348728121225624 1
0.644460622168037 1
1.75045026274338 0
1.09595715270235 1
-0.202450774056665 1
-0.00549220128679363 1
0.360212560240273 1
1.0302611610001 1
-0.323558704551933 1
0.490232033953447 1
0.0382633394569818 1
1.03983258501413 1
0.72444145753382 1
0.35681269671656 1
-0.580369787694762 1
-0.220684831283909 1
0.433386656509098 1
2.39639327502494 0
1.73745131375541 0
0.687442815796312 1
0.917207585527967 1
1.03787319763417 1
-0.197782676486182 1
0.949899510643288 1
0.490492738521801 1
-0.195345218477634 1
0.114475150733519 1
0.579707997737092 1
0.549379034557113 1
0.995604541644628 1
0.344260779105461 1
-0.101853365425681 1
1.28175116780704 1
-0.366632171994717 1
-0.48899411654306 1
0.24328248621303 1
0.706297219038571 1
-0.25657191415534 1
-0.792893304142761 0
0.0600402768242423 1
0.408526739186616 1
-0.172346491722513 1
1.26484990642261 1
0.519862588715143 1
1.36434623847189 1
0.122646343573691 1
0.856674991104404 1
-0.588042756925556 1
0.057697608067274 1
0.468597900600294 1
-0.198090591610665 1
1.54240613816643 1
0.337299345932253 1
0.631380983801216 1
0.899354348105751 1
0.174979935574913 1
-0.580762542513156 1
0.600015269903115 1
0.668468939315216 1
-0.943744077526445 1
0.869245015100436 1
0.215903543832625 1
-0.226679343698884 1
1.02902714206591 1
-0.179299658850527 1
1.2031172592989 1
1.03706187024598 1
0.68583390374136 1
0.199247129239904 1
0.824471470523848 1
0.0662912915714117 1
0.825480999833639 1
-0.741016526812431 1
0.309948258133245 1
0.673899062145174 1
0.891841089798809 1
0.312608476352362 1
0.808009251802774 1
0.793227188311991 1
1.0304899847692 1
-0.213955116435218 1
0.596099952442602 1
-0.0581345409831272 1
0.121271986639624 1
1.53988843031149 0
0.62400238854415 1
0.637017264127007 1
-0.0494325599091802 1
0.330658365182465 1
-0.364696244214938 0
1.49856713841878 1
1.52686005015877 0
0.368100814343742 1
0.371508884857175 1
0.441572853812637 1
0.0886992296006148 1
0.250042383257231 1
-0.912469195840295 1
0.573334724872986 1
-0.935933865999556 1
-0.471419160192967 1
0.973652788441109 1
1.49275796154373 1
-0.817786799347598 0
0.0489127056179067 1
0.947851680619173 1
0.0199482446401016 1
0.759338937807582 1
2.74450738296532 0
0.24985701570872 1
-0.807214577255473 1
1.10329662264269 1
0.145253817732318 1
1.06613876848098 1
-0.682204462511252 1
1.33645597906209 1
-0.8690357814088 0
0.165064983134272 1
1.95921599333925 1
0.0767360389916586 1
0.77265237321023 1
-0.107996887248854 1
0.331487512376992 1
-0.567766018730048 0
0.0972248247251548 1
0.376840011647417 1
0.569238018208735 1
-0.532207390105114 1
1.10880461669085 1
0.642802733467781 1
0.018142892570306 1
0.180112829872424 1
-0.118077514363575 1
1.20335561011215 1
0.220612069992627 1
0.938977609014841 1
0.9063975072913 1
1.48440391521935 1
0.627846816515538 1
1.28303868720638 1
0.623989897853733 1
1.0401689367859 1
-0.322871703493427 1
1.12975846928441 1
-0.0588118289131051 1
1.00875803137521 1
-0.500521644111334 1
0.42711916386583 1
1.55944396650953 1
0.91418843695834 1
-0.630077347228233 1
1.02760085599597 1
-0.463664272384542 1
0.381115172415521 1
1.05821874624276 1
-1.20803123711677 1
0.775736338766349 1
0.536597284738737 1
0.746821963294696 1
1.59311196031742 1
0.917223234210768 1
2.23763977998939 1
0.691855345404195 1
-0.118234072780465 1
0.478269945871554 1
0.936002558349846 1
-0.223564617699456 1
0.405537991342004 1
0.744090844965931 1
1.06969971420648 1
-0.15237111990732 1
0.855493094046267 1
1.74196189774199 0
1.07724845348754 1
1.64785485875268 0
1.37715444903027 1
1.4406060930065 1
0.778048879858498 1
1.3116251030681 1
0.812939753261408 1
0.131614845044452 1
-0.988635277676066 1
-0.628724532335539 1
0.473856293880043 1
0.980393954324264 1
-0.266291939426242 1
1.79983452491594 1
0.520843871597058 1
0.856476836008431 1
0.285701261758066 1
0.719548980597453 1
-0.197085597328905 1
0.369056004723719 1
-0.260600397004221 1
0.994256881169327 1
0.941979996500354 1
0.742875224202208 1
1.25237351159472 1
-0.113188463634408 1
-0.0256348440582686 1
0.473537993633807 1
1.36151523802527 1
-1.79190982464687 0
-0.0624877216413086 1
1.31501438498956 1
0.741721137531124 1
0.231772403035698 1
0.407253215652828 1
0.964521094202596 1
-0.225164717026753 1
-0.584861493439451 1
-0.102518610549569 1
0.629947581749325 1
-0.378903127282884 1
1.074560113873 1
-0.164316754249256 1
0.954304785706899 1
-0.487212660111188 0
0.254799462811104 1
0.0419766652615776 1
0.170828678138282 1
1.2466522898448 1
1.17391434566642 1
-0.0788076681197638 1
-0.227067945938208 1
-0.0129835460087868 1
1.54586088436997 1
0.341766652799052 1
1.27670997701882 0
0.553795970392629 1
-0.357085221781238 1
-0.324326287612441 1
0.641089772807434 1
1.87751150114565 0
1.41615758190648 1
0.551498845240529 1
-0.288899635092469 1
0.292000358370211 1
0.769747338544431 1
1.16759756502712 1
0.515340259469214 1
0.407871996809893 1
0.0266832992334801 1
0.635595809921392 1
0.493726139826399 1
0.704419235928741 1
0.798683151327541 1
0.757413647970122 1
-1.19318280759514 0
0.233708320127317 1
-0.723164324113366 0
0.725841650104871 1
0.702402957178258 1
-1.16884769012432 0
0.0844241513168695 1
-0.532754007242549 0
0.303328729815381 1
-0.867789410135282 1
1.07897835647601 1
0.147720397400661 1
0.306555703044034 1
-0.0705416377493208 1
1.08356132130378 1
-0.454288326987518 1
0.104221111877202 1
0.108520029888506 1
1.09348766148397 1
-0.0790641669913623 1
0.851966234589012 1
0.0494091217407126 1
1.49859435926821 1
-0.478238281443781 1
-0.273671658190628 1
0.041922503311307 1
1.29467302476482 1
0.287417133368507 1
-0.418137172654606 1
0.0871621413309984 1
0.927127142129415 1
-0.163697135460039 1
2.44368945791279 1
1.14458547181451 1
0.116789432255739 1
-0.764476300813242 0
1.3021097727655 1
1.61972401261519 1
0.852609237643135 1
0.788468801995938 1
-0.0722016551772997 1
0.431622238846402 1
1.54689206366679 1
0.460652726619314 1
0.831631337100713 1
0.844496358805728 1
-0.0628123616468235 1
0.627508267396928 1
0.917350599296941 1
0.793498787023744 1
0.490482915645922 1
-0.909304206846631 1
0.675029393505636 1
0.911949580782682 1
-0.0803895302577971 1
0.00708849326970976 1
0.416334323982362 1
0.255863432306958 1
1.38326459781123 1
0.723392506821729 1
0.597164075806169 1
-0.0405699125039077 1
0.250693596719031 1
-0.644773218572802 1
0.408671459602153 1
0.0137606173229678 1
0.511189632351547 1
1.5601791416391 0
1.15640618777343 1
0.327554528044455 1
-0.330941347319006 1
1.71517711050247 1
0.485093383022392 1
1.01918813052224 1
-0.370455487468084 1
0.599491100701319 1
-0.0983772623875924 1
0.933746016472745 1
0.863036384471121 1
0.766382817170948 1
0.288612640094149 1
0.694354710526782 1
0.130028119355368 1
1.148098347966 1
2.12404660161132 0
0.819154471168878 1
0.880969379412238 1
-0.551027162464883 0
0.883080743502975 1
-0.18082451001869 1
1.76386537953103 1
0.343062464490131 1
1.42713110427227 1
0.210224824775102 1
0.347873932680607 1
0.188788896496858 1
0.0963333153371053 1
2.19961106254609 1
1.5273310660451 1
1.09121247748723 1
1.89027608900866 0
0.599580693240265 1
0.576955848372398 1
-0.476355912730367 1
1.75750292828967 0
0.448213950650432 1
0.564052400889437 1
1.00413568998421 1
0.0894876806459576 1
0.0312222892030815 1
0.2171435461716 1
-0.275846899170968 1
1.01606589614628 1
0.685872229476696 1
1.00446822415626 1
-0.189911086795326 1
0.183407728880079 1
0.823759534175485 1
1.29012703451203 1
-0.483759905279626 1
1.57499654849431 1
-0.223059306463664 1
0.557317034865053 1
1.04357294628035 1
0.0644063364758663 1
0.447046960206133 1
0.185394803617701 1
0.157730112455119 1
0.558854173408193 1
0.791817912007115 1
-0.851016749633357 1
0.048181040081814 1
2.07129290973608 1
0.627476469103012 1
-1.22523738411861 0
0.466328248336659 1
-0.932164796482122 0
0.26744183453504 1
1.31077751860452 1
1.16114601839533 1
0.0798014828637406 1
0.682275639412029 1
1.92262877428883 1
0.154126638576896 1
0.499364746096091 1
0.411119775701436 1
0.366548042306311 1
0.947597448237896 1
0.310248176892853 1
1.60561420495659 0
-0.151541479300172 1
-0.495809342482464 1
0.458893174905698 1
0.457577041387242 1
0.134813869422708 1
0.88964370679044 1
0.550779898763592 1
0.35080154373617 1
0.356724006136913 1
0.249317933039682 1
1.31029639288983 1
0.262694854953356 1
0.760266867466561 1
1.13313229386 1
-1.64370791946463 1
1.51626280869155 1
-0.0680990822119366 1
-1.0553693392399 0
1.05502005415562 1
0.121451990335868 1
1.16603627486969 1
-0.766123474982672 1
0.148107809138132 1
0.931838691204794 1
-0.451520407783347 0
2.40176347832626 0
0.477260445896021 1
-0.482529628897695 1
-0.157121005720237 1
0.853243162046386 1
1.15116363607228 1
1.92475495488515 0
1.04535208176763 1
1.01876466618007 1
0.442787485609418 1
0.18666527647939 1
0.366684810446093 1
0.2339849914908 1
0.0705672094520966 1
1.65783091520781 1
-0.117828867731224 1
1.06941808695947 1
1.4952856203712 1
0.394185448845646 1
-1.10022148106148 0
0.225777080764261 1
0.339146454758278 1
0.791642477285573 1
0.740201126597635 1
0.86992779859509 1
-0.284837248099501 1
0.401186694636748 1
-0.605085770629339 1
-0.614108815561532 1
0.240607891366452 1
0.790007710120518 1
-0.47325170109601 1
0.025964946800239 1
0.199205895484584 1
0.749608925590125 1
1.83194504749813 1
-0.754251574764444 1
0.663360506809617 1
0.220794912430247 1
1.51551456119152 1
0.0456876123339448 1
0.710304367347193 1
-0.159785097965289 1
2.01162863865001 1
0.39996258454223 1
-0.00438460131797397 1
0.0198280427969037 1
0.926610403954076 1
-0.187653665459635 1
1.40877010388941 1
0.53324116916197 1
0.685793154282315 1
0.18410122962617 1
1.55041635823168 1
0.77561758805003 1
-0.304699037593649 1
0.0938120984074949 1
0.686340464254901 1
0.0969087130827398 1
-0.422457699011778 1
-0.478025544412889 1
0.0789824062164498 1
0.273272306166033 1
0.434763106306784 1
0.894478624505121 1
1.35038353732677 1
-0.0984166057039922 1
0.431110126724474 1
1.42981274779337 1
-0.300052510032588 1
1.07742507295678 1
-1.02564299691114 0
0.709022476424923 1
0.493430887811726 1
0.724818132029076 1
-0.191157178637004 1
0.581093799782785 1
2.30014341464829 0
1.05140648220682 1
1.6916290113255 1
0.704516768878808 1
0.318885016413537 1
1.95513630937802 1
2.53435559175634 0
0.321138748364501 1
1.23920811954103 1
0.587390740315284 1
-0.883595402587254 0
1.57802073363986 1
0.220704288124362 1
0.147717441548208 1
-0.388426499875834 1
0.332360380772349 1
-0.440965326367677 1
-0.291213310868702 1
-0.719426983663553 1
0.151704208733917 1
1.60241145987222 0
0.533520253686297 1
-0.0577472805261415 1
-0.452035742366277 1
0.774215545909519 1
2.24950141292608 0
1.58695070169868 0
-0.418638897942986 1
0.244342256410394 1
0.831840855673693 1
0.60366298217865 1
0.299658079211634 1
0.336136414720381 1
-0.275346866131604 1
1.05471746455106 1
0.684209779769887 1
0.890127886402466 1
0.788407414715734 1
-0.986362198726453 1
0.950450259296057 1
0.887372331139995 1
1.29627463364781 1
1.39001390743078 1
0.95462531748603 1
-0.312073910530054 0
-0.251203492557511 1
1.08344150608 1
0.877387774299741 1
1.84330755675278 1
-0.831925420546961 1
0.105761788608357 1
-0.0816300068573094 1
1.05546502764309 1
1.39911716743122 1
0.42882882935195 1
0.0316145341598027 1
0.247441798371268 1
0.188142936605746 1
0.18670627292297 1
1.36221842270106 0
-0.420272946016997 1
1.27631967309258 1
2.3482996593597 0
1.15926972665941 1
-1.27760772488524 0
-0.0744064245432109 1
0.259686711154123 1
-0.605170578765909 1
1.54289588235426 1
0.494478166080662 1
0.699229308660386 1
0.815262189641716 1
1.99183992037852 1
0.449042373616858 1
1.34184944958403 1
1.64379899257257 1
0.838844473712483 1
0.508335902965019 1
-0.448886007494686 1
1.3596105683793 1
1.11145477999042 1
0.425551388954741 1
1.09955943509122 1
-1.01511899535264 0
0.393194337456578 1
0.0649547939006039 1
0.677095879999761 1
0.0282711102234848 1
-0.909042293932182 0
1.08481875642898 1
-0.741500422233409 1
-0.0113378048900972 1
0.7841215504799 1
1.54192270765357 0
0.225339845731066 1
1.18834682682771 1
1.4517193765695 1
0.89552578828313 1
0.295859363453398 1
0.184388086587333 1
0.133057697663839 1
1.16589487897127 1
0.179740375922374 1
0.501472652439418 1
0.321878078714556 1
0.165594451168176 1
0.834669265494082 1
0.18505357672615 1
0.514722720610936 1
1.80757112185504 0
2.87520665726485 0
0.911137555987104 1
-0.317544329211749 1
2.10082735202226 0
0.473055285050259 1
1.27775486854662 1
-0.415594765676385 1
1.29343735811954 1
0.553033148050535 1
0.856231756434019 1
-0.205724131575093 1
-0.546859062308774 1
0.65078880138948 1
0.473986259068213 1
0.347439849668952 1
0.487888786471013 1
0.313377807729284 1
-0.896835895381478 1
-0.603139632022469 1
1.14676295736788 1
1.26029379100521 1
0.907574530327333 1
1.2351829801897 1
1.11248498403275 1
0.172332623162878 1
0.642202038524535 1
-0.274378818658517 1
0.958198935397156 1
0.246300003089755 1
-0.0211798602190344 1
1.15662775551743 1
-1.10510815044604 1
1.62256628558159 1
-0.124142153262682 1
1.48428606255024 1
1.73421789364898 0
-0.0147323822917805 1
0.70514045890625 1
0.907535116037726 1
0.553044964501862 1
-0.210450556885747 1
-0.428470230445056 1
0.506171926368411 1
0.2637634046374 1
1.9458437045845 1
-0.496691038876683 1
0.351545554229919 1
-0.622453230437525 1
-0.124763889414311 1
0.544275833122562 1
2.02228771540721 0
-1.06750064625748 0
1.50422637717935 1
0.812163048479013 1
-1.1608863331241 0
0.401729454183544 1
0.423296463945429 1
-0.488426568222537 1
0.573191258451704 1
1.24133124164675 1
0.0503057327317818 1
-0.302044221635939 1
0.250398511366426 1
0.00710846380454626 1
-0.266753481618881 0
0.193960677459437 1
-0.88170576782371 0
0.627730892588689 1
0.638375194238487 1
0.599992066392759 1
-0.346264836029702 1
0.728292324668942 1
0.978883213831398 1
0.309992427769699 1
0.857343279754664 1
0.592077732903641 1
0.0321968045854114 1
-0.138673241149976 1
1.57848449862704 1
-0.807565888613161 0
0.776534691262428 1
0.234144216484809 1
1.37303894010018 1
0.525453317692758 1
1.13033618991676 1
0.522568166587849 1
1.28225451318416 1
-0.359089436451215 1
1.29167683699769 1
1.39309539826109 0
1.19904404634661 1
0.13410892258804 1
0.309973265074717 1
1.23509059128089 1
0.474107199506961 1
1.21423107870619 1
1.19188522940813 1
1.49192755326426 1
1.35070851093741 1
0.372542177321779 1
0.517173073856789 1
1.021092059793 1
-0.09836587090242 1
0.295847868072425 1
0.447594498943054 1
0.209364090720314 1
0.0408250020060373 1
-0.135692209079363 1
2.49203959695642 0
1.43330040567624 1
0.334714624380496 1
0.729960928145226 1
1.23806589141583 1
1.76034983070276 1
0.979443019913434 1
1.10207069721887 1
0.109587333555777 1
-0.125030330344477 1
1.55931465353832 0
1.22926151116105 0
0.798535687809902 1
-0.579396835401779 1
0.250003848256089 1
0.337947443742622 1
1.55650631701379 1
0.496385283545938 1
-0.838101965766482 0
0.499823817006922 1
0.962315809208084 1
0.517767323477638 1
-0.833425275622054 1
-0.0851852189306349 1
-0.932032649812375 0
1.6595554870124 1
2.35782713352732 0
0.942459988803123 1
-0.455775203548052 0
-0.0210758650491054 1
1.06548059945899 1
1.38917054864977 1
0.116793596822672 1
1.19739099955534 1
0.0561894084216535 1
-0.107726122896094 1
1.11745687589828 1
1.3184321247458 0
-0.0261731994745139 1
-0.0711985149799444 1
0.804680142144382 1
-0.658602305788904 1
0.578401122320381 1
1.53737036806227 1
1.42022893337092 1
0.416199940246392 1
0.369277383658028 1
-0.845659755774886 0
1.54785452993123 1
0.89524174506008 1
0.0621267675560766 1
1.30269664498108 1
-0.301354906472137 1
1.19487308180185 1
-0.246623991312181 1
0.526892256615813 1
0.202546481738663 1
0.273452457516819 1
-0.234076231922659 1
-0.032142672219243 1
0.772064714143685 1
0.564501236453921 1
-0.535494369727882 1
0.733314443620193 1
0.443643741300608 1
1.13676253998792 1
0.307901215699095 1
0.513014728951716 1
1.10871194175257 1
1.09919185797753 1
0.235481353568922 1
0.252384230739468 1
1.2081030623667 1
0.996883062947417 1
1.40880569583786 1
2.79685626471969 0
0.039080809232111 1
0.764930789696086 1
-1.69109252503245 0
-0.107501475080204 1
0.953725999186576 1
-1.15119100802979 0
-0.523930628733149 1
0.574549934208601 1
1.06883091034898 1
0.550140080296781 1
-1.26718778643629 0
1.49815388437028 1
-0.357148803709777 1
0.629553047679536 1
0.350476365547229 1
0.545372841265901 1
-0.084351886230705 1
0.433874984871506 1
0.38742951632278 1
-0.0235270137511771 1
-0.109035081886837 1
-1.24894537157418 1
0.358050153977461 1
0.793067809478445 1
0.192942303261706 1
1.55817265909797 1
0.629439939726552 1
0.179806289406023 1
1.14074183275753 1
-1.31309545966244 0
1.13301467806408 1
0.949930343735113 1
1.00637637495517 1
0.680967065408336 1
-1.11432591658345 0
-0.853276861921517 0
-0.197285804335154 1
0.524653822352585 1
0.836565578044958 1
0.0403092584250433 1
0.918612079967145 1
0.580964680008841 1
0.534302614685049 1
1.35804426016119 1
0.788498683103324 1
0.992203659881003 1
0.562823476474855 1
0.823628865166936 1
-1.38823924742719 0
2.21029609301918 0
1.36807408749002 1
-0.296826264579741 1
1.07981129792156 1
0.658396372081618 1
0.962883597842668 1
0.496370540625174 1
1.41397252200813 0
2.14898883749107 1
0.575438524906677 1
-0.048820985431714 1
-0.370561570812513 1
1.32477381580608 1
-0.274660671062644 1
1.40915521681488 1
1.29678284935788 1
1.40676944568125 1
1.14226331109202 1
1.31750350757515 1
1.05118333761909 1
-0.348988692852039 1
0.965660453262626 1
0.458788582981839 1
1.29879058352107 1
-0.282304853649117 1
1.74280920288226 1
-0.225476317313068 1
-0.173565839894927 1
0.582716321026519 1
0.884378274208108 1
-0.0236919623444316 1
0.343357938005055 1
1.25105029112992 1
1.88554653549647 0
1.4275107655317 1
3.05546986200841 0
0.591060937952005 1
0.723468238249886 1
1.15176967464215 1
-0.187291706246611 1
0.506727419198357 1
-0.249846532189526 1
1.12660202412548 1
0.703545854835146 1
0.396878738860555 1
-0.33529803725604 1
0.826147068300261 1
-0.0901401208339569 1
-0.88651882764947 0
-0.581826177218592 1
1.98897884134575 0
0.909005248493521 1
1.69846683792667 1
0.255332744478229 1
0.873448892891547 1
-0.235540573272981 1
0.404285211983952 1
-0.046269845069987 1
0.944101589672546 1
1.82220478181379 1
-0.0303393868580051 1
0.260771676863966 1
0.204767470427374 1
-0.941929509867853 1
-0.988127983089618 0
0.0569194860193258 1
0.488113077477928 1
0.87090666716204 1
0.607571140987631 1
-1.04729586222793 0
0.00108508643769373 1
-0.0662235664699306 1
-0.370392611970763 1
0.702867366091229 1
-0.48769263447642 1
0.956838420494692 1
0.312888743837206 1
0.422454813819016 1
0.907443661649873 1
0.0990348104134003 1
0.427677101225049 1
-0.283917969540215 1
1.52908848939535 1
-0.0321109299489439 1
0.592469323569131 1
0.44203155120513 1
0.805183907998209 1
0.722086153456324 1
2.05018709310227 0
0.746643942404589 1
0.571441991315578 1
1.29366183324767 1
0.830523275092288 1
-0.716272213460793 1
0.17318538791414 1
0.499648753396837 1
-1.41364046330715 0
0.178267197861043 1
1.56554307144548 1
1.4716247284807 0
0.373768406028059 1
-0.532791270035988 1
0.110624293351449 1
-0.446631287348302 1
0.135627712640782 1
0.213883264933102 1
1.21569008276732 1
1.25670885394779 0
0.411775209864682 1
0.221783059576239 1
0.538787660475059 1
0.0331002920252581 1
1.70615378379795 1
0.413743572601788 1
-0.423288299631256 1
0.38417038865862 1
0.954892394105267 1
1.30191887687112 1
0.311641951883064 1
0.584839360280361 1
-0.654488572950082 1
0.964677112745361 1
2.1419110780793 0
0.592696654283188 1
-1.1490869895523 1
1.16643759553721 1
-0.00425290431267109 1
0.408521146158794 1
1.37897975211138 1
0.364892459430725 1
0.852555307129126 1
2.00068461426076 1
0.280585525638759 1
0.730708561046954 1
0.678012867821036 1
2.20122442763911 0
1.10226808092755 1
1.49143381089639 1
1.56324996706649 1
0.564283975268202 1
-0.180349549691924 1
0.996719069678419 1
-0.505862407384155 1
0.940760096670598 1
1.11738927564263 1
-0.642819011991527 1
1.29887465497897 1
1.36123986399104 1
0.115647490367877 1
0.225677599726177 1
-0.0937478696082651 1
1.7735208242827 0
1.55854157243461 1
0.891274343353586 1
1.18974401628389 1
0.210603159463763 1
-0.832135397928934 1
0.487658006911274 1
0.130213542805947 1
0.0303364392611397 1
-0.0691869105687847 1
-0.416970573281774 1
1.45123405892878 1
-0.134410846536741 1
0.394903069494042 1
0.537318157969248 1
0.772738579903434 1
0.32214457135266 1
1.23757388993915 1
1.07425392900877 1
0.745845074053117 1
1.02956624553581 1
2.13693564700264 0
-0.474687684691678 1
0.256887092735833 1
1.61726291263524 1
1.62305016038613 1
0.276852223753093 1
1.0740353118226 1
0.0998424703597155 1
0.16047389190891 1
2.24969761118517 1
0.351764769497264 1
0.466395252701406 1
0.765539871681664 1
0.937223457675415 1
0.312303299083333 1
1.98453311325554 0
1.6322166755804 1
0.168475402568371 1
-0.171206458248174 1
0.146590877352189 1
0.73938805529221 1
0.987873271345338 1
-0.265389694320279 1
-0.27067721412872 1
2.06385241227184 0
1.11926921572953 1
0.837013915183546 1
1.0983675690583 1
0.479492938993732 1
0.504429800494439 1
0.235816259543928 1
0.112319676939053 1
1.33116951711508 1
0.849758283600433 1
-0.78443201364453 1
1.17129501267752 1
0.844153955525097 1
1.98851602670587 1
1.15168993501606 1
0.935789916143976 1
-0.449477331392223 1
1.77458968533343 0
0.865960783489963 1
0.835084725204205 1
0.230735907700069 1
-0.0479695158093166 1
1.24090549257618 1
1.26585287349403 1
0.759911093026535 1
0.733695243806754 1
2.15628989013703 0
1.23629869078931 1
0.199398927649744 1
-0.452149577024268 1
2.16068632273115 1
-0.137079534793987 1
0.554080678444264 1
0.521235037866711 1
0.436026843211153 1
1.64570063633541 1
0.43965653631527 1
0.518703940462207 1
0.892389867995185 1
-0.328602267391349 1
2.8916191844926 1
-0.896589142778775 0
0.820389108655646 1
1.17111789680218 1
1.48271827582864 1
0.965340478081925 1
-0.613534506374165 1
0.0752279140118973 1
0.655280580370233 1
1.2245520449129 1
-0.356134026699679 1
1.71980704560969 1
-0.315580768156136 1
0.222371503006412 1
0.348118379768741 1
1.20633841888954 1
-0.681898824796177 1
1.0209038094596 1
0.912489937714798 1
-0.346886533876507 1
1.84800513654469 0
0.35170543213159 1
-0.0585250513572882 1
-1.24654173060752 0
1.30385339629327 1
1.75715605886143 1
0.716676604998297 1
1.81000318165302 1
-0.185227109893045 1
0.485043351122612 1
1.28249214387227 1
-0.186157445445064 1
0.610440943734168 1
0.282780315531147 1
2.20288910605692 0
0.877488371054008 1
-0.665057220005207 0
0.427327237258613 1
1.40251593176857 1
1.09054208577709 1
1.53412199185335 1
-0.272639956071229 1
0.783458993579329 1
-0.122065590576168 1
1.54080509771366 1
-1.07412552265058 0
0.62635469843889 1
0.0711831684808467 1
0.174121855325328 1
0.986550401680141 1
-0.249199441211243 1
0.697756135243995 1
-0.721757797752846 1
1.5884820677498 0
0.840408982504175 1
0.17295965521148 1
1.11344226659699 1
1.56580741258467 1
0.222009991542575 1
1.12995833661434 1
1.11291159939205 1
0.473688701313437 1
0.579632577258436 1
1.48429757164964 1
2.06553895682306 1
-0.032217820291293 1
1.53996787725607 1
0.373916371598157 1
1.5780449552279 1
-0.230322189951944 1
-0.793447847254487 1
0.926462923691575 1
0.830117062765189 1
1.48114898819361 1
0.379517822540905 1
0.500674811373291 1
1.61167536791408 1
-0.266303650479244 1
1.81066930074555 0
0.511259845907907 1
0.443474229972997 1
1.2861505867787 1
0.172611686709479 1
0.786121428108412 1
1.47233833413208 1
0.583904725723222 1
-0.85118307613866 0
0.216515915548125 1
0.56222141121597 1
0.409830491477576 1
-0.581460294102289 1
1.0007267626159 1
-0.326839507910898 1
-1.24041800172032 0
0.948028319657352 1
0.139642977492901 1
0.317775689766421 1
-0.292396014756282 1
0.83732864529752 1
0.533240843628931 1
0.774357136793602 1
0.492052231958799 1
0.749642006214385 1
0.799161688964111 1
-0.510371852249051 1
0.134185592654021 1
0.427793846820965 1
1.02813553244535 1
0.275317435895968 1
0.770543733465688 1
0.540396764879385 1
0.719041958320669 1
0.853183204548305 1
0.124907929884221 1
0.387408297748589 1
0.393822089718534 1
0.0270254503055079 1
1.92997431109133 0
1.02253738457703 1
0.166777353718675 1
-0.856507576791639 1
1.09173931717184 1
-0.467187560647421 1
1.42069123520474 1
-1.07615168181898 0
0.124926740532724 1
-0.0848881703012459 1
0.657259874387572 1
1.33099926819601 1
1.2410481249976 1
0.92382341873266 1
-0.126660026375511 1
0.0561333441058787 1
-0.0505345872912009 1
0.525541571818839 1
0.487174668843445 1
0.691302431832299 1
1.81185619831278 0
0.578588995029748 1
0.234895996718004 1
0.157439776276725 1
1.09874431426015 1
-0.501577699123561 1
-0.212687282052997 1
-0.148778759695242 1
0.633832040827418 1
0.990318488302315 1
0.511037268940278 1
-0.941997889028973 0
0.791572815406531 1
0.948635232099201 1
-0.876181815340321 1
1.22740613307603 1
-0.578168223582034 1
0.283019523559795 1
1.40946434952739 1
0.134087800432428 1
0.00812249311386631 1
0.429765203195601 1
1.17251330312954 1
0.695202194193208 1
1.76489959395913 0
-0.0507866468525556 1
1.67467833672094 1
0.858345809137013 1
0.752692919799008 1
0.847632584024439 1
1.1672880341355 1
0.675655547181833 1
0.11320558839059 1
0.906408819164269 1
0.0657425602935438 1
0.309583982221564 1
0.530113165177009 1
0.76135848080946 1
1.4751342342704 1
-0.0546592127783324 1
0.124907336582452 1
0.85612599377475 1
0.462188478180844 1
0.117420487704492 1
-0.226820992836008 1
0.790425897485469 1
0.644137119440808 1
-0.417888600438115 1
0.903094871397896 1
-0.492847455721786 1
0.292045200255407 1
1.6988679414258 1
1.69941297305908 1
-0.348646510657292 1
1.29416869409393 1
0.692439620191429 1
0.337481604473148 1
0.491232748707327 1
1.52022959087946 1
1.15401572543707 1
1.07824871568871 1
-0.56817014098186 0
-0.0300846127923177 1
1.80068846251354 0
1.19102710015822 1
1.9172530203228 1
0.593135355290528 1
0.276958432495963 1
-0.705210301557442 1
0.813151365024456 1
0.83412709932275 1
0.322324731064374 1
0.62776632750353 1
-1.07731206405594 1
-1.05142514423702 1
1.18170562748438 1
0.28173310876793 1
1.72815912689695 1
-0.0990762777178619 1
0.907460657508972 1
0.516515444431042 1
1.23449978118616 1
-0.276658012338219 1
1.87562422922369 1
2.38902689371151 0
0.492304258616457 1
1.08196697598954 1
0.551613837334179 1
-0.73601808014004 0
1.25071124368429 1
1.30788123447668 0
1.08826770920177 1
-0.883739437266166 1
0.796967754945483 1
0.00280169886283782 1
0.408287805517296 1
0.251043935466255 1
0.865179935727344 1
1.05078263690478 1
-0.736726719500104 0
0.393109716391062 1
0.456451899324325 1
-0.2453264137125 1
0.98282521801331 1
0.515167312728948 1
1.0640679095405 1
0.470539688720403 1
0.619820321244102 1
-0.0503248753028096 1
0.765385065157772 1
-0.226886545576852 1
0.756560979583561 1
0.953815766580379 1
0.820316084192295 1
1.05675729485119 1
0.785933151620817 1
0.272745677823643 1
0.566534738024471 1
1.40746753810008 1
1.1876558995811 1
0.459705123884111 1
0.308396390688566 1
1.10075875890154 1
0.250706603585912 1
-0.0323126164675371 1
0.833625582279166 1
-0.798607086726567 0
0.271504742336916 1
0.605795375003207 1
1.30474292474487 0
0.585508919327676 1
0.908957371413357 1
0.406455288977224 1
1.12513652651245 1
-0.346154390487313 1
1.09427818612886 1
1.40746026279675 1
-0.224220306769509 1
-0.0578052353362905 1
0.331541742877016 1
1.53717515261524 1
-0.537092294837584 1
-0.221969826136638 1
0.954916382583664 1
1.19298288431124 1
-0.732698095166409 1
-0.724741405408957 0
-0.708111159379319 1
-0.0181709734891886 1
-0.360408021097191 1
1.14412567809627 1
1.1925426636841 1
0.694023756877576 1
1.19497689773335 1
0.406929661619499 1
0.639130367145599 1
-0.435376373649585 1
0.964569905485859 1
0.546346430142663 1
0.277557115748325 1
0.129438943540007 1
0.452035276751936 1
-0.0120524981607028 1
0.497061581467809 1
0.925486997634163 1
0.0116209875340501 1
-0.88335022985087 0
-0.654982851759665 1
-1.23936173229116 0
0.733985315346006 1
0.543095675874201 1
0.85837516876103 1
0.629358536686416 1
0.406936440860125 1
1.02121426415374 1
0.0605102702567575 1
1.84981214699466 0
0.426250063276336 1
1.67615912336405 1
0.789219604192225 1
1.42888041417472 0
-1.03988106361756 1
-0.165953915607921 1
1.17816733406922 1
1.73237250936341 1
0.888917326111978 1
0.923903659263511 1
0.59867970067491 1
-0.226809933764514 0
1.38336089812737 1
0.0204790615012169 1
1.53333909652057 1
0.925490226128482 1
1.21762714710797 1
-0.0473052396265263 1
-0.505747200010308 1
1.22386233797596 1
1.74512904458072 1
0.72541048265595 1
0.257605030427944 1
0.671057432359822 1
0.54637175515018 1
0.116687977491536 1
0.205864218704766 1
0.289779789081535 1
-0.123062159736582 1
0.715868809504701 1
0.491534533935307 1
0.0751682275580719 1
-0.287706425821549 1
0.144095302150951 1
0.878946780337083 1
0.519197177556105 1
0.36975830617531 1
0.37403628055752 1
2.2751454649571 1
0.736128828427432 1
0.0637188700133932 1
0.898368419502302 1
1.5336569989353 1
0.729607479182036 1
-1.25282068094317 0
0.650806880154506 1
-0.135789378504156 1
1.37596949544728 0
1.65226467455757 0
0.437425602798894 1
0.454162397273326 1
0.314186428489269 1
-0.176528522680114 1
0.565544972722736 1
1.09812852389784 1
0.996271666591631 1
-0.0623395617581656 1
0.77893820424912 1
1.01904283338269 1
-0.952071154342311 1
-0.223412771066712 1
0.601580883304925 1
1.29970948521354 1
0.978059386675031 1
1.01310762298 1
-0.570589680727693 1
0.010418535045651 1
0.214938249954839 1
1.03462611187776 1
1.01551297628899 1
1.52713451599353 0
1.45421019658063 1
1.58219996746357 1
0.777954751652341 1
0.638527799733271 1
1.0856493537685 1
0.669287651321495 1
0.00485983813085163 1
-0.404535313434548 1
-1.24809820359983 1
0.670766669756873 1
1.41477566585491 1
1.50602505100817 1
-0.183119062969475 1
0.129261391937148 1
1.18090563123811 1
0.655182142491455 1
0.431309571118511 1
0.779385870766349 1
1.29849768065497 1
-0.000829750778246954 1
-0.0729781054882029 1
0.883696808041215 1
0.857676696017292 1
1.05136918029345 1
0.180930955599737 1
1.89719993708433 0
0.328647378121227 1
1.75238346952983 0
0.562283148171106 1
1.48583149884015 0
2.33994780536532 0
0.963904627906799 1
-0.416227560345064 1
0.399391681957789 1
-1.28281465022498 0
0.309770538330081 1
0.11120210337709 1
0.877826259416066 1
0.351258861779568 1
-0.365179698352241 1
2.10087138473398 1
-1.54350707550814 0
0.789994067251571 1
-0.581032281260175 1
2.14249430841454 1
0.141545841989918 0
0.914690988822622 1
0.279682868879898 1
1.67295550506576 1
0.262998857716107 1
0.629165502379499 1
0.519745341658416 1
-0.199511976188014 1
0.883687549777642 1
-0.144353710900871 0
1.44211973337415 0
0.0231847346323895 1
-0.16521649311318 1
0.812940123710004 1
2.68016654431553 1
0.806968009046375 1
1.17685434167092 0
-0.235527226937155 1
1.64327121533818 1
2.67132686843689 0
0.22447466451911 1
-0.92789416845273 0
0.112622356763372 1
1.31573225217478 1
0.884903820672161 1
-0.119735220781951 1
-0.4600236229154 0
-0.885819103225401 1
0.0215950571558314 1
0.703475457194188 1
2.19438080539221 0
0.730440345061598 1
0.70003625285135 1
0.378123044954089 1
0.827066377321356 1
1.0692379671029 1
0.684303872686222 1
0.0239951043093101 1
-0.701206429676069 0
-0.265568838688997 1
1.20852006241309 1
-0.201506406755071 1
0.248668491988222 1
-0.41866181151187 1
0.692367499558957 1
-0.0576910686009602 1
0.349550381203692 1
0.545528806460318 1
1.08510457475941 1
-0.180539552020941 1
1.02491959513074 1
0.571287295879026 1
0.365272700126113 1
1.37213435679793 1
0.235125817857305 1
1.3940666949024 1
0.826072549710567 1
0.549975477719695 1
-0.297512026311245 1
0.601270430341609 1
1.29065503025909 1
0.464552443969099 1
0.949201792682948 1
-0.465782908834369 0
1.33757495161716 1
0.680313195108569 1
-0.244428685112563 1
0.610169829168975 1
1.57390352824748 1
0.160400036661297 1
-0.609037227450752 1
0.99699137114398 1
0.580611626774196 1
1.33001744529052 1
0.34190389416343 1
0.816235943865971 1
0.327781377269227 1
0.269850671973174 1
0.731584276268495 1
0.753903717154292 1
1.06653599955631 1
0.345789676061965 1
-0.066807983240752 1
1.67342827012822 0
-0.286224055449066 1
1.48918843147807 1
0.0662823265197514 1
-0.349920171083874 1
-0.269275756509283 1
-0.92478890141082 0
-0.564816100219003 1
1.09226798898628 1
0.137201540367614 1
0.0959578969392519 1
0.599799500889647 1
0.409586024328239 1
0.538536199593732 1
0.829340800460388 1
-0.512342459986736 1
0.400546241472829 1
0.780165146919323 1
0.206570890807019 1
-0.337688108621283 1
0.127385892123244 1
0.731631966096362 1
0.888978449186071 1
-0.108851826146986 1
1.45336275820425 1
0.945349256355819 1
-0.634584034225244 1
-0.616685778892843 0
-0.0629201481288749 1
0.409353045348847 1
0.820170855416003 1
0.698635606666965 1
1.16923306674892 1
0.726652906815752 1
0.729031835468722 1
-0.0301546060190398 1
1.61784351210664 1
1.03326580679221 1
-0.306590471485825 1
0.362735526066118 1
0.683098886805477 1
-0.56755828557929 1
-0.655814807100553 0
1.0884622901581 1
1.36893684361838 0
-0.71959090286758 0
0.831759046598742 1
0.584320938826756 1
0.806952228263356 1
0.441084833018226 1
1.44890161049899 1
0.497947925098589 1
-0.140225229409831 1
1.29975087196039 1
-1.24030654407369 1
1.362968850363 0
1.06053136387965 1
1.01522517965737 1
-0.0584269079028738 1
0.257727130134 1
0.317247405946232 1
1.44421071005217 1
-0.00656121302510403 1
-0.467873152242528 1
-0.391322688634607 0
-0.744667326004841 1
-0.330771186964097 1
0.477485505933547 1
-0.208151935371971 1
1.59834461984427 0
0.213883927949191 1
1.15958634089821 1
1.53511305433429 1
1.21258740858988 1
1.67572801071231 1
0.248715063228603 1
0.671835936751219 1
-0.114187159287042 1
0.328106171178595 1
1.4546511735323 1
0.882178784021048 1
-0.0107975338388769 1
-0.0108854244273108 1
0.575439249349982 1
-0.350711509893055 1
-0.647881147750263 1
0.208725537034906 1
0.225596444971635 1
0.15661639463345 1
-0.250186772575045 1
0.66574757481631 1
-0.163978895098196 1
1.3395675903198 1
-0.477018973279016 1
0.690695711379235 1
0.708015562856859 1
1.42430109267668 1
0.432559644817437 1
-0.0953786288759882 1
0.442389733004913 1
0.39541986626458 1
-0.282607443410662 1
1.83015489951936 0
0.0693557581926041 1
2.04595398495813 1
1.18833087847554 1
1.0547228050478 1
-0.553911170541126 1
0.0394705762742464 1
0.176932649368497 1
0.289870976480447 1
0.208829319936911 1
-1.35610414235849 0
0.933297010883005 1
-0.490199747708619 1
0.57831397418084 1
1.76681216934205 1
0.159634475572556 1
0.978004496831625 1
1.06363974987201 1
-0.201078076614606 1
-0.568360026449485 1
0.2133927900095 1
0.521357560735274 1
-0.519470608998393 1
0.0314791954440323 1
1.2237160676882 1
-0.525578473011627 1
0.966464120100431 1
1.03007077918946 1
0.422731372039017 1
0.82028853457442 1
-0.531643203451041 1
1.62404990521935 0
0.872059974858929 1
0.0306505925372017 1
-1.38796596651232 0
0.194059083217847 1
-0.0631338007478269 1
-0.163862466228543 1
-0.424160383980922 0
1.05111495943198 1
-0.416401353230588 1
0.480984382081433 1
0.0282306543713616 1
1.81641089677677 0
1.25645126058715 1
-0.172477298819507 1
0.401856236164901 1
0.33090237441024 1
0.861174531360347 1
0.871549672478184 1
0.419380734752117 1
0.366045962821528 1
0.222265658900716 1
-0.884972088889662 0
0.250797163017491 1
-0.837448573108389 0
-0.308060422048294 1
0.107929071036693 1
0.0749872691811437 1
0.444782432794371 1
0.826661586561279 1
-0.178853930579423 1
0.364738980072603 1
-0.719433912191991 1
0.49757148207516 1
0.135878330906852 1
0.879681717550245 1
-0.552924820306501 1
1.32068120194523 1
0.297910769123324 1
-0.315609147200933 1
0.497484768899188 1
-0.455812182124339 1
1.12298879287646 1
0.409523002106946 1
-0.277236378594979 1
1.5726888292423 1
2.04373814570829 1
0.940397140851809 1
0.158481976731262 1
0.885385043240143 1
-0.977470715498914 0
-0.498669554513667 1
1.76601192525662 1
0.515953382956891 1
-0.0611010454326274 1
0.826002493853319 1
1.12463385532734 1
1.75887748245218 1
0.259162024197722 1
0.522356627868426 1
0.820245240041415 1
0.0293008463115794 1
0.876793726571449 1
0.0397668181477395 1
0.126870014210969 1
0.510527395249813 1
0.265203598009227 1
0.710654992843161 1
1.30646141456048 1
-0.234636440257168 1
0.482807398913481 1
0.0775987661937475 1
0.150297565948933 1
1.05549743430282 1
0.432942159650131 1
0.173653328103728 1
0.114691434194178 1
-2.17935516494853 0
0.941632461694535 1
-0.60664246719083 1
1.56137410035221 1
-0.0513901242499939 1
1.08424373649533 0
1.3731477469322 1
1.11737455445676 0
0.981988118246655 1
0.256727103388855 1
1.46009494759113 1
0.645512492859878 1
0.0394429713869983 1
0.801864118676632 1
0.409386918108026 1
0.81462878771895 1
1.1588435149197 1
1.27992629928722 1
1.77064388484601 0
1.45459650282603 1
0.264444703250532 1
-0.285761842471033 1
0.586424772118247 1
2.17139858501571 0
0.308963636240979 1
1.28416194863703 1
0.416695227600751 1
-2.70535690178767 0
1.32423818202481 0
0.858659291508311 1
0.880321196084447 1
0.127122191540018 1
0.323424610670552 1
-0.232047001481695 1
0.0121146118545786 1
0.549928443454087 1
-0.0939316400873385 1
1.26189515408106 1
-0.959118744707133 0
0.452456070355643 1
0.144800145060128 1
1.01297690529659 1
0.599175507802796 1
0.10444401520451 1
1.20087562089168 1
-0.447361760540991 1
0.485230586126556 1
0.301845769006386 1
-0.939319152697026 0
1.44649016269449 1
1.18172410824885 1
0.40026214393169 1
0.227992106905969 1
0.479312663645241 1
0.745230039138873 1
0.323821560481461 1
0.936232118532344 1
1.88734537109122 1
0.338087070039612 1
0.0697385035550441 1
0.46895772188626 1
-0.629045389824063 0
1.80166847318679 0
1.41977004373423 0
1.11730828314615 1
-0.103079270792035 1
1.27259595556933 1
0.18828377273048 1
0.139387083364093 1
1.34744212091242 1
1.55518958001942 1
0.637043466534855 1
0.418984769875689 1
0.390219423394424 1
1.05706967068004 1
0.320549987296302 1
-0.0839102880746668 1
0.565864759197014 1
1.25702909992546 1
0.697863507517554 1
-0.0695401407131478 1
-0.353224147685353 1
0.809188261957998 1
-0.22590953124097 1
-1.35898595885225 0
0.175778264867416 1
-0.854542347202111 1
1.633079855235 1
-1.31366070267684 0
0.843727140043671 1
-0.663237204879916 0
1.4443278305806 1
0.937023575550513 1
1.46436802259722 0
1.36833342870909 1
1.48627157792881 1
-0.277160339975572 1
0.45762505368442 1
1.62819659046935 1
0.849090835353267 1
2.80660355469784 1
0.573981523002216 1
0.153773408151128 1
1.11768520661871 1
1.84711992756908 0
-0.275207771413946 1
1.50881524582299 1
1.20917810957003 1
-0.0410895384595984 1
-1.39312738661487 0
0.379563061235866 1
0.819679933793618 1
-0.529302443031706 1
0.847500973639838 1
-0.533950653242104 1
1.48269539370382 1
0.500140535798285 1
1.68461366187111 0
0.93050501470815 1
0.844418252693415 1
-0.12524858798477 1
1.02721813222511 1
1.44025409892697 0
0.488436410936632 1
2.34563527530593 0
0.095881514326265 1
2.37689365038002 0
0.682394348027664 1
-1.74836623909912 0
0.652833838547111 1
0.335978943038834 1
-1.01894307077731 0
2.14500010398175 1
0.722222679633991 1
2.48063883682951 0
1.86942228961476 1
-1.30623260113117 0
-0.233597306569675 0
1.42891853700481 1
0.601625770399876 1
0.768623002907635 1
0.215048045799381 1
-0.10416753957606 1
0.751445740615679 1
-0.429365222215697 1
-0.498040398457788 0
0.730106379188598 1
-0.35106741499181 1
1.25414575108122 0
1.42820037246298 1
0.490599600848585 1
1.32785206160524 1
1.4032930515672 1
0.343289507054323 1
-0.341705757742522 1
0.206333906086893 1
0.103782623322954 1
0.963545171315598 1
1.39453459767303 1
2.12977384204986 1
0.95659199723869 1
-0.149386259945952 1
1.10997551791478 1
1.30435159741736 1
0.620648885763465 1
0.410944822856784 1
0.632810473105587 1
0.580240770197031 1
0.433175468112374 1
0.288644574416656 1
0.912713875451477 1
1.58893123866182 0
0.684338540897898 1
0.738408010668209 1
0.150968467259739 1
0.99641062960284 1
0.60518259265295 1
0.980183543460537 1
-0.858206112977334 0
0.73225872887796 1
0.774521015544224 1
0.382557222872342 1
-0.321738394929735 1
0.311500799498254 1
-1.03115467949279 0
1.90527817231335 0
0.565173664141729 1
-0.307127001465458 1
0.577732469731763 1
0.416811874880328 1
1.46089268090325 1
2.15213936372232 1
-0.163859731883353 1
0.437917264739276 1
0.128333262865421 1
-0.768153286908721 1
0.0545859700575637 1
1.23616330182511 1
0.471481341796659 1
-0.222414713915154 1
1.4981025050298 1
0.0264808775439793 1
0.184424449231766 1
0.84469352386684 1
0.411142374091924 1
1.29052045171658 0
0.257823785305425 1
0.21064655398927 1
0.905590612009442 1
1.16804521760775 1
-0.441504983786114 1
1.1790397038993 1
0.560344389744989 1
0.700362520749619 1
0.694426608569233 1
-0.18791965933598 1
0.199954185326874 1
0.857987820032868 1
1.24411116123217 1
-0.0910708606878219 1
-0.217347354854091 1
0.0426959622188313 1
1.00767445861674 1
1.3032592936613 1
2.48747818678679 1
0.0802123542297649 1
0.140700112554904 1
1.39753293503094 1
0.898982434705368 1
0.229639544551568 1
-0.0332634546896693 1
1.13374667169368 1
0.24476548673759 1
-0.741494037078662 1
0.533928515911155 1
0.142597299653908 1
0.450089610200724 1
1.2707814376376 1
-0.0772039177944616 1
0.6469311135411 1
0.145431551450428 1
0.112516801259455 1
1.77948350304475 1
-0.410646000317206 0
-0.00697207414188991 1
0.707402202167282 1
-0.0607017582743205 1
1.06788691079554 1
0.758752481267244 1
0.749315744431401 1
-0.71849514898473 0
0.743254627907977 1
0.931206493282472 1
0.656684650411201 1
1.63040442734047 0
0.337333889642582 1
0.392506361697368 1
0.903049685422222 1
0.428491965919339 1
1.16308522314546 1
0.0929672264626409 1
-0.546834839465503 0
-0.603567849669203 0
0.88762142607986 1
-0.532165729198169 0
1.78871984416795 0
0.410552017905193 1
-0.282817597349815 1
1.04497332583743 1
1.30127170459076 1
0.0774943287368025 1
1.41778026889951 1
0.358227438136559 1
0.657173870100589 1
1.31624688286456 1
-0.0679450499859061 1
0.227257963642324 1
0.399015206484929 1
0.213783245965509 1
0.876242551993913 1
0.759077268399089 1
-0.8348532004045 1
0.348816813124944 1
0.445235568568709 1
1.13621918766427 1
0.911489657914674 1
-0.241341217796504 1
1.17145492723085 1
0.990328518117856 1
0.380169238848097 1
0.235845189328713 1
-0.438838042787416 1
0.47812493160531 1
1.23440059837635 1
-0.472744199044498 1
0.275683210165993 1
1.12029940955241 1
0.79717616152469 1
0.857660251721897 1
0.808594743030316 1
0.818264494433842 1
1.26158872633665 1
0.490674544562194 1
0.516049874244237 1
1.32239022535536 1
-0.541107678913857 1
-0.474786760651638 0
0.308037457115255 1
1.55813089837685 1
0.539696176002698 1
1.73610956593136 0
0.795940119523384 1
1.04537047400128 1
0.672398744972511 1
-1.13398468994205 1
-0.670884614558251 1
1.04351702580959 1
0.880889486572376 1
1.32979030232707 1
0.538897655928869 1
1.23284337358953 1
-1.19087316416131 1
0.826710818343544 1
0.0453803031999235 1
-0.785496389637669 0
0.415482995031996 1
0.749841295921115 1
1.18172312216971 1
-0.749837183255693 1
1.75095885886393 1
-0.28845738695317 1
0.900587310632292 1
-0.173916402647626 1
0.272897688475986 1
-0.134673397634741 1
0.138644815972234 1
0.153411095650835 1
0.422639885827557 1
0.525552484460309 1
1.16638034577695 1
0.816861497464617 1
0.951902746184611 1
-0.322984236527118 1
1.20851116143994 1
0.747255863935178 1
1.09471135070737 1
1.22034762234155 1
1.34207214152794 1
0.756331431833809 1
1.81843738313499 1
1.01799276950324 1
-0.0470581832631066 1
-0.12331082969274 1
0.763166153161495 1
-0.0211700538820194 1
0.333942680912051 1
-0.898833365131291 1
0.692247190712284 1
-0.851307927751461 0
0.646696967229853 1
-0.00511908974206418 1
2.15932077261969 0
-0.528114529816779 1
0.945800753491145 1
0.380157794824611 1
-0.258901919902752 1
0.431378721451272 1
0.248835357408673 1
0.852322813055174 1
0.329104505529928 1
-0.504740407924058 1
0.19392497131615 1
0.577405281156578 1
0.476618865450712 1
1.3310936942054 1
1.6971150376659 0
-0.198749602131389 1
2.00498299532691 1
1.46108460471696 1
-0.909545601562153 1
-0.534084834718404 0
-1.31689029348488 0
1.10400780025177 1
0.138651443988144 1
1.95176858411065 1
-0.398639256851486 1
0.0272938418474076 1
0.987501509349081 1
-0.114915636150931 1
0.0639914288066057 1
-0.011655806960891 1
0.985506604230878 1
1.42051786629265 0
0.520276281918035 1
1.32550463685499 1
0.49796604230572 1
1.36939055913678 1
0.975891054424436 1
-0.96703036091027 0
1.48413726225264 1
-0.55023571063316 0
0.534671926222328 1
0.959158197957084 1
0.598923046400712 1
0.299263638495639 1
-0.296817358438867 1
0.543773758295054 1
-0.109236417670818 1
1.15294991898781 1
0.262426181754215 1
0.99550067267717 1
0.395687587231177 1
-0.0898330564281452 1
0.307358905319247 1
0.308325879658364 1
0.896869254788528 1
0.414801604411144 1
-0.13405104880673 1
-1.01968931273954 0
-0.396623639011138 0
-0.437838968403388 0
0.770162821193741 1
0.467868286456074 1
0.114114235201745 1
0.364394033430007 1
1.51999922165379 1
0.727271020964175 1
0.38483978403917 1
2.02627860147729 0
-0.466521233331973 1
1.14033463719745 1
2.32022372153747 0
-0.163933173645252 1
-0.578603380436556 1
1.26260375102734 1
0.207932015401053 1
0.992450521733863 1
1.3425921015061 1
0.959094318175417 1
0.885497631116403 1
1.14791715511997 1
0.592851285308716 1
0.643523912801489 1
0.749743106612588 1
0.513047309260839 1
0.986169794524889 1
0.0913021074850498 1
0.717987191365061 1
0.530688697950079 1
1.16462611196557 1
1.26762128180074 1
0.127568672884251 1
0.605101393523414 1
1.44967574792655 1
0.180499464807245 1
0.349379151988126 1
0.207827255085006 1
0.0389249976061049 1
-0.240393527906236 1
-0.39557056162807 1
-0.0977148958883451 1
0.79702317852793 1
2.26015135593569 0
0.0165869347659236 1
1.35752918476333 1
0.588544347215917 1
0.222513593925628 1
-0.0859740605210241 1
-0.590194527502859 1
-0.899611825638988 0
-0.414174529570967 0
0.325095628860269 1
0.404022137235801 1
0.940828206484369 1
0.265972719703878 1
0.45647910915025 1
0.340656970058184 1
1.31806512583044 1
0.0913263534243224 1
0.143703457105114 1
0.51413360580311 1
1.35633349772383 1
0.891334566858428 1
-1.22135442660056 0
-0.406835119823985 1
0.829129648159154 1
0.0572718298866636 1
0.502456779845943 1
-0.270735751423431 1
-0.379358232263686 0
0.991316610920091 1
0.0274353954689711 1
0.250939445038189 1
0.0127985940517298 1
0.573799216117761 1
1.96637052275182 0
-0.28067301547982 1
-1.22473136563159 1
-0.529332748554327 1
0.3826016865005 1
0.704670179194876 1
-0.867665146861031 0
0.27571023369271 1
1.09592604842252 1
0.441039469547524 1
0.609902589190667 1
1.47939785414867 1
-0.370311986386342 1
0.888656253392335 1
-0.811718426964136 0
-0.480302420735631 1
-0.0900842978863561 1
0.266993429753638 1
0.974166319878651 1
1.18916418903993 1
0.313815218411186 1
-0.0093728756749461 1
0.786406722929005 1
0.714487649214591 1
1.60830469990731 0
1.45387232504818 1
-0.397636107152948 1
0.566526649961178 1
-1.81133981208363 0
0.180670568779515 1
0.0148062559067766 1
1.56942519328352 0
1.23622088922447 1
-0.57430525405024 1
0.357611834589831 1
0.765786954108396 1
2.25756909028142 1
-1.09359675890366 0
1.49441297255158 1
1.13046091715529 1
1.02580742023449 1
0.556171655858471 1
0.115732713330103 1
0.976395099921143 1
1.29662841437863 1
1.48863333288898 1
-0.166343659864806 1
1.05531589414834 1
0.684426159745637 1
0.110376783792326 1
1.36591454574223 1
1.10874863235599 1
1.00038350259679 1
0.965162303230591 1
0.386413658087769 1
1.54658481288453 0
0.248162229640606 1
-0.175270208442066 1
0.534122064227171 1
0.186550686520947 1
0.487170669734959 1
1.12127944477661 1
-0.660677472117966 1
0.0935786654294579 1
0.376008817935015 1
1.19520709482261 1
-0.0281379382845372 1
0.44929213076933 1
0.0195941198371532 1
1.52480133702969 1
0.142405329990217 1
0.152945215553416 1
0.80605545115022 1
0.43927516378366 1
0.841472936077386 1
0.256970925205975 1
0.707934936462555 1
0.507708651197715 1
0.478893958189607 1
0.00147542130795364 1
0.143145507262013 1
-0.421947972213303 1
0.229059620025196 1
0.560366222627544 1
0.505576590992991 1
0.646077356392801 1
0.874550628034523 1
1.09350746904805 1
0.209764404456884 1
0.679512441070352 1
0.478931599812149 1
0.348492382243456 1
2.12937865848463 1
0.463128357602516 1
2.73507771940403 0
0.875165568895099 1
0.646115104491245 1
0.143655387821953 1
-0.0522970733936643 1
1.07766497189837 1
-0.315175918600967 1
0.521374402528124 1
0.2417675821414 1
0.948294256794522 1
-0.837322466059388 1
0.901123525332396 1
1.10679790075156 1
0.572696666077423 1
-0.458956573706815 1
0.867931989680888 1
0.686250731288905 1
-0.218836198165585 1
1.90286021019103 1
0.389334162548272 1
0.861229969053728 1
0.146044902998878 1
0.143095390124812 1
0.247061866237049 1
1.3436204962337 1
0.943927894740156 1
0.11930645158236 1
-1.22755949713592 1
1.57555005283549 1
1.71988740331889 1
0.557034280449997 1
1.20929320013891 1
-0.397028324497855 0
1.31372396798075 1
-0.88300261275564 1
-0.361495197992007 1
0.891451076491819 1
1.48035736519816 1
1.33008366978446 1
-0.614585062012492 1
1.09991191960813 1
0.0116073745182311 1
-0.0148319754313633 1
2.59742104480368 0
0.83093420493293 1
0.277533329066207 1
0.0544656522428248 1
0.529124332059542 1
-0.568746341086372 1
0.766972696923833 1
-1.21247191933311 0
1.63184992823354 1
0.358135032281876 1
1.08263092071059 1
0.222796400206008 1
1.24162686448463 1
1.67336356664423 0
-0.0187161545737485 1
-0.406147543099583 1
1.55267079044347 1
1.29335760758087 1
-0.419608109051259 1
-0.789179185467832 0
0.0150041148214125 1
1.45866080650552 0
-0.425568704686856 1
-1.07718321526018 1
1.89231194597901 1
0.12066330086139 1
-0.429076036964051 1
0.461834491963619 1
0.847481842846849 1
-0.160948125181304 1
-0.375834523145081 1
-1.15920435813858 0
0.793469625691558 1
-0.854261208000294 1
0.131766061395208 1
0.215869410911397 1
-0.246237725326874 1
1.44633757816995 1
0.208094113657972 1
0.966298129691082 1
0.274184069672331 1
0.404889947601466 1
0.816828848941939 1
-0.0708366255055407 1
1.10670862042159 1
1.34765902116593 1
0.560043505471268 1
-1.10947116910813 0
-0.0401808571654805 1
0.344016176215423 1
-0.73195638593452 1
0.233340761209254 1
0.507249622855045 1
1.02754328256268 1
1.15392274012745 1
0.622907794888795 1
-0.151124214998539 1
0.390245852573887 1
0.342765371698265 1
-0.644387756551393 0
-0.811370739368343 1
0.487820642981605 1
0.638680293970869 1
1.12023605322383 1
0.837571693055806 1
1.288820132342 1
-0.33952055795062 1
0.836896830043614 1
-0.150077880582455 1
0.257769243383635 1
1.03028204082252 1
0.660513926969216 1
1.09721352714503 1
1.86237363742967 1
0.208073946337351 1
1.04675179159726 1
-0.676701835929399 1
0.0841429144696693 1
-0.17305113400539 1
1.46871422148208 1
1.03545388705005 1
0.804641099279338 1
2.12166541147744 1
0.648221973626214 1
-0.065236754181179 1
-0.505433446051938 1
1.28140490103667 1
0.135862230443441 1
0.465604735434563 1
-0.40963425752224 1
1.89631187805637 0
1.05296969604343 1
-0.797559881291632 1
1.30589634202338 1
0.221819595365716 1
0.925573272838719 1
1.17964400445395 1
-0.100628126476415 1
-0.17471474309947 1
-0.461537795550687 1
1.17123940212626 1
0.966574877387403 1
0.687377817041529 1
0.726522772864318 1
0.910381633643181 1
0.954919173741258 1
-0.73697068447331 0
0.339862121928783 1
1.09786954858222 1
0.821476425789466 1
0.506830430071434 1
-0.320748695520465 1
-0.69255749055263 0
0.307188495298545 1
1.1738631620723 1
0.995323235017719 1
-0.0717429769724931 1
0.668403413896116 1
0.0919736037043274 1
-0.0562848966096964 1
0.607704756955275 1
0.803017333725448 1
1.53505813832778 1
-0.051693256065552 1
0.169699433169655 1
-0.979686954530783 1
1.28215094998547 1
1.06590673955892 1
-0.0154832128865645 1
1.66025474857584 0
1.18272261825817 1
-0.139584305284202 1
1.14635057495985 1
1.55806711379603 1
1.53286978168098 1
-0.171955021374034 1
1.71127162232992 1
-0.508164814620086 0
0.646968167194491 1
-0.541106862334475 1
1.88493434377072 1
0.232243444877792 1
1.68704873245327 0
1.44017688277402 1
1.10277651271926 1
0.254321071993763 1
1.20312807436994 1
0.219906173162487 1
0.410149957004065 1
1.03170290838147 1
0.390934476025185 1
0.618250419338758 1
1.7149597970597 1
1.17969415375283 1
1.0079766428853 1
0.739385173074081 1
0.520479413729658 1
0.677818231308015 1
1.25517438347497 1
1.04274663031126 1
0.187631689961662 1
0.189104441600726 1
0.728787225679752 1
2.29311911090052 1
-0.810948079933823 0
0.429340029233334 1
1.62182643831074 0
0.587213992049762 1
1.46240265514758 1
-0.123732654703387 1
-0.843276987557716 0
0.734049849524015 1
1.51400998907499 1
1.41278841521527 1
1.04639696859201 1
1.40888180861523 1
0.420184990504879 1
-0.681407405904992 1
-0.455637701771768 1
0.0389471079190516 1
-0.248065714220213 1
-0.48219761287929 1
0.164410861082765 1
0.435781615190954 1
0.986528016905143 1
0.263273248899935 1
1.02579886250652 1
-0.157498327141135 1
0.722986385460125 1
-0.172522029046365 1
0.00639359400289918 1
-0.0249756800652142 1
-0.0464723660763138 1
0.932256118049256 1
0.474408476103334 1
1.51178810013107 1
1.61942558523519 1
1.21435784901295 1
-0.206804219470684 1
-0.274042643890213 1
-1.20215211101632 0
0.140932729619851 1
1.080290219659 1
1.1802891957436 1
-1.45863534080875 0
0.752250735792802 1
0.689432881451617 1
-0.319340321666741 1
0.683820440058774 1
0.539893879712091 1
0.564226941865499 1
-0.0608108282435535 1
0.505536874144456 1
-0.288359795022918 1
0.449049757172016 1
1.8675818907308 1
1.19585291158293 1
0.331316596320588 1
0.814223078157059 1
0.304477245367403 1
-0.609600737851869 1
0.673065154799877 1
0.529490086240767 1
1.33884211474195 1
-0.276217387505441 0
0.111537517981715 1
0.460705293930772 1
1.5650309916574 1
0.162989194686535 1
-0.669055413360454 1
0.505818613641208 1
0.377086076467577 1
1.18708481785627 1
1.6826812399495 1
0.970948635749174 1
0.973658888480701 1
1.79274903838489 0
-0.0265973955690281 1
0.908151554844192 1
0.490859653256622 1
1.02299760120691 1
1.38581467990008 1
1.71834640448442 1
0.308303268409091 1
1.14839005762754 1
0.417339607406816 1
-0.765675406909014 1
0.532303680597977 1
-0.686923469343524 1
0.08302363675087 1
-0.229478075803021 1
0.138076844475783 1
1.4937362794535 1
-0.398279334495868 1
-0.706675578840112 0
0.529512869160054 1
-0.238597901799905 1
-0.181918983880718 1
0.613261451740617 1
-0.535143796362068 1
1.23434233611387 1
0.677956825806479 1
-0.227195391499699 1
1.68063804744312 0
0.749229605467833 1
1.03355359711857 1
-0.204497441401008 1
0.934599855156899 1
0.463154493018568 1
1.12383094264037 1
1.08010436876909 1
0.696453675107695 1
-0.0768561786836678 1
1.05628226419706 1
-0.134899235793047 1
1.2642287615532 0
0.72347638388646 1
-0.651696964886684 1
0.838009169552771 1
-0.00719614246034064 1
0.302005786275552 1
0.954862874004893 1
0.53797798372024 1
0.41861674526031 1
1.38307755864815 1
-0.122956804593998 1
0.596629466572141 1
-0.69933260054715 1
0.141977279601812 1
0.230141168588911 1
0.512706786782114 1
-0.242381589080931 1
0.398313222387432 1
0.451716470862865 1
1.0523474904392 1
1.31666665758772 1
-0.0845918140544785 1
1.66701900092082 0
0.140735762552227 1
-0.497402291299666 1
0.378656646443469 1
0.607117574503764 1
-0.225454971254437 1
0.674990026665642 1
-1.10301059885519 1
0.734807427950915 1
0.0999588801221635 1
1.92083533340003 1
0.348995920086346 1
0.802032809277584 1
0.319252062896253 1
0.519567322264396 1
-0.288292142961967 1
0.337373415822233 1
0.293586786705281 1
0.657950679012341 1
0.17005777854045 1
0.765854011095192 1
-0.526490291485664 1
1.28672202336641 1
1.22378323483611 1
-0.635809538199933 0
1.74980099617098 0
1.29436291880472 1
0.502612346347954 1
0.160188886447471 1
-0.400840964217102 0
-0.80284454049099 0
0.0893409573958222 1
-0.214309370650665 1
1.93223722633457 1
1.18159241950187 1
0.360735321111367 1
-0.0114206488484705 1
-0.353429581321615 1
0.247796362572245 1
0.0097892690252146 1
-1.16996031453519 0
1.25906591583063 1
0.96240006494914 1
1.27555311175404 1
0.402074068589272 1
-0.0248562472281349 1
1.0847429019981 1
0.662657904161155 1
-0.0232516420052522 1
0.999942597157176 1
-0.0314454050476107 1
0.579938682859321 1
0.725698052238724 1
1.15131782204248 1
0.659952307954273 1
0.80663262619055 1
1.06795352085659 1
1.03219277265383 1
0.575715764393941 1
0.405861491302234 1
-0.343366205369406 1
-0.722070424716763 1
1.97811004246332 1
1.31694406021661 1
-0.152067684690224 1
1.08821053736047 1
0.647275810619585 1
0.0170467968641687 1
0.332115630052977 1
2.05561162912525 1
-0.195702882790316 0
1.10664660309604 1
