# Supplementary material for: Bias caused by sampling error in meta-analysis with small sample sizes
Source: PLoS One. 2018 Sep 13;13(9):e0204056. doi: 10.1371/journal.pone.0204056 (PMC6136825; doi:10.1371/journal.pone.0204056)
Supplement: S3 File — (ZIP) [file pone.0204056.s003.zip › results N = 10 delta = 0.5 tau = 1 sz = 50-100.txt]

"dl.delta" "dl.cp"
0.745347403017991 1
-0.325931801812516 1
0.257024807812608 1
0.678383458630267 1
0.764009532715858 1
1.05000437829363 1
-0.00314111763024165 1
-0.180065144637448 0
-0.0528450652126405 1
0.691920830173932 1
0.383865322592311 1
0.574946890293743 1
1.05898316898614 1
0.191202387623429 1
1.01540621953566 1
-0.162813769194521 1
0.778924513587883 1
0.251031089869336 1
0.663470681793424 1
0.687530298294684 1
0.478439870254714 1
0.805319134692904 1
0.382590244231384 1
0.244245470063759 1
0.247575675176912 1
1.01795537835125 0
1.20512767784527 0
0.54316217698092 1
0.760734093179913 1
0.514453311940989 1
0.358277437702155 1
0.147388508408502 1
0.518157801644523 1
0.566722752448006 1
1.07732511184805 1
0.559414111325176 1
0.728849334610446 1
0.690847672497334 1
0.936572615245008 1
0.673162594505797 1
0.543709215949643 1
-0.0526492520827158 1
1.03734833815257 1
0.0706495950671491 1
0.160388947021856 1
0.146347333430895 1
0.91066384967997 1
-0.105041114547578 1
0.805502352030017 1
0.945466815550294 1
0.850079177557926 1
0.72425125803609 1
0.651699874894916 1
0.774024290319087 1
0.673046760967545 1
0.935922068725808 1
0.0712191042874531 1
1.02838014043646 1
0.554168059755485 1
0.635485919453226 1
0.684080249351151 1
0.0134391371218824 1
0.23226892782413 1
1.10252098524984 1
-0.183466411146737 0
1.04670877996044 1
0.900898054267384 1
0.842284255566556 1
0.575996527725851 1
0.440344312262409 1
0.56289476092257 1
0.298439107347842 1
0.326937357943452 1
0.498632633465034 1
-0.00624385233827043 0
0.33408841332172 1
0.989359574367604 1
0.840950114503748 1
0.19892975626561 1
-0.0302382450009444 1
0.453290090434379 1
0.0192432509244518 1
0.73358049515118 1
-0.0672823047527435 0
1.00676208965174 0
0.436828011490411 1
0.50614250756833 1
0.762491031682287 1
1.05207532488338 1
0.692122116689011 1
0.56193390499038 1
0.279845983112685 1
0.288902062584071 1
0.624559467742673 1
-0.103599937570618 1
0.174570212122552 1
-0.243224652673993 1
0.961211933101723 1
0.403937051948537 1
0.244472852567586 1
1.1883018431342 0
0.464317781682584 1
0.93864744147685 1
-0.0642331605558835 0
0.952378559016386 1
0.694397220603518 1
-0.191923549695264 0
0.346550122534299 1
-0.155645183131342 0
-0.159327383711465 1
0.847029981134653 0
0.561229465917633 1
-0.0567041964639687 0
0.737646091179135 1
1.15366729319243 0
0.742019554738683 1
1.04276574449992 1
1.00815343210213 1
0.358950117057705 1
0.155198748948248 1
0.385785927513604 1
0.420456034221715 1
0.729612473610781 1
0.193334636979553 1
0.134952517082908 1
0.448094442846867 1
1.34858498893401 0
-0.197939434730344 1
0.389379740871637 1
0.565887959549468 1
0.11288324316051 1
1.18077061076296 1
0.510177709633148 1
0.216273344587385 1
0.395760467829066 1
-0.0751294004584397 1
0.403196313828879 1
0.653300005607245 1
0.896984730329469 1
0.170368414163461 1
0.982190782976352 1
0.738443733161013 1
1.14161229851939 0
1.47403516155426 0
0.782841490555215 1
-0.0214191635214259 1
0.53491127203782 1
1.16189963360222 1
0.18737972534781 0
0.661354663204852 1
0.534962325555512 1
1.02206019785232 1
0.311722356196935 1
0.470104471734574 1
0.303318197006842 1
0.27023290382517 1
0.425828110970837 1
0.466869751723061 1
1.05886237138861 1
0.485570338958974 1
0.675096269043852 1
0.402459253447486 1
0.69249290299082 1
0.45437737360363 1
0.576482541222205 1
0.497002131001312 1
1.63622884224416 0
0.315142763755007 1
0.361925073691531 1
0.53109571613469 1
0.327152130782302 1
0.644534169161819 1
0.535094018831317 1
0.851675563902174 1
0.664514812857364 1
0.662217858669665 1
0.326107884845341 1
0.161510255076677 1
0.186887076544267 1
-0.0227962373060317 1
0.350538161495436 1
0.253718332727213 1
1.10881120110857 1
0.217027867900231 1
0.0962707313849726 0
0.783756606968276 1
1.27800271239216 0
0.617550050543365 1
0.639503209971982 1
0.756698345031646 1
0.151035163710348 1
0.670321228631373 1
0.577164318553286 1
1.1011272347052 1
0.632116059793085 1
0.996322058037141 1
0.457852013487619 1
0.653654354076532 1
0.159482758470082 1
0.623336284603985 1
0.117892841402484 1
-0.0243288872274074 1
0.363571003689779 1
0.586652728279465 1
0.828940436304754 1
0.782718608090932 1
0.0678777630308171 1
0.228252289941996 1
0.238328867100995 1
0.235728192092508 1
0.628710975860128 1
0.798478934841212 1
0.338923804210185 1
0.0410799621772191 0
0.573649565696752 1
0.831337837865322 1
0.628508470435783 1
0.799202775354878 1
0.364228197041178 1
0.847270562194573 1
0.274403231322313 1
0.467218380757752 1
0.165031003983687 1
0.150675289314541 1
0.746960673118206 1
0.879238695413874 1
0.522992098463595 1
0.63210131261322 1
0.722839955706142 1
0.323408561348791 1
1.1576212716976 1
0.888111429379391 1
0.483838807497397 1
0.920023156647667 1
0.608423855851208 1
0.829701285386358 1
0.574588840935866 1
0.788972496867627 1
0.955187719975865 1
0.451339601428475 1
0.986871318328224 1
0.763139601000172 1
0.91390079636387 1
-0.225009743120556 0
0.904004040840318 1
0.461849494009271 1
0.289215677115928 1
0.418264479493959 1
1.05450280379878 1
0.603662397980999 1
0.805374499416659 1
0.417864949195057 1
0.0848357236602546 0
0.947963475780261 1
1.2480516264732 1
1.08957285882262 1
0.943463830810418 1
0.424976146646806 1
0.705915726408049 1
0.427994917442057 1
0.550121405541151 1
0.846474196000974 1
0.220236688109042 1
1.06365919377015 0
0.751963013128007 1
0.798679058718675 1
0.822317413801397 1
0.461452882639994 1
0.0513784246963411 1
0.181118984209234 1
0.559085284172039 1
1.22105417271743 1
0.46183419959104 1
0.0514257833307271 1
0.598595131735566 1
0.812656978396108 1
0.914687725042195 1
0.68998133660699 1
1.43422624992959 0
0.326424930717632 1
0.541395683699581 1
0.721513450146466 1
0.558380223295868 1
1.33047614171986 0
0.427437330143137 1
0.826323962025829 0
0.738065588698142 1
0.344867662599775 1
0.57867542313123 1
0.668093871637038 1
0.388948375626473 1
0.563702945619558 1
-0.0909518101139411 0
1.24207968174515 1
-0.248785408410605 0
-0.252975485779425 0
0.640371007011005 1
0.370671184052989 1
0.652992723913552 1
0.726593467072257 1
0.513509464891114 1
-0.294565438068659 1
0.797202457541177 1
0.352750239001855 1
0.0359783025741438 1
0.988275993726442 1
0.178846563051348 1
0.517558051090841 1
0.528576445981851 1
1.47548042392422 0
0.991932324783561 1
0.813736012312457 1
1.13433016653806 1
0.750825598007323 1
0.263883965908252 1
0.881534072536838 1
0.501426160794185 1
0.531569485461637 1
0.170394628644977 1
0.19864298066911 1
0.697960372489533 1
0.526476448736466 1
1.0481057039086 1
1.63286648759586 0
0.417802838555444 1
0.791629305227688 1
0.609191207379358 1
0.367439976546029 1
0.845013177211742 1
-0.053053153775877 1
0.608607458827685 1
0.799282407096491 1
1.07591549036746 1
0.90841335135371 1
0.706754329569594 1
1.44221786788565 0
0.449294877573556 1
0.335733731416573 1
0.6348292807548 1
0.774102456210921 1
0.161035276094012 1
0.356474048527591 1
0.189589267765934 1
0.818157140965038 1
0.271683922527454 1
0.871906467406548 1
0.0207073304331358 0
0.126314094542712 1
0.815932012218574 1
0.783808127841486 1
0.9942640078041 1
0.00850617347324748 1
0.522433780037858 1
-0.0846902270276242 1
0.0589222143512037 1
0.611057776969463 1
0.439110268346446 1
0.08003672035291 1
0.971252049812739 1
0.453793323257657 1
0.0986547610065 1
0.910970413771782 1
0.174516305546534 1
-0.0236817353016924 1
0.399077069050578 1
0.424366712368547 1
0.109475152557034 1
0.554956354993898 1
0.333828100051077 1
-0.0241821960796495 1
-0.194007340922058 0
0.872195720368182 1
0.435470457174827 1
0.780481805874274 1
0.122100812324202 1
0.605573568326676 1
0.377942225065985 1
0.229555385883224 1
0.455490388039323 1
0.321250207673103 1
0.460404885690276 1
0.44618526865245 1
0.664007387909293 1
0.583271558755376 1
0.74527517533918 1
0.968914670988721 1
0.628757136756927 1
1.20196497788682 1
-0.174060006826587 1
0.698408056130041 1
0.797897418789997 1
0.0180481231487991 1
0.517443068218599 1
0.314972882041265 1
0.4782467060481 1
0.29911951553124 1
0.380774167957667 1
0.839796545533471 1
0.632208033869078 1
0.278810007337667 1
0.481919244156501 1
0.661694975732664 1
1.25259333260086 0
0.511946896179689 1
1.01391540663993 1
0.818668395686274 1
0.230477618987826 1
0.814407557769873 1
0.217289930833976 1
0.545517471560497 1
0.567816379261541 1
0.275045416539866 1
0.785885221941208 1
-0.105649516810287 1
0.56457920990661 1
0.727923802489714 1
0.705266511693775 1
0.266334536254982 1
0.227512394538485 1
0.722998694708718 1
0.71319621609646 1
0.57155005902513 1
0.0760100843743605 1
0.434965921778164 1
0.364707100917311 1
0.0781494154834732 1
0.661369971148599 1
0.446122948376179 1
0.221148437799438 1
0.552229841383439 1
0.220597413572552 1
-0.296341428481017 0
0.252873922348383 1
0.514166203194537 1
0.78325367981301 1
1.16956419657564 0
0.242899198726106 1
0.759947779535499 1
0.164687840360743 1
0.447610220787635 1
0.779515372161159 1
0.511945764352019 1
1.07930158389887 1
1.11492609633462 0
0.387252992374366 1
0.864964044989233 1
0.966885223407022 1
0.281471838711654 1
0.667958468063439 1
0.383615214277965 1
0.644528205961939 1
0.569743446892552 1
0.790749789414464 1
0.376939952729069 1
0.374682621778988 1
0.198684912435346 1
0.224344190065439 1
1.1813078688008 1
0.814936409637324 1
0.979772751142328 1
0.585996138421785 1
0.992804113283814 1
0.222944092456832 1
0.721073817891972 1
0.184145835302518 1
0.323976171606811 1
0.449473993217195 1
0.556168592529595 1
0.179878744873328 1
0.594188192470829 1
0.373839516584802 1
1.74215257905964 0
0.877293312753652 1
0.492049906538696 1
-0.405009226449576 0
0.377095669970932 1
-0.0472498260498302 1
0.229522686363771 1
0.60137257345417 1
0.697583695055521 1
0.474711961427917 1
0.371802279574949 1
-0.125285474229118 1
0.143794685696509 1
0.140261393597567 1
0.351089912711532 1
0.453110130310745 1
0.437648482655376 1
0.480339685578387 1
-0.0500344136501642 1
0.0157508513131172 1
1.17703279269165 1
0.324191017002387 1
-0.00480058212845727 1
0.864208552691658 1
0.866869095942597 1
0.00717404869294487 1
0.885784050212352 1
0.36050752333786 1
1.23668000610398 1
-0.0413875399882046 1
-0.0729700195862471 1
0.54113887982836 1
0.00415216921702069 1
0.129508403452622 1
0.458372351124079 1
0.552805688036012 1
0.63414862918663 1
0.744420700627653 1
0.485282510516489 1
1.12121866766725 1
0.442448641100632 1
0.352946379493082 1
0.432523791370346 1
0.764638516378815 1
0.451844057613631 1
0.486073018007352 1
0.463751443426479 1
0.0367494489485341 1
1.59175581927772 0
0.472590397347796 1
0.758296491118794 1
0.379913259923115 1
0.592764474091535 1
0.0990086389396158 0
0.694915906584585 1
0.369794430300046 1
0.393918648306964 1
0.510673290059737 1
0.308590863299886 1
0.52407785784873 1
0.703864556546959 1
0.187714249097029 1
0.429695441985426 1
0.797259403992433 1
0.203807001777715 1
1.55988609253164 0
-0.138794078593178 1
0.256429032140687 1
0.0704354848000018 1
0.303650728476713 1
1.16461860713206 0
0.850586939138 1
0.386984497597163 1
0.214762035158952 1
0.93097119488522 0
-0.202600387038465 1
0.64193641833226 1
0.501306982452799 1
0.162101469678889 1
0.577820193547639 1
0.90006208650639 1
0.480541463087959 1
1.2034145052408 0
0.339948666997732 1
-0.13658010865168 0
0.61596281605295 1
0.176225776721461 0
0.691934280388758 1
-0.155885865403998 0
0.90454724327857 1
0.622920065461 1
0.427525482446485 1
0.80683285937594 1
0.982607712498623 1
0.519443227749707 1
1.04114504961495 0
0.823093077594037 1
0.360599715809433 1
0.103122055575662 1
0.759555871623656 1
0.132028427183116 1
0.368238830616259 1
0.057722363324205 1
0.525199281139448 1
0.763324237861431 1
0.453620058607171 1
-0.319470315872528 0
0.133122354654736 1
0.893703110448349 1
0.27515837034592 1
-0.0951405547433902 1
0.23289600243878 1
0.552875820435074 1
0.121061344916684 1
0.60012981843547 1
0.596339989603772 1
-0.0403906740610944 1
0.854020300151955 1
0.46236047194166 1
-0.0645466798706831 1
0.737854939863958 1
0.352334173302782 1
0.9562106281398 1
-0.0439399026884206 1
0.163700766658226 1
0.261151355073785 1
0.899474897814681 1
0.257484691482299 1
0.41831142905873 1
0.730403964119234 1
0.30902151309573 1
0.752897782987239 1
0.783089053925837 1
0.694128687919917 1
1.03582060224216 0
-0.327101860994748 0
0.258345277895306 1
1.06007910329629 1
0.288924763037611 1
0.979053087712648 1
0.722749518994221 1
0.468344438261358 1
0.821220028841523 1
0.518798131356434 1
0.544980780617619 1
0.125126714046157 1
0.511277744093463 1
0.578216539113614 1
0.697937100187726 1
0.808360083489777 1
0.795053616641826 1
0.814417251871587 1
0.601718633700646 1
0.513164424863184 1
0.638934743559156 1
0.812949085604566 1
0.660180223520022 1
1.45678195887885 0
-0.00488678405849063 0
0.590744720692551 1
1.24926461531551 0
1.07682702102544 1
0.484544256397917 1
0.937663747821721 1
0.296237747065901 1
0.473682733451778 1
0.102717860125226 1
0.786951898283675 1
-0.038381110838368 1
0.175420406970266 1
0.747629194229546 1
1.12735746788557 0
0.237668006734781 1
0.301896832062609 1
0.715328952485547 1
-0.131971246916685 1
0.686242950621781 1
0.295889711512445 1
0.174955084054312 1
0.831737580433531 1
1.22332255793141 1
0.867982197842106 1
0.371057786774746 1
0.326144704567666 1
-0.0892613741874987 1
0.354633671186087 1
0.383856712020616 1
0.243039583195076 1
0.482584924170652 1
0.941281608607135 1
-0.0348211460225725 1
0.670824023825605 1
0.448628714607723 1
-0.102746881897762 1
0.527632411353897 1
0.071635662612868 1
0.763690515801884 1
0.97634369500042 1
0.701366981750729 1
0.857186620585297 1
0.381174879892014 1
-0.530257234664799 0
0.998872669504383 1
-0.491501097219107 0
0.911136272510831 1
0.114742868078602 1
0.781333310544692 1
0.943275406165586 1
0.535188068218305 1
0.362430133148588 1
0.551021012516114 1
-0.0757311444572109 1
0.37029614878995 1
0.366592617542457 1
1.1096941744228 1
0.440444632853764 1
-0.142179014334962 0
0.294143790325974 1
-0.118604154992736 1
0.0302776953072983 0
1.02039919639197 1
0.995108189425827 0
0.435162611727465 1
1.24263209034626 0
0.344312926948552 1
0.477144924984018 1
0.494604724392674 1
0.835030519931063 1
-0.262241098773259 0
0.807235126073661 1
0.363264623367788 1
0.624388899538907 1
0.720272514208953 1
0.672891661378258 1
0.862489866752023 1
0.505721051152991 1
0.889292761312207 1
0.35861506920702 1
0.226449005839025 1
0.631147707970601 1
0.77398684253264 1
-0.0112554064910337 1
0.403590292767093 1
0.823300148943263 1
-0.168523736181489 0
0.424373768044979 1
0.980065347160257 1
0.773339307654339 1
0.642241850625695 1
0.643211906263169 1
-0.0860808492750308 1
0.553663413531534 1
-0.0532707696772879 1
0.683582690955632 1
1.02838911000363 1
0.534144274617391 1
0.334795643518932 1
0.488339044876361 1
-0.511136746370493 0
0.710861895043494 1
0.444615378822819 1
0.0694125255676002 1
0.0868189160423929 1
0.638865755015485 1
0.355216944753815 1
0.825348255680672 1
0.597625179027874 1
-0.041845074822945 1
0.393683967344605 1
0.306089015925967 1
0.111542126844821 1
0.267208912344581 1
-0.406543589363992 0
0.354793663003697 1
0.667870437916401 1
0.60427538202182 1
2.19670887174386 0
0.239750333899586 1
0.423479328872463 1
1.14796867290037 1
0.297884821419384 1
0.748722343152454 1
0.640600995304153 1
1.10758216478685 1
0.878426993563294 1
1.40459439751414 0
-0.361376096518954 0
0.106914168989352 1
-0.0957053472685227 0
0.534104230052492 1
0.527933331115509 1
0.228470855531623 1
0.315116242896536 1
0.997004685277602 1
0.294398522352346 1
0.332474841697676 1
0.642823444111297 1
-0.000534965484297489 1
0.0970918415591265 1
0.0191944011042081 0
0.17917231575476 1
0.84680438473851 1
1.12007532442552 0
-0.122208178886926 0
-0.402911488515373 1
0.85517626796902 1
0.148952068483417 1
0.68433476971231 1
0.570057600800037 1
0.357459851750231 1
0.148825947053642 1
0.845073630531989 1
0.960324850111884 1
-0.0798882348293247 1
0.209135123597661 1
0.664441242595925 1
0.0421900399193708 1
0.617128538992124 1
1.32125815818126 0
0.110982177709822 1
0.883206203622496 1
0.651869057516658 1
1.31057343292194 1
0.885785391148737 1
0.395359829138092 1
0.488763653743417 1
0.389686034527877 1
0.22773602612663 1
0.828202092844724 1
0.453156253585763 1
0.798678571762296 1
0.305419126753805 1
0.480104093325201 1
0.208862779592409 1
0.727824362521831 1
0.305724730101019 1
0.748786957482066 1
0.663548940303575 1
0.384429240204617 1
-0.754941940737545 0
0.719505949891435 1
0.912087430824356 1
0.818093395043074 1
0.317044379201521 1
0.194646460702226 1
0.590714580206304 1
0.268005587232236 1
0.627476716722713 1
0.418102109749172 1
0.488876007808998 1
-0.49157736955574 0
0.911197160657291 1
0.191272591084351 1
0.931050061450123 1
0.462939883021218 1
-0.0911823466957628 1
0.0950824406457287 1
0.565689760716225 1
0.841810845638069 1
0.609755561481019 1
1.03713333551342 1
0.14805570131872 1
-0.310854443807442 1
0.562533106636351 1
1.16107407975202 0
1.58454900715852 0
0.252767192155602 1
0.283902641337113 1
0.236961286205963 1
0.504296559283201 1
0.246743691578934 1
0.794227008548198 1
0.0740644640446541 1
-0.246657506041744 0
0.129595299589624 1
0.295766195210811 1
0.663320808766004 1
0.816131385706259 1
-0.0985838511997663 1
0.969851747689603 1
0.103614060066205 1
0.623053467664626 1
0.221962951880891 1
0.719171674884532 1
0.423104212422983 1
0.41520588188796 1
0.242861620323479 1
0.432962317890046 1
0.872555683194018 1
0.63194374522331 1
1.31623253890779 1
-0.0611205171804959 1
0.524330704245921 1
0.0327792169817858 1
-0.0726147084701492 1
0.104941009974452 1
-0.421861304578701 0
0.231283150564738 1
0.489997594128908 1
0.000542519627508495 1
0.490774752440738 1
0.719676360605879 1
-0.203798916811551 1
0.531845489807207 1
-0.000258917126714692 1
0.574886729042863 1
1.16695611443204 0
-0.108268797777048 1
0.514013084309367 1
0.577038407049035 1
0.124598826047778 1
0.934420179023599 1
0.601417418244706 1
-0.413883786272191 0
0.0461293759989463 1
-0.479494197010158 0
0.471366274601874 1
0.323071676932833 1
0.456233780653645 1
1.41380780278059 1
0.605102193103082 1
0.276263375207003 1
0.605763963656652 1
0.837627000560016 1
1.11573912872444 1
0.201309583204988 1
0.352482149415545 1
1.01937127603399 1
0.705873882368189 1
0.24691073787087 1
0.111544566038083 1
0.506068260131704 1
-0.0716818098460542 1
0.743569659560225 1
0.647653911836626 1
0.327122118539958 1
0.42075930398637 1
0.913307057453029 1
0.624088219955118 1
0.257494270024691 1
0.778816905166232 1
0.910054518591503 1
0.0935404142653696 1
0.231972564895116 1
0.223728636877863 1
0.894474396761408 0
-0.298096767593052 1
0.532571224145336 1
1.39667129170262 0
0.15121186025348 1
0.402078477397639 1
0.303783876203406 1
0.437038168791094 1
0.140330065250104 1
1.01451731286869 1
1.0057585076718 1
0.845845773101774 1
1.17240220522417 1
0.363236417147954 1
0.0540129773023704 1
0.105875321392484 1
0.648833128036398 1
0.510626092372106 1
0.666953994216626 1
0.140665387175539 1
0.736712640124296 1
0.969973831605783 1
0.786572307934609 1
-0.34087507795785 0
0.744568771221088 1
0.139579448517382 1
0.981053407327995 1
0.390367632603353 1
0.742978631680372 1
0.773862526984522 1
0.234075355253147 1
-0.00270850434213754 1
0.467724701795042 1
0.474868251323905 1
0.366358076149348 1
0.458137963332489 1
0.888210364897617 1
0.732520143997286 1
0.4877683551651 1
0.721973498701248 1
1.39146480843075 0
0.433448084532895 1
1.13487800946444 0
0.504259817392862 1
0.774218782185736 1
0.65869631721722 1
0.499956331789463 1
0.267634904516655 1
0.451074288870453 1
1.1237492792177 1
0.251023916620159 1
0.188332185850445 1
0.496587214487744 1
0.37907205530711 1
0.615013606520617 1
0.523308964959412 1
0.0634134307422721 1
1.04960104709143 1
-0.268076402288957 0
0.319109193084984 1
0.440968066670035 1
0.213355871372643 1
1.18315769151067 1
0.167882483640042 1
0.60500198927454 1
1.14453366836681 1
0.4921034707749 1
0.566389142154915 1
0.280753411259267 1
0.613204564190022 1
0.739557084288697 1
0.545566797940793 1
0.802906022193102 1
0.262066717476136 1
0.182543357470708 1
0.448721192999634 1
0.327007203300841 1
0.380734470902183 1
0.141087532788391 1
0.246975634173156 1
0.286203855463969 1
-0.130405159125898 1
0.920101071169782 1
0.621464056798521 1
0.213397239946471 1
0.365251685486817 1
0.466879397155085 1
0.355947290904989 1
0.751845530809969 1
1.10755624850902 1
0.0658173971336549 1
0.868326918608842 1
0.160781862103879 1
1.50974769109934 0
0.362022068342965 1
1.04710875889913 1
-0.148044920758042 1
0.187349862447839 1
0.325232366517576 1
0.979397903715573 1
0.458626182483008 1
1.06303324825759 1
-0.0267377406958661 1
0.202494911030032 1
0.199836520636206 1
0.510543693884342 1
0.288418489118974 1
0.770596397363128 1
-0.171568926469751 0
0.646289864438711 1
0.204577785661603 1
0.4038549945345 1
-0.24738196262974 0
-0.174422006626652 1
-0.028489383384636 1
0.570512864133659 1
-0.0282504210904604 1
0.344090508671219 1
0.463694212649125 1
1.02064914252101 1
0.318953363905388 1
-0.0372530578744046 1
0.127746172977276 1
0.82648910481951 1
1.30605147641138 0
0.48764744052987 1
0.718939267888076 1
0.275411980884259 1
0.570191705268424 1
0.860588410150979 1
0.487836195475852 1
0.231836901181236 1
0.745185349053987 1
1.24208827623985 1
0.479195209442479 1
1.66782149503102 0
0.166732767739 1
0.208398827757199 1
0.822884194788854 1
0.139258384046766 1
0.607431621702929 1
0.0580915366151483 1
1.12506961677634 1
0.457248310684667 1
0.686081168400057 1
0.669485117845619 1
-0.100257285046668 1
0.0838901209270703 1
0.822881021445326 1
0.745803346468597 1
0.410136674586878 1
0.103435559446722 1
0.435984262919367 1
0.87337927287718 1
0.830914649300845 1
0.31971160029879 1
0.883397680331799 1
-0.24610343665251 0
1.02941987427183 1
0.33434277365758 1
0.258131646067112 1
0.410294335545346 1
0.465694129500748 1
1.00812392451439 1
0.311896427167805 1
0.579101682519535 1
0.260142095043726 1
0.29031716190106 1
0.862487137227937 1
0.767685986534975 1
0.806132397175503 1
0.603789643500576 1
0.536841832954899 1
0.386357299047649 1
0.506521677236529 1
0.717441666474511 1
0.699621532649324 1
0.331599627282632 1
0.511834266338205 1
0.822137419374299 1
0.801405042778742 1
0.0336208147047532 0
0.0307531742656858 1
1.08318934231609 0
0.177036899722538 1
0.225798676199893 1
0.86196357539169 1
0.196938035690273 1
0.0994319215827956 1
0.0712710426107703 1
-0.061709688881397 1
0.422127160745777 1
1.03228360705117 1
0.728481022434556 1
0.805372911583446 1
-0.0036766196417095 0
0.0590871027607298 1
0.650055174612752 1
0.323335486257062 1
0.311025057438727 1
0.0981064869880956 1
0.186089224797588 1
0.132670086949474 1
0.206444809351299 1
0.587010778270204 1
0.31534337602339 1
0.937898390628819 1
0.322854160662139 1
-0.126621774216419 0
1.43133642733279 0
0.022676377484921 1
0.385628053967145 1
0.108285124452394 1
0.947409519703222 1
0.0675308802331006 1
0.511866580238452 1
0.5745666841145 1
0.041416876674583 1
0.29244024636317 1
0.333810585276153 1
0.00934481726488173 0
-0.0348198643405017 1
0.893677124171628 1
0.276017051580524 1
0.552188946391735 1
0.745253252232056 1
0.508113010594044 1
0.339872732949402 1
0.463731011985678 1
0.390399321388114 1
0.762990967003005 1
1.27033398328627 0
0.111135978466677 1
0.522588605944534 1
0.902209564901345 1
-0.094675146526091 1
0.884690190425333 1
0.212699914849441 1
0.628474507862767 1
-0.0778166598247691 1
0.67414728707239 1
0.193850084290757 1
0.940960416134272 1
0.172662877769386 1
0.68375964729961 1
0.40681012650113 1
0.0123161337814324 1
-0.077406442737133 0
0.600240676166887 1
0.604701414083065 1
0.369309630443055 1
0.0946169267748923 1
0.612063311057223 1
0.826167699859027 1
0.179982469335339 1
0.659671370533535 1
0.224113104200951 1
0.715603534925252 1
0.259523631487679 1
-0.0799551179736459 1
-0.0342617561093508 1
-0.124845221805165 1
0.457381098442438 1
0.574833778975995 1
0.489599673533087 1
0.84357254125673 1
-0.0131330782905644 1
0.497694465811301 1
0.691369574714077 1
0.867445312238453 1
0.0279130162300964 1
0.952952174051418 1
0.984351872332258 1
0.160087376251552 1
-0.0156161155057885 0
0.370037917566152 1
0.948919617603536 1
0.8865453204597 1
0.348024262507579 1
0.673653887434125 1
0.582274510668522 1
0.576390803899023 1
0.533760791561321 1
0.58361010921766 1
0.563774376162704 1
-0.137777096989234 1
0.887590772700508 1
0.566310742639767 1
0.578726765604021 1
0.280592147101571 1
0.848390176470581 1
0.305160394597512 1
0.0556462284777472 1
0.323619847170576 1
0.288361202669059 1
0.568808057206745 1
0.600209814965382 1
-0.398643317275108 0
0.747581218224765 1
0.423384603658263 1
0.398729595180351 1
0.582052151833505 1
0.808296237159755 0
-0.214055655319965 1
0.881913541795581 1
0.305271219533187 1
0.254840108877592 1
0.832259192031421 1
1.00674597557003 1
0.489789860586386 1
0.623052653092902 1
1.29030897122609 0
0.186376335906498 1
0.720647737934072 1
1.0233041429131 0
1.11561309400331 1
0.57804791153571 1
0.582222660420646 1
0.492349609265955 1
0.824679811025673 1
-0.0724903862352874 1
-0.0808982796187049 0
0.752455032386704 1
0.591475104638242 1
0.410276530122283 1
0.818863605038213 1
0.730145185614671 1
0.431502952246022 1
0.238367087179033 1
-0.116529181245827 1
0.714024390094871 1
1.15877171927658 1
-0.0263607258679616 1
0.121758589512695 1
0.726261861865465 1
0.606461395195068 1
0.994627300148653 1
0.473425151772766 1
0.583215762842771 1
0.608694507386577 1
0.627888882740639 1
0.550924424450231 1
0.154830239810362 1
0.0992119031972844 1
0.385443707640464 1
0.52372030672797 1
0.609848517680277 1
0.422929973078963 1
0.604149200812608 1
0.226530596114346 1
0.115561251798503 1
1.05781890523824 1
0.658912443992444 1
0.511088452086947 1
0.929383795272014 1
0.372951587240259 1
0.220490332228646 1
0.634188553890848 1
0.411267078934497 1
0.415907781142414 1
0.583786997018594 1
0.502114069239076 1
0.442683895281302 1
-0.422066168903671 0
0.47726474186375 1
-0.118647068368349 1
1.2199536096745 0
0.580572573308845 1
0.664740376419276 1
0.980822874918734 0
0.723788081078951 1
0.358217770201148 1
-0.180190273275214 1
0.824830743813563 1
-0.0225679803328718 1
0.498646501508486 1
0.855300260390527 1
0.262453691106343 1
0.44609523907227 1
0.0802189507478348 1
0.453365439067045 1
0.27078388194868 1
0.930609655251012 1
0.616504591543435 1
0.648964292790724 1
1.22938316067471 1
0.383531397686501 1
0.0936373564676686 1
0.230318426393471 1
1.23213222350219 0
0.846933176031452 1
0.509121451242242 1
0.385441553863923 1
0.909390610837328 1
0.225462024364888 1
0.779759857910663 1
1.05305808625007 1
0.931055374019902 1
0.879425952474139 1
0.190839559067477 1
0.777117944214273 1
0.32548532694983 1
0.999996959253495 1
0.317234870092988 1
0.278235757812162 1
1.04048121847227 1
-0.017687729354921 1
0.778316222511338 1
0.892275459449991 1
0.162219645981014 1
0.37387183843753 1
1.01102619294312 1
0.366000716002498 1
0.558407083028677 1
0.281732644544025 1
0.307956607676595 1
0.682872203088718 1
0.885954523040221 1
-0.760660977024181 0
0.0777467432024673 1
0.277946719077966 1
-0.456108849394656 0
0.629522079837884 1
0.363586504107834 1
0.518028870117637 1
0.24041954913958 1
1.37066601758111 0
0.36804440431182 1
0.45059511025653 1
0.636414180815977 1
1.22277832800101 0
0.666159781081772 1
0.378942451438531 1
0.114701555200756 1
0.843442208086569 1
0.529796958042471 1
1.04484497326528 1
0.202234482699534 1
1.08870230265919 0
0.685078059665023 1
0.505141103400673 1
0.37033434095293 1
-0.0295622025787188 1
0.853093671392942 0
0.423491458382089 1
0.990786933346271 1
-0.0495465430239874 1
0.831144815657037 1
0.827446644526451 1
0.530063496931768 1
0.422501078105035 1
0.431573851410148 1
0.229628045992294 1
0.350149928734275 1
1.31802793519753 1
1.52651357658667 0
0.400358423560661 1
0.17424615730875 1
0.337005544121323 1
0.120008029913518 1
0.918199715772231 1
0.447687205183601 1
1.01467891540348 0
0.791261108838097 1
1.10912673470797 1
0.636263094609645 1
1.19550665436997 1
1.28153079302734 0
0.322632037549131 1
0.923077707904775 1
0.869281976370357 1
0.890248622468627 1
0.576544093451838 1
0.90843858166577 1
0.814484569757696 1
1.32120299259419 0
0.412086415086502 1
0.967940219725447 1
0.768184365875245 1
0.334386607936346 1
-0.0510916311511495 1
0.181915017827077 1
0.0331586357498023 1
0.790635927705322 1
0.991408294759006 1
0.660941117624872 1
0.216799648863977 1
0.387276611931973 1
0.451261072653458 1
0.280389225611928 1
0.757080244985738 1
-0.147720199063886 1
0.952173133947193 1
0.918571545971308 1
-0.405730121454949 1
0.307338145723617 1
0.288369649028052 1
0.948471739135931 1
0.307504567694557 1
1.3422949191019 0
0.787773238025289 1
0.744071607020069 1
0.675749673900403 1
0.908500066478812 1
0.619161243584986 1
0.862301053993469 1
0.335707631684385 1
0.432706318287434 1
-0.00355305893889754 1
0.701834429788954 1
-0.0525087274530911 1
-0.122019291674311 0
0.0561538656405121 1
0.0941853810952608 1
0.716105163664011 1
0.453078628094798 1
0.412241843509664 1
0.390998079270073 1
0.949813974889219 1
-0.580392380477702 0
-0.131308795713804 0
0.500276065319676 1
1.61631353032932 0
1.26066457032078 0
0.479441779263392 1
0.758174035572278 1
0.441240623741555 1
0.267017315834098 1
0.0565501771141737 1
0.217723096999344 1
0.382643812033231 1
0.949994283946459 0
0.859279501532835 1
0.296256237965848 1
0.422758429503504 1
0.696748351914281 1
0.256296865568432 1
1.08075290017992 0
0.0699702200420323 1
0.705494169094213 1
1.00900364248756 1
0.939339596366752 0
0.517325465844925 1
0.363953966214641 1
0.640090230262693 1
0.51214637925664 1
0.887708257253685 1
0.697889721234234 1
0.16825245072282 1
0.672180783186979 1
0.734382967425499 1
0.340335566974833 1
0.83655576365896 1
0.54597867199389 1
0.641447587425659 1
0.440740187857376 1
0.715162161355897 1
0.698757797538943 1
0.321718590069921 1
-0.354010529425899 0
0.652403738040464 1
0.780313540282571 1
0.285692396585583 1
0.891816145103018 1
0.767387384495155 1
0.569307102345835 1
1.17600020878895 0
0.693577315791359 1
0.633592281073114 1
0.805662158951101 1
0.160528343605463 1
0.911216133477185 1
-0.437976763251011 1
0.830694245341198 1
0.119610038007948 1
0.308098758484945 1
0.0606592203095521 1
0.480410043530969 1
0.982325611966799 1
0.738872528654263 1
0.278144187028754 1
0.160364997153909 1
0.332534548467555 1
0.489088997979813 1
0.52730145879604 1
0.453036816863451 1
0.712890016789682 1
1.14307047811887 1
0.543694640570616 1
1.00371905525199 0
0.933397559465811 1
-0.089510188216813 1
0.778877567005086 1
0.765390610920557 1
-0.197892555551266 1
0.449882194164855 1
0.615279823874902 1
0.480060872935782 1
0.358231968471846 1
0.878981099501548 1
0.548680153367886 1
0.239786148113055 1
0.763104124441431 1
0.155377374207968 1
-0.0370778848914703 1
0.5423206886571 1
0.755056333585963 1
0.698013423429591 1
0.62942929182617 1
-0.100214550453465 1
1.14854080988428 0
0.964826716202047 1
0.275661878656171 1
0.346169139936767 1
0.543644838525773 1
0.353703751666927 1
0.789352354290845 1
0.450956165548278 1
1.12139597264141 0
0.839521064296024 1
0.203539821127082 1
0.547440405706079 1
0.634000589301505 1
0.414041584072908 1
-0.418697012915423 0
-0.369815802256266 1
0.186277238400556 1
1.32637168494404 1
1.03876616056244 0
0.418690363028452 1
0.404417644213272 1
0.402638811936301 1
0.282966358284535 1
0.29691123967601 1
1.46605319673999 0
0.863940846302419 1
0.350988001592575 1
-0.155047810432803 1
0.849326830101945 1
0.530733278774467 1
0.760888430986662 1
0.269174407024572 1
1.10746419210049 1
0.181236776878424 1
0.539502385134636 1
1.02711750040277 1
0.784983758605779 1
0.617312255649862 1
0.503661204417397 1
0.650638828757542 1
0.300980691833735 1
0.303873283329689 1
0.529653355224473 1
0.493275803334243 1
0.341023312559432 1
0.206389960224498 1
0.615258698618947 1
0.457863445795683 1
0.508549563605821 1
0.819038536691613 1
0.0851116072857086 1
0.486346026026499 1
0.394007082082416 1
0.158818123440157 1
0.491947654193673 1
0.893186058655588 1
0.172246481934701 1
0.256504169330704 1
1.00661765919954 1
0.760385847767378 1
0.445320088158909 1
0.469875066781419 1
0.900400299490472 1
0.266188142378806 1
0.722558185753966 1
0.578427072129804 1
0.336381190317925 1
0.373469860961296 1
-0.0843078323348632 1
-0.000226879870841912 1
0.687694040306112 1
0.412016049843567 1
0.00190590248616296 1
0.262724589598724 1
0.500910898591141 1
0.0864185068130021 1
0.907005515573642 1
1.1024597955028 1
0.243754876568744 1
-0.0942263216328911 1
0.112637610406475 1
1.1862729125958 1
1.14498402618556 1
0.356041127501561 1
0.788874689612323 1
0.710472233160139 1
0.546371142846255 1
0.645599791865448 1
0.282038499917796 1
0.75036088554221 1
0.730661405463126 1
-0.0780582267077832 1
0.277884249892893 1
0.0129440382900258 1
0.545057135073419 1
0.463609349105398 1
0.326991183971545 1
0.365356105731773 1
0.685496503878683 1
0.481427485417362 1
0.226872437805944 1
1.13436271277943 0
-0.109735905061513 1
0.614999145452203 1
0.0623394268705657 1
0.87493198418665 1
0.300297653715491 1
0.437691627358835 1
1.56972562726806 0
-0.214348196047573 0
1.03579515889644 1
0.037794518350013 1
0.299230906169199 1
-0.200419871111385 0
0.797407382605877 1
1.09561900699192 1
0.277163879777545 1
0.737730735746356 1
0.53380336805914 1
0.173143969113538 1
0.792594499871923 1
0.772599994178617 1
0.611996609252592 1
0.863105651583633 1
0.710770782863714 1
0.0705510131345484 1
0.951971733539612 1
0.959610339334807 1
0.116950594346552 1
0.298935012870527 1
0.406792649141417 1
0.83423861312027 1
-0.108250436794689 0
0.162414439334821 1
0.18371647057159 1
-0.081085614214663 1
0.663004917148057 1
0.747920795902364 1
0.629760362069307 1
0.499630640091031 1
0.404704123490721 1
1.00680364161704 1
0.780479328781972 1
0.745240015860574 1
0.31193395157255 1
0.806797018376822 1
0.91252055990144 1
0.593584852535957 1
0.470701075195911 1
0.466313716795813 1
0.0585056945264374 1
0.753547485035458 1
0.94422435356308 1
0.690555592323629 1
0.74505720003359 1
0.303537327955801 1
0.626344844154643 1
0.659370301787967 1
0.957859459799193 1
0.0684146754597275 1
0.793135129715674 1
0.821178169761294 1
-0.0582052130399766 1
0.344643117648874 1
0.453291122562404 1
0.786217707409609 1
0.428025835297082 1
-0.0357956444255628 1
1.36249383437805 0
0.0365502187164096 0
0.282485368758592 1
0.12368151797857 1
0.455603986954468 1
0.432526776012803 1
0.815719506853831 1
0.555093739857698 1
0.3701894568251 1
0.396015725255377 1
-0.0433154642029052 1
-0.0671306551624236 1
0.795053265678703 1
-0.33836293809011 1
0.426751521218546 1
0.737650522595662 1
0.437994306638869 1
0.78623504144977 1
0.670850743208302 1
0.46428313438933 1
-0.0474529241948347 0
1.01920961045938 1
0.74377313528354 1
0.108225476616227 1
0.263701427783496 1
0.371416837240773 1
0.469012719338773 1
0.840122878718443 1
0.77891299625393 1
0.4583124419797 1
0.480533163992205 1
1.17490361476135 0
0.3730649296605 1
0.174667486343339 1
0.980492838213698 1
0.692000341347454 1
0.991316199672857 1
0.572429580968995 1
0.854622568777835 1
0.72811414612854 1
0.623216507188713 1
0.0360272117310181 1
0.475719672061322 1
0.872710895021741 1
0.911747104510504 1
0.902878889640205 1
1.01595521125365 1
0.125138094813068 1
0.357126543291559 1
0.732574425874899 1
-0.018192979819479 1
1.28511692716714 0
0.92724383632264 1
0.452179157969489 1
0.0563499357400014 1
0.740528618107682 1
1.01011705755989 1
1.01206270761738 1
0.820291599705921 1
1.11005764003171 1
0.431096605760731 1
0.902513491245584 1
0.60184986059334 1
0.40086970213356 1
1.00607953205606 1
1.23257206174315 1
0.880858741413352 1
0.296310153893907 1
0.569034067230243 1
0.283396697283666 1
0.599839226903678 1
0.60979849356944 1
-0.0873258852973482 1
0.2078754597246 1
0.641364744982834 1
0.131182512244739 1
0.450903620436092 1
0.682262119400892 1
0.398662260931712 1
0.311654975029563 1
-0.0815110051754417 1
0.558258470075463 1
0.22282999835139 1
0.721182282094756 1
0.230328054302904 1
0.419010703542926 1
0.683519714738109 1
0.23346854822475 1
0.182519987781856 1
0.187851376598741 1
0.165502983790422 1
0.478147552935099 1
0.620271402508594 1
0.948092231903345 1
0.0348453561076738 1
0.15207311056637 1
0.581743155945226 1
0.887254688241522 1
0.774410006983871 1
0.443192528184611 1
-0.213445497660547 1
0.941904314310241 1
1.05885812773222 1
0.989060262638941 1
1.14625803995666 1
1.29721750460903 0
0.362108742109978 1
-0.0389408733695187 1
0.20495318360343 1
0.999207487617996 1
-0.13365748836139 1
0.646389563389504 1
0.220985318728579 1
-0.435917873495443 0
0.0445306754332668 1
-0.0294489292162693 1
0.13504544393926 1
0.638929448549305 1
0.102464744032195 1
0.874745468473988 1
0.631023224099932 1
0.333168484247922 1
0.475355117447348 1
0.9541397856128 1
0.440038730510894 1
0.133461131036746 1
0.879461859160363 1
0.0467870656289022 1
0.406766142309464 1
0.895162099988096 1
0.920629773738807 1
0.288401676890701 1
-0.0868949002584246 0
0.942030652045726 1
0.600078435908045 1
0.234013895208687 1
0.757970476696039 1
0.165544168452744 1
0.494126725579071 1
0.320995635900824 1
0.957601260476539 1
0.170299119878557 1
0.524520594961274 1
0.140938634533866 1
0.106436479393802 1
0.873653130183138 1
0.343103635839726 1
0.211403371225223 1
0.316285962083034 1
1.48758915427035 0
0.466076339884712 1
0.253131338945867 1
0.81667013324809 1
0.686552163124408 1
0.590056411186001 1
0.752929185830473 1
0.125616702012334 1
0.317506208513426 1
0.956326745304632 1
0.953014090953675 1
0.0664357541756781 1
0.373347549089393 1
0.865746135096532 1
0.744291659715053 1
0.786202063157836 1
0.0724874272171144 1
1.022922214307 1
0.679008915645023 1
-0.0944077649531427 1
-0.0704013071776021 1
0.345517506932824 1
-0.134017908868642 0
0.624807471867193 1
-0.0311619192465144 1
0.355832508825913 1
1.34783090151364 0
0.00911864052501149 1
0.790755301634752 1
0.235859861339259 1
0.569183794232076 1
0.874352010165099 1
0.444386724039387 1
0.472090732438507 1
0.399877901187417 1
0.331894980877872 1
-0.344017711405227 0
0.429176127268055 1
0.788060224601043 1
0.768432147863922 1
-0.483746208826602 0
-0.0838332726198347 1
0.217383006402615 1
-0.30430675668123 0
1.20573961473888 1
0.190720513878727 1
0.949600143750173 1
0.171055533000693 1
0.0213820115333327 1
0.673328129340747 1
0.583735374977232 1
0.240444344188376 1
1.13678873047297 1
0.567349675129501 1
0.188805507167303 1
0.423514182517124 1
0.416490593815183 1
0.674546492141763 1
0.567154177864418 1
-0.0667297475463562 1
0.0784602459281527 1
0.256614621510955 1
0.374472185543774 1
0.413644125897203 1
0.915111862047271 1
0.702935176748053 1
0.10057239020944 1
0.549542499385164 1
0.131866360703593 1
1.05157212593739 1
0.617923356413358 1
0.546774927397695 1
0.698270576054113 1
-0.174218588499035 1
0.569179799616388 1
0.0293728427461926 1
0.599326488750891 1
0.270027034582853 1
1.43721164021831 0
0.454476636419609 1
0.393711182294586 1
0.93160228819446 1
0.146623352901101 1
0.914769969749103 1
0.327507703541364 1
0.129967164565009 1
0.75234583444792 1
-0.307410705182816 0
0.895230505562315 1
0.950873288587039 1
0.242735173482253 1
1.04349595510811 1
0.287248617191299 1
0.42424192311822 1
0.226858799808604 1
0.0567165886017234 1
0.513889460802783 1
0.343478608107338 1
0.0211230941286536 1
0.296708639546514 1
0.231084086221093 1
0.338078670596515 1
0.229235992784992 1
0.011680308719431 1
0.25099287459617 1
0.518967151616725 1
-0.107475210966522 1
0.707648676593475 1
1.0911290558179 0
0.329260369105868 1
1.15870762041334 1
-0.0726202047781233 1
1.06543492025413 0
-0.383221386423088 0
0.42796658460403 1
0.767962538082708 1
-0.000899877156591539 1
0.438563678606 1
0.302378391557774 1
0.338340401937062 1
0.0718337454361135 1
-0.264158029584665 1
0.521094286895049 1
0.377867743370725 1
0.172033213144238 1
1.22555493990421 1
0.208050299361737 1
0.16049077667822 1
0.929065590373342 1
0.421968135687843 1
0.357304739059575 1
-0.131243129051207 1
0.0780588599034462 1
0.929273500993648 1
0.480462337576957 1
0.175585633450712 1
-0.0876662104905125 1
0.600740490534915 1
-0.216385608190157 1
0.39736068336119 1
0.140594613830472 1
0.674525140927612 1
-0.145196916650732 1
0.0783008095687194 0
0.643714692566021 1
0.272795547644216 1
0.489631896877713 1
0.690081811332475 1
0.103028401681307 1
0.824158842838334 1
0.596540763513546 1
0.352956154352758 1
0.194158121873712 1
0.146769401603438 1
0.543371948708522 1
0.754913245506561 1
0.875436553017395 1
0.90199884029491 1
0.726399501646085 1
0.663857082865636 1
0.681198076568477 1
0.273876550453875 1
-0.148668819479885 0
0.654246735705531 1
0.446288881083686 1
0.797230848962214 1
0.809866759476358 1
0.876417090380662 1
0.23539295323045 1
1.44402869004802 0
0.350609285012909 1
0.109234012574845 1
-0.328102070892593 0
1.30098939557338 0
0.30863321110997 1
0.125379252566739 1
1.05210613067863 1
0.37059370214099 1
0.511358581767117 1
1.88197740381481 0
0.588697061501537 1
0.701355478207772 1
0.570357144338725 1
0.186855626511859 1
0.265254232314129 1
0.590936890034169 1
0.350829802566789 1
1.25652188192463 0
0.556737427498992 1
1.13145053675936 1
0.933774942938055 1
0.262165242241612 1
0.754668135451721 1
1.25411465491696 0
0.6146580083109 1
1.53679638001566 0
0.0645876783187875 1
0.907756386460699 1
0.893306627197971 1
-0.0836011604469949 1
0.766301137195415 1
0.655251253900154 1
0.812788606798784 1
0.61439983758094 1
0.128101878548917 1
0.697455593252896 1
0.0869637952341198 1
0.0676236989305453 1
0.720259146326078 1
0.602083069187309 1
0.658068637818684 1
-0.0336409242965078 1
0.0507012752558611 0
0.702004309305271 1
-0.0920277918370581 1
1.58912869010788 0
0.752245957274138 1
-0.395643053873514 0
0.59240869626324 1
0.253233896199679 1
0.432615369663328 1
1.22896773281824 1
0.61512615024804 1
0.563018802344039 1
0.750448754288171 1
0.0969505995952014 1
0.656556083008704 1
0.988557184140275 0
-0.12045765433313 1
0.0919624814434222 1
0.761111738313566 1
0.239721225655936 1
1.57389053169801 0
0.218813574325204 1
0.714552503070234 1
0.520173707193035 1
0.363327625761133 1
-0.294066309747725 0
0.388987505673429 1
0.219839406468182 1
0.198928267857387 1
1.28147084771431 0
0.203813262921674 1
-0.166480459993127 1
0.615610950226018 1
0.324077435536833 1
-0.091389438642554 0
0.4650757935873 1
0.498797680523743 1
0.361152318245002 1
0.230135986032664 1
0.186485911883744 1
0.57916251980453 1
-0.40581368624166 0
0.616097229372786 1
0.723724692276662 1
0.835972412687693 1
0.423099586054536 1
0.300996682017615 1
0.215898380372709 1
-0.110921039247432 0
0.58854783713157 1
0.483983127026833 1
0.751636171738869 1
-0.00169886334337344 0
0.844588348467273 1
0.598962286007313 1
0.172162849993315 1
0.446592036196309 1
-0.0444886170964834 1
-0.333587943427187 1
0.962616245582474 1
0.57030174517795 1
0.616119320360656 1
0.400713821225719 1
0.440266552127248 1
0.553869880277206 1
0.584304809052235 1
-0.595898321550821 1
0.598169415508684 1
0.248772161708032 1
-0.262965913368299 0
0.664147725155194 1
0.671534846555144 1
0.176469546046504 1
-0.0219742253152767 0
-0.108072923198842 1
0.231017803289654 1
1.07127663928115 1
0.13186745806203 1
0.863535353858363 1
0.708822666564557 1
0.342967538136854 1
0.542275029083718 1
0.898514058252305 1
0.893107755743146 1
0.288464406413426 1
0.260384993369475 1
0.302869609572811 1
0.518904382797289 1
0.650493699806406 1
0.567760219450468 1
0.494402519582213 1
0.823153969700158 1
0.594079365229045 1
0.710664177822161 1
0.189285109055217 1
0.443101394612175 1
0.34167501367075 1
1.08769896801405 1
0.140639781822559 1
0.275474305121263 1
0.171469109579376 1
1.1326206613635 1
0.63303969019899 1
0.98841958389571 1
1.49889490815096 0
0.419215558364 1
1.14034104751929 1
0.292261636573853 1
0.850177657175231 1
0.913218448420039 1
0.690775968832266 1
0.813776491581381 1
1.13792028866465 1
0.813079659918428 1
1.03979613561133 1
0.633253728436868 1
0.418282972794989 1
0.0333062123585895 1
-0.169734795063278 1
0.0631363401386332 1
0.581405071421628 1
0.647910955542483 1
0.490626681294028 1
-0.137138453271821 1
0.419086113695998 1
0.234000070713665 1
0.448619240623208 1
1.14938810621512 0
0.783400983338193 1
-0.261921814694846 1
0.596453104253322 1
-0.0773269210369617 1
0.208103982140092 1
0.00468315589434798 1
0.536934812169338 1
-0.0270911280521846 1
1.02415651320484 1
-0.604748609505196 0
0.456184388543368 1
0.909321508014981 1
0.556961471253068 1
0.118176181205244 1
0.620070532628172 1
0.591912134908386 1
0.521855689584452 1
-0.110476934850875 0
0.393634305670944 1
0.425016909985524 1
0.916719024785824 1
0.64598093913157 1
0.665797820274085 1
0.252670375045533 1
0.531564652029746 1
1.15255944976086 0
0.528882460904903 1
0.686499701507693 1
0.866489388503035 1
0.385079109051707 1
-0.0391863988444096 0
0.574765648165666 1
-0.206271664736415 0
0.132632601061593 1
0.558026643887738 1
-0.508696960310812 0
0.542527395548399 1
0.974408696273964 1
0.915413075465199 1
0.310490444582647 1
0.322976378746684 1
0.334719500766232 1
1.37186338541841 1
0.341358381884942 1
0.874647890026463 1
0.48450495370833 1
0.528491487854355 1
0.487312241557866 1
0.395422020241992 1
0.244550221217074 1
1.2263072397273 0
0.34986602723457 1
0.540362908069279 1
0.834869276401882 1
0.777021364256544 1
-0.639381025155543 0
0.23708974049816 1
0.717201497785179 1
0.101875728449444 1
0.245641023419615 1
0.271867105401718 1
0.848514950676569 1
0.289808962342144 1
0.432824135984474 1
0.592029057633867 1
0.259445389416374 1
0.742331954625857 1
1.32728739469461 1
0.530820946211212 1
0.997066082492598 1
0.811898673357081 1
0.787336801533082 1
0.400399020113373 1
0.108597069589256 1
0.654007226728736 1
0.998906497442022 1
0.944727389815229 1
0.461804395170767 1
0.480245268200583 1
0.384444337274795 1
1.07338152162275 0
0.189912871678066 1
0.783646900040761 1
0.346057735360394 1
0.803807854167621 1
1.03357332187078 1
0.611553526175413 1
0.630525785338823 1
0.522833238537299 1
0.27243103916629 1
0.716294243892745 1
1.3009315651798 0
0.175313174963068 1
0.47765562087043 1
0.282995864565973 1
0.470959838056782 1
0.838639496287083 1
0.0886687767436133 0
-0.0830064153722188 1
0.394890345778364 1
0.34899691539722 1
0.854862016750746 1
0.54231060021363 1
0.552650784742378 1
0.834802749438615 1
0.527623795133008 1
0.512124203575718 1
-0.269012586871613 1
0.00633505972834421 1
1.04154829946923 1
0.350728373626399 1
0.720415518591606 1
0.397004224118265 1
-0.0173648048213487 1
0.535864266995713 1
0.741049899666317 1
0.687143445172762 1
0.569073819127892 1
0.0600693981882826 1
0.710734876544538 1
1.14610055554679 1
1.08307756248599 0
-0.0414554465807 1
0.943299815082563 1
0.516734320657162 1
0.632708305439119 1
0.59656073679893 1
0.662225022560954 1
0.74169604242275 1
0.762884478287427 1
-0.0526464889176215 1
0.818231749380315 1
0.341253542784045 1
0.496847211693356 1
-0.107418982532218 1
0.691343938169588 1
0.817440478459578 1
1.27666970645439 0
0.733292293374332 1
0.522065552437388 1
-0.138665768741204 1
0.46682257577475 1
0.590499733075405 1
0.884836213819668 1
0.197623634139514 1
0.105331253591403 1
0.631251904777396 1
0.869096544976376 1
0.14641585337268 1
0.536198883105975 1
0.359830452270354 1
0.581081137822384 1
0.42720689048981 1
0.52467081692879 1
0.735929255534407 1
0.640182487136662 1
0.577522706166369 1
0.122804037126261 1
0.157952370996704 1
0.126562988526319 1
0.875868040643561 1
0.835418675090641 1
-0.141769734019143 1
0.670078771208089 1
0.400813574925456 1
0.0611426276716594 1
0.0612655921096366 1
-0.083218291240443 1
0.699376347066422 1
0.59790498723101 1
0.238723437845311 1
0.777087624354586 1
-0.0363242124065174 1
0.672357795555181 1
-0.0995831465665474 0
-0.126677136249697 1
0.718288778557578 1
0.942667911465109 1
1.26916487864445 1
0.73565369622134 1
0.247300052320446 1
0.903310988622625 1
0.796937045875294 1
0.226095378213199 1
0.972496914581006 1
0.719424178318758 1
0.558954757964226 1
-0.180953170732896 0
0.380010920993081 1
0.373934816201313 1
0.370209504250755 1
-0.367652763161495 0
0.801300293931671 1
0.669834356294896 1
0.25743422036609 1
0.411957483948164 1
-0.128493592966602 1
1.04062022110635 0
0.172271125574939 1
0.886795669545098 1
0.632847702810874 1
0.134180950533291 1
0.299922479483504 1
0.894449158737749 1
0.136490574289095 0
0.552083884247661 1
0.299386237609039 1
0.653836157163753 1
0.780508435806952 1
0.136139047245481 1
0.320100982465742 1
0.522402124195428 1
0.52773710855788 1
0.58249215471211 1
0.0779426590850576 1
0.965078820504803 1
0.175105238321299 1
-0.138900096690315 1
0.849580987568987 1
0.404802527611952 1
0.552537478113062 1
0.140494132262654 1
0.870956977976805 1
1.02567059260808 1
0.712769291818903 1
0.617439038302531 1
0.597964207822335 1
0.208790180229666 1
0.717622555229871 1
1.08176079045341 1
0.952965438864659 1
0.557802738019714 1
0.578659960676133 1
0.704578624542249 1
0.149571374644851 1
0.632086435894963 1
0.941361176198129 1
-0.316506684012036 1
0.493818444595034 1
0.0556585353878876 1
1.0003951272107 1
0.494874388631328 1
0.408840428353941 1
-0.309893656399246 0
0.124464402699684 1
0.43971682430174 1
0.779372936442685 1
0.145005397276661 0
0.438481801544808 1
-0.0297767947379802 1
0.729652256017797 1
0.481203221679284 1
0.4370794342001 1
0.297613990834213 1
0.390553342373445 1
0.539588847483279 1
0.80308868696045 1
0.624780547988709 1
0.701139965879948 1
1.03366790891251 1
0.453065405226742 1
0.742779602239181 1
0.158114348243469 1
0.373248628394523 1
0.759017971001781 1
1.14493740966959 1
1.31632156426813 0
0.934426046442007 1
0.332012212895806 1
0.658155796361541 1
0.500820599153874 1
0.862746252796682 1
0.506882151449527 1
-0.00221038586325642 1
-0.440140881917227 0
0.60401834744464 1
0.892272544207807 1
0.269733145577161 1
0.263438548216271 1
0.791072268700668 1
0.399206702721152 1
0.880906139506877 1
0.8099070116715 1
0.687389848578549 1
-0.199787074357202 1
0.942035121880777 1
1.0370838996728 1
0.686821195619671 1
0.86357577330231 1
0.378842916791994 1
1.39977240452524 0
0.801846371715408 1
1.48002582910084 0
-0.137523931249476 1
0.976167716917144 1
-0.24170546474123 1
0.505373828726063 1
0.526560787672138 1
0.998040752299339 1
0.544613432777937 1
0.615451092262488 1
0.0213988318814876 1
0.214011098256868 1
0.852665335282028 1
1.05908129770154 1
0.28262364115023 1
0.947045897780951 1
0.949228933883159 1
0.482412326437404 1
0.218764256143324 1
0.138220567162366 1
0.372834665936108 1
0.862208513737901 1
0.359076015895709 1
0.328115685405006 1
0.0290852498709062 1
0.485718881843071 1
1.17575788112906 1
0.235495964115469 1
0.627266624382447 1
0.0173136625265071 0
0.344804213202913 1
1.07979470768939 1
0.458488555374924 1
0.743763336423311 1
-0.527722525134108 0
0.414786571934373 1
0.295343995003544 1
0.503424687160924 1
0.743758672796795 1
0.794717098403778 1
0.490055415579373 1
-0.541097010935955 0
0.917743191490581 1
0.0797142683621277 1
1.01763678648755 1
-0.00191996773313957 1
0.542592912891031 1
0.23038346368543 1
0.911584877799769 1
1.0030937559218 1
0.494891676476646 1
0.22153599796333 1
0.135649100088849 1
1.04840069297182 1
0.196562575884949 1
0.616443404511405 1
0.408598348309837 1
0.244406690254448 1
0.194817433044267 1
1.00730670833138 1
0.566502811585563 1
0.101685343327805 1
0.264384648676411 1
0.601843467187804 1
0.516950364782614 1
0.777592737171988 1
-0.129457721307386 0
0.478829925258257 1
0.444706799157005 1
0.68485307824408 1
0.0781969371539275 1
1.01747329596314 0
0.451525065847798 1
0.151264998908864 1
1.21614462211817 0
1.4104567610894 0
0.250833247959973 1
0.327294890222809 1
0.943089911991764 1
0.379704247238351 1
0.145943627168018 1
0.572531282426122 1
0.40504954555571 1
0.952357464916866 1
0.838063407646728 1
0.190905638310807 1
1.23356953851153 1
0.496003099225691 1
0.403888246434024 1
0.188147679600454 1
0.310552922420546 1
0.442126405312568 1
-0.27462889389851 0
0.612976250618767 1
0.766167909903517 1
-0.349025077148123 0
0.422292985575575 1
0.359368134679993 1
0.272158992744976 1
0.398612445933811 1
0.682534753577845 1
0.967031036090597 1
0.538168660842258 1
0.857512121777766 1
0.314797965239077 1
0.327267510608443 1
0.256544555365073 1
0.310842788620445 1
0.540302450810933 1
0.503131439685043 1
1.03720971520921 0
0.565197515781614 1
0.808748423233042 1
0.356050492321981 1
0.771005397112693 1
0.931273222834962 1
0.498754335515279 1
1.19649892404785 1
0.24928240709761 1
0.529643153633226 1
0.089061827907952 1
0.416944256880453 1
0.966992406944631 1
0.675953383093003 1
0.423940941646799 1
0.698224319600148 1
0.671627981531319 1
0.653427115043751 1
-0.00918467030582015 1
0.59512536222334 1
0.629564719558188 1
0.0944058218368757 1
-0.142701496097745 1
0.41583204720929 1
0.826249490786399 1
0.397865779454836 1
0.649058534833109 1
0.557050139633861 1
-0.0498446439334093 0
-0.12043011753074 1
0.885017204015382 0
1.01394700266111 1
0.551543549552511 1
1.40392924100334 1
0.523087998745737 1
0.770222695895097 1
0.515194917063929 1
1.49371538645126 0
0.954538146860477 1
0.749067138697093 1
0.694950205471268 1
0.273600895134796 1
0.457580779765346 1
-0.34563183793962 1
0.332894015483122 1
0.627707460821329 1
0.381019843485664 1
0.65552169811918 1
0.0609781445654194 1
0.0410059123948831 1
0.148722081640673 1
0.342102980361769 1
0.242182506836383 1
-0.298585602893867 0
0.657596141401197 1
0.433346459171038 1
0.792688178348574 1
0.230811121752155 1
1.15551068691876 0
0.751130651159388 1
1.21179354339986 0
0.423550439245836 1
0.617881274934175 1
0.477940606787314 1
0.303779860963298 1
0.227679990794257 1
0.608918287593158 1
0.401782214178538 1
0.426727158962881 1
0.459734094139318 1
0.0177640676500634 1
0.0812131301972916 1
0.576964542795377 1
0.783504641756486 1
0.161569427877518 1
0.39994366775549 1
0.183455258831011 1
0.991195418044625 1
-0.296362867272178 0
0.153495064273912 1
1.37943309225527 0
0.306646144834782 1
0.325887194182573 1
0.531334391577542 1
1.04374862754053 0
0.194518656793515 1
0.828125050794616 1
0.776560853559694 1
0.502490270671417 1
0.0703551551350065 1
0.297491006271675 1
0.0412360802800766 1
0.908476184759433 1
0.422255217390204 1
1.00558124799732 1
0.433154902182277 1
0.520127838881056 1
0.0188995276503226 0
0.811856365962166 1
0.795300945059332 1
0.590600677997908 1
0.119063693375549 1
0.430347290124573 1
0.811639413724587 1
0.902062642796084 1
0.0913297338661767 1
0.508720771629263 1
0.765654211196402 1
0.929469841283089 1
0.55149718211279 1
0.0118274893819543 1
1.04331599688905 1
0.440895127126651 1
0.758002412749361 1
0.611036711474403 1
0.586036272024938 1
0.554549952469997 1
0.477022776376038 1
1.2927974652583 0
0.810270914601399 1
0.556330886138038 1
0.359915231162345 1
0.658128997029089 1
0.57572004369255 1
-0.0315307303932488 1
0.436805938730681 1
0.707264231325644 1
0.973136872701942 1
0.290331281030143 1
0.732950568625905 1
-0.068316916446237 1
-0.110781769268959 1
0.765402669141977 1
1.22450591800641 1
0.342202635685728 1
0.478071792331534 1
0.232676108535377 1
0.392885065560386 1
0.0372048619442775 1
0.66138579583316 1
0.480674319426865 1
0.348823139459314 1
0.720120743111051 1
0.728572317770154 1
1.11073765671043 0
0.30150383916371 1
0.201958292095524 1
-0.00623189201523547 1
0.287848748987413 1
0.878197279574329 1
0.328162658095944 1
-0.73121844843235 0
0.558005114461052 1
-0.205118594780156 1
0.690952955856805 1
0.0557571566251544 1
0.855800601145129 1
0.909442095998358 1
0.62371266472968 1
0.679942911570468 1
0.855354709060865 1
0.0431755104383764 1
0.560165987895988 1
0.144899096853299 1
0.34286908611643 1
0.668607925032217 1
0.363945362277964 1
0.0606515235071518 1
-0.585922869833152 0
0.46414067261584 1
1.07037249873335 0
0.802950526130647 1
0.24617248120403 1
0.639062032050135 1
-0.280588999990349 1
0.596722626146015 1
0.0941977796135544 1
0.362616621594853 1
0.10294889930192 1
0.0101479759888579 1
0.403677777033021 1
0.885034207087555 1
0.63302496132807 1
1.14999192343633 0
0.310117603107705 1
0.225681052764232 1
0.13842223561498 1
0.500887690066293 1
0.688514449610862 1
0.61129921444446 1
0.914877124567447 1
0.849924735304541 1
0.309645723924586 1
0.497346788858004 1
0.503398001618897 1
0.172612827743719 1
0.549647434665011 1
1.02791710094065 1
0.493845639532221 1
0.240348387156814 1
0.758822533112242 1
0.944177336246707 1
0.620362255307052 1
-0.461597090222557 0
1.0017824132734 0
1.02314693749424 1
0.178564787129946 1
0.17782469753066 1
1.10558902597894 1
0.456307372996717 1
0.718729839269948 1
0.717069162508251 1
-0.271451725415611 1
0.561545491833446 1
-0.111497395758373 1
0.295593800504796 1
0.598645863919066 1
0.286027905075912 1
0.472127890889171 1
0.592914611451231 1
0.417984458295985 1
0.935159376088161 1
0.915083860826469 1
0.953370127799055 1
0.857849416329093 1
0.326193729729235 1
0.284030276896099 1
0.45115097581128 1
0.190399827131426 1
0.652099744826404 1
0.906223379479898 1
0.209848823705499 1
0.779187666730029 1
0.277723628931242 1
1.08870626006714 1
0.488929479490112 1
0.237339694124307 1
-0.0956854525253802 1
0.628538055527546 1
0.690285937942259 1
0.27518830846398 1
0.689907507341211 1
0.642372853823054 1
-0.0476314605357989 1
0.777068212770933 1
0.909013868417178 1
0.826943242502028 1
0.61679261661257 1
0.674976979091459 1
0.599343136861486 1
0.497841092038832 1
0.962539219874725 1
-0.481587750893002 0
-0.148842880418895 0
0.590324654747944 1
0.679608630182387 1
1.03858105657605 1
0.878697787171604 1
0.139909606914061 1
0.472161884332026 1
0.582657688928578 1
0.598282574182584 1
0.52402225571685 1
0.363896929908914 1
0.313403094343339 1
0.40196938955183 1
0.319914472008709 1
0.443656950797446 1
0.872553220528561 1
0.574661314279571 1
0.862925492303927 1
0.0514155138706957 1
0.873689194537345 1
0.0821449179612524 1
1.01633561245124 0
0.144342728252484 1
0.134258486877231 1
0.0550346371779226 1
0.188678610951408 1
1.59160853216464 0
0.397309512126477 1
0.800603587452691 1
-0.158772578353309 1
0.662917175381709 1
-0.00528041072209628 1
1.00447015189434 1
0.575806158082693 1
0.915223093982724 1
0.167037133325999 1
0.372111203594971 1
1.59385211670039 0
0.732858834858886 1
0.518365187720291 1
1.19780995885344 1
-0.0150355682645551 1
0.149101512296936 1
0.356831205290058 1
0.305098669506692 1
-0.0995891962605212 1
0.420524459296214 1
0.475927850833047 1
1.00780006268814 0
0.862291935977468 1
0.66895763216063 1
0.576692021346858 1
0.773406615658442 1
-0.011538721919056 1
0.655649457462469 1
1.17397696338628 0
0.414462062200124 1
-0.0563095352398452 1
0.177989760526202 1
0.863015624508586 1
0.4214646716367 1
-0.024216313924848 1
0.992362921795496 1
0.708536828081803 1
1.18485541084255 0
0.72009679418368 1
1.21682174318185 0
0.736824936838734 1
0.580562747647562 1
0.653557542954102 1
-0.0800539498488479 1
0.239161507646067 1
0.108440397539913 1
0.10178288564977 1
0.704294822966637 1
0.00192560733451888 0
0.592984972664191 1
-0.250485873362827 1
1.1169886936257 1
0.29843677253628 1
0.884095489848898 1
0.0512537912334018 1
0.540332549121838 1
0.384860877271886 1
0.320488243812901 1
-0.173037709813809 0
0.251517442798005 1
0.0579010320265417 1
1.15850762778261 1
0.353991049357741 1
0.315008647585642 1
0.997071526871277 1
1.21473409838884 1
0.121937695313296 1
0.847496593199316 0
0.29287122946923 1
-0.00417701791572123 1
0.635881590551199 1
0.356295911135671 1
0.512680661614333 1
0.935523751618707 1
0.522774003918261 1
0.913424364443891 1
-0.0505815869420529 1
1.06204859148255 1
0.67372516196513 1
0.0701241799582649 1
0.0314127453510256 1
0.442223593266225 1
1.22662354247957 1
0.144228781609723 1
0.902917799003379 1
0.313806430215316 1
0.00990183575701704 1
0.351188145813335 1
0.732305569134059 1
0.0794867657484156 1
0.704136545822198 1
0.292195998119756 1
0.55546617068958 1
0.878904030592281 1
0.405718685423273 1
0.956365169586594 1
0.492247691119425 1
0.154194016641305 1
0.348778346316422 1
0.392819779857939 1
0.789455369392969 1
0.207239271900111 1
0.5911452073479 1
0.0467135566517163 0
0.320273390771892 1
0.892294259956805 1
0.56827184339208 1
0.818739541125213 1
0.398830112815034 1
0.827293030351942 1
0.287952533983305 1
0.957755720942537 1
-0.159109718556262 1
0.958363874621631 1
0.615949245950892 1
0.378836511304216 1
0.705954744906508 1
1.03254567473797 1
0.524149711792008 1
-0.838930600209613 0
0.310285489493507 1
0.910656900324543 0
0.755447356816239 1
0.226025124737808 1
1.371978222846 1
0.98701959379248 0
0.182025355103183 1
0.65600923206268 1
0.759451066174972 1
0.277747812690823 1
0.365712936825248 1
0.712499460521272 1
0.400806549674656 1
0.159935990590232 1
0.807681882971959 1
0.408053695681223 1
0.619114305786795 1
0.139428561238749 0
-0.0499172183482967 1
0.480084768769493 1
0.498196318826589 1
-0.182060683220592 1
0.608415928225058 1
0.648774032198021 1
0.78080510625242 1
0.47300241982159 1
0.145910418362477 1
0.608946234804101 1
1.2614546448175 1
0.0995944445723406 1
0.15355581635847 1
0.36247323094258 1
0.0833944094456342 1
0.853925312129549 1
0.32968274525048 1
0.196562037683387 1
0.295068591124669 1
0.356881415000346 1
0.447586585254944 1
-0.308259915723394 0
1.57287061296224 0
0.897844356730365 1
0.820585463007602 1
-0.0200344975768615 0
-0.0267587811312029 1
0.279140662273638 1
0.599781642153525 1
0.825539989807202 1
-0.0359167982961786 1
0.15474514539251 1
0.151299733445536 1
0.89042805563087 1
0.779071053312795 1
0.703522781110306 1
0.769196550976613 1
-0.613321780891237 0
0.265038909740384 1
0.375553140781441 1
1.13406311779918 0
0.465003933071007 1
1.03059339644039 0
0.272677279170891 1
0.22713720256788 1
0.834647155121132 1
0.68737634474361 1
-0.0288004242566218 1
1.17141132640345 1
0.281325108478892 1
0.112732705273495 1
0.191902332768285 1
0.0804015935458878 1
0.793084470232037 1
0.464279718467916 1
0.494625561393626 1
0.958390085108168 1
0.865686428129974 1
0.32396880248801 1
0.278629346777008 1
0.593080521360711 1
0.559085433500817 1
0.662743548570004 1
0.360908586806734 1
0.776533742890064 1
0.509527199650774 1
0.358027306536563 1
1.27096598190041 1
1.28984540815988 1
-0.0741418884998024 1
0.191892242190993 1
-0.106449061024739 0
0.341408034048975 1
0.186200767104921 1
0.735238400905214 1
-0.132917635303003 1
0.610412534789308 1
0.147316533241688 1
0.279287346165009 1
0.0552654054382922 1
0.713905269541595 1
0.355408841320782 1
0.584043070597118 1
-0.223716924084152 0
0.686173778349851 1
0.732996525788221 1
0.205066836197245 1
0.834417048350878 1
-0.233208697450912 1
0.762339399470115 1
0.511933247440796 1
0.722927135847199 1
0.942966510035594 1
0.259370784760366 1
0.670307444191982 1
1.00104559423603 1
0.000499256491473817 1
-0.00514139297299636 1
-0.18405472309652 1
0.66147479871791 1
0.856235337367621 1
0.301855308725353 1
0.495252757965548 1
0.749224274729661 1
0.2113785905116 1
0.330798282201539 1
0.286906261374616 1
0.965272523734439 1
1.05480481772916 1
0.576334916378463 1
0.0670670134347042 1
-0.351561403447084 0
0.226578290018205 1
0.869408540484287 1
0.894849354673502 1
-0.122747398131318 1
-0.452097748461799 0
0.979912189270915 0
1.21202619504424 0
0.92567260763602 1
0.834470031182245 1
-0.122064864056871 0
0.103678916820761 1
0.209166031196512 1
0.361682151040416 1
0.376409165762844 1
0.668274131903184 1
0.728683551108555 1
0.232665844911237 1
0.93447652862229 1
0.475466381170388 1
0.637603288054483 1
0.783860907413289 1
0.70996728474483 1
-0.230044177483482 1
0.495538624311286 1
0.66844342088985 1
1.16411813174222 1
1.15662395697062 0
-0.159756748740816 1
0.562844741011337 1
0.834229865366476 1
0.737340793648215 1
0.0106518441095007 1
-0.0846898248812836 1
0.177335464302673 1
0.493440076150279 1
0.807564675242135 1
0.661497359686984 1
0.419006236863523 1
0.197951966442708 1
0.391166278808082 1
0.854074704706198 1
0.0914298893974796 1
0.308838261898465 1
0.332109154361717 1
0.584474823611849 1
1.09650713865194 1
0.716733909895978 1
0.578508299372113 1
0.112811944056996 1
0.571809333222592 1
0.154225340882088 1
-0.0301458019486828 1
0.967175654320997 1
0.268094928777608 1
0.475455776345083 1
0.0466813317946846 1
0.713907301227477 1
0.28805332861496 1
0.679157247729537 1
1.1955986043718 0
0.456986232802392 1
0.0562692951919029 1
1.06494002893726 1
0.652819640126273 1
0.807335837691498 1
0.836438582023875 1
0.813904023037131 1
0.461921724485666 1
0.214176889672823 1
0.974650535622967 1
0.873283427638985 1
0.635056918076481 1
0.788138951773955 1
-0.00275453695593998 1
0.186686166174844 1
0.765421497096044 1
0.489295590206001 1
0.424982582634837 1
0.822417384893592 1
0.107456747931234 1
0.13973568391019 1
0.438629156071013 1
1.01151667409318 1
0.443569344794559 1
0.894865645152201 1
0.406087683132655 1
0.59647560315985 1
0.667250526435651 1
0.346702375572179 1
0.563570152811981 1
1.01719170484927 1
0.0492773597812237 1
0.247687491048983 1
0.512541016316502 1
0.284188438770077 1
0.437902312174771 1
0.74939797359616 1
0.0311026228237306 1
0.678445680091962 1
1.07750084005981 0
0.732844609484524 1
0.815717775248764 1
-0.0747143642135697 1
0.246563582847818 1
0.42214644419162 1
0.446447833300287 1
0.427986485613236 1
0.189714924624616 1
0.907676999489069 1
0.598505133128223 1
0.585843498784561 1
0.041866518539816 1
0.625940273975843 1
0.13084933516676 1
0.784412632253836 1
0.0394805829239725 1
0.286903267837665 1
-0.151452203499184 1
0.997709541317752 0
0.20564136233512 1
0.652659166655933 1
0.580040006681079 1
0.555753747126287 1
0.757366436681395 1
0.232064779471553 1
0.337067084987422 1
0.35840780664255 1
0.630220960146084 1
0.634272561359435 1
0.248278736424496 1
0.155034723892402 1
1.20130467280719 1
0.44102643300194 1
0.418090593224142 1
0.361584570422342 1
0.769799567555977 1
0.298184662069641 1
-0.194305480449359 1
-0.0268948894756249 1
0.0864279188522249 1
0.122758527744997 1
0.36831233135039 1
0.841219747285276 1
0.431602399743357 1
0.78413646260544 1
0.888460611960734 1
0.724729251279851 1
0.507824037717473 1
0.784498419748011 1
0.118955403043385 1
0.66466564763796 1
0.722078119273221 1
0.226529991268728 1
0.357889024723995 1
0.934898252053981 1
0.356566032334426 1
0.599421374157138 1
0.0581323866572202 1
0.903065445087682 1
0.247434003454291 1
0.528747166622422 1
0.194270269622827 1
0.530752416256271 1
0.685130954618 1
0.240707576463905 1
0.691868127932203 1
0.802708982742979 1
0.30790061300093 1
0.158207092975194 1
0.49360530609314 1
0.392165775032721 1
0.926031239928332 1
0.308500616273827 1
0.59024981451915 1
0.309501743122839 1
0.27633242978457 1
0.911405161667035 1
0.86705793799037 1
0.743894526560774 1
0.511393476114631 1
-0.145393827380994 1
0.380520301036064 1
0.52828606416573 1
0.961445433309193 1
1.22725347701112 1
0.757181426019601 1
1.16441984793767 1
0.601741057233249 1
0.229302421132246 1
0.835793862682941 1
0.627990516253533 1
0.864766807152155 1
1.28138215584934 0
0.447435189093209 1
0.915349753092226 1
1.37772429772707 0
0.226429322384956 1
0.113899500571981 1
1.00792506512717 1
0.184120351145056 1
0.741316613091267 1
0.4894427695884 1
-0.26189047039174 0
0.416705271251007 1
0.0989025422729393 1
0.101320237035795 1
1.50096819142058 0
0.615673000299067 1
0.332160913794211 1
0.339222490890614 1
0.619341455364957 1
1.25425762653122 0
0.59507147372577 1
0.378797712786593 1
0.779411316093801 1
0.423347221220102 1
0.577429767761782 1
-0.0464842976362278 1
0.288077559101014 1
-0.137437704547246 1
-0.0966356569160576 0
0.964277643856946 1
0.824204350807466 1
0.230214732517964 1
0.395849657721508 1
1.07715058136549 1
0.710801670766583 1
0.867997167817609 1
0.593525224293356 1
0.161194031808648 1
0.62953725512641 1
0.230448577586803 1
0.12120956042299 1
0.999736069108246 1
0.953394763473448 1
0.0507037834306356 1
0.993021580214595 1
0.63538732621872 1
0.48985025132516 1
0.674133276782058 1
-0.0869712122329282 0
0.161998040017566 1
0.89492437604443 1
0.524395089915026 1
0.833954996605956 1
0.392250249148017 1
0.202281321405446 1
0.514027470367211 1
1.27707640372425 1
-0.227439563936341 1
0.472997083657896 1
0.390534018661393 1
1.01653910757668 1
0.117835197321557 1
0.18083420420077 1
0.664113466468915 1
0.964139216542452 1
0.356530996460403 1
0.425222182560947 1
0.621912944168036 1
0.30421514350829 1
0.23631460611254 1
0.247218008776762 1
0.414123806341015 1
0.724364042173267 1
0.643060552413832 1
0.60658179031179 1
0.662413925914238 1
0.592896499427854 1
0.247125154811484 1
1.30132163349691 0
0.317148036909936 1
0.841127579144135 1
0.736274540151398 1
0.301049127205314 1
0.508339951535344 1
0.643122113417671 1
0.675302444488243 1
0.179816660323225 1
0.0259967500989309 1
1.19588573073346 1
1.01730049463626 1
0.191953131417349 1
0.538916978545527 1
0.884076328660266 1
0.123141532290538 1
0.662562648165653 1
0.819416921911194 1
-0.0779236862329853 1
0.667144310069665 1
0.8651455850685 1
0.702255397494502 1
1.17334494186429 0
0.266394473663282 1
0.0720852992032279 1
0.163340695177762 1
1.40572400497423 1
-0.0523362048381588 1
0.123745264560925 1
0.277965424876846 1
0.942215659772254 1
1.03025420610177 1
0.582068246624638 1
0.675183899790497 1
0.775635966432032 1
0.515563875556665 1
0.432988196649521 1
0.308401804991986 1
0.557304719941799 1
1.0077387471334 1
0.40461459698455 1
0.447336146468093 1
0.559990166078322 1
0.435262659915384 1
0.688170001485527 1
0.677937696634122 1
0.725343944517888 1
0.0572658082977716 1
0.151830672027007 1
0.673328177256249 1
0.284536013923413 1
0.324160411352201 1
0.283733139596728 1
0.352231133747292 1
0.706584815321658 1
0.666520837330077 1
0.283513498508691 1
0.640384714827514 1
0.745345546156621 1
0.609456043098472 1
0.655545274585834 1
0.12923057535716 1
0.322479235050841 1
0.635300834741449 1
0.446319958135411 1
0.584484274663402 1
0.928336732339461 1
0.262748411841323 1
0.677311445499007 1
0.72391356968438 1
0.185791015432842 1
-0.453428900678058 0
0.52839488371476 1
0.460937601778621 1
-0.0521662522647394 0
0.494754687634709 1
0.485763845418295 1
0.961595093628288 1
0.173601063873889 1
1.06372634704903 1
0.424511972561982 1
0.923982553953714 1
0.477103514379046 1
-0.0965635348279382 1
0.412087663529733 1
0.633001157275273 1
0.790268360686986 1
0.20831385339277 1
-0.11107205445011 1
0.620758498986083 1
0.250964890049611 1
0.281749405019175 1
0.0633893329266113 1
0.195840291069197 1
0.740438659022658 1
0.476067247953665 1
0.495177679659227 1
0.49525726712682 1
0.192236534568137 1
0.567550157202852 1
0.520650066158718 1
0.788937869208339 1
0.297464249634067 1
0.90428664570719 1
0.0323673886006804 1
1.38497002777082 1
0.721608494987238 1
0.788622972007264 1
1.04416653753633 1
0.459945851381716 1
-0.205891206757855 1
0.300315723513905 1
0.691994913477622 1
0.904787501770835 1
0.233056648621627 1
0.812103366149077 1
0.403179142615774 1
0.475540413654501 1
0.0591885915346604 1
-0.0895906642054443 1
0.154702145556464 1
0.327251098782681 1
0.363976466897591 1
0.678939933895923 1
0.0408720858941524 1
0.0388579008146398 1
0.471423185486447 1
-0.40682676916642 0
1.20967786028497 1
-0.0462691845837873 1
0.594075319161138 1
0.501713593725255 1
0.699847798141404 1
0.830357077433451 1
0.780331069806532 1
0.98164493878243 1
0.139590335267715 1
0.792178595588106 1
0.551524205329301 1
0.81486133386962 1
0.531872887346017 1
0.587389952701684 1
0.711629945620247 1
0.460808228551087 1
-0.156858113102035 0
0.665724526675822 1
1.09647020960742 1
0.786134833837047 1
0.964945205311422 1
0.902574181366466 1
-0.0788924060194102 0
0.803703987395288 1
0.477607702354921 1
0.938313031926178 1
0.535371837807627 1
0.304652861565853 1
0.934192506670411 1
1.111832128592 1
0.639839766200253 1
0.342396040431957 1
0.694586164535434 1
0.323988544669841 1
-0.0261675762738001 0
0.951014132107765 1
1.28205674104354 0
0.915769702266244 1
-0.0310718779441699 1
0.0881422748622168 1
0.221095401354552 1
0.986522236243088 1
-0.102030826340733 1
1.05956077281244 1
-0.0570040692173043 0
0.203067828240055 1
-0.102459148086824 0
0.166827549092788 1
0.498080033127114 1
1.23729653235638 1
0.0344916172763422 1
0.763763992512328 1
0.801560393727689 1
0.00470859063774926 1
0.64498095504045 1
0.498564481587587 1
0.254856855916539 1
0.407929903351626 1
-0.274392937750925 0
0.0366838659496255 1
1.11464722314375 0
0.737225583782249 1
0.664377133223191 1
0.397833341450116 1
1.12564603612367 1
0.746922613825064 1
0.135314263124293 1
0.406550533775598 1
0.195382298874808 1
0.523770298252475 1
-0.280379992999648 0
0.977814112423806 1
0.421482656110031 1
0.687738177486929 1
0.0883295508729762 1
0.27649302852029 1
0.491037149459558 1
1.563115432299 0
0.749592790743722 1
0.395253868790305 1
-0.0159583504667046 1
0.649252441455473 1
1.46692985468583 0
0.434482577828276 1
0.506683364905174 1
0.609618871482207 1
-0.0780402138676215 1
0.477163281956148 1
0.65576126382049 1
0.152864911606934 1
-0.224755625026148 1
0.621896676154831 1
0.795433041687599 1
0.368619739802955 1
1.30002741897479 0
0.105402056177536 1
0.505939841882774 1
0.913652527688947 1
0.385311212466307 1
0.149647626488402 1
0.0255365597702248 1
1.13182491109328 1
1.37651994969502 0
0.5914422144655 1
0.904685773038703 1
-0.0222365938796221 1
0.58656795045111 1
1.00675392424351 1
0.483529098224656 1
0.319400930265343 1
0.88963105697163 1
0.754121605403594 1
0.225005645312018 1
0.185693006502682 1
0.686696098052768 1
-0.183406621798663 1
0.461691433400897 1
1.49603225493254 0
0.194346105205676 1
0.73160458943306 1
0.147256423193181 1
0.489592888891471 1
1.12015033362211 1
1.01072714718383 1
0.285946161573121 1
0.509718103687759 1
1.03135698165533 0
0.734484455341494 1
-0.204817959338329 1
-0.293920899944325 0
0.645635350521997 1
0.459227189502249 1
1.10154370919556 1
0.893409519862141 1
1.07440821263741 1
0.327717864532081 1
0.32012815702275 1
0.423079026564203 1
0.662513984977394 1
1.07535182085447 0
0.346910513318099 1
0.639211146415097 1
0.357114387646754 1
-0.427692101674727 0
0.146601107808952 1
0.853995259849729 1
0.334631981509096 1
0.579953296510554 1
1.15938537209461 0
0.619321654481953 1
-0.117229921320801 0
0.440269139695348 1
0.430159232442835 1
0.605205805120006 1
0.375143009956243 1
-0.0084625869653492 1
0.192557068780742 0
0.683230381416821 1
0.327953709425729 1
0.780098881622847 1
-0.161054282568515 0
1.07167135775808 1
0.352240236467464 1
0.965493854385598 1
0.339637981353506 1
0.460503871809275 1
1.34523425918063 0
0.175959610910528 1
-0.183792061019482 1
0.556059094727862 1
0.959693926663212 1
-0.000529284019816986 1
0.882763306382413 1
0.190740764477617 1
0.441881503736216 1
0.0434844210829519 1
0.965677783824779 1
0.665670443633417 1
1.00687791679291 1
0.2225271179452 1
0.392482530330774 1
0.326204643128902 1
0.384966081526346 1
0.59557232675771 1
0.26651772498011 1
0.819578071769274 1
0.68020845984291 1
0.238461807671723 1
0.387056222348012 1
0.84915363355522 1
0.9064391001902 1
0.437299292346636 1
0.648942422755973 1
0.316598691667512 1
1.14116804023339 1
0.897262833049537 1
0.108697716173088 1
0.322151203056537 1
0.926612681851543 1
0.121878080248963 1
0.419686449949864 1
0.539818761613413 1
0.581322158078085 1
0.969956038964895 1
0.861741321557136 1
0.532631700351275 1
0.325130863207447 1
1.28911273567393 1
0.742216010078471 1
0.107815523794842 1
0.564841351814288 1
0.690983966314283 1
0.256244705721449 1
0.0673442142323276 1
0.566940639937716 1
1.13163555044434 1
0.768151285006069 1
0.061150477041314 1
0.118307760935493 1
0.762010181679279 1
-0.286145666147688 1
0.338112478200592 1
0.213683823145084 1
0.705590614586915 1
0.463900248051713 1
0.707368479638248 1
0.857747654404059 1
0.872030845645 0
0.768402458676487 1
0.450759991070593 1
0.480535938809731 1
0.321667341961398 1
0.811802190059061 1
0.605772171417712 1
0.836775247883488 1
-0.463168446586748 0
1.08251458474273 1
0.120818470802757 1
0.70712371749826 1
0.485029676324311 1
0.141938704152498 1
0.478136552292018 1
0.743118661087685 1
0.697655281378532 1
0.578900101554342 1
1.29105702812214 0
0.297824228732245 1
-0.363195476732623 1
-0.187014015335053 0
0.458365834488689 1
0.370821667396248 1
1.52935325092458 0
-0.212039795978247 1
0.24916685944279 1
0.305353383140316 1
0.198191779479325 1
0.707654458980368 1
-0.17004245104529 1
-0.310547953835936 0
0.639334376166052 1
-0.018439689925055 1
0.961183689189689 1
0.502959185582294 1
0.412798334439618 1
1.12737847432779 1
0.770609328748279 1
0.713122609469127 1
0.649600790434515 1
-0.195144827679456 0
0.0753250236083752 1
0.682087151317063 1
0.365969517924515 1
0.292536245386121 1
0.55786905654358 1
0.0889604846382741 1
0.244865822448681 1
1.01292696976217 1
0.520895593950877 1
0.527370372649397 1
0.476438858199722 1
-0.10744974400148 1
-0.0746362000617208 0
0.443292620778512 1
0.662844247429504 1
0.507027752457037 1
0.100914763649821 1
0.396722430070407 1
0.841349531350693 1
0.999304611395328 0
0.102811505631804 1
0.209644740441298 1
0.841125276862293 1
0.450883410938213 1
0.772939824435942 1
0.511784035543249 1
0.902589747781205 0
1.54517870101672 0
0.847538632537764 1
-0.0237751862458736 0
0.693977731217572 1
0.417440440119881 1
0.455828831671776 1
0.790954220061659 1
0.609155766673221 1
0.686776434035165 1
0.905523334135109 1
0.143451466233158 1
0.972282915687297 1
0.28874169040517 1
0.575595185317657 1
0.383410293107442 1
1.07465453031597 1
0.47368845490987 1
0.165759113009249 1
0.819423454106452 1
0.277440766251478 1
0.883906244507078 1
0.770925996381446 1
0.673552535971975 1
0.62811415135888 1
0.886798477658747 1
0.695229347883392 1
0.665163879191012 1
0.651618150713882 1
0.609418245754129 1
0.992744728238282 1
0.191692241729101 1
1.51946347243392 0
0.415920231085705 1
1.24595216850624 1
0.0788906438429212 1
0.518150729445473 1
0.137647562957559 1
0.434189571371644 1
0.0908889794300836 1
0.13162559413481 1
-0.0808618098986422 0
0.517836757678098 1
-0.0802007321316142 1
0.659572522649766 1
0.792092287231723 1
0.308609102709433 1
0.611296307721624 1
0.0669254959679826 1
0.750643896972476 1
1.15922049381699 1
-0.260736875631106 0
0.0389560828352834 1
0.541364607456486 1
0.831587430465313 1
-0.0517000703984843 1
0.152039894356751 1
0.651367195241359 1
0.66329682256922 1
-0.292552339538528 0
0.409438401260745 1
1.125999449291 1
0.612090046179146 1
0.245201121128615 1
0.34669178920766 1
0.462594693811597 1
-0.331116729371398 1
0.401924658331587 1
1.31539247643947 0
-0.335727505254755 0
0.440435697410955 1
1.36894944926955 0
0.489780920416046 1
1.37663029616867 0
0.315373585851805 1
0.252918795528289 1
0.991424886918741 1
0.661284657229795 1
1.1356374620888 0
0.722263114011815 1
0.141333876756272 1
-0.237897196243236 1
0.61310397434459 1
0.206497467270677 1
1.11190020520215 0
-0.138459467538481 0
0.539951892897406 1
0.930470415685181 1
0.848695685799602 1
1.07666329633472 1
0.510663851733253 1
0.87055650092759 1
0.745961584947708 1
0.801455583873407 1
0.764990964555922 1
0.29753671177908 1
0.700622409396617 1
0.896724657763927 1
0.424174705993219 1
0.63734432231965 1
0.233997065805123 1
0.994168858125766 0
1.14520995275022 1
0.461044054092572 1
0.597325800265781 1
0.650085443375186 1
0.701146337981646 1
0.465669757901973 1
0.0264577045470276 1
0.134226148257805 1
0.654964111197188 1
0.071346071290034 1
1.03257490472833 1
0.731915192253504 1
0.202008589876985 1
-0.106042395764791 1
0.495544331546906 1
0.06084876067052 1
0.520352757889647 1
0.179471668708762 1
0.0674931839369439 1
1.2021713159589 0
0.617043874976871 1
-0.216522358492088 0
0.612999787766523 1
1.00510832548369 1
0.210657598685941 1
-0.244909358287615 0
0.282039396899351 1
0.227979494839337 1
0.784220725155234 1
0.20582615380501 1
0.219562419009275 1
0.685081475672632 1
1.19701583706767 1
0.573529005468108 1
0.267672888378285 1
0.465985369952317 1
0.720139176648649 1
0.260086536790721 1
0.690897544316692 1
1.56680188514991 0
1.30829666020034 0
0.141243753180391 1
0.802533145968461 1
0.481049984246845 1
1.26798501294566 1
1.08672354750588 1
0.407685617608843 1
0.213371447622484 1
0.199840217043814 1
0.252352516157236 1
0.622125673856483 1
0.822486898979205 1
0.723035813027789 1
0.64484296847125 1
0.14012520218325 1
0.618462618157182 1
0.695920997494616 1
0.50641895103906 1
0.531669429835785 1
-0.218857787186631 1
0.322198675503657 1
0.916142242761199 1
0.166913022458334 1
0.441917329639356 1
0.529643934809306 1
0.381372613198202 1
0.300220355456731 1
0.810117866323994 1
0.756728936894046 1
0.663088778008236 1
0.716019075900587 1
0.969899776249804 1
0.0354268493890832 1
0.41866680726474 1
0.801857333719588 1
0.632725735671704 1
0.603601766221938 1
0.203371052165906 1
0.716063585016229 1
0.63068777453589 1
0.511150740584244 1
-0.238460274099282 1
0.358963850064535 1
0.770417905620764 1
0.754103682249332 1
0.797162100648482 1
0.771459433688454 1
0.0950047564927116 1
0.307044697597401 1
0.188886250869937 1
0.21751827231639 1
0.424124528325247 1
0.395243742046195 1
0.96781065592022 1
0.455081284412341 1
0.837640918818721 1
0.912530496377831 1
0.317229122186325 1
0.515562534738915 1
0.374049296349235 1
0.932077353708515 1
0.438041622574679 1
0.210043646149129 1
0.701828024686935 1
-0.0134532675443979 1
0.728279386706197 1
0.601976613733453 1
0.470596693189383 1
0.0403878516918026 1
-0.139120007039698 0
0.610176904694559 1
1.37859007715945 0
-0.0816043905633744 0
0.23782335287418 1
0.469024868746372 1
0.449955816667751 1
-0.180558335860314 0
0.664184844537591 1
0.861750741172518 1
0.455350895674628 1
0.195519721176414 1
0.637433080544689 1
0.45447412799494 1
1.11310446997678 1
0.591194564404381 1
0.513187439092297 1
1.36690083171434 0
0.516221184958162 1
0.863350220288735 1
0.432423532320019 1
0.494221180412127 1
0.27083437921469 1
1.01601034972134 0
0.583976068530474 1
0.803417490456157 1
0.397954589838318 1
0.00815247491385275 1
0.908788231727405 1
0.516367624994122 1
0.313610161726384 1
0.409831729839727 1
0.473495920094931 1
0.747800875895173 1
0.249938442258035 1
0.146982868185942 1
0.341551556939904 1
-0.308897710832085 0
0.567850203132703 1
0.470692112126966 1
0.36738182854922 1
-0.023894182633102 1
0.29458736007731 1
0.408096625470443 1
1.05041393577835 0
0.974036440461671 1
-0.0397029244657078 1
0.991166263700189 1
1.37905193710692 0
0.0483916452588309 1
0.213557278681689 1
-0.455981332541252 0
0.336460336972406 1
0.666363958482435 1
0.121192470896047 1
0.545892797804705 1
0.38041280029441 1
0.786065373784621 1
0.841645937416385 1
1.20006783360971 1
1.06987603365107 1
0.875852792359944 1
0.3617582357936 1
0.709817413367213 1
0.720216822042193 1
-0.372190263282011 0
1.04346058071034 1
0.603679079403701 1
0.622741428311372 1
-0.0229050776720395 1
0.0137456403341677 1
-0.698697480150377 0
0.68259473160606 1
0.089732850349841 0
0.260573058544301 1
0.131609223566001 1
0.597736560059809 1
0.481627899047407 1
0.939466666181663 1
0.469246339867174 1
0.73225134485819 1
0.777054268965047 1
-0.140511629505701 0
0.510865530200367 1
0.367363331021792 1
0.432622227740471 1
1.45241654069825 0
0.570962184562073 1
0.110146340496123 1
1.16770132554709 1
0.177370912185904 1
0.886793736151396 1
0.861551930906994 1
0.612233140429189 1
0.781525156595354 1
1.26802038755229 0
0.98118400095859 1
0.526313346074766 1
0.804041195402993 1
0.188585189558837 1
0.680908575720068 1
0.598287861664556 1
0.822999137732221 1
0.572605079854762 1
0.403295492443491 1
-0.01505567317563 1
0.782192626367884 1
0.125016016386209 1
0.334108161972191 1
0.322451985403199 1
0.179125861172593 1
0.205939484680328 1
0.32982123797882 1
0.263945171953561 1
0.10582425552073 1
0.198900498427098 1
0.062516716693176 1
0.117158907216911 1
0.549842689109605 1
0.95931788497778 1
0.89496309604035 1
0.0671141778050853 1
0.499604468570079 1
0.5026660248494 1
0.456891363023278 1
0.613016734910299 1
0.775850927804506 1
0.0174717251096154 1
0.947403901910533 1
1.27626666296983 1
0.417366579776921 1
0.355408613090109 1
0.26986614026644 1
0.0284867322726296 1
0.650251998693123 1
0.982084775638484 1
-0.421365169911532 0
0.621126695234715 1
0.105697107392332 1
0.840911003649499 1
0.227268532663556 1
0.27178378126883 1
0.849552900090263 1
0.848423286077677 1
0.777765345924747 1
0.619828795662859 1
-0.0929820430506008 0
0.829179403158308 1
-0.0942588718637558 1
0.190897714944404 1
0.484780581254601 1
-0.523198667379181 0
0.777555138847816 1
1.00353797171751 1
0.602415093412117 1
0.850274413336823 1
0.233392974150705 1
0.671297365023364 1
-0.167101229791347 1
0.0464810920874426 1
0.785519170749997 1
0.675277385316092 1
0.251819007387622 1
0.728503285018459 1
-0.103970419940025 1
0.678244626176333 1
0.328630594165673 1
0.346673477365441 1
0.399921818025666 1
0.56334157108591 1
0.510200715415916 1
0.753900384454298 1
0.725596190316931 1
0.863636117184454 1
0.777796703863175 1
0.0368081204130291 1
0.950231438761658 1
0.976363366295369 1
0.223022950691553 1
0.500374920454215 1
0.636299190791464 1
0.772857206550208 1
0.251343528626686 1
0.534249371079316 1
1.00522765265258 1
-0.149519776863381 1
0.00343390375127868 1
0.531320894836916 1
0.647134946484882 1
1.52268240204338 0
0.545946520275148 1
1.22008700256441 1
0.76351438048435 1
0.654497702698961 1
0.462554190861563 1
0.966480389343171 1
0.381500141957386 1
0.987049383375449 1
0.686617273510928 1
1.21061576421207 1
0.679355205163785 1
0.478061096491153 1
0.907046460012845 1
0.899026202905507 1
0.55914610531376 1
0.334060842087508 1
0.881028633148264 1
1.253336888925 1
1.02567046252976 1
0.140637828346712 1
-0.182614070911313 1
0.0788886849556172 1
1.03966464257902 1
0.345117750655121 1
0.358492352552506 1
0.63546490350301 1
0.740455168198194 1
0.3022269590242 1
0.274665771320009 1
0.0272722574483906 1
0.493809026759082 1
0.322419033088123 1
0.631706835938385 1
0.968011838629359 1
0.289229499913083 1
0.505403480716536 1
0.520008525733784 1
1.14887334104014 0
-0.120930994926776 1
1.12877379058295 1
-0.13007020829464 1
1.1056483931039 1
0.129614984351265 1
1.09469708531242 0
0.279871078083069 1
-0.406790508312699 0
-0.115327943106317 0
0.851971215712885 1
0.406931614312821 1
0.622265460132075 1
1.49900991966542 0
0.791561137011208 1
0.790652024665011 1
0.928478809038996 1
0.215966576717698 1
0.87685042340438 1
0.44087500218002 1
0.590132575694572 1
0.681676296802245 1
0.437601182644283 1
1.53817906556784 0
0.294582566923149 1
-0.375616773643714 0
0.531311101963836 1
0.350123688183833 1
-0.0111387129733171 1
0.0638868469618889 1
0.483126451454141 1
0.0540262894574757 1
0.243295465154198 1
-0.227971396939155 0
0.163932768215298 1
0.602272789449337 1
0.597266827751511 1
0.732530378759729 1
1.03910237256555 1
0.410577244077662 1
0.213355417803955 1
1.60847903912818 0
0.708444147513304 1
-0.152625962743131 0
0.377213174580525 1
0.00836044367514092 1
0.506921065082028 1
0.324234885684657 1
0.387753121344768 1
1.22284912073063 0
0.873905986488198 1
0.784238111782997 1
0.660248644571361 1
0.0889023086877737 1
0.624778664257328 1
0.376297198650888 1
0.501558283930969 1
0.375101631899165 1
0.14689959165032 1
-0.700441920645715 0
0.491079433109001 1
0.713674884698842 1
-0.193958297570183 0
0.229449727246625 1
0.43132438902572 1
0.457779571672769 1
0.289718332312548 1
-0.074358028708 1
0.667015001853137 1
0.52598456510908 1
-0.0845305716946663 1
-0.0213209210553982 1
0.605049681171512 1
0.655966116753472 1
1.14016704362734 1
-0.0365899627124585 0
1.05752087778997 1
1.04461607705642 1
0.970850480270119 1
0.148080479928601 1
0.213801371651626 1
0.270096271908807 1
0.330730970915227 1
0.235561942773282 1
0.78348265029554 1
0.542040805143319 1
0.508087315925531 1
0.531102537643238 1
0.474648795450356 1
-0.169172259760679 0
-0.420438937030226 1
-0.213461038706982 1
0.275065547690155 1
0.0527590195838942 1
0.410884943940426 1
1.3040497040745 1
0.304204048878219 1
0.254312604239545 1
0.117201130352976 1
0.497684412420979 1
1.73777984669333 0
0.651486663932592 1
0.30162080420049 1
0.648562222342419 1
0.176959585456578 1
1.05949344205677 1
0.58481572032167 1
0.489601881319327 1
0.700931347844375 1
0.642735486437644 1
0.337830227782428 1
0.249532877718189 1
0.649095465158246 1
1.08825623335931 0
0.248939937108616 1
0.658882924862361 1
0.0485784151595891 1
0.822785819620121 1
0.591397736790321 1
0.716638229529034 1
0.661402104466309 1
-0.0235114180096221 1
0.353105147755639 1
0.404183361931518 1
0.17320331046134 1
0.063746919909938 1
0.286427803380757 1
-0.0528302780170099 1
1.29055359534946 0
0.617199684268747 1
0.838363878806016 1
0.604627080301363 1
0.764844686741321 1
-0.299500077126252 0
0.223817882617564 1
0.844579763920791 1
0.558334018202317 1
0.946916542665866 0
0.822874096835128 1
0.344167209199202 1
0.363040623878596 1
-0.465898555372846 0
-0.281851044670948 0
0.791560247188498 1
0.223347937692708 1
0.662943944482977 1
0.254597092027526 1
0.328335811425626 1
0.411063176151061 1
-0.61922554143879 0
0.0687616273733544 1
0.718366367794373 1
0.315212804515704 1
0.3698970572704 1
0.575821347805879 1
0.6966619545137 1
0.315698300370009 1
0.075453092095344 1
1.38746629340659 0
1.03467881685138 1
0.372154289537619 1
0.356526229506124 1
0.470253617235679 1
0.213343360692063 1
0.512458531662439 1
0.528785332737159 1
0.788199328910159 1
0.818176422628816 1
0.394549487623762 1
1.08100240371017 1
0.327922481612188 1
-0.00403713393192847 1
0.0716965504617071 1
0.278746386829989 1
0.0675452405551356 1
0.87792255778405 1
0.662081509089718 1
0.743995627020277 1
0.295420218871333 1
0.806416845174018 1
1.28190103867037 1
-0.157354676801291 0
0.742141235893414 1
0.782290673212558 1
0.251006275673183 1
0.1614047798763 1
1.11981909043321 1
1.02027850848521 1
-0.260561874110898 1
0.249865110645712 1
0.512348596439786 1
0.205066381693766 1
0.0625463068091783 1
-0.625744123331893 0
1.026890787736 0
1.0764356863395 1
-0.452818118061029 0
0.652359736702776 1
0.100487837931711 1
0.631243138134002 1
-0.521461017780194 0
0.673810584812589 1
0.842706254020479 1
0.671586970193156 1
0.12033356242387 1
-0.075023421095377 1
0.805838743007398 1
-0.234893085358348 0
0.69775621190414 1
0.668621512669409 1
0.190476464422653 1
0.844521954627066 1
-0.323658155346569 1
0.149964555266477 1
0.210124545651987 1
0.422119129747263 1
0.505419772138695 1
0.642035528979184 1
-0.230815445532939 1
0.0117238467571624 0
0.550843959866297 1
0.549330311934982 1
1.02762917068101 0
0.520848912116217 1
0.66199662520118 1
0.210715902282266 1
0.786033749761648 1
0.470613323068512 1
0.0831825108543011 1
0.534615977755676 1
1.2632918429131 0
0.815252768477542 1
0.151249103648536 1
0.419694880987519 1
-0.118330199613177 1
0.602156234557345 1
0.486681249401965 1
1.15246483123067 0
0.575872759364725 1
0.166343139259004 1
0.572020020163015 1
1.34565801807641 0
0.656756764025888 1
0.817825144041715 1
0.154567745470945 1
0.265349811359356 1
0.41182795221885 1
-0.165387056771867 1
-0.486837361219353 0
-0.163347953624084 1
0.58484171488075 1
0.205249239696243 1
0.154007724794813 1
0.830268258355832 1
1.29997610705419 1
0.529342273091931 1
0.382992304500907 1
0.638147182510693 1
0.696963035059019 1
0.00230750477574027 0
0.162935807929419 1
-0.189017471511237 0
1.0240284630233 0
0.274653143372556 1
-0.0198104925479966 1
0.0650768465049254 1
0.937987374892549 1
1.0053300044717 1
0.423407764828357 1
1.07603627150578 1
0.480305252173854 1
0.917547664726567 1
1.01027696839476 1
0.65939795047607 1
0.140704529817521 1
0.256745268809573 1
1.43096521788235 0
0.190589109090668 1
0.0968020890598876 1
0.595999126651351 1
0.795556649590194 1
0.249588754757172 1
1.34075029050003 0
0.314033295430526 1
0.948467549090955 1
0.645008032230768 1
0.0774027223478722 1
0.127680812812904 1
0.849548938051777 1
0.251012706210265 1
0.108304560854421 1
0.867959321222881 1
0.520596274326125 1
0.590240894159854 1
0.402942606037103 1
0.327469841554546 1
0.227923307889178 1
0.473345677115149 1
1.61946394033458 0
0.494329202007662 1
1.01394883858771 1
0.216512166445424 1
-0.219946274831257 1
0.587236345224827 1
-0.328175855408856 0
0.71548581284088 1
0.555858213324901 1
0.140071021334719 1
0.671307829762044 1
0.295697429099887 1
0.0559034713851456 1
0.383158203691975 1
0.20840394721132 1
0.926456052792635 1
0.694716011620268 1
0.043094189835415 1
0.753009588132033 1
-0.299948818956492 0
0.654925813516343 1
0.573081657177524 1
0.112917739774605 1
-0.258150646844843 1
0.424779549043328 1
0.103664683638324 1
0.912804850130056 1
0.23595304662126 1
0.369666202025826 1
0.215220316772754 1
1.03236394743723 1
0.777515467908317 1
-0.0191393171842936 0
0.677613182914499 1
0.432723146462063 1
0.498722675886976 1
1.18291344262888 0
0.183902481543677 1
0.781373910852745 1
0.903258936587944 1
0.30811890479474 1
1.08635910866201 1
1.02405733427639 1
1.00119068683286 1
0.835274462971295 1
0.147570102072503 1
-0.359892140574872 1
0.408109720306276 1
0.680626836119869 1
0.978531096750314 0
0.264347613146103 1
0.617282348216777 1
0.384305457563354 1
0.876470715493368 1
1.06651310915224 1
0.211584229054802 1
0.582834842390387 1
0.617681193222997 1
0.714909186488641 1
0.445251958437064 1
0.579549034441875 1
0.337411321343888 1
1.14580853914453 1
0.464386418129085 1
0.799691306505549 1
0.706667745668078 1
0.495361087341905 1
0.774112993464262 1
0.538901706194782 1
0.407350102847758 1
1.07324699461574 1
0.0614656632260121 1
0.00113887784899627 1
0.254490487623364 1
-0.67329460011523 0
0.779583292589871 1
0.337383021216143 1
-0.192881046549909 1
0.438452576496338 1
0.790422845620851 1
0.612985294095586 1
0.534261201549408 1
1.08701248586929 1
0.516539991982592 1
0.886161790809866 1
1.11342006239478 1
0.414381364237566 1
0.506270878044308 1
0.457135581148418 1
0.517925703465498 1
1.17489239789694 0
0.751196691405809 1
-0.1668645857764 1
0.616246371646474 1
0.386667080803423 1
0.119811750258059 1
-0.1739792652089 1
0.512084349231357 1
1.15930978110845 0
0.859906150026475 1
0.575025453388654 1
0.19648778809686 1
0.53446297451014 1
-0.236695569508732 0
1.01133775204777 1
0.507636061953038 1
0.998903900468042 1
0.876131483748833 1
-0.286347897985186 0
0.0822775855216463 1
0.100173063635732 1
0.389416955475822 1
0.64980561342679 1
0.883955650514823 1
-0.0942621895158322 1
0.413026823932354 1
0.537968536253809 1
0.396291645275247 1
0.445615870186958 1
0.474295785317937 1
0.20426563351956 1
-0.341963011155731 0
0.515573216801407 1
0.3224982271643 1
-0.0427921855904114 1
0.415577282485993 1
0.173473286213846 1
0.224601820759812 1
1.18422728005183 1
0.6089378963603 1
-0.121506233258016 0
0.427671978430648 1
0.870802071335251 1
-0.394535888627857 1
0.50417037974101 1
1.41814701679577 0
0.617850915165716 1
0.0352213341178132 1
-0.116329564145935 1
0.361637778465139 1
0.738748045993612 1
0.562715808048452 1
0.884634117449524 1
0.656095629723172 1
0.400586522850675 1
0.454378438770403 1
1.04186290690297 0
0.786331547766907 1
0.431420923224561 1
0.246342527594917 1
1.00757272063923 1
0.854819332599777 1
0.760148140168634 1
0.613797187986947 1
-0.48458049026888 0
0.00118945220032236 1
0.951565655028095 1
0.890272494016136 1
0.435029489411707 1
0.474392131221795 1
0.349324058391226 1
0.20341293262877 1
0.499302063181822 1
0.504479020685245 1
0.39236810851939 1
0.623781041451089 1
-0.0884384307807878 1
0.337249602611567 1
0.529346019784477 1
0.892756631009307 1
1.0907459525587 1
0.323743745668868 1
0.637147303370034 1
0.736941924650296 1
1.34038876489232 0
-0.0275097106483366 1
0.202883139733062 1
0.0862201293288493 1
0.57585698600851 1
0.200355490120943 1
-0.0262780146303618 1
0.429845787066 1
0.399454509996578 1
0.0437693167939282 1
0.830473499541341 1
0.211158596594507 1
0.118702439165242 1
0.25856083815697 1
0.743116712376418 1
-0.175484871472785 0
0.368505451881875 1
0.236727209057735 1
0.526964987679528 1
0.529054652701865 1
1.16758365063638 1
0.875452270871061 1
0.14293701874271 1
0.90945292709128 1
0.34578698862977 1
0.469943859214236 1
0.164968812129652 1
1.13000531081512 1
0.96861250227488 1
0.884022459495833 1
0.296020132294899 1
0.655527181092599 1
0.429969496946267 1
0.275645676928439 1
1.10861245812639 0
0.365746477370101 1
0.399493434082392 1
1.299392357099 0
0.276526683418548 1
0.557523796135969 1
0.512768641756875 1
0.925747883532834 1
0.795590422457641 1
0.417018918407472 1
0.861421608538602 1
0.292232978623544 1
0.812884585033522 1
0.424445527008916 1
0.835205158526704 1
0.776370820168225 1
0.793495878839183 1
0.956616062455578 0
0.00677334056418132 1
0.490625637707039 1
0.464686305144871 1
0.275788865326793 1
1.0425311997163 1
0.550067827078764 1
0.331003595557572 1
0.376420049135643 1
0.845722151571046 1
0.583428113331805 1
0.568681515355493 1
0.680292274235832 1
0.937454330282455 1
0.722599202309159 1
-0.106933506243219 1
0.474466612539009 1
0.587308436721995 1
0.123758881532956 1
0.278419443890887 1
0.046379445849358 1
0.040466183280836 1
0.387860129949782 1
-0.139160087277254 1
1.01312840783306 1
0.534448972132802 1
0.035539490598573 0
0.485321886713082 1
0.501048770191106 1
0.113703747639598 1
0.761297700275068 1
0.337873000831662 1
0.89287373229757 1
-0.664161195701902 0
-0.402587211012136 0
0.812329729087255 1
1.046674924825 1
-0.0647596693807777 1
0.671806609406274 1
0.0149106453552414 1
0.367126361733265 1
0.408351544913024 1
0.329159951645693 1
0.587826142070472 1
0.656401172275696 1
0.300319316797557 1
0.0941204538663196 1
-0.271844234254118 0
0.554909813549653 1
0.925583438768588 1
-0.11588335782296 1
0.781053364185427 1
0.0256976124686655 1
0.231563199030772 1
0.341686598676605 1
1.02856774958392 1
-0.30747637149128 0
0.74018224142264 1
0.237626280226394 1
0.310412140866843 1
-0.120074503288822 0
0.350714174978093 1
0.278717444785474 1
1.67838897105671 0
0.639672467290866 1
0.571775942476138 1
0.182643412603094 1
0.350073936867768 1
0.344078460851752 1
0.279266468773932 1
0.526707750293851 1
0.0437417454181313 1
-0.147137636811368 1
0.499503046799071 1
-0.108530352204079 0
1.34176039282989 0
0.141556509636765 1
1.01635396759971 1
0.459652279443486 1
0.658196765634489 1
-0.488905522017051 0
0.379239950238667 1
0.797994175535121 1
0.117269875008511 1
0.154948615690881 1
0.510701023728123 1
0.16474625549931 1
-0.134500954213402 1
0.0448008953944689 1
-0.216144248739295 1
0.94567567924257 1
0.133938824587537 1
0.328284043986388 1
0.0618192310335366 1
-0.0243372009586351 1
0.442679180558604 1
0.171201971044407 1
0.848917044348449 1
0.647643842714242 1
0.584138830511705 1
0.864575260844868 1
0.010752686479718 1
0.474048615709327 1
0.596059713379331 1
1.27911277872383 0
1.00629120127049 1
-0.299548464535261 0
0.379849520218654 1
0.760843234691484 1
0.544605434107344 1
0.358892176571661 1
0.988002336523992 1
0.632207676020121 1
1.03806595306196 0
-0.000430666701305829 1
0.0220881294812843 0
0.837989156493131 1
0.605974109319104 1
0.407586989471584 1
0.544317892781789 1
1.10757286834218 1
0.77862784075048 1
0.682218049735047 1
0.0512852889386252 1
0.758265837772778 1
-0.00427413445638247 0
0.561109388255586 1
0.513740228574431 1
0.747923121968456 1
1.35248488782053 0
0.534488238341959 1
0.849370876285464 1
1.00052028101861 1
0.89738647596309 1
0.517876917303953 1
0.449741607349343 1
1.38821571189996 0
0.999247529007243 1
0.0698461019082404 1
1.19369543306322 1
1.11926551746981 1
0.767937072072283 1
-0.440675110006134 0
-0.118774967359402 1
0.671395375458633 1
0.38337910302388 1
0.829302984775204 1
0.546098007040732 1
1.15173533912975 1
0.328063961460388 1
0.874852378226365 1
0.8710339109424 1
0.226163673912048 1
0.419534104160313 1
-0.181571263297941 1
0.932225099047391 1
0.795672964556008 1
0.608342880425015 1
0.510964349678283 1
0.589948570375644 1
0.203817087573737 1
-0.0327849640860616 1
0.117135032399673 1
0.929288960067875 1
1.01234368202017 1
0.211531204412714 1
0.930578000649656 1
1.33545081892915 0
1.14537234195115 1
0.413101519316218 1
0.101406830085883 1
0.424186885862754 1
0.132408691519606 1
-0.061641419258685 1
0.751057094302925 1
0.301398954645092 1
0.635198493128708 1
0.285912434423033 1
0.582176800553425 1
0.798586071412113 1
0.37151448756003 1
0.537671970879664 1
0.578248003824558 1
1.02561344788522 1
0.425848797666543 1
0.55612541437377 1
0.187231446994039 1
0.291066888989716 1
0.893789141636012 1
0.184805957855994 1
0.732073653340291 1
0.118257346833234 1
0.124942716888081 1
0.830967575605455 1
0.231427331078408 1
0.712084442230456 1
0.190863061713769 1
1.36529616240337 1
0.466944533884295 1
0.379875245575072 1
0.899041754141549 1
0.493087793636674 1
0.88599560362133 1
0.394917684436421 1
1.00396102470165 1
0.919730739797194 1
0.360026088368153 1
0.210596669874385 1
0.32317343346005 1
0.402040357696576 1
0.236133662141674 1
0.751074029408912 1
0.0388399820120536 1
0.640617913349503 1
0.709842860492585 1
0.602294547864214 1
0.414592188495887 1
0.912387201175329 1
0.602786415109409 1
0.441621146244273 1
0.39768776380871 1
-0.28162345233417 0
0.20702764551106 1
0.445022195406517 1
0.407131729955035 1
0.902983799417269 1
0.536047445878786 1
0.528766236056226 1
0.726931658028864 1
0.0687224142787454 1
0.447368385407607 1
0.244795414195191 1
-0.113212961254319 1
0.776368418845349 1
1.50803956688146 0
0.18016631412329 1
0.733817252299992 1
-0.182840960484582 0
0.708574632682571 1
0.56818450842417 1
-0.0113344018947078 1
-0.109356121948242 1
0.784037916154188 1
0.344069867472552 1
1.0876241578588 1
0.693977308343133 1
0.838452978616549 1
0.080522939313972 1
0.318841611224564 1
0.637035606057167 1
-0.16239301525729 0
0.733912127105547 1
0.0120795654662464 1
0.688913288915009 1
0.552770964375175 1
0.299321577394244 1
0.767133301491391 1
0.830478787121417 1
0.169648056418947 1
0.478434662936563 1
0.587401444142943 1
0.85295484118208 1
0.798304976466905 1
0.81181056777954 1
0.0984697625723547 1
1.13772710849305 1
0.305992862181018 1
0.15688993579253 1
0.943592597399686 1
0.249116154062208 1
0.528323414645423 1
0.410240281225823 1
0.706263896723807 1
0.703973444428927 1
0.993074161940358 1
0.291715419755946 1
0.408282492216223 1
0.05700207240187 1
0.374011044671807 1
0.673362276783869 1
0.88822578000215 1
1.11306192929579 1
0.47327847394432 1
0.285863822412771 1
0.290840860770798 1
0.683091042737473 1
0.702113174786024 1
-0.409431503929697 0
0.779849967200194 1
0.569143700381978 1
0.693848210017041 1
0.265308630224583 1
-0.0517358496876116 1
-0.187041877102068 0
0.589078883207937 1
-0.0257963381759343 1
1.17972558286442 0
0.197753937858041 1
0.194648791884369 1
0.313043963231253 1
0.0874356270446454 1
-0.252550270496933 0
0.101013447124477 1
0.155977954502177 1
-0.147845415063797 0
-0.0938366311323888 1
-0.0383585142442585 1
0.973198851897391 1
1.17987763360542 1
0.39971592638519 1
0.246208925823521 1
0.395721901946472 1
0.414402728218182 1
0.38483262848614 1
0.532158171429535 1
1.36522404432696 0
0.202112836561246 1
0.743284140586534 1
0.581151087519714 1
0.151203887546987 1
0.031064322971297 1
1.01186027049017 0
0.712046083706002 1
0.661391931527143 1
0.328276477740124 1
0.822782818342626 1
0.552408113322683 1
0.797785314577227 1
0.451199252074151 1
0.995300094509383 1
0.829710741741057 1
-0.282846923791173 0
0.19887111691829 1
1.05350190420102 0
0.745672993497787 1
0.545556509095034 1
0.774514656809223 1
0.220618312676242 1
0.190388173878786 1
0.406932601294867 1
1.22007053681958 1
-0.14220771002548 0
0.41784712993944 1
-0.0584805742323277 1
0.398380402946545 1
0.707554049514787 1
0.770083507584909 1
0.935162860898989 1
0.628647648279389 1
0.308032843306591 1
0.094673366060317 1
0.511466912107283 1
0.339123696844563 1
0.756887877646721 1
0.30046449146161 1
0.760965781857544 1
0.599918202728892 1
0.646307792148549 1
0.236750306168635 1
0.197347581772954 1
0.677359157790431 1
0.911860752030195 1
0.0792091738161283 0
0.301517618318726 1
0.674500502348869 1
-0.228979953465708 0
0.255674380446647 1
0.314104180043354 1
0.790418796784361 1
0.34125305302402 1
0.749079349311133 1
0.732009410830051 1
0.0649431953697442 1
-0.20059013629012 0
0.431378912897477 1
0.708763770613282 1
0.445776410659309 1
0.14454402370276 1
0.838316563315638 1
0.792892541491211 1
0.808582006027674 1
0.87498946437159 1
1.02184606665939 1
0.35607247676051 1
0.750490860566045 1
0.43021557926826 1
0.627127722194987 1
0.832192594822001 1
0.918133767246848 1
1.28001458421881 0
0.890269790480786 1
0.803594619320348 1
0.202368007031096 1
-0.031940672026975 1
0.456255308560748 1
0.293326219514059 1
1.02882744137609 0
0.974093900344665 1
0.821700006713352 1
-0.536197039757775 0
0.209320610119836 1
0.674350672431561 1
0.617668154501275 1
0.297095082535831 1
0.423518401542827 1
1.15057109446625 0
0.122972202883843 1
0.260463939933074 1
-0.1793778488929 1
0.64505254469856 1
1.03144880832778 1
-0.00644063001290819 1
0.105385864201759 1
0.725427795508265 1
0.489164955582004 1
0.547535495310591 1
0.608940096509996 1
0.804390708351051 1
0.710655349719371 1
-0.0419331244423072 1
-0.311424961768153 1
0.613744865987203 1
0.57852307667667 1
0.343311211412979 1
0.970312787429081 1
0.498132137128164 1
0.147210885914136 1
0.363212215727645 1
0.0975268135227061 1
0.577358443235047 1
0.347581091865918 1
1.08638626880175 1
1.01117492972491 1
0.550906293150718 1
0.416338327653914 1
-0.424465263869269 0
0.403793795871701 1
-0.0737769398535631 1
0.687852583852203 1
0.618050310149756 1
0.745285642783238 1
0.764417831759325 1
0.217899191510922 1
0.218814774529303 1
0.921696315862745 1
0.418933766412978 1
0.420082359123959 1
0.0817403769839614 1
0.297542321043276 1
0.474382481219429 1
1.02760643221939 1
0.236585546211851 1
0.355210901799096 1
0.634726789383159 1
0.452036048678814 1
0.402052424369182 1
0.281720983473759 1
0.51709649025056 1
0.781676061990066 1
1.24783510771548 1
1.03115670033087 1
0.409256059375558 1
-0.423182791764032 0
0.949234957801396 1
0.432058233382604 1
0.725402947145312 1
0.280983735102818 1
0.14686383953951 1
0.495409041621729 1
0.530140125132787 1
1.61354784658624 0
0.188336359884619 1
0.505305824861815 1
-0.418894799208874 1
0.329726271716511 1
0.289312555394221 1
0.756214536899759 1
1.2650894263049 1
0.28849286690572 1
0.242831583624802 1
1.59974603266085 0
0.969790410900634 1
0.673080879841477 1
1.10181111120623 0
0.558101192066439 1
0.574600727509361 1
0.854419422601638 1
0.489603667492451 1
-0.542413716188009 0
0.122571900844961 1
0.618433576218845 1
0.667344451891902 1
0.904171649380052 1
0.338511877239391 1
-0.111152131448752 0
0.90362312275478 1
0.889875178924506 1
0.348832428432259 1
0.173565349990634 1
0.62532286614351 1
0.765542855088333 1
0.00278715102085536 1
0.472627376510038 1
0.81443596322622 1
0.36166076055518 1
0.283395167213805 1
0.28148752279223 1
0.88239416465571 1
0.298680346086413 1
0.996284209930513 1
1.13521315270295 1
0.399101757279956 1
0.601379204533043 1
0.778442678546328 1
0.477185035831641 1
0.552420409923938 1
0.737269040831979 1
0.939856622771698 0
0.170218920194054 1
0.372942788467241 1
-0.629912611629191 0
0.342934470092713 1
0.265736215040633 1
0.445617201576061 1
0.532944310016873 1
0.197989269551059 1
0.174953782979843 1
0.182923450454236 1
0.752906791696055 1
0.515964892010986 1
0.847198511065354 1
-0.299447065012419 0
0.481044670816126 1
-0.0149205520977097 1
0.236497324781164 1
1.22417872092495 1
-0.0910880619571262 0
0.765434012175604 1
0.585419719084043 1
1.12057384774299 1
1.53735598369707 1
0.868675205300577 1
0.73654362779795 1
0.743346840912988 1
0.471641380056794 1
0.119270959023755 1
1.05229561963567 1
0.550760701005565 1
0.591783124131723 1
-0.114378310281364 0
0.646307035737653 1
0.318228927375694 1
0.586170914688129 1
0.385507294699758 1
0.55226555718791 1
0.799697685416496 1
-0.0438196432591927 1
-0.0819990088063418 1
0.898422701414635 1
0.431012434184481 1
0.454442487804554 1
0.554464489576932 1
0.387500141780946 1
0.382424170876198 1
0.485122502892316 1
0.45610843252365 1
0.902000402768022 1
0.376907407812408 1
0.319569221783383 1
0.606915002347997 1
0.256106239091303 1
0.250055123885579 1
0.421540858341712 1
0.728302960475901 1
0.621730521426111 1
0.628377815334472 1
0.767352401207489 1
0.186350299749692 1
1.37800954590914 0
0.050955237269382 1
0.214486713936829 1
0.978925878138759 1
0.147756132271112 1
1.08579566154699 0
-0.30561222138665 0
0.86481291155881 1
0.39566981571627 1
0.589844636855778 1
0.570028537243111 1
0.675594734506306 1
0.775629640374073 1
0.0415966034135752 1
1.27618875684438 1
0.874919329481033 1
-0.473056887653919 0
0.229736092082208 1
0.621322577003786 1
0.468361743045504 1
-0.268452093226399 0
0.235957246291462 1
0.544692927341056 1
0.938939348956304 1
0.351782797826774 1
-0.628629357488683 0
-0.232545229866019 0
0.0117120996972152 1
0.740398812364963 1
0.717355019504214 1
0.0773055784441818 1
0.265792493441449 1
0.438964924330758 1
0.449149753602921 1
0.276681728666425 1
0.501687539118913 1
0.200545454371836 1
0.951718575562585 1
0.929582901605721 1
0.827612596805 1
0.504249227743435 1
0.293231330193066 1
0.119273990205746 1
0.810697849170165 1
0.585612864601625 1
-0.0559393879533251 1
0.382402142668299 1
0.534550871679574 1
0.769718872994492 1
0.376819362668631 1
0.375023427335723 1
0.297306388443686 1
0.62116160139337 1
0.443136852288186 1
0.402307239166902 1
0.87002913407987 1
0.223589372799205 1
0.302709529597121 1
0.586004576205265 1
-0.151733264950666 1
0.48842527519132 1
0.439017835824023 1
0.919274480162119 1
0.155119666838734 1
0.560573572958551 1
0.455890854467347 1
0.879201496296386 1
1.20940757389522 0
1.12088516860649 0
0.490556768482025 1
1.09216076096229 0
0.70758790427514 1
0.598477858686808 1
-0.0347936668885395 1
0.0428325758695278 1
0.425905161088495 1
0.96996733829836 1
0.5743081059674 1
1.21189127267803 0
-0.21760407406539 0
0.0909673317917724 1
0.790448797694035 1
0.71896528900806 1
0.680937828290521 1
0.532510385707979 1
0.827838155071394 1
-0.118529212982044 1
0.853436540259251 1
0.629582438524806 1
0.173361389996953 1
0.323060032093125 1
0.940990911123633 0
0.0540317542137453 1
0.992690083589799 1
0.102003067598481 1
0.79880881779582 1
0.941383813641469 1
0.466415376692801 1
-0.277140931864059 0
0.718158286143581 1
0.704222099738693 1
0.813247362757399 1
0.735335944036412 1
0.704909262605121 1
0.970676730551127 1
-0.057379454613015 1
0.167300003063274 1
0.0164697224196361 1
0.339189491538497 1
0.0559233264996481 1
0.427188394066933 1
1.14851284494214 1
0.113657250064981 1
0.740678860142525 1
0.554311260880382 1
0.46546348903945 1
0.285239256231225 1
0.910273062892381 1
0.447983580385739 1
0.378743888067312 1
0.317590368405014 1
0.359510234488804 1
1.110548508805 1
0.9181623441633 1
0.218204812078195 1
0.327028303073036 1
-0.00433993880297143 0
0.440307455030682 1
-0.0839825821333987 1
1.09038755894629 1
1.31672213230313 0
0.991260743060908 1
0.525503322076115 1
0.792944419625148 1
0.620854806285428 1
1.22705734213421 0
0.25475155922122 1
1.11021327401698 1
0.912732867758168 1
1.14246888180238 0
0.277750143678814 1
0.362315336021722 1
0.205708338291539 1
0.368643260047072 1
0.423474113512877 1
0.503520683718185 1
1.08523498436624 1
0.303029922087832 1
1.05100069009112 1
0.203663145968282 1
0.29611988499646 1
0.691627565080457 1
0.955735001321976 1
0.379371454794148 1
0.280489619889783 1
0.675989995212496 1
1.11769075829568 0
0.00676758317838877 1
0.404964545492717 1
0.637556623176049 1
1.02188446678173 1
0.624119473373995 1
0.136280308620461 1
1.09963742379518 1
0.0517801932177105 1
1.12671331114278 1
0.431610941271918 1
0.533208565056853 1
0.79768146966687 1
0.889216043804287 1
1.1232365515335 1
0.689848508048635 1
0.26523530017399 1
0.512877634629032 1
0.946616723357997 1
0.285465682237913 1
0.542506061585233 1
0.821779171059909 1
0.846474007991151 1
-0.172196362507051 1
0.479413778147749 1
0.11199494603186 1
0.240751270246468 1
0.918465721532165 1
0.381231019817467 1
0.318771656732026 1
0.084115508651087 1
0.712727097872372 1
0.0920232334494184 1
0.523995358381663 1
0.482559341726365 1
0.39131935617339 1
0.937924948983347 1
1.63826267120992 0
0.591763691097389 1
0.0146258375152533 1
0.996222630910527 1
0.356372649453904 1
0.96537397925503 1
0.663519600205961 1
0.16004312434722 1
1.00441353058546 1
0.122992770239336 1
0.140894116388086 1
0.928069372996889 1
0.771112892434478 1
1.01245532158919 1
0.815735527345917 1
0.309153214364815 1
0.454534708500221 1
0.790546798990139 1
0.663192984222193 1
0.752429067046031 1
0.281620462385929 1
0.547763194433178 1
0.677458537268248 1
1.44109539808829 1
0.500429569832657 1
0.0966171579763613 1
0.452299451317535 1
0.490822780100378 1
0.563006447627729 1
0.89111268853481 1
0.615794240644116 1
0.100693302523532 1
-0.0609119092895408 1
0.739493448202768 1
-0.250837107048265 0
1.00155030607924 1
1.17222034661176 1
0.0819604530401341 1
0.327450690066599 1
0.158341820970108 1
-0.0362841715031045 1
0.0129085496761276 1
0.614536258219378 1
0.884200801214022 1
0.169721699546877 1
0.340242488826446 1
0.353090343077619 1
0.668830596343904 1
0.334362640372958 1
1.05012636129916 1
0.736564749775637 1
-0.382106760437037 1
0.063025420503723 1
-0.519479814015641 0
0.570775268241854 1
0.662410090906457 1
1.05482862190128 1
1.14767232082591 1
0.654663026170229 1
0.903711762990815 1
0.834092782087619 1
-0.361253404864731 1
1.02300687541163 1
0.768919457591889 1
-0.29332831066813 0
-0.063669821115996 1
0.641843307587837 1
0.397844383083826 1
0.960908926832281 1
1.16374468472118 0
1.12462686328935 1
0.518104897639302 1
0.347427005537864 1
0.148698282538653 1
0.376634197870388 1
0.367358608641248 1
0.409443607826543 1
0.407226694504801 1
0.594707286920996 1
0.88506741959226 1
0.546673149124265 1
-0.202029809998161 1
0.746861421157934 1
0.912569024552198 1
0.485395802368252 1
0.907579811527068 1
0.312855493063358 1
0.421510890354749 1
0.881959591323029 1
0.658808452298907 1
0.0288575259284055 1
-0.109432449065456 0
0.510382107857148 1
0.616059161595596 1
0.758378258092144 1
0.530167394150951 1
0.295536314625769 1
0.689623028344182 1
0.769402000490083 1
0.666173740857858 1
0.313008254250758 1
0.379113882520841 1
0.576979218986573 1
0.787985746209504 1
0.0467914000940785 1
0.315335755756873 1
0.746814663282433 1
0.645221136887184 1
0.690249956833144 1
0.0720402277736621 1
0.676984091508232 1
0.703348862793587 1
0.570826435862616 1
0.764155175342796 1
-0.147414500180802 0
0.638411126154366 1
0.645833395637779 1
0.448391923961945 1
0.41821765089272 1
0.619435220409266 1
0.60576699818904 1
0.501407000122699 1
0.556688404386766 1
0.724969783218692 1
0.704939934527808 1
0.476600685851215 1
0.585994719503349 1
0.107086056584245 1
-0.275200082625225 1
0.0137789390343765 1
0.92602738106613 1
-0.0616644519941751 0
0.785375202920095 1
0.74125463085483 1
0.0995667150870717 1
0.335834318248272 1
0.466895540964099 1
-0.089822753043391 1
0.612926734859162 1
0.261351503151527 1
0.298896489961889 1
0.345207311987435 1
0.251249510479966 1
0.736855659320736 1
0.0673459886743075 1
0.477664234755736 1
1.10572374083056 1
0.56875802013501 1
1.07303836133295 1
1.1467533186937 1
0.62455673945475 1
-0.404657658817818 0
0.3541895140237 1
0.595249216061662 1
0.355681645401169 1
0.489098790904129 1
0.250912712197748 1
0.556501859218159 1
-0.0364049402044768 1
0.107859468918722 1
0.13873967976771 1
0.0799175553078347 1
-0.0754793845876303 1
-0.139189147315766 0
0.912949503824211 1
-0.216845130996285 1
0.607900654725652 1
0.725378237606887 1
1.03539739828294 1
-0.451247797802051 0
0.862979733950577 1
1.08403837234641 0
0.391341700899267 1
-0.118601322395388 0
0.833563312514566 1
1.16472218120683 1
0.678059336888283 1
0.351239795494458 1
0.269621696863107 1
0.386482370973694 1
1.49395736103964 0
0.827179014154018 1
1.14233208351019 0
0.966784159911654 1
0.366622849526265 1
0.438703100365494 1
0.649888790003755 1
0.566865740522561 1
0.30278415704249 1
0.61029934450894 1
0.63387486526863 1
0.528317439522133 1
0.995971281730506 0
0.68364665888922 1
0.883393944742258 1
0.441833511934271 1
0.651195727732674 1
0.179475160543738 1
1.37246649959888 0
0.773145210601725 1
0.147457713904681 1
-0.440232202549654 0
0.639146006960626 1
0.145669111992604 1
0.772051685294547 1
0.193140712985979 1
0.417456123394377 1
0.996960564531469 1
0.717430597985248 1
0.836898675069463 1
0.525678544038373 1
0.324694047646299 1
-0.00609393660352574 1
0.296984283635741 1
0.627308574682661 1
0.356243249779341 1
0.0773219108401188 1
1.15043767960304 1
0.314865077233001 1
0.546219417428207 1
0.42641055610674 1
0.247709736644514 1
0.39724089968098 1
0.285748152435325 1
0.71146021006377 1
1.15466618377155 0
0.477467781966477 1
0.692025627415398 1
1.03670112153048 1
1.13944265456372 1
0.681686667164354 1
0.636006732072596 1
1.01463552618121 1
0.172154561356232 1
0.575976696919656 1
-0.0600928050009216 1
0.556443745016342 1
0.394924654041047 1
0.334611342607645 1
-0.00431294882438032 1
0.163139118677987 1
0.168484906966142 0
0.234084770378665 1
0.32961359184802 1
0.840047737702864 1
0.696240014746675 1
1.04884106617525 1
-0.298426957686523 1
1.32498874929181 0
0.328202989619184 1
0.245973692398027 1
0.52437339329771 1
-0.479405882220219 0
0.379995720682288 1
0.521130322130375 1
0.256874520739744 1
0.168281672733226 1
0.244430528025887 1
0.373882117834258 1
0.170507529494605 1
0.336449147969657 1
0.313108713793226 1
0.1832787486761 1
0.624229429001085 1
0.223429314260066 1
0.147606445511981 1
-0.155156206308006 0
0.741626216836318 1
0.359345150916518 1
-0.063461997028267 1
0.341145373462584 1
0.319362175043649 1
-0.246558310903634 0
0.366717916869392 1
0.952666643270739 1
0.661286002341194 1
0.670801165148998 1
0.502625970955762 1
0.598660987558238 1
0.322098631640187 1
0.665054775065479 1
-0.0889584647952836 1
0.0245887701218426 0
0.747653166518026 1
0.637782407154939 1
-0.103443870478931 0
0.660244404863819 1
0.587624131726651 1
0.918204618537629 1
0.137598424881568 1
0.956301171638085 1
0.530358409067758 1
0.65234094458935 1
0.437676263109729 1
0.481707579284575 1
0.308720728913022 1
0.876716066419864 1
0.42414694295587 1
1.42149662209874 1
0.834784719048093 1
0.68582963398327 1
0.636722376791383 1
0.615659823720997 1
1.24121393227833 0
0.0259263135054961 1
0.0843679553778924 1
0.155221059157585 1
0.446238394485454 1
-0.0762881307383958 1
1.05918775045719 1
0.874888361852801 1
1.28609315539098 0
0.0799807512054346 1
1.09509382356679 1
-0.139469024581863 1
0.378470272663839 1
0.0766447662619888 1
0.610495741446794 1
0.853635771569391 1
0.702988317441396 1
0.384562723364744 1
0.648241238648898 1
0.274495480230751 1
0.27487613988377 1
0.268333174972371 1
-0.184067213553016 0
0.470360400138351 1
0.356737370766243 1
0.0909186709375976 1
0.799874126790945 1
0.0610867063841427 1
-0.524707236185776 0
0.425523580526479 1
-0.0275351093735717 1
0.771848630453143 1
-0.183042469596238 1
0.125610847663885 1
0.823397092159902 1
0.401002387127248 1
0.466778827765347 1
0.73257972403877 1
0.626663236824929 1
0.443655376267089 1
0.385098054366244 1
0.733275982756158 1
1.06225939521447 1
0.191329892172722 1
0.357487220257811 1
0.481800506550752 1
0.16728177699671 1
0.263833454419072 1
0.184227626535526 1
0.153383848462435 1
0.525503911899181 1
0.141286841806387 1
1.0290373380777 1
0.598068595138436 1
0.826808140683777 1
0.250941216210288 1
0.860923103514972 1
0.511457547975515 1
0.432505104361317 1
0.810329817936707 1
0.365054531989825 1
0.939295913086831 0
1.02396333838252 1
1.23122087801549 0
0.790136423596661 1
0.388593843831375 1
0.959551157843814 1
0.505142424674156 1
0.443772991527235 1
0.73311363380553 1
0.58469654626873 1
0.341452091744073 1
1.6158820821124 0
0.163021536119789 1
0.860977875134717 1
1.10964008979506 1
0.287462306030699 1
1.12797774834408 1
0.246134370646902 1
0.165559846640738 1
0.623874065093338 1
0.549627042773558 1
-0.277464603767382 0
0.797559593797255 1
0.752728847856071 1
-0.0413571563633967 1
0.578729417134168 1
-0.0989573793578059 1
0.359687505288016 1
0.880718703007621 1
0.146377052010105 1
-0.100832976083671 0
0.32526005316269 1
0.0268904695221865 1
0.713870706795809 1
0.73333442789204 1
0.646843740001228 1
0.233871339048127 1
-0.159080304607495 0
0.558944536231617 1
1.0113921774273 1
0.16041279293085 1
1.17052845940771 0
0.745800567893487 1
-0.0250795400723111 0
-0.202019104665079 1
0.327464509821935 1
0.282155941477625 1
0.821941976999305 1
0.365311900411907 1
0.722093744244421 1
0.154070891649222 1
0.403201811551754 1
0.976964538695421 0
0.745088691792716 1
0.88642941642223 1
0.563449676024243 1
0.136668244222943 1
0.637723500520258 1
0.673170395872701 1
0.402324947246062 1
0.53809422547288 1
0.289240765672947 1
0.00403463358350194 1
0.377611100850217 1
0.427008675449786 1
0.295714875964618 1
1.1025326844113 1
0.183694553554977 1
0.335861338646445 1
0.0926272351112191 1
0.14529404675833 1
0.276664755738723 1
0.872109400919495 1
0.789571352246077 1
1.14870370562083 0
0.495711330410177 1
0.62052635841657 1
0.491992089204182 1
-0.826125944857624 0
0.250541616918415 1
0.33062361995056 1
0.328378091039003 1
0.390612956636102 1
0.59502394853848 1
-0.45848936376014 0
0.594499643827454 1
0.25515828572282 1
0.118056368135829 1
1.00452833587897 1
1.12299845781512 1
0.626415094392314 1
-0.0764080783324498 0
1.29091685294212 0
0.653155753127856 1
0.604770055778403 1
0.641184140975426 1
0.275238821501419 1
0.300356250493742 1
0.514450843445749 1
0.747206677379036 1
0.0244459362382643 1
0.663652883534576 1
0.628871919892342 1
0.462070243677231 1
0.573665267885894 1
0.66880383578813 1
0.790416366633827 1
1.33682475541194 0
-0.0101983980917955 1
0.52240719587483 1
0.324344090833432 1
-0.244358322563186 1
1.08361011789877 0
0.381803729449045 1
1.42040295357245 0
0.165597862880535 1
0.950061614684418 1
0.836636336714105 1
0.79751996100068 1
0.272274994560698 1
0.733221926487723 1
0.971027699200725 1
0.218529015820356 1
0.239210410739648 1
0.629040493545501 1
0.922264002171273 1
0.972383904414466 1
0.764872000013824 1
-0.394940316032783 0
-0.185192252747992 0
0.677844502825245 1
0.78903479462422 1
0.699766447769006 1
0.557652083713854 1
0.714041670155613 1
0.0793666683213343 1
1.0285345604462 1
0.376892803691704 1
0.479669790647271 1
0.566462536408914 1
0.216426656399825 1
0.707617321032272 1
1.03145476913053 0
0.174656181269411 1
1.1861532226327 0
0.911054013276832 1
0.373959368356521 1
0.484566870385373 1
0.475590551769764 1
-0.0206625137451312 0
-0.596350344385717 0
0.112920930499519 1
-0.298739071584117 0
0.53874752031213 1
0.179068425389696 1
0.58926797023959 1
0.740359230601267 1
0.463576279831083 1
0.515335856909256 1
0.55767048533885 1
0.512431553366258 1
-0.0461974211469419 1
0.183944192549533 1
0.774753425290134 1
0.629470665012942 1
0.793141672625843 1
0.254542920545775 1
0.883760502787732 1
-0.0175344072076208 1
0.711515726453343 1
1.08143258198605 1
0.941276322853309 1
0.131298942442264 1
1.07791847411465 0
0.814478601479111 1
1.10649112249995 1
0.828897565506931 1
0.458923313323546 1
1.22707345692002 1
0.48646757079068 1
0.799000643643721 1
0.407685250815438 1
0.300708275999376 1
0.0053705780624968 1
0.669700927502518 1
0.50456958474757 1
0.0232809225526301 1
0.560356879577208 1
-0.104019255252731 1
0.982767630306119 1
0.175989709261287 1
0.778301415979923 1
-0.0199090440573159 1
0.561438282624421 1
0.68536861872791 1
0.727108976321005 1
0.567130275469999 1
0.635505290729626 1
0.657240226777321 1
0.70480875373539 1
0.19209116292106 1
0.674312033037262 1
0.376967269296626 1
0.844491810307177 1
0.948515090629577 0
0.611057418382048 1
0.951003840379273 0
0.763134677519597 1
0.926156665348647 1
0.551166567616156 1
0.655224357627919 1
0.783523609231276 1
0.0432453507974569 1
0.918307264353191 1
-0.253688382197009 0
0.20689813825018 1
0.36999122484591 1
0.570303396909843 1
-0.173680641038739 0
0.949295027926215 0
0.372661821977949 1
0.319146904704022 1
0.436558277153693 1
-0.0259302816488249 1
0.58611371502544 1
0.524029143342627 1
0.506851170317532 1
0.308648332738146 1
0.246888636562662 1
0.564143953921837 1
0.91229831116207 1
-0.310471061194671 0
1.11882755587872 1
0.75495664563949 1
0.592730672983754 1
0.157699125177931 1
-0.178874811864359 0
1.2167591683953 1
0.671841119115083 1
0.600660203117315 1
-0.0824597041801612 1
0.757207563161799 1
0.468670280188203 1
0.268276487726103 1
0.179418009744588 1
1.08319168025314 1
1.07910061689693 1
0.42824977649401 1
0.330325375414238 1
0.901633106424485 1
-0.0620699614755739 0
0.362906070830209 1
0.65592463262631 1
0.244245923919263 1
0.752817146538025 1
1.02645794611358 1
0.801345546034895 1
1.04931353736514 1
0.392667082232709 1
0.124737440737823 1
0.236999904863978 1
0.580725692285965 1
0.504516128578732 1
0.229338476515354 1
0.423458384097993 1
0.816014616632331 1
0.60316248279268 1
0.514791225889726 1
0.665937392354917 1
0.155136215795976 1
0.619795425200056 1
0.393113044431476 1
0.943785541085648 1
0.404651196734356 1
0.700282350016281 1
0.907771906627879 1
0.231860882864708 1
0.232904736229925 1
1.06370025124436 1
1.326702625944 1
0.510651150849727 1
0.17588660380799 1
0.872137430224343 1
0.339977675965514 1
0.614862145352282 1
0.541283681987729 1
0.962494347151551 1
-0.67137322428746 0
0.0979018382170347 1
0.895274789398412 1
0.0313403506204805 1
0.492848712422974 1
0.293046999716125 1
1.19910758058216 0
0.168920097127855 1
0.639133390429687 1
0.638274763939019 1
0.986195095127106 1
-0.626166870515024 0
0.459001396272639 1
0.279198921668165 1
0.295458435539632 1
0.998622550281382 1
0.377695605188002 1
0.486048866019376 1
0.164021294070662 1
0.783140649093922 1
0.219902362380469 1
0.401694830690448 1
0.901351190841768 1
0.438654467287829 1
0.791471397323901 1
0.635327050776201 1
0.826707790039012 1
-0.0982681741732854 1
1.40621650075868 0
0.558434882501145 1
0.797802455594218 1
1.10263208839628 1
0.774512554471347 1
0.414834159037609 1
0.341566001553238 1
0.299458751321505 1
-0.0699186736166859 1
0.934764298844028 1
0.99365104865961 0
0.11874766458374 1
0.539220984608021 1
0.956208006519248 1
0.875200646146866 1
0.131693640914187 1
0.197260312874419 1
1.16406952893158 1
0.943370399656213 1
0.63974772976535 1
0.359189105931449 1
0.484834671295797 1
0.170121983827062 1
0.315228304821473 1
0.262714363983133 1
1.46871261750307 1
1.0988224440375 1
0.41259919239262 1
0.309095799628152 1
0.824158096884063 1
0.430182084783003 1
0.157740659580177 1
0.355664470163734 1
0.148613616650502 1
0.762921544901166 1
0.404718682531412 1
-0.186590312643434 1
0.358045491515871 1
0.736557061606901 1
0.712061070640184 1
0.0793957089619089 1
0.500408124804515 1
-0.291143629742488 0
0.169409840073639 1
0.408403541052761 1
0.69139207414101 1
-0.120317770082202 1
0.267419389829899 1
1.06435917159525 1
0.338382850097501 1
0.379880325568303 1
0.53105530425669 1
0.666206101721658 1
1.02406505242553 0
0.518479344739153 1
0.663436735837557 1
0.22194149629438 1
0.757461627720768 1
0.636680523763036 1
0.645277278731368 1
0.569526154607687 1
0.178412906294679 1
0.00867687712292151 1
0.126868267449667 1
0.239292342482815 1
0.536612910148616 1
1.14116595152207 1
0.394003752580946 1
0.428910307206292 1
-0.277861213842085 0
-0.0184210225671336 1
0.48794548781381 1
0.484094863846174 1
0.710243594564136 1
0.722026475073752 1
1.09246213430268 1
1.53965878505425 0
0.834319235823395 1
0.99116493007664 1
0.225507523598811 1
0.125206808669763 1
0.927116402171278 1
0.123181343591124 1
1.1650115170904 1
0.188543327859349 1
0.350694256343057 1
0.11914439698911 1
0.309953364547304 1
0.928863906936879 1
0.30544800458976 1
0.70812894908115 1
0.0460577983334074 1
0.405205114529407 1
0.542155521216399 1
1.15550943295828 1
0.916368417727985 1
0.996807732341801 0
0.719117025224125 1
0.0963772686553283 1
0.0406793559513682 1
0.21007835264276 1
0.502631209673375 1
-0.0219999873527559 1
0.341978034220175 1
0.912714207613255 1
0.19190141364096 1
0.442842420775327 1
0.592603951811854 1
0.639319550150665 1
0.777754034512243 1
0.238321766136029 1
0.920910102742467 1
0.532253865569149 1
1.02158871736089 1
0.82497448611609 1
0.0939823601540401 1
1.24740117655636 0
0.368634146911377 1
0.0131811379807942 1
0.707714317088333 1
0.821621001314378 1
1.61482989973926 0
0.345701032255046 1
0.251834220620205 1
0.541801335563769 1
-0.236368003937607 0
-0.0821215202417244 1
0.105109746369335 0
0.742806064856328 1
0.390990296990448 1
0.254989595844214 1
1.09783566390302 0
0.83072421066063 1
-0.162274896068683 1
1.12935777251456 1
0.901483737817292 1
0.40865251713273 1
0.203373114998991 1
0.407337513294235 1
0.261848174226982 1
0.815323421252166 1
0.437084389528368 1
0.607481764974137 1
0.115597605733078 1
0.331308111224961 1
0.999957604989773 1
0.563489455273788 1
0.591624080779933 1
1.01599236974388 1
0.394663881956318 1
-0.513651039647225 0
0.842662004420334 1
0.751389889343483 1
0.0550341652952022 1
0.635017535714968 1
0.524812167160693 1
0.616787322264877 1
0.156943058232423 1
0.0321805905758658 1
0.506923720140037 1
0.462503631311288 1
1.04102018025213 1
0.316504046366246 1
0.483591650467767 1
0.760351145931001 1
0.445169806400385 1
-0.075085312770811 0
0.571554633406579 1
0.418917216575445 1
0.18263735428888 1
0.443205930561427 1
-0.281010551667291 1
0.660278015001532 1
-0.0719597592975409 1
-0.323461645924742 1
0.773594880878498 1
-0.0277757402153944 1
0.604502204640222 1
0.498584872154592 1
1.17294492304165 0
0.145656889939558 1
0.32257255936651 1
0.733246659571716 1
-0.00302396272996819 1
0.712697960920795 1
0.756773960574825 1
0.583551515780092 1
0.939389680747223 1
-0.26507944344076 0
0.291660161510584 1
0.41033085014587 1
0.628900687976005 1
0.646663799746183 1
0.658591993269251 1
0.326697738675415 1
0.138250039384444 1
0.0159735798440885 1
0.463656608006247 1
0.402566849990849 1
0.423748177821673 1
0.0612013254846591 1
0.156381079863853 1
0.990990856444641 1
0.315738880895344 1
0.796897565369828 1
0.313172396333351 1
-0.270525093845459 1
0.869649793526748 1
0.835325572056673 1
-0.07134416144999 1
-0.375447780065574 0
0.0649049181871878 1
0.475356438879216 1
0.849382120991382 1
0.794199807502161 1
0.532087369185512 1
-0.150580682335849 1
0.998569184520179 1
0.246758995911126 1
0.300558150913402 1
0.709018809741065 1
0.863905826409758 1
-0.0077991137875139 1
0.369370758679869 1
0.816370536754742 1
0.530574569100119 1
-0.0548884441122266 1
-0.0283244230715664 1
0.29269695336495 1
0.926186546378179 1
0.1667218914061 1
1.22960792415352 1
1.23490179575562 0
0.173719725103359 1
1.03286283194498 1
0.770295512416291 1
0.897729420781401 1
0.284119868145338 1
0.533702304603656 1
0.627963977000229 1
0.5675658798349 1
-0.431644705592495 0
0.553922309734329 1
-0.0728446208248037 0
0.74514889407847 1
0.407220547234573 1
0.859429040929691 1
0.405709774532753 1
0.837417573810768 1
-0.155604308853722 1
1.0147183623268 1
0.231624256458258 1
0.786927782024219 1
0.227703014597748 1
0.527702078876036 1
0.1561268085411 1
0.636883400925635 1
0.460103974526504 1
0.380760307035876 1
0.36956310195724 1
0.611292284059051 1
0.418754536601904 1
0.471683856978464 1
0.420407808076423 1
0.622654067034897 1
0.597979505859869 1
0.559212671907286 1
0.111614504618304 1
0.488097066449354 1
0.164238571592821 1
0.688836696348863 1
0.50477566041094 1
0.403530197381035 1
1.1066122100045 0
0.326548377191117 1
0.381624430236531 1
-0.0917214984246156 1
0.477853443096531 1
0.377119666627829 1
-0.175473680014408 1
0.528412056127593 1
0.820200126367261 1
0.309889593861808 1
0.00891909275103589 1
0.535929915598136 1
0.895006124448929 1
0.64988011062943 1
0.34834257881561 1
0.850809951038017 1
0.792933719793978 1
1.640653132514 0
1.20562087612943 1
0.158144276903293 1
0.209705490151595 1
0.380499870992474 1
0.372793594834953 1
0.671822699298497 1
0.628648374885275 1
0.588076626352837 1
0.423702112174829 1
0.986676174655393 1
0.804863166121578 1
-0.114239528757588 1
0.912130443089428 1
-0.0672145867346361 1
0.638760505252006 1
0.927617138700562 1
0.382867089045818 1
0.46107869108186 1
0.292561659999524 1
0.935103921885242 1
0.2540960073355 1
0.426934271325872 1
0.875994079246426 1
0.119481425928534 1
1.04691354292827 1
0.874059633187191 1
1.12880601016692 0
1.05441391227844 0
0.10740612010397 1
0.699437544654967 1
0.578026214657484 1
0.744943907444412 1
-0.131309725648312 0
0.590424772404145 1
0.0727434009205962 1
0.658738366387885 1
0.648135761712914 1
0.16666911195978 1
0.710408733795096 1
0.621962739113925 1
0.187437823728865 1
0.845676540138069 1
0.2044070295615 1
-0.16647837296333 1
0.171566419765953 1
0.233359111517955 1
0.320745764458754 1
-0.0169801073555649 1
0.936592234326991 1
0.263279016410062 1
0.192706832038397 1
1.05739458817166 1
0.697732608168203 1
0.105636670794448 1
1.11075844658824 1
0.0804678185847902 1
0.153161394387233 1
-0.787714664108591 0
0.127164975698967 1
-0.0403694765412608 1
0.311832825354661 1
0.755368510613561 1
1.19029275144982 0
0.491203409184016 1
0.225762882433796 1
0.731780021267398 1
0.504684957800339 1
-0.117279993656763 1
0.123982490800294 1
0.655901112378301 1
0.519699409048157 1
0.414117241146518 1
0.193431793476673 1
0.744330807769132 1
0.703164932538965 1
0.591007298706899 1
-0.396519433168504 0
0.114097590935748 1
0.291506912499078 1
0.610499142923763 1
1.10113435446393 1
0.351218705632258 1
0.188545473897092 1
0.00851172761932532 1
0.235730692072932 1
0.739412519522833 1
-0.114368572068309 1
0.514050990412001 1
0.406523176302841 1
0.100030568365649 1
1.15593738937356 1
0.709388130692286 1
0.490196133144191 1
1.26542610091863 0
-0.130313271624279 1
0.972698495345433 1
0.80402427830503 1
0.609768566325562 1
0.746181933773852 1
0.990670829251762 1
0.235916209589486 1
0.256684702513962 1
1.07647471644177 1
0.989931943891915 1
0.674371768454786 1
0.909631751301254 1
0.917021895209397 1
0.356466495935617 1
0.371524513048972 1
0.520211516176978 1
0.744183564117076 1
0.252601070307692 1
1.03209049507465 1
0.312014272264251 1
0.262741150699185 1
0.30957453757606 1
0.269294036384023 1
-0.239588870796065 1
0.664679666635985 1
0.439052410874316 1
0.328839637603014 1
0.885894267835613 1
0.46826344521514 1
0.496149224881468 1
0.666457674544982 1
0.468681650495512 1
0.346242862394757 1
0.613410788778586 1
0.685218093312063 1
0.310117670077771 1
1.01689964927744 1
0.180151560067289 1
0.407377224209324 1
0.0972237223994537 1
-0.00732423459298945 1
0.208305760181549 1
0.355508577840061 1
0.549957140849486 1
0.437724666005545 1
0.788703580154902 1
0.983017853784813 1
0.13793457149905 1
0.517805762176974 1
0.946227609434425 1
0.966480128585746 0
0.435224897937904 1
0.86515560077005 1
-0.156052952340944 1
0.225634387595398 1
0.98147186690277 1
0.356168917596598 1
0.355932041792678 1
0.229398147200117 1
0.635005775649005 1
1.03246790077881 1
0.488429611210759 1
0.818083775333244 1
1.11990942102452 0
0.23440094370248 1
0.486083639850905 1
0.399484711610284 1
1.07219496556743 1
0.540423858185165 1
0.620305951176616 1
-0.139293186364897 1
0.228082587317254 1
0.955096300368143 1
0.150400540054266 1
0.0749050213948617 1
0.28260169976416 1
1.37360036093486 0
0.0735891176009156 1
0.011553843672809 1
-0.268454576431448 0
0.228429943467922 1
0.244572848060949 1
0.940107110781995 1
0.677521464240441 1
1.02854193791677 1
0.479648958136536 1
0.763607292392352 1
0.398606147780884 1
0.427157210386247 1
1.29147454713095 0
0.796516387262056 1
0.0274882609915582 1
0.600163038422657 1
0.908149407846447 1
0.706434841326121 1
0.808145334490389 1
0.203699300529898 1
0.688890702238703 1
-0.122096785698476 0
0.485677345091541 1
-0.28924150571107 0
0.405392587374259 1
0.140206576504241 1
0.582262756379829 1
0.427935367856653 1
0.119345804337869 1
0.800011159957959 1
0.617267597734538 1
-0.0684323249319238 0
1.19738696081356 1
0.716896809851151 1
0.0168373201755376 1
0.401012017968717 1
0.226080470102621 1
0.523635471271923 1
0.345853435326568 1
0.946503747029232 1
0.532609562308769 1
0.609509631912581 1
0.591645838594471 1
0.327093525666622 1
-0.458984014332403 1
0.827237991971661 1
0.366025984448212 1
-0.339190796551254 0
-0.119619126562101 1
0.509897708613045 1
0.545107059732207 1
0.152332351646763 1
0.0619907029313477 1
-0.244749294121314 1
0.0205917901825129 1
0.39095404000471 1
0.291019483474141 1
0.354439928563652 1
1.50691001015361 1
0.698557585446058 1
0.576780654060856 1
1.14769235548059 0
0.45551907903819 1
0.194735351772407 1
0.639876921850323 1
0.239244571309096 1
1.23367728359648 0
1.11678712531898 1
0.985149762966448 1
0.613576768026976 1
0.894673590722799 1
0.116251287309609 1
0.267055222715723 1
0.423026045161902 1
1.19132954405087 0
0.553946407430312 1
0.619827495837773 1
0.516963289545685 1
0.668242124380494 1
0.483522696196683 1
0.564067310685156 1
0.284465640754434 1
0.506023341982601 1
0.775790327045295 1
0.71342999416321 1
0.219610858285363 1
0.654112859603678 1
0.423927229425041 1
0.195362420094614 1
0.383342529504314 1
-0.030711824889787 1
1.05925880655187 1
0.0890787255740516 1
0.3320754285674 1
0.741116749733493 1
0.798479754461337 1
-0.112748738174173 1
0.782665664751803 1
0.934943816885538 1
-0.121464257235826 1
0.657797553287443 1
0.778172086242557 1
1.14589976609043 1
0.996731838479966 1
0.558544103322724 1
-0.128806979264404 1
0.237682006971969 1
0.481810597878223 1
-0.0992255836125068 1
0.0334052350246461 1
0.494489362766904 1
1.22440877703458 1
0.116095360298424 1
0.0939241006670685 1
0.932018667319319 1
0.547525391478493 1
0.24875454747894 1
0.130927582661976 1
0.348783013387608 1
-0.0111504583499051 1
0.310146381080376 1
0.352650804134799 1
0.0657256113700202 1
0.499117582472814 1
0.21911653076413 1
0.649388327894926 1
0.140157351944108 1
0.240941783763558 1
1.3103991743849 0
-0.196964810765075 0
0.876476181547747 1
0.637469751134427 1
0.112533407749278 1
0.109101862453783 1
-0.0715937395988949 0
1.33223837749655 0
0.328867086007424 1
0.741448405843656 1
0.54338348032368 1
0.481857438593915 1
0.47480770836183 1
0.268403626448328 1
-0.361133517825112 0
0.0684339528210866 1
0.13707355810463 1
0.670898451372633 1
0.0450241505297385 1
-0.0607860668179113 1
0.132301235739491 1
0.0458056321375952 1
0.378123659526407 1
0.46146157845796 1
0.426953902492485 1
0.244605301363884 1
0.73991293047103 1
0.922155521128027 1
0.540077542480591 1
0.374928762186182 1
-0.127325571803965 0
0.691626698095387 1
0.181201567989326 1
0.847569260739285 1
0.522849589977875 1
0.756103892838415 1
0.550751580192479 1
0.33929977277962 1
0.911604232861056 1
0.55150618442172 1
0.292154044769213 1
0.600629571787395 1
-0.120083260028941 1
0.374053321918041 1
1.29126064022664 0
0.792356041587156 1
0.647302870219702 1
-0.216372783585427 1
1.23502781445476 0
0.715045011963679 1
0.767091486996882 1
0.382405409217353 1
0.782793455305139 1
0.166709587268035 1
0.431314671191556 1
0.873579464710945 1
0.573000110276532 1
0.824061441543761 1
0.831234204345208 1
0.47307596476584 1
1.30249957952608 0
0.0548939158122297 1
-0.0342697070674008 1
1.02477368210523 1
0.468360664917699 1
-0.0386165760050169 1
0.916834448516765 1
0.592392107658475 1
0.786293391959833 1
0.213870837508224 1
0.984511021742205 1
0.90893648012396 1
1.33776214176738 0
0.219769915291037 1
0.00727933448669364 1
0.647383981029025 1
1.8760322127783 0
0.770745701035798 1
1.14807655224329 0
-0.174706402202683 1
0.108269705307043 1
1.00510063208799 1
1.13809877042359 0
0.657708464174273 1
0.550287080928599 1
0.713248742590412 1
0.597231339216772 1
0.232960832128667 1
-0.294446727248218 0
0.598923731258866 1
0.447014480213994 1
0.310376701150018 1
0.699968522620932 1
1.00252325639314 1
1.10822295063648 1
0.949605584900025 1
0.647222897031257 1
0.447277509990912 1
0.347953052669369 1
0.21128970463822 1
0.330088822421627 1
0.189168422333024 1
0.280619509073688 1
0.606172633154659 1
0.698088845694853 1
0.215520131949193 1
0.966101407674283 1
0.465921910176384 1
0.251727867345154 1
0.768572114917791 1
0.840246584973073 1
0.621711810505031 1
0.278838168392194 1
0.48445753162981 1
0.718763232546838 1
0.433520738111652 1
0.076667196351848 1
0.5955877563175 1
0.447128000979469 1
0.195368934663804 1
0.201030377522319 1
0.430001273168833 1
0.689991846011571 1
-0.0712348254293907 1
0.270493116441425 1
-0.0305464006968601 1
0.464641602204785 1
1.23395912222465 0
0.955661724581631 1
0.0246995632825297 1
-0.054767406951998 1
0.621376617254728 1
0.72631098708109 1
0.716987861774197 1
0.879850553229188 1
0.604139073514274 1
0.371861403238702 1
0.847176554909673 1
0.740434977863661 1
0.316017162721031 1
0.571188340937308 1
0.704978987724629 1
0.528411531934296 1
0.877480814796173 0
0.154181040361364 1
1.25458039211323 0
0.753192829244263 1
1.28394461199283 0
0.470379710331191 1
0.0342444562510159 1
-0.00231433030848543 1
0.318244664770382 1
0.0235587829928351 1
0.00447844434784014 1
0.29727660853083 1
0.969319710287943 1
0.704079879209083 1
0.447298458159313 1
0.542358781508583 1
0.788221330176828 1
1.05094123893122 1
0.666312000852121 1
0.550819674210053 1
0.144847057370902 1
0.567691522452026 1
-0.314994913410399 0
0.669693346460796 1
-0.139563864172229 1
0.879415185757714 1
0.894189300304492 1
-0.278804935828644 1
0.375348643469044 1
0.443491459845544 1
0.850169452671623 1
-0.134832320464567 0
0.736258109804651 1
0.392592264346164 1
0.432292336073171 1
0.603308625631496 1
0.356464091359333 1
0.373642659144992 1
0.219793687796671 1
0.721705852383842 1
0.515529104675134 1
0.0969269512854249 1
0.155432704812517 1
-0.262276818929882 1
-0.045601591984088 0
0.581512849614183 1
0.555747024430113 1
-0.199953186831928 1
0.623701352680497 1
0.397902685353168 1
0.455266646668379 1
0.0700002722330784 1
0.736881277907344 1
0.466703033399709 1
1.00722609316689 0
0.0819218453982235 1
0.953608242762585 1
0.596615441048083 1
0.649654764959402 1
0.101184377541781 1
0.183907064496424 1
0.44295064324778 1
0.74732455704298 1
0.127739557004631 1
1.20497937797761 1
0.0987006021234793 0
0.425376280890097 1
0.482974601847932 1
0.961109621384048 1
0.260881515287399 1
0.244476961477524 1
0.139972487900568 1
0.535733313158709 1
0.431509638387295 1
0.129714357417315 1
0.396818681485234 1
-0.0136408557507824 1
-0.0778309405373584 0
-0.0431088687731927 1
0.300608562370503 1
0.587678109201961 1
0.920243087155733 1
1.0534232151675 1
0.289804124190347 1
-0.174164704055294 1
0.35302674788858 1
0.800042692400523 1
0.573744492854971 1
0.548891777672619 1
0.362390105354103 1
0.0149229091504854 1
0.335484294273657 1
0.453821403441346 1
0.594043240202393 1
0.340095727331543 1
0.567241088970945 1
0.531989119452822 1
0.273541299639136 1
0.585287246278177 1
0.805155435416791 1
0.745868441892037 1
0.172646849169021 1
0.305454784471115 1
0.309384501967913 1
0.375955764701213 1
0.50730743396648 1
-0.396337077291161 0
0.826602990618726 1
0.991347730041318 1
0.68167644419133 1
0.107534834207759 1
1.3628057648862 0
0.671539677830006 1
0.644791842744882 1
0.300437222541831 1
0.667544563325378 1
0.429441173807011 1
0.89788727429661 1
0.857792798637562 1
0.00568293557806313 1
0.167563870067202 1
0.757720452540197 1
0.527720978056391 1
0.776046008079255 1
1.17681335165129 0
-0.0715283678353799 1
0.387623205625927 1
0.151514952485015 1
0.661704051101947 1
0.141895680124072 1
0.409544808185492 1
0.703611575211525 1
0.216499997600937 1
-0.124502781831774 1
0.906262552908803 1
0.479188625899744 1
0.997443082738366 0
-0.271292210031084 0
1.13727213363986 1
0.437962809083685 1
0.537456521825967 1
0.0323578666228119 1
0.400785354276789 1
0.935640454547606 1
0.705495178468856 1
0.773844459302828 1
0.346031995874105 1
0.338879493727082 1
0.352469221748043 1
-0.308985408277148 0
0.150361866320832 1
0.827105666828345 1
0.900937603833503 1
0.324901407253115 1
0.237550424567527 1
0.209969678344145 1
0.556733871273464 1
0.389530410313186 1
0.840539445282454 1
0.361620390909686 1
0.79553321775076 1
0.136471052657809 1
-0.00217884390569655 1
0.804157719239254 1
0.0963522751094093 1
1.12416296362942 1
0.17265137454465 1
0.352741820198321 1
0.504006159011233 1
1.4093371887604 0
0.457006569327886 1
0.438531188811052 1
0.659296432551761 1
0.723273322311809 1
0.660739436461425 1
0.183786224179416 1
1.09793587606545 1
1.2928591685159 1
0.790665767687974 0
0.356286225510984 1
-0.0496190049540312 1
0.777793562853971 1
1.45716643748744 0
0.583343936823105 1
0.285914872297597 1
1.05390706795509 1
0.344701014718353 1
0.452154629123253 1
0.818178460899792 1
0.535767115234831 1
0.41475260659137 1
0.38196856488224 1
-0.20948874858613 1
0.35155662613139 1
0.612287245476783 1
0.0728492441780168 0
-0.0837567815427668 0
0.742986309365185 1
0.750704051919379 1
0.471146420109445 1
0.535769597244914 1
0.48769306291781 1
0.795271793927951 1
0.962587911715039 1
0.660755213233654 1
0.660504471570811 1
0.363032949444658 1
-0.564984674452813 0
0.736967427350164 1
0.411109123152013 1
0.652542007019397 1
0.0290064973213204 1
0.847161021112351 1
0.568917324478516 1
0.749977966084546 1
1.27765371570539 0
-0.249263848881847 1
0.903244680747791 1
0.392091860174612 1
0.702909852640766 1
0.264475995903343 1
0.424445878815116 1
0.55742727605031 1
0.537736016489953 1
0.803644770859112 1
0.637365000199324 1
0.863855870179638 1
0.501703259689358 1
0.0354376849135245 0
0.189319101760034 1
1.31768727078842 0
0.301846432176739 1
0.0988454973978934 1
0.62794359022619 1
0.546451676389788 1
0.142835452324939 1
0.300210561416479 1
0.35917055974148 1
1.02568070303562 0
0.669370721641612 1
1.39977551129298 0
0.84161102700886 1
0.640848266069244 1
0.925661376542939 0
0.0290064029167672 1
0.683136657467812 1
0.568797056373122 1
1.02437655092125 1
0.662874710093407 1
0.668731112874689 1
0.801066033436616 1
0.69282378752426 1
0.246809451625841 1
0.526275684056586 1
0.513851295243805 1
0.49954723895325 1
-0.0703189903347525 1
0.703993343731475 1
0.467680247125554 1
1.0508186503084 1
-0.214981852223186 1
0.44164678297284 1
0.483863861417135 1
1.2146642740456 1
0.680900897614408 1
0.702248865401917 1
0.118848517925407 1
1.22784645907299 0
0.359014960003542 1
0.586583304870655 1
0.387362037595497 1
0.280746294515819 1
0.28333085437324 1
0.715845389662865 1
0.830925923938128 1
-0.337261507995295 0
0.131309107150434 1
0.405139480830896 1
0.453694097287522 1
0.458700439836994 1
0.448116528023277 1
-0.0157696421647023 1
0.503053529472386 1
0.108156389048215 1
-0.173065213700388 1
0.06724192159022 1
0.133567044771107 1
-0.697434495419039 0
0.601278195275122 1
0.241240259766882 1
0.683764380445942 1
0.617176462418377 1
0.177575668454744 1
0.582463159431487 1
1.0603194515336 1
0.864178848082864 1
-0.112233369356701 1
0.60983127063043 1
0.486807080072864 1
0.678846769112282 1
0.752899472515896 1
0.00832386843885623 1
0.403476077015608 1
0.976890019862206 1
0.613981010420143 1
0.69191122453917 1
0.717870995248508 1
0.454160907992188 1
0.0625638712049382 1
0.508153453452789 1
0.466754191908022 1
0.223167093097273 1
-0.0832618482265078 1
0.0970286499381448 1
0.791338940669432 1
-0.0526002668779502 1
-0.642013459943821 0
0.462215471183078 1
0.642591116670535 1
0.149352384195564 1
-0.0848608717745148 1
0.0866394570950309 1
0.166491739470004 1
0.804768833681354 1
0.782875760925285 1
0.680275202540077 1
-0.245457005651391 1
0.174631694838592 1
0.293453191084799 1
0.658821149008389 1
0.702057398792277 1
0.762614062484122 1
0.380222054116294 1
0.315509675886177 1
0.483701216465764 1
0.785898944601345 1
0.996421882787295 1
0.626669313291673 1
0.343913439055804 1
0.316235724325121 1
0.406007904880852 1
0.452684576220001 1
1.2289296109808 1
0.673749545008553 1
0.0361798685257553 1
-0.553258482173982 0
0.666983274713038 1
0.701933031508991 1
0.586941527667058 1
0.171249960762276 1
0.496801149070942 1
0.869920205803232 1
0.627453628281595 1
-0.321423864365425 0
1.21471699687578 1
0.558036153411988 1
0.562087341690387 1
0.383521900079385 1
-0.0805619442518565 1
1.12874633254672 1
-0.164635372883937 0
0.423163025531946 1
0.228568963233293 1
0.69127715555333 1
0.673101363385329 1
0.420308126160181 1
0.500513046285634 1
0.717067312282884 1
0.374038561852752 1
0.294486137653689 1
0.577770057358447 1
-0.270464189091169 0
0.606996577735261 1
0.176377194340467 1
0.730426567989185 1
0.201642016993881 1
0.0233555479945373 1
0.541877921501624 1
0.347207987759617 1
0.632756890851679 1
0.146311020729782 1
0.247394143346252 1
0.289695421461609 1
1.1717230079334 1
0.702388694908348 1
0.565342145752412 1
0.924200576542471 1
0.772683723850463 1
0.571047019315076 1
1.18358955292274 0
0.698358144186328 1
0.895106780036428 1
0.456188970811406 1
1.11699885980725 1
0.615424522583233 1
0.311427552776488 1
0.721968565045292 1
0.355551932697486 1
-0.356248564708274 1
0.290457822798669 1
0.478840215674186 1
0.564882303418594 1
0.905119254443555 1
0.119562141931014 1
0.785960749906859 1
1.25390607895539 1
0.687480855830933 1
0.650422169702585 1
0.925774820356498 1
0.180592426241097 1
0.58221517003506 1
0.347791361791454 1
-0.0642906335000758 1
0.593142151473246 1
0.857037168176851 1
0.590134739596187 1
0.679725069043916 1
0.54185671828522 1
0.839837614990741 1
0.917071185637299 1
0.786196092718334 1
0.364708630234696 1
0.820830132937025 1
0.141512700422478 1
0.823251294154939 1
0.148015197962341 1
0.858590730061657 1
0.464258109306959 1
0.0249501962863108 1
1.34629134575704 0
0.749310957422787 1
0.144044763603634 1
0.456642289700989 1
0.855401667101643 1
0.405255905384732 1
0.553003834837398 1
0.528554570743033 1
0.651210430314486 1
0.358986775417388 1
0.67909625123063 1
0.160842552399976 1
0.635398681230189 1
0.822722311666098 1
0.772399740464141 1
-0.0728787505557235 1
0.526098506729645 1
0.53668713918397 1
0.800116782199852 1
-0.246002442268379 0
-0.0935676497127758 1
0.335321769544784 1
0.765285509779204 1
-0.3692714909872 0
0.274934983515557 1
0.920120176681787 1
0.329047400397214 1
0.459465752512758 1
0.917017525051332 1
0.422191238345017 1
0.34257124504327 1
0.310143346829645 1
0.403183038158423 1
0.127114013853639 1
0.255770053202484 1
0.0805293158800584 1
0.0399899241019057 1
-0.276837496978036 0
0.970430766528645 1
0.820588111742502 1
0.357998124856698 1
0.294229870663592 1
0.371435955796852 1
0.655771835774961 1
-0.572577487029015 0
0.491754054289794 1
0.497788292334664 1
-0.653094241929422 0
0.912421235779834 1
1.39266984009688 1
0.649287190004951 1
1.14147581449466 1
0.355459288732626 1
0.309965102686335 1
-0.299953844743598 0
0.622354674669773 1
0.944159680294245 0
0.0245770631582842 1
0.602904185952773 1
0.577003623759204 1
0.253463469469353 1
0.401432896860963 1
0.166214025041394 1
0.771218563125662 1
1.07718761710289 1
0.353222270022352 1
0.866604029814488 1
0.356232759659658 1
0.31776512139366 1
0.658499251233605 1
-0.23159421538202 1
0.306260539833489 1
0.407282577173849 1
0.82248473332046 1
0.0501477948764765 1
0.311903308090002 1
0.96625739204623 1
0.638745237992151 1
0.142872840703818 1
1.01535031433259 1
0.453086217982906 1
0.729544584863842 1
-0.317651166951159 0
-0.0729673409477924 1
0.730449967898687 1
0.781669501691468 1
0.608208593753486 1
0.744890416011058 1
0.415733053340182 1
0.158860117186353 1
0.559277672588806 1
0.259618753406805 1
0.00939437154322137 1
0.793403415280722 1
0.509794614683889 1
0.469359837998909 1
0.0715845459054397 1
0.497021669465894 1
0.495363056454582 1
0.294352073589306 1
0.64917540906364 1
0.72909073743848 1
0.904934519708386 1
0.964252551003192 1
0.331719147405439 1
0.26313660753784 1
1.31492776175986 0
0.622912870717412 1
0.872978920991384 1
-0.237015268861328 1
0.727243422065995 1
1.19792106902876 1
-0.227367530669578 0
0.52924731863228 1
0.412221655365783 1
0.44976438180339 1
0.387663766074511 1
0.685556666460334 1
0.0237226884924827 0
-0.0686359619137138 1
0.130880033560456 1
0.681558449424471 1
0.501720298048718 1
0.380355052747841 1
1.14871068270318 0
0.68384668509837 1
0.581424534106408 1
-0.0093604363685392 0
-0.162412815817103 1
0.133861290755298 1
0.78147765215912 1
1.09838836646688 1
0.98359070504407 1
0.837859093910793 1
0.702113539085425 1
0.340776019412527 1
0.736400470796263 1
0.482135811884797 1
0.995425951439466 1
-0.191815037522122 1
0.336965194617543 1
0.7744600025853 1
0.168887340025178 1
0.353843616070504 1
-0.171930955510489 0
0.145849931815737 1
0.892088977337048 1
0.954950504388251 1
0.550479346422655 1
1.2416377593426 0
0.608139608465047 1
0.678977504099616 1
0.352011351535008 1
0.299689747231462 1
0.865771182991966 1
1.45232718092861 0
0.135437917722255 1
0.270264322790363 1
0.71080883493697 1
0.517556511206111 1
0.610538042139006 1
-0.0215728486664806 0
1.59392421954435 0
0.682001408171301 1
1.03146197568333 1
0.679805126925269 1
0.641574504965716 1
0.908119992680649 0
-0.0276267824782228 1
0.739456983296453 1
-0.241412282623195 0
0.774394248982488 1
1.17625958491852 1
0.546804525991103 1
0.167680233647441 1
0.497008348499552 1
0.649724685583954 1
0.921998423199237 1
1.20809276668798 0
0.647185180618509 1
0.540069285359953 1
-0.140147780364389 1
0.45046603187647 1
0.980837969419336 1
0.481024342710737 1
0.0288042191857995 0
0.136217900117717 1
1.17866581481859 0
0.6317556111318 1
0.0701198224782494 1
0.896165276908651 1
0.152311579759524 1
-0.274058188593104 0
0.291094615638027 1
0.629499602383679 1
-0.141975988607583 1
0.65097110776446 1
0.865573555050001 1
-0.0440213507462032 0
0.51092127137919 1
0.842448417272512 1
0.679855724778337 1
0.815658302917096 1
0.972238654495893 1
0.690839659770243 1
0.989138379543048 1
-0.190230088105145 1
1.07486566536303 1
-0.174360347752573 0
0.3343696022295 1
0.649336970901908 1
0.693691208166434 1
0.770129712631127 1
0.213097321073669 1
1.10675758766345 1
0.80174803069724 1
-0.275797690335129 1
0.482397889858751 1
0.333679382177214 1
0.658581927825971 1
0.878599632070826 1
0.578972911492007 1
-0.416161939129404 0
0.0262067513441081 1
1.02160285291183 0
0.797869024174166 1
-0.336793533276457 0
0.658075205073646 1
0.191726609336862 1
0.399079078330673 1
1.4300676982348 1
0.764840862163863 1
0.0319020152799241 1
0.911009394069368 1
-0.114737253161198 0
1.3180024118752 0
0.190195142677118 1
0.408707318601501 1
0.800585512639712 1
0.182895225190517 1
0.992694188354883 0
0.509680483672646 1
0.0258218825824073 1
0.208801369363677 1
0.62287472917791 1
0.577207469621093 1
0.937098614927699 1
0.400861719600721 1
0.456740124992899 1
0.410833232722465 1
0.271270648267928 1
0.987985226702068 1
0.986862170204447 1
0.31122818625379 1
0.668642876495239 1
0.111729883612506 1
0.385727879194052 1
1.12207253312631 1
-0.0397565925126735 1
-0.483022271720589 0
-0.281296185937188 0
-0.0781008813949459 0
0.250742806793192 1
0.858055122064113 1
0.733939522846648 1
0.557892269362494 1
0.114215817772819 1
-0.104267503485163 1
0.463262746743069 1
0.490720282918656 1
0.545504934764687 1
0.616799121275171 1
0.52259760606994 1
0.545716622362783 1
0.941534828828091 1
0.541674290829748 1
0.891309430366582 1
0.167129582864236 1
0.537765423177428 1
-0.178321513496777 0
0.615681599316575 1
0.421905220561621 1
0.27502044233446 1
0.7747138366681 1
0.0333275011928568 1
-0.0482658643108949 0
0.512072562077666 1
0.0366917483647207 0
0.47733572070803 1
1.0512734796029 0
0.522350244681911 1
0.223438196729761 1
0.658390373046229 1
0.918319148888928 1
0.476662741917361 1
-0.141562439237865 1
0.017766418492289 1
0.725263169060223 1
0.999033788675284 0
-0.199285497862175 0
0.393436930780921 1
0.19652177258659 1
0.515245991356867 1
0.767724596552028 1
0.294837195186472 1
0.929369097091141 1
0.649892019346359 1
0.675949597268182 1
1.22030254528351 1
-0.0158214850701629 1
0.53870775681855 1
0.249051842212067 1
0.253583268471316 1
0.0102758756449634 1
1.18808546654814 1
0.77936539137779 1
0.414067112342301 1
0.228216758966265 1
1.18088634477269 1
0.591954561752047 1
0.551049888264037 1
0.562695237113667 1
0.362568568723748 1
0.816583248712771 1
0.624209046052942 1
1.09498159598964 1
0.927432934785814 1
0.288722946103929 1
1.40407059902019 1
0.549675705830681 1
-0.0270798269712855 1
0.395225303216124 1
0.404739235192488 1
0.150580345937492 1
0.154129340475183 1
0.293727472930517 1
0.373406541315578 1
0.686584054403297 1
0.316305342988235 1
0.257704367882822 1
0.0881115005394705 1
0.770842578070416 1
0.470086865401254 1
0.331941007843432 1
0.101980457255455 1
-0.180572908311128 0
0.299173967550833 1
0.0517556561557684 1
0.376464525353137 1
-0.25654463595969 0
0.528620032195543 1
0.84066988825877 1
0.464455265800158 1
0.703294387263608 1
1.29043772042744 0
0.36943521163762 1
0.466611568544209 1
0.588838486091056 1
0.33523807246067 1
0.372934932678464 1
1.12336816110988 1
0.883648704521184 1
-0.00737918525699764 1
0.721367298988951 1
0.770279113512943 1
0.932701144213042 1
-0.638466047143322 0
0.205559102053482 1
0.382374677149807 1
0.219191044680084 1
0.938370038058401 1
1.15514779558922 1
0.888057914624427 1
-0.272590972136485 0
-0.0687770833141533 1
0.462226958949846 1
0.972602969338476 1
0.780201403635328 1
0.735973505647008 1
0.689433401634181 1
0.426649374456002 1
0.429266210531844 1
0.857965310008155 1
0.202878345687238 1
-0.250117205500843 0
1.08984473628895 0
0.705258851563068 1
0.646308855233276 1
0.847690096297963 1
0.875505905797646 1
0.168965898175959 1
0.802909026857849 1
0.735847114693243 1
0.744706399421018 1
0.532714006409108 1
0.448207562715648 1
0.941571721699092 1
0.263874512589812 1
0.615702177021114 1
0.123087682698321 1
0.0939975547167737 1
0.860116124974135 1
0.480107475822034 1
0.157024587755199 1
0.759289324095671 1
0.18925454786956 1
0.772557202751737 1
0.584618543332384 1
0.452488551368811 1
0.330403075072443 1
1.16339653163205 0
0.0432373652677049 1
0.52927975269228 1
0.318875404249597 1
0.543983288156753 1
0.889727284386034 1
0.544748295212301 1
0.191973332496983 1
0.685655251249557 1
0.91477938227617 1
0.95625138722626 1
0.930007213938801 1
0.702107770438315 1
1.17950419098823 0
0.366228633904128 1
0.0963243250552801 1
0.906779363272596 1
0.904749179846561 1
0.579717767415308 1
0.546305764035734 1
0.869686460542452 1
-0.0472307731729388 1
0.981655454136112 1
0.511685296990828 1
-0.174029128003333 0
0.703850179963871 1
-0.0112594361935351 1
0.239590605803446 1
0.18433748423213 1
0.5775212656482 1
0.305627627615776 1
1.05259568221593 1
0.970223376235399 1
0.281530887316119 1
0.472572823263481 1
0.359353697200484 1
0.394854414719275 1
1.30496095767975 0
0.358793176335152 1
0.658522871103285 1
0.757453600395855 1
0.793843863276855 1
0.80129882073397 1
0.902024889511795 1
0.587391447417201 1
0.734179834998979 1
0.0136491756637532 1
0.863906517614622 1
0.434014504353212 1
0.329348393510112 1
0.111617709206205 1
0.781163597798367 1
0.560324510603803 1
0.0597148994169829 1
0.747258307445712 1
0.503216055979024 1
0.475209456432221 1
0.400409858165709 1
0.287540845490021 1
0.42677678520648 1
0.376076583265619 1
1.13621278976171 1
0.382728249133046 1
-0.235540302641998 0
0.764715904807791 1
0.404582719037144 1
0.537545514869836 1
0.824409300706742 1
0.317852668308238 1
0.717998179018553 1
0.745127576302969 1
-0.339090295803361 1
0.0629344542346864 0
0.0708505809882607 0
-0.0675526639495636 1
0.531147575990528 1
0.526070317608033 1
0.863383080244294 1
0.650471022636287 1
0.77836773350824 1
0.157536981231607 1
1.22080670716434 1
0.540866835679515 1
0.375655152518183 1
0.115115730253738 1
0.615092353924836 1
0.551019127158594 1
0.303576741402609 1
0.262128663385808 1
0.494179769498265 1
0.0863747988902043 1
0.514198316894733 1
0.475279450633307 1
0.473963309819103 1
0.0875315918380831 0
0.207963765634747 1
-0.0673664761308814 0
1.11686842196871 0
0.614637409798433 1
0.333971067869021 1
0.0826208948591336 0
0.7528194018158 1
0.325341159115787 1
0.736673074467315 1
0.0578024768663888 1
0.840331798074565 1
0.692008908519197 1
0.333935181634124 1
0.722789381362468 1
1.23239031538195 1
0.965897150374779 1
0.732309221738525 1
0.866770053801307 1
0.899066400790879 1
0.101688709223412 1
0.447826664172476 1
-0.0594712162469613 1
0.370603270858145 1
0.471904124348624 1
0.0585059378607263 1
0.528218181260291 1
0.461239127239665 1
0.617009171623894 1
0.447058473237822 1
0.346646897205036 1
1.03998703611225 1
1.08531782836649 1
0.917465085970395 1
0.605861180417107 1
0.881805368983147 1
0.597829056225355 1
0.816234378123388 1
0.649366537006552 1
0.681593231272215 1
-0.095081363732399 1
1.0212369125765 1
0.760517558239156 1
0.655119162740985 1
0.07468466849448 1
1.08801019742542 1
0.558354252606775 1
0.289475774939281 1
0.835305812931396 1
0.350689895422977 1
0.144324057862972 1
0.449337181081168 1
0.587996913591038 1
0.630424263815784 1
0.410153251635605 1
0.804692881660994 1
0.778900947382729 1
0.340478970529588 1
1.18541592396224 1
-0.492481980471765 0
0.891930249974686 1
0.720127686247477 1
0.0678791161614187 1
0.434544815933991 1
0.51110914066396 1
0.256233893982744 1
0.497263742366094 1
0.306900020973875 1
1.11290168385181 1
0.871486945247582 1
0.512366409881942 1
0.00477324288044907 1
0.755159159853584 1
0.41113623588471 1
1.01177547870286 1
0.79461085865636 1
0.536198237827992 1
1.09856394116291 1
-0.15434362337744 0
1.30012493364159 0
0.109412554896151 1
-0.242149416727464 0
0.812212514269888 1
0.426610087829626 1
0.396549345496418 1
0.574312853700517 1
0.70447088031943 1
0.656864636133503 1
0.929892017671691 1
0.886624942858475 1
0.820927581829767 1
1.03840358731485 1
0.1383316588907 1
1.35121245079899 1
0.84773877014619 1
0.817023678993339 1
0.74849029183719 1
0.549741076856374 1
0.0708163599922572 1
1.13400965808367 0
0.175173059910231 0
0.0308125202711735 1
0.487588791838387 1
0.293996708679621 1
0.24769110959998 1
0.474026650075505 1
0.586745245674081 1
0.202683530479799 1
-0.125013840125743 0
-0.666357417241382 0
0.287134286412373 1
0.63827918278704 1
0.0891223303417852 1
0.421467212049564 1
0.26695505614922 1
-0.00803014468162551 1
1.34950714449784 1
-0.179491262837881 0
2.04836981524187 0
0.21321981798504 1
1.37670790912822 0
-0.14277841346252 1
0.90108539465631 1
0.83649861147148 1
0.444708616982418 1
0.858691078281129 1
0.567433440979307 1
-0.0591744046528921 1
0.673482433536368 1
0.980482203787402 1
0.7577435774405 1
0.33356816440839 1
0.519717225956593 1
0.182453733408654 1
0.173560931670974 1
0.875832398216833 1
-0.442755650912579 0
0.102765816389887 1
0.675180503818636 1
0.621215024788133 1
0.597693979471997 1
0.330122603169631 1
0.685561816114451 1
0.644930085893163 1
-0.27279194482685 1
1.02738360810503 1
0.206833134807708 1
0.363095432112749 1
1.59587608956175 0
-0.114645958905599 1
0.422254047956283 1
1.05943906787846 1
0.536598048890906 1
0.771554296113954 1
-0.178623302802157 0
-0.0386039825981955 1
1.20023458111816 1
0.79945129763822 1
0.170254073007562 1
0.749709296572013 1
1.02232169936675 1
0.785590662224813 1
-0.244826254990637 0
1.05663013679378 1
0.293687188283784 1
0.505995522093899 1
-0.277157799675072 1
0.494161051556391 1
1.11903031652455 1
0.128199856330568 1
0.686386943447165 1
1.13004728143058 1
1.01510827492203 1
0.997034385696774 1
0.914152709618304 1
0.575614564632491 1
0.162719666322792 1
0.247202455263257 1
1.0391471038197 1
0.635680087245591 1
0.182227083156979 1
0.565125440578574 1
0.161980027629554 1
0.0597749249967106 1
0.45637917096328 1
0.499231856460533 1
0.0282529418108604 1
0.368249931714363 1
0.857420408698183 1
1.30136950150495 1
0.480512273113528 1
0.813485078232862 1
0.998001623259742 1
1.07456917727483 1
0.264010292888215 1
0.423217013413834 1
0.167308834704864 1
-0.183291512111952 1
0.394030577978549 1
0.922356000053215 1
0.432742950405799 1
-0.0203136763778446 1
0.42063628157935 1
0.57447557713388 1
0.635124574264272 1
0.865360267383613 1
-0.315691340984803 0
0.757403836886855 1
1.12260737530103 1
0.231806485976181 1
0.612198873526568 1
-0.0930443640774684 1
0.345290666486637 1
0.496853956311542 1
0.874905433729597 1
0.598703014791654 1
0.163319489326226 1
0.126150603439185 1
0.530299362251841 1
0.315668559311101 1
0.47042393249897 1
0.680163952420547 1
0.966183416993716 1
0.393842415475781 1
0.627941891745605 1
0.262059835747655 1
0.354737044075909 1
0.255561340781608 1
0.955700258300717 1
0.771211453491654 1
0.331109451042275 1
0.82913287331251 1
0.860027780275881 1
0.859472188240012 1
0.566618382435317 1
0.654976269772332 1
-0.271732936226823 0
-0.202722925337054 1
0.363604212889999 1
0.361789827866124 1
1.36987103855265 1
0.460427658988003 1
0.844733996045381 1
0.692112053407444 1
0.260455060791766 1
-0.179096386807987 1
0.529518288453411 1
1.29276052767932 1
0.373112380757285 1
-0.208832268876913 1
0.489699371259242 1
0.658700649499803 1
0.519855196559383 1
0.00329420559183523 0
1.04459348361505 1
0.291789656740481 1
0.0907987988506987 1
-0.118211741469744 0
0.238048693507474 1
-0.274763311802554 0
0.29179860207138 1
-0.0940580833866959 0
0.837014257926916 1
0.862117528102186 1
0.781535900877045 1
-0.0293031940996568 0
0.946023380174077 1
0.255490883052748 1
0.724641011334215 1
0.609980673386509 1
-0.00591005837723521 1
0.486091085793877 1
0.392742690070469 1
1.03409761553632 1
0.469661138360173 1
0.357683699606613 1
0.179703759654961 1
0.661898462281178 1
0.716406975952589 1
0.407548578063313 1
0.0610326214911678 1
0.799967239978808 1
0.0440125762421647 1
0.0608742528994351 1
0.941906821547567 1
0.478075854918847 1
0.777381778571476 1
0.225591646918195 1
0.274021230512878 1
0.532414324553495 1
0.394091131190005 1
0.769287491718147 1
0.504490908842056 1
0.095162692105763 1
0.721049093121678 1
0.605778581184002 1
0.346693673648662 1
0.957817029601178 1
-0.143395160853872 1
0.468078368551588 1
0.706611863377288 1
0.87608010871574 1
0.756635354232402 1
0.492428538267879 1
0.166618529477184 1
0.243794133257427 1
-0.392994352971527 0
0.117686753729596 1
0.515184735822456 1
0.24288362264239 1
0.479574411734685 1
0.504671341764132 1
0.517181143829316 1
0.554978884308559 1
0.294805513759515 1
0.139433242350437 1
0.733715014547239 1
0.879771963396212 1
0.243631069007353 1
0.48156368276272 1
0.026319762295468 1
0.561475841481384 1
0.739407084878551 1
-0.216920339844276 0
0.426244556991082 1
0.84433946895509 1
1.23140467198335 0
0.3921095817061 1
1.37602880094709 0
-0.204040227364553 1
-0.0827359587757514 1
0.594377351195764 1
0.510601282954067 1
0.621346319105259 1
0.789799449023892 1
0.813978489645755 1
0.0273746584869511 1
0.0855627863167091 1
0.201572771479585 1
0.675973541546956 1
0.813313778778481 1
0.73410265464934 1
0.0987259356486067 1
0.959441108588047 1
0.628414982697604 1
0.560843256861476 1
0.676828302822384 1
-0.0594771047468253 0
0.673607602732958 1
0.372049341527827 1
1.28446731226732 0
0.192783306296107 1
1.5119071432144 0
0.653862717517902 1
0.0770171834811684 1
1.07551982597048 1
0.439573845562939 1
0.995096636576234 1
0.0542790154259106 1
-0.221554837103605 1
0.641821214122301 1
0.956410503143353 1
0.3410341399711 1
0.427365139522317 1
0.551765967166279 1
0.348081800651645 1
0.94560406305254 1
1.08027203062751 1
0.118581163417201 1
1.02068452148052 1
0.405838942893788 1
0.0236823262175019 1
-0.0428697297088807 1
0.695652306063659 1
0.864137043108004 1
0.980500337553943 0
0.504694324705204 1
0.29667360084594 1
1.10748699345882 0
0.406169158957913 1
-0.362258558001837 0
0.0263522937284574 1
0.391825905075496 1
0.383555105411865 1
0.240704057065682 1
0.304955331781551 1
0.517685366329741 1
0.874765412691017 1
0.564113716446584 1
0.408632796487287 1
0.175406916013247 1
0.647348600708046 1
0.686409697166368 1
0.053024551988275 1
0.14952177259208 1
0.880493997303862 1
0.758443688445176 1
0.479302577093146 1
-0.540776657374566 0
-0.240187705118515 0
0.832237912161152 1
0.822821327814626 1
0.77701304351443 1
0.215254532255234 1
0.166502423126239 1
0.241979465120879 1
0.380505896539979 1
1.45983077788512 0
0.819097325437354 1
1.00940294103409 1
0.772226809977194 1
0.0374128487135757 1
0.430186884944965 1
0.300805452902522 1
0.31822290358239 1
0.539746888466289 1
0.453853247999752 1
1.12457789113837 0
0.859410719858451 1
0.670219752932933 1
0.764490876990044 1
0.502540779000377 1
0.441824506387382 1
0.43595351389715 1
0.644583722762189 1
0.308543634979558 1
1.31134633219447 0
0.842437317702174 0
-0.16967759739325 1
0.826287957635884 1
1.10239613573502 0
0.711301076745918 1
0.812802556615151 1
-0.0642426784645436 1
0.969560638409214 1
0.68795789867637 1
0.463267332931304 1
0.41825931839095 1
0.501441206965959 1
0.636618936659953 1
0.775293439183197 1
0.716426588284777 1
0.864443263581957 1
1.18753454897069 1
0.482560767820658 1
1.46661309328476 0
0.545437302839005 1
0.201189576379561 1
1.41739931014911 0
0.191921835380745 1
0.997098467493535 1
0.781421100043832 1
0.828582235291244 1
0.728350860156435 1
0.295683844401509 1
0.436427527003782 1
0.535393595751108 1
0.575223893672999 1
0.41883512404719 1
0.533709378641475 1
0.73679545202024 1
0.189372657553439 1
0.38303190009563 1
0.149575961102408 1
0.841220263740542 1
0.329961465615566 1
0.65627143852739 1
0.429053567201021 1
0.442156682164585 1
0.0348293578783374 1
1.26754855130319 0
0.64639744732087 1
0.719779159976335 1
0.875279270160044 1
0.829002976200249 1
0.639154181503773 1
0.380128525335747 1
0.744768626089513 1
0.205047294961095 1
1.01328606009463 1
0.573229801823442 1
0.471505725249436 1
-0.0333181040176047 1
1.07328835473637 1
-0.0203734159341111 1
0.452726608537071 1
0.596444784808461 1
0.221314790645621 1
0.734901788904072 1
0.424567310960547 1
0.168554866884217 1
0.620566235703881 1
1.08058938298799 1
0.646559142525263 1
0.19327069492913 1
1.09391498786251 1
0.352751183327452 1
0.654087939851203 1
0.00872821031565693 1
0.0759856840058318 1
0.350952032723488 1
-0.193661770738074 1
0.955219313259624 1
0.720880672606708 1
0.727186313884063 1
0.421793498162685 1
0.680975812643984 1
0.76597179417112 1
0.55793310132292 1
0.638698367450689 1
0.68182934273896 1
0.829958030073185 1
-0.160171112637628 1
0.762856990814442 1
0.5091282517922 1
0.521444541353715 1
-0.0555008155969714 0
1.15906207872023 0
0.911520204512221 0
0.374672225677568 1
0.267223581101825 1
0.304564041507445 1
0.980835115924528 1
0.333879698239128 1
0.224500855331873 1
0.0524357992610694 1
0.259393561643942 1
0.343908306830403 1
0.759406852371903 1
0.475954344858339 1
0.463576073456994 1
0.101592818315247 1
0.553173453948978 1
0.32630629637947 1
0.636621314783304 1
0.372533846688206 1
1.13006404872762 0
-0.0956227148494295 1
0.928897305038307 1
0.610672862233149 1
0.709510059566399 1
0.319587383613308 1
0.554980974144837 1
0.332633730816286 1
1.10201040411537 1
0.00837128607177712 0
0.830733699288874 1
0.887634108362737 1
0.758592238201731 1
0.303516595042311 1
0.785527882355616 1
0.704797658507013 1
0.430618960591052 1
1.12603655870315 0
1.06083373738971 1
0.292811409150826 1
1.30094068842816 0
-0.27319629811319 0
0.740222042183071 1
0.196380626419847 1
0.995884549471173 1
0.634928414447317 1
0.192219338650856 1
0.18347327122803 1
0.442023381758233 1
0.702487725824719 1
0.753416897356075 1
0.662216623127529 1
0.368838228642558 1
-0.00394784383694769 0
0.514847084131935 1
0.619538541380738 1
0.541372047806299 1
0.430966811207713 1
0.58045578905317 1
0.737511601776127 1
0.569970893604664 1
0.499747815915432 1
0.310783169848157 1
0.292197634312571 1
1.14012606841617 1
0.806325115062208 1
0.952497414934052 1
1.13967410366645 1
0.407718949878065 1
0.59638195926437 1
0.742148221199888 1
-0.0317534102890142 0
0.412692169862426 1
0.298156112280469 1
0.295014879690668 1
0.694353149821997 1
0.408229520051989 1
0.771648153653015 1
1.05949009694563 1
0.350873778225003 1
0.701578601167293 1
0.766583029132266 1
0.172212594329588 1
0.765006538639944 1
0.750368540465007 1
0.580669355637322 1
0.258454864054854 1
-0.316063149925589 1
0.34561168921877 1
0.284329789435168 1
0.634042650305116 1
1.07115801395542 1
0.349961962610316 1
-0.323421784265916 0
1.09878960690954 1
0.671594664805338 1
-0.066206264640067 1
0.790348883295176 1
0.404938808157773 1
1.46038776218172 0
0.281888057488639 1
0.970694363280543 1
0.583891379968562 1
1.27690842680908 0
0.213172534710203 1
0.285765788783514 1
0.108768708600593 1
0.000912364314374331 1
0.293237461569565 1
0.348019790247471 1
0.747201065131246 1
0.540759613885254 1
0.0884900964920136 1
0.790852818537369 1
-0.0901046205197364 1
0.540074575095428 1
0.288984132865879 1
0.285374455166104 1
1.19578442543246 1
-0.237297689380822 0
-0.00748277448574962 1
0.00942578486834712 1
0.842458886696911 1
0.345013823863607 1
0.265301697043163 1
0.412147163810343 1
0.739806258226916 1
1.82714649845058 0
0.0510191724091894 1
0.642334613469738 1
0.994319478353543 1
1.38070413566806 0
0.296928831238685 1
0.0941573989454076 1
0.333340050273764 1
0.819222943141364 1
0.671307463220101 1
0.644032745974225 1
0.5543128929392 1
0.663618044269422 1
0.713976285871024 1
0.686925972500481 1
-0.372475161489002 1
0.519579008486773 1
-0.079062413816913 1
0.538127555735202 1
0.516045407425359 1
0.422361318832782 1
0.421114159019756 1
0.582583572740982 1
0.0181288414932264 1
-0.0985596381737396 1
0.951842849257041 1
0.706219039467871 1
0.0692543493267465 1
0.162403892764327 1
-0.175209959668484 0
0.66111301357215 1
0.419514363918606 1
-0.388831862065418 0
0.186738190775135 1
0.345479655209233 1
0.280477630696165 1
1.04198238001593 1
1.02058875720437 1
0.978514513909979 1
0.279739328974207 1
0.686977262603657 1
1.05318956928421 1
0.176109597529712 1
0.910820650676871 1
0.407284555831007 1
0.0112713223381098 1
0.341659552133274 1
0.454408376558338 1
0.704820102501431 1
0.479867973157291 1
0.521974527516973 1
0.104544928123275 1
0.580314278005013 1
0.10180186433243 1
0.630590474453439 1
0.315749413789858 1
0.489369412655678 1
0.620886955503255 1
0.493056082316848 1
0.844815408888543 1
1.0246713243779 1
0.580880124700541 1
0.686597885454322 1
0.656054022394752 1
0.109414577758398 1
0.885361496436659 1
0.988051272289846 1
0.269811695043431 1
-0.0434471216779416 0
1.0536354922102 1
1.55737162832028 0
0.904630071121223 1
0.817575081131168 1
0.204409574885792 1
0.222324924624245 1
0.297160610788397 1
0.246159841563541 1
0.785495806402331 1
-0.101821377613917 1
0.97523363975495 1
0.594495111872998 1
0.724917076763467 1
0.775071431406506 1
0.678906519598122 1
0.645073701239577 1
0.780274457362469 1
0.563717956004363 1
1.03269207678249 1
0.642538798815054 1
0.21274556412201 1
0.554252067623574 1
-0.149137254605027 1
0.398951388040654 1
0.335057014997706 1
0.339661059350778 1
0.503764765658203 1
1.1244657598976 1
1.33544466455781 0
0.959803099643401 1
1.20714394980221 1
0.384230842614361 1
0.925280361876469 1
0.823844206965876 1
0.201133013704021 1
0.612663933377599 1
1.15937415055696 1
0.76469554990551 1
0.258400184266113 1
0.837634863556991 1
0.0172885142614801 0
0.508530544336759 1
0.96525205295359 1
1.04371076333859 1
0.647062852330345 1
0.810201174725848 1
0.0993971580825581 1
0.495932795452572 1
0.596965415607167 1
0.664007182675646 1
-0.0333047404304231 1
0.466824579044987 1
0.884087341913823 1
-0.426238554832619 0
0.997947610258886 1
0.25037331699823 1
0.649236365883844 1
0.5668908989501 1
0.383734687123715 1
0.759400146659032 1
0.499742793573605 1
1.09526031816165 0
0.822967776478805 1
0.452440871942289 1
0.915406563801338 1
0.291382857943418 1
0.566523481616003 1
0.416081498469061 1
1.37921404737282 0
0.917018499094042 1
-0.0540256103903149 1
1.20396061084436 0
0.555051464303107 1
-0.16652182035094 0
-0.102002016851148 1
1.04456021679068 1
-0.126446148142538 1
-0.0422969217868701 1
0.390561591462153 1
0.349666373594069 1
0.880459043715453 1
0.323903025504899 1
-0.220745772388856 1
0.427794911892336 1
1.05868788596182 1
0.557679129498985 1
0.398684293699107 1
0.367189571142054 1
0.879359313882134 1
0.318309924460739 1
1.02543006003059 1
0.938134862373993 1
0.95273637643527 1
0.0359016949149242 0
0.83574379727856 1
0.967190143290653 1
0.499921343867936 1
0.286748890711316 1
0.533434703239266 1
-0.3260204969078 0
0.08036962612305 1
0.744940444430076 1
0.567339006570218 1
0.49262229296693 1
0.310117608088802 1
1.82185782555018 1
-0.0277104776925035 1
0.984613437461039 1
0.251247254027103 1
-0.00564059301266612 1
-0.166672944602481 1
-0.299012842240536 0
0.454478139296407 1
1.00497457641018 1
0.599903667403977 1
0.268439992772134 1
0.343127152005147 1
0.210453971320455 1
0.693201590572283 1
0.509748086512098 1
0.313267196430438 1
0.691508922170406 1
0.543611984428375 1
0.830253532587493 1
0.419070039885103 1
0.130458798377966 1
0.915086444809186 1
0.669062890990369 1
0.615534198532366 1
0.391997907992357 1
0.161697128441412 1
-0.346105601274855 1
0.387891444282264 1
0.445450284953393 1
0.83330539509789 1
-0.0472117839639117 1
0.00795874135989572 1
-0.0308311476411254 1
-0.00411476312352634 1
0.424191235465411 1
0.983977913081576 1
0.823127082192965 1
0.0982918774655681 1
0.673758934415938 1
0.802683512974613 1
0.599526401535931 1
0.705931407571191 1
0.607405433614374 1
0.533654187238995 1
0.0244113079990047 1
0.946150597240753 1
0.421417473172752 1
0.300307083724078 1
0.327207356250231 1
0.74225588244001 1
-0.0700523170983855 1
0.880582532314857 1
0.245711917797181 1
0.192820928496004 1
0.947509836529182 1
0.148910407993123 1
0.114609341056896 1
0.961743977749059 1
0.48652329474099 1
0.698072306771103 1
1.11603514232779 1
0.403227493896477 1
0.652994226790406 1
0.417237965052266 1
0.559211660670939 1
0.437497010932592 1
0.743285257232144 1
0.510184519344281 1
0.583448501347258 1
-0.0485368304648085 1
0.509913308830334 1
-0.185859476747996 1
0.40043657839209 1
0.00256934503199317 0
0.312752588357886 1
0.12594488757957 1
0.134745330648734 1
0.458705445928834 1
0.108835910384515 1
0.525034387715949 1
0.436889574751571 1
0.882210396328311 1
0.918617004874732 1
-0.21879378395238 0
0.681397697708083 1
0.348004622092612 1
0.968563550010333 1
-0.543790198693218 0
0.970775023363037 1
0.527820208721594 1
0.570152459059363 1
0.877868796084393 1
0.185617593543438 1
0.446385202557478 1
-0.596878498851469 0
0.0541728121606096 1
0.651902744555061 1
0.620863437751541 1
0.105234189486141 1
0.798159732172669 1
0.258505815179497 1
0.807630172190329 1
0.901373656591262 1
-0.251521562505665 1
0.195222767224937 1
0.210682897241562 1
0.175821801336156 1
0.749372473048867 1
-0.032466125538803 1
0.408440294087229 1
0.657731003229621 1
-0.433643538924551 1
1.21214394201931 0
0.683995609960402 1
0.0181561443932846 1
-0.0640729066887188 1
0.147561731895746 1
0.757360110580259 1
0.884957556103836 1
0.785815006011303 1
1.63400806255322 0
0.293664955499995 1
0.729919535607794 1
0.601032944308696 1
1.38215919882498 0
0.197841576577544 1
0.24834817956109 1
0.24163581180256 1
1.03741992051447 0
0.367671857102693 1
0.32523364134191 1
0.658355310073417 1
0.769905416178164 1
0.365696156909391 1
0.78977183865012 1
0.442887118852667 1
0.296957453546377 1
0.594651765616068 1
1.04362638922138 1
0.362581995091762 1
0.773774345250726 1
0.086850732287551 1
-0.456919440241334 0
0.726844700702344 1
1.29340429812501 1
0.268066278087622 1
0.510872805999808 1
-0.0380724417698383 1
0.183865020498226 1
0.988814486766266 1
-0.379153631501355 0
0.372583951381842 1
-0.163685064407385 1
-0.013908367775247 1
0.15975889990599 1
0.597139430370523 1
-0.00719349278467288 1
0.629129322870664 1
0.452792519922062 1
0.673221526871161 1
1.14337914970065 0
0.475259244395069 1
0.873822876101618 1
0.91980248818196 1
0.193373806509052 1
0.853500845120795 1
0.168549430791163 1
1.1133050953296 1
1.32281465904754 0
0.636933728177131 1
0.387730497912601 1
0.770654354276821 1
0.694256491617999 1
1.13218879378223 1
0.711771164821197 1
0.101867106884184 1
0.240680791615028 1
0.379135317427089 1
0.358077059649827 1
0.980327467922317 1
0.276691806370089 1
0.0842287011146749 1
0.578603196445631 1
0.735970181314965 1
0.571853969577421 1
0.369222527156551 1
0.471871649614567 1
0.851817641751237 1
0.196153277194025 1
0.925087179948765 1
0.643432909453186 1
0.578303199602329 1
-0.202721520021203 1
0.313872886054039 1
0.412596387313494 1
0.463479275303291 1
0.169261193124825 1
-0.341297905125131 0
0.599647020088026 1
0.494093279423753 1
0.181933697531294 1
0.713342982123495 1
0.264605868454575 1
0.750763253192977 1
0.906316892188362 1
0.522665716114405 1
0.871201465632319 1
0.679138323972819 1
1.08567652714204 1
0.32686735524265 1
-0.00824051510762971 1
0.357620653068809 1
0.458005638213102 1
0.280690428463093 1
1.05785486465818 1
0.597256800992208 1
1.05935384493607 1
0.69831275905893 1
0.577548510848232 1
0.809912852224795 1
0.781620822098045 1
0.855194460581017 1
1.01407163300564 1
0.630533351771115 1
0.351192125553995 1
0.349841878674452 1
0.50489276897453 1
-0.220428721368971 0
0.485788071592342 1
0.735254967624637 1
0.518906050037021 1
0.447295345385108 1
-0.0795685147458824 1
0.521183683273812 1
0.7311808790201 1
0.692784588168213 1
0.295478292005021 1
0.861820449011885 1
0.190099679079499 1
0.447984972262767 1
0.273662641616793 1
0.516741171946906 1
0.921307281732731 0
-0.305809664249346 0
0.0767171728603312 1
0.133133644747229 1
0.485810807875736 1
0.764533377806884 1
0.285369293419462 1
0.0224042703240791 1
0.732210146982731 1
0.699517580918998 1
-0.090980364073524 1
0.160525653713446 1
-0.100093420218536 1
0.00501701283653853 1
0.614500017678252 1
0.8095811421696 1
0.941166000919429 1
0.0753202228250669 1
-0.270107124677163 1
0.630605483450858 1
0.428467854163138 1
0.967558133967119 1
0.595681498225751 1
0.661466425882405 1
0.53153609202026 1
0.870485222353693 1
0.0322639962015103 1
0.512793524040521 1
0.711114266612641 1
-0.100697915820972 1
0.0554770215649722 1
0.606636238719403 1
0.234088585242106 1
0.454273276647625 1
0.408515010037839 1
0.708939378163493 1
0.134947580235725 1
0.177922073508185 1
-0.273949851459349 0
1.29332379911226 0
0.44743969448767 1
0.81284180358321 1
0.733013466323928 1
0.285984529055657 1
-0.524288979733801 0
0.975701413908203 1
0.296993553988895 1
0.936066654244741 1
0.395322991420468 1
0.562961074725374 1
0.470773803903771 1
0.471883942810139 1
1.19714715416434 1
0.853383680478383 1
-0.0939797806858197 0
0.474234534721294 1
-0.110011227298941 1
1.16808574595442 0
0.587464746428833 1
0.235498561714133 1
0.974473019535262 1
0.303549455908909 1
1.15693505786174 1
0.165433218522658 1
0.0446054847095882 1
0.922285334949749 1
0.547367710991135 1
0.42906471541757 1
1.33536015879917 0
0.738042102482581 1
-0.00140344827766777 1
0.49173785132732 1
0.656251988402132 1
0.693179785266812 1
0.841304744993399 1
0.992010458686215 1
0.270468271739555 1
0.184319685661147 1
0.130221325896172 1
1.18554724656411 1
0.859279659809076 1
1.03876205460733 1
-0.131129819726624 1
0.442122054905064 1
0.836879904638838 1
0.358757104306526 1
0.404764180941352 1
0.203556010079766 1
0.344017258282652 1
-0.130245981631128 1
0.239354376682717 1
-0.102767302546488 0
0.140205009145143 1
0.530559064877386 1
0.187097489739202 1
0.490190019675545 1
0.526254641017503 1
1.25743672264637 1
0.828551868441839 1
0.423988676506436 1
0.950673814572487 1
-0.411849099346437 0
0.0302222936179116 1
0.220209387563773 1
-0.473625038175351 0
1.28098826184344 0
0.527498465574912 1
0.546188933429377 1
0.147768246564326 1
0.901025265839899 1
0.966885304249512 1
0.981580526656574 1
0.737267803620921 1
0.840787365399884 1
0.400622183873071 1
0.220770347551812 1
0.619648450962032 1
0.459444185078043 1
-0.219670542347842 1
0.694469382328191 1
0.820290964571412 1
0.367218565355404 1
0.681610889989939 1
0.194620908561714 1
0.258192528916709 1
0.682163948568057 1
0.935912690680325 1
0.153984858002844 1
0.847500370476849 1
0.438985324301499 1
0.567664567424105 1
0.497280818741927 1
0.942015964823436 1
0.484380747576509 1
0.801626185331009 1
0.51533863133231 1
0.858881410939321 1
1.34906918832832 0
0.39515677072932 1
0.456129946152134 1
-0.211752964716189 0
-0.0651468295997994 1
0.385460914044706 1
0.97218973863108 1
-0.486275063947962 0
0.296205719071185 1
0.230698472989058 1
0.703313513956781 1
0.07798802753623 1
0.808679993044242 1
0.270764821207688 1
0.644640388191808 1
0.299507816956691 1
0.627107355860103 1
0.447334849063721 1
0.351576321061011 1
0.843019716475806 1
0.213987224070874 1
0.102889321932745 1
0.497998286712522 1
1.08294700617927 1
1.11200952200393 1
0.389322900789587 1
0.567661454867068 1
1.1671315706926 1
0.112525718245978 1
0.458386414988097 1
0.656516734124429 1
0.76171254709303 1
0.732649933358033 1
-0.534260269202299 0
0.540184622503104 1
0.426088966817977 1
0.738532674372004 1
0.566043790412038 1
0.840855856490522 1
0.359639425511351 1
0.350934215902566 1
1.37923659284348 0
0.276418688576019 1
0.980097418543972 1
0.481526632898586 1
0.0243281952201722 0
0.840422496993573 1
0.0423943024079574 1
0.512813454911484 1
0.888581843907042 1
0.208851423168809 1
0.630160190870773 1
0.596115439022522 1
0.751781970266258 1
0.363808037604447 1
0.223616364952271 1
0.145585857554653 1
0.919196250296951 1
0.460050107467736 1
0.380732992954754 1
0.399589862380773 1
0.361323056902504 1
0.842548988519689 1
0.366401039695302 1
-0.522488577164133 0
0.780907505602084 1
0.864339094936846 1
0.575260199632007 1
0.195245103476726 1
0.393516579885072 1
0.892945120185291 1
0.564349911624284 1
0.593993726385241 1
0.27679995095095 1
1.18709280849602 1
0.952104724180912 1
0.465309040397793 1
1.25880163224141 1
0.445733360733742 1
0.82642277414565 1
0.708833666847475 1
1.03589737016161 1
0.648253329549366 1
0.190416291689004 1
-0.122262100962242 0
0.536900419248001 1
0.56338415302587 1
1.06641847944005 1
0.284426609045024 1
1.07536829823637 1
0.513850337836378 1
0.23423520447921 1
0.809429616926578 1
0.486878745181238 1
0.725686212250465 1
0.133741691108145 1
0.428147623793888 1
0.0785556465359292 1
0.319111486869245 1
0.41507969936793 1
0.640132342226303 1
-0.0390664886082229 1
1.01517771946809 0
0.143340578939587 1
0.369563338143143 1
0.45358821265632 1
0.327804990784487 1
0.520425434153277 1
0.622667783692034 1
0.57313658962256 1
0.779347380782871 1
0.724814407930711 1
0.45091908999922 1
0.975464984409732 0
0.329488381207019 1
-0.0671249563750461 1
1.03676178538302 0
1.1234037289023 1
0.268733157524972 1
0.684384493860084 1
0.357304739425917 1
0.147174710118039 1
0.829634389686253 1
0.101658593052446 1
0.779615994410281 1
-0.0783064385464391 1
0.464456026399228 1
0.692531003006599 1
-0.00557100395718327 1
0.233124415181239 1
0.902571463142822 0
0.810920566046162 1
0.81722123889883 1
0.31874680588431 1
-0.00488425619698302 1
0.550751535141578 1
-0.00774631588292571 1
0.527903985898607 1
-0.0610961951107479 0
0.999251990579934 1
0.606109108705881 1
1.05140461749772 1
0.852689381468145 1
0.407689671560501 1
0.074101141510112 1
0.139216975964332 1
0.716676107394477 1
0.995046782287762 1
0.790438121091637 1
0.437850082257153 1
0.34812840882117 1
0.708121944018405 1
1.15815611937638 1
0.410739081357578 1
-0.292419244639288 0
0.843501128049561 1
0.99962104684838 1
0.284076710543142 1
1.08757817606856 0
0.64946666679273 1
0.432633249798956 1
1.06754748590746 1
0.98851775190279 0
0.479479104588703 1
0.184471970733365 1
0.319900548910242 1
0.950572015740627 1
0.565856208459076 1
1.07625846278323 1
0.679429713875902 1
1.24571356761234 0
0.423765343437872 1
0.464470098944218 1
0.543004480689182 1
0.389595018183398 1
0.85863511091862 1
0.531359357772127 1
0.302580205179888 1
1.25892259086034 0
0.494600079481747 1
-0.115490743238641 0
-0.129864627962796 1
0.526094119702217 1
0.33769913146484 1
0.631376867960522 1
0.42174618802694 1
-0.0215714199003679 1
0.0453495099972991 1
0.765068024635151 1
0.511155472190693 1
0.254965763877119 1
0.620612480893736 1
0.631662038256054 1
0.632011498466517 1
0.711615227975612 1
0.620935123829941 1
0.45747981020829 1
0.716789739475602 1
0.83749078464611 1
0.787967743288028 1
0.404271151697263 1
0.628725658503254 1
1.06335702238792 1
0.677586287566219 1
0.558614136869181 1
0.0966091174978532 1
0.471540195538763 1
0.467599951665166 1
0.263031069693764 1
0.868414784939785 1
0.0484202835574453 0
0.368059748090259 1
-0.0565457190177539 0
0.308044630309887 1
0.730490221913542 1
0.880363697412209 1
0.219862322876732 1
0.413384081506817 1
0.882957189340917 1
0.818444948972862 1
1.53904045554854 0
0.400837533191913 1
0.305142810014156 1
0.636116207329318 1
-0.0783758835211942 1
0.259867382697061 1
1.13584737140445 1
0.997199265702738 1
0.83603636220027 1
0.397773353155739 1
0.744393851875445 1
0.481932330613905 1
1.05443324249725 1
0.198828990668289 1
1.16275153486419 0
0.297978076724246 1
0.477577011881503 1
0.045210482995517 1
0.443907650078082 1
1.0624499802475 1
-0.0154047078658665 1
0.956848067533495 1
0.997103515562921 1
0.296299515754704 1
0.951177799076695 1
0.149473948398491 1
0.209907579107 1
0.232005202870158 1
-0.167767243428194 1
0.478099946229914 1
0.379844176480692 1
1.03100975271347 1
0.764829352479243 1
0.589988618530115 1
0.623187383723032 1
0.337026529625206 1
0.713153813635839 1
0.519797798690587 1
0.922168875188947 1
0.163750006593017 1
0.45342947412834 1
0.518987706804974 1
1.22671884826819 1
-0.306537308925988 0
0.450182252868078 1
0.849489288677848 1
0.206338829656167 1
0.453650338451872 1
0.594288454736916 1
0.154050971866283 1
0.0960838405387413 1
0.69523972497557 1
0.442610196006246 1
0.524635041118294 1
0.679863955888858 1
0.258242179774576 1
-0.00272620516232812 1
0.145150390860248 1
-0.0484909185559856 1
0.993212053813099 1
0.88307311293626 1
-0.236832540227986 1
1.21078037808359 0
1.33606932352885 0
0.293387100748649 1
0.564751035884066 1
0.530905571927752 1
0.128283717502569 1
0.313250912811731 1
0.761356591020119 1
0.5120573045801 1
0.462943546205647 1
0.587955068164825 1
0.767363857418673 1
1.2426857538171 0
0.645445589326176 1
1.08241783137853 1
0.987362161511723 1
0.0197571127408023 1
0.376792996867971 1
0.292485260749015 1
1.26221664761994 0
-0.08482744758374 0
-0.0577233860890981 1
0.371484256032377 1
0.279593270998327 1
0.968639733503535 1
0.119156429340799 1
1.01732249171625 1
1.18501462281363 1
0.515307520849776 1
1.31162868009934 0
0.77067327035206 1
0.50747766894823 1
-0.0611776277159926 1
0.717503206606595 1
0.799563859545402 1
-0.187159866423861 1
0.997823126248327 1
-0.0743744635596483 1
0.771205425696022 1
0.577537174408304 1
0.634960990470971 1
0.328318695312097 1
0.332019194255644 1
0.606253802433755 1
-0.176977483228345 1
1.04365230675811 1
1.0122350041396 1
1.24713432631243 0
0.60086932935467 1
0.378783291672859 1
0.721437051595146 1
0.840049336096445 1
0.346665023125499 1
0.18881454093216 1
0.459033517130414 1
0.245590579986561 1
0.375604393619014 1
-0.188189030371894 0
-0.0546968479395524 1
0.825803870479121 1
0.756265468527722 1
1.15690920960202 0
0.574983898659109 1
0.644632123678647 1
0.550730149008316 1
1.3716453536152 0
0.304203530359197 1
0.344300814894596 1
1.74336523216921 0
0.387642644879994 1
0.666648657767024 1
-0.248300773700162 1
0.69223789278988 1
0.599741831908813 1
0.521029531836883 1
1.18779676873779 1
0.79615484834197 1
0.677967903989857 1
0.315611377516856 1
0.523990326170374 1
0.779160259996787 1
0.393883246284507 1
0.589545156670568 1
0.0972400602466093 1
1.11522980714784 1
0.171291575084428 1
1.04247478049688 1
0.776943644347505 1
0.0154770255672191 1
0.693909266209809 1
0.377120240273574 1
-0.330564852121295 1
0.795619735497966 1
0.145290430140293 1
1.11976374457757 0
0.214705589012644 1
-0.105754992704869 1
0.484471786799649 1
0.193584206478441 1
1.04136126978609 0
0.779794471757225 1
1.46640891185025 0
0.318917405929364 1
0.277931935852226 1
-0.313725505216617 0
-0.507051787684348 0
0.132645950333553 1
-0.151426438319014 1
0.694909221473661 1
0.392910239329308 1
0.868906897049565 1
0.601708029692828 1
0.797451059571844 1
0.123360085123712 1
0.913711289125382 1
0.411858553385976 1
0.535858926637845 1
0.0725594735683453 1
0.173336361812896 1
0.7291295984563 1
0.74490383293998 1
-0.327390673436214 0
-0.0321331042418214 1
-0.361907934207396 0
0.709002092146299 1
0.337840026420812 1
0.293347138291346 1
0.449984276951064 1
0.385567674707717 1
0.783200332453874 1
0.143980075241286 1
1.00912017886483 1
0.653511306746782 1
0.200492407306893 1
0.131120959722071 1
0.595908851698035 1
0.434234291192024 1
0.437592729978783 1
-0.365761554165286 0
0.221079340582765 1
0.577658896645118 1
0.537981884649303 1
0.229307234059606 1
0.26553618154914 1
-0.014189461789897 1
0.566259004071025 1
0.713363231379968 1
0.519628082794703 1
0.410142807754122 1
0.0576186175954849 1
0.205784559174346 1
1.00020028650226 1
0.380995418978685 1
0.408474071519827 1
0.886651570022965 1
0.721796740703055 1
0.582778752287068 1
0.409429545628256 1
0.197919104019062 1
0.335336336449857 1
0.285436681086222 1
0.0132542164064867 0
0.189598872640509 1
0.815114428649963 1
-0.0609679735007709 1
0.219348701637533 1
1.17055042168624 1
0.196018054979144 1
0.579623463897252 1
0.0100133084094154 1
0.785677404667799 1
-0.0852991678379787 1
0.814193153947648 1
0.483634534269166 1
0.604315315914705 1
0.833962897435884 1
0.471113056126472 1
1.09869722721861 1
0.892118306914097 1
0.60488881837349 1
0.967258967801596 1
0.822314265991911 1
0.718997618454092 1
0.464550785776209 1
0.694986808029176 1
0.55437829146894 1
0.636404202923146 1
0.253710532351661 1
0.378639971455316 1
0.0463512344922314 1
0.842944396494056 1
0.300057071083927 1
1.09866858102855 1
0.384093567477962 1
0.743569016130748 1
0.396406336492513 1
0.875184299675206 1
0.58412693591213 1
0.970890734228346 1
0.41181906724426 1
0.845198575302772 1
0.68329676218962 1
0.346824422341517 1
0.167943345267859 1
0.663127739116211 1
0.494828305984817 1
0.716251897032755 1
0.670826564338211 1
0.854039899626316 1
0.759010391237441 1
0.509326645496362 1
0.553930508518812 1
0.881363108154481 1
1.01449067807663 1
0.428106640787908 1
0.505229736364738 1
0.300656685428043 1
0.505608050259103 1
0.687050709989287 1
0.50950144852999 1
0.254976135832851 1
1.2494045360309 0
0.68352641880002 1
0.544516371611987 1
1.40100486984296 0
0.726820828864671 1
0.823911287845768 1
0.555119092196505 1
1.02876257997653 1
0.332813129327098 1
0.962306913701998 1
0.831412873830601 1
0.399028510310029 1
1.01352872213224 1
-0.380572042128731 0
1.09692967508608 0
0.559623599163071 1
0.0243668375264623 0
0.587790288505773 1
0.531956491261737 1
0.151274202010524 1
0.933554262420036 1
0.249190960197293 1
0.214430615544696 1
0.096441252786513 1
0.958248717381539 1
0.421436871145783 1
0.548724981216846 1
-0.320112918526716 0
0.402124531895669 1
0.241978344931986 1
0.749042432464593 1
0.754179234588813 1
-0.107279471038116 1
0.694516120320593 1
1.11153394693994 0
0.702213741602596 1
0.954140447344261 0
-0.286457784785355 0
0.959386128152996 1
0.525259301209642 1
0.421019946633953 1
0.258728312365289 1
1.23285172096376 1
0.248814279300433 1
0.0367313162095843 1
0.974066411648555 1
0.714906346403319 1
0.457159375828542 1
1.54432463102838 0
0.373286228473487 1
0.541254035262349 1
0.0338031886223761 1
0.600666272741382 1
-0.413189359883677 0
0.0889558476537198 1
0.0274068744539351 1
1.16290309560262 0
0.593713278647474 1
0.793368098522451 1
0.745547971056741 1
1.47079827966127 0
0.316597559194799 1
0.390471129482514 1
0.466996671479309 1
0.852111372168854 1
0.851567341165209 1
0.414918330850323 1
0.697123724663675 1
0.887439952974947 1
1.23237254203374 0
0.0557918431013877 1
-0.365770482418264 0
-0.180604004382305 1
0.631215315792668 1
0.136628983337511 1
0.651825835480627 1
0.129468515787351 1
0.554413189822008 1
0.190688880822135 1
0.858727137221202 1
0.647285011349869 1
0.3952827217446 1
0.281401407908748 1
-0.00540694313828467 1
0.274191579828743 1
0.584390002790852 1
0.383105171841231 1
1.28931334684019 1
0.239346381766623 1
0.666992821148854 1
1.18851113275477 1
-0.0400818939920714 1
0.248840510365733 1
1.02769185291119 1
0.345313455236918 1
-0.217939909593326 1
0.618523608985123 1
0.433421444385946 1
0.754359441958009 1
0.712793962815937 1
0.348554552100444 1
0.346980337833806 1
1.04387614114652 1
0.344986705958183 1
0.493326084327156 1
0.456419836045333 1
-0.142415862225273 1
0.145646937116033 1
0.883950838411568 1
0.447205964568601 1
0.0318871301798825 1
0.272308665100485 1
0.446823242805886 1
0.443700414195337 1
0.310972333998707 1
0.550820745088763 1
0.78697405359767 1
0.327362427523757 1
0.0207501467594801 1
0.273973836699703 1
0.316146308406555 1
1.08715312008208 0
-0.137814678555611 1
0.75345693827109 1
0.295132894912247 1
0.052154797128401 1
0.666313338393561 1
0.352924788457025 1
1.15668231264035 1
0.827309033077082 1
0.837296967660147 1
0.301457972755321 1
0.536786458980604 1
0.281822368612074 1
0.923037263839453 1
0.326450694536567 1
0.399876191185796 1
0.424801144224548 1
1.23382155430818 0
-0.0217085164778018 1
0.25134862387799 1
0.827588979253241 1
0.151514481178975 1
0.991448787789942 0
0.489621157261825 1
0.329685909581662 1
0.416238566582448 1
0.592639068886988 1
0.0520196081948408 1
1.00150963760659 1
0.151307788923877 1
0.715411360415586 1
0.94674695956305 1
0.398776508973195 1
0.332748755825903 1
0.966755831254756 1
0.243745262748473 1
0.378360068158375 1
1.24046313753558 1
0.41842661543393 1
0.512536052089018 1
0.373702854325277 1
0.557747409305645 1
0.316791548983817 1
0.512575858685462 1
0.765749117105986 1
0.347124451626545 1
1.0010540112023 1
-0.00303497012576823 0
0.632312747131875 1
0.331669379482494 1
0.0631773083434645 1
0.146051857373409 1
1.09317807711528 0
1.28494845658717 0
0.315947326277707 1
0.733907562778491 1
1.0830786999227 0
-0.216732405063549 0
0.474371213772507 1
0.296526981384431 1
1.36398295336653 1
0.756462229895128 1
0.0813152072765149 1
0.832040081958232 1
-0.142363257203215 0
0.28408422360658 1
0.244870699091059 1
0.736931833818404 1
0.746486770859347 1
0.403102369887421 1
0.675347401629696 1
0.312792898038212 1
0.387691527730433 1
0.234887863060142 1
0.430703059962774 1
0.0289289288670533 1
0.967158624121919 1
0.466798456700813 1
0.578340879561765 1
0.348171812856411 1
0.824052672129293 1
0.580749518355991 1
0.350092673407548 1
0.400295358619273 1
0.399926052666429 1
0.566105288257782 1
0.288717983370129 1
0.806016810036067 1
0.80844873134053 1
0.540796313525113 1
0.389344686215769 1
-0.0380154124582777 1
0.23807912716047 1
1.58488181525601 0
0.00944766684407736 1
0.296600452846373 1
0.811352448548499 1
0.0147534765012629 1
0.808540722027812 1
0.597351414501913 1
0.348994043015177 1
0.57641237218372 1
0.088633885106628 0
0.927966014954938 1
0.484843427852947 1
0.912798297935813 1
0.381875888204786 1
0.481843295031988 1
0.457779050277897 1
0.28235409757187 1
0.469034525397877 1
0.551622798697107 1
0.49799961774131 1
0.908063172505239 1
0.576702002202823 1
0.455113012981288 1
0.233545168309438 1
0.673090238668645 1
0.50848906530902 1
0.428848770811895 1
0.562484140958221 1
0.345442084813856 1
0.980305552473867 1
0.848725641731584 1
-0.0894710698537248 1
0.295355990416823 1
0.247727163120783 1
-0.0327469859168631 1
-0.134729343012057 0
0.720455200522406 1
0.681856574774275 1
0.56207905081278 1
0.511527208300575 1
0.3471108167631 1
-0.272967403085654 0
0.0608111961181911 1
0.771325095951876 1
0.206523145169204 1
1.01116773804334 1
0.490666268299077 1
0.13597451917183 1
0.249841885106927 1
0.607197872797951 1
0.0757429556842829 1
0.617977803282754 1
1.42192483961809 0
0.419679189018502 1
0.14894520266657 1
0.731311211287445 1
0.166453932171737 1
0.624815343388139 1
0.311113543710842 1
0.158305317628044 1
0.902469685185331 1
0.122434041584904 1
0.234086415024353 1
1.4008676749398 0
0.79443141088838 1
0.629625456839135 1
1.05390423420806 1
0.184352296753174 1
0.898268184493857 1
1.42814526728314 0
0.554768017552374 1
-0.165523109447198 0
0.631893218086259 1
0.703258626163763 1
0.774462494818644 1
0.30310926371198 1
0.453356636380592 1
0.626837335973589 1
0.564662641178489 1
0.484518177987176 1
0.231199036953225 1
0.325343976032936 1
0.0982749005783597 1
0.504958742861946 1
-0.0723649536293808 1
0.456292363792453 1
0.577552019659165 1
-0.141864190586291 1
0.244823739707257 1
1.27671217250401 0
0.28985569886292 1
0.261937741525009 1
0.472956004797835 1
0.146961510275429 1
0.369537350063536 1
0.650325868539078 1
-0.0157630696652451 1
0.997722133614662 1
1.06589211254373 1
0.941039539970709 1
0.770892432196338 1
-0.087358950681454 1
0.0956075230542647 1
0.987187889262327 1
0.127870186243453 1
1.05575175203856 0
0.00518822520755657 1
0.768103170721283 1
-0.446324218114898 1
0.630242001992558 1
1.07262055590304 1
-0.162675703859369 1
0.739376371150307 1
0.15237688655503 1
0.135108227909813 1
0.607552097957432 1
0.418428511285607 1
0.694542008422529 1
0.0782274303007076 1
0.274313228140599 1
0.43594428960097 1
0.287985025439091 1
0.715276272507709 1
0.213989156375307 1
-0.526696091742901 0
0.548187641619877 1
0.342659126124752 1
-0.12548167870778 0
0.464399286323132 1
0.552304522764742 1
1.09187740804039 1
0.659395589302909 1
0.368897083734956 1
0.116631137414712 1
0.221881547457689 1
0.753489101636035 1
0.636514345543621 1
0.643484455144979 1
-0.0844910739740086 1
0.68173169402548 1
0.451478488629266 1
0.279134381047228 1
0.912896989125028 1
0.869419183350427 1
0.196782578495589 1
0.43872974004851 1
0.194905548412274 1
0.0108524020177435 1
-0.161027375924699 0
0.243450644015379 1
0.0910306218275402 1
0.296445940801008 1
0.150548094181486 1
1.24051969593143 0
0.502178545169516 1
-0.042121557160267 1
-0.218750886622382 1
1.07500262317671 1
0.449265451405641 1
0.452741964110052 1
0.160465919836183 1
0.40769950198071 1
-0.217853197420202 1
0.890225350650085 1
0.635046060745906 1
0.163549558211781 1
0.550124435767889 1
-0.121344172612838 1
0.381753937899629 1
0.877064647362221 1
0.879622987538979 1
0.121007783085972 1
0.601862248047304 1
1.30881207046298 0
0.796755208804535 1
0.286767192681051 1
0.411322251269434 1
0.791768853191704 1
0.597754485148163 1
0.315125504252039 1
0.457361579378714 1
0.8137896459458 1
0.38287506062336 1
0.996809246589805 1
1.22414865332322 0
0.85708257544032 1
1.14890044600209 0
0.852911512442491 1
0.431455561512895 1
0.289989178526244 1
0.36150117786686 1
0.765170424342792 1
0.188656502111347 1
1.0629962949743 1
1.02496430495779 0
0.2209785419144 1
0.0939898729184539 1
1.46702954975367 0
0.681912505523617 1
0.204060131944731 1
0.854235372946983 1
0.0225333294341694 1
0.641436759479592 1
