# Supplementary material for: Bias caused by sampling error in meta-analysis with small sample sizes
Source: PLoS One. 2018 Sep 13;13(9):e0204056. doi: 10.1371/journal.pone.0204056 (PMC6136825; doi:10.1371/journal.pone.0204056)
Supplement: S3 File — (ZIP) [file pone.0204056.s003.zip › results N = 10 delta = 0.5 tau = 1 sz = 500-1000.txt]

"dl.delta" "dl.cp"
0.468288309374201 1
-0.197428555607422 1
0.373724462958625 1
0.474150553269544 1
0.576934811862815 1
0.885355887022837 1
0.265232501491423 1
0.348380008683238 1
-0.0151168510140689 1
0.807944495256168 1
0.515731743026099 1
0.620794075391893 1
0.92012473769335 1
0.449248654255953 1
0.924633709885219 1
0.130633488988759 1
0.840714887594721 1
0.486890727893148 1
0.602732196128531 1
0.411160062204906 1
0.699666929313397 1
0.697577262127706 1
0.744465527504569 1
0.273259309125577 1
0.0573989965579742 1
0.924150735655357 1
1.32477008345167 0
0.417592590091692 1
0.660334877891676 1
0.277607328555563 1
0.233808460314025 1
-0.137841691421933 0
0.400565819589172 1
0.261285996101408 1
0.989622811344319 0
0.559679190839273 1
0.294591546864046 1
0.883296155030558 1
0.890736451237048 1
0.488138277736853 1
0.779527249413134 1
-0.0379957598522899 0
0.680218739902237 1
0.209866433498907 1
0.0701958000858917 1
0.568298004383512 1
1.14903976731431 0
0.242062312143385 1
0.300266807904084 1
0.876071850361111 1
0.805388397919716 1
0.546616613328578 1
0.362298887415117 1
0.782360166245811 1
0.639729084894668 1
1.20516172883214 0
0.299469882614116 1
0.793784073313417 1
0.613724736732087 1
0.424280839081522 1
0.532594181295457 1
0.164296216936688 1
0.366165047130938 1
0.87924037859806 1
0.0814708522580544 0
0.685830072929451 1
1.07643812416342 0
0.293512865819063 1
0.690348032109694 1
0.0979235248959354 1
0.774870555236712 1
0.32069426268212 1
0.410153154763139 1
0.0199340781088306 0
-0.137515413638915 0
0.097237857166153 1
0.639181767995338 1
0.860307170628852 1
0.614197006591407 1
0.151368309344632 1
0.450392783993966 1
0.17282017007397 1
0.750546045069639 1
0.439336840374597 1
0.887589368127999 0
0.512809593111176 1
0.592773272728741 1
0.844637726723758 1
0.64615522211093 1
0.627464630260107 1
0.526436593722871 1
0.602632854177676 1
0.386640608433727 1
0.948323289431382 1
0.013909134309866 1
0.279208405278202 1
0.224923856216235 1
0.498990408602259 1
0.1972290906103 1
0.0690572474672116 1
1.00923953473669 0
0.728804396338914 1
0.755430164011755 1
0.354617379032811 1
0.701423981508507 1
0.946498917648344 1
0.132270465368824 1
0.205501744576611 1
-0.390824965878056 0
0.0573739786309506 1
0.698709134055583 1
0.694652009707967 1
0.192026206073072 0
0.899670544614013 1
1.24652457703649 0
0.676505566723077 1
0.90919316591631 0
0.726978959923348 1
0.610704422297055 1
0.293601745510791 1
0.49972304694493 1
0.00820816024627799 1
0.823266220195899 1
0.432321172727456 1
-0.187577527855287 0
0.599884648695674 1
0.949306240244399 1
0.0656541484487297 1
0.383555795787495 1
0.486966663622358 1
0.300415688257582 1
0.950963318278472 1
0.840355646526704 1
0.105239484848118 1
0.325265975850019 1
-0.0814979156648147 0
0.243366375701154 1
0.604930671213295 1
0.732046208238027 1
0.407698134927042 1
0.976278869547736 1
1.10304852820977 0
0.996002924931935 0
1.04524028052105 0
0.822992154175483 1
0.0379044109936722 1
0.6848343172535 1
0.831478900963537 1
0.376108231332145 1
0.338121584696266 1
0.596630391876514 1
0.961909428735735 1
0.622817838384466 1
0.517786102955769 1
0.229855983394001 1
0.502799255524782 1
0.215189320853711 1
0.412390302135728 1
0.782007811408251 1
0.467196673346842 1
0.16245969392679 1
0.416761488240799 1
0.647100452572538 1
0.33176499670016 1
0.505078413616245 1
0.519682540382289 1
1.53384184932081 0
0.661597395274224 1
0.477304724690383 1
0.700603627537284 1
0.53582919843955 1
0.553459804208003 1
0.396352070993872 1
0.830765616452833 1
0.756679909631514 1
0.62144475812871 1
0.252540497418365 1
0.403329600006751 1
0.159993563323385 0
-0.245836365705557 0
0.144803409752938 1
0.241070893948544 1
1.17262797557817 1
0.461283265142898 1
0.424201436026407 1
0.689647885949301 1
0.833300905456932 1
0.549414938855574 1
0.802804342692835 1
0.6826346229751 1
0.295907665480474 1
0.64348203318374 1
0.492698209511298 1
1.03297321524088 1
0.873539099894129 1
0.754329516352021 1
0.137405635013469 1
0.241462667338184 1
0.233347384009384 1
0.801958743360225 1
0.303788184361352 1
-0.154358658048646 0
0.767981145220109 1
0.635018892017798 1
0.53356255804817 1
0.587850297474525 1
0.444658877298624 1
0.485723926568359 1
0.312529987128247 1
0.157949340404892 1
0.865245970810523 1
1.18102084845636 0
0.0916878063238094 1
0.345622824541637 1
0.712616585780587 1
1.03811373790636 0
0.771737225430085 1
0.645143111860171 1
0.295452349929391 1
0.915304916595494 1
0.289221938907728 1
0.186505986962328 1
0.49265141629418 1
0.276450144017091 1
0.608940329442066 1
0.771633388341573 1
0.312799556194657 1
0.398462446001778 1
0.966763127247777 1
0.815455161975648 1
0.960982722595541 1
0.797616522800325 1
0.2607385364606 1
0.386318253850997 1
0.636671323030844 1
0.818431423464666 1
0.647332810505761 1
0.336947329253183 1
0.956893771612331 1
0.591619937046715 1
0.661605362051869 1
0.653653558244136 1
0.829535288356383 1
0.0354261518026342 1
0.806325696661974 1
0.595067717127119 1
0.44082493533265 1
0.563510737471702 1
0.936309492247563 1
0.392259368962539 1
0.506335894436118 1
0.0917172771337468 1
0.313114838084127 1
1.10232146238724 0
1.07522947400985 1
1.12531861012522 1
1.00344609709317 0
0.763449701640206 1
0.712107769069479 1
0.383840523911138 1
0.674977615556938 1
0.608376298280877 1
0.239768894279359 1
1.00834722085935 1
0.574757541658302 1
0.639124528428047 1
0.496833671182825 1
0.7065080100168 1
0.278761664923815 1
0.387150525798663 1
0.469955545582674 1
1.27756833738545 0
0.273493908544648 1
0.533188810390962 1
0.603433829127746 1
0.603646418756312 1
0.762940100093895 1
0.531582758274894 1
1.23806714117787 0
0.300905091635535 1
0.106409345020577 1
0.581318508593767 1
0.495198886734073 1
1.22038121701667 0
0.0470294239990855 0
0.971903257671627 0
0.809485553714654 1
0.607196881227346 1
0.353824700421798 1
0.708051859850623 1
0.393528952666392 1
0.489006958639819 1
-0.00579475732477283 1
0.745569496671611 1
0.282069144493369 1
-0.30684020115368 0
0.758545029586443 1
0.469070483544096 1
0.676677133551363 1
0.300023940206265 1
0.848752346992956 1
0.193205160149635 1
1.22708856630782 0
0.291683722143465 1
0.230052129475037 1
0.743245246892885 1
0.276341047324975 1
0.487426811010991 1
0.132823162555605 1
1.11203330109505 0
0.980040126364559 1
0.51653346154391 1
0.973822669949898 1
0.914945310195194 1
0.228191043095871 1
0.79261821132278 1
0.62899525046266 1
0.774160795704618 1
-0.0664282666432536 0
0.163663712188193 1
0.185141074956472 1
0.415054813901152 1
0.846189155861537 1
1.61528162334989 0
0.543515110984539 1
0.888596941395283 1
0.602681342606798 1
0.55355608698625 1
0.885030233333505 1
0.26007935933424 1
0.643098374750212 1
0.611749341646854 1
0.85260578427065 1
0.812796221014499 1
0.400719180529781 1
0.995486199985139 1
0.365781770311728 1
0.340025330416053 1
0.779104811212929 1
0.821009625237896 1
0.380457957754085 1
0.411682269491138 1
-0.131298801267842 0
0.758159932448288 1
0.445562051379775 1
0.739823712074049 1
0.290705075231304 1
0.013755353028439 1
0.56069392369128 1
1.00047272584785 1
0.812048481340938 1
0.195411598191611 1
0.432543898744192 1
-0.188675262438105 0
-0.158490442458702 1
0.608675692309647 1
0.738416867548215 1
0.176375241086 1
0.775008791639856 1
0.138162774936216 1
0.264406033100096 1
1.11022343129575 1
0.312027176135124 1
-0.0329506639632824 1
0.502531361364659 1
0.248102482032516 1
-0.0739926905207665 1
0.280480050814047 1
0.711455416056075 1
0.0992205442054998 1
0.161563462499904 1
0.621099110451509 1
0.132555054298031 1
0.938284030192422 1
0.0664683251804472 1
0.761054920957105 1
0.739905862576399 1
0.386762466942927 1
0.568577817931531 1
0.268190754779143 1
0.440100829507316 1
0.640198115214044 1
0.432367607336251 1
0.199408108770049 1
0.674343250420426 1
0.794167012528816 1
0.741495724604956 1
0.736205785350683 1
0.0112969383231946 0
0.425290125226457 1
0.642151105380965 1
0.706176846860235 1
0.632525135010251 1
0.638457535100699 1
0.61700338016013 1
0.235069081470915 1
0.295311626887737 1
0.425390670806991 1
0.69339284943413 1
0.316687755495131 1
0.598322617425948 1
0.694738244301836 1
0.614982546941922 1
0.623132957040153 1
0.417072781791326 1
0.763498281799453 1
0.190657397858645 1
0.919574891918115 1
0.373220702887452 1
0.739461512587781 1
0.49469793932326 1
0.336185240048665 1
0.576746180982316 1
0.0632035510713784 1
0.604530758474358 1
0.641472258076696 1
0.771966682840552 1
0.363840198966982 1
0.354433854112744 1
0.69141469244785 1
0.57886853028712 1
0.590347618248368 1
0.230259981830455 1
0.599256935021799 1
0.361331577698313 1
0.159241326628424 1
0.440839747259339 1
0.394244148367991 1
0.313010612537535 1
0.370082010839891 1
0.621271290957351 1
-0.329043913947171 0
0.4027132329261 1
0.614939180986924 1
0.757866605669957 1
1.14911355264057 0
0.26462898013854 1
0.669929623203629 1
0.591204583811309 1
0.201951584298607 1
0.672386529140913 1
0.477108405894139 1
0.6650017248357 1
1.09840178237571 0
0.537018068736367 1
0.859439617786649 1
0.940700898665162 1
0.55654959082102 1
0.59374053867006 1
0.254688544308858 1
0.71738014178498 1
0.414173973879548 1
1.02158637441552 1
0.378876994448866 1
0.305912157231281 1
0.156395170543978 1
0.311823091116805 1
0.988050312048808 1
0.794895717264605 1
0.881609260459419 1
0.458066481178124 1
0.817802595988085 1
0.456446467662815 1
0.652637571790624 1
0.125871426321439 0
0.441295950212328 1
0.574430600599328 1
0.211760809296185 1
0.194355718285474 1
0.457026382084699 1
0.287056369414906 1
1.3148725594123 0
1.0176848251415 0
0.607136531950856 1
-0.177222701936847 0
0.461017773741955 1
0.181139083371804 1
0.455024389452002 1
0.684149026657065 1
0.828695891617617 1
0.273919107543364 1
0.79224277702745 1
-0.170315572114477 1
0.0713845505904502 1
-0.17576008709851 0
0.526993026247081 1
0.557897676601403 1
0.269043593744925 1
0.559041153586568 1
0.362853676725734 1
0.313706709918723 1
1.20880199657095 0
0.440466405619673 1
0.179327262914636 1
0.798622779580562 1
0.753052625493187 1
0.31299960178596 1
0.618667400085607 1
0.209717729810777 1
0.962366736463159 1
-0.0348197238924793 1
0.324057477157129 1
0.288983917322072 1
0.244214131980323 1
0.234331297769082 1
0.712283245127672 1
0.617521201526448 1
0.765448363257077 1
0.599991611329332 1
0.430593554984147 1
0.708539261779743 1
-0.0476041234771015 1
0.478875000510441 1
0.287345740197688 1
0.474254442054991 1
0.585214649690541 1
0.754592743141357 1
0.187181919690416 1
0.144304142759245 1
1.47522210755051 0
0.584960203606763 1
0.850203307078398 1
0.412266803511555 1
0.356007706073478 1
0.137715787478791 1
0.480463000759297 1
0.383178954668182 1
0.513747910449479 1
0.587331383357193 1
0.751822812466302 1
0.421197934901148 1
0.436363100000368 1
0.415615707557395 1
0.771355670972317 1
0.633614697880118 1
0.0381127875626018 1
1.02570236444378 1
-0.0446209913548475 0
0.472613051083752 1
-0.285798410170929 1
0.281755746483641 1
0.747986711394789 1
0.748525389006116 1
0.270097063170724 1
0.536028915479121 1
0.755117700863144 1
0.0284905107829609 1
0.680835208122825 1
0.642917061693131 1
0.0355002484635598 1
0.35076361300635 1
0.863328945343083 1
0.363946238445176 1
1.33953226294012 0
0.179496012751582 1
-0.0565988328705417 1
0.510349400672189 1
-0.106070392559925 0
1.05121459272156 1
0.197358117216615 1
0.70848358679046 1
0.585733776575281 1
0.437145590049563 1
0.544210425322154 1
0.783590558438486 1
0.866758976360719 1
0.698691329649353 1
1.01134517366725 0
0.309507234520314 1
0.0981534785714369 1
0.726668866015538 1
0.264751565643062 1
0.172073446736024 1
0.139546922785221 1
0.506987163128485 1
0.560036633399277 1
0.49105938058698 1
0.0805045807996128 1
0.12434094353593 1
0.989018390697188 1
0.283731715245273 1
-0.0657812087431679 1
0.477230618220634 1
0.942522764494693 1
0.17532673061676 1
0.639726831595426 1
0.344009779139546 1
0.354847339606208 1
0.981469761872867 1
0.290183169716308 1
0.044328622838568 1
0.585313412210421 1
0.17186501934539 1
1.01530189167275 1
-0.117063005952858 1
-0.0707259835316394 0
0.290211384787066 1
0.615423624581285 1
0.496929100938299 1
0.384448727436318 1
0.637731186673764 1
-0.141586028399359 1
0.774101743722874 1
0.767961208455692 1
0.496933570800691 1
0.889510965675412 1
0.137157117070088 1
0.211360888849666 1
0.747605620287501 1
0.585102180534895 1
0.81769057099154 1
0.450675282674658 1
0.668245398043282 1
0.606426169452541 1
0.628692156745949 1
0.759211967835366 1
0.0782388824091216 1
0.590805801993832 1
0.695556528189442 1
0.383267344824209 1
0.770975858611399 1
0.413481971393348 1
0.845557308872747 1
0.539392271111926 1
0.469067080002846 1
0.28482987062308 1
0.684534308692518 1
0.707223219411379 1
1.23133817867569 0
0.299104247645244 1
0.66203002658712 1
0.800437866169358 1
0.964101304921581 1
0.348665009991767 1
0.949332014496899 1
0.430657963840566 1
0.392699733340575 1
0.379257960213832 1
0.659842527916128 1
-0.0514906289578298 0
0.306470465192342 1
0.518199524825491 1
1.241552831941 0
0.527159787634974 1
0.398076884565492 1
0.249799630611144 1
-0.0422049715685694 1
0.462162493848411 1
0.393362312445871 1
-0.174676588497925 1
0.724321533561833 1
1.08775242672545 1
0.737222505368413 1
0.70435568283027 1
0.471902045551812 1
0.1399336323625 1
0.230821401527298 1
0.118276773600391 1
0.317556133498386 1
0.588076321049834 1
0.859216713986633 1
-0.227040702118347 1
0.446168407864968 1
0.733150382883329 1
0.42193433941981 1
0.368026431707276 1
0.335465491145466 1
0.626980938331229 1
0.595489118165574 1
0.900464482599045 1
0.858795555813324 1
0.140166977056732 1
-0.415875865184001 0
0.783469335869287 1
-0.151176077948219 0
0.934520821397038 1
-0.0581728990357228 1
0.611826617310314 1
0.4004183777922 1
0.600906964861481 1
-0.0224716659564711 1
0.758809898674393 1
0.390377849236804 1
0.473191003188419 1
0.453902273001038 1
1.05436404484487 1
0.282610011948831 1
0.0348749103493072 1
0.297791945832379 1
0.00227312681932251 1
0.221232669479981 0
0.740394724893282 1
0.792864348503214 1
0.376586528214507 1
0.961333896999963 1
0.296972260135558 1
0.286591161535273 1
0.672516620651079 1
0.740173229740944 1
-0.183380522831225 0
0.692083787814044 1
0.557013869384928 1
0.61874654754559 1
0.608535450933736 1
0.429400989864568 1
0.673777765377224 1
0.468830203029095 1
0.570391251200794 1
0.630882846843192 1
0.249288609333348 1
0.591321353388077 1
0.586804597022289 1
-0.303804932232806 0
0.533414894682378 1
0.834490182810453 1
-0.069292425813451 0
0.448205885648231 1
0.762561261876758 1
0.687357639774279 1
0.755416744173931 1
0.675806678519588 1
0.184934127302238 1
0.56213704497376 1
0.294335928636743 1
0.485556647154875 1
0.8845080539356 1
0.676031436409442 1
0.435517197812913 1
0.54264863285869 1
0.00701125613095105 0
0.862964080446801 1
0.476040405635991 1
0.27036561722325 1
0.071937522584975 1
0.879776628324414 1
0.768059483937466 1
0.494074145381914 1
0.685039631238611 1
0.307895300026204 1
0.294422206307453 1
0.131427056098581 1
0.190858175029034 1
0.151098062302213 1
0.101732242659387 1
0.642326453999288 1
0.705085924034306 1
0.531793370253346 1
1.44398111107006 0
0.270444097430515 1
0.53533356814539 1
0.898164263230909 1
0.449039386067657 1
0.792075225155445 1
0.833076865516675 1
0.668596596802994 1
0.650619206819666 1
0.953013582603873 1
-0.0465625967912366 1
0.206920201681176 1
0.143684863649954 1
0.643159149572901 1
0.596498997989459 1
0.422398552267952 1
0.457104885789455 1
1.13662168950686 0
0.188130449506794 1
0.212368915787795 1
0.631138271798303 1
0.0948625174093541 1
-0.021932599408339 1
0.109223911328642 0
0.477278441852205 1
0.764816570903974 0
1.08437758108554 0
0.14872010635073 0
-0.0559308393945639 1
1.13687281096644 0
0.432633765776939 1
0.547925359201399 1
0.730364919122449 1
0.420764031953267 1
0.381562906014131 1
0.8882840802134 1
0.828499154422131 1
0.307494189942993 1
0.396992698826438 1
0.777662096391229 1
0.0425852185623593 1
0.371917413068101 1
0.639969206914082 1
0.330305430072616 1
0.948024981375389 1
0.284731642331379 1
0.971470810980335 0
0.748425086827071 1
0.54981329009582 1
0.499683186064806 1
0.281041824757939 1
-0.197098461285873 0
0.444078934663078 1
0.498025961593002 1
0.897191703855636 1
0.259692434380603 1
0.641987707690875 1
0.276787301007038 1
0.900816678376818 0
0.0307471699188838 1
0.702599372911529 1
1.12481280532456 0
0.583478124444277 1
0.0271302059388891 1
0.710878988678475 1
0.817330898551037 1
0.568064606042671 1
0.458474128483956 1
0.182007409329937 1
0.539496749493544 1
0.274614542572404 1
0.516638393540869 1
0.729789106487935 1
0.323450173791408 1
-0.255785074614448 0
1.07823521525054 1
0.20517923578469 1
0.757957402733585 1
0.567366618301288 1
-0.00835070555820246 1
0.707689053709555 1
0.777459365595049 1
0.988487924517698 0
0.975236868761486 1
0.822371001229315 1
0.329952880832097 1
-0.360355881390648 0
0.486309238264203 1
1.03231276981497 0
1.39012405872837 0
0.395934886468371 1
0.171392084726608 1
-0.0734957715523887 1
0.0361654856383084 1
-0.104399440182084 0
0.840039616832454 1
0.101945372003199 1
0.0742771220869417 1
0.0864419631080161 1
0.580593353929118 1
1.16487249111517 0
0.744991525357189 1
0.184478968870162 1
0.820331515809073 1
0.125229086882452 1
0.92106806115115 1
0.655619467819109 1
0.813285032889919 1
0.762509444550265 1
0.324916899810503 1
0.139730042282282 1
0.330474586552263 1
0.924397682702292 1
0.316676977711725 1
0.927075066934345 1
0.0876746208624013 1
0.261592339247084 1
0.130076193198013 1
0.0287376093254479 1
0.00315047742373084 1
-0.0272383755407453 0
0.799474535789931 1
0.626916221014412 1
0.226321253342908 1
0.529484395472868 1
0.466947485190369 1
0.00916772324556849 1
0.597357622476712 1
0.588604975313801 1
0.715680971905343 1
1.06581188376393 0
0.38721306661025 1
0.640560557528135 1
0.439840487493608 1
0.272199539409438 1
0.792699519146548 1
0.725365293989663 1
-0.0432489086005246 1
-0.123968744352179 1
-0.330875590469579 0
0.618811741277959 1
0.405010921501457 1
0.145521435097541 1
1.04396798413558 1
0.567281574392774 1
0.716813272993749 1
0.125257553018746 1
0.492976067652163 1
0.73369444950203 1
0.301145734310782 1
0.789003815784617 1
0.913286950807818 0
0.783357585003708 1
0.737022216249313 1
0.291454496797877 1
0.456926198754997 1
0.279162411963678 1
1.07496547149871 0
0.497567980865954 1
0.239681852905472 1
0.443551654509224 1
0.860758307872169 1
0.398430068577952 1
-0.0169438132173572 0
0.484018430087855 1
0.991867310217386 1
0.27115177073626 1
0.288036191244767 1
0.540705561074047 1
0.840302423901017 1
-0.00685618477120802 1
0.824428237209299 1
0.970374686679188 1
0.130652041020845 1
0.357981330678791 1
-0.0499109842843853 1
0.307446043328144 1
0.17492722204797 0
0.518270892310874 1
1.00861737049577 1
0.48381687303124 1
0.760819926044825 1
0.455052309861691 1
0.120989794178177 1
0.0186236486018517 0
0.840149208497336 1
0.127123133009605 1
0.244181426981368 1
0.310625456812852 1
0.796295095779238 1
0.815468292137132 1
0.85568801388971 1
0.0381263106152657 1
0.525702653723272 1
0.351310278219816 1
0.859020987851594 1
0.666363616125784 1
0.796207967950939 1
0.984301162356833 0
0.285032170532389 1
0.117821776904155 1
0.432569551212238 1
0.651012173418406 1
0.295342642890958 1
0.619897661557752 1
1.06126014002469 0
0.999986980784653 1
0.540370937717461 1
0.743410329061987 1
1.36521758772103 0
0.329346400096467 1
1.01851908212295 1
0.461520482206415 1
0.930981777922736 1
0.504441364525435 1
0.394921372178567 1
0.080819609913118 1
0.723896367891462 1
1.12287635958422 1
0.616333368851433 1
0.0356431010781082 1
0.436733858565244 1
0.572215500395346 1
0.488191728246462 1
0.773295867331989 1
0.0980729502117902 1
0.662662299784064 1
0.159408978847566 1
0.177251332051421 1
0.380083187946898 1
0.238208791763181 1
1.05155051437707 1
0.572061918888564 1
0.68449480032165 1
1.04970836674682 1
0.676258469806212 1
0.589638949629063 1
0.137859980201327 1
0.630848323541965 1
0.585382897758324 1
0.173231945262338 1
0.702933475775738 1
0.340074685097082 1
0.561549184733858 1
0.572011884451879 1
0.514895933811017 1
0.470657581337423 1
0.0766188395477176 1
0.692068040732942 1
0.688817202297362 1
0.0816008086040578 1
0.739456075843504 1
0.742560548833636 1
0.208640128488948 1
0.715969288282017 1
0.515838034334897 1
0.252697487503941 1
0.903164423952035 1
1.11603844707117 1
0.162844322497589 1
1.18466215409267 1
0.216486026490884 1
0.800129982246363 1
0.480877766970754 1
1.1513582294914 0
-0.194410633701738 1
0.344018272422566 1
0.32061596667601 1
0.700709318174548 1
0.762283292230995 1
1.30618258970695 0
-0.0304867090807149 1
0.235733723703863 1
0.74549816599366 1
0.230686854740905 1
0.124644183691525 1
0.611601173568764 1
0.0934883033004776 0
0.717486544587623 1
0.123194154196916 1
0.41990364410026 1
-0.130744068879604 0
0.436273063422267 1
0.00302807793671447 1
1.03987185864133 1
0.354628359288544 1
0.600227626639494 1
0.828244069826515 1
0.8893960959429 1
0.389201536054783 1
0.110790382479836 1
0.226553910220597 1
0.932077583739552 1
0.935582439829521 1
0.599568433082872 1
0.680848775136492 1
0.429306315612485 1
0.351203190215177 1
0.839880450446076 1
0.27662953655317 1
0.32376876682961 1
0.489089447005519 1
1.18760483604333 1
0.717170471741918 1
1.30604187793225 0
0.174960313235385 1
0.267109648547637 1
0.838576961487403 1
0.780246809368751 1
1.08864570596403 1
0.0636467597129297 1
0.659255852256513 1
0.69431102384557 1
0.65192907032306 1
0.473886158340088 1
0.10615635550215 1
0.0368183877178965 0
0.240080160813565 1
0.895065294851116 1
0.529046950069826 1
0.314428202954809 1
0.524906552744663 1
0.777225385222762 1
0.791100474880629 1
0.58065475562623 1
0.926804551940629 1
-0.141690082187629 0
0.625469477132137 1
0.117194987386293 0
0.381931499602732 1
0.260742274980001 1
0.430249307255626 1
0.829453035715937 1
0.710708490229816 1
0.698236870196947 1
0.442464394288406 1
0.453765587887217 1
0.811452196130484 1
0.326995988793491 1
0.65210931690564 1
0.462990716949675 1
0.31046476785845 1
0.354167450443378 1
0.556442933178771 1
0.636312875920342 1
0.588640904725518 1
0.443785641198748 1
0.250806307955111 1
0.582878706276531 1
0.454992532585454 1
0.108704484547647 1
0.493013599350156 1
0.543721006301189 1
0.582535019352934 1
0.243304499643287 1
0.890785944879413 1
0.376922593693601 1
0.282277342598539 1
0.671439269972508 1
0.051779963536133 1
0.749454072734923 1
0.868469089030706 1
0.373029121909035 1
0.657780220402642 1
0.167351315150719 1
-0.186506261261247 1
0.80036877495744 1
0.469160418124042 1
0.483683179972968 1
0.526639568538401 1
0.160697718172849 1
0.576865452250274 1
0.107366901786709 1
0.68898792225619 1
0.238859620407677 1
0.855640085450512 1
0.406574635188899 1
0.0663362872444193 1
1.11104116513759 1
-0.0927973009121811 1
0.537253887656946 1
0.51805361497425 1
0.839157330677346 1
0.583692052991344 1
0.343721912109996 1
0.819322101788042 1
-0.0273791073902723 1
0.373220896651794 1
0.237662269412506 1
0.238692828849963 1
0.292401858361799 1
0.930424254830773 1
0.368473480466639 1
0.8287398066212 0
0.732626340846065 1
0.358601409700037 1
0.722231881913858 1
0.63137108095504 1
0.427689805658493 1
0.722391644854813 1
1.03808112742744 1
0.433888422082625 1
0.559269975009721 1
0.943599364193174 1
-0.0214332376261524 1
0.900546615580999 1
0.750070364094465 1
0.346781899660339 1
0.00973503776653182 1
0.350978351031928 1
0.382786129117897 1
0.716853148489355 1
0.104003113520554 1
0.758745422152906 1
0.619799727796575 1
0.125148432939933 1
0.190415210658026 1
0.660641907397153 1
0.537781318335141 1
0.640344910633679 1
-0.0289745689562593 0
0.543893236275534 1
0.853175787756117 1
0.524306933681268 1
0.426808936366312 1
0.246751669388753 1
1.10819046306867 1
0.304634624920797 1
0.127583970084567 1
0.0707322831730681 1
0.377389614647349 1
0.446643662303478 1
0.38573352564996 1
0.412917277250212 1
0.893710776291149 1
0.143772251297584 1
0.765379478592971 1
0.68076186849911 1
0.624725354517874 1
0.134112390068737 1
1.05420783585466 1
0.589245905128967 1
0.128065058116352 1
0.453826352271362 1
0.268782807274742 1
0.799428230326897 1
1.07132346572392 1
0.339214847578017 1
0.703270148880334 1
0.533980447242236 1
0.416176115867136 1
0.603735781823067 1
0.42075738456259 1
0.414667094196391 1
-0.433501256492077 0
0.935392128104201 1
0.524803489379852 1
0.430754274552371 1
0.277321807416769 1
0.645484004101802 1
0.262619453399777 1
0.198990359254403 1
0.666585294726002 1
0.269723840245432 1
0.417747349097394 1
0.86694159778134 1
-0.174327372992182 0
0.695890279733409 1
0.220657796382559 1
0.243712307385091 1
0.336765061017956 1
0.571086870620423 1
0.212726221950468 1
1.24654106600997 0
0.55704588746492 1
0.536089526983643 1
0.776013317459751 1
0.689306332974826 1
0.181525611915653 1
0.456839342375457 1
1.01911713380343 1
0.36659048912975 1
0.609652326944695 1
1.12362496500897 0
1.10569684623174 1
-0.116654260519005 0
0.565894067866887 1
0.151319963331888 1
0.691020680489754 1
0.346984565989895 1
0.302561893804451 1
0.598997898753901 1
0.508009649278756 1
0.445808226674861 1
0.739731093581416 1
0.810723996105668 1
0.555060377940928 1
0.194074611804269 1
0.126061950469482 1
0.550430754230861 1
0.682122519976839 1
-0.169548992362797 0
0.155412462172866 1
0.688922241116783 1
0.132294939031531 1
0.749608536524742 1
0.471282832473801 1
0.877111964588311 1
0.590429095265775 1
0.801063514299137 1
0.671465634889746 1
0.635437349722608 1
-0.178343359462098 0
0.160211734776025 1
0.755830521473543 1
0.506851655320001 1
0.19719009829372 1
0.746618819083754 1
0.267878949110705 1
0.891715980022192 1
1.03701071521762 1
0.540353681084745 1
0.382053033140703 1
0.848921004132885 1
0.414313021546823 1
0.125048333288223 0
0.692320052737747 1
0.344039702825865 1
0.467706933745476 1
0.250364512315381 1
0.777153073662655 1
0.371944336716977 1
-0.316510637678489 0
0.0961764670864286 1
-0.193812862519168 0
1.25111149569373 0
0.408881685638169 1
0.515308640059311 1
0.789349769158208 1
0.845922256108411 1
0.391056433349468 1
0.0813996235793691 1
0.681561733518256 1
-0.17907829336912 0
0.392852010382371 1
0.662315787454468 1
0.312157996502533 1
0.352898437252166 1
0.185598760340024 1
0.535453185398846 1
0.170466348429857 1
0.873655538081631 1
0.62551195892368 1
0.403945254580739 1
0.777511440561609 1
0.489353182388187 1
0.345992329855708 1
0.341615653075247 1
1.17291743579764 0
0.616076203419289 1
0.448781809627998 1
0.709691785147508 1
0.412964031166935 1
0.225870379165859 1
0.904907854629338 1
0.871615549151194 1
0.940469332484293 0
0.974051650904865 1
0.608434072911149 1
1.11391150689461 0
0.340569690545304 1
0.998815777598806 1
0.386401663078955 1
0.25670058118526 1
0.959506653723717 1
0.0781963293453814 1
0.631685793911723 1
0.742258111815757 1
0.609768511303883 1
0.272033533591291 1
1.07414297830718 1
0.442735531530665 1
0.0940669130025872 1
0.219435744179134 1
0.230569443996596 1
0.500358412112197 1
0.529996556545046 1
-0.398974616633287 0
0.325714810193778 1
0.363117508309393 1
-0.0397138047316074 0
0.466403076517381 1
0.35873867702061 1
0.286842069823424 1
0.496092589686156 1
1.24450990953194 0
-0.13430967470519 1
0.304577201537361 1
0.75009434935039 1
1.13829465402925 0
0.865148177544458 1
0.306390571168487 1
0.37134223948521 1
0.478526900169148 1
0.473068489407479 1
0.976056028061182 1
-0.336178898412573 0
0.980212045929236 0
0.303603267196237 1
0.704420286781336 1
-0.0592738200870935 1
0.184643563819955 1
0.591296690740055 1
0.0948193050378063 1
0.778198013950557 1
0.175611947226355 1
0.829399046032874 1
0.715911497894067 1
0.499924190994573 1
0.531933946340717 1
0.120278278412882 1
0.715774161483312 1
0.0897731137636621 1
0.748396138422966 1
1.37989130724424 0
0.0253657954330486 0
0.309335528634178 1
0.624188034265541 1
0.205253785366826 1
0.664338353641176 1
0.428207484309682 1
0.63894604768739 1
0.491247029465834 1
0.658975576035624 1
0.473885486546736 1
1.32173185365315 0
1.09118415750945 1
0.0840744975539352 1
0.967097722292776 1
0.721552556733878 1
0.328799305972671 1
0.353259290882511 1
0.850096915273995 1
0.933990973345271 1
0.952515019529384 1
0.428108130134777 1
0.720944496704385 1
0.523409535603654 1
0.254758864441702 1
0.266028165225208 1
0.225412122877274 1
0.0330626147331817 1
0.559155262113 1
0.714266149094088 1
0.876476475260622 1
0.612281522893058 1
0.322702173504185 1
0.405042973231424 1
0.196739762672115 1
0.805041480917592 1
0.253024680792363 1
0.701198605591274 1
1.02484308082759 0
0.171114140926043 1
0.592681098648283 1
0.510981733521931 1
0.814154183860096 1
0.22699300586345 1
1.0506169461657 1
0.507441005885464 1
0.683875790634277 1
0.605564501964848 1
0.52863782444468 1
1.1911518868246 0
0.567141353530133 1
0.620834732232769 1
0.261735675791274 1
-0.0638785896338016 0
0.602033079698926 1
0.195339739876304 1
-0.174205670788144 0
0.183683686544255 1
0.415106147935413 1
0.571824159125299 1
0.345687694764161 1
0.180188919429626 1
0.219681839999912 1
0.554670426130613 1
-0.218762726640027 0
0.301436974990249 1
0.540805723505722 1
0.864684439906132 0
0.850302375328505 1
0.544745798597832 1
0.494866769352311 1
0.2724594556764 1
0.0894427086860106 1
0.272907459180126 1
0.0979757925416054 1
0.309527494323247 1
0.892351597875619 1
0.722839097420263 1
0.582939489448216 1
0.197092170198407 1
0.837602711734396 1
0.00732415398049429 0
1.24356902685982 0
0.104373231764052 1
0.440925718488548 1
0.938107455309907 1
0.998774384714961 0
0.689735279593369 1
0.368034088273175 1
0.505808454575102 1
0.463180578371732 1
0.918086094365655 1
0.269280076161013 1
-0.0529524467461098 1
0.579061471617752 1
0.773012942496425 1
0.45152162388983 1
0.858142403223674 1
0.913245253846892 1
0.300092568188637 1
0.720459223715311 1
0.390786695600819 1
0.627455956369197 1
0.484909990071212 1
-0.416275985277998 0
0.533096479673958 1
0.768154638393404 1
0.400796216192413 1
0.565094455352422 1
0.858769367811178 1
0.749059878410632 1
0.810649173464562 1
0.595332788801383 1
0.900186064313989 1
0.499502045707413 1
0.148817613154751 1
0.868647874119875 1
-0.0191678412012889 1
1.02368563723651 1
0.473416204441127 1
0.423214996548953 1
0.306434053534989 1
0.419464903535562 1
1.17952653077342 1
0.533707040490152 1
0.33226235778458 1
0.490062216662157 1
0.366862586016974 1
0.427055185054292 1
0.82538542627815 1
0.66416859355228 1
0.608859549289781 1
0.751232820304147 1
0.757990462487761 1
0.930859209370799 0
0.487839891017543 1
0.340218153883471 1
0.710133995733791 1
0.778462227275204 1
0.182349885998584 1
0.461909554214351 1
0.380520785257779 1
0.534586379980881 1
0.855174200987599 1
0.610676765626868 1
0.681330641011132 1
0.369555530653912 1
0.290576886867005 1
0.371194531008582 1
0.283126071680694 1
0.571956842576935 1
0.758237265845352 1
0.997503189405515 0
0.545025103910294 1
-0.00312060893867835 1
0.975233067392749 0
0.938628031563868 1
0.34439596005733 1
0.308104873084263 1
0.798960823788674 1
0.327963661770284 1
0.491769051002756 1
0.624027306204731 1
0.802374366088952 1
0.307269631102524 1
0.384290433325723 1
0.771871899975007 1
0.537401474662037 1
0.0571008514606596 0
-0.0569435700842136 1
-0.542355596749174 0
0.144896750806111 1
0.910562407746287 1
0.514717591208409 1
0.078312113776424 1
0.116419901502103 1
0.48779904689751 1
0.328273209782867 1
0.686714918476895 1
1.50031304358132 0
0.750954116218315 1
0.334917728697443 1
0.369590506261085 1
0.89221005243095 0
0.556847205179806 1
0.623039533748144 1
0.0902256630343668 1
0.753000265388391 1
0.376884801876356 1
0.565625001374477 1
0.825936889349382 1
0.605609333459321 1
0.51726529058065 1
0.21994225974847 1
0.434179408552589 1
0.134277817836096 1
0.333951145141458 1
0.533962216099332 1
0.169242547330007 1
0.425969693649532 1
0.373563568518798 1
0.598851762596977 1
0.311773835784964 1
0.721601739462771 1
0.638397608218806 1
0.172627304158008 1
0.309400115863176 1
0.250165481822204 1
0.236343824366946 1
0.465187731154792 1
1.12178214215445 0
0.145881732579823 1
0.322984197626749 1
0.535241423748368 1
0.750367223113787 1
0.500764469850565 1
0.52513973143527 1
0.865613189913154 1
0.467750446640923 1
0.473366862378444 1
0.607291712477806 1
0.817911923651212 1
0.366458480962563 1
-0.220244051951006 0
0.0259728914088678 1
0.710111720611192 1
0.311538985597081 1
0.43559393850773 1
0.336807198203738 1
0.504635301677048 1
-0.0192178191639418 1
0.954171639682474 0
1.09531758753437 0
0.50181850533762 1
0.149884833611175 1
-0.106309893485547 0
1.25896568006164 0
0.706606005943403 1
0.310223000175751 1
0.946838289672395 1
0.631750650067632 1
0.404889805370548 1
0.888967741396613 1
0.533457187037924 1
0.604274893184893 1
0.7910382136216 1
-0.126520816837499 0
0.419337356514059 1
-0.139408470569805 0
0.587431380622781 1
0.338409684330964 1
0.360257355757009 1
1.08056419583538 1
0.461854484146594 1
0.741498397606549 1
0.0266576607623215 1
0.850222388446241 1
0.0742062806764141 1
0.521661698208253 1
0.212006019964267 1
1.01009372739755 1
0.52003421376419 1
0.385584023721541 1
1.33034890752291 0
0.128001939056381 1
0.966993799763153 1
0.209423732533057 1
0.848591007351536 1
-0.329413037660769 0
0.720139586097724 1
0.629922190979082 1
0.693190669021662 1
0.880623849500955 1
0.716222725789908 1
0.49850168645864 1
1.01071155753251 0
0.594694767598152 1
0.659171043508137 1
0.812114766828772 1
0.728705539480027 1
0.224353083438435 1
0.671989067514897 1
0.909193660276799 1
0.250421956376346 1
0.162121913401563 1
0.421458326298192 1
0.895450262420946 1
-0.20598024981672 0
0.108879725430772 1
0.0290118721609089 1
0.361407729248094 1
0.538500396813498 1
0.817004236966609 1
0.577968861147024 1
0.394585335308675 1
0.462795893505815 1
0.691268669727025 1
0.61051897143983 1
0.804891397737404 1
0.598543293214114 1
0.570075537763645 1
0.442559632942844 1
0.612247824706519 1
0.568443110424815 1
0.764164831815308 1
0.0613736256729864 1
1.14637077821645 0
0.863162958511911 1
0.724931287883494 1
0.850602565574504 0
0.570320363433882 1
0.635291556280855 1
0.729401364920857 1
0.863766644905013 1
0.254904063408625 1
0.906899596133098 0
0.582095171462797 1
0.0342639527065838 1
-0.0159265522193429 1
0.633085301075685 1
0.856134108950875 1
0.586933496878506 1
0.148546700561293 1
0.687047851847458 1
0.353969520908569 1
0.523113874906844 1
0.572779477088783 1
0.439636070290921 1
0.22881457241382 1
0.779632165021504 1
0.667051159635029 1
0.431974945612124 1
0.435179755533044 1
-0.0290824327244583 1
0.181251539333088 1
0.989870075774769 1
-0.188576404239414 0
0.332969635034835 1
0.563634080611832 1
0.0693912337124421 1
0.629531837717765 1
0.493055725055552 1
0.180788523256648 1
0.103984535393181 1
0.846165187547236 1
0.327269289981603 1
0.193983030197485 1
0.804696002682898 1
0.45445571000696 1
0.387075874170697 1
0.51856877293385 1
0.998297411828147 0
0.382050516933313 1
0.518380670445075 1
0.982123181215288 1
0.552880679596164 1
-0.0385007001125965 0
1.31290293016713 0
0.552373300111702 1
0.922674176039305 1
0.594231843572641 1
0.87975679736982 1
0.659144642465376 1
0.533882990984747 1
0.191526899181528 1
0.220545278033808 1
0.707157047822234 1
0.706016204414405 1
0.744431782142925 1
1.00488592978152 1
-0.0731610453707863 0
0.137492372568493 1
0.401896625400347 1
0.0568007989584299 1
0.52028114364643 1
0.719724586141535 1
0.442199568545038 1
0.0975699893222061 1
0.384185915022519 1
0.763082187880272 1
0.485806026672453 1
0.519037261003236 1
1.3390065413238 0
0.390764687347333 1
0.758905810820563 1
0.611229930254243 1
0.438500974369561 1
0.68958480375724 1
1.12224104455195 1
1.36952047461389 0
0.261037232940439 1
0.732080858891323 1
0.117844351755953 1
0.759639390736358 1
0.272215003405863 1
0.118515651850051 1
0.487870924167718 1
0.762211802422501 1
0.232520188632768 1
0.715905176327499 1
0.503069093372478 1
0.814655475204686 1
0.347680854497385 1
0.153855221196501 1
0.565488803105424 1
0.416761147220949 1
0.50445655740378 1
0.0793131348925396 1
0.402921438522653 1
0.872792656243293 1
0.438325198397117 1
0.569045934558875 1
0.456644930136441 1
0.294882726314336 1
0.555877236151228 1
0.531123943520381 1
0.918445240807528 1
-0.065711222947392 0
-0.232664690747187 0
0.480742810060157 1
1.03804412624011 0
0.713322136459997 1
0.180073684113816 1
-0.0986586477953877 0
0.462084620349235 1
0.713015288038499 1
0.732689637895291 1
0.675207759640984 1
1.2015093011769 0
0.740983895894673 1
0.499505262526743 1
0.510205911622418 1
1.01504754670149 1
0.00232089291967021 1
0.462036159912167 1
-0.0489568066055081 0
-0.194022770417795 0
0.127225177395214 1
0.121581263936488 1
0.237656207356543 1
0.83721284272935 1
0.250168920903734 1
0.833851827186792 1
0.462756540600027 1
0.451941235236881 1
0.181282854616463 1
0.684942717488766 1
0.175814873831124 1
0.141524110460246 1
0.800907196345393 1
0.207350572611655 1
0.621771626023161 1
0.734159473123735 1
0.828770040189601 1
0.270900180196171 1
0.165503489433476 1
0.698289094220835 1
0.791574628368311 1
0.360699589142696 1
0.697764250138676 1
-0.0450466220996725 1
0.223613051709709 1
0.57827667840351 1
0.634455091068344 1
0.194378905059493 1
0.535492526120106 1
0.253838476569161 1
0.459744441192887 1
0.576219507461256 1
0.195735179554204 1
0.211995537495154 1
0.41439537883984 1
1.05245779556389 1
0.902767849474968 1
0.355376954663155 1
0.974854665742367 0
0.654518875411514 1
0.371147688203638 1
0.885345360134954 1
0.303723645015086 1
0.415613842282511 1
0.483035298192963 1
0.876492116242545 1
0.510393783068906 1
0.238762974424742 1
0.67279078797503 1
0.62034957547499 1
0.556358678584285 1
0.208705298995016 1
1.06291038633692 1
0.664352463804013 1
0.219358367498571 1
-0.101107915609259 0
0.404546580820855 1
0.126802799552589 1
0.640292448416029 1
0.00490424750451443 1
0.5263592280186 1
0.800540647189021 1
0.445317370873381 1
0.782216285907139 1
0.444456092918393 1
0.665862488542993 1
1.02656462973192 1
0.238827198495021 1
0.636833749365799 1
0.262158873934418 1
0.6133382068766 1
0.059101229896883 1
0.386808914209982 1
0.842961004184343 1
0.870968201470171 1
-0.0857620083348416 1
0.0678807794016657 1
0.0334756878202791 1
-0.326318721363686 0
0.823455675687828 1
0.164732301470869 1
1.11862451175969 1
0.119007218617002 1
-0.114998233212001 0
0.499929084160566 1
0.360288546439109 1
0.858458503202648 1
0.740953346802093 1
0.597739537419057 1
0.051441877736051 1
0.285253416496558 1
0.232418799937477 1
0.568134203296509 1
0.630856777534368 1
-0.148410426995677 0
-0.0572126406888883 1
0.516617774771046 1
0.534334371823357 1
-0.044903763436533 0
0.820843902246756 0
0.615063177491241 1
-0.0888970320942645 0
0.443327159832341 1
0.275044752651663 1
0.611851451329397 1
0.494889192126369 1
0.686531236904114 1
0.951745769549183 1
-0.0317584462923751 1
0.50186592142172 1
0.20554196694355 1
1.01020729992656 1
0.245074404841727 1
1.12717442930257 0
0.344961920156805 1
0.302026582049961 1
0.954504196033289 1
0.339771799263938 1
0.9539224595584 1
0.536967232350863 1
0.11872450050322 1
0.519645783836511 1
0.35693109554413 1
0.593084701606494 1
0.649917412166032 1
0.304241390729278 1
0.892424792070796 1
0.00841021163559391 1
0.626056018472852 1
-0.0185906550036696 1
0.266758947853991 1
0.134855256345137 1
0.404467835711467 1
0.21436572051711 1
0.456092210403732 1
0.265875418483313 1
0.318841495126935 1
0.296393138811769 1
0.16953972151303 1
0.258576821071786 1
0.349674632275149 1
0.100551519312433 1
0.859991258090804 1
0.876374242103253 1
0.349807313595174 1
1.01606865360661 1
-0.0489802300209684 1
0.993021643313926 0
0.345529400266594 1
0.550488793550404 1
0.329620806501926 1
0.102228798470521 1
0.45545771492908 1
0.258144677225459 1
0.277879014724018 1
0.397742134743538 1
-0.177103414740933 1
0.371260240800537 1
0.477033374629307 1
0.38029940848748 1
0.915550910331575 1
0.0788707412194473 1
0.230702413627868 1
0.943906755036439 1
0.334181349508119 1
0.656199939681695 1
0.337272347215222 1
0.127134440379179 1
0.778737811091914 1
0.554752674107314 1
0.519758937203524 1
0.052670950041542 1
0.519328619776113 1
-0.11560700579387 1
0.544588832427773 1
0.151914273716041 1
0.835322251040086 1
-0.226009886904783 0
0.359590265112421 1
0.273594742721541 1
0.190083573317353 1
0.778085993418454 1
0.634132497471968 1
0.083633011485951 1
0.772947185183046 1
0.794256861585648 1
0.690662543077126 1
0.155398153786211 1
0.047536310890101 1
0.908064258024968 1
0.384228110157003 1
0.683294323855038 1
0.665043851846642 1
0.482992354738807 1
0.00533146950846577 1
0.301590165934971 1
0.589777847858827 1
-0.240641841218021 0
0.612285600089305 1
0.999063471440555 1
0.511476932407816 1
0.630934878717064 1
0.88531765090985 1
0.294961942171281 1
0.977322501327251 0
0.19121381306657 1
0.158004011039155 1
0.0821179989205183 1
1.07310318906398 0
0.364632273261687 1
0.0988941326380551 1
0.814449984747784 1
0.267743669338545 1
0.167232012556437 1
1.38381886728317 0
0.184563810080969 1
0.713705276175353 1
0.913942557065199 0
0.285909734871294 1
0.342283423644344 1
0.438768377875473 1
0.754381927603675 1
1.12901421432258 0
0.363074579107289 1
1.11040213886543 1
0.83079272268369 1
0.222016039342034 1
0.475058399481717 1
1.1131766886713 0
0.795547880749535 1
1.15228446489763 0
0.121701619441134 1
0.679926338443644 1
0.633685421221291 1
0.135734583822849 1
0.672471773069659 1
0.533109387123781 1
0.512850080345379 1
0.909654188947598 1
0.444581982525208 1
0.80398703400466 1
0.292141506521949 1
0.19177184627695 1
0.532763325469956 1
0.710554212852343 1
0.680232055102882 1
-0.0793263999796829 0
0.183724706601513 1
0.906301247824853 1
-0.0777725160569644 1
1.36789432905465 0
0.585327784210664 1
0.136008274626525 1
0.861513084819508 1
0.409347942307869 1
0.273682182701078 1
1.32245568608873 0
0.543574281286289 1
0.51826724655912 1
0.469789332975397 1
-0.00212068297187956 0
0.356442706562177 1
0.713191867126324 1
0.295846437284154 1
0.368927355753409 1
0.751482114256923 1
0.109821269413297 1
1.1142872685252 0
0.185859855282085 1
0.837374102191128 1
0.823247476473314 1
0.573174871626153 1
-0.348424662050941 0
0.257535180833694 1
0.15571396664201 1
0.455434502550245 1
0.88189162986355 1
-0.0459762170661849 0
0.12791069638168 1
0.448038321886701 1
0.386079269137384 1
0.09265141540256 1
0.822581538833765 1
0.128763392071018 1
0.395675065359779 1
0.357437639552403 1
0.581985246520277 1
0.682132848106847 1
-0.170195182189752 0
0.894501565228234 1
0.26080045760567 1
0.782836753308429 1
0.256486295169859 1
0.296310453614952 1
0.51180959857408 1
0.152577965563657 1
0.531478445766114 1
0.466228842622832 1
0.965798797811159 1
0.13400247155656 1
1.18022051185999 1
0.682865636927758 1
0.491860259719441 1
0.468535244312456 1
0.149397170216763 1
-0.0410802958528646 1
1.33271229500891 0
0.522247110554063 1
0.744247189753247 1
0.39171902950491 1
0.407280157167065 1
0.318321495534159 1
0.548971686962298 1
-0.349374371777568 1
0.92335603982174 1
0.64357713446027 1
0.13755877065436 1
0.472022964650542 1
0.792156576330348 1
0.44065804319649 1
0.419286555671752 1
0.0244689934096893 1
0.22981774659481 1
0.840238839191078 1
0.193631833543949 1
0.966591865568986 1
0.517740193016407 1
0.535955645822197 1
0.516647990817758 1
0.995053911391145 0
0.641851045981622 1
0.0861452861137202 1
0.624196989410732 1
0.486970923967717 1
0.532988363369691 1
0.727860648291372 1
0.441951679606385 1
0.604251758564532 1
0.787528753904851 1
0.605570776102044 1
1.01900937929291 1
0.117123451570822 1
0.25991797399501 1
0.583776925390159 1
0.587983579715713 1
0.534519990457517 1
0.537049709589013 1
0.152656156388274 1
0.832151009042477 1
0.641106039738839 1
0.936328068694875 1
1.38450948534662 0
0.448135702450534 1
1.10682731724645 1
0.383040324172958 1
1.08174210571866 1
1.12642666766071 1
0.865351798318188 1
0.541216072795228 1
0.659471055414411 1
0.589566706633004 1
1.12513504318451 1
0.842016247897772 0
0.58213495907228 1
-0.0325099340642337 1
-0.267488418539226 0
0.462568103225163 1
0.709042581285173 1
0.67264479580042 1
0.510563435362175 1
0.149361117079891 1
0.852463577642737 1
0.431967088679188 1
0.455052880794404 1
0.944301025298506 0
0.272638694026943 1
0.0204204733355957 1
0.514040522881281 1
0.138012478779454 1
0.602765650097666 1
0.343846383847026 1
0.259824410144904 1
0.247356592706558 1
0.64354205290844 1
0.0605768580578521 0
0.429032911324256 1
0.657601767568079 1
0.458020626659105 1
0.0220246856636112 0
0.734729889768249 1
0.643595938087189 1
0.595706362242752 1
0.064283571218413 1
0.446092477836992 1
0.480967138853493 1
0.712934635266538 1
0.486798418268811 1
0.513557458701098 1
0.22654615436887 1
0.600943530376289 1
0.916520810273022 1
0.646415482286576 1
0.56975479283446 1
0.868957272664914 1
0.372558651936082 1
-0.000458013604371114 1
0.743908989517956 1
0.0941493273610921 0
0.399762274165762 1
0.711500220367489 1
0.264215527606533 1
0.606402736689996 1
0.673408082833199 1
0.938664132092602 1
0.30998387829573 1
0.35027398844848 1
0.304723943901358 1
1.06792905490242 1
0.370238145918822 1
0.690501899556351 1
0.397258715484364 1
0.605093760303171 1
0.30749802775246 1
0.809399295480694 1
0.28131145576297 1
0.953734801626831 1
0.241795330092694 1
0.556336679373163 1
1.02274996122397 1
0.375483288145399 1
-0.167512735011908 0
0.338754759207697 1
0.657875958974776 1
0.581343832579631 1
0.273883322593619 1
0.379196691822421 1
0.301833463513627 1
0.596567127315404 1
0.354300902392825 1
0.779195043753981 1
0.210277699807911 1
0.410571933615394 1
0.941290434230208 1
0.453045970608767 1
0.835131512925547 1
1.05744349894554 0
0.541169033046235 1
0.765997495471723 1
-0.0512068214047625 0
0.625076733734962 1
0.866454733110833 1
0.616873669564763 1
0.406457268141438 1
0.46855794442248 1
0.441226359971148 1
0.861747552812191 1
0.0785298679310821 1
0.378180882805523 1
0.350877925740064 1
0.625675258971724 1
0.815345112251431 1
0.661026800852833 1
0.798289119702008 1
0.641473185355788 1
0.458945510693826 1
0.503251254160617 1
1.06627837344882 0
0.240702053587966 1
0.490144512273056 1
0.53382924649983 1
0.356528367804478 1
0.595162404022214 1
0.293100679140765 1
0.0642521186975814 1
0.482245902123265 1
0.590712191302542 1
0.866495758942584 1
0.596902722646395 1
0.316214079077618 1
0.76010684983621 1
0.356710131758154 1
0.378819032564996 1
0.334217284494493 1
0.0499328822091549 1
0.385552122577409 1
0.254962347683373 1
0.991888832936445 1
0.468660939557039 1
0.371818200311819 1
0.481448219886855 1
0.550847367783497 1
0.5771645367346 1
0.638943485282653 1
0.165842195441115 1
0.854722124719463 1
1.19767202002062 1
1.06870949558097 1
0.157395857962804 1
0.851575860675858 1
1.02042252143719 1
0.691241176838954 1
0.688344173041382 1
0.560825041219051 1
0.650614598218215 1
0.548276980130785 1
0.40678666189431 1
0.600601664640106 1
0.0551078858824175 1
0.148322207572458 1
0.287033693109374 1
0.547145970004469 1
0.565844828126553 1
1.09852070550741 1
0.518282931724915 1
0.59754235256172 1
0.0428652953939902 1
0.426251749449679 1
0.695050257140862 1
0.425950117433872 1
1.01757388427154 1
0.115874223386767 1
0.476434631959896 1
1.00351857253551 1
0.236107193657906 1
-0.0615782603681508 0
0.677220076781941 1
0.657289108255088 1
0.95092826553756 1
0.122318120679125 1
0.615241363061049 1
0.528316134817677 1
0.811834220785327 1
-0.164195172954851 1
0.366854001840639 1
-0.112787569780946 1
0.871370016229923 1
0.747707393233307 1
-0.117390036005472 0
0.811159200481236 1
0.50249391559194 1
0.198793349318171 1
0.0230483521136298 1
0.0867962147290804 1
0.588222324319171 1
0.518591792496534 1
0.467049143057409 1
0.627205308509764 1
0.224758605485127 1
0.589774085306415 1
0.162901280534079 1
0.328685249722869 1
0.957238587351535 1
0.595827883045415 1
1.21322637142232 0
0.4421842543613 1
0.621411617334353 1
0.917682949121705 1
0.493734770325027 1
0.385036950073599 1
0.668582867571146 1
0.611543166721275 1
0.590820940712089 1
0.0789808883427205 1
0.284591725136223 1
0.420730978251046 1
0.358033349406897 1
0.189841691202129 1
0.853936354406421 1
0.854258143159629 1
0.326852408479122 1
0.44568115668268 1
-0.0137276468967676 0
0.977791669815632 0
0.313243355591862 1
0.622250300171161 1
0.300868987932457 1
0.512929471302463 1
0.249412224824659 1
0.747862902121523 1
0.262515590431133 1
0.569994997016962 1
0.0673008888767893 1
0.672520330202066 1
0.684583492692415 1
0.156898799350029 1
0.532275003099928 1
0.460175379677289 1
0.463290663573479 1
0.849507079306406 1
0.149453912854179 1
0.628422978888478 1
0.264586344836096 1
-0.165716147828545 1
0.741937265043123 1
0.596953151871003 1
0.472617133505404 1
-0.092907641173023 0
0.85124373125049 1
0.801048840760677 1
0.56154244393678 1
0.260072805325624 1
0.579429761962527 1
0.392269609105759 1
0.855333163300477 1
0.59225924472595 1
0.766986986621999 1
0.675193779228448 1
0.295619552765796 1
0.759865757575597 1
0.680141092378615 1
0.694605391614105 1
0.562267518668745 1
-0.194244265392273 0
0.564657099380384 1
0.404031131404064 1
0.825654542133316 1
0.68255988783866 1
0.555871861626086 1
-0.221277016130048 0
0.244640214548971 1
0.116277060566886 1
0.624991134099303 1
0.291788265176667 1
0.625320803011803 1
0.169134594495997 1
0.431780494772932 1
0.426436193497972 1
0.271913534279416 1
0.22735407434008 1
0.557605200897245 1
0.434786615919005 1
0.641416350276718 1
0.600472573341964 1
0.66936933518742 1
0.798268638930108 1
0.342387273421781 1
0.750476425572924 1
0.331066364906261 1
0.460904049000194 1
0.998189244161235 1
0.944641113126296 1
1.22052098200758 0
0.774524932297718 1
0.33133647155357 1
0.82690322969767 1
0.554827719769437 1
0.55654097911905 1
0.28042245504111 1
0.324760642898854 1
-0.392566238239342 0
0.507772493481192 1
0.959015473747932 1
0.101323002336617 1
0.402873753828204 1
0.571728866205813 1
0.178715985365647 1
0.909679540481606 1
0.845823870333718 1
0.293859164218844 1
0.20617290067715 1
0.770658894909403 0
0.987732136048745 1
0.308710901309471 1
1.1168209126745 0
0.241602327187336 1
1.13204572574922 0
0.482895318212105 1
1.34146359176895 0
-0.192672521420994 1
1.13844840301592 1
-0.0494744792664698 1
0.584239558887587 1
0.112066294762901 1
0.917851394153133 1
0.657507722298099 1
0.747604034893744 1
0.199576797401471 1
0.431051931316684 1
0.453791183480522 1
0.75764508214731 1
0.125403285941854 1
0.784757674359637 1
0.623354842765201 1
0.478198898874244 1
0.176870608644821 1
0.521283288704968 1
0.55185765576287 1
0.921156430534312 1
0.525910830247634 1
0.336727319432516 1
0.0268984039292553 1
0.300999434663848 1
1.07863274747711 1
0.753857005693185 1
0.596489739916661 1
0.183976927284563 1
0.388932464778429 1
0.806833361017504 1
0.506629382136647 1
0.663124455836194 1
0.0228756796855464 0
0.473350587303819 1
0.237436586707984 1
0.492867665481351 1
0.573599581827981 1
0.938692816967618 1
0.426812394806812 1
-0.233797683166613 0
0.978854541941753 1
0.33477568159983 1
0.998986513275582 1
0.321120594298628 1
0.318493598496993 1
0.246094226785672 1
0.835347614733028 1
0.71379883912562 1
0.79532447478726 1
0.302337912139806 1
0.00698573738841944 0
0.968687131839711 1
0.301641938512869 1
0.651380907519552 1
0.500476926913049 1
0.543868139143149 1
0.506624184316537 1
1.11336201364465 1
0.591164793078937 1
0.558352955101798 1
0.339221136228849 1
0.584444052659347 1
0.348650011494853 1
0.805829872937166 1
0.0261266796484036 0
0.58801782220146 1
0.489195642385646 1
0.557943291578934 1
0.20268305171292 1
0.636083741267455 1
0.44754824244375 1
0.289197191767101 1
0.79260602151062 1
1.09889860704805 1
0.261064813499138 1
0.352435010995404 1
0.682900562338889 1
0.451197730927606 1
0.412954685693976 1
0.758986847540776 1
0.543361653754203 1
0.878979854620244 0
0.587621171250657 1
0.538115330952533 1
0.826531651249071 1
0.766582969717843 1
0.553725220857886 1
0.457963852162093 1
0.715031075776915 1
0.740588789186504 1
-0.0200490001947377 1
0.61137244981773 1
0.992542988281852 1
-0.127704120005174 0
-0.0311992587399284 1
0.819892888237543 1
0.390798141303467 1
0.193802392232797 1
0.531162725686102 1
0.747914694924005 1
1.01296809352669 1
0.759330783798915 1
0.291840284522892 1
0.706977690726194 1
0.27083831835392 1
0.0113779242853406 1
0.520212583867571 1
0.75296325567986 1
0.477191311657301 1
0.593241055086327 1
0.568547600095928 1
0.313865026378644 1
0.795578912553229 1
0.637189115134664 1
0.834219845827713 1
0.911943644607482 1
0.52185600267611 1
0.556127232529579 1
0.17679884115716 1
0.897934827009587 1
0.678704863286051 1
0.634309676315839 1
0.528802793302807 1
0.582732168866531 1
0.968196225870219 0
0.527449334144696 1
0.145881147737009 1
0.412966680275736 1
0.84735174449435 1
0.466113367712567 1
0.23829106301545 1
0.216218810709135 1
0.528749829537334 1
0.317871460498136 1
0.471607304207077 1
0.392865925505364 1
0.0808689045415258 1
0.123889024331438 1
0.669573815761747 1
0.929420402454208 1
0.373576501749448 1
1.02309012008095 1
0.641353310360193 1
0.473447747406886 1
0.643745857755397 1
1.29703183814093 0
0.872111569430672 1
0.561491971283519 1
1.39123035853611 1
0.405155443903293 1
-0.240343647006331 0
-0.399707608809923 0
0.566574228746202 1
0.464212846134576 1
0.480233297516695 1
0.312554141085537 1
0.221860374530545 1
0.106210677335692 1
0.418402812468125 1
0.272768532635793 1
0.330579006462798 1
0.136116446450739 1
0.69182623262766 1
0.614355490305094 1
0.489514329306624 1
0.281562992098842 1
1.0159911893902 0
0.599111717226428 1
1.03363652158624 0
0.0157190123673782 0
0.739975741305255 1
0.354299889275121 1
0.0328076573066646 1
0.319862344295304 1
0.437617244829016 1
0.382926273721182 1
0.424727810378032 1
0.377280968437729 1
0.323818361642003 1
0.0855038767298284 1
0.421067474192586 1
0.790961795587915 1
0.0619752493423943 1
0.693265495588249 1
0.479711399640064 1
0.764049977553141 1
0.313575537451869 1
0.265570354896297 1
0.891591625965039 1
0.219920810718339 1
0.220301388501963 1
0.715975311071048 1
1.29014161374306 0
0.386232840740152 1
0.802349320741072 1
0.596126122697545 1
0.535666451018939 1
0.118734455205273 1
0.238135229737295 1
0.225958292135861 1
0.784837179035808 1
0.210640202069282 1
0.586869232168005 1
0.288700576417963 1
0.358166958072221 1
0.228641740880928 1
0.674518977808375 1
0.892102201540885 1
0.368549772622688 1
0.431069238831785 1
0.549626448896131 1
0.892259819211317 1
0.749293600127456 1
0.26456877986311 1
1.05006253030711 1
0.853018588429369 1
0.814064562625106 1
0.658369259028586 1
0.354613967663609 1
0.633427986576217 1
0.429227245870095 1
1.16441633163144 1
0.310474695759927 1
0.466135175893072 1
0.580752366803918 1
0.436101375651436 1
0.655925472160269 1
0.975994037676172 1
0.672610984524611 1
0.21824879881403 1
0.548356361298701 1
0.640938428752235 1
0.186440494143606 1
0.657339221033018 1
0.994154905612284 1
1.00371718715523 1
0.624605630387381 1
0.719897852536787 1
0.238476169789978 1
0.0179164945110364 1
0.864411696418064 1
0.87300769674102 1
0.508615644987548 1
0.587628708851836 1
0.326528441764202 1
0.232833342830058 1
0.244268646107996 1
0.587806995561129 1
0.889714977740785 1
0.320779926809365 1
0.734540704656609 1
0.83618665250108 1
0.939914265354696 0
0.271614057217339 1
0.0623503696461404 1
0.171970373460306 1
0.765976250910159 1
0.864055876789554 1
0.351962506412535 1
-0.288133483434919 0
0.622096958730112 1
-0.0599082423433707 1
0.975055935785148 1
-0.321884853323563 0
0.649238188426412 1
0.762432279636351 1
0.321467129984844 1
0.199467090314856 1
0.820282582753427 1
-0.259634983242158 0
0.629246378885246 1
0.288701033144798 1
0.302890033691148 1
0.71381164068327 1
0.140499744554628 1
0.240579017729732 1
-0.377832289371767 0
0.451364465620499 1
0.857449250659205 1
0.861307042125472 1
0.693618681937576 1
0.285635673641786 1
0.209873264831529 1
0.667933201859198 1
0.473022713274957 1
0.403469440669647 1
0.0593162192104869 1
-0.0780478711839747 0
0.365985317909775 1
0.822491831216726 1
0.485938675798194 1
0.673346646116498 1
0.0311365000108048 1
0.223817370145177 1
0.383799537175185 1
0.62323155360486 1
0.792198958552817 1
0.809200815601627 1
0.943696923321396 0
0.885370087516276 1
0.558880456302364 1
0.67465673278691 1
0.497036905692203 1
0.462935618661153 1
0.624453552464553 1
0.867679865871845 1
0.438888462383857 1
0.179806290333189 1
0.677148351224402 1
0.774580008173891 1
0.634302549563463 1
-0.0253033113661351 1
0.737667689860372 1
0.903154830319488 1
0.367079389278561 1
0.462147407823922 1
0.946484049372307 1
0.502889925366088 1
0.594739934741802 1
0.844299956555975 1
-0.12310277055175 0
0.281603708511426 1
0.0211685584730884 1
0.612565671846885 1
0.685597234970252 1
-0.0239662766736884 1
0.375051326887124 1
0.419661674053398 1
0.30785655426749 1
0.601267626701152 1
1.01022982925071 1
0.779146220839142 1
0.694172322789364 1
0.252687221289885 1
0.329447703078622 1
0.257742658808635 1
0.623443729206627 1
0.257769981893625 1
1.26929049950553 0
0.366347245227206 1
0.857228932991318 0
0.449369103966803 1
0.986585908013254 1
0.390051374229145 1
0.406175270051582 1
0.0944664380823241 1
0.848459377408787 1
0.102788361061052 1
0.743911579484726 1
0.32690364300475 1
0.731717501640578 1
0.185111132314586 1
0.507275121916724 1
0.730583526988527 1
0.557546397410874 1
0.438250359575549 1
0.462912139144301 1
0.646370739276918 1
0.63918628063784 1
0.733902378489003 1
0.100748734648771 1
0.156883632178571 1
0.580181885387551 1
0.769721507761972 1
0.776323407869232 1
1.04986166281845 1
0.0595683534264651 0
0.422124701976447 1
0.449121398607103 1
0.769125595722141 1
0.653139909871592 1
0.25946995242027 1
0.433187725120052 1
0.316382443553594 1
0.626412274751448 1
0.522636784233251 1
1.03849810433536 0
0.637420748469219 1
0.82750918749382 1
0.0586586157033093 1
0.722337175219711 1
-0.0407855075053619 0
0.49637113617447 1
0.470267593022827 1
0.423839395071028 1
-0.108272370018136 0
0.465918717278332 1
1.24366952049406 0
0.483224563437616 1
0.916565161858783 1
0.063608673258221 1
0.647900005683082 1
0.496163165831933 1
0.6703051242782 1
0.714101476905781 1
0.887578919184207 1
0.277491739261193 1
0.489773228654551 1
1.40673573737688 0
0.568538719164565 1
0.475086079140763 1
0.97915255100195 1
0.323711347150199 1
0.135302961967515 1
0.478008143911414 1
0.313896023376382 1
0.212556611406777 1
0.58251964991581 1
0.370049171591865 1
1.3147386974966 0
0.492804051455501 1
0.720368265358369 1
0.522130957222701 1
0.501949661917719 1
0.209104016451429 1
0.77102862482628 1
0.429517914714789 1
0.703674881202315 1
0.178406698057555 1
-0.0686367915595853 0
0.795510871246515 1
0.31863256202389 1
-0.173085301139448 0
0.840544728982909 1
0.943914014273784 1
0.972695371634063 0
0.826912095283794 1
1.00708730581245 1
0.557396943776522 1
0.283972429053706 1
0.531909503297522 1
-0.24867148515871 1
0.507814135111763 1
0.372807785742137 1
0.419782982882684 1
0.77445989938093 1
0.173294580459962 1
0.784545183292421 1
0.109210001977087 1
0.968931250636546 1
0.299563947946004 1
0.883704665745728 1
0.232765277367137 1
0.315726819925427 1
0.457841103894604 1
0.2517152279194 1
-0.134244100436258 0
0.391028370848736 1
0.0715508822960006 1
0.773831775117303 1
0.187417358996598 1
0.499113215499181 1
0.833244238784682 1
0.74658206421417 1
0.35960259942736 1
0.710502282335449 1
0.374244780743571 1
0.0860882233622864 1
0.636073884103279 1
0.089859097994451 0
0.256567113961599 1
0.405095348161452 1
0.959219578477792 1
0.857504379228272 1
0.265997965375815 1
0.791431928410305 1
0.502075383823358 1
0.307366581485469 1
0.449514191935182 1
0.529947042013668 1
1.09464549566242 1
0.0353337044428953 1
0.921912064523227 1
0.476175592309108 1
0.121704873266206 1
0.214937386340498 1
0.539718829065579 1
0.326760558151512 1
0.367142924131763 1
0.698487372461167 1
0.472184305069415 1
0.636288893857415 1
0.411005952425367 1
0.629671189441707 1
0.379196712947703 1
0.48085292175351 1
0.252069547263049 1
0.518406441107521 1
1.09077315013185 1
0.510361186774791 1
0.460727352681373 1
0.459998115116659 1
0.370881484112828 1
0.508146558294548 1
0.571637987716078 1
1.20937766368882 0
0.716678375069509 1
0.708699330239103 1
0.3794680770357 1
0.909292613400639 1
-0.0214192788359365 1
1.01362357426649 0
0.561079888081285 1
0.108497774702041 1
0.486649001664597 1
0.507283056605794 1
0.51794134342055 1
-0.528701579831262 0
0.402658431622736 1
0.760364021180403 1
0.559692977859953 1
0.299523388969101 1
1.33960218692112 0
0.737240948161877 1
0.258035362957689 1
0.71189151574087 1
1.09122799820239 0
0.0552877936451992 1
0.396667903093691 1
0.577052383534379 1
-0.038910554378063 0
0.257045631120359 1
0.691500840115451 1
0.391735907682616 1
0.420515924162873 1
0.346910254369939 1
0.0645479870440103 1
0.385935714202933 1
0.307561236817928 1
-0.162272086635257 1
0.572405682158638 1
0.663442901903079 1
0.974530744104775 1
0.879535071441863 1
-0.122329222659236 0
0.582040371029362 1
1.19664710583445 0
0.585528468294361 1
0.0959097681524375 0
0.96421413577862 1
0.204017172115857 1
0.723592463951493 1
0.975516478337369 1
0.363055676556308 1
0.485563606676477 1
0.658814410043447 1
0.515535155060273 1
0.180661633139423 1
1.26650941134372 0
0.732948931312553 1
0.673725351518961 1
0.357550029002331 1
0.0117978527303814 1
0.43402344889322 1
0.505124965207 1
0.952185812045495 1
0.31635307077126 1
0.292658053961528 1
0.242193532507473 1
0.757029610159428 1
0.737328698529514 1
0.673365016108304 1
0.842041962890272 1
-0.474412325872432 0
0.434690509882635 1
0.214759094706335 1
1.02138265001317 1
0.565734302780625 1
0.639893080592981 1
0.171486645631871 1
0.260432390454054 1
0.802198502399704 1
0.459528165584445 1
0.567060435273753 1
0.878381028499658 1
0.30303587393016 1
0.162163032340547 1
0.212814567620142 1
0.13632085033341 1
0.608833818272303 1
0.399057780173227 1
0.286510229379607 1
0.9140521405832 1
0.834594327657524 1
0.294804682073988 1
0.100340804495343 1
0.852915895243103 1
0.42698937966764 1
0.60641625745098 1
0.281708408281704 1
0.807796405864995 1
0.584455040460859 1
0.296860693995328 1
1.40916043849251 0
0.713891758049002 1
-0.0174240935352659 1
0.241292343665849 1
0.28699084844383 1
0.25731639982344 1
0.140490818827666 1
0.444009551069526 1
-0.103880953080626 0
0.607289839063811 1
0.353895436608091 1
0.307516926252286 1
0.358170074646596 1
0.645814208701674 1
0.180797670172355 1
0.722629704067982 1
-0.282365442307037 0
1.04889606022626 1
0.488507775280641 1
0.365044167896922 1
0.702008703521593 1
0.376185837495555 1
0.556250736561231 1
0.330609177158387 1
0.572021996890871 1
0.663589590184811 1
0.250404950254468 0
0.534367125905166 1
0.98363738572078 1
0.169158723689197 1
-0.109184382945293 0
0.136695938127845 1
0.10613447222567 1
1.16326965281915 0
0.143988114818958 1
0.893324115856365 1
0.831143974543406 1
0.00899430667457064 1
0.588647498991309 1
0.264475313840551 1
0.921628266572139 1
0.710548232115081 1
0.719045616296901 1
0.605005762935593 1
-0.147112428974292 0
0.156802760781521 1
0.74303516353547 1
0.56154938170203 1
-0.0157919881289948 1
0.030471026977064 0
0.694019966474169 1
0.960087361504252 1
0.348754625920402 1
0.740243580804075 1
0.18117436141747 1
0.436925858115914 1
0.105187491715115 1
-0.0015243564756867 1
0.783478153944266 1
0.330127669357181 1
0.460103576721761 1
0.224002151925886 1
0.802381537753723 1
0.36143264896656 1
0.498042056717224 1
0.71500049136609 1
0.806931546566295 1
-0.0837883676447848 0
0.383665290606387 1
0.724390414701418 1
0.865076843191019 1
1.19711823643621 0
0.125669006133052 1
0.62021891216413 1
0.349020133355921 1
0.605038224583846 1
0.210082892323158 1
0.205182559527027 1
0.307952170751167 1
0.450370543953056 1
1.12825635137733 1
0.882615341936079 0
0.603419251805505 1
0.174288222644829 1
0.832636736172582 1
0.718275661581434 1
0.297736456747592 1
0.324899598350609 1
0.358903641127678 1
0.299309232272707 1
1.11216696972716 0
0.745759673416348 1
0.411854433075187 1
0.294051325203341 1
0.462562277938482 1
0.114831975521836 1
0.35818280698089 1
0.537541042634165 1
0.33271460158357 1
0.357014586276751 1
0.0443130434128617 1
0.564790738011476 1
0.589821245754168 1
0.809228126283769 1
0.667354771089536 1
0.138115745709713 1
0.528397270342512 1
0.61769238997186 1
0.588937247860643 1
0.803707478999207 1
0.792669486973554 1
0.608778914391277 1
0.695048270503449 1
0.429821414676447 1
0.95465174729713 1
0.63273588841551 1
0.601985676571423 1
0.44248299378658 1
0.270328279055626 1
0.438851822549462 1
0.720118403932666 1
0.482837213995115 1
0.560229554542606 1
0.927349933992459 1
0.182877373340806 1
-0.047050278737764 1
0.461651138447092 1
0.74170649040718 1
0.314155965484561 1
0.727639030172776 1
0.632719903058052 1
0.409806718517222 1
0.629313135687791 1
0.332917478335408 1
0.818622781749755 1
0.627331593895228 1
0.170283301156266 1
0.203851546688069 1
0.50960878239065 1
0.247926487999856 1
0.340383899220317 1
0.374177499845248 1
0.122533487700959 1
0.749377117696403 1
0.816144948644812 1
0.730093260656937 1
0.882497263560603 1
0.246305649498412 1
0.225843934190963 1
0.291344218765356 1
0.708999025341729 1
0.336990131023696 1
-0.0644902847416702 1
0.885233548180174 1
0.171846492022474 1
0.353597014932698 1
0.250306329127468 1
0.581468689510099 1
0.292443628288183 1
0.678099584277408 1
0.320622198569617 1
0.170442765393097 1
0.0458049874872767 1
1.03627666360207 1
0.63763121537797 1
0.59142571738146 1
0.656337510005303 1
0.521774055320229 1
0.732219708362904 1
0.0180018127530381 0
0.359808031752811 1
0.571278003287739 1
0.362225467277984 1
0.863153480914012 1
0.678697091422464 1
0.345621566104251 1
0.476824880959148 1
0.583637747243092 1
0.972308759552784 1
0.460768686161688 1
0.643599037679599 1
0.661185397927133 1
-0.00513474169294924 1
0.177754574789921 1
0.0836413455493482 1
0.408543921700289 1
0.353204477796841 1
0.961795455633143 0
0.407184907396638 1
1.0267634914849 1
0.9594841587809 0
0.703133237273719 1
0.544962223649121 1
0.47231436850992 1
0.239870345876646 1
0.80646112373749 1
0.818572302745415 1
0.433927501473008 1
0.372862049298712 1
0.51234089669722 1
0.481422281206673 1
0.604903311053237 1
0.348629587155077 1
0.49669125495052 1
0.332337610752498 1
0.476847628077758 1
0.214657695452972 1
0.55191601133134 1
0.416294878384933 1
0.535492886504261 1
0.506810062910351 1
0.953953286813021 1
0.353129314736235 1
0.240607866350127 1
0.397360672206264 1
0.265267872997506 1
0.838626340552684 1
0.398971234672142 1
0.441212777243204 1
0.230498345423197 1
0.381171751784247 1
1.16832849504533 0
0.573639414212332 1
0.854664787082914 1
0.287233117716863 1
-0.0330492137278065 1
0.448408159826109 1
0.187665317293175 1
0.619105580942554 1
1.43404655529127 1
0.770897655755151 1
0.876195962218752 1
0.360754539005702 1
0.503208191585502 1
0.746976681403622 1
0.563078084891133 1
0.8360928790263 1
0.763574668641025 1
0.758374473387624 1
0.894721602242145 1
0.96702242621361 1
0.133031905398549 1
0.165920804445824 1
0.786324849493865 1
0.458798160224985 1
0.792854444748989 1
0.466810132246412 1
0.0408396776569452 1
0.467553085023855 1
0.500632880758697 1
0.345014443909992 1
1.18841019618018 0
0.776771487624744 1
0.106119347314047 1
0.208922851296778 1
0.719508205132362 1
1.11985599621136 0
0.594065145637358 1
0.810462333774566 1
0.768673381838568 1
0.425866073844839 1
0.570910735172477 1
-0.278000846320561 0
0.492883513067314 1
0.0615206676450467 1
0.099254236807411 1
1.10441860710166 0
0.823379434507519 1
0.525154425319122 1
0.400504312669509 1
0.996865094083676 1
0.696699580930072 1
0.83858260581738 1
0.601778282508556 1
0.725992712794598 1
0.522647194092702 1
0.277379611124352 1
0.233363331912006 1
0.932111555945539 1
0.532700336025731 1
-0.308126463167119 0
0.880727664615472 1
0.508077670235923 1
0.479763700237617 1
0.478333785122765 1
0.143283179954577 1
0.226079628065832 1
1.08359969379934 0
0.413939702662841 1
0.826584347183286 0
0.251361919288718 1
0.306996854061818 1
0.727835780757122 1
1.03181359154174 1
0.259659838787023 1
0.138885492689688 1
0.422011262167837 1
0.864703154630032 1
0.297656277214268 1
0.269162643364955 1
0.738223174020716 1
0.882347935312191 1
0.556735216521945 1
0.296537300002108 1
0.609190475111569 1
0.506279087733027 1
0.29843643043638 1
0.44032911177736 1
0.140690105518099 1
0.644872438859641 1
0.967601100900513 0
0.611597690579593 1
0.387216554566713 1
0.428704060379966 1
0.342570927298811 1
0.817023917990797 1
0.434476196257326 1
1.1243468310528 1
0.56526817871256 1
0.484095104698903 1
0.479649167131611 1
0.717511929504276 1
0.509229011759062 1
0.299170403000497 1
0.145782079342975 1
1.08531317301755 1
0.667497344653836 1
0.441204496785529 1
0.989507033608492 1
0.506500861899257 1
0.343596451113799 1
0.529052152802959 1
0.930810622768607 1
-0.084160576393754 1
0.452798954857227 1
0.637662080671249 1
0.452754716815197 1
1.20234947232438 0
0.386914577656716 1
-0.0611025005138933 1
0.240351538978239 1
1.01878202035536 1
-0.329529583518859 0
-0.015946572167776 1
0.0844554833966412 1
0.566667876753901 1
0.758917002035112 1
0.318215658939764 1
0.381660368007445 1
0.756086107723293 1
0.606753775617095 1
0.116195031072857 1
0.114862488559859 1
0.183417312053125 1
0.549901382986031 1
0.448945758473412 1
0.314005936058515 1
0.327812132956723 1
0.224262535964803 1
0.588271391244963 1
0.610560253712507 1
0.88367038644376 1
0.0180105811745708 0
0.260868286504787 1
0.520796147554791 1
0.658263208052144 1
0.511217209016909 1
0.243714637149633 1
0.457322059540403 1
1.16364025296215 0
0.903006821987736 1
0.259985922640186 1
0.495348269369401 1
0.630395777420012 1
0.367746416094228 1
0.487326690078263 1
0.270674339189203 1
0.422103140160887 1
0.31846458962054 1
0.498063090267556 1
0.486055870382213 1
0.76773416798954 1
0.720181945193672 1
0.735610080039172 1
0.653812351684583 1
0.667093153381719 1
-0.272890488052194 0
0.338400589741339 1
0.522120758233683 1
0.196047396367636 1
0.452014491457464 1
0.653541938616378 1
0.957731379256649 1
0.44652673685302 1
0.793181439920393 1
0.410478187975278 1
0.818163141550267 1
0.889229293239739 1
0.194351933499058 1
0.622654771315255 1
0.13407011997163 1
0.630558154609411 1
0.285992986505776 1
-0.122029826392721 1
0.558223564389654 1
0.263352098482201 1
0.532677206934118 1
-0.0399426243006147 1
0.348305232779585 1
0.697495927575997 1
0.707740758946397 1
0.378040042073127 1
0.609102609373921 1
0.16167830589941 1
0.507222906518751 1
0.433298209992109 1
0.731938002468669 1
0.13922496394007 1
0.712947889654842 1
0.250174026013097 1
1.11070252530807 0
0.441139653533765 1
0.491125711379094 1
0.931852854602109 1
0.387781066899932 1
-0.323369369194337 0
0.456109765135524 1
0.722616497610014 1
0.478103361855514 1
0.219985272430234 1
0.868796691760837 1
0.702665784663074 1
0.527834283749962 1
0.164315370446888 1
0.110205247981161 1
0.226829499239386 1
0.550215330110882 1
0.377097887632056 1
0.888979933929577 0
0.0626826189303094 1
0.146316593190685 1
0.433588924727632 1
-0.101870853844946 1
0.959383072593337 1
0.0416429491466719 1
0.337622242583125 1
0.785356970685631 1
0.731408633820832 1
0.692311999380032 1
0.735197106277849 1
0.888029229850552 1
-0.0711455630892919 1
0.612122223681703 1
0.280708363719446 1
0.856441864828178 1
0.833501325687387 1
0.760807487953091 1
0.622986769117281 1
0.379277555742549 1
0.462749607318982 1
0.489836902671225 1
0.639601235789005 1
0.571810956482376 1
0.986250316425152 1
0.929478467582206 1
0.504216389039742 1
0.855298445969357 1
0.651077451895385 1
0.707343483127283 1
0.468804455320829 1
0.478153066155834 1
0.537553283548541 1
0.698407654537227 1
0.662244760653184 1
0.265409693032824 1
0.631497078508405 1
0.377856352177636 1
-0.178512435042729 0
1.03021828770847 0
0.76158783744787 1
0.658566908793332 1
0.0926214186378725 1
0.137887630506262 1
0.448453367391751 1
0.973554295387264 1
0.11864554517 1
1.21035735384708 1
0.0729063778467243 1
0.261861172716748 1
-0.0715881044638434 0
0.279383619340117 1
0.292922135106308 1
1.05252546654736 0
-0.0254741163299153 0
0.508005703718707 1
0.70110482253901 1
0.0600312292659629 1
0.486932227438199 1
0.411340225661801 1
0.675359525303416 1
0.152962445527273 1
0.0737865274179648 1
0.456918896840889 1
1.19489654133903 0
0.544598340522855 1
0.565287306676427 1
0.151426084302682 1
0.968143709728628 0
0.638993184245058 1
0.137686002858471 1
0.509698814536405 1
0.109992255301262 1
0.34245939178431 1
0.172517422089781 1
0.972915654938887 1
0.38289699948107 1
0.677357427087126 1
0.122014234888739 1
0.284485232509207 1
0.594205945899828 1
1.20983735900023 1
0.956192639990306 0
0.534510331067095 1
0.466300457589853 1
0.740283366960078 1
1.05254089661072 1
0.258942260619205 1
0.591019218394346 1
0.591525595175523 1
-0.0872422142942695 1
0.376898779832324 1
0.538451178979474 1
0.459432218529014 1
-0.338806564744408 0
0.708957815092466 1
0.897013621333512 1
0.117140091036611 1
1.14474108539868 1
0.223753435040394 1
0.408350236355166 1
0.546498202883397 1
0.575557735834246 1
0.358683685659146 1
0.198094956259655 1
1.12199089310572 1
1.30082949407044 0
0.646655391769545 1
0.701073984367106 1
0.112424252946994 1
0.543059181360171 1
0.716735938607797 1
0.482797623346454 1
0.16175702633745 1
0.798033485455012 1
0.894090218818382 1
0.299052157059728 1
0.416165426524338 1
0.242328844035911 1
0.266510138706533 1
0.669214184384855 1
1.14878034614829 0
0.316178942831838 1
0.225107450652506 1
0.125990332519852 0
0.49010795106551 1
0.618025928041674 1
0.698805116929829 1
0.305629850870493 1
0.371261176387657 1
0.965919246358425 0
0.677789366269647 1
-0.289706346287447 1
0.468245627926731 1
0.861132067084792 1
0.633997111613345 1
0.832126568150903 1
1.09093186788719 0
0.796233862043844 1
0.295313310124065 1
0.411062395552644 1
0.150513841357153 1
0.608108645425212 1
0.925856401488962 0
0.549112220476099 1
0.610107502896214 1
0.303309480593667 1
-0.109461615933804 0
0.512207282809806 1
0.792953535283274 1
0.814637874467574 1
0.0767145767626697 1
0.775757122740263 1
0.612144454024672 1
-0.103955316133736 0
0.31063699160419 1
0.645491767005684 1
0.591480046893105 1
0.378793024694107 1
0.0979210440241273 1
0.466516026510816 1
0.654349409355883 1
0.500908050977525 1
0.85965813486209 1
-0.15068204951346 0
0.864376448643114 1
0.437181696301075 1
0.608319428359334 1
0.34951982347305 1
0.398728742505035 1
1.31860975887223 0
0.185171229601901 1
-0.0972693748455696 0
0.674506728057591 1
0.978144795278151 0
0.126976342227733 1
0.65515263179873 1
0.602170152977329 1
0.156082542649276 1
-0.118849396728806 1
0.429228107400022 1
0.364516812528378 1
0.815004713948315 1
0.380399897642055 1
0.625235723027513 1
0.184685111864195 1
0.656922685801612 1
0.699791267980517 1
0.42714938183147 1
0.875915880836857 1
0.428039339749012 1
0.597802911553603 1
0.684881075223146 1
0.558175235283035 1
0.548236114673959 1
0.293883048968673 1
0.557206755777962 1
0.419982699747617 1
1.04808746255454 1
0.48751767748253 1
0.44287847134906 1
0.0696171366192384 1
0.760021429150316 1
0.520594310400905 1
0.249871268990164 1
0.507245553157349 1
0.631857530295479 1
0.663349199619406 1
0.784639277602922 1
0.351518274396131 1
0.488404963796814 1
0.974361252936085 1
0.557143765973883 1
0.548986203760212 1
0.614877480741645 1
0.925894562011838 0
0.395199601357447 1
0.283636171157263 1
0.586617240380064 1
0.969719190802271 1
0.371436723400252 1
0.240743664936774 1
0.356166817520778 1
0.822258729309461 1
0.586404932861104 1
0.270222397546989 1
0.3553709066846 1
0.542222626041384 1
0.35659520152693 1
0.666637881321439 1
0.451423687494318 1
0.633556733762032 1
0.521997485817131 1
0.809576524998721 1
0.708383204236963 1
0.12701899702694 1
0.710149819040335 1
0.49503788692113 1
0.735358883972479 1
-0.514148756049465 0
0.695233372796733 1
0.00858851281825499 1
0.288020945942863 1
0.255033807095399 1
0.535559139386881 1
0.571703070367979 1
0.614632349573534 1
0.818414996936908 1
0.565615441117975 1
0.650157762503936 1
0.307106871735564 1
-0.127438994439257 1
-0.165909005213586 0
0.375894773539704 1
0.316823129966752 1
1.53464403570505 0
0.565470788327085 1
0.403711338561872 1
0.331006460069406 1
0.371297635069794 1
0.700240473581388 1
-0.14672362080805 0
0.32123859009848 1
0.4765166404886 1
0.0916909688636213 1
0.471273298562316 1
0.476796545015795 1
0.354154433071677 1
1.11337320296646 1
0.818493016258787 1
0.662709524553707 1
0.81821209038827 1
0.25608419694272 1
0.0737629941223476 1
0.807668870318009 1
0.451658112862435 1
0.408720277421407 1
0.476594328439681 1
0.157575534477426 1
0.447593855303496 1
1.17950502757329 1
0.184235143625669 1
0.469756704517298 1
0.451114597200884 1
0.311763716717556 1
-0.0299148632407985 0
0.334935896400858 1
0.682517122074496 1
0.659289643919936 1
0.233774604964966 1
0.156328959287666 1
0.981771714480995 1
0.780827361290238 1
0.340928702880308 1
0.304624396931626 1
0.790289450835122 1
0.558852621854532 1
0.904009306568635 1
0.411713008592184 1
1.0186777053059 0
1.04416241560054 1
0.640208801472045 1
0.318413115454238 1
0.531453301009181 1
0.542691496167254 1
0.458243665589173 1
0.841157071468103 1
0.783311449104638 1
0.28947846644391 1
0.662319550568953 1
0.425487771533124 1
1.15761991035824 0
0.266446094076804 1
0.501654273390347 1
0.40609485855446 1
0.691983481203513 1
0.260194725304673 1
0.284711359553183 1
0.616967990784224 1
0.505178623306547 1
0.899160404950895 1
0.709887285764201 1
0.462361646177393 1
1.10813114066378 0
0.954226127971813 1
0.786654201726481 1
0.54852780457049 1
0.744136943653275 1
0.297532316413996 1
0.771666729401151 1
0.315604285267937 1
1.30663768662342 0
0.839327371275887 1
1.14326200248541 1
0.191400578002913 1
0.723502114088005 1
0.167166011779945 1
0.346610695989556 1
0.324431701681828 1
0.00199903872705862 1
0.0122693830857242 1
0.707312226738702 1
0.410017715595094 1
0.659804185365944 1
0.890219850569042 1
0.592603206085521 1
0.729504434107015 1
0.442394306559646 1
0.816968642520324 1
1.12092978980081 0
0.0938807888974682 1
0.235359443870205 1
0.410841370923113 1
0.776545897387245 1
0.206115942311042 1
0.492665209281472 1
0.584603911161366 1
0.767462604228793 1
-0.679094678077951 0
0.301951705747723 1
0.873134160560948 1
0.853721437166019 1
0.68225548816789 1
0.559236252798714 1
0.641034107653435 1
0.0926890853809737 1
0.187073289520507 1
1.00956005296669 1
0.625710668297161 1
0.562244133720173 1
1.20672102903348 0
0.533279668515143 1
0.956929997603313 1
0.286833922365844 1
0.652752866068131 1
1.07123183106335 1
0.599586369202262 1
1.07099981724952 0
0.63061022592626 1
0.409412283724243 1
-0.167597296586124 0
0.444868730255379 1
0.316069134412081 1
1.05305845030574 0
-0.344469276862491 0
0.522838156266781 1
0.831071918958935 1
0.849952245703394 1
0.696395740736028 1
0.687225906459652 1
0.568154163280411 1
0.834202057504434 1
0.628801367691124 1
0.669655601440177 1
-0.0466068534952789 1
0.607033421781969 1
0.999461375836709 1
0.773883025469604 1
0.613544519125006 1
0.221905938442625 1
0.0691778381166089 1
1.24982485842045 0
0.509237432631695 1
0.374368183622213 1
0.926108996832104 1
0.848566067513683 1
0.551879785273501 1
0.470921058429033 1
0.19147608796445 1
0.46389070465571 1
0.472666184760602 1
0.85807583587597 1
0.396438094521625 1
0.427572417874785 1
-0.00724701927882604 1
0.703096152457864 1
0.326000211137029 1
0.654716119121088 1
0.242374237871007 1
0.0953578435115167 1
0.898390504572228 1
0.757905264811641 1
-0.0762014487976511 1
0.865908837308082 1
1.01705168654945 0
0.460325923178589 1
-0.048895128731584 0
0.264541335812379 1
0.421602199955772 1
0.355285984720194 1
0.139585480478879 1
0.315714064178462 1
0.871787115506115 1
0.893833579719915 1
0.521726089739158 1
0.310329320015984 1
0.380149478119401 1
0.634510255429211 1
0.159102899288931 1
0.903727500727404 1
1.29539481618898 0
0.582838516706647 1
0.51399226098092 1
1.08201220036485 1
0.385680619348077 1
1.016478711691 1
0.422995828626217 1
0.515279179579186 1
0.0891205094109027 1
-0.0520475495515898 1
0.302183534756994 1
0.35787642030146 1
1.13049580698826 1
0.846051134029534 1
0.713785555640108 1
0.14980172723455 1
0.438235887133695 1
0.508170902833546 1
0.766275294761709 1
0.418124436654376 1
0.195284375264916 1
0.467298141609883 1
0.650554701832478 1
0.427986501445464 1
0.358808585986688 1
0.683137312751999 1
0.538539990057844 1
-0.156186146830301 0
0.966377408986389 1
0.964228451828388 1
0.549347281354551 1
0.530402999625766 1
0.909707673899843 1
0.04140176441093 1
0.664533491182285 1
0.884251506443555 1
0.62171391992279 1
0.780741019799442 1
0.514560416259024 1
1.19405059713464 1
0.755018276639587 1
0.705143524714863 1
0.155978533196665 1
0.620263157153678 1
0.805038673986004 1
0.598306309690368 1
0.586014375840688 1
0.678838814136373 1
0.192650407910014 1
0.242132545279238 1
0.111891194107796 1
0.495545265641673 1
0.431557349634142 1
0.589409914039879 1
1.01392654654592 0
0.593293238969579 1
0.872691400423764 0
0.706515887750345 1
0.229367407632985 1
0.200907926582178 1
0.603757522180497 1
0.723377236811708 1
0.162854015527214 1
0.421524755716174 1
0.931165526724779 1
0.196954509698996 1
0.615055686737488 1
0.589916136085764 1
0.617787344681377 1
0.135272677337254 1
0.204427224584434 1
0.504505919409688 1
1.51142864022425 0
0.161706159356618 1
0.34654524948423 1
0.381675363097494 1
0.50491043287801 1
0.165649521366357 1
0.634940254688719 1
1.0001431974475 1
0.817571919287248 1
0.364383225292619 1
0.607667257356458 1
0.980784450848771 1
0.593740801067457 1
0.604400673170922 1
0.287063074081433 1
1.32050519256338 0
0.368290018464532 1
0.830675775696542 1
0.508946028445083 1
-0.0846451978690532 0
0.395378342349225 1
0.507851938569063 1
0.746420226885327 1
0.587848832032961 1
0.456028337739005 1
0.154921509855916 1
0.755335953450127 1
0.728927867286271 1
0.546225196487171 1
0.489506563122827 1
0.548448778537262 1
0.907062815108318 1
0.0722198168309154 1
0.34238134620274 1
0.219096992994337 1
-0.0245804969224868 1
0.423624153529776 1
0.46108042794112 1
0.289890594052098 1
-0.076008747505869 1
0.508805631279051 1
0.311017652454276 1
1.03888366483711 0
0.566071574998722 1
0.0700516520978364 1
0.942699284159696 0
0.804771136894991 1
0.738011297593554 1
0.15377347149547 1
-0.252828214389505 0
0.226907364824318 1
0.51641874615793 1
0.451415387663057 1
0.66016991868595 1
0.313700281519959 1
0.409891929360551 1
0.642172905111738 1
1.16197651671001 0
1.08210881964212 1
0.822105876410857 1
0.436644770879268 1
0.912812364673442 1
0.828117814420244 1
-0.143871418985947 0
0.271929847965861 1
0.360934027916183 1
0.426287994232523 1
0.00149147216547926 1
0.127635262159003 1
-0.432119095459331 0
0.705685257952125 1
0.385040455691032 1
0.689784270586764 1
0.165307598390894 1
0.580684883095145 1
0.0675377359791009 1
1.05245324540919 1
0.35650558006009 1
0.622806073224085 1
0.61652560282844 1
0.0687699515340277 0
0.515040193073096 1
0.258165553254409 1
0.180050491683649 1
1.28662151232755 1
0.564532261824395 1
0.690906179054329 1
1.11807561547503 1
0.31830283502805 1
1.01706801274984 1
0.378283598275176 1
0.971250432067366 1
0.838406718270208 1
1.43350886211567 0
0.761110195361398 1
0.457231334368388 1
0.789735585998018 1
0.312040819440856 1
0.474955194690133 1
0.740442709315533 1
0.76883512718314 1
0.352050716679503 1
0.117821993540733 1
0.394271012724102 1
0.799084546274762 1
-0.0939336372501554 0
0.2136889058152 1
0.664044634030798 1
0.236198873441984 1
0.535554115951171 1
0.448604965563174 1
0.0462964416133822 1
-0.402617136403104 0
0.438985177367032 1
0.226780289730541 1
0.592824637177951 1
0.393635829128953 1
0.593935391456149 1
0.906183666294229 0
0.031783244452688 0
0.320649691919619 1
0.412296524054627 1
0.400528672878925 1
0.604289648152695 1
0.731147354600978 1
0.477521135684159 1
0.710757414022781 1
0.809702343303001 1
0.439164548288375 1
0.335015562027381 1
0.272848376753161 1
0.205175652986521 1
0.757716658119392 1
0.862041150736522 1
-0.135131616877933 1
0.736312154055525 1
0.215562680804385 1
0.805019493312039 1
0.635567765694245 1
0.503626692100276 1
0.845454530854779 1
1.21186453515327 0
0.844740699258522 1
0.55774754069935 1
-0.101757304704045 0
0.807780127011508 1
-0.0758265582779457 1
0.028793550414404 0
0.665881156084302 1
0.0163838706816967 1
0.865756630949664 0
0.640033300647584 1
0.941187911176882 0
0.239727132987935 1
0.16464704378203 1
0.789261622763764 1
-0.0445270037230806 0
0.227607146895241 1
0.260080127380768 1
1.01704564509036 0
0.338768420753197 1
0.592984768830434 1
0.188410666777485 1
0.760941365165311 1
0.663858931845146 1
0.0402132110978951 1
0.538306641514726 1
0.496566608403938 1
0.179368420657017 1
0.604255967473592 1
0.684115294915574 1
0.376782002628906 1
0.39057573942959 1
0.319810484767459 1
0.903501789328372 1
0.78956128622725 1
0.489136175111804 1
0.502211698470888 1
0.635230614124407 1
0.801643835084556 1
0.606549663790203 1
0.577672312955943 1
0.822889613691145 1
0.204586035314621 1
0.309522867646095 1
0.619859003539796 1
0.729703098171778 1
1.18109049836446 0
0.826817896168661 1
0.686852563565782 1
0.725875628125092 1
0.571015071939093 1
0.656708723957101 1
0.801211903109449 1
0.38766348532898 1
0.830961158219691 1
0.571701485431815 1
0.987407220743856 1
0.795724846262047 1
0.392545002164244 1
0.797917476843808 1
0.96528929052557 1
0.614934243033892 1
0.751727959655705 1
0.603631797163533 1
1.09529112089946 1
0.694560720391147 1
0.527833349082836 1
-0.456372689133947 0
0.277072084692701 1
0.739373882738049 1
0.273973829629669 1
0.295582714266529 1
0.669918320881241 1
0.493487677662801 1
0.140666997499631 1
0.27993764268303 1
0.445493643246002 1
0.592161245456295 1
0.542225502959815 1
0.482936199901789 1
0.46921640780204 1
0.211240938502045 1
0.717312587770733 1
0.698920982233195 1
0.928118863868364 1
-0.208615202270885 1
1.23651282323911 0
0.251684534681163 1
0.844335050334231 1
0.352025698814066 1
0.854498485414547 1
0.0846596154522599 1
0.390812322947091 1
0.0408967084858914 1
0.714037728003998 1
0.431113651716142 1
0.443612734839799 1
1.28873539772212 0
0.5606868398468 1
0.723667838861498 1
0.812477873946149 1
0.475572531592295 1
0.735753973718435 1
0.589021233489371 1
0.798720519507379 1
0.822083574176537 1
0.764498161515386 1
1.13815724578813 0
0.183505741831694 1
-0.347517942239503 0
0.701987271289996 1
0.487684171064768 1
-0.0669512221245548 1
0.21752636068535 1
0.727674210819892 1
0.206485767065474 1
0.27539154228964 1
0.0992095174076854 1
0.19229831446723 1
0.669947416761788 1
1.20143178442128 0
0.449565783316363 1
0.750802587897403 1
0.271252710842214 1
0.390063011295794 1
1.01753142468866 1
0.611330337330877 1
0.408200289739198 1
0.633530153790005 1
0.0970160100691613 1
0.29409891223883 1
0.506990249748423 1
0.299545867867266 1
1.02239547450628 0
0.889321032627884 1
0.787260023491405 1
0.502527666168537 1
0.195481923783839 0
0.772406181015523 1
0.557086853223674 1
0.525836512045531 1
0.676621203912855 1
0.0723689782663007 1
-0.187699217231363 0
0.40375346617276 1
0.18078941447976 1
-0.176800237798247 0
0.177052804230574 1
0.305391089931356 1
0.519300868305146 1
0.122941016430767 1
-0.179397487671559 0
0.510335792174648 1
0.632972406309779 1
0.200672723042021 1
-0.071867163548232 0
0.572706955510257 1
0.622141783670083 1
0.902683969918533 1
0.0890483971736825 1
0.7908289655297 1
0.798350412384037 1
0.609670968584735 1
-0.113237990537316 0
0.317278228023509 1
0.261549486842975 1
0.480550959602588 1
0.329740163014981 1
0.541755458189891 1
0.909067461337804 1
0.624131611727927 1
0.659230301012631 1
0.437485032843171 1
0.244241414377603 1
-0.08844439898119 1
0.0416152019292334 1
0.133967948556175 0
0.0574913665519798 1
0.45142447181393 1
0.858452642516454 1
0.414352258279169 1
0.277421746961368 1
0.487620725824188 1
0.477260869012727 1
1.45801175933473 0
0.459062258414332 1
0.217109584482025 1
0.45391484485008 1
0.308180992300126 1
0.860404414556641 1
0.638164628307127 1
0.892163141862357 1
0.562994968013405 1
0.411740695231304 1
0.40551304889657 1
0.382649668224872 1
0.448886572476476 1
0.885579366334799 1
0.366418002742084 1
0.742477688435832 1
0.0128419278966981 0
0.923199557182156 1
0.398559647144261 1
0.696180415793578 1
0.157264059700845 1
0.437024256696679 1
0.328189772763066 1
0.429517618409608 1
0.205606501657131 1
0.336995426381913 1
0.295844420370594 1
0.176624995890468 1
0.809847656259251 1
0.542629207780821 1
1.16039956398439 0
0.895519397062543 1
0.639548147538414 1
-0.153146024761816 0
0.300938386024663 1
0.915926774280422 1
0.626486789023839 1
0.843283332531503 1
0.651281469246131 1
0.0366699758825916 1
0.0652412118401182 1
-0.0879819257980367 1
-0.2032468792434 0
0.837393763267753 1
0.0491163967614743 1
0.543864717849886 1
0.415215810483941 1
0.630397893442689 1
0.477581583966442 1
0.0808437408847669 1
0.339922715739805 1
0.514831104506498 1
0.138943057030493 1
0.588781603723459 1
0.623861024815006 1
0.905274650996955 1
0.231278531958618 1
0.488101951083971 1
1.10537263922816 0
1.05849916383277 1
0.655677888428872 1
0.188761719401842 1
0.190486675765469 1
-0.00912682540012359 1
0.366318590449887 1
0.893605504780481 0
1.27373275384361 0
0.728372284074175 1
0.532457779971772 1
1.1951355130887 0
0.167389876597585 1
0.289246131069122 1
0.211589379515669 1
0.349520593222678 1
0.150105111945432 1
1.03354745140453 1
0.652405693341928 1
0.588716546343744 1
0.176145531485074 1
0.439826895669323 1
0.591709015169211 1
0.141574072654536 1
0.89875045815819 1
0.863727055797627 1
0.820467429265719 1
0.104227128788848 1
0.501500715015557 1
0.323622384408246 1
-0.143095334255684 0
-0.207813707946026 0
0.382297703216378 1
0.451465061847347 1
0.0640639201837188 1
-0.642148101875838 0
0.63771884466587 1
1.04032382314556 1
-0.417293504065451 0
0.484012564665725 1
0.198558659763359 1
0.688957714640835 1
-0.0567940306305522 1
0.84288266917876 1
0.765254968511336 1
0.469950407060476 1
0.0455201617278332 1
0.0431495027600762 1
0.823891184827642 1
-0.389283259874566 0
0.702958853598363 1
0.548178558052061 1
0.41428116046652 1
0.740244167198211 1
0.210383800619899 1
0.220431874736388 1
0.374536847154945 1
0.27823415875136 1
0.524264555036578 1
0.966102470620826 1
-0.00543096524580357 1
0.369868574426302 1
0.443100869671908 1
0.293793348492395 1
0.889982985547368 1
0.31657248266569 1
0.973810867821891 0
-0.078136110228782 0
0.591848057496645 1
0.519489048402084 1
0.110868420359095 1
0.344068732878922 1
1.15377869074932 0
0.930890939997538 1
0.229975052061098 1
0.259319030483676 1
-0.290480207963918 0
0.434726740069189 1
0.365456466726109 1
0.735429187521144 1
0.384773073576212 1
0.306601954082332 1
0.564811909170528 1
1.00630176686976 0
0.609690779616865 1
0.562694881403294 1
0.48650385966187 1
0.250640382258457 1
0.253801594612395 1
0.102139232963468 1
-0.192866126665401 0
0.221817218682547 1
0.760428814132169 1
0.574853575319756 1
-0.144531252060777 0
0.79121815240864 1
1.03563812480073 1
0.628680439749444 1
0.249506578374244 1
0.341941110288327 1
0.690497906006212 1
0.168414899955232 0
0.296365491554959 1
0.497410665052543 1
0.844230654160941 1
0.501736101350745 1
0.0380291151599851 1
0.280807454881369 1
0.747083231071991 1
0.864191686696003 1
0.316882469737702 1
1.19801716155102 0
0.473436096341918 1
1.02754676928561 1
0.900421984009073 1
0.892084068275412 1
-0.164337025493652 0
0.181065861924702 1
0.740698311862275 1
-0.0665409634192602 1
0.0515826228762835 1
0.520498727966884 1
0.881089279642097 1
0.0726136855105257 1
1.04314364750913 0
0.27285875089996 1
0.621750695770408 1
0.755223050918448 1
-0.0164117537254242 0
0.297802377498984 1
0.869378777072165 1
0.19854493656585 1
0.203216127643231 1
0.762394802373989 1
0.74448466066371 1
0.517488003554998 1
0.661126960437637 1
0.409383646278379 1
0.426892678578264 1
0.447107242491668 1
1.03168883609865 1
0.479344644446583 1
0.723499825135123 1
-0.000198523635392994 1
0.374848505607775 1
0.535485865888872 1
-0.201318075045749 0
0.80900881680765 1
0.236879246582867 1
0.145821370654498 1
0.743435482077302 1
0.263855196039285 1
0.546264406307113 1
0.344586285219731 1
0.269145583737843 1
1.09552868469774 0
0.670516114976503 1
0.242624933665771 1
0.543476784122016 1
-0.221125233412335 0
0.42828451411683 1
0.585505162006443 1
0.140779798814083 1
-0.0534680745443106 1
0.589652676660335 1
0.54505487175756 1
0.724789635911501 1
0.459906323388695 1
0.556344073023113 1
0.269647395528942 1
0.786580051761684 1
0.509357559454382 1
0.089894765174057 0
0.381044278391054 1
0.818042076574471 1
0.31332778093972 1
1.03293635225263 1
0.213392739972821 1
0.816691067503803 1
0.700389805493193 1
0.153681357865452 1
0.989641295825584 1
0.96316871195054 0
0.676595590935727 1
0.927149450262731 1
0.106088750347328 1
0.0221595683877201 1
0.215633476089594 1
0.67999040958722 1
0.965363387415348 0
0.167049405627239 1
0.985882986894588 1
0.471926561292478 1
0.838654627098371 1
0.430469459238796 1
0.435589472508457 1
0.540585947855543 1
0.873120135592929 1
0.555440752218082 1
0.804663694586302 1
0.698326034687836 1
0.748051877606225 1
0.647313744104415 1
0.515967591469004 1
0.648053825428223 1
0.543742900986574 1
0.575340482796113 1
0.755314937713689 1
0.561717323251126 1
0.784084093327965 1
1.08935293441626 0
0.216734432999676 1
-0.171158340076196 0
0.216069555392009 1
0.179383638421086 1
0.660079814171254 1
0.472521363646807 1
0.274573941934693 1
0.299020017330111 1
0.83335302373378 1
0.527514944339744 1
0.702347320386537 1
0.741174382638664 1
0.636091303383655 1
0.735545085613517 1
1.15099921140773 1
0.265975448590429 1
0.624515874209798 1
0.375807756459258 1
0.427067305812771 1
0.99663828119027 1
0.488827715219886 1
-0.157928686817354 0
0.619050739706716 1
0.366336872515625 1
0.559589488735998 1
0.180823666451271 1
0.473295321388886 1
0.621501005352437 1
0.329395127239983 1
0.482633371634864 1
0.580692816973664 1
0.538044737569467 1
-0.192576104780272 1
0.783158834704174 1
0.542158334956046 1
0.760640552969851 1
0.566318628266553 1
-0.193682141673061 0
0.359436278777036 1
0.335413255164184 1
0.70181525625267 1
0.51022549673023 1
0.790712412237044 1
0.172044867377078 1
0.407630688521016 1
0.587457417669473 1
0.0977739477372316 1
0.704786436408614 1
0.332864551989069 1
0.687466581591851 1
0.321380818788278 1
0.559076057753851 1
0.04394967560315 1
0.369387676359721 1
0.465839982360631 1
0.364190962961086 1
0.533967583071762 1
0.892739862224134 1
0.523602501283452 1
0.140035308154864 1
0.34042961707212 1
0.646379856900114 1
0.171289509106524 1
0.709517308339608 1
1.23116683073745 1
0.536200758719705 1
0.0760677038220401 1
0.287564225050304 1
0.562287994953602 1
0.521873105131134 1
0.348835267730358 1
0.948907978152464 1
0.46345468649832 1
0.594951938596654 1
0.442813125778957 1
0.68463427487306 1
0.655124286678448 1
0.154749329339825 1
0.441214236636895 1
0.333449033158078 1
0.44988909955523 1
0.790469316782409 1
0.680972111810705 1
-0.225973992151307 0
0.441936681542165 1
0.89136747755986 1
0.746131771882341 1
0.460385161827672 1
0.541592380572382 1
0.869377713396995 1
0.32692422724069 1
0.52074181215108 1
0.595074294125027 1
0.307359941454314 1
0.599219980408032 1
-0.267207337372989 0
0.568922455856655 1
0.687889928585648 1
0.553524222486505 1
1.03234015200649 1
0.266744097091178 1
0.409395904979505 1
0.589764988239317 1
1.14439100064243 1
0.0734250849452389 1
0.580783253017458 1
0.108335302264799 1
0.410862854613646 1
0.488266532731053 1
-0.0691053082605803 1
0.705686417720564 1
0.614098478734871 1
0.129688624401677 1
0.961270101030467 1
0.205215416307914 1
0.0509815130224825 1
-0.00133112283204403 1
0.234374981248321 1
0.087978041909724 1
0.182957851629982 1
0.470385329258203 1
0.408508206127112 1
0.604907804264863 1
0.919498514256376 1
0.7599562857161 1
0.378454109613489 1
0.810387838920662 1
0.5001695705753 1
0.225985476695086 1
-0.0991563359667057 1
0.798746432470747 1
1.07502961181759 0
1.00501329071569 1
0.568118984524461 1
0.595354073851404 1
0.564513203004587 1
0.208130223787337 0
0.880507484327321 1
0.189569240275071 1
0.22062702468312 1
1.07391809618465 0
0.34002196696971 1
0.415294278331803 1
0.507239030896343 1
0.735727977526274 1
0.684885985353637 1
0.30807092688468 1
0.647397568034304 1
0.471534539075711 1
0.775774844509394 1
0.676294675593858 1
0.663663518057243 1
0.95995393138776 1
0.762749271689977 1
0.421228204545057 1
-0.0888867451655624 1
0.50269224502489 1
0.251108623326957 1
0.475258005262617 1
1.28388830131268 0
0.506913959836695 1
0.726003990477144 1
0.45657898994187 1
0.912363563297205 0
0.415262261468815 1
0.583678542449555 1
0.575260812748902 1
0.63354341344449 1
0.913068309741829 1
0.11064534425482 1
0.125083155132364 1
0.727798956184981 1
0.427807237805738 1
0.127663647338554 1
0.230688857982799 1
0.161032766187754 1
-0.00950857113371774 1
0.175713832950386 1
0.847508334205953 1
0.329592655685489 1
0.182635802414255 1
0.412373215278497 1
0.727943115828982 1
0.243780341681488 1
0.458215754407392 1
0.349900156013134 1
0.869039902120973 1
0.0201125279971712 1
-0.05214159076254 0
0.672491022648468 1
0.639406023329654 1
0.282084701861498 1
0.675042114997361 1
-0.0645966404369843 1
0.263333015090201 1
0.331169542125756 1
0.105681605096298 1
0.433301892890136 1
0.641148443451825 1
0.432881207561287 1
0.466636150908384 1
-0.0306474511806272 1
0.768488503349442 1
1.12197305397975 1
0.0113499144712238 1
1.03124136393843 1
0.581282723243087 1
0.388677854388472 1
0.294459419270858 1
0.752952580542422 1
-0.0212564923615306 1
0.680141321840213 1
1.18454571483411 1
0.155451701957884 1
-0.225867858905504 0
0.222437545070961 1
0.240275908808582 1
1.4363538226388 0
0.570976361376033 1
0.605876758055301 1
-0.00544874567740229 0
0.394523561286057 1
0.612316478433053 1
0.296997210801936 1
0.533244713272092 1
0.122518400637049 1
0.333138915401932 1
0.610821251593823 1
-0.00136277073466568 1
1.0523745936557 0
0.353545084447092 1
0.987170537245771 0
0.583473343687794 1
0.624772630476088 1
-0.0121175848224846 1
0.428009797396249 1
0.54084650955525 1
0.325094464143605 1
0.226075889858727 1
0.714544253993971 1
0.223097768774463 1
0.432782524773454 1
0.249397303481804 1
0.324120816319051 1
1.06667524862374 0
0.0369397697867934 1
0.209077009849038 1
0.433783165682752 1
0.235704205437368 1
0.409690513156468 1
0.510771985022304 1
0.710067711206608 1
0.556494579189396 1
0.332227888344 1
0.598937727610212 1
0.427565796901229 1
0.57518394533851 1
0.656296004753361 1
0.665137692436248 1
0.838200417985376 1
-0.312831286310082 0
0.778242572245568 1
0.3975546692954 1
0.145406087586226 1
0.418429408936407 1
0.798379567589193 1
0.443028720982164 1
0.919101527296925 1
0.182100528156772 1
0.260912480917499 1
0.641989374351921 1
0.510634878321594 1
0.370993083468329 1
0.571094096184753 1
0.606978156464602 1
0.953614245694588 1
0.826906164862826 1
-0.0139150215470576 1
0.485856550638496 1
-0.0274575928411594 1
0.740875669670689 1
0.475777148751039 1
0.381977651016805 1
1.04732152336794 0
0.739205293285773 1
0.486381630324167 1
0.805805906748391 1
1.1030993575697 0
0.742388889436979 1
0.49647287606545 1
1.24687569166547 0
0.997418939441305 1
0.397815311179058 1
1.13314284551342 1
0.76923107754978 1
0.490655952724099 1
-0.3502795425913 0
-0.251809217423957 0
0.706990592213025 1
0.708249846109743 1
0.770716248143932 1
0.580357559264204 1
0.787615890537799 1
0.230030650995014 1
0.595744403365392 1
0.843822283676384 1
0.468545137683848 1
0.18183814010231 1
0.113324013375471 1
0.710321201316557 1
0.803221378515328 1
0.589806745424406 1
0.324423951505584 1
0.490008592397639 1
0.672483114188621 1
0.0154509713806324 1
0.11409890489903 1
1.05795651711126 1
0.482016757380471 1
0.164693223348813 1
0.898475195867139 0
1.20879384776865 0
0.491459035086384 1
0.551615027491797 1
0.411111053579955 1
0.50809937387456 1
0.083218368112578 1
0.220171031513384 1
0.747240286333534 1
0.291055000056869 1
0.675171515762666 1
0.279902085440282 1
0.709368210092028 1
0.673883776574943 1
0.691948361675515 1
0.564895703093072 1
0.665527459128713 1
0.905398903224689 1
0.477844653667571 1
0.748012042406152 1
0.0983522231824372 1
0.325368262500035 1
0.480680008460932 1
0.0258427520653974 1
0.435631036752637 1
0.288487876235501 1
0.165496887595862 1
0.843592327906114 1
0.669756900199945 1
0.69758845420124 1
0.620749193520052 1
1.25067973479633 1
0.776398140585353 1
0.342530032816061 1
0.655163065628754 1
0.79508154238517 1
0.555581211745881 1
0.260643303314008 1
0.789439107622521 1
0.815954643548593 1
0.777806475918341 1
0.23083028663417 1
0.22795404070938 1
0.108733969095863 1
0.646165914656794 1
0.504814257798224 1
0.0922442172653582 1
0.464419562516663 1
0.686428666464737 1
0.650773224020224 1
0.603888929074393 1
0.844858375051775 1
0.413481567053719 1
0.960892603277515 1
0.249307231883367 1
0.305283018941337 1
0.306932560044931 1
0.587652222666411 1
0.26892501460009 1
0.753577762893715 1
0.586569724699103 1
0.64198602235275 1
0.403035410937416 1
0.377705879989621 1
0.440570437450299 1
0.166938487817248 1
0.242485066136568 1
0.762816478709129 1
1.24657271462828 1
0.420744858069246 1
0.518983031602552 1
0.0683232085213852 1
0.333454552552685 1
0.797839459588387 1
0.34092789038067 1
-0.00153631300536998 1
0.624597405315461 1
0.357035364898211 1
1.08855306271863 0
0.608347746990096 1
0.852925087106047 1
0.427370219269478 1
0.208505850423997 1
0.750381038812306 1
-0.1239385906439 0
0.616778827458143 1
0.57417553068293 1
0.713041863304807 1
0.230001694014056 1
0.897074205215947 1
0.7920014155 1
0.717393036338568 1
0.329638272345038 1
0.130922423015145 1
0.855443069819937 1
0.471025638187208 1
0.302014981086161 1
0.857657655861308 1
0.288962093521609 1
0.92182743380079 0
0.317882409482142 1
0.304627421370257 1
0.679203969754621 1
0.277448975742742 1
0.504191078563834 1
0.376190675559338 1
0.667598239964501 1
0.534290133708218 1
0.754202535697635 1
0.447984088342127 1
0.400764433760385 1
0.128976528485043 1
0.0684810208950924 0
0.817786942086172 1
0.616027819220289 1
0.989008170400582 1
0.292992647599884 1
0.369893353033481 1
0.165857651466627 1
0.838927488266622 1
0.593776266924948 1
0.0081657388239484 0
0.339428614787194 1
0.235366498319817 1
0.385846870690412 1
0.17663725820798 1
0.556684629841148 1
0.245562483411443 1
0.76946846344247 1
0.118869920374126 1
1.01546065345477 0
0.342612022933763 1
0.206644162338476 1
0.306590951795546 1
0.206103267636106 1
-0.0768745269857021 0
0.111349669228149 0
0.16168758224913 1
0.218624207715231 1
0.541838890738103 1
0.0526206457255437 1
0.757315438174385 1
0.889319619278774 1
0.427336209966272 1
0.283556714490174 1
0.539531950009898 1
0.668458826217224 1
0.610082962958502 1
0.494880492372712 1
1.06562758145632 0
0.092722790573451 0
0.818789487255275 1
0.733479144990307 1
0.238561724552155 1
0.503617070256882 1
0.911899668479329 0
0.18136725403994 1
0.0964609600467396 1
0.379450794779776 1
1.07941077561231 1
0.704956906737318 1
0.705239223067702 1
0.367480273681413 1
0.94612664732041 1
0.846665907539086 1
-0.116659292029256 0
0.367913203981127 1
0.903367806824883 0
0.959936180524937 1
0.478342873399626 1
0.875736168007535 1
0.779135863632386 1
0.0178799483446355 1
0.373382910244228 1
1.18691627794379 1
0.382421491688342 1
0.175236117665967 1
0.0883873983620435 1
0.110808130460426 1
0.40200671721665 1
0.547772839701521 1
1.16178821353642 1
0.476538251816598 1
0.297831577513186 1
0.51101726191637 1
0.580930047713411 1
0.181478868037272 1
0.272678250351068 1
0.30392221348675 1
0.663448751189929 1
0.627890053796884 1
0.622217632280838 1
0.120788739602991 1
0.137318249470584 1
0.631406129364172 1
0.964175582805465 1
0.339344402339703 1
0.150024828925657 0
0.875171189324916 1
-0.0361015085486054 1
0.277011057143892 1
0.175402989031313 1
0.512595689527385 1
0.429307683273081 1
0.642111572374838 1
0.744944903128672 1
0.273721780300496 1
0.175866006842872 1
0.253788822151615 1
0.672286684240787 1
0.518626159034007 1
0.40509218526372 1
0.864013989591187 1
0.640696139084204 1
0.80776989987978 1
0.958152297294918 1
0.836198594537227 1
0.570971098418178 1
0.747868825486967 1
0.406099176080907 1
0.459270863690518 1
0.993890831726105 1
0.634985347143476 1
0.870357570179666 1
0.662967040703112 1
0.63007299598906 1
0.454123693434467 1
0.435149944348156 1
0.617802081749874 1
0.197703202535585 1
0.823670384770981 1
0.928561872334166 1
0.539667888932703 1
0.0560960755913079 1
0.580620226473927 1
0.825845113059274 1
0.267242131869282 1
0.319164769023868 1
0.775537056435354 1
0.514208198025682 1
0.034633445045695 1
0.310090647180729 1
-0.0340123329964702 1
0.602433755933556 1
0.62435852736589 1
0.107118212731222 1
0.203146766654331 1
0.253687876419065 1
0.485726483842567 1
0.339586020118344 1
0.406415516715693 1
0.973277414986596 1
0.4786058675112 1
0.00273736636857522 1
-0.194642961549013 1
0.761052211713046 1
0.52857931728922 1
0.606536067003059 1
0.715126628984662 1
0.36135183269206 1
0.382851405529912 1
0.533621445703212 1
0.327046916459337 1
0.63693123007725 1
0.599630942259956 1
0.768078958019009 1
1.02821500049344 1
0.779959834350944 1
0.44851415687675 1
-0.26815409852002 0
0.317388125198473 1
0.0879428577419924 1
0.802382036102988 1
0.745592062419717 1
0.823587702150816 1
0.650403753538395 1
0.300376727938226 1
0.259293909154491 1
0.62365365840858 1
0.600093967432666 1
0.586649180852448 1
0.143801122105819 1
0.116679842223858 1
0.656384433263369 1
0.693410059837771 1
0.709788119770731 1
0.264070381198307 1
0.511760957183271 1
0.546732765838562 1
0.49920583505553 1
0.328335192661121 1
0.321778577191241 1
0.81834408473535 1
0.513305566077761 1
1.02683553180976 0
-0.0047443961124484 1
-0.350484670903142 0
0.911079709777012 1
0.433605028875161 1
0.761692185223545 1
0.503227328027298 1
0.381584547361795 1
0.572856356077811 1
0.697007700320691 1
1.31553726514772 0
0.270077319176134 1
0.590284921945569 1
0.165535881831373 1
0.308517864059372 1
0.247627121957409 1
0.663676822560733 1
1.07912999577376 1
0.514842879995323 1
0.410159790055894 1
1.2321515382624 0
0.727706531078115 1
0.58074462592286 1
1.06814197586895 1
0.348096793881692 1
0.567435604711459 1
0.714114128624974 1
0.635738766000488 1
-0.0758329377686898 1
0.511321559862807 1
0.946499543909023 1
0.700807030601256 1
1.21569771893011 0
0.522057240764285 1
-0.136536330427466 0
0.783210028097317 1
0.871083891007933 1
0.711282223056059 1
0.295849827323492 1
0.553689638555144 1
0.625278710074711 1
0.376236145362881 1
0.260582038908704 1
0.762002442403081 1
0.788161596205051 1
0.380695442484903 1
0.228536911183441 1
0.91446072680725 0
0.275164659489482 1
0.468218818037895 1
0.960501960899212 1
0.512266401322022 1
0.239248701452719 1
0.554982474098908 1
0.299897183792877 1
0.609286488498874 1
0.537579629881185 1
0.841692482735763 1
0.130807081743649 1
0.456130020495821 1
0.0462960125930668 1
0.809305861454503 1
0.625772937819697 1
0.6053230315086 1
0.882888057762001 1
0.102825188295046 1
0.409917302019858 1
0.252641172426322 1
0.735544424989564 1
0.589499698863323 1
0.862309230531476 1
0.143142071255512 1
0.588092966198605 1
0.0878978784647959 0
0.556090825030861 1
0.936521509411645 1
-0.00890266958541745 0
0.41568134229144 1
0.691415157505156 1
1.08546333200849 1
1.26952223446696 1
0.855177558374377 1
0.67846924025148 1
0.547432059676484 1
0.573590969230976 1
0.274980060139079 1
0.422517851673455 1
0.811371496408285 1
0.63181192660616 1
0.26591729691238 1
0.89384867279987 1
0.573864689540369 1
0.65725348014963 1
0.339055504583333 1
0.377578128577053 1
1.00765536480654 0
-0.0635286412401719 0
0.0179012432213912 1
0.605197875540511 1
0.0855148576292151 1
0.381623031816167 1
0.754049476539432 1
0.221281383533367 1
0.181499081664881 1
0.292637079407227 1
0.175721195705756 1
0.748857591526844 1
0.339534656241562 1
0.396659074004879 1
0.2999288301535 1
0.609457030826896 1
0.391647977300366 1
0.715202001058179 1
0.327007811985365 1
0.462003534974353 1
0.755989197639463 1
0.920744393755291 1
0.333452541146773 1
1.15905190946541 0
0.613998123365243 1
0.283552577153218 1
0.830069653003748 1
0.258095430590337 1
0.680041724753339 1
-0.461637788006246 0
0.577954840154193 1
0.543704790120179 1
0.687683988472804 1
0.440838934362997 1
0.415905712578428 1
0.486875402711997 1
0.217428228336539 1
1.38005217334009 1
0.921484082785501 1
-0.299411332864297 0
0.262621776697549 1
0.736889454982823 1
0.367628735612774 1
-0.414489590538905 0
0.407587170966034 1
0.492006310863484 1
0.926634450118358 1
0.387066710917284 1
-0.11454025880984 0
0.147585421315421 1
0.27714489200694 1
0.623633647869858 1
0.477285153461208 1
0.268276003623676 1
0.36600399437374 1
0.135125328580184 1
0.605043343299528 1
0.430051276675195 1
0.434252356617596 1
0.193063147608036 1
0.818383409867279 1
0.736467801670986 1
0.68588024376669 1
0.46142107514367 1
0.196648177582078 1
0.391125078734135 1
0.611865944807093 1
0.525650163869816 1
0.359666811950327 1
0.135677623979141 1
0.384756837035132 1
0.44097558563951 1
0.35980414680592 1
0.333554403639956 1
0.413402857425115 1
0.761337717974195 1
0.333757572843626 1
0.690244499465674 1
0.944975491663369 1
0.529364490152498 1
0.57848905190821 1
0.480449224058409 1
-0.238368233767134 0
0.747088504242934 1
0.66513261851601 1
0.64287441473793 1
0.38551662727732 1
0.460171750086225 1
0.504755973752001 1
0.608538386891948 1
1.15447729809727 0
0.892098603777433 0
0.717839578839577 1
1.07227052014912 0
0.965420318949595 0
0.479663804549323 1
0.379359833239601 1
-0.306063087030941 0
0.127448368827354 1
0.938249369613716 1
0.347330620338398 1
0.644777059569227 1
0.357768654066452 1
0.0589058454876337 1
0.955479149932545 1
0.583423845718478 1
0.538687515556448 1
0.330120620072048 1
0.938018771990745 1
0.343488067599208 1
0.615022886844597 1
0.792986064124439 1
0.489973848493169 1
0.268784561522786 1
0.623129802803266 1
0.17482918433945 1
0.732517849071366 1
0.354055947261272 1
0.509966542313518 1
0.930008418964977 1
0.458879852526153 1
0.0171475926777124 1
0.616186994823259 1
0.195108203415967 1
0.787204406726927 1
0.816725145628089 1
0.484199598680443 1
1.18350272720513 1
-0.247066432789278 1
0.351134148425394 1
0.0514333636338712 1
0.227399560190896 1
-0.113931616927849 1
0.501692868719699 1
0.488437119621649 1
-0.121871176027886 1
0.622809336825519 1
0.507523443098722 1
0.421770273318606 1
0.442048053328603 1
1.13141041389907 1
0.308779120958225 1
0.262454547365498 1
0.783434430498278 1
0.0378957503073014 1
0.702839709366148 1
0.77329647310614 1
0.160724718955237 1
0.453426641270812 1
0.429516233726186 1
0.441651328209353 1
0.196451692297402 1
0.89059774135277 1
1.07612827585744 0
0.892632602012555 0
0.540649345213709 1
0.608570700919945 1
0.911741719106156 1
1.28595137491521 0
0.429331224156109 1
0.918207477678999 1
0.785996273205408 1
1.13441836617798 0
0.366537739987626 1
0.451375968334176 1
0.454741964795008 1
0.738244976717033 1
0.471118763138744 1
0.229186681429347 1
0.831788777579459 1
0.280940421665666 1
0.605368341688446 1
0.0486202533672448 1
0.571882317248529 1
0.669141336275011 1
0.75395295972789 1
0.304837056265194 1
0.434235022783916 1
0.72039693445944 1
0.595538028313338 1
0.631462477213892 1
0.668403371007734 1
0.90972157528354 1
0.77326793479901 1
0.245318199935803 1
0.150319385664389 1
0.605042678184154 1
-0.0880716112623416 1
1.10361126717959 1
0.10361297270023 1
0.543108500459405 1
0.796916629585412 1
0.707836793372286 1
0.774879788075563 1
0.58859043105226 1
0.373732621896934 1
0.434252833276384 1
0.73344844007231 1
0.339348981055289 1
0.863547090463453 1
0.898891023181079 1
1.04191758904294 1
0.315551019267534 1
0.273719043109779 1
0.144200473676879 1
0.227660339999094 1
0.976117329987339 1
0.00613430359897682 1
0.517727431601896 1
0.250579233471619 1
0.752632152404783 1
0.492020217178104 1
0.674079958596277 1
0.361600384003749 1
0.4270688362398 1
1.07554914051729 0
0.923309727462763 1
0.363432094491075 1
0.175228721351296 1
0.755587774572164 1
0.312569132296758 1
0.689989694009737 1
0.38451467955914 1
0.702348832755141 1
0.810971755202802 1
0.0980263041324254 1
0.00325577904368209 1
0.706128701997087 1
0.432001855336507 1
1.15623446358851 1
0.82593418642135 1
0.459983199882147 1
0.579617080438875 1
0.685391955579512 1
0.563159371281042 1
0.595178218494196 1
0.660782133918486 1
0.559179308107014 1
0.530923481740312 1
1.00613728816079 1
0.570042545684904 1
0.0276313704257384 0
0.406356557446541 1
0.540918310485823 1
0.45110246289491 1
0.354500024174442 1
0.436398616251886 1
0.0692826140059363 1
-0.267475504314431 0
0.520814213172011 1
-0.0731972500604986 0
0.817862932180439 1
0.961692837828483 0
0.315433376333367 1
0.524813692366589 1
0.492424982282539 1
0.0647076543340484 1
0.320302721277184 1
0.459650058098937 1
0.655670918612265 1
0.369623629328834 1
0.402734522574353 1
0.176570592859306 1
1.08349545182341 1
0.653533857350553 1
0.564874601373852 1
0.686658889462544 1
-0.0750508765064483 1
0.168936378876579 1
-0.198900350910402 1
0.46882828938232 1
0.616100793957308 1
0.989801959616075 1
0.512244738181242 1
0.430155042324756 1
0.957552611928258 1
0.942200809458539 1
-0.0192986912047416 1
0.833851671672482 1
1.06427218057937 0
0.00667034322943637 0
0.338814306286072 1
0.234076503596877 1
0.416257295526234 1
1.02353525615711 0
1.13750865696579 0
0.86825885287758 1
0.571949502273869 1
0.45457080967651 1
0.209008476091032 1
0.441446376961379 1
0.418992368776005 1
0.559738480957376 1
0.240288529074249 1
0.755603498548162 1
0.534209334754684 1
0.620760335273559 1
-0.0767293478432943 1
0.810271073132536 1
0.760046069602339 1
0.356808147373236 1
0.79501536912696 1
0.189809981148427 1
0.3469232688073 1
0.705735450891088 1
0.364201372700159 1
0.510973332300747 1
0.196562671212557 1
0.557860512198738 1
0.416882087804493 1
0.58931604001727 1
0.579420599686287 1
0.362535499011162 1
0.601494376452292 1
0.788557061545729 1
0.764235086723306 1
0.615115538187553 1
0.533739535790043 1
0.549844027147972 1
0.803364908123681 1
0.0351355735141762 1
0.291973429793748 1
0.511400566382356 1
0.324194050387285 1
0.920251848254536 1
-0.0736033268196496 1
0.610565903522536 1
0.455926529916205 1
0.368323381365732 1
0.727139025383797 1
0.163694132335899 1
0.44347911205916 1
0.464976444532934 1
0.44221899655563 1
0.573880664032346 1
0.745519935153326 1
0.405549437743178 1
0.401754046136322 1
0.495395206276064 1
0.671869318894002 1
0.277258345294051 1
0.269872303909746 1
0.257063336532937 1
0.14347205126751 1
0.385729703983273 1
0.258610863633135 1
0.882135299435473 1
0.416415268460059 1
0.83177436689377 1
0.675732641614754 1
0.399838802238409 1
0.381676832394348 1
0.772309713448718 1
0.22884150198316 1
0.491278230326824 1
0.411578322484726 1
0.586579512259467 1
0.54769376511169 1
0.161662626599362 1
0.663355508961547 1
-0.111499619155871 1
0.66593238358969 1
1.00078168372614 1
0.489177469647419 1
0.815861160411063 1
0.895960168793537 1
0.410853393383954 1
-0.100443467537476 0
0.48102098895692 1
0.729785720978214 1
0.27002699460815 1
0.2761428262489 1
0.236629166900956 1
0.91799386838859 0
0.0218565154795677 1
0.13528925154785 1
0.467294790702143 1
-0.0152824638718534 1
0.175800590588495 1
0.107568064466708 1
0.879058946878926 1
0.268694271194444 1
0.506051147552061 1
0.469026134349056 1
0.905820232750835 1
-0.042007297181881 0
0.775120220032833 1
0.856217136749709 0
0.53614888375979 1
0.0539131087283517 1
1.07389551936771 0
1.18980281802825 0
0.679764037535973 1
0.0889056737645488 1
-0.155625930784207 1
0.375848351519779 1
0.81635682201737 1
0.83683141333961 1
1.02101616847768 1
0.878591983260231 1
0.435176270364139 1
0.460051757993588 1
0.506445500087556 1
0.888268745694054 1
0.537347558038038 1
0.672159994994385 1
0.492870893913789 1
0.43758940737153 1
0.717465352603729 1
1.02678734394217 1
0.949317956630766 1
0.604343623956462 1
0.803370314970129 1
0.279902645416532 1
0.956392810048569 0
0.641282611204932 1
0.31306074811094 1
-0.0904730805792569 1
0.628148535464067 1
0.311579568342146 1
0.921134583741458 0
0.353286308829909 1
0.202712735666157 1
0.863479483592849 1
0.461003933412867 1
0.944683012133407 1
0.384239142457159 1
0.238909958930764 1
-0.0235184724766381 0
0.257139725316408 1
0.731227748413048 1
0.21838000798463 1
-0.242288153175963 0
1.34288418037793 0
0.661875148962457 1
0.456306537797812 1
0.52630547741781 1
0.555437248156668 1
0.473252615451925 1
0.441766912002243 1
0.626668498199726 1
0.863003725077304 1
0.769255845156912 1
0.978041164828966 1
1.04108046740807 0
0.863645155113537 1
0.912479262585514 1
0.337875587753216 1
0.693839946967594 1
0.127034853599071 1
0.463158976386647 1
-0.0517733125411034 0
0.756806241947477 1
0.155128042256288 1
0.325981530881221 1
0.161241371563001 1
0.360061651892122 1
0.286658357880056 1
0.368050881417431 1
0.40378985853168 1
0.685290261652261 1
0.844629683272167 1
1.07991427343517 1
0.127955847176324 1
0.927110126353932 0
0.162147830363238 1
0.312330462547284 1
0.60663855697376 1
-0.337584523867728 0
0.187381490927164 1
0.61786039266534 1
0.296008839354719 1
0.335975494574067 1
0.356620328252107 1
0.429112166200662 1
0.165703543244783 1
0.602081768035728 1
0.23345785357568 1
0.158761821201901 1
0.747908440102204 1
0.327982233037739 1
0.270167885407074 1
0.151343233061341 1
0.610352829694086 1
0.217802274136584 1
0.286735322511059 1
0.367191740680212 1
0.322257684655181 1
0.43868800056206 1
0.398400837725902 1
0.774981948883722 1
0.564287306184824 1
0.52336232850355 1
0.43913781672901 1
0.471497679629622 1
0.446890153187339 1
0.346156297846888 1
0.0605694090013338 1
0.263885370097709 1
0.793308926403159 1
0.352822497488238 1
0.0635873655849263 1
0.7153109001713 1
0.520287223972163 1
0.796773058183676 1
0.241563111353326 1
0.621870406564666 1
0.282358754685831 1
0.969859284311116 1
0.362488801455149 1
0.30097555538898 1
0.298443962172321 1
0.772526485020568 1
0.598966966703906 1
1.34892649350141 1
0.89565142173754 1
0.805384989682967 1
0.786180052944752 1
0.341077674480332 1
1.16200968862433 0
0.0342654987418739 1
-0.0120636206032134 1
0.0878764406729631 1
0.469314753175554 1
0.188586644948525 1
1.20269308688596 0
0.905035650363761 1
1.04395932355613 1
0.305159102569844 1
0.694480406753479 1
-0.180305950044219 1
0.616726128319267 1
0.300774703728721 1
0.745079615084762 0
0.78432489658981 0
0.85390513797663 1
0.620153904573574 1
0.692228648091578 1
0.286087733736569 1
0.0130094809209088 1
0.0591047063004994 1
0.10218544099287 1
0.337638936414436 1
0.509691407041855 1
-0.0136045594763105 1
0.444319205353219 1
-0.244361778438567 0
-0.154455987082915 0
0.611501869321928 1
-0.0580458924050523 1
0.69192782348404 1
0.0723722964120484 1
0.330031021364367 1
0.705772100588833 1
0.407261572333424 1
0.192993519539577 1
0.595896685083496 1
0.787207954455181 1
0.729443460721798 1
0.608899182559655 1
0.553874424726658 1
0.8761444085724 1
0.00282141464861586 1
0.727050977761334 1
0.66189792489018 1
0.327769580981845 1
0.348971158496139 1
0.527663370224661 1
0.187586573615191 1
0.4430243736387 1
-0.0655961559761804 0
1.00275300946083 0
0.276217007040627 1
0.500350128023805 1
0.388678587044668 1
0.81732124388024 1
0.491778587599716 1
0.158580346600503 1
0.356308524906519 1
0.226736957562908 1
0.556082316507621 1
0.906021630689881 1
0.862390073546707 1
0.503217528510073 1
0.161537454226654 1
1.26343162077016 0
0.48798529818568 1
0.42967974971304 1
0.64663292114797 1
0.150246909540003 1
0.275921873311807 1
1.30709163192219 0
0.521711756794604 1
0.821887031695245 1
0.900013068403894 1
0.260361535191194 1
0.906185467229553 1
0.327605670017367 1
0.73804028728937 1
0.603148486660029 1
0.816772869068572 1
-0.241765743371012 0
0.633378701441064 1
0.692470935575425 1
-0.139702321381771 0
0.22746082290937 1
-0.0854861574896432 1
0.374493358704333 1
0.904766422223916 1
0.143799188730378 1
0.265887340896587 1
0.162684428610012 1
0.424775470109082 1
0.541402088066591 1
0.525870091489583 1
0.601508505898372 1
0.515849038513543 1
0.0217570246161976 0
0.547962008753949 1
1.20912580864023 1
0.253414344572255 1
0.654155001610211 1
0.73321831860382 1
0.30737281234297 1
-0.142300888684318 1
0.390815961855742 1
0.444888483215707 1
0.602961439331779 1
-0.0595911982412011 1
0.96607625272702 1
0.601573404009035 1
0.325909761969883 1
0.812070069032928 1
0.614307522201742 1
0.824323497544649 1
0.428214629300007 1
0.39824775599101 1
0.151571854433437 1
0.733840966389856 1
0.478275106000682 1
0.662756774364665 1
0.302220712928239 1
0.161669019583316 1
0.276997141380392 1
0.637480057085461 1
0.527149233648703 1
0.928233995364252 1
0.169991219716042 1
0.393879505315879 1
0.0910714407226818 1
0.162626985913634 1
0.148872324476111 1
1.09740215155958 1
0.42722989314032 1
0.817901382272061 1
0.728079721389468 1
0.454123797098502 1
0.406561680302634 1
-0.244610076501352 0
0.201636672616258 1
0.504168166916273 1
0.405585725200833 1
0.682322684631139 1
0.630685515558094 1
0.0669470630365862 0
0.518476744677606 1
0.343768293340399 1
0.503366850629633 1
0.927535068277934 1
0.681467500607158 1
0.28168280956375 1
0.350909319301773 1
0.844514600218953 1
0.475820650384681 1
0.584699483690926 1
0.601258212688999 1
0.401743643886837 1
0.35105398382166 1
0.341628257650878 1
0.757808139597796 1
0.110133512144755 1
0.367102214872665 1
0.728297211151415 1
0.566644467561492 1
0.43949431824745 1
0.492981937744774 1
0.976438981136632 0
0.436820364390061 1
0.128946354730453 1
0.708567862177252 1
0.265511430016523 1
-0.0400719715736495 1
0.778620345572792 1
0.544101004599068 1
1.11269932970338 1
0.317537832095479 1
0.593145061927719 1
0.66878616383104 1
0.448955729479247 1
0.375807316071789 1
0.79612166882307 1
0.606607140904016 1
0.045720775155961 1
0.393685007998512 1
0.737298699550806 1
0.438303651722623 1
0.956596892218811 1
0.471630759478766 1
0.0351023789761788 1
-0.473371822195051 0
0.5498595554238 1
0.619120861400513 1
0.71272269785433 1
0.453756113030819 1
0.835778288092456 1
0.23709283315745 1
0.726863199788874 1
0.501716157326072 1
0.587893332520076 1
0.560325023113095 1
0.458312016891083 1
0.639870766595049 1
0.62296826262867 1
0.204190591479339 1
1.00891393729326 1
0.727531363525789 1
0.306250326148662 1
0.544084536161074 1
0.442003727806626 1
0.293715534824927 1
-0.244539698112115 0
0.145682799086471 1
0.21825198552603 1
0.695926651298071 1
0.256239045592834 1
0.680543970743771 1
0.818162019325108 1
0.458819014121614 1
0.702433365820137 1
0.599405480691704 1
0.845915585441344 1
0.100496258743839 1
0.0954331949228526 1
1.04382221461438 1
1.06971046191226 1
0.855437703562334 1
0.504760818406463 1
0.697916029362528 1
0.112919693330818 1
0.711328192532977 1
1.07086046909156 1
0.731965357190737 1
0.0823363560854899 1
0.732102557051393 1
1.12250701219521 0
1.24867066592812 1
1.0768572099343 0
0.439458097174449 1
0.889174012247451 1
0.770229382174017 1
0.751959227404343 1
0.58413611816333 1
0.735869411210485 1
0.225228651302359 1
0.339144674844694 1
0.437197698411558 1
0.377385384463982 1
0.684879204067072 1
0.0376108648602314 1
0.814714390980002 1
0.225717628357032 1
0.622974139167239 1
-0.0870369329460297 0
0.670353321970431 1
0.471492894661216 1
1.12673620911923 0
0.236915449271254 1
0.738307190049359 1
0.558706000649796 1
0.71151862229198 1
0.368186567759921 1
0.611219069782644 1
0.286112897523771 1
0.789563651224906 1
0.999577852162211 0
1.00866217139926 0
0.746195091260347 1
0.540741731234638 1
0.66586015709281 1
0.7364468704834 1
0.581861563278858 1
0.481915006502802 1
0.203508764950208 1
0.650915658772854 1
0.0508005748436448 1
0.706356826558301 1
0.541361810225302 1
0.464360079267667 1
0.191618769585243 1
0.856472597827322 1
0.3376737164843 1
0.394194055929916 1
0.415280464378946 1
0.133227821545859 1
0.899179105629203 1
0.46577111114618 1
0.484297974740903 1
0.506159150499319 1
0.275818658993834 1
0.506377944753255 1
0.83835281647911 1
0.0374463326330156 1
1.01555611112381 0
0.716237174201397 1
0.544750406195408 1
0.203799005766857 1
0.260821369708354 1
1.05741745874062 1
0.738635887048587 1
0.663660432326945 1
0.198867564308554 1
0.382777517568748 1
0.620277074675442 1
0.372838256097919 1
0.19513985313916 1
0.965425128427871 1
0.960160681388383 0
0.65352713028886 1
0.568382758709987 1
0.947296183535799 1
-0.106144181638847 0
0.201682666055099 1
0.212742978432313 1
0.0204662748817542 1
0.715096058151606 1
0.757615969050652 1
0.386289120106325 1
0.97580106496677 0
0.69452433646139 1
0.134383389005407 1
0.0533094442145759 1
0.533384532784137 1
0.74254317873679 1
0.197439343434396 1
0.19669619911024 1
0.781167924004614 1
0.703786697314769 1
0.617003082245871 1
0.833837758900718 1
0.108596316488415 1
0.87427784125375 1
0.189212823230185 1
0.871705881295533 1
0.547124641704446 1
0.837394704250071 1
0.827544089775252 1
0.323148142351652 1
0.0833359033063902 1
0.947075422497805 1
1.15804465863599 1
0.568093382708654 1
0.504223460631468 1
0.685300466006604 1
0.570485091845581 1
0.623120423650405 1
0.460830690197315 1
0.690025166561506 1
-0.203746856483207 0
0.409057479597051 1
1.16479784726854 0
0.170295490132153 1
0.538862210195741 1
0.741907626579678 1
1.34266222564966 0
0.0854514078244732 1
0.915026776048799 1
0.265552997097981 1
0.978984970872614 1
-0.440875535699401 0
0.264788787927934 1
0.221425708876848 1
0.133961607214489 1
1.02170183820926 1
0.228792709003678 1
0.342668334479027 1
0.306129480937124 1
0.238887849809526 1
0.342277616048594 1
0.341206660251951 1
0.840043460092895 1
0.34987898282414 1
0.824715624505932 1
0.588533252851007 1
0.856492848402814 1
-0.099645344905477 1
1.21597802542223 0
0.623058013021855 1
0.654359895807877 1
0.960215045657227 1
0.414410133456596 1
0.136963234873375 1
0.159056707067273 1
0.217717367675622 1
-0.0506592212551339 1
0.500629142123136 1
0.850238999444126 1
0.350219805958463 1
0.26866353929613 1
0.828802464161327 1
0.757188580695275 1
0.232231236251814 1
0.142104575900292 1
0.886057660248969 1
0.646064565961594 1
0.503314494659624 1
0.71420966752825 1
0.690155636203082 1
0.212196419202738 1
0.381076922496782 1
0.0908627429011521 1
1.36335624809332 1
1.15002565299457 0
0.719746321084545 1
0.165319466853965 1
0.716498039164067 1
0.534241933593681 1
0.247089602164806 1
0.027562387814036 1
0.363758603933381 1
0.678308205103613 1
0.395703073507426 1
0.0165127187907025 1
0.381013322142246 1
0.83898909891343 1
0.950597037826105 1
0.111829155586188 1
0.706297298926743 1
-0.0436365761411752 1
0.465402869266889 1
0.498105685200134 1
0.67367794201837 1
-0.195974634173568 0
0.314989035500715 1
0.606833099637464 1
0.452883103529361 1
0.602520936162691 1
0.542108719454515 1
0.543293354125016 1
0.792705058510902 1
0.407592765020726 1
0.602334443000526 1
0.472954444664429 1
0.559382187792734 1
0.493365540594809 1
0.397790507136716 1
0.705281549103278 1
0.508203731689816 1
0.47182716160543 1
0.111452074738915 1
0.104325142767848 1
0.694079447042962 1
0.996419194289903 1
0.619128208351121 1
0.346024383480027 1
-0.169935660192648 0
-0.0128805893143398 1
0.540633700457197 1
0.401748894743984 1
0.593963622148833 1
0.615233568426204 1
0.806794045233181 1
1.21115518669633 0
0.962236067397212 1
0.870002789097178 1
0.301967730563233 1
0.247922714016267 1
0.798053914528606 1
0.256275732811154 1
0.852944333466516 1
0.560510866141445 1
0.299719223735457 1
0.480751261244057 1
0.32969353178196 1
1.08405309352311 1
0.299063493137836 1
0.318783510935798 1
0.12584536488892 1
0.31993505140991 1
1.04704048907172 1
0.710777865070229 1
0.398082271119626 1
0.837328819801919 1
0.918723567282038 1
0.304523271168906 1
0.0600125443699111 0
0.244872240111308 1
0.678583630224365 1
0.424896081217211 1
0.203421211717055 1
0.925105219114814 1
0.358479160364708 1
0.238378591375951 1
0.696154629306204 1
0.658268777927147 1
0.544177662034372 1
0.613371034811614 1
0.598995549117994 1
0.191769398360456 1
1.03849223915299 1
1.13800074176206 0
0.508569586013143 1
1.29785042461253 0
0.396608007536027 1
-0.122871872419097 1
0.509210154335504 1
0.983133717635343 1
0.993270669213276 1
0.571601918555669 1
0.353081251813708 1
0.262829753324459 1
0.198923996228274 1
0.0960931161544393 1
-0.0721553777636559 0
0.604551362215733 1
0.228435364795641 1
0.604211075889055 1
1.05571801435486 0
0.652856291003269 1
0.138825719379902 1
0.968072244944132 1
0.57715575040058 1
0.325574126910134 1
0.277279046910252 1
0.283065656662973 1
0.341552419534834 1
0.839819044054868 1
0.645143266589547 1
0.540163527628434 1
0.446647030950396 1
0.0719039533801648 1
0.547388717404766 1
0.53032118003089 1
0.247069731045412 1
1.13257373414412 1
0.433058410644435 1
-0.364053663218346 0
0.375761559151532 1
0.787579842828094 1
0.272198159507672 1
0.617590017964634 1
0.693415736022606 1
0.559976907308133 1
0.177174957880395 1
0.206216988080755 1
0.574960132153069 1
0.439387076225209 1
0.548646327431768 1
0.376485562960957 1
0.317062689334597 1
0.78875271065148 1
0.350098364437066 1
0.0510419028161716 0
0.536956980418272 1
0.434774976187872 1
0.216942570085922 1
0.663755350217654 1
0.0781715266117908 1
0.512334818168983 1
-0.0557266835939639 1
-0.220637994237633 1
0.553022977461914 1
0.247278518065532 1
0.770270444617888 1
0.224839395863216 1
0.899011005274789 0
0.662656501986875 1
0.0780167027537865 1
0.610503872499918 1
0.146445190228298 1
0.516525922149092 1
0.613504160738972 1
0.575249235259798 1
0.367845590669071 1
0.121016057988028 1
0.462072700077423 1
0.722845574760934 1
0.425742486654621 1
0.524044362772958 1
0.35112492223242 1
0.460032626991882 1
0.00757582362671459 0
0.0791379080015184 1
0.297551169472366 1
0.541330402108365 1
0.602406462868986 1
0.508957623920509 1
0.234445960625854 1
1.01354128718151 1
0.416738003891039 1
0.564954779808612 1
-0.193245893689733 0
0.0985894022268063 1
0.239387333293616 1
0.567707897033662 1
0.0134183127796691 1
0.201696535768925 1
0.0755953858581154 1
0.465531526857204 1
0.875729716908199 1
0.882656258156918 1
0.426781758396092 1
0.127566868446774 1
0.842124258412101 1
0.657167569435596 1
0.5509085401371 1
0.627664671274132 1
1.09789795169756 1
0.228841419055296 1
0.40386836390378 1
0.545798131731938 1
0.877946603574451 1
0.418821692445286 1
0.377671975247156 1
0.0107947610509266 1
0.877108440261695 1
0.60170801011704 1
0.916154979894199 1
1.12360210025931 0
0.262421052137429 1
0.881396609268025 1
0.64941544408692 1
0.915968395321701 1
0.20338222347216 1
0.687420747508371 1
0.364402626907874 1
0.39870254785133 1
-0.452089029952945 0
0.507240520755776 1
0.0888517403721927 1
1.1366331992104 1
0.431190274953892 1
0.796740786210421 1
0.277475486685255 1
0.75120635966077 1
0.397848144432992 1
0.793059551591955 1
0.533977803013988 1
0.649017460431048 1
-0.021897535243475 1
0.363191971564289 1
0.367357123205323 1
0.658768937409296 1
0.569654816749898 1
0.44655692522517 1
0.0216371891253824 1
0.449185077673318 1
0.348215181576845 1
0.533507480651146 1
0.3063978233946 1
0.893153724958286 1
0.355076748726468 1
0.699927345472539 1
0.36824436663267 1
0.596553279748713 1
0.123531381830086 1
0.771543755817761 1
0.126151097972802 1
0.684763413970503 1
0.620656170316327 1
0.216799094947607 1
0.374489735944215 1
0.340127025815888 1
0.752914440682561 1
0.392317753288516 1
0.255682877306083 1
0.455415425859286 1
0.62833907843845 1
0.261877346517777 1
0.371457682911718 1
0.781771775757401 1
0.689168588172095 1
0.571451877485882 1
0.229982557319784 1
0.787440743948366 1
0.75584697332051 1
1.35845920039871 0
0.921423482040849 1
0.0383064063676532 1
0.343148467479396 1
0.397429340822597 1
0.375780655844164 1
0.448870765117339 1
0.447367422299557 1
0.00692434356598037 1
0.852329349391103 1
0.950074403250853 1
0.571654902871794 1
-0.194975633299161 1
0.866242247097643 1
0.137964943218016 1
0.593759757330363 1
0.69011898707236 1
0.349306513363018 1
0.335632776901237 1
0.126378102750985 1
0.630030938957738 1
0.149040288580036 1
0.258860410552495 1
0.63752507127032 1
0.586181509797125 1
0.614887801739842 1
0.771111277402689 1
0.896919304523408 1
1.09579640753148 0
0.530976127940619 1
0.820568083498325 0
0.823750269569421 0
0.821281235379609 1
-0.233540391077691 0
0.595511742430112 1
0.521062333045147 1
0.323614476367569 1
0.325785118199221 1
0.61977303360141 1
0.686714745440091 1
0.505332216234539 1
0.498284835848611 1
1.18020871019611 1
0.184235492620856 1
0.306383848926854 1
0.229512484484975 1
0.522850953288026 1
0.343221794248105 1
0.0497933119436496 1
0.902909021643372 1
0.314774001104008 1
0.4187007272189 1
0.926116951647522 1
0.79752655336279 0
-0.125981969452156 1
0.980198739372761 1
0.1630575929821 1
0.550094208477127 1
0.00239224289130732 1
0.176434721450999 1
0.280211998903498 1
0.45730591229783 1
0.770213899335131 1
1.087064532667 0
0.532023279852619 1
0.390843482515959 1
0.928276240672128 0
0.689451442475258 1
0.152582611354557 1
0.682769757445036 1
0.224231269134403 1
0.539081401394756 1
0.309446751762295 1
0.20456778113924 1
0.590553670098894 1
0.513641065900037 1
0.668489875880463 1
-0.315305184087709 0
-0.0103866968085622 1
0.233808748378183 1
0.676348005747212 1
0.710483195460408 1
0.384489833933452 1
0.505500835706306 1
0.160113346208122 1
0.477932467374939 1
0.778600195897141 1
0.408282096347367 1
0.520794842714796 1
0.668601159581739 1
0.246933146792013 1
0.593817624249343 1
0.693233015561157 1
0.56775459941432 1
1.25143356442889 0
0.0903422281453991 1
0.818447897284393 1
0.839286730013602 1
0.699798456957921 1
0.897327001872405 1
0.881636118432942 1
0.472453494862698 1
0.250220399363382 1
0.986321883764134 1
0.419053502622083 1
0.620188268594519 1
0.513963578132018 1
0.88144967610039 1
0.469372726113442 1
0.159161040600826 1
0.0474231529089151 1
0.505882371391286 1
-0.0504150207327804 1
0.449545271894817 1
0.225391543185807 1
0.16106596456018 1
0.250451215829311 1
0.387623836946322 1
0.138104980027836 1
0.781846314538434 1
0.781552608002282 1
0.562039457563599 1
0.955955834882095 1
0.521439307159373 1
0.512650824691713 1
0.553912988403976 1
0.141923903908913 1
0.233424989064579 1
0.48246820534153 1
0.647233642012972 1
0.470904249271419 1
0.849481067143399 1
0.384368062807433 1
0.457602850737235 1
0.399877138495065 1
0.343511052452874 1
0.347462378063272 1
0.288642292040791 1
0.59947180939149 1
0.648485188888992 1
0.481843008017883 1
0.817268929951486 1
-0.185859071931978 0
0.274272144120497 1
0.791774961444063 1
0.795383972455292 1
0.171712800478221 1
0.913328102556445 1
-0.2968691806521 0
0.117688656983303 1
0.798374666984438 1
0.253225599677869 1
0.0848477320528757 1
0.515967003717298 1
0.605979889251718 1
0.697321338570802 1
0.259285944984077 1
0.859492512992829 0
1.08762780097174 0
0.505977734696334 1
0.263846802248162 1
0.390704434989143 1
0.711088641362473 1
0.378689204556673 1
0.558946411900968 1
0.0788280012149559 1
0.336268256387045 1
1.158993076406 0
0.412776197483295 1
0.252724729556346 1
0.155296834182371 1
1.08071453808835 1
-0.106779268153568 1
0.323092199038896 1
0.553342608743822 1
0.0659196223281278 1
0.0633373281563413 1
1.01872068701657 1
0.716164513999411 1
1.15032916893041 0
0.121563793329804 1
0.734800813352854 1
0.52791048841134 1
0.54474455381868 1
1.17992144593121 1
0.720468181134426 1
0.232459700220538 1
0.8511996112028 1
0.871849583387313 1
0.730250551306544 1
0.352380953159818 1
0.259938944653673 1
0.535752871479064 1
0.092829147896793 1
0.576341187499139 1
0.164661926267773 1
0.454508467012886 1
0.264332525708852 1
0.71078211846798 1
0.600934953617085 1
0.227156874028702 1
0.711245983495976 1
0.761723078360441 1
0.014228561572848 0
0.70684746370781 1
0.829754152816893 1
0.19968128331722 1
0.374024423597461 1
0.0364623921983811 1
0.437951993072208 1
0.561075328830345 1
0.832153079089769 1
0.153658900634545 1
0.875492966165172 1
0.49276739139231 1
0.211823340330872 1
-0.543450931201223 0
0.517318581676318 1
0.307555288334441 1
-0.0697287847550276 0
0.27960765534295 1
0.369913617091111 1
0.766614016473488 1
-0.148046936136939 1
0.0220053156766453 1
0.317332564804573 1
0.536744923572162 1
0.444197510825715 1
0.666213152993858 1
0.343657984426732 1
1.23513307224169 1
0.899538449255594 0
0.368535952661212 1
0.597963593475149 1
0.546305340020559 1
0.214825021337039 1
0.648123890724574 1
0.755150406522346 1
0.868820207222905 1
0.99039162111114 1
0.719137075555458 1
0.810717981903473 1
1.02966067949895 0
0.463306235002113 1
0.208360069263246 1
0.117188262175339 1
1.06606804676899 1
0.503694745422617 1
0.530786871039073 1
0.853978644733618 1
0.7824411982878 1
0.604535536604475 1
0.214402261609799 1
0.213928620767264 1
1.12903561113164 1
0.661079029824329 1
0.343863705461039 1
0.490630192761035 1
0.598932493847295 1
0.6777560908807 1
0.375663897654359 1
0.69517670167528 1
0.52727057602574 1
1.06591977827399 1
0.107076659326674 1
0.617753275551667 1
0.625297974663606 1
0.460552073795074 1
0.267239289923723 1
0.543097057414376 1
0.877274135429998 1
0.291438156546199 1
0.544267284975786 1
0.274307610664403 1
0.985590630807225 1
0.971310159296433 0
0.564600642792829 1
0.0192240459140329 1
0.579468927987541 1
0.153461925060428 1
-0.142912862235857 1
0.419957597540662 1
0.532471306629892 1
1.01935326321058 1
0.293886934324513 1
0.25586737054778 1
0.74116399163151 1
0.617569591001449 1
0.380573322320184 1
0.553002398458342 1
0.351196240228369 1
-0.14649455115507 1
0.0282066575462137 1
0.243131685204576 1
0.361362350431569 1
0.487916984806012 1
0.0621328212092993 0
0.861364398932197 1
0.433204463418475 1
0.262789704740685 1
1.11566452237627 0
0.0212491287582724 0
0.820379027324951 1
0.388336937010662 1
0.450003697635947 1
-0.0666402022644565 1
-0.0489810581566317 0
1.11794599662667 0
0.239225359626463 1
0.287917297610565 1
0.490993400008736 1
0.61152346157258 1
0.380954488107417 1
0.530666777323225 1
-0.587413676220502 0
0.222828009384926 1
-0.174173507888792 0
0.611180510833553 1
0.469472594387313 1
0.230320073978916 1
0.110423518949772 1
0.255439838530188 1
0.769890989371907 1
0.510532160617966 1
0.49939272772812 1
0.121610070552088 1
0.774567313733918 1
0.811104822107332 1
0.586002678714223 1
0.301200506203834 1
-0.0751393485226397 0
0.482956380623358 1
0.388702075160705 1
0.539527407986584 1
0.547863449762623 1
0.704401077575729 1
0.352398866114578 1
0.8287495150892 1
1.00657273762726 1
0.127956473042715 1
0.135784932335286 1
0.533588251987996 1
0.0789288030479042 1
0.333653756166029 1
1.06589042515472 0
0.632070999393743 1
0.163602579729166 1
0.163142748846753 1
1.02463671396553 1
0.927642773032795 0
1.19616774516819 0
0.49131734087958 1
0.825848782736103 1
-0.0135130116358899 1
0.82059996180104 1
0.847737706708412 1
0.882958388896446 1
0.768537068514389 1
0.606525304396328 1
0.615638502600543 1
0.686002703981061 1
-0.00772492123586926 1
-0.0308605921762619 1
1.0236080684276 0
0.290963865110405 1
0.123263254469542 1
0.981462459918112 0
0.441752373211236 1
0.916166511709208 1
0.654956206973137 1
0.720724645285656 1
0.906528673693363 1
1.13410835747786 0
0.359566069264938 1
0.338389629899488 1
0.508372562352047 1
1.18442137953756 0
0.922055167884354 0
0.841298632594982 1
0.0831704742917136 1
0.110778274231052 0
0.709040650221941 1
0.869714513140248 1
0.553302478054898 1
0.359463712190862 1
0.645447156812857 1
0.462670581790593 1
0.658990916426222 1
0.109268517653701 1
0.995040325603661 0
0.392100092994968 1
0.594449350878862 1
0.748550513051787 1
1.01562707750839 1
1.09191728647186 0
0.8825022807767 1
0.848138647607051 0
0.213739366395048 1
0.395824533870083 1
0.219427281315835 1
0.670214066991255 1
0.636277006302667 1
0.158656912454227 1
0.695412127271609 1
0.681423224476533 1
0.13346773366072 1
0.827157331155441 1
0.697564240960222 1
0.245022286740413 1
0.522264468502562 1
0.877511233373085 1
0.309190493644781 1
0.376431770043616 1
0.720817674045105 1
0.697522894153911 1
0.490451332730673 1
0.492245925871799 1
0.896712294283767 1
0.388563083335568 1
0.50006612255668 1
0.441464432711115 1
0.17287392142684 1
0.911771840592623 0
0.300943854208322 1
0.315048216425536 1
0.215164420610572 1
0.568010339723366 1
1.22248303707282 0
0.782822016194394 1
-0.264006341020689 0
0.289756190656512 1
0.944441997016452 1
0.730141947790618 1
1.10578258927567 1
0.65578612456383 1
0.594448862131908 1
0.537375159878867 1
0.782226803217874 1
0.793555516917407 1
0.201345725751175 1
0.544862096082929 1
0.704318363099616 1
0.650805701212919 1
0.669907355306647 1
0.304731768392725 1
0.871336301207281 1
0.777167306239221 1
0.859440738248124 1
0.0296338751592767 1
0.0263428546890787 0
-0.0052594450993943 1
0.608756039777192 1
0.113624269970186 1
0.235457481106413 1
0.429298836871073 1
1.06177740936659 0
0.885719991113117 1
0.359565234372181 1
0.80285044151112 1
0.757782978734542 1
1.07988200800829 0
0.530877551562444 1
0.442864438845719 1
0.487959847690586 1
0.244324424554166 1
-0.066003154952787 1
0.591833086422802 1
0.12753148805468 1
0.459109226808459 1
0.801411594924339 1
0.246571331673269 1
0.398780041473779 1
0.35261753599238 1
0.756287188676308 1
0.0593168041321301 1
0.74233851488589 1
0.166966962511861 1
-0.00774984220953488 1
0.254822668696168 1
0.440352623948311 1
0.111985036206381 1
0.519808252752717 1
0.956785463324011 1
0.475248219656315 1
-0.109987260908742 1
0.0402962893386041 0
0.400589763055093 1
0.0767910905881588 0
0.709576210142693 1
0.516833370616846 1
0.059930464282939 1
0.426519841128346 1
0.629097724087376 1
0.302745925396984 1
-0.0239609622658757 1
0.176449920151992 1
0.212070310628168 1
0.8584066192817 1
-0.0294226438014394 1
0.823013964938053 1
0.749703774319404 1
0.103517944477822 1
0.189122448685335 1
0.41565513418147 1
0.688820225557867 1
0.814073381324422 1
-0.0464616144721833 1
1.19108163581125 1
0.163794467510308 1
0.570241798082366 1
0.726486615408968 1
1.11874193378587 1
0.35701752528583 1
0.254482984989067 1
0.260155672756453 1
0.48976337069676 1
0.707902500649255 1
0.030127167701199 0
0.180637284047236 1
-0.0588739289390428 1
0.0767651514451108 1
0.0992309628668789 1
0.292360305103044 1
0.26837937886026 1
0.752877933475428 1
0.65554915980318 1
0.220654429349921 1
0.29533534148716 1
0.523635394999413 1
0.924518491533594 1
0.606475128301904 1
0.269715349077791 1
0.173860550500051 1
0.576765273826369 1
0.452154858383118 1
0.556812948903107 1
0.502025106153748 1
0.0271114338895227 1
0.893127998895035 1
0.406157603035666 1
0.267020494071935 1
0.609850431957268 1
0.710125618106116 1
0.337117056387271 1
0.182795711720315 1
0.469791942379559 1
0.360628312911483 1
0.251657075177552 1
0.622539230308966 1
-0.27712862647037 0
0.601239349857656 1
0.773826270194282 1
0.675373294393997 1
0.58631827245577 1
1.2118947169174 0
0.603280879136059 1
0.548667475268241 1
0.328531287428917 1
0.60470755677258 1
0.630718602428013 1
0.948838034825605 1
0.476355873900239 1
0.180126355884341 1
-0.0304051874014108 1
0.68523020444135 1
0.428588851360395 1
0.362214003749459 1
1.12477084971001 0
0.277732552507357 1
0.435113549455899 1
0.108239670433138 1
0.786689641069344 1
0.141851962826606 1
0.370435369615996 1
0.81704457907199 1
0.225953062042141 1
0.362551992938604 1
0.665796203411638 1
0.416331580000394 1
0.905752008259393 0
-0.118730463220036 0
1.00635595776684 0
0.458635429338505 1
0.58178769964949 1
0.186662453918026 1
0.515088723557959 1
0.882367411763254 1
0.746505240614752 1
0.631069399554169 1
0.368334394925494 1
0.466615340040428 1
0.160798467933509 1
-0.38191368735196 0
0.419539509838346 1
0.667020180767174 1
1.06340755886038 1
0.118871743177668 1
0.302933157966554 1
0.201844593435639 1
0.394440861344374 1
0.457925291087109 1
0.563869129764119 1
0.374165022093164 1
0.521390122292223 1
0.294441463938749 1
0.174577694746341 0
0.613018345256935 1
0.262540496728603 1
0.871720762790355 1
0.0527383547080643 0
0.197036445902294 1
0.2570506935338 1
1.29466794932459 0
0.898284586526461 0
0.64679732968777 1
0.521739810582526 1
0.650784714878722 1
0.404203029216905 1
0.581634754855198 1
1.11839355662758 1
1.08116507322521 1
0.869105936014738 1
0.369916649716783 1
-0.0424544060482596 0
0.842038192706259 1
1.02818423213768 1
0.61430448331475 1
0.472833143057559 1
0.777571655396335 1
0.485864770015899 1
-0.0280233776008953 1
0.751242357781539 1
0.387993831878325 1
0.371118673327792 1
0.475896126779595 1
0.227408757816088 1
0.507435996229684 1
0.422477345604625 1
0.297263814728643 1
-0.243521355598577 0
0.600543287795747 1
0.437105336031227 1
0.445861836013376 1
0.590384228376581 1
0.67373458736429 1
0.657525033740336 1
0.70862620673059 1
0.837136837653737 1
0.505483945291264 1
0.564284232855029 1
-0.289144114638558 0
0.934035913251421 1
0.710220153880619 1
0.0863430323196807 0
0.247983950282305 1
0.926885778787331 1
0.514169215054854 1
0.610920847624944 1
1.49777441688149 0
0.33235338292371 1
0.630193741792948 1
0.13419663444016 1
0.946933565936358 1
0.361872788321265 1
0.52499984642001 1
0.59839068017821 1
0.318522033760637 1
0.837739088782547 1
0.687312767925039 1
0.664168458390114 1
0.460570838052135 1
0.508075255200734 1
0.463027727816339 1
0.470497959431642 1
0.526099827590101 1
0.206882555862812 1
0.582725573441955 1
0.371092752972197 1
0.0135612037907479 1
0.672144900277071 1
0.619453128069199 1
0.932010354167259 0
0.583822218744449 1
0.607254276884202 1
0.589875618627231 1
0.407283444082731 1
0.795330852062567 1
0.340225280007094 1
0.692038030022545 1
0.262242576894995 1
0.928630192709148 1
0.478148249766922 1
0.444076735877087 1
0.626437907090788 1
0.631358488428457 1
0.348639869083066 1
0.550838666905 1
0.497821249339562 1
0.546194421414022 1
-0.153069724727067 0
0.822723977909891 1
0.387803188090844 1
1.03414651363092 1
0.0865428989457135 1
0.228188212466815 1
0.767912747681255 1
0.69948396508707 1
0.861869091888756 1
0.700392577008267 1
0.7276039194524 1
1.11468854811234 0
0.658651585647994 1
0.729851489381687 1
0.302631180618139 1
0.542332271982363 1
0.367029733335665 1
0.567072871214394 1
0.850759485239635 1
-0.200987538559487 0
0.15956041587128 1
0.138678519469617 1
0.469331068337682 1
0.435305250353044 1
0.536206462082306 1
0.331850902240305 1
0.586706970158089 1
0.0884744314154166 1
-0.0248730348030647 1
0.248801111204733 1
0.0991990335959884 1
-0.53772001259245 0
0.611075033582529 1
0.618685544012567 1
0.534790975243956 1
0.446759500627315 1
0.602193255120767 1
0.624271489007986 1
1.30368390998896 0
0.652107468822662 1
0.136873118618761 1
0.790833715631145 1
0.163247499543364 1
0.559439121082259 1
0.749283292541133 1
-0.12853747636317 1
0.308918168989985 1
0.753728057959693 1
0.414907106189223 1
0.633292438703925 1
0.52216517801713 1
0.17523913991432 1
0.0517444622221922 0
0.755578872371215 1
0.434065096164461 1
0.377543265797332 1
0.0865873708697968 1
0.704092363092071 1
0.278657094685455 1
0.113774085196774 1
-0.00918929227603835 1
0.806378628617241 1
0.314340267199019 1
0.134409171217012 1
0.0496783415183362 1
0.318452622552474 1
0.305982961163389 1
0.793460968040082 1
0.763880857299195 1
0.516435231115806 1
-0.0969459705261044 1
0.261275684000737 1
0.117172940047303 1
0.609695090155026 1
0.542292999897753 1
0.541627521215957 1
0.51892552970576 1
0.333398521300541 1
0.648735168883389 1
0.913908061027076 1
0.669941542043266 1
0.580560834005296 1
0.309285485830196 1
0.406804088135999 1
0.464662438072368 1
0.436445607300431 1
0.811740637012684 1
0.713956753665616 1
0.220717862662966 1
-0.247271241759058 0
0.481034998381147 1
0.707006208361878 1
0.703063166923468 1
0.158046238385192 1
0.820712536391176 1
0.69365374732553 1
0.705407920002639 1
0.0607816321629297 1
0.749081160110298 1
0.517023907828218 1
0.84699772190636 1
0.502430519825728 1
-0.0221480379831477 1
0.998050639775768 1
0.323444701208698 1
0.179992391034005 1
0.530444975666356 1
0.831356372789734 1
0.834769917935362 1
0.709792029181838 1
0.626829102089051 1
0.731441958492561 1
0.453365987516318 1
-0.0859204480074093 0
0.345541413150187 1
-0.152358120272469 0
0.483650393279974 1
0.172673667578996 1
0.375282858963213 1
0.423914718040551 1
0.153679347832884 1
0.373509036958213 1
0.401416871667834 1
0.459439090141781 1
0.0324403866017187 1
0.202959120714663 1
0.49038541732117 1
1.30334414694774 1
0.69165209639715 1
0.723486393373418 1
0.672095852074218 1
0.355254897847749 1
0.479336746788798 1
0.726117288654558 1
0.820937018589272 1
1.04240187678739 1
0.435318220153012 1
0.985739722897136 1
0.538372030120174 1
0.571598403365349 1
0.58798320983406 1
0.629508309814856 1
-0.10566436782988 1
0.194511518910428 1
0.596139887132126 1
0.172627736605515 1
0.700479132291182 1
0.0295506469858102 1
0.783143560861256 1
1.1556227639974 0
0.701999366771121 1
0.67694181431775 1
0.649749456403792 1
0.379029972064094 1
0.721738255275251 1
0.455191866159414 1
0.422480572419136 1
0.755672414326892 1
0.349681556765303 1
0.260426109428959 1
0.324983710224587 1
0.430633044061539 1
0.441206303833686 1
0.930373073693911 1
0.637002248700326 1
0.709626758749344 1
0.622471840724523 1
0.0961410615248309 1
1.04764760152446 1
0.26022119869179 1
0.650868859135491 1
0.373470089828283 1
0.403888985623796 1
0.935678053350469 0
0.548350053321836 1
0.379835705482811 1
0.444978233321113 1
0.851666106779138 1
0.535239217173354 1
0.770145754532721 1
0.402562799352536 1
0.300979172150793 1
0.378788980662081 1
0.509589036469988 1
0.552275683958269 1
0.795084421003325 1
0.641526108823709 1
1.00114981819387 1
0.0102615707226892 1
0.432957126030739 1
0.615333425752843 1
0.767685203219212 1
-0.138286294351566 1
-0.258067396057147 0
0.282416952940567 1
0.923448921823223 1
-0.509264422364755 0
0.669585159848355 1
0.945823456005657 1
0.371182509120331 1
0.229168624720657 1
0.623019621159062 1
0.557187987480833 1
0.20634193154348 1
0.208379645453795 1
0.294424356572074 1
0.571684859990771 1
0.246664253259296 1
0.188235811636795 1
-0.113838690776769 0
-0.0914473489874148 1
0.944591702087864 0
0.899582500255209 1
0.586251480413748 1
0.316881668226807 1
0.467212522046405 1
0.700734962228262 1
-0.10290367671826 0
0.382107463027129 1
1.01017239102772 1
-0.366164418613161 0
0.908134289237737 1
1.11987730190781 1
0.86829853349192 1
1.08208336204991 1
0.27847827403423 1
0.522142510280489 1
0.0671722670558802 1
0.795599214050785 1
0.894279047856352 1
0.197746633178495 1
0.600652682677433 1
0.295306523135995 1
0.736565512295546 1
0.546439019677567 1
0.379481603130823 1
1.07260227860975 0
0.915271406232199 1
0.559952003327965 1
0.477218779674367 1
0.273695558821582 1
0.225039763474133 1
0.377412173145699 1
-0.43364798602436 0
0.152498796807909 1
0.491427759100239 1
0.631588696755063 1
-0.128325493508144 1
0.479462812271641 1
0.613212940173684 1
0.611956158519564 1
-0.165076558931602 0
0.96766129104486 1
0.266681286042829 1
0.648302879253953 1
-0.188067348791626 0
0.00964891880288984 0
0.629894769265427 1
0.746980230619472 1
0.414007931907492 1
0.731659104386379 1
0.276469075954061 1
-0.0384897964110991 1
0.182870107710056 1
0.177801791461433 1
0.355073206027387 1
0.586881893419513 1
0.489672314799151 1
0.658934472990971 1
0.203034344872782 1
0.574553971486442 1
0.439147184346152 1
0.569596830304729 1
0.602930213207656 1
0.948849662703972 1
0.582314456118868 1
0.741642773948501 1
0.518048844342567 1
0.0696481201129163 1
0.98077689643959 0
0.508085809515874 1
0.668097484577207 1
-0.192211688683259 1
0.709163853815206 1
1.01727789830111 1
0.288626762211514 1
0.783903435136565 1
0.599021952149597 1
0.239031583715477 1
0.680252265438233 1
0.608791120383139 1
0.384637352744385 1
-0.117252590529556 0
-0.154563916501247 1
0.713324467004073 1
0.790281405808934 1
0.255554251692109 1
1.05230146744874 0
0.384511174908691 1
0.413552535257782 1
0.366337044232039 1
0.172228826785208 1
0.239921349352953 1
0.709364067006194 1
0.801863007946211 1
0.945384135922657 1
0.586661735668424 1
0.802655004894727 1
0.274454360048393 1
0.411376469528566 1
0.352349883920979 1
0.733079079800178 1
0.299674203204596 1
0.515059203278111 1
0.594194349898526 1
0.161874327475187 1
0.449770160940905 1
-0.112961403219338 0
0.473225715257993 1
0.73087818818112 1
0.914720292180131 1
0.644914945918975 1
0.86744874243541 1
0.774417553871961 1
0.832631381074117 1
0.0426652394194643 0
0.153825668062167 1
0.542356960551193 1
0.946789029080448 1
0.451631273971006 1
0.37369901285589 1
0.749247613806674 1
0.378558907375557 1
0.288857501088538 1
0.34362639861805 1
1.73669094153068 0
0.613083447338164 1
0.867588240213625 1
0.781661361346262 1
0.707895903862486 1
0.68884818175976 1
0.187956723879726 1
0.618895345094155 1
-0.112270007730401 0
0.820277533434548 1
0.918250335059932 1
0.402771442616562 1
0.562636490721136 1
0.555968818720666 1
0.621292631611755 1
0.747085298693568 1
1.04863588828062 0
0.815825556833503 1
0.571999893838154 1
0.205336967541445 1
0.455885350843699 1
0.759320132257993 1
0.552579723379334 1
0.269177273923219 1
0.383510670623196 1
0.611730097970917 1
0.421489048460258 1
0.141016957252302 1
0.701451279718696 1
0.345767597142363 1
-0.0969802773969008 0
0.211244213439117 1
0.374965452422004 1
-0.0139459645225605 1
0.724587993306179 1
0.869827141608647 1
0.134577379238555 1
0.468053251087891 1
0.859181040283967 1
0.532412052837837 1
0.898380334025332 0
0.625366863096124 1
0.910802787655695 0
0.281887238508011 1
0.363176849372707 1
1.11743851115463 1
0.184463051571699 1
0.325405793427326 1
0.178005861552195 1
0.553353448111914 1
1.15922072104309 1
0.341085772443743 1
0.687898957487599 1
0.796998307272808 1
-0.0903215746942475 0
0.542223031132761 1
0.314138486702694 1
0.697511619085644 1
0.572795289529972 1
0.869149742823792 0
-0.0474798518862369 1
0.0636183761897597 1
0.983724390487873 0
0.90284226294049 1
-0.255100553238495 0
1.01190834680262 0
0.245452649812618 1
0.6045267077877 1
0.804758725889929 1
0.750655931462449 1
-0.0291770805766038 1
0.487302959646004 1
0.298169452806975 1
1.07136442332126 1
0.193961537044418 1
0.357802736718253 1
0.550524673296459 1
0.14307607036602 1
0.635797160992339 1
0.949402037576884 1
-0.00887894743362594 1
0.263101464169049 1
0.31393677165251 1
0.819593801000633 1
0.946375417202858 1
0.341597000554998 1
0.710416541295608 1
0.423402591043403 1
0.399696270314298 1
0.774928611272037 1
0.688975581256868 1
0.577598493424507 1
0.813949226231614 1
0.265690373833111 1
0.319909543365177 1
1.04927178232288 1
-0.015582562980767 1
-0.144155170059554 0
0.147508970068245 1
-0.0958861757585074 0
0.515848325142186 1
0.912959372554425 1
0.658459596519595 1
0.287263296846122 1
-0.112216898379104 1
-0.231742213808405 0
1.03525832543686 1
0.208226088324045 1
0.189399970105549 1
0.57369052345731 1
0.731896637336352 1
0.752502662987554 1
0.965763844927574 0
0.662506333686977 1
0.309388713802703 1
0.372339645080377 1
0.520504483050733 1
0.505942293868004 1
0.652670712084657 1
0.801957305211367 1
-0.0169511331226651 1
0.901127693475328 1
0.131592718531489 1
0.0746042060354949 1
0.785533049063353 1
0.267026336667137 1
0.498879864613466 1
1.09263856896849 0
0.297252188885048 1
0.540214091020318 1
0.774475522837098 1
1.162359680377 0
0.599175947656015 1
0.109571262382988 1
0.0887068205434348 1
0.598233062225578 1
0.655059140580024 1
0.0922638298952545 1
0.409837007551278 1
0.0724850601302858 1
0.208849361866088 1
1.01971054110455 1
0.729048657866438 1
0.528016139248499 1
0.74336627084831 1
0.5072776836483 1
1.40333888540924 0
-0.183240621590776 0
0.553710970776882 1
0.379189087690326 1
0.0898903672816039 1
0.322859831964249 1
0.723917079238303 1
0.390810819922757 1
0.537410129496588 1
0.241186591610397 1
1.63149807553056 0
0.655054014686305 1
0.520064178996013 1
0.629771833440347 1
0.261130428200331 1
0.546084772897755 1
0.559522525543609 1
0.883021422866645 1
0.549237141306788 1
0.638993631483941 1
1.22999697382058 0
0.178909209512679 1
0.272349258558102 1
0.412686640668234 1
0.268298016549124 1
0.0761072726437128 1
0.188080236828071 1
0.0861590545689437 1
0.672420101684823 1
0.494578803615713 1
0.859691210990659 1
0.344926604254968 1
0.0711828308489647 1
1.08250159862626 1
0.44064577354652 1
0.387181382619422 1
0.216626212147863 1
0.19394750926682 1
0.237064488805257 1
0.471234817776075 1
0.176976474475988 1
0.338044002587418 1
0.755695927293176 1
0.584701766226951 1
0.798791607631178 1
0.382473932159247 1
0.9211666402952 1
0.546214546071822 1
0.747123983812616 1
0.885434449789719 1
0.0562603895222501 1
0.434607484279868 1
1.09239604084035 1
0.431525089605621 1
0.0459436065706343 1
0.827117806142682 1
0.745677170996199 1
0.848598393204234 1
-0.241744693605826 0
0.271219052178722 1
0.345747354730319 1
0.452021944860433 1
1.14936387627692 1
0.971659008446889 1
0.695903674481522 1
0.0524096260878463 1
-0.15662277834302 0
0.646158564805781 1
0.631245712467948 1
0.749330534249108 1
0.862970890607772 1
0.736076054695313 1
0.98982035509656 1
0.114418227619137 1
0.670911248735184 1
0.2320091540415 1
-0.16069372228794 0
1.01657592090686 0
0.617228035929398 1
0.4938177238966 1
0.694377385801687 1
0.545815893262371 1
0.115482742835035 1
0.844736862298417 1
0.86816378726184 0
0.819850708614443 1
0.686037528645864 1
0.325891976592715 1
1.17924955404854 1
0.259553036730486 1
0.631365003402651 1
0.0910838681426532 1
0.256923566758184 1
0.940388079577872 1
0.626219591934131 1
0.670256042834893 1
0.372419107994339 1
0.451157501418883 1
0.793276981348005 1
0.506933428938486 1
0.572256878010034 1
0.0982675455305872 1
0.905517567326656 1
0.211492343711585 1
0.936875660620251 1
0.676108374268682 1
0.671540899907017 1
0.457306227858598 1
0.856573342746002 0
0.144196698947455 1
0.542993494171677 1
0.924534361025806 1
0.836810230905265 1
0.358606261574847 1
0.650152199651047 1
1.03435330657668 0
0.128651443986847 1
0.179326902326231 1
0.966987696934445 0
1.08895288291938 0
0.636935717111492 1
0.0139878226356989 1
0.729393099103253 1
-0.168977284443031 1
1.02966735945246 1
0.521128263315323 1
-0.200145205735788 0
0.714692547649149 1
0.134995459294343 1
0.60045771303746 1
0.209635754159166 1
0.844620067113691 1
0.472827104034748 1
0.669803058557458 1
1.04470362090859 1
0.307735551462871 1
0.392681828185463 1
0.506235196371519 1
0.337902946442338 1
1.0415631709906 0
0.492646332156362 1
0.791944717776644 1
0.713926111926465 1
0.808521764481601 1
0.37727009476126 1
0.738529312878695 1
0.494600710580623 1
0.88584477135823 1
0.260479143774823 1
1.01277628875392 0
0.3094464910699 1
0.717192700254068 1
0.333230013847475 1
1.04192161653543 0
0.763872249989636 1
0.132113631731873 1
0.786841464001312 1
0.798631154854043 1
0.496528030616885 1
0.354040251589022 1
0.679885678870516 1
0.71455162521832 1
0.263010823610493 1
1.28285429327198 1
0.786399443955459 1
-0.00632880463907931 0
0.664257664010278 1
0.389957856133646 1
0.525828588459179 1
0.850923842855092 1
0.240323817277739 1
0.930560409694966 1
0.791836832443117 1
-0.391439147415011 0
0.129000073976254 1
-0.0276472037589388 0
-0.214615033269819 0
0.565589285639813 1
0.58525351607407 1
1.33857613211341 0
0.879911567307763 1
0.639205511499281 1
0.391330837520478 1
0.935201254817607 1
0.410814476249341 1
0.262658626931633 1
0.380978899711852 1
0.394488970698324 1
0.655683332839536 1
-0.217707763452739 0
0.544536821496037 1
0.402457094775776 1
0.175215298012914 1
0.915408189949361 1
0.320984320643732 1
0.224831243913898 1
0.0767720487731958 0
0.601951361470062 1
0.0403520984362062 1
0.80058578388219 1
0.662242064788591 1
0.620427841591857 1
0.357813147427765 1
0.44379827252558 1
0.458370370865037 1
0.258321860083052 1
0.102558145807517 1
0.779903188247627 1
0.483870008805217 1
0.379381388729771 1
0.539432078431623 1
0.752828816022686 1
0.661652393387087 1
0.95485959401353 1
0.530215670772703 1
0.699208307276875 1
0.282700880871944 1
0.657122798466692 1
0.185493927150828 1
0.365534636496504 1
0.532404269801819 1
0.222637324011932 1
0.820426848450269 1
0.677480214207324 1
0.310474261025675 1
0.54575234081658 1
0.370146948097774 1
0.625594501581338 1
1.05167544895423 1
0.668257330826733 1
0.864025551836293 1
0.667833307074421 1
0.44042671604174 1
0.634712168844483 1
1.00933283826491 1
0.827917254195199 1
-0.166136404915035 1
0.624453516912638 1
0.740351322993517 1
0.481949342296003 1
-0.0296503066871055 0
0.666053824330855 1
0.528206929932681 1
0.169963832343424 1
0.80023411871104 1
-0.00810842442624964 0
0.119100216598436 1
0.420856595422021 1
0.372756909725127 1
0.264239032458824 1
0.47513330875874 1
0.23934802167107 1
1.01758211668734 1
0.72585272598875 1
0.840491270810445 1
-0.460222589728592 0
0.575439156460382 1
0.821393691593899 1
0.258088817285335 1
0.683501314307977 1
0.461106827076839 1
-0.022764249755911 0
0.320630146661296 1
0.469712555190635 1
1.05660471227689 1
0.745300040447847 1
0.749519867826027 1
-0.146868427793826 0
0.416348600310073 1
0.288386112781719 1
0.405740551415795 1
0.993061124219208 1
0.526104447808136 1
1.10989511641633 1
-0.198178851395084 0
1.14504040390195 0
0.278270610048619 1
0.0810760892488005 1
0.62062521725521 1
0.628231899805934 1
0.655833726903299 1
0.469843977696504 1
0.330600590793937 1
0.453988551848122 1
0.71174048220997 1
0.539277454268647 1
0.541570617510416 1
1.02092851523479 1
0.275461420280292 1
0.784734387014805 1
0.905918951630494 1
0.769014794266713 1
0.329621574250994 1
0.447750623732163 1
-0.085559869331446 1
1.00465151409959 0
0.318933389909997 1
0.203404442148254 1
0.619363208098296 1
0.279437181305804 1
0.25472966957942 1
0.604713667426127 1
0.721499469057569 1
0.44724175544957 1
0.241860908257869 1
-0.740613067048951 0
0.72458801274746 1
0.571854086384787 1
0.275207745408951 1
0.25892949044023 1
0.402342525169821 1
0.499467527936914 1
1.31799725515876 0
0.134737442960622 0
2.1316477858503 0
0.290781822275385 1
1.04838567788491 0
0.340820382576044 1
0.527677076196089 1
0.635936673295162 1
0.396998022558433 1
0.285832606390435 1
0.421112615857739 1
-0.122423696815023 1
0.840239235829119 0
0.783662770799753 1
0.815162505467045 1
0.253232188509881 1
0.413674988943876 1
0.145066263262833 1
-0.0602282087534529 0
0.723742432631311 1
-0.854275822466845 0
0.625197045442892 1
0.512951197375328 1
0.638573569459504 1
0.635869856657762 1
0.0327413056234246 1
0.949113006233246 1
0.541979834125504 1
-0.354815471921034 1
1.10240975892974 0
0.332293648951629 1
0.493030020576702 1
0.751592185130686 1
0.474941648919074 1
0.353086746188727 1
1.15022257203446 0
0.386777123699432 1
0.54902060968172 1
0.45679640629269 1
0.0320538088901147 1
1.26998775114623 1
0.384776099890267 1
0.368255405262084 1
0.809186693223385 1
0.509714039547234 1
0.71402514614903 1
0.127433033805021 1
1.13824708145734 0
0.0251033890939162 1
-0.0425751977788233 1
0.365536211683322 1
0.36849417209121 1
0.795662879964349 1
0.53893209860291 1
0.798097861934051 1
0.917710625833872 1
0.702373086944434 1
0.671080770445407 1
0.859810708834096 1
0.55693970301061 1
0.0905577070046532 1
0.333999039156665 1
0.908831061325352 1
0.629446181618131 1
0.200514563832613 1
1.03687811216206 1
-0.122475365124568 0
0.178545976815858 1
0.0134516279633216 0
0.733764989128466 1
0.140973585924588 1
0.434417977226744 1
0.784712912607041 1
1.22777902185727 0
0.611636740941386 1
0.552864201210716 1
0.418654780303666 1
0.985268375040241 0
0.621001724766912 1
0.575149456190218 1
-0.0296452986980205 1
-0.240644117978171 1
0.47217481653644 1
0.659970213185456 1
0.54831519440952 1
0.158375878511288 1
0.598401078639631 1
0.70233259489249 1
0.753253450759532 1
0.421347103029699 1
0.133501594939747 1
0.621150690051825 1
1.32589482185942 0
0.106409105189377 1
0.730360105831904 1
0.0738849061165941 1
0.835278954469784 1
0.210725983589166 1
0.67008847403987 1
0.672075925639689 1
0.174114373693305 1
0.248445708192815 1
0.487434052545461 1
0.445217988334215 1
0.313114891984305 1
0.24533274953512 1
1.04364867476922 1
0.411697877692559 1
0.752805038267305 1
0.300283092075359 1
0.633951128691192 1
0.164641380156844 1
0.31128456740393 1
0.768777671510499 1
0.229091680147244 1
0.499200405713089 1
0.766870148926505 1
0.831666929408179 1
0.465200244518766 1
0.581762021396608 1
0.135159322085012 1
-0.200636661302432 0
0.209891428574755 1
0.562339902583094 1
1.0416448065195 1
0.512577806583122 1
0.787339015169373 1
0.662791035036039 1
0.171940269389811 1
-0.0577413223118111 1
0.445773942585165 1
0.5816163557116 1
0.443743872617022 1
0.369640967182594 1
0.254879599805252 1
0.735980268961197 1
0.401540862150995 1
0.00401026070838756 0
0.779299770737792 1
0.163962817253933 1
0.344198286068183 1
0.0194138476377088 0
0.305903913346302 1
-0.0337657002321027 1
0.59519457658361 1
-0.0685402097783333 0
0.750658237034258 1
0.851193403756561 1
0.604257991414849 1
0.303283878725678 1
0.698905608787054 1
0.10091439018466 1
0.837190095226329 1
0.607871289192979 1
0.0410737138201954 1
0.219970519139922 1
0.46663874614864 1
0.674284538902019 1
0.446316086960161 1
0.264045289744515 1
0.117268742219158 1
0.90918131685728 1
0.644444182003053 1
0.495133610174031 1
0.0892248214988024 1
0.714631724595878 1
-0.109399497038575 0
0.131896612820589 1
1.21099968465303 1
0.351939580751384 1
0.718547244850921 1
0.351012663345089 1
0.15111836519144 1
0.264541554432891 1
0.154394237353931 1
0.850993336973344 1
0.406559000178666 1
0.582980826551958 1
0.8192635268254 1
0.718013972507082 1
0.208651132798658 0
0.936840846095876 1
-0.0489994022404171 1
0.548733494691209 1
0.69485077846536 1
0.969307146217709 1
0.478048788977225 1
0.898501864813642 1
0.316898959902952 1
0.391852735503934 1
-0.23797774033304 0
0.393683036252949 1
0.902786037659371 1
0.26399183280017 1
0.58841997162167 1
0.570718519037068 1
0.249748321895702 1
0.988036450667793 1
0.572836673917918 1
0.361284473659442 1
0.612518726222449 1
0.557810503852007 1
0.83706004543992 1
0.273809646973884 1
-0.168085612939169 0
0.864238444901672 1
0.514918334177729 1
-0.18550159217065 0
0.288078578135219 1
0.81392072649054 1
1.07139156022022 1
0.57239084723353 1
1.29842503106284 0
0.322479172740416 1
-0.0956068445826197 1
0.966518313190704 1
0.660714676622909 1
0.507745035469273 1
0.570062015041495 1
0.568641411461316 1
-0.0933588690914341 1
0.489134839047396 1
0.533476175517128 1
0.676143489224438 1
0.405589927354368 1
0.605440411708869 1
0.303533067870303 1
1.14543534888076 1
0.584428607837027 1
0.715290103854991 1
0.119243855302789 1
-0.0722835747292786 0
0.543694426325722 1
0.424560456628046 1
1.20023116215781 1
0.533064665877785 1
0.88878466694154 1
0.646244011794642 1
0.00538410854380272 1
0.609912240397414 1
0.426054177619968 1
0.904353015411681 1
-0.0330781010774558 1
0.170940436964829 1
0.186679643101135 1
0.635268615246519 1
0.225377321325888 1
0.288968119702467 1
0.69174639444017 1
0.512122315115771 1
1.07224427936398 0
0.968736924204647 1
0.111302710912907 1
0.656495099599296 1
0.348351427881447 1
0.295866966616136 1
0.186975576462473 1
0.446872553717818 1
0.711497102446926 1
0.779059990809864 1
0.403028436014095 1
0.301769760382711 1
1.24672537504227 0
0.513804778152148 1
0.270500489842774 1
0.148825371913026 1
0.83000843907757 1
0.561753877656654 1
0.291244528313332 1
0.315552071779291 1
0.580841750836645 1
0.796280593935594 1
0.480239409958971 1
0.650082047210586 1
0.406588701576289 1
0.448651657541833 1
0.832403310870938 1
0.100221571597478 1
-0.0510252980300429 0
0.888383992244615 1
0.783516101192403 1
0.359916169792165 1
0.458415959630383 1
0.158521796037114 1
0.888962490951677 0
0.976815709360499 1
0.665537153745557 1
-0.0112945276725211 0
0.229261478791227 1
0.344392148295074 1
0.602228434220678 1
1.12691989596336 0
0.790406387546406 1
0.983300339956642 1
0.817207748490414 0
0.101553612168689 1
0.61421325356699 1
0.360109180776674 1
0.319618862656743 1
0.367904065332853 1
0.737862047446041 1
1.06269035586511 0
0.432444758393521 1
0.760942970400102 1
0.364980429722642 1
0.536207062148209 1
0.593651139271421 1
0.725233049581586 1
0.774280919278169 1
0.458782458553375 1
1.38696505720583 0
1.2385298980948 0
0.0477264261494173 1
0.802702140461685 1
0.968118075086922 0
0.633545274670385 1
0.255090866127159 1
0.176077168311523 1
0.67404033101636 1
0.610088033609456 1
0.306408703308904 1
0.467017586735487 1
0.539814372539771 1
0.318129590983153 1
0.450354934131643 1
0.56616916535814 1
0.497835683768208 1
0.830222350036316 1
-0.107022024068236 1
1.15872844922203 1
0.229517693706461 1
0.598635937421489 1
1.22024362016146 0
0.397251681668609 1
0.645677573391225 1
0.999283458625148 0
0.774967310544717 1
0.50252807269874 1
0.361062674259055 1
0.659434693722677 1
0.580005809956229 1
0.590174494734898 1
0.486285375411869 1
0.144507248598533 1
0.294665809026085 1
-0.0730952459757241 0
0.517139869079923 1
0.626350483049679 1
0.87996442360318 1
0.606904053566851 1
0.657488130251131 1
0.221017819827097 1
0.572501384898864 1
-0.0405826052660601 1
1.31893752717001 0
0.387134603490474 1
0.492850649578894 1
0.801539684631463 1
0.904350922946525 1
0.498324232579071 1
0.605015051437278 1
0.792180399757348 1
0.543562149721056 1
0.980126862824019 1
0.544823251823165 1
0.336498242144733 1
0.229497194910174 1
0.96719288472607 1
0.345589312527154 1
0.096347387267469 1
0.483593895510752 1
0.44602771920885 1
0.304738924373068 1
0.310420607894389 1
0.210942677848952 1
0.73689215467993 1
1.3021873659395 0
0.380901141922713 1
0.369746652392119 1
0.82457965457412 1
0.298431337090941 1
0.808549724536652 1
0.0700649833276067 1
0.260540093986783 1
0.178436003488249 0
-0.0348193674147571 1
0.572438548374751 1
0.505657921449881 1
0.571493653064035 1
0.216950187100074 1
0.722593996315678 1
0.594166160067812 1
0.508981516676514 1
0.524588904231679 1
0.700320239772431 1
0.632998935818168 1
-0.0209649831070434 0
0.873785393403578 1
0.477770120270126 1
0.864016677322879 1
-0.142145130336913 0
0.909481091195107 1
0.738536152456008 1
0.782942716808602 1
0.663448947752734 1
0.251502243964547 1
0.71020833277501 1
0.361269434369165 1
0.517633280670927 1
0.257173279274135 1
0.391448942824649 1
0.488394158292065 1
0.853532970338456 1
0.42415590240926 1
0.448816074585542 1
0.496243096390339 1
0.575452460433149 1
0.45090498704475 1
0.166153190296752 1
0.224475304157496 1
0.735175138570065 1
-0.707956873813648 0
0.807236317328617 1
0.603482087873021 1
0.657078827579251 1
0.792849314969293 1
0.907842817664708 1
-0.00794546731098335 0
0.94145280839673 1
0.195188876468504 1
0.605295603741533 1
0.775919949323844 1
0.798686431933429 1
0.0476989328323864 1
0.576666489848015 1
0.750820536829927 1
0.685330575802473 1
0.864350325173395 1
0.769007622938057 1
0.212756381502938 1
1.05840547516365 0
0.263588430340552 1
0.348676791205025 1
0.477594670002889 1
0.79333550219277 1
0.565959276638695 1
0.580696435434919 1
0.203053434578783 1
0.519246008640672 1
0.686716474449628 1
0.722185573392703 1
0.482128253250131 1
0.767356622646702 1
-0.00583315002969905 0
0.401430019674092 1
0.756479008634142 1
0.683403701369346 1
0.599669747888535 1
0.937679595941474 1
0.519732016445223 1
0.79755307082724 1
0.564349491955939 1
0.0812646529205922 1
0.706531594306946 1
1.0362906517389 0
1.29203392361232 0
0.737979066781182 1
0.956607965951232 1
0.353715868806639 1
0.698849723958531 1
0.884671635106391 1
-0.0849207331281342 1
0.312981399667174 1
0.619294485328599 1
0.89672038748403 1
0.605488521511391 1
0.675654876282524 1
0.483643847224681 1
0.748323195187371 1
0.371892449220046 1
0.818552905999026 0
0.240170272154498 1
0.11120572629313 1
0.467272864354433 1
0.768325861013817 1
0.679081023137012 1
0.0325316591652705 1
0.108882663217815 1
0.501176757776919 1
0.379559373368996 1
0.778193108194936 1
0.519418705118399 1
0.228703308497805 1
-0.0239646756126414 1
0.694567441994818 1
0.481899503359909 1
0.732454351269805 1
1.20653592179675 0
0.311497313300031 1
0.692448367326952 1
0.262022096421156 1
0.570213524896561 1
0.946044069789365 1
1.2127223528288 0
0.489320320237737 1
0.0859499375063173 1
0.45941014147002 1
-0.192225181084824 0
0.456002982717285 1
0.189525868650327 1
0.372238421718722 1
0.674645642427119 1
0.179290293412462 1
0.87917129385803 1
0.368169524093494 1
0.200045377413834 1
0.510535815804519 1
0.516916374221124 1
1.00913105810105 1
0.162111363376439 1
-0.000850983449294455 0
0.620177137371922 1
0.987380456050455 0
0.342586404835713 1
-0.0589805809359792 1
0.567212388780211 1
0.842521246817679 1
1.11376193622317 1
-0.000536447834982735 1
0.125623935983573 1
0.851070916145696 1
0.761455544514308 1
0.366658088447309 1
0.199540056098111 1
0.282800075786328 1
0.538674801215194 1
0.642327932598328 1
0.724147918363119 1
0.962086226951158 1
0.793373147602484 1
0.81955213173666 1
0.509692580437166 1
-0.330240811471564 0
0.303013751443577 1
-0.100884933079245 0
0.906689746008257 1
0.410636687180355 1
0.127269334559557 1
0.833226371513956 1
0.557581925370276 1
0.208669751766641 1
0.231569038039415 1
0.601584060523041 1
0.64311805887308 1
0.286375937130588 1
0.168549158863251 1
0.215153948997948 1
0.899343339998283 1
0.0449059396634935 1
0.222960583002238 1
0.0302896161840153 0
0.599536499715265 1
0.0957652962015515 1
1.09463763253774 1
0.684022821255207 1
0.616585570434993 1
0.562174982125457 1
0.607989702798441 1
1.00761291763136 1
0.462656376107228 1
0.855654382757831 1
0.43734831612045 1
-0.0207897294332084 1
0.167177984025053 1
0.425156541633319 1
0.791235950856121 1
0.518948505871566 1
0.460255997180129 1
0.263783185583007 1
0.491575202137503 1
0.413176762750176 1
0.397809869267763 1
0.360804817398166 1
0.332466187028687 1
0.629423716717806 1
0.524365075770127 1
0.704174533132681 1
0.572900679767162 1
0.690905742144197 1
0.817478982265008 1
0.362462841285651 1
0.493522482733513 1
0.389297547375556 1
0.753226347229764 1
0.245933412678316 1
0.072318006158483 1
0.621227963942852 1
0.983852603065744 1
1.05326809427014 0
0.796347838375214 1
0.221404166736613 1
0.00872690849363488 1
0.661537147701322 1
0.573567106249868 1
0.828863005925092 1
0.313230882253283 1
0.655811372313164 1
0.468163222204244 1
0.758471041988074 1
0.712233305430832 1
0.713611709484204 1
0.514014558909809 1
0.539868607682207 1
0.462598711567703 1
1.20790948960648 0
0.81145669307293 1
0.672577579991074 1
0.489998895870913 1
0.142549017230692 1
0.453417915484823 1
0.41839291405751 1
0.315303303403886 1
0.666222824173111 1
0.929222320495398 1
1.0887215761271 1
0.798998704052462 1
1.2052437964133 1
0.172985621396797 1
1.0744255269722 0
0.586362782083925 1
-0.0617481498901786 1
0.817950627633033 1
1.01675228557446 1
0.65496553621288 1
0.403624538626804 1
0.702532846797099 1
0.171069325145472 1
0.597490991456857 1
0.955667315153162 1
1.27967411523429 0
0.729101723436528 1
0.756057366625169 1
0.406623967132234 1
0.553318501255753 1
0.485714775748194 1
0.61630241133161 1
-0.0285866395414363 1
0.425752178476638 1
0.920564276180919 1
-0.342014471122089 0
0.97522871807763 0
0.806841088100029 1
0.715473807584091 1
0.246092346502856 1
0.496799144156637 1
0.691667645175741 1
0.258247255421823 1
1.10965377930835 0
0.472850656919251 1
0.420560824447257 1
0.857003341253587 1
0.124538067335537 1
0.7726275631045 1
0.544794039619598 1
1.18136007497384 1
0.592914248912665 1
0.299835980620386 1
0.776533755520678 1
0.264258965171884 1
-0.0826337020489335 0
0.444762142394323 1
0.873176643465574 1
0.089835836689589 1
0.141927507025464 0
0.635809123332919 1
0.247536413772177 1
0.858481546459983 1
0.299857997488963 1
0.0674950918559746 1
0.491574951982965 1
0.718841843554261 1
0.421873530237542 1
0.156302728957589 1
0.325092554162335 1
0.690439585861386 1
0.659703631025718 1
1.00866856000851 0
1.05316153311437 1
0.928498584576255 1
0.0143911259842624 0
0.763281826330639 1
0.886674453873123 1
0.524971542068012 1
0.147116843198515 1
0.661342307820658 1
0.225263222572196 1
0.12210062893589 1
0.726298008095919 1
0.608704412080646 1
0.595497383196593 1
0.331480824598324 1
1.71882765406712 1
0.275778834930921 1
0.670164261621296 1
0.0829339723254507 1
0.135644940348236 0
0.0911241899393919 1
-0.2145717498119 0
0.641627210123757 1
0.88686668910377 1
0.842709094556125 1
0.112949962985788 1
0.360839632854284 1
0.235839865087678 1
0.681116067709237 1
0.435711734574198 1
0.48942725329335 1
0.330155591783642 1
0.480250793928533 1
0.768539138017064 1
0.329020426643735 1
0.474954292961905 1
0.914442751829884 1
0.194748611314691 1
0.467627841710623 1
0.333454456517847 1
0.308536991659332 1
-0.208841373313905 0
0.345095424203276 1
0.326180758471991 1
0.469987723949869 1
-0.0614202038984093 1
0.0554692870229421 1
0.113880540474731 1
0.107572579449635 1
0.108759507733941 1
1.12428636378474 0
0.474838414120913 1
0.435259689232316 1
0.739933473014115 1
0.879606391193323 1
0.656258470874583 1
0.925080611770031 1
0.486102333235322 1
0.620423154342089 1
0.134437401646461 1
0.937581876687185 1
-0.116445046934329 1
0.493779395177317 1
0.160878348919135 1
0.68357148472711 1
0.000505533672156333 1
0.936333465301125 1
0.263898449773006 1
0.495717366444857 1
0.789852105165589 1
0.199476452547155 1
0.109322814092209 1
1.01892654981282 1
1.03400331715417 0
0.50882490359118 1
0.978623271240069 1
0.322895054511354 1
0.703741223010746 1
0.20401642202666 1
0.833996231095611 1
0.61121651236148 1
0.625795295735892 1
0.646949949669186 1
0.657180766685231 1
0.0999192135714033 1
0.449201400128195 1
-0.0299062711398936 1
0.361982211200563 1
-0.0450832466431032 0
0.160208558158406 1
0.109316855695001 1
0.326885856699563 1
0.808285193919983 1
0.0388664392340494 1
0.497206063584956 1
0.383604228805566 1
0.794824562650769 1
0.875775587855041 1
-0.131222972596451 0
0.619577753303443 1
0.803270867739547 1
0.76604141295415 1
-0.112796722724303 1
0.696511770224867 1
0.637831658369774 1
-0.0134282919051572 0
0.793261224592537 1
0.204244095916669 1
0.578619020486318 1
-0.263341495815958 0
-0.135426212334442 1
0.70126407569359 1
0.503702274026293 1
0.0226233783744275 1
0.708997438106022 1
0.677414776600971 1
0.643163332993114 1
1.00411411596252 1
-0.0896732419152227 1
0.494077852350941 1
0.277335439372731 1
0.158677096093461 1
0.646618860183153 1
0.0928651588028283 0
0.399344366867359 1
0.677013073380064 1
-0.0599598236292821 1
1.18985215171728 0
0.566827479573878 1
0.100789224287836 1
0.258517214043182 1
-0.123349348757252 0
0.726068103964682 1
0.741999192162947 1
0.68218659342486 1
1.22588216676272 0
0.619429995751799 1
0.900696356651203 1
0.127207289346325 1
0.896914456106111 1
0.418456926798102 1
-0.117773505737463 0
0.475150223430624 1
0.713020805892074 1
0.0475779879522422 1
0.0794354412993237 1
0.214708199552725 1
0.857701397945972 1
0.524638116710566 1
0.728028730384668 1
0.540108117335974 1
0.391232292859298 1
0.68737031331151 1
1.05307933401926 1
0.380875016798639 1
0.704387538800256 1
0.115782450573161 1
-0.200710862303541 1
0.499952139334006 1
1.16049014588414 1
0.315091159937488 1
0.429609336604132 1
0.255509805513694 1
0.0730059870411499 1
0.849022064829563 1
-0.104831237599917 0
0.289554072624796 1
-0.321168202920813 0
-0.362559624847316 0
0.197686181918174 1
0.887270127832286 1
0.431386592523194 1
0.601554379948272 1
0.476712866323238 1
0.808681991919981 1
0.833293079611415 1
0.647335614664408 1
0.709750065861724 1
0.664328585898959 1
0.41731895950889 1
1.080356380685 0
0.0916540330454877 1
1.50577233637452 0
1.09674456277469 1
0.374123221643499 1
0.444498270899584 1
0.725980032715599 1
0.924362990256956 0
0.594315027751374 1
0.519763412313431 1
0.359373439347201 1
0.439855727608519 1
0.312331064081578 1
0.521293179261095 1
0.722254083118618 1
-0.046101890422481 1
0.268721749637879 1
0.44485863821368 1
0.242405609926465 1
0.932261326305311 1
0.328520466964609 1
0.522585177085112 1
0.94259476260918 1
0.726387169098972 1
0.96100340741924 0
0.591131634793863 1
0.588449452760754 1
0.162138036584348 1
0.530221529384693 1
0.277423806852771 1
0.645129251517316 1
-0.117813045479079 1
-0.0538909160191006 1
0.188868088829382 1
0.48865490560729 1
-0.08814154688797 0
0.886060123009365 1
0.755373941171498 1
0.871881195148822 1
0.746915058497557 1
0.520911178957913 1
0.652250675128093 1
0.548231120038913 1
1.24988626341203 1
0.28294559361027 1
0.0874389967892055 1
0.705573695999279 1
0.264186391192972 1
0.495147362768022 1
1.35980594632267 1
0.799093899923105 1
0.989191579102802 1
0.822321566240278 1
0.463641180045182 1
0.339995828156724 1
0.43321490849337 1
0.64805027289906 1
0.893420989757364 1
0.383235218923843 1
0.458294275134562 1
0.238216230653487 1
0.341807199227856 1
0.0253188415460987 0
0.603706118558278 1
0.831624954261544 0
0.68918568739582 1
0.159401568356072 1
0.28608905307846 1
0.858371674767523 1
0.591150352743389 1
0.453291830924514 1
0.468498268530053 1
0.761962367886827 1
0.321810610478883 1
0.252778751987549 1
0.374711926978162 1
0.531944389751512 1
0.974288110477722 0
-0.419269480395604 0
0.222574883906454 1
0.296638503652586 1
0.614829555730639 1
0.809380935194583 1
0.603303650731034 1
-0.159482915284961 0
0.327567483049891 1
0.449493381555349 1
0.204120704044559 1
0.0624090036547578 1
0.416273717390244 1
0.190927605219788 1
0.705311832623657 1
0.6782737895763 1
0.858850716490113 1
0.0728870898975029 0
0.0703011123954413 1
0.555401195517778 1
0.536791718723854 1
0.741928194686113 1
0.558714695894286 1
0.712455988646777 1
0.433509459295742 1
0.9746599015951 1
0.0660186228610788 1
0.412977131300561 1
0.59963057714065 1
-0.160476076378582 0
0.141065209619853 1
0.586239204733208 1
0.244497630168026 1
0.491553316042118 1
0.371851150805967 1
0.478641050930878 1
0.42061667388965 1
0.231164912033691 1
-0.310203244662345 0
1.54495525485482 0
0.181339908199762 1
0.855074276813562 1
0.592738439250563 1
0.701067578629928 1
-0.224429443907785 1
0.610556422551614 1
0.612165638738502 1
1.16627340636986 1
0.661577291901862 1
0.588520914389659 1
0.349683903765146 1
0.348951621878046 1
0.624911319491159 1
0.614802273637155 1
0.046622881465855 1
0.726118812247988 1
0.449314088276574 1
0.977434336069454 1
0.567665107355635 1
0.732699063782486 1
0.762754209034498 1
0.691003972183834 1
1.37955479489554 0
0.540665319826683 1
0.261975992298543 1
0.376002613843454 1
0.476251043681288 1
0.342772135228272 1
0.615382700133241 1
0.753368045066506 1
-0.121301032674457 1
0.314262447784192 1
0.884193493769293 1
0.591680133901227 1
0.61775704036856 1
0.942095628121298 1
0.281610942568107 1
0.227789937121473 1
0.311908040304686 1
1.20419845368292 0
0.631243744878281 1
0.401932913266459 1
-0.0949503979461157 0
0.0481383345595798 1
0.878549187717185 1
0.680871132403519 1
0.518457279529236 1
0.388923746105228 1
0.483271900243758 1
0.160573718907545 1
0.509898987781001 1
-0.0225398973802649 1
0.435637948204686 1
0.645139577921059 1
0.114994759160044 0
0.131456733191511 1
0.532274855436357 1
1.07883696520362 1
0.970071359372765 1
0.585658913101243 1
0.496034975808272 1
0.0342857408113123 1
0.382621505778173 1
0.39960227502759 1
-0.000759741652898019 1
1.04681180874475 0
0.713205094182797 1
0.57519971001425 1
0.417337305498423 1
0.659286362431006 1
0.874477082817505 1
0.708765273366602 1
0.808684607116994 1
0.562317204568034 1
0.711754912235982 1
0.661017195139851 1
0.618210864100933 1
0.502451099748081 1
-0.0537017555000196 0
0.779018609784704 1
0.623220733463365 1
0.0533738134678062 1
0.347278974085261 1
0.327390856895906 1
0.467584410306335 1
0.529562796860664 1
1.0363622913665 1
0.105618821632322 1
0.592439087653638 1
0.575684659308739 1
0.55979878870472 1
0.656214398607523 1
0.565148850608303 1
0.283971906269699 1
0.706101810180244 1
0.556252300598544 1
0.928477977262597 1
1.14469499647032 1
0.400044806805012 1
0.756842027433699 1
-0.198465110258819 0
0.476753391186753 1
0.744541963657892 1
0.844311161660133 1
-0.289163408674737 0
0.277354470764872 1
0.320440674827064 1
0.604016630475509 1
0.287038918019585 1
0.775607891933436 1
0.604307904020632 1
0.581048640891457 1
0.394777452703623 1
0.443216687508166 1
0.56028705031301 1
0.541878112573231 1
1.11855055257325 1
0.428144379911656 1
0.527224259013414 1
0.646016559549453 1
0.762596804671263 1
0.737310404403664 1
0.424421508858965 1
-0.122955779132815 0
0.791666156985432 1
-0.177368217373094 0
0.195464911918798 1
0.847162817421061 1
0.384130632043109 1
0.536227065894799 1
0.0304270053384131 1
0.45948218338763 1
0.428667241764632 1
0.603268663313262 1
0.510354508289234 1
1.09143174077453 1
0.427748951963138 1
0.404109523136222 1
1.01663546313725 0
0.0816562523780161 1
0.845554180290457 1
0.438561822999285 1
0.164220629355768 1
0.70645001975227 1
-0.216463897709276 0
0.366624007146807 1
1.00510490428594 1
0.159552777467091 1
0.62737314518702 1
0.63995317827401 1
0.996354537608308 1
0.312810989732029 1
0.113295034178421 1
0.396812755433943 1
0.856316567673441 1
0.816552560654793 1
0.485744136770646 1
0.339022115143827 1
0.558301826732349 1
0.693129650937249 1
0.502253599504245 1
-0.0529607998612001 0
0.723709231961231 1
0.730629107146004 1
0.384672411327312 1
0.403662025568591 1
0.386209063432769 1
0.855910296072563 1
0.641348023000249 1
0.426641352332914 1
0.450179746513074 1
0.52585233452875 1
0.810699476432493 1
0.309863900349904 1
1.2150441880334 0
0.169255070137684 1
0.716129131478915 1
0.445027568802122 1
0.952958683176163 1
0.436209457938395 1
0.63510204304819 1
-0.0544994716863005 1
0.652453036816928 1
0.535132160484332 1
0.97584167650325 1
0.554541102838607 1
0.890491232779175 1
0.590540372945101 1
-0.0699764144015779 1
0.790990687644031 1
0.319510397066588 1
0.72656108588697 1
0.29329881136487 1
0.441723615083093 1
0.290714126110895 1
0.482389517777182 1
0.34664555260832 1
0.439811823966066 1
0.0473498465330402 0
0.770576527259561 1
-0.0997764232053247 1
0.278308205087344 1
0.790362591629265 1
0.454168135744978 1
0.586575240540008 1
0.655768488400561 1
0.636733898151505 1
0.665434764224006 1
0.721772664608499 1
0.434811364591605 1
0.785234800137997 1
-0.0108937069218974 1
0.116121637124421 1
1.08256816992932 0
0.952264913020248 1
0.183467648003245 1
0.685468773051889 1
0.229494213985309 1
0.246671358778056 1
0.345627218197761 1
0.314924978066362 1
0.632151945295679 1
0.236506072908171 1
0.436255029887959 1
0.814434597814992 1
-0.179322380556912 0
-0.0928906223484053 1
0.842906600485275 1
0.999313169372378 0
0.840850139337626 1
0.0934321942495089 0
0.0778785080008178 1
0.602693938440283 1
0.193867674443291 1
0.57935484970602 1
0.131454687252877 1
0.750703840482707 1
0.616215475425497 1
0.714734226361022 1
0.684026742714712 1
0.409692428804398 1
0.0258920865929968 1
0.28395334004819 1
0.726235093197476 1
0.762247896136182 1
0.854514178353731 1
0.450880454408118 1
0.34853205814749 1
1.00841008912731 0
1.03512284864484 1
0.147699861402116 1
-0.215348977345761 0
0.501444761796062 1
0.878069439515788 1
0.2384790318913 1
0.48641886292203 1
0.544513412488344 1
0.618170123469096 1
0.873841845604185 1
0.695101081110238 1
0.506502698930709 1
0.286721746476393 1
0.517395508557621 1
1.02327922120259 1
0.589013528089036 1
0.639885020247186 1
0.38334481570054 1
1.05335491378131 0
0.280264209256285 1
0.386425339825625 1
0.379310915084031 1
0.213670003063573 1
0.554155875613681 1
0.568259652041922 1
0.229874945938783 1
1.12345578401663 1
0.915642796707987 1
-0.105371138117393 0
0.192905079166457 1
0.393384625943786 1
0.223328360963292 1
1.24003823953836 1
0.407038241583913 1
0.0411729430182626 1
0.447503578328193 1
0.562187986007494 1
0.278922071746474 1
0.322477267847686 1
0.344547518952055 1
1.08335583815802 0
0.452661608636874 1
0.604608755365074 1
0.523809968044374 1
0.658615195798047 1
0.605334831548954 1
0.688690049040594 1
0.779892728059717 1
0.546266943913429 1
1.0216754328724 1
1.14271377638061 0
0.579306855373135 1
0.689343783926317 1
-0.0598464931870358 0
0.557778577225621 1
0.403006823217484 1
0.238791191714434 1
0.816546101934709 1
-0.281119885250606 0
0.235786709026617 1
0.124481313960419 1
0.332091813629055 1
0.400732581779811 1
0.545089337030314 1
0.700284437927869 1
0.760507864267011 1
0.705441195164053 1
1.02550886721014 1
1.12341348800232 1
0.606122995480526 1
0.17065247859881 1
0.569923910756945 1
0.325391798294631 1
0.274247329518804 1
0.886237464255593 1
1.02384469192354 0
0.84550144017012 1
0.373299039754896 1
0.541150227247639 1
0.166215875212143 1
1.07456900281699 1
0.243831485732583 1
0.861027680635428 1
0.3325220059302 1
0.66810550615927 1
0.356135898182392 1
0.467214466621179 1
0.996170734394865 1
0.0212206946924229 1
0.792230106594287 1
1.00644233637626 1
0.709476531423412 1
0.678709280811515 1
0.196773540485013 1
0.627287324089737 1
0.360451742852136 1
-0.0382241930513123 1
0.839029903804377 1
0.49500966892807 1
0.482046002929527 1
0.443193555224299 1
0.625640948376558 1
0.227939316414408 1
0.377347861030322 1
0.795928006809853 1
0.464093624653731 1
0.711582356867956 1
0.394271165230895 1
0.798563124389864 1
0.589591171184022 1
1.33993849061604 0
0.177087783068149 1
-0.0271630393804918 0
0.464112681068587 1
0.194422257741681 1
0.419645081538998 1
0.749591261098151 1
0.186309882681015 1
0.114657003784551 1
0.706482300567082 1
0.812023310076411 1
0.634832908351043 1
0.963231929005693 1
0.0868167359863121 0
0.324644852838773 1
0.2202165745871 1
0.18501040864225 1
0.744802894998533 1
0.747513724705945 1
-0.0743574848564853 1
0.921374743926346 0
0.990308072734034 1
0.349482829286804 1
0.461401551095448 1
0.529502859853101 1
0.0558218527257327 1
0.245600503428519 1
0.549552962582017 1
0.575947582297742 1
0.569189808990829 1
0.910734754254524 1
0.898506099928337 1
0.877307070495574 1
0.467531830123345 1
0.977565821330429 1
0.910918973743858 1
0.153883193414632 1
0.277120050763517 1
-0.0446323340154629 1
1.34306059687114 0
-0.064269136239375 0
0.497791540468713 1
0.225947703740922 1
0.59335078724596 1
0.858580473387764 1
0.0569511507729534 1
0.548196161440458 1
0.743790298892787 1
0.554831688965335 1
1.14116934161097 0
0.748949296361817 1
0.13693689223599 1
0.327747020619997 1
0.476041456174919 1
0.492977355272905 1
0.282073955543255 1
0.847353064458164 0
0.150307415378337 1
0.453329346352916 1
0.115517620107019 1
0.691190793259031 1
0.108290504001299 1
0.318236775223354 1
0.244027252762053 1
-0.0184812508328485 1
0.825541147558377 1
0.981202420301988 1
0.777639340789184 1
0.591764029091233 1
0.383643854997429 1
0.813176641301808 1
0.567994089020206 1
0.370667243639629 1
0.00946388501701449 1
0.32028168087997 1
0.314279552468834 1
0.117932061556601 0
-0.224205699657685 0
0.0528082052514271 0
0.59504724317466 1
0.650007352115267 1
0.692533281889172 1
0.548955035645511 1
0.564779248795322 1
0.496680933256196 1
0.85468045120634 1
0.346007202578327 1
0.494822578550366 1
1.12889267261455 0
0.394231758468655 1
0.735845337316989 1
0.178025363569397 1
1.12887209441749 0
0.540532347271935 1
0.670096156172607 1
1.02024708424977 1
0.454012182935411 1
0.702317511621025 1
0.49054796062084 1
0.509375121862896 1
0.708848406075409 1
0.54856876477545 1
0.513292574713487 1
0.148173058806408 1
1.12866680489646 1
0.14777924675661 1
0.862492386337632 1
0.755892466056014 1
0.296056002370364 1
0.614740712788816 1
0.400096249258536 1
-0.157619209321287 1
0.386856957868968 1
0.162523837104756 1
0.70407210682272 1
0.383742376941976 1
-0.104711652013561 1
0.225906251351241 1
0.258363298731977 1
0.894205091668173 0
0.466835477313722 1
1.11518684075016 1
0.335110463295411 1
0.656737126939497 1
0.131240795869381 1
-0.350650247477539 1
0.322488333133842 1
0.108921129485668 1
0.461737881098238 1
0.688352049876362 1
0.714166007578879 1
0.896200978217381 1
0.756620140049909 1
0.120533754211292 1
0.96460678229097 1
0.360956092602752 1
0.385615388409255 1
0.387324569060099 1
0.0997766040984089 1
0.980196590831096 0
0.487679973526128 1
-0.453481354813089 0
0.366841486391267 1
-0.0570066483959986 1
0.814820348584583 1
-0.0780492367802675 0
0.344626453901886 1
0.576724751470891 1
0.296412272465764 1
0.733242338172333 1
0.12148377931183 0
0.649996895562277 1
0.903359791509681 1
0.136332725629305 1
0.371401335862336 1
0.505146822478094 1
0.417933490582769 1
0.491819971224758 1
-0.236378544265924 0
0.538417296134532 1
0.532305548980279 1
0.527493933398242 1
0.197555716429292 1
0.0521094387175685 1
0.188109905124935 1
0.523719087573121 1
0.649039418742641 1
0.203658369279981 1
0.551790940017408 1
0.207625815700655 1
0.398282091970266 1
1.07656938872836 0
0.470238750240868 1
0.0269187331442253 1
0.562097262074877 1
0.291478644485394 1
0.811963122104685 1
0.418421727966376 1
0.217776348833992 1
0.559019268336596 1
0.284383063270133 1
0.343654144294813 1
0.833940056882656 1
0.677255219731109 1
0.441260300294419 1
0.404032154768025 1
1.09478639253477 0
0.231082641569676 1
0.320462499597181 1
-0.207084716048633 0
0.729039586927366 1
0.38453499939309 1
0.417577065778939 1
0.20012951360872 1
0.613380118696963 1
0.471580571220529 1
0.587171798091749 1
1.02114093260144 1
1.06096998301731 1
0.513270206520059 1
1.24476398258103 0
0.51850185718078 1
0.687642437447471 1
0.689450031681925 1
0.358828900385446 1
0.336317378944444 1
0.736694743432129 1
0.0162291141099319 1
0.695543035963759 1
0.0560935085593961 1
0.670431409357385 1
0.319266225116749 1
0.975042063376074 1
0.52991400443863 1
0.535732908221245 1
0.371643596471731 1
0.632923165868275 1
0.491994999467157 1
0.812124649855301 1
0.594407681880922 1
0.68952002705213 1
0.830182174903702 1
0.289031728873156 1
0.493913691978143 1
0.617477397668561 1
0.688900126388676 1
0.730663934540727 1
0.787479514479217 1
0.579871932125658 1
0.599530516150165 1
0.0876295610913687 1
0.354090236971858 1
0.280472908288666 1
1.00588785320697 0
0.58834392625291 1
1.07648724716863 0
-0.0410774163250305 0
0.413282487470618 1
0.823088615627772 1
0.281412899411655 1
0.226379955319789 1
1.29112469102512 0
0.369357115971112 1
0.521254272210535 1
1.05464231061861 1
0.597411251048497 1
0.703279545450936 1
0.399649961014137 1
0.644604565265684 1
0.498059359625708 1
1.1927899582476 1
0.705427265926135 1
0.370025298709579 1
1.19277748462289 0
-0.0730418263087174 1
0.782582031496773 1
0.340400771965783 1
0.631684243292991 1
0.569156832990458 1
0.800672710924197 1
0.348292720958148 1
0.236840634928122 1
0.482642619588894 1
0.221055460369601 1
-0.0336188321716543 1
0.778702552905075 1
0.362386815552099 1
0.759902568029658 1
-0.145083567745126 0
0.544664150207581 1
0.468287480752898 1
0.610867202342505 1
0.523206452262281 1
0.140791213038207 1
1.12643812571971 0
1.37034673018934 0
0.633784473489185 1
0.979151549860186 0
-0.0316188414467899 0
0.793058430154886 1
0.907292095260053 1
0.0694775368857271 1
0.438562378846524 1
1.01405886593175 1
0.519815339447039 1
-0.0920026083327456 1
0.790864027474252 1
0.485428322432759 1
0.50448362097236 1
1.63371173418179 0
0.642902674291129 1
0.576923749163291 1
0.287999962725516 1
0.155708235515197 0
0.0587080246324108 1
0.210837426963363 1
0.0360247722851606 1
0.839222793677637 1
0.550450066806848 1
1.00473318019784 1
0.572013355660533 1
1.30415634697248 0
0.428063238412859 1
0.368163051063557 1
0.346518725932596 1
0.981051893960463 1
0.894153490595109 1
0.52781606460174 1
0.420572902230218 1
0.659865957296772 1
1.15740429319406 0
0.107120392528038 1
0.237110650471488 1
0.149253237896422 1
0.406474256418335 1
0.0319176929314348 1
0.582423570314244 1
-0.0686857907135599 1
0.174175735927071 1
0.0976500657834762 1
0.409464112514701 1
0.630580961711808 1
0.434225907722481 1
0.228471778944114 1
0.337970770047253 1
0.426889342748671 1
0.45340461876502 1
0.1988832609227 1
0.757684616687967 1
0.648310428563859 1
0.206631948680225 1
1.04867295864587 1
0.172859584983298 1
0.102069624184282 1
1.04789824860261 0
0.70579785898461 1
-0.16019479348752 0
0.659537179064567 1
0.141877266586936 1
0.567572286892092 1
0.509794096770028 1
0.144548121152914 1
0.449309043553315 1
0.536796943548395 1
0.216044906297754 1
0.748502255978436 1
0.484806465042598 1
0.286002416436184 1
0.2622701563506 1
0.66964231740506 1
0.392936188136828 1
0.212013589381258 1
0.689348435455762 1
0.595756266702201 1
0.21373652672541 1
0.564917261417941 1
0.609120602375032 1
0.681947527679618 1
0.387896501331862 1
-0.139775255516272 0
0.353712641441376 1
0.110631066212447 1
0.860165836584922 1
0.309011311152268 1
1.19568112681971 0
0.377935884437457 1
0.213807766541081 1
0.838346941735382 1
0.474560090852901 1
1.09812407630505 0
1.15265185870626 0
0.540662004673337 1
0.577995752429305 1
0.620565718832985 1
0.502236263861466 1
1.01481777714988 1
0.478986845379336 1
0.587972048151717 1
0.169109541489743 1
1.10685773503071 0
0.446904230295637 1
0.121136249840023 1
0.746513520197718 1
0.0962770430732112 1
1.02899580153985 0
0.510175716635401 1
0.551933075341898 1
0.475415061287874 1
0.414855598982059 1
-0.0466431414375902 1
0.858247892381597 1
0.312254118207728 1
1.13660714879484 0
0.614294171437965 1
0.429941293045172 1
-0.0212187866743869 1
1.09903224547191 0
0.82144729434833 1
0.641774602192728 1
1.19932358898048 0
0.322471275010192 1
0.425669341807275 1
0.460110394261088 1
0.44652479451265 1
0.319192646744798 1
0.309042996538601 1
0.784818769934541 1
0.399669876430372 1
0.904698207274221 1
0.209320460608813 1
0.842478138460994 1
0.440562490922205 1
0.096866277190056 1
0.289355074323045 1
0.665935013734036 1
0.823877872287334 1
0.794909416257118 1
0.607166327033044 1
0.709698990242031 1
-0.207153418895505 0
0.60173271444068 1
0.163850566559549 1
1.26938265266154 1
0.789228971359589 1
-0.0442600996595242 0
0.628974434336906 1
-0.281568854232892 0
0.277165949683419 1
0.106944950526447 1
0.68218434474334 1
0.548008657739609 1
0.609543699863375 1
0.869304065431284 1
0.16587050276128 1
0.433054941504346 1
0.405147103984603 1
0.306625209560928 1
0.183402050309116 1
0.374948355246273 1
0.53241206989735 1
0.234237845848724 1
0.730348985686371 1
0.739401646045482 1
0.910428178767455 1
0.769139260737195 1
0.205492538783256 1
0.457862210105982 1
0.360140305102517 1
0.475358394687233 1
0.804279116326031 1
0.424614322105365 1
0.501993276341392 1
0.451728944591946 1
-0.100485603357478 0
0.447833334523949 1
1.04048333903109 0
-0.0624689992311282 1
0.395174463173081 1
0.347690067982322 1
-0.143157410385716 0
0.753974171548105 1
0.706344563984816 1
0.5277874221828 1
0.380891761866818 1
0.421096954796593 1
0.932580534195484 1
0.308277143859871 1
0.651702817345614 1
0.287451404742916 1
0.193698056489263 1
0.655696088957531 1
0.560280390924462 1
0.432719713021093 1
1.2028184978946 1
0.672846859918491 1
0.78652082645587 1
0.340997739304681 1
0.670260977213086 1
0.495760035361719 1
0.297987215263306 1
0.575451367583247 1
0.552907041002074 1
0.593997165040103 1
0.267427569979008 1
0.856041862623375 1
0.584214164576875 1
-0.157073866141466 1
0.319233954946416 1
0.572363168652822 1
0.229954317204078 1
-0.0862428198583423 0
0.638588962372195 1
0.611304245158857 1
0.803280450016796 1
0.392940603061539 1
0.538724804481871 1
0.67403776939732 1
-0.0313767825489939 0
0.405659910486281 1
0.778050922943508 1
0.773967618620816 1
0.601950779832667 1
0.109247655880511 1
0.879374247575091 1
0.523263833692346 1
0.362732652352768 1
0.893161165178581 1
1.37814228954677 0
0.666336326126051 1
0.0743942689684965 1
0.703014176021325 1
0.301145198916732 1
0.946298334552449 1
0.488443006196991 1
0.178653844661645 1
0.5548001604893 1
0.00527012245466855 1
0.331147134610578 1
1.09027680714234 0
0.682072396827101 1
0.355302016300541 1
0.662169349707069 1
0.223776393751193 1
0.741838343057844 1
1.51412548596693 0
0.951190933234352 1
0.211270184214143 1
0.460169588792454 1
0.919373147581028 1
1.07991867330804 1
0.361096170584348 1
0.270363597704761 1
0.691193976658602 1
0.474046035281909 1
0.33175725393476 1
-0.186731780315904 0
0.311894473285964 1
0.0154132903836286 1
0.324127596750954 1
-0.0161116959769684 1
0.037644679762556 0
0.779065783069533 1
0.376578766520434 1
0.374785564138934 1
0.702154817642128 1
0.31179778143792 1
0.435601150221202 1
0.456661761168606 1
0.14826695058645 1
0.372615907132088 1
0.861511925445092 0
0.227941177011682 1
1.0072588273321 1
1.04180337905027 1
0.980009344296502 1
0.629967858815656 1
-0.0709172982873091 1
0.0604973484245751 1
0.763037768111881 1
0.459621474664359 1
1.13832903713692 0
0.349582279978664 1
0.89920647187436 1
0.16988321868254 1
0.633409286818509 1
0.622130687638525 1
-0.237036269140615 0
0.842272809550295 1
0.371018668953708 1
0.526498268061301 1
0.555516572706482 1
0.552640281845627 1
0.719887135502547 1
0.502535983821805 1
0.329625335268339 1
0.504464435382583 1
0.326060475051894 1
0.725343193257822 1
0.314502882961925 1
-0.445954289392641 0
0.47796079893548 1
0.48002445734343 1
0.273278299312956 1
0.433011909841443 1
0.547347863960935 1
0.719171099022117 1
0.433340438038628 1
0.380409149435959 1
0.0671992429386543 1
0.491232547661217 1
0.508260324467689 1
0.730254313097629 1
0.611315986068396 1
0.121048291057369 1
0.559172757548386 1
0.195677146208417 1
0.509468692992193 1
0.530958577929154 1
0.748712859407907 1
0.324935420077234 1
0.246289937799011 1
0.270504571950245 1
-0.160832500059356 0
-0.227303674866829 0
0.154209776781891 1
0.333907840472938 1
0.363638601027078 1
0.0775030079509806 1
1.16046258556257 0
0.594924495208044 1
-0.0923062173357426 0
0.031637557897398 1
1.1127055969449 0
0.495863297018488 1
0.49370406680063 1
0.407880399481827 1
0.0868077667834947 1
0.103521765001666 1
0.441270916969584 1
0.65314119414051 1
0.293088006088736 1
0.401900666357697 1
-0.180686190236592 1
0.364173000116515 1
0.54508783983806 1
0.779445060426077 1
0.380171549933516 1
0.743580398064335 1
0.824645291562635 1
0.360326724705399 1
0.0851695389538078 1
-0.179417943754483 0
0.858688553042723 0
0.509204005678649 1
0.567302045975441 1
0.130762205738574 1
0.909387586537396 1
0.600743809628411 1
0.72015042925264 1
1.35158952441755 0
0.811834057451724 1
0.998251517639787 0
0.676484964386667 1
0.932584735079861 1
0.0757032137443166 1
0.247439672558424 1
0.611329230601328 1
0.456229531783601 1
1.04568639887521 1
1.05102964829973 0
0.331459763176285 1
0.339099144566933 1
0.829108092512388 1
1.06286731012577 1
0.529082804495432 1
0.875568610433659 1
0.171009271529919 1
0.660699716977496 1
