# Supplementary material for: Bias caused by sampling error in meta-analysis with small sample sizes
Source: PLoS One. 2018 Sep 13;13(9):e0204056. doi: 10.1371/journal.pone.0204056 (PMC6136825; doi:10.1371/journal.pone.0204056)
Supplement: S3 File — (ZIP) [file pone.0204056.s003.zip › results N = 10 delta = 1 tau = 0 sz = 10-20.txt]

"dl.delta" "dl.cp"
0.78765470624972 1
0.800978051893483 1
1.03218851164745 1
0.613348187204825 1
1.16461120728193 1
0.800922561726833 1
1.64928008867606 0
0.954730195480164 1
0.86125149969838 1
0.644123176490942 1
1.17628444259632 1
0.932367613976062 1
1.08409154225999 1
1.25468090926002 1
1.55468225052894 1
0.924092436751748 1
0.703332176617829 1
0.734677527912704 1
1.00658512143264 1
0.494406948217837 1
0.464583152939037 1
1.01780130966953 1
0.711068489208693 1
0.863311333823283 1
0.850468142693361 1
0.906939062763402 1
1.45133136700995 1
1.1313394609275 1
1.10929561200991 1
1.53089806708715 1
1.42449564712084 1
1.4661925852762 1
1.18326517134836 1
1.27303432589219 1
1.1451435435753 1
0.9879810458882 1
0.562872157241343 1
1.33238106799496 1
0.825264126934952 1
0.762449745391033 1
1.06961604442656 1
0.823630642700044 1
0.803992315650884 1
1.41527109577192 1
1.29251320377283 1
0.798596129759023 1
0.287148594490013 1
1.17705995472418 1
0.982193429974828 1
1.00544058539112 1
1.06310819694532 1
1.16008067841188 1
0.511452612832799 1
1.03035315488343 1
0.50215590588275 1
0.409282799528304 1
1.01955022399514 1
1.34310092287751 1
0.650348320154471 1
1.407730408459 1
0.930388801826476 1
1.09310038566701 1
0.610474264196023 1
0.766979217830602 1
0.959647754709914 1
0.627096304542273 1
0.967667864759316 1
1.72127439410952 0
0.924332262103489 1
0.884560133863758 1
1.079430397727 1
0.567931860954431 1
0.667878816498736 1
0.737236528138699 1
0.446480750221975 1
1.01977836971885 1
0.979744790508139 1
0.54729427100542 1
0.674060014465452 1
1.93107712145746 1
0.885003123373144 1
0.683683690528914 1
1.10819667382139 1
0.916335062126501 1
0.0926168904119415 1
0.413151360070219 1
0.441136038592343 1
1.13860037544022 1
0.549508264479222 1
0.950001983705228 1
0.863012584483392 1
0.894422975766139 1
1.1124380577146 1
1.22196645339773 1
1.06991569282677 1
0.617061105096425 1
1.7031425944196 1
1.08070938160453 1
1.30487112000016 1
1.43211034610602 1
1.97482868318525 1
1.12291421076239 1
0.708559383216181 1
0.664659653625793 1
1.4333131243032 1
1.45909191371825 1
0.320598192006109 0
0.604464308600703 1
1.35876527668168 1
0.8608113320164 1
1.04861143736243 1
1.55716992737473 0
0.77582083794522 1
0.789131836782004 1
0.930933464972271 1
1.3028737624666 1
1.6470512276716 1
1.32036170955902 1
0.836959844051495 1
0.133772410887354 1
1.31614907200258 1
0.808230149652951 1
0.350327983422046 1
1.16345496437006 1
0.898437352094795 1
0.926110797672638 1
0.921526906544191 1
0.995202274967064 1
0.768955892103919 1
0.833292744200024 1
0.983115342677107 1
1.06027389595392 1
0.94657575544204 1
1.05761290123669 1
2.2155760729691 0
1.29195796040279 1
0.214717431148618 0
1.81201129972561 0
0.750577802783567 1
0.878927595826203 1
1.71473009602186 1
0.721320386946705 1
0.883965525628241 1
1.12456872312719 1
1.34750882920353 1
1.67899608095774 1
2.04801852537812 0
0.528582678572291 1
0.0268530108400681 1
1.55825443976095 1
0.455079862038366 1
0.929084924616981 1
0.789137320593099 1
1.29111842087364 1
1.19849467230139 1
1.03419871516621 1
2.28818056073119 0
0.775426041529516 1
1.24787833633631 1
0.81598528507231 1
1.04834335233069 1
0.599809819147278 1
1.10147723176027 1
1.12032990541092 1
1.08954934225269 1
1.47727981147185 1
1.81629980754631 1
1.38747384680583 1
1.05775937609761 1
1.00995868102848 1
0.949730273707814 1
1.13731333109264 1
0.839525673974816 1
1.23892504511057 1
0.655519893949546 1
1.59022300915577 1
1.06939626626649 1
1.1206297572732 1
1.73516941670082 1
1.19441062474687 1
1.27858545943741 1
0.757771892829375 1
0.897981002487538 1
0.649049269331753 1
0.487021567678792 1
1.05518661312526 1
1.59005678420737 1
1.16898835753863 1
0.737535121459441 1
0.755352164266789 1
0.798062951789411 1
0.972181713595975 1
0.494831770257279 1
0.94109512331846 1
0.547604906931105 1
0.575490136269038 1
1.49387026937099 1
1.12095510828479 1
0.74022337417684 1
1.60836879175405 1
0.978005738758603 1
0.870863946865139 1
0.870549955480262 1
0.296834266370259 1
0.674646158699024 1
0.906279343287649 1
1.16881450855222 1
1.43054966610346 1
0.254367746325897 1
0.676865911942476 1
0.470209529849682 1
0.73061660171285 1
0.479789268310085 0
1.19046036389132 1
0.982847045459724 1
0.45118018652553 1
0.121899048323909 1
0.769991505925887 1
0.930603965236615 1
0.129780599617921 1
0.755671733691644 1
1.23254177931368 1
1.15422571663217 1
0.0619219604987539 0
1.36583595347574 1
1.32650285157799 1
0.959509391893407 1
1.25854131957115 1
1.21939909894931 1
1.22422795884269 1
0.891871417406424 1
0.954159703226744 1
0.714135116526414 1
0.898854431285269 1
2.15105042990737 1
2.15180801417832 0
1.2604316216679 1
1.00068283147264 1
0.656378846567085 1
1.11912893969359 1
1.37989038060428 1
0.584181816602529 1
0.103980189627573 1
1.63924077665874 0
0.721891986781088 1
0.534593477181276 1
0.769140393944576 1
0.838032442271476 1
1.35914349050541 1
1.50038579750353 1
1.12941770484925 1
0.792191276614075 1
0.468948339376275 1
0.753428502466927 1
1.05724045377924 1
0.913410055468085 1
1.20822002998682 1
1.70881477715613 1
1.24147198330481 1
0.587174640355346 1
0.519349990710131 1
0.711753840779919 1
1.73943754179335 1
1.50227768009679 1
0.578484803137561 1
1.48971401527335 1
1.35205468675464 1
0.983125395748442 1
1.68731588562801 1
0.634659710822938 1
1.62982441667246 1
1.04643196391551 1
0.941207114133896 1
0.833320748903445 1
0.909457871397754 1
0.683969158696308 1
0.929883827608842 1
0.523380955739624 1
0.918175273341174 1
0.577608804786371 1
1.07116657114741 1
1.43459184822367 1
0.378709562070026 1
0.907424687237177 1
1.26410430709182 1
2.46659914097012 1
0.84122117622758 1
1.06202174685711 1
0.36847365004205 1
0.954836822672467 1
0.989258876317519 1
0.289509575547735 1
0.944343906700228 1
-0.165757367700459 1
0.915604483309307 1
1.42882898406376 1
0.768896821860343 1
0.710936430916377 1
1.02602904868296 1
1.42540307819529 1
0.720336542852351 1
1.13633887922296 1
1.36721283362393 1
1.30247397187305 1
1.35116564780104 1
1.51293638771376 1
1.05406613259794 1
0.766391463802049 1
0.689071398889728 1
0.867748171722651 1
0.207160982201439 0
0.650952948205985 1
1.24284193842851 1
1.340699902915 1
1.84493346724965 1
0.918833451598745 1
0.804611963824064 1
1.05304922166564 1
0.57599412087075 1
1.34674757832624 1
0.778787417038 1
0.571477856344475 1
0.691951615307459 1
0.0262222330446869 1
1.05386020068197 1
0.465999779252438 1
1.90914296405629 1
1.14254039029818 1
0.712431648724676 1
0.59204546724999 1
1.50609537880849 1
1.03476387553346 1
1.2550060680402 1
1.40536326793167 1
0.818565064068795 1
1.4096880939461 1
1.2454422139203 1
1.16464965665198 1
0.541866635198924 1
1.36763411796153 1
0.450439543475256 1
0.855611976110723 1
0.759889424214573 1
1.15729985642308 1
1.65940628484739 1
0.717932370951405 1
0.93652474537747 1
0.942423092778658 1
1.42035958980727 1
0.788436504426858 1
1.27784187287193 1
1.30034640706495 1
1.68434447982322 1
1.04591357058104 1
0.891617777258892 1
1.71224950549518 1
0.057045225325774 1
0.954286124661105 1
0.355399806105364 1
1.27885727585893 1
1.01542821542762 1
0.616648348835139 1
1.07203246371957 1
1.14145704595065 1
0.220752397302572 1
1.50455827227329 1
1.32961684565832 1
1.44041920808126 1
1.09208595537749 1
1.08114477761411 1
2.01540060365707 0
0.885223368117059 1
1.05683180369034 1
0.818231507646873 1
0.94081073347128 1
0.699431951022609 1
0.696077964343204 1
0.816084103378758 1
0.41262113469376 1
1.11725319163575 1
0.920089803227491 1
0.287810517772491 1
1.04375227632897 1
1.38803845267814 1
1.01037502581026 1
0.496016480381736 1
1.00492370785191 1
0.476770512442784 1
0.653933175166559 1
1.01792649597882 1
1.61039213613368 1
1.0162441309261 1
1.43491668236766 1
1.09152309737625 1
0.948048346742465 1
0.833681961600904 1
0.823749318888767 1
1.06602117863032 1
1.11966193580491 1
1.02221481138592 1
0.69856673053833 1
1.22014343385599 1
0.898707441308714 1
1.75672627706824 1
0.0736597959929355 1
1.52839679545626 1
1.98194557170048 1
0.740988768352501 1
0.96865859415012 1
1.12728154426192 1
0.617049822207163 1
1.06551006681409 1
1.57829546742293 1
0.557997828097948 1
1.10136196146167 1
0.814894094514888 1
0.580958391069493 1
0.544595827342406 1
1.49448475548157 1
0.760692601631407 1
0.323254213511123 1
0.0818746373268179 1
1.14038613164311 1
0.709693174708208 1
0.5732280739243 0
0.976474586213447 1
1.12249229901444 1
0.522895275518395 1
1.2243810844123 1
1.3002881744083 1
0.756931056387031 1
1.21393739848635 1
0.771293887297874 1
1.55638907445461 1
0.331045872392245 1
0.128357894034542 0
1.37277226660112 1
1.50262209308203 1
1.17141866509694 1
0.963162151125489 1
1.07347024033556 1
1.06358430875662 1
0.736638132849134 1
1.11326275812715 1
0.399789256430606 1
1.27621026722605 1
0.402187963993538 1
1.01692941437774 1
0.200202676811982 1
0.579309920554742 1
0.293908198266638 1
1.08075433273975 1
0.785394128014662 1
0.90374844647082 1
1.48742733837285 1
1.11495338690656 1
0.727871808805085 1
0.756449206552321 1
0.876603733578204 1
1.12434862888997 1
0.543613902029369 1
0.743682283936608 1
1.50176382605092 1
1.20076576704435 1
1.67131611349995 1
1.50805631796868 1
1.29962780075187 1
0.622440278328986 1
0.914996297971975 1
0.599697864989245 1
1.05774777602503 1
1.55300641227278 1
1.2058413116066 1
0.753015991710738 1
0.547463994166175 1
1.22148986475697 1
0.975451138690811 1
1.04361835453298 1
0.888261165746975 1
2.24072779693418 1
1.18329339324289 1
1.11471132156857 1
1.69042295054813 1
1.50368606883999 1
0.843278220281847 1
1.44479110057118 1
0.908184559265339 1
0.956599559832136 1
0.954721451737761 1
0.724009830447113 1
0.0149276692010664 1
1.88147334257741 1
0.155305332922832 0
0.945772842114959 1
0.578390374018485 1
0.623119180747322 1
1.38502410633255 1
0.907797074398109 1
1.15595650050445 1
0.95085765062329 1
1.13586901808163 1
0.390134838635304 0
0.780931656404323 1
0.460530474716046 1
1.41108496159875 1
0.976987606735543 1
1.08862451786339 1
1.79381870970805 1
1.17083883743813 1
0.842086882702959 1
1.39609768107437 1
1.27800963324847 1
1.17863501424472 1
1.26116970871887 1
1.2304836663073 1
0.48523390532095 1
0.490370045925646 1
0.693688197593118 1
0.364311950263686 1
1.99948398328503 1
1.63121507401332 1
1.35436336830962 1
1.15552694401898 1
1.38633827251951 1
1.8044004604559 0
0.766206993043888 1
0.721570088288042 1
0.428781725926149 1
1.38477744389239 1
0.494237353260124 1
1.06828076507514 1
1.46264621938722 1
1.55954720167758 1
0.139230460816614 1
1.42610039141367 1
1.29076037620451 1
0.552173912867455 1
1.29296579811146 1
1.11437580360914 1
1.22483239462585 1
1.58131146223734 1
1.34699519579228 1
1.0838693445595 1
0.61047014228009 1
1.56915231476982 1
1.03480320802389 1
1.78458596707868 1
0.58208589123336 1
0.813329192274228 1
0.905779799195762 1
0.938169113427782 1
1.69768226916234 1
0.412686968375699 1
1.28045437933217 1
1.13238786582307 1
1.49820864629058 1
0.736909011993661 1
1.15141135658461 1
1.32499362277961 1
0.477546969784479 1
1.48675824764154 1
2.49556875636132 0
1.49433322333838 1
1.12821776643321 1
0.365632954111237 1
0.659149783674782 1
0.602054362190044 1
0.865159438341721 1
1.37249363978638 1
1.70175041064042 1
1.63160280595119 1
0.888004610930824 1
0.768188299058496 1
0.504898417996467 1
1.76164177911382 1
0.887202580770622 1
1.70128446406765 1
1.71562076921206 0
1.18269633921355 1
0.753272607112699 1
0.710487929475679 1
0.700840210386692 1
0.768882257653431 1
0.70438731108754 1
1.06136926641606 1
0.349816073082099 1
1.41177191772328 1
1.56735710510062 1
0.919801043709465 1
0.958713954301468 1
0.875112769480612 1
0.788012188105154 1
0.956029663322291 1
1.50392907825927 1
1.29935668232475 1
1.11354290786238 1
0.699989266539145 1
0.919154741315975 1
0.888854270664104 1
1.65728382644825 1
1.05204369475932 1
1.21150949450668 1
0.588082473867004 1
1.35367977418835 1
1.13696820159186 1
0.914871191761983 1
1.03589498897526 1
0.915695153810811 1
0.938201397645047 1
0.818910041646886 1
1.82318776182224 1
1.15592456330735 1
1.71331441812224 0
1.22008105437535 1
0.575977588608977 1
1.0337533071397 1
0.760394707660779 1
1.48912689606469 1
0.945269900229626 1
1.00588439490626 1
0.666263004658364 1
0.440814870260952 1
1.69032230552085 1
0.890286193522784 1
1.02645465313866 1
1.56837782811635 1
0.974640974711438 1
1.8607226206012 1
0.18471622727192 1
0.933151372474113 1
1.49982534615727 1
1.50144432491308 1
1.0297550859 1
0.698306054969373 1
1.56406912861031 1
0.449691227744145 1
1.5522367499683 1
1.20155242709515 1
1.30485103909202 1
1.05465896551575 1
1.09511263636592 1
1.5302731541372 1
0.629088114853697 1
0.714079634089206 1
0.885229537867627 1
1.1333943096285 1
1.459688594572 1
0.855924143753758 1
0.705805255275115 1
0.981015394319557 1
1.29811075954676 1
1.09576468678587 1
0.973119263906161 1
1.13038593031946 1
1.15422962664825 1
0.8749336154202 1
1.54057583136625 1
1.55906457889405 1
1.96798925885652 0
1.55137433183511 1
0.625088725873422 1
1.18547401958957 1
1.01841155074276 1
1.41283462084728 1
0.359074393310501 1
1.45631548262025 1
0.320121679554049 1
1.82325119213721 0
0.690985615421036 1
0.56967836187101 1
0.753651215345278 1
0.344023987679581 1
1.30529907311119 1
1.26617651306785 1
1.67169355482215 1
1.29837192715103 1
1.01865583899959 1
1.63855344082833 1
0.907001731446503 1
1.415568576698 1
0.664384532475939 1
1.17817514530136 1
1.14583303002617 1
1.72319969532887 1
0.891598782564903 1
1.4938286059047 1
1.60848726099978 0
1.71080136393169 1
0.624515196841255 1
0.768845773310243 1
0.728557574822127 1
1.38109110235812 1
0.345218602409395 1
0.234048778889598 1
1.02921218378206 1
1.82057079508276 0
0.450208599569756 1
1.38501677870234 1
0.596874065616772 1
0.445397200616775 1
1.25459682794573 1
0.565486036443225 1
1.49303181199953 1
0.771478803287466 1
1.70241320381875 1
0.962893570989263 1
0.760750722854191 1
0.654952576348609 1
1.03681728172267 1
1.13008733511529 1
2.09961355648101 0
0.483137737800327 1
0.519974739520924 1
0.891753848427486 1
0.893325964120097 1
1.06787188216224 1
0.580465827885698 1
1.54204823602206 1
1.13035362077399 1
0.537671418686477 1
1.68405003867364 1
0.632537803991807 1
1.14597400550117 1
0.249133142655895 0
1.43517984817856 1
1.19230151262028 1
1.82661251779091 1
0.719450698476582 1
0.270941036398293 1
0.888628131150396 1
1.54446293480766 1
0.667674547032647 1
1.49336434065998 1
1.16148848640305 1
1.69178853239615 1
1.24328954374858 1
1.34871266783701 1
0.872636615249472 1
1.32514615141565 1
1.13154667323075 1
1.00854592438747 1
0.958457147435862 1
1.6055506261007 1
1.12567577590372 1
1.130417622719 1
0.836748212705117 1
1.1253180491493 1
1.56705121520669 1
0.709662022614027 1
1.05355874670665 1
1.01940020448415 1
0.356823751418802 1
0.873298989127285 1
1.51322401031251 1
1.12072514212296 1
0.811011947752623 1
1.2337395871467 1
0.291106583968469 1
0.664316075942645 1
2.21435572758527 0
1.1793570541885 1
1.02499134634911 1
0.766353241066105 1
0.614189450716637 1
0.571690625457668 1
0.608113189834882 1
2.00884407320381 0
1.69981645810159 1
1.31106924486931 1
1.20189767230601 1
1.25581192876676 1
0.866228537570199 1
1.77468468873969 1
1.42501300300653 1
1.00459800793614 1
1.30644544135156 1
0.439724352642827 1
0.985140603801539 1
0.490733018937952 1
0.342016706690741 1
0.421190486382162 1
0.921204876676549 1
0.796502102070609 1
1.28718564674076 1
1.35065349585729 1
1.17978475324698 1
1.37829349666398 1
0.885771912581547 1
0.825798490377294 1
1.6990464025655 1
1.40863774550413 1
1.2615991539747 1
1.27934763512329 1
0.648430736968555 1
0.320005329134833 1
0.950364636978413 1
1.01678103442252 1
1.12438662624239 1
0.882329539529315 1
0.661092676155417 1
0.763054388081177 1
1.36130047373767 1
0.709367930998226 1
1.76859602987683 1
0.478260466873341 1
0.481185751715173 1
1.07633561728603 1
1.20432531230224 1
1.23931792798963 1
1.33821734906401 1
0.865631940651285 1
2.11701784130305 0
0.890910664791709 1
0.782147139503403 1
1.18930862745767 1
0.988851037418685 1
0.787118998816045 1
0.723268861856254 1
1.62965518841857 1
0.532559083609183 1
0.513752720013527 1
1.46682514610626 1
1.00141324726238 1
1.04480914786102 1
0.575565128182727 1
1.66542919259197 1
1.30570448690392 1
1.31958646503124 1
1.05598942899347 1
1.30105574613827 1
1.03921117084553 1
1.17981142138399 1
1.39423868394769 1
0.808149514702848 1
1.41658607700333 1
-0.485409713963306 0
1.2595325040866 1
0.684962353868739 1
1.32770948232821 1
1.53648626397708 0
1.32721666674047 1
1.45518278704471 1
1.04194611752739 1
1.1049144522505 1
0.890169355296553 1
1.16377764160147 1
1.18165548666501 1
1.74279875900118 1
0.154081710232425 1
1.27289863260939 1
1.89521512423943 1
0.855308908768043 1
1.10959347941343 1
0.827919968481677 1
0.0977679455565665 1
0.581803483756079 1
1.08642494462094 1
1.35134839925406 1
0.762247877488337 1
1.13759346574795 1
1.77559591163866 1
1.1820121827401 1
1.7244869142181 1
1.31250583399569 1
2.21865826809363 0
1.30157615550413 1
0.605037966220685 1
1.21768818592364 1
1.15845409903374 1
1.00314811724597 1
1.04847646763846 1
1.45130331893336 1
1.38042439704891 1
1.87009501929851 0
0.812045922014183 1
1.22292642033163 1
1.77594744863306 1
0.715595075458772 1
1.29307414905642 1
0.126532868463291 1
1.26606919392816 1
1.16802965890279 1
1.04573694551609 1
1.25040175705191 1
1.88147360896295 0
1.15762011807956 1
0.879195116367715 1
0.895024328002731 1
1.23192558410984 1
1.44262077001536 1
1.17256108796399 1
0.959614412188675 1
1.49667108685079 1
1.15757803956877 1
1.06502832071274 1
0.915856617559672 1
1.43037995373352 1
1.00128453979215 1
2.1628591671162 0
0.759363304662683 1
0.716453016806153 1
1.23418044194569 1
1.20235294922424 1
1.47403493748657 1
1.8574387078512 1
1.52403735311677 1
1.54331456718983 1
0.690468435070354 1
1.02286321494883 1
0.720905362699034 1
0.908055847392946 1
0.961032965810259 1
0.856170682875178 1
0.116823178155535 1
1.04846854400433 1
1.18855454052886 1
1.14048997298487 1
0.903894727070954 1
1.07213018762336 1
1.33405672111799 1
1.43214468549479 1
0.934204784441305 1
0.998852821342365 1
0.528880633117367 1
1.28749746392918 1
1.1586252354651 1
1.52766322863592 1
0.778202772989321 1
1.90985417847642 1
1.66009279238965 0
1.74849508578048 1
0.870409384146899 1
0.499530074092419 1
0.89131557403979 1
1.04829659803448 1
1.50690204703294 1
1.01618650297622 1
1.00259058584229 1
0.900903821448168 1
0.169324324600647 0
1.49971747577182 1
1.02278072466271 1
0.671283250525721 1
1.03621291757101 1
1.35938010455298 1
0.0544836362563278 0
1.15125089783696 1
0.928588759156224 1
1.055722351898 1
0.918394612213467 1
1.26151670295432 1
1.44379314460712 1
0.465791173995021 1
1.10070323585415 1
0.96620432352293 1
1.52592323695772 1
0.831230145359346 1
1.06077838645001 1
0.940628571047162 1
1.12000611574615 1
0.50835035155497 1
0.324259688177594 0
1.28845351045368 1
1.3988663011988 1
1.35622342397755 1
1.98257712175913 1
1.17199289962013 1
0.826189073478305 1
0.337116033425485 1
1.30930714500363 1
0.601447771327127 1
-0.0121034564327194 0
1.0742170053215 1
1.68055579056065 1
1.08796367699124 1
1.92362947338512 1
1.26393288380044 1
1.34501503794776 1
1.50065284741413 1
0.982928363646032 1
0.591477034970836 1
1.17351248048205 1
1.34339602529933 1
1.37345074578558 1
0.715042672558795 1
0.783940771375181 1
1.42579039961571 1
0.63089257608864 1
1.31109593701945 1
1.10395744221915 1
1.04570014979864 1
1.14361469199025 1
0.782057221826695 1
0.768178279959166 1
0.956380104750085 1
1.02165167819291 1
1.08661659614455 1
0.659522751089378 1
0.812685543656856 1
0.0995957181486297 0
1.55633836894586 1
1.52366519998612 1
0.912108833119903 1
0.559813050136764 1
0.472550877810035 1
1.19619495922999 1
0.745406760758514 1
1.22375285943738 1
0.860183994073916 1
1.48779786635942 1
1.12214622634248 1
0.973776363487906 1
1.33545842952174 1
1.24133240906428 1
1.51864871818273 1
0.29555137026526 1
0.992497931071408 1
0.854763172434974 1
1.24127266661604 1
1.21074123378198 1
0.544539804422873 1
1.48944390624659 0
1.80757548149134 0
1.34510432042288 1
0.599296352726491 1
1.23705808662511 1
0.938401416949864 1
0.249943036575977 0
1.5570738786951 0
0.334228578675802 1
0.536452907267947 1
0.798058625145595 1
2.08163192675445 1
1.00407291432912 1
0.851119768421119 1
1.17958884145 1
0.574573525357784 1
0.735582538505192 1
0.718974522902664 1
0.574142992327684 1
0.854209379459392 1
1.10807625590327 1
1.21626929817979 1
1.08277462980783 1
1.08111154367992 1
0.50385056681495 1
0.368797135202813 1
1.14226326736256 1
1.73398857309988 1
0.618619507187523 1
1.52772611401545 1
0.157414625226884 1
0.707752205779589 1
1.64862813240694 1
1.23224933195014 1
1.32666546798245 1
0.892823980662669 1
0.750308248675264 1
0.91629213438792 1
0.756415753764129 1
0.768057030397026 1
1.58847454641317 1
0.8946568920226 1
1.41396617918217 1
1.07762863954438 1
0.639637392267934 1
0.828915510100422 1
1.43905298360012 1
1.44568810900994 1
1.28623678362634 1
0.938320754431937 1
0.418405146431064 1
0.594194765645571 1
1.19909684764225 1
1.22038924943507 1
1.62561743892201 1
0.661648615252694 1
0.759227832559703 1
0.808684719683821 1
0.626831868358729 1
0.427724413178713 1
0.781488610118381 1
0.20568115086569 0
1.55096397980893 0
0.580064795312145 1
0.890448027064923 1
1.49402147991619 1
1.76154683257192 1
1.39763916885789 1
1.14045624205077 1
0.843011916687378 1
0.791959792126959 1
1.02372811231457 1
0.967332877076744 1
0.853654254673169 1
1.01797403668502 1
0.679492916351588 1
1.12892515338578 1
0.721402618668021 1
1.61988608647832 1
1.07956940496422 1
1.53913011482989 1
1.39251665512575 1
1.07890223990612 1
0.927030122827184 1
1.19048466336081 1
1.02923531481215 1
1.86723667238321 1
1.9083840350417 1
0.400360621438319 1
0.772554658616388 1
0.517110197489846 1
1.14734476273457 1
0.377054308879807 1
0.336238910194916 1
0.412006788126796 1
1.14449660140393 1
1.17781150653903 1
0.914569465259151 1
0.650143226455175 1
0.725813723769242 1
1.24884982427025 1
1.11541077552324 1
0.93641393697212 1
0.72884170120042 1
0.945712829856677 1
0.461351815079018 1
1.32391393183852 1
0.681948245637224 1
1.19949296080888 1
1.4348823601951 1
0.89284926503987 1
0.8192943987522 1
0.884232609696064 1
0.665264760230262 1
0.757165793366297 1
1.06996538579368 1
0.848639558630905 1
0.903338545664264 1
1.00735720336576 1
1.20793449191284 1
1.55977781900249 1
0.896954402081423 1
1.34383608909839 1
0.922709677847033 1
2.09495611969286 1
0.996241617425546 1
0.579203349835594 1
0.326262176679314 1
0.448038110066041 1
1.00588724902681 1
0.211832681877436 1
0.743125561364007 1
0.458708813277074 1
1.21396130687836 1
1.07037781183732 1
0.954062308665101 1
1.07317877491977 1
1.37781152987227 1
1.23089195147148 1
0.660564543293225 1
0.389836157383191 1
0.685109306817504 1
1.02801305242379 1
0.964313104627433 1
0.785924340374766 1
0.399175988256374 1
0.762080446648182 1
0.842501733471926 1
0.375759168641036 1
1.08256093892379 1
1.21373768006333 1
0.797251742264296 1
1.6274913602308 1
0.983968392979756 1
1.52526607111832 1
-0.0779559601660964 0
1.58890464004869 1
1.84178096048631 0
0.662212138152264 1
0.975282744948084 1
1.2728673755535 1
1.58764314642966 1
1.36939434863775 1
0.910885812695141 1
0.511552313894713 1
1.2956204708225 1
1.06213322313835 1
1.10144086305203 1
1.0203738658899 1
0.856351324379381 1
1.16241945272197 1
1.31015574579368 1
1.49010778889595 1
0.919648544017068 1
1.49833467169747 1
1.1089105747896 1
0.597954207866916 1
0.775868228115598 1
0.960136264562889 1
0.265790140192052 1
0.715406694190936 1
2.04648116427517 1
0.859730484414385 1
0.931699637776707 1
1.53504720736634 1
1.13848002225989 1
0.674105777332323 1
1.17439808317495 1
0.532686591195479 1
0.249841520629447 0
0.530067310619083 1
1.25146255578461 1
0.3897976536353 1
1.19594682791532 1
1.83707119794478 0
0.792783381129686 1
0.921574354616857 1
1.60992457318168 1
1.04546420124545 1
1.63916912199504 1
0.87961207639994 1
1.53218426135116 1
1.62719292438426 1
0.337607860704935 1
1.63694895810333 1
0.977671489549237 1
0.821958361228253 1
1.24203560805808 1
0.266511901950877 1
1.6428556722816 1
1.52988837767738 1
1.22770075218799 1
0.779543466772063 1
1.82765869067 0
1.72031646803179 1
1.06001878121359 1
1.81653642349393 0
1.76229053974704 1
0.827259884421426 1
0.465668082241502 1
0.035397809749762 0
0.109728435986158 1
1.49552664243595 1
0.526175226157984 1
0.409085671503233 1
0.206637013403423 0
1.15869240090025 1
1.43625768345977 1
1.74783194031796 0
1.06231902312483 1
0.996774422858038 1
1.23261685576849 1
0.548889391696524 1
0.233490208039898 1
1.61480519110546 1
-0.0188325672512174 1
1.5043181299326 1
0.383869643469096 1
0.995731085304154 1
1.18923008524684 1
1.62996890818588 1
1.71729944953992 1
0.662299874159555 1
0.389273539500385 1
1.07516488759953 1
0.348770664860634 1
1.4622707380378 1
1.07119811099335 1
0.927176957879168 1
1.29192827936686 1
1.59154845233569 1
0.602963955234878 1
0.816031205104312 1
1.76834728885735 1
0.651061203386384 1
0.667172252443128 1
0.965176672232982 1
0.865355663489009 1
1.24457027533704 1
1.01129449059653 1
0.749180736558813 1
0.815731839842134 1
1.05287616250851 1
0.792726830159898 1
1.46363965722104 1
0.97484605934629 1
0.258989755260309 0
1.13165868840966 1
0.75655212844404 1
0.52212613867311 1
0.711011372487206 1
1.92189572654955 0
1.0707467810061 1
0.73326342317459 1
0.899799886333608 1
0.480961660431759 1
0.877713224397439 1
1.02690248921129 1
1.87824941249364 1
0.995324008603666 1
1.18687924298894 1
1.3305812701787 1
1.34186112355372 1
1.40498188370265 1
0.766022958838168 1
1.28050010244834 1
-0.0167074006070334 0
1.20902482730021 1
0.962235815292466 1
0.959023469462129 1
0.548944005317043 1
1.07500000214037 1
1.34298284306536 1
1.58455300471455 1
1.11913372965615 1
-0.112772140716429 0
1.83233491526486 1
1.22886530030637 1
0.615986013072815 1
1.63477327107163 1
1.56989203280405 1
0.530724575107516 1
0.939390818413129 1
1.03074018486232 1
1.17329521243351 1
0.985901381338247 1
0.148538783410311 1
1.44017031156394 1
1.07179257670663 1
1.01457166067807 1
0.306821130947005 1
1.353504707328 1
1.39740204473779 1
0.834078888530315 1
1.28845762846885 1
1.73261308741536 0
1.17555626566015 1
1.85247347010784 1
0.335416655807485 1
1.34427653284637 1
1.31489423863052 1
1.98607703496986 0
0.724942610724896 1
1.03341732421554 1
1.35241532500951 1
0.66388287870735 1
1.37454129901729 1
1.09276581277287 1
1.17895933545757 1
0.348195826601975 1
0.597661494325458 1
0.782085643925811 1
0.780948396787011 1
0.713147322477643 1
0.739409333300648 1
1.1918328439827 1
0.966138588343785 1
1.28726722336406 1
0.891825295579393 1
1.26105565244229 1
0.836483333358304 1
1.50073136439096 1
1.89284312293769 0
1.22490666609603 1
0.267552763048581 1
1.37059845681383 1
0.634009775643781 1
0.387240677397529 1
0.717463701373273 1
0.288796282442006 1
0.337001798818212 1
1.46814943080274 1
1.07314759360587 1
0.900074687220959 1
0.688610633765493 1
0.984825769694584 1
0.900136013162405 1
0.82678292799815 1
1.28196849284054 1
1.23462006200643 1
0.0459989133919162 0
0.935253223382197 1
0.605648829747225 1
0.916854842822623 1
0.872009974860484 1
0.920046487270078 1
1.02576632671241 1
1.37718507971981 1
1.79868152584763 0
0.184959957902054 0
0.563836319734973 1
1.03378888024408 1
1.54805102518917 1
1.4192058279065 1
1.06843253499492 1
1.32867433603013 1
0.663221147886643 1
0.623732255693619 1
0.70715078861488 1
0.515493767070097 1
1.18104376133376 1
0.319037394847825 0
1.11793489251766 1
0.21217985617179 0
0.817572195692872 1
0.897937315649089 1
0.711221633136368 1
0.549792411272326 1
0.235312428296136 1
0.87177929819583 1
0.966600320604185 1
1.18618087263099 1
0.658085325465326 1
0.133749958798204 0
0.255443601951493 0
0.837842072896705 1
1.55374922841282 1
0.817135693807912 1
0.877032139188605 1
1.09063518984442 1
1.4019560712334 1
1.20843327278493 1
0.64482220048965 1
1.28946142456318 1
0.659144503979956 1
1.07259118254021 1
0.880887264291089 1
1.33729191120276 1
1.12721559801657 1
1.01531895843417 1
0.252477712289246 1
1.42039609930426 1
0.4870590267468 1
1.03084921359412 1
0.968131947610633 1
0.634575474308482 1
1.09076831042791 1
1.36784199090881 1
1.29072302456189 1
0.256440513252889 1
1.51619581663962 1
0.929481254783846 1
1.34899207411553 1
1.07452676484002 1
0.705394304287976 1
2.20827042309443 0
1.27660736179714 1
0.886707609670809 1
0.905477356688009 1
1.44585863511989 1
0.945088987284253 1
1.2047217668296 1
0.105160865219401 1
0.166838286671522 1
0.771042185368594 1
0.49843649932792 1
1.6698948621011 0
1.25716274146982 1
1.11925100353147 1
1.14465961017286 1
1.00800364356186 1
1.26088132219365 1
1.33994093217629 1
1.04756170614399 1
0.35574723220991 1
0.276376420438018 1
1.11446083853973 1
-0.0240459608317874 0
1.39497774413674 1
0.621151322491195 1
0.897045431768398 1
1.24469644951834 1
1.21242201609124 1
0.696137913755066 1
0.944590978189279 1
0.900595020229883 1
1.09964164207662 1
1.35776716191446 1
1.40847519616125 1
1.36297130794776 1
1.16965042724112 1
1.09111999588111 1
0.94942158938536 1
1.37029314119879 1
0.66084480220494 1
-0.0938054623414744 1
1.23931006334164 1
0.891696035629664 1
0.102686051243836 0
0.943784700626101 1
0.717025415284359 1
0.444085621452113 1
1.63797112765364 1
0.634238653113302 1
1.04440425498077 1
1.45712773362603 1
1.11902579326787 1
1.08845510718705 1
0.435536904354599 1
0.967299927584429 1
0.97264175974762 1
1.62697810174752 1
0.469312729652854 1
1.30394370757496 1
0.615838781649916 1
0.793202607136628 1
1.22163419406629 1
0.0247459088806587 0
1.48607076024369 1
1.10326185649935 1
1.31923719309356 1
0.78833798934021 1
0.535170159034655 1
0.60895973381088 1
1.2180507886426 1
0.605702736141493 1
0.0496720375180682 1
0.959036297879297 1
0.976066641199151 1
0.989214627235401 1
0.977224479386342 1
1.36276853195935 1
0.362638525921043 1
1.22063646938303 1
1.1848113970675 1
0.607327361547532 1
1.15638165855385 1
0.538061002157434 1
0.981220389893879 1
0.762528697041554 1
0.875160936541031 1
1.3067669215368 1
1.29574763150954 1
0.669833829853196 1
1.0660588479981 1
0.926888298196872 1
1.21544806565629 1
1.15772911795931 1
1.23694887868342 1
0.27493136149206 1
0.927125017229894 1
0.721729853514792 1
1.27138350717378 1
0.422353720336435 1
0.323076348254346 1
0.450820452437747 1
1.68064384869059 1
0.73355162413272 1
0.759441553832093 1
1.8251330562419 1
1.55185111205549 1
1.10270097185403 1
0.678271468744822 1
1.60010753219542 1
1.05579964851834 1
1.04889967754116 1
1.13258053964353 1
0.904443841031882 1
0.789576576703763 1
1.54657981799624 1
0.356055602455804 1
1.71695085667783 1
1.45511644993349 1
1.68223693156685 1
0.325292315972611 1
1.11649571945287 1
0.701076437985329 1
0.77910958039544 1
1.37550520514354 1
1.11996651906459 1
0.577396614216363 1
0.351512736806905 1
0.988644428075244 1
0.955005610931763 1
1.35005606686313 1
0.823096453210398 1
1.32299836787948 1
1.18825593693544 1
1.26693916153995 1
0.712994755136765 1
0.316829536212617 1
1.05373667073553 1
1.36072588070718 1
0.813933240229384 1
1.44454521103396 1
0.627522368345289 1
1.19969161576099 1
0.855841970887214 1
1.40396381124419 1
0.929834858805016 1
1.0144422987259 1
1.5199554024054 1
0.587850267433352 1
1.5521052962524 1
0.549120627883831 1
1.08944578842063 1
0.765394015897704 1
0.781369527287067 1
0.710196696379664 1
0.682147341865801 1
1.43799623099181 1
1.13828420170293 1
1.17439986293598 1
1.33341074377482 1
1.14360453073794 1
-0.145747721917641 0
0.924155217821399 1
1.10169406765832 1
0.651197364670997 1
1.15805369920921 1
0.984415878636757 1
0.668245982930373 1
1.07325934483942 1
1.44030965142013 1
0.718760803208133 1
0.742311119725043 1
1.13018464422833 1
0.484148926738365 1
0.195084776735682 0
0.522364148570264 1
1.75487779056485 0
1.23617974522042 1
0.416042795557624 1
1.31211496792454 1
1.22485928640175 1
0.328556181090523 0
1.07123139909614 1
0.686216513543938 1
1.73997674722564 1
0.913934297575194 1
1.23716498408361 1
0.290153557400347 1
0.19327309144571 1
0.87258704859615 1
1.45159237332144 1
0.993045907241324 1
1.18260653064667 1
0.803567863737109 1
0.922922664422327 1
1.32519981504446 1
1.03763659571314 1
0.855923022364911 1
0.95263387992411 1
0.630046851935917 1
1.26278580116739 1
0.515057338111492 1
0.171493581923692 1
1.19285217955529 1
1.00805800304528 1
1.30234042648052 1
1.7561026965346 0
0.725434967185904 1
1.27494963257175 1
0.926669041559754 1
1.01267395083573 1
1.43273210142697 1
0.681241845929974 1
1.1043743379402 1
1.39058616539227 1
0.960352599114413 1
0.431851400809202 1
0.945484867703489 1
0.578982783066696 1
1.39918346528405 1
0.968941361880114 1
0.665587812927299 1
0.291639681184648 1
1.22168604247048 1
0.773452336756574 1
1.10589755646051 1
1.25970385997406 1
0.773847474051431 1
1.10085849463987 1
1.17688161147581 1
1.21725237805554 1
1.13914511402876 1
0.814584679853223 1
0.978454068376541 1
1.38683849196053 1
0.317690257676352 1
0.0216360225637834 1
1.22701956003896 1
0.232747354795015 0
1.4480178043999 1
1.47754935886059 1
2.12186961981901 0
1.33319290656065 1
1.13754776769375 1
1.24484274460921 1
0.825770606245028 1
0.860034825257736 1
0.220088510631318 1
0.590289882964054 1
1.08484173297338 1
1.62679586892956 1
1.10179306392653 1
1.57083152997494 1
1.24809211939071 1
1.1837425902599 1
1.2824224517331 1
1.18904051249138 1
0.274658361471417 1
0.34341983473715 0
0.680906605751336 1
1.53612146098681 1
1.16462636300735 1
0.774719302936722 1
1.07677633010792 1
0.684138581865763 1
0.986820604698235 1
0.907378505936005 1
0.819059324148888 1
0.364381659051583 1
0.912461766373786 1
0.807651648063888 1
1.16386894908129 1
-0.332498553764908 0
2.1739305673056 1
0.782363850082824 1
0.252862748046628 0
0.519698128740305 1
1.95937646475642 1
1.75818579332646 0
0.929140254399624 1
1.16968332566544 1
0.435027926784836 1
1.26447126472138 1
0.449349924186589 1
0.4573021928668 1
0.918312774236662 1
1.26980535024372 1
0.575593472849133 1
1.67712515116171 1
2.09631047057341 0
1.24782240312145 1
0.456889930324248 1
1.37145091817537 1
1.25732782258255 1
0.707263277301779 1
1.27420057509668 1
0.933006880731244 1
0.69256874716297 1
2.04566113860249 1
1.200398752915 1
0.544779549389039 1
0.232928540758081 0
0.834616634544199 1
1.12669391907134 1
1.17109070510994 1
0.90112369612201 1
0.911872860870618 1
1.49845192601255 1
0.881923368376335 1
0.582397693956008 1
1.04095954295713 1
1.40949119896472 1
0.514188298727483 1
1.07625215036786 1
1.97899755881074 1
1.32097801285255 1
1.71482582329735 1
0.950197441092312 1
1.36030305895664 1
0.596120403413405 1
0.707149236035967 1
1.70336690113582 1
0.547496837950391 1
1.64459735488317 1
1.02294934401158 1
1.80091270738256 0
0.819861796790563 1
0.667171087977162 1
1.24148239935163 1
1.17926415898119 1
0.736286944573498 1
0.210543445101058 0
0.724604204625517 1
0.753209694081775 1
1.29028100422509 1
0.973536229444279 1
0.641521936073314 1
1.43507835198003 1
0.887725476884176 1
1.43230464429379 1
0.996352896781042 1
0.813329772767812 1
1.23433430195959 1
0.841311319507963 1
0.770761475246478 1
1.10192761883523 1
0.673060241901998 1
0.842111636072086 1
1.39886487445947 1
1.20315927801186 1
0.911832743105993 1
0.221190711644707 1
0.640121965452794 1
0.446865660056622 1
0.593776328478638 1
1.13672347714001 1
0.757529468361807 1
0.680921135575278 1
1.28169477894674 1
1.56291617186058 1
0.701007635804359 1
0.942216759804682 1
1.04414943398056 1
0.715221981670352 1
0.554516130454232 1
0.567309824026646 1
0.526737270197804 1
0.69469968935246 1
1.01383069555199 1
1.05429219476975 1
0.861085397651065 1
1.45115425742777 1
0.932319687641691 1
0.910023897865497 1
0.725826592859628 1
1.57650302456182 1
0.750356945380616 1
1.01057312205792 1
1.18908363013259 1
0.921352423759766 1
0.921537237534218 1
1.25118516963326 1
0.342753987997921 1
0.895576032070323 1
1.06942645582756 1
1.31395987707257 1
0.853967104673243 1
1.87142935842237 1
1.7688409148808 1
1.17901748637657 1
0.66297049478332 1
0.636877256239791 1
1.14554483398994 1
0.493768201227307 1
0.702842458116248 1
1.34850609274332 1
1.05744062199169 1
1.35828335409598 1
0.753736625549708 1
1.28558640866657 1
-0.270896930939745 0
0.718005504514892 1
0.801127621435544 1
0.420430779017083 1
1.20451407398165 1
0.717468493975113 1
0.610881513739511 1
1.1598869440366 1
0.900880209001265 1
1.69473865758028 1
0.270960992317709 0
1.59086542610794 1
0.646479057592627 1
0.6383352617053 1
0.925875971677774 1
0.976734602773898 1
0.691337122287688 1
0.815654031471353 1
1.37604354731625 1
1.58883139699444 1
0.950305082504494 1
1.53811323384032 1
0.580065530988054 1
0.969818205886305 1
0.525189725114317 1
1.00091344511526 1
0.0401231449751968 1
0.893292193412772 1
1.70887473554416 1
0.183064585489853 1
1.71355236311137 1
0.682990860423726 1
0.181206154923868 0
0.725471453498557 1
1.44589949598488 1
1.07511333648928 1
0.572653603742132 1
1.5409617572841 1
1.3496840830469 1
1.15453118470438 1
1.32162289446983 1
1.03459736495952 1
1.48404642628732 1
0.744747414564913 1
1.11154016453966 1
1.37212596344357 1
0.697942784494885 1
0.741519761736647 1
1.32951474236315 1
0.983602049421195 1
1.08382007652659 1
0.850641794318704 1
1.18974264279073 1
0.316083787805702 1
1.04876495152884 1
1.60578759687405 1
1.0341030509557 1
0.933837596589313 1
0.801290079439203 1
0.430911551930646 1
1.3117439359315 1
0.117394262941978 0
1.35775900680483 1
0.663437899053996 1
1.13871553808746 1
1.72188246385881 1
1.4662100240251 1
1.05329079228396 1
1.40563514281518 1
0.881311203833456 1
0.364738243155858 1
0.887733565765857 1
1.13640497831449 1
1.73520253784419 0
0.721085876885109 1
0.341528813872043 1
0.729473636336004 1
0.891775006000548 1
1.20967252097019 1
0.945970934502558 1
1.83210412063702 0
1.48293605273103 1
0.976040079582904 1
1.44416458323282 1
0.730372667864569 1
1.41279566809029 1
1.63366409956587 1
0.683820094916954 1
1.21357882645311 1
1.00036527140082 1
1.19790610204226 1
0.996170981273306 1
1.30869528620535 1
1.05197975451201 1
0.829474176561178 1
1.68111640570523 1
1.32076706533851 1
0.443543779393651 1
0.8203871991094 1
1.02784482217564 1
1.5581485013078 1
1.00536703691368 1
1.13150448600985 1
1.32169515699957 1
0.434856457461509 1
0.307258035637783 1
1.96526681939548 1
1.08492871292833 1
0.716696648348997 1
0.693558147829247 1
0.401252335982491 1
1.25499403702714 1
1.16892377909887 1
0.601833116920095 1
1.75260092952038 0
1.58279223003573 1
2.39561657604532 0
0.557748480538727 1
0.710685039044231 1
0.857500943289426 1
1.4035112613057 1
0.916553550355109 1
0.537182835357631 1
0.792649180086405 1
1.04493489227628 1
1.32731093717054 1
0.624748563427406 1
2.20536563056421 0
0.778036861795249 1
1.19469710939759 1
0.567246936357767 1
1.73647098623771 0
0.850067377921434 1
0.657125783330636 1
0.880368447413194 1
1.64561648596097 1
0.911988919782311 1
0.828227471167269 1
0.895585194691061 1
1.21023993847076 1
0.952845847601504 1
0.911442549066405 1
1.02170156128911 1
0.842169321879972 1
0.736270645789292 1
0.826920731354466 1
1.19137207871448 1
0.657854704438163 1
1.28032434012239 1
0.906565459001497 1
0.975509631814475 1
1.20829549277424 1
0.183641822830693 0
1.51914832659951 1
0.870260791978672 1
0.764998812512446 1
1.01507312138252 1
1.98146202496516 1
0.451880519625193 1
1.23693237829201 1
0.908258798548335 1
0.720002620027953 1
0.735533894317969 1
1.28485218935141 1
0.938884826695865 1
1.0420795815047 1
0.614681260461181 1
1.28672070440671 1
0.469314261003197 1
0.546009773614996 1
0.866273561262184 1
0.784244938101727 1
1.37418938684547 1
1.41764826300768 1
1.44670848674674 1
0.730052342129316 1
1.67070684101889 1
0.619290671165884 1
1.73427368945228 0
0.787962878526004 1
1.05605706082514 1
0.341007468077477 1
1.20677265763552 1
1.36143319151735 1
1.79414274050226 1
1.53759727208602 1
0.892955968840331 1
0.328298407216406 1
0.633580992278742 1
0.261832380471892 1
1.27081509995081 1
1.24349010136731 1
1.13698305609972 1
1.0136282530232 1
0.796014832478341 1
1.40286451269343 1
1.43882792063757 1
0.758681921841691 1
0.830939016645079 1
0.635616498339782 1
1.45621396559983 1
1.13384137918359 1
1.80624681564898 1
1.17898204627669 1
0.853535630227492 1
0.977651297031579 1
1.52778033269531 1
0.719249491989952 1
1.63093665666484 1
1.35627342209297 1
0.482485951058431 1
0.787940847791739 1
0.928243693733398 1
0.830002902361778 1
0.96856113542714 1
1.41833635285195 1
0.972942745596215 1
1.00107569123001 1
0.850400950295358 1
0.965725287006005 1
0.713243424945855 1
0.641187798206042 1
1.13890957771185 1
0.712865236120001 1
0.945620368423815 1
2.26668911568823 1
0.967075099725121 1
0.638663981921948 1
1.11882142862772 1
0.615896819715014 1
0.449914147489082 1
1.02419823179383 1
1.54059518810195 1
1.20852244346792 1
0.611838123992737 1
1.04408662594297 1
0.907915193754885 1
2.05722062632728 0
1.6161752237288 1
0.770213786649129 1
0.450731420622933 1
1.24469537491393 1
1.08839191528725 1
0.787784083809068 1
1.83948233794437 0
0.598276874110726 1
1.58872036566721 1
0.895728286980434 1
1.55708207115881 1
0.805412043424161 1
1.11769083207437 1
1.16550909725159 1
1.29492550886077 1
1.1141967119484 1
1.06054197210366 1
0.488231151724797 1
1.13274370376899 1
0.727924356342359 1
1.72334763634813 0
0.950224759544374 1
1.53492773684546 1
0.368928971971824 0
1.53591936245327 1
1.28692064516374 1
0.398681176604 1
1.07142120375413 1
0.833375807843338 1
1.2290850113883 1
1.24415577836004 1
1.61200979043725 1
1.72278918812753 1
0.701697168510749 1
1.98612033851588 1
1.63712727853128 1
0.818404530244568 1
0.272820178080351 1
0.539817634739481 1
0.91371892075425 1
1.5737043067296 1
1.62495365379417 0
1.43923444202016 1
1.03404391621902 1
1.65023338442549 1
1.33734522960494 1
0.51789088327401 1
1.73653658664165 1
0.724746777566691 1
1.0761631659716 1
1.92288418367395 0
1.52268967752921 0
0.971766811380625 1
0.980007889726454 1
1.70268835551662 1
1.03347338979732 1
1.02671681844029 1
1.30371617582575 1
0.735132275477071 1
0.483831351292848 1
1.47215959440829 1
1.03468806025389 1
0.849291013185076 1
1.06131322529553 1
0.749446823214684 1
0.688120932151684 1
1.02524802210913 1
0.766685277377639 1
1.38902011130956 1
1.34266173598703 1
0.814694004232236 1
1.22627554157441 1
1.39745110913893 1
0.530301653518168 1
1.52590810353709 0
1.0581490461227 1
0.853272349262687 1
1.22789878806518 1
0.89276392817336 1
0.412795616202079 1
0.263778720894719 1
0.826025785071718 1
1.70908902221252 1
1.35646703105044 1
1.27844868398069 1
0.724810586019651 1
1.49096520316029 1
0.321230103653536 1
1.50514834436968 1
1.25250161151851 1
0.812191535794712 1
1.43132504294173 1
0.0834263665721092 1
0.828207870760156 1
1.16528199982913 1
0.844990265871751 1
1.0326885079821 1
1.24351951192607 1
0.669910588824091 1
0.714436651221286 1
1.46141610982861 1
1.48838795643752 1
1.31824732080167 1
1.12706653646724 1
0.280671332336645 1
0.98799663150422 1
1.59809511344842 1
0.664180421594416 1
1.64223823119 1
1.0395130552161 1
1.50424404865609 1
0.673829203488516 1
1.05478398521465 1
1.62171321671473 1
1.26366719781072 1
0.888521755063107 1
1.22672558949487 1
0.270643793607249 1
2.13952189373988 0
1.42959813681064 1
0.634940827343684 1
1.21812316424157 1
0.881173375193402 1
1.84364654964718 1
1.0257297924484 1
0.778665920837204 1
1.29406932786582 1
1.26915428829006 1
0.400164473180703 1
2.65899178259396 0
0.600384526314668 1
1.50620298121712 1
0.406531292768691 1
0.590253091981373 1
0.985533288300228 1
0.653758092156774 1
1.62539826710415 0
1.03023567144996 1
1.21427405930256 1
0.0875924423084383 0
1.44977216876527 1
0.64576186824983 1
1.34803775093763 1
0.6393255639709 1
1.37872579283286 1
2.04515034870433 0
0.594628521102541 1
1.24178577480713 1
0.898710385087609 1
1.42402700791088 1
0.677872229555699 1
0.36556788814547 1
0.706299981654798 1
1.20518440860372 1
1.85824128499407 0
1.56757472866944 1
0.831681283869833 1
1.21976832120334 1
0.515323347407056 1
1.12757414752963 1
1.75301089576649 0
1.38461123464634 1
0.971897884970988 1
0.587497234836413 1
1.94996921721624 0
1.52951188862515 1
1.57919187328182 1
0.737479958982314 1
0.995991911278395 1
1.40110227857357 1
1.28084334070687 1
0.331215878789468 1
0.746703687722731 1
0.544308209030069 1
1.18168250844706 1
0.844243258495289 1
1.14090955500199 1
0.569097732815909 1
0.495458811119568 1
0.678355552434542 1
1.35898283361045 1
0.859213627448226 1
1.48210199449879 1
0.96187664946444 1
1.29721480363409 1
0.952800123156148 1
1.42311281756444 1
0.96226515657475 1
0.946963448725697 1
0.819484196749958 1
1.11522825947397 1
1.13448467131415 1
1.00406307790061 1
0.699866141855893 1
1.2783125812101 1
0.676243370094045 1
1.58463037815503 1
1.31535613060632 1
1.86028132474101 0
1.27644803151862 1
1.35819754140933 1
0.903049350780258 1
1.10726493975898 1
1.69500604412091 1
1.27081282660869 1
0.308828332956104 0
1.17051217000721 1
0.629618567565282 1
0.83615212873145 1
0.741927138565196 1
1.04335844822987 1
0.932160572039716 1
1.53711915841096 1
1.33376256199141 1
1.65873911828679 0
0.0738409605586948 1
1.06646118147956 1
0.723332335140208 1
0.310711282203211 1
1.06395789250935 1
1.02634769052638 1
1.0653859779299 1
0.652559496063104 1
1.65078586177268 1
1.3964336027386 1
1.36450989929085 1
1.00097553280037 1
1.00879101079349 1
0.909694004265945 1
1.01556724309904 1
1.04727213672702 1
0.634172986924172 1
0.753630005059501 1
1.1364476001754 1
0.882134213302145 1
1.44965229389666 1
1.78302729953729 1
1.04081162301758 1
1.09327176842117 1
1.40426359290211 1
1.07745174141671 1
0.538398942944296 1
0.255318806768278 1
1.38349373518923 1
1.1737315631811 1
0.96752311762275 1
1.22194587490823 1
1.16214947057545 1
0.97040267214638 1
1.18196727509381 1
1.47839921260116 1
-0.482403960208573 1
0.696237681009932 1
1.27027940223657 1
1.24240057344322 1
0.998935287802344 1
1.08340469887614 1
1.02900981565879 1
1.18887850998377 1
0.858077330103681 1
0.967218357183694 1
0.734469142689967 1
0.896915868859106 1
0.864545356616044 1
0.789476649721239 1
1.38051831397269 1
1.09107070873505 1
0.796744490354703 1
0.92488882143319 1
1.5831563544136 1
1.67958174598725 1
2.04337397563847 1
0.794961285900384 1
1.27646824996157 1
1.39240025610198 1
0.779295323603974 1
1.09501187932978 1
0.491336765685368 1
1.09641930362986 1
1.48495345590126 1
1.13832696816722 1
1.30580380008466 1
0.758413669703738 1
1.1870327000621 1
0.279271408372599 1
0.690975962806733 1
0.464130657031591 1
0.647967587229186 1
0.782758213903747 1
-0.0416341569185706 0
1.35361172224308 1
0.85755913569866 1
1.63147292820906 1
0.882156742628074 1
0.939577589256049 1
0.750239367876272 1
0.206180283511198 1
1.13123294769642 1
0.606916668644872 1
0.600182474057571 1
1.15149501675585 1
1.22405089093122 1
0.869501485554675 1
1.60175736166308 1
0.496187399055536 1
1.7844255374066 1
0.508054360625093 1
0.747159094297911 1
1.14115617436118 1
1.10038543679723 1
1.10462794106824 1
0.619638068149561 1
1.09385278001618 1
0.313397683170132 1
1.19449091285207 1
0.982746969945216 1
1.88177275019561 0
1.30907631393546 1
0.598680055014008 1
1.19252473656896 1
1.54020114162691 1
0.724330751834969 1
0.539223597200774 1
0.906934553240855 1
1.06936486387078 1
-0.0494574574543209 0
0.754413403036502 1
1.4527289789428 1
0.757621094775071 1
1.73028138796087 1
1.22472758605133 1
0.980144994134795 1
1.90619813478683 1
0.640211183117173 1
0.919188458596882 1
0.719693977069412 1
-0.361842009842708 0
0.242972650064104 1
0.773845305808899 1
0.35919916916806 0
0.563610587885372 1
1.27563209274698 1
1.08263561603936 1
0.292664982736465 0
0.547572111115721 1
1.10110300144233 1
0.584509062358009 1
0.851242550478195 1
1.31307808899684 1
1.52522453720934 1
1.36750752438232 1
1.38199637677576 1
1.27306113281321 1
1.85118505399548 1
0.50669438406502 1
0.682987638821277 1
0.938746263603673 1
1.40483585468096 1
1.13294853509066 1
0.398591997890572 1
1.05569505720599 1
0.720927543772778 1
1.14586341329704 1
0.642735446934276 1
0.583680730546547 1
1.84296981993799 0
0.0756421387686366 1
0.445490857490281 1
1.19674460962823 1
0.932357183520243 1
0.516694734708206 1
1.46826110382161 1
1.3460111373278 1
1.44793450133566 1
1.17559479973259 1
1.2691884674889 1
1.08762246035716 1
0.0842678228292798 0
2.31595888605075 0
0.633626044944362 1
0.0252306486109552 0
1.40325463369098 1
1.02477508119942 1
0.634163888231258 1
1.27289659854886 1
0.999822588436665 1
0.455487497009128 1
0.809304967974082 1
-0.0706470314311369 1
1.1226376466749 1
0.471059833540586 1
0.219313306485192 1
1.2124986340558 1
1.4639121201292 1
1.46876065447574 1
0.634483545446866 1
0.431765487144148 1
1.2436987008237 1
1.10324679445335 1
0.376381445435751 1
0.625225359407908 1
1.17368754295372 1
1.8064184274219 1
0.333673376792172 1
0.873679512532958 1
1.07488176056461 1
1.09248643204282 1
1.0913833487327 1
0.954381324177437 1
1.13789213244677 1
1.04385086808455 1
0.743000872840874 1
1.35686430606172 1
0.513964032955126 1
0.678142857596627 1
1.02676593807415 1
0.526799495367814 1
1.11650266782721 1
1.05598085830857 1
0.533282161477116 1
0.723017890655996 1
1.07453465763665 1
0.968543780220244 1
0.519641164336883 1
0.120796159485403 1
1.67310342830643 1
0.652244822917365 1
1.79351639661279 1
0.482240317792185 1
0.0973856453896316 1
-0.137377433891768 1
1.17166839469807 1
1.40210081995524 1
0.420471796852771 1
0.406919198222514 1
0.578625812256393 1
0.673418752529668 1
1.01915383890418 1
0.753537619889076 1
1.69394849163528 1
0.12257968288497 0
0.795271457949576 1
0.123225732926473 1
0.996459550933609 1
0.557377610362364 1
0.9943115233037 1
1.03061610420596 1
1.04150170345561 1
0.675168846312678 1
1.99323696667372 1
1.45630904998386 1
0.347061783604587 1
0.64390939764225 1
0.852721694118621 1
1.02994462005347 1
0.676623252378498 1
0.67040712261731 1
1.21807079302649 1
0.888298393728751 1
1.41314434817023 1
0.788307057476999 1
1.71654279888909 0
1.72565844227672 1
1.64980256426486 1
0.784142778535258 1
0.495673995933213 1
0.664093442935652 1
0.94669152116329 1
1.38319596014146 1
0.540716871022712 1
0.859834046256987 1
0.70627973805848 1
0.762035550537919 1
0.721705399624594 1
0.932206732199332 1
0.776704182337091 1
1.42114102887393 1
2.66207667902138 0
-0.943309076968833 0
2.10205858882986 1
1.25326779337454 1
0.881570764388826 1
1.17204007286991 1
1.56549028554682 1
0.649601413039742 1
0.839984478010312 1
0.424791426117945 1
0.976553769709365 1
0.90833367840655 1
1.03032290727138 1
1.0373180255253 1
1.05416249589368 1
0.201518947646073 0
1.07296408799399 1
1.54883660048709 1
1.23196158067286 1
0.529670562881347 1
0.981398279632837 1
1.14291697562479 1
0.788647523079712 1
1.13974620434335 1
1.22602025681124 1
1.56074973248366 1
0.907065754541667 1
0.7803266580087 1
1.86806766314105 1
1.46571464916632 1
1.38078646556099 1
1.2755963533644 1
0.252972309475331 1
1.527843514474 1
1.18697758712327 1
1.20595993614332 1
1.52394689806436 1
1.25947064613863 1
0.452971798623331 1
1.45714492517746 1
1.1470879279721 1
0.948181979593029 1
0.680825998401382 1
0.985368272468917 1
1.45756473806727 1
1.52079960958886 1
1.07261251760498 1
1.16802227965379 1
1.19611185481045 1
1.13449665426256 1
1.2821654456073 1
1.37171232334874 1
0.933915969235924 1
1.33213716426306 1
0.585974515229167 1
0.239369779053739 0
1.0473815618959 1
1.26641276078411 1
0.812615478943602 1
1.42618277741226 1
1.2998135301413 1
1.56695410491706 1
1.15277282486179 1
1.05310071728061 1
0.910748765475264 1
0.48296049532935 1
0.69153665717195 1
0.712751342002103 1
0.754077330455299 1
0.821105596371582 1
0.579500338320071 1
1.35079603321704 1
0.989101413388164 1
0.330808010139147 1
1.55376247766573 1
0.655513814735843 1
0.649009107251072 1
0.412284705916632 1
1.3228691661603 1
0.994904126284592 1
0.411844315329761 1
0.503639261484341 1
0.864843616955617 1
0.849373187200971 1
1.37580419039146 1
1.22357831002268 1
0.218047609900437 1
1.46007454620762 1
1.13574595784531 1
0.816165735709054 1
0.376936628589655 0
0.887005505665774 1
0.191013596474742 0
1.06680963528167 1
1.20884467553376 1
1.17868334858899 1
1.54718332972493 1
1.49066212417822 1
1.42347182605287 1
0.785620097146237 1
1.68295842931737 1
0.835797641884785 1
1.15642186610957 1
1.39964994421842 1
1.87750943047227 1
0.907012924490786 1
0.614331056411584 1
0.146336139047425 1
-7.94872002354285e-05 0
1.68645042236078 1
1.47390405942451 1
1.09379110660459 1
0.785663463548007 1
1.5848335384178 1
0.893915484008361 1
0.884497915178112 1
0.790389012897207 1
1.16943234486113 1
0.841064363859171 1
0.85037112494225 1
0.944701400160039 1
0.31445445369149 1
0.516121649290793 1
0.80631913771854 1
1.58986218825876 1
0.573122380051763 1
1.07724027253033 1
1.18209897982599 1
1.29255078428556 1
0.917655505865807 1
0.137185346134622 0
1.05785812354536 1
1.15545184572637 1
0.971159098557576 1
1.13211998890979 1
2.02747783309594 0
1.64100227002237 1
0.548088044244914 1
1.09426658526581 1
2.13232249359593 0
1.41653621679544 1
1.07411272857026 1
1.12524702531339 1
0.88446988612575 1
1.521390158195 1
1.52618677877312 1
1.18507629815316 1
1.3385003168646 1
0.755726944918887 1
0.94412744884234 1
1.41712577301837 1
1.73450475093675 1
1.23423273885961 1
1.13389391370034 1
1.27313513299498 1
0.678404654229462 1
0.559545176650854 1
1.31357002282451 1
0.908811648591948 1
0.864317011077884 1
0.723227728137901 1
1.53141629488065 1
1.23495966429381 1
0.98739002820609 1
1.44865132814144 1
0.940238874171144 1
0.755050679470279 1
1.89627164624893 1
1.64822078181443 1
0.816334507675913 1
0.853542275568563 1
0.886361534451529 1
1.39114362752178 1
1.31153612390566 1
0.481535213886104 1
1.38224932907775 1
0.782746733969405 1
1.23221424201767 1
1.54705855028265 1
1.15048089201177 1
0.809149850923985 1
-0.123400619813213 1
1.96652059873489 0
1.09578988479056 1
0.961269635816191 1
1.18634153122241 1
1.18464317700277 1
1.00933577863634 1
1.27302274944987 1
1.69670062886361 1
1.08429707688165 1
0.865495316307101 1
0.794132355966646 1
-0.298413212891043 0
0.656712351954076 1
0.848150710189698 1
0.977822240800879 1
0.596519310611516 1
0.411752338031757 1
0.734071513703472 1
0.377636553801763 1
0.96418625173023 1
0.910374220931843 1
0.614075518260054 1
1.08763322629339 1
0.253566598175268 1
1.52819703140326 1
1.33266875957932 1
0.454209891733976 1
1.11310856624734 1
1.40124441335146 1
1.22353017424642 1
1.18828463651401 1
1.04128788771305 1
0.879039323868587 1
1.11746525383571 1
1.17814592131839 1
-0.431774880104394 0
1.16355334246642 1
1.40070577592214 1
0.712478665806834 1
1.23882676017271 1
0.768526810282258 1
0.424771611187013 0
1.38832376536044 1
1.04525978427275 1
0.725012393988136 1
1.29014647483709 1
1.02005937380709 1
1.68552042776881 1
0.400428706460418 1
0.658335688386074 1
0.263123616481182 1
0.967529902396375 1
1.32028163287842 1
0.140899687314917 0
1.1724816462724 1
0.326900361855613 1
0.575519031657906 1
1.22638822602457 1
1.52414950606212 1
0.728395859438495 1
0.595747568839149 1
1.48067789937657 1
1.55440532020566 1
1.51104586553509 1
0.705500832221978 1
0.764788037986708 1
1.30072492869087 1
1.27090526973783 1
1.15658859122467 1
1.25685951810381 1
1.58383054361681 1
1.4041760815166 1
1.09472815775894 1
0.984764589838516 1
1.37147148584686 1
0.912196179389404 1
0.684647239432062 1
1.66336230355413 1
0.856374262999877 1
1.62321344043713 1
0.839730988140903 1
1.1911388758497 1
1.3826963542107 1
0.855300180846972 1
1.19832044029107 1
1.19766256509148 1
0.367847077893043 1
0.839709355185094 1
1.09957761224813 1
0.67578167969054 1
0.720137810565474 1
1.11207246252004 1
0.535363570804299 1
0.947316853842462 1
0.797816919045104 1
0.699185162650188 1
1.38717590078232 1
1.32960900773633 1
1.3555017565896 1
1.70122631129232 1
1.35251204164773 1
0.729264378735231 1
1.30541534853786 1
1.11774587659437 1
1.68680555445723 1
1.26185051027751 1
0.469909488195565 1
0.482028698476254 0
1.24191776804919 1
0.584395063373131 1
1.20973538529789 1
1.49456574544768 1
1.44191103641346 1
1.52712162328169 1
0.834657297410174 1
0.669367645361763 1
1.48875071225942 1
0.701551174218663 1
0.312365237844602 1
1.23756695082059 1
0.493567049978173 1
1.92491175228326 0
1.54908397535249 1
1.44486145319113 1
0.932760830722481 1
1.23203057212654 1
0.787685055586052 1
1.10332864229632 1
1.40979593739594 1
0.96173641248975 1
0.166862372714672 1
0.289188566980323 1
0.970914437502351 1
0.634495465611683 1
0.99279480610659 1
1.3579371283995 1
0.888146142295964 1
1.91750819009518 1
1.05230349966214 1
1.51910547433003 1
0.867524449985871 1
1.29134662467026 1
1.07942794730299 1
1.99015257477469 0
1.14457347492654 1
1.27654713103605 1
0.806733148792258 1
1.39951572299675 1
0.67757061128845 1
1.31073930940243 1
0.0741792872277515 0
0.529606102360668 1
1.06532946080911 1
1.69194223952309 1
1.13091304826084 1
1.63341324493078 1
0.914308407130563 1
1.1053202936792 1
0.13935401546109 1
0.676919049093638 1
1.34355937416171 1
0.857242026342933 1
0.384445700162887 1
0.953606123276721 1
1.03659610610386 1
0.685983344466964 1
1.07813880135627 1
1.04761394079673 1
1.0524325762978 1
0.963189389924006 1
1.52647794348934 0
1.55569520104174 1
0.790980163878407 1
0.983160598141343 1
0.0645598543122455 1
1.05473874820705 1
1.2489116079014 1
0.994855483492164 1
0.461932719085962 1
0.472300079398925 1
1.29853562936642 1
1.46522770276257 1
0.580541283739688 1
1.14017632444707 1
1.47812472376747 1
1.5990581783422 1
1.12482351490686 1
1.21932463696648 1
0.722838416949605 1
1.43399186496605 1
0.159196612357421 0
0.0276783467695851 0
0.70585841112432 1
0.288089123808539 1
1.13874715570791 1
0.926611197302227 1
0.269582699653755 0
0.353155429426177 0
1.04695866139768 1
1.37312185671216 1
0.530589063833005 1
0.767561231541595 1
1.39321924614037 1
0.94669323065986 1
1.42440008570322 1
1.03206546893002 1
0.474809245249608 1
0.368881873438428 1
0.16803428627234 1
1.03619566997213 1
0.719375913807307 1
0.328032327439369 0
1.0786949483544 1
1.52232991378144 1
0.611496167004413 1
0.859537379923791 1
1.21545648312862 1
0.826163298681922 1
0.885682418792899 1
1.12296320410723 1
1.00101523638465 1
0.569124789382337 1
1.45479271156417 1
0.443849146865236 1
0.562876126590246 1
0.894214850646982 1
1.04800938643251 1
1.40153071974923 1
0.683751979044706 1
0.770528382206668 1
1.34738143056518 1
1.33237975134932 1
1.41700426650783 1
0.831125474838458 1
0.907501969909434 1
1.4577423123229 1
1.18066838677721 1
1.08955237233766 1
1.68160699360758 1
0.698662267505687 1
0.853889614775884 1
1.36359761725 1
1.05408592817731 1
1.01299824520781 1
1.29185080038409 1
0.858192980890439 1
1.8481642684391 1
1.30146832093689 1
1.53623637822656 1
0.802712091687859 1
0.408391600442642 1
0.835594486570905 1
0.00411779866627464 1
1.44721506772623 1
0.80305909418448 1
0.310504310189851 1
0.818393266070012 1
1.23477623368315 1
1.19545591883842 1
1.10508941392956 1
1.43609821546713 1
1.48834576329767 1
0.16785750458604 1
1.08753681775855 1
0.537688472705512 1
0.241964315334442 1
0.263199278268424 1
0.699820286076365 1
-0.0845536172010305 0
1.1648337924455 1
1.71038206021644 1
1.65609128551092 0
-0.0369205816913973 0
0.770467371100496 1
0.595684088851352 1
0.398748668162965 1
0.340002280011978 1
1.27493414268169 1
1.21448754447988 1
0.570030580574318 1
1.24817242428708 1
1.05597777582441 1
0.918035387876806 1
1.17764249948376 1
1.09931746382387 1
0.894765490061983 1
1.03194015798253 1
1.46467631948262 1
1.25168501886591 1
1.07756832348682 1
1.55705455228969 1
1.21716099403537 1
0.745470169378897 1
1.68660783831735 1
1.76644347272759 0
0.796947868406299 1
0.94233473108442 1
0.831154750069411 1
0.015479800653486 1
0.824937653539563 1
1.31353348646782 1
0.588361476649219 1
1.27743222539999 1
0.653711865241218 1
1.38770316968497 1
1.13441756103494 1
1.14068066027423 1
1.74332283722177 1
1.09229662801634 1
1.72105918909064 0
1.26151661128782 1
0.908300778658011 1
0.462060547570015 1
0.845715465437068 1
2.32996291345039 0
1.41711493961119 1
0.606411254223507 1
0.97388088374398 1
0.943422241131414 1
1.09555803753179 1
1.14904465226878 1
1.15102624808433 1
0.567761242096385 1
0.997233449250695 1
1.1524491067991 1
0.92511023693955 1
1.47685166646956 1
0.925412836858698 1
1.06445357523739 1
0.965351962376174 1
1.01074776748505 1
1.25687170073588 1
1.05807239812238 1
0.491240999888466 1
1.21979553880016 1
0.640893505560307 1
0.554508378440074 1
0.735345764301663 1
1.21214092099224 1
0.431858666145466 1
1.24235233040966 1
1.2266112984552 1
0.214281361581924 0
0.969318275524487 1
0.693179117568186 1
0.828935780683164 1
1.18043068879025 1
1.02818752537183 1
0.599219693993513 1
0.76258819931581 1
0.785345512533099 1
0.384243765420169 1
0.35358477255391 1
0.760935507470558 1
1.44973926595613 1
0.575363465376519 1
1.02594567859375 1
0.866448505137397 1
1.16926058454781 1
1.289421648909 1
1.12734597063238 1
0.773380187502917 1
1.51192208894198 1
1.35879283220956 1
1.07076117590793 1
1.43685289368295 1
0.32074142689933 1
0.370979826384 0
1.57072205027893 0
1.61290938025639 1
0.589211626959051 1
0.984208179312179 1
1.39802218475399 1
1.101135512366 1
0.712662671097398 1
0.35938784401442 1
1.0464289807959 1
0.738631290894204 1
1.62569147840355 1
0.793323986823326 1
1.2264687889515 1
0.786875267159076 1
1.13768445062453 1
1.46374009084764 1
1.05549423277829 1
0.527273617195009 1
0.552496523756778 1
0.0264347424110521 1
0.282947064671829 0
0.97245421537135 1
1.65151120399618 1
1.48951262020437 1
0.256247923874506 1
0.893538310013208 1
0.248965891424223 1
1.18142065602317 1
1.08492148559284 1
0.193349318889633 1
0.929591002702874 1
1.12054063972864 1
0.972090451703289 1
0.464300516923772 1
1.33800565433273 1
1.08268341059122 1
1.15778823604192 1
1.01628966241652 1
1.36862577277289 1
0.546058532837136 1
0.913272393459859 1
1.95862021036701 1
0.624599199540202 1
0.710111778115478 1
1.00467761178046 1
0.894934440886202 1
0.715262074166345 1
0.367305635741799 1
0.927947253787956 1
1.71510894064203 1
1.98548687284409 1
1.00852724712214 1
1.08107509945503 1
1.3687224414562 1
0.961802240207133 1
1.02647929518902 1
-0.00899206154047788 1
0.748331126489417 1
0.571696811156453 1
0.131342940037204 0
1.38501443445867 1
1.06263490202274 1
1.1612975845951 1
0.67550089317026 1
0.963852336378687 1
0.538127639709582 1
1.15643555912613 1
1.69847342130982 1
1.74298875228216 1
0.515627026175518 1
1.26585529976082 1
0.96046429637619 1
0.552687262249642 1
1.50558512807498 1
1.33499190281717 1
1.03097250611975 1
1.0972504485631 1
0.572025852534772 1
0.851951713767899 1
0.877511527578265 1
1.37410550746198 1
1.11644061231681 1
1.09431126247467 1
1.44928447106887 1
-0.1999262610045 0
0.852100742713581 1
0.873432864747443 1
0.752620859995574 1
0.818618116160946 1
1.6687801131592 1
0.751379591540395 1
1.61953600659058 1
0.90209059232806 1
1.43535194241899 1
1.11830316622645 1
1.21736393469422 1
1.14881618762696 1
1.0543782709398 1
0.82404160288393 1
1.46123754191867 1
0.869741268286999 1
0.682874530242587 1
1.48024603133155 1
1.39451042803997 1
0.578344080363647 1
1.48867861522372 1
1.35155179871894 1
1.26103442014202 1
0.929407651959945 1
0.684948318710209 1
1.29898203264998 1
1.46301445026734 1
1.07511254881886 1
0.401224503968352 1
0.979356874982758 1
1.16549135330888 1
1.27088678343193 1
0.864613311479445 1
1.51719760369758 1
0.456363572346039 1
1.24772418728678 1
1.49952698779264 1
0.937339813942493 1
0.881575012911231 1
0.963225007705538 1
0.925900141057681 1
1.25570976241288 1
0.501275889922762 1
1.48665763752886 1
1.11853929401373 1
0.718823829920337 1
0.699366907438112 1
1.41573439549229 1
1.16993405532812 1
0.910576420216395 1
0.973103372724394 1
1.48501759380471 1
0.873389086982263 1
0.604780436074054 1
1.68145249692852 1
1.2906013638471 1
0.544947075197701 1
1.20268357490816 1
0.583817948156648 1
1.49629778513157 1
1.00212190779757 1
0.412290526514788 1
0.785224659210172 1
0.609884735450877 1
0.487241919457588 1
0.913851109035446 1
1.80106679572413 1
1.11886217296647 1
0.782101090629271 1
0.751838761377338 1
0.962879813037688 1
1.24274251900016 1
0.632370714285327 1
0.0148538680703365 0
1.13921626822948 1
0.829210243509105 1
0.854877198479475 1
0.83216335717049 1
0.850638565828144 1
0.518404289083618 1
0.507425697391954 1
1.02900728514396 1
1.56418553527305 1
1.06399698234622 1
1.1624643467886 1
0.940472366419857 1
0.909366949144362 1
0.683807067340708 1
1.3193861613184 1
1.44532597323158 1
0.119564234173427 1
1.73735307296622 1
1.04176742900831 1
0.674564615383504 1
1.11374970279186 1
-0.127403612963621 1
1.12164999384703 1
1.00171765611614 1
1.29741827723605 1
1.42705531907584 1
1.19234195948097 1
0.986369516448236 1
0.783535570593024 1
0.927537020996561 1
1.38312119169417 1
0.673657004197708 1
1.04986034959615 1
0.676879558640197 1
0.7040306124835 1
0.462405780122514 1
1.00126670146881 1
0.776683982664242 1
1.19249432959786 1
0.57125669043265 1
1.46721141251813 1
0.505652504391081 1
0.567613397180453 1
0.664345730691541 1
1.30816441311594 1
1.35569693826425 1
0.554515949260802 1
1.12994422904261 1
0.950593914249077 1
1.2756003116492 1
0.854741918842273 1
0.792037028352903 1
0.909601604567064 1
1.18758674138562 1
0.934148340452658 1
0.547925135640082 1
1.08565481166155 1
0.8509470550408 1
1.17632851707141 1
1.4482742342318 1
1.46259797907472 1
1.38962042435747 1
0.940202209371281 1
1.45675458157007 1
1.24960836798988 1
1.14912609334572 1
1.53428450624168 1
0.845447282559825 1
1.0127047411908 1
1.1960103850909 1
1.07725945809648 1
0.166432780816188 0
1.02583236107831 1
1.00504551445555 1
0.817704129249848 1
0.9000487162894 1
0.627916208314038 1
0.806180269489591 1
0.137899679218696 1
1.35954859962999 1
1.18436447131751 1
0.860917719063732 1
1.31459698006806 1
0.975825152928122 1
0.679186063267642 1
1.16474433171009 1
1.06951794088641 1
1.31676536204755 1
0.913392196164321 1
0.896357874431932 1
1.09217248379919 1
1.45638807678085 1
1.33133433385309 1
0.322309296244557 1
-0.044345075323071 0
1.22649115937409 1
1.16522724830898 1
1.50454466922382 1
1.01880956920031 1
0.989613438588466 1
0.97060268735441 1
1.26846364392487 1
0.970931450404417 1
0.583130650841941 1
0.731337485831247 1
0.722454646885592 1
0.546002914484707 1
0.543986516935554 1
0.859315083030992 1
0.792047345711904 1
0.498221407366056 1
0.549565467277553 1
1.35876684108054 1
1.33724434624466 1
1.04619460506381 1
0.757087366390067 1
0.890924511747545 1
1.14069166117302 1
1.13942919931203 1
1.22975203951332 1
1.20519743473192 1
0.936907339279895 1
0.516353478876964 1
0.834730089346412 1
1.05416366235076 1
1.05012651989582 1
0.92425757320382 1
1.05530737748012 1
1.44151805939038 1
1.87340809755531 1
0.757785549893702 1
1.1507163508031 1
0.546325832157382 1
1.30864413819068 1
1.85081583778879 1
1.70109986283399 1
1.43443192366579 1
0.476551242413382 1
1.18820117087525 1
0.97501909912235 1
1.20965035271995 1
1.42822344916985 1
0.599833077500166 1
1.04113083572191 1
1.40706404744801 1
0.83156309121539 1
1.6139780842088 1
0.420200791985727 1
1.10703564874109 1
1.62557643418396 1
1.20129542302802 1
0.268186294136257 1
1.14151895747856 1
0.765389049822714 1
1.65989859651934 1
1.11973902875628 1
1.33126550775359 1
1.16268935622775 1
1.51131909235054 1
1.35149971412166 1
0.61411028690415 1
0.370905650197592 1
0.976028700272992 1
0.620857501747944 1
1.0659865686842 1
0.616529694555619 1
1.02388370877552 1
0.541440040023524 1
1.85297163160223 1
0.401431456650659 1
0.687177839767513 1
0.348226706998275 0
1.27029691944313 1
1.58230719782736 1
0.769355634096867 1
1.33771377604106 1
1.58674398162634 1
0.6103586193158 1
0.8238008754592 1
0.771481745270815 1
1.03744879936989 1
1.43998693902531 1
1.16900757729195 1
0.776083456480947 1
0.834426622650081 1
0.315886662921159 0
1.09739959253854 1
0.288539109934707 1
1.19011180835117 1
1.44299998930526 1
0.811125045558653 1
0.839257387428129 1
0.859827557487196 1
1.15168187374311 1
0.795483438573826 1
1.11011456312648 1
0.750820258065553 1
1.02054640200568 1
1.18307665925965 1
1.23732926083432 1
0.72954297350857 1
0.888564245312466 1
1.36856044471679 1
1.35945515169496 1
0.830922548960906 1
0.92093766595487 1
1.28328688359472 1
1.32181402080117 1
1.10694721600165 1
1.12309506291205 1
0.708459331308887 1
0.82825104145377 1
0.80404790249578 1
1.22833507838201 1
0.83661121582475 1
1.08041158579171 1
1.83140424403193 1
1.87074350616547 0
1.10579910050609 1
1.18019638768981 1
1.41309305273824 1
0.968151255981711 1
1.86825307515099 1
0.526159937374514 1
1.12703763027264 1
0.675423368329593 1
0.61177745222007 1
1.56645064815504 1
1.20025048183571 1
1.2556303674869 1
1.5318641196846 1
0.960421098920401 1
1.40353885918178 1
1.10559092423508 1
0.58886806681661 1
0.584981616758091 1
1.12898167067789 1
1.60925758721239 1
1.09715766181122 1
1.05727304257556 1
1.37859663216716 1
0.512039767324562 1
0.944235006961561 1
1.26441621455264 1
0.0931432294975968 1
0.900793893355099 1
1.02367120192945 1
0.671050850444231 1
0.554224048225891 1
1.10084754752446 1
-0.251323921926376 0
0.994044996708689 1
0.905675974120353 1
1.14864368426081 1
0.679023957413007 1
1.84243249792445 1
1.06418035114444 1
0.741600134497247 1
1.67569579323725 1
1.26160908779093 1
0.540629603398475 1
1.86144124718316 0
1.3315464783099 1
0.839798968593513 1
1.57910524488126 1
1.5815434141563 1
0.907301775577593 1
1.40220587527 1
1.97496406191313 1
0.635592621284391 1
1.10495123102351 1
0.901231911316594 1
1.90406051629727 1
0.823498416029414 1
1.29501772741107 1
1.05267957279364 1
0.884106397573438 1
0.479158412163623 1
1.78726945776153 0
1.00585775037553 1
0.781418321693508 1
1.30909424454052 1
0.685359589175516 1
0.987299729361865 1
0.889523588542877 1
0.888838772943607 1
0.779049075972847 1
0.944515514689563 1
0.711411991699238 1
0.712056172079246 1
0.0672492095459359 0
1.16165665715865 1
1.0240458525433 1
1.25253634375239 1
1.83229970952085 1
0.779100462780264 1
1.18146635822929 1
1.28342478807099 1
1.10547083388452 1
1.07391976696345 1
0.908355700467427 1
0.669484121089783 1
2.42712563247047 0
1.5686510921177 1
1.23529041474029 1
0.906218127446444 1
0.855783865919349 1
1.85856826158005 0
1.19989890394366 1
1.13222475065694 1
0.835243976619759 1
1.28724229401895 1
1.21561490818061 1
0.940613694725547 1
1.01633035418305 1
1.40921226214376 1
1.9424679756716 1
1.16439757702025 1
1.25308965366174 1
0.801185947225243 1
0.4586500352925 1
0.168388978278629 0
0.390322951791052 0
0.762492428378385 1
1.56868259505729 1
1.55921065043042 1
1.63227585739342 0
0.436348100181207 1
1.16459707732063 1
0.282794800827438 0
0.61568102093317 1
1.17701845073115 1
0.949752715885306 1
0.494551817571138 1
1.50926225821064 1
0.973473572362731 1
0.797275233403341 1
1.62677511706926 1
1.79015558756561 1
0.0223917857468137 0
0.834084326807911 1
1.0261495635586 1
1.28168582355408 1
0.981446685233567 1
0.342617829991443 1
0.475531566330121 1
0.811674953615406 1
1.17063701766511 1
1.68357230478199 1
0.420990926278476 1
0.867708123163257 1
0.691929727267102 1
0.294300331737751 1
1.27711259281007 1
1.35444625733357 1
0.999962437689877 1
1.08706223325487 1
0.853741168431822 1
0.762095610070212 1
1.03067055740103 1
0.425527251719286 1
0.607279704291104 1
1.12133318518702 1
0.902148372358602 1
1.26233555379528 1
0.770052856357547 1
0.918674630424225 1
0.994692165328995 1
1.2041216132486 1
1.9854963181813 1
0.614753290735907 1
0.852488088133118 1
1.23261558129027 1
-0.148292298317484 1
1.17097291858394 1
0.739381353795306 1
0.724719344663194 1
0.59710405436545 1
0.453350329596393 0
1.18312914095783 1
1.00462528966055 1
0.846060491833136 1
0.740072180081032 1
0.878261970175848 1
0.510143385442315 1
1.1384787818818 1
1.2137045250413 1
0.58447500163604 1
0.903078294984055 1
0.449965846857345 1
0.787237852991952 1
0.367266576976595 1
1.60687683776617 1
1.0350798193092 1
0.613169167106058 1
1.83747910474729 1
1.99803890721706 1
0.899975049245403 1
1.02371235332572 1
1.40630698437485 1
0.901393973942862 1
1.10582549449317 1
0.589226926280441 1
0.75729974772515 1
1.3013239825392 1
1.62378986137152 0
0.292355468220549 1
1.71908438769857 1
0.986334416460275 1
0.937603180411838 1
1.33826484590895 1
0.878602023877872 1
2.02982545758955 0
1.33727662342661 1
0.363264602133144 1
0.59553348266777 1
0.598891030433941 1
1.18261109408355 1
0.654098834635436 1
0.357660409726428 0
1.04718722641868 1
1.41525359558586 1
-0.139171107628624 0
1.6337960368898 1
0.653339708469104 1
0.906456461571851 1
1.60332100665193 1
1.41482110148895 1
0.455946896663286 1
2.23735828006166 0
1.38370466164196 1
1.00580436210795 1
0.973503471497555 1
1.12203813789405 1
0.790455798069323 1
0.848328960170786 1
0.94946336946107 1
2.45715701180427 1
1.0806312571839 1
1.09701385366166 1
1.06015443288986 1
2.06083316196808 0
0.466538788455701 1
1.22215545442655 1
0.977129397445845 1
1.0520751109186 1
1.21599756297396 1
0.97916431491447 1
0.695237638833318 1
0.411067784992758 0
1.39067318808655 1
1.51246810200266 1
0.551167724970843 1
0.799884433698528 1
0.79064196441115 1
0.484535353207848 1
1.24101920458549 1
0.488446219084554 1
0.56794948041265 1
0.453421786826687 1
0.481028061255689 1
0.966748812770089 1
0.557878690038475 1
1.38991195549334 1
0.527555104208415 1
1.0226906739998 1
1.25927351095653 1
0.463414715608191 1
0.797285471485879 1
1.1131359436324 1
0.838048208576503 1
1.22276657498212 1
1.54637788447965 1
1.43162663296234 1
0.823090262465105 1
1.35311068787699 1
1.06736396039841 1
1.2137440603593 1
0.659499329520275 1
1.43921352584891 1
1.09323775621996 1
0.756546286215873 1
0.257145294180092 1
1.43569508839215 1
0.568629652984066 1
1.04399427512465 1
0.745865248622916 1
1.27952876499059 1
1.02949961255623 1
1.40427676808201 1
0.728109505566925 1
1.66590122886561 1
0.672524333640588 1
1.07593253516793 1
0.521947903561093 1
0.800986256077817 1
1.5357840062863 1
1.27828378866722 1
1.01291649251028 1
0.312317804402223 1
0.745559628693693 1
1.06792722917055 1
1.28363916865062 1
1.56984617153494 1
0.518033119245347 1
0.985834307437926 1
1.10140583239025 1
1.73191499995059 1
0.743824467919998 1
0.730158969736753 1
1.01436203482447 1
1.16208937056862 1
0.88939098520449 1
1.091025552176 1
1.31175739839922 1
1.72816899575284 1
0.917834444149487 1
0.70101802745032 1
0.323852862600036 1
1.05356732505232 1
1.14442093356496 1
1.27589105500525 1
1.43100621318967 1
1.46743517645675 1
1.69646188648244 1
1.06450470929445 1
0.678780370562205 1
0.766303134159903 1
1.00031533027169 1
0.544073570133694 1
0.860065018089845 1
1.37675861332816 1
0.638447762823792 1
1.49132551218379 1
0.0563174722399165 0
1.05492172699677 1
1.82606759944135 1
0.787240027695551 1
0.704852504544798 1
0.90965335690615 1
0.57392492036637 1
1.02780126586676 1
1.59617673877332 1
0.202957476831483 1
0.521307847579271 1
1.3234753576507 1
1.52010558999704 1
0.808783239785822 1
1.49768212014219 1
1.14890409746016 1
1.03472502973227 1
0.763141972217651 1
0.643540242521549 1
0.655471487814369 1
0.920368781244007 1
1.99104413814765 0
0.926913109129354 1
0.911507210996876 1
0.831542418848842 1
1.28064576731504 1
0.624730178883493 1
1.73781362207554 1
0.738041619297914 1
0.100203189905108 1
0.312049604822103 1
0.898911568886908 1
-0.152146913097234 0
0.889981515206431 1
1.31884707785517 1
1.1307310165706 1
1.44748126067709 1
1.4126057950821 1
1.14711819701281 1
1.64538972333446 1
1.0318488824008 1
0.453191327682315 1
0.415963329339802 0
0.58034856410851 1
0.934253918305725 1
1.11398448559923 1
1.23481763829961 1
0.753814303275411 1
0.619981130399628 1
0.536046311679284 1
0.771517302225774 1
0.865418660918386 1
1.02098399834213 1
0.555491832704908 1
0.3777907651415 1
0.664093225766351 1
1.26571235523506 1
1.42820214141054 1
1.06105960748599 1
0.794863774134718 1
0.601081943881296 1
0.673911908291618 1
0.547220413988456 1
0.510036614917155 1
1.17697728799419 1
0.517121098195909 1
0.624123172170234 1
0.526278284342886 1
0.708714648304923 1
0.742769839835837 1
0.669874931134049 1
1.3340651404784 1
1.53988249139282 1
1.30180027885581 1
1.71460215173669 1
1.0114100066052 1
0.764613406224983 1
0.105913670191073 0
0.747623910315548 1
1.08868240863117 1
2.03999792931633 0
2.1385605185713 0
0.511242096862796 1
1.61602617922231 1
1.44181746935475 1
0.429686128443541 1
0.993356720538157 1
0.934949985045518 1
0.352154410184545 0
1.07355062931173 1
0.562113376853453 1
0.470068905848173 1
0.58437340716906 1
0.548165992268893 1
0.872165676470373 1
1.86774536555301 1
0.768363929874549 1
0.549604513287113 1
1.29857653678884 1
1.75504956102456 1
0.86907908741533 1
0.381973084538432 1
1.1261626518161 1
0.324587432216581 1
0.493176787593235 1
1.42857887511758 1
0.31021896579599 1
1.10504943730933 1
0.485907305659335 1
0.723924742259443 1
0.710720104201003 1
0.199871535092632 1
0.901195511378349 1
1.01976268447081 1
2.04232613172268 0
0.8796035168214 1
1.50898303891714 1
0.3031395627475 1
1.23728888478325 1
1.37929267671616 1
0.593992372728757 1
0.696078175089886 1
1.41859384536947 1
0.872195970343003 1
0.942214432060803 1
0.696614432527234 1
0.401258497844243 1
1.06085185234269 1
1.31277834590058 1
0.783184437079962 1
-0.271885669956208 0
0.582746630448508 1
0.830061435515087 1
0.638844466559519 1
1.71037499554391 0
0.923984266233981 1
2.09088741031625 1
0.933869392551798 1
1.67907933784386 1
1.12465029091967 1
0.805621186317174 1
0.997508405478821 1
1.0555227908188 1
1.61213905420116 1
0.911761064329402 1
0.939698640428815 1
1.60942673007112 1
0.453173633489897 1
1.30558706946067 1
1.08651849174085 1
1.54229656705721 1
1.37536874210222 1
0.966712106231673 1
0.451712591728678 1
1.15100128693035 1
0.864173865442177 1
1.64538867591399 1
1.05761542035194 1
0.614812482658218 1
0.84274302034364 1
1.50192079457195 1
0.83594772274683 1
0.649750313014281 1
2.06541778204427 0
0.212064195929157 1
0.843165262349109 1
0.933142247788717 1
1.41766534143419 1
0.1221499903469 1
1.25944893790001 1
1.87792723439632 1
1.08057079461671 1
1.07625863339791 1
0.0823708815941092 0
2.45917931211234 0
1.29626776752581 1
1.58412740220545 1
0.943360784277311 1
1.01974728857339 1
0.971551849082061 1
0.688146965456193 1
1.35003687025933 1
0.832767054676016 1
1.12396181657135 1
0.939792502776913 1
0.512781110563857 1
0.733689038135583 1
1.12642351231334 1
0.856360040558256 1
1.25492527088545 1
0.196636768669509 1
0.855800367481843 1
1.06569312958263 1
0.788634532868432 1
1.66054094048987 1
0.75551803573599 1
0.521522759096041 1
0.720208760909293 1
0.289088700653211 1
0.717075645162146 1
1.36917583933034 1
1.95307227972391 1
0.876539046189604 1
0.416025943421078 1
1.4558825864141 1
0.903050016499927 1
1.17376727074688 1
0.650686150722329 1
1.15177474987585 1
2.17020961982513 0
0.783612640508294 1
0.43070743941287 1
1.69558395608495 0
1.1632115466234 1
1.55993543020745 1
0.627101320854589 1
0.404395215135769 1
0.490109836962287 1
1.510108775306 1
1.3649893508315 1
0.375529431804325 1
0.83150095844254 1
1.76203279169522 0
1.62959773873915 1
1.04525802046907 1
1.20883087505245 1
1.50905912545429 1
0.676488335586906 1
0.897047326092 1
1.30507292930947 1
1.26925813016305 1
0.708625373122934 1
2.11863635778576 0
0.636522249169792 1
0.809443527812682 1
1.36392229473235 1
0.84944077971307 1
1.12538935158866 1
1.12900779359355 1
0.72654081150387 1
1.00671173086003 1
1.37946346980322 1
1.16402286473751 1
0.115685120595575 1
-0.382829518406883 0
1.48857751819048 1
0.590963502336343 1
1.12445007625845 1
0.605768665282208 1
1.42780242043824 1
1.43661501705415 1
1.44065812703005 1
0.954264651988396 1
1.16837947338306 1
1.140536194236 1
0.651772445637921 1
1.38253841156094 1
0.746772453408515 1
0.190704275512557 0
1.16115074326126 1
1.21820806021922 1
0.781016077522243 1
0.461847546960243 1
1.08481446654615 1
1.10211979074356 1
0.856313172569886 1
0.994656341906045 1
1.27053513266948 1
0.607009909748581 1
1.18791255738149 1
1.34879819580642 1
0.604327586497922 1
1.26938603214762 1
0.768740893889199 1
0.0101903115421967 0
0.150162143554372 1
0.262647934581984 0
0.767705432702137 1
0.0809262529460944 1
1.76116470318396 1
0.425658474644993 1
0.937376473085305 1
0.347494935572623 1
1.33946247194591 1
0.879315003333533 1
1.11848520254243 1
1.52591261782191 0
0.62362239482484 1
0.568226829814282 1
0.778616326069304 1
0.578127094823189 1
0.583279513695861 1
0.986332360278492 1
0.923801779227458 1
0.657364600194637 1
1.5289179774652 1
1.72094568543789 1
2.00690073621599 0
0.823365720001663 1
0.260655761744216 1
1.16420068078722 1
1.18967713713262 1
0.495719215044984 1
0.452962019355257 1
0.883560321721244 1
1.37038251587152 1
1.01479482170967 1
1.00329742928848 1
0.646939827111725 1
1.29532245022137 1
1.33530402977847 1
1.55646514516222 1
1.28015707593992 1
0.919885961908389 1
1.52053732772725 1
1.31721094233695 1
1.14363735944457 1
0.718898306198998 1
0.640705338739974 1
0.513713655193692 1
0.929514787191203 1
0.763654646075132 1
0.869130248271139 1
1.18371514747921 1
0.805005090766116 1
0.926973198598626 1
0.861909972751986 1
0.937105955911985 1
0.986707933091437 1
1.43402745729841 1
0.996636698963244 1
0.879699865361159 1
-0.141023803752264 1
1.2456569860305 1
1.32365597096108 1
0.447364899769571 1
0.912256336775741 1
0.588177508838239 1
1.24129131452283 1
1.59163081381484 1
0.499871076210106 1
0.909690551644249 1
1.02929491721786 1
1.11896921864342 1
0.640112128499652 1
0.566208794526521 1
1.0410278411593 1
0.26648226459257 1
0.942594275322939 1
0.848308752872659 1
0.938224743714505 1
0.553187760229447 1
1.22224707575385 1
0.659613730430316 1
0.918035410150867 1
1.02094930111841 1
1.01144104046498 1
0.920444699475447 1
1.80930112620783 1
0.531614594511239 1
0.323324203619056 1
1.15297432529233 1
1.68956108916562 1
0.114526233663616 0
1.41543851270682 1
1.21343665995479 1
1.38511901895045 1
0.688239780653653 1
0.714852346688038 1
0.891506952720659 1
1.54491211994765 0
1.23147573719137 1
1.70725744982243 1
1.21356432772069 1
0.975483170479097 1
0.439650948794789 1
0.49299316334783 1
0.490406534055328 1
0.95687352390794 1
0.710487844544903 1
1.50794760704844 1
1.73005679919132 1
1.12164127480346 1
1.39415160952624 1
0.493518309376386 1
0.924405462104143 1
0.727349792793916 1
0.641773613027372 1
1.19100672011992 1
1.43581603589966 1
1.075526911934 1
0.941248219053708 1
1.76928756640933 0
0.726968680683378 1
0.611821635009936 1
0.644604815244608 1
0.75303026276426 1
2.88478925236187 0
0.675498465545424 1
1.03525367396094 1
1.30404227357057 1
1.25619297481382 1
1.67862060822353 1
0.428814161622696 1
0.854415708518206 1
1.19007113048075 1
0.85585724854114 1
0.903542434215675 1
0.905109419235831 1
1.35510222418951 1
0.903399628390379 1
0.96319830052739 1
1.21191141370203 1
1.45861546562612 1
1.50475346383561 1
1.00617541979951 1
0.974576590272052 1
0.931275913168541 1
1.07184172727287 1
0.195584377848352 1
1.02953363415175 1
1.00169499013246 1
1.67487198681837 1
0.979416079428316 1
1.6853441047436 1
0.789606119280516 1
1.10428524257307 1
0.168709281104702 1
1.2074497110182 1
1.12796577580035 1
1.48410812943059 1
1.82543483481584 1
0.929731197376143 1
0.978366008167125 1
0.766883498712249 1
0.912692041173368 1
1.22950156264144 1
0.721815473776317 1
0.831678587838251 1
1.12742090148227 1
0.623165236181244 1
1.81314863357471 1
1.7347729874302 1
0.764439044341059 1
1.04937743410609 1
0.571467869862749 1
1.41496170990763 1
1.61799982575806 1
0.482561381222304 1
0.636596550382136 1
0.835935224806569 1
0.619504853358876 1
0.417942457913845 1
2.37476083241531 0
1.50557161233582 1
0.713613156020266 1
0.660351351677946 1
0.931062271530871 1
1.21323830074378 1
0.946990208419824 1
1.36568896042947 1
1.90404636940375 0
1.51346572466411 1
0.775752086823137 1
0.906706387662217 1
1.25221153354263 1
1.169811875169 1
0.595866570790129 1
0.685984900906462 1
1.9803441627549 1
1.21408789521288 1
0.982595892127555 1
0.681145039329627 1
1.55013723478368 1
1.40813045859283 1
0.667067034624811 1
1.3024542860997 1
0.534351726638388 1
0.940995920245931 1
1.06015984906533 1
0.847787186331924 1
0.937315768593249 1
0.914096606481626 1
1.11200030058553 1
0.984227360281492 1
0.398314463231417 1
0.812259198292663 1
1.05953380462567 1
0.858985367665091 1
1.20685572163753 1
1.09180725952043 1
0.696331597933219 1
0.197109595565958 0
0.847988838156773 1
0.731778352809682 1
0.162218860660829 1
0.898096461052899 1
0.76442818308989 1
0.253315128484731 1
1.55274600406169 1
0.776225277799395 1
1.47577335948299 1
0.758627122687767 1
1.14917601038726 1
0.547038316014366 1
0.748227129073869 1
1.65447787599072 1
0.910974540250578 1
0.337370122390879 0
1.27721458204022 1
1.48577523729196 1
1.47992526718267 1
1.07641274282582 1
1.13992263639716 1
1.17345948149183 1
0.485976841592597 1
0.98936106137041 1
0.82295315369754 1
0.524432277940057 1
1.31543224433243 1
1.32404931865155 1
0.942358515300777 1
1.1456342906345 1
1.53600066853277 1
1.97422623869907 0
1.19032928854665 1
0.831183672993839 1
1.26058537943934 1
0.737114112592101 1
0.660795715028247 1
1.36940857854584 1
0.600776529573723 1
1.05515401808065 1
1.35967505476678 1
0.699298520451524 1
1.25831415529707 1
1.05113714461163 1
1.15633753901087 1
1.06103340627922 1
0.546047582901545 1
1.37052207115043 1
0.045430697172379 0
1.60391827016501 1
-0.16513523306238 0
0.802750702185074 1
0.893180949810137 1
0.880194992820938 1
1.76746523506398 0
0.87327086979683 1
1.1393069650476 1
0.503875294678219 1
1.63152298181784 1
0.950703919480273 1
2.12190014380115 0
0.962801650948295 1
0.801505783423609 1
1.11197572480863 1
0.500160301792255 1
0.625145468863884 1
0.574088548133283 1
0.970974088466475 1
0.661253693058896 1
0.966748875148897 1
0.387800330191435 1
1.14259700926012 1
1.18344434417843 1
0.998119207512854 1
0.818005338538136 1
1.05464690020326 1
1.21338132114304 1
1.49234837664174 1
0.86918764191306 1
0.614554248851933 1
-0.0844843066753415 0
1.48707555983213 1
1.39044230305094 1
1.57836867576438 1
0.482691043363355 1
1.46991411124867 1
0.719367906459198 1
0.531573265246885 1
1.91641923940621 0
0.793113280914409 1
0.751058624563629 1
0.859101062540515 1
0.32932464788292 1
0.853181849553672 1
0.694997164359502 1
0.983550669134693 1
1.05338034362734 1
1.28168746081967 1
0.86102844561413 1
0.390577096475206 1
0.532406665396108 1
0.587079935288856 1
1.15113131618939 1
0.432719876265911 1
1.08625411326732 1
1.10071482342706 1
1.48786543381478 1
0.401262595778254 1
1.22904194586202 1
0.722267890727379 1
1.25167530546748 1
1.13656871536131 1
1.03977479722114 1
1.13531099227078 1
1.16801659210742 1
1.08692684539437 1
1.29979941904043 1
1.00205048566807 1
0.689601993424689 1
1.33665536587299 1
0.703305791078432 1
0.832269686565627 1
1.01805220688789 1
1.18642562294408 1
0.852292778616371 1
0.473513645754063 1
0.924091982553143 1
0.481863563368929 1
0.696319483636187 1
1.40888459819813 1
0.929976393491876 1
0.853696328386051 1
1.46970416127084 1
1.01107828524857 1
1.50940390751697 1
0.734380242766717 1
1.33698784364224 1
0.702543574484961 1
1.81360712379527 1
0.81410229675087 1
1.73958992521776 0
0.791391764086999 1
1.65669587660142 0
0.557109548061261 1
1.02876515040371 1
0.979803855926559 1
1.80048898398849 1
1.27935438699532 1
0.829272586650848 1
1.12521218653671 1
1.65020194731969 0
0.977984823783377 1
1.06285292823238 1
0.702278877983805 1
0.542300023900769 1
1.06094520543143 1
0.691542196289361 1
1.70493042440892 1
1.49746209182937 1
0.82068239622186 1
1.02789352858641 1
1.09146715266168 1
0.883007893495529 1
1.13168012304853 1
0.732998869714073 1
1.19211391416276 1
0.690851156794042 1
0.720621924178448 1
1.34365138963776 1
1.25217130650426 1
0.759449450178884 1
0.908942005144255 1
0.363849872748211 1
0.189675110222044 1
0.0552877547610252 0
0.4488273635594 1
0.880330918444226 1
0.630402947882605 1
2.36950164064982 0
-0.0324889760404402 1
1.27183427053652 1
1.105690138218 1
1.5072716508584 1
0.980574927442706 1
0.982637356271171 1
1.03064674764219 1
1.05225053768527 1
1.34892407668243 1
1.12466263552507 1
0.337619863463571 0
1.59444073456737 1
0.375439740357469 1
1.73523899573068 0
1.78633745454641 1
1.00984743962923 1
1.06837344475529 1
0.885994997092277 1
0.590431241652462 1
0.949975708735327 1
1.13945413547721 1
0.799277490469742 1
0.829614772012206 1
-0.0428137317330949 0
1.44191881734793 1
1.18295149414876 1
1.32996535069723 1
0.47176426883615 1
1.29198620396452 1
0.544141997788374 1
0.903296474973043 1
1.11228098334514 1
1.42234934419424 1
0.466393779885383 1
1.24446196924296 1
1.56781200772164 1
1.16832392211479 1
1.23584711376028 1
1.42159323553287 1
0.816628472552462 1
1.38444086132951 1
0.983425632424669 1
1.44108603104701 1
0.0400125250691604 0
1.08093949149829 1
1.27318930260045 1
0.544384105138072 1
1.50463788725636 1
1.30658939172494 1
1.80305618115284 1
0.892015386597576 1
1.22681745991763 1
1.03367836269344 1
1.12271467291796 1
1.05452146677211 1
1.29202608989809 1
0.695009171064666 1
0.850177307489057 1
2.32495291308363 0
0.643092754583407 1
1.02466716904123 1
1.52716494161579 1
-0.186861755598268 0
1.15592706911638 1
0.885025532963589 1
1.39846754929139 1
0.256832352151754 0
0.898979957423958 1
1.22048610846699 1
0.325905288311464 1
0.817283648645677 1
0.704603763619381 1
2.07305439434819 0
1.5131922533371 1
1.36671094569239 1
1.09266904032402 1
0.75587252240047 1
1.12283280265436 1
0.478416361268147 1
1.24046803015977 1
0.90671219108248 1
0.43536804357543 1
0.0258367095349752 0
1.11687582163473 1
0.757811656291864 1
1.66231013468304 1
1.44993258495832 1
1.1374909069788 1
0.990248644725183 1
0.915861224685543 1
0.50139342848684 1
1.03865250878487 1
0.882455653070066 1
1.05103065513134 1
-0.0712438416557327 0
1.00999997904006 1
1.4896901544857 1
1.26756245215922 1
1.3261360288254 1
0.562113579822706 1
0.152766281810654 0
2.10619941156051 1
1.19144007650175 1
1.26006579226792 1
1.12380222265941 1
0.732680302103784 1
1.20038798891916 1
1.44977465543152 1
0.992026832514516 1
1.15794739064 1
0.507994642481029 1
0.440836016735167 1
0.86177747715795 1
1.5598092485716 1
-0.173629369964606 1
1.20983913103918 1
0.695446789119102 1
0.353308657142803 1
1.36036449740447 1
1.59717333059916 1
1.18797458835674 1
0.765299266914479 1
1.1618329398307 1
0.912794930364596 1
0.724850707707072 1
1.33352927003821 1
0.603820883644703 1
0.339365365101708 0
1.32482672649079 1
0.528457942041751 1
1.54353176540529 1
1.60756190519968 0
0.741312655145077 1
0.770464969168656 1
1.52368119935875 1
1.41947740762159 1
0.881695496061535 1
0.964491651824525 1
1.01200856490656 1
0.683199464424705 1
0.976761259226413 1
0.96640209425744 1
1.47627179369686 1
1.17767174860718 1
1.11511692768442 1
0.639506761932377 1
0.730320705158795 1
1.60288653389319 1
1.17561525440022 1
0.640523344402933 1
1.50376055228859 1
1.08698076825761 1
0.878638518675175 1
1.07257318790195 1
1.23845635382954 1
0.596185679996376 1
1.28558144409072 1
1.59358064867345 1
0.757285119093643 1
0.184778645726668 1
1.13185646458509 1
0.525376016591063 1
0.846115250847087 1
0.583669326895413 1
0.357146458209381 0
0.968912914794191 1
1.03320082971244 1
1.51177742940831 1
1.29955377584513 1
0.645566699207778 1
1.20063764003703 1
1.31491258550961 1
0.984143336756981 1
0.679515110806856 1
1.20647222231285 1
1.48733598999527 1
1.09694079929556 1
1.56212852568939 1
0.91222404972002 1
1.63846205847544 1
1.65377807131013 1
1.23257557588832 1
0.979695195220705 1
0.519556813167119 1
1.30175376053457 1
1.59014213562763 1
1.14745111058019 1
0.568734367975071 1
1.49614721856399 1
0.969210608403959 1
1.02053755273779 1
0.0731497631719506 0
0.935010374454735 1
0.909632882409119 1
1.49735716164737 1
1.56068134348865 1
1.26032841404394 1
0.715154433168844 1
1.25510975278761 1
0.88344356504307 1
0.633741239409058 1
0.902029728608635 1
1.5083203844844 1
1.393702454929 1
0.773943882907092 1
0.8133730037122 1
0.41883051363613 1
1.11250247133124 1
0.925589237957598 1
1.01933093996008 1
1.76270992608066 0
0.863579108540505 1
1.01700987904318 1
1.3802482360438 1
1.26419822889234 1
0.847917111854487 1
0.997912183283279 1
1.30794448484586 1
1.46088391506044 1
0.836462071477205 1
1.02038257388044 1
0.831225313385746 1
1.333281688025 1
1.29901171080693 1
0.536063757238652 1
0.923992512772989 1
0.644344957070344 1
0.712306857993763 1
1.22989381549568 1
0.778174249139371 1
1.20934927654144 1
0.931382959817684 1
-0.0980916948993591 0
0.920065435598028 1
1.14715209413087 1
1.68986959773961 1
1.45162825145202 1
0.759104531289402 1
0.915181082076132 1
1.40183541996824 1
1.05000827438845 1
0.505820272947677 1
0.297382358844409 1
0.968102844906575 1
1.00388898830008 1
0.552694486605134 1
0.924213585762528 1
0.905599390139705 1
1.01876541097256 1
1.23906833510422 1
0.748074495408878 1
1.3543508505768 1
0.39677038216601 1
0.80877654978328 1
1.35861527040153 1
1.64025023308178 1
0.749513130066929 1
0.980534227500703 1
2.09770239311539 1
0.740330357203735 1
1.53207638739297 1
0.42651499593081 0
0.901300407497156 1
0.962255068001591 1
0.934899272104271 1
0.429839394360682 1
1.22134442989564 1
1.16018245584573 1
0.939732915459141 1
0.673406011004114 1
1.24733473775136 1
0.772164621488705 1
1.14763578164811 1
0.258962709716159 1
1.74003111458048 1
0.936958019542948 1
1.37274488004839 1
0.799955695048331 1
0.771074268458194 1
0.625634023569087 1
0.640596685903534 1
0.867349135492412 1
0.939634622819275 1
0.525936726201977 1
0.963567926714268 1
1.11457656970375 1
0.790764442057982 1
0.835624999619937 1
1.81376269954014 1
0.639893172300857 1
1.08237603548362 1
1.71497933001907 1
1.09391284316756 1
1.31811801409831 1
1.15978432569374 1
1.25250447552285 1
-0.0874187454997204 1
1.35300630968198 1
1.9342452987912 1
1.63473286331184 1
0.417771042628754 1
1.30949712772599 1
0.271900705485094 1
0.339674705855277 1
0.910519502488699 1
0.34696547359725 1
1.42729162854973 1
1.14989520758039 1
1.20925512745309 1
0.666212330378895 1
1.08125082220435 1
2.12587036239972 0
0.739468130426239 1
1.65698138299744 1
0.221407747072378 1
0.840442735387565 1
1.08347802891993 1
1.43540051239529 1
0.576138362596914 1
1.26596053161401 1
1.35730908825495 1
0.957529687555668 1
1.17056988502893 1
1.07865727828174 1
0.673656846733936 1
1.69284948606994 1
0.561828878371296 1
0.660813834945908 1
0.528257098280039 1
0.624079550118987 1
1.04418642845027 1
0.269442886833928 1
1.10705218654591 1
0.471610513482959 1
1.15098141069375 1
0.997021462117788 1
1.46041483015299 1
1.51856763437406 1
1.76989135006135 1
1.08468043713191 1
0.654870147290259 1
1.58419710168083 1
1.69526015733729 1
1.07590825567605 1
1.09265734064398 1
1.16614439879417 1
0.986524154610354 1
0.808252072721469 1
1.29465630666979 1
0.882598850161029 1
1.44057523544202 1
0.709784882035822 1
1.18652982921343 1
1.32100605343251 1
1.06803273335638 1
0.58946214224104 1
1.61449746069273 1
1.07733382517972 1
0.945609468741889 1
0.0702395841131887 0
0.73696739849006 1
1.06117642305493 1
0.431783029614014 1
1.76730252782849 1
1.15934184503621 1
1.13918167261056 1
0.764107905678245 1
1.03855446485386 1
1.37760295359052 1
1.10737552485996 1
2.01807157670036 1
1.23010371484095 1
1.20397656823796 1
0.844347740690217 1
1.79484082475408 1
1.13695031387324 1
0.820693319769716 1
0.89782434215047 1
0.413247051304707 1
0.994837430578344 1
0.878324120595946 1
0.993893361295213 1
0.752429494322813 1
1.25604056109052 1
1.14042331551122 1
0.224030103197232 1
0.711899482115819 1
0.674859287588333 1
1.65604681585059 1
0.708183301006204 1
0.852528005175069 1
0.73532551093877 1
1.0023805094872 1
0.999880160974318 1
1.08339277707327 1
1.22691122680892 1
1.52601262379424 1
0.689366202472167 1
0.17301211509852 1
1.39028033890655 1
0.692489917890301 1
1.19658354950958 1
1.56022479092677 1
0.702333603101083 1
1.11261527232341 1
0.854041114029246 1
0.798190507893267 1
1.16503409396223 1
0.973408016112148 1
0.978419204540644 1
0.17835053004006 1
1.38584572276447 1
1.25898501784831 1
0.948785083125071 1
1.07886306756918 1
0.913989710687788 1
0.337773098890694 1
1.37393529738304 1
0.596387116079073 1
0.624127985985914 1
0.808562772937549 1
0.638155154958123 1
0.92898538910671 1
1.70976083534288 1
0.932336000651623 1
0.973968461544155 1
1.09993556770357 1
1.26812290689949 1
1.23692282434732 1
1.54755525626199 1
0.709075258919576 1
0.87978995986038 1
1.35976784129403 1
0.980858371207887 1
0.417733102378629 1
1.45636072414016 1
0.38078657293625 0
1.95194893060877 1
1.15956172733654 1
0.358202650839153 1
1.27931747721444 1
1.46917566520604 1
1.15676600503887 1
2.47753081039203 0
2.02626150249238 1
-0.0172335013108191 1
1.34328657054525 1
0.2903336055562 0
0.826537871145927 1
1.27115027947178 1
0.644327167630038 1
0.950442827941965 1
0.688210779668518 1
1.47679224855547 1
1.50397183823124 1
1.65764304716552 0
0.876712623124724 1
0.91622950297656 1
1.25025711192163 1
1.05676792994419 1
1.88533382677257 1
0.625354086288332 1
0.904013177058078 1
0.0257106941960126 0
0.948673250232947 1
0.703370182212882 1
1.15927984867948 1
1.41245280044346 1
0.520070550645353 1
1.39777729070294 1
1.06654001945893 1
1.09887182509691 1
1.1885018910543 1
0.609925999675042 1
0.98558188458816 1
1.42651715829038 1
1.48676455000547 1
1.41575486193873 1
0.254707367779444 1
1.58676700322406 1
0.720520373121262 1
1.1028199198444 1
0.611870276902273 1
0.664986065404072 1
0.797617718608391 1
1.16172985483751 1
1.24231006354414 1
0.147609877268427 1
1.17532323087363 1
0.733026346561905 1
0.548182645444284 1
0.49248925560482 1
0.917486341287597 1
0.37805236328425 1
1.1488996247942 1
0.670578617497675 1
0.783721529785717 1
1.1814045435636 1
0.910086979972912 1
1.20696654584028 1
1.24607375611259 1
0.669891880330725 1
1.51037487329433 1
0.528242535728712 1
1.41024871952725 1
1.16350408771384 1
1.42378214856733 1
0.270416839506593 1
1.8120894815979 0
0.757602167087598 1
0.728131500279562 1
0.207175181286759 1
1.15453244613337 1
0.680880365337319 1
0.861883696299542 1
0.397535715350495 1
0.469253497798073 1
0.201965838924032 0
1.4736090491771 1
1.16239016739873 1
1.09408206712117 1
0.903566701572757 1
1.49661452062192 1
1.03382332224047 1
1.02440143642002 1
1.10705033428368 1
0.755629905349291 1
0.432184733169991 1
1.3223996581774 1
1.00733638723131 1
0.0644524094444402 1
0.716309574843922 1
1.21563141444157 1
1.63417509155017 1
0.686683152803412 1
1.35476054769623 1
0.799425234573833 1
1.3913255773674 1
1.19717199679599 1
0.11176993683946 1
1.28369539312264 1
1.73691889238098 1
0.303204861423732 1
1.30979072114472 1
1.03166304071732 1
1.07559645248036 1
0.901157690981791 1
0.364756055166127 1
0.817219096337901 1
0.962975633215019 1
1.03006197732454 1
1.21911977241234 1
0.851308038829877 1
0.616606365894747 1
1.45632108074066 1
1.30315409475059 1
0.359202596936257 1
0.590511637761281 1
0.942038942809563 1
1.97998209010818 0
1.49092783795721 1
1.26266826914912 1
0.875015011535897 1
1.55633621086559 1
1.5607724968349 1
0.567131294746105 1
1.30693255427301 1
1.14754681734255 1
1.1283506520413 1
1.00226371631987 1
0.458986220004075 1
1.26235197070876 1
0.349789499659778 1
-0.0121295550222208 1
0.709163077581418 1
0.83003357766251 1
0.654230284605395 1
0.708681705760104 1
0.949849342863622 1
0.973095860239034 1
0.659800217142347 1
1.26160937059247 1
0.388416048183702 1
0.64727120255592 1
0.612759061490192 1
0.80258674720762 1
0.748094407709464 1
1.65839382532592 0
0.63866636315268 1
0.936872685622072 1
1.20774472458734 1
0.721075751138116 1
0.289305635116771 0
1.58383500332876 1
1.18415041748885 1
1.49561602969329 1
1.34229404081369 1
1.0626331042402 1
0.544437352559321 1
1.0821589937915 1
0.852119610201924 1
1.05282796826109 1
0.514429172272358 1
0.727006171340686 1
0.538178159758568 1
1.22124081755156 1
1.18121894858219 1
1.14622700208784 1
1.3400501522298 1
1.55956056874254 1
1.11151427716278 1
0.668913998460808 1
1.56668862198201 1
0.621513302273673 1
0.23254231895284 1
1.27249224319069 1
1.0660899812341 1
1.23669900381588 1
0.64014617746869 1
1.42573506039239 1
0.83176953744945 1
1.42680318487321 1
0.542007797390256 1
0.718281565278133 1
0.62790673151981 1
0.861051407926267 1
0.626268595380236 1
1.2558632394505 1
1.08147747571069 1
0.0857821624763634 0
1.27844864576238 1
0.053681924766866 0
1.54629343194166 1
1.06271926175449 1
0.607015533598822 1
0.980418745289244 1
0.731211688225938 1
0.961308850819932 1
1.10558574428227 1
1.63256111830643 1
1.54315348427714 1
0.999941513977226 1
1.05093334385906 1
0.591076156265656 1
1.20589735017536 1
1.18380443646862 1
-0.133153272388452 1
1.28881033353763 1
0.657920708173173 1
0.897601244096963 1
-0.138792958485754 1
0.914465200270966 1
1.36948338365158 1
1.06446763915245 1
1.16787877398159 1
0.656958787490358 1
1.31957885286695 1
1.1761169810071 1
1.45440580236503 1
1.46519155108726 1
0.819744106388203 1
0.506070397883518 1
1.68426814031012 1
1.22467851492521 1
0.810339745853186 1
0.218450675938472 0
0.713683609762717 1
0.869266043967579 1
1.39035883696234 1
1.17381055384841 1
0.549056027479917 1
0.702722501626333 1
1.13053012243872 1
2.01499337227013 0
1.04741338272389 1
0.877551156035051 1
0.575453055141136 1
1.29730215451832 1
1.18188480498219 1
0.986673533093725 1
0.733497949296584 1
0.996001219968569 1
1.0512171200068 1
-0.0400822612166543 0
1.14575960433748 1
1.29229025495111 1
-0.0196827835800211 0
1.35027803921816 1
1.19009637817883 1
1.95795371086491 0
-0.241344661676811 0
1.07828640255341 1
0.244396022502052 0
0.569506589798025 1
0.979217096995724 1
1.3095418084049 1
1.5064812252214 1
1.44544227471647 1
0.993132129586163 1
1.39971585256709 1
-0.339731226338622 0
0.746488867671435 1
1.2219330323798 1
0.949519306295561 1
0.866737096924188 1
0.904436436783234 1
1.06121925537744 1
0.811026562412345 1
1.01452355618004 1
0.9561502108149 1
1.99554829220687 0
1.54921586540908 1
1.27835417102592 1
0.769645895511151 1
0.976661221896229 1
1.39143770713914 1
1.37714565550973 1
0.894435434673757 1
1.10563709340816 1
0.285396196740285 0
0.825944950430542 1
0.688972218835729 1
1.07980596392065 1
1.16775742649499 1
1.27808750361998 1
1.44226209977394 1
0.874654958191437 1
0.443701050509111 1
0.819486184070223 1
1.50707198464071 1
1.5614506381991 1
1.40751159818513 1
1.08391619762521 1
1.02768357437307 1
1.20426515084282 1
0.949223192619053 1
1.35046054499353 1
1.06955397046124 1
0.0199634660069598 0
2.34972789137076 0
0.857821898631596 1
0.966390244591191 1
0.802033578772447 1
1.74380726744444 1
0.769431768985934 1
0.904248885308428 1
0.677539904375021 1
1.32588561668385 1
2.10939159153237 0
0.951843622457936 1
1.46683701301023 1
0.829098188430594 1
1.1600597776398 1
0.983628127603108 1
0.735385231107595 1
1.03431392007178 1
0.776192814690721 1
1.0266852437304 1
0.748437819956171 1
1.31592601610433 1
1.09539111113421 1
2.05687579640431 0
0.783049543869519 1
1.56188436925521 1
1.4022461166764 1
1.34923993640775 1
1.16124346897718 1
1.01420005610866 1
2.14353972113305 1
0.894565445451408 1
1.34290694902239 1
0.722641201863824 1
0.852102275757614 1
1.46238261741575 1
-0.353638999344581 1
1.35143547573397 1
1.31075712844272 1
1.17267544849887 1
1.00238212416224 1
0.549010196679808 1
1.60246119553122 1
1.40590498527119 1
0.182671813465331 1
1.37215507073868 1
1.5057849117472 1
1.04844085836266 1
1.80735088959641 0
1.40660943951909 1
0.601888407955028 1
1.1698528786471 1
0.870865354527824 1
0.964002019960494 1
0.682823952570737 1
1.02919364967118 1
0.982722851281587 1
0.770143602161471 1
0.606322384329221 1
1.29580582665028 1
0.796231561095204 1
1.06483039702832 1
1.18662034416602 1
1.54685684942798 1
1.28911901969915 1
0.375057775013789 1
0.946521794219658 1
-0.620900271648489 0
1.48075377283624 1
1.12417899393694 1
1.02845257144677 1
1.34534274861402 1
1.47377942212273 1
0.767668534640887 1
0.73072116576335 1
1.29963666991904 1
1.41607774948447 1
1.71943610078269 1
0.514969337628717 1
1.17864251661749 1
1.35837104199706 1
0.979196938938127 1
1.15027501608558 1
0.519155611858064 1
1.50834959483589 1
1.78118051533399 1
0.406338895100849 0
0.781019826647679 1
1.72503903093418 0
1.25183958550843 1
1.07792802904179 1
0.860352569266335 1
0.608977788506852 1
1.30109974657203 1
-0.151846656826545 1
1.67573195682762 1
0.798740541219812 1
1.10382995492634 1
1.32680964085038 1
1.03609910838521 1
0.956038375372861 1
0.389850797675849 1
0.958015939946168 1
0.582092443905859 1
1.2606608416554 1
0.890672884911246 1
1.23239548469747 1
0.861017047739744 1
1.45061761428994 1
1.35543647649859 1
1.01011092278723 1
1.17151489418873 1
0.630165212413172 1
0.578150099225688 1
0.697802409806384 1
0.245160314532459 0
1.07954698752062 1
1.8687382755571 0
1.43277916943349 1
1.0066802919067 1
0.619855366353568 1
1.05924515704678 1
0.417367812839745 1
0.877200242717315 1
0.813433224210694 1
0.834274454425735 1
0.589348584632921 1
1.21337172835932 1
0.989849435456876 1
1.20658216151061 1
0.76402728965883 1
0.798489048599593 1
0.233119744836709 1
1.32871123504222 1
0.528318795656329 1
1.35984910134913 1
1.12482885474268 1
1.50017945773676 1
0.527611947939525 1
0.917312347651423 1
1.82665757550361 0
1.86521665712689 1
1.21021456821005 1
1.02328196349955 1
0.969699562140105 1
1.2629854718529 1
1.48825489954467 1
1.73617753807051 1
-0.217207976850071 1
1.69822745056764 1
0.106622004037495 1
1.72118103293419 0
0.886060584934468 1
0.978397352750186 1
2.07849024083338 1
1.10869556108092 1
0.579927285975656 1
0.330530537786846 1
0.887197511036078 1
0.202505630854917 0
0.804344954179495 1
0.76467004607478 1
1.45610138021532 1
0.708610273856957 1
1.32781947729201 1
1.05354236848735 1
1.06349652227962 1
0.0404412395855887 1
0.522802699620736 1
1.22022861029048 1
1.11937790123465 1
0.506069227835975 1
0.834614683668405 1
0.934357006389637 1
0.692982213343875 1
1.67983245058011 1
0.878094659588246 1
0.559737234015946 1
1.53518615768287 1
1.27696171448181 1
0.750532947089223 1
1.2550379690492 1
0.908181134454798 1
1.03036873449244 1
1.50612545642414 1
0.964570175406182 1
0.879969265886215 1
0.548121735639626 1
0.958100385723816 1
0.195324991896836 0
0.763846173916962 1
0.296171598236472 1
1.14772506075911 1
0.698114257141317 1
0.45080214699854 1
1.79398056839032 1
1.14979323288457 1
1.0706181814448 1
0.446445607771835 1
1.2017227874008 1
0.11026401661073 0
0.742806790065905 1
1.13446002046608 1
0.676955244075866 1
1.0823554663403 1
-0.0696709450695825 1
1.4629843450727 1
1.36045611794093 1
0.877549827604996 1
1.07528598358965 1
1.34045128164959 1
0.347387232832308 1
1.32467555895006 1
1.8292488690737 1
1.41546197123394 1
1.07596631076127 1
0.764110421331379 1
1.18283514714802 1
1.30184013399324 1
0.380327584208252 1
0.450102459326056 1
0.995384886051081 1
1.1213903221058 1
1.77156572827601 0
0.864346667955185 1
0.835911100044349 1
0.739109189411199 1
1.59770978633151 1
1.31198801465786 1
0.907539958686364 1
1.48048327967072 1
1.1838967306915 1
0.802556727642022 1
1.13113116930749 1
0.783659567136479 1
0.728716056604831 1
1.36941290007278 1
0.741361384377782 1
1.05353662225526 1
1.13094739511655 1
1.13526108391644 1
1.21358975906178 1
1.12128968188502 1
1.79128079720944 1
0.921741746542383 1
1.25907540405892 1
1.50596123663053 1
0.777910084296328 1
1.43269647909302 1
0.676270877483721 1
1.73021665842638 1
1.36956678402954 1
1.17321506812517 1
0.560617464233674 1
1.34290866594725 1
1.43878207367451 1
0.782783391631229 1
1.11857093107724 1
0.837528725745525 1
1.81042437276159 1
0.878557815887319 1
-0.231441283037046 0
0.34972577763705 1
0.932489159182467 1
1.31592829553713 1
0.692995468179991 1
0.560005028883804 1
0.892735453221642 1
1.7331623368045 1
1.15150448919112 1
0.467940953763706 1
0.858417865546624 1
1.14468509880827 1
1.09783003473664 1
1.09648375723308 1
1.41825637431388 1
0.919736763707543 1
1.57875961134943 1
1.29774192673328 1
0.664065045214752 1
1.27557386306095 1
1.39835330026351 1
0.969863160104466 1
0.865395435903401 1
0.350559304406538 1
1.6545096037085 1
0.778367877294988 1
0.851630172427993 1
1.22087222863743 1
1.0915716343717 1
0.685927200654693 1
0.572930962647015 1
1.0762240104877 1
0.346464838094414 1
1.11711958714615 1
0.795460096417298 1
1.80159644694216 1
0.386675205855056 1
1.18054506969687 1
0.748990585559514 1
0.992114506449308 1
0.920590308136152 1
1.68933966351482 0
1.1108339356905 1
0.821196874433339 1
0.939231352023145 1
0.916090274432207 1
0.888150900211589 1
0.799750458424847 1
1.14119117839206 1
1.16277383184993 1
1.45344808755586 1
0.757310990533569 1
0.29485166463522 1
1.01629805379563 1
0.606067965447134 1
0.755445584861421 1
1.33235408557208 1
1.47544134460499 1
1.71684444852196 1
0.634711109217181 1
0.183152702046504 0
0.37555413747497 0
1.25010805948441 1
0.708904627784241 1
0.907904655052209 1
0.156629719432415 1
0.537156665115878 1
1.11578118213791 1
0.144396761302328 1
1.33073514522955 1
1.29263045883006 1
1.88747466966759 0
0.82731746982556 1
1.39346441407149 1
0.838101850656219 1
1.27123654005788 1
0.657119564621847 1
1.68104322663633 1
0.173314897028836 1
0.611588823896847 1
1.24381848298082 1
0.720103760340993 1
1.46024600616138 1
0.461550481349249 1
0.851181376332318 1
1.21645945284539 1
0.972497427376555 1
1.06415586212895 1
1.29055143042792 1
0.838497101349068 1
0.529344848531751 1
1.54135892632927 1
0.657316381460501 1
0.268206380745273 0
1.22479129456086 1
1.54921894913189 1
0.962109740754268 1
1.36112386263432 1
1.29452577764771 1
0.484113082341588 0
1.50281497618957 1
0.487604153573923 1
0.751813418651922 1
0.126081657759364 1
0.691122343663433 1
0.819859181836495 1
0.917821485685077 1
1.51259926461216 1
1.44998981594951 1
2.07607364499195 0
1.11281564407763 1
0.749816639882681 1
0.684796221400122 1
0.483871781501951 1
0.846647239880927 1
0.878308303961127 1
0.694305603654291 1
0.437717443288827 1
1.37729508593109 1
1.2690285895227 1
1.01589138881936 1
1.19169075767375 1
1.68675751336312 1
1.16494547891328 1
0.744703458219397 1
0.433545933917798 1
1.27567821717579 1
0.644657947656464 1
0.386143249825118 0
1.03559229723109 1
1.08559864083699 1
1.00754654186411 1
1.22315708357543 1
1.08488589515762 1
1.37605026950081 1
1.54570530902085 1
0.820128990559993 1
1.34042495654637 1
0.777598282206163 1
1.85632627373169 1
1.16794933865807 1
1.10591463651905 1
1.25060039121827 1
0.270394328347612 1
1.74832106832437 1
0.642543785822349 1
1.01997231884078 1
0.172625656801859 1
1.28560280401682 1
1.14378365065209 1
0.783208748659683 1
1.29197859863132 1
1.12804606098038 1
1.12668271422841 1
0.70501815005146 1
1.37893155164501 1
1.26342682812786 1
0.946343930051949 1
0.654720306077644 1
1.06359449622909 1
0.685491343093696 1
1.18746813205638 1
1.62766969749123 1
0.411409086874187 1
0.860886460738142 1
-0.477355328234692 0
0.715560188464096 1
1.29812776155298 1
1.90233593631088 0
0.957120700490107 1
1.12601502287593 1
1.80977934723923 1
1.64118437554497 1
2.24827000645829 0
1.4610689759164 1
1.04507815816712 1
0.917662572136418 1
1.57990354641008 0
0.805793484495539 1
1.58550502099083 1
2.1595516081759 0
1.39891212122018 1
2.27131055163364 0
0.425486914156726 1
1.1543130322451 1
0.801158766794914 1
1.20828294231606 1
1.26901592589904 1
1.59598843508829 1
0.936073928187735 1
1.45581900564937 1
1.59581016130694 1
1.16894568911129 1
0.692630276805684 1
1.40380724534936 1
0.961639103901898 1
0.893216061722298 1
1.05387288888069 1
0.476181328778898 1
0.950323253141009 1
1.20609474572723 1
0.935337456604134 1
1.71821164382033 0
1.09265773556571 1
0.49282821281424 1
0.905339910648496 1
0.0294143286178105 0
1.61110007592841 1
1.69214280998062 1
0.682941078313251 1
1.30669005667285 1
1.13985311829179 1
0.893306740090138 1
1.34520806859581 1
0.668103185011236 1
1.40711177396815 1
1.00338174087633 1
0.764274131918573 1
1.16844949928502 1
0.744886311612644 1
0.859802284953644 1
0.807089762049652 1
0.0453991226453125 0
1.11587631079286 1
0.648804744405608 1
0.784585326093841 1
0.79999029541581 1
0.956832107445615 1
1.00984816037985 1
1.56519742402183 1
1.32666414897099 1
1.20275891211835 1
0.85191747585163 1
1.06675540334705 1
0.715646953342591 1
0.416982323005934 1
1.38421574297976 1
1.40001866863025 1
1.6673144799796 1
0.939858747066267 1
0.870118288215598 1
1.05019230199078 1
0.959876631794707 1
1.25609221352657 1
1.70745411390699 0
1.74216993374035 1
0.515657244265743 1
1.16562893827971 1
1.0130944448941 1
1.19862072703507 1
0.552741496200552 1
0.737944954609556 1
1.17105528997044 1
1.00892124185674 1
1.16685906933725 1
-0.111977903360194 0
0.506797304752115 1
1.21172922289396 1
0.588180592185428 1
0.759045994489003 1
0.687339310192449 1
0.756301725707256 1
0.803215936262117 1
2.22333032664327 0
0.86182651229926 1
1.15348816323333 1
0.880926486849257 1
1.06162504526584 1
1.4709465040052 1
0.855468969209618 1
1.78053323691524 0
1.18115332983649 1
1.37530149403258 1
0.69961731482623 1
1.21729537806432 1
0.931693841586759 1
1.43404158525224 1
1.13613161345501 1
0.965379111712033 1
0.575055219518821 1
0.970184405038247 1
1.62324171226504 0
1.07253068484825 1
0.666136027587208 1
0.593608129352739 1
0.802093665166521 1
0.902715476651019 1
0.838011712462154 1
1.03602061929744 1
0.426552082226528 1
0.934885944162787 1
0.968566053536677 1
0.933531013180315 1
0.532049949462684 1
0.796185911617949 1
1.22733042103864 1
0.402921871102154 1
1.18445303829013 1
1.79991448007808 0
0.289994239946291 0
1.08917425741182 1
2.22392454916626 0
0.94145385015965 1
1.03128441429628 1
1.26216601138333 1
1.15947333759449 1
1.64706371290362 1
1.05453176005592 1
0.900814777470613 1
0.934160141307662 1
1.01854455954936 1
1.85992715747843 1
0.908488515064565 1
0.963043462840547 1
1.0466126498121 1
1.64644347620246 1
0.905177919919684 1
0.827831675521131 1
0.950962860565354 1
1.26378597835538 1
0.96493095740229 1
0.901954050348584 1
1.44071735340474 1
1.84132157140497 1
1.29882545853065 1
0.90695642785318 1
2.15451133361512 0
1.02329493244756 1
0.644256012690363 1
0.785618273600812 1
1.07995916781849 1
0.932606655857972 1
0.662912181818696 1
0.850248849322598 1
-0.0901729271682558 1
1.3736526542392 1
0.924679271075594 1
0.678081384070654 1
1.53527593689626 1
1.09062620986066 1
1.39745947628639 1
0.643479652334427 1
0.80413787802038 1
1.54481719033599 1
1.39686913274152 1
0.273517690261756 0
1.2420855242119 1
0.99601450163269 1
0.265153286629463 0
0.566129314333494 1
1.12191247439955 1
1.13302592721384 1
1.87657734227933 1
0.391987027649502 1
0.67172009101553 1
0.999459422325155 1
0.271845807767545 1
1.11104748663087 1
1.04631744045377 1
0.499870933609904 0
0.67690830752831 1
1.46882322464931 1
0.877805601779958 1
1.26948871159004 1
0.78426327324419 1
0.733467196267586 1
0.860105660585134 1
1.34561759907992 1
0.656342650927433 1
0.874357913435788 1
0.334189418354776 1
1.63520344476027 1
1.55899276318028 1
1.24026362060194 1
1.56112916280601 1
1.12700926087855 1
0.383771258478527 1
0.761362288850607 1
0.412122773149032 1
1.24169255127985 1
1.13684125878589 1
0.620846789448081 1
0.104198930721795 1
0.387921207599413 1
1.43257205267615 1
1.53248823935635 1
1.81981824563174 1
1.08183628246482 1
0.425432203836455 1
1.19588052304047 1
0.588581604234064 1
1.04976862058723 1
1.01990307653277 1
0.658130198156774 1
0.863602114354799 1
1.10854291509634 1
1.17534382654935 1
1.25476632869959 1
0.821917404078377 1
1.70973080248297 1
1.47286897003992 1
0.80622902209211 1
0.601273504261606 1
1.00359965061585 1
1.35502305216189 1
1.25329936033941 1
0.734906633549098 1
0.720680420125331 1
0.964088168358145 1
0.271960149074618 1
1.06149824868594 1
1.58006044767235 0
0.663532950962269 1
0.714358388833208 1
1.48384429178071 1
0.261935532438698 1
0.798424403349871 1
1.21737841110288 1
0.105900240479936 1
1.67701427231653 0
1.11552404782161 1
0.167339249860758 0
0.0790568985644333 0
0.938698796604879 1
0.756213845400723 1
0.902684756194642 1
0.808225994589016 1
-0.250981456333064 0
1.04953418960631 1
-0.0538644771963624 0
1.35539298823108 1
1.14662788705478 1
1.00225013346824 1
0.510084297469538 1
1.06570064079221 1
0.902916363817236 1
0.842401839845828 1
1.02069765101498 1
1.09668946205316 1
0.602272001492957 1
1.25470511917278 1
1.42799566117159 1
1.19019105252473 1
1.39639919942667 1
1.01182724780072 1
1.2036847447138 1
1.17699875371333 1
1.00898879726052 1
1.21398178026373 1
0.595289906033532 1
0.711756912492913 1
1.544370072721 1
1.21854865303154 1
0.759999122667361 1
1.81665609523441 0
1.17585458959794 1
1.11645924014284 1
1.28738512721147 1
1.27449767543132 1
0.842126271253181 1
0.580700974250311 1
0.912581550990536 1
0.673154079122208 1
0.848541844949595 1
1.08801832346797 1
1.64527517370521 1
0.983570231389679 1
0.931318812823052 1
0.451092006684567 1
1.40982507964727 1
1.85723937415574 1
0.463814232958614 1
0.750894053585933 1
1.41988977156989 1
1.22928355302648 1
0.948446833767165 1
0.886056576545957 1
1.23987628378787 1
1.47836285062935 1
1.6165193817901 1
0.994375840371454 1
1.03499902802178 1
0.671780142757031 1
0.980129854507274 1
1.60991671340302 0
1.40789681029618 1
0.970318617948047 1
1.13631958538889 1
0.861978985377508 1
0.89190709332385 1
1.01707177645139 1
0.740512491223455 1
0.83598061573581 1
1.6238485007936 1
0.910747316698359 1
0.67549836023015 1
0.995564069196979 1
1.60710641307327 1
1.06614372762653 1
1.28717899402143 1
0.971547289320854 1
0.783399217227881 1
1.12519901819602 1
0.75082185806396 1
1.04727607116427 1
0.652555764594639 1
1.14307793137223 1
0.924303170732303 1
1.38875906699275 1
1.30693331393359 1
0.518323622975018 1
0.707822005623616 1
0.658252015648366 1
0.682230324839129 1
0.729849555836239 1
1.41269123194374 1
0.888353266054728 1
1.13319993831823 1
1.29308565713559 1
0.946853412244442 1
1.36337913393217 1
0.817846191865459 1
0.836360497528168 1
1.36465986815777 1
0.758509228810258 1
1.22076196986415 1
0.341286908162349 1
1.43278685815329 1
0.828789616680446 1
1.16003491708742 1
1.14925518202145 1
0.623254737488248 1
1.55631718856085 1
1.31057641168629 1
-0.0126055467679245 0
0.343723441237295 1
1.14776153730026 1
0.949567389754476 1
0.711163535584186 1
0.605448073754038 1
0.692008464910767 1
1.08195970950643 1
0.884337329937838 1
1.26875550508424 1
1.05690424020248 1
0.67098098577642 1
1.17639649672488 1
1.21911904627735 1
1.24789630511041 1
0.349852758993745 0
0.733409697364708 1
0.90857239392996 1
1.21251787655566 1
1.60270731730487 1
0.946926317265613 1
0.800270277971794 1
1.1293922205026 1
1.20909123676443 1
0.749069687201101 1
1.28279262223472 1
0.834809128614287 1
0.994729068651041 1
0.679658666033895 1
1.39429860182755 1
0.614209276991872 1
1.21678227956245 1
1.40315311357822 1
1.00541807519714 1
0.789763054319448 1
1.04841029928178 1
0.550807670295156 1
1.31950266444186 1
0.644516027098166 1
1.31471957841515 1
0.692213121610284 1
1.16408539456683 1
1.30559646599521 1
1.16254368434436 1
0.651205533319489 1
0.667312626398186 1
0.860629514343117 1
1.4988130577989 1
0.675673246239078 1
0.668121170898249 1
1.03978284463599 1
0.159823907498318 1
1.04997008923178 1
0.795654031020113 1
0.803801524454171 1
1.16020908456086 1
1.02587828819369 1
0.833122983478282 1
0.688657003814367 1
0.556849318959123 1
1.01278694083418 1
0.806572446365511 1
1.03660302024973 1
1.31770908792876 1
1.3681702169801 1
1.76362054083214 0
0.804520039728011 1
2.34325131371814 0
1.22297996318345 1
1.72044320267499 1
1.609148562738 1
1.41324917158931 1
0.909902264577545 1
1.72983895005883 1
0.0297642770087547 0
1.53944511106581 1
1.94972078109339 0
1.07800571143589 1
1.10659092760003 1
0.996199013869103 1
0.760837639627967 1
1.4487070125359 1
0.503297570314527 1
0.998655892497948 1
1.10216954715183 1
1.10425184805297 1
0.152200766609699 1
0.776420507129451 1
0.0988107351885452 0
0.545615605866847 1
0.41737693779727 1
1.89214095061903 0
1.75721204610605 1
1.32538258394882 1
0.438978066027147 1
1.07143182111072 1
0.687532900534614 1
1.58617350941986 1
1.03800943678483 1
1.13243079540736 1
0.489379052160455 1
0.943666948698366 1
1.15625767444201 1
1.06019708879501 1
0.26738681478969 1
0.554331978797306 1
0.536235400316487 1
1.05558154943384 1
1.66174731176126 1
0.971173403913516 1
0.451463376937787 1
1.32288874173999 1
0.649876832560619 1
1.34354589722417 1
1.45603391048691 1
1.24160606633959 1
1.29492548813114 1
1.72158351861767 1
1.12752180174058 1
0.825383008770252 1
0.89566820255905 1
1.34313956886497 1
1.26938463707162 1
1.0722576696958 1
1.28851155656391 1
0.621546971876397 1
1.01486133472645 1
1.51168758821711 1
1.15804956103779 1
1.5749153221544 1
0.576734640067499 1
0.647109775138015 1
0.332367365922325 1
0.887083057341761 1
0.384375028778863 1
1.99849596340633 1
1.07119469455628 1
1.06546205951592 1
1.07703598598134 1
1.40884181382302 1
0.69910254478247 1
0.622183870724424 1
1.5259709615639 1
1.14222092601417 1
1.72325456594363 1
0.402996434966777 1
0.946227068189408 1
0.0693621239095722 0
0.844810446393204 1
1.25769057254993 1
0.149359435364456 1
1.12210541711068 1
0.51852757199613 1
0.493686945940037 1
0.146091968196808 1
0.695583923919639 1
0.978573766227884 1
1.17245362720082 1
1.26126126856866 1
1.05873242692135 1
1.05857887947398 1
0.904673846405357 1
1.23591576123337 1
1.15623452565722 1
0.910811829410635 1
0.927672645039202 1
1.4758915446198 1
1.34778850944736 1
1.23851664975393 1
0.616422738867938 1
1.00564507839929 1
1.33600153328714 1
1.08164615342201 1
0.696258303935606 1
1.30570013217662 1
0.885404679877109 1
0.323223465656289 0
1.16308923048413 1
1.54345865110558 1
0.473551125801431 1
1.131434147832 1
1.31425506732468 1
0.561923785036863 1
1.80100790860407 1
0.446119637671307 1
1.46109938267411 1
1.24140467095778 1
1.72359455876095 1
0.0753078787116796 1
1.07817333752762 1
1.4066106738022 1
0.668379345444891 1
0.489385463655628 1
0.563389082725949 1
0.786593554928385 1
0.898982966967849 1
1.18550879129531 1
1.06810136705315 1
1.84569378430026 0
0.601747363043281 1
1.52014665827183 1
0.671480597644375 1
1.40683599770328 1
1.12491803835598 1
-0.0117674757704887 1
1.18892183061736 1
1.18765823718256 1
0.76537974276745 1
0.708532422594969 1
1.22597331708361 1
2.09811671035536 0
0.812724464090144 1
1.48449006865197 1
0.402060499896677 1
0.75485697059945 1
1.19089790893379 1
1.79387699313189 1
1.39226048426557 1
1.42427821468595 1
0.940453028874677 1
1.47888021335444 1
1.29041770369195 1
0.487726135709721 1
0.496897099337723 1
0.161159787305225 1
1.0125317367074 1
0.794096852851756 1
0.749954230345355 1
1.21945321866477 1
1.20696166835263 1
1.33883235821979 1
0.86146174019684 1
1.73332046808793 1
1.5479537841608 1
1.86059940554898 0
0.646605404306639 1
0.898660433668272 1
1.14918644483381 1
1.70248364800253 1
0.957934778698072 1
1.06665862815742 1
1.0907258344696 1
1.37683943908481 1
2.15987208755782 0
0.429051756134497 1
1.03063783395838 1
1.09165559960279 1
1.92674900427025 1
0.732055097201878 1
0.458701562402896 1
0.801191041195658 1
1.28594783533337 1
1.48693805514295 1
0.88995669018096 1
0.503557880085316 1
0.233607836489942 1
1.17731297239284 1
0.611422372424969 1
1.20974090382654 1
1.25875951161495 1
0.961960225240477 1
1.58217602065786 1
0.445930070135687 1
0.931795405322962 1
1.11546865325866 1
1.5023239798914 1
0.805653433748733 1
1.29715449798149 1
1.12794039180119 1
0.869295737017625 1
1.14747129553773 1
1.11057318727862 1
1.23952656354487 1
0.886606177224748 1
1.37243232737739 1
0.248986942216321 0
1.3391463194304 1
0.857511395909889 1
1.16263000509225 1
1.11748279272424 1
1.02683049614732 1
0.729699110772592 1
1.1201374245248 1
0.76283039473071 1
0.970342395081196 1
1.29707211740257 1
1.43635511814837 1
0.494073797805305 1
0.952181752187869 1
1.07194669185725 1
1.14209396575256 1
0.913409100535385 1
0.658676715612407 1
0.608252682556042 1
0.769997277073694 1
1.5922867103531 1
1.1245424295489 1
1.36401145419371 1
0.918840842296301 1
1.17627221007268 1
1.08472146645523 1
0.853397509195441 1
0.837796392761166 1
0.425936039021585 1
1.06636173160732 1
1.146145739928 1
1.52029535482046 1
0.373036743418441 1
1.19756612948329 1
0.265719314046691 1
0.214237041049949 0
0.172197599874322 1
0.518818509472603 1
1.43542230116238 1
1.13792832634473 1
0.620903627487005 1
0.845781258235436 1
1.80212702996158 0
1.65851500609761 1
0.455700326606124 1
1.70158757078922 1
1.6759150803548 1
0.815142059014254 1
0.680238638526654 1
0.823645617977984 1
1.14697634291892 1
2.09186218693259 0
0.693194583234208 1
1.1905410862364 1
1.1125968389806 1
1.4581970431198 1
0.539830111008332 1
0.766650660033316 1
1.09810092698711 1
0.778763484667067 1
0.081607043542951 0
1.1422508229396 1
0.538878989038274 1
0.331016426385509 1
0.913280042260218 1
1.47195169397378 1
1.00369761863943 1
0.826840269860065 1
0.352449775735944 0
0.467906544497048 0
1.20047697373512 1
0.0792890396025187 0
0.824947320443815 1
1.22035430876531 1
1.05491275290833 1
0.92282514358576 1
0.940526769620096 1
1.15190494712909 1
0.973625211707363 1
1.18049005463792 1
0.350808700030798 1
1.02749033222844 1
1.15794950291044 1
0.678083077622467 1
1.42028755740086 1
0.640127357164732 1
0.871698057412471 1
0.0204119681385523 1
0.964454889195838 1
0.934201469123679 1
0.865269306809554 1
1.25026875717316 1
1.34463257683784 1
1.16143285826645 1
1.26702134756054 1
1.30487078325821 1
1.48425460790543 1
0.499742818377263 1
1.41286135945269 1
1.03403339442898 1
0.941410652292213 1
0.794342877742232 1
0.33663831695391 1
0.779469349981949 1
0.653396489692586 1
0.823899654877625 1
0.648258713772009 1
1.23016753329544 1
0.816504366122429 1
0.703773194663006 1
0.222218061087997 1
0.253921497960393 1
0.921198738857184 1
1.6650020281975 1
1.7207090575166 1
1.81758578958694 1
1.16247001688742 1
0.704311935087811 1
0.73271238041509 1
1.37482926932697 1
1.0460140084685 1
0.201484583920571 0
1.41183774836748 1
1.27175187379203 1
1.53296366881053 1
1.25411859638497 1
2.64119343479012 0
0.672710278272081 1
1.67449527938344 1
1.0323610714789 1
0.994342580980858 1
0.214819542157649 0
0.770721358191412 1
0.205195347168813 0
1.46233772095741 1
0.836412088343318 1
1.46976792513371 0
0.150540526037947 1
1.40660200183457 1
1.46936136990509 1
-0.223916308989269 0
1.15056763902481 1
1.06926282752731 1
0.665368274669119 1
1.10310888016047 1
0.72229906211966 1
0.508039064224317 1
1.21592410111712 1
0.683862331175062 1
1.73488242094756 1
0.684648780317055 1
1.72190144686384 1
1.00347392401968 1
1.44053306020974 1
1.70394290980696 1
1.53650499274256 1
0.803276744348461 1
0.787383064162813 1
0.811965298613794 1
0.9497352782499 1
0.042353388304381 0
1.54378892983941 1
1.10455108802981 1
1.80566241341912 1
1.39500804941795 1
0.843076815107837 1
0.89697654976647 1
1.32798360248236 1
0.959693104370942 1
1.15597251814056 1
0.992595524606123 1
0.685290463544242 1
1.43674306828597 1
0.555266914059868 1
1.29494538648587 1
0.538013360385083 1
0.600199868076402 1
1.43316321226147 1
1.19830838156793 1
1.38103798975789 1
0.710543204116706 1
0.587648415177243 1
0.911056084029591 1
2.31571080266144 0
0.652136734105501 1
1.04699828158748 1
0.783252729258198 1
0.980831670717177 1
1.49642586314081 1
0.675058820992738 1
0.934060602244634 1
0.188174563411016 1
0.538966643807274 1
1.08825359506002 1
0.494917709136114 1
1.04700251836017 1
0.547320654439217 1
0.336449120838706 1
1.51584410068067 0
1.34741422323909 1
1.01771108245969 1
0.540228476021999 1
0.543508215836247 1
1.44994044900448 1
0.3925134319307 1
0.434292296899381 1
1.42571381656968 1
1.11823620313015 1
1.78232810137829 1
0.170493427074042 1
0.58224686007 1
1.24510928464719 1
0.582528205328706 1
1.77364501617375 1
0.900597144879646 1
1.00441551926868 1
0.98295846387553 1
1.04055841792128 1
0.459386887781227 1
0.621148341676401 1
0.717199003273446 1
1.45704037086334 1
1.81659078274212 1
1.03926050304649 1
1.2955258995046 1
1.56920379518062 1
0.856983505235189 1
1.13244297318607 1
1.28018245578254 1
1.29629953900942 1
1.99221866837618 0
1.37245682841064 1
0.961361683417354 1
0.884474118594265 1
1.18956456384745 1
0.0232935685196775 0
1.37333219486194 1
0.857232062429481 1
0.993007791262962 1
1.44828235904843 1
0.95037673611326 1
1.72902573795459 1
0.787271058369503 1
0.926679207611062 1
1.4613356873906 1
1.02174036533445 1
0.71684982385126 1
1.36459169959534 1
1.07886846593535 1
1.09491068303546 1
0.966770102660972 1
1.21388225894854 1
1.27149812098917 1
0.749854802663422 1
0.553917619747689 1
0.859089212410545 1
0.78086076356165 1
1.71894936251557 0
0.922922121380746 1
0.967158464483804 1
0.930286797555404 1
0.809571156673971 1
1.64579885149962 1
0.669409755435783 1
0.707965155431619 1
0.048572659679897 0
0.526728001815307 1
1.0722952365885 1
2.10571521679703 1
1.47997558241678 1
0.766340964619358 1
0.238803873089737 0
1.41059741153935 1
1.35201386597529 1
1.25154200791184 1
0.849881591078757 1
1.40482392733277 1
0.78381545481994 1
1.72108146022355 1
1.0296390300111 1
1.87415215122852 1
0.330737300292008 1
1.29676216986467 1
1.00210737252709 1
2.19452849244943 1
1.3436597224749 1
1.50398197195179 1
0.797365105264588 1
1.5836592899945 1
1.45875127705355 1
1.07557887465336 1
0.563148166037545 1
0.863758397097621 1
0.818207717078294 1
1.14302949515187 1
1.1564666538218 1
1.24505500615235 1
0.917717145466509 1
1.15823626015768 1
1.25571819038514 1
0.483267787806901 1
1.75703126425673 1
0.625297240071482 1
0.796227088657506 1
0.733339123347713 1
0.492086708922869 1
1.16215578815298 1
1.59556435988586 1
0.689836002852904 1
1.38206440873097 1
0.991999921805128 1
0.854563682638556 1
0.605868226217892 1
0.92746743451241 1
0.50663634875744 1
1.24748200608501 1
1.17514924619326 1
1.61708455545287 1
1.37774267348116 1
0.765312192130156 1
0.743657437029522 1
0.997357342284028 1
0.896518343264993 1
1.38321726922474 1
0.98611255669731 1
0.640093117722015 1
1.48932680269067 1
1.31596522867133 1
1.45641341042182 1
0.540070039782111 1
1.01591069802481 1
1.13711220545653 1
0.538441833731217 1
0.684023366470359 1
0.900210581198407 1
0.766658136929196 1
0.422722356011978 1
0.427370264793373 1
0.167454832505712 0
0.718485540451297 1
0.833890902292708 1
1.04251824608347 1
0.841016914236456 1
1.33499692761995 1
1.97130219012057 1
1.40360977538267 1
0.888462774684076 1
1.06738113216817 1
0.535363571127746 1
1.2627319534066 1
0.778015907944553 1
0.353220192676618 1
1.12386272907342 1
0.462779507930861 1
1.51516289734629 1
1.50691574308233 1
1.58297550949803 1
1.01402089363258 1
1.13316731334459 1
0.67991895481895 1
1.57813788153043 1
1.13728256321655 1
1.46540058551986 1
1.27135164318636 1
0.703020849689389 1
0.754011542100191 1
0.87523222783934 1
1.30715699909704 1
0.402016435071609 1
1.43096319832502 1
1.18666502517515 1
0.764058293526018 1
0.53592462827812 1
1.69351160594908 0
0.878367762071397 1
0.696061154383425 1
1.48903318276093 1
0.846245962975097 1
0.842639875167787 1
0.582743799559039 1
1.31015659547212 1
0.510229286791027 1
0.799229422256051 1
0.951050983916759 1
0.69431570246051 1
1.03709214560382 1
0.459141198107874 1
1.33154922607102 1
1.05410976859997 1
0.992770187405353 1
0.478267750865004 1
0.383705757716025 1
1.08423407913497 1
1.30241067946088 1
1.0511502513873 1
1.57284606876504 1
1.61861078930438 1
0.958888113970384 1
0.657455931790864 1
0.321150871022335 1
1.34575304626592 1
1.12663820710702 1
1.24185940972062 1
1.07232146679129 1
1.04181897779083 1
0.894762658355904 1
1.14593735232691 1
0.785359675270789 1
0.154363707407514 0
1.1853380693028 1
0.918933691190847 1
0.663457558813106 1
0.40774722730978 1
0.810093105084875 1
1.39616067014294 1
0.554093781044735 1
1.0901775775933 1
1.12512649433664 1
1.05663892724115 1
1.02554075474324 1
1.36498233879491 1
0.62677652249656 1
0.602278523756141 1
1.27904075990086 1
0.610439338225735 1
0.544347114191017 1
1.42776048177355 1
1.41849550231793 1
1.13316915018098 1
0.858308481090465 1
0.432115324421943 1
1.33920275629698 1
1.0275034814729 1
0.676092433738717 1
1.19849080745736 1
0.808171618959626 1
1.61303099254034 1
1.33207274480707 1
0.847255597789845 1
0.771294166615449 1
1.31710686050446 1
1.0711232662646 1
0.299411888600782 1
0.711886589481339 1
1.18816148271487 1
0.67374268415467 1
0.708921616908689 1
0.903533180669332 1
1.62977095691122 0
0.258909224759383 0
1.23894081823939 1
1.18705141710583 1
0.375725422910258 1
1.57271419808279 1
1.47150578301844 1
1.01473903797924 1
0.830317790780101 1
0.394309892356105 1
-0.0614589586411995 0
2.18596760011228 0
0.917582320290846 1
0.567901170987123 1
1.3552690626726 1
0.484813562905866 1
1.83692424972927 1
-0.105325371798994 0
0.65783352584422 1
0.558971276831361 1
2.16039508834231 0
1.39293912981462 1
1.25271019634848 1
1.25924304937036 1
0.857867538264006 1
1.03948749986642 1
0.757432395671682 1
0.336270991173581 1
0.980863042866934 1
0.113006984029026 1
0.977290384993106 1
1.00040636752946 1
1.00882634398381 1
1.14397446956487 1
1.40891819809256 1
2.19601686375378 1
0.584666011739669 1
1.14971779387337 1
1.02064889676596 1
0.761193840808308 1
1.60142895390575 1
1.2163848479615 1
1.10433677311502 1
0.762357102259977 1
1.22212445474134 1
0.416029438748854 1
0.810078725227051 1
1.46518452479797 1
1.19566662645568 1
0.921140466523896 1
0.869445784963114 1
0.822638513257676 1
0.947334351109952 1
1.00792640892736 1
1.10520353150173 1
0.94074401667098 1
1.23483996124778 1
1.39892381264027 1
0.22355062137768 1
1.34068784433801 1
0.481017218257299 1
1.26770341449466 1
0.795891463644585 1
1.13591230600777 1
0.194416348510555 1
1.08355558250831 1
1.31259174723289 1
1.27082759639648 1
0.941338458776738 1
0.864359784999217 1
1.29921562602708 1
0.578296530286029 1
1.27585659176434 1
0.379030154647593 1
0.991297134048607 1
0.891035827234738 1
1.12628667317516 1
0.778764754703126 1
0.320396613092387 1
0.601668640571613 1
1.02571996608819 1
0.68704419266483 1
0.538866484949183 1
1.28443923934796 1
0.814484979166274 1
0.671151835869833 1
1.00694472668179 1
1.06678445334631 1
1.2284116861551 1
1.29945967663861 1
0.343073048585671 1
0.532217603452325 1
1.0690086567847 1
1.30390869064882 1
1.03427180132364 1
1.31509389546555 1
0.54151150892937 1
1.23560202353663 1
1.10928299604736 1
1.28950098022123 1
1.18855151921761 1
0.894006222284436 1
0.771417543011087 1
0.733509325430928 1
-0.37989356924812 0
0.974285947900305 1
1.10732149122905 1
1.35032225543909 1
0.757592026165629 1
1.01313945979856 1
1.58217649073316 1
0.543390084055172 1
1.06642357714008 1
1.19692638338641 1
0.189409718366683 1
1.77826247978187 1
1.30109726045536 1
0.731528694457094 1
1.01820828700972 1
0.241897987797088 1
-0.683567685514617 1
1.62917920695345 1
0.750158901047064 1
0.99322710770706 1
0.956168935309769 1
1.59022838166192 1
1.17603950148136 1
0.114765336165973 0
0.971390052639991 1
0.706847330742647 1
1.47399026870602 1
1.96637388057438 0
1.82594051833448 1
0.640494665893202 1
0.947901349443225 1
0.635892155456691 1
1.10016765617145 1
0.980027794889573 1
0.953797253996498 1
0.943586483483262 1
0.605157514889447 1
0.375729545858162 1
0.560437206518269 1
0.812090494742569 1
1.58599070493278 1
1.25606358926772 1
0.969272971363358 1
0.0400541191435353 0
1.215756810784 1
1.96987240259997 1
1.01056792872001 1
1.0604398306902 1
0.94737725496358 1
0.819325290294355 1
0.870656049517771 1
0.677450060424678 1
1.75848002354282 0
0.948432881477179 1
1.02940327755989 1
0.838544485307888 1
1.12279911370171 1
0.947441722437553 1
1.02839244458635 1
1.22561107417739 1
0.9838545521244 1
0.632586503070544 1
1.76766515889212 1
0.768162700531766 1
-0.332036342487426 1
2.02060986180699 1
-0.0304651086751849 1
0.117723201718548 1
0.719767289380155 1
1.36741410346491 1
0.809527039911557 1
1.10758848724639 1
1.10936517452552 1
0.999401832213727 1
1.04561983862228 1
1.05484290185113 1
1.65470470608912 1
0.861379700027554 1
1.20051833596702 1
1.08040855220305 1
1.9934797888493 0
0.689182407283638 1
1.45077191750952 1
1.4786456973052 1
0.869911957321606 1
1.26486494031913 1
0.930450336394114 1
0.822724712957606 1
1.13149772754731 1
0.494927513501656 0
1.90989587246159 0
1.08462286623461 1
0.155344756167006 1
1.64548666200828 1
0.877723303426881 1
1.72755508537219 1
0.868878947627807 1
0.261673878941127 1
1.488564821681 1
0.93963098951214 1
0.575439169125512 1
0.904220034834456 1
1.16098151176388 1
0.828704994310948 1
1.42262487613817 1
2.04084136560704 1
0.638376069181645 1
0.180735092507805 0
1.23576754659103 1
1.25788409314084 1
1.56840966393001 1
1.16008536949995 1
0.924326758726782 1
0.960823392792684 1
1.26430804963452 1
0.702244694640049 1
0.836379464456944 1
0.650354608942549 1
0.993274987496671 1
0.619261355444551 1
1.04400584683624 1
0.62627965689067 1
1.20879261698394 1
1.27368490083436 1
0.809411076321601 1
1.27946285503673 1
0.860814183734203 1
0.934584628576336 1
1.28245091439349 1
1.03716496947559 1
1.23187343568844 1
1.32095019095398 1
0.701589039666042 1
1.08986806646227 1
0.136200901258482 1
1.21741093294611 1
1.1130265894164 1
0.770705327666082 1
1.21553109956823 1
0.845442977489901 1
1.19559098394359 1
0.950910901545713 1
1.0201782865465 1
0.986781001459815 1
1.1686666149657 1
0.958016926406231 1
1.42168340278758 1
1.07764696600514 1
0.897652733306959 1
0.37081848718417 1
0.878933443160038 1
0.978473488001507 1
1.04189853261005 1
1.69744086731038 1
1.13338887968093 1
1.21174652933528 1
0.604304771200798 1
1.49048441146962 1
1.43261915194674 1
1.05239371108171 1
0.477312556476284 1
0.537434820221479 1
1.55315223976085 1
1.16288097361099 1
1.41939408818497 1
1.12306568574083 1
1.0055904287613 1
0.648090651630135 1
1.09737982865602 1
0.90992904906428 1
0.275987802577927 1
0.634833152255499 1
1.08582957661142 1
1.63271933564156 1
1.5002982234241 1
0.369261260209187 1
0.63194438382292 1
1.21817205884005 1
0.919513314815132 1
1.23512581857162 1
1.00510626268663 1
0.929837338127867 1
2.16592870153882 0
0.750151988045246 1
1.61131458725997 1
1.11942437405153 1
0.708506760282319 1
1.60793256528076 1
1.58667040046125 0
0.995417312929136 1
1.83833985682124 0
1.34077932718175 1
0.627104910984693 1
1.13979861555944 1
1.15699038338032 1
1.11963431775 1
-0.0835925839802658 1
1.33592189926992 1
1.21053845334125 1
0.18597487258969 1
1.36580011085311 1
0.913487853636612 1
0.221980690338101 1
1.34883157327295 1
0.947582082853955 1
1.42011937536754 1
1.04813968006381 1
0.824235359018593 1
0.318357123335084 1
0.194161742192261 1
0.233050768648638 1
0.807345311529611 1
0.324124511201412 1
1.09979003836428 1
0.192863075501948 1
1.39055891370049 1
0.836544384174276 1
0.256324057760633 0
0.327123954343655 1
1.07998261275341 1
1.18695332783526 1
1.24391484441505 1
1.26332220069263 1
0.735379875706542 1
1.06113686922648 1
0.399303702868607 1
0.618513198974506 1
0.931029716801996 1
1.00087398723286 1
0.984088803601189 1
1.00504021048375 1
0.855933844099828 1
1.84742048407757 1
1.06336557220985 1
0.320557104388093 1
0.301794286607481 1
0.33139541188999 0
1.20593367250306 1
1.01026975281572 1
1.13578320368885 1
0.41368644753746 1
1.00320160126007 1
0.747088579372728 1
1.02077990534374 1
1.08972895387204 1
1.26021782629929 1
0.242864361655202 1
0.774300541786234 1
1.61647211666931 1
1.06963856169915 1
0.414747073572704 1
0.643819164815221 1
1.5966678799141 1
1.50131198145183 0
1.08582477895881 1
1.11227637476632 1
1.14009975471534 1
1.14757364751032 1
0.760052027151392 1
0.0691332365016286 1
0.916073175060748 1
1.61564514149615 1
0.989283333875654 1
1.02461309485182 1
1.1980136153005 1
1.05198357838217 1
1.31303764481459 1
0.852842065468129 1
1.26595916907248 1
1.21268734828905 1
0.465432952056332 1
0.0103510418565651 0
0.777932394922474 1
1.18205734011251 1
2.26165369729929 0
1.13787013879599 1
0.975544231514345 1
0.882483786125064 1
1.66290839172724 1
1.45038953565702 1
1.17689896275099 1
1.19703507800927 1
0.738548940936699 1
0.839406336099353 1
0.523356496531059 1
0.585812059571361 1
0.933532206107202 1
0.637403377983263 1
1.07867588447856 1
0.853669897138017 1
0.677571059315855 1
0.43789868480659 1
0.894382439217457 1
1.13293132917652 1
1.19482003251848 1
1.6188271467151 1
0.807136612791753 1
1.45455125171188 1
1.00747385369169 1
0.639262682623437 1
0.845648551831181 1
1.08566686226958 1
0.992414640250397 1
0.86519266915656 1
0.186206508226309 1
0.777803493257439 1
0.939170039885128 1
0.916685052528198 1
1.24748378923059 1
0.753657689713283 1
0.543758077518341 1
0.751091953962433 1
1.87445470096253 0
0.768734370481648 1
1.09321133335757 1
0.237192196740285 0
1.3737711964375 1
1.60271599000484 1
1.1129183423401 1
0.736519887664785 1
0.555775350295488 1
0.401791211686991 1
0.398438406672575 1
0.980999330911025 1
0.429392419842216 1
1.60045002020439 1
1.18176911118144 1
0.838967843237672 1
0.800396782942361 1
1.06690465453268 1
-0.183047517168297 1
0.900551311942236 1
1.26692706174428 1
1.02361596630721 1
0.528465220463038 1
1.12504694441093 1
0.703846854442283 1
1.40445156934033 1
0.508538450536898 1
0.593726965730632 1
0.609236389356218 1
0.956939347760806 1
1.40266583688316 1
1.50797090839949 1
1.43986739254884 1
0.826119022440275 1
1.59094490458317 1
1.05406932089229 1
0.537277706780672 1
1.1148447974237 1
1.12523204118855 1
1.3005946842037 1
0.988163489040029 1
0.78133779188859 1
1.54124721368174 1
0.705104517847001 1
1.4403163409954 1
1.21580377428733 1
1.95215584690341 1
1.02398308964878 1
0.993266483910013 1
0.577886432084494 1
0.858922923497854 1
-0.421925140999209 1
1.38718929088651 1
1.02705619180837 1
1.44433584354044 1
0.134897110863283 1
1.0325977912698 1
0.984722359360168 1
0.925412950570239 1
1.30878881266791 1
1.52724235785712 1
0.409258952144983 1
0.527060908838804 1
0.403672969002492 1
1.56683992115729 1
0.878207583874685 1
0.792030128850095 1
1.46961006261516 1
1.36221746620838 1
0.440097617269183 1
1.14198693194224 1
0.354207749705015 1
0.670800682489608 1
1.00781130701518 1
0.952577545553202 1
0.204965264164985 0
0.968839617921083 1
1.05708501378797 1
1.03625343361807 1
0.80709893342793 1
0.691111993515722 1
0.884952503573612 1
1.48850088379398 1
0.989049597615831 1
1.25867982072386 1
0.961265651469373 1
0.902710385049377 1
1.40667251428133 1
0.787334477012723 1
1.30784756222227 1
0.892120334203755 1
0.664963649607931 1
0.765757797071619 1
1.4292478255715 1
0.806962395469646 1
1.72656688749191 1
1.6865547785483 1
1.19098068618853 1
0.910860979186448 1
0.515700466826582 1
1.3275561524699 1
0.829566795630791 1
1.42564285347378 1
0.844153109058524 1
1.07769320370171 1
0.710215424736659 1
1.32360557957774 1
0.992913808356093 1
0.724018542324869 1
0.432051406650439 1
1.234129644592 1
0.549998735700263 1
1.56793039032167 1
1.05617333031135 1
1.19642613438731 1
0.265602927933974 1
1.01500033533133 1
2.3739764892017 0
0.801771938729345 1
1.58158094246846 1
1.53424906674182 1
0.758383886916235 1
1.68998112040468 1
0.64818337289449 1
1.04596022742612 1
0.617699476724046 1
1.03266792780406 1
0.880029708861261 1
0.485362031329894 1
1.48003497017747 1
1.73520819156757 1
1.39215203136474 1
1.05380015753267 1
0.60477081247174 1
0.936211448406391 1
-0.0564310015423029 1
0.442805260268853 1
0.516760178331883 1
0.723591020449599 1
0.766315152638007 1
0.189563518939383 1
0.864969852199674 1
1.46617037037799 1
1.1402012843851 1
0.80459808355874 1
1.0043009683838 1
0.562086593651236 1
0.615141172961358 1
1.27817555179974 1
1.02031204657964 1
1.40746151137248 1
0.873685632253902 1
0.843574953365972 1
1.12525691825726 1
0.91637651766198 1
0.300710116869195 1
0.423131811970165 1
1.07646308901522 1
0.655373325741821 1
1.12471082907576 1
1.07542535489969 1
0.793443994489262 1
1.21847528623865 1
2.09436295170013 0
0.977354842717477 1
1.3416257715038 1
1.48269198469071 1
1.09353199499545 1
0.413639957655726 1
1.18838771710238 1
1.03055488324758 1
0.204174919533885 0
1.21628831112608 1
1.28756162438627 1
0.791274270271014 1
0.851804602183941 1
1.19895983287114 1
0.269071568181108 1
1.11740760924435 1
1.1789236128433 1
1.05394949025591 1
0.898601325353865 1
1.29470918908623 1
1.25646981513647 1
1.10933110522263 1
0.84761384111711 1
1.06031396569498 1
1.55393983249636 1
1.47607694312805 1
0.90089240791003 1
1.31451606866748 1
0.203328738576019 1
1.20223817166879 1
1.27496331904923 1
0.541025315420559 1
1.44724704291839 1
0.506056066333178 1
1.03902902997576 1
1.15064413904293 1
1.12423548696974 1
0.295931520701788 0
0.985172362576899 1
1.17015301036574 1
1.08539291920016 1
1.01516235399455 1
0.650454493278444 1
1.02155700207786 1
1.2792378212685 1
0.848825955575891 1
0.238303824924137 1
1.30657928071338 1
1.13850742442003 1
1.26218738259433 1
1.38762213888233 1
0.675217702734712 1
1.13730388288584 1
0.732557824532681 1
0.858161038138358 1
1.05353541692534 1
1.24641729920229 1
1.00613898846576 1
1.20325771217992 1
1.07718846908385 1
1.78760691545452 0
1.50451168000022 1
0.552165394256263 1
1.2521941001365 1
1.34815307244554 1
0.939132260849534 1
0.502506061772727 1
0.325046898421902 1
1.2280793788498 1
0.947774034458633 1
1.9805171332076 0
1.02154133121269 1
0.520545026937685 1
1.32323255136222 1
1.11355637042402 1
0.752096151161524 1
1.47644268534776 1
1.16975216932342 1
1.34535513223317 1
0.97889123965054 1
0.353670576538192 1
0.817570013046316 1
1.82487195869338 1
1.0361480694129 1
1.4425843122358 1
0.757182710202941 1
0.512698198552542 1
0.923414033972297 1
1.54370502430958 1
0.944053604457858 1
0.0408971046148481 1
1.46426476166495 1
0.641628625954395 1
0.492898444508826 1
0.700083322895707 1
1.264236449842 1
1.25551773416016 1
1.5241069398974 1
1.69962245174874 1
2.0055539618617 0
0.951928523293919 1
1.15910582690192 1
0.723194636196894 1
0.292579137720829 1
0.442690190775325 1
0.462934032360996 1
0.551870024207117 1
0.900628546748974 1
0.953570519508115 1
1.91600955809785 0
1.30981673370982 1
0.975964467753082 1
0.715475606289023 1
0.371533897573035 1
0.25117478144059 1
0.584056091685134 1
1.25288735083968 1
0.88013755836002 1
1.22807443040548 1
2.17799569151438 0
1.04447199697694 1
1.08339209807147 1
0.377753191515014 1
1.05227317989055 1
1.8063162968948 1
0.689873143797305 1
1.65252430852483 1
1.19595236657418 1
1.31679831598447 1
1.10269201713527 1
1.2542286237811 1
1.63805184736284 1
2.17100381964674 0
1.42374033974907 1
1.06775113899177 1
0.343174137089805 1
0.0573417319900278 0
1.5129578222919 1
2.13497587261437 1
1.14591922975617 1
1.26280634119172 1
0.748731647324179 1
0.0421533240900887 0
-0.154490176770044 0
0.837213031377201 1
0.332203265768573 1
1.3095031712181 1
1.12516707426977 1
1.12552526015454 1
0.822051751468413 1
1.23691801437229 1
0.432572316815914 1
0.498695978970073 1
0.802963428810408 1
0.560278335870896 1
0.776118650213555 1
1.0459412974296 1
0.754236555996767 1
1.92553114232901 0
0.721450535304734 1
1.88545969236068 1
0.690041232094824 1
1.24160071933876 1
1.19900140023853 1
0.893365155409535 1
1.00573983202722 1
0.367170554522475 1
1.39926072031693 1
0.65182575127764 1
1.19759470855028 1
0.570493608949277 1
1.60263581652326 1
2.10594399502595 0
1.09898660982215 1
1.57842391552686 1
1.86831518137665 0
1.37114968501753 1
0.89894540225421 1
0.549585886611639 1
1.22528098521646 1
0.695906919268246 1
1.38176432254669 1
0.435455130054099 1
0.664890157172243 1
0.701808642474005 1
0.327970224039278 0
1.0270666325316 1
0.991307527280585 1
0.993173149144499 1
0.841853894048425 1
1.17143065408659 1
1.39202874499449 1
1.25577231049153 1
1.79216123976402 1
1.49441488492868 1
1.71101351896809 1
0.891905538965119 1
0.966140747988585 1
0.898676721665152 1
0.925119836123285 1
1.07731343266946 1
0.578631919895617 1
1.18137157927306 1
0.611975842625124 1
0.49168759112367 1
0.67114446350915 1
0.93247716725483 1
1.41074024771937 1
0.748970630084126 1
1.66655825370537 1
0.80310778157655 1
0.701766317409858 1
0.60151544701182 1
0.638698897332812 1
1.16017993237506 1
1.03905484422458 1
1.11386755345958 1
0.962245255402208 1
0.763063850266929 1
0.763444431155847 1
0.568267073834062 1
0.782737440269866 1
0.841588176757283 1
0.457677734468651 1
1.06458317616105 1
1.2564236918731 1
0.624410372729627 1
1.31492200304598 1
1.05233442539526 1
0.87455886873361 1
1.19748860548388 1
0.634978453660296 1
1.44455652842915 1
1.08954679478495 1
0.68540322539052 1
0.141084529854151 1
0.979446990951266 1
1.49917499519745 1
0.526429846923106 1
0.7458786515996 1
1.17965308491697 1
0.692437809380542 1
0.67359759688169 1
1.34502423603133 1
-0.360661434804546 0
0.615799633606582 1
1.38772928401139 1
0.993187792818761 1
1.12074195738551 1
0.47153406942508 1
1.16406942558936 1
1.0684509940907 1
1.13152903547961 1
0.482062602883359 1
0.922123028472334 1
1.66609934552574 1
1.12546089993109 1
1.10005574046453 1
0.95697919106192 1
1.128407344988 1
1.16284632948784 1
1.05662837554778 1
0.533386713834337 1
0.88139216842936 1
1.00742900295575 1
0.732316801302934 1
1.58481621331021 1
1.58828662769674 1
0.751547851852958 1
0.962550861400953 1
1.37485311395865 1
1.35814734037106 1
0.959967454418877 1
0.749598709107209 1
0.877027032218071 1
0.931374666418945 1
0.793776146044545 1
1.19392609881802 1
1.95631093079508 0
1.09091859225155 1
0.608938792476896 1
1.09368347549358 1
1.18878084897904 1
0.775105301671058 1
1.46362529421883 1
-0.484493067626737 0
0.832216749629663 1
-0.11683919894609 0
1.02283061074876 1
0.905196403816676 1
1.2430172499985 1
0.23688326384168 1
1.03070644368504 1
0.809153481832312 1
1.21512878146157 1
0.919512944055105 1
0.965339181841359 1
1.01548592091397 1
1.44762911772379 1
2.10598460370736 0
1.36394794610266 1
0.706269421115549 1
1.31816867700776 1
0.421288479129009 1
1.5083298378263 1
1.15518592252399 1
0.237217894443675 1
1.336105662362 1
0.818452697723793 1
0.694483096326126 1
0.49292811647836 1
0.733706406801591 1
0.700505192665299 1
1.07294219242656 1
0.703839337278305 1
1.74642143644784 1
0.855790322286301 1
0.391442479084393 1
1.01817180233956 1
0.892068015650183 1
1.32351708424855 1
0.498002987272586 1
0.73777560455307 1
1.08144927326139 1
0.599787725905994 1
0.764761984202201 1
0.815302589609465 1
1.44730821860911 1
0.192679674308257 0
0.823807047567408 1
0.792151118067618 1
1.25091679255137 1
1.26941312309112 1
0.541247574962216 1
1.16501472207986 1
1.12418554014314 1
1.05394645569586 1
0.240553334140607 1
1.62431346909337 1
0.672863553764182 1
0.536949446434428 1
0.225715901094863 1
0.680783688536989 1
1.07768457714586 1
0.911494041030027 1
0.260524140830595 1
0.774533538666479 1
0.782191909989253 1
0.874456382671476 1
1.06451031802656 1
1.02580385402378 1
1.16539715608128 1
0.95891618181817 1
1.12276212985473 1
0.798794666190506 1
0.985740719008126 1
1.22953955881334 1
0.511872530999499 1
1.03601662321936 1
1.28550510001932 1
0.943117531615184 1
1.19548204404706 1
0.787780173131411 1
0.832651218481036 1
0.548718772646637 1
1.11449199165548 1
1.27029915029673 1
0.614025757219459 1
0.761515309879832 1
1.71920690481657 0
0.98797846711089 1
0.30776139417181 1
0.923368403560033 1
0.898698859444838 1
0.63234516173153 1
1.15761113370363 1
1.28738626515659 1
0.934456856999045 1
0.710025292867775 1
1.01399424791716 1
0.802947316749423 1
0.680688202225628 1
1.84500868642267 1
1.02210397767248 1
0.770073451377767 1
0.716943560806959 1
-0.0998433274857239 0
0.805929736746819 1
0.771601861224888 1
1.49136649948386 1
0.848563406782538 1
0.195494310317897 1
1.20891504874275 1
1.11455165502553 1
0.834312154166506 1
0.947827405117424 1
1.101275687871 1
0.551747870572254 1
1.38313388933343 1
1.07457074229022 1
1.16100279971299 1
0.797914473338614 1
0.957741410238015 1
-0.223026246290609 0
0.70390670495807 1
0.596261398900811 1
1.14084716890428 1
1.14590382202248 1
0.751241953850061 1
0.527540332148576 1
1.31690677873161 1
0.782336990184597 1
0.771692483346353 1
1.71191951843284 1
1.63266979863843 0
1.21665411182926 1
0.695714635080033 1
0.416171672816493 1
1.50744749982283 1
1.20902247810553 1
1.05918998637164 1
1.50030491160808 1
0.58328839778011 1
1.35704093965143 1
0.737068058068332 1
0.0340579295890583 1
0.866561338074707 1
0.504038197848506 1
0.973314318798773 1
1.16052161791995 1
1.03087258553539 1
0.48816335555981 1
1.76772989564726 0
1.14493920941065 1
1.61733613563332 1
1.58635325952379 1
1.15942584832395 1
0.851430164124233 1
1.06770750610556 1
0.260965264858475 1
1.2242008042174 1
0.514133980513415 1
1.70879530203778 1
1.52601430587364 1
1.0622223898566 1
1.7714599020396 1
1.1219919675689 1
1.23137205511002 1
0.893293409711822 1
0.880245664952656 1
1.50261168824427 1
0.960423307376825 1
1.29337959690315 1
1.45803780677947 1
0.662212510069787 1
1.40501250238394 1
1.68353470922665 1
0.636254535250572 1
1.05823940611269 1
1.78235670978008 1
1.73117205087519 1
1.08446576797406 1
1.07518899818322 1
0.407748909479262 1
0.957233779047134 1
0.70453488831219 1
1.52444099052971 1
0.632062374215274 1
0.942958498623811 1
1.2723359853988 1
1.46052982896335 1
1.12396648545679 1
0.943137921631928 1
0.606239701244761 1
1.10219116556647 1
1.57296456451025 1
0.605497365404701 1
0.353864912681249 0
0.84965024996524 1
1.82054516173664 0
1.38940053954606 1
0.636148350646008 1
0.95723204258643 1
1.16239754121608 1
0.76604354392497 1
1.33910629573239 1
1.19239396168378 1
0.831117089689128 1
1.28339158306008 1
0.302256822795989 1
1.2577166681503 1
0.841970351964364 1
0.211931096163848 1
0.373943204394647 1
0.232153272682178 1
0.89029139929378 1
0.453519909108736 1
1.03177521610851 1
1.24626714624642 1
1.02774426814683 1
0.875594963953454 1
1.67872004162458 1
0.906411569706539 1
1.71852054639568 1
1.14108818521726 1
0.815076895082818 1
0.792475916627077 1
0.709722738492288 1
0.89047834543996 1
0.821038845615859 1
0.594321699579056 1
1.06259509744193 1
-0.123494433304607 1
1.01077905240114 1
1.037454238243 1
0.664220194212047 1
1.19162900007629 1
0.628126821390653 1
1.16485546636757 1
1.49248827837848 1
1.85525787178084 1
1.35317507003199 1
0.791238872868862 1
1.44263118280131 1
0.683806848229719 1
1.77790177039246 1
1.72312268007475 1
1.00399186767559 1
0.992743987117369 1
0.928153509977464 1
0.297501405510664 0
0.907183597249125 1
0.926377530396063 1
1.19093801989813 1
1.47948948438414 1
1.03612947517485 1
0.227641333313088 1
0.989338358042826 1
0.962544335440932 1
0.551766095782991 1
1.32574339536505 1
0.178035756374332 1
1.38102201691084 1
1.00932128914261 1
0.660723160613734 1
0.343178489412984 1
1.49400929358062 1
0.434769313885857 1
1.14985224951804 1
1.10526043677699 1
1.34411310197748 1
1.25548343939539 1
1.14684350600126 1
1.33972429768372 1
0.657898756347216 1
0.878009872763037 1
0.52529010890345 1
0.427236421649422 1
0.698698840100688 1
0.823854479765661 1
1.02748551744353 1
1.47696460116202 1
0.497938600747526 1
1.81394484674323 1
0.396689988649353 1
1.50916992929376 1
0.652581605109114 1
0.837658782450311 1
1.38784486891691 1
0.313950186845467 1
1.04177689241101 1
1.22908661761875 1
1.42094741542413 1
0.361877386808565 1
1.36529290860683 1
0.670712717395871 1
1.34770390531816 1
1.03908576600247 1
0.942986580974369 1
0.958321403816984 1
0.459825085067382 1
1.70151730895164 1
0.286198303474547 1
0.779451625294799 1
0.634282981632538 1
0.749524900305253 1
1.28506230111009 1
0.947642371232427 1
1.36111325181681 1
2.08909003305789 1
1.04568557318399 1
1.02494266539792 1
0.932224372181836 1
1.03134797219188 1
0.858950012926066 1
0.867264140630739 1
1.03609509719666 1
1.76933950483461 1
0.970525037152609 1
1.51424941436113 1
1.89558805461583 0
1.50363777631122 1
1.23182943429962 1
0.800588196140238 1
0.725873112138757 1
0.368108139755384 1
0.514063507443915 1
0.0650161337879313 0
-0.0774117702152266 1
1.01794044103342 1
1.29689229360282 1
0.90731259744773 1
0.879001881928707 1
0.957454220479735 1
0.731008605369235 1
0.839621571566257 1
0.743945761771306 1
1.38621998779029 1
1.50254259865425 1
0.965807081914424 1
0.388871534542234 1
1.40547673855422 1
0.992081149102765 1
0.141043942011203 1
0.65358268163445 1
0.976178037375081 1
1.37668112279152 1
0.914811234692103 1
1.33665636233996 1
0.970078130518758 1
1.0611119166688 1
0.351584091641405 1
1.81875346164791 0
1.28150608681308 1
1.62317305296879 1
0.885743465728365 1
1.10699381818436 1
1.08855937088788 1
1.10172278955733 1
1.08920685710694 1
0.578414552924726 1
1.29371183213698 1
1.37432698382785 1
1.13023887754897 1
0.701219605238338 1
0.955412311282525 1
0.902395546248504 1
0.805009680050455 1
1.13744496492891 1
1.38299284164627 1
0.00180882774616455 0
0.0366384356620567 0
1.05469447192714 1
0.678190604128299 1
1.49234466993641 1
1.10121449952995 1
1.355343129673 1
1.76095357893452 1
0.909175366075318 1
0.936444217019583 1
1.15985835956883 1
0.528299546434559 1
1.17709493275842 1
1.41868248666683 1
1.60863809158327 1
0.609800067888626 1
1.35401240867066 1
2.07035241699668 1
1.78461072188333 0
1.37305708176774 1
1.57346361645785 1
0.660375599437427 1
0.818378180443939 1
1.02951889714864 1
1.1088876314183 1
1.12918339634953 1
1.35041483002712 1
0.789024364628316 1
1.10661117010075 1
1.30290199590899 1
0.663375114464629 1
0.744908409983041 1
1.04206266714832 1
1.57517435693081 0
0.519414591288652 1
0.826373065566535 1
0.419727570587034 1
1.25896376585021 1
1.2681361313032 1
1.1216300467225 1
0.795988103863674 1
0.470692044146752 1
0.57569003448725 1
1.47714517582349 1
0.393057464597769 1
1.50636922216359 1
1.21214051644477 1
0.98358015666937 1
0.497553719476014 1
1.18352465938153 1
1.509202860766 1
0.475151743503055 0
0.866049097803909 1
1.46101644011604 1
-0.546563640338567 1
0.436895075467746 1
1.08586820215278 1
0.766615913124994 1
0.684806901480674 1
1.19995073756398 1
1.21449494323273 1
1.18255841302588 1
0.598052507475079 1
0.90017182628333 1
0.7269077855082 1
0.414048381994381 1
-0.0415941634628065 1
1.40912217077925 1
0.722042962031393 1
0.501631066600562 1
1.27389449358007 1
1.26546326361614 1
1.18972801469447 1
0.642285708517721 1
1.57413700121615 1
1.15848227065919 1
1.08448691773401 1
1.34666909863362 1
1.87347680670454 1
1.47683449431959 1
0.972154137422619 1
0.712178295205378 1
1.35572635925458 1
0.761715190273062 1
0.285734157935146 1
0.348891489355993 1
0.808336548651761 1
1.10983511720593 1
1.3564068471504 1
0.485883724346058 1
0.958309577206642 1
0.84083600293124 1
0.905977040869713 1
1.05181657733854 1
1.35649812294671 1
0.685794974710915 1
1.64708182333652 1
0.65601877113242 1
0.320715721507332 0
1.37858361279451 1
1.06686783501811 1
1.01491886999944 1
1.0963711437973 1
1.17414798670327 1
1.12509425420454 1
0.893132550206097 1
1.28525554596797 1
0.793319886426942 1
0.452404479010204 1
1.22326686868122 1
1.30608654355997 1
1.10449650078901 1
1.45661239987929 1
0.495934895877632 1
0.96870929710181 1
1.88204124624796 1
1.24948354409474 1
0.764871492861386 1
0.852886443327422 1
1.46764041035709 1
1.03593395451482 1
1.3607255503986 1
0.870609516547114 1
0.986387037557637 1
1.35063786669588 1
0.927820767252517 1
0.814535093328532 1
1.14909930387252 1
1.230738579701 1
0.786685637792991 1
2.06588366072602 0
2.05890796102685 1
1.3652631509899 1
1.04115928557028 1
1.00764674689121 1
0.833956882384878 1
0.927492203164428 1
1.23687305939663 1
1.20002420110941 1
0.846622203146753 1
1.2202692125548 1
1.56515535556595 1
1.05382410615362 1
0.46422276956889 1
1.15819453536209 1
0.809842671029853 1
1.29340749971802 1
1.04629926590926 1
1.31079271279339 1
1.63233242473992 1
1.07698629075295 1
1.2528181683381 1
0.883204756275637 1
0.834064708500005 1
1.79739495907978 1
0.977257067177654 1
0.692234219614669 1
1.11419642903815 1
0.950154186319624 1
0.81494705397325 1
1.56468224171954 1
1.3344602711137 1
0.653769704291306 1
0.683727634921858 1
1.01444397270185 1
1.15451681224194 1
0.0871390674830661 1
1.03016475224178 1
0.674871729855313 1
1.59563251038581 1
0.989209794542739 1
1.59508572650109 1
0.689142441213954 1
1.22097640614238 1
1.97226585694582 0
1.06974538045305 1
1.56264866157464 1
1.32698265924313 1
1.36112321625415 1
0.773641453485403 1
0.84856375844991 1
1.41896925166215 1
1.02602283900869 1
0.23776106465364 1
1.0165998999605 1
1.03795367761118 1
1.50595573325776 1
0.662301328517019 1
1.00182422623452 1
0.506688999302315 1
0.446790764144235 1
0.722788628412138 1
0.645460689480019 1
0.309454827677465 1
0.227794524765491 1
0.69151838158065 1
0.951619362842242 1
0.206440085245839 0
0.966520614352988 1
0.69002912093765 1
1.28915814921392 1
0.532301096077352 1
1.36417926113423 1
0.628414568924955 1
0.954486952585867 1
1.55826525218103 1
0.715810223474476 1
1.33052923248307 1
1.07703791617155 1
0.757887393422803 1
0.604820101874687 1
0.927724979791405 1
0.250781050929355 1
0.879284080574038 1
1.36371032314267 1
1.18585985359226 1
1.23229534030508 1
0.814093994219618 1
1.19553284735975 1
1.22107729028341 1
1.41873134198685 1
1.92081582651212 0
0.968396859866808 1
1.15369468390682 1
0.8083182077732 1
1.01602802343686 1
0.946445741987598 1
1.37628415748517 1
0.84279930392978 1
2.48698015479883 0
0.538581543266303 1
0.728287911327215 1
0.216944525109384 1
0.941105247907757 1
0.81560532820504 1
1.56484770190287 1
1.24308213817987 1
1.82990455306598 1
1.26583950829686 1
1.00337406062254 1
1.59135674282864 1
0.497983626056706 1
0.613900911713128 1
1.25993238138197 1
0.704562424617022 1
1.59213676857795 1
0.402510808506487 1
0.715222193700706 1
0.63626859850118 1
1.76599876678674 1
1.21027051486424 1
1.44949992472195 1
1.4807983889914 1
0.855324482235252 1
0.579399508996012 1
1.3078598934656 1
1.68364741325473 1
0.315632633384079 1
1.6946631949645 1
0.684711583024752 1
1.38058872893872 1
0.374345850852161 1
1.34466441837645 1
-0.108496281565526 0
1.06938453108331 1
1.41641955640404 1
1.40076783193115 1
1.409074250394 1
0.627726841344248 1
1.19572651970949 1
1.47280499545365 1
0.259850506616572 0
1.02374514949861 1
0.64719099583079 1
0.603170629964025 1
0.268046521148891 1
0.492920820663257 1
1.20499168991657 1
0.685121982845424 1
1.11644994291938 1
1.19142067582039 1
1.5109560499354 1
0.826559804301798 1
0.768870892269117 1
0.745858775097969 1
1.58794227176802 1
0.820515933685376 1
0.597429196769 1
0.45862150493873 1
1.22896099380417 1
0.691514648959065 1
0.88701497220255 1
1.46219204255885 1
0.948226200116698 1
0.835113306036329 1
1.19063955646348 1
1.1047107187133 1
0.916215552615862 1
0.781472188795019 1
1.12902195477938 1
0.0665038360754062 0
1.20520983242007 1
1.65942283256275 1
1.10636245743343 1
0.970242702325372 1
0.685084705184121 1
0.192255666297582 1
1.60401717142991 1
0.950663682418079 1
1.62479468951809 1
1.46389705324388 1
1.42718104800347 1
1.7592590369795 1
0.328719111687331 0
1.15988823372606 1
0.831174356452264 1
0.618555039105242 1
1.04224158465342 1
0.603694024353926 1
0.128189957108971 1
1.35082891458394 1
0.694610075646179 1
1.19815162658172 1
1.04327110690695 1
1.06669524313475 1
1.38059717623286 1
0.367942959438474 1
1.58586451594158 1
1.0702575669819 1
0.835482079290164 1
0.748243919271937 1
0.242846983201456 1
1.29219838760929 1
0.768615762395467 1
1.21201659559995 1
0.358958040570699 1
1.28730723159623 1
-0.0453374848754673 0
1.04628490765825 1
1.22422775534978 1
0.659540834834912 1
0.479451190374291 1
2.30681358091708 0
1.0489869844413 1
1.18275826581755 1
0.840032661106637 1
0.573051041340078 1
1.7251237713781 0
1.04620289410162 1
1.06350631430339 1
0.993578605315736 1
0.251529382530708 1
1.37692015426386 1
1.06774850439432 1
1.04934929996283 1
1.0928404790141 1
0.440620198608405 1
1.13422969501991 1
1.04519173454792 1
0.195442503875987 1
1.2138505269657 1
0.696538057254443 1
0.458605424088432 1
1.11530437032546 1
1.08340989886584 1
0.502019126799483 1
0.872340995078541 1
0.475361353834126 1
1.21570122466866 1
0.961268906047029 1
0.300234642365367 1
1.13355015116958 1
1.20600837509855 1
1.07258880902629 1
1.56516467350039 1
0.607520381435479 1
0.879191284927422 1
1.04588609402885 1
0.824787370207168 1
1.62100141240139 1
0.974588479468381 1
0.826851925352244 1
1.50361796159392 1
0.71644827422791 1
1.08656658689647 1
0.736996764455784 1
1.3025589117842 1
0.432731917985641 1
-0.0072681078506926 1
1.10861037610438 1
1.47132713001566 1
1.00285517665739 1
0.266381975714371 1
0.738453678077376 1
0.962766202676154 1
1.34039623024275 1
1.59987586034489 1
0.729099196464927 1
2.070713630548 0
1.37327438938771 1
0.445034440216088 1
1.0423332782376 1
1.00396457927612 1
1.20615934763609 1
1.25332551490546 1
1.25919939528532 1
0.931219711004356 1
0.640215620040087 1
1.12803170791214 1
0.88415589182399 1
0.904199265977763 1
1.30995489230336 1
1.52696800871742 1
0.747214994237567 1
1.37375087736001 1
0.429243594426428 1
0.719388923618073 1
1.1477467320531 1
0.510890077277033 1
1.28366188273743 1
0.995590239083017 1
0.96619609995737 1
1.5763352998485 1
1.25370233493344 1
0.649409029928956 1
1.35237319680313 1
1.26063884503375 1
1.24571384273115 1
0.757291938780875 1
1.99124371061644 0
1.453859319899 1
1.36766508885694 1
-0.511084365820598 1
2.02466246947884 1
0.951903930399525 1
1.29715561040289 1
0.797346658581588 1
1.4635705946306 1
0.48049522804143 1
2.08185474540816 1
1.04660912669977 1
1.51928752532838 1
0.497977026461021 1
1.08683749286067 1
0.582148372262763 1
0.492003446018696 1
1.11212539347496 1
1.21476733714292 1
1.15592199117413 1
1.38845947177951 1
0.7739717131194 1
1.03402683845803 1
0.666073260915347 1
1.20958079962347 1
1.49456634913767 1
0.455247419902827 1
1.14209541344562 1
0.826428339607066 1
0.913697360884349 1
1.65595404291724 0
1.60270621648925 1
0.74800900186383 1
0.652636793145812 1
0.845268597745655 1
1.18305163492958 1
0.533120973583785 1
1.26838128883098 1
0.870146000730384 1
0.756949037493239 1
0.132500612585339 1
0.810551410506399 1
1.15138808495573 1
1.26381956537491 1
0.532380694133372 1
0.159565471803355 0
1.43539867340556 1
1.68076478128645 1
0.996479333649223 1
0.895227318520727 1
0.934591187421067 1
1.70030990177972 1
0.614145111407697 1
1.35144091205507 1
0.90078169554958 1
1.14614671238368 1
1.10190434787396 1
2.13836499403341 0
1.09170080664407 1
0.753628473736332 1
1.48434057446902 1
1.40743449594425 1
0.471451685173789 1
1.45367979194832 1
0.767260124831029 1
0.736641828840446 1
1.53098438062453 1
1.9025525650512 1
1.29918988562192 1
1.6881691003339 1
1.44368421169051 1
0.533880383846821 1
1.03026204245179 1
0.152889319195464 1
1.57770887384776 1
0.564154329020742 1
0.717422348336048 1
0.563173737119966 1
-0.681268187703197 0
1.71021152109464 1
1.0305057378431 1
0.953707464090745 1
0.79774138346347 1
1.50786919965428 1
0.751089678047124 1
1.27092631224794 1
0.838146936312062 1
1.23944920621177 1
0.613972415005876 1
1.4810993293735 1
1.08489605711068 1
0.193972984184821 1
1.62775830840437 1
1.371618198536 1
2.18451279820495 0
0.886021743669992 1
0.315566965634203 0
0.362983442204675 0
0.870281541730831 1
0.483561019332891 1
1.18963635737022 1
0.740713532499151 1
1.59236728840963 1
0.963456124190274 1
0.984370806937643 1
0.723310081752829 1
1.47680101041464 1
0.345060000037805 1
0.546042008049975 1
1.22568639245172 1
1.62256234179494 1
0.224985575443547 1
1.14210313023205 1
1.4922325702752 1
0.500834871930445 1
1.31540342586877 1
0.393860262461419 1
1.17900511642566 1
0.875462875944717 1
0.987569493063039 1
0.9702815524388 1
1.17357607041767 1
1.12508196797976 1
1.13174346912094 1
1.29104081255398 1
1.09607054631939 1
1.05885379092641 1
0.54299824081192 1
1.26271832474194 1
0.917266307862673 1
0.795905507656954 1
1.21414010807133 1
0.823219546728524 1
0.938231195140826 1
1.06159544365547 1
1.51297407476194 1
0.654654902058008 1
1.14982513396735 1
1.00238037053522 1
1.79415734809818 0
1.35452654716672 1
1.24854430298284 1
0.861045408325853 1
0.932745900676862 1
0.888869774994929 1
2.7722543694404 0
1.25205431490924 1
1.60907170729357 1
1.60398381502329 1
1.20474701557511 1
0.897309948537993 1
0.659710861252578 1
0.615819503723627 1
1.83456469800837 0
1.27472011748009 1
0.277843494858756 1
1.07668974207215 1
0.910209110201934 1
0.77835267220004 1
0.836809612274331 1
0.488509225072766 1
1.41491540364014 1
0.865454701275325 1
1.52114499813245 1
0.637260350623471 1
0.624085667674663 1
0.712490995767038 1
1.2391716313505 1
0.930178202471067 1
1.22118971836767 1
0.503060741537794 1
-0.117364473026708 1
1.08949787349796 1
0.545888249476022 1
1.42617022323948 1
0.914605894811462 1
0.812828980005483 1
0.657020587304294 1
-0.244211992851124 0
1.3614873744123 1
0.729093151971958 1
1.63632637581631 1
1.68087816172744 1
1.18500784480842 1
0.422115491055997 1
0.715869004764008 1
1.08927979779252 1
0.787784079278137 1
0.729132853669482 1
1.02503047464775 1
0.83116415451909 1
1.14261573079315 1
0.331962464445535 1
1.61497237539561 1
1.12018076500791 1
0.777912123505979 1
0.401108292344528 1
1.13046016980455 1
1.2079580404472 1
0.579432299103307 1
1.50478682020444 1
1.76061005068076 1
0.832366660352409 1
0.529037964415661 1
0.895901444594333 1
1.35180960934845 1
1.30313449214226 1
1.33972880723146 1
1.3974324752718 1
0.8792346857131 1
1.14722413289194 1
0.809562070245626 1
0.483331328431915 1
1.58809257682044 1
0.649388103347509 1
0.931040631546736 1
0.713443641692728 1
0.923416677753231 1
0.600904570524605 1
1.64815802542134 1
2.08254482933433 0
0.625414191009094 1
1.16843168730011 1
0.589425541933019 1
1.24885928507878 1
0.619813018545877 1
0.860915642826413 1
1.4426124000066 1
1.00026219255923 1
0.716109784362006 1
1.41619922833426 1
0.9691593083781 1
0.919206075743529 1
0.773877057209591 1
0.202937903322874 1
1.36739415734681 1
0.768725439970621 1
1.19654336225535 1
1.09331440445791 1
0.629215917967377 1
0.633764675096537 1
0.727616090855279 1
0.939406799883066 1
1.14753660357365 1
0.623256627016024 1
0.43026634327241 1
1.54779864653591 1
0.781718603169387 1
0.224342635569836 1
1.16681152912854 1
0.219247684019237 1
1.19214167983601 1
1.12522722292241 1
2.02331253188513 0
1.30781430967392 1
1.12832750524323 1
1.00581309966071 1
0.90472445094301 1
0.356222594953777 1
1.03815171788956 1
1.15482915653963 1
1.45713685390781 1
0.719498571454083 1
0.720218424242487 1
0.459865248790622 1
1.09328211626544 1
1.00479821636386 1
0.448317009142653 1
0.592305759297156 1
1.71162369235378 1
1.32139352888692 1
0.209066022919384 1
1.07431403769161 1
1.0713827437275 1
2.84754835573927 0
0.935856370924582 1
0.751954958965665 1
0.600892819535592 1
0.637803067222148 1
0.577186682647166 1
1.193757274178 1
0.752940535286681 1
1.06902246916708 1
0.838297534776214 1
1.01937756865079 1
1.09991527601583 1
0.138396345239409 1
1.51046329973658 1
1.14876922839525 1
1.15945996146508 1
1.1445895545633 1
0.833052897458848 1
0.785740659536185 1
0.984878525152492 1
1.40234602545941 1
0.32441128391097 1
1.84414427329543 1
1.5258969384807 1
1.01480633462545 1
1.039554950018 1
0.813762846703128 1
1.21689615516391 1
0.704158566426753 1
1.04265413864496 1
1.20108528351301 1
0.893158924056663 1
1.85329532504084 1
0.91890416683891 1
0.680826293148294 1
0.987149438481065 1
1.54437208338137 1
1.5547177778698 1
1.3363762881259 1
0.909078464885722 1
1.08393029317627 1
0.725947811236084 1
0.794905089514332 1
1.48287004735988 1
1.80918064623615 0
0.976090310342798 1
0.245444037510051 0
0.408372972951364 1
1.55023383481543 1
0.531916573515908 1
1.42569619725866 1
1.91589519526832 1
1.75165708342033 1
0.876345844970733 1
0.804772827891817 1
1.06744039707256 1
1.06206620694817 1
1.20604845482585 1
1.23760587278229 1
1.37550683950379 1
0.477637598112147 1
1.28648133224358 1
1.19414017367507 1
1.3546465813133 1
1.19491104653617 1
0.947883794449783 1
0.742949241904321 1
1.37588631087442 1
0.637598556017114 1
0.62280810676851 1
1.15621078254434 1
1.05023211899432 1
0.481717949041746 1
1.73182390936818 1
1.50902240581892 1
0.378371982914502 1
1.04171916654762 1
1.27226383907299 1
1.16669435873463 1
1.96825071383418 1
1.75977852469943 1
0.170225946473949 0
0.669091975364086 1
1.57887897482017 1
0.55033174430836 1
1.22257052366945 1
0.406684399452741 1
1.46033488466958 1
1.38032971777624 1
1.4117419742675 1
0.669168322595011 1
0.867979537666218 1
0.78547507278093 1
1.05545631880476 1
0.950550601690453 1
0.707289202859444 1
1.41254443965808 1
1.31903122819313 1
0.767646984665082 1
1.39278248904751 1
1.08226088961426 1
2.00815780386501 0
1.18771464894914 1
0.727554553640023 1
1.41491819600616 1
0.725155870482075 1
0.872429652987606 1
1.04141157358846 1
0.561559753630884 1
0.442875103436625 1
1.03387565207399 1
0.687030600388345 1
0.872857154091394 1
0.853686675712447 1
0.789784903329234 1
0.437834018023315 1
1.2041123446564 1
0.866560341243935 1
0.539765376971953 1
1.0220921892468 1
1.02441824860496 1
0.971947372450176 1
1.23781463367915 1
1.38311869380494 1
1.24678696849001 1
0.662785564210566 1
1.02302797954169 1
0.379190452118984 1
1.0461550391698 1
0.869153289023712 1
1.03007681329568 1
2.0651313551202 1
0.465895068849432 1
1.22426034308706 1
1.06552589570722 1
0.961272850484946 1
0.777771005959295 1
0.870128978684117 1
0.594252967519535 1
1.13308669798006 1
1.90161468461432 1
1.6656093381577 1
0.620408783725334 1
1.0338791285682 1
1.35498297840369 1
0.752291198901801 1
0.810962679650037 1
0.839879001381616 1
1.47871396270845 1
1.12763116455078 1
0.722545524684832 1
1.3858845923522 1
1.04480138228066 1
0.839779053020449 1
0.518881528070329 1
0.416230018121474 1
0.779632206777999 1
1.01917489578421 1
0.779170883646146 1
1.17284924638768 1
0.958455158397316 1
1.81500075217352 0
0.675657968913608 1
1.40750861267128 1
1.28723049853086 1
1.32294800675938 1
1.00652439297714 1
0.960458023920875 1
1.48712457126372 1
0.610930486546103 1
0.662780611072813 1
0.434882676469303 1
1.31378682643807 1
1.34246024800581 1
1.51516107935676 1
1.374776416515 1
1.13405858666687 1
1.16091814937469 1
0.824554725252913 1
1.42456186374749 1
1.17648711289131 1
1.27880436071448 1
0.749640085884032 1
0.851693155179343 1
0.888865014468577 1
1.30445318878299 1
1.01289537037555 1
1.60985881798108 1
0.939332487218736 1
0.980365928342385 1
1.09574143536159 1
0.804022885509174 1
0.985013877187193 1
1.10000165980736 1
1.28064728199649 1
0.617743877367647 1
0.776995480762661 1
1.16215810399188 1
0.773068304374289 1
1.39833042246034 1
0.925347892937326 1
0.156062633703355 0
1.48692366475499 1
0.480026396836806 1
0.645976651027713 1
0.82321326903921 1
0.378664141997687 1
0.95121700313413 1
1.05096066628604 1
1.17166831018005 1
1.53977886566449 1
1.28238439406142 1
1.60107064025369 1
1.36754366737415 1
1.6313552297017 1
0.315543558221607 1
0.522959601314032 1
1.12116406827585 1
0.218767103367575 1
0.871687649002766 1
1.41629666196386 1
1.18859797146913 1
0.382783908503345 1
0.810822352119361 1
0.732242467961559 1
0.526315307831379 1
1.12770477931526 1
1.0059701506588 1
0.370888360702811 1
1.07728936845125 1
1.16591590186676 1
0.66750039613668 1
1.22511882891953 1
1.00666652903979 1
0.733427818116177 1
1.05851842696515 1
0.93544614162599 1
0.615153382673971 1
0.768040695740242 1
0.903757420439512 1
1.85431256319739 0
1.41502375139841 1
1.00923182335028 1
1.09947961185738 1
0.713144740144614 1
1.06401124247013 1
1.65822511486676 1
0.831390316235602 1
1.28278061304936 1
1.76597408821905 1
-0.144727747117024 0
0.250738356344728 1
0.875506400492717 1
0.769098361883621 1
0.619266238996747 1
1.0683233349247 1
0.796778858004106 1
1.02054077138422 1
0.482067177247065 1
1.25293361717809 1
0.085987108880266 0
0.948749711441482 1
0.108199664475474 0
0.750652080824116 1
0.662617578673381 1
1.36868386246725 1
0.953136679922351 1
0.624883363422327 1
0.241280657410115 0
1.1603368823154 1
1.18939180479731 1
1.17642405506382 1
1.31948026161662 1
0.855476659166431 1
1.5744501705655 1
0.74697721328092 1
0.273222445015649 1
1.3104261476544 1
1.05226134156485 1
1.20398115101911 1
0.285816551584559 1
0.498709674827244 1
1.22174412046054 1
1.64295917331469 1
1.49186918382416 1
1.36043092850916 1
1.1889806263579 1
0.423173368391372 0
1.23816592180885 1
1.52667115022584 1
0.496139282264057 1
1.15953225169905 1
0.791672278318444 1
0.7980817614986 1
0.979704528928961 1
1.59324622648528 1
1.27750053347288 1
1.54212468669293 1
1.56250454165622 1
0.801157007544977 1
0.897047560214058 1
1.79630819794985 0
0.868831794006268 1
1.20638867409085 1
0.485457822934405 1
1.15521660508026 1
0.84746875747648 1
1.14344725958836 1
1.37295923263086 1
0.827823101793597 1
1.34967943586631 1
1.09550979343167 1
0.836486336065299 1
0.400952525888741 1
0.692766683928628 1
1.85041201521343 1
1.32717908730796 1
0.504365254142066 1
0.529952652439889 1
0.676335278437066 1
1.53240167941478 1
1.19074754665677 1
0.986525912906182 1
0.789808598038018 1
0.257422253460752 1
1.39780787127256 1
1.32428189589852 1
0.781965746468862 1
1.02126921545975 1
0.551013118183564 1
1.19598265444478 1
1.0877247062929 1
1.4341299725307 1
0.36543491747784 1
0.56794708458377 1
1.00199735745966 1
0.849210896378715 1
1.2643256774387 1
0.677829358930359 1
0.389104486810371 1
1.24561947357872 1
0.149200285348056 1
0.168006303383288 0
0.954172295115944 1
0.569257101028411 1
1.38952039400946 1
1.13331214303769 1
0.135068254691387 0
0.815443543232976 1
1.17842586661966 1
0.951358227461103 1
1.30173622048634 1
0.27617359521504 0
1.114433507886 1
1.51815574361541 1
1.60933761781724 1
1.13610808280189 1
1.04652720285238 1
1.66453912112756 1
1.72418780215972 0
0.598757268172432 1
0.777095113326538 1
1.3992108467736 1
2.29609152034564 0
1.05375069949123 1
0.877269132672962 1
0.680857235839157 1
1.03173458248749 1
1.34769930669218 1
0.621305698227423 1
1.01636421192818 1
0.826858857043329 1
1.49298863043169 1
1.12787411601158 1
0.986056142668488 1
0.921091513578606 1
1.30400444446943 1
-0.141737978420773 1
0.725434130194215 1
1.77228276400333 0
0.473380304690191 1
1.28832528969194 1
0.464626003586675 1
0.691967344382042 1
0.938919975720745 1
0.824838947635645 1
0.930990308560783 1
1.10607528568863 1
0.842426819696675 1
1.4528559098245 1
1.90943332476867 0
0.833317859925372 1
0.815222588865305 1
0.0553154802726322 0
0.521330016004955 1
1.43068605698494 1
1.12687848244743 1
0.777356961334905 1
0.402016497394454 1
1.38392180020437 1
0.827821157028175 1
1.17892274133794 1
0.741087783853041 1
0.833618676429836 1
0.505334837543359 1
1.18221860190594 1
2.45914976748227 1
0.815826449928336 1
0.755326955600048 1
1.27177691229423 1
1.2866274933971 1
1.63203411741409 1
1.11102629297319 1
0.637431876227389 1
0.397280983099002 1
1.99463236872768 1
0.494706926821313 1
0.178531745980214 1
1.17219726262205 1
1.04578402825597 1
1.36515184200641 1
0.793041933756531 1
0.868056358231473 1
0.663575366677832 1
1.39789154906027 1
1.32089815709331 1
0.700940186189161 1
1.14995095745677 1
1.97996074834689 0
1.23152255209513 1
0.946870920408754 1
1.10627419113085 1
1.06147637648918 1
0.899538768432506 1
1.24126403268381 1
1.41371184784313 1
1.33226231016573 1
0.73280349263553 1
1.15495341813344 1
1.06970042743375 1
1.34082607765348 1
0.949533747134036 1
0.768849632381038 1
0.909200462215488 1
0.24427130223805 1
0.883457767832615 1
1.63821977123486 1
1.02698421912702 1
0.375525830591897 1
0.742816127644107 1
1.18124254786073 1
0.620321710200948 1
0.815678125807492 1
0.324318206598235 1
0.987211879338054 1
1.30733657530232 1
1.10506046631072 1
1.07354572983772 1
1.27181070247347 1
0.899787287169997 1
0.93352540844398 1
1.1216714823264 1
0.72331032739802 1
1.2791244111498 1
1.1809399466676 1
0.612529772819472 1
1.16252704084695 1
1.78061614383215 0
1.15131209369301 1
1.07220121028569 1
1.018824077151 1
0.98845341333846 1
0.963031210546103 1
0.90810481379271 1
1.52954272392331 1
0.92594113267639 1
0.369489133048598 1
0.630572538402042 1
0.695560019557753 1
0.959224551977071 1
0.475939194173295 1
1.11169855661183 1
0.97206938738047 1
1.3529326981971 1
1.24733001592947 1
1.18544756948861 1
1.35042857632445 1
1.32597623689185 1
1.48071064496569 1
0.291170545522253 1
0.0014694023181453 0
1.5946340762162 1
0.409682349775601 1
1.15525991418974 1
0.618967833251732 1
0.795886416488525 1
1.39977314323789 1
1.96855126956251 0
0.583390154263361 1
0.437735169719816 1
0.480970193583752 1
1.22180748583506 1
1.27209473539332 1
0.356024616800956 1
1.16347671556683 1
0.931213092278282 1
1.20932083086216 1
1.62097623011167 1
0.799527133328077 1
0.0464966680632221 1
0.641043702307798 1
0.526364017701435 1
0.499242685193376 1
1.46682145576833 1
0.778783580398193 1
1.20345146114248 1
0.921431200662056 1
1.5882769213003 1
-0.0991481972351809 0
0.553043179275479 1
1.06744075184927 1
1.04996453603936 1
0.700610443569524 1
0.779152181202882 1
1.09195887342191 1
0.959211491034077 1
2.02596600123533 1
1.88732732010571 1
1.45899589022587 1
0.740038000559994 1
0.880492594604205 1
1.19319806201561 1
0.579931459455056 1
-0.51139613232564 0
1.03145332450604 1
0.887671929068499 1
0.993654106169546 1
1.24477376852589 1
0.697237158945443 1
1.39789792932211 1
1.06759743901868 1
0.399594432827302 1
0.764193415697644 1
1.19906229532265 1
1.37692812175385 1
1.7139210925312 1
1.17930245285366 1
0.843419323995532 1
1.29881023972482 1
0.975725625408087 1
0.637815281744378 1
1.29053696191571 1
1.2435778809419 1
1.27202398262891 1
1.05122659809403 1
0.608086618402695 1
0.817612428092635 1
0.931168579335289 1
1.81168711058236 0
1.46290497699114 1
0.859675932692584 1
0.987917273664256 1
1.40313484898715 1
1.73422228294662 0
0.927085026895657 1
1.57445711856715 1
1.30129379384212 1
0.623451310356218 1
1.62358552176944 1
0.795521639406984 1
0.145791545221733 1
1.26345298738909 1
1.05975696742261 1
0.36440605297269 1
1.3729813292621 1
1.40940673439233 1
0.799160862946587 1
0.248517051044337 1
0.284684462415746 1
1.00028893531197 1
1.19796917991645 1
0.803284516800844 1
0.540136816438941 1
0.726257712324236 1
1.51276872708068 1
0.808760472976909 1
0.875706439770429 1
1.66622345885115 1
0.893589889398391 1
0.922648512349165 1
0.407633218977358 1
1.7850188189051 1
0.939533017589605 1
0.972832724674374 1
1.36695884791462 1
0.772799766893846 1
0.682596298578118 1
0.618823931112472 1
0.972541892532926 1
1.25635982826188 1
0.388520283762943 1
1.12163052611169 1
1.08532863030105 1
0.99278875434471 1
0.836702050306957 1
0.819895089112944 1
0.414785195487861 1
1.23440638682062 1
1.13590512109945 1
1.42449071316659 1
0.746931348712162 1
0.923256671366036 1
1.13105853722415 1
1.07348918142764 1
0.967075467536511 1
0.549173341627597 1
0.49772912800405 1
0.917181595518018 1
0.993121325000947 1
0.915898253691508 1
0.951786756379753 1
0.699229791744625 1
0.966177177893438 1
1.25093736504041 1
0.665736153098755 1
1.4111203006105 1
1.29178750978846 1
0.683171308143898 1
1.35420972289141 1
0.95586640753028 1
1.33729064310772 1
0.680687707782668 1
1.11496746882442 1
0.0317104377370414 0
0.886135380495559 1
1.12432920998625 1
0.594436796600447 1
1.05164746514222 1
1.34271871031395 1
1.0836814045845 1
0.785178627019238 1
1.59795828316805 1
1.08539920672389 1
1.08822318173448 1
1.48724848976207 1
1.08422227806557 1
1.40962554975425 1
1.30517303133584 1
1.47438479032064 1
1.23647334851372 1
0.233168347450839 1
0.463636868728709 1
0.869234830258553 1
0.423084541856405 1
0.765461255589795 1
0.853298451069227 1
1.27673157941961 1
1.19624328159794 1
1.30579638592288 1
1.34414261788441 1
0.233756304194921 0
0.952753682751139 1
0.895678577098227 1
0.995541318846241 1
1.66575944104756 1
1.04886510556936 1
1.25984561234799 1
1.20729189698682 1
0.576029750523233 1
1.83662032896392 0
0.0653113617446533 1
0.919094274384727 1
1.14158804345923 1
0.518287599351453 1
1.45805761863857 1
0.618480978977985 1
0.862707874357546 1
0.896714949306067 1
0.371457192538014 0
1.17088906354996 1
0.942961808623119 1
0.463404446847959 0
1.57617042503884 1
0.927871283086514 1
1.05129436494041 1
0.379667772549703 0
0.762404037043874 1
1.56641581820407 0
1.06652619431631 1
0.820570398681047 1
1.46635808560353 1
0.933691613548788 1
1.61272246044026 1
0.952759892267732 1
0.436089493933909 1
1.59122293366027 1
0.464311243505434 1
1.35840918471045 1
0.97453144410928 1
0.70874624425757 1
1.36868802807615 1
1.28144175110751 1
1.12984195582232 1
1.51348415153899 1
0.745397509784619 1
0.604793323792252 1
0.602456305578668 1
0.812843603328073 1
1.08978947331596 1
1.21694386800158 1
0.0558579794699802 1
0.809380736181026 1
0.742249186651759 1
1.56083347762691 1
1.04570645223002 1
0.51566155677624 1
0.988831584505582 1
1.61836310989832 1
1.29073569314121 1
1.354972072513 1
1.75320203458438 0
1.3380273734292 1
0.499014842935624 1
0.962814812685437 1
1.10695725882527 1
0.662109906082976 1
0.51305029842506 1
1.12277984010475 1
0.89906116945395 1
0.879982791106685 1
0.290621709153888 1
0.421234112236398 0
1.60302679689721 1
1.27306205058071 1
-0.243952296286338 0
0.716611551813366 1
1.67290345816509 1
0.541602470123483 1
0.620378889273544 1
2.01504546641784 0
0.94305262773238 1
0.711008890460452 1
-0.0114288096335398 0
1.30260081384903 1
0.739446684687345 1
0.99534227393962 1
0.138656798959661 1
0.439011008809054 1
0.856581524669254 1
0.904608082401792 1
0.800734589382686 1
0.398479649455581 1
0.67108490081944 1
1.24442606634131 1
1.39097798132138 1
1.228598817676 1
1.31482605549083 1
0.993103669186887 1
1.45051430925753 1
0.729263400217849 1
0.728726415426488 1
1.3409218078966 1
0.0464100569367834 0
1.6878146032631 1
0.654617298850953 1
1.15090381637699 1
1.33426581767242 1
1.52204292169145 1
0.216376855687978 0
1.05590364575791 1
0.415214720740623 1
-0.0942621293289578 0
0.692669943201077 1
1.28339854235006 1
0.419641370507462 1
0.791656023379877 1
0.896846946661272 1
0.801251125441177 1
0.966624507006758 1
0.957097494880746 1
1.18532055148111 1
0.793386244739904 1
1.23695263880516 1
0.767660803840688 1
0.790793133251317 1
0.700239107902297 1
1.39460015344469 1
1.15682332398966 1
1.23625883894964 1
1.11684108150072 1
0.86600152614343 1
0.866391069782489 1
0.692414171509276 1
1.90578190672789 1
0.985177255355144 1
1.06970069742812 1
1.53395858813755 1
1.10387979116112 1
1.67503448370495 1
1.50351514864241 1
0.992729165485997 1
0.844696189811972 1
1.2640829322152 1
1.07793503436054 1
0.90545408377466 1
1.52785535136441 1
1.48575531085404 1
1.17662789323681 1
0.600558144973951 1
1.00990275140073 1
1.30513114802501 1
2.25758798382103 0
1.50797574603442 1
1.26634270008851 1
1.76975294813174 1
1.43441254814703 1
1.45537906159265 1
1.88430488333935 0
0.584246681538314 1
2.12095002848949 0
0.23936370832899 1
0.515559491606398 1
1.02667799427217 1
0.690669836654446 1
0.839875362204742 1
0.877148205569354 1
1.05251387057095 1
0.979569282770235 1
0.364775209558718 1
1.58563626756004 1
1.59079552366297 1
1.54079124733603 1
1.73128770203107 1
0.365719947419627 1
0.525885669659902 1
-0.0683519714107859 0
0.168379437148245 1
1.47223422058413 1
0.473570508661877 1
1.24749566463428 1
0.88411044035831 1
2.11116511753035 0
1.17013470863703 1
1.18048884529665 1
0.694361303800057 1
0.660086087681008 1
1.2059525748934 1
0.424638519463102 1
1.92078740455157 1
0.772123278262062 1
1.46310301077005 1
0.916231585271391 1
0.718750264432971 1
0.476781353593281 1
1.00601761616445 1
1.07576726007935 1
0.715749838681499 1
0.281550433424092 1
1.41646155459363 1
0.958001419353896 1
0.489607762630504 1
0.834729534471232 1
1.38282427239815 1
1.38786160785303 1
0.673208624767933 1
1.34244427060496 1
0.568016200230524 1
1.72345961295855 0
0.848963267013129 1
1.03476513269707 1
1.52883238674835 1
1.64957099321201 1
0.997083561222717 1
0.545147362123852 1
0.834080746783485 1
1.05815339720377 1
0.68965804465404 1
1.32893895143356 1
1.25054325047459 1
1.69527577701823 1
0.599002823388553 1
1.37143115576658 1
1.29984860428297 1
0.9915732822181 1
0.447064235160446 1
1.38748645994325 1
0.993105906326498 1
0.736251397627592 1
1.1469956165477 1
1.51854363222303 1
0.845821373178463 1
1.14857006086672 1
0.598148305594995 1
1.54603534862181 1
0.683834109316995 1
0.961008016482951 1
1.67387582809876 1
1.53223311951349 1
1.4832398278147 1
1.40089408905478 1
1.16855564785875 1
1.07535333774541 1
1.43073270685498 1
1.26419692658315 1
1.80591016273757 1
-0.150233656076816 1
0.917214612782894 1
1.09773902816017 1
0.430377581190062 1
0.819346598013234 1
0.269195935746083 1
1.04691806565785 1
0.777268911989455 1
1.66990873912545 1
0.927326253774524 1
0.822444209894083 1
0.471267054229081 1
1.0914184103364 1
0.85423987331504 1
0.745176894320586 1
0.57178215834554 1
1.40567651245403 1
1.188855296199 1
0.802828082556805 1
1.22644836325789 1
1.11242057888851 1
1.36666399611329 1
0.969349284297907 1
1.60757161717881 1
0.845515292246743 1
0.80824256158352 1
1.28158333045562 1
1.4040201252099 1
1.37587985008699 1
1.20495599437146 1
0.557517765626976 1
0.185035059967902 1
0.98019046180647 1
0.695711573011022 1
1.81324824255806 1
1.20705662918085 1
0.592203095463394 1
0.654073672406978 1
1.1913545619274 1
1.28324510093003 1
0.54399872401544 1
0.970472133174921 1
0.82273273466004 1
1.52565877509188 1
1.2679305462217 1
1.73107940269827 1
0.686570933397835 1
0.703750245805682 1
1.51345617173401 1
0.447133149796805 1
1.06192326542841 1
1.53734192789628 1
1.18104232840004 1
1.81912381597239 1
1.53733762259152 1
0.749107781846601 1
0.704657733419798 1
1.21949675240637 1
1.4683836016958 1
0.922990031459985 1
1.63268860201576 1
0.913786360943839 1
1.17143439437456 1
1.58387158569361 1
0.566702325722605 1
1.23174131594322 1
0.56700322057147 1
0.893943213609148 1
0.815292221570346 1
1.02799511763901 1
0.507014020338127 1
1.32860323391078 1
0.902232221977639 1
1.55891073646802 1
0.372195455313141 1
0.341915665141659 1
0.631113535340235 1
1.13454081082055 1
0.738646531397472 1
0.317414898582141 1
0.66776083779779 1
1.99358513425671 0
0.927214186720561 1
1.2803636538505 1
0.539705454742594 1
1.7901527286031 1
0.893871104270451 1
1.34488505477894 1
1.05763417450159 1
1.56655805667203 0
0.511698862928199 1
0.75663659454772 1
1.29374614055661 1
0.910768434999294 1
0.735265144758143 1
1.14077497548783 1
1.29676061895737 1
1.1442916818933 1
0.969958930570996 1
1.99570824713469 0
0.725550728267407 1
0.998280909917043 1
1.13398971192235 1
0.657028354145916 1
1.13037988301874 1
0.942979377953065 1
1.06180398012245 1
0.601785903212295 1
0.987457506077802 1
1.18042117982368 1
1.13191381595503 1
1.11514202658215 1
0.140620712753037 0
1.4440942885296 1
1.25093793101061 1
1.32747388146425 1
1.78895835788016 1
0.956890691756982 1
1.12363415290256 1
1.52776445666485 1
1.10813284198288 1
1.03133304672791 1
0.741928195775022 1
1.37038871980199 1
1.08914522936296 1
1.17770782441061 1
1.74867367900212 0
0.741856583143284 1
0.894139826113513 1
1.44755899685184 1
0.6236903546058 1
1.24745615358535 1
0.779890790711314 1
0.3948424736484 0
1.02876608268627 1
0.871506560688813 1
1.6433870123709 1
1.12287048001258 1
0.317882917461273 1
0.90525931244911 1
1.41348249503183 1
1.19664437579282 1
0.439924968351336 1
0.30935584410764 1
1.03874120617761 1
1.81303033065136 1
1.17600696097023 1
0.953041136800278 1
1.23380792670898 1
0.661315880055587 1
0.864815028801855 1
0.976881812789437 1
1.02806760146969 1
1.02294646839418 1
1.15554980960256 1
0.155346047006035 0
1.36105180244141 1
1.43264725222085 1
0.976446528304781 1
1.58324674485814 1
1.85098999836384 1
1.38203336815409 1
1.35851601077061 1
1.14784471080415 1
0.723302608377217 1
1.23977073958775 1
0.819536731461312 1
0.271103206383617 0
0.250633263610954 0
1.08479108508319 1
1.78250156976444 1
-0.147741688189275 0
0.830283653068787 1
0.481125194880982 1
0.626442757183625 1
0.984328164578385 1
1.13818643573825 1
1.90896354323085 0
1.30172986286173 1
0.765191875258487 1
0.752412100536806 1
1.14965199144219 1
1.20327014610498 1
0.760496801903918 1
1.72314349707205 1
0.845913191399442 1
1.1091663128425 1
1.12010730300804 1
1.47103480396803 1
0.115501044092473 1
1.27820143988082 1
0.846891060460396 1
0.709702564562804 1
1.13854280569269 1
1.43759326885073 1
-0.0749895560936494 0
1.62606909194695 0
0.445842921028606 1
1.304340303891 1
1.41831869358928 1
0.836495294008785 1
1.11008096573176 1
1.53258948762432 1
0.534513682841712 1
1.12035507529905 1
1.07577138920708 1
0.537971919902379 1
1.34882154469407 1
1.72253089572861 1
0.884213227894578 1
0.904224683221914 1
0.263824901526939 1
0.946759839630594 1
1.24864620490916 1
1.31734930194032 1
0.949017028271615 1
1.61250446993255 1
1.04079084033166 1
1.19228469229776 1
0.798081575610781 1
1.66039049233311 1
1.25348042157462 1
0.689979541679366 1
2.03221839681397 1
0.727990903080043 1
2.78913038278262 0
0.736090185322124 1
1.29434459890151 1
0.98565473139308 1
1.20297297916517 1
1.07765465882615 1
0.776443954043288 1
1.52895673187148 1
0.790759677313931 1
0.736011857189299 1
0.800532842083029 1
0.924248011926554 1
1.01408801938221 1
1.06678331515727 1
2.01881002583704 0
0.943151959761871 1
1.30268917754687 1
0.742626585308213 1
0.582361543419766 1
0.15081286358913 0
1.7013110427241 1
1.08598480356978 1
1.19168825945339 1
1.16499324512141 1
0.937586310922888 1
1.13832415441408 1
0.178265074400803 0
1.14501628668338 1
0.94383327958525 1
1.234383323013 1
1.21395464984273 1
2.27083988950349 0
1.29792359079079 1
1.14033262544705 1
0.667869667913829 1
1.36787438998787 1
0.577483468401345 1
1.09221992813036 1
2.0243413035885 1
1.32649644181145 1
0.421671117183783 1
1.00989399772143 1
1.40387338121718 1
1.39591741090051 1
0.876485923552479 1
1.60202894912828 1
1.09296500302469 1
1.21767486163251 1
0.364731998872735 1
0.489514190427413 1
1.78367250538001 1
1.37521374415202 1
0.707367380962893 1
1.78391949772108 1
1.57175374449775 1
1.21913159172068 1
1.68808373091881 1
0.832987398854149 1
0.191353470017918 1
1.07406843815646 1
1.21191080597932 1
1.05901383169971 1
2.20281755676593 0
0.47367079516101 1
0.796780315111767 1
1.4252032856092 1
1.02352999228873 1
1.04923370399361 1
0.978026310268604 1
0.0411964945622429 0
1.06736240575606 1
0.673316296309292 1
1.25145812746267 1
0.35156278885402 1
1.29248197224875 1
0.704962877080154 1
1.06034171479804 1
1.32991143945577 1
1.85569920762622 0
0.82346958517581 1
0.881886403657219 1
0.928304062455186 1
0.853027417586242 1
1.28192946618848 1
0.687956555362575 1
0.994659419506645 1
1.71064860676283 0
0.381359437282282 1
1.56367569486131 1
1.21556862846662 1
0.72945236099765 1
1.14393535881904 1
0.500477802909204 1
1.02102499363634 1
0.350853001817927 1
1.08899770139798 1
0.842478024704903 1
0.975933985580896 1
1.52068020840485 1
0.658447805139071 1
1.10454291193255 1
1.01826234093737 1
2.02161785325079 0
0.413943221176961 1
1.15182508824827 1
1.12090587055572 1
0.660093398145297 1
0.855640103276158 1
0.74335900523131 1
1.40560946971667 1
2.02152535146022 0
1.19149718437165 1
1.16930007275574 1
1.21447943027966 1
1.34932263347841 1
1.35216240488797 1
0.656947598809035 1
0.847349508026058 1
1.00016894436376 1
1.23582538752389 1
1.09411220225612 1
1.07605923840236 1
1.3297571252675 1
1.46931801097107 1
1.25711332734277 1
1.15616835392871 1
1.08581497921 1
0.293193684452907 0
1.23781388915061 1
0.798230804541496 1
0.836955660965261 1
0.812772609230912 1
0.743213789535413 1
0.847149076538038 1
0.494121910179751 1
0.977228214437349 1
0.983663817351287 1
0.488115392971642 1
1.35706443335248 1
1.25842758164561 1
1.33949175947048 1
0.145957772402765 1
2.0651551192201 1
0.825625113909862 1
1.35343597796402 1
1.54301349132494 1
-0.288752122249706 0
1.6326575855528 1
1.41784492663378 1
1.1905391601215 1
0.509903300216788 1
0.942412480333273 1
0.535589034819608 1
1.03929206150087 1
0.766585574908324 1
1.20783681307798 1
1.52765846382573 1
0.0937267439237257 1
1.03087699134639 1
0.882898767971522 1
0.606722741059161 1
1.4935947348222 1
1.33297786137338 1
1.12443142923974 1
0.778667848578002 1
0.799404361381333 1
0.973257836701765 1
1.30061020420071 1
1.10009508088595 1
1.5497919668077 0
1.3154047951789 1
1.13844995353083 1
1.18671638975213 1
1.02613762423866 1
1.11618250861548 1
0.712239054404087 1
0.9912005730855 1
1.37839531357684 1
1.10866932874331 1
0.436781041459417 1
1.0056821744764 1
0.56896232158554 1
0.737968009029582 1
1.37786208252719 1
1.03443103086338 1
1.14745868443379 1
1.20380568716639 1
1.72090014177776 1
1.08628083094031 1
1.32266543150784 1
-0.262040806822813 0
0.835650656036824 1
1.0887849674429 1
1.75306683913939 1
1.19355705829813 1
1.90758192746895 1
0.454130689052513 1
1.46267086089805 1
0.923635946742235 1
1.0717451535918 1
1.4436355285856 1
0.638524609288917 1
1.11363328078453 1
1.04143529322051 1
1.5550025555673 1
1.02601699685095 1
0.74284780349493 1
