# Supplementary material for: Bias caused by sampling error in meta-analysis with small sample sizes
Source: PLoS One. 2018 Sep 13;13(9):e0204056. doi: 10.1371/journal.pone.0204056 (PMC6136825; doi:10.1371/journal.pone.0204056)
Supplement: S3 File — (ZIP) [file pone.0204056.s003.zip › results N = 10 delta = 1 tau = 0 sz = 100-500.txt]

"dl.delta" "dl.cp"
0.973859433901899 1
1.01952157188115 1
0.976937644967914 1
1.02160685388219 1
0.878686050063479 1
0.910644086247441 1
0.94567098752898 1
1.05591907127584 1
1.11367467321228 1
0.870033773794277 1
0.918947624126604 1
1.0346675049128 1
0.999502981470454 1
1.04698583395944 1
1.11329402926741 1
1.0666247401243 1
0.889094129950729 1
1.06032233688998 1
0.917814059123962 1
0.799496790781025 0
1.12605150021414 1
1.04583589817868 1
0.972753528448556 1
1.09920879073221 1
0.939254161108877 1
0.984177439712862 1
1.00174984257263 1
0.954228672214043 1
1.07915481751406 1
0.939160922652634 1
1.07498351556908 1
0.987130349076802 1
1.11633466706677 1
0.956800574013066 1
1.06990326480418 1
0.996234469098518 1
1.00372152157134 1
0.954433611974244 1
1.21541946670571 1
0.967877463343621 1
1.03620470787285 1
0.964137251139853 1
1.20170441890416 1
1.04850547084428 1
0.969137517778658 1
1.07905163030514 1
0.935365610302729 1
1.10018521843105 1
0.961961431141798 1
1.15749494197587 1
0.885728137271792 1
0.913927119882821 1
1.01848089672126 1
0.989092596557562 1
1.0642812523608 1
1.04623507060412 1
0.90684300970599 1
0.865379783844328 1
1.01698971493141 1
0.93510044744333 1
1.01698231533923 1
0.9108076569608 1
1.02381259341565 1
0.892579077117052 1
0.985375765519091 1
1.03567489366822 1
0.933964861113534 1
0.870367077658801 1
0.914911371366585 1
0.926618691024662 1
1.23506416008597 0
0.962582093549788 1
0.76385879366971 1
0.959709407814937 1
0.828653788586163 1
1.07195478654341 1
0.97166361853397 1
1.00553324692061 1
0.847700712887625 1
0.980640784808942 1
1.00657805151987 1
0.92892919231235 1
1.02510098697298 1
1.01092857223784 1
1.04827289876312 1
0.979751461322349 1
0.921588105494452 1
0.861162925085679 1
1.05185233017114 1
1.05661599002586 1
0.939013105480541 1
1.15368301687189 1
1.01575080985131 1
0.931189478733372 1
0.946289101884573 1
1.01120479794232 1
1.05822011957606 1
0.959466119241847 1
0.977303061432254 1
0.952506020687021 1
1.02391628399174 1
1.10093854738069 1
0.970164157914802 1
0.831581087239948 1
0.908948430383202 1
1.10292925320426 1
1.08777110536644 1
0.93229210707327 1
0.958924677518261 1
0.993700873922406 1
1.1403527171445 1
0.958150693522503 1
1.17979586874175 1
0.956908977234901 1
0.909367752920408 1
0.779603346331565 0
1.01391919608224 1
0.907118491449395 1
0.956551205727443 1
1.04337969854822 1
1.0284956935013 1
1.02563556793079 1
1.0489061530935 1
0.962365945680794 1
1.03395561967066 1
0.986454493569969 1
1.07843375734913 1
1.05713010642978 1
1.0071777298877 1
1.01539147466652 1
1.12601052015859 1
0.93221667503779 1
1.11321137000791 1
1.10068536616542 1
1.09691760635549 1
1.0336331949855 1
1.12357320710756 1
0.978634239175991 1
0.989714977213281 1
0.997311535322115 1
1.21688198124124 1
0.948490487774076 1
0.906603430013558 1
1.0813718621059 1
1.09328566831201 1
1.08239293362319 1
1.06851714541527 1
1.05313475325452 1
1.02404303844618 1
1.00711830670779 1
0.985444121718906 1
1.05903879706159 1
1.02523517473063 1
1.07402410306823 1
0.924863915223786 1
1.02021165980478 1
1.10993893502979 1
1.00747504210505 1
0.99570676193705 1
1.06708338087603 1
0.906283794958299 1
1.0340557554857 1
0.94296050090058 1
1.13728749663114 1
1.09360294579699 1
1.10521710785453 1
0.906767659913006 1
0.913221644921184 1
0.785132834032453 0
0.958503660140863 1
0.911941418201525 1
0.879891397014713 1
0.966921516780083 1
0.988455495445937 1
0.990515390910981 1
0.888289720357621 1
0.920344753080939 1
1.13920863916185 1
1.07091034542824 1
0.777804327005094 0
0.934372191276027 1
1.05600484901542 1
0.987317044293091 1
1.24016946267936 1
1.18040969219878 1
1.04523177108387 1
1.10583870539969 1
1.05302298837258 1
1.04070642106353 1
0.910478377287374 1
1.09697519087825 1
1.01251048142069 1
0.955114611558749 1
0.892653748319032 1
0.945917054852672 1
1.0697180458089 1
0.918815859398052 1
0.948439450552682 1
0.859138277630673 1
1.0133644261114 1
1.10305192983469 1
1.02323893054539 1
0.870731751642744 1
0.900202637841835 1
1.02179627886403 1
0.862813471066282 1
1.05908550060619 1
1.02194519884592 1
1.05743539518092 1
1.03150116180796 1
1.11356041401128 1
1.05246747386425 1
0.932270265142555 1
1.02690706862516 1
1.09525124238497 1
1.07067725652271 1
1.03273895141891 1
1.03397038809248 1
0.973533242535919 1
1.15065632013071 1
0.96220714489902 1
1.00585222238849 1
1.10801804802772 1
1.03990660568586 1
0.95525084330576 1
0.913183663959129 1
0.968311086890529 1
0.980708407015997 1
1.00887585307875 1
1.12862995645329 1
0.94366917904757 1
0.903041585643195 1
1.05162667080955 1
1.01876639891182 1
0.881241725762047 1
1.08867437388458 1
1.11973892154534 1
1.00445802102182 1
0.932254886187943 1
1.14328206697986 1
1.04526131236337 1
0.849636104110263 1
1.06565588597109 1
0.983015828494034 1
1.20347699165775 0
0.946039063469588 1
0.863580622033628 1
1.10418121634927 1
1.04265112736199 1
0.94417802290295 1
0.884368501496981 1
0.898418367616688 1
0.873605693208637 1
0.873651186960004 1
1.02904962799788 1
0.807356972170532 1
1.09854835100667 1
1.06942365775968 1
0.921366282989625 1
1.05210897176673 1
1.1337464445948 1
0.973839977810157 1
0.923821869469329 1
1.00425309385113 1
1.0214998411854 1
1.02022076098181 1
1.00102120023187 1
1.09431069522293 1
0.816047734386718 1
0.95933802234529 1
0.985183217328793 1
0.963375385448098 1
1.09291354042812 1
1.01901606473858 1
0.926056038239177 1
1.12530051050707 1
0.795451549675948 0
0.904446822834763 1
0.913318531596654 1
0.842399218800759 0
1.10344717311449 1
0.923904151278783 1
0.992297462652587 1
1.24477109815754 0
0.972979793618246 1
1.11678812355035 1
1.0063282022454 1
1.2118794185579 0
1.0549027860325 1
0.975397550908505 1
0.924862209852157 1
0.882795409557388 1
1.02483382610216 1
1.0547109154345 1
1.17233724719041 1
0.93635649941749 1
1.10794423229531 1
0.892367392556454 1
0.967285596207398 1
0.953893230136214 1
0.994620387751433 1
0.96622772724419 1
0.997893074173957 1
0.957519987079736 1
0.96113378530726 1
0.731885854958847 0
0.982188040936414 1
1.01998340462678 1
0.929719453009829 1
0.994675313909121 1
0.947425761467731 1
1.14672604937523 1
0.932522085040047 1
1.09580166510377 1
1.06687316329983 1
0.989196643176876 1
1.05591618616277 1
0.951683352855688 1
0.845157789619966 1
0.881635611908714 1
0.890713953180956 1
1.10554715528758 1
0.859135528383848 1
0.899448312736339 1
0.947086629615217 1
0.86091341985076 1
0.950070835693802 1
1.16438986465591 1
1.01686837189546 1
0.900550841736073 1
1.05142808764555 1
0.95950563702362 1
0.689595243478889 1
1.00167657601801 1
0.933758058199201 1
1.12950811732778 1
1.13360528097609 1
0.943617505033159 1
0.905595834787132 1
1.05054885675105 1
1.00970116206068 1
1.10768331132604 1
0.92029188062666 1
0.96228945248956 1
0.788802194025227 0
1.34143245044924 0
1.20549155999915 0
0.99245391644463 1
1.05009445136825 1
1.06296817654343 1
0.952674203492166 1
0.888012077062803 1
1.07773570039419 1
1.06359340993256 1
1.13810509875577 0
0.860492410692313 1
0.94390556657966 1
1.03011567739264 1
0.984284819988333 1
1.10408095793187 1
0.963089799718119 1
0.867865602233027 1
0.965899891704532 1
1.0807317678611 1
0.98162562598302 1
1.08042329987117 1
1.04997374468901 1
0.927364756163427 1
1.05860329313953 1
1.0527824914495 1
0.902579840559309 1
0.948067051526265 1
0.792833399020096 1
1.00366238415667 1
0.870105336547647 1
0.95415781985167 1
0.996791741304501 1
0.949828571723104 1
1.03965307060758 1
1.11626543289169 1
1.01498442636612 1
0.942007060072018 1
1.00006417959504 1
0.955960478608397 1
0.929071493131605 1
1.12265691269296 1
1.15046041161809 1
0.811686641902296 1
1.00049182545187 1
1.0534467512478 1
0.896051368854779 1
0.947016949682419 1
0.97115251315051 1
0.997523781064931 1
1.00073590739484 1
0.950643934898638 1
1.05540171757277 1
1.01599002595449 1
0.917873180161721 1
0.965972597423395 1
0.981497029592434 1
1.15532121616374 1
0.922233969979985 1
1.03086528851486 1
1.04523615360069 1
1.02723050212471 1
0.759387637847943 1
1.03945157465523 1
1.04224873049242 1
0.928088048519924 1
0.98185178575126 1
0.932714380853953 1
1.03876008276803 1
1.01118869234932 1
0.954769297106852 1
1.00361743219052 1
0.972139820817432 1
1.11112036835159 1
1.03935927038141 1
0.97128831545687 1
1.00457782133284 1
1.00729091574418 1
1.09797960735965 1
1.04983766406311 1
0.840074005597546 0
1.00345396494492 1
1.20459716551793 0
1.06580584161079 1
1.01838289108916 1
0.981953509032915 1
0.941789030673417 1
1.02764672146105 1
1.10365066545519 1
1.05603869828226 1
1.08430197240042 1
1.16650130832565 1
0.82007618749878 1
1.06547242991855 1
1.11207167633103 1
1.12519242893829 1
0.906323992796645 1
0.993039920380456 1
0.937301830065155 1
1.11428102482447 1
1.16511558125328 0
1.1417024380291 1
1.00820847462326 1
1.11237905327265 1
0.986124291135269 1
0.910448316040964 1
1.10382609149133 1
1.06197055889351 1
0.87075358746673 1
1.01666194515405 1
0.939249776626413 1
0.997217606542408 1
0.942629330738296 1
1.00668252696783 1
1.11503479627434 1
1.08735147156709 1
0.991961857935514 1
0.90491354227646 1
1.08951402245991 1
1.21090337821772 0
1.09911924984177 1
0.929221621880219 1
0.936470734227834 1
0.955904204447314 1
0.879712572762951 1
1.15352569180954 1
1.0186912163712 1
0.985981117141755 1
1.12016383360653 1
1.11534829232497 1
1.04639147546605 1
1.15167962293948 1
0.912110718229594 1
0.984338602271438 1
0.866170018310404 1
0.957864046189605 1
0.933184027748673 1
0.798119946831469 1
0.850248425686424 1
1.06255902630527 1
1.09605969410834 1
1.00188811234994 1
1.00410533700893 1
1.08852606532109 1
1.09373601727096 1
0.97352167272654 1
1.03207001641754 1
1.093394783277 1
0.971346438354083 1
0.949216671566302 1
0.801345073563239 0
0.942902402729955 1
0.985098602121295 1
0.997706081730741 1
0.836181699513879 1
0.932852741801614 1
1.04736103040264 1
1.0409386736777 1
0.899520125439645 1
0.978509210871703 1
0.903584210084335 1
1.15917984830588 1
0.942106421632181 1
1.06608316734842 1
1.0772007396329 1
1.00953023166816 1
1.03756723733836 1
0.793245646392091 0
1.01614494226144 1
0.962343659991673 1
1.15033615359585 1
1.08338759390869 1
1.02619638244838 1
1.0570145148327 1
1.00212643638563 1
1.19640695536471 1
0.812255326504889 1
1.03800283962046 1
0.75574489630929 1
1.01771173824766 1
0.887653320264927 1
0.946811515072047 1
1.03746383563785 1
1.10198449662886 1
1.17705513868598 1
1.21178245607332 0
0.917396796616863 1
1.08178400335653 1
1.05850403970393 1
1.07596724352329 1
1.13161881961624 1
1.03684550186498 1
0.888392053772197 1
1.0597481252903 1
0.997341644875923 1
1.07252884483838 1
0.992545222227443 1
1.0943883867769 1
0.900167089263292 1
0.974709444070022 1
0.857931514595703 1
0.991586631756015 1
0.96165619834146 1
1.04629318121045 1
0.92100963471999 1
1.03908676445253 1
0.983714385032729 1
1.00922725192826 1
0.830778925550986 1
0.893764742839063 1
1.02801186526672 1
1.04094626795507 1
0.9611936987235 1
1.0154255914763 1
1.00909516489534 1
1.04246234507853 1
1.08593527852906 1
0.913107167603085 1
0.700245021866312 0
0.948730340550424 1
1.03344505408975 1
1.09620117476566 1
1.03429575547651 1
1.06114123606313 1
0.918019225245238 1
1.04359696172783 1
1.00574916704632 1
1.04200164617881 1
0.983807368250007 1
0.995436349888488 1
1.11680017154013 1
1.04752678719824 1
1.09342165837171 1
0.849053854177036 1
0.957932508213516 1
0.973602281459225 1
1.05657307730159 1
1.17841933264657 0
0.799801305675844 1
1.04160297631775 1
1.00606958752054 1
1.18078797635992 1
1.14585795228954 1
1.07837809564369 1
1.01640192464338 1
0.966328781215337 1
1.00210085461963 1
0.982332612093993 1
0.843617953611545 1
1.03451407873035 1
0.964313928840901 1
0.91263233829975 1
0.928228175618404 1
0.914376682677533 1
0.989072095054 1
1.05462777961268 1
0.889462177643828 1
0.971739464979378 1
1.15057552811122 0
1.03405945251715 1
1.00714221197098 1
0.929538810418902 1
0.789204125958553 1
1.06061314284569 1
0.951945541718498 1
1.07997457564226 1
0.932340571866743 1
0.941263065163896 1
1.0830516756178 1
0.838916983206927 1
0.947914859196864 1
0.964426898079624 1
0.927940728766196 1
0.862270772234909 1
0.967003466331102 1
0.835129507821307 1
0.954948592936159 1
1.20778905238885 1
0.920906049962525 1
0.891164229420433 1
0.918394029582523 1
1.02325423892036 1
1.00005341559822 1
1.00003412908703 1
0.706756274029775 0
1.04011004121163 1
0.986587734453759 1
0.94728889457747 1
0.994998550994056 1
0.897754926057914 1
1.25048156237961 0
1.16705715105043 0
1.0404954251659 1
1.04428479695669 1
0.908355820715647 1
0.969977976515781 1
0.975375717892439 1
0.941670557020255 1
1.08081304992194 1
0.976142709539737 1
0.840952354763657 1
0.927988733118551 1
1.03899517872122 1
0.995082741734803 1
0.901831886256135 1
0.940738219228936 1
1.15183827718605 1
0.875088372671107 1
1.03532730423569 1
0.951956769003717 1
0.978926005019761 1
0.97145641044383 1
0.969108520882819 1
0.972447600795667 1
1.14037239977058 1
0.874348133280998 1
0.932332043058685 1
1.17741150882535 1
1.03856501500352 1
1.05127623113061 1
1.12276556867495 1
1.09383816338102 1
0.940118692727401 1
1.056085934295 1
1.0670765900876 1
0.933706126632554 1
0.929491717947685 1
1.0176888053132 1
0.946972278255452 1
0.934031879661694 1
1.14345338647548 1
0.942147870976648 1
1.02373826870098 1
0.960860106476159 1
1.03297562797016 1
0.883174714843483 1
0.894828185432219 1
1.01518751949483 1
1.28490021863658 0
1.096143412006 1
1.11547894987063 1
0.906672858586981 1
1.18383631247953 0
1.03825496757115 1
0.922560087496026 1
0.912920416806985 1
1.0372397982014 1
0.953890939668809 1
0.974650674402443 1
0.901141816639232 1
0.934672594977293 1
1.09349846730031 1
0.964247926520154 1
1.1517328060642 1
0.974263452065426 1
0.872587005566458 1
0.812391799211429 1
1.06213227651772 1
1.07393083573784 1
1.00182122686927 1
1.06500604353908 1
0.986769548137252 1
0.901567931003683 1
1.2617253262262 0
1.01425562691259 1
1.04162728516263 1
1.06852504322358 1
0.993191947312966 1
1.07933690618239 1
1.07514589175918 1
1.11734061524485 1
0.904494368631828 1
0.932456210217093 1
1.07493902825404 1
1.08991163857645 1
0.802979479638712 1
0.912243873197713 1
1.0060745092624 1
1.1211782947421 1
1.07999770824465 1
0.936846549528751 1
1.00551359007868 1
0.912185861694223 1
1.00867386137665 1
1.03128772178584 1
1.00501435785916 1
0.996669396648671 1
1.08561117117807 1
1.08312842866762 1
0.883322950713232 1
1.02553384049502 1
1.03555522228147 1
0.841385509135366 1
0.962029708819345 1
0.970340138225039 1
0.963672399766042 1
0.981639134523465 1
1.00953238363831 1
1.10737145038528 1
0.950435000908514 1
0.965541099176475 1
1.21523607298017 1
1.06667782123813 1
1.13091583447682 1
1.05920647007195 1
1.01726268436643 1
0.89832636826433 1
1.04750751130202 1
0.880121376327712 1
0.863007073159571 1
1.04923775145381 1
1.07304943494707 1
0.897148536479881 1
0.952852094510544 1
0.977078211046664 1
1.06566662912546 1
0.996467991368816 1
1.00378172694568 1
0.957426338815099 1
0.966792226193554 1
1.08674737502462 1
0.937356280883565 1
1.00755806691221 1
0.988588616440647 1
1.07105568341348 1
1.04848927687025 1
0.785779335941618 0
1.04970749412596 1
1.08241922345126 1
1.1049552129988 1
0.860883361267956 1
0.773010350768887 0
1.03720004832177 1
0.787484401156212 0
0.947355154842711 1
1.01426337489073 1
0.936070316944107 1
0.952683370882496 1
1.05845248487421 1
1.03902748069146 1
1.10882030577456 1
0.769369592534261 1
0.864580359899192 1
0.936319892374146 1
0.934476773131558 1
0.895893716807055 1
0.949236620623648 1
1.09211911577051 1
1.09261872092116 1
0.931405542815387 1
1.15824424927658 1
0.962520319166022 1
0.995004847636053 1
1.03439557746742 1
1.03237910566361 1
1.03145402170366 1
0.895859177775501 1
0.906794324952249 1
0.870187811789878 1
1.00061833291984 1
0.911342791307842 1
0.893868230608913 1
1.00814969273874 1
0.933702655197838 1
1.0581303694119 1
1.01343140781061 1
0.977426422399653 1
0.921351328562517 1
0.93933599086827 1
1.12136508030813 1
1.0949508418168 1
0.943350055828298 1
1.12995396067481 1
0.903170907436829 1
1.00429926462653 1
1.16231050873239 1
0.946084784856097 1
1.01275736606718 1
1.06190011774892 1
1.00227141828082 1
1.06993408343359 1
0.995417950643333 1
0.930606030741658 1
0.856507244110224 1
1.0241296839975 1
1.00027216252193 1
1.12792011410451 1
0.938887609210544 1
0.92632130256152 1
1.07270050688804 1
1.01788904554776 1
1.07455667288088 1
1.00294530323104 1
1.04594843168 1
0.900086845327958 1
0.959236367967561 1
0.938052444273996 1
0.897991897973796 1
0.889448461778604 1
1.0586674128158 1
0.984292862735376 1
1.00661571278382 1
1.05981225564974 1
0.94508849813716 1
1.08567997141062 1
0.968804031224558 1
0.851986249279936 1
1.01817718908741 1
0.933270908161813 1
0.990265335788185 1
0.973813345818083 1
0.977740905004669 1
0.905486938165644 1
1.05719618288787 1
0.877824471038091 1
0.955150907682654 1
0.787874607463008 1
0.866359332822859 1
1.02147916070905 1
0.974092009739777 1
1.30131435747838 0
1.02206883112664 1
0.977154284002153 1
0.950522843154355 1
0.879042984146457 1
1.00731719604988 1
1.08947869921908 1
1.12017446873804 1
1.01176758627739 1
0.970530100308316 1
0.982515350226735 1
1.00262128116014 1
1.09261024876204 1
0.940540876908767 1
1.10012040291948 1
1.04153814639006 1
1.11261181287224 1
0.943575515692789 1
0.986475511420472 1
0.98546107349816 1
0.972168883927495 1
1.12689723555442 1
1.01653087719962 1
0.965386045584411 1
1.01350998452442 1
1.01324362825197 1
1.17821250402299 1
1.15281167428297 1
1.0317399408903 1
1.01148372455329 1
1.05365769169054 1
0.939762669331938 1
1.01286368740425 1
0.998373045640523 1
0.965452524276309 1
0.976521614363014 1
0.923909545114914 1
1.00488714728477 1
1.07597490850808 1
1.17561840981609 0
0.987966262993357 1
0.916162672808101 1
0.947156007956431 1
1.00906662682593 1
0.932988117301464 1
1.02109036522232 1
1.01981849690325 1
1.00175180840023 1
0.905681945100967 1
1.01400675488516 1
0.93770400656772 1
0.888792670056594 1
0.946733611196712 1
0.897585882627766 1
1.10819229452809 1
0.969987845849621 1
1.06584953512823 1
0.971258083056866 1
1.09914184346736 1
1.03315880210641 1
0.913434854730728 1
1.00120966497435 1
0.864570633075724 1
1.05694243007341 1
0.983409844426915 1
0.975815942494667 1
0.988043367684758 1
1.01403696022088 1
1.02841135011292 1
1.0226245130919 1
0.868153695770851 1
1.00288784888185 1
0.861091060824017 1
0.981200352876847 1
0.837443697767175 1
0.915745441009455 1
0.988436926178236 1
1.01865782571046 1
0.935508365334463 1
0.994982563530062 1
1.0070914625769 1
0.966677750883501 1
1.04982759564204 1
0.789133688739699 0
0.955802831948116 1
1.13432731800475 1
1.03770017212388 1
0.896877638221559 1
0.936755913924338 1
0.965008458168458 1
1.06300606666092 1
0.79350759444645 0
0.929631273641085 1
0.941458935289403 1
1.11592684301432 1
0.881948581337415 1
1.03801977634965 1
1.05027028934806 1
1.03339498208684 1
1.02039232955578 1
0.856741354539317 1
0.998674116932406 1
1.04405127526129 1
1.05923272173146 1
1.01573367711558 1
1.02479873335134 1
0.926823114752216 1
0.936742018198818 1
0.900124137255892 1
0.92594127692405 1
0.858283194442232 1
0.845070933020773 1
0.89629471683574 1
0.987970653607653 1
0.974480095273081 1
0.879668452156684 1
0.968333662335286 1
0.803840635446496 0
0.935334702105255 1
1.17211171509591 1
1.04736719494627 1
0.890299431900525 1
1.11192924847713 1
0.97255502105007 1
1.03073146619866 1
0.969799134099815 1
1.16310098805635 1
0.901925295600363 1
1.16044619102514 1
1.09325070060952 1
0.98609926761727 1
0.934377964023166 1
1.08035814373797 1
0.974255101585011 1
0.885832609095942 1
0.849816689166843 1
1.08938968514378 1
1.09389226225944 1
0.864504278657237 1
1.06041083281326 1
1.18084122724086 1
0.935777240158678 1
1.11209618598343 1
0.875413381574142 1
1.07551630724011 1
0.989308313978051 1
0.934896100723948 1
1.07388405314115 1
0.932665992659497 1
0.796309586929328 1
1.0231885182307 1
0.953142136949561 1
1.07240677309388 1
1.02992216545383 1
1.10796292192302 1
1.01801632185482 1
0.969153488870805 1
1.16857754180876 1
0.922127077690705 1
0.88701611275134 1
0.944959989165207 1
1.13990700436875 0
0.9730994697826 1
0.945870586844865 1
1.00008575835133 1
0.863669996714892 1
0.767595930061292 0
0.940487369140143 1
1.02966476836731 1
1.03934184210454 1
1.02872411151395 1
0.905416396343978 1
0.870685213859993 1
0.84664307073955 1
1.14741509933235 1
0.874774458784349 1
0.945816461237882 1
1.10918597867352 1
0.937473672926618 1
1.08753032251987 1
0.8707891423187 1
0.843277127509414 1
1.05983639749252 1
1.19210637494828 1
0.845829745001972 1
1.01880754235732 1
1.06093588295448 1
0.867765845841994 1
1.03795512532893 1
1.07275759792145 1
0.912175809997059 1
0.990140002257087 1
1.00667110147056 1
1.05554816198763 1
1.08314583510161 1
0.887773921363864 1
0.940530212367654 1
1.02763118607098 1
0.959184232581648 1
1.121297446019 1
0.979121956941556 1
1.06656344554683 1
0.963220708375445 1
0.87524240113778 1
0.963834603845524 1
0.887550560278603 1
1.15854365784632 1
1.08287258754134 1
1.0255794754592 1
0.902010316041234 1
0.869954968903789 1
0.934403629235679 1
0.97846995785965 1
0.891109987311138 1
0.91014190195528 1
0.879952511584901 1
0.928635559847591 1
1.13838324689721 1
0.978066144921904 1
0.998990165628524 1
1.03048656978859 1
1.10486075835444 1
0.908800789011487 1
0.810236872425199 1
1.03240488989698 1
1.12455671501205 1
0.976188550168278 1
0.976049093871124 1
1.06559183105276 1
1.05344364340666 1
1.04308423236661 1
0.964974327992832 1
0.893663692490172 1
1.05788034412639 1
0.906890464656393 1
1.15287492635069 1
1.08156448594136 1
1.00774311868391 1
0.968681503598199 1
0.950659149602038 1
0.929734048430564 1
0.911247269906662 1
1.0188566197547 1
1.03093550011812 1
0.880283619117328 1
0.945967744385408 1
0.896765443335755 1
0.977953541650315 1
0.931325677781573 1
0.924094664689844 1
1.00574510219835 1
0.955317705572928 1
0.9262411852498 1
1.03722196812892 1
1.0108144003937 1
0.971552548353315 1
0.958325731614634 1
0.974463635837377 1
0.98752385434764 1
1.00546912360273 1
1.10001623326311 1
0.967579684084178 1
1.10130981557648 1
0.983635536282185 1
1.07294703815265 1
0.858985002522959 1
0.932596866860494 1
0.959253433928237 1
0.992881787390802 1
0.88136348115307 1
1.06853504679876 1
0.943159568869745 1
1.07206202390953 1
0.998746795224557 1
0.856998374305947 1
1.01082313803027 1
0.875678222822489 1
1.00015413686246 1
1.01504920970039 1
0.964250757028364 1
1.02508657408195 1
1.11823688378424 1
0.930710335949191 1
1.06013119533005 1
0.990625841972848 1
0.993022314151599 1
0.891730024818039 1
1.01581123315409 1
0.929331270119952 1
0.839904881675026 1
0.990387239145647 1
0.999529472897099 1
1.03660597037615 1
0.945570487467466 1
1.02383727334711 1
1.03174452774006 1
0.969847241950081 1
1.28112642221565 0
1.01815481310587 1
1.03790170429978 1
1.23513652960817 1
0.868505017364034 1
1.01119373875684 1
0.903137910481172 1
0.897768095240819 1
1.06189647777589 1
1.08864013233597 1
1.02334038191262 1
0.933936276326048 1
1.05382943636231 1
1.09273341969482 1
0.999421968304852 1
0.951451419823449 1
0.882602609559674 1
1.06538462108603 1
0.867171503928278 1
1.14386491297329 1
1.14905872918279 1
1.09124349216495 1
1.24013453924755 1
0.937592228759535 1
1.09561093732028 1
1.05191253095616 1
1.0000325181245 1
0.996642006250515 1
1.09423197533655 1
0.979333718399335 1
0.893169198584148 1
1.06237685654508 1
1.05103327097683 1
1.00373123035192 1
1.02547914752059 1
0.81475230246237 0
1.02642061245884 1
0.832655351311763 1
0.956402239284323 1
0.981786828767073 1
0.908509341439382 1
1.03102433555428 1
0.827680817171575 1
1.1036283293369 1
1.01267826499708 1
0.983280944794907 1
0.900367541104905 1
1.12909359607141 1
0.99544070052504 1
0.900934582856399 1
1.0058943466018 1
0.963057186064253 1
0.887827921357628 1
0.996145239262973 1
0.913392038116094 1
1.01129791336534 1
0.946684159921028 1
1.01427962521833 1
0.88954726358374 1
1.08068260550258 1
1.08850983210412 1
0.968508120171531 1
1.01084682581086 1
0.79659593172177 1
0.930198966420526 1
1.10522070908018 1
0.95754214877688 1
1.00832898441358 1
0.821175664880112 1
1.06294852810744 1
1.04647803438389 1
0.945279402817056 1
0.982849298756787 1
0.915549244821942 1
1.04297575849412 1
0.95971141852107 1
0.952236829043943 1
1.06965064110944 1
1.07652372078141 1
0.877832754902291 1
0.946786679973996 1
1.13939972881697 1
1.12539855690958 1
1.17780581683746 1
0.840209695817527 1
0.884579840221537 1
1.11628847303111 1
1.12274899653643 1
1.02117986415185 1
1.23162656785598 1
0.912047647456376 1
0.902894993302828 1
1.04471790357897 1
0.964374437338527 1
0.998481596745257 1
1.04954396360376 1
1.03746465178711 1
1.05256328555874 1
1.04297342847731 1
0.893961730328234 1
0.94423592958966 1
1.04434259522141 1
0.884523714522155 1
0.950274403592431 1
1.00586847372854 1
1.06032248100868 1
0.955110373545456 1
0.977325196648732 1
0.94959405125126 1
1.2241568439637 1
0.940580756180677 1
1.02844428046149 1
0.956859091640178 1
1.03270927131849 1
0.973207994271086 1
1.049728350986 1
1.14180029611313 1
1.12951350879001 1
0.98785023484352 1
0.883412492091758 1
1.12846574500383 1
0.978448382999371 1
0.93612531574812 1
1.16595986751227 1
1.07930344927076 1
0.879519904136534 1
0.946742620647336 1
0.980777884258021 1
1.05509946706715 1
1.07819922293398 1
0.966336939734103 1
1.10872443778839 1
0.933107411475011 1
0.953882178447319 1
1.03702806157829 1
1.10881929402569 1
0.934358933140328 1
1.06798909788319 1
1.05533753236393 1
0.880817483818357 1
0.913091531942353 1
1.22358482661308 0
0.931954634816347 1
1.03310553629541 1
0.930957629354193 1
0.841425770541578 1
1.03144757170538 1
0.917564784803328 1
1.10062613779789 1
0.912938389217594 1
0.954146301898613 1
1.01527373993786 1
1.2913616621276 0
0.94855623239581 1
0.93320668982137 1
1.02725467090975 1
0.973525326580014 1
1.0099652840906 1
1.02717477405546 1
0.917388962984055 1
0.978646350280223 1
0.911268927555017 1
1.0314126638006 1
1.07533257853385 1
1.06076692132497 1
0.930012175655336 1
1.08341810132036 1
1.03781773013427 1
1.02397362057136 1
0.919683454451489 1
0.864237165285936 1
0.950504615441974 1
0.933167999634759 1
0.912658916775926 1
1.07122954533243 1
1.03166588588315 1
0.974877957636472 1
1.00402810012544 1
0.770784653384274 1
1.03750224429661 1
1.11944672324017 1
1.00182563687707 1
1.12260006264221 1
1.00432314987921 1
0.986902640147847 1
0.943883596048174 1
1.05934487567565 1
0.982757311771329 1
1.11587549057369 1
0.906426150589426 1
1.06086029045971 1
1.05117214425487 1
0.952582309548367 1
1.01380342328234 1
1.11969083569059 1
1.03681131691428 1
0.908503036921039 1
0.952845523154783 1
0.979362498833691 1
1.09841081322707 1
0.996584244178839 1
0.867260861656574 1
1.10341541234055 1
1.08515890341285 1
1.21737938931661 1
1.19410657071357 0
1.06004928158023 1
1.07505483961207 1
0.97463381013594 1
1.01145531533787 1
1.03524005606116 1
1.0826150153238 1
0.979439124181546 1
1.03229469213068 1
0.866855095283116 1
0.991535373795766 1
0.932309471026003 1
0.910363382523204 1
0.950203587334965 1
1.1322132569496 1
0.957025703016419 1
0.957071157611255 1
1.05475585407826 1
0.901394236296898 1
1.08071403099055 1
0.977273364612064 1
0.886873207795882 1
0.959087197812127 1
1.03830557891134 1
1.00316366593573 1
1.07576475099055 1
0.964585173944616 1
1.04392984383118 1
1.01816080286192 1
1.01888957774287 1
0.913042823312181 1
1.09826300205495 1
0.946682244793742 1
1.06892468680406 1
1.05659312776494 1
0.859936202465447 1
0.968404153771015 1
0.977044952320283 1
0.922611704715634 1
1.11129815971452 1
1.00274288426908 1
1.06180965082452 1
1.00962433444399 1
0.928765952952974 1
1.01009704877317 1
1.00777974568876 1
1.09727923893513 1
1.09570126510095 1
1.1994989313452 1
1.03386659299495 1
1.1777152019544 0
1.0318447010721 1
1.07060990442192 1
1.11646847442322 1
0.921676887085855 1
1.05869343886217 1
0.96838646187453 1
0.96331774033277 1
0.94228361627686 1
0.836583000107508 1
0.899252396351172 1
0.938264619610351 1
0.962595496702351 1
1.05120710878885 1
0.889037365127422 1
1.05745618575531 1
0.919935146265582 1
1.04437361606628 1
1.01832614496167 1
1.02881264772747 1
1.02462439056116 1
0.980674303196596 1
1.02822963429514 1
0.895702047436273 1
0.936939872413949 1
1.18211547499841 1
0.992311908481447 1
0.955582222358897 1
0.991497586468255 1
1.0550258167179 1
1.11467125665051 1
1.07285704646343 1
1.15298300550379 1
0.894088990926237 1
1.04991641836818 1
0.904414156313088 1
0.967546262297196 1
0.892711010820474 1
1.12267798713522 1
0.989459153596573 1
1.03415734001011 1
1.08636945362613 1
1.08286321766165 1
1.0670904266588 1
0.945766239382687 1
1.02842069622351 1
1.04085075214672 1
0.951467380690255 1
0.985247705254666 1
0.980683897768536 1
1.05362277873079 1
0.856049200425098 1
0.843956953781874 1
0.999267696296619 1
1.04142293787663 1
0.986724748000912 1
0.985387058239433 1
1.03381567246344 1
0.965933489661377 1
0.91004668785271 1
1.07647714015096 1
1.09164653356462 1
0.880040670006282 1
0.829202914024766 1
1.04003337361434 1
0.945242678325509 1
0.884941397398694 1
0.974398456523478 1
0.948991825342911 1
0.929619353994396 1
1.07893944757074 1
1.07679736313619 1
1.10699281450244 1
1.10582840321736 1
1.19907393862144 1
1.02836962323102 1
1.04322435929727 1
0.853619841196587 0
0.874294143212102 1
0.96532945704792 1
0.947982539886503 1
0.894000702657284 1
0.922799953787061 1
1.05286303084653 1
1.0116277872467 1
1.16488273642405 1
1.1558907352276 1
0.930820251790118 1
0.960266501365806 1
0.968884621750503 1
0.971798829090648 1
0.958916890871397 1
1.02195322530822 1
0.91052675968353 1
1.10354743300367 1
0.99226833629921 1
0.973915257105713 1
1.08144028500012 1
1.02517297897571 1
0.990412805973652 1
1.1575279448733 0
0.939504511016796 1
0.905264360468351 1
0.986330007856331 1
1.02651983969729 1
0.947733417991457 1
0.939583986380907 1
0.998851218725028 1
0.944458029076054 1
0.997387174971111 1
0.741138878015802 1
0.93409569829794 1
0.965126958192201 1
0.907221395652172 1
1.17171780281589 1
0.897497317683616 1
1.04867714094385 1
0.941737411209324 1
0.95197041016658 1
1.08514454170458 1
1.01819493251253 1
1.15505649895308 0
0.996778230194847 1
0.900232815397542 1
0.912622294681146 1
1.06075891586071 1
1.02931614499482 1
1.14578321756425 1
1.06864461870502 1
0.934249245287454 1
1.06730643076839 1
1.05738940202026 1
0.898541088766243 1
0.966140364092482 1
1.04716385054434 1
1.21413740306285 1
1.10857489684762 1
0.910139276981165 1
0.970187232556516 1
1.10641228598944 1
0.95903561007479 1
1.0693802006051 1
0.99246015945566 1
1.01135967979847 1
1.01208045068955 1
1.02188316599907 1
0.929687301242433 1
0.969453059654776 1
0.99704897921222 1
0.893217950422981 1
0.98343406566288 1
0.964662995585064 1
1.02401624069788 1
1.11438775290854 1
1.06443117666887 1
0.975126676639055 1
0.990907516068828 1
1.00755044218744 1
1.08112568851685 1
1.27217308575897 0
0.907387889954165 1
0.942224029758176 1
0.92813111219568 1
0.776410848315272 0
0.949558278968184 1
1.13248162846273 1
1.05268578791535 1
0.995114348726484 1
0.931607230746717 1
1.07300604736217 1
0.985276865939822 1
1.02333250885958 1
1.04691120985238 1
0.887906425361249 1
1.04545321593943 1
0.951028924451862 1
1.07633718624572 1
0.98829016732783 1
0.968413637569539 1
0.916645053486443 1
0.955361906434307 1
1.04867318618401 1
0.897272643919658 1
1.05946099757483 1
1.14866545510201 1
0.906101755619902 1
0.897392232223071 1
1.08648871930677 1
0.98872570917403 1
1.18086323153379 0
1.14103474941195 1
1.159010735914 1
0.940773296996167 1
0.948244096423672 1
1.00536115866272 1
0.749593263893996 1
0.984755194828963 1
0.921348692872492 1
0.921878038521136 1
1.07385543784877 1
0.886310599648224 1
1.038199558183 1
1.10090349946521 1
1.09935768139758 1
0.989378442226326 1
1.01256064218675 1
1.06749690371997 1
1.08238328375175 1
1.00203059136217 1
0.851473247927581 1
0.983375208931597 1
0.878592561997892 1
1.03227896602492 1
0.894354063840916 1
1.03720202639025 1
1.00343633357634 1
1.05284324827654 1
1.02351137683757 1
1.10474795820672 1
1.00504934154138 1
1.06194394340526 1
1.02966056612674 1
1.05702082566908 1
1.0084159662258 1
0.98678965843815 1
1.07315771245516 1
1.09552069800899 1
0.923627371029137 1
0.967358841210971 1
0.985645945371134 1
1.11624117771133 1
0.902125544956517 1
0.889232644659477 1
0.91110087613678 1
1.04441633022719 1
0.894688822689255 1
1.14265703061995 1
1.06575573707003 1
0.968871624058596 1
0.957131277722089 1
0.891881814081601 1
0.90784692025823 1
0.9499523973905 1
0.992018751220096 1
1.08798923775488 1
0.972560297088903 1
0.827380080130277 1
1.02003991351009 1
1.10333407664449 1
0.849198510795957 1
1.01484724895859 1
0.916776727530371 1
0.940577135602462 1
1.03822364677347 1
1.09011098035032 1
1.03205754072175 1
1.08336937611588 1
1.08945205699388 1
0.863847985917763 1
0.940042658377415 1
1.00081680690384 1
0.672761689796216 0
1.19083994430839 0
1.03489435271393 1
1.1247911126527 1
0.948532486189253 1
0.95590805569231 1
1.00826998882041 1
0.913747389212331 1
1.04490677288437 1
0.950780696998011 1
1.13082523543914 1
1.01647325849723 1
0.888964777444744 1
1.03308426320082 1
1.02422001294774 1
1.07172182203463 1
0.866673723388265 0
0.960630755153468 1
1.06172028991852 1
0.893332011601806 1
1.09134557880157 1
1.01804513850732 1
1.00406226268582 1
1.03215823149753 1
1.08057035766546 1
1.0273941843522 1
1.01562893041999 1
1.07384266647223 1
0.807012537130796 1
1.00384432660868 1
0.993692845468976 1
1.07062440135923 1
0.966083964064837 1
1.13908900582199 1
1.01661290425065 1
0.879090636594952 1
1.06619651430376 1
1.07230154280121 1
0.84206376634244 1
0.839130870800168 0
0.881048426021396 1
1.13255034945093 1
0.886497681239601 1
0.953859337330225 1
1.10766285389135 1
1.10407136696814 1
0.99467086569498 1
0.917346135747377 1
0.88202287248849 1
0.788994912047522 1
1.0053063954661 1
0.966344993265533 1
1.08508024190834 1
0.741630837142518 0
1.03134709645672 1
1.03943287168127 1
0.913069783224656 1
0.938255362307841 1
1.02800006845919 1
0.705901911811959 0
1.0295657940823 1
1.09422802990106 1
0.998637216659313 1
1.18096631429586 1
0.822148622673577 0
0.964455767413741 1
1.22242140066614 1
1.05993192777596 1
0.948141891672697 1
0.926983591032531 1
0.955953907570524 1
1.1944085142069 0
1.12527243114374 1
0.988494224187434 1
1.14581640129576 1
0.836308275427776 1
1.17715594944241 1
1.21321323355438 1
1.09086416015166 1
1.01379687250051 1
0.823157295995409 1
0.992063923305174 1
1.20681307618131 1
0.903703664464063 1
1.0411321417446 1
0.893311419685154 1
0.857223824135246 1
0.938612526353145 1
0.965353425165801 1
1.01017608995246 1
1.02701338154078 1
0.902160140259942 1
0.977244392318661 1
0.970068715271679 1
1.08402636438968 1
1.15969973531691 1
0.966670969417593 1
0.949598771238169 1
1.08933505046352 1
1.09336522108377 1
1.12928644732665 1
0.977431312554878 1
0.93108280014305 1
0.849486647103337 0
1.0659938993826 1
0.881156516404398 1
1.05832622141574 1
0.977983586652113 1
1.0244346816431 1
0.952411635655728 1
0.94872183429863 1
0.994017228638759 1
1.00166770728038 1
1.13268446036557 1
1.02409673764463 1
1.0619682617824 1
0.917719938739694 1
0.984687235605205 1
0.985575814711571 1
1.04404859775654 1
1.02494974330689 1
1.04754597343458 1
0.845298723274815 1
0.903234255274508 1
0.907533975660173 1
1.09806536645896 1
0.892874673571244 1
1.10484226978011 1
0.951081194294337 1
0.936678755567085 1
1.03987333580948 1
1.07751973459002 1
1.02099540325415 1
1.01755817338663 1
0.988838846584442 1
0.929780861078915 1
0.987890373087395 1
1.02670575016582 1
0.974907401415793 1
0.943328476047275 1
0.955030654977513 1
1.03096552893412 1
0.920726203798597 1
1.01964394605944 1
0.991092704062932 1
1.07294205341791 1
0.960523029473944 1
0.897349314660215 1
0.962494337489932 1
0.979251304805069 1
1.17346540089912 1
1.06182119384085 1
0.929650500070096 1
0.97796737863349 1
1.00814366727666 1
1.01213192937794 1
1.11912379604624 1
0.943062423206628 1
1.07829935830363 1
0.912859387102832 1
0.929666431708962 1
0.972727665932798 1
1.0464288573686 1
1.07912315318385 1
1.05935237749153 1
0.944530347817476 1
1.02883093783868 1
1.05990541831305 1
0.900072602487858 1
1.09484574765526 1
0.992680275014764 1
1.09496530337122 1
1.06355644196524 1
1.00897151232512 1
0.958463454725104 1
0.913860316087867 1
1.04829854560483 1
1.08602176854991 1
1.01665442687282 1
0.911201085693734 1
1.04363129738223 1
0.901131300271677 1
1.07275306851489 1
0.924656342831144 1
1.08603793181217 1
1.13156175651107 1
1.1337221094851 1
0.989962625483016 1
0.934998894311968 1
0.867562433406017 1
0.850989211575763 1
0.958412231815023 1
1.12664523707872 1
1.05064132481389 1
0.970759231899957 1
1.02465431765935 1
1.00401847653427 1
0.95739969814218 1
0.898014850238978 1
1.0796454091124 1
1.08052715525796 1
1.06273411095775 1
0.940582403191759 1
1.02883100252038 1
1.09133225640794 1
0.871325451005848 1
1.04272223834085 1
1.09067855721205 1
1.01186577834315 1
1.02417983197748 1
1.05978566989921 1
0.90681893300809 1
1.01904028404718 1
1.03985417668123 1
0.972503670876994 1
0.946732256333566 1
1.03085892872129 1
1.03743506881257 1
1.05223202583406 1
1.09944756073866 1
0.988111904519135 1
0.937650980644171 1
1.04319901940162 1
0.938467327882424 1
0.952610861572431 1
0.94429944269215 1
0.943170143661579 1
0.894359069230944 1
0.945864004746543 1
0.805111031210578 1
1.09078119962478 1
0.76524992892653 0
1.01351751930707 1
0.92739437538232 1
1.09304515452737 1
0.93975770133974 1
0.993693395704213 1
0.76339616770921 0
1.07561773723921 1
0.979301735678309 1
1.06963525436901 1
1.03933506455052 1
1.15464719378926 1
0.991761768576134 1
1.16972551297551 0
1.14510661040512 1
1.09308900399828 1
0.903165272653546 1
1.00568072387486 1
1.21842007135199 1
0.95598448312058 1
0.978358134029291 1
1.09131582292099 1
0.991354078682237 1
1.10295923426349 1
1.01466853675103 1
0.883252991019977 1
1.04657396547154 1
0.997597212258034 1
1.05452878733428 1
0.942118507316845 1
1.07554224139515 1
1.05530118986376 1
0.975723198147444 1
0.987503174487412 1
1.18133906385208 1
1.00698052761792 1
1.01786045416908 1
1.07728877479456 1
0.981761046299928 1
0.968310589537679 1
0.955100586206689 1
0.825543555679357 1
0.955089886275114 1
0.996298440097564 1
1.03599566778215 1
0.905959141913929 1
0.983717246719199 1
1.06558760083283 1
1.05682638350163 1
0.95343682974391 1
0.85770895324106 1
0.842348602050228 1
0.99957908915133 1
1.11991297961323 1
1.00093528210653 1
1.05298198532744 1
0.999220968837488 1
1.17930842465797 1
0.980722924927672 1
1.17002624968097 1
1.07069680061847 1
1.09323113924333 1
0.999745463080636 1
0.916742477270357 1
1.05467094826352 1
1.11778418390273 1
0.879259673756675 1
0.998285488351378 1
1.06212801841033 1
1.11517390533843 1
0.895392738403672 1
0.967059382765204 1
1.1736655339443 1
0.933327030218012 1
1.01557996473412 1
0.905543119095018 1
0.875520759725541 1
0.928088219334183 1
0.961992992792349 1
0.889594404404868 1
0.998170084100801 1
1.13125931762464 1
1.02368158982946 1
1.03783820611641 1
0.988860944707109 1
0.996486794073235 1
1.07680663681185 1
0.95038159251395 1
1.13322991955691 0
1.01805333715179 1
1.01261935015022 1
1.02250897039843 1
0.966992202631293 1
1.00194586008197 1
0.881237037078376 1
1.03844353785156 1
0.844060700588808 1
0.916362907322821 1
0.960262074102135 1
0.924059240198395 1
0.997191448268961 1
1.00185256869592 1
1.14520965049512 1
1.17316007625512 1
1.16337327735962 1
1.01607453605804 1
0.981529043480721 1
1.09523863684728 1
0.876383079179565 1
0.994152775609692 1
1.08777772182347 1
1.18938228014099 0
0.99342147389273 1
0.993893504455245 1
1.07941083604083 1
1.11061157338266 1
0.819671412123355 0
1.04609784147465 1
0.905110435949531 1
1.04259359353171 1
1.16981091044637 0
1.01143769438135 1
0.952570387726169 1
0.902715040126973 1
1.05367286866022 1
1.09661668928041 1
1.12316649822897 1
0.912719984166648 1
1.33504829532483 0
1.04758987187873 1
1.38769778673745 0
1.037098756851 1
0.880783105482478 1
0.890305066020668 1
0.816915556577755 1
0.875480390521568 1
1.06026029275905 1
1.09173009314914 1
1.03361018131911 1
1.11163848599556 1
0.963026993271583 1
0.962886233019544 1
0.927237950651448 1
0.90463403572195 1
0.858588357913571 1
0.945632234197361 1
1.00310775539735 1
0.954136211010706 1
0.991729876340347 1
0.827464702887936 1
0.920646718861856 1
1.02928139078586 1
0.853266142284633 1
0.778649260426052 1
0.961955119409379 1
0.969333625021791 1
0.865302060382514 1
1.08870649500068 1
0.986612529990802 1
0.856673382855022 1
1.04427304403543 1
1.1809537756029 1
1.1429169528908 1
0.918249200964782 1
0.890539808537588 1
0.88375383506301 1
1.01996717221745 1
0.903760882824846 1
1.01970852875431 1
1.01490591306525 1
1.02181624341026 1
1.03824092791073 1
0.960597299225242 1
0.979821638860134 1
1.02431753546737 1
0.898986792220895 1
1.01939008587029 1
1.05346269089909 1
0.958237055034547 1
0.940973452568031 1
1.07958328506903 1
0.930467230732577 1
0.928534883028501 1
1.11880190593058 1
1.08725631374038 1
0.956303562489617 1
1.04622015310398 1
0.776575683284153 0
0.896686046023651 1
0.972560409903326 1
1.02040609431025 1
1.06960742916337 1
0.949913434780721 1
1.03821282694337 1
0.908306687156546 1
0.972003538953654 1
0.98730157146487 1
1.01548118350911 1
1.04899452149697 1
1.19848855446281 1
0.940530360417918 1
0.859498854691194 1
1.10916001486323 1
1.03273422491985 1
0.81670129010809 0
0.977085807447915 1
1.06287095297642 1
0.829403311013836 1
0.947179732356959 1
0.876609283590105 1
0.995404148282736 1
1.06075549051803 1
1.06299166222231 1
0.9245408339711 1
0.835878127181597 1
0.919224787036518 1
0.871726130489232 1
1.2283917124076 0
1.10124114936359 1
0.962567051252995 1
0.949189020666707 1
0.897864031444991 1
1.12547787633006 1
1.02821222948961 1
1.06606012040134 1
1.12942989531457 1
1.14083535199999 1
0.971637881374509 1
1.10000312508116 1
0.871135746956796 1
0.946228675157099 1
1.10245594301652 1
0.805990063264896 1
1.01391822640086 1
1.02158557947742 1
0.961326311302285 1
0.984453022387052 1
0.937756273172211 1
0.890965166749776 1
0.954866981946572 1
0.967866490097834 1
1.01268828196437 1
0.963070397011443 1
0.974344228211967 1
1.07228179011931 1
1.10784874555486 1
0.897969237483462 1
0.845816331399915 1
0.996143690626128 1
1.08746849467254 1
0.905661816691976 1
0.973328693762175 1
1.00181764126768 1
1.02535122847171 1
0.974515763604509 1
0.956565471345415 1
1.11527928025334 1
1.09127052194798 1
1.00492578620231 1
1.00673309690853 1
0.930101377830337 1
1.04971752360703 1
1.07066518351546 1
0.998938135943229 1
1.06241434873205 1
0.862587497890713 1
0.909044566561321 1
0.860776458114054 1
0.99806103758277 1
1.24831471933001 0
0.989192697272317 1
1.05848098444591 1
1.06655141537731 1
1.07627228177647 1
1.14201821793103 1
1.04769250939418 1
1.00373590205817 1
1.00845687151133 1
0.966077630836289 1
0.945573345855823 1
1.02622980361817 1
1.1634448261859 1
1.21500692648247 1
1.02623559000511 1
1.05082549182671 1
1.03086257577632 1
1.15325542815652 1
1.13090604401602 1
1.11966282170926 1
1.05459214567375 1
1.08952713891208 1
1.08367720328119 1
1.07205224391633 1
1.06693596868856 1
1.02482204450104 1
0.917810088308576 1
0.988030712039569 1
0.836700081830356 1
0.89133630998146 1
0.989002716667637 1
1.05439468179941 1
0.931066989171933 1
1.03054058570724 1
0.963527467251685 1
1.11214928621027 1
0.952122160877691 1
1.13841675284232 1
1.03691302135585 1
0.978720737468737 1
0.875872365729018 1
1.02873278523492 1
1.1257085732007 1
1.19398427871292 1
1.18977604996128 1
0.912059388979875 1
0.811040631715102 1
1.08233432827306 1
0.992586727190286 1
1.17737628584041 0
1.05037122741978 1
1.21568005286824 1
0.978115271004836 1
1.06412106259797 1
0.948074907572058 1
0.978520187279642 1
0.942555742923768 1
1.04890726921167 1
0.946844477807619 1
0.935867004791309 1
1.0231512246968 1
0.922657205633831 1
1.07888399519416 1
0.928822164713517 1
0.86317482347843 1
1.09240982884854 1
0.966861044681425 1
1.16802825758508 1
1.23003095547748 1
1.07574094418234 1
0.998718598648397 1
1.1045065775457 1
1.14455826379399 1
1.03681458104823 1
1.11525391071439 1
0.947148681624881 1
1.01358453788182 1
0.980863101026199 1
1.08914192586195 1
1.03254492828129 1
0.911185438810215 1
1.0626333037925 1
1.06110805965448 1
0.975377291174693 1
1.09624099462007 1
0.744416980771446 0
1.08323994249036 1
1.13283129823812 0
0.992890982647961 1
0.99245672220398 1
1.01528941426322 1
1.1183497847559 1
1.00897095469841 1
0.978755461246899 1
0.843762919578728 1
1.03380068532201 1
1.04878325329236 1
0.951171678695864 1
0.980919216818926 1
1.04004256635844 1
1.13554374930999 1
1.03693923496966 1
1.00839855916908 1
0.974207627834814 1
0.935298935188559 1
0.868659657744873 1
1.04140127593849 1
0.997159772481712 1
0.915312657762182 1
0.971213808695158 1
0.908744851002149 1
1.02638688783114 1
0.991997699129739 1
1.07597704709401 1
0.991238383527259 1
1.15302737352323 1
0.967737590923661 1
1.0443309315659 1
1.11917867891446 1
0.978688458484859 1
1.08693237048336 1
1.09673480944681 1
1.00248617693386 1
0.962628305613945 1
0.902940448922393 1
1.13132108045416 1
0.940803030979456 1
0.986107167755774 1
0.88725118417108 1
1.02450079872853 1
0.955512531164312 1
0.914347192318415 1
1.01382904083586 1
1.09933355619856 1
1.16877482470062 0
0.935930748551876 1
1.05292012444072 1
0.882880384963027 1
1.04212335736852 1
1.01603388764252 1
0.98691826421078 1
0.982903597519642 1
0.779884779684058 1
0.847979178528498 1
1.02002084088258 1
1.00060058147678 1
0.872219381000822 1
0.893165102144627 1
0.994671382010835 1
1.01916348819644 1
1.30627308067168 0
1.03871691202298 1
1.10335111736432 1
0.962671132198498 1
0.971676103513224 1
1.18954684712367 1
0.873398070949333 1
0.992674348962502 1
1.11484868349742 1
0.922882922083286 1
0.989631173210567 1
0.951446803314054 1
0.93839690896185 1
1.06400710884871 1
1.06162171645816 1
0.877524519723985 1
1.1269282139312 1
1.32958946415717 0
1.11545290740373 1
1.09663001874999 1
0.96155801070428 1
1.06799760614621 1
1.03850609291544 1
1.02010861463333 1
1.06290714633452 1
1.00914816103765 1
1.04676353289215 1
0.970455877494705 1
1.06256150442323 1
0.956175754099467 1
1.03517102479574 1
0.949708757069769 1
0.982010866668641 1
0.938508706326643 1
0.98829109244713 1
0.949176554184223 1
0.953375841378984 1
1.26422455354468 1
1.12196262180155 1
1.05660532186225 1
0.923646504710157 1
0.808664675491617 1
0.893462147757417 1
1.06525830833997 1
1.03847114245798 1
1.00092143203863 1
1.0966990814771 1
0.967298271294343 1
0.741493624183805 0
1.06116308210892 1
1.05306071152281 1
0.985489483034018 1
1.14852426403486 1
0.998297360646117 1
0.846518192901025 1
0.94996855412336 1
0.991948962881088 1
0.926875648284801 1
1.08999757860276 1
0.922156610536069 1
0.970865727071722 1
1.1603975815951 1
1.01617195870711 1
0.887643997724826 1
1.20125403995178 1
0.962231863294439 1
1.01783503679332 1
1.12180260098912 1
0.986792695923043 1
0.898556529763921 1
0.923571210714001 1
1.07071806171666 1
0.940345083705252 1
1.01600988721948 1
1.15218520478276 1
0.945868970505433 1
0.890324245153233 1
1.03242702382947 1
0.926981645391674 1
0.956827631773973 1
0.901272952458706 1
1.09315469056726 1
1.10611551115792 1
1.00988061619584 1
1.02804819280286 1
1.0326561052683 1
1.04669507448654 1
0.955763642051005 1
0.940505119950043 1
0.962511070248672 1
1.20611500680491 0
1.01719927484296 1
1.05919559861156 1
1.06785084945861 1
0.975722586784121 1
1.00427308984135 1
1.07579874542162 1
0.989397648088279 1
0.977466606220258 1
0.996766646054575 1
0.916234206304094 1
0.993986931633906 1
0.958657630118534 1
1.02937230272857 1
0.84643481595177 1
1.01469592939096 1
0.921413001908196 1
0.962296264942498 1
0.987517994530203 1
1.00321222306026 1
1.0947270605387 1
1.02787576199361 1
0.921021045705138 1
1.0120885604243 1
1.01033279059662 1
0.877563814718807 1
1.05839470936511 1
0.987452796790172 1
1.01886962115327 1
1.00027960574735 1
1.1005697949901 1
0.956978683308335 1
1.13209585718026 1
0.843926355343101 1
0.834187541335879 1
1.08916538602002 1
0.927882017703331 1
0.729842506487165 0
0.906634684328449 1
0.890444380114137 1
1.0199552539296 1
1.12783864705327 1
0.983330587951416 1
1.07493648360619 1
0.951955770530031 1
0.962779810244466 1
1.08304978232343 1
1.04216811598924 1
1.00536009807335 1
1.10218195001076 1
1.03428220903157 1
1.0183952031396 1
0.849888149322725 1
1.03740744299449 1
0.961558517889625 1
1.08155208022305 1
0.874948171326957 1
1.09604946028223 1
0.947646923932439 1
0.957004325669973 1
1.05192819112804 1
1.17799321271592 0
0.764162544994853 0
1.0228830794703 1
0.920615342319155 1
1.04298050380275 1
1.03273782967231 1
1.07465142331071 1
1.02026445294046 1
0.952750804518006 1
0.923501106580146 1
0.905811692266234 1
0.910643651310481 1
1.0442141288397 1
1.00805283516867 1
1.09775845867424 1
1.05026923003007 1
0.99197906417716 1
0.953350295610917 1
0.9120188858454 1
0.864437134644716 1
1.05979590019604 1
1.09569228593003 1
0.993252076132777 1
1.10823075229937 1
1.01297337188674 1
0.962666610649649 1
1.0232434979931 1
1.10203576514389 1
0.981993619059685 1
0.892388874410663 1
1.06339402862287 1
0.90276054838817 1
1.07583336202707 1
0.943691104420398 1
0.951183585262011 1
0.970375749562874 1
0.915404380716027 1
0.95634585651579 1
0.97396383735303 1
0.934709552633543 1
0.843740945850757 1
0.88168052466215 1
0.889991297939771 1
1.03603781196508 1
0.919496366785011 1
1.1030033950751 1
0.964242541019326 1
1.1621672573645 0
0.989568309480728 1
1.04531045993094 1
1.00414935569815 1
0.853645733821837 1
0.978577974177682 1
0.838722782009059 1
0.986389215760703 1
1.04471735259887 1
0.983014639373369 1
1.0046290903791 1
1.03772417434202 1
0.93226745532407 1
1.04915933708482 1
0.871361713738263 1
1.08025177509947 1
1.15863111331839 0
1.02313663211793 1
1.10321092545403 1
1.01843884151217 1
0.981872237039481 1
1.00428343052107 1
0.919873408329451 1
0.90508386274712 1
0.96991367677401 1
0.924102828025221 1
0.8509295800218 1
1.08186686525412 1
1.01526633840717 1
1.03283761641704 1
1.01580199587716 1
0.978530477512091 1
1.00751113234071 1
1.12213955365493 1
0.911795449662456 1
0.731003139266189 1
1.09662219526635 1
0.985714333722978 1
0.955420644017074 1
0.868210966843583 1
1.06812614191425 1
0.856536961955057 1
0.932395602736108 1
0.953673006738724 1
0.869288941442395 1
1.0061980100428 1
0.86364318139456 1
0.948867462904186 1
1.03007740531569 1
0.98185374629696 1
1.09869836656103 1
0.967034889639511 1
0.878123799562153 1
0.884454382458498 1
0.941741913721587 1
1.02106950090763 1
1.1282567637927 1
1.08479357163044 1
1.14488854209331 1
1.02677918547921 1
0.914787309844928 1
0.955772608266892 1
0.696504822552998 0
1.11515649237294 1
1.021336312628 1
1.1470520976707 1
0.952183702012501 1
1.02681265858092 1
1.01823985984116 1
1.0664397376531 1
1.07368691862061 1
1.07878507384866 1
1.00007917083725 1
1.01306686700907 1
1.06877386496579 1
0.849054923282136 1
1.05990590469845 1
1.06605614567622 1
0.975206057658788 1
0.905592213179224 1
1.12358523947933 1
0.850180359978135 1
1.02477212600877 1
0.93370378428271 1
0.968801386722092 1
0.954825606224242 1
0.938143039723172 1
0.934622038046061 1
1.01660015052601 1
1.11442875428699 1
1.02234677178976 1
0.977100306320498 1
0.948651250106285 1
1.18734150386077 1
1.07771853482121 1
0.974141093498211 1
0.986518550329635 1
1.03615070668355 1
1.01647499210756 1
1.07378033896972 1
1.02442031764215 1
1.14599795067276 1
1.0202422886634 1
0.98196622622645 1
1.04792861752023 1
1.04267082361356 1
1.02657635960994 1
1.19015097742167 1
1.06094718030722 1
0.95904507843082 1
0.820186413078363 1
1.11848270897491 1
0.962913452616622 1
1.0061232836747 1
1.05609524440242 1
0.979930034137608 1
0.976358538710581 1
0.93948032276077 1
1.00973031849593 1
0.973028102573914 1
1.29511336716234 1
1.10229032302992 1
1.05652717893308 1
1.0289807643302 1
0.966129467208495 1
1.05550131345663 1
1.15856362820029 1
1.06548213740268 1
1.01208983324601 1
1.02439716781754 1
1.08714787526781 1
1.20874474756053 0
1.10713270147293 1
1.06804350002416 1
1.06336190868617 1
1.1058980106914 1
0.938672663161806 1
1.00107725460333 1
0.796983795432568 1
1.12065694664989 1
1.04859805837153 1
1.01388415612285 1
1.04594712851011 1
1.0000321161251 1
1.19341795718777 0
0.960688131920511 1
1.02587062602603 1
1.05212367368561 1
1.08569441380198 1
0.974173287111351 1
1.14713502212454 1
0.973706004919998 1
1.0100870160691 1
0.975789024983701 1
0.982697100113071 1
1.0146365362303 1
0.870547427399743 1
0.957306468592591 1
0.938333024659711 1
0.882096232449883 1
0.98662164293883 1
0.997297793099107 1
1.08179227256707 1
0.937269974226748 1
0.95952031548537 1
1.15373589675846 1
0.682391824740663 0
1.08264482550471 1
0.961718874083279 1
0.944456408210038 1
0.991410170733583 1
0.83808503197746 1
1.11652981353724 1
0.95448583126876 1
1.06058979070802 1
1.0863523434018 1
1.03998870092426 1
0.915498800785717 1
1.24357935028441 0
1.22177640257045 1
1.048087553151 1
0.999864311174837 1
1.09469523666703 1
1.02759332963361 1
0.700713508213287 0
0.911483026428739 1
1.31413859687127 1
0.882987366251336 1
1.00612960624674 1
1.04899091104766 1
1.02382732424012 1
0.994256214409921 1
0.932538206424232 1
0.986510139754668 1
0.972735358619714 1
1.03881543187125 1
0.957149255281509 1
1.08376804628469 1
1.06344434737862 1
1.01160661213864 1
0.964086849068929 1
0.887984484579935 1
0.903449928542862 1
1.05337151116716 1
0.993362988498983 1
1.10016414824227 1
1.10847166612897 1
1.1339879263889 1
1.13188335586689 1
1.02970429273736 1
0.992320494407269 1
0.883129101836538 1
0.963310103016892 1
0.95821497552143 1
1.01462715685576 1
1.01201461787001 1
1.17019631664234 1
1.12665529100716 1
0.84710002825946 0
1.12001486774807 1
1.02459188803886 1
1.02088932478703 1
1.02584522208821 1
0.894459347433475 1
1.01844667989382 1
1.04210565274526 1
0.922549951771891 1
1.05449265793506 1
1.04067864417589 1
1.00062987478649 1
0.909524331138599 1
1.258815041788 0
0.936816861776174 1
1.39959939375499 0
1.02194412980736 1
0.935124459608605 1
0.993930008433681 1
0.866766521677234 0
0.963348495513124 1
0.985173221144721 1
0.933429636931321 1
1.01305911475023 1
1.03067530177117 1
1.06860053652262 1
0.960021675475748 1
0.953639283244571 1
0.989256634996772 1
1.00891533496507 1
1.1014485348421 1
1.1662509354391 1
1.05711077186839 1
0.849387840537867 1
0.840198578581027 1
1.0323245201746 1
1.0318569117779 1
0.968066966516226 1
1.04392023854686 1
0.940441184178726 1
0.996348414278921 1
0.92923998404987 1
1.05081048848395 1
0.968489992313215 1
1.00702461900359 1
0.978135673692338 1
0.965576841945458 1
1.05495507554953 1
0.799135977790417 0
0.762489245039238 1
1.03038656085818 1
0.975969314283712 1
1.00908872727961 1
0.928761513789353 1
0.937887053059624 1
1.0104701269686 1
0.992396347581456 1
0.987758729006139 1
0.940271274541086 1
0.990280486204674 1
1.05631741263944 1
1.0228462296898 1
0.907964657081491 1
1.16019034030672 0
1.08888203044719 1
1.10016072086399 1
0.84594579540685 1
0.914417728578575 1
0.741942987927153 0
1.07308300890819 1
0.953008147862963 1
1.0693812814469 1
1.08747944836497 1
0.976458820993873 1
0.964473517172401 1
1.0935780988003 1
1.22925784992918 1
1.2496881826685 1
0.970939479466184 1
1.06908615107061 1
0.87886999682718 1
1.04083745536441 1
1.02634087391037 1
1.06318270840222 1
0.999100167033972 1
0.866537537109437 1
1.02121072245037 1
1.12717284966419 1
1.11370356910545 1
0.949450230181042 1
0.999568517831423 1
0.746284014259896 0
0.881066427633288 1
0.867341706832799 0
0.940092735698481 1
0.976463393834265 1
0.990993164290361 1
0.950494559808542 1
0.971176421444848 1
1.0527032510794 1
0.999545741490709 1
1.00558242231138 1
0.89550762002487 1
0.980070873492009 1
0.898726748101691 1
0.852707993616166 1
0.892684078505417 1
1.05662437468402 1
1.00920358712504 1
0.917950224455491 1
1.17313393892909 1
1.19961761017355 1
0.883700205698638 1
1.08304388329478 1
0.955703332765368 1
0.961351185377331 1
1.14986475673166 1
0.905979058292527 1
0.913910020934517 1
1.02644657437 1
0.867369504231046 1
0.988981205827263 1
0.958610348267864 1
1.04062059069648 1
1.08671738709374 1
1.08272025044184 1
1.03320203991931 1
1.08142515871855 1
0.974231780601503 1
0.970658456109877 1
0.981596527764422 1
1.03962548150941 1
0.82758775697984 1
1.0387707655926 1
0.937711046844135 1
0.980709358797844 1
1.07998578990587 1
1.09795524269808 1
0.930958104044667 1
1.03401509300464 1
1.00396144809814 1
1.14006303255386 1
0.870125228769104 1
1.00153546568357 1
1.13931548587867 1
0.924604454457805 1
1.11677456405783 1
0.863464487107977 1
0.973660128687069 1
1.06181073971232 1
1.14526916324618 1
1.00330142324757 1
0.915921806034416 1
1.10505279665034 1
0.9856651906778 1
0.911940227304784 1
1.18566363439807 1
1.08767779665238 1
1.15151295002952 1
0.892958846636121 1
0.976092407648118 1
0.929132281249121 1
1.06167285668209 1
1.01290014980711 1
1.06917934749706 1
0.884855977352238 1
1.174227390507 1
0.894522413952471 1
1.00890250435477 1
1.05458645655509 1
0.98238875365914 1
0.939750329893112 1
1.01274006885541 1
1.08851831256979 1
0.964512505265037 1
1.03728639928101 1
1.16498283542571 0
0.956342738716956 1
0.975487510155734 1
0.947521772443501 1
0.856638340120105 1
0.981137200634032 1
1.08485814830531 1
1.07829916024321 1
0.847174895197083 1
1.07717954604623 1
0.973744705415684 1
1.05787551875779 1
0.969732812935805 1
0.971827925143665 1
0.942978798989736 1
0.977444096974753 1
1.04416760400666 1
1.05395753573699 1
0.810624970900917 1
1.07908073739595 1
1.01793021477197 1
0.956550444835196 1
1.19455920807812 1
0.974351430511588 1
0.925103452332835 1
0.955494696072646 1
0.987667931789511 1
0.786504577219333 0
0.895314090337325 1
0.952437374094909 1
0.976829816621545 1
1.11583571834459 1
1.23405354744591 0
0.982931513433145 1
0.914165181456763 1
0.953181251989836 1
0.964383302980996 1
0.957160292454425 1
0.89680753425202 1
0.974096964585412 1
1.01575591871126 1
0.960082052055667 1
0.95090210781705 1
1.04173221277878 1
0.824675255018214 0
1.15006050215203 1
0.895855127100893 1
1.14151999343857 1
1.0246116503713 1
0.966653397945601 1
0.848001013569947 1
1.11571966446481 1
0.862845576280896 1
0.889093172695112 1
0.979254811927 1
1.0955762601604 1
1.12214458911554 1
1.03306710869682 1
1.03284993642229 1
0.946208657068897 1
0.905168690457099 1
0.917863160308201 1
1.10457657938818 1
0.972850741914159 1
0.973292068499557 1
0.969240035648235 1
1.04876290759224 1
0.979184432468036 1
1.16221682900732 1
1.04826821066339 1
0.960832807221062 1
0.927964347423153 1
1.06342429379813 1
1.10643863113618 1
1.02981004525632 1
1.06082615120734 1
1.06751125642079 1
0.943257110480483 1
0.900810585899842 1
1.04552901197223 1
1.1191346352905 1
0.943038418007964 1
1.04960078780275 1
0.98534461340165 1
0.972024051956789 1
1.04663436444568 1
0.951179393687024 1
1.00305976276908 1
0.798826610532244 1
1.09268557820542 1
0.85597504963213 1
0.857867391951236 1
1.02958853264104 1
0.88896361264443 1
1.00950414311865 1
0.883408787898988 1
1.11844633327891 1
0.877412807222489 1
1.00134698827401 1
0.978382453169838 1
1.01851687339347 1
0.922828370432882 1
0.957295190483918 1
1.01398122449201 1
1.11163015124267 1
0.942888210307104 1
1.12850376963295 1
0.972186357961649 1
0.996704684402901 1
1.09803157727068 1
1.01084868986457 1
0.92102322674944 1
0.921480187228408 1
1.02534403148564 1
0.942706409693198 1
0.984228088690834 1
1.07684176530565 1
0.990802575159054 1
1.03754301076164 1
1.13002762075835 1
1.15277491948411 1
1.07061608967323 1
0.939944925750486 1
1.11480585686757 1
0.93783455605679 1
0.966871893683715 1
0.981136997407194 1
1.00459001708135 1
0.838465784639851 1
0.92587730756178 1
0.991170937114197 1
0.996109318330392 1
0.954276772301639 1
1.07264438766808 1
0.942647781859408 1
1.0406105651007 1
0.961534913683617 1
0.904493219050646 1
1.05908137834806 1
1.05676513314566 1
0.918199200887222 1
1.02176104654117 1
1.17220486008886 1
1.04902466609285 1
0.852620217003383 1
0.974872186317039 1
1.06523579274903 1
1.06643278544583 1
0.978420843205395 1
0.934310675766843 1
0.874708340052471 1
1.09291221066618 1
1.0929472769803 1
1.16861528302337 1
1.05353870107665 1
0.963586004285563 1
1.13036802484405 1
1.04709402229836 1
1.08086444114641 1
0.813635571747617 1
1.02016381476663 1
0.906381933687564 1
1.03061964371085 1
0.843542859009358 1
1.06317808202956 1
0.902435480881175 1
1.15296162935701 1
0.867611471183636 1
0.854168585172378 1
0.920120770871065 1
1.03917038740926 1
0.954642080981418 1
0.894576350035425 1
0.952519891183787 1
1.02118630140043 1
1.10424471397437 1
0.951001403285873 1
1.14231188750095 0
1.13581459466979 1
1.08412398360032 1
0.911085339063642 1
1.04585873597828 1
1.01497307954306 1
1.0961779198204 1
0.98344630143064 1
1.02756461718746 1
1.10723995348739 1
0.861661811747748 1
0.83915785509842 1
0.907920616282991 1
0.908932033211945 1
1.04014802438232 1
1.15322140504075 1
1.03869936213098 1
0.96167088892255 1
0.950381525581656 1
1.05097042138086 1
0.907903663034662 1
0.961429730235213 1
0.924535025619066 1
0.951251316496554 1
1.17433179504453 1
0.958452781986699 1
0.96842704265699 1
0.971809126064295 1
1.09648825586977 1
1.00026630449778 1
0.904938696531823 1
1.00261528945981 1
0.829421397498061 1
0.960962458735359 1
1.06986416118587 1
1.01111440354186 1
1.04296786461923 1
1.02943569598819 1
0.969487980570544 1
0.879814049162206 1
1.00995965088692 1
1.06472870003552 1
1.09697365046171 1
0.957301066413255 1
1.06545087485939 1
0.900985934564599 1
0.808256007632351 1
1.00173397339848 1
1.01987358815699 1
0.895930736283425 1
0.978838360456813 1
1.02596812503907 1
0.967833541240354 1
1.05171416241666 1
1.09825798428966 1
1.13266196833262 1
0.975461525774342 1
1.10303888625269 1
0.917772319179335 1
0.975259682026297 1
1.14846424471061 1
1.07429122063719 1
0.9563319186259 1
1.11512644814189 1
0.994965971871848 1
0.927411312863106 1
1.12814800572695 1
1.11023575898607 1
1.11377987609989 1
0.987684531412755 1
0.981063907036732 1
0.907729550059063 1
0.962393564153626 1
0.899808682319274 1
0.807593483812138 0
0.893968511620752 1
0.893414565055121 1
0.981489245636631 1
1.06248632578986 1
0.979088125255407 1
0.966640021624181 1
1.04403754490301 1
0.965629870939942 1
0.924821675252169 1
0.953410297569532 1
0.942444290497393 1
0.957183420182266 1
1.07208389606372 1
1.02337057342638 1
0.996881178771246 1
1.04431017032208 1
1.10813154000226 1
0.847404260458701 1
1.00736112658744 1
0.920236914793815 1
1.0824773711254 1
0.991535038643562 1
1.23358078757631 0
0.994778599566027 1
0.986192165355407 1
1.01510970121285 1
1.0627024959156 1
1.10240904315439 1
1.16088283343101 1
0.956775162049309 1
1.11639287153772 1
0.986856354126066 1
1.00444559781367 1
0.874566122365106 1
1.08943846251703 1
1.03558516393555 1
0.923475815323239 1
1.03402622955875 1
1.01265553206677 1
1.10842764110703 1
0.939585242417424 1
1.07048938499891 1
1.01161641746356 1
1.12149869027415 1
0.90645412423831 1
0.959627111558875 1
0.920762749722613 1
1.00946791567334 1
0.886102077564895 1
0.936134119042447 1
0.962456754131992 1
1.09714470934086 1
0.752482120019644 1
0.918069045673624 1
1.15900588319806 0
0.900727559079449 1
1.05098120380602 1
1.07764115481234 1
0.889231982216391 1
1.00557445238169 1
0.979041673121424 1
1.17619853176493 1
1.04161199314174 1
0.932564072506945 1
0.952063885549094 1
1.09320982368886 1
0.824578966024203 1
1.1586094278266 0
1.18016724504117 1
1.05053462649388 1
0.978682480592088 1
0.979566898269512 1
1.22025974792711 1
0.925598890433203 1
1.20047191000931 1
0.96305420543066 1
0.991192251811385 1
0.832750001853111 1
0.835349049983943 1
0.944449981154733 1
1.06846564080052 1
1.06046967995757 1
0.990828962806402 1
1.10262865627405 1
0.983227666723427 1
0.852361314229172 1
0.923686117247504 1
0.992350610388344 1
1.11021443009821 1
0.874868649483662 1
1.19079516689761 1
1.04708591419573 1
1.07854001272161 1
0.888481784552457 1
1.07399921125982 1
1.25331922920167 0
0.911359715531252 1
1.2422085762061 0
0.997956995956443 1
0.914121309638714 1
1.06276429881782 1
0.96495439791454 1
1.08126297489356 1
0.979878406354313 1
1.10364323195802 1
1.04841598212709 1
1.15306507696616 1
1.1665612652191 0
1.01627730167765 1
0.976573209867807 1
0.989574289210154 1
1.04517732022076 1
1.00143760826087 1
1.04583835128055 1
1.02097171679315 1
0.901114897636959 1
1.1327918042378 1
1.10456496616611 1
1.01091258947049 1
0.975237343274683 1
1.00773319313637 1
1.04519072550277 1
0.934220055121572 1
0.901539549757851 1
1.02843203056202 1
0.978005884816297 1
0.968272729826387 1
1.12244831392346 1
1.03526357165121 1
1.11195045607199 1
1.04280361261305 1
1.05654665493688 1
1.00976791145346 1
1.00621924472598 1
1.27552847384325 0
0.883094117093544 1
0.954254027493872 1
1.05342390741492 1
0.980399787887999 1
1.01392520463591 1
0.948234668045476 1
0.96332703368576 1
0.972860395681609 1
0.944387740884854 1
1.02101703446795 1
1.00775329395659 1
1.0321172919461 1
0.920725427571701 1
1.02351855760615 1
1.15435202705698 1
1.05151653894526 1
0.891335375700898 1
1.00649891468198 1
0.960971230573659 1
1.11721122381396 1
1.0016183628273 1
1.02498564293476 1
0.914514214827065 1
0.927655049496147 1
0.945215613648517 1
1.06297719561256 1
0.882562282927969 1
1.00528284164705 1
0.850708970420903 0
1.03378300236927 1
0.923116193860836 1
0.943783998751421 1
0.882418906899645 1
1.02257532872703 1
0.94725602208321 1
0.954570863792936 1
1.00051159943021 1
0.953862385764712 1
1.06971756945661 1
0.940057921726481 1
0.800203386080206 1
1.06576531620654 1
0.948965803862551 1
0.721781970027994 0
1.11308413704324 1
1.13499243137811 1
1.0052749577952 1
1.03531058503354 1
0.940993095837666 1
1.07809538480241 1
1.00450128100633 1
0.924098202034823 1
1.08741419610882 1
1.09416140889084 1
0.98902263428554 1
1.15367841352674 1
1.17273829030213 1
1.13466222175742 1
0.958952402184088 1
1.07275655345717 1
0.946539021953411 1
0.999534626530158 1
0.87131598200331 1
1.25753697558161 1
1.05917834883042 1
0.94098989592968 1
0.859656902851122 1
0.925954962384861 1
1.05797965177026 1
0.997482910808704 1
1.05689738868252 1
1.12923967298924 1
1.07056018450599 1
1.09982257135165 1
0.955687387665894 1
0.911262202649237 1
1.16234498050007 0
1.12414561123972 1
1.05145494989469 1
1.037442248195 1
1.03402707014405 1
0.89126857058773 1
0.985885456610461 1
0.931764637592878 1
0.902795577696559 1
0.804333424755945 1
0.86720688910388 1
0.979850480743722 1
1.06434675714048 1
1.02588534119652 1
0.958179770192223 1
1.14520489826481 1
0.912115956125758 1
1.04573038383938 1
0.951596924015212 1
0.887204228757187 1
0.830814157685753 1
1.09884535085602 1
1.02165337472109 1
1.04980419918168 1
1.03517100802341 1
0.980815508920417 1
0.775115325375307 0
0.974321690999261 1
1.18074674946358 1
1.0268704214951 1
1.1456671469892 0
0.992121598653632 1
0.964495456648593 1
0.793965341013255 0
0.880839944855311 1
1.00362465558962 1
1.00865664643397 1
0.897212257883589 1
1.06607696459141 1
0.914324834956779 1
0.869031214233455 1
0.985012911843504 1
0.849609784931608 1
1.10055015683281 1
0.988549590891895 1
1.05575099777874 1
1.0032294730362 1
1.07803447839322 1
1.13565698633945 1
0.795547993321198 1
0.9967056652739 1
0.916907593571007 1
0.923657271402842 1
1.010503497375 1
1.15701035354505 1
0.866896426533889 1
0.935940273410866 1
1.02190378437329 1
0.95961787786182 1
0.982216328579612 1
0.962780431611858 1
0.823995018928076 1
0.995794353269256 1
1.06877639012461 1
1.19862262206556 0
0.980589113024438 1
1.06420415441472 1
1.00643303837947 1
0.966429221566826 1
0.988926150780755 1
0.976667373583135 1
0.997268607796572 1
0.932614230597722 1
0.976573138649723 1
0.795244672008371 1
1.00240725394378 1
0.871447522546252 1
1.07019329839463 1
1.07493121481097 1
1.03116706150672 1
0.934407477166098 1
0.995772725931925 1
0.959458830705986 1
0.848560195748427 1
0.909383544220393 1
0.852549552591699 1
0.913076482163102 1
0.937785474018828 1
1.09821841428601 1
1.08766488319156 1
1.1322156185927 1
0.828552267784959 1
0.711029378844626 1
1.07560423857905 1
0.98773369119981 1
0.98729649589104 1
1.05221758166167 1
1.00346072435721 1
1.09479460510212 1
1.0084993829122 1
1.03131824074891 1
1.02367355714087 1
0.987031321215597 1
1.04615457442095 1
1.18449903733153 1
1.05171991655102 1
0.941273942887732 1
1.09189063706528 1
1.0311414939749 1
1.00635797366875 1
1.01725531152506 1
1.06524380749772 1
0.940101761945615 1
0.942195073691184 1
1.11623046549869 1
0.961183774506975 1
1.11853769044572 1
1.09567164245377 1
1.05159823996358 1
1.05705170735718 1
0.927885733316715 1
0.973305082187738 1
0.911254998410944 1
1.01815142500932 1
0.977311358130636 1
0.861295806444837 0
1.0457874479242 1
1.01027300071282 1
1.07196454921286 1
0.894369878862318 1
1.03341295505458 1
1.28611280438359 0
0.951584589774342 1
1.11255799694096 1
1.00015483074032 1
0.951362631433224 1
1.10218357523258 1
1.09023254639103 1
1.15527718443696 1
1.00059955389593 1
0.857993482215406 1
1.04721097500698 1
1.02132576620848 1
0.868864373474963 1
1.04291538728648 1
1.10223367738605 1
0.982859643612662 1
0.986355432507944 1
0.941889185230384 1
1.2471751939103 0
0.865540527915291 1
1.02135020936178 1
1.09706555529215 1
0.855217823153087 1
0.768130068664024 0
1.06464713682039 1
0.78479770723222 1
1.25213596071989 1
0.804364247021241 0
0.936708795537424 1
0.864399476835377 1
1.05165540603424 1
1.03240499891396 1
0.965445104553931 1
1.09354010107455 1
1.0219223243424 1
1.11951308317077 1
1.11630211529927 1
1.00734814184755 1
1.04558323104173 1
0.928183143984956 1
1.12778704358658 1
1.0970933141123 1
1.12017284412931 1
1.04311190831951 1
1.15799797889046 1
0.95977686141628 1
0.898234116800268 1
1.01626384386079 1
1.0448556420863 1
0.981186797190754 1
1.12393120560474 1
1.03912762885952 1
1.00038378290304 1
0.802862065669709 0
0.955766267838781 1
0.998777801574403 1
1.24248796135568 0
0.969069068073676 1
1.18557849873002 1
1.0058082218988 1
0.974808005721348 1
0.970878404283656 1
1.07199451594106 1
0.943719302332318 1
1.15548531643381 1
1.0577312220637 1
1.09147156822587 1
1.03125684333911 1
0.988549363682634 1
1.01089953474575 1
0.934993597926227 1
1.04264627504619 1
1.01134560532747 1
1.04425712665531 1
1.12891555349996 1
1.00970119153634 1
1.18971577536172 1
0.983673220789275 1
0.937193582922466 1
0.71212916383144 1
1.03771979311073 1
0.992642621296007 1
1.1052991823027 1
1.10535969358184 1
1.00218731177 1
1.13096300135971 1
0.80342354562258 0
1.17749363119693 0
1.07882620101062 1
1.01128457504873 1
1.06958391061138 1
1.04878710110398 1
0.977771002099134 1
0.915724643124605 1
0.950557405507493 1
1.15125502026489 1
1.04558391404035 1
0.854878956188877 0
0.735058431934902 0
0.942040878300568 1
0.976479917272563 1
0.910325317354393 1
1.09185105896997 1
0.90430188238897 1
0.847233470246678 1
0.913878632581584 1
1.001179158751 1
0.906038315992358 1
0.986195988149942 1
0.928162578306857 1
0.869224920317925 1
0.913012193130525 1
0.991849301818417 1
1.11415737710185 1
1.01360105152994 1
1.01792141569169 1
0.892524748901399 1
0.893992809263392 1
0.902463250867333 1
0.962261066016898 1
0.938050061054839 1
0.974328401998085 1
0.921415152335959 1
1.05661187240921 1
1.02897265854735 1
1.02878188415588 1
1.06952091418816 1
0.996481789048448 1
1.12524308044683 1
0.832336492499176 1
0.897801403337128 1
1.01063746708498 1
1.06736462175008 1
1.03963422592226 1
1.03468586357465 1
0.845548787168379 1
1.02127803722524 1
1.15478140375391 1
1.07210407533562 1
1.07815801471827 1
1.00008629511799 1
0.840580052680895 0
0.861562437874245 1
0.896278305124252 1
1.02389717008599 1
1.02540139817661 1
1.09012737828778 1
1.11535372709699 1
1.00081142916842 1
1.01420283486683 1
1.13851577857081 1
1.03523515715126 1
1.07083429052102 1
0.978145499782441 1
1.0731011225875 1
1.02069191378018 1
1.01930293781019 1
1.06971203625779 1
1.04297623040188 1
1.01014216560869 1
1.02729194020176 1
0.985631876578312 1
0.971055528242622 1
1.03988788043212 1
0.809113405433063 1
0.963626598730797 1
1.07752225911281 1
1.04077260795646 1
1.00232714628456 1
0.85210393105455 1
1.09107237609812 1
1.1183520750664 1
0.95368756180525 1
0.925127718809401 1
1.06940937959468 1
0.908160427080464 1
0.964482797239949 1
1.0979085309885 1
1.27895429595946 0
0.957562161321601 1
0.843661141369097 1
0.882347958514494 1
0.906095235112277 1
1.01000173609592 1
0.953730578374977 1
1.25264302331417 0
0.911415377070312 1
0.898442036120672 1
1.05853435110659 1
1.00483437218021 1
0.85666542140645 1
0.955018798356891 1
0.868266449885981 1
0.777091156806669 1
0.954267954050855 1
0.980655182915943 1
0.874096864515563 1
1.09627467369432 1
0.941815451877543 1
0.946440445643172 1
0.866287072441013 0
0.994260473037799 1
0.945409189381487 1
1.02861920459978 1
1.02168933427779 1
0.982056036364358 1
1.012118937896 1
0.935915762060364 1
1.12388777326243 1
1.1086838659022 1
1.04014018191941 1
1.08824613916715 1
0.964796720113608 1
0.897454381745818 1
1.18042655753606 1
1.07513087020994 1
0.926905217890281 1
0.9834242620186 1
0.970404821690624 1
1.02919131551585 1
0.97437810098666 1
0.992893397768768 1
0.916743989663945 1
0.854979455566476 1
1.04190310295205 1
1.00768802024328 1
0.979231842041335 1
1.0301113595807 1
1.1171443012541 1
0.983837882660029 1
1.01183546741105 1
1.13147142660873 1
0.968547950126543 1
1.10999730233846 1
1.04428009394376 1
0.893924575981162 1
0.944974306916432 1
0.989960209980656 1
1.01616077489392 1
1.05720178594974 1
1.00113093710032 1
1.00542698525279 1
1.25824811847602 0
0.924639660545428 1
1.09089708583397 1
0.807658687701004 1
1.17073532389945 0
0.903005249837569 1
1.02187216063867 1
0.978918126205479 1
0.973371368003788 1
1.05295374801455 1
1.00182931287794 1
1.16656403846532 0
1.1632399995559 1
0.775462888062217 0
0.964673556524289 1
0.977746611886376 1
0.939113443776616 1
0.949715016556525 1
1.06377202595048 1
1.06918604746999 1
0.863191697504946 0
0.724733940415604 0
0.872912640224253 1
0.970595507281782 1
1.14574406707698 1
0.951394427435192 1
1.10086195718391 1
0.962611004906878 1
0.893816511080203 1
1.04105828859724 1
1.05146415360079 1
0.986830600619296 1
0.805818092645725 0
0.914937183151727 1
1.02143628771293 1
0.925459645104888 1
1.06582375588941 1
1.05738649273739 1
1.08407042518056 1
0.923738440605469 1
0.962303606710117 1
0.978240140647106 1
1.06145874104524 1
1.06765734645277 1
0.861580642542773 1
0.897274171522848 1
0.848680144523948 1
1.04455526887463 1
1.08382169658181 1
0.993924188703099 1
1.13856770331495 1
1.04566105953062 1
1.11805094967183 1
0.95525352720314 1
0.903396163571857 1
0.930945238126106 1
1.04975630089019 1
0.965829200219757 1
0.924448848913813 1
1.19699195718782 0
1.08860841173904 1
0.903886220969059 1
0.966376460082046 1
0.992514527284347 1
1.14460372062432 1
0.98148910075994 1
1.16277294243135 1
0.974996400322881 1
0.95015085308081 1
0.918722597171334 1
1.01785990838627 1
1.00858041890217 1
0.945461489389046 1
1.02947762685237 1
0.996802257815149 1
0.924064971376324 1
0.949047682114291 1
0.913006923296582 1
0.881860534898203 1
0.735504993767603 1
1.06757103554364 1
1.08100209272113 1
0.989626804854235 1
0.957064443458662 1
1.07114362618368 1
0.949851594378955 1
0.905158445430633 1
1.02217911809067 1
1.07910362036611 1
0.896147052632226 1
1.0382685800768 1
1.02266114527246 1
0.944229115625116 1
0.964059275686647 1
0.982280925292011 1
0.907445998046256 1
0.872441969579166 1
1.14666563351104 1
0.931669437413625 1
1.03424879661645 1
1.03966567548617 1
1.18671255109902 1
0.93100178767715 1
0.878084466781395 1
1.02577876078784 1
0.951579984042861 1
1.01785429323459 1
1.04324162204739 1
0.926211892681353 1
1.02515120912654 1
1.04059392566016 1
0.981023480684031 1
1.01649945383154 1
1.15169843245015 1
0.910488898879302 1
0.896455267084514 1
1.06055044443397 1
1.05696814866191 1
1.01574740290496 1
0.932062182091289 1
1.03199069424866 1
1.0304300315957 1
1.08447938904195 1
0.903613433734404 1
1.03452808254313 1
0.719938285076038 1
0.926453826373947 1
1.04056217017807 1
1.10476428525293 1
1.04049563611424 1
1.12190274932863 1
0.933411709528711 1
1.02822479507509 1
1.08451546420477 1
1.2427347107747 0
0.941132065799372 1
1.0439863746538 1
0.975105001774042 1
0.847853123298908 1
1.02715964827106 1
0.884834256909503 1
1.00614450701031 1
0.851204106468869 0
0.886581533268615 1
1.05588995046201 1
0.88329914527162 1
1.09358950849179 1
0.839686774516112 1
1.06517022371886 1
1.07557696701453 1
0.846473116390405 1
1.11310700126535 1
0.938126970029217 1
0.912401153754488 1
1.10090816488051 1
1.04334190837485 1
1.11538079989707 1
1.03109117378308 1
0.990962022907016 1
0.990037971623142 1
1.02543196625701 1
1.06621196377191 1
0.979936994001453 1
0.864321763128602 1
1.0811397730381 1
0.984669777315666 1
0.997128137089941 1
1.00247490550392 1
0.89555842456042 1
0.855359871095369 0
1.01271266450489 1
1.14106177003681 1
0.975244581858343 1
1.14403622688643 1
0.928366452917767 1
1.0679064252739 1
0.690197389584312 0
0.858525981483774 1
1.10974372042062 1
1.03499067282553 1
0.900474558992419 1
1.19297519352393 1
1.04303353037118 1
0.916201381009146 1
0.953318365385685 1
1.00307834000812 1
1.096792069265 1
0.912508936744657 1
0.927290700156991 1
1.01601531745488 1
1.1664451200549 1
1.07167899029542 1
1.00123248875348 1
0.904702288539087 1
0.871855614838329 1
0.904258913792513 1
0.994489772708058 1
1.00550318964638 1
1.06110982493789 1
0.986570321705943 1
1.04670858467859 1
0.978208087997605 1
1.02127427859164 1
1.11248494488014 1
0.796239545136337 1
1.02410381885046 1
0.861437682114239 1
1.05016353157308 1
0.958219069731281 1
0.94355859927421 1
1.14250751221004 1
1.09452433411494 1
1.31208062913722 0
0.980428202190834 1
1.12462287390306 1
0.916536544240513 1
0.994694726892451 1
1.00987326387149 1
1.261986678049 0
0.979685842372606 1
0.959967135630519 1
0.800675834848012 0
0.955832694301466 1
0.955390633148836 1
0.836441092738939 1
0.928143005400199 1
0.867177731415988 1
0.978576911737999 1
1.04676901016703 1
1.0780930506559 1
1.07814352177027 1
0.936060507686253 1
1.03890237445226 1
0.840560371617098 1
1.0669057459448 1
0.906082589640807 1
0.918957328287069 1
0.925006371062465 1
0.955512063934215 1
0.930959422291533 1
0.913933589928689 1
1.09310155616764 1
1.034973123627 1
0.996048418172438 1
1.06309030091231 1
0.999178166316145 1
1.09966702030685 1
0.766453720088366 0
0.920945042644114 1
1.17043211953346 1
1.05634874103433 1
0.948649423111614 1
0.988727201394992 1
1.17560407610538 1
0.952579861956007 1
0.97904639103306 1
0.977825108954326 1
1.08721364686383 1
1.04986109905041 1
0.691444533116935 0
0.877301862427275 1
1.03523089056207 1
1.01233254290633 1
0.958128981933989 1
0.918929823387549 1
0.994949389272114 1
1.17224892307998 0
1.00975161680061 1
0.888265965654661 1
1.10051104595579 1
1.04071589009468 1
0.995858286531127 1
1.00071883405966 1
1.03812789913014 1
1.0862640607162 1
1.05245709452797 1
0.904372160254693 1
1.09540230134103 1
0.918062833723121 1
1.00875278457452 1
0.851417003945876 1
1.07476045850026 1
1.16896128272003 1
0.925387011859526 1
0.942488128479082 1
0.963200245715613 1
1.03989684564286 1
0.865551426354508 1
0.916977243196982 1
1.0749724621444 1
0.853601578710751 1
1.04404866718658 1
1.09409808055365 1
0.861194114461471 1
0.833894021766211 0
0.883052094868791 1
1.00096589680236 1
0.953369696410784 1
0.834436925724795 0
0.914905038223632 1
0.93596690622606 1
0.98528985529277 1
0.813949175561546 1
1.09935332415097 1
0.926475212994901 1
0.966818517339327 1
1.08010673699649 1
0.891065550191079 1
0.887325667084576 1
0.846735683879005 1
0.885580309490883 1
1.07680901541144 1
1.17128141369224 1
1.05773707154184 1
1.01431457627341 1
1.09980393162167 1
1.00695430565214 1
0.94501912750854 1
1.18629313893812 1
0.838156376529372 1
1.06294225721883 1
0.905729052065327 1
1.10346447618809 1
0.897309511672969 1
0.991238462454914 1
1.01488691233904 1
0.999503695473583 1
1.03238322539712 1
1.05565657858665 1
1.06520807582804 1
1.13172911065524 1
0.975777461090217 1
1.06715051471631 1
0.837425826952826 1
1.0756909102382 1
1.02819941319343 1
0.957837617165684 1
1.02445428764142 1
1.00661103555193 1
0.878313839239417 1
1.13236270677723 1
0.980121541183223 1
1.17036715096232 1
1.1190355888932 1
0.996191673004244 1
0.932912502899643 1
1.01967475287149 1
1.01788924556318 1
0.865265141358313 1
1.03988175983234 1
0.843361346390975 1
1.13228423442411 1
1.15285661998346 1
0.909256802971789 1
1.17524318363528 1
0.88951450608255 1
0.92081321641379 1
1.05326048362069 1
0.956812371362998 1
1.17339442122237 0
1.01145306628394 1
1.0326474122632 1
1.08271713882722 1
0.964007497064356 1
0.935447004879249 1
1.10607682997019 1
0.981332109858013 1
0.939577330823306 1
0.930135143054855 1
1.02884783331368 1
0.842717793470614 0
1.11847531652006 1
0.976841806296249 1
0.894899010138341 1
0.997234204115399 1
0.94177016465986 1
0.920046296223525 1
0.91236792498649 1
1.10404173727709 1
0.982789140204033 1
1.03385477434045 1
1.05471329682527 1
0.917918221529806 1
0.89128956209763 1
1.1036593098374 1
1.10270798736972 1
1.15133794586776 1
1.093435468389 1
0.96698811819316 1
0.900733046977896 1
1.11666301810172 1
1.0665770335264 1
1.08999250978242 1
0.880403862800267 1
1.09388950068573 1
0.967181752141208 1
0.957103972713033 1
1.03978229497085 1
0.932543072445011 1
1.03170005532483 1
1.05334077583206 1
1.01609573926248 1
0.981694874666765 1
0.958770430629354 1
1.00265542894671 1
0.978191272260521 1
1.00374179060852 1
1.02640044907101 1
1.05248409613507 1
0.744698170909569 0
0.959225416732686 1
1.11329141560961 1
0.934584132242708 1
1.13698221785512 1
0.953101317438549 1
0.958046060826418 1
1.09670842293358 1
1.00214592140187 1
0.952889501850227 1
0.929285734477495 1
0.966020086232674 1
1.00695330668559 1
0.952254952194041 1
0.879151542680677 1
0.921926672596561 1
1.12413494408221 1
0.89968396105245 1
0.970550523580859 1
0.988620814208025 1
0.956079495095223 1
0.940508602467289 1
1.10853426156065 1
0.94458825760269 1
0.940046249316128 1
0.942630604519924 1
1.23779413628739 0
1.00571391406907 1
0.992392298790849 1
1.17115984653891 1
0.959859866716259 1
1.06313073183379 1
0.943562060286542 1
0.849216168997 1
0.929122210513802 1
0.972808211216883 1
0.896135412725452 1
0.921196602599713 1
0.924102464772388 1
0.901624882661657 1
1.00347142475862 1
1.14643700179724 1
0.96575456357477 1
0.909103938005588 1
0.931715857018238 1
0.956708628082092 1
0.983576084817178 1
0.958326111446494 1
1.07367596888116 1
1.06426277679764 1
0.929644026289139 1
1.09916581117943 1
0.909400380040834 1
0.890235238953546 1
0.949868767692122 1
1.10240390276298 1
1.03066199408306 1
1.07967653132567 1
0.791527630638827 1
0.989615355909719 1
1.17934355403382 1
1.01682882197832 1
1.00522416950765 1
0.940914786238081 1
0.851244049499757 1
0.993831116740521 1
0.882558507057807 1
0.995710330160613 1
0.952564040703611 1
1.06340246826355 1
1.11289711661745 1
0.990321358802536 1
1.14935391432914 0
1.06913370805964 1
1.15226040349838 1
0.980708163409861 1
1.07465431753017 1
0.956197182441035 1
0.840407332172128 1
1.08609645693558 1
0.948046342075844 1
0.951810830183375 1
1.03371785545041 1
0.947980085394019 1
1.13882918457924 1
1.02197128161422 1
0.896688111464043 1
0.994740322249684 1
0.995119507958982 1
0.975872270485631 1
1.2004997737945 0
1.05359777658727 1
1.03128488534568 1
1.02894677332154 1
1.04970397300332 1
0.834012812798631 1
1.07263234655896 1
0.970482063447076 1
1.0345945847414 1
0.966848831482934 1
1.08567602210856 1
0.973142990967071 1
0.978170834110947 1
1.00232746442759 1
0.992607479798674 1
0.89158145328027 1
0.983638849387285 1
1.1024819743148 1
1.03145260239268 1
1.04256309529266 1
1.16225992775456 1
1.09323332964968 1
0.988209326337048 1
1.03207570326686 1
0.91980626597135 1
0.998714965257758 1
1.0532460636074 1
1.13570434185948 1
1.05994537229015 1
1.2439398356034 0
1.16201389094304 1
1.12389057864912 1
1.06044473573121 1
0.925554292674878 1
0.899907284368066 1
1.00776531211319 1
0.962111154058486 1
0.896917513148752 1
1.01198871183356 1
1.14456810713007 1
0.971649548668253 1
1.18373772268062 1
1.05057818666429 1
1.08526342522314 1
1.10144446147539 1
1.06170014325796 1
0.993221728453557 1
0.999624311955278 1
1.09153794030315 1
1.01816724173649 1
1.09925739369454 1
1.0057170047543 1
1.1039623073543 1
0.9472710701355 1
1.05150196094634 1
0.91576242955475 1
0.870512685230784 1
1.07593089152799 1
0.895424567953432 1
1.08750068430011 1
1.0791050455109 1
1.06615710029407 1
0.979700918925894 1
0.929946242006952 1
0.976369841871738 1
0.90385456813396 1
0.975680400641688 1
1.17542272622697 1
0.866521846822514 1
1.12602959498927 1
0.940897386371531 1
0.948072680353783 1
0.965720614863808 1
1.02677877895444 1
1.02375375887609 1
0.894977045716312 1
0.951670436783662 1
0.903391775240677 1
1.01912925324843 1
0.954898782326766 1
0.989514980230443 1
0.988196798337304 1
0.943256619196388 1
0.97893378224233 1
0.896680835179439 1
1.02848892206148 1
1.03617098882412 1
0.902663077871716 1
0.93573953399092 1
0.921350991615824 1
0.818619277709685 1
0.919206557202986 1
0.992862303602854 1
0.949090785378341 1
1.02979954621736 1
1.01909550435319 1
0.948747302117573 1
0.949954489609674 1
0.963200880545061 1
1.04888638338522 1
1.06329625752585 1
1.04029647467637 1
1.01837624674087 1
1.0279363868613 1
0.994727875717783 1
0.937746053911681 1
0.781515654733581 0
1.001656683487 1
0.876102478880495 1
0.988544959552704 1
0.957647165069451 1
0.974594754375493 1
0.830608491515241 0
0.987823765067566 1
1.04764329136751 1
0.900261663791871 1
0.818220543433108 0
0.944716479625014 1
0.967092724311097 1
0.997971996590801 1
0.871615937268241 1
0.972603130853851 1
1.19168451095576 0
0.949222081145507 1
1.08795720340925 1
0.972332457997095 1
0.99086672476906 1
1.05117175019601 1
0.851015727068711 1
0.926801996221696 1
0.916211230350616 1
1.07849489373821 1
1.09911846021346 1
1.08235487799114 1
1.08789980967372 1
1.12278373792179 1
0.985718443292008 1
1.00167131319316 1
1.05985559372297 1
0.958166181405046 1
0.959798153630051 1
1.00163750124234 1
0.864194387291469 1
0.966023636758139 1
1.01204450900338 1
1.02428952990488 1
0.947985140661442 1
1.08301254515747 1
0.926846922508559 1
1.04650205935307 1
0.999978253115412 1
1.0136052721206 1
1.21453241483267 1
0.953080762072744 1
1.03104319240973 1
0.977005855259545 1
1.01526785438815 1
0.98794134228206 1
0.907245900670475 1
1.06139160089175 1
1.05164598047201 1
0.925233064298216 1
0.940653080629938 1
1.1599094358368 1
1.07249505512276 1
1.01011849803891 1
1.0232338355423 1
0.906587064818923 1
0.820007760856157 1
0.97604537902444 1
1.05439230625575 1
0.781684473985647 1
1.07865760331468 1
1.05233931613406 1
0.964889645956642 1
1.03953436028265 1
0.952690910813997 1
0.93158751963615 1
0.949945668418958 1
0.913063036857772 1
1.05346445184183 1
0.840687257745494 1
0.953666414055847 1
0.982740652223788 1
0.997772094718626 1
1.07957275452809 1
1.03309711216649 1
0.835633765313363 1
0.739615122533142 0
1.04356034392237 1
0.936619983619279 1
1.11518551954039 1
0.935116866293223 1
0.846720230122508 0
0.909530395692842 1
0.989183653443936 1
0.984412274002091 1
0.846727222529531 1
0.871022902541592 1
1.03576200250438 1
0.884716383674969 1
1.11053666712298 1
0.985882953378753 1
1.11190827688038 1
0.930482465036269 1
1.24149530726981 1
1.02517102755534 1
1.04689953865427 1
0.915797401985772 1
0.958198750746675 1
1.00514604339352 1
0.810073611537688 1
1.07238890892955 1
1.00497320886986 1
0.969394551895759 1
1.02886828991525 1
0.94251182456341 1
0.784138244559322 0
0.909740464879115 1
1.01789049279165 1
0.875338863313489 1
1.09712265323707 1
0.751268747195941 0
1.05780185268598 1
1.09981674314763 1
1.13396807664887 1
0.988952708482495 1
0.891370695312497 1
0.761157651297064 1
0.950802794462556 1
1.00355348379196 1
1.03533401067162 1
0.970776907087063 1
1.03845557201609 1
1.00167761395563 1
0.967460128809016 1
1.03432914609213 1
1.04382175971475 1
1.06027861378907 1
1.00990419529603 1
0.946729484013573 1
1.00710793297408 1
1.17590533200279 1
0.928618113998104 1
0.960018548063694 1
1.09299706933809 1
1.01996333342616 1
1.06838682808613 1
1.0813322052935 1
0.939666507825121 1
1.0304439532931 1
0.88292387829161 1
0.968170367141293 1
0.995313411324764 1
1.08393755601995 1
0.971977239684631 1
0.930839038574694 1
0.956962991294776 1
0.946629292021238 1
0.980756509147886 1
0.896423931403027 1
1.17268602735666 0
0.843814482079354 0
1.01183833883458 1
1.0451526576797 1
0.958771173605153 1
0.978605660452992 1
1.17950783749519 1
1.03270671031329 1
1.00440069525784 1
1.12088590491023 1
1.08346957461375 1
0.994137543603574 1
1.27656362020806 0
0.985824671745155 1
0.973029880922221 1
1.01917396671841 1
1.03924139167405 1
0.932121369747916 1
1.04264011116671 1
0.878758319237464 1
1.0572169099701 1
1.07543200536221 1
0.958569928198616 1
1.09178524291073 1
1.12918401935274 1
0.955751169490886 1
1.07367138890842 1
1.03922304135518 1
0.887126460311392 1
0.876480396829862 1
0.994254055028047 1
1.21793030750698 1
0.889559734973295 1
0.939377003071292 1
0.995310531136084 1
0.979637993419466 1
1.07488188144308 1
1.00180010106298 1
1.00101574901579 1
1.02309314098483 1
0.944913958929782 1
0.989635020002513 1
0.871850702682983 1
0.80168033254203 1
0.968826817366331 1
1.02989681739954 1
1.03171257985116 1
0.914690494312179 1
1.05884191733319 1
1.04006079348237 1
0.829294641105828 1
0.962711180118158 1
0.952353617139834 1
1.04401479344375 1
1.02908662627855 1
1.1051975404392 1
0.948874062411456 1
0.896659068031122 1
1.03010074084822 1
1.08240203884216 1
0.929350368302227 1
0.985525647477174 1
0.942952434797098 1
0.998839497851654 1
1.05174859508878 1
1.07967277891649 1
0.97478595450554 1
1.07023808066053 1
0.995718524167135 1
1.08154611871061 1
0.910864296516388 1
1.19136997161434 1
1.0142596076927 1
1.0551565910832 1
0.932970118733434 1
1.14058932404587 0
0.999866323856459 1
0.959378999517819 1
0.900091297137817 1
0.956101461839705 1
1.08181335766814 1
0.986736363674253 1
1.0093677690948 1
0.891935806041797 1
1.08456315311593 1
1.01576864788784 1
0.982252811009096 1
0.960111650586554 1
0.826826376902293 1
1.11642380584301 1
0.961840191339627 1
0.956953394429718 1
1.02336285334378 1
1.00121507714721 1
1.02822557488767 1
0.918624399400491 1
0.90673153869919 1
1.06509968967339 1
0.948098699282753 1
1.06823465997924 1
1.06477018512656 1
0.98128886338318 1
1.12585351672756 1
0.962280660029424 1
0.979834394260621 1
1.03935817292277 1
0.664570445339038 0
0.961953274424361 1
0.933860362011358 1
0.885594883690979 1
1.08275198800201 1
0.901808995273977 1
0.94508499097842 1
1.11872199615624 1
0.997618107956676 1
0.743650754752734 0
1.00087585241462 1
1.07623606465925 1
0.895684703795537 1
0.970162078843455 1
0.868678365896512 1
0.910543331650424 1
0.989109307692219 1
1.09253076364866 1
0.957749950810351 1
1.1419267330343 1
0.882661030227621 1
0.947973057466305 1
1.1623881883538 1
0.939670672489081 1
0.977934629639832 1
0.841603439838237 1
1.0326735219265 1
1.03251815854442 1
0.924330814378219 1
0.905308167183591 1
1.05353919038838 1
0.978590047769295 1
1.0091880398282 1
1.05433284643078 1
0.892774977457767 1
1.05737100143774 1
1.06576390244771 1
0.850108725368143 1
1.0323917337905 1
0.978117211468704 1
1.0694757269851 1
0.955080405203104 1
1.00014455257452 1
1.14901067283221 1
0.96102428895532 1
0.894018713791557 1
0.985627387710471 1
0.905711576873925 1
0.888110320686822 1
0.847404381599671 0
0.981649611096987 1
1.06147954854265 1
0.945776467186505 1
1.05986471561024 1
1.03888733644077 1
0.992800172077296 1
1.09327126520885 1
0.917811144083951 1
1.12100106691013 1
1.03206063593056 1
1.12364272452669 1
1.04216904784122 1
1.08039374093784 1
1.0927893223186 1
1.003137701609 1
1.03884190022276 1
0.995245010175708 1
0.855184116611402 1
0.943134975708503 1
1.04233721720431 1
0.924948604391564 1
1.13758991763227 1
0.941694336352491 1
1.31228536637029 0
0.944003980199835 1
1.05122725343524 1
0.979115496497501 1
1.03328892837385 1
1.04422418808865 1
1.13092885144089 1
1.16274675270469 1
1.02518322083662 1
1.05846886247373 1
0.944861905578087 1
1.000169799929 1
0.951456206027404 1
1.02002655910848 1
1.07401252180631 1
0.916279893079627 1
1.02571567397667 1
0.905028934161197 1
1.11980114434618 1
0.995043832997622 1
1.00422022419038 1
0.972386984052356 1
0.935016653821326 1
1.00597841334642 1
1.07640093079443 1
1.11909921127263 1
0.988368782354706 1
1.00027972261447 1
0.899158266545831 1
1.00856816270302 1
0.985472916348558 1
1.03213205199498 1
0.923670424974292 1
1.18221284194011 1
1.06079333071436 1
0.974192851086668 1
1.03090994448838 1
1.02605461299887 1
0.911960183706409 1
1.0526163141233 1
1.01918400995799 1
1.09966238840619 1
1.00580968462544 1
0.950596928071278 1
1.1834355000713 0
1.09697550390486 1
0.855677368182738 1
0.94516749393017 1
0.963558590507176 1
1.00799868300144 1
1.09257996047 1
0.95334146613523 1
0.935245430949341 1
1.00627357354255 1
0.931451701252477 1
1.08639045303438 1
0.982581030886186 1
1.09374556676305 1
0.927997174625625 1
0.978739896935137 1
1.09296358556516 1
0.988812949794703 1
1.07946523743224 1
0.794367807769943 1
0.96157212629471 1
0.951559732921842 1
0.957766883711699 1
0.921816437539388 1
0.897256051063166 1
1.02722996830636 1
0.883054689778269 1
0.840857650902665 0
1.02283030687004 1
1.01726989107042 1
1.00912480699894 1
0.961758929768815 1
0.965011289429188 1
1.05729484058824 1
1.05722219079049 1
1.12971100954367 1
0.866854324823519 1
0.952238482670675 1
0.985631359777711 1
0.965487727907166 1
1.0574953702568 1
0.96216084958412 1
0.925429184631206 1
1.00073812334333 1
0.961413724014294 1
0.98126988292374 1
1.16750252380984 0
1.03859550786495 1
0.904188375756108 1
0.983957531965394 1
0.837481329053855 1
1.0341936062355 1
1.06109622810359 1
1.01867039074427 1
0.926280751094244 1
0.961041448189614 1
0.904863645355849 1
1.11862347844702 1
1.07115413093153 1
0.956906950916354 1
0.99140472364079 1
1.05064532929835 1
0.875533577638535 1
1.08474574322684 1
1.08181562225912 1
1.00628667905911 1
0.958877210813493 1
0.949911528746836 1
0.870985558439716 1
1.00316026282192 1
0.907099749507156 1
0.90843568751845 1
1.02559330352012 1
1.09390848216078 1
1.01862614951218 1
0.982640734823681 1
0.970228065409366 1
1.02629985161751 1
1.00332542295756 1
0.912243251700835 1
1.13124820499597 1
1.09463231786326 1
1.18676943743843 0
0.984711079392052 1
0.943874701422277 1
1.01865169882676 1
0.979754890330321 1
1.09750879831819 1
1.17350466809389 1
0.963059719696989 1
1.07223044426614 1
1.10009307419578 1
1.10837112785533 1
0.787453420562117 1
1.05900073246997 1
1.0654646146409 1
0.85771262694166 1
0.566774163552898 0
0.903386116855772 1
0.771802632173502 0
1.00037563348593 1
1.10358686395852 1
1.22317405960258 0
0.908748222484311 1
0.894313334345391 1
0.957491849682091 1
1.05575149797443 1
1.20509485017422 0
1.03950584021054 1
1.07371940866131 1
0.924964796154831 1
1.01744809064668 1
0.936208261764562 1
0.885955740932028 1
1.06063672135537 1
0.789796539058615 0
0.976242980797428 1
1.02168133249015 1
1.0589809614735 1
0.862900708051776 1
1.00489688813979 1
1.05585989507071 1
0.968193607650785 1
0.889804405952968 1
1.10727405245232 1
1.05484114076148 1
0.984237421440626 1
1.01206374848027 1
1.09488069099781 1
0.988152831577993 1
0.920735741917903 1
1.05532638695018 1
1.00823019133797 1
1.04791780974992 1
1.14135511258171 1
0.972293794140523 1
1.03415084598441 1
0.920460634919874 1
1.04318694077677 1
1.26955738348766 0
0.937212192041295 1
0.949748442969677 1
1.05015498646059 1
0.929891096687877 1
0.96346111479397 1
0.918087881015343 1
1.01855917760155 1
1.20150445622486 1
0.989389243545065 1
1.00397535458648 1
0.95750566720115 1
1.00081498038396 1
1.06222472634746 1
0.898770810235482 1
0.993032066905388 1
0.819924125175795 1
0.898036727050472 1
0.903999516348354 1
1.16809911578901 1
0.870740820255559 1
1.27024491803344 0
0.950918086251443 1
1.0183993346189 1
1.1973796781089 0
1.0506552742805 1
0.941281023374309 1
1.09372056402458 1
1.11478185015854 1
1.05106648313222 1
0.986740076138831 1
1.08920476882625 1
0.956354740507835 1
0.947914439053895 1
0.970884726719485 1
1.17910920378561 1
1.03786080354545 1
0.985053261226872 1
1.02127949700355 1
1.00737142331174 1
0.938443818013123 1
1.01588042926839 1
0.965358479216626 1
0.786401246271803 1
0.869097230137539 1
0.960710046248978 1
0.977760385288171 1
0.992048540237471 1
1.01622982702342 1
0.91838316136427 1
1.18669951620834 1
1.06781271285423 1
1.09514848156674 1
1.11361824807087 1
0.962300200194707 1
0.981970805917154 1
1.04624300890334 1
1.10974112331541 1
1.16053484339174 1
0.97524521010057 1
0.911428905970281 1
0.922844753823067 1
0.985483412663503 1
0.960872354887735 1
0.930543809933745 1
0.979341645502946 1
1.04729715243017 1
0.865119879726402 1
1.02638569783323 1
0.895039110109641 1
0.923187277964761 1
0.970935577196181 1
0.909873903712824 1
1.00437902513584 1
1.05768267765878 1
0.952651131157668 1
1.11474219381095 1
1.05386288105311 1
1.01686569805918 1
0.843003212030162 0
0.98772358288995 1
1.00634237715928 1
1.01071681774875 1
1.02266124682938 1
0.971183548047822 1
0.968872979492133 1
0.918395915050706 1
1.01465672745496 1
1.15241843061461 1
1.04515082455314 1
0.912982846713633 1
0.992372849571099 1
1.22259666427377 0
0.923156972187902 1
1.11489058497555 1
0.819107350229538 1
0.973670817372698 1
0.981239964222117 1
1.00478441734152 1
1.19365603491187 1
0.944243980270346 1
0.906731144074172 1
0.972863161341787 1
0.966211404956128 1
1.0734882413203 1
0.816910248001774 0
0.922012049854654 1
1.00502543432999 1
1.00376511099776 1
0.795721515047943 1
1.02432048963207 1
1.09575048563733 1
0.836749088377455 1
1.0401208989562 1
1.00884004276121 1
0.947056051663253 1
0.841734011180106 1
0.996561554461163 1
1.05417147106701 1
1.08737064483015 1
1.11485242348375 1
0.805728404095518 0
1.15527934022569 1
0.925815020287589 1
0.976532267061048 1
1.03767342520933 1
0.964818295287038 1
0.990112557811768 1
0.966189140675481 1
0.925706182084872 1
0.980290195706594 1
0.944864933849508 1
0.866565721553584 1
1.17065584681303 1
0.931304247553406 1
1.11431559063879 1
0.99522305728675 1
1.03064657827984 1
0.959761181505173 1
1.15431474402811 1
1.03676780200433 1
0.958696608308564 1
0.942548378228458 1
1.03470347674321 1
1.13204259692337 1
0.770682005283917 1
1.08287259450786 1
1.15236820699458 1
1.0371779486462 1
1.0868792255696 1
1.13954542758803 0
0.829243757466296 1
0.83938343452525 1
1.04896238634301 1
1.00591443445001 1
1.01376670527063 1
0.988689643965633 1
1.09536047753894 1
0.984846882894959 1
1.10925564259505 1
0.992348798106379 1
0.973979133032018 1
1.18199874835711 1
0.840401090365468 1
0.971931714950835 1
0.906271275611456 1
1.00796218335613 1
0.883052390514358 1
1.2203285449824 1
1.02011358912224 1
0.96303602693256 1
0.975165263213338 1
0.890729106049666 1
1.00947866798829 1
1.17874830807165 0
1.05560132029457 1
1.0844080916761 1
0.952302591161781 1
0.977103114482626 1
1.10207093849512 1
1.11065311232118 1
1.01151465567136 1
1.03104378098838 1
0.704309538854269 0
0.668486685943546 0
0.927139284154199 1
1.03537517138167 1
0.968880783296089 1
1.0477785971336 1
1.12872064230185 1
1.15431021326687 1
0.787153183841707 0
0.974710083664914 1
1.03809881014683 1
0.970874692631461 1
0.987917173306855 1
1.15452488909337 1
1.15284861343557 1
0.97370836886261 1
0.940808291143201 1
1.05266156352307 1
0.861137927849404 1
0.888941947183974 1
0.910478774905245 1
1.04206861671644 1
0.937131186530559 1
0.84330395004679 1
1.13943093282365 1
0.996492158767134 1
0.896443804707988 1
1.18796750432779 1
0.943782225815927 1
1.19140374018272 1
1.02424186572467 1
0.847999494617946 1
0.856676777249044 1
1.00245338555746 1
0.984854611596431 1
0.930464414321258 1
1.07638511354464 1
1.0879216650024 1
1.0412319642484 1
1.35808182136051 0
1.11456585749395 1
1.12753688062315 1
0.884561525794973 1
0.967408312802892 1
0.897146252989916 1
0.916593372640772 1
1.03568853488338 1
1.06398079123446 1
1.08290049887155 1
0.977795616773804 1
1.0984710180288 1
1.09850207056848 1
0.95594496594245 1
1.02366930900864 1
0.986829288229527 1
0.800067375650983 0
1.02816855221312 1
0.958248352050656 1
0.948137761428307 1
1.20670083001972 1
0.914772492503944 1
0.993801389773854 1
0.955921290395864 1
0.95053064163016 1
0.995542137108544 1
1.16839115442703 1
0.982489590295068 1
0.918581610265233 1
0.953947889461257 1
1.05422698684994 1
0.903939630758045 1
1.00545848781409 1
0.938764121522215 1
0.995087154800792 1
1.04723692992713 1
1.14906113502846 1
1.2200405503009 1
1.03869140408614 1
0.911707312709482 1
0.992973737528683 1
0.918866091619282 1
1.07954940962755 1
0.955870999440888 1
1.03010868535106 1
1.06012351159477 1
0.932699633289994 1
0.747484572518607 0
0.906196593761371 1
1.08112641892972 1
0.962189823304698 1
1.33270675502372 0
0.971340699461191 1
1.01572400454474 1
0.996966513405887 1
0.997594147766626 1
0.869977395455726 1
1.15472066049308 1
1.02038492636857 1
0.93839914010398 1
0.844333915027252 1
0.876177348157263 1
1.05436131190579 1
0.984767827634231 1
0.934664669755636 1
0.926830972098203 1
1.13462704275945 1
0.792209076867988 1
0.895466958707292 1
0.964141077607006 1
0.978506121579203 1
1.01512782619279 1
0.935761919983361 1
0.946485828980756 1
1.14581412702077 1
1.0013894447093 1
0.858533569896775 1
1.04508534890191 1
1.04477054501928 1
1.01082050898006 1
0.862231882625405 0
1.02670249742879 1
0.970965718012791 1
1.12380228537423 1
0.969436988609977 1
1.03658859942004 1
1.03686141703127 1
0.859111915580654 1
0.885751410027183 1
0.927939931240095 1
0.95914074381969 1
1.00677997391484 1
1.04664429919217 1
1.07232501547439 1
1.09863416167256 1
1.1137458716896 1
0.920495881333666 1
1.07772080833207 1
1.12168220537091 1
1.00607580941719 1
1.10192502573958 1
1.05026195385232 1
0.913953253947102 1
0.952155050779888 1
1.08304954260405 1
1.04396033761165 1
1.0837167050513 1
0.966060326954312 1
1.0806147028152 1
0.886933053974482 1
1.06185743092006 1
0.934032394076792 1
0.978601543474722 1
1.00878462421126 1
0.892073278837894 1
0.923502436520585 1
1.02791676849978 1
0.885790575434372 1
0.877602263325915 1
1.01379731851989 1
0.957885296909844 1
0.98788040358106 1
0.919022287921964 1
1.0602814771308 1
0.972631354240126 1
1.03053880432868 1
0.905713858303075 1
0.933025233082943 1
1.03053413517744 1
0.995946620160092 1
0.911355103459647 1
1.00977046495301 1
0.98589414874668 1
0.976115143490814 1
1.00336858779388 1
1.11842810968287 1
1.25142240760947 1
0.960672752552108 1
0.901694763996437 1
0.960028695636797 1
0.909621635040222 1
0.806243784799683 1
1.04706125874362 1
1.08310263076062 1
0.993359655353378 1
0.891022097450726 1
0.994538026375194 1
0.904438747908528 1
0.962262374440566 1
1.14575569374132 1
0.998157716944017 1
1.03558488306179 1
0.958075728616893 1
0.943225700464899 1
1.07355959616858 1
0.978878345279607 1
0.998761650467888 1
0.993045665584201 1
1.04536704937504 1
1.007439661986 1
1.02059664368803 1
0.868535955354942 1
0.872540713103425 1
1.01731564933281 1
1.10453418081525 1
1.02460248601498 1
1.01394310740166 1
1.14731798434033 1
0.885506575474841 1
1.10241010061198 1
0.87178043315373 1
1.11296008290593 1
1.05104228910311 1
0.757046937236175 1
0.916498414953753 1
0.86541755308604 1
0.809074306307719 1
1.11957712566349 1
0.895232198975236 1
0.842599736599122 1
1.00123487995171 1
1.14559753194709 1
0.945498499487092 1
1.17687655138111 0
0.948150073532838 1
1.02198059824437 1
0.902554528318765 1
0.895804552542722 1
0.974941809775331 1
1.19874041516578 0
0.946483028142106 1
0.881055038769092 1
1.02537661027663 1
1.06081693364394 1
0.982422154054228 1
0.995394464528191 1
1.02067965930996 1
1.02255582705489 1
0.991913853413088 1
1.0368909851244 1
0.974777207572874 1
0.863526454772955 1
1.03155979046849 1
0.947454599808609 1
1.04156689227379 1
1.07823263062026 1
1.07674001720518 1
1.12682648238566 1
1.12158043843541 1
1.03412895305732 1
0.88140531250701 1
1.04696092372481 1
1.10916139142712 1
0.992350123355315 1
1.07848346649686 1
1.08858643895577 1
1.00966957906609 1
1.04760564858914 1
0.792924248243736 1
0.993764955860812 1
1.07519176100171 1
0.998202735399811 1
0.880596243526021 1
1.01105509237927 1
0.832584964143101 1
0.993714387986597 1
1.07114913362079 1
0.988225707067419 1
1.00705410908258 1
0.912419237322072 1
1.21948579450583 1
1.08948804482317 1
1.04984536973614 1
1.14951602580849 1
0.925831101505843 1
0.880303234384042 1
0.772959531370567 0
1.11869637299426 1
0.911616312542117 1
0.985612287953431 1
1.03121361655138 1
1.09553663869761 1
1.08394468613814 1
1.05979952091941 1
0.90674768085081 1
0.912518474584594 1
0.898958056841693 1
1.02246860399432 1
0.990984768176575 1
0.849100862157766 1
1.11481628990394 1
1.00403689727899 1
0.877290854212034 1
1.11196105188013 1
1.0709672135054 1
0.881995607641701 1
1.08652203312769 1
0.961682534630093 1
1.01936739677493 1
0.860203961157871 1
0.974049042135383 1
1.13948382311434 1
1.00145364773532 1
0.900755446386267 1
0.930276778966061 1
0.94950159937217 1
1.11198535054674 1
1.02614763324487 1
1.03880860416384 1
1.02178023420129 1
1.17006399095485 1
1.00782463666648 1
0.945960680853706 1
0.932149897245588 1
1.18252973179394 1
0.942896679565083 1
0.996874524357416 1
1.05146201523937 1
1.0579187782091 1
0.896969122918336 1
1.03152845150356 1
0.999255108255496 1
0.765293080458949 0
0.96286423255283 1
0.963360665648299 1
0.915517319351932 1
1.04115207443675 1
0.9654633630142 1
1.00724988826056 1
1.02280547718773 1
0.984242736461913 1
1.18810882740734 1
1.15002527641983 1
1.12359118960597 1
1.0506797149962 1
0.953632906292653 1
1.09243745105791 1
1.0968011804937 1
0.816994378412656 1
0.992896362953935 1
1.17037480427934 1
1.21983287376522 1
0.849250247032017 1
0.997563879127541 1
1.1136478859304 1
0.935959980898051 1
1.0040667753095 1
1.07923183470047 1
1.06007577473262 1
0.984188862080924 1
0.899860583398765 1
0.941724366466963 1
0.988334846504958 1
0.891519098653277 1
0.91037429146093 1
0.952175488617172 1
0.989697484676447 1
0.815802636271537 1
1.12860615962406 1
1.06827846334795 1
0.965500680436326 1
1.03305033805367 1
1.0518271291247 1
0.843001064748143 0
1.13260558458601 1
1.06042172204505 1
0.887217759712462 1
0.938811328930195 1
1.00362846893516 1
1.11712808564584 1
0.979253564496844 1
0.894226081879323 1
0.960991670268909 1
0.998171575927843 1
1.04332066187373 1
1.06315270684615 1
0.998594503439206 1
1.02129172479209 1
1.0205938675308 1
0.907201793832991 1
0.970797523053318 1
0.905804094525297 1
1.12744994441642 1
1.03577412613348 1
0.969543286198439 1
1.00557948223165 1
0.969627783984246 1
0.869266013387211 1
1.01769093894934 1
1.12308812424194 1
0.863769755912309 1
1.02949992711093 1
1.03330725080218 1
0.933515388848685 1
1.04180477877966 1
1.04937170047361 1
1.06673619220568 1
1.00615026133343 1
1.13432024279755 0
1.01701669927427 1
0.953639992357235 1
1.02023073295365 1
0.87944410025544 1
0.928916548755618 1
1.00526560281797 1
1.06243780065305 1
0.984834021377465 1
1.03426025752521 1
0.97279918408063 1
1.13589774266106 0
1.0931741047926 1
0.809233489430949 1
0.982454570567096 1
1.00857068282241 1
0.972864766110195 1
0.981274885270306 1
1.08937334813777 1
0.822414807436065 1
0.922847421998248 1
1.11185279842354 1
0.968032823680189 1
1.1652372237907 1
1.01620464486373 1
0.99457325225363 1
1.16781551263698 1
1.09209164611429 1
0.964167778295135 1
1.07342074326572 1
1.09864155500434 1
0.919008253233122 1
0.94955961519884 1
0.883890224872076 1
0.865422221804818 1
1.05604003825314 1
0.968620504711172 1
1.00541706447582 1
0.967917847649568 1
0.994444443302922 1
1.07887477871469 1
1.03712662533616 1
1.0203282046678 1
1.20635853621249 0
1.00118076274462 1
1.02859290868547 1
1.03088476095454 1
1.0528915737517 1
1.07472756412321 1
0.94529701173484 1
1.00769497866911 1
1.05652266184405 1
1.00971230074018 1
0.966210347475046 1
1.10576501883408 1
1.09043657579291 1
0.994797841545879 1
1.1542454972536 1
1.0317419002183 1
0.925067841525475 1
0.933249054327055 1
0.887527818176664 1
0.994279786307686 1
0.965602980393083 1
1.02421222768507 1
0.992048690671152 1
0.987565971266838 1
1.13246970643867 1
1.06305298892219 1
0.971359935854019 1
1.07344136314621 1
1.01208972258704 1
1.18826927027614 0
0.936853101707039 1
1.09139938198388 1
1.11937775313253 1
1.01189334615019 1
1.01101092115043 1
0.957716269502092 1
1.01959837421887 1
0.958818163746886 1
0.945668739356887 1
1.03397549279702 1
0.770256207714026 1
0.944685126299587 1
0.930202534592986 1
0.978906829626446 1
1.03687234682893 1
1.08802850324312 1
0.882096206837154 1
1.05241338269677 1
0.994013415570507 1
1.07143188865921 1
1.0623856133 1
1.0933656306622 1
1.06663727140146 1
1.05509003899483 1
0.996902901512851 1
0.758699767714732 0
1.1416835379401 1
0.976992265071512 1
0.821073235225585 0
0.971349208740241 1
1.04549983503768 1
1.04979527186606 1
1.06816971017939 1
1.06541271001969 1
0.877075880734937 1
0.971586675758513 1
0.972802502550072 1
1.02802729658918 1
1.07946955155171 1
0.995559241605216 1
0.95174470814948 1
1.0552187943897 1
1.06776538603132 1
1.10227805958743 1
0.872082980629948 1
1.10644978572205 1
0.754591636564559 1
1.00360119631689 1
1.03375751080146 1
1.15309420799244 1
0.959524818612165 1
0.983674892086258 1
1.06821640740361 1
0.910577362030223 1
0.959799524439438 1
1.07965397238911 1
0.862256842328731 0
1.13682083840841 1
0.977722671543829 1
1.01852326938054 1
1.03427420561165 1
1.00386565989717 1
0.992199299914288 1
0.995346817086153 1
1.00499628123407 1
0.900162782759179 1
1.06257903254674 1
1.1346497135784 1
0.846700928398131 1
0.939154212943435 1
1.20526007878745 0
0.94065830316842 1
1.0197025070339 1
1.1889367679207 1
1.07478486220384 1
1.06155463908797 1
1.0467453051796 1
0.800558251461409 0
1.0723533086451 1
1.04144933403077 1
1.23837522495051 0
1.07019757513313 1
0.887841777461864 1
1.0011492180783 1
0.956098186859969 1
1.06314978248464 1
0.964140970177204 1
0.99886643203716 1
0.871521363104755 1
0.965171845099265 1
1.09567964534149 1
1.03896879618869 1
0.985888577545285 1
0.978737393818716 1
0.977603471459956 1
1.09755654269419 1
0.986992387750987 1
0.82537892031289 0
1.14978892197589 1
0.799395098124494 1
0.859624718185069 1
1.02357618473019 1
0.915364776992953 1
1.06237535890707 1
1.04522689159767 1
0.978195197183074 1
0.91723497192111 1
1.00600676235958 1
1.0139974511457 1
0.884913256646547 1
0.85678239942757 1
0.983205565407526 1
0.855873769438195 1
0.898308587351966 1
0.998988021119215 1
1.02868480598351 1
0.90404226735701 1
0.945721595709492 1
1.12548735053286 1
1.04213090280651 1
0.904089351478763 1
0.954130594160964 1
0.886261662892808 1
1.08302581034943 1
1.15081917144796 1
0.9149839808301 1
0.96888239540144 1
1.01024585650374 1
1.17486514786653 1
0.859047104107507 1
1.04205312256034 1
0.806995155850888 1
1.06563414471692 1
0.980815216693815 1
1.15005494764208 0
1.02767435218697 1
0.969218377837132 1
0.873636498284038 1
0.91480510790608 1
0.967586014477213 1
0.976643778168248 1
0.948745623087604 1
0.972221658595391 1
1.02050600994688 1
1.08321463218558 1
1.07684731825203 1
0.86045674727709 1
1.01525227146866 1
1.05201640507917 1
0.994134473508102 1
0.930613189708501 1
0.969641182076969 1
1.08314906712367 1
1.06528878004706 1
1.09197850598011 1
1.15431057630686 1
1.15546725394378 1
1.0263954841024 1
0.906465708237211 1
1.02880226669095 1
0.975505248352507 1
1.10696049043938 1
0.993464931720617 1
0.987744525353988 1
1.12550582441317 1
0.988872685493393 1
0.967050725484283 1
1.05515006901698 1
0.91489518016876 1
1.04122930395849 1
0.874336714104766 1
0.988134513718314 1
0.904913134109534 1
1.06255547385389 1
0.978597854386538 1
1.14782845364934 1
0.989396810487959 1
1.03885022692947 1
0.932969911214456 1
1.03642573687793 1
1.04817744392645 1
1.01527544697561 1
0.983191741956007 1
0.73839542883108 0
1.19364385408876 0
1.04091203046285 1
1.01537908406573 1
1.15462381584179 1
0.966489504974023 1
0.938396641336752 1
0.969868960537991 1
1.05516154079224 1
1.12134441023663 1
1.15798012274576 0
1.02365252350203 1
1.03063984645937 1
1.04350902189591 1
1.08223540358049 1
1.00827775386356 1
0.927184538443763 1
1.01051950314308 1
0.918943316384587 1
0.990141316339405 1
0.997831001514752 1
1.02082215759628 1
0.996493317391836 1
1.10922079314599 1
1.04628667955736 1
1.0494878655445 1
1.00804612658688 1
0.92284094334711 1
1.071119138746 1
0.911991956438128 1
1.10666947938195 1
1.07120208663177 1
0.931481627755944 1
1.12236255502028 1
1.04906447584681 1
1.00628277059094 1
0.951567848120831 1
1.14062938567799 1
0.956860017632148 1
1.07571796266219 1
1.15090860143169 1
1.04172534340297 1
1.01159889416235 1
1.11033644831624 1
1.15506021342111 1
0.971100159591702 1
0.996328909221099 1
1.08047503319802 1
1.08393527098722 1
1.05748272739286 1
0.972174680660379 1
1.16676582475937 1
1.05550066680969 1
0.817084944590906 1
0.963365365395833 1
1.06320001790608 1
0.881447649181523 1
0.982291964725755 1
0.938552248418579 1
1.08014128804006 1
1.03170713592629 1
1.13500275273971 1
0.92745215580936 1
0.999967531451257 1
0.946024416778675 1
1.07526770193413 1
1.10362930167147 1
1.01461166750856 1
1.07164937378605 1
0.952113847598377 1
1.03460706390634 1
1.21339704841738 1
1.19226101445697 0
1.06691705916652 1
0.963818452809822 1
1.06251775885435 1
1.04158373893171 1
0.985829644209891 1
0.967799023550483 1
0.970471596652985 1
1.07792475926289 1
0.985376202576568 1
0.977584066999317 1
1.05532523270229 1
1.03161151203127 1
1.05759702167977 1
1.06071256791039 1
1.07590719451638 1
1.09162472989069 1
1.07154698600554 1
1.03983443924745 1
1.00232934613664 1
1.07408018769215 1
0.933142395142095 1
1.0412716929002 1
0.961263161410225 1
0.913345268059169 1
1.03060384995792 1
1.08212631231852 1
1.11030591494592 1
1.06344719218266 1
0.945078939678616 1
0.941766124933684 1
1.04309271635397 1
1.07467587740346 1
0.909781288705319 1
0.934670501391913 1
0.936930041490911 1
0.975909789933254 1
0.926354123296823 1
1.07731543797125 1
1.09743999353151 1
1.01146614602427 1
0.926168595362847 1
0.989864436820383 1
1.06832258641362 1
0.948293634661602 1
1.03032569005719 1
1.00532764065317 1
0.994222968792873 1
0.924756386958531 1
1.11795131956418 1
1.12323629293304 1
1.00144804461739 1
1.07338968560371 1
1.02002104996547 1
0.984423006634497 1
1.00713350922214 1
0.994958852119963 1
0.977191996726449 1
1.05002254719661 1
1.06629679727649 1
1.00005429781482 1
1.01426127771356 1
0.921977959455684 1
1.13433869363145 1
0.979788895802969 1
0.938814338224551 1
1.11784203322086 1
1.01021806947169 1
0.96565576479365 1
1.00836502866722 1
0.993884291281102 1
0.929920161890481 1
1.0088272379779 1
0.888840117163243 1
1.0954008857609 1
0.924605779156748 1
0.977752343089198 1
1.08595686266177 1
0.92592679564848 1
1.09550229091301 1
1.06685314182698 1
0.941469482012272 1
0.974151738500896 1
0.728101180028816 0
0.995928093342062 1
0.70406773097264 0
0.959206211481165 1
1.1532795620331 1
1.04060248455142 1
1.02445049206882 1
1.14993634639978 1
1.10815677423368 1
1.12325145653912 0
0.925539261297242 1
1.10523974020999 1
1.00630027990823 1
0.998243497228756 1
1.06463652499821 1
0.869044599290077 1
1.11054687711905 1
0.962555089096757 1
1.01970184360095 1
0.97418463639439 1
1.07783541952313 1
0.809680211351238 1
1.10277338433698 1
0.8432069203766 1
1.03954657974041 1
0.978627476263117 1
1.11368061781952 1
1.21528862948972 0
1.0329809168922 1
0.981091707318239 1
0.999745541118565 1
1.00337850959469 1
0.871674578347078 1
0.997740296203982 1
0.931730201512066 1
1.09992459940107 1
1.06234624071208 1
0.998453647611377 1
1.09629467248015 1
1.00528992888887 1
0.998708680438778 1
1.02824545598708 1
0.946299266456855 1
1.04997659959301 1
0.902488311076256 1
0.939428991573525 1
1.00147704769608 1
0.940412041193986 1
0.933714263657312 1
1.06408340174507 1
1.05061114732498 1
1.11080635144827 1
1.05716702231873 1
0.988648586211691 1
0.84668040738311 1
1.16360410965187 1
1.07113365564975 1
0.881955977169837 1
1.11893808551218 1
1.05449938299494 1
0.800585424197979 1
0.911281834296569 1
0.925587589606113 1
0.91545795046078 1
0.976790235163866 1
0.838509652360973 1
0.964806624363671 1
0.932739396526834 1
1.00284629777756 1
0.993627954094843 1
1.03082034133247 1
1.01252827972784 1
1.04918732903284 1
0.811083537248263 1
1.0300224676995 1
1.00078812439965 1
0.880254724368834 1
1.02892781415192 1
1.07759350267214 1
1.08367947140257 1
1.17485524055524 1
0.925416997730798 1
1.06358692757278 1
0.892246574168027 1
0.986231869118983 1
1.03406676590336 1
0.923135720939741 1
1.2534379134449 0
1.15761420796541 1
0.979897208800442 1
1.03696916081002 1
1.12797780775364 1
0.841983032474377 1
1.1110768376557 1
1.02121735424108 1
0.957213728835167 1
1.05225196879154 1
1.11050822669193 1
1.05548040899759 1
0.857669713852372 1
1.08166803999994 1
0.913732898279836 1
1.04826282653465 1
0.999622190947369 1
1.14227908380188 1
0.95425534798377 1
0.936502118074785 1
1.00764279183493 1
0.960389596573886 1
1.14270712515337 1
1.11149387201021 1
0.969227339960781 1
0.984122932276164 1
1.05391610337628 1
0.989725422528469 1
0.991370976282361 1
1.07440735271842 1
1.04537270085924 1
1.10833587343604 1
0.984307438496115 1
0.981266188760695 1
1.08061403146265 1
1.11124288825695 1
0.901097835962378 1
0.915390724983417 1
0.95254319550735 1
1.02909679177912 1
1.06571137501578 1
1.0595700121523 1
0.891243972026786 1
0.911822697579872 1
0.909889999866719 1
0.897431026844433 1
1.11016239036931 1
1.00478602264571 1
1.07820036091744 1
1.05915955840228 1
1.1531698204751 1
1.20105033957656 1
1.06386918216769 1
1.11598933311414 1
0.917719392421104 1
1.0947017848369 1
1.01756223547879 1
0.838658776904182 1
0.915182592272244 1
0.929108048662752 1
0.969215961476728 1
1.11114747920023 1
0.904752255339394 1
1.09563590619672 1
0.951356168707686 1
1.02205448734123 1
0.984095817599241 1
1.082495010569 1
0.842301551928267 1
1.03907376708729 1
1.06129592266442 1
1.20619527194962 1
1.04594895653041 1
1.04682967667806 1
1.05701798686169 1
0.835463590128502 1
1.0475207999258 1
1.10055830566388 1
0.96595961020283 1
1.02507728156376 1
0.976199340576372 1
0.88642566368933 1
1.01151948452257 1
1.01196819684922 1
0.945108801129311 1
0.878033577024918 1
1.02274496371613 1
0.91035079725309 1
0.966864971521145 1
1.06132397738703 1
1.05593474902035 1
0.822249787506665 1
0.944354336296228 1
1.05373561386699 1
1.02560160238364 1
0.756184905323181 0
0.92790539021537 1
0.918574556908716 1
0.822003775633563 0
0.986337492630175 1
1.10057064092382 1
0.98509614502624 1
0.927366314361625 1
1.05825411326258 1
1.03144506928523 1
1.0307574422862 1
1.16307627717187 1
0.856981660941118 1
1.09999412199727 1
0.90748036001062 1
0.982301472175271 1
0.859726628165512 1
1.06932984617353 1
1.04148495555344 1
1.09356659375074 1
0.994466102189518 1
0.920201794888291 1
1.07528469820378 1
0.915846386698145 1
1.10469302957724 1
0.984530702706912 1
0.864249715486635 1
0.966410539304527 1
0.820638101222517 0
1.13612664476649 1
1.07597363059759 1
1.09549087094122 1
0.940873749626829 1
1.10722686219584 1
0.985559463218926 1
1.17814084116274 1
1.01212381355513 1
1.04204650239187 1
1.05495871351562 1
1.07890225319862 1
1.05666251907448 1
1.01947062825515 1
1.12407203571453 1
1.04413972655267 1
0.920084902623227 1
0.956970745064987 1
1.01689014812119 1
1.05339174169542 1
1.0366227696772 1
1.13523760002647 1
0.949388650864261 1
1.21961768520014 1
0.839332778256832 0
0.866664652578394 1
1.00438412110989 1
0.992558747721918 1
0.704008152072116 0
1.08750216034574 1
0.992360936983941 1
0.908553155431782 1
0.90799414570566 1
1.03395061740029 1
0.984052385468739 1
0.86493601760591 1
1.00743085474176 1
0.985990762707741 1
0.981803738100376 1
0.976545506725043 1
1.02930162118763 1
1.06349857226038 1
0.940624295404757 1
0.975559693726719 1
0.966554284571821 1
0.980637547746097 1
0.985014295700867 1
0.807058765313815 1
1.22192075999848 1
0.967673892942032 1
1.02475194104191 1
1.00747811289818 1
0.998270893302978 1
1.03679007686024 1
0.95162541164964 1
1.05237615272695 1
1.01457724352957 1
1.05215393424733 1
1.0945536096462 1
0.936088968301305 1
1.03992178166255 1
0.983378229654151 1
0.945633052900374 1
1.07425983476104 1
0.973384115142665 1
0.959900044443305 1
1.1025961669986 1
0.932213822803213 1
0.870646358245898 1
0.890836589117409 1
0.924970210586586 1
1.03637118800996 1
0.937076748243686 1
0.954327223632955 1
1.00705880988907 1
0.973355977721941 1
1.0155286753649 1
0.984485329883964 1
1.05106692274452 1
0.940282444319955 1
1.09670765581782 1
1.05896240294111 1
0.976640823719775 1
0.918578708597321 1
0.987513259472139 1
1.08841046686036 1
0.868905926851137 1
1.08592488583652 1
0.986846939739053 1
1.20154649366081 0
1.14751032991524 1
1.01727996691871 1
0.912568620378208 1
1.12166533392583 1
0.943397100911084 1
0.943174277524924 1
1.05990607350305 1
1.11835866593569 1
0.869063697549058 1
0.984392021751839 1
1.15010666167325 1
1.03305972569398 1
1.01231827615919 1
1.15190725969108 1
1.09481534576533 1
0.987285184769394 1
1.03573238222762 1
0.902503578144548 1
1.06385785520491 1
1.11987661654315 1
0.90099868196446 1
1.04679515417456 1
1.00548647768304 1
0.847587725466863 1
1.12880312394866 1
0.972949069041582 1
1.08863280739507 1
0.965158515428051 1
0.945518273715864 1
0.929232957331856 1
1.24442584805082 0
0.961053945614578 1
0.968654986363907 1
0.944350277071204 1
1.02307347231646 1
0.993650424692113 1
1.089875868691 1
1.01353677691314 1
0.920464360774405 1
0.943561621396531 1
0.861984640481785 1
1.0169330773951 1
1.06085781405587 1
1.10883184359154 1
0.957985104094962 1
1.05155515154744 1
1.04749344748866 1
0.831318749121725 1
0.925206420048958 1
1.02516716672065 1
1.15161487815842 1
0.967747014466435 1
1.03742797597004 1
0.970402845058674 1
0.947777163269382 1
0.846253007257578 1
0.947079622939728 1
1.05475156330297 1
1.11888974502825 1
0.96257342069587 1
0.915758221531848 1
1.14262974731923 1
0.931914158356824 1
0.826105576260911 1
1.09940562480655 1
0.927794084661427 1
0.86297496275747 1
1.04560539846139 1
1.025142533937 1
0.990702135825166 1
1.0403789139666 1
0.895456747701606 1
1.07112653615451 1
1.01127657396689 1
0.940487496635805 1
1.00668955488074 1
1.15122568548928 1
0.925261306778483 1
1.02072104020485 1
1.13866619514896 1
1.00108177247883 1
1.12013191042114 1
1.12079403914353 1
0.87858930249354 1
1.12259353381172 1
1.07611864982932 1
0.905240368430775 1
1.20218021069166 1
1.01103713500911 1
0.996581332742046 1
1.08639947236292 1
0.947933051129705 1
0.908660598740313 1
0.871377080284755 1
1.0199570348613 1
1.11289624001036 1
1.05626673899123 1
1.05072137077508 1
1.05129224605311 1
1.04880768499684 1
1.01957490049522 1
0.917946168609539 1
1.02771805700546 1
1.02017332743773 1
0.929330283431503 1
0.978653986656813 1
0.680333105185315 0
1.05555701310632 1
1.06302585916158 1
0.952281589158411 1
0.759848820197057 1
1.11267029241585 1
1.08515023464414 1
0.901652908188257 1
0.941013036609054 1
0.89545548712466 1
0.951957355015376 1
0.864447446918165 1
1.08264991003869 1
1.11015033927477 1
0.887921954085371 1
0.984969229622022 1
0.936146077121466 1
1.03852936962376 1
1.07670850621592 1
1.15279361160137 1
1.3036657788115 0
0.832645698450489 0
1.03213289555332 1
1.17555571287167 1
1.11490282544879 1
1.03901769998208 1
0.922542306715693 1
0.885586139885005 1
0.956871647674994 1
0.959756613056878 1
0.897631370476475 1
0.911771631263708 1
1.0736259177733 1
0.984288403070371 1
0.855500747142632 1
1.05506015459637 1
1.06603447526472 1
0.984504301629718 1
1.08776604590348 1
0.97599270785266 1
1.05349187911232 1
0.937649554276032 1
1.01607536198707 1
1.0018634881533 1
1.0025323550791 1
0.980350777813056 1
1.05742955558897 1
0.899279891087331 1
0.781814448570842 0
1.02720597606617 1
0.967266349800067 1
1.08615351842213 1
0.91363233702545 1
1.05028463971377 1
0.887922360014328 1
0.969024231810842 1
1.14994268927347 0
1.04763370077441 1
1.10924635289493 1
0.896434452395088 1
1.1495092852035 1
1.00209678495554 1
1.02564508951912 1
1.02171843551028 1
0.902272668259453 1
0.999197413939512 1
0.95355751139877 1
0.918369621990832 1
1.13461762658789 1
1.0748763346835 1
1.06840776563534 1
1.07211547229508 1
1.03144374687387 1
0.931624696512651 1
0.932449505776431 1
0.968129998293037 1
0.993350935477364 1
0.995400752619341 1
1.01547734961664 1
0.841597597673649 1
1.0449676501128 1
1.05314156438059 1
1.06876511735676 1
0.982116181127116 1
0.962811467966607 1
0.931864920412675 1
1.06628658808905 1
1.26351409479329 1
0.956792385797708 1
0.910933214471635 1
1.0736674491493 1
1.24066453522032 0
0.870569943851112 1
1.0294975228631 1
0.968921251364318 1
1.02074132795915 1
0.924378939013325 1
0.82711860101163 1
0.873992676538437 1
0.719329868530932 1
0.996099301420712 1
0.981776191666612 1
1.02641852996516 1
1.01239992065019 1
0.947994914340064 1
1.0943078425887 1
1.18125903601364 1
0.996550851443894 1
0.871356484775353 1
0.898749827053018 1
1.21867696782532 0
0.978410618656848 1
0.943381959654529 1
0.936314244964651 1
0.951321892711093 1
1.01231883658567 1
0.821716294697359 1
0.803880490294952 1
1.21352971964816 0
1.05499427648097 1
0.804301899794255 1
0.977119006290992 1
0.966224865024293 1
0.954298702592739 1
0.972373327059479 1
1.0781116313476 1
1.16336027622722 0
0.962626139805085 1
0.999542302564678 1
1.01958815825348 1
1.03258066300921 1
0.964182580727942 1
1.01199018056851 1
0.855557509604947 1
1.0613739374355 1
1.0421545932895 1
1.01976996921523 1
1.18695549632547 0
0.909529622087623 1
1.0279655922759 1
0.968322555454378 1
0.95711551489934 1
0.883981154958238 1
1.04407425660785 1
0.915446802377553 1
1.10726299283945 1
1.08492450909389 1
1.08203708005366 1
0.932413134626693 1
0.86220116207812 1
0.963381251218828 1
1.07697634314706 1
0.907029804395524 1
1.08714366551835 1
0.901310609629536 1
0.906962237356863 1
0.983891893559405 1
0.917094389356497 1
1.02678850148063 1
0.958605456960024 1
0.948837874796052 1
1.02132143193813 1
1.01663986984364 1
0.967810262814327 1
1.03988194510472 1
1.01373026132134 1
1.05196700095666 1
1.0677816788964 1
1.08313112435091 1
0.885942853252555 1
1.05866022916582 1
1.06762602796659 1
0.961684993642699 1
1.04208583701129 1
0.988138018937451 1
1.05445561145514 1
1.10529238515588 1
1.07908993944558 1
0.911061618237622 1
1.04298919817039 1
0.992965673764733 1
0.957671995825196 1
1.15200251067778 1
0.881241176546319 1
1.01279382703453 1
1.00766229535906 1
0.972065079083337 1
0.952345550994226 1
1.17147716582764 1
1.13459937031197 1
1.07893375533277 1
0.943528478090416 1
0.902155206905706 1
0.990769915246768 1
1.05376367541235 1
1.17604024089998 0
1.08151489878022 1
1.10231622514483 1
0.881279209502921 1
1.08501618082602 1
0.974476038765119 1
1.01060016012717 1
1.05426071517234 1
0.951308384146698 1
1.06579886990322 1
1.04800695192577 1
0.980819961845261 1
0.994605879424426 1
0.889256015177802 1
1.04217942252419 1
0.971359351297455 1
0.943896655932519 1
1.15328187545848 1
1.04598209858033 1
0.835950351981699 1
1.03533560955919 1
0.916031246789377 1
1.07858872110817 1
1.0749223392605 1
0.972673539829411 1
1.04465429107622 1
1.18592587552843 0
1.07150175276576 1
1.04339946492451 1
0.887669951795888 1
1.09515372664322 1
0.927936795164193 1
1.00388627068049 1
1.10571580204045 1
1.01162737069633 1
0.922820815447448 1
0.970240536625863 1
0.964430419216719 1
1.12929794878976 1
1.00722635384026 1
0.907479839173626 1
0.793795770739529 0
0.970313009467041 1
1.09107887458018 1
0.994081110651565 1
1.09671627339964 1
1.01605285135562 1
1.06526507550107 1
0.989818225046571 1
1.04516036932472 1
1.07379737849157 1
0.968884462061798 1
1.01532670033693 1
1.10091140737766 1
0.975247858018513 1
0.968164190779616 1
0.895633577001314 1
0.916348251244764 1
1.01891824739903 1
0.995832823762814 1
1.13528688210076 1
0.931906975839997 1
1.14339937226117 1
0.908092642212921 1
1.01002873349798 1
1.02223673612684 1
0.958704129531134 1
1.02695850134514 1
0.97149710902684 1
1.12683316047451 1
0.992247796483759 1
0.880264502381401 1
1.00097456504805 1
1.04651313872915 1
1.09495930467906 1
1.00298507382439 1
1.11057757611092 1
1.07905114509691 1
0.969252642549628 1
1.12039622150534 1
1.00948285117469 1
1.15513100434015 1
1.05850347858493 1
1.03539989688759 1
0.977728064641755 1
0.994550786154399 1
0.856849165887154 1
0.944616435997969 1
1.06113959526554 1
0.890048971358493 1
1.13698553357113 1
1.11904986332924 1
1.01117354677587 1
1.0084403927743 1
1.13556883755106 1
0.938000414928964 1
1.00988836267136 1
1.10074754615119 1
0.867879399018274 1
1.00622321996836 1
0.876093993314149 1
0.820040960187696 1
0.886285738336691 1
1.1334294835366 1
1.01919761683113 1
0.985939527749825 1
1.11812579341585 1
1.00057352531996 1
1.01024447437564 1
0.976314203027083 1
0.987521350301687 1
0.981643101814699 1
1.01446552718819 1
0.870770443486087 1
1.0278825312257 1
1.01502232484184 1
0.983664626506003 1
0.950058273336033 1
1.05347505076284 1
1.04757864918048 1
1.09215433952285 1
0.936844635306184 1
0.920697851237982 1
0.896545599699003 1
0.892372377902478 1
1.04449258522825 1
1.03729128303688 1
1.06109623916708 1
0.960177691866383 1
1.00184394297717 1
1.00720998613813 1
1.10277332188991 1
1.02466700216735 1
0.927441496198398 1
0.854294702885967 1
0.953025496485341 1
0.945116171043749 1
0.951458201707564 1
0.808256070590867 1
0.962465762853468 1
0.964020199667517 1
0.931724180980563 1
0.85619842231075 1
0.975635454369692 1
1.02768688713856 1
0.839680383005796 1
0.963139229956947 1
1.08402765970794 1
0.947369943722846 1
1.03121314072055 1
1.22717235006052 0
1.02963109896206 1
0.881473088380912 1
0.916542196159575 1
1.07517016987827 1
0.943163081786583 1
0.974901168490143 1
0.980548008902381 1
0.992005155864885 1
1.03342548356897 1
0.941049512067332 1
1.07902178358169 1
1.0851207794864 1
1.07538402619747 1
0.919495986731887 1
1.10192871616111 1
1.02329586595164 1
0.993657630848681 1
0.877123601712843 1
0.954381979543344 1
1.08075222127114 1
1.04792787854598 1
1.02290115989741 1
1.05538977178468 1
0.968671594055292 1
0.936669256577829 1
1.03987558088384 1
1.08463294739241 1
0.995951559570692 1
0.933208127197859 1
1.00743954427929 1
1.09691268727817 1
1.09675483758616 1
1.05908104191543 1
0.980085069405407 1
1.08847890632382 1
1.11018784522255 1
0.978262793796061 1
0.961887139666345 1
0.98741619242823 1
0.994076754781056 1
0.95460648487689 1
0.976673032505206 1
1.04937015551817 1
1.04892859368291 1
1.07529898847069 1
1.04556583108666 1
0.929321798100291 1
0.874260041984075 1
1.05190216952064 1
0.851738695723342 1
1.104477078156 1
1.00365518618241 1
0.99215517397609 1
1.05681132312322 1
0.963414825921916 1
1.18017878571036 1
1.09709468908183 1
0.980651188011137 1
0.919288790550743 1
1.10092721348296 1
0.995205163345571 1
0.999071986632844 1
1.03822697126696 1
0.820418483567045 0
0.96341796579862 1
1.07177154455292 1
1.06503082061059 1
0.774354192377148 1
1.06267237801076 1
1.03162654324857 1
0.952387434866708 1
1.29147445537038 0
1.02929538452413 1
0.890241364470948 1
1.08558111526397 1
0.796617060397305 0
1.05709528687351 1
1.0082526906745 1
1.20780756191915 0
0.99746336635113 1
1.03979156735406 1
1.00579212439989 1
0.984747383680023 1
1.00878158856446 1
1.07947196142596 1
0.952247918687584 1
1.1397987879753 1
1.00153406782605 1
0.957626907332619 1
1.03966140535383 1
1.05301211310104 1
0.901484815768013 1
0.842506597567255 1
1.12461280883756 1
0.980198709740901 1
0.96299226975115 1
0.896560588679254 1
0.739942616752111 0
0.99003792732178 1
1.07639349324002 1
1.0351724357796 1
1.03341218313967 1
0.911785614457366 1
1.08006630394854 1
0.900609418301983 1
0.719838555388207 0
1.12437187965412 1
0.91683948016612 1
1.05823273502364 1
0.863769535633782 1
0.835139646798248 1
1.00014257612263 1
0.927057699435539 1
0.962013499709615 1
1.01211598740614 1
1.08720552578315 1
1.02226298284862 1
0.950689674275089 1
0.983952829126665 1
0.921756443721003 1
1.04458961730559 1
0.95925180461433 1
1.28432888468901 0
0.930000632107295 1
0.967260766905038 1
1.05038991961712 1
0.9869493812286 1
0.985267793213564 1
1.09076900341087 1
1.05161316709883 1
1.02639255936805 1
0.848041764793333 1
1.01203100064867 1
0.971589273666627 1
0.942834755973657 1
1.01632952777529 1
1.19825032637476 1
1.10995408515949 1
0.933776346648488 1
0.902335689244793 1
1.0803718681944 1
1.12442175656234 1
0.847220842750234 1
0.967037374322094 1
0.853831645074146 0
0.996825874392459 1
1.0949276318559 1
1.09299671487456 1
1.02272389535554 1
1.10599059303986 1
0.746237704753547 1
0.975820486720008 1
1.06409717224543 1
1.00490583145918 1
1.05515327972649 1
0.988322084994832 1
0.990786862557494 1
0.960424718090806 1
1.03109916310134 1
0.995056714541264 1
1.06707836013913 1
0.979810719784448 1
0.882382921980182 1
1.04501502070858 1
1.03649339067632 1
1.06188114501384 1
1.02564144284507 1
1.00665301888996 1
0.927206540783641 1
0.987099902720531 1
0.890388484217576 1
0.907655864559336 1
1.02362636277058 1
1.03885213921481 1
1.00882605915574 1
1.08498718439378 1
1.06821098658581 1
0.976922779485875 1
1.00174963105433 1
1.0319563057187 1
1.05812584089542 1
1.01188565044202 1
0.919802616464828 1
1.05263822179988 1
0.933272360206856 1
0.965318423684132 1
1.05202324656485 1
1.11470895326753 1
1.02164516222665 1
1.01753317034033 1
1.06756137803075 1
0.93005840845197 1
1.05929709492406 1
0.807691279141353 1
0.989257969429965 1
0.941371636329835 1
1.07129753687459 1
1.00596836168549 1
0.942281507692058 1
1.01870287044573 1
1.04293053206364 1
1.05396179688504 1
1.06450179302688 1
0.897737127211381 1
0.899885149482032 1
0.965881245507735 1
1.11707224790812 1
1.02870524901799 1
0.972497146442399 1
0.915812302902081 1
0.796711195823498 0
1.10555540154231 1
1.10924794622575 1
0.929919005320761 1
0.970901739693319 1
0.984947130104407 1
1.13521342884415 0
1.01112926959851 1
1.21465024727102 1
0.990981257606507 1
0.962394785007514 1
1.04692969381962 1
1.00175187812683 1
1.14795082994319 1
0.983379139850596 1
1.01428833899819 1
0.984239787731077 1
0.930787005587056 1
0.964666145674878 1
1.08733026565576 1
0.91950138939135 1
0.933945228468917 1
0.941805919036442 1
1.12446024374734 1
0.664890183726769 0
0.826993918264414 0
1.06387234477084 1
0.909797169699696 1
1.22588951327468 1
0.884840128395008 1
1.16631042877577 1
0.982102833035916 1
0.75822107371151 0
1.13745636547898 1
1.05244541217314 1
1.06348843359597 1
0.95349121136387 1
0.981481211852988 1
0.974906456234137 1
1.08839738505567 1
1.04317122702916 1
1.01019142854087 1
0.950888426985279 1
1.02015076387688 1
1.07743650238782 1
0.91731352728883 1
1.09973096727266 1
1.01546828068394 1
0.83268517328232 1
1.14040891941521 1
0.803968663688073 1
0.900697348927546 1
0.997330354872669 1
1.05212883206517 1
0.879247853811668 1
1.01665443664548 1
0.996267251228563 1
0.993959198501699 1
0.914030341370915 1
0.967713304145071 1
1.09968157402517 1
1.02193597858246 1
1.0884637778885 1
1.1219957945512 0
1.04113025517931 1
0.947957719504954 1
0.959296557298892 1
1.04935181138351 1
1.17211823011054 1
1.11128563967221 1
0.890024995601492 1
1.06826238998473 1
1.18851249431467 1
0.920303911735418 1
0.966160351610119 1
0.943062340799321 1
1.03607163450051 1
0.967192282473413 1
1.04544974135111 1
0.879240468630278 1
1.11747655285407 1
1.00056474181164 1
0.906765994065046 1
0.934229480031507 1
1.13291386500086 1
0.87594469587719 1
1.11364803288591 1
0.925988045193471 1
0.998555400205772 1
1.04848617346368 1
0.986915803419987 1
0.990620221321749 1
0.925952240243472 1
0.921707712636109 1
0.849361519872258 0
0.981990060792219 1
0.837818770647574 1
1.02319950964965 1
0.710837493250656 0
1.14034589518552 1
0.915263893148187 1
0.959926624247479 1
1.25741094472491 1
0.877484532878098 1
1.03153083322246 1
1.04606004230635 1
0.952241398281563 1
0.998365252201894 1
0.98129614520249 1
0.845647959964196 1
1.03214795469934 1
1.00772788361083 1
0.915142576850852 1
1.03836224323317 1
1.09523358116041 1
1.07702758653531 1
1.03281372578113 1
0.994221398542551 1
0.816382973725966 1
1.15313642616758 1
0.842477233514905 1
0.930997836332867 1
0.918868433059889 1
0.890984308618128 1
1.00853206847503 1
0.910443453141883 1
1.22555256971352 1
0.945852481430814 1
1.08426531718685 1
0.923622013229874 1
0.940065656655672 1
1.03687049316363 1
0.86999732565166 1
1.00914283792273 1
0.939995027313232 1
0.871580269416865 1
1.06338581471936 1
1.02074486483132 1
0.967315466230917 1
1.06048731363561 1
1.0176067773704 1
0.981363452295067 1
1.04778538508272 1
0.977949778459981 1
0.997029594880665 1
1.01336047428406 1
1.08148773268733 1
1.04250852080701 1
1.03581874761813 1
1.08523247399604 1
1.07367411185881 1
0.999269359045001 1
1.10292487692945 1
0.954832159447982 1
0.947078986967024 1
0.957111082547256 1
0.869922156461345 1
0.982545745826502 1
1.12730088910292 1
0.989263621066407 1
0.945651717042413 1
0.827601236880298 0
1.07531345621465 1
0.986506997673786 1
1.0417255468165 1
0.920521014483055 1
0.99408207052784 1
0.922279880649632 1
1.04115004217975 1
0.972086953984088 1
1.12121345647771 1
0.951271992496252 1
1.15069111976839 0
0.707636182236327 1
0.94478088550973 1
1.01640505927883 1
0.948607031588726 1
1.20882316557397 1
1.14952010900343 1
0.911979143705188 1
0.919916397778376 1
0.929578404160063 1
0.929913551693753 1
1.06502961511544 1
1.17038338871928 0
1.15586068423156 1
1.01269822005126 1
0.922887258658099 1
0.994336466334002 1
1.08665205422554 1
0.937218921221993 1
0.90385396795514 1
0.901661457332664 1
1.03277358974354 1
1.01447117851512 1
0.970601187031514 1
0.973056418499936 1
0.959463091782907 1
0.87910612731458 1
1.05003817717309 1
0.831691341937789 1
1.0848061532651 1
1.05217782409807 1
1.0197934200928 1
0.717934481884196 1
0.895509907895835 1
0.921336006517517 1
1.01660790743046 1
0.97022847074131 1
0.990248941481098 1
1.03443196901146 1
0.832761896361604 0
1.05690482069232 1
0.975949004029672 1
1.14337901223416 1
1.04289118757466 1
1.12892288053934 1
0.976318176206902 1
1.01251700645133 1
1.07631695181645 1
1.02161064256088 1
1.02837271405454 1
1.01075867902004 1
0.902399112493094 1
0.977370478196551 1
1.10843013053567 1
0.918853576952912 1
1.0418477206965 1
0.997197751910494 1
0.984952399661118 1
1.06045498297246 1
0.840617939286969 1
1.06022703309334 1
1.13224722320262 1
1.05230629741657 1
1.01370221070211 1
0.968667637270478 1
1.12465485907026 1
0.984895882131194 1
0.951011457257617 1
0.921082604967561 1
1.04842072485787 1
0.972327571281855 1
0.999059267137541 1
0.973968257485581 1
0.9529666670025 1
0.931969741437528 1
0.892958160163931 1
1.14663592028282 1
1.05332842412536 1
1.0267679655514 1
1.00930014203958 1
1.06623227423704 1
0.979525263533167 1
0.964678106997916 1
1.11253856750244 1
0.982438819578957 1
0.972203905265915 1
1.01112842884293 1
1.05286327234526 1
0.92688681768094 1
1.20215675563496 1
1.09537435294073 1
0.994135949959043 1
1.07443570722199 1
1.04793462420328 1
1.11448922864702 1
1.06895450041791 1
1.06811441044414 1
1.01818432456045 1
1.00191383297133 1
0.909894697053424 1
0.823244824028334 1
0.997732594659517 1
1.01485205540353 1
1.04912623216836 1
1.00598876250684 1
1.01628907514193 1
0.965841867484476 1
1.01220108540849 1
1.1303361982542 1
0.870396866294843 1
1.07071444735039 1
0.729924014165115 0
1.01562180986616 1
1.01518423294705 1
0.971683594532993 1
0.954810112912521 1
0.871495094094597 1
1.07463598006492 1
1.137658237375 1
0.987559989186379 1
0.951853681638442 1
1.07600115662446 1
1.02036901070855 1
1.06060766928443 1
1.18074902453906 1
1.00343125736939 1
1.01107280164704 1
0.93452109271823 1
0.938874348417192 1
1.06236099640004 1
0.871040636418945 1
0.981539476164642 1
0.915717415372341 1
1.05911342765093 1
1.01581558201207 1
1.11924994128012 1
0.954049802971134 1
0.998900555242352 1
1.02265505330882 1
0.946524796580257 1
1.01603499846172 1
0.949156245005877 1
1.02158081508621 1
0.994544025470668 1
1.04627971923561 1
0.937930475269197 1
1.09357197955889 1
1.03526549810698 1
0.967651885959924 1
0.949622876320563 1
0.819166618673691 0
1.02502506685827 1
1.05228738163078 1
1.12717696667447 1
0.888599144773293 1
1.00931921858423 1
1.126189152782 1
0.997160126849466 1
1.15531762363706 1
0.918721016793472 1
1.00249873657629 1
0.873189522435573 1
0.920705740653906 1
1.00581277318923 1
0.976882103309358 1
1.06480535381822 1
1.05164585918593 1
0.967131694000641 1
0.985047543935454 1
0.852672116195461 1
0.829156239382647 0
1.06578354655154 1
1.02246766682947 1
1.02200398339492 1
0.871147393380503 1
1.00269165119674 1
0.795306357497534 1
0.792224545187927 0
0.965812849342867 1
1.14653057014522 1
0.861510072265326 1
0.963773625876164 1
1.08237062755065 1
0.832542286731677 1
0.933772353170244 1
0.910341015465109 1
1.02954942992012 1
1.06953573154244 1
0.945935740182846 1
1.08815866396876 1
0.93042932444072 1
1.00374721583878 1
0.960809979112271 1
0.970111478270305 1
0.960909693099089 1
0.958912871809192 1
0.810584085717182 1
1.06110726924818 1
1.17728030722004 1
1.23442096653822 0
1.13677423756114 1
0.98494723694004 1
1.01421278419144 1
1.08184442446132 1
0.966361676401184 1
1.07368034416352 1
1.13266263356254 1
1.00632079378683 1
1.13856352497614 1
0.914651113143463 1
0.963609871705725 1
0.949821873380185 1
0.960352116698148 1
1.08189402936251 1
1.05327345933162 1
1.1653094283556 0
0.987884693118313 1
1.04450084542192 1
0.998646440258253 1
0.968502320138891 1
0.978279269199741 1
1.01104063667055 1
0.913240422427665 1
1.0692613081996 1
1.00014244867891 1
0.988922299239036 1
0.970905144136932 1
0.927339587226097 1
0.952546641349571 1
0.957998092970092 1
1.10385792483653 1
0.903326175292275 1
0.970043582011816 1
0.879023398178505 1
1.09707216750448 1
1.08188415520484 1
0.871868747223441 1
1.0326850525787 1
1.12736413565924 1
0.97707449900183 1
1.01286237357017 1
1.19784533368176 1
0.982788999669631 1
0.997657319853115 1
0.935170839936364 1
0.953858863932892 1
0.946597305396022 1
0.992653440023964 1
0.959651817046289 1
1.12235119059126 1
0.942978667425869 1
0.95082684376242 1
1.09224828232858 1
0.721845929362887 0
0.986291488197985 1
0.92782259221082 1
0.847445687934893 1
1.03636090013827 1
0.978188978165142 1
0.950876197761274 1
0.851139857202627 1
0.847841898202121 1
1.06204655006563 1
1.0711920279062 1
1.04804512889034 1
1.09439524909604 1
0.828691027491664 1
0.882313243550967 1
1.05277040759201 1
1.08933099244589 1
0.936969250851365 1
0.9052217381834 1
1.03566077217678 1
1.07826061455224 1
0.977970080187867 1
1.06161442705932 1
0.994436729178284 1
0.936119278786013 1
0.96163877667625 1
1.10297141575586 1
0.9533720866795 1
1.01294011969141 1
1.08284666591841 1
0.960309485938649 1
0.962080788652532 1
1.397023078141 0
1.02033831966984 1
1.17853579343856 1
1.14010463012288 1
0.885112790953842 1
0.954770092721278 1
1.12885658068034 1
1.07940120100508 1
1.03247732644879 1
1.01333681599602 1
0.902114747163403 1
0.870191023231332 1
0.932411006380548 1
1.03342538588709 1
1.03847649624366 1
0.69129081630254 0
1.13235128899868 1
1.04067722393053 1
0.921097718488761 1
0.908023238547987 1
1.0232284629018 1
1.03993403540421 1
0.9298405321921 1
0.909674239627952 1
1.19140761932452 0
1.10730320510288 1
1.06829316343541 1
0.91595682447855 1
1.04231856796975 1
1.01277780531346 1
1.07901486076014 1
1.06196305057366 1
1.06547599074747 1
1.07176440360723 1
1.00689077881543 1
1.07114957090977 1
0.932382794452457 1
0.984941097167302 1
0.986622213446339 1
1.0949570956436 1
1.07519172570938 1
0.90462995703 1
1.1022200573434 1
0.977234489914907 1
1.00483591006781 1
1.04762551998408 1
1.04349059444164 1
1.06133170447668 1
1.03858356978731 1
1.0192718578546 1
0.907541854906585 1
0.956229125824409 1
1.02772329946351 1
0.851722543836965 1
1.02570080259245 1
1.0993601015257 1
0.960748039622972 1
1.05641612735915 1
0.922754885454487 1
1.03299505979578 1
1.13853561401569 1
0.925959646279966 1
1.07868696379119 1
1.07653348809816 1
1.10334713497017 1
1.07521860678402 1
1.0002638726602 1
0.96187942006383 1
0.833481477479106 1
1.02054974955446 1
1.00633646954097 1
0.940029145208537 1
0.983662150394553 1
0.760751550800621 0
1.09282853822936 1
0.82274358886016 1
1.04887286842271 1
0.952333327956305 1
0.860560149299233 1
1.0956290973044 1
0.948384327782455 1
0.963900141485387 1
1.06543119743767 1
1.10289606524405 1
1.05637281105136 1
1.19103527333326 0
1.08495334322481 1
0.875933138852798 1
0.935540109076138 1
1.05402528999536 1
1.08361216076194 1
0.882637289637459 1
1.05977124405144 1
0.995792619670762 1
0.874045521831941 1
0.819760415771694 1
1.03082630682243 1
0.997345595098367 1
1.05187117742549 1
1.13716021543515 1
0.845702438753424 1
1.01633521204915 1
0.840675654902596 1
1.0466451394165 1
0.839209467464061 1
0.583797548133032 0
1.08990959499601 1
0.821347650881362 1
0.916276367726105 1
0.994883558489035 1
0.96182397001546 1
1.07591930751208 1
1.04643094049965 1
0.960832060346867 1
1.01023987984257 1
1.11610493488996 1
0.810645435948502 1
0.986039667809963 1
0.713425843624446 0
0.897535108925155 1
0.966431611732125 1
0.930768186885758 1
1.12588080048164 1
0.999015259639333 1
1.01996494972875 1
1.09262668598769 1
1.07271892497555 1
1.05252098746447 1
1.03746232373974 1
1.04547988381593 1
1.05707801885609 1
1.10279840798891 1
1.06172311801117 1
1.05217948656379 1
0.948503813017727 1
1.07740134632151 1
1.1171698774457 1
0.997522100296603 1
1.01917832123252 1
1.01561701408779 1
1.08180011166565 1
0.886132354309618 1
0.933858833352599 1
0.98868142358314 1
0.921832958114181 1
0.893237994675436 1
0.797029786167532 1
1.04924799552795 1
1.05730650645582 1
1.03459261514699 1
0.898343542628138 1
0.999688721236195 1
0.975834436037527 1
1.06162660349611 1
0.883137256760139 1
0.871901443704972 1
1.03725601285276 1
1.07164264151365 1
1.10944780850832 1
0.834057494714327 1
1.11829273668618 1
1.01551871511899 1
0.901992451380905 1
0.944533523236145 1
1.07549084101063 1
1.028592712691 1
1.11408128585574 1
1.05133888887557 1
0.941906301433358 1
0.953219731011405 1
0.981116284117697 1
1.11633650917653 1
1.07100763834193 1
0.978842696494333 1
0.975707644812068 1
0.809696127520338 1
1.11551776996528 1
0.988011199458044 1
0.823678872327707 1
0.891807276488292 1
1.0005773590805 1
1.09326180725341 1
1.01994546454179 1
1.10854782207189 1
0.889126393600737 1
1.1053015960056 1
1.09583002597462 1
1.07793186193069 1
0.95779979969463 1
1.13828285625844 1
1.11209217317794 1
0.909554432367786 1
0.973252346861343 1
1.08496249838737 1
1.12567362993794 1
0.869583334724515 1
1.12235669427725 1
1.0340629437268 1
0.991623420090128 1
1.07420182211978 1
1.02937159400769 1
0.885129508249969 1
0.909328687949032 1
1.16314783261102 1
0.970976177274196 1
0.959872627975256 1
0.863416424705714 1
1.00893551811709 1
0.976935213279208 1
1.02541799730323 1
1.01316159112218 1
1.10535046709301 1
1.02567708348392 1
0.997667666057922 1
1.09467566755938 1
0.89000982166769 1
0.830686162784444 1
1.02775544364879 1
0.868673847435319 1
0.99180774615125 1
0.984102333727171 1
1.00010399577821 1
1.15432239123021 1
0.973048100361987 1
0.939738409238991 1
1.03420826825806 1
1.05525171707793 1
0.876247581654846 1
1.06588097309635 1
1.04387704487771 1
0.958129808921534 1
0.969444773964708 1
1.0015573141158 1
0.948663285652116 1
0.995350265862857 1
0.94757860847283 1
1.0666302098183 1
1.00807487727109 1
0.968040653940174 1
1.1655822204338 0
0.979233766040183 1
1.11348948675213 1
1.07120437598955 1
1.00044378480022 1
1.11021924190443 1
0.981370717121171 1
0.946510902631364 1
1.01696997948923 1
0.859559106057702 1
0.90173087795156 1
0.971572997548027 1
1.08243235791132 1
0.950981381103798 1
0.934140703349947 1
1.04700627236251 1
0.980499064968264 1
1.04384631997452 1
0.972971262880625 1
1.03100641735255 1
1.0690773373071 1
0.998626629782985 1
1.24240108274259 0
1.01563749293724 1
0.870345560297988 0
0.86448240631592 1
1.07049959717252 1
1.0732814085081 1
0.931218838943689 1
0.927030851535395 1
1.01181532567802 1
0.874274722290559 1
1.02119885759671 1
0.93129512532819 1
1.05351860453706 1
0.914487385146534 1
0.976960302110817 1
0.9911065533458 1
1.021151593583 1
1.08218204176317 1
0.99255283239586 1
0.892327967395455 1
0.927335952690513 1
1.0931399411294 1
1.02385329905393 1
0.820483973375299 1
0.997724696158663 1
0.970270124747241 1
1.25208847405709 1
0.905503405715621 1
1.0061576165426 1
0.970346788411425 1
0.930540070509452 1
0.881447951122322 1
1.10300418864056 1
1.09424575673173 1
0.87050200894289 1
1.13860629358273 1
0.946754469996316 1
0.913231900627031 1
0.871514565740737 1
0.970811726659142 1
0.972200958362877 1
0.853598746455971 1
1.04873823311748 1
1.07899875681987 1
0.93740251564189 1
1.16707780714116 0
0.967824645062655 1
1.19200249395075 1
1.16330383947958 1
1.17181018415961 1
0.912512736983187 1
0.978688589787198 1
1.12572444789886 1
1.13237531034697 1
0.935104131434172 1
1.08848964301727 1
0.993951722957389 1
1.05403369048129 1
1.04834118379613 1
1.04672087718238 1
0.960048956334177 1
1.09232687339139 1
0.883259396747183 1
0.768423828901491 1
0.985631016505998 1
0.979598410605387 1
0.978059407968626 1
0.923011648178622 1
0.958708329405666 1
1.02090710861516 1
0.927215752454151 1
1.07534949346404 1
0.959627861208745 1
0.969414678321178 1
1.02559162092931 1
0.890466452311116 1
0.872937617686945 1
1.07008476005913 1
0.918271409253146 1
1.13751014583949 1
0.997774952709586 1
0.846903185859781 1
0.952934961858686 1
1.02742290870125 1
1.04146920921066 1
0.861694885966563 1
0.956681847680148 1
1.09659838256324 1
0.911900108873181 1
1.18980530491824 1
0.984481387595834 1
1.00699041765927 1
1.01213218268011 1
1.04686304015651 1
0.97335843675061 1
0.838269237912496 1
1.01050388351005 1
0.801306677031568 0
1.0591695695372 1
1.0345495538184 1
0.877279478508024 1
1.0132414201578 1
1.16078097544046 1
1.05665718400567 1
0.801731101365553 0
0.875704281280137 1
1.04612461408394 1
1.18864436817145 1
1.09281793142785 1
1.01781337424311 1
1.1311665611147 1
1.17008049830086 1
1.00684375536044 1
1.01360682483355 1
1.06472498316072 1
1.11480506306781 1
1.11919768728726 1
1.05704642288948 1
1.08162395482078 1
0.905891905296081 1
1.09348560624666 1
0.837036497310809 1
0.916074141671617 1
0.880171769685124 1
1.14377170530092 1
0.864358923660588 1
0.968228449045343 1
0.988669029928643 1
0.954219813919558 1
1.12115406613101 1
1.00455435030329 1
1.03227637463287 1
0.928630588240912 1
1.1414663456497 1
1.00412950965318 1
1.16033963669712 1
0.979298608452062 1
0.776424515218546 0
0.944603267945199 1
0.913626144845959 1
1.16964234044785 1
0.988088818809526 1
0.893437435140533 1
0.970423294448236 1
1.02086792628454 1
1.05103766172558 1
0.935546399667094 1
0.980835501754757 1
1.03398047995734 1
1.0237410251891 1
0.937330412358813 1
1.06756821379746 1
1.21289890385406 0
0.979898247228312 1
1.09983237673273 1
1.01347940747911 1
1.11345251998303 1
0.918482766609336 1
1.23487987385488 1
0.808894599706739 0
1.12553738938246 1
1.02293715449072 1
1.01692165299207 1
0.942801389383627 1
1.1259476559848 1
1.00390004195071 1
1.00997209149281 1
1.11528341542367 1
1.00552861812153 1
1.00980491008893 1
0.880340520406173 1
0.952874369351061 1
1.02251119324601 1
0.85667468714614 0
1.08333161493561 1
0.94781809974546 1
0.938995301959319 1
0.593305145978268 0
0.883156830951573 1
1.0440075590098 1
1.17631641373628 1
0.975898892364561 1
0.955424059135884 1
0.977333791017216 1
1.07043315632901 1
0.954912013679382 1
1.15598980849706 1
0.908090181123816 1
1.03751020969047 1
1.04831889534422 1
1.03008147322661 1
1.02552799457421 1
0.853779393963645 1
0.76279764909325 0
1.05894377137446 1
0.923215945929683 1
1.07977699569055 1
0.944436521911774 1
1.01950889001532 1
0.978582232473996 1
0.983064003213574 1
1.05369934889146 1
0.878719584536386 1
0.95547689449827 1
0.955886967346282 1
1.21715296831157 0
0.97252112435098 1
0.935530743526943 1
1.07279577032155 1
1.14442430113826 1
1.02323433698698 1
1.10040088722336 1
1.19749707633804 0
0.957228252641121 1
1.052726322295 1
1.10317365114801 1
0.940329554857775 1
1.03334150976528 1
0.928618369521742 1
0.700255331277962 0
1.03222885561002 1
0.819063384213038 1
0.906219203114967 1
1.15098002574934 1
0.734925903006688 0
1.00456188367014 1
1.12269966331425 1
0.926479128300347 1
1.06760894370904 1
1.00710557241451 1
0.969255047654887 1
1.00627949950355 1
1.11081688912455 1
0.950968453520632 1
1.03792854817948 1
0.985380586203857 1
0.907159264398995 1
1.07271036282368 1
0.904461754078558 1
1.0715873168125 1
1.06464187844278 1
0.95707388235897 1
0.856155772516854 1
0.984718662550027 1
0.995512297621761 1
1.03443711072785 1
0.853192255031433 0
0.982227342824022 1
1.01588053639734 1
1.16077279030849 0
1.02289390272257 1
1.09068500228699 1
0.740762462139391 0
1.07600694460505 1
0.980859413797934 1
0.957482976509965 1
0.927037770094903 1
0.962040745091102 1
1.02322545743579 1
0.964249480773429 1
1.07625548391009 1
1.12275233866488 1
1.03691217897792 1
1.04135612502563 1
0.885991088300202 1
1.00373815087515 1
0.882312790003511 1
1.1755617025105 1
1.1054194397931 1
1.11360520594625 1
1.11896411200295 0
0.899457676727345 1
1.00206441117695 1
0.896924154895246 1
0.937975130745896 1
0.948412065473599 1
1.04691310375553 1
1.04503375671525 1
0.912993531655357 1
0.805010848180906 1
1.02257179133271 1
1.16378650684002 1
0.98784857412235 1
1.02748034094491 1
0.975579729069887 1
0.835384654369187 0
1.0562400088955 1
1.11588613280298 1
1.0713256315622 1
1.10971082801311 1
1.13293569810592 0
1.0215205583921 1
0.906112863555306 1
1.28173177898713 0
1.0328240716843 1
0.957990792540397 1
1.02907879871682 1
1.06152361582348 1
0.996042631602594 1
0.985458745846219 1
0.932879023522197 1
1.1062788943455 1
1.02638084230519 1
1.11305032051153 1
0.926415839148373 1
0.93435376870915 1
1.09851150688821 1
0.909409466083573 1
0.970210744977791 1
1.03861325900209 1
1.02043278385616 1
1.08313058309533 1
1.03223341671178 1
1.05327335126674 1
1.05152649287028 1
0.992375265057901 1
0.969850661384285 1
0.859496614042621 1
0.947946068500353 1
1.16805625483048 1
1.13829126492693 1
0.77364818695095 0
0.920422665786463 1
1.06033090907647 1
1.21737915945202 0
1.16344825181631 1
1.11275835512424 1
0.989816072054371 1
0.922191971396874 1
1.0570565878707 1
0.942944868495354 1
1.08529588539609 1
0.925945382640985 1
0.835360482776797 0
1.03909959905947 1
0.94956823290987 1
0.895774020357658 1
1.06200214519815 1
0.974503043801203 1
1.00939666077324 1
0.992495216056498 1
1.08126507609627 1
0.960788440213089 1
0.765968071179556 1
1.05173588934576 1
0.936832644303682 1
0.989594501534311 1
0.993450659745571 1
1.0634690515496 1
1.05388319646145 1
1.08191050978059 1
1.07561293992816 1
1.06473529437707 1
0.999991057323134 1
1.05262889015496 1
1.06259827899965 1
0.870094540378581 1
0.962557284224248 1
0.833249097131795 0
0.941860424101265 1
1.01559652840701 1
1.00609994178092 1
1.07625849752874 1
1.09840420976406 1
1.05296314013077 1
0.933308497830774 1
1.0338815497679 1
0.997494318548506 1
1.11544856696342 1
0.944292636062008 1
0.885072137962656 1
1.03004600380416 1
0.970411804323559 1
1.08405586951059 1
0.952789209114239 1
0.996353210153341 1
0.949550615508859 1
0.901022077492021 1
1.12702446822991 1
0.975526411316094 1
1.0295940062761 1
0.974919421481158 1
0.996966642618715 1
0.85320387846357 1
1.13573006952915 1
0.852713679988339 1
0.976570180007154 1
1.01528158511659 1
0.979372205448961 1
1.13584791743989 1
1.14027049102678 1
1.03048143882858 1
0.880310552399097 1
0.988732116157384 1
0.811160403200876 1
0.979773374411562 1
1.00773274162003 1
1.01987005475993 1
1.05306679332809 1
1.22650520746675 1
0.948457609003926 1
0.884933580488449 1
1.06675735612753 1
1.07167850618515 1
0.93113531902111 1
0.92491384137833 1
1.00394311643406 1
0.857016748785341 1
1.2225811380483 0
0.93110839725917 1
0.84469450644027 1
0.934597950502913 1
1.23132904376389 0
1.11192012742347 1
1.05063199824558 1
0.932638323875192 1
1.06757255453182 1
0.842248036514314 0
0.952678078243842 1
1.09294796679884 1
0.98820345171859 1
1.0382236771339 1
0.879243199322459 1
0.952289064017875 1
1.09657310767239 1
1.04365413572638 1
0.880270163877741 1
0.935553348882584 1
1.0046503339179 1
0.966971954107868 1
0.878671782917329 1
0.897401913811899 1
0.884339864842023 1
0.963011862346918 1
0.900945807396235 1
1.05317884632658 1
1.01235265915038 1
0.974665170652194 1
1.08324356792385 1
0.940716089896094 1
0.881794982875292 1
0.881236507535979 1
1.03175963539895 1
0.912261276175589 1
0.976756193316405 1
1.15993490930053 1
0.925564435614035 1
0.914218606421833 1
1.04960576701291 1
0.951603173686578 1
1.03258334671024 1
1.03693426829179 1
0.815443854918493 1
1.09772769848524 1
0.954523557873356 1
0.933243133229899 1
1.2031413144908 1
0.94076300803378 1
0.968393017282816 1
0.977779560425852 1
1.00430770437387 1
1.22347260059665 1
1.00706028770029 1
0.916153753786656 1
0.871470211346241 1
1.06646076840949 1
0.668650132534194 0
1.14977737841683 1
0.923547212860907 1
0.993143367240116 1
1.05519706837536 1
1.00838060505244 1
0.854167465311289 1
0.99558993377194 1
1.04331596139378 1
1.09912136577432 1
1.03151252386478 1
0.838733037142576 1
1.07582507410395 1
1.07236640927855 1
1.00259651855681 1
0.852253739828925 1
0.920087831764022 1
0.898105440961517 1
0.908722868276055 1
0.941431474634271 1
1.01099635608616 1
1.07345184266305 1
0.899343252232426 1
1.07042439374282 1
0.966660460975979 1
1.05839435006803 1
1.25263796826871 0
1.01471022890976 1
0.963277184067643 1
1.00740370940689 1
0.95021044708329 1
1.00072778452909 1
1.00795953247212 1
0.889170165321591 1
0.884522971584022 1
1.01634484392965 1
1.02647403773407 1
1.09734639857687 1
0.969829312890679 1
1.0067281260319 1
0.862474690132407 1
1.01277012644313 1
0.942404149823754 1
0.994908085910435 1
1.10276677690303 1
0.863220208606766 1
1.00428989518976 1
1.04565593361565 1
0.941265347250945 1
1.09508713257859 1
0.958927928861989 1
1.0969693778023 1
0.921965207821813 1
1.01205392150758 1
0.97041413160984 1
1.03250835634702 1
0.987654152305034 1
0.975197225496438 1
1.10364954397841 1
1.08261542398469 1
1.15782335307805 0
1.0119311667027 1
1.05691752504095 1
0.915696186298369 1
1.09827464435132 1
0.950572232349448 1
0.913780248848937 1
1.15155866821504 0
0.743289023827032 1
1.00724203559779 1
0.985614195125846 1
1.03157780812496 1
0.949033833388338 1
0.989130111681424 1
1.06072968584332 1
1.01044735097084 1
1.00041673295933 1
0.897409617618581 1
0.918672347039538 1
1.13580774177513 1
0.907468174758758 1
0.964374989841177 1
0.979681968295621 1
0.945538833079247 1
0.992152483956208 1
1.03167251267549 1
0.984371806998638 1
0.931807852263823 1
1.05118550460559 1
0.823232583275793 1
0.861030437250742 1
0.995557560807889 1
0.965062615365272 1
0.9904481983775 1
0.959422605138291 1
0.895981671352277 1
1.03527659244546 1
0.973900296918281 1
0.995130960368715 1
0.977873552483131 1
0.906961953869292 1
1.05368306894637 1
1.01305826780724 1
1.10294933032783 1
1.13185688227716 1
0.803198957412918 1
1.09131307525913 1
0.947877685735215 1
1.0192433163239 1
1.0288232590086 1
0.947803526977044 1
0.9452641084298 1
0.992374572908943 1
1.03904270494101 1
1.01089030119418 1
0.871620657575836 1
1.07555720663541 1
1.00244978651719 1
1.07009925535106 1
0.871741735873509 1
0.888048127620964 1
0.982415933159571 1
1.04629388174193 1
0.880510279099796 1
1.00715445565232 1
0.928552273956394 1
0.998466999334377 1
0.95599945383543 1
1.01296347891567 1
1.00970324491889 1
0.913070816299275 1
0.999259797189461 1
0.797715013497847 0
0.927856909658415 1
0.954478509423958 1
1.01940588639288 1
1.19013981991073 0
1.03532617342988 1
1.04390508972374 1
1.02196456244648 1
0.939630751423012 1
0.913504785637673 1
1.0624098367069 1
1.07301862143522 1
0.88230572174595 1
1.00846602294911 1
1.1311425470663 0
1.12129730709317 1
0.857415452153574 1
1.02465726315074 1
0.917177326006511 1
0.965898341026191 1
0.964582042046088 1
1.07393486484589 1
1.16450854123187 0
1.03564013502627 1
0.864693351734865 1
0.928549440435963 1
1.0049942242128 1
0.959604637949558 1
0.877950883102487 1
1.06233664747255 1
0.905329820687482 1
0.9004716627298 1
1.16573723451657 1
0.906483827339354 1
0.7865329816214 1
0.986410036339241 1
0.945828045193887 1
0.964528063084265 1
0.942241905570802 1
1.03251258914998 1
0.90303050564355 1
0.965101449073901 1
0.875776012843265 1
1.10953484569702 1
0.911443217047353 1
1.06644234582775 1
1.04856554618196 1
0.920209006441173 1
0.936786935814821 1
1.02455698193578 1
1.01312352655652 1
1.04593595439413 1
0.991456821063161 1
1.08444226374221 1
0.92639727717622 1
0.95521235212634 1
0.853866298821728 1
1.05752642438884 1
0.896104123898184 1
1.08132484168343 1
0.911685605245783 1
0.861408330865156 1
0.986400867208586 1
0.952227239194598 1
0.983945325487112 1
0.894341657628205 1
1.02087617982051 1
1.05165205800052 1
0.958579528934466 1
1.12215211549114 1
0.927252844847304 1
1.00296146203755 1
0.816012887299969 1
1.11402107236495 1
1.00744879367499 1
0.973668914579739 1
1.01962775976054 1
0.837208955769828 0
1.00243496542559 1
1.01303611641394 1
0.944212357785578 1
0.973297083970532 1
1.01366237565338 1
0.902484601344273 1
0.881120743534498 1
1.01993199370887 1
0.845628613436388 1
0.993803651146788 1
0.949527537346938 1
0.831687612157916 1
0.966847021261734 1
0.940999072339558 1
1.04164782984353 1
0.982243996378391 1
1.0579023603139 1
1.07242705408223 1
1.08586994357544 1
1.08242878880496 1
1.15438874913395 1
1.05591803230314 1
1.10192488107599 1
0.788996759384313 0
0.97617094320938 1
0.943906013401651 1
0.851390974703007 1
1.00043667610598 1
1.08650806604738 1
0.963918662931333 1
1.08479257734367 1
1.01136936323649 1
1.00750965997224 1
1.12437911183052 1
0.965353642304771 1
0.988548112181568 1
1.07265634074285 1
1.03089668233937 1
1.0622023543518 1
0.84020558688038 1
0.898303800953582 1
1.11350004314963 1
0.950199199898838 1
1.04775106918062 1
1.02949410910288 1
0.940281338824006 1
0.942064329786734 1
0.943330210071284 1
0.948737567052914 1
1.14793968066971 1
1.05942847586125 1
1.06020242666136 1
0.900627571637107 1
0.970419097077094 1
1.06821338951612 1
0.948181174718371 1
1.01279267270995 1
0.997003880357174 1
0.993361577372477 1
1.00159343177523 1
0.922609275599134 1
1.10311636749142 1
0.95350715433603 1
0.967294867875638 1
0.929294490969775 1
1.1241990022701 1
0.853016335835836 1
1.0462672834345 1
1.14690808690932 1
1.07041482753822 1
1.02104399419767 1
0.929869275700202 1
0.886801312264625 1
1.08466306209655 1
0.919679696016405 1
1.02501704293592 1
1.09122219869713 1
1.05853793979399 1
0.965890865964641 1
1.06230277999447 1
0.846316643764295 1
1.02474928670592 1
0.993362594097626 1
0.934786456551295 1
0.989641006290142 1
1.10385443917932 1
1.02026317417673 1
0.998463350266956 1
0.880985720861564 1
1.0506014264197 1
1.01880326017203 1
0.798752024271927 1
0.935625291519492 1
0.910346307276775 1
1.0254701681284 1
1.20574180372891 1
0.907291670633209 1
0.909841491591933 1
1.02471434092393 1
1.02900426539388 1
1.05815038831678 1
1.00368430056134 1
0.941958128697129 1
0.838776934384888 1
0.975285375122852 1
0.861693499982416 0
0.860897278235209 1
1.02937531294201 1
0.893994065876522 1
0.988074236987289 1
0.936547208055551 1
1.06606663010884 1
1.00783672031317 1
1.17298433506238 1
1.02318713060943 1
0.964696646914864 1
0.888463670660841 1
1.13034951534955 1
0.91548540177792 1
1.00292180107497 1
0.982018941843047 1
1.0057838813771 1
0.927399016487197 1
1.00062419826539 1
1.0291747487884 1
1.04287800140656 1
0.899640341672586 1
1.16666676567463 1
1.02310500896543 1
0.974560986608944 1
1.15228602744283 1
1.15786701013643 1
1.06494241814625 1
0.873730850400365 0
0.991116395418335 1
0.962478097473384 1
0.945010796617352 1
1.13020889813998 1
0.89655723368002 1
0.903751838888875 1
0.977190484474971 1
1.05682306477827 1
1.00417582680282 1
0.983985375996452 1
1.06844742016836 1
0.948702716628895 1
1.03779946943847 1
1.0076522308523 1
1.0666289218296 1
1.03933710592678 1
0.813236640714978 1
1.13776604607418 1
1.12625671054924 1
1.03736329218319 1
0.978822792805523 1
1.10561913957448 1
0.93633733127493 1
1.07390694437723 1
1.0475199710911 1
1.16864553687658 1
0.929559940075604 1
1.01207011332857 1
1.03036194430458 1
0.884662603806961 1
1.18067102491604 0
1.15969424928404 1
1.05581369561788 1
1.08032116994917 1
1.02466821838377 1
0.937168397462588 1
1.02059808338963 1
0.954498968998331 1
0.822645193702624 0
0.988233912114802 1
0.855338329446391 1
1.08153765163064 1
0.945682118186294 1
1.0178695087704 1
0.980154077518658 1
0.900680105898029 1
1.00920602788926 1
0.963012521628021 1
0.982911697730099 1
0.850275856020215 1
0.822495308788766 1
1.01026057115298 1
1.08741600241165 1
1.12908068248602 1
0.983217704722484 1
1.05160147812111 1
0.988282368684809 1
0.92441542316054 1
1.01818947213045 1
0.956005545735712 1
1.02237352891359 1
1.03992296247319 1
1.0378979474056 1
0.997331148922305 1
1.06366935680981 1
0.992336431969346 1
0.968336305635798 1
0.981439366409928 1
1.17684944294634 1
1.01507968220606 1
0.94544629776815 1
1.04485805598637 1
0.943512062985814 1
0.968897201388599 1
1.05709887904503 1
0.797415874926603 1
0.994105283331586 1
0.930889441731439 1
1.01303933537796 1
0.977026677445429 1
0.927299268832361 1
0.890966531722801 1
0.918052659193861 1
0.938490503301959 1
0.985562505105942 1
0.968564775208655 1
0.986298581168319 1
1.07017386705474 1
1.09511289222393 1
1.04846059638944 1
0.997099579240843 1
1.0904382198438 1
1.05815963772162 1
1.15583548639555 1
0.989813758713441 1
0.858060705809374 1
1.09629125988918 1
0.905805286395604 1
0.966511372774158 1
1.09145095580941 1
0.953555630936338 1
0.965543148793433 1
1.0285824513097 1
0.874004344802148 1
0.990047929782999 1
1.06074730986934 1
1.17028117390669 1
0.952730393328807 1
0.906064466958874 1
0.959688904032257 1
1.13797543529578 1
0.981202616849921 1
0.962630407050877 1
1.15834585850414 1
0.709089257126517 0
0.946876598933607 1
0.951581776253317 1
1.0628178900321 1
1.09009178774271 1
0.862083555932311 1
1.06854409194868 1
0.999766801107909 1
1.27039748811574 0
1.09568615332348 1
0.988386298767654 1
1.03797173259546 1
0.930409860838258 1
1.00241090965262 1
0.993140031285305 1
0.729605328644766 0
1.00385780963417 1
1.03595736994335 1
1.09013481398697 1
1.05096452465541 1
0.887742940747521 1
0.92722436037472 1
0.93224058505088 1
0.88247265242619 1
0.890913289242398 1
0.886741757960981 1
0.992105598050632 1
0.96028526184926 1
1.18607140741704 1
1.20385104696033 1
0.854932091914961 1
1.13536171333297 1
0.904916383736784 1
1.01099646315599 1
0.96880561832516 1
1.03520512451005 1
1.03157864586147 1
1.07656147268456 1
0.82732084823902 0
0.90059344859715 1
1.01812661717997 1
1.16568477219104 0
1.01704865872059 1
0.835857351826385 1
0.971937005930637 1
1.03058004070501 1
1.06594772753125 1
0.901375193590906 1
0.896521866325992 1
0.99988155150616 1
0.924325758680793 1
1.08654841438539 1
1.00580471379765 1
1.06598673572803 1
1.05441991793886 1
1.06655334902437 1
1.02675734088069 1
1.03626605669941 1
1.14976444846981 1
0.890524765680998 1
0.932726434493559 1
1.10284786998035 1
1.06240610202248 1
0.987297920512076 1
1.12970260453772 1
1.06430243201068 1
0.769932028751242 0
1.02127392365951 1
1.05575132282084 1
0.898194925050309 1
1.07095257543625 1
0.985441855563544 1
1.14438499883383 1
1.08289418801337 1
0.961616495116549 1
0.83438813490591 0
0.928279640437837 1
0.894293704716775 1
0.891544804838653 1
0.901036987919938 1
0.868739741749042 1
0.943864852171445 1
1.09574855866785 1
1.06448870911664 1
1.13062030199518 1
1.1257959071696 1
1.01776237633083 1
0.964120487019547 1
1.02898472244394 1
1.08933031812628 1
0.978187651001123 1
1.0141097393624 1
1.15754087082793 1
0.820076459672559 1
0.821101888192482 1
0.850064281469803 1
1.02890168217328 1
1.10702778878942 1
1.14119001706939 1
1.05140072598591 1
0.980695176520501 1
0.974910683042032 1
0.898288581978181 1
0.942303330057675 1
0.932627475893844 1
1.14005219983796 1
0.970861868890165 1
0.989927489045933 1
0.941683755056033 1
0.941390101726955 1
0.831299991310344 1
1.00109598943095 1
0.993746975147398 1
1.0575102222536 1
0.948371121450145 1
0.913100679601094 1
1.05790296189448 1
1.01942278554655 1
1.08816723430206 1
1.06160228050317 1
1.01262498953096 1
0.914868854084312 1
1.17777946381667 1
0.958585372457524 1
1.00391326801389 1
1.12429326264695 1
1.0905102195763 1
1.22787873828428 0
0.964625464393096 1
1.0960330123241 1
0.803232635495396 1
0.952670503274387 1
1.21829265006932 0
0.982951761676616 1
1.02631814302277 1
1.04075777391465 1
1.0268049961608 1
1.13929243829154 1
1.01544620680847 1
1.03502269553379 1
0.976214109377748 1
0.908707857861293 1
0.899131265470043 1
0.881928395582128 1
0.953356043837514 1
1.02042105076263 1
1.04232990242708 1
0.924993353174997 1
0.992267795660417 1
1.07278092274031 1
1.09390570936973 1
1.09683129701285 1
1.13220231250522 1
1.02237500325168 1
0.982929278786087 1
0.880321458895128 1
0.942059597916794 1
1.12597000407371 1
1.11464202437923 1
0.961078977969674 1
1.11480885383216 1
0.986965409559258 1
1.1247611048901 1
1.02289668089991 1
1.05960072354319 1
0.953655103753189 1
0.98579681991387 1
0.89034327289637 1
0.944843939623383 1
0.931356212128685 1
0.956551402862595 1
1.07834300081208 1
1.01604586937305 1
1.14938922844362 1
0.876632585157076 1
0.974151856842414 1
0.963085567475711 1
1.06020187123058 1
0.862016830600133 1
0.961565629451349 1
0.969077100138155 1
1.03226024851079 1
0.987649127464954 1
0.947779390773954 1
1.0191019575528 1
1.04334270548454 1
1.1684167482013 1
1.06975999145346 1
1.16737577961261 1
1.18299101047978 0
1.02206316641231 1
0.95893729906016 1
0.905966326257189 1
1.00592335491111 1
1.0043654118481 1
0.961966165227098 1
1.0364623356404 1
1.04905605979194 1
1.01476679676304 1
1.03511307247309 1
1.00072363334294 1
1.13904928409583 1
0.83268112742806 1
0.982185245448465 1
0.947117190982091 1
0.868221391454713 1
0.972071765700631 1
0.999355640132335 1
0.992151567761875 1
0.896424109753696 1
1.06691687552031 1
0.969531044456533 1
0.885867991606639 1
0.922581131158538 1
1.11349768661523 1
0.901638018330611 1
1.11747795164459 1
0.855543513789917 1
1.0512464376905 1
1.04786094002879 1
1.15748143413165 1
1.10430769348742 1
1.03049986229536 1
1.0793629347454 1
0.989076278182815 1
1.03509313728185 1
0.939059251557838 1
0.908743356545711 1
1.08691722440366 1
1.00689710492368 1
0.904310889115416 1
1.11566214516954 1
0.954850353884345 1
1.0744138474615 1
1.06765913677543 1
0.840245417615764 1
1.04331452944333 1
1.01290740195811 1
0.948479663524988 1
1.10416227997893 1
0.919754360932816 1
1.03807359937845 1
0.98913273100858 1
0.991665212382542 1
1.07100308171183 1
1.10004115049837 1
0.996372051647046 1
1.09867019511558 1
1.10563655064089 1
0.788652567803711 1
0.969243486818891 1
0.987009355639601 1
0.979219369955305 1
0.965839828719765 1
0.812149385903573 1
1.12959831106227 1
1.02652423742498 1
1.01625343256945 1
1.05438781890542 1
0.884287450398335 1
0.983138903450818 1
1.06574391803874 1
1.01496266154489 1
1.04957026097578 1
1.04458128330912 1
1.03067648578255 1
0.983055548418233 1
0.976267811925262 1
0.929644682532381 1
1.07195065842413 1
1.01731131047885 1
0.901531517212936 1
1.02438056796402 1
1.09949535737223 1
1.07446050702735 1
0.84544694376461 0
0.919595927335823 1
1.17026393295012 1
1.09616677108557 1
0.943777215977366 1
1.03176227288162 1
1.03345113514507 1
0.855030593609443 1
1.06263208618936 1
0.960393229331897 1
0.928820807196328 1
0.963018852165985 1
1.03743133573536 1
1.07191813837786 1
0.989818222558899 1
0.98240702475422 1
1.10448155179766 1
1.08666984031577 1
0.95960985114414 1
1.01810103057079 1
0.99959078826763 1
1.03132623210034 1
1.0794852390384 1
1.06617364024954 1
1.02624857686926 1
0.940223952287956 1
0.947609704773833 1
1.08310702182619 1
0.755541263995982 0
1.03568422815265 1
1.1812800838249 1
1.12269688084172 1
0.965598071466175 1
0.962700975621801 1
1.02622377996665 1
0.990552132208468 1
1.03088421383742 1
1.04701414935546 1
0.931276116922658 1
0.952353650157961 1
1.00084087323121 1
1.11292030072527 1
0.974581967457114 1
1.02997212563788 1
1.00686628963733 1
0.972947905746564 1
0.970318164068452 1
0.892093626449591 1
1.11121094800993 1
0.820786472551601 0
1.08456357677321 1
1.01869701272017 1
1.09177741862808 1
1.04984056450797 1
1.04154239628778 1
0.997364305324393 1
0.927437596001095 1
0.952069938283663 1
0.963265089515007 1
0.995142403518226 1
0.846511828515026 1
0.935304542071023 1
1.01335391623315 1
0.975992787778827 1
1.06978632089684 1
1.05572290500868 1
1.05995599635809 1
1.0101679653559 1
1.26675364110183 1
1.04687370795024 1
1.08919393075572 1
0.934052769064779 1
1.05303669035852 1
1.01994832865178 1
1.01432989596244 1
1.00192889303978 1
1.06949814651947 1
1.0120953696637 1
0.966693567223651 1
0.98101759059503 1
1.09146810568499 1
1.09913570203888 1
1.02747361472611 1
0.866799343424825 1
0.957971071597533 1
1.01760248620043 1
0.990893809126884 1
0.968414015143845 1
0.886438843728495 1
0.877935006811872 1
1.16899139157649 1
1.2639167172978 0
1.16671686534954 1
0.960762244325123 1
1.03613486654787 1
1.18643176422238 1
1.13049327701249 1
1.03859231481295 1
1.03077572169007 1
1.02026678575975 1
1.02377778860471 1
1.00002966020508 1
0.998449478983684 1
1.04508098186768 1
0.940539553057196 1
0.99816314070506 1
1.04718241683871 1
0.954472012343288 1
1.01168981621635 1
1.08161452465486 1
0.998073203884996 1
1.23451504419507 0
1.1669224965803 1
0.977261242227573 1
0.892634516581074 1
1.02047288405835 1
0.998826906484767 1
0.886327019213157 1
1.12781750824608 1
1.09484692600817 1
1.00897125858924 1
0.962232014149808 1
0.921636399114134 1
0.987040881029197 1
0.874450559636445 1
0.92375612677811 1
0.987944452295882 1
1.09942119838044 1
1.08795171816646 1
1.14997009896677 1
1.1978058802977 1
0.713732542660716 1
1.04499994015828 1
0.849715432364484 1
1.05426075761661 1
0.96696127063343 1
1.02245202183775 1
1.03866733481978 1
0.799260850691025 0
0.919908108790724 1
1.11658433632479 1
1.06678257483787 1
0.983677524607241 1
0.984902842645733 1
1.0093370453443 1
0.848259902319982 0
1.20661837518494 1
1.09384600468834 1
1.03075981754038 1
1.03075773721691 1
1.02175572210926 1
0.715351932864924 1
0.944739557438451 1
1.01073312413882 1
0.93888456006988 1
0.992367423093806 1
0.96404207989522 1
1.03523234396297 1
1.00965904422421 1
0.988277052841359 1
0.934731097779628 1
0.918669829275498 1
0.960812188999884 1
1.12093714419509 1
1.02300960091632 1
1.0049544162443 1
0.952861929946144 1
1.00973901424151 1
0.972243159593662 1
1.11276133845402 1
1.10637898506983 1
0.838152873537172 1
0.847487961089452 1
1.1559796093705 1
0.792648569788342 1
1.11747160841841 1
1.27812495242607 0
0.925723895432971 1
0.928721053490774 1
0.943637190990435 1
0.877370122436298 1
0.93019825585849 1
0.794637477622426 0
0.959545435621189 1
1.05905740224085 1
1.10330119711753 1
0.818344940910514 1
0.939050519320425 1
0.842563185458993 1
1.12680099884386 1
1.04175123880339 1
1.02187187762701 1
1.06077418053954 1
0.854847501932587 1
1.10381569563565 1
1.02281632046788 1
1.00687350016795 1
0.959768907124128 1
0.98887894278665 1
1.02474011210844 1
0.975638162115648 1
1.02127338982755 1
1.05437560703761 1
1.0722646026371 1
1.06945970272336 1
1.14584417163707 1
1.08798017509738 1
1.02794862090767 1
0.983100686372614 1
1.05683556623389 1
1.05625162519427 1
1.02830808333425 1
0.941314502448178 1
0.906379378611652 1
0.932818210364557 1
0.998748501468881 1
0.938686004162108 1
1.00878268207947 1
0.955672428236047 1
1.12567732767125 1
1.11242230151889 1
0.988906518957338 1
0.940523416909475 1
1.13704612501698 1
0.924106474193802 1
1.03421603793269 1
1.01682606640177 1
0.821644491497583 1
1.03479807710751 1
1.19867456366131 1
0.962142532610667 1
1.06766659612782 1
0.820187143914712 1
1.06118753643862 1
0.922435384136116 1
1.11512017790975 1
1.16902737439746 1
1.02484326624859 1
1.04552883083807 1
1.11834880812183 1
0.948156504701684 1
1.02091013365811 1
0.945461738796696 1
1.01664124157957 1
0.719861016590677 0
0.893725578038327 1
0.922771002477335 1
0.968933027813279 1
1.00224817287084 1
1.01584243353169 1
0.9464287316467 1
1.04024066960719 1
0.904122714786221 1
1.01394197637956 1
1.14583401794739 1
0.958893862645565 1
1.03649005489257 1
1.08026851731507 1
1.03297823964776 1
1.20908210473643 0
1.12989553893532 1
0.889716563591612 1
0.758921175954298 0
0.814184765724672 1
1.00125428076987 1
1.15728936163894 1
1.03396840942523 1
1.10640400226112 1
1.15241360971009 1
0.901335610943099 1
1.04671934109652 1
1.0767892112564 1
1.02128252181516 1
0.962436261213599 1
1.02860780528286 1
1.04101306658091 1
0.984147360017343 1
0.975737273656459 1
1.1101430243193 1
0.990089095429871 1
0.989405791217154 1
0.955872026091871 1
0.837697815624169 1
1.14592593016817 1
1.05595545998878 1
1.00118842133069 1
1.02551890206921 1
0.985429542639974 1
0.887025720207974 1
0.994464651955685 1
1.03910952493582 1
0.973069364980491 1
0.844539890624235 0
1.0724426610925 1
1.04434437837348 1
0.998635926929238 1
0.933403659067457 1
1.02240953580926 1
0.966355274729764 1
1.08371566414388 1
0.953356142744794 1
1.05182293946657 1
1.05615174620416 1
1.0378681165318 1
1.01696297007658 1
0.922487969323495 1
0.956283394028483 1
1.09160800241766 1
0.991115804535521 1
0.873326546916307 1
0.956337708366319 1
0.940082366290288 1
0.973512771563045 1
1.03046450109645 1
1.00089561900603 1
0.922837176659736 1
1.0410619217309 1
0.976546534551112 1
1.19037176887599 1
1.19840303532008 0
1.16455584378207 1
0.914584854781216 1
1.06915364299168 1
1.03621028839359 1
1.0015870068153 1
0.948005660329874 1
0.93253742620338 1
0.987844501108599 1
0.926984568796611 1
0.956183515891726 1
0.88010068702157 1
1.04011001313025 1
1.1717186985605 0
0.960938852551133 1
0.93555071457777 1
0.987848197652719 1
0.964018270170156 1
0.957309690487634 1
1.02588355200579 1
1.02951281234482 1
0.98779723117086 1
0.963854430760391 1
0.932612131824641 1
1.19141250432802 1
0.970685179619087 1
0.790669622610513 1
0.771884881452201 1
1.03314348706322 1
1.01424797805107 1
1.04271120334212 1
1.10766008229113 1
0.94026848208299 1
1.15974197874466 1
1.20213293607177 1
1.04805087197159 1
1.10781121081484 1
1.15645124387987 1
1.16854182816675 0
0.972462863421165 1
0.980984637896755 1
0.956443646454684 1
1.0680622858089 1
0.981243602061465 1
1.03021235924803 1
1.04210992251027 1
0.833026572383126 1
1.08612200408865 1
0.887501845240514 1
0.88922159060087 1
1.05205350111802 1
1.08000104395342 1
1.18629922728695 1
0.89758635285061 1
0.914108667783433 1
1.09887295077394 1
0.932342133283557 1
1.04021277918037 1
0.921572454799617 1
1.02774196020316 1
0.952740142640501 1
0.993408435867844 1
0.984242514157798 1
0.966216297319167 1
1.04007696199489 1
0.984809970860763 1
1.13370973546544 1
1.04870913131924 1
1.02478911152438 1
1.00103561835179 1
0.925389224952785 1
1.22250801831031 1
0.949387499215007 1
0.932364597391477 1
1.09006067171683 1
1.07598496836986 1
1.01218405316285 1
1.03030475303011 1
1.09882927460818 1
1.02792024840427 1
1.04691146084158 1
0.974929448263029 1
0.999065730894051 1
0.8761924981571 1
1.03678385214597 1
0.995511320143633 1
0.874537989348814 1
1.01788220853779 1
1.06305727387922 1
0.929255072935115 1
1.02350861831419 1
0.84576480179634 1
1.01033106971954 1
1.24929927224728 1
0.91454168707331 1
0.918202221676067 1
0.860674027722373 1
0.906200707288548 1
0.889287968286453 1
1.14132129244703 1
1.00566129833837 1
1.21480488656365 0
0.935460693197723 1
1.12809345987575 1
0.980971909600774 1
1.07669226963984 1
0.94247154633498 1
1.04867501235323 1
1.12855356618616 1
1.03514922567799 1
0.815042392015455 1
0.948886741933558 1
1.13887028168105 1
0.957474612477014 1
1.08988724763036 1
0.971087421270998 1
1.05314763096324 1
0.979226745387935 1
1.10495146219142 1
1.18037193651658 1
0.952689999948506 1
0.960220728127677 1
1.25491766423204 0
0.867770265832504 1
0.988895319003618 1
0.989394502125854 1
1.0476902277391 1
0.775555482441786 1
0.960741241679601 1
1.0702607388625 1
1.09818648001184 1
0.987410034857886 1
1.05002071569714 1
1.03925932428855 1
0.964869223807406 1
0.94347284196172 1
1.04365247377132 1
1.00883821263166 1
1.08863816782907 1
1.02157998917463 1
1.03975454168997 1
0.770527414341953 0
1.00556992970563 1
0.966952599351696 1
1.16843303671559 1
0.909553687505263 1
1.06711503974743 1
0.985606480046548 1
0.946728790750116 1
1.05979648274408 1
1.00405405755119 1
0.966951741956843 1
1.02431542784098 1
0.960186877890458 1
1.0907010184934 1
0.965855755460067 1
0.980072552465375 1
1.11113058337417 1
0.939928502082088 1
0.978107301527174 1
0.882145074173476 1
0.990191359547224 1
0.931119964716852 1
1.03084022902122 1
1.05458662081442 1
1.03624067033692 1
1.05551584205102 1
0.948899802073922 1
0.945579448342058 1
1.06449993083347 1
1.01899766644536 1
0.986924999893373 1
0.876545931674277 1
1.00388050684935 1
1.13373322300699 1
0.913163530650166 1
0.980838216485973 1
1.02912108617335 1
0.822601024753951 1
1.1483350954723 1
1.1785879061555 1
1.05588340947986 1
0.942030726609535 1
1.10139225914195 1
1.00230266846651 1
1.06577380772972 1
0.819042597820881 0
0.930329109445765 1
0.953118575647748 1
0.958744644587761 1
0.916196416841548 1
1.06179481530875 1
0.980958169844052 1
1.03960211566329 1
1.04086173568945 1
0.887174786156959 1
0.872270375300766 0
0.966206933567829 1
0.998708512017678 1
0.850905303083092 1
0.910984400655877 1
1.0425327496455 1
0.956055391009335 1
1.11245940674247 1
0.985166533080496 1
1.02578366245231 1
0.716351911362546 0
0.806734846278798 1
0.884430364561344 1
0.964551152937548 1
0.986816542005122 1
1.0718786159876 1
0.956483527201484 1
0.903490432170984 1
0.970424286272915 1
1.01678451684812 1
1.09078739315285 1
1.00626224677775 1
0.893251206220286 1
1.0480594564898 1
1.05048151931744 1
1.06706398308705 1
1.03899259715782 1
1.06458129579987 1
0.862962762007549 1
0.864826538736144 1
1.06317799880635 1
1.03718981997038 1
1.14002047699427 0
0.860347641422774 1
1.23310576123061 1
0.973035048128158 1
0.922153796433255 1
0.963027913747852 1
1.02794164305903 1
0.828627760474736 1
0.956316846215287 1
0.988172929919526 1
0.90443801656705 1
0.988263519503913 1
1.0490484979185 1
0.896974978135038 1
1.12527331879342 1
0.983065283864507 1
0.987653142029511 1
1.07959488472961 1
1.03110921053593 1
1.04748254851026 1
1.017878050357 1
0.954441751525753 1
1.03603653593964 1
1.20235221270544 1
0.966151868833809 1
0.790749070925629 0
0.916685380414959 1
0.951589159824521 1
1.09116216068162 1
0.849632067801986 0
0.81824826706635 1
1.08145338134802 1
1.14457215547219 1
0.956566318435527 1
0.920108055630996 1
1.07153428557283 1
1.06103143342007 1
0.937681557826662 1
1.01645078236659 1
1.02241321725104 1
0.926486877162637 1
1.04941115714773 1
1.0165042375175 1
0.959508867818874 1
0.937994197781305 1
0.941233115736192 1
1.03005735912263 1
1.07818737991802 1
1.03546830232447 1
1.08619422241544 1
1.04880185699778 1
1.19791405150596 1
0.913005929672176 1
0.98433437259156 1
1.00544284841867 1
1.06566114579438 1
1.01785349529207 1
1.016512184119 1
1.07638615256101 1
0.988136848531059 1
1.08105284292205 1
1.1067384414401 1
0.959961971989774 1
1.13421091064465 1
1.09861437179658 1
1.04988647379782 1
0.979323668029202 1
0.9685260592395 1
0.973268065710667 1
1.01465089707082 1
1.01236978457395 1
0.980633337465803 1
1.05839842383047 1
0.961265409922846 1
0.967326517835484 1
1.14221639237738 1
1.06885130705919 1
0.992876189709278 1
0.886823307970876 1
1.08056182086112 1
1.07427379887296 1
0.993319624989587 1
0.891045228021349 1
1.043112219733 1
0.987701484984906 1
0.901800030925026 1
0.976506980340603 1
0.981403379432452 1
1.0556307948676 1
1.04855440269602 1
1.06993784959657 1
0.894342490197833 1
1.03277963208204 1
1.07089257474123 1
1.08518541402761 1
1.02537718610243 1
1.06609865979133 1
0.893659450022643 1
1.02805594288142 1
1.04121664719382 1
1.12681388939101 1
1.17541475374441 1
0.833982632750609 0
0.931133725654157 1
1.17481540278316 1
0.840074567095526 1
1.13776936181628 0
0.880460568454278 1
0.924155944870241 1
0.907560160368917 1
1.01694043496475 1
1.00683824153847 1
1.06622486920647 1
0.902796384187324 1
0.986673592658117 1
1.08166917206159 1
0.679625086334386 0
0.927675245042279 1
1.03623426841339 1
1.03727599409544 1
1.13340337332573 1
0.963210385212225 1
0.919496220676995 1
0.934339176705163 1
0.763178110218828 0
0.851359752846802 1
1.10502961777558 1
0.991365632075764 1
1.1965239055354 1
1.13296351071862 1
0.984358315334326 1
1.0198281063227 1
1.09287143062708 1
0.911854956085807 1
0.89338720399642 1
0.93249922338159 1
1.01160455466756 1
1.0371300796058 1
1.03992417012409 1
0.940829806040586 1
1.04388217138587 1
0.96047159417163 1
1.07784395036138 1
0.94613552199876 1
1.06110547684878 1
1.00548870023764 1
0.969414086610497 1
0.991867204387445 1
1.00235642852591 1
1.0653435937064 1
0.887395302860127 1
1.1038033283585 1
0.786405984858402 1
0.977235688532777 1
0.955272405321954 1
0.990399819923242 1
0.956353936110079 1
1.03220317452319 1
0.778557945429279 0
0.937852250511368 1
1.12889620117124 1
0.928225730788327 1
1.02341601725305 1
0.971675747976107 1
1.12475455024953 1
0.957756275046902 1
1.02471675525635 1
1.22009105750614 1
1.07794525228979 1
1.22028637210548 0
0.995326921184291 1
1.06159191423478 1
1.13865793997172 1
1.00957894161959 1
0.98275869915297 1
0.849983295447933 1
1.11516725860861 1
0.974640811102196 1
1.08152326791494 1
0.978792104762729 1
0.804779476405499 1
1.02891003104233 1
0.973436219092892 1
0.996965318760323 1
1.09844535319963 1
1.07399883372359 1
1.04851003897392 1
1.09320396760037 1
1.00361962666098 1
0.974840510261567 1
0.991724981735647 1
0.98086540798369 1
1.14140641625954 1
1.03859619452915 1
0.854506127593233 1
1.01593382105292 1
0.94166286718982 1
1.00573874109522 1
1.00292231033005 1
0.957615853329692 1
1.05087845914718 1
1.04260295507833 1
1.1462903329128 1
1.02278479621008 1
1.10157988059615 1
0.931864239246036 1
1.0175848526518 1
1.02305672171686 1
1.03377966633781 1
0.905365358448468 1
0.846790561508759 1
0.908285764248647 1
0.970952485587041 1
0.98736198589258 1
0.978951294476871 1
0.968675311717001 1
1.04809034455304 1
0.971218478363549 1
1.02030040525315 1
0.701284196850643 0
1.22154739062076 0
0.994948687558545 1
1.02776872728453 1
1.09908674770366 1
0.931018953680909 1
1.0391803336715 1
0.8635684995561 1
1.05114756476128 1
0.961939659672985 1
1.01547019329472 1
0.741873622027792 0
1.04421662237129 1
0.935627023665253 1
1.00017966991283 1
0.945770696727999 1
0.856023784349943 1
1.04042523627521 1
1.04814737394648 1
0.840760351301009 1
0.99771480472521 1
0.904245232068786 1
0.81557544925733 1
1.02607586875525 1
1.03623800168731 1
0.996939685337108 1
0.803071761331094 0
0.928610728379194 1
1.01321137765215 1
1.13309452182755 1
1.03393704547346 1
1.12044232520896 1
1.06776803024337 1
0.976176683034676 1
0.957854196435541 1
1.03380970093568 1
0.887695154392696 1
1.03575650698878 1
1.00306462520723 1
0.953506491398834 1
0.827123720601629 0
0.995554295929484 1
0.88202125209759 1
1.1250584108842 1
0.929475262916066 1
1.21023761389623 0
1.12404361297104 1
1.15168446409028 1
1.07312719971828 1
0.900894490707027 1
0.995495617042858 1
1.06113556057962 1
1.09554813506951 1
0.96736503202637 1
1.00483098687591 1
1.02574095164786 1
1.00685799594542 1
0.981925660851321 1
1.01176775616046 1
1.12656688988035 1
0.846355333512012 1
1.10360738469293 1
1.11856142356639 1
0.952445296758351 1
1.20239674865853 0
0.945626736267537 1
0.950462826811633 1
0.849497506045581 1
1.02172547461024 1
0.857967360056438 1
1.12106578078913 1
1.05250053448461 1
0.96087913268262 1
0.843085555590735 1
1.02961619839653 1
1.04768555705527 1
0.947220863194483 1
0.9268369648118 1
1.04269321479271 1
1.13396919075741 1
1.09454985669108 1
0.894996506277296 1
1.01335405992859 1
1.06414580357305 1
1.03257190813041 1
0.938872444999691 1
0.994437591483613 1
1.06395954650004 1
0.820447827604664 1
1.01597618648187 1
1.13858453273118 1
0.871750820488929 1
1.03211490922873 1
1.2009526192835 0
0.885427108923446 1
0.968296793341269 1
0.950670102975 1
0.970547364952182 1
1.0923491331898 1
0.877291454642937 1
1.08264644882255 1
0.885115167757693 1
1.03112672053902 1
1.10171949248665 1
0.995237565840167 1
0.939532109205919 1
0.953752561460817 1
1.0797745036705 1
0.83068854132988 1
1.0591392261801 1
1.02178829050808 1
1.08821844172665 1
0.887682245797376 1
1.00710524939611 1
0.957814613074869 1
1.16975888621164 1
1.06703432001984 1
1.07395496909995 1
0.96521254320533 1
1.16628211601761 1
1.04637521518248 1
1.08460417501692 1
0.981836654558491 1
1.12463922589485 0
1.04370556647915 1
1.03205743148591 1
0.989044643262832 1
1.05606046195151 1
1.08786321819922 1
1.07058754594852 1
1.06668081682525 1
0.918612163701029 1
0.839010157237297 1
0.94714915367334 1
1.14424814402285 1
1.08067396362762 1
1.02055989238074 1
1.00733137074257 1
0.92110373008156 1
0.958586821723628 1
1.0049797690337 1
1.03892594582801 1
0.992823689575576 1
0.908563438533211 1
0.964141382693521 1
1.20972055545062 0
0.986129549141441 1
0.898139857182385 1
0.980022041746726 1
0.999495022354813 1
1.09355689395459 1
1.02097423071864 1
1.04224621175678 1
0.872243509706158 1
1.0728648990399 1
1.09381336779439 1
0.942855791915164 1
1.1888283321165 0
1.08841630027251 1
0.870795613210375 1
0.944066873618589 1
0.955816017810805 1
1.10065193837721 1
1.10276846661978 1
1.01142786436722 1
0.989660541620658 1
1.01036884970864 1
1.01504356613406 1
1.10442768470243 1
1.05051810817758 1
1.0961936818074 1
1.06401532903023 1
1.13939134718716 0
1.02839431074501 1
0.911475018878953 1
1.15028487317455 0
0.980122116488698 1
1.03881367267098 1
1.01910609844459 1
1.05410668373734 1
1.09824182829021 1
1.12318035725482 1
1.04220972179673 1
0.915723827132598 1
1.16463835832653 1
0.672961302363207 0
0.960459995025348 1
1.04692170823496 1
1.14081778964707 1
1.08182011933102 1
0.900663412639997 1
1.19163524076046 0
1.08952661803484 1
1.00937629681449 1
0.870412472025064 1
0.989995439397209 1
0.849504907962169 1
0.83557883032836 1
1.11105885688822 1
1.05536597527714 1
0.776162926367123 0
1.03970541893 1
1.07554393405461 1
0.881385917709511 1
0.98436051497555 1
0.95494414268172 1
0.926810023832779 1
1.00322690796651 1
0.892055723957472 1
0.962143106682145 1
1.02537742792558 1
0.915127986333293 1
1.02042343215779 1
1.08299879950548 1
1.08907227590635 1
1.06653934124761 1
0.932915988346241 1
0.892927455884411 1
0.910398041663467 1
1.05606182086243 1
1.01444288352651 1
0.985273483561271 1
1.08529888027126 1
1.01953188033814 1
0.959780375719389 1
0.925669803232949 1
1.00601445543751 1
1.0507264062927 1
0.912037037037753 1
0.925497061936667 1
1.15350661707925 1
1.04048020310626 1
0.909515891965062 1
1.00213132694879 1
1.0546773760794 1
0.950684819450046 1
0.886934935245739 1
1.04118667099105 1
1.25600884184654 0
0.867196514286399 1
1.06209870923299 1
1.08206211713637 1
0.985833063410628 1
1.16018675791254 1
0.923954931743567 1
1.04571377166098 1
1.07054053600536 1
1.00529876883911 1
1.00945857641472 1
1.01320138246947 1
1.0268628753748 1
0.911903014478733 1
1.00100385132993 1
0.788098510737063 0
0.958355276547267 1
0.984888166650747 1
0.960937380927828 1
0.945708413904667 1
0.872354455345611 1
0.86759515738914 1
1.10043295825235 1
1.11379369281394 1
0.916390004826305 1
1.21388865779618 1
0.923524649567521 1
1.14258896534974 1
0.960509310331386 1
1.06012797733595 1
0.921191424034764 1
1.09232659991396 1
0.826889970273094 1
0.98659481089562 1
0.981164459448851 1
1.14719270377438 1
0.994295817901601 1
1.03300283730029 1
0.999318358186062 1
0.982738549076657 1
0.85106652935726 1
1.07179814145229 1
1.13489194507637 1
1.08572852020225 1
1.10116950267021 1
1.06111549472148 1
1.00322138943174 1
0.961799540820844 1
0.947650279753542 1
0.941223248331431 1
1.04509882788268 1
1.01987329087535 1
1.21457226858245 1
1.00627812214256 1
0.924292529825469 1
1.20479787686007 0
1.16008102280847 1
1.00188705365498 1
1.01827867809563 1
0.891663659479807 1
0.969746727365119 1
0.860701080072994 1
1.20816070975427 0
0.985481160385396 1
1.14591620870649 0
1.12534994426974 1
0.875269950609964 1
0.977505890787208 1
0.932054683795069 1
0.942075513897681 1
1.067993321624 1
1.0459881140178 1
0.977635124685929 1
0.974712568762608 1
1.00361071391261 1
0.968340254926725 1
0.946535543717291 1
0.961770254217464 1
1.05886834041571 1
1.09850952892461 1
1.06123829911059 1
1.03579050857333 1
1.06593760674843 1
0.816284760405101 1
0.978347358589131 1
1.02104191931093 1
1.05138342666211 1
0.857163160016518 1
0.937529836027926 1
0.872203869225207 1
1.06316954295851 1
1.00232782904864 1
0.93381648242473 1
1.09067190831548 1
0.993052734820689 1
0.929250344552914 1
0.890192734887845 1
1.16792249906527 1
1.10912648614601 1
0.94943749056038 1
1.08717110185303 1
1.00169334819708 1
0.969413599126359 1
0.967419123339482 1
0.948977918833999 1
1.09730476400693 1
1.15647572805104 1
0.900710075483518 1
0.985962698065713 1
1.00421168896791 1
0.966175988154156 1
1.06431246506465 1
1.19645938213183 1
0.968120504380829 1
0.992040230135371 1
0.946989950406068 1
0.926683123047466 1
0.93737265055966 1
0.981386435809601 1
0.958610733059935 1
1.03754981980169 1
0.861521388947169 1
0.957339281067722 1
0.693895976356809 1
0.994740788358696 1
1.03908556820709 1
1.00255170705082 1
1.02360424390376 1
1.07591300478173 1
0.97311985989694 1
0.872719768674262 1
0.944272468829287 1
1.07390932891652 1
0.981312397653304 1
1.05199297488006 1
1.08047211311958 1
1.02912448839604 1
1.08446192294243 1
0.996498067995695 1
1.05339288765184 1
1.07559896756088 1
0.968314712450494 1
0.96612673959379 1
0.991986902748798 1
1.01943070391036 1
1.02177339826435 1
1.17697611276493 1
1.0324073152958 1
0.869388315942044 0
0.976487486328248 1
1.11396799428424 1
0.93037515782262 1
0.776739972937621 0
0.923423114672648 1
1.09131342057599 1
1.09315889092109 1
0.864939102724097 1
0.83332856824738 0
1.02135584713774 1
0.953718338172152 1
1.03457595153137 1
1.08003035849028 1
1.10198463171138 1
0.869470141964044 1
1.08818717851838 1
1.01152401472016 1
1.05937901409506 1
1.01391604894551 1
1.18926605500767 0
1.11632132971614 1
1.05869436289323 1
0.888565380921018 1
1.02119232394329 1
1.06348673338838 1
0.933601418986579 1
1.07143081050552 1
1.15331494715439 1
1.08116202472727 1
1.00408001853416 1
1.0147863112539 1
1.11271669133838 1
0.940003565867299 1
1.02517509521801 1
0.989014315747722 1
1.00256681602252 1
0.837377870604699 1
0.950366169084765 1
0.978247610718423 1
1.00357319826364 1
1.0824943814233 1
0.799631915475256 0
0.900616092518417 1
0.926485554118562 1
1.11409070215805 1
0.998473921843511 1
0.994529800833389 1
1.05181646184202 1
0.90718176379159 1
1.05826952932607 1
1.03000472699107 1
0.939002011309926 1
0.945730936250848 1
0.95249183481449 1
1.1377607980365 1
0.968789911577011 1
0.93716739312479 1
1.07356214249222 1
0.971641479357242 1
0.875248277534927 1
0.795587085519506 0
1.07619025088999 1
0.993984481348497 1
0.985590738575309 1
1.10172691399461 1
0.968427869208004 1
1.0231195186005 1
0.925954772079364 1
0.974299914619527 1
1.09283655873772 1
1.13149580955079 1
0.910095111211432 1
1.01241339351874 1
0.943184699877812 1
0.992838873821111 1
1.10930449001533 1
0.852740138420313 1
0.985238743355897 1
1.05739200604595 1
0.953295250678735 1
1.04821738874791 1
1.00894881606595 1
1.064728533805 1
1.11977657368992 1
0.974294666005527 1
1.03590454579367 1
1.01801266748444 1
0.947316609603323 1
0.998055300038667 1
1.0299341763565 1
0.991954568942427 1
1.18197550348958 1
1.00599790635265 1
1.01400583571563 1
0.964096059327775 1
1.09295943111463 1
0.966148970730829 1
1.20274908760231 1
0.962541780598652 1
0.899941328413341 1
