# Supplementary material for: Bias caused by sampling error in meta-analysis with small sample sizes
Source: PLoS One. 2018 Sep 13;13(9):e0204056. doi: 10.1371/journal.pone.0204056 (PMC6136825; doi:10.1371/journal.pone.0204056)
Supplement: S3 File — (ZIP) [file pone.0204056.s003.zip › results N = 10 delta = 1 tau = 0 sz = 20-30.txt]

"dl.delta" "dl.cp"
0.728126808554589 1
1.2507217660846 1
0.862431226732857 1
1.63402437930392 1
1.17211444468419 1
0.761961811842062 1
1.04821400198489 1
0.880968596299213 1
1.08938787438096 1
0.948484325437726 1
1.08543852047082 1
0.646218689432854 1
0.662549713885151 1
1.15802864101209 1
1.11681247573663 1
0.619934784694363 1
1.03067307409723 1
0.961859640165321 1
1.11856011400687 1
1.08340603289915 1
0.924441572725652 1
0.909074394574734 1
0.425775518581982 1
0.508263606575286 0
1.32761003255394 1
0.383248825274955 1
0.501289515020619 1
1.51930257087695 1
1.11132495383694 1
1.06397348519288 1
0.354002420642629 1
1.42628468074616 1
1.10918598512622 1
0.581581506628571 1
1.05033564346191 1
0.90238559734241 1
0.762201493074701 1
1.36636593571524 1
0.841458862143795 1
0.911387141030169 1
1.06875115145941 1
0.827275158409648 1
1.29923039335888 1
0.777549357248306 1
1.27212144301345 1
1.36051116057587 1
1.58142000444826 1
1.10120611612129 1
1.03079043370329 1
0.593917682481255 1
1.35545055384893 1
0.854232061699204 1
0.895021469257264 1
1.25360475634711 1
0.958266878556633 1
0.865226775019329 1
1.08284053554867 1
0.744434751585035 1
0.974323268700529 1
1.19154809278139 1
0.789798327799139 1
0.71172603121926 1
1.65924838281692 1
1.25759313069165 1
1.06805290776074 1
1.38749257033392 1
0.993077945460238 1
1.10960339949861 1
0.959212893778525 1
1.01504085415009 1
0.989042107979701 1
0.685617616771356 1
0.531395968064466 1
0.74601884027642 1
0.537467387954059 1
1.20487557253182 1
1.07117204228804 1
0.860088572520559 1
0.387338021321971 1
1.61893740087039 0
1.23507051106717 1
1.21659820642795 1
1.00682935207506 1
0.882832813015843 1
1.75812146294921 1
1.07222148808754 1
0.856684713586771 1
1.08843449269172 1
1.60448962461079 1
1.28987779471306 1
0.643178926293115 1
0.948765567207209 1
1.38970396469057 1
1.41412633411836 1
1.16529571178203 1
0.834043663449125 1
1.29210886674392 1
1.23803922873955 1
1.06547535297627 1
0.916900988044909 1
0.491655362047401 1
0.930319475365527 1
2.03762954057771 0
0.591190132516705 1
0.956429003923796 1
0.84538524421148 1
0.762290268019213 1
0.876743628092609 1
1.52845398887417 1
0.821274177909426 1
1.12893500642164 1
0.632567022722563 1
2.05798006332287 0
0.789331986814746 1
1.16786267513293 1
1.14143598743295 1
0.487559496072414 1
0.676674531802253 1
0.547766721232919 1
1.0118959228657 1
1.00756277690211 1
0.890120245449297 1
1.29485665499504 1
1.47715802351359 0
1.18767774446186 1
0.8898403601919 1
1.14790700449981 1
1.18386874237732 1
1.09031042752964 1
1.14969971092276 1
0.626231755750231 1
1.05070540737661 1
0.834494669082598 1
0.747690042984862 1
0.906660891697389 1
0.950215816741369 1
1.04905530899242 1
1.36746191086923 1
1.45020488684968 1
1.03980116461919 1
1.42624897847099 1
1.30007625061189 1
0.620454802289277 1
1.22019959944249 1
0.762991758869545 1
0.758406403690644 1
0.865190244961303 1
0.628847898068645 1
1.33882304149634 1
1.40385922817395 1
0.578057602809645 1
0.634148358964395 1
1.31173080537078 1
1.35832318655052 1
0.76099969494481 1
0.672687613186026 1
2.1613743144932 0
1.46490174381127 1
1.09874075743104 1
0.878713745035618 1
1.27373528141619 1
0.913436579277971 1
0.766016371761461 1
1.28810605523748 1
0.446788219698864 1
1.09155517819456 1
1.44950495689705 1
1.01823328030718 1
1.40355231424588 1
1.17823022642483 1
1.10149314491045 1
0.675155713194305 1
0.852686374234201 1
0.969760533429484 1
0.964457571334385 1
1.1953240659791 1
1.46395662230127 1
1.0634831797144 1
0.871163150472897 1
1.03381820901417 1
1.51543866416543 1
0.708949495863531 1
1.27734888773135 1
1.01172293237192 1
1.09722853610944 1
1.21457547339696 1
0.885096151545934 1
0.938786488845318 1
1.14775884045419 1
1.11264500686344 1
0.552012548080669 1
1.79769393742955 0
1.53309956551814 1
0.799615181442319 1
0.565041939232789 1
0.80510000795319 1
1.08975818503771 1
1.24442889114415 1
0.468119361721492 1
0.959207621012523 1
0.310838928138963 0
0.808257119481175 1
0.478959854474523 1
0.668575052468455 1
0.708298585387944 1
0.864002851125606 1
1.25478580918174 1
1.37857785566023 1
0.69547914718522 1
0.858868645029756 1
1.23692628410883 1
1.57837609558033 1
0.939572728104034 1
1.02455256456631 1
1.03602506187144 1
1.33256907773418 1
0.756751880855072 1
1.20930968167387 1
1.12091532924951 1
1.55781932190451 1
0.879604133151323 1
1.03653107015953 1
0.872532540287959 1
0.836470051736915 1
0.978230240319665 1
1.13020795025025 1
1.40227743100537 1
0.785199589529965 1
1.48908734421533 0
1.41410394155627 1
1.23877104843806 1
1.09639675720639 1
1.18784931452439 1
0.994219992623935 1
1.19556178065099 1
0.559644801590975 1
0.917981027719986 1
0.87478232369597 1
0.508374617828485 1
1.01019393301439 1
0.902650189213061 1
0.70766343390006 1
1.22184498829122 1
1.29275446695563 1
0.58195776226647 1
1.14687981676771 1
0.940347963371735 1
1.21234704491702 1
1.36451559766001 1
0.821566723264511 1
0.940640954576373 1
1.02640362967973 1
0.94377567252152 1
0.818364170084876 1
1.26410366930424 1
1.14833357981079 1
0.815128429514349 1
1.34125569956931 1
0.839387360949932 1
0.691403302290078 1
1.07324495680365 1
1.35608084851046 1
0.763680835491329 1
1.18998611482943 1
1.4322473346839 1
0.496695403449337 0
1.13837225840129 1
1.24366481534987 1
1.19626823039781 1
1.15797834662684 1
1.2109475484135 1
1.08417027701063 1
1.12785902182563 1
0.802580565609038 1
1.31409489176755 1
1.45362019012488 1
1.18521868097884 1
0.851897122368708 1
1.53255835860943 1
0.634374296482171 1
0.991527400245341 1
0.510363035880675 1
0.926443364761266 1
1.09252811202739 1
0.855990771213496 1
0.818762336158911 1
0.889956793908457 1
0.568565878655366 1
0.958581981964965 1
1.38447685104495 1
0.778302153243795 1
1.09113528504754 1
0.403037046348172 0
1.19969333561326 1
0.721357785010315 1
0.944854364304166 1
0.740571640756409 1
0.862454791804962 1
0.640778548152551 1
0.427829928325663 1
1.35908460975831 1
1.48654407602237 1
0.866324136238419 1
1.47803543344042 1
0.929579043093838 1
1.33876507237647 1
1.60495738266492 0
1.33329017534613 1
0.97201863494849 1
0.651401437959428 1
0.238788614202418 1
0.784226962420361 1
1.08770010051209 1
1.22894112058566 1
1.14575503860784 1
1.14966009560395 1
1.03388213397259 1
1.22965470898692 1
1.02555746578543 1
0.632592129044295 1
0.999362254061727 1
0.241851677914748 0
0.805372555499609 1
0.287806707973811 0
0.814407805042646 1
0.879827880015473 1
0.890900622040746 1
1.13432183971916 1
1.0305653886144 1
0.755827884956215 1
1.42703121456343 1
1.31369144131418 1
1.79029804178852 0
1.46400130131337 1
0.879723845303513 1
0.868945560226931 1
1.13289034004179 1
0.824465591092981 1
0.514534591947358 1
1.67030649889099 1
0.628843793690307 1
0.422931861636334 1
1.18033811218574 1
0.791901077963092 1
0.791639556223661 1
1.74030382537842 1
0.958258806668771 1
0.677715344751977 1
1.1296485176268 1
0.736382676673073 1
1.02021883006642 1
1.81413655451071 1
1.44321890077137 1
0.866638356370149 1
0.824908445404333 1
1.18226387215 1
0.683192404184349 1
1.02622069458486 1
2.13567532533772 0
1.15556761617471 1
1.0361677166794 1
0.815663848666327 1
1.00663313583582 1
0.626946284106337 1
0.801052074945027 1
1.60877229272544 1
0.951136333627084 1
0.727620285307723 1
0.550693239225171 1
1.40224456656477 1
1.00103666815194 1
0.579457236553205 1
0.861086719441543 1
0.740255647242308 1
1.1841306307993 1
0.926969302981987 1
1.00078278246024 1
1.54214120960001 0
0.752521750956439 1
1.29612299764114 1
0.661804936713951 1
1.19237067388987 1
1.04662619879007 1
0.80934261121121 1
1.09702723066383 1
0.687948714434113 1
1.13035843437677 1
0.709692546070959 1
1.09529652455208 1
0.826709691701791 1
0.743568797016983 1
0.940314003164917 1
0.664779759711444 1
1.02380501216137 1
1.04374438353788 1
0.885366013526979 1
0.99396623015434 1
1.5741826882418 1
1.62043496027796 1
0.477509316321307 1
0.858822253376959 1
1.18878333811214 1
1.04340752720301 1
0.63858825042778 1
0.752276267482728 1
1.29416470538441 1
1.12086497982692 1
1.06767606590649 1
0.531126680700513 1
0.939445474849047 1
1.03155559383555 1
1.028770559568 1
0.710563668866315 1
0.83872005707482 1
1.14699660521143 1
1.36886542586899 1
0.905401659846145 1
1.48066532913777 1
1.02645066089482 1
0.748355189757128 1
1.04117098375349 1
1.25173808569855 1
1.14918276557653 1
0.582756891422669 1
0.804663468766418 1
1.42609797464148 1
1.1412295300691 1
1.00388352603289 1
1.15091957745407 1
0.928320102809288 1
0.696299364461795 1
0.710153399106493 1
0.880054091354553 1
0.604560137860857 1
0.664065489035919 1
0.943450580933192 1
1.07696570607782 1
0.715967555036909 1
0.629246784569655 1
1.08726860414535 1
1.15603376910596 1
0.436144163080911 0
1.02021857911498 1
1.68817768302598 1
0.866197656477796 1
0.536073556272151 1
1.4173969873979 1
0.68042234635482 1
1.19589769673896 1
0.720569187450838 1
0.8806071496079 1
0.783760433132565 1
0.801109520764914 1
1.16533087213226 1
0.760698890276846 1
0.913483221967874 1
0.773577730323765 1
0.901742654380471 1
0.946520104385399 1
1.24753013080253 1
0.604460104544621 1
0.680974437094838 1
1.13688087827055 1
1.1610324675248 1
0.920355452800814 1
0.7074284837747 1
1.062218255753 1
1.25492505211351 1
1.10486087573349 1
1.25891969413982 1
1.13899784977652 1
0.988816828882762 1
0.917856097207096 1
0.810752957786783 1
0.853509033323545 1
1.95104061717741 0
0.946527924762229 1
1.30278853771615 1
0.864129659972777 1
0.914009554292891 1
1.20676971749948 1
0.404250304281466 0
1.41154236055124 1
1.14775019684676 1
0.731717904864435 1
1.48096097238932 1
1.16352536784762 1
1.94766011684317 1
0.476224060468818 1
1.06148986119015 1
1.02091907080055 1
0.45609898046449 1
0.756194322078853 1
0.963769891927089 1
1.07468660620897 1
1.19165788457278 1
1.20222714375767 1
1.33695378819882 1
1.10035467990134 1
1.16922717013685 1
0.869590997242126 1
0.558596657886417 1
1.40516891122448 1
0.623093772424415 1
0.95319474159951 1
0.806239435155595 1
1.65378154265576 1
0.901558708756992 1
1.05138064064287 1
0.830810314593819 1
0.746371715523094 1
1.12983488870488 1
0.474028265936323 0
1.36653429073735 1
0.723564255437701 1
1.55201668660034 1
0.885317609823763 1
0.98019492415057 1
0.458506834565807 1
0.600314768189354 1
1.49096457548397 1
1.84617447311657 1
0.51141431124639 1
0.947244817716559 1
1.23017287824999 1
0.84966540407125 1
1.40908284192924 1
1.49775845475381 1
1.3358430449867 1
1.50948828289934 1
0.571797511026252 1
0.897629293276344 1
1.2478062973192 1
1.03998682476532 1
1.16696479930032 1
0.843260601834923 1
0.77000952582493 1
0.68194112557929 1
1.1504376425512 1
0.782245993546282 1
0.965583826363584 1
0.854744628100249 1
1.4343951988534 1
0.696941821336533 1
1.51462854359813 1
1.20997335470019 1
0.873433591042078 1
0.991788960502664 1
0.43225064563164 0
0.248680934491122 0
0.921499776517392 1
0.961925009791342 1
0.60461549792793 1
0.520872445342168 0
1.03103693887613 1
1.51142497970505 1
1.34941870358026 1
0.747865399201771 1
1.00639413429345 1
0.987607931357413 1
0.473531687029073 1
0.556964556314007 1
0.782559520006043 1
1.21590515747555 1
1.17163798349616 1
1.52669642421303 1
0.958786684353784 1
0.612288904663238 1
1.3557398996482 1
1.24021710762964 1
1.03188126000521 1
1.2439965685376 1
1.29646692619758 1
1.42454402324962 1
1.06065597913035 1
1.2096106024424 1
0.932440017687639 1
1.10180247965923 1
0.863911241469317 1
1.35243172502053 1
1.27287485525724 1
0.982575445349194 1
1.89707158343669 0
0.524750621299083 1
0.928254589606201 1
0.840839186990824 1
1.61939164860502 0
1.27271961105164 1
0.78509234339028 1
0.880942614305174 1
1.28355115447315 1
1.27336510610447 1
1.81569059321478 1
1.26564482325914 1
1.18617432096577 1
0.837105950959819 1
0.899543224055575 1
0.8502634602899 1
0.987111213936735 1
0.735503762332817 1
1.87352512259362 0
1.17429212673015 1
0.96893181869613 1
0.545152691110074 1
1.13732035037643 1
0.938956722168253 1
1.63355056415276 1
1.3276347864176 1
1.17218042931639 1
0.688103950185672 1
1.80782884170685 0
1.30082219078755 1
0.901310840864967 1
1.27682582164654 1
1.22249848326533 1
0.637823042689372 1
1.69746545820145 1
1.55595866619656 0
1.37856246759569 1
0.366628814677695 0
1.38675472616279 1
0.347683409198425 1
1.10412017430002 1
0.87798802457961 1
0.768096617057915 1
1.06438718332924 1
1.1947650912305 1
1.07561368356299 1
0.818665473140011 1
0.971923059120553 1
1.18658385078773 1
1.61699668781304 0
0.417605081316718 1
1.00536829098612 1
0.946213336718634 1
0.84336294787572 1
0.831214627768124 1
1.1505057715664 1
0.803010053390141 1
1.19070364265922 1
0.223494016806516 0
0.59826693122882 1
0.765848060683491 1
1.22132293814485 1
0.8299907668354 1
0.830945756389795 1
1.16736483638122 1
1.35288535670879 1
1.01987476365798 1
1.34242577054538 1
1.20833323239377 1
0.872618748726021 1
0.893347354698938 1
0.809694873132557 1
1.17510664516368 1
0.606960763319816 1
0.689520551744409 1
0.62821730049146 1
1.17637932799212 1
1.16190650835503 1
1.24986143332939 1
0.573969839337554 1
0.305661007349621 1
0.39806480215708 1
1.17046823587641 1
0.696742898525399 1
1.57073547995487 1
1.07160695227516 1
1.16408552664473 1
0.382797361524413 1
1.43928098727911 1
1.05688944337389 1
0.664402728392233 1
1.55139212939263 1
0.934409259603581 1
1.23224658162588 1
1.01136891340486 1
0.93554730896637 1
1.08126042934963 1
1.53519729651057 1
0.70846461740551 1
0.44936947988622 1
0.995471208545129 1
0.782593693361027 1
1.4513788608115 1
1.12733505432811 1
1.45201573010046 1
1.46858918006373 1
1.49598451050087 1
1.07493813565955 1
1.20586630547807 1
1.3890437090549 1
0.714680886844467 1
1.34500209294734 1
0.717218645028048 1
0.941211439546489 1
1.05606766077699 1
0.881291882361977 1
0.830743777199508 1
1.11434638842245 1
1.1726176351874 1
0.958267568829552 1
0.725333736310002 1
0.902991578773642 1
0.684854596635539 1
1.19304067991878 1
0.563184899623274 1
0.902304771066345 1
1.26802193740468 1
1.53791363790944 0
0.823239844806912 1
1.01386286139561 1
1.25591308689734 1
1.4819050143927 1
0.730855241141558 1
0.7589126517562 1
1.1902514533893 1
0.87681522907509 1
1.4048966725818 1
0.943110705492798 1
0.648755455812617 1
0.634872920909097 1
0.595409940686481 1
1.14232136057942 1
1.36701201004025 1
1.01694875710599 1
1.06444048366633 1
0.416135899445407 1
0.641268701984939 1
1.09000979478108 1
1.03986391301446 1
1.26867422213377 1
1.43362092374458 1
0.762681124581652 1
1.15112097540428 1
1.41980026468924 1
0.963071844051802 1
0.926503867308318 1
1.15750281063024 1
1.20703624576957 1
0.900299786674558 1
0.899323117377876 1
1.01413616413695 1
0.932283175724197 1
0.804589364360585 1
1.33474032306882 1
0.621027423667561 1
0.883285831312585 1
0.963760900559824 1
0.985361420013679 1
1.02844890246908 1
1.10518891548621 1
0.513217110991631 1
1.26941834787086 1
0.965359805994623 1
1.30607360240225 1
1.06320029876858 1
0.839399629590093 1
1.30575029603548 1
1.26218020911411 1
1.35928448856501 1
1.33191085536416 1
0.902415761664896 1
0.839407179415305 1
0.781798756683013 1
0.77927179379081 1
1.0068041054601 1
1.14569013412601 1
1.02005549796563 1
1.00354415176888 1
0.857313083135216 1
1.1220710365285 1
1.44488483539283 1
0.935118534946572 1
1.37811172921764 1
0.805518750752315 1
0.979322190443587 1
0.66781766183882 1
0.931887815622654 1
1.01361876610133 1
0.990832772022488 1
0.745082586064307 1
1.22251634088663 1
1.05794740347738 1
0.815769319091156 1
0.907883208275253 1
0.868124756226498 1
0.898049697956192 1
0.963464545299149 1
1.44691520981146 1
1.08344848311029 1
0.622009936815935 1
0.893183834132698 1
0.579937710343637 1
1.17323311292109 1
1.40644589337432 1
1.38018615818492 1
0.809683361367555 1
1.04576682165815 1
1.13118034141023 1
0.80981232744451 1
0.951183746435055 1
1.47801790853822 1
1.63442567733765 1
1.88766989608905 1
0.880825466772058 1
0.557735966234731 1
0.915927766145535 1
1.51539955188941 1
0.547057020233037 1
0.837327264806029 1
1.07416014664802 1
0.775540775106104 1
0.662994980527055 1
0.788143514336387 1
1.11792618804916 1
1.28246473910132 1
0.678396089758269 1
0.899659239882598 1
0.961384314782201 1
1.23166827447685 1
0.756822405561668 1
1.12818786122866 1
0.849350033624348 1
0.734509270929893 1
1.05171135937176 1
1.19543525212206 1
1.38682395838557 1
1.44966437761124 1
0.852387508777231 1
0.829842416233792 1
1.07071630121962 1
0.949886180082035 1
0.92280235486313 1
1.05967144020289 1
0.740805627380366 1
1.87385646007461 0
0.680196454483486 1
0.800839791919082 1
0.873753378613008 1
0.738438300895012 1
1.2678519576522 1
0.743075664128421 1
0.665185186740527 1
1.15790539456455 1
1.30705487852323 1
1.10950720729961 1
1.12517134686931 1
0.353022581715846 0
0.825184582570753 1
1.70317142820375 1
1.10080149652082 1
0.812636496814754 1
0.778067280853358 1
1.2919399871851 1
0.808542034641017 1
1.06195705174538 1
1.0563010146513 1
0.981526405301507 1
1.27421976352136 1
1.18886050747116 1
0.774355263182388 1
0.610876944659335 1
1.53494568892517 1
1.31225362924504 1
0.907095321865449 1
0.831612256626953 1
1.56805175827868 1
0.979095129347423 1
1.05829003368688 1
1.43713608451269 1
0.961169514730632 1
1.06058587317915 1
0.980311248378765 1
1.6531680219377 1
1.34822063647204 1
1.07887658682063 1
0.685718584331517 1
1.08580644211578 1
0.965848832144134 1
0.828856865836543 1
0.544512313132497 1
1.14333165275681 1
1.13164327987986 1
1.07434201029649 1
1.00542550598848 1
1.1280350219207 1
0.576666560092317 1
0.703571238471557 1
0.777320186367997 1
0.8394413501057 1
0.457155252448914 1
1.23160300022404 1
1.49729786088331 1
1.28800968412362 1
0.686026163758793 1
1.39244204580249 1
1.04827385763068 1
0.868113481126783 1
0.849668357183551 1
0.96841326322574 1
0.991363011369885 1
1.32888617916196 1
1.18044921961713 1
0.918847320797626 1
1.78936806614669 1
1.16726521639026 1
0.649941775180909 1
0.49056461506122 1
1.8012641126785 0
0.805173043023075 1
0.728664194953422 1
1.13632491833098 1
0.562526250433501 1
0.709345833574972 1
1.00263506128933 1
0.563463199429841 1
1.13469387168646 1
0.34990714828911 1
1.01058976972209 1
0.875421947027961 1
0.795486703671215 1
0.613454901288963 1
1.13134920072674 1
1.05612735037293 1
1.24638042595554 1
0.895764718490948 1
0.795996015408652 1
1.19692484419441 1
1.43785527500108 1
1.02287787458501 1
0.80291451312368 1
0.290458524334701 0
0.10744206329046 1
1.19623711969731 1
0.882503130997578 1
1.22906611313867 1
0.750499090407107 1
0.917056415061299 1
1.09437350036904 1
0.774386025975631 1
1.50137639398377 0
0.958353436318509 1
1.10318991285298 1
0.847363764249411 1
0.723129798192096 1
0.923427486524151 1
1.05609585038154 1
1.08546769779203 1
0.835129447138747 1
0.828299695606136 1
0.841290675792413 1
1.25858290301771 1
0.514367232657154 1
1.02188084201993 1
0.773433305077513 1
1.45378642525999 1
1.17436206594567 1
1.46267895241966 1
0.748293179054576 1
1.09343569230711 1
0.926865628566433 1
0.512089857156235 1
0.764502265110526 1
0.889954204137879 1
0.51356760990298 1
0.932643901177089 1
1.19611961540141 1
1.09783129309505 1
0.297711617988214 0
1.56825827664204 1
0.923893284920345 1
0.919869900208806 1
0.757212586010718 1
1.36918488695023 1
0.712424925869923 1
0.990881385424833 1
0.562019036470768 1
0.967709491915751 1
1.11820296459683 1
0.544846482816315 1
0.963642533093297 1
0.739421180086623 1
1.21642926808466 1
1.18357647894126 1
1.12620047613745 1
1.50278415198828 1
0.581250472687089 1
0.826045366231598 1
0.73774852084108 1
0.722071014045507 1
0.99943142406457 1
0.737095897215955 1
0.793876295114998 1
0.582842337303493 1
0.341130759066145 0
1.43011173732759 1
1.02395515165694 1
1.2803880659324 1
1.13005011474654 1
1.2327447230894 1
1.10932003836241 1
0.631387923786416 1
0.78793108246505 1
0.808412214782411 1
0.782249326760834 1
0.745167137063227 1
1.32648736904248 1
0.756655951665903 1
0.635386595892123 1
1.23427068129806 1
1.362370025355 1
1.16823753870546 1
1.80147906856967 1
1.18511727082999 1
0.499044582723077 1
1.17430045451632 1
1.14658595115873 1
0.432794285640558 0
1.2208709706836 1
1.18028175757936 1
1.0368137249517 1
1.15511507445084 1
1.30313212223362 1
1.13921650552315 1
0.543491375857524 1
0.915160470972845 1
0.478300813184477 1
0.983247971866726 1
1.25574528114769 1
1.51999945813331 1
0.933125263111537 1
1.33541535573338 1
1.22531927038855 1
0.805040108474257 1
1.04368715461329 1
0.901522067476635 1
0.404534290337267 0
0.786150726439514 1
0.849903120998988 1
1.0539901350626 1
0.33166505386421 1
1.22423387544793 1
1.20829553145852 1
0.590492011503924 1
0.725767562765877 1
0.86928571062691 1
0.980705588041848 1
1.45553165938566 1
0.709597690106425 1
0.887056855523444 1
1.18835079777608 1
1.29541642132906 1
1.05043816735215 1
1.54427298121946 1
0.720139306541841 1
0.364550796632823 0
0.727840354844114 1
1.02041551009745 1
0.469401713416924 1
0.55362276613871 0
1.15246145706083 1
0.858037874383749 1
0.767944888771719 1
0.969328473213815 1
1.2799756811857 1
1.16993843959434 1
1.04637535866453 1
0.405948912509589 1
0.98982289923503 1
0.400276687570121 0
1.19326603595476 1
1.03734419860717 1
1.1940889480897 1
0.887172361378612 1
0.558852958215391 1
0.572666911465122 1
0.448383705411406 0
0.95892887227149 1
0.953019806200614 1
0.606594107822279 1
0.693024527584865 1
1.08651216565107 1
1.35880958043614 1
0.783939587093272 1
0.85340124630217 1
1.54589525151031 1
0.985342732454915 1
0.922881402442859 1
1.49833309168909 1
1.58710398448112 1
1.49395971250696 1
0.962852214289476 1
0.887572944740442 1
0.963752132509277 1
1.06259777851142 1
0.711743105476425 1
0.840654498979598 1
0.91704334966777 1
0.906873859225747 1
1.07615001781657 1
1.5919741021527 1
0.899761094549214 1
1.19645309997691 1
0.970900657973455 1
1.19088475306822 1
1.32708193975907 1
0.922465924907079 1
1.26690825319521 1
1.13853659448475 1
1.06014265384709 1
1.02318836293595 1
0.758728907806104 1
0.926243551788582 1
1.17884429654825 1
0.777671348081995 1
1.05949804689937 1
0.586120755651379 1
0.238045674440512 1
1.80945003706762 0
0.898288313543296 1
1.31117060250117 1
1.00961092762201 1
0.803746458440434 1
0.872357608262097 1
0.748345812089956 1
1.01207792325707 1
1.30763130807771 1
0.570078169632678 1
1.04384486798479 1
1.2283272676061 1
0.980311085530536 1
1.26264247426097 1
1.16885290021494 1
1.18523366711874 1
0.186703762386204 1
0.559743039531678 1
1.28312450635419 1
0.0378452021247373 0
1.33166130252615 1
0.547693594342184 1
1.11606762024035 1
1.58690541005963 0
0.601394879731554 1
0.855443129900002 1
1.36164013622248 1
1.09603755899817 1
1.33350817303564 1
1.35224953605605 1
0.870984208462437 1
1.25788790649928 1
1.03324338922967 1
0.758654139653511 1
0.876472800325299 1
1.68596234085797 1
1.36357787014643 1
0.837374265153624 1
1.26585380986233 1
1.09133954742347 1
1.02405307990419 1
0.565976711369038 1
1.22141957474965 1
1.10130210214501 1
1.48190196506594 1
1.3946701564992 1
1.17411334675043 1
0.262875485923022 0
1.42578000474124 1
1.09262511725388 1
0.589521585472899 1
1.1651144380471 1
0.842925474331865 1
1.4235271704928 1
1.19599211176848 1
-0.0193250033433758 0
0.882932114507799 1
1.2310927609058 1
1.25409236859247 1
1.09965818763796 1
0.80078599645135 1
0.876303243903024 1
0.779067624410129 1
1.23701856910228 1
1.28057434787123 1
0.778547109736042 1
0.612580918916679 1
1.1550866577714 1
1.3199193342723 1
0.896889669554082 1
1.27535315083084 1
0.378879807370818 0
0.56665866357202 1
0.610850692232618 1
1.08512750354166 1
1.24022351290871 1
0.761244129014109 1
1.1228238748433 1
1.12118445361737 1
0.988233300211013 1
0.813391139131315 1
1.50549701874296 1
0.796446873959165 1
0.828607569061839 1
1.25359519483793 1
1.04117417010758 1
0.431267255251581 0
1.24341174926404 1
0.952570679440828 1
0.430713766895974 1
0.915109404286268 1
1.05403511649841 1
0.673479548172608 1
0.923500461895677 1
1.05069550139893 1
0.818317546136919 1
0.776806678750369 1
0.595141109464287 1
0.622493652928449 1
1.09027701123425 1
1.16457976715568 1
1.95606482632759 0
1.36966502585867 1
1.07022288934352 1
1.35793198592166 1
0.608130157552534 1
0.208823851028036 1
0.914544764269709 1
1.11825601249708 1
0.869112073407457 1
1.62698502185039 0
0.50445442073587 1
1.14948327640725 1
1.20349058062668 1
1.77711910742747 0
1.33526896553811 1
1.3959619750192 1
1.12095906605705 1
1.31597207327969 1
0.710523561150436 1
0.645102717548871 1
0.929881464486156 1
0.884101252848998 1
0.960842330813168 1
0.994703339779106 1
0.783995055527567 1
1.48836971059194 1
1.18184403784091 1
0.476717958411392 1
0.917634878440066 1
0.889274267968687 1
1.16158495373661 1
1.17165405479064 1
0.283230156438161 1
0.551531205307299 1
1.00411191193051 1
1.04495701005636 1
1.28956184481837 1
0.711762970808685 1
1.25072976080255 1
0.661045399611409 1
0.912225021870283 1
1.38501736351776 1
1.27981242224906 1
1.27566836862735 1
0.867740241135749 1
1.09129539579469 1
0.772693086521641 1
0.995543810314073 1
0.959474480316288 1
1.31767256236438 1
0.770590448596915 1
1.29549105920119 1
1.20083667028399 1
1.53141154656214 0
0.773814691460718 1
1.0925405952813 1
1.02756221003455 1
1.29968029967424 1
1.0882772742412 1
0.878761162464579 1
0.621729699589713 1
0.924059123089074 1
0.723926184088456 1
1.13061764513529 1
1.30134030922968 1
0.97226989343371 1
0.950835874577967 1
0.821759909541032 1
1.16652048416845 1
0.397281250858333 1
0.774323904432055 1
0.319795080400549 0
1.23766011070744 1
0.636670792220308 1
0.439906805225763 0
0.884827379154825 1
1.19221558825743 1
0.730701658821189 1
0.722415603768144 1
1.09050321543469 1
1.114529087289 1
1.19834785367021 1
0.981507035240201 1
1.25325521747147 1
0.879371064794753 1
1.82870496747688 0
1.10443728842654 1
1.08485464575625 1
1.18462154767753 1
0.57139661100529 1
0.646280684287874 1
0.733297289650694 1
0.939832876114441 1
0.741088841850831 1
0.699702526548809 1
1.00556984819776 1
1.37491067105029 1
1.31869144033043 1
1.0181099932722 1
0.593157099823326 1
0.995461823527465 1
0.535500377120179 1
1.14477229080241 1
0.73827620939163 1
1.49080035136539 1
0.822236796007487 1
1.36998214252 1
0.909676133711437 1
1.18573143643998 1
0.539739553471541 1
0.850944272009426 1
0.990407325055159 1
1.17817298081486 1
0.86687230947117 1
1.03113682244157 1
1.30048641469386 1
0.790078577827075 1
1.16261240113813 1
0.720509442445761 1
1.13410148342425 1
1.10419408481893 1
1.26123147387264 1
1.03410376382327 1
0.762372076013984 1
1.33035314495213 1
1.29464536119778 1
0.812933251508254 1
1.46897885723459 1
1.59959457929652 1
1.33995407266064 1
1.29219394816202 1
1.40395500508416 1
0.566941633290473 1
0.700213997971406 1
1.42447207735046 1
0.747315844438057 1
1.23758441965749 1
1.19755470042511 1
0.676878189213538 1
1.06962465919612 1
1.71315862036619 0
0.815738322042243 1
0.949859867952923 1
1.10938988534109 1
1.27885824238278 1
1.02554578725208 1
0.483954775903126 1
0.726596791150185 1
0.97930902152261 1
0.858284230365512 1
1.17208642147022 1
0.786790985076707 1
1.06913964699072 1
0.924243355548483 1
0.582187871779308 1
1.44905535187921 1
1.01790723230172 1
0.897916505705898 1
0.843359010099623 1
1.25164020398777 1
1.25046971555634 1
1.22379410554091 1
0.516691952428368 1
1.14706103364167 1
1.00868993242409 1
0.782097949436317 1
1.1773586423314 1
0.953359541383108 1
1.1144573974089 1
1.01443851601932 1
1.33284010943007 1
1.61384261187987 1
0.62789109264536 1
1.23973522024234 1
0.593067839647145 1
1.27722619331086 1
0.951397994125186 1
0.870602109437252 1
1.29348859964694 1
0.9807080612219 1
1.58829924729327 1
0.499715535409282 1
0.63331103194339 1
1.15164982795619 1
1.29748136905033 1
0.930116375397133 1
1.27132797059377 1
0.536062963107055 1
1.03611954688102 1
0.790223131789391 1
0.803301821692674 1
0.761759351565979 1
1.12632052868886 1
0.942639721504808 1
0.649730900497739 1
0.458548987542658 1
1.20015921249829 1
1.27020971538283 1
0.876293342211968 1
0.822924207609739 1
0.298765634432952 1
0.701937791221856 1
1.05124551860191 1
1.32820399460157 1
0.924532174461582 1
0.654565929256474 1
0.854179829309512 1
0.521690182513653 0
1.0077547672521 1
1.51966505785619 1
1.24293032434815 1
1.37558261503892 1
0.926189533726552 1
0.831680327024382 1
0.815412140108758 1
1.02440216906083 1
1.39280211880278 1
1.20074672438517 1
1.7025656573618 0
1.85623089326419 0
0.991377799571167 1
0.961664874021475 1
0.361681928037779 1
1.30782618350155 1
0.609094748493364 1
1.09619466019001 1
0.355097623114739 0
0.319983143843728 1
0.946018160765847 1
0.887998872973423 1
1.03200687401386 1
0.737317438540396 1
0.832629549607338 1
1.07363600774753 1
1.1680141946283 1
0.906942852935361 1
1.01193347585574 1
0.726581456598593 1
1.38243384703246 1
0.978182088282628 1
0.919094004201432 1
0.57218282502393 1
0.650477433113296 1
1.02256457479911 1
0.795584034696692 1
1.17054166323042 1
1.55434375808188 1
0.63297363105387 1
1.1617325240457 1
1.24550370386514 1
1.89021611391653 0
0.903673054973741 1
1.28701640296709 1
1.15344687942266 1
0.907549491536324 1
0.784180761078151 1
1.18752274698097 1
1.47664106801115 1
0.302882651445126 0
0.875542011371164 1
1.2351470728577 1
0.875319015532183 1
0.90292097949493 1
1.16738598761272 1
0.913274298868506 1
0.730892334754101 1
0.661055963824412 1
0.928979208105956 1
1.02148335470838 1
1.21734241511245 1
0.200007891983498 1
0.845274059733504 1
0.989727841303343 1
1.37011792694062 1
0.634803096111388 1
0.838869973748186 1
1.11420451226943 1
0.925642470549779 1
0.870430506408683 1
1.02309383012618 1
0.795706354120751 1
1.15342218101884 1
1.11091979027955 1
0.92158089376147 1
1.92561071255482 0
0.882491864412759 1
0.492768339473184 1
0.805863724667188 1
0.838480099114775 1
0.983895375983095 1
0.986204443617625 1
1.21263427343228 1
0.776421674353906 1
0.388594751136705 0
0.947818050224715 1
1.46604905345032 1
0.945679872571077 1
1.54859057925688 1
0.842353543838307 1
1.06495698401313 1
0.509442469259284 1
1.24869601054217 1
1.71882621385284 0
0.935938311161962 1
0.648879760109123 1
0.829106335373614 1
1.28444366115934 1
0.856799697662315 1
1.31237833652032 1
1.67476061139971 0
1.05122836487523 1
1.1199754786099 1
0.91451615302321 1
1.05246768787927 1
0.849873907469985 1
1.05072130537807 1
1.00041461517282 1
1.45856630982007 1
0.922405733441796 1
1.1135825707308 1
0.559121414897895 1
0.836261091839255 1
0.91328192169738 1
0.481923328087165 1
1.17185473621043 1
0.994824922932556 1
0.816270461001016 1
1.1680585459626 1
0.673266376710722 1
1.35974149502698 1
1.47066262654966 1
1.35770376040606 1
0.923845948976921 1
1.29604890097072 1
0.869630149613555 1
1.55807062119525 1
0.97301701173959 1
0.875913474557331 1
1.26382512927797 1
0.936399366192367 1
0.0400097668600154 0
0.890431347619155 1
0.545212412296006 1
0.850550497799455 1
0.862834203388958 1
0.272224718868252 0
1.13551567628857 1
0.479954920172754 1
1.69209605322009 0
1.1093106438299 1
0.888125019311483 1
1.13047893810653 1
0.694022164312534 1
1.2166678260942 1
1.05817017777799 1
1.04830146754956 1
1.05909852497352 1
1.21506510239289 1
1.27111876550532 1
1.1300873028874 1
1.24068018540728 1
0.54375384463705 1
0.926977380753371 1
0.7404595370044 1
0.617402587749605 1
0.684772955748468 1
1.28427292445664 1
1.10123984299702 1
0.616375905603997 1
0.941183128787649 1
1.56964258847635 0
1.75052639777803 0
0.863551537505609 1
1.38392618547303 1
1.08647146758768 1
0.414759801766745 0
0.529966547044263 1
0.815019832578244 1
1.08240055962382 1
0.661442515365602 1
0.697733930755471 1
0.92933078177779 1
1.23469134536605 1
1.39017017258232 1
1.70474649377339 0
1.20955195282011 1
0.924165969000599 1
1.31990118950569 1
1.45492493442569 1
0.805567758760271 1
1.15737625482418 1
1.22815206942156 1
0.759443710161656 1
1.33278261822635 1
1.06313740079479 1
1.30156848494018 1
0.708086942936041 1
0.88946968917828 1
1.26763049284191 1
1.14090725462785 1
0.688695055858053 1
0.978752202204204 1
1.2636363101896 1
1.18491988517957 1
0.730000056315988 1
1.71109288484966 1
0.643064172894456 1
1.29645825220631 1
1.33078527358074 1
1.12176842679767 1
0.956168013662823 1
1.4725389124915 1
1.37334423489764 1
1.0982101121513 1
1.47649934285989 1
1.26824292691452 1
1.10884089944282 1
0.866553306103192 1
0.692328347453004 1
1.07221388173012 1
0.318014430265965 1
1.39318114649524 1
0.580796882635196 1
0.902686431711052 1
0.973177987688685 1
1.16803957428928 1
0.870487573167513 1
1.06030841155488 1
0.578505210331281 1
0.952656159162792 1
1.35983529803247 1
1.15794746696509 1
1.33293748796466 1
0.827106653741539 1
1.1595928132532 1
0.687295320457752 1
1.05098081075387 1
0.298566453641301 1
0.864107025720861 1
1.4546642127519 1
0.905602764305178 1
1.36292021769193 1
1.70491217029692 0
1.08048241434929 1
1.06708866913177 1
0.539228366258784 1
0.762310087539115 1
1.26982835216399 1
1.0575916253116 1
1.1020461610975 1
1.27111515255919 1
0.501104852441871 1
0.908524226685379 1
0.759611696218998 1
0.640524110729251 1
0.650246064014901 1
0.945530939411243 1
0.448996717044719 1
0.996855781876711 1
0.621293007499645 1
1.07954088016471 1
0.787728313067943 1
1.33480237637695 1
0.836881653149038 1
1.14915603155855 1
0.879124643472076 1
0.480509892452303 1
0.487943283438305 1
1.55909733491135 1
0.568369774338608 1
0.880191420956407 1
0.869826914872341 1
0.91524582676064 1
0.893957789940988 1
1.23152401886472 1
1.11313445631274 1
1.10545691415163 1
1.3464997291173 1
0.93544751904504 1
0.64613397493431 1
0.78309199195609 1
1.02303093746728 1
1.05447633291057 1
1.18205847095955 1
1.75841579431492 0
1.37484795226761 1
0.736190903972474 1
0.878013911078764 1
0.558164413719283 1
0.934956489585428 1
1.14423313090495 1
0.380163258832777 0
0.86907095214211 1
0.755475223561912 1
1.38502013527719 1
1.27014972818747 1
1.43392459369273 1
1.31431854519112 1
1.37066103312557 1
1.10301030962054 1
0.789667785114052 1
1.06707613267489 1
1.29994547961853 1
1.583546879777 0
0.739498803618033 1
0.972326671104099 1
0.686608266193127 1
1.07039795593887 1
1.33245897903053 1
1.09483854612708 1
0.883039425858567 1
0.955542775984012 1
0.957640304924272 1
1.12914278341304 1
1.11143323392845 1
0.663691189037958 1
1.42780814354089 1
1.17032503064566 1
0.698639114941926 1
0.529210036764941 1
1.37170628029622 1
0.983062812639717 1
1.07312510339932 1
0.615550398816538 1
1.04176963375825 1
0.32384630012837 1
0.810115915024649 1
0.819489022269553 1
1.22382429560945 1
1.11142480172465 1
1.0798344518874 1
1.15502464056725 1
0.689351645449136 1
1.146496483513 1
1.43669517888798 1
0.782434905546659 1
0.96836631017082 1
0.976306883710042 1
0.859754199403778 1
0.544329652898197 1
1.20809338774367 1
1.25241398872773 1
0.767741743705704 1
0.735858627038034 1
0.894141170479072 1
1.45885053163693 1
0.945606100998711 1
1.06032013385056 1
1.0605402370238 1
1.09705109602593 1
0.437120831605738 1
1.20643529756277 1
1.10677438307228 1
1.22575114594508 1
0.841505466225846 1
1.38676522965047 1
1.06851120362351 1
0.964435494446707 1
1.12038710235579 1
1.18608687151565 1
0.881273572446359 1
0.97197582529267 1
0.87519240151659 1
1.44680420023345 1
1.17919906377892 1
1.10344826341734 1
1.39431753789625 1
1.01566920391401 1
0.98922682058005 1
1.17491817024954 1
0.579008263432511 1
1.41912818644003 1
0.880091363940226 1
0.723831305619572 1
0.62983623314153 1
1.34598835044143 1
0.61278916477336 1
0.580035127681621 1
0.975852697441869 1
1.02258402830126 1
0.794291256536299 1
0.474625646837466 1
1.06981367621117 1
1.36484764834276 1
0.746469331769617 1
1.05568605840151 1
1.25941508296283 1
1.2366992762846 1
0.899602195431665 1
1.08122641598615 1
0.845521765307904 1
0.867702167834116 1
0.829679218144274 1
1.14972558342134 1
0.650758746502847 1
1.22135578657636 1
1.18708132792079 1
0.934184905367191 1
1.08572759312725 1
1.15774376680238 1
0.397398174748634 1
0.864530683165935 1
0.554374117925255 1
0.799239600274745 1
0.988759738179598 1
0.394821028679878 0
0.530188608642488 0
0.954255512578708 1
1.55270545536268 1
0.695823704270743 1
0.810500744256817 1
1.22411261368244 1
0.745681251383774 1
1.25595668602712 1
1.41871696813731 1
0.820070471374377 1
0.595768634658576 1
1.14310477938582 1
0.977949272393586 1
0.778575871476395 1
1.28807894477915 1
1.23657544385113 1
0.493101682043303 1
0.908082101020456 1
1.66855665003853 1
0.503959771376695 1
0.806341541546755 1
0.72465967495742 1
1.36524541117704 1
0.816712237255088 1
1.39115049609764 1
1.08458372276825 1
0.280791186907758 0
1.21489996150368 1
0.310784405884798 1
1.66404292638743 0
0.927748159913161 1
0.924560472805042 1
1.02159745748331 1
1.02892207773079 1
0.68572721539103 1
1.34507062284461 1
0.863936465876707 1
0.868559373686159 1
0.655358308941544 1
0.963807976678977 1
1.31928068054648 1
0.479005613617076 1
0.510829800154199 1
0.174190048836038 0
0.73510369893049 1
1.11134863361828 1
1.51983911621133 0
0.875379714550623 1
0.997972693102823 1
1.07547329561377 1
1.03018684674238 1
1.23973269669635 1
0.914283576690016 1
1.39131330216741 1
0.913043446756301 1
1.02980903907388 1
0.54481633584242 1
0.713769054133323 1
1.03960168180445 1
1.10125081890629 1
1.09620838973806 1
1.41595133629567 1
1.04297577400918 1
0.546941966890804 0
1.5872077781558 1
0.595663249157938 1
0.976831020195137 1
1.01531390754711 1
1.17539867057761 1
0.847023992548897 1
1.36686460160836 1
1.40062908751368 1
0.154380860119329 1
1.10292761878683 1
0.892777121935121 1
1.01695923881055 1
0.771666795549497 1
0.798891634543331 1
0.959879495026467 1
0.932116346513681 1
0.26235118998457 1
1.32118820662777 1
0.783253726894644 1
0.729214426801218 1
1.55208332271192 1
0.893495773499302 1
1.83292781507246 1
0.888034471390636 1
1.46392287325225 1
0.665278658124206 1
1.42121862085522 1
0.904738155221288 1
0.821249055587406 1
0.998320952616247 1
0.685943364500889 1
0.9207702343734 1
0.568292417762986 1
1.34441832631711 1
1.26293686022756 1
1.06036053120574 1
0.532646225991872 1
1.60647170350942 1
1.06637034347613 1
0.608999361488971 1
0.706916097155661 1
0.61259534578473 1
1.05316258740496 1
0.72246184044041 1
1.05269114396773 1
0.718168735256143 1
1.27656663365561 1
0.796602886422678 1
1.09627351018249 1
1.43208667738895 1
0.988381184000317 1
1.84004994824706 1
0.476362786231733 1
1.44503514955806 1
1.00846321076045 1
0.839337878445553 1
1.10853152127183 1
0.992920774132762 1
0.977398972493403 1
1.65149829051939 1
0.639163277960109 1
1.68391945997302 1
1.59162567201975 1
1.03049323357559 1
1.2974426941562 1
0.866557570216598 1
0.993685361071251 1
0.953031639389552 1
1.25019348329068 1
0.999192648189657 1
1.2724146265788 1
0.915858057088777 1
1.05818264405468 1
1.31101937662928 1
0.996451312832855 1
1.03513369602366 1
1.04798572422409 1
1.3390011479899 1
0.891723575637452 1
1.11040865557348 1
1.32847930418475 1
1.01517805605114 1
1.60714604275232 1
1.11468551655197 1
0.706509133524682 1
1.16775786077647 1
1.53190995622714 0
1.55561414238059 0
1.2718477804979 1
1.24830346110116 1
0.999815232004289 1
1.09308567761414 1
0.810021758093109 1
1.33506949425343 1
1.13377743750313 1
1.39722933344606 1
1.47322173157274 1
0.862740382430863 1
1.15176072357108 1
0.599719571240074 1
0.509436712554522 1
1.43257321365584 0
0.89935895992098 1
1.63894566179182 0
2.02412158322445 1
0.970679180264198 1
1.164032598932 1
0.253279222126353 0
1.24266031834166 1
0.613440069055715 1
1.12214645042685 1
1.51556434289209 1
0.581986583425716 1
0.434436576663765 0
0.388865708392986 1
1.61250778364547 1
0.832334472336694 1
0.718900280397526 1
0.819979995988933 1
1.05471532382708 1
0.589790983487257 1
1.03669604785777 1
0.0551233439622384 0
1.13433170790303 1
1.08968785859429 1
0.782396752215109 1
0.810248272326035 1
1.18850160573646 1
1.21694329323991 1
1.26613235764362 1
1.42515018943004 1
1.00442729698768 1
0.540335529198247 1
1.11928395697138 1
0.814150254285658 1
0.903540758483912 1
0.545400704013004 1
0.668236127125066 1
0.939512094890383 1
1.1446484752192 1
0.901841780012575 1
0.667065337066159 1
0.96400855055751 1
1.55449797503735 1
1.35416316834344 1
1.28519865841868 1
0.409096340796437 1
1.11696995315529 1
0.712554314801305 1
1.33171298667089 1
0.840070334860983 1
1.01362076235232 1
1.3727145617069 1
0.851679353029093 1
1.2845769126426 1
0.616977411747033 1
1.11587378991832 1
0.952515964479226 1
1.24461164355048 1
0.774807388185953 1
1.19450679582824 1
1.14513468229792 1
0.704302358998287 1
0.840065192333828 1
1.41099603721461 0
0.859758368777989 1
0.857635028255633 1
0.827385194218067 1
0.675584687260802 1
1.34465812514072 1
1.58459921979765 1
0.416744182370577 1
0.50728212212192 1
1.04584707667867 1
0.697794917837965 1
1.08796095377325 1
1.36449089566223 1
1.20788416911615 1
0.863072583534259 1
0.309460524323245 1
1.68246525790154 1
1.00344867136603 1
1.27368387425133 1
1.30049478363782 1
1.50790852364661 1
0.765917470255017 1
1.42496834497811 1
0.646960517811489 1
0.963608916525387 1
1.42789959705559 1
0.830717154515674 1
1.29568918464584 1
1.10973848143567 1
0.494290764447606 1
0.671946813387472 1
0.923835834630268 1
1.2087553716303 1
1.59999064500555 0
0.827336243090217 1
0.809196679773639 1
0.690223836299124 1
0.589091578060927 1
1.39690311517673 1
1.14587822953959 1
0.733908826439482 1
0.89421481003366 1
0.851317949328352 1
1.11296353476018 1
0.920958313369997 1
0.801016693128728 1
1.01870144033089 1
0.690693061811825 1
0.827251594785304 1
0.529301638127302 1
0.670371151790526 1
0.804249685054664 1
1.32000963237396 1
1.26950917080153 1
0.734824326330822 1
0.816574340233071 1
1.25246688623187 1
0.825946281888754 1
1.18213340504675 1
1.17621842645723 1
1.54541892749811 1
1.440098109826 1
0.577701823732334 1
0.734919089107559 1
0.862570703221852 1
1.04797488823925 1
1.31709296793436 1
0.878254522757209 1
1.40529066982833 1
1.10410732703984 1
1.2365345848911 1
1.148952060062 1
0.92694432737022 1
0.659059550924465 1
0.566092333923012 1
1.11494548136989 1
0.988905768829615 1
0.858758552314367 1
0.810306357195131 1
0.543253251524451 1
1.23066495861429 1
1.08306258877925 1
1.02808800710164 1
1.31000118135331 1
1.3774353689519 1
0.971047456220346 1
1.39268544660332 1
1.06866511190317 1
1.06013629873616 1
0.904297115942039 1
1.10098395621009 1
0.656498100175065 1
1.33955611529457 1
0.98893625664672 1
0.940788029547974 1
0.954090874026294 1
0.805910284823657 1
1.2941046567789 1
1.49237163381052 1
1.0767773803138 1
1.0048438116333 1
0.965754107336611 1
0.799490979098035 1
1.17254149703082 1
0.904891189033294 1
0.813447137136816 1
1.20901830267948 1
0.593389214710141 1
1.21725833323425 1
0.691192480665067 1
1.15037436332928 1
1.45098647131983 1
1.4479553683864 0
0.921222282734935 1
0.959220405329079 1
0.684784829844355 1
0.98918400255078 1
1.10893326143494 1
1.01838453742856 1
1.04495784863756 1
0.885163574898883 1
1.24136563949035 1
0.970430752452139 1
1.03956861692322 1
1.02346116801195 1
0.684176354681665 1
1.01342446914488 1
1.22887722439425 1
1.26262087493218 1
1.25350768933274 1
1.22113937179934 1
1.25196972319867 1
1.36806117746799 1
1.06402647427161 1
1.11237971804118 1
1.17158158877243 1
0.693648027044767 1
1.45791499258843 1
1.34659205481125 1
0.788720631176584 1
0.90702330905553 1
1.41690465735879 1
0.916961072159722 1
1.40044231660993 1
0.642045356422791 1
1.30997617293895 1
1.78565183018513 0
1.11061397509236 1
0.790934540138516 1
0.426093881642578 1
0.952816133546558 1
0.775400406507051 1
1.24777569149928 1
1.41193741631951 1
0.605296657494116 1
1.22360436598127 1
0.903982163137688 1
0.727671881528396 1
0.704101994597711 1
0.835639170053197 1
0.972200610682751 1
1.06511767059352 1
1.42205773762981 1
1.22018698791505 1
1.19863664203966 1
0.558373280654178 1
1.1366874187776 1
1.16251872169167 1
0.852568154253955 1
1.07085034855034 1
1.19965685768906 1
0.819376410341266 1
1.09414119875048 1
0.701777543326473 1
0.428363232173117 1
1.28203065097015 1
1.19841389811843 1
0.845503978601389 1
0.660782545167513 1
1.61156246646802 0
1.47282839986743 1
0.655457600985482 1
1.00049976781664 1
0.791495080230062 1
1.05711799458021 1
1.06347456761552 1
0.255667110391465 1
0.578461407406214 1
0.928685589738428 1
0.684908203877527 1
0.780710175391613 1
0.698348564383372 1
0.767180268662699 1
1.34175080812933 1
0.88865800754321 1
1.07920318336969 1
0.860339588235702 1
0.847718202531138 1
1.39926235813307 1
0.668693276494674 1
0.749790967411796 1
1.15551457145694 1
1.26518823276138 1
0.862715490774967 1
0.934183071591155 1
0.538095886598565 1
1.03926221899349 1
0.870850514402291 1
0.964327323827784 1
0.9138431543616 1
1.16905119364419 1
0.457904755106785 1
0.80807297763744 1
1.27594767780602 1
0.857667630930826 1
0.388852074402489 1
1.13595236611761 1
0.58417258418252 1
0.762186852877747 1
0.977108377256108 1
1.02062816901471 1
1.14109970476861 1
0.516835822905379 1
1.2567218564252 1
0.9877329175849 1
0.755289731410678 1
1.44267978468021 1
0.880957739285869 1
0.969187502596605 1
0.870096433244999 1
0.802005446818693 1
1.54633753744273 1
1.30201244930898 1
0.0400578017163404 0
0.454705316577757 1
1.59395596633563 1
1.50704941653106 0
1.06710105571455 1
1.21493413626222 1
0.965218714272914 1
1.41062707247159 1
1.22455746501425 1
0.84964890385635 1
0.835462105754945 1
0.809919726758488 1
1.10241823213785 1
1.50580960344613 1
0.868721963445511 1
1.51215171724705 1
0.954961401200609 1
0.621376104135309 1
1.44212107611111 1
0.851643829939694 1
1.16016624007858 1
1.26231826503851 1
1.10288509966888 1
0.887321133320158 1
0.957753971815079 1
0.929676057042079 1
1.0477437799611 1
0.835367413306615 1
1.05939817451269 1
1.21484792438004 1
1.47522995938699 1
0.897172449481441 1
1.18282177106663 1
0.684028613229022 1
1.2036442662813 1
1.22217991460398 1
0.958511285989475 1
1.22271342324655 1
1.01863318932482 1
0.736366805321934 1
1.43232891425623 1
1.22566610096027 1
1.33132959063039 1
0.623226962521546 1
0.888800904196521 1
1.29535746199466 1
1.09220361912074 1
0.409224578074305 1
0.890853158732224 1
1.29007775123132 1
0.822737939356833 1
1.36587866410585 1
0.940101479579673 1
0.844085873214149 1
1.22074920020834 1
0.657413686137506 1
0.753431889729218 1
0.963388570302539 1
1.15457671889068 1
0.705298584603302 1
1.36134659850094 1
0.826242894604375 1
0.591284845338989 1
1.09001213530759 1
1.18742629153128 1
0.679413786710999 1
1.0969841023645 1
0.84718300455633 1
1.00761889831146 1
1.17468291462035 1
1.30259635967737 1
1.228706503988 1
0.554869255559073 1
0.330519146949424 0
1.10366429033518 1
1.05581598945735 1
0.985754589714896 1
0.780836762287442 1
0.821692598468063 1
1.08918846146875 1
0.435808531236014 1
1.43301667803407 1
0.808231675821506 1
0.31557921386069 1
1.15374579425064 1
0.909595351338773 1
0.716124656734174 1
1.26507439228181 1
0.406165675057977 1
1.18212429812847 1
1.03235193281898 1
1.0922259250138 1
1.28260196519156 1
1.53644642622927 1
0.612152718172242 1
0.63089945183943 1
1.18555666520537 1
1.62110051895755 1
0.650615307264772 1
1.27176300995838 1
0.758139675372191 1
0.848730869106931 1
1.16841302817084 1
0.865234397688479 1
1.16948251253121 1
1.11792331331953 1
0.868970467766614 1
0.934876712175247 1
0.896767771770193 1
0.80831439638164 1
0.614932768006176 1
0.706076662987851 1
1.38914659128778 1
1.06152155355313 1
1.40320275521352 1
1.14000356404681 1
0.73750829574357 1
0.792706450925318 1
0.956649164369092 1
1.17512690953692 1
0.774069446956633 1
0.226131409648242 0
1.29200344440944 1
0.944196858913798 1
1.34563071955311 1
0.430277632974335 1
1.35504817514733 1
1.22910859333403 1
1.17649413795399 1
0.777835183966675 1
1.03939746454893 1
1.20334615585505 1
0.70784844380419 1
0.860440894891517 1
0.73605846018894 1
0.853545371285268 1
1.69198391790035 0
0.673802939074625 1
1.49084643707543 1
0.538882965365182 1
0.640978845970968 1
1.39342691472788 1
0.784260792163119 1
0.755183576244788 1
0.907633430991263 1
0.750803030914591 1
1.26024462049503 1
1.17137225608412 1
1.11081134406194 1
1.33216031462098 1
1.4903523558928 1
1.3063978946196 1
1.3116945725335 1
0.785170471842334 1
1.02846554500807 1
1.51932622234682 0
1.06141412173906 1
1.19860900325291 1
0.832169695891291 1
1.07393977919033 1
0.363278650899628 1
1.04570554979719 1
0.622040062481156 1
0.925357821642815 1
0.468645612691139 1
0.507499098644802 1
0.786369646465517 1
1.67994847815913 1
1.07883023865219 1
1.10407758378976 1
1.2613022781686 1
1.09429286664982 1
1.30825114941786 1
1.38385179976714 1
0.718642838002361 1
0.448616588832837 0
1.32071618932996 1
0.895859497084102 1
0.911777916922483 1
0.833072575056426 1
1.26023119391221 1
0.41623143462603 1
-0.0105985926492848 0
1.07052035608226 1
1.18777508611469 1
1.05230501649954 1
0.936423663539518 1
0.643809135378837 1
0.897691293633367 1
1.22508697186092 1
1.53462498196807 1
1.14854491772276 1
1.41451657417601 1
0.472302917840695 1
1.14318790064492 1
0.870993207422444 1
0.582535579043321 1
1.14362580833795 1
1.31421285483009 1
1.47297194388797 1
1.36344546463005 1
1.11225364249139 1
0.894155632655687 1
0.757902024122903 1
1.70015010850809 1
0.643061611325708 1
0.766921699990982 1
0.812674343934483 1
0.619071549070868 1
0.724200207211905 1
0.932186420822873 1
0.717309036650929 1
1.26307405713993 1
1.34502595623622 1
0.937174161650811 1
1.27028131233855 1
1.49438537281347 0
0.96448446014505 1
0.773789200862539 1
0.654320510969103 1
1.23364923472639 1
0.84336268378856 1
0.877277122422705 1
1.70620663390144 0
1.66216382934751 1
0.813926125836546 1
1.99962265368846 1
0.664714726345868 1
1.1946566883785 1
1.30145979910699 1
0.940273963899864 1
1.22444635207755 1
1.0162465316228 1
0.781767154586349 1
-0.0920251570995242 0
1.41465138533454 1
1.3517173479879 1
0.986349390069095 1
1.35897550534227 1
1.06125791672991 1
0.450477847076027 1
0.518723911775188 1
0.813228106105874 1
0.901967099898061 1
0.577233664231922 1
0.679293447006157 1
1.03545225665807 1
1.18738218285615 1
0.800810062778035 1
1.06823471990534 1
0.967083722942119 1
0.886408864444772 1
0.418414089483719 1
1.29037580181729 1
0.699516824702662 1
0.950343795077101 1
1.09278009384553 1
0.745955914815544 1
0.87102378994198 1
0.40942481245321 1
1.20707664226712 1
0.857613428148358 1
1.55296550970824 1
0.865485888996277 1
1.23095462264448 1
0.217998227745935 1
0.837380767214504 1
1.14164487871125 1
1.01990712954674 1
1.40679586092464 1
0.184743994249993 0
1.13021488113697 1
1.33933653709132 1
0.973026414223569 1
1.18490956882522 1
1.27080984315959 1
1.05817700541552 1
1.21260164123761 1
0.963845454262468 1
1.20358215522436 1
1.28041993671697 1
0.956795552947678 1
1.07810764094116 1
1.08147213950206 1
1.55686971250188 1
0.733207382249103 1
0.834518970472921 1
1.2766958917128 1
1.00360653399906 1
1.21431172047282 1
1.08230021087842 1
1.04773544732234 1
1.10280481987863 1
1.25207770264496 1
0.828333473793677 1
0.571180772288684 1
0.11164970348022 0
1.27826956576431 1
0.888881470840431 1
1.39672381158635 1
1.27548416771896 1
1.14402210698908 1
0.277850233172595 0
1.06627585187964 1
0.605474236783637 1
1.39839718186482 1
0.958814083242207 1
0.889267477314397 1
1.14383016767259 1
1.44657124618809 1
1.31495684226123 1
0.631481886777449 1
0.881600411342382 1
1.34544951937917 1
0.157399686516129 0
1.39720955821141 1
0.474063982994889 1
1.5047225640376 0
1.36954303880969 1
0.741391437045512 1
1.21459170188382 1
0.480584770687949 1
0.845600131575911 1
0.801114858538259 1
1.47306155720631 0
1.25605911051499 1
1.23639229172336 1
0.710788860948323 1
0.500069301457397 1
1.37308436519656 1
0.572076949036669 1
1.2097262955488 1
1.14336195499092 1
1.45515836081867 1
0.851840119218434 1
1.14068832944687 1
1.3639841044063 1
0.616284443217358 1
1.13531114574434 1
0.554177041156793 1
0.797659443436826 1
1.04239632025553 1
0.444072037571269 1
0.629361532815758 1
1.01038232348595 1
1.10247411370979 1
0.746171286283856 1
0.622347823774458 1
0.899242074040485 1
1.19845819515027 1
0.986462229845696 1
0.390100905553408 1
0.997952998100411 1
0.445131130572269 1
0.995113621168046 1
1.06366610949275 1
1.06768833231955 1
0.764085679997773 1
0.412193036992707 1
0.936696679132229 1
1.38410584602423 1
1.09062969599964 1
0.746482012807009 1
1.48509591448966 0
0.97485386626641 1
0.358309290910319 1
1.46471480007502 1
0.828246611596888 1
0.88918226061217 1
0.70231265460305 1
1.03232616010592 1
1.34779654457725 1
1.45278334739333 0
0.893053003675096 1
1.60834612512284 1
1.0082092738149 1
1.14059285997548 1
0.987138338672447 1
1.26761700787169 1
0.686534339136235 1
0.597131045752583 1
0.835216498136549 1
0.886573472714172 1
0.55695573053482 0
0.983732720811986 1
1.19871285141049 1
0.801340620518053 1
1.15971519480226 1
0.814374097804417 1
1.24147313992246 1
1.01689089140215 1
1.16395033574097 1
0.399460708770433 1
1.00172384289456 1
1.17941069848603 1
1.02895862725214 1
0.90090198896148 1
0.623279399854246 1
1.72859184706984 1
0.928531941717804 1
1.57343790411492 1
0.640999563265445 1
0.834512131296682 1
1.40410057176366 1
0.912058641733491 1
0.992519201010897 1
0.706637998776098 1
0.583263909736704 1
1.3862804948912 1
1.08988448000477 1
1.06366533163051 1
1.04526042184767 1
1.19444555089491 1
1.00402302433311 1
0.597523417558211 1
0.663019204143804 1
1.43990414329186 1
1.11577795495328 1
1.11222167300397 1
0.71936288561152 1
0.894891788071319 1
1.25260546620969 1
1.08550101870566 1
1.48685538592444 1
1.33727481698152 1
0.633160755695748 1
1.32598790630153 1
0.890774785717483 1
1.01073332838563 1
0.395461890780341 1
0.834314146278177 1
1.20411415955202 1
0.271836723244794 0
1.2731604701701 1
0.663716736316986 1
1.03898941177346 1
0.63154524531663 1
1.18748803199165 1
0.935993114395224 1
1.08988651914051 1
1.55957883822119 1
0.653367997610744 1
0.76725200985912 1
1.25636589158517 1
1.06024200504365 1
0.0562728784928321 0
1.22368788913757 1
1.02430316855133 1
0.514531883170329 0
0.522948256028183 1
1.06664150956996 1
1.64243989284763 1
1.00740411556279 1
1.15220691356688 1
0.769482625926578 1
0.69928971328669 1
1.09570750213697 1
0.730683688516386 1
1.17449415717625 1
0.381394747771702 1
0.431512217363466 1
1.1624789750844 1
0.64263873944028 1
1.5246161357961 0
1.35565244546433 1
1.00578538209755 1
1.32370108187946 1
1.30547900375204 1
0.837842360670144 1
0.97789857282215 1
0.671352708878338 1
0.750993862758836 1
0.916397187084809 1
1.49553091924834 1
1.24326836253975 1
1.07305817505789 1
0.552405003377992 1
1.19216674054761 1
1.75109497280564 0
1.89260340093943 0
0.796911879618345 1
1.38181429493626 1
0.956079417965936 1
0.928454037969229 1
0.944534437108925 1
1.33833442807307 1
1.57730481106427 0
0.518188673291195 1
0.834601210086469 1
1.0255398468449 1
0.939870353464108 1
0.540474464359539 1
1.19708866488101 1
1.07094011265923 1
1.02643614623482 1
1.01404410304512 1
1.05769689431729 1
0.835783213916473 1
0.721972319746615 1
0.871154839530078 1
1.05900008972653 1
0.746678858821525 1
1.51849444595624 1
1.06311597331228 1
0.933259535806086 1
0.811320063950023 1
1.28261451187819 1
0.579595971355402 1
1.23120363253026 1
0.908020179588369 1
1.10090301696046 1
1.10295193228169 1
0.987408315544957 1
1.5120623289301 1
0.717279192108268 1
0.86092520496952 1
0.737815737546 1
0.978304417887225 1
1.17942176111362 1
0.992988216048821 1
1.1296647881163 1
1.12268396185718 1
0.60885375182483 1
1.2203190026286 1
0.971858042911434 1
1.31774153948754 1
0.589696739148609 1
1.39952688828339 1
0.401478820218977 1
1.71299461857688 1
0.871703771176456 1
1.0815903124281 1
0.669235330457242 1
0.946415643218325 1
1.1962241620885 1
0.680349936244628 1
0.896461232956336 1
0.700083692268204 1
1.44306719802978 0
1.41543895039735 1
0.711817231035647 1
0.367260755716683 1
1.33978982296048 1
1.00554298525076 1
0.698068640785809 1
1.40090685758846 1
1.06382162094084 1
0.595501332118958 1
0.785022912498608 1
0.664724016423996 1
1.22106626860344 1
1.66217524951778 1
1.01493421779953 1
1.31721805324122 1
0.749735243384864 1
1.21074234024555 1
0.858512113799148 1
1.30861793216282 1
0.395492922613026 1
0.851971907739632 1
0.947435210554595 1
0.908447696715985 1
1.01044724320079 1
0.550671732766006 1
1.08991819750877 1
1.14799642787421 1
0.0753166165918526 1
0.244970274097674 1
1.05485097812929 1
1.0793163508731 1
1.30584796669355 1
0.874434976629703 1
1.24470047227359 1
0.904913560918802 1
1.22015695889716 1
1.26910842910567 1
1.2631498259753 1
1.1696115728524 1
1.02943124551971 1
0.810008985045089 1
1.00007783830166 1
1.1794717248653 1
1.17999947705024 1
0.843587988683413 1
0.709497075077342 1
0.734813335467475 1
0.95039051579769 1
1.34048424806682 1
1.19315288889859 1
1.10061016576619 1
1.2434139627396 1
1.05504004505059 1
0.726444092014509 1
0.849052620206937 1
1.48928381681018 1
1.20582920539034 1
1.02862362665175 1
1.55433782289637 1
1.14301575930539 1
1.69256936215484 0
0.729382617031632 1
0.996517108836124 1
1.50542450702014 0
1.0006398411498 1
1.63519050172221 1
1.55491864064614 1
0.632158557611388 1
0.625711981293801 1
1.01648865514311 1
0.855395302349501 1
0.726948426049178 1
0.614444144549048 1
2.38525808429306 0
1.22277666688621 1
0.119323287955645 0
0.982012104511254 1
0.942177125943649 1
1.28679475274078 1
1.34840079474577 1
1.06898452245892 1
0.652197763563933 1
0.838825042461795 1
1.23594447425445 1
0.9384164912193 1
1.20781624015674 1
1.1525749592493 1
1.67244873377475 0
0.984530941608606 1
0.697642749524288 1
1.7780540984465 0
1.44947714608174 1
1.2345632355996 1
0.932063458614939 1
0.858767112913128 1
1.08711592043937 1
1.06939477198526 1
1.36690340898662 1
1.30640739381219 1
1.22318797730584 1
1.23422728399474 1
0.90392563436614 1
1.26981809559411 1
1.09703453620733 1
1.23531356899651 1
0.635686207790844 1
0.865930913033647 1
1.25899226204199 1
1.24183112103898 1
0.920048764786378 1
0.942601177176164 1
0.511012847524221 1
0.973513502303144 1
1.01313247226898 1
0.863938914900496 1
0.787404819539401 1
0.947573963707288 1
1.14157053537669 1
0.96167849155224 1
1.17512954465587 1
1.07958396526442 1
1.18778646735176 1
0.749074303074095 1
1.16780532199758 1
1.18494790257067 1
0.968060436782923 1
1.19236948526284 1
1.0614546990198 1
1.24719679755592 1
0.696833256379057 1
0.676866149954033 1
1.11681275584822 1
0.829200556193765 1
1.01200573830634 1
0.557462344681386 1
1.6102553443942 0
0.765997763872747 1
1.13384689025935 1
1.12784153544711 1
0.530055473316917 1
1.28674549828722 1
0.640669797033512 1
0.778553297624221 1
0.731030486894971 1
0.944208124484525 1
1.33435317097796 1
0.280992117308744 1
1.48111859131078 1
0.8107855435019 1
0.925368078872536 1
0.594458067202412 1
0.895442603663762 1
1.74523489074846 1
1.36507167576813 1
0.697409712648979 1
0.816029662673532 1
0.743656279290762 1
1.43834688246864 1
0.352135169429306 0
1.29579880862768 1
0.832303313172998 1
1.06875363775035 1
0.916577692975359 1
0.495615989088197 1
1.05152421529258 1
0.764963878345106 1
1.06089631524989 1
0.975562766880059 1
1.27890837678267 1
1.07172742203573 1
0.981505601090299 1
1.15665227495031 1
1.77491424452337 1
0.623089517780842 1
1.50941680441121 1
1.17414377858605 1
0.790812429020719 1
0.847580329846209 1
0.804326291943087 1
0.983600207239891 1
1.30705420343056 1
0.680795105781061 1
0.649601338180585 1
0.491505906563034 1
1.156893165443 1
1.76037173462193 0
1.63011618341217 0
1.45092766223196 1
1.53733021915861 1
1.03391958544019 1
0.573233694868914 1
0.633933745618292 1
0.80028520833253 1
1.25614605827392 1
1.18545619356149 1
1.31527439164127 1
1.15944016236914 1
0.933153179996097 1
1.15832385263076 1
1.52085158352949 1
1.31170798116805 1
1.26777192842616 1
1.25447925820201 1
1.7836750262442 0
0.966209873580637 1
0.664846097948549 1
0.778504763151183 1
1.21649633468274 1
1.14865968595719 1
0.823196188874753 1
1.39543070301454 1
1.44662340669378 1
1.10932687308765 1
0.736938866854783 1
0.945954127996449 1
1.05082482965258 1
1.37890827897721 1
1.49933151145993 1
1.30711528882454 1
0.782623895414663 1
1.18952174444107 1
1.23869077321204 1
1.08574185773283 1
0.603617440224005 1
1.04401732004759 1
1.47707006548905 1
1.03454700849445 1
1.0836281769126 1
0.804778633410659 1
0.793308518666248 1
1.86080697529377 1
0.766704946241965 1
1.10738732325253 1
1.00418489788091 1
1.08349732593934 1
1.12697470217402 1
1.43665680563508 1
1.19753612446835 1
0.595909906736126 1
1.3646806352714 1
1.20565360844868 1
2.01001553985877 0
1.26385472993948 1
1.17274023503864 1
1.09860037805933 1
0.983017753245717 1
0.755487000623529 1
1.02895338060824 1
1.22453990206422 1
1.46112931550278 0
0.961701324404189 1
0.99043065522019 1
0.654037610843106 1
1.43083198769516 1
0.974220456839145 1
0.861503002243801 1
1.17417993065015 1
0.746454659824607 1
1.61169578821383 0
1.27443449545701 1
0.919077839187421 1
1.29111251672706 1
0.80512020151439 1
0.86695058570943 1
1.57656313779417 0
0.831809633890142 1
0.889278030741498 1
0.747947707873259 1
0.97742448552798 1
0.756690867847211 1
0.826961201289637 1
1.23614639636209 1
0.695178148383133 1
0.885352376915193 1
0.839394123133735 1
1.08433186793189 1
1.1754904713896 1
0.855488566088364 1
1.18355203353227 1
0.843023854417498 1
1.50282173871063 0
0.606365301444765 1
0.91918543169556 1
1.0101245069353 1
0.659328158839543 1
0.932664240282663 1
1.2793458980367 1
1.09073444120764 1
0.99326721055381 1
1.16729194826446 1
1.1149813447244 1
1.36532691538755 1
0.926395835014036 1
0.964818792157521 1
1.10268618655286 1
1.09938141429606 1
1.08993601666726 1
0.780069117195769 1
1.22819377241731 1
1.14889504980864 1
0.907881633193494 1
0.21963209900804 1
0.531190138460368 1
1.66140418950351 1
0.965864005250598 1
0.617336003620683 1
1.29173265384612 1
0.895383145428287 1
1.64291608802407 0
0.333305052220923 1
0.854435028317178 1
0.771125415128967 1
1.24308952144711 1
0.379791127922319 1
1.38479687389269 1
1.03567997065548 1
1.49486826274642 1
1.15621304673423 1
0.737670900517095 1
1.28194280983045 1
0.983198885772445 1
1.03245444331815 1
0.984586241715482 1
1.20833033554405 1
1.20658677103677 1
0.746527581530615 1
1.02183248778999 1
1.59700860738792 1
1.44462336253727 1
1.05558082500304 1
1.13890662662318 1
0.887065195739826 1
0.802893197558047 1
1.50156060323622 1
1.41729530924016 1
1.06379654826684 1
1.11218412803026 1
1.10140974259109 1
1.1894080608949 1
0.813357161170864 1
1.04019160663698 1
1.03173101469938 1
1.45360890397108 1
1.11803212639006 1
0.969902368180106 1
1.28560356320184 1
1.07715157274624 1
1.09724985478609 1
0.820208782233608 1
0.618770762649979 1
0.886959885024269 1
0.892378816483055 1
0.734860026210468 1
1.38754820214342 1
0.796232221677866 1
1.10498857328732 1
0.916709371526674 1
1.53120463100555 1
0.260664863688559 0
0.916031066391103 1
1.09298370072318 1
1.21560100343809 1
1.68151752152425 1
1.24788218216906 1
0.871671624773479 1
0.932128052432565 1
1.09560460295933 1
1.77463550188678 0
1.47462932350853 1
0.855812742751971 1
1.11001161764603 1
1.11914983587811 1
0.804239186319947 1
1.83432378812782 1
0.534328887892494 1
1.55996026646636 1
1.1754362153319 1
0.430986134294631 1
0.175529694193296 1
1.23545100105153 1
0.876343600488416 1
0.82393436301264 1
0.603507793460079 1
0.902682059170078 1
0.596984731614133 0
0.976888093504157 1
0.944432588557069 1
0.779385936459915 1
1.12635556877117 1
1.4379805096839 1
0.705912503272199 1
0.61105488067681 1
0.662456544614865 1
1.12916769187621 1
0.847493258052175 1
1.1912593865435 1
1.23236745919259 1
1.38740996039464 1
1.43801857938821 1
1.00369617343824 1
1.35527659938057 1
0.80332761773189 1
1.40309290643724 1
0.711024153065367 1
0.816070590119499 1
1.5383631579841 0
1.40860212471232 1
0.878599049568798 1
1.0027807567821 1
0.775634999163439 1
1.26712920463924 1
1.72254199694705 0
1.12945760695439 1
0.799770839042292 1
1.05768806616597 1
0.570878248072357 1
1.12171622507223 1
1.21658276629177 1
0.905933936530372 1
1.11836200464956 1
0.677180596422736 1
0.945772040830001 1
0.85920032118123 1
1.35880358502204 1
1.25695574422675 1
1.1835769117958 1
0.387789953814925 0
0.957887899026153 1
1.14765166297718 1
0.497310472805391 1
0.740633647349516 1
1.18413806693741 1
1.55510273690763 0
0.928203061479547 1
0.555298931684403 1
0.908731972450164 1
0.504843070111159 1
1.04806419084884 1
1.0359470747155 1
0.72511510832513 1
1.00455708832151 1
1.17314080305139 1
0.911554574800547 1
0.78516197643531 1
0.601304793523019 1
0.537215671789543 1
1.15034388195494 1
0.933640674353246 1
0.767192251817529 1
1.24832545750661 1
0.71828065837975 1
0.974062564299453 1
0.234163328637955 0
0.916860064976216 1
1.24563136157185 1
0.828898317145511 1
1.03144186652704 1
0.970766407843811 1
0.714556489114778 1
0.904126841460505 1
1.20616879154825 1
1.49918689475448 1
1.29583529568946 1
0.923999313925081 1
0.894766602588001 1
1.06085498847126 1
1.05090231269832 1
0.78760971144789 1
1.03726884017859 1
1.21430821377379 1
0.980910101924427 1
1.57046548624176 0
0.132318700733009 0
0.524405425211401 1
1.15407664831889 1
1.06446835182035 1
1.11623926481341 1
1.08222887376212 1
1.25535830578483 1
1.05062885128316 1
0.852722640581479 1
0.717060550488081 1
0.671542755714716 1
1.193658769258 1
1.04148629512369 1
0.546936796060447 1
1.01160119791516 1
1.65378333745638 1
0.613453453911842 1
1.29359713833282 1
1.12306698517881 1
0.651261392419567 1
0.99110742564494 1
0.906285161560886 1
1.66891902156926 1
0.804193361211159 1
0.681830306750572 1
1.6044966264853 1
1.33310057592288 1
0.753314450078772 1
0.950707017118866 1
0.85869943368158 1
1.18176007960987 1
0.777532255860204 1
0.713480924938853 1
1.02840408181645 1
0.164586691048606 0
0.726702909805863 1
1.35474623821831 1
0.698263774450347 1
0.424271992914121 1
1.04367827269699 1
0.67359773875374 1
0.998696430531604 1
0.785218243177602 1
0.961255492053096 1
1.20463015936528 1
0.969431909603483 1
1.76792827040872 0
0.376297125583041 1
1.25018338084256 1
0.735366251228425 1
0.934450134170996 1
1.52806020270282 0
0.842393609138618 1
1.05810010294236 1
1.23592412161357 1
1.41232550524679 1
1.10194725039437 1
0.476819901503811 1
0.725188643687642 1
0.692068603348838 1
1.18309803657118 1
0.794442724346716 1
0.980838563874745 1
0.598416388519611 1
0.727015360963908 1
1.7739967655462 0
1.03625556953001 1
0.763310038753385 1
0.914841199276655 1
1.11915809146358 1
0.891548255112877 1
0.673992900730976 1
1.35023007260493 1
1.12101064894347 1
1.54564440014542 1
0.854591255311539 1
1.16037766166939 1
1.0177621050542 1
0.859596996489944 1
1.00295557145401 1
0.776356444443593 1
0.981159805473805 1
1.33282776310939 1
0.961395049993292 1
1.04577485113038 1
0.747227116812601 1
0.790014649126807 1
1.11703841000791 1
0.676128548317846 1
0.924018509840998 1
1.40846195663335 1
0.384326316309253 1
1.21701854139828 1
0.900751743321303 1
0.9965362282074 1
0.467241683471341 1
1.20849200989041 1
0.814486612049798 1
0.892759142913329 1
0.586562025723235 1
1.49283742475366 1
0.577352591669566 1
0.976026055549044 1
0.941372493673487 1
0.975340081812111 1
1.42893991307638 1
1.33875166026939 1
1.19798834517961 1
0.669187941645802 1
0.980403473976377 1
1.07351314250069 1
0.833663492694084 1
1.17391454433186 1
1.01052035736662 1
1.18941506863541 1
1.03543245679162 1
1.37254418787719 1
0.536072891191991 1
1.03490387717211 1
1.43896774097102 1
1.10054478229714 1
1.63245717678263 1
1.15157865124214 1
0.466874128429101 0
0.764157825704245 1
1.1440944126129 1
1.48033412947163 1
1.13095127855284 1
1.46292831971308 0
0.818421815005193 1
1.29751157694527 1
0.963515503227389 1
0.609820410096721 1
1.07241666629247 1
0.553874664535185 1
1.20596597510804 1
1.11783005713969 1
1.20638985110457 1
1.01769833975179 1
0.704648673189415 1
1.07489292980676 1
1.16223345613351 1
0.918224575819031 1
1.30436932339533 1
1.12940717774687 1
0.882759726580371 1
1.27730980156952 1
0.881496777166667 1
0.921100715963504 1
0.773587016492249 1
1.06460205449297 1
0.902508434921388 1
0.868763028304885 1
0.770557465201884 1
1.45636428228943 1
1.08754319023383 1
0.348340012243646 0
0.978272528689709 1
1.37176598415102 1
0.681268040187238 1
1.38423842256644 1
1.20760016809435 1
1.1071054411789 1
0.951517592489831 1
1.31215623769734 1
0.907078371372381 1
1.69392141079224 0
0.796734843180068 1
0.315371640630355 1
0.934579253635205 1
0.468378127087328 1
1.12259013674184 1
1.04854173394617 1
0.781396768762517 1
0.944809757869046 1
1.20018374726012 1
0.815524164313301 1
1.50345598748181 1
1.4677597235025 1
1.09037091253398 1
0.600248249460255 1
0.940062813255494 1
1.2562167611899 1
0.548977158711723 1
0.883173660929885 1
0.791295391911053 1
0.970639073166036 1
0.922689773432953 1
0.781609672502207 1
1.26089855069347 1
1.05511599774842 1
0.831605857874985 1
1.33773324646161 1
0.897272179445955 1
0.935905632094929 1
1.14026532595609 1
0.708160239046302 1
1.31645177739174 1
0.972905450776863 1
0.774709082493654 1
1.20112340192767 1
1.54919295559808 1
0.890509133404542 1
0.348917033819007 1
1.2014246631703 1
1.21136632707538 1
0.729227483802286 1
1.37979567561029 1
1.56742117138876 1
1.13060553258989 1
1.19220090227464 1
0.938527977358922 1
0.557066300932536 1
1.10169450222031 1
1.25877330818476 1
1.28621897022271 1
1.04877394742839 1
0.691887155356468 1
0.762712998103567 1
1.16836769254713 1
0.533624959211281 1
1.18245269683966 1
1.05495166089676 1
1.03344721264115 1
0.930722160177744 1
1.42166857661835 1
0.578478196092559 1
1.0670855288247 1
1.4971305639253 1
1.0300230002615 1
0.848032061233236 1
0.443392545330237 1
1.37375654752111 1
1.59214905035537 1
0.912643114747168 1
0.625949769644766 1
1.32126757252617 1
1.37638459367175 1
1.61710476776008 1
1.77796010682999 0
1.43135136167443 1
0.197639242182133 0
0.979686368485804 1
1.25990138396737 1
1.00796758873769 1
0.932165324421212 1
0.971577042280576 1
1.06436351063558 1
0.700659555297926 1
1.10076035476494 1
1.05768354712451 1
0.942923620026205 1
0.8665192674052 1
0.9609024291591 1
0.858907867707552 1
0.48934181762411 0
0.787969424266425 1
1.20163942630921 1
1.13294881143183 1
0.969073095323141 1
0.876263936842599 1
0.630025806152108 1
0.803907519451271 1
0.80319428540812 1
0.712341020780342 1
0.480398492901266 1
0.850180627399594 1
1.07212586341838 1
1.03437903650047 1
1.14474213684212 1
1.74885198826673 0
0.641259267910655 1
0.281699227970734 1
0.394450667179411 1
0.969228284609287 1
0.873014222123273 1
1.06760549330601 1
1.37686381647982 1
0.812200798206494 1
1.50586989058684 1
0.904920151713515 1
1.05093439526318 1
0.613118991815588 1
0.343937632111157 0
1.37201777046358 1
0.926276007832885 1
1.08044217265851 1
1.31664288235563 1
1.06162784207215 1
1.51968511474032 1
0.69069067843137 1
1.19961302061717 1
0.521539127359642 0
0.441408444766814 0
1.01043331065983 1
0.975775328299463 1
1.06322765359838 1
0.914934181095013 1
0.741255929519429 1
1.16534738101324 1
0.965052871490069 1
1.53008574970178 1
1.0194452369755 1
0.446121143074242 1
0.760640996478603 1
1.31318212677965 1
1.01281324854057 1
1.07041519806654 1
1.01867320191913 1
0.635418602500059 1
1.34164174751453 1
0.505669709918965 1
1.37385759336501 1
1.01766154268192 1
0.988042068710078 1
0.893824084642723 1
1.62617897338546 1
0.740482445504003 1
0.775168256008171 1
0.501505368439571 1
1.54885657167412 1
0.655744875621005 1
0.907364416426793 1
0.867039428364856 1
1.2276349054914 1
0.672642966455682 1
0.562544852862216 1
0.974640143464454 1
1.5721807503654 1
0.865093052506486 1
1.13220856941849 1
1.33865001694223 1
1.33788595237683 1
0.871550849670739 1
0.76147664838294 1
0.817345234968764 1
0.755520914270898 1
1.14264885131852 1
1.13517027143582 1
0.827902088185336 1
1.15717467436398 1
0.846741625248779 1
0.622322696357776 0
1.03286659909694 1
1.42151421518273 1
0.474741905422139 1
1.26654841239166 1
0.33203176651998 1
0.982400848392411 1
1.39458098374316 1
1.24789230106222 1
0.832763856087435 1
1.05420003164882 1
0.816697920490065 1
0.945019494774618 1
1.0705198293586 1
0.881957658554648 1
0.800061675680877 1
0.875682268508347 1
1.14619076901453 1
1.14044541219994 1
0.672404364989876 1
1.10347803597991 1
1.39807550100871 1
0.669166154054927 1
0.74475184182493 1
1.1084281515914 1
1.46545925672348 1
0.87835283592508 1
0.955146854838248 1
0.955190331671205 1
1.28672416655746 1
0.825784768715718 1
0.990727038580484 1
1.20071920949241 1
1.01025553894438 1
0.83813575077259 1
0.942882105319607 1
0.793474451413208 1
0.751919112029924 1
0.859617296532652 1
0.948048195621163 1
1.21360529679695 1
1.06624231656995 1
1.00146492157547 1
0.508957254374324 1
0.654589335091058 1
0.699549431145009 1
0.651438050978679 1
1.05588678718646 1
1.02352895037252 1
1.16583555098792 1
0.514640245093135 1
0.85680077876864 1
0.866303193455453 1
1.54263856374278 1
1.44950617763435 1
1.14406370873744 1
1.0136673133734 1
0.774515016972045 1
0.951920601267731 1
0.678430607783304 1
1.61297841987932 1
1.1364197679566 1
0.746877331430938 1
0.912194744431528 1
1.27430070768806 1
1.42922918630448 1
0.406119306756735 1
0.718408742146996 1
0.972748843871696 1
0.996259081601154 1
1.09727407645864 1
0.962778818330752 1
0.957862769171189 1
1.20374864081145 1
1.46919328991424 1
1.15256115980518 1
1.02319217655974 1
1.01551685194049 1
1.14720786511328 1
1.22039356832457 1
0.990792124057752 1
1.01935780240891 1
1.16140125271272 1
1.50820282172638 1
1.11803971321966 1
0.337979994544481 1
1.07286656539579 1
0.796796832900267 1
1.37180908671882 1
0.814445398567744 1
0.718477385775556 1
1.07213224365029 1
1.61281654662455 0
0.379629092136889 1
0.944479345303427 1
0.931576292953065 1
0.960250836026495 1
0.551451611451029 1
0.53752390731359 1
1.50866188666486 0
1.0570985022502 1
0.22620374047619 0
0.995449679479484 1
1.06613607453108 1
0.983606310696128 1
1.13597562852717 1
1.03435229864393 1
0.853303541328819 1
0.835576167224241 1
1.35644040531095 1
0.878796852370536 1
0.977788062227175 1
0.994514930993105 1
0.67612145923155 1
0.743636187177107 1
0.904578837224204 1
1.03589956923912 1
1.02030263056355 1
1.4388217661566 1
1.03218964282763 1
0.982417931420986 1
1.41636247714347 1
1.01134089072846 1
1.28042290119768 1
0.956088166200312 1
1.35746024665823 1
1.163670323546 1
1.6661029892725 1
1.21838477795243 1
1.02542302242424 1
0.936434711803212 1
1.39478873549061 1
1.37596963117353 1
1.37330853745884 1
0.989395874306572 1
1.11542726669629 1
1.10368364338916 1
0.885246131433849 1
0.606603024802083 1
1.329970770989 1
0.899148439825086 1
0.826404622289229 1
1.03938493955284 1
1.04249503009243 1
0.936869459726123 1
1.2491881944823 1
1.18591367744081 1
0.733869801303269 1
1.06877624334679 1
1.03364424113228 1
1.05142332593608 1
0.411327248592124 1
1.1840158332657 1
0.972118947032868 1
0.990332859161119 1
0.625802680367127 1
1.00015185232086 1
1.36670420436989 1
0.80642702712725 1
0.611411321056888 1
1.00775821602801 1
0.502883583764451 1
0.916301004210452 1
1.00088183598632 1
1.02531774849348 1
0.795156040404055 1
0.682014665641152 1
0.680506285954469 1
1.33789056653685 1
1.11570397729931 1
1.34114884103888 1
1.2238315476161 1
0.834316984023542 1
0.849313225217536 1
0.790224969546303 1
1.18716238338352 1
1.07504205556889 1
1.10187051492269 1
0.826333189292347 1
1.07996938535125 1
0.928271859331038 1
1.38384907315536 1
1.12388104243627 1
0.970485805218248 1
1.07136241568763 1
1.41058753519843 1
1.1217858823574 1
0.660458306990268 1
0.908505489778921 1
1.40738397666526 1
1.10637934801405 1
1.31770461842772 1
0.75362786040211 1
0.92151098155112 1
1.22157681862719 1
1.19002735414477 1
1.34356798838836 1
1.49291065446233 1
0.733517547361848 1
0.861111195498764 1
0.933850543575899 1
1.36616709575488 1
1.11875486209337 1
0.766609168325639 1
1.48409604410553 1
0.655253601193287 1
0.652581775983933 1
0.871502563993304 1
1.2450457363913 1
1.05354491100995 1
0.798480003422068 1
1.31108075278169 1
1.35493656367153 1
1.0162115066953 1
1.31110562789074 1
0.956665311866193 1
1.35634475991378 1
1.43337689625322 1
0.96482020720812 1
0.70263509741083 1
0.856267909360523 1
0.920042581703125 1
1.23218685176431 1
0.711598942464156 1
0.957776572215729 1
1.22865424065861 1
0.507140905591912 1
0.974850770113957 1
0.545499926990358 0
0.939933304130338 1
0.678316995344807 1
0.995541119771897 1
1.18091559347426 1
1.20185243017765 1
0.40678482197212 1
0.783001535567463 1
1.13605616121704 1
1.51219990354147 1
0.714616066143474 1
1.26354741049116 1
0.882679538343179 1
1.1646640917675 1
1.65541888602628 1
0.949747062537332 1
0.545061281740173 1
1.01577229499141 1
0.587131576628992 1
1.1465929187823 1
1.15551321076245 1
1.65706895067694 1
1.07317949118288 1
0.659774675037148 1
0.72815326225742 1
0.728226709700771 1
0.929742961027604 1
1.16841282257933 1
1.12869058934559 1
1.10484103096407 1
1.02113727981376 1
0.940962331553627 1
0.882079225502016 1
0.662669397581747 1
1.00039458880044 1
1.05517717079183 1
1.41150723726665 1
1.0468756572948 1
1.23195758155913 1
0.861491866543228 1
0.548462513643009 1
0.637376891433096 1
1.12039514653179 1
1.00563686603416 1
0.816008333850204 1
0.632987287071339 1
0.849485705075259 1
0.839743337738492 1
1.7630311405404 0
0.918939629657838 1
1.35323637535115 1
0.936169417634207 1
0.694145181749224 1
0.839756011562765 1
0.779073536261096 1
0.93725840640531 1
0.624560143952744 1
0.902439153212798 1
0.950249681395609 1
0.675172659882025 1
0.813158844628726 1
1.18707065410042 1
1.57382695853394 1
1.04344994964802 1
1.29863156280049 1
0.919747555719344 1
0.712833512084749 1
0.682821648721799 1
0.848991760763508 1
0.631950422048609 1
1.23317042248316 1
1.89387184202331 0
1.35056011863009 1
1.02840510626272 1
1.53760805748434 1
0.97725657713182 1
1.10688059992713 1
0.754542356383764 1
1.08594370729114 1
0.90061146609701 1
0.666366061315511 1
0.775159239764182 1
1.37585701070654 1
1.11335854523599 1
0.662118419364737 1
0.881954922151438 1
1.2881759456337 1
0.868289426520307 1
1.74410634919206 0
0.736715546889254 1
0.906967281018499 1
0.895245728726756 1
0.357666818093698 0
1.09857696567447 1
1.33984023824487 1
1.02977951031598 1
0.808407376773516 1
0.722552721328821 1
0.544902938285126 1
0.515735133061087 1
1.02585020872434 1
1.17373833130134 1
1.31219641389403 1
0.941226536341475 1
1.16198802619719 1
0.307512632178614 1
0.793507441222532 1
1.51425407764377 1
0.867903502584983 1
0.490220941523646 1
0.832718711449008 1
1.09383529059946 1
0.924143850145741 1
0.156267151827683 1
1.42117108458774 1
-0.195990552270129 0
1.27540694113312 1
0.761849155889646 1
1.00502454713092 1
1.27879848810466 1
0.356557269570299 0
1.079901789019 1
0.656746539581487 1
1.17684299346507 1
0.931640954095771 1
1.11600065263561 1
0.661853991638364 1
0.972597402677772 1
1.01617775814774 1
0.261523318853806 0
0.971868205059401 1
0.839351972826702 1
0.765305822190101 1
1.17199892769488 1
0.923591209738236 1
0.833703898100944 1
0.911605039925599 1
0.634384963249138 1
0.81951687443593 1
1.20136933538384 1
0.433290869916062 1
0.705471965191794 1
1.02900982134392 1
1.05167120924481 1
0.87733319254793 1
0.353318805407034 1
1.60221425528514 0
0.782031642845797 1
0.845699047907523 1
0.81906212653202 1
0.07101487933202 0
1.22284779083223 1
0.417752929049622 0
0.676691588733264 1
0.819505174633249 1
1.19253820806727 1
1.02722657027079 1
1.13662633986497 1
0.612936941208592 1
1.10928972192171 1
1.42723402680767 1
0.672894623277382 1
1.02798837660554 1
0.195609755187393 1
0.961614474495164 1
1.17356457848529 1
0.890900370149622 1
0.928885666853088 1
0.934669087044567 1
1.04795480346867 1
1.32572090722755 1
0.577601117565984 0
0.722417113851288 1
0.949832684604767 1
1.03472885179156 1
1.16657432612335 1
0.762460074356874 1
1.73857276031859 0
0.550065457304468 1
1.14232353905048 1
0.731533777550573 1
0.851691297488199 1
0.466043364884255 1
1.41412933045323 1
1.15633164522056 1
0.999761381316871 1
1.59201602374506 1
0.828029718549067 1
0.749333954164815 1
0.425861650631881 1
0.863076693956659 1
0.853796337448922 1
1.20487259286186 1
1.56337784971812 1
1.13235038136174 1
0.95504461832451 1
0.885689681433027 1
0.590190957529965 1
0.559934866178741 1
1.23383550046903 1
0.937582790844693 1
1.10294039535815 1
0.944445752194446 1
0.850203463042556 1
0.800972727089878 1
0.92989549799106 1
0.774499286307429 1
0.664654388935867 1
1.0524447019301 1
1.00933680583558 1
1.12780319226407 1
0.65212075308341 1
0.777659898540192 1
1.52788348496662 1
1.49024232898216 1
1.33386044037091 1
1.06790134936146 1
0.973404825683811 1
1.09888097199698 1
1.27436671062244 1
0.779562037813776 1
1.19302905702189 1
0.791955081738287 1
1.15483971396514 1
1.90344523220674 0
0.941940249552436 1
0.465555235543395 1
1.02393327323293 1
0.0781627999478942 1
0.528100059654311 1
0.767916208737667 1
1.1580306496003 1
1.37419869822549 1
1.2062336142237 1
0.948896669606819 1
1.17037078505516 1
0.487576539963053 1
0.772634487550284 1
1.09419901641621 1
0.872196396370465 1
1.39648560569516 1
0.97252694449971 1
1.51634934791397 1
1.55211986860544 1
0.897459675489412 1
0.356665903072928 1
1.15018554270797 1
1.00853811363706 1
0.843856416494859 1
1.10319750983418 1
1.14242017124909 1
1.36124456254125 1
0.439657618822718 0
0.863661951518155 1
0.316061473677728 1
1.18105400707101 1
1.43778452603008 1
1.00190686047936 1
1.33592356844372 1
0.985660352801965 1
1.24621938697649 1
0.889005344474111 1
1.05626749290097 1
0.85983151689723 1
1.06330863368385 1
1.17178454732886 1
1.2717532607789 1
0.76074152641655 1
0.542630900018518 1
1.01794581487789 1
1.50452078592512 1
1.07855237147043 1
0.554984912756398 1
1.38376489280519 1
1.27943920816332 1
0.653553176418622 1
1.0793213997557 1
1.27845503650176 1
1.21334520002463 1
0.648711600143059 1
0.989343539511899 1
0.754491196636284 1
0.877202249628692 1
1.23579264242349 1
1.24200625686035 1
0.783071936326756 1
1.41950989925112 1
0.659803208667138 1
0.96625603787815 1
0.855770028886627 1
0.629050307396071 1
0.668927147921028 1
1.23490383598045 1
0.971276196289432 1
1.49627033879509 1
1.4366828320702 1
0.530792990758914 1
1.38442461054094 1
1.33217473426567 1
0.150671345542222 0
0.77981012407899 1
0.693222783071417 1
0.495976474840941 1
1.46234269227422 1
1.31371912758148 1
1.37699523557638 1
1.10504083089504 1
1.3840018737708 1
1.28580072697497 1
0.435166897439065 0
0.503543777541654 1
0.580667669137361 1
1.0938677933582 1
1.23340404424215 1
1.43352699625068 1
0.955523803184204 1
1.42258287280926 1
0.688264659746784 1
1.24317805552562 1
1.30557926986015 1
0.849433061166887 1
1.48808770345823 1
1.01212667103479 1
1.00020583549768 1
1.39599824739721 1
0.89490071275061 1
1.4207767552053 1
0.600948988412276 1
0.803730254837776 1
0.765409598387744 1
0.832666382516509 1
1.41847854683139 1
0.605497726734016 1
1.4381139862535 0
0.925853173576271 1
1.03262410426954 1
1.34296536911708 1
0.856485744149312 1
0.94170402174074 1
0.859637645576735 1
0.694411616137078 1
0.532571980315077 1
1.17679974973168 1
0.900227615740925 1
0.9020085855352 1
0.652029605779871 1
0.534425532949294 1
1.28438263845027 1
0.642534872443718 1
0.861147024517966 1
0.848188374913755 1
1.33757145029918 1
1.05190018527089 1
1.35531693241218 1
1.07550824176258 1
0.725715156209392 1
0.773493659652806 1
0.874854022966218 1
0.828663105524527 1
1.13433018754644 1
1.16633096200869 1
0.894070172409639 1
0.737206878373993 1
1.24683843640758 1
0.789294609136125 1
0.879300238935308 1
0.810274915811559 1
0.844442758249267 1
0.929761168252202 1
1.18554159949461 1
0.561857133215849 1
0.584037667185971 1
1.5289647115463 1
0.723352180327994 1
0.873773557392707 1
1.15164316195003 1
0.951847889089099 1
1.14894267019601 1
0.816958978088207 1
1.25184843469498 1
0.799591130666616 1
-0.237813522314739 0
1.01960783023106 1
1.02624277827485 1
0.662980445386402 1
1.63163038184047 0
0.974575296160737 1
1.11884662050449 1
0.927265603291234 1
1.23313092621506 1
0.690164908752507 1
1.2938117502929 1
1.40367148493549 1
0.672949438951079 1
0.589731553657224 1
1.49988586611673 1
1.17234319121931 1
1.10339396139341 1
1.44111251731909 1
1.61956922582305 1
0.602879150020275 1
1.3865858021031 1
1.08783643343488 1
1.24739248443134 1
1.58824088871811 1
0.711779347951567 1
0.612726026836888 1
0.63608012986294 1
0.993282777282156 1
1.03823325082492 1
0.636565058624068 1
1.01499134505608 1
1.03519924752612 1
0.573370336548302 1
1.26709038422692 1
0.637174627518028 1
1.23171021777667 1
1.17385422350145 1
0.953169303996369 1
1.14479303110446 1
1.04432575697238 1
0.56467648024075 1
1.11422696673593 1
1.2682887596257 1
0.757404530366605 1
1.13271280342961 1
1.20007279667525 1
1.57845656205611 1
0.89187535085603 1
0.804760610693236 1
0.891006202553565 1
1.12725585452443 1
1.30311260330243 1
1.10072790952528 1
1.16280242061982 1
1.35978804539458 1
0.646556141786168 1
0.88428672427219 1
1.5472867364898 0
1.25487692030237 1
0.701754878748504 1
1.0012876414316 1
0.362494383646287 1
0.247716008781104 0
1.00348950167795 1
0.990897232938577 1
0.759908138916372 1
1.28145178829576 1
0.808339286479497 1
0.953630877697577 1
1.0206068831603 1
1.01125443628803 1
0.822956864909142 1
0.78988993169087 1
0.777536763139337 1
1.10223599952471 1
0.69729571850785 1
1.2895104472767 1
1.06573949357602 1
1.12555977426061 1
1.07327714178054 1
0.649371510151295 1
1.07387355796957 1
0.849335386468885 1
0.727974758532209 1
1.3579512146771 1
0.71309302728146 1
1.11849753096852 1
1.34967096285127 1
0.688889483768031 1
1.13470169744 1
1.3296127768053 1
0.864295998676679 1
0.926423295650909 1
0.747008712057832 1
0.96032378359242 1
1.40247997734172 1
0.351833012340438 1
0.894816000335521 1
1.12737786114314 1
1.3071468650924 1
0.837315829640607 1
1.29038725024856 1
1.19504546803405 1
1.0945805990639 1
1.24632349842111 1
1.28207230293974 1
1.21868961842351 1
1.64858303833453 1
0.914652056243352 1
0.951829944013121 1
0.373775612193846 0
0.318254998458293 1
1.06699025516932 1
1.34838691095223 1
1.27335590459713 1
0.570646347662547 1
0.842450690204082 1
0.741535163492802 1
0.631133657013999 1
0.814917117475109 1
0.765656863989174 1
0.984660342500796 1
0.99238396304399 1
0.649485603282819 1
0.634013157594859 1
0.507076056893568 1
1.31206216086487 1
1.13694419856961 1
1.20080199231619 1
1.40314274007674 1
0.885783757468439 1
1.20633606303307 1
0.530667584480098 1
1.78005018559838 0
0.125096527210162 0
1.24158647257187 1
1.41907034758474 1
0.901991008715274 1
0.617172169800942 1
1.59031290198653 1
0.85386488305848 1
0.944715591026736 1
1.11162470600514 1
1.18872949418051 1
1.14967881462613 1
1.03546491049522 1
0.310252277711498 1
1.20966080367047 1
0.534157676253708 1
0.751786557898704 1
0.753454053112176 1
1.31993380547744 1
1.19989519950499 1
0.687240937261724 1
0.698670631931423 1
0.824357427348769 1
0.815101372105194 1
1.71675842415137 1
0.870339710417736 1
1.49882143595543 0
0.777963433899548 1
0.99677108502814 1
1.37602493882593 1
1.26480150832637 1
0.687681539491903 1
1.02890267210539 1
0.937630487234091 1
1.10245277806953 1
1.03705126437812 1
1.04904728346591 1
1.13074717008024 1
0.87624622864299 1
1.22333985934308 1
0.683361420636835 1
0.251728974565749 1
1.07700320746835 1
1.33812313683109 1
1.3972306602358 1
1.18165990634862 1
1.14789359535573 1
1.18800228429709 1
1.05777494896881 1
1.21958879491472 1
0.666226295107728 1
1.39588445573308 1
0.751945841572013 1
0.780372466995527 1
1.05115575052809 1
1.27092209262299 1
1.51874493530381 1
0.93473210011571 1
1.60394149674372 0
1.01366935440622 1
0.514034290078616 1
0.804455525580162 1
1.02519421004164 1
0.688811508415148 1
0.691799728343154 1
1.08054887347429 1
0.57426464295988 1
1.35564262167292 1
1.08107229238258 1
0.45532064417177 1
1.29919566596587 1
0.361468983224217 1
1.01233097921408 1
0.269712152463761 0
1.39248283770199 1
0.957930460887271 1
0.813779478383581 1
1.28259477590976 1
0.995408248225066 1
1.32795960066142 1
0.912299379466074 1
1.03006737585629 1
1.09135182308251 1
0.540368227319067 1
1.426331654938 1
0.532565169822629 1
0.839015280526347 1
1.08302152744129 1
0.6424899651163 1
0.832715525214664 1
1.41474857567162 1
1.30943812822395 1
0.494261845084535 1
0.623112533884639 1
1.40984260537872 1
0.883192408701325 1
0.084348624838178 0
0.444346979893806 1
1.38087175221623 1
1.25555212436359 1
0.931681884098958 1
0.605591213003154 1
0.766792204567273 1
1.46866700701864 1
1.40125405530733 1
1.12099892233704 1
0.673732515892768 1
0.954495847560095 1
1.38864007787022 1
1.01983042759332 1
1.56184704531416 1
0.986502944533263 1
0.918065442813749 1
0.876143449353416 1
1.06791928822156 1
1.38104405484674 1
0.434946981083577 0
0.968532835415842 1
0.932080969856417 1
1.41949484635337 1
0.563120424870707 1
0.755281623355594 1
0.841352394183063 1
0.676055149424693 1
0.713411028553169 1
1.00543179840714 1
0.861593425163402 1
1.06254566089524 1
0.851923912713327 1
1.68435523890976 1
0.811226772736863 1
0.932389753722218 1
0.940030112103887 1
0.87370169795288 1
1.15384808186615 1
1.15111191044159 1
0.741025469982815 1
1.02977994556821 1
1.51498431614155 1
1.73340134061567 1
1.59838243221782 1
1.23965252101009 1
1.63088008253177 1
0.679913047499955 1
1.08798916290038 1
0.279774995278196 1
0.856534340190277 1
0.800476391780368 1
0.725992018418718 1
1.24122693369017 1
1.10663722974746 1
1.9998491965515 1
1.04541877880407 1
0.963127048772561 1
1.02932631936143 1
1.39921162024436 1
0.761660283696941 1
0.487510496102448 1
1.04515453747178 1
0.653201469368528 1
1.11594539952399 1
0.60253519216192 1
1.43614692348262 1
0.991741954100045 1
1.50230535120426 1
0.485979915222747 1
1.17186191384645 1
1.25189655902338 1
1.30251987345653 1
0.902791387877527 1
1.00129464329327 1
0.932515735729569 1
0.894425782418621 1
0.837220670198823 1
0.910414478737148 1
0.843228493064833 1
0.9641598273512 1
1.11566243606887 1
0.978226708083065 1
0.93782148925465 1
0.771605309251045 1
1.04641870138462 1
0.438271049184643 1
0.882625727420411 1
0.607556806364762 1
1.22661893001161 1
1.22463503982532 1
1.12670568025277 1
0.697036208508306 1
0.359386732725769 1
1.17889176406113 1
1.45611911023856 0
0.778382182359193 1
1.09640950718328 1
0.75850532832241 1
0.96792174306394 1
0.676262414141385 1
1.09673852376354 1
1.1100549758508 1
1.20914720227533 1
1.36549535486459 1
0.803061082856028 1
1.00903131693032 1
1.19049137275391 1
1.03617174377633 1
1.04740722998175 1
0.8107486612026 1
0.705586130658693 1
0.62409889555945 1
0.907907829961669 1
0.780573501751754 1
1.00582800041148 1
0.812427834938629 1
1.13661414585823 1
0.698839750576247 1
0.427594842442115 1
1.15293881758198 1
1.02565942738237 1
1.40189546571801 1
0.488326763081252 1
1.22817353040815 1
0.974700391728407 1
0.611583756432752 1
1.19240440702136 1
1.05131145843993 1
0.441675782103323 1
1.09929941905114 1
1.5193664128138 0
1.08676467836419 1
0.839081147306731 1
0.404345832067173 1
0.925648041461516 1
0.530561705377062 1
1.15681024190833 1
0.798360586135182 1
1.02436032784757 1
0.63667793843618 1
1.05769932773272 1
1.01926812478944 1
1.27024401902689 1
0.996745332546934 1
1.30614875904889 1
0.74274355400623 1
0.81670283199066 1
1.73601325846422 0
0.759328234548957 1
0.920198926474117 1
0.974596159777694 1
1.06555176321419 1
1.43895609272484 1
1.18384228760011 1
0.679330272264685 1
0.638397898341356 1
1.53778268331602 1
0.817842718869876 1
1.0757069116684 1
1.32784855016888 1
0.909860862209474 1
1.20971134267031 1
1.20300013535453 1
1.27605948455829 1
1.05713831258521 1
1.13839326054032 1
1.02784661436079 1
0.848149391754357 1
0.772425022158165 1
1.1581324170091 1
1.21346942132508 1
0.989644428887474 1
1.02349894940077 1
1.0199696699812 1
0.629734463649865 1
0.486028017993048 1
1.01506355832259 1
1.32302604673593 1
0.675191720661335 1
1.12203188663468 1
0.772553606908509 1
0.977559383806834 1
0.918420611280643 1
0.82604975779425 1
1.39673000156674 1
1.22998037278257 1
1.08666003431897 1
0.995118756657167 1
1.10752890202236 1
1.06692382161471 1
0.362897996963883 0
1.2745412816376 1
0.900894514945614 1
0.704676876104237 1
1.03529112009321 1
1.44731903487325 1
1.43339380724083 1
1.03410097575674 1
0.375570707389056 1
0.980598031207616 1
1.08588318806854 1
1.43484122624089 1
1.40026317572959 1
0.970050552203525 1
1.2869534067084 1
1.08513463170765 1
0.671985768707683 1
1.17261440010147 1
1.49968994668157 1
0.826534475593273 1
1.3513432665412 1
0.64051834542007 1
1.00397057882667 1
1.36591317778297 1
1.23970178561703 1
0.736687253263374 1
1.47409528606397 0
1.14156157960835 1
1.03335410198999 1
1.05141214738558 1
1.05370701570338 1
0.821139816027075 1
0.671377067634553 1
0.345827339995292 1
1.45682598231898 1
1.04345802642526 1
0.938091008424765 1
1.03570902475395 1
1.04381696021578 1
1.34879710843909 1
1.09343655338687 1
1.09088478125119 1
0.52910491154253 1
1.13731661621237 1
0.546408139554812 1
0.835611191504167 1
1.55284261414922 1
1.55259975083242 1
0.524183434120722 1
0.82270165995392 1
0.933736688462543 1
1.21584710169964 1
0.806584696422703 1
0.818298797367396 1
0.90688569880687 1
1.02377410346155 1
1.05279404983333 1
0.650676716811348 1
-0.203571167298601 0
0.65927314758408 1
1.02079450699795 1
0.954904002195986 1
1.05854979354872 1
1.02227339476807 1
0.217361364627203 1
1.14583268990826 1
1.43065183061119 1
1.086722371509 1
1.33702770568715 1
1.23903402857074 1
0.665259657981921 1
1.04649582771046 1
0.812028134042636 1
1.17765175847818 1
1.23830325812806 1
1.20114740654927 1
1.00867632326989 1
0.666315054926529 1
0.475641909785653 1
1.30290204924869 1
0.90090538537229 1
1.39233326857779 1
1.15614762791611 1
1.02944992801605 1
1.46576053007662 1
0.257420924453775 0
1.36077189021076 1
1.13044566952824 1
1.28085733016131 1
0.995939622424889 1
0.726031094855203 1
1.37557613532028 1
1.23597646565908 1
1.3830617668397 1
0.969181575482756 1
1.2263094912473 1
0.919575866530903 1
1.3082949078617 1
0.626658931242823 1
1.68190504137676 0
0.58625123424989 1
1.14320041915662 1
0.783674004376287 1
0.939768536093763 1
1.44184865304041 1
1.29964902242141 1
2.15686670074727 0
1.0251550578255 1
0.795665302739023 1
-0.0108259484465558 0
0.720363477489266 1
1.23205058803018 1
0.704147056826376 1
0.713651221606536 1
0.575808035104915 1
0.882386110502575 1
0.55988401724541 1
1.10790877777015 1
0.687520964082558 1
1.62064560221252 1
0.853988844530196 1
1.23038943115615 1
0.839379220291951 1
0.877245903016418 1
0.962741721917248 1
1.06552516123168 1
1.36730092341056 1
1.06891892719027 1
0.957960402991227 1
1.00350712678075 1
1.24513545283688 1
1.47751027422042 1
1.54734156859108 1
1.27218847958126 1
1.14069650106045 1
1.03798415089682 1
0.963142983335336 1
1.01534707601119 1
0.660350073813452 1
1.19579883524135 1
0.772651074503515 1
1.42639883669035 1
0.822716896276197 1
1.46247234238937 1
1.06314960753666 1
1.04540554185254 1
1.40600205900203 1
0.770844253079097 1
0.952985563428408 1
0.863447808311777 1
1.33968450064861 1
1.2100674432232 1
1.08596050318849 1
1.2106931737732 1
0.833644395717052 1
1.35546255057206 1
1.26546263933214 1
0.859625774126262 1
0.7891723339104 1
0.959367906451863 1
1.19641082562741 1
0.754645322009394 1
1.52150019839326 1
0.800333825452273 1
0.888259453613087 1
0.825823326973061 1
0.636242532288372 1
1.21890859167559 1
0.924606015707771 1
0.752549203575849 1
1.08340401565773 1
0.945524814587958 1
0.688601762077451 1
0.673770548320428 1
0.848871993473558 1
1.28386374588713 1
1.04300276062053 1
1.41848342186801 1
1.32321652040841 1
1.1998332661595 1
1.16119657968033 1
0.960366990085393 1
0.816441823012087 1
0.816634673642604 1
0.85673311471958 1
0.698719061333034 1
0.923874899275915 1
0.760323563806233 1
1.01971510930674 1
0.697769068121216 1
1.0266585363575 1
0.706656122834854 1
0.617281917934337 1
0.789637767508278 1
1.08521113959235 1
0.995983491142188 1
1.01139510127367 1
0.890098011918101 1
0.7629942528441 1
0.479609647013798 1
1.22699505357335 1
0.79526341886092 1
1.15780082355808 1
1.2468457730785 1
1.11866857595522 1
1.10933751560256 1
0.830279820891121 1
1.45501943702644 1
0.939473013975934 1
0.963412521136815 1
1.05170322064871 1
1.2749744266001 1
0.385642575285654 1
0.975624148936168 1
0.568691836057923 1
1.01897759673653 1
1.55989454376824 1
0.637200937412028 1
0.634052532528511 1
0.754823189228801 1
1.45156548257124 1
0.895866239344226 1
1.23185238842573 1
0.815039855131389 1
0.837479112533244 1
0.451998629056995 1
0.716175257516877 1
1.23571145373611 1
1.11101020783712 1
1.20394531818871 1
0.566351653757384 1
0.783206810646353 1
1.14725010019326 1
0.929325268174356 1
0.646960055719476 1
1.01883704264455 1
1.10822701553861 1
0.879541783038221 1
0.47008614989678 0
0.721781834016851 1
1.00251329002916 1
0.848318253585126 1
1.05321760513806 1
1.00761626546913 1
0.599412485100516 1
1.66647069666405 1
0.479036952663069 1
1.10185054769092 1
1.2053981703921 1
1.31273658725843 1
0.268129999631254 1
0.881941749635952 1
0.636126633784729 1
0.631153137541582 1
0.879737442615876 1
0.666546895872172 1
1.23699585365019 1
0.867253833803261 1
1.70306632648577 1
1.16729230481593 1
0.790612205914859 1
1.10311508762173 1
1.10898878289562 1
1.24139457649774 1
1.08184897115812 1
0.937708300931926 1
1.0397088834405 1
1.20857849864109 1
1.19772863197911 1
1.57410410058005 1
1.1700010212062 1
1.17614142261878 1
1.20655852529312 1
1.07352025079731 1
0.498393363017724 1
1.24708474082105 1
0.869628002106994 1
0.82099928668018 1
1.14325239607388 1
1.14370600686229 1
0.514304752710891 1
0.515069738036079 1
1.24604019257094 1
1.35840502717744 1
0.757093209924067 1
0.916061162610231 1
1.38796194934573 1
1.38331501813678 1
1.36207081006105 1
0.800676764599863 1
0.707440727732338 1
1.21028832687024 1
0.332422855523947 0
0.672142764089803 1
0.684447075648534 1
1.25042694002616 1
0.732271348459938 1
0.671464616421452 1
0.5954471456868 1
1.16880719664515 1
0.714255383175601 1
1.20537670889293 1
1.26137662135179 1
0.566366952001985 1
0.791417929925431 1
1.01653151585464 1
0.556135239159172 1
0.995647324930661 1
0.441314653483844 1
0.330171640867695 1
1.27085612871911 1
1.38130041524189 1
1.13924126434024 1
0.899317589650629 1
0.88721616905937 1
0.367975660644602 1
0.954767327734396 1
0.47916037289328 1
1.08507436991071 1
1.19369024331676 1
0.365510586449876 0
0.615838784805219 1
1.19802350793886 1
1.6370804915817 1
0.972953244143941 1
0.969993950073419 1
1.46930624902511 1
1.3896191179868 1
1.22477156945362 1
0.848613128672013 1
0.519013819612725 1
0.908106234017678 1
0.890959044838304 1
1.05028328848866 1
0.927634835748561 1
1.38348772776643 1
0.547141767734103 1
1.1468636019564 1
0.712741928067608 1
1.22564439125579 1
1.0526486401143 1
0.659450745381898 1
0.64608861010157 1
0.57331282205472 1
0.634459497295266 1
1.80321496098059 0
1.15555007640207 1
1.16688148682058 1
1.32037870051245 1
1.12560634794804 1
1.11087164027005 1
1.03247406702554 1
0.925550825482368 1
1.53664707083994 1
0.81952425984554 1
1.22909750543618 1
1.30406614396975 1
1.37782464981343 1
1.06465003448116 1
0.938767536226767 1
1.37614326939224 1
1.02910976673218 1
0.481636328721346 1
0.744118605083364 1
0.861329462900013 1
1.13009767642175 1
1.08999469424299 1
0.585667494043147 1
0.838034153936753 1
1.03158460062451 1
0.651295225373145 1
0.938341627143251 1
0.901262216398924 1
0.529569044994237 1
0.787516621076457 1
0.737615920720618 1
0.699640138462987 1
1.31363733335682 1
1.34088292158113 1
1.45453921797673 1
1.41770883157846 1
0.740855601368686 1
1.72032746835864 0
1.18430794708474 1
1.51197786966464 1
1.10394797401666 1
1.17967660079785 1
0.870604876570968 1
0.782278266467266 1
1.21510207349297 1
0.892165373163691 1
1.23766613626612 1
0.924035929756804 1
1.04463366702093 1
0.823549995904941 1
0.963474859757393 1
1.18841826154119 1
0.903133875542227 1
0.843704764953515 1
0.936210775709838 1
1.14765397403631 1
1.01649644867354 1
0.629434528042105 1
0.846845765902475 1
1.26406895731574 1
0.514246423406143 0
0.272487184869067 1
0.734821369837496 1
0.797318343711133 1
0.85974203814201 1
1.0900292630491 1
1.25027089249383 1
1.28968424234941 1
0.746460852750973 1
1.23238423280291 1
1.3518326540756 1
0.703000447732805 1
1.06472461862504 1
0.954377202959121 1
1.09442884494047 1
0.881529113556792 1
1.00698879654351 1
1.51849419909132 1
0.275017211567436 0
1.47673354518838 1
0.726907613915931 1
1.04835978345359 1
0.927980622972775 1
0.68007805889685 1
0.90252575700494 1
0.656143989622345 1
1.18922152451457 1
1.07005616874102 1
0.707135582814035 1
0.654819834674892 1
1.13600519529633 1
0.826970631578333 1
0.787901414258693 1
1.32006318435649 1
1.21049843010302 1
1.25639267174104 1
1.05777241924498 1
1.24469791474679 1
0.477120295901887 1
1.57981525324355 0
0.872943855350875 1
0.610703202665194 1
0.453929980658147 1
0.745399215136861 1
0.992728006117409 1
0.846939461955636 1
1.18022234395126 1
1.72509232661531 1
1.02366610490764 1
1.00597363760258 1
1.05056684522246 1
1.37691062256791 1
0.774588176799675 1
0.741826569526664 1
1.29185232754501 1
1.15491107113796 1
0.544756803063639 1
0.803340595106987 1
0.889797697293041 1
1.33899797034766 1
0.67834130494843 1
0.993522831315221 1
0.866920573026585 1
1.01642945481328 1
0.497248031065424 1
1.45001528231561 1
1.62350261609686 0
1.24120590013086 1
1.28719437866262 1
1.27714480636399 1
0.887542018903982 1
2.05269018547611 0
1.39698057122363 1
0.734037860769164 1
1.40577766164762 1
0.780706583854011 1
1.17737192900699 1
0.933332004428857 1
1.02609348616522 1
1.03506845740835 1
1.18097945175789 1
0.291182077389035 1
0.953149278113888 1
0.414230587058118 1
1.03741492418398 1
1.32271781589637 1
1.05463596701913 1
1.25142065920338 1
1.08418143029037 1
0.471313024133201 1
0.899423437732298 1
1.10130334169116 1
1.34378056450004 1
0.984670596071883 1
0.896049782911357 1
1.04753598713096 1
1.26717684798445 1
1.22584134940792 1
0.744345067919448 1
0.670755690890952 1
0.86116602534885 1
0.413756820071669 1
1.10074483773821 1
1.19317736144731 1
0.922165814171502 1
0.99104025567635 1
1.12021827740552 1
0.521244651648439 1
0.458770375700728 1
1.17383363815595 1
0.778452413218022 1
0.942572714443261 1
0.801533163280777 1
1.00916106570752 1
1.16259574073643 1
0.895710504140059 1
1.06526755835804 1
1.62217648322869 0
0.632018039410695 1
1.09914072515523 1
0.66192118490745 1
1.03808078554694 1
1.23584717583171 1
1.11414386146899 1
0.670078193616139 1
0.958435932510748 1
1.1601334664306 1
1.23573678430732 1
1.19265563898114 1
1.23292388752541 1
0.941600964904301 1
1.26484037685757 1
0.807074245126833 1
1.01406939262454 1
1.22749801933236 1
0.908207226689728 1
0.822868285384009 1
1.37442017896819 1
0.761125983267191 1
0.645501203177249 1
0.95205265090785 1
0.917746558687018 1
0.918965747016347 1
0.847368951477038 1
1.25234727571326 1
0.99252094025116 1
0.720645595309371 1
1.09165886926862 1
0.898610246175004 1
1.54071716237953 1
1.30536822229991 1
0.616425159667479 1
1.4854332263199 1
0.978693135258966 1
0.940485869570743 1
0.79578050059307 1
0.960356691987406 1
1.22253577526189 1
0.739257654133043 1
1.17859451688531 1
0.991727021886079 1
0.835549887565221 1
0.994011983506608 1
1.01873219887466 1
0.84802985084035 1
1.18211084250471 1
0.910044189319094 1
0.89679938039981 1
1.3269051188279 1
1.12151440181152 1
1.04212858691485 1
1.18149913080837 1
0.700093212825254 1
0.941741492947059 1
0.962204379049458 1
1.23526836247576 1
0.397995531332772 0
1.28059546657918 1
0.630940502371966 1
0.960930700153398 1
1.6321942427897 1
0.822611368371804 1
1.43916198591235 1
1.51653447849601 1
0.772233837708296 1
1.1037058936712 1
0.561303613714478 1
1.31058922063419 1
1.33102435930871 1
1.36992608761753 1
1.28958615290484 1
0.812309541258279 1
1.19624073750887 1
1.19163794534718 1
1.33772845062755 1
0.988510778510186 1
0.419300427170013 0
0.687485958960486 1
0.865714263415166 1
1.19401588387683 1
0.616932241690969 1
1.80603105030261 1
0.586897441680331 1
0.83902510024902 1
0.303140578564481 1
1.17474385902992 1
0.690111239384455 1
1.00186439101534 1
0.947076140391144 1
0.891311389264262 1
0.517448635558044 1
1.06239942550213 1
0.915651304209318 1
1.35497858681913 1
1.18875400851679 1
0.938179037068874 1
1.12680722271482 1
1.10522415315248 1
1.49493734228628 1
0.869635676892529 1
0.875032008628473 1
0.949582632460742 1
1.10691413431184 1
1.35688692135891 1
0.98691612486894 1
0.971909934516207 1
1.43406924469055 1
1.24275011600542 1
0.897680865795862 1
0.780815768958421 1
1.11679530875458 1
1.24350199952853 1
0.657474455431181 1
1.10707354403811 1
-0.0384582033665702 0
0.792883380403919 1
0.9725646263391 1
1.2269822814649 1
1.18049042504241 1
0.701279339799595 1
0.947776950942741 1
0.823716031102963 1
1.05491012728746 1
1.92952763770379 0
2.02163140559561 0
1.49534292644588 1
1.46042146329318 1
0.957593409126275 1
0.614868741062372 1
0.7600804395703 1
1.21672726899231 1
0.483776923245809 1
0.674228169569496 1
1.1386158041789 1
0.793502424803878 1
0.679888755825556 1
0.718331908835569 1
1.06849715466343 1
1.44307202758813 1
1.27318989208946 1
0.801217585209527 1
0.880690597978796 1
0.456010525071518 1
1.59792328181945 0
1.01564743323744 1
1.00862748024963 1
0.357182597941004 1
1.17098706144015 1
1.01066007307579 1
0.673582583522776 1
0.589011244577536 1
1.44315828012357 1
1.27831857263776 1
1.1367986555366 1
0.679306930303378 1
1.10642685690582 1
1.43490265071194 1
1.44991134050222 1
0.988065045117431 1
0.510251811758631 1
0.659274212564136 1
0.876028476873184 1
0.82555921000544 1
0.703023213099921 1
0.855022618928678 1
0.761267225597676 1
1.09280723571443 1
0.98678743763608 1
0.984574071737637 1
1.40543949457379 1
1.44220219791179 1
0.666921709230896 1
0.828423402849269 1
0.793758800764938 1
0.642183336039713 1
1.4939858820654 1
0.615078072666262 1
1.06204118999216 1
1.10909393010924 1
0.744086082884465 1
1.08313315015759 1
0.509450298490905 1
0.641012394116 1
0.462528581210292 1
1.44962275089624 1
0.573365515345392 1
0.499844632119052 1
0.633330332502431 1
1.18542869900069 1
1.28178887280856 1
1.51969615298866 1
1.39988269050556 1
1.06871770715442 1
0.806139301402015 1
1.27748951130753 1
0.570423213657836 1
0.786653389027956 1
0.502049349603369 1
1.0221401604473 1
1.02192138416463 1
0.990734945935604 1
0.890857540803253 1
0.797921230670842 1
0.720868284477823 1
1.5755007821237 1
1.09873341666609 1
1.06484809602338 1
0.49550760562453 1
1.15207140177994 1
0.925785013950302 1
1.45910549848107 1
1.24333617053344 1
0.979480020449829 1
1.72749975734335 1
1.65607122520245 1
0.990314147953175 1
1.40636291610433 1
0.850389133580304 1
1.07461129841844 1
0.707100942018625 1
0.516793702934251 1
0.957013568019434 1
1.90913572393108 0
0.241781245847269 0
0.873070351265326 1
0.357576915825012 1
0.452619387434791 0
1.27822142129246 1
0.474201851494424 0
1.17355093597064 1
1.01703032221249 1
1.45419496759807 1
1.03257595903594 1
1.1335228108299 1
0.991911848897908 1
0.942334094676098 1
0.600922834242469 1
1.10164032678788 1
1.01186176240938 1
1.05304314700425 1
1.60499782028017 1
1.02365619925526 1
1.51264950860521 1
1.80213042371934 0
1.13100169028208 1
1.29674488546615 1
1.57802004088857 0
1.25691717634838 1
0.817829888270797 1
1.07436803243966 1
0.807483454326195 1
1.35032506476068 1
0.795067824227053 1
0.753235895769192 1
1.21074773616813 1
0.79727586380506 1
1.12935948650293 1
0.938308155395951 1
0.944750628293435 1
0.936245481843354 1
0.990024196360712 1
0.893340887561135 1
1.50883414246381 1
0.936229937850577 1
0.740662512068002 1
0.947958515018643 1
1.206780717619 1
0.834522553442312 1
0.569508342525004 1
0.710721207618882 1
1.03081270275539 1
0.949227342673505 1
0.817215370276275 1
1.0635494821921 1
1.02103655152636 1
1.02094389477822 1
1.12987579438159 1
0.867490083552441 1
1.39192707056783 1
0.905158638608263 1
0.823453404702735 1
1.55014604459149 1
1.07505260174975 1
1.18301083084512 1
1.14501737265262 1
1.0470053432522 1
0.964458011767554 1
1.10977073885015 1
1.06162408545408 1
0.713958912247214 1
1.66690833482634 1
0.730052450723031 1
0.986767798492858 1
1.31264924565512 1
1.2102927659609 1
0.993306845765774 1
1.04524646846105 1
0.550478727865586 1
0.789714098010829 1
1.12129792597812 1
1.41685604504203 1
0.683117726404219 1
0.303231625347223 0
0.547322084373848 1
0.905197717162953 1
0.189084648718682 1
0.805414433733897 1
1.15393742095905 1
0.542352407846488 1
1.13028443703935 1
1.00627041569943 1
1.11009234682624 1
0.310622542553453 1
0.755619748685948 1
1.00880351118356 1
0.527397953808041 1
1.31399585336757 1
0.966657281856653 1
0.669801886265587 1
0.581338056238891 1
0.399022037233951 1
1.07413339470753 1
0.268098450740351 1
1.03728556305179 1
0.654708690585314 1
1.0620048647058 1
0.807038532320988 1
0.478584513301136 1
0.986625161494376 1
1.23222913574842 1
1.11267050032583 1
1.01791960245812 1
0.616150501452458 1
1.57812770841341 1
0.963697240153066 1
0.922760968572218 1
1.0871347661022 1
1.0010284313143 1
1.16663655225323 1
1.32691227329308 1
0.984856730094377 1
0.916158994803298 1
0.934365614133889 1
0.625250662923678 1
1.52268917542447 1
1.3218491114582 1
2.15531717053819 0
0.608359443051564 1
0.877727503463721 1
1.34078915838332 1
0.682116990328611 1
1.26220093457871 1
1.23472000549045 1
1.46886904771702 1
0.968144548634769 1
1.16688916866756 1
0.879117426916434 1
1.1797210270494 1
1.28328282710587 1
1.22234764706517 1
1.04948172693045 1
1.24614649080485 1
0.315402626710061 0
1.03725492225095 1
1.18885553037155 1
0.858635238090529 1
0.830174951175383 1
1.28357785367103 1
1.21413529095823 1
0.891215335468696 1
1.44643831478432 1
0.851393828091407 1
0.77836096350966 1
1.09453809355269 1
0.352270801366747 0
0.970209965471373 1
0.879728488108072 1
1.10445100957948 1
1.40566483539002 1
1.01099019743509 1
1.04137598378367 1
1.09404305674694 1
0.98779295193143 1
0.804519453108778 1
1.22683034421042 1
1.30083326947351 1
1.07622623820323 1
0.548995775363563 1
0.821888421182736 1
0.542301999276534 1
1.23571498682016 1
0.802905568033599 1
0.992556323482914 1
1.15466064095604 1
0.764022963126866 1
1.10672506606965 1
0.9109306087854 1
0.961689746486615 1
1.19176241039018 1
1.43513225244743 1
1.58235962473026 1
1.51949346770079 1
0.918184992504791 1
1.14285352957574 1
1.03587516909879 1
1.05312980613144 1
0.776851484419405 1
-0.083399919789048 0
0.978837931880582 1
0.939166657924877 1
0.760631020493353 1
1.13098577363444 1
0.797058447052337 1
1.30717977914476 1
1.1413402109537 1
1.21171585995262 1
1.35236501874801 1
1.10763947483958 1
0.874688409472449 1
1.03595374051752 1
1.32763294834555 1
1.03370753424067 1
0.983359431934326 1
0.809171057728303 1
0.670416883882414 1
0.55272144014866 1
0.428475263690968 1
0.641429404251001 1
1.16871083194222 1
1.5651784215141 1
1.18492922694602 1
1.30059562692137 1
0.884992503270734 1
0.600149153353488 1
1.03431690348692 1
-0.208328462471384 0
1.8733104973234 1
1.50992851103642 1
0.799359827669874 1
1.10542991414336 1
1.12134186573141 1
1.17546998121456 1
1.21756209186947 1
0.851483719754723 1
1.07072221761532 1
1.67876605995255 1
1.21568019326085 1
0.713536469350593 1
0.835395804113342 1
0.958407097387282 1
1.11257313732668 1
0.871686445930884 1
0.978798619012122 1
1.29466489748512 1
1.57110663283135 0
1.01365036250286 1
0.945221274589541 1
1.23305124333285 1
0.670782767117293 1
0.981856412171652 1
0.986875212376483 1
0.0651272581164476 0
1.68230212171206 0
1.70828939053531 1
1.00568221483002 1
0.952582422132223 1
0.931434706698831 1
1.55411188409945 1
1.02929960137196 1
1.16902669239502 1
0.995437757818739 1
0.933772429604625 1
1.21173678105116 1
1.15311792530927 1
1.70985087632258 1
1.51706509408929 1
0.63464085735086 1
0.757765112028154 1
0.990068325173435 1
0.962480847979774 1
0.814448284813183 1
1.33948217955213 1
1.21624658855523 1
0.860043905750669 1
0.562618303846842 1
1.1040165526065 1
0.938224299955271 1
0.967244086207213 1
1.57852354386496 1
1.23636194803302 1
1.01265602880088 1
0.752523408478648 1
1.23565397097817 1
1.16170461759324 1
1.71358863010928 0
1.07382139626356 1
1.30785996769833 1
0.586605742924079 1
1.04200058128527 1
0.648949576614855 1
1.00506403363071 1
1.60672548459428 1
1.26264566452952 1
1.07695344314301 1
0.855784494638673 1
0.887653328882176 1
1.05301879994132 1
0.920090451118172 1
1.52699938392242 0
1.08997476588262 1
0.9333487679139 1
0.967376125053464 1
0.845823570714299 1
0.378656823356945 1
0.74912318946302 1
0.729115024559474 1
1.12397217514215 1
0.968502930561587 1
1.23499205657739 1
0.852204182228535 1
0.762756373674522 1
1.35706481193548 1
1.08681353696254 1
1.09915929844587 1
0.900203524251066 1
0.707039323477407 1
0.590375192897824 1
1.61656428067001 1
1.49694754152903 0
0.946880602605368 1
1.40514283424543 1
0.675885947463548 1
1.20115941635551 1
0.952333516435788 1
0.690674141510161 1
1.17037075225339 1
1.01356063498601 1
0.887234461417653 1
1.61381487258735 1
0.827925736317905 1
1.02424072524607 1
1.05582930716188 1
0.96428480963644 1
1.18258722089385 1
1.01125178690088 1
1.57582654046946 1
0.823979385744122 1
1.02700790336663 1
0.119560554138321 0
1.35932866658977 1
1.04755026742901 1
1.07311040320288 1
0.952355213631262 1
0.626914438062193 1
1.32788389286878 1
1.20838142946028 1
1.03878333898041 1
1.30481951764649 1
1.10005093645429 1
1.35596318694737 1
0.919990338544868 1
1.25377511375183 1
1.15606509418623 1
1.10414297778613 1
1.02242642589375 1
1.15829729109124 1
0.921105688129462 1
1.29138979973239 1
1.44307827233264 1
1.0262254367433 1
1.09852757103942 1
1.01886136248169 1
0.927195034464118 1
1.62982492370735 1
1.17352684796348 1
1.10497710136963 1
1.13302376695019 1
1.38289120018064 1
1.17238739848512 1
0.857786419596207 1
0.762833763578966 1
0.858232984388271 1
0.658169141877593 1
1.02161909018377 1
0.742162358707022 1
0.650388717132614 1
1.09819043366053 1
1.18661354515294 1
1.43603610646897 1
1.99263256226097 0
1.42197646312808 1
0.810558438719148 1
1.15071166358248 1
1.27515176714587 1
0.735742454337089 1
1.14856390643056 1
1.12065805782546 1
1.21272289195888 1
1.13568242237622 1
1.30971849798499 1
1.56972000528014 0
1.34367108954464 1
1.04694425441776 1
1.4524924982418 1
1.20733521984485 1
1.53378127370271 1
1.69637273938567 0
0.843880637347564 1
0.484079136975969 1
0.991705594016795 1
1.03398283819404 1
0.596872883428951 1
0.885175073930799 1
1.44776899812974 1
0.914600099609808 1
1.1092706547947 1
1.33285338897136 1
0.581558425231631 1
1.51863449336004 1
0.800338658896901 1
1.40211224167475 1
1.08190844592694 1
0.539253820486942 1
0.584732841340035 1
0.385173216941139 0
0.885278582800144 1
1.41905538149604 1
1.08175936141255 1
0.577500880195651 1
1.43907616904112 1
0.747470097995996 1
1.36533912064485 1
1.22561288197926 1
1.61195602057505 0
0.643359387657579 1
0.917957403087331 1
1.02517174226328 1
1.66508236452246 1
0.783567147513171 1
1.30806352566021 1
1.18891251709683 1
1.16089619074267 1
1.42075764141819 1
0.621023615624464 1
1.09207360131464 1
0.815098914112984 1
1.37479294934729 1
0.751530484826725 1
1.15067811613215 1
1.3612012979502 1
0.637512878103478 1
1.00167938056616 1
1.50638107843531 1
0.900943392831335 1
1.55341661813037 1
1.19114371439201 1
1.04248575893025 1
1.10448602930066 1
0.818984613415993 1
0.894627552232049 1
0.923417898386866 1
0.655575062542273 1
1.15900903792744 1
0.30716647059997 1
1.06050695048808 1
0.932031063462659 1
1.48854564784205 1
1.10360105072852 1
1.49640798566813 1
0.983715936182977 1
0.764797841216203 1
0.596327941035828 1
0.598234309599076 1
0.856123034392451 1
1.3514915222854 1
0.823546062315985 1
1.31031588854928 1
0.822434306938611 1
1.4393817117586 1
0.880660722745124 1
1.55417775183043 0
0.412827311057516 1
0.536367181693639 1
0.904717799833812 1
1.46918147147389 1
0.776236445079277 1
1.3728916588218 1
1.11126810097362 1
0.749793854456468 1
1.23534088300804 1
1.42731615815893 1
0.964350320817683 1
1.26565607469959 1
0.58798545678109 1
0.933883611998927 1
1.02837935784988 1
0.866000242259142 1
1.15286968822869 1
1.01203327201159 1
0.624376710044818 1
0.605015468857059 1
0.559057374992372 1
0.941218653868016 1
0.920138193515154 1
0.922479249754303 1
0.747143571175152 1
0.792825779707326 1
0.975730068074895 1
0.881308754532934 1
1.1659394828662 1
1.648095067315 1
0.311783418345662 1
1.3475231073858 1
0.7204136929452 1
1.16988398294377 1
1.34070443603697 1
1.06590524139554 1
0.926344621533201 1
0.743164104018303 1
0.841768899764748 1
1.04302920002037 1
1.08294421552313 1
0.945140592681482 1
1.12440710325164 1
0.927463909268884 1
0.620057796664204 1
0.841587619905492 1
1.10465679066588 1
1.06651673846303 1
1.16010576483271 1
0.996544871004245 1
1.619777110294 0
1.35796485030504 1
0.68495265724611 1
1.1357711272545 1
0.592152395273302 1
0.296757069996899 1
1.08479162263352 1
1.12793543392229 1
0.763158665988083 1
0.684406185467823 1
0.833997167284429 1
1.19230982722578 1
0.720498300002929 1
1.03214693479617 1
1.1255818827588 1
0.990273529961136 1
0.915071124817507 1
0.902907496143093 1
0.96735705786822 1
0.634265692735945 1
1.15366315538974 1
1.06175137301365 1
1.03899510807099 1
1.31220260301466 1
0.378145452770021 0
1.66517573552624 1
1.12015874364413 1
0.931443818843074 1
0.447049374442799 1
1.1789174619089 1
0.959915001700557 1
1.07400090258706 1
0.828784200435218 1
1.14991832384134 1
0.816200845353472 1
0.747520286809673 1
0.761527328441796 1
0.897201274541498 1
1.26612849809261 1
0.890302770296296 1
1.19027658125011 1
0.839595758845638 1
0.935951008742266 1
0.738530711447007 1
1.90884835918016 1
1.49852470656449 1
1.18830819280007 1
1.41170364074238 1
0.649814112380374 1
1.26536465936204 1
1.17872538183994 1
0.678476289235838 1
1.40291781867345 1
1.2120961816561 1
1.30659822994031 1
0.829898975565343 1
1.23151513221883 1
1.06058868581239 1
1.02596599094531 1
0.919546867496339 1
0.827081108415216 1
1.02058612383148 1
1.26070026116146 1
1.88808224472894 0
1.20565473058774 1
1.17243588933071 1
1.30239818752505 1
1.6773832984126 0
1.39209138668943 1
1.04794830181337 1
0.9075893187793 1
1.03938314338708 1
1.10286499038622 1
0.874115892211342 1
0.896361019650996 1
1.01596696072081 1
0.825164858566089 1
0.735547744906539 1
1.21760392171316 1
1.04290045522435 1
1.44706192515846 1
0.96092544158386 1
0.953787966895851 1
0.594031761942259 1
1.30699946324246 1
1.09021260415837 1
0.986765579179994 1
0.995267754618047 1
0.816024426583754 1
0.760360768624365 1
0.875085918033816 1
0.521256311168936 1
0.716991142945367 1
0.961893982960805 1
0.869240471540264 1
0.793031820800351 1
0.736367462370371 1
1.18730119997233 1
0.631775691209204 1
0.874339420231028 1
0.926225990466763 1
0.862765948885007 1
0.867011882625767 1
0.957133599845923 1
1.08053215030018 1
0.923108421940369 1
0.539690675584383 1
0.747743143248119 1
1.2730855854856 1
0.700996302370914 1
1.32280823588345 1
0.968788084450794 1
1.0832347921447 1
0.924258452450092 1
1.24752326731306 1
0.622593318286406 1
0.724805583553154 1
1.22150763576669 1
1.45454058915089 1
1.10024134636097 1
0.760083002841562 1
0.41038716239694 1
0.536343520831651 1
1.18809672426068 1
1.5511147446781 0
0.841548136301539 1
1.29312846711215 1
0.447251017956066 0
1.60513566878466 1
0.637090184965322 1
0.794403567118226 1
0.799543618217386 1
0.965470853020675 1
1.46614788240958 1
0.534138133024482 1
1.44530882830708 1
-0.29574125980759 0
0.876909017984574 1
1.37774317519222 1
1.58227211901755 0
1.28652824824672 1
0.815199961287465 1
1.15988856422747 1
0.697794304178978 1
0.827237657325691 1
0.794765683786566 1
0.970291763908316 1
1.05404849057611 1
1.5567641567081 0
0.880472560877554 1
1.23889712637646 1
0.785725741872887 1
1.34221825940831 1
1.13263101289733 1
1.33748980500087 1
1.09922117356756 1
1.24129751194186 1
1.12679559671002 1
1.22371212069346 1
0.92516898526089 1
0.594557650819168 1
0.61097835081689 1
1.3236410047952 1
0.880243868160308 1
1.05602631403045 1
1.56709694611289 1
0.8499742655126 1
0.829770117829719 1
0.737642505513186 1
1.14622986889247 1
0.807011482605328 1
1.03797608480833 1
1.71906937709225 0
0.75371171410973 1
1.17361734348594 1
1.38238948439229 1
1.07635643096462 1
1.78941770920637 1
0.972933420667643 1
1.14552020874679 1
1.16089011427367 1
1.42753847805321 1
1.07698346970884 1
1.01943407035003 1
1.06524417118218 1
0.791293549229376 1
1.06356820348714 1
0.828651249851092 1
1.03385800291902 1
0.810272777410785 1
1.15456835940245 1
0.879310190992107 1
0.596545693282859 1
0.704280180523566 1
1.31096349024463 1
0.98975913709665 1
1.29620163290304 1
0.773179478064812 1
0.928256346562112 1
1.16001536632408 1
1.05892829803725 1
0.972207667881883 1
1.15661553000758 1
1.25086113653434 1
1.41408149253928 1
1.28715095568604 1
1.10625158300159 1
1.17645219312451 1
1.23885009519644 1
1.31779434608962 1
1.12054754138952 1
1.49935620582118 1
0.775023774351911 1
1.20701196704783 1
1.63784089454903 1
0.656772710058325 1
1.06245045472179 1
0.858319948459478 1
0.619947555105392 1
0.767175638906899 1
0.227702739917026 0
0.48844285701989 1
0.937322803276638 1
0.958014117510801 1
1.24285410949805 1
1.09315618423874 1
0.650431407172178 1
1.06814506759209 1
1.34776859179308 1
1.12528310293065 1
0.26999323238912 0
1.16921588091977 1
0.684086198640405 1
1.09599205582278 1
0.868452522783936 1
1.56050133413487 1
0.907944541020804 1
0.867316462560341 1
0.765108490410789 1
1.21580135170917 1
1.37644664822035 1
1.1299996546169 1
1.02603799313128 1
1.15536157406475 1
0.866040261054181 1
1.01997743449745 1
1.95386431459207 1
0.867156627631267 1
1.44734105543979 1
0.785295350440871 1
0.435534270445697 1
0.767214047999819 1
0.799109885141663 1
0.68239501266465 1
1.21199344847554 1
0.892318192679463 1
1.38968484360592 1
0.937586103705888 1
0.790839078865682 1
1.11449517918292 1
1.74805551122732 1
0.882103527985939 1
0.984632510742448 1
1.05685884326905 1
1.02383930475243 1
0.764373378187027 1
0.900591849287024 1
0.763763919262744 1
0.629231455123753 1
1.06712463568412 1
1.280029233431 1
0.740832581380123 1
1.35345545383139 1
1.14302685671169 1
1.14072349783979 1
0.762956068051983 1
0.977954238555949 1
0.7526502224804 1
0.670840108510264 1
1.67046415601884 1
0.390350133768933 1
1.40154887573595 1
1.19528177677426 1
0.993256591300759 1
0.520510352549998 1
0.911493301154064 1
0.548613546116913 1
0.998364762639811 1
1.15767030088517 1
0.509425212814478 1
0.741908866362583 1
1.12848552564789 1
1.08257407716222 1
0.549434270759019 1
0.948057079036336 1
1.17555936673831 1
0.507467464705277 1
0.905077422561334 1
0.381980822594014 0
1.10365493524447 1
0.915182473339134 1
1.46276428971157 1
0.864466869552154 1
1.70732089490392 0
0.771581082899639 1
0.446647012953419 1
1.25569395173508 1
0.72384443404558 1
0.948191782128646 1
1.2489200553012 1
1.01750384690842 1
1.12459686875347 1
0.706520736774407 1
0.796555233454611 1
0.565315870789959 1
1.30897417745012 1
0.475966705072364 1
1.04206664221238 1
1.26150748570732 1
0.907450785150405 1
1.30188431582077 1
1.23209846693371 1
1.17273467587876 1
0.86456077598487 1
1.36466714426597 1
1.20252041317085 1
1.06773717660693 1
0.561190411794578 1
0.714472558487322 1
1.42455096835174 1
1.85881281770747 1
1.0441274043565 1
0.842377299490314 1
0.44535895989526 1
0.812642693270748 1
0.821268641874566 1
0.539988186691719 1
1.09963590436785 1
0.687207777817528 1
0.751957623169721 1
1.37813662490577 1
0.702894285487641 1
1.10658759795184 1
1.54806723240987 1
0.766832945263999 1
1.26828454735702 1
1.02097520311836 1
1.0832674507439 1
1.04543456988852 1
0.708865747266865 1
1.22914947288572 1
0.540980999079657 0
0.937095096522649 1
1.21068805749355 1
1.0791423403507 1
0.157143247854977 0
1.03069671712527 1
1.37320528966602 1
1.32326671732544 1
0.884054715493248 1
1.21693067625465 1
0.787933494646562 1
1.26729181222147 1
1.37817590430652 1
0.969233521312695 1
1.17008890525672 1
1.38320634444748 1
0.533235449283266 1
0.677104917557678 1
0.977093919317246 1
0.873267673693831 1
0.745851288847348 1
0.544770572981278 1
1.20907121512562 1
1.05317411518522 1
0.97435548709371 1
1.3851106280978 1
1.28834851000876 1
1.01952329932964 1
0.773404757017954 1
0.748737793268678 1
0.967488378015563 1
1.3162244398998 1
1.0287541734272 1
1.00517287131941 1
0.854412378706883 1
1.08209504134189 1
1.23875554688825 1
0.624693716996358 1
1.19685386034902 1
1.01059472575852 1
0.91481569352401 1
1.07877206286444 1
1.64136213508365 0
0.883481677374267 1
0.471751732999645 1
0.514179353006181 1
1.17252841827004 1
0.730692491575084 1
1.06678183713634 1
1.09036398674515 1
1.2267527251286 1
0.817538741492695 1
0.604233579712466 1
1.17643802374956 1
0.468643460814017 1
1.24544713795348 1
0.892074698444618 1
1.06952156270508 1
0.708376796628222 1
0.853072665964566 1
1.16229808346983 1
0.582655736429434 1
1.57009673893562 1
1.1928345122239 1
0.61978294066925 1
0.711582322240197 1
0.818368578750783 1
1.19748052195099 1
1.10122271753269 1
1.36007084626863 1
1.0704830427865 1
0.927683115806269 1
0.522331367060992 1
1.09966427476577 1
0.895839293485328 1
0.975161323944066 1
0.772032298081295 1
0.778135294262371 1
1.12167183996417 1
1.05854272825793 1
0.892822686039155 1
1.05793921277684 1
1.17471465408799 1
0.735814246316752 1
1.00037591375904 1
0.981671232647643 1
1.22766535636176 1
1.48845849707418 0
0.642508668367255 1
0.937466543978297 1
1.10019501502846 1
1.12036486470844 1
0.856890801221981 1
0.212014361775322 0
0.434902415074955 1
0.840381023614086 1
1.07470786780059 1
1.11129059522963 1
1.10084341138049 1
0.630277488064217 1
0.899879113963854 1
0.700123959581137 1
1.5362169965013 0
1.03710949399782 1
1.6951047176082 1
0.438100679986983 1
1.28852637951726 1
0.225762806647589 0
0.903857633454266 1
1.61367697377934 1
0.926734203783215 1
0.986907606347905 1
1.23559632760172 1
0.93761281772478 1
1.10813217987417 1
2.01983775025751 0
0.807800965820126 1
1.6199233542346 1
0.835591433393357 1
1.30059584700151 1
1.18219498376213 1
0.92322428490976 1
2.1090663947186 0
1.01962748594479 1
1.04505844066616 1
1.16157080509024 1
0.825314925579115 1
1.0576493608528 1
0.556649570263114 1
0.945379123870853 1
1.03978266143199 1
0.851657929177574 1
0.423612261937512 1
1.02304862129489 1
1.438630228033 1
0.863351722186627 1
0.288793069768659 0
0.846927114262762 1
0.794118358940999 1
0.808047770810906 1
0.548956434838043 1
1.18362476325146 1
0.570992211871807 1
0.702702400635099 1
1.21978055916663 1
0.990704898969601 1
1.17964649443055 1
0.922059572574447 1
1.34728680334624 1
0.901125829932462 1
1.2018337413962 1
1.10665842539817 1
0.775749199781802 1
1.09946443949559 1
0.963451580604309 1
1.17299607447693 1
1.18642690033433 1
1.38963315227697 1
1.05315081897861 1
0.602657975569093 1
1.01036261510464 1
0.880318756443698 1
0.471491728629741 0
0.701940345985487 1
0.824053643248777 1
0.843121023327211 1
1.08502156881502 1
1.34703569027687 1
1.35837374999877 1
1.33049301434548 1
1.48182980179086 1
0.7931865489015 1
1.01335288169761 1
1.2172977967554 1
0.891141184407406 1
0.916849017198385 1
1.18325863578456 1
0.954668025712865 1
0.88596760792326 1
0.991315741411926 1
0.930743779103463 1
1.37100154120262 1
1.03472407223994 1
1.22200344469822 1
0.703894402895396 1
0.65286047722946 1
0.873434416729212 1
0.60574718529611 1
0.433309461803255 1
0.847578892274821 1
1.36009055466364 1
0.916476161057927 1
1.0208466768884 1
1.07873320791561 1
1.22249404683903 1
0.498697515284811 1
0.551950706273481 1
1.08715642557195 1
0.788416534022624 1
1.18940064383925 1
1.12320118665241 1
0.955913252393532 1
0.878445006269571 1
1.14544848134787 1
0.737848415401855 1
0.939056530186469 1
1.19618707614663 1
0.727012652969667 1
0.573668379653049 1
0.622048098051115 1
1.0989605828667 1
1.06290911427917 1
0.628148789535753 1
0.779564818029558 1
1.22758371667708 1
1.05803993561046 1
1.47077643058728 0
0.99084335339935 1
1.02659234530818 1
0.952350459934281 1
0.931119949135328 1
1.17115547755784 1
1.38319384092606 1
1.24265141763248 1
1.30264580146063 1
0.836774547684002 1
0.734648427351799 1
0.636220468987201 1
1.32730954265393 1
1.48968619062258 1
1.31079178571947 1
0.42972502534895 1
1.16559712331795 1
1.0333984216012 1
1.14675285332765 1
0.623661477437476 1
0.951690666128073 1
0.938920865763766 1
0.81142487183379 1
0.749576697488068 1
1.09875204907757 1
0.76532355105135 1
0.571885802439803 1
1.27605064298468 1
0.833056391878573 1
0.986241367197393 1
0.959361919501998 1
0.792758780901716 1
1.01005378067053 1
1.77012441594532 0
0.787043297636583 1
1.26260311900012 1
0.856809712312974 1
0.74459741700405 1
1.4158587057899 1
0.555105674175682 1
0.748684202182181 1
1.25563733774505 1
0.763280822571425 1
0.901410975088952 1
1.25132378836688 1
0.492884378436063 1
0.833377011593582 1
1.21246095941133 1
1.39962876748227 1
1.3360909300514 1
0.827820753609481 1
0.554878059147066 1
0.679832492848329 1
1.56300244903278 1
0.782841429275468 1
1.34187492566308 1
0.569412168786161 1
1.22425308521953 1
0.928409709852443 1
1.21519704800339 1
0.81310111916418 1
1.12887102224715 1
1.15667427056007 1
0.856441463575102 1
0.787075851725328 1
0.849952896950747 1
1.11380478534374 1
0.39289921179419 1
1.13879908384592 1
1.41910478937929 1
0.981043186532206 1
1.39519879101227 1
2.15176666378784 0
0.862249912148627 1
1.57995522615492 0
0.811666062894109 1
1.11970420809379 1
0.792118034714571 1
0.685156758642017 1
1.06848854259701 1
1.10490394155035 1
1.03324812610336 1
0.442380481486939 1
0.799918550294034 1
1.52159290426341 1
1.59334451358723 1
0.933393663671104 1
0.75671845810747 1
0.593316013161947 1
1.1168219142101 1
0.674498249690348 1
0.830692233481111 1
1.21226517455567 1
1.59569179043015 1
1.14720664238859 1
1.36467081746064 1
1.04131954213622 1
1.2972897804029 1
1.14137890586763 1
0.625917015749591 1
1.11478902550376 1
1.27010088566421 1
0.948787102863377 1
1.08987731632906 1
0.986399356121391 1
0.879936083782336 1
1.22629196035284 1
0.881290659753353 1
1.10990024683438 1
1.01548977239993 1
1.09947680191461 1
0.91143066994905 1
1.78692559317532 0
0.795389979183921 1
0.511295296922815 1
0.697421895367861 1
0.748946233293409 1
1.24457722701933 1
1.11934988434026 1
0.776280703802294 1
0.61487624492778 1
1.21935471738989 1
1.04091744381998 1
0.960669584918808 1
0.860008979577587 1
1.24666813829912 1
0.952710307659154 1
0.982487526762905 1
1.00196432292082 1
1.50985737035434 1
1.32936518445748 1
1.16606937919403 1
1.05896645534798 1
1.18630824154487 1
0.521075586258662 1
1.24854589073058 1
1.5371560916104 1
0.989293198897004 1
0.921987709055068 1
1.0752330917358 1
1.16719974993552 1
0.459124741185301 1
0.611048333196446 1
0.386412178629222 1
1.08513113842115 1
0.929664742417436 1
1.01215386187486 1
1.44708680936521 1
1.1255730823679 1
0.573303160922996 1
1.21493722887252 1
0.856480746884688 1
0.93881661619821 1
0.643016349556817 1
1.06497687625234 1
1.01442188943507 1
1.70664459912462 1
1.10782815908104 1
0.979590223587193 1
1.19774031964877 1
1.33073280566907 1
1.15580919602478 1
1.25189877367651 1
-0.145342219693135 1
1.61903199305475 1
0.538292565875566 0
1.12717075650336 1
1.41536584837603 1
0.928360265915103 1
1.18227188478444 1
1.01674194566746 1
0.938357290683266 1
0.984082470781617 1
1.23751762700629 1
0.96208154129403 1
1.18388396570308 1
0.873767336580469 1
0.804170310833112 1
0.865238956267622 1
0.639703387980011 1
1.25636404869649 1
0.8339669837964 1
1.22207380749439 1
1.66835449407948 1
1.20908226975943 1
0.695900265984578 1
1.17789229198403 1
0.740302641036141 1
0.839427431859933 1
1.37749596401054 1
0.555646471234863 1
1.28032087857773 1
1.06333416561972 1
0.629045403779509 1
1.44305679460162 1
1.04659695535543 1
1.05427494804719 1
0.841690454732224 1
0.900634292608445 1
0.948884464424326 1
1.00319706261144 1
0.866138906808103 1
0.863244392690645 1
1.34293232541269 1
1.15021027817872 1
1.8439020072889 0
1.08174298326593 1
0.909457586339188 1
0.657802867786931 1
0.957128293239095 1
1.17180810567101 1
1.07706842033039 1
1.0406011523063 1
0.823481977488185 1
1.87729255496805 1
0.790726206751392 1
1.10937669927333 1
0.615349913029097 1
0.810179857216966 1
1.51102368089523 1
1.03053947976607 1
0.864182170726385 1
1.02227707537512 1
0.869574537259974 1
2.18824882385422 0
2.07269365654678 0
0.989530383773788 1
1.36255429227235 1
1.17582123747428 1
0.862651475688924 1
1.18124385665619 1
0.702912583458034 1
1.00080824974144 1
1.12617336733212 1
0.8698537553602 1
0.996749657511007 1
0.845915830311072 1
0.97974556543126 1
0.247244340070576 0
1.00052814345775 1
0.660483253972679 1
1.53502040490389 0
1.47847863770703 1
1.04503439672719 1
1.46886651268921 1
1.1321853984739 1
1.01607719598693 1
0.520039663979523 1
1.23538811361668 1
1.38847454887179 1
0.444102380463472 1
1.01378010108474 1
1.13730719734965 1
1.00788176588367 1
0.336387434730391 1
1.15244600463741 1
1.32308150301839 1
1.06689532857787 1
1.14452860407009 1
1.72760094267365 0
1.40718002217245 1
1.18963113105189 1
1.33844549168713 1
1.47847196327177 0
1.54053840506012 1
0.852625183250345 1
0.96849364520481 1
1.42669759435472 1
0.513786196522253 1
0.940321249366537 1
1.19576701249919 1
1.10597902220192 1
1.15441461745282 1
1.18370515278897 1
0.885341647846946 1
1.09335484269295 1
0.896755969321422 1
0.907461158867424 1
1.06810840944901 1
0.869291018924375 1
0.727195352471844 1
1.12724973830231 1
1.03344994160201 1
1.57394650401239 0
0.581387970283658 1
1.11259341969965 1
0.738011840270182 1
1.11848436142207 1
0.870848511353188 1
0.777839121523622 1
0.251339253461518 1
1.25496264422696 1
0.865728494591154 1
1.24378832922922 1
0.87347992077466 1
1.4021694441266 1
0.93887328369243 1
0.782023015600508 1
0.519263801052008 1
0.958838428060875 1
1.47574744722336 1
1.00149866228879 1
1.17672637397379 1
1.26660558374922 1
0.630535710295374 1
0.789092235949797 1
0.884966727312139 1
1.12118162707284 1
0.895206958618915 1
1.3632128280622 1
1.3412039676412 1
1.19739111208122 1
1.37620908963522 1
0.693799292316476 1
1.59586870787536 0
1.18437979921878 1
0.665225087305176 1
1.30195485795598 1
0.88210281042157 1
0.949477638064905 1
1.12795534809624 1
1.00593498418923 1
1.39449231201101 1
1.28516857870942 1
0.917771167976749 1
1.3334535952457 1
0.954299983844073 1
0.381097618157536 1
1.20338261324787 1
1.17658892192741 1
0.930566838074219 1
1.32423740068471 1
0.801402807077881 1
0.666856993855577 1
0.887247225654832 1
0.942297091993944 1
1.34344323968327 1
1.53817887362116 1
1.02357672561914 1
0.680357267115842 1
1.11026905752053 1
0.950300195567223 1
1.58746632796838 1
0.579688996904911 1
0.705280135053967 1
1.07547836959792 1
1.28420817437659 1
1.21097816943357 1
1.00925614669807 1
0.729944532328765 1
1.48691927624916 1
0.939692071775907 1
0.891835494823407 1
1.32699677860606 1
0.1826564164607 1
1.05618034508051 1
1.08403372532945 1
0.804827316794415 1
0.903941725449412 1
1.27491173581342 1
1.28069242803091 1
1.19504385310429 1
0.767465576096419 1
1.01332037414886 1
0.942380334249239 1
1.26910706309476 1
0.81510493061705 1
1.43926269957347 1
1.13102630999744 1
0.850900168417262 1
0.92015538333801 1
0.782777023745457 1
0.355422511547042 1
0.972273772091486 1
1.21595170231665 1
0.900501181363322 1
1.27715097312666 1
0.970829047081786 1
0.491292086936092 1
1.2477207905807 1
0.814557187018968 1
0.853324126697772 1
0.663529791471188 1
0.969273985658944 1
1.03225429386525 1
0.814529519937873 1
0.873708637192754 1
0.248017410680551 1
0.954608097553364 1
0.877220308798152 1
0.652172412851565 1
1.32050765867106 1
1.52613167542108 1
1.0792143425161 1
1.23803087783274 1
0.906854166212189 1
0.842875987217677 1
0.941392775395977 1
1.42658518270674 1
0.96944359076417 1
0.659604548409557 1
1.00407737530004 1
1.29572092271107 1
1.59609820160275 1
0.851311359371686 1
0.895217261632513 1
0.683111249733136 1
0.119773772384731 0
1.00298943380448 1
1.22663546996147 1
1.03677476314578 1
1.31678299414796 1
1.17870469818976 1
1.15930788086333 1
1.08705838390352 1
0.941612446014163 1
0.929120687292728 1
0.877199492984207 1
1.4343817096776 1
1.66219868706148 0
0.622306245971668 1
1.25433616175093 1
0.943822732571038 1
0.67030320776 1
0.959498190404436 1
0.393164624814717 0
1.25064881379156 1
0.796921020690796 1
0.924979537930616 1
1.11678220421777 1
1.22321392673168 1
0.937643215485514 1
1.31858527332653 1
1.05131468944864 1
1.36823311271898 1
0.633757539863127 1
0.411798150720859 1
1.00837298687726 1
1.15527363310587 1
1.30278481898441 1
0.915566117866015 1
0.940690821870494 1
0.855577300799623 1
1.23846892629222 1
1.40852958618209 1
1.02330151530303 1
1.00265427229695 1
0.68591731238032 1
0.990669259170523 1
0.874448205073264 1
0.816142111059471 1
0.643585743253392 1
0.404499842252857 1
0.981788980972873 1
1.31841853428219 1
0.89263693563641 1
0.163558318782589 0
0.798856648784442 1
1.51126298377382 1
1.23031874131601 1
1.26355973655612 1
0.932648202349014 1
1.33333574879975 1
0.895171933639135 1
0.517274146294815 1
1.02721802848851 1
0.677281539634337 1
1.1970743633283 1
0.948137047884085 1
0.972920184744985 1
0.652962622540744 1
0.945362395300343 1
0.425270473919364 0
0.0435557367206634 0
0.736289519629616 1
1.27472569252088 1
1.52001132746386 1
0.58221899341342 1
1.13739058379571 1
1.37517152519903 1
0.71362799987551 1
1.33477971710083 1
1.08568784970881 1
0.809005902724913 1
0.768586451722106 1
1.92400121558901 0
1.39591877035842 1
0.624746521781902 1
0.937824276981423 1
1.06913163101922 1
0.994466793408851 1
1.23554612918265 1
1.46075375161939 1
0.849320375529648 1
1.35277179935912 1
1.07260194717161 1
1.37052343931949 1
1.03534992799706 1
1.32386550937575 1
0.998756264776607 1
1.31187173617428 1
0.941816340823344 1
0.75795603815119 1
0.743877711408704 1
0.835673073903391 1
0.179346766847067 0
1.11141705206712 1
0.975991984121116 1
1.58699415716961 1
1.08237473108633 1
0.775955975836612 1
1.10808061599206 1
0.913670189164375 1
1.0809496327531 1
0.731513328829966 1
1.65223473184143 1
1.41288209018084 1
0.809843290758405 1
1.15904589375952 1
0.624594437185171 1
1.14246454659405 1
0.917240893513955 1
0.524700839828492 0
0.418097136594841 1
1.05474183171188 1
1.09524675981882 1
1.73846798967103 1
0.708536577339787 1
0.943748301354774 1
1.22523081308371 1
0.524448575016045 1
1.1515659622627 1
0.0262626241332862 1
0.623573025934348 1
0.901352450923084 1
0.396743212076642 0
1.32527176250936 1
0.863829895465966 1
0.782814522154454 1
0.593061418683891 1
0.39034637257997 1
0.420967246854357 1
0.643145084715111 1
1.23290233627664 1
0.87268546776585 1
0.534813220747459 1
0.624541672769466 1
0.685276927504397 1
1.66880569936725 0
1.03248090961049 1
1.12110374844885 1
0.4382747361393 1
0.748260764443306 1
0.572909773788838 1
1.301024943408 1
1.14365309977046 1
1.00314285584948 1
1.01293164456034 1
1.46352891854256 1
1.12081662255337 1
0.523470832988228 1
0.794456904774364 1
0.821267173844511 1
0.91678766237833 1
0.875680231795024 1
1.42758665021489 1
0.750367254081656 1
1.00979647367471 1
1.04203400493135 1
1.01386286315855 1
1.26167388003827 1
0.558660423043945 1
0.896804060067723 1
0.682346726079814 1
0.74767991512482 1
1.21443101549536 1
1.13188853226663 1
2.05619123627722 0
1.31057984615787 1
1.10106502513786 1
0.852057934342943 1
0.528649159014804 1
0.77453414370536 1
0.413739134997529 0
1.45579326486047 1
0.904729640248375 1
0.853934957625724 1
1.36921331216244 1
1.13354098740937 1
1.04235031001176 1
1.1224732698074 1
1.47360107250314 1
0.967616861209855 1
1.58903532800274 1
1.17370938838972 1
1.18728013184779 1
0.905520239738331 1
1.32864636418921 1
1.27350731040243 1
-0.0512658639796407 0
0.801728868983497 1
1.10253556455828 1
0.470940853788169 1
1.01724481430418 1
1.16518959575585 1
1.69516326842255 0
0.865159889911759 1
0.922967508325045 1
1.5696037033279 1
1.11469738293596 1
0.903950300371728 1
1.17293227139915 1
1.1674956897486 1
1.29967460770231 1
0.6381409709083 1
0.586299784655502 1
0.936638492923007 1
1.16612464383327 1
0.65184022464165 1
1.41553668452283 1
0.753595301409312 1
0.622978205133193 1
1.07431794246665 1
1.01118938124212 1
0.867390016582321 1
1.21983994282359 1
1.11723230290308 1
0.855401576323019 1
0.868628433022246 1
0.306127537114151 1
0.994588704478711 1
0.710618384403694 1
1.40675574256647 1
0.737237040433492 1
0.83045404050041 1
1.33199206155362 1
1.0372427834926 1
0.93485219601537 1
0.59880581501965 1
1.44249519762676 1
1.06336920101753 1
1.55454558721626 0
1.27478437916434 1
1.20073814511673 1
1.30944136074391 1
1.23570049415044 1
1.27040627122383 1
1.0416365339278 1
0.71177570263447 1
0.814253757318772 1
0.127233580374954 1
1.04566268555257 1
1.25096165601437 1
1.71894598972917 0
1.19112462021069 1
0.997469610678093 1
0.621544690022948 1
1.48873880313998 1
1.00605896269493 1
1.11703289619689 1
0.699632524331493 1
0.950946090274712 1
0.608308035798136 1
1.13698983495748 1
1.01715396134665 1
0.462092254764417 1
1.15078708628552 1
0.863602743392179 1
1.07803869910776 1
1.10577893808016 1
0.574003986194966 1
1.53004846985926 1
0.717984378774311 1
1.22729239558494 1
1.57335407118869 1
0.922121885575475 1
1.42141313478613 1
0.785070009013463 1
0.57501325305254 1
0.928549624680609 1
0.645097136966197 1
1.00333629279314 1
1.17715371578592 1
0.789124967744918 1
1.10139413144261 1
0.475007100515527 1
1.39383558741338 1
1.03387239203968 1
1.43630906478081 1
1.38521538994859 1
0.979747956773468 1
0.689878706291186 1
0.968407714123333 1
1.17558532233421 1
0.949310803887184 1
1.64813067578441 1
1.20961908247154 1
0.846347297979944 1
1.14208207030333 1
0.903346345874054 1
0.895851599878936 1
0.824410589749564 1
1.28221595373874 1
0.942483146565218 1
1.2536255201929 1
1.26334559873906 1
0.153088301953801 1
0.812719298500512 1
1.00664199053626 1
1.13464487259756 1
0.80714753184576 1
0.34561691272748 0
1.04503741491961 1
0.583595089280779 1
1.3248935233193 1
0.846587661116616 1
1.06591894226619 1
0.664385863101857 1
1.10539292700642 1
1.12086276432181 1
1.21379378225045 1
1.31044392139722 1
0.812468319670473 1
0.482770434556246 1
0.154650910821561 0
0.879145243560108 1
0.744088822413627 1
1.98488932620618 1
1.03149702468352 1
1.13223852949443 1
1.72083546264131 1
0.811296603480621 1
1.48492699455756 0
1.23295436894906 1
1.39575192625012 1
0.948013978616599 1
0.860272490229905 1
1.11625355623992 1
0.409818396503789 1
0.716581381381317 1
1.0491686584519 1
0.863642849951731 1
1.12825261859511 1
0.720116537947776 1
0.690165404570453 1
0.554759074094902 1
0.797771264631166 1
0.374458563830253 1
1.00223071947946 1
0.767970802093946 1
0.544440617329472 1
1.20811922939025 1
0.959781341164227 1
0.895523124185086 1
1.02758154718438 1
1.01844102012785 1
1.27533612460906 1
1.27943504929023 1
1.1216312448037 1
1.09743336609662 1
0.883125995001156 1
1.13924642462159 1
1.47201413552591 1
1.09337031117895 1
1.66722548060967 1
1.00945161562817 1
1.93275668501051 0
1.12817018778423 1
1.4924153541862 1
1.06942562099349 1
0.822797138302836 1
0.788454112605385 1
1.08111949633665 1
0.990151978412017 1
0.63114867132848 1
1.19966870365978 1
0.449449006801416 0
1.25751121770563 1
0.914277491906964 1
0.862714375049949 1
1.04795852743415 1
0.947122523770675 1
0.835010974811919 1
1.24523002818702 1
1.13196811677256 1
1.05667908848004 1
0.754510723823521 1
1.17086854618955 1
0.696610615107685 1
0.691721960323998 1
0.821218985141033 1
0.671002262690543 1
1.33155130196274 1
1.31414587895766 1
0.875866032799605 1
0.805415600115094 1
1.07964990986247 1
0.701604556182201 1
0.875741021591393 1
1.23053710642512 1
0.765790145947976 1
1.08579395033241 1
1.07874086999509 1
0.857021796007587 1
0.771110050422363 1
0.46091593052411 1
0.788651280735154 1
0.458094224301104 0
1.03550852228921 1
1.00427464272328 1
0.546549315171459 1
1.43581715892742 1
1.12166741731274 1
0.871473708714156 1
0.956000461460995 1
0.917763775211148 1
1.40511125292136 1
1.22022326189803 1
1.07842286848292 1
1.18929444093713 1
0.967363914058133 1
0.834725717744765 1
0.817798562748479 1
0.931098335242551 1
1.78693352635379 0
1.23057902600542 1
0.97257791520606 1
1.06812969304537 1
1.06565751407299 1
0.614202864707477 1
1.0274398481675 1
0.804923503639517 1
0.932431210375241 1
1.28187826864649 1
1.07955219066942 1
1.16476179599814 1
0.659665082717873 1
0.946493292148833 1
0.792415330648502 1
1.22173523726105 1
0.875554314657519 1
0.630754403130556 1
1.01409197050073 1
0.508457723152794 1
1.24693475249019 1
0.468589817097658 1
0.870082577785509 1
1.17580139556419 1
1.09748166276927 1
0.782344528469379 1
1.3000657630569 1
1.18196531482085 1
0.846445673190048 1
1.50429224757834 1
1.08758636113748 1
1.13994675053738 1
0.851334014144081 1
1.29656895635526 1
0.599942220600393 1
1.37115550217847 1
1.13079035145984 1
0.888731765294023 1
1.14409752626349 1
1.39299265337006 1
0.707846164032152 1
0.422620245081147 1
0.716249033925048 1
0.573486868715646 1
1.254381710643 1
1.13195599905164 1
1.16658757032869 1
0.952405119508576 1
1.06522119902631 1
0.968621050833734 1
1.2957995858651 1
0.517442855484208 0
1.17298556090833 1
1.07220012447872 1
1.07531393377031 1
1.25330535369396 1
1.00601114336712 1
0.966623521252899 1
0.432600264664307 0
1.45534433284457 1
0.855916382633936 1
1.34134769751453 1
1.19819747994375 1
0.56187923680934 1
0.649013707309042 1
0.894007869789005 1
1.08705978379644 1
1.07214780408173 1
0.716501211462685 1
1.20443277400452 1
0.721743972411839 1
1.47901960459785 1
0.750529664174336 1
0.790738193984251 1
1.30072833392537 1
1.14826476990383 1
1.39748811121741 1
0.713224604307439 1
1.5063790638542 1
1.1333064941592 1
0.918040311369839 1
1.07097405472136 1
0.976739817564922 1
0.979820254536797 1
0.504741413461903 1
0.796751137206679 1
1.53706708901667 1
0.887564014645838 1
1.37320577093765 1
1.40322078890572 1
1.13344920163107 1
0.90341045979657 1
1.43655307568569 1
1.19215137568182 1
1.18049491233298 1
1.45268901494398 1
0.851972952627178 1
0.816149852553961 1
0.696612229274151 1
1.24749218707303 1
0.845172188297927 1
0.806596967263113 1
1.09081867815107 1
0.90437070578907 1
1.11894509408675 1
1.00589550683683 1
0.822346975380134 1
1.31850715552052 1
1.08837732081523 1
0.975242819768026 1
0.65137509972612 1
0.980739008240061 1
0.977965213001104 1
0.622350928567197 1
0.721703696201836 1
1.35351174254223 1
0.767381727858702 1
1.41139956471254 1
1.15357402487438 1
1.6181550325182 1
1.21180318497024 1
1.88793909945959 0
1.31488548990075 1
0.757281332989196 1
1.03647006005651 1
1.20238189946238 1
1.39939820815572 1
1.52786603133887 1
1.27173074115492 1
1.34430019311877 1
1.36625517356308 1
1.13591466843423 1
1.15990605450901 1
1.22084386778862 1
1.13600027912508 1
0.909610457158441 1
1.16338333973656 1
0.774750631842137 1
1.16573120164122 1
0.8081035593817 1
0.716116545187849 1
1.31546391009546 1
1.08878538113766 1
1.46263278127232 1
0.845724806621115 1
1.49069188642562 1
1.15498658712109 1
0.623245815508227 1
1.48436754428511 1
1.51022217008611 1
0.924740465388827 1
1.07378301450173 1
0.747466660971982 1
0.620297455145971 0
0.991850076218773 1
1.29948384182988 1
0.890546473786039 1
1.05573621666742 1
0.941982818120383 1
1.27698637009163 1
1.2382145574651 1
0.741648181418135 1
0.371334474169581 1
1.37705813493219 1
1.22452702855121 1
1.77283589164885 1
1.16898746143121 1
-0.163919767848437 0
0.753212490809643 1
1.2064918933305 1
0.694814103973222 1
1.00482379994636 1
1.04472704437081 1
0.763532448347389 1
0.360681966022463 1
0.85392665114416 1
1.35522746798545 1
1.40625968544049 1
1.44081417664785 1
1.25295143848791 1
1.12232183739752 1
1.77579565869943 1
0.862333748921846 1
1.1451821118127 1
1.02933979018303 1
1.30025120855924 1
1.40392430923654 1
1.20540458371889 1
0.539261222422303 1
0.785234627509776 1
0.765841516255542 1
0.867727868401727 1
1.16137401340568 1
1.09609916103603 1
0.788741933924161 1
1.08796673160105 1
0.610295756927368 1
0.703153388374462 1
1.60086971544412 1
0.916899855929286 1
1.16758873077547 1
0.616028219581723 1
0.147061387871468 1
0.632459116776678 1
1.52072358973119 0
0.437545451962601 1
0.739490919865131 1
0.399267054491213 0
0.417354611865356 0
1.31274074606208 1
0.559846889471526 0
0.630936667166875 1
1.21257607780644 1
1.12064209600518 1
0.870855470060365 1
1.84575506436349 1
0.757064943679253 1
1.37160396490949 1
0.904809397968175 1
0.639484793473955 1
1.0896490002214 1
0.850246268057165 1
1.00630126872525 1
1.5390607606159 1
0.996641488520943 1
1.15462779547434 1
1.31112937944095 1
0.713259901842324 1
0.428453980867074 1
1.49795722679057 1
1.29870321421602 1
1.29986227209785 1
1.08763534044566 1
0.828952760793153 1
1.19887955448405 1
0.763435651274033 1
1.12268737083865 1
1.17133565456254 1
0.837749654584927 1
1.06796181861926 1
1.0204020855325 1
0.613214865501784 1
1.15388123925342 1
1.29839958922243 1
1.35356866928845 1
1.11310824276461 1
0.581462447835321 1
1.53391604318148 1
1.27033444307034 1
0.838748054448716 1
1.28104360349246 1
1.45281270470514 1
0.73354399804285 1
1.29003484870138 1
1.52764623997123 1
1.06789285085695 1
1.02996500102787 1
1.48035819412611 1
1.256230445806 1
1.01216181889812 1
0.843467615787961 1
0.776672842373114 1
1.23117753325322 1
0.922476322953357 1
0.96950715276275 1
1.23097669037021 1
1.05545033474765 1
1.13941681182668 1
1.11263903199268 1
0.888153164499631 1
1.01931301973447 1
1.10918386115407 1
1.2111645246402 1
0.616939168175901 1
0.361523967804923 0
0.98448281120319 1
1.2732272142305 1
1.31522010619 1
1.10286511943451 1
1.33943735306974 1
0.299853297406646 1
1.48156177214719 1
1.4343606902579 1
0.649761258223369 1
1.21894160479272 1
1.44225408089712 1
1.42341382260706 1
0.976418964896923 1
0.631823600381698 1
0.875777651796751 1
1.10660381908501 1
0.952402108343206 1
0.842077956381404 1
0.469082435865342 1
0.635805369657706 1
0.923167111686866 1
1.12414660383485 1
0.796692718758343 1
1.23655517196763 1
0.667101631584686 1
1.24869701048852 1
1.20232477353799 1
1.06674814164704 1
0.795455813267679 1
1.34014977815977 1
0.836590160175154 1
1.09113626918088 1
1.17974880522856 1
0.654246275413001 1
0.570622746282768 1
0.644740958030447 1
1.0838942686253 1
1.70030227125736 0
0.406462300100965 0
0.971710478355128 1
0.841837276535369 1
0.845126560969755 1
0.849593203043266 1
1.14031006137571 1
1.29508927644491 1
1.09533787303612 1
1.46046770710835 1
1.2088695552414 1
1.14272450739617 1
0.769134787121936 1
0.994411253939857 1
0.873543465767364 1
1.06277033965051 1
1.63655438876256 0
1.19392148844954 1
1.07323460137962 1
1.27149067945025 1
1.42843959851574 1
0.946493595314459 1
0.954380877696502 1
0.990416401146434 1
1.0019752383889 1
0.98690889924004 1
1.44574832578665 1
1.66818174259664 1
1.25677376001617 1
0.808738456863014 1
1.07422357978481 1
1.16454972650728 1
1.29169669251841 1
1.06935115835886 1
0.479981182885048 1
0.789502524876988 1
1.058096098932 1
1.13741774395075 1
0.950529262464547 1
0.9478345607369 1
1.08905093009601 1
1.54652042333362 1
1.57473046268393 1
1.00446577727388 1
1.50337718009442 1
0.325485627259711 0
1.49429963813589 1
1.25686592279038 1
0.999910706917651 1
0.974084550602906 1
1.16635068490962 1
1.32237782040045 1
1.31977564800741 1
1.22824953246438 1
0.623011716875216 1
1.048226414531 1
1.14724974930255 1
1.19769191988399 1
0.860592893214047 1
0.856992549007466 1
1.0772376036389 1
1.07226540727435 1
1.37237440717667 1
1.53482446597354 1
1.01966000901181 1
1.51893969185012 1
1.25610055775975 1
0.857650581740224 1
0.789750058317401 1
0.934268343296218 1
1.11708531840545 1
0.793695834997151 1
0.31477696362707 0
0.932237879016543 1
0.940512959349093 1
1.32156317585019 1
1.0708372759585 1
0.879464276101884 1
1.34506920147982 1
1.18606933946515 1
1.4861688078268 1
0.830352965575564 1
0.915870414999526 1
1.43924797378428 1
1.14728214427349 1
1.31574618005125 1
1.11954168041986 1
1.37377831331881 1
1.03943268897898 1
1.22655944969677 1
0.704884029948257 1
1.01335590112031 1
0.612525341580847 1
0.694913141771433 1
0.856055098784698 1
1.17291946240721 1
0.705601273908037 1
1.1089339741769 1
0.763410669468034 1
1.62862884773332 1
1.24876553060397 1
0.72705789363027 1
1.11158814406656 1
0.935816362689954 1
1.69911979136646 1
1.5630681820443 0
0.677764203874794 1
1.1599981833434 1
0.975143340441413 1
0.827194310890252 1
1.25115356178817 1
0.819944413023239 1
0.810324606255377 1
1.86711286648812 1
1.720707064149 1
1.29092996445569 1
1.02225608446195 1
1.25117897838868 1
1.37818139872431 1
1.12398020707904 1
0.944438127095726 1
1.21940174701151 1
0.994978062487833 1
1.07773283157251 1
1.06918123405305 1
1.20920075164179 1
0.881988064470358 1
1.22700115024191 1
1.60453725790263 1
0.914100081220365 1
0.680488706266045 1
0.845687158486871 1
1.05361144460192 1
1.17209735238026 1
1.37524318948519 1
0.939759672471714 1
1.20813813692177 1
1.20161424241892 1
1.04893594060294 1
0.851736357258333 1
1.00951035527346 1
1.24175996533125 1
0.322582716280353 0
1.26913279685401 1
0.720153924106778 1
0.417772466098534 1
0.50475769381782 1
0.98044297456777 1
0.866396043270063 1
1.48147261125823 1
1.97923277613755 0
1.11028775499865 1
1.05971332139939 1
0.863531530821476 1
1.1852726670878 1
1.48781165617728 1
0.371100300073946 1
0.758985203327177 1
0.379006250289026 1
1.47594034220047 1
1.17863066372035 1
1.0383181673599 1
0.971209780974402 1
1.17735369237631 1
1.32925900474675 1
1.17091215448409 1
1.09141691440081 1
1.16880965537874 1
1.17417120112851 1
0.8493702345695 1
1.01207686553417 1
0.319642874557027 1
0.851627357874351 1
1.33554225047441 1
1.40981738889583 1
0.47988165990151 1
0.72497724671515 1
0.735811435033261 1
0.255699872981271 1
0.512727884515162 1
0.569960851511034 1
1.10103951037293 1
-0.0220115260291238 0
0.74650537741513 1
1.74915945922168 1
1.15181909095221 1
0.761836292633487 1
0.500301875369374 1
1.34285277611037 1
1.0993205015683 1
1.00281985805171 1
1.66879013088789 1
0.850467090759383 1
0.875020495770402 1
1.06065245245837 1
0.728166100244541 1
0.641444009001971 1
0.746156521458596 1
1.48975772735451 1
0.803152716578569 1
0.99676214394747 1
1.04698390958259 1
1.03526565645604 1
0.291671327069873 1
1.05879526433572 1
1.39797772099382 1
0.885688392143898 1
1.05226083015754 1
1.52212395676231 1
1.09331027483712 1
0.963040994451051 1
0.79930506626723 1
0.844045148106138 1
0.449593724411459 1
0.972440423621183 1
0.981382382311966 1
0.960091138185125 1
0.609880847292888 1
0.955050589880122 1
0.931126932890844 1
0.400897354510462 1
1.07949585131153 1
0.920280629523456 1
1.06019576069688 1
0.905041796847095 1
0.717930823644529 1
0.80911483097727 1
0.964709838015879 1
1.10826547276754 1
0.996815379593197 1
1.12503133062828 1
0.848092498394553 1
0.986049792223825 1
0.588149739949176 0
0.933037590159356 1
0.764880638075547 1
0.512171550377674 0
0.887010756952833 1
1.00475210705803 1
0.341862832139049 1
0.772350230295526 1
0.878268344024652 1
1.72132890170858 1
0.886542328775332 1
1.23164767396798 1
0.781236152396531 1
0.892400230989745 1
0.676197936239305 1
1.04021514386633 1
0.442735286393237 1
0.69784414513523 1
0.889667963229538 1
0.82991695941882 1
1.10104192263276 1
1.61700125447819 1
0.640243012475523 1
0.733392405229526 1
0.731846800401504 1
0.852078498279359 1
0.856275817906686 1
0.975492751905424 1
0.547049970579163 1
1.60557491902383 1
1.2429561973574 1
0.882415122043211 1
1.91504240573085 1
0.926088898744926 1
0.565045049866494 1
1.02335371305735 1
1.07582289481666 1
1.08216160697569 1
0.922323822270516 1
1.34629629152833 1
0.78736881767195 1
0.971825019502729 1
1.34960118147586 1
0.520436791847726 0
1.31016503148833 1
1.51124515803404 1
1.21292043197826 1
0.846430646299228 1
0.92659337965783 1
0.913797051113934 1
1.29761995431066 1
0.760328386594969 1
0.885997981916037 1
1.12230045176992 1
1.4624707096975 1
0.846901270371793 1
1.05499085297395 1
0.397729424991886 1
1.39368836509142 1
0.981068043583198 1
0.722457053966808 1
1.14572662152763 1
1.06431155880064 1
0.922328661182857 1
0.770434030092187 1
1.11458549025662 1
1.334614229061 1
1.33522200472436 1
0.88697435998525 1
0.935090672068527 1
1.65551495371517 1
1.02529623832621 1
0.905735965213134 1
0.546300621964241 1
0.982706421998945 1
0.473114825320926 1
0.206026828025234 0
0.926209842010806 1
0.949632442551275 1
1.0187944751711 1
1.19330138608571 1
0.86105198618877 1
0.860137297949605 1
1.43184074380971 1
1.18722558041138 1
1.11663583685715 1
0.469190558391621 1
1.01863397280968 1
1.28337420595017 1
0.974337803492887 1
1.32435113500721 1
1.2097063856536 1
1.19945519824214 1
1.09858178651908 1
0.379421709082456 0
1.24080841086871 1
1.55986299172437 1
0.882179678866309 1
1.26400462930408 1
0.801022390406485 1
1.42751853795868 1
1.21351191404112 1
1.25090546792179 1
0.782948078515845 1
1.22943497016953 1
0.788270477567646 1
1.10930783449612 1
1.11709319690542 1
1.30447480878834 1
0.95909954743967 1
1.24476833135905 1
0.691611879436571 1
1.3228815459336 1
0.62377386619144 1
0.927876353222497 1
0.922936951060502 1
0.629845226052311 1
0.570182476017182 1
0.953171573052106 1
0.623618851889826 1
0.990202442242476 1
0.955055668240664 1
1.70341970730425 1
0.738906879170741 1
1.04629462577948 1
1.12602402224628 1
1.22857671255183 1
1.1583056613619 1
0.937543269980381 1
0.985673808179062 1
0.748167959528922 1
1.34339111833755 1
1.05142538163925 1
1.38158380486496 1
0.542274150210753 1
1.04026322199564 1
1.26593612056742 1
1.22845172849234 1
0.626336465357769 1
0.882623639762713 1
0.963997895984228 1
0.333128902185229 1
1.26552847265608 1
1.78466955817846 1
1.16593092401201 1
1.18077695297189 1
0.758852015840757 1
0.733894230906261 1
0.881253980915945 1
0.811332360211879 1
0.779929630781949 1
0.675824587220009 1
0.819714122039157 1
1.36557091144984 1
1.25786652884491 1
0.932930558908948 1
0.899371654442728 1
1.04475009648329 1
1.03191974619249 1
0.591787815779268 1
1.28756865192682 1
0.71527604862188 1
0.801746069009473 1
1.11199480261398 1
0.864613808992766 1
0.151898999168862 1
0.827709653918571 1
0.834482168205629 1
0.276487850819399 0
1.29513582771947 1
0.88169726187405 1
1.09007395041363 1
0.964603994546684 1
0.892070999483925 1
1.63752437363857 0
1.5023673093346 1
1.30333058621498 1
1.44092569493045 1
0.724990414108582 1
1.10529337547372 1
0.990955276159645 1
0.650173374279698 1
0.890283675464669 1
0.942173372233382 1
0.713923622123535 1
0.708678867836058 1
0.998852417570264 1
0.69675470842652 1
1.09984502049042 1
1.67599761475325 0
1.44264001092814 1
1.54454751536305 0
0.890381926763149 1
0.756151809674657 1
0.684476200053968 1
1.02619306579535 1
1.62065051054916 1
0.915396628019439 1
1.552696796973 1
1.40314599555762 1
1.14865473471231 1
0.619528544435037 1
0.596595195778678 1
0.837575881909354 1
1.18520610255174 1
1.1049276774787 1
1.15998983862691 1
1.20231159863999 1
1.49063975791311 0
0.776471332642124 1
0.874091754735253 1
1.24867290703768 1
0.743222187745116 1
0.931746278397034 1
1.39482060861623 1
0.627921392631807 1
0.999086454162935 1
1.94895630888843 1
0.885766387200768 1
1.62876675843973 1
0.697871648719714 1
1.04862511620291 1
1.03143093375896 1
0.673478569038131 1
0.781145573563743 1
0.727231225978411 1
1.73040641125296 1
1.02417970114599 1
0.520116310040491 0
1.11086516980369 1
0.630014716688597 1
1.81434743851269 1
1.10574974698752 1
0.510908710319897 1
1.09512240683973 1
1.07292820317852 1
1.76042120531013 0
0.955903000082393 1
1.31065433990807 1
0.969988987554717 1
1.25210509694589 1
0.889416010323855 1
1.10548748190092 1
1.16897684529205 1
1.17327425511146 1
1.06556826034446 1
1.00470254137997 1
1.38225838715351 1
1.35252393611014 1
0.900418089710267 1
1.20230944464513 1
0.635692748118803 1
1.28122922392675 1
-0.308239038115876 0
1.24327760151072 1
1.13274776707443 1
1.13733293802458 1
1.26639387693484 1
0.653223156088703 1
0.533721161377212 1
1.22888425802815 1
0.450645606178685 1
1.36337389560544 1
1.41404352447255 1
1.65932157248363 1
1.04268684509217 1
1.68925230078033 1
1.66609290481274 0
1.22769537044667 1
0.599537484227763 1
0.540952310029274 1
0.798784960091909 1
1.0052133396733 1
0.862644758327738 1
1.01268745716652 1
1.13991780127347 1
0.89252605063122 1
1.27339975261875 1
1.19391455571931 1
1.69006702441648 0
1.44078844785571 1
1.17843343934427 1
1.45647469158251 1
0.711835248841549 1
0.914077051801909 1
1.37790048992158 1
1.00417951368139 1
1.05909297650385 1
1.24544381491093 1
0.818841856685381 1
0.717827821584189 1
1.16427186569755 1
1.15636377824338 1
1.2094955199293 1
1.0674740183119 1
1.33807021450876 1
0.970338852528546 1
0.942574185818325 1
0.584398105020079 1
0.889780430607238 1
1.44309225810061 1
1.08218234326348 1
0.596262171952611 1
1.40743924922458 1
1.4870400833789 1
1.10178687385549 1
1.16831322479241 1
0.343095822501073 1
1.11276993382983 1
1.36556355953959 1
0.836686946671148 1
0.877649233424885 1
0.929741747925577 1
1.38432216741435 1
1.16755616151975 1
0.660797036943865 1
0.950260280916607 1
1.16001372338744 1
0.41001535833337 1
1.0722009309774 1
1.29584205423061 1
0.986219748088366 1
1.07070394463097 1
0.726485058207398 1
0.95916639490277 1
1.39652465745535 1
0.906426983549602 1
1.06387603778622 1
1.51426121193822 1
0.910667188636058 1
1.42853289939878 1
0.916327861723074 1
0.356328166292979 1
0.860320112719742 1
0.876627442353576 1
0.531094314598982 1
1.40716840478368 1
1.24652365947738 1
1.1045721024384 1
0.781682014500734 1
1.02512774661339 1
0.85849283178429 1
0.554718945583553 1
0.943354681989412 1
0.742332604604318 1
0.644459692315132 1
1.15311636788302 1
0.915104820259242 1
1.33637578105071 1
0.88459076904822 1
0.928388097772245 1
0.922189142303318 1
1.08654047019003 1
1.1192632095456 1
1.28569945050617 1
1.11779527700102 1
1.05033530795335 1
1.28760101959295 1
1.55151302297166 1
0.74467691203609 1
1.17354833529961 1
1.02733725084311 1
0.842824493747758 1
0.475161940675224 0
1.00842753516099 1
0.673047802636376 1
0.97641802260302 1
0.622518465809714 1
0.854549996892416 1
0.705876469310212 1
1.2698455788874 1
0.98433682244815 1
1.08622133640226 1
1.13483307703047 1
1.10951599583969 1
0.890787183920702 1
0.60115336893985 1
0.8784628468682 1
0.893150437944985 1
1.24155604396307 1
0.662406045096668 1
1.01204273954335 1
1.12598826727274 1
0.871594616585178 1
1.55043084878025 1
1.03405234147117 1
0.621671940060996 1
1.47986369372886 1
0.909020740595249 1
0.9112963706022 1
0.69280041336912 1
1.07743416917379 1
1.27303009294401 1
1.45550635415369 1
0.924386750317325 1
1.49717994504876 0
1.07980937952496 1
1.00886022939622 1
0.476042988714894 1
0.994773903914652 1
0.872552647679441 1
1.44442481406678 1
0.778349213003531 1
1.14639098762797 1
1.2357831971381 1
1.15493868234918 1
1.36094921485638 1
1.22131426122113 1
1.44156988883072 1
0.99196487231251 1
1.24514108859388 1
1.43679989640961 1
1.00130398071756 1
1.57876934920862 1
1.13044172697832 1
0.617642288675711 1
0.858573293146734 1
0.984021495959935 1
0.659032671828396 1
0.331633286188247 0
0.093500990811406 0
1.05990223586521 1
1.01248784093984 1
0.401957623712686 1
0.691802616604337 1
0.611650670769446 1
0.950160915857376 1
1.03060487882342 1
1.07464953684891 1
1.56086115527149 1
0.814041590891873 1
0.828801990530902 1
0.935853429248108 1
0.959451801008743 1
0.413981531342958 0
0.645405016399797 1
1.29643620993073 1
1.34314040818536 1
1.18630434436244 1
0.957684700603056 1
0.867708319420612 1
1.07738997217841 1
0.643188407891895 1
1.06950961497954 1
0.745378367112601 1
0.931898142488617 1
1.54121566804464 1
1.41437891376184 1
0.371180754951771 1
1.15211145737846 1
1.03618838998802 1
1.25150465630259 1
0.932111841148611 1
1.09106683555962 1
0.992406121383986 1
1.12887985960614 1
0.993479426176209 1
1.1102157571174 1
1.77575250796951 0
1.54704947486211 1
0.797297103699697 1
1.59528378499817 1
1.02223477769364 1
0.95690564590303 1
1.01158684069863 1
1.500064208278 1
0.549145930155764 1
1.02095144626463 1
1.22884514941771 1
0.890553632851824 1
0.95314574712679 1
0.808642625205508 1
1.15248923406751 1
0.676944753951069 1
1.49528423310877 1
1.39221427588348 1
1.69711900720877 1
0.875611524245348 1
1.49194618667357 1
1.17912840623369 1
1.30021491920181 1
0.722982883842139 1
1.37613309438627 1
0.928912644011933 1
1.09253103536504 1
1.40933616736909 1
0.49760175491521 1
0.776720543911086 1
1.27646194849218 1
0.924037497502726 1
0.85944618570931 1
0.279519458697827 0
0.999290012393248 1
0.864119755874214 1
0.640563255066782 1
0.0836670915761983 0
0.747991517485458 1
0.952408828392672 1
0.950693080688046 1
0.451452098448752 1
1.65061102051913 1
1.29829075842908 1
1.35035593209803 1
0.517000143123826 1
1.41862773630788 0
0.856742976585798 1
1.44110816509231 1
1.11787148636195 1
1.53270526066906 0
1.17180537918772 1
1.20978241887985 1
0.8344395425016 1
0.821890843224827 1
1.38335271771913 1
1.15631386567089 1
0.963049313702428 1
1.03502173087453 1
0.827762068951964 1
0.404212142464418 1
0.979662835432566 1
0.919639635105577 1
1.20209144609038 1
1.38642572118649 1
1.21145242970102 1
1.07825273789513 1
1.14299892107921 1
1.17303768688488 1
0.783422222060031 1
1.08321764957701 1
0.722282926467819 1
0.984469246858131 1
0.0348061702917148 0
0.988727383006658 1
1.25817874619155 1
1.19757418961436 1
1.02856384298186 1
1.53565460273986 1
0.991865468501981 1
1.2735768403139 1
1.27446838225712 1
0.464315673202987 0
1.35392054142656 1
1.03053036144533 1
0.588619854029356 1
1.04360987941922 1
0.783282014547927 1
0.264734678735903 0
1.23262394167122 1
1.10964669127599 1
0.771213085358517 1
0.91595680917092 1
1.13255262589443 1
1.73033240758435 0
1.18808507881564 1
0.953551579860452 1
0.970401362420437 1
0.970442422598159 1
1.40094316499047 1
0.727144298682355 1
0.796281038602739 1
0.404431007068939 0
0.903162219990723 1
0.958040279878816 1
0.763270219171026 1
0.89183947464661 1
0.63659821009102 1
0.959210802708826 1
0.839695989745242 1
0.786230899372303 1
0.40313157898646 0
0.710624884159161 1
1.05751960745863 1
0.900903432949453 1
0.873239124489575 1
-0.067891252080611 0
0.83559923950591 1
0.925801796790902 1
1.75852920434014 1
1.53072821964158 1
1.54305074439962 1
0.991279077076136 1
0.906117979097792 1
1.408754858774 1
0.841414858494174 1
1.08224062693538 1
0.997707097320165 1
0.9520390788054 1
0.857089625265149 1
0.61928032419457 1
0.629971719358465 1
1.40597563217489 1
1.08190532782793 1
0.808477599001406 1
0.486527897908789 1
1.29821932445412 1
1.64903874593115 0
1.16192881971466 1
1.2355166659587 1
1.01350112405914 1
1.24098910122973 1
0.809789737708561 1
1.05003031956284 1
0.488874432434778 1
0.334030679983623 1
0.65149913692997 1
1.20574482664597 1
1.41682521630902 1
0.635903176401186 1
0.867032998386907 1
0.522784646303808 1
0.302771135091964 1
0.531111464327465 1
0.484524374140806 1
0.773886791228021 1
0.665573266340507 1
0.707478638239121 1
1.26627992765504 1
1.08826265755516 1
1.15394787955181 1
0.454854209606309 1
0.710106887076012 1
1.68342206318939 0
0.711612894007117 1
0.922654432856088 1
1.51708058554296 0
0.906282291278745 1
0.741006199915803 1
1.50621168812326 1
1.35953120103531 1
0.864353988005136 1
0.697049671297913 1
1.08563516929982 1
1.36606349169642 1
1.066869048361 1
0.768533022369031 1
0.883333456620914 1
1.23930489918481 1
1.04183867621773 1
1.20336367716077 1
0.916682972679006 1
0.767617097277731 1
1.43072470395265 1
0.587599080241889 1
0.53698365102339 1
1.46123550813679 1
1.24619274056217 1
0.670448243654907 1
0.720817737119981 1
0.788462780141989 1
0.97943505741967 1
0.942214984933943 1
1.31533125490902 1
0.369085447719126 0
1.11161667013168 1
0.680722312597515 1
0.956428681428529 1
0.902249368842444 1
0.2329382550748 0
1.17005839909558 1
1.312937111562 1
1.05218935460161 1
0.798127599187842 1
1.25115742228104 1
0.913286497520886 1
0.672763908499288 1
0.949621444659413 1
0.877094620628775 1
0.943536938538574 1
0.903803166249837 1
1.1799005706309 1
1.01257445004951 1
1.04680825560525 1
1.16006663280924 1
0.75716910037024 1
1.59357916155506 0
1.2947871543676 1
1.29048034763619 1
0.709465102498599 1
0.794112323172981 1
0.782776812958451 1
0.841527366445908 1
1.26476805503033 1
1.43807227124922 1
0.270948312133498 1
1.03231698685243 1
0.856583956885985 1
1.08349730716546 1
1.21240093635051 1
0.859899587564545 1
0.891676036915316 1
0.418244387098449 0
1.84686544774847 0
1.29510601542862 1
1.09507401456047 1
0.975526593819003 1
1.14010108325588 1
0.928056854208772 1
1.08073228730432 1
0.893855750097798 1
0.764880057470505 1
1.23561150384379 1
0.603903590702 1
1.07319634538819 1
0.70782599400887 1
0.948262489985056 1
0.715440803806435 1
1.15939495009341 1
1.09073017611457 1
0.819775604074874 1
0.925648060395559 1
1.28199268584311 1
1.56738528188285 1
0.0964892740405461 0
1.10714194955867 1
1.34370930379323 1
0.937559416489011 1
0.641174415487886 1
1.0286822252504 1
1.62206992397164 1
1.13596682106823 1
1.66670940515716 0
0.9236211189427 1
1.21058243410996 1
1.78288257668558 0
0.954377715474652 1
0.968351120359687 1
1.09800194772492 1
1.1178901388288 1
1.0979039820254 1
0.656730017119729 1
1.14674592384209 1
0.977926809203325 1
1.17568919051957 1
0.691275246146136 1
0.928226604992708 1
1.07580827187648 1
1.00539864999749 1
1.00130381593672 1
0.907809025555415 1
0.907793468204467 1
0.729448294367524 1
1.52552988722407 1
1.69230381073348 0
0.987896674637233 1
1.27907986268151 1
1.15537778901519 1
1.54183929913899 1
0.890227259769217 1
1.15620313258943 1
1.26479255200597 1
0.952288514949333 1
0.984817139786402 1
0.921400593126181 1
0.416288494249089 1
1.40038051271642 1
1.30916033819843 1
0.845582757640222 1
1.30187675106004 1
0.88458135861521 1
0.905825889433086 1
0.961499490726319 1
1.37422060148857 1
0.513955329908262 1
0.910688293131808 1
1.62088208825573 1
1.01487677939434 1
1.360743289868 1
0.795983231501921 1
1.24834831496485 1
1.33096166116326 1
1.2955805199257 1
0.563800913809789 1
0.958378333051901 1
0.622777914364488 1
1.03296597304011 1
1.13872585054098 1
0.64462912825835 1
0.743415502229244 1
0.850857282151525 1
1.37613433709219 1
1.24948098016335 1
0.677154160482965 1
1.7763730780251 0
0.977899652939382 1
0.60460299411281 1
0.464706096695292 0
0.601909522123538 1
1.25118348213844 1
0.596139139411387 1
1.47431914357725 1
1.15409646849772 1
0.823274387843504 1
0.436771576688709 1
0.635373677475492 1
0.371868089212248 0
0.80694827830852 1
0.888204207438868 1
1.20789769833332 1
1.26098658787616 1
0.0283634250287756 0
1.18367248937034 1
1.18782453730269 1
0.843762650631689 1
1.25012177192123 1
0.838240760490483 1
1.17957708606835 1
1.12401642785436 1
1.15870513106187 1
0.930638625934321 1
0.966805040104794 1
1.00144944616112 1
1.27212652896121 1
1.10621516385103 1
1.01256660922697 1
1.24672915798601 1
1.25183581122516 1
1.73136267890395 0
1.09736966998562 1
1.25062936572728 1
1.03224389605419 1
1.01325746311847 1
1.03428365661889 1
0.903937143188131 1
1.50354025732278 1
0.894271069875673 1
1.03233761937649 1
0.999292342073463 1
1.62792832035415 1
0.674499708516917 1
1.03275620555649 1
1.36082798497006 1
0.949118867556193 1
0.711085907533227 1
0.7081556434501 1
0.811099122791377 1
1.27028416881099 1
0.984189466302894 1
0.613885819851269 1
1.23353907743122 1
1.66761811934704 1
1.38465802314269 1
0.850431751087926 1
0.77788117563564 1
1.22291517653487 1
1.2120507240345 1
0.706784435849839 1
1.17960625643758 1
1.29674133328969 1
1.54697845408485 1
1.10439080601755 1
0.843539143457568 1
1.18102660371799 1
0.954017147868595 1
0.791164281426046 1
1.30908511665514 1
0.989428870207348 1
1.20170078709276 1
0.442702310648599 1
1.78796096745738 1
1.45057660979901 1
1.28781755591751 1
1.02593909374651 1
0.951214255288475 1
0.868457387954967 1
0.909473506738312 1
0.573572455911898 1
0.55521734785728 0
0.906822222123199 1
1.765583382312 0
0.831432451305992 1
0.94852777125475 1
0.950090257873501 1
0.850994434959288 1
1.36996658597972 1
0.888838929876588 1
1.28392333543752 1
0.427897826664382 1
1.21503404941775 1
1.31805708298811 1
0.756339190666857 1
0.910992412926337 1
0.993484188548179 1
1.37411384965865 1
0.598752160656072 1
1.29337922503666 1
1.78670690057587 1
1.46022302945089 1
1.12182417374968 1
0.749473377148722 1
0.891953957231477 1
1.23834953465362 1
1.12802419520401 1
1.48518764960533 0
1.42340746525269 1
1.25119588224491 1
1.17501681990724 1
1.5259466979133 1
1.00284122616067 1
1.22443474072029 1
1.18971261425002 1
2.35654677323178 0
1.16151791187836 1
1.37032110572349 1
0.995265786842353 1
0.949679443396293 1
0.540885208851636 1
1.55122302226183 0
1.04396558450339 1
0.528975020251112 1
1.17021617875802 1
1.46870604135974 0
0.941370898722129 1
1.19138924056161 1
0.685645021523445 1
1.58233043511109 1
0.806989821084469 1
1.16723845021121 1
0.823693351028958 1
0.744377962967611 1
0.996917106095209 1
1.17093596701861 1
1.21618144965167 1
1.05051394051485 1
0.907916142175076 1
1.24211683167421 1
1.07305094291476 1
1.29083257071753 1
1.28415638637397 1
0.910429247808342 1
0.976393114230285 1
0.976884722595778 1
1.19452396670305 1
0.838800313318947 1
1.20875089066318 1
0.741291802186431 1
0.356129325974519 1
1.07339642993685 1
0.603587926930582 1
1.14219289372954 1
1.20542281935083 1
1.0415516339752 1
1.0827510479969 1
1.16030661215166 1
0.929977508665346 1
1.05483537085815 1
1.01509387401679 1
0.919200581378346 1
1.05318051379195 1
1.15024368666498 1
0.530862229813477 1
0.598897732991643 1
0.992278380545043 1
1.31143501425972 1
1.38930605572139 1
0.661041849611975 1
1.12687235764704 1
1.28127462419516 1
0.850068669900346 1
1.53660159826489 1
0.976784552066474 1
1.27148531968571 1
0.889617898285046 1
0.60331294630949 1
1.51061167380906 0
1.1417069209865 1
1.05780077707721 1
0.772541982875624 1
1.46246683640307 1
1.40965020506976 1
1.50163734019461 1
1.13684616061526 1
0.984599182906441 1
1.29512712710926 1
1.46517777581529 1
0.920576934860833 1
0.947745284015772 1
0.750474467547334 1
0.869151126066545 1
1.36332340465923 1
0.766436391809964 1
1.37583532610159 1
1.02491109618759 1
1.33765353227736 1
0.506576770977295 1
1.15011544922157 1
0.687455246268769 1
0.961454392587796 1
0.962970092576918 1
1.13797802838575 1
0.368020205866759 1
0.719110540695424 1
0.990988981913069 1
1.47398936324766 0
0.815413875019173 1
0.655167931063409 1
0.625158688962337 1
0.926211673537264 1
0.145425253630413 1
0.77385229219619 1
1.11914869560496 1
0.948072941865696 1
1.2753363195022 1
0.713756275332214 1
0.931558030220215 1
1.27988531613615 1
1.30106042783837 1
1.25613223433546 1
0.884758973742337 1
0.590287995580308 1
1.30014781767948 1
0.924908219753923 1
1.01665814293724 1
0.842580037785007 1
0.607574852251587 1
1.00788499278575 1
1.10240156803207 1
1.22546292909731 1
0.438238756362875 1
0.988074188118382 1
1.54767289102935 1
1.25896298992715 1
0.743229523934775 1
1.15268092843939 1
1.29626403003427 1
1.15681957754829 1
0.819007321899231 1
1.09260324702913 1
0.742535911584727 1
1.27243575817969 1
0.352684869584767 0
1.23039031608689 1
1.02844720008581 1
0.880387040717794 1
0.956783780253703 1
0.859864724111401 1
0.577472248142112 1
0.765984013929655 1
1.74936350538386 1
1.25876592701876 1
1.19995322679852 1
1.30217139155495 1
0.980077777417809 1
0.598384749456918 1
1.1459419610354 1
0.718609891811404 1
0.523084637859869 1
1.28438253677281 1
0.823641309806998 1
0.86985075534042 1
0.974842019790166 1
1.36101658045625 1
1.36921179312665 1
1.35450924332813 1
1.1286940739891 1
0.842294228750051 1
1.25814190348761 1
0.903291872893496 1
1.54099472075054 1
0.738242733263895 1
1.20331775150953 1
0.98038966605079 1
1.42098735243538 1
1.04633609151563 1
0.17363419768505 0
0.331405940035191 0
0.761318184579946 1
0.637996514769142 1
0.40445729538643 0
0.826313487976913 1
1.12969135339974 1
1.43449279681174 1
0.672242894811528 1
1.08647123703169 1
0.489921920215022 1
1.31564233612434 1
0.957314758525883 1
0.994309985243539 1
0.755067309856278 1
1.1587604162694 1
1.16177434720514 1
0.76410791031766 1
0.954581070887141 1
1.53698267004902 1
1.35484119126577 1
0.384334680274259 1
1.44227405416125 1
1.13372064409719 1
0.805144317421246 1
1.11277479874821 1
0.333199485136971 0
1.50387188088341 0
1.1209476245377 1
0.638356566883189 1
0.903972241592213 1
0.875105457201638 1
0.977616148667777 1
0.892630006404044 1
1.5832862765173 1
1.24122573637334 1
1.0979771348723 1
1.27402542135278 1
0.925453644740518 1
1.11933337920407 1
0.430702275476417 0
1.00689514631249 1
1.09139223582647 1
0.32696699280016 1
0.960855392637701 1
0.74855636149015 1
1.23658514452097 1
0.943824485220323 1
0.825119899592688 1
1.03856154811943 1
0.788301147763815 1
1.05112152549803 1
1.33620928152846 1
0.986453033900008 1
0.871670032319657 1
1.35142762934911 1
1.24297041123149 1
1.4943344595755 1
1.04991285831866 1
1.31561610997236 1
0.855736833455925 1
0.784818697760137 1
0.99819187969253 1
0.0803928018807243 1
0.792489553111268 1
1.6762009616279 0
1.27448090670851 1
0.903134280462576 1
1.21885112601976 1
0.89627781948983 1
0.858734882932674 1
1.35415857688845 1
1.30756989177411 1
0.934549102152321 1
1.24882526055815 1
1.48783978980713 1
0.652562916236254 1
0.914998237345322 1
1.03341667141717 1
1.09036676801315 1
0.740042941191759 1
0.946164000833717 1
0.828932922386729 1
0.184903974675888 0
1.21613576640305 1
0.349172929005839 0
1.17685415329213 1
1.10866217510884 1
0.892580851802898 1
1.34924264914482 1
1.24706717337505 1
0.910350933751387 1
0.951539177136356 1
0.790498871223761 1
0.786996559337559 1
0.806161554874447 1
1.32005076720221 1
0.701614478907874 1
1.01724178441509 1
1.2287561671426 1
0.979637242470023 1
1.2159135617035 1
1.08321066657937 1
0.657363679219788 1
0.638421775914997 1
1.02250983912466 1
1.06292137109733 1
1.03001477889891 1
0.954486153583469 1
0.72362819530104 1
0.989799582038801 1
0.912243757420498 1
1.19093895938347 1
1.11665183132006 1
0.741488219495235 1
0.921597318120258 1
1.10867905253672 1
1.10081351834177 1
1.0003104810866 1
1.15771976436285 1
1.0962975962382 1
0.995164708097716 1
0.824733054342622 1
1.06364061362451 1
1.34355398328349 1
0.678540766490204 1
1.42003303947222 1
0.889320653684753 1
1.04537621652818 1
1.44789278416246 1
0.833400326463751 1
0.673439315895131 1
1.15156920789489 1
1.00785417465867 1
0.846154646372458 1
1.1022499351294 1
0.946338649842269 1
1.03088821631394 1
0.942903495429187 1
1.16620905022754 1
0.92591246280613 1
0.665872731177033 1
1.36130171720727 1
1.59726460281246 1
0.54676011558792 0
1.42409898448621 1
0.95343116839711 1
0.724453374700943 1
1.2901174564903 1
0.754108205523286 1
1.06488795261299 1
1.20995939933009 1
1.13481080119566 1
0.462955693484638 1
1.05610538838569 1
1.27810520527378 1
1.02444799242979 1
0.825424762122231 1
1.4864298086967 1
1.32776001499171 1
0.546700228900341 1
1.5050494215394 1
0.853947675661308 1
1.01273385304366 1
0.909334477274893 1
0.784939998511545 1
1.3767990589514 1
0.297738588992622 1
1.07494504032342 1
1.24046835698065 1
1.05560627949184 1
0.710497499123471 1
1.12434366842668 1
1.19357086250325 1
1.00483251569089 1
1.35244496097063 1
-0.137444043252761 0
1.42720588135554 1
0.75406703292038 1
1.54049930641951 1
0.9398263104514 1
1.16876047187382 1
1.02924922594846 1
1.26700300994845 1
0.839542896473755 1
1.67627050657907 1
0.287106012223163 0
0.879549845922264 1
0.504457194134748 1
1.39196960261583 1
1.12930769790002 1
1.1553045031708 1
0.641676627484657 1
1.11365725810154 1
1.17750453927004 1
0.750461249264733 1
0.959035650151913 1
1.06542140406379 1
1.06910837892202 1
1.08470397169947 1
0.860524546905494 1
0.60069246370986 1
1.06483777058713 1
0.806281328320937 1
0.777190568205051 1
0.527093137644492 1
0.844334576946043 1
1.00013923140134 1
0.863712194401984 1
0.757127206511663 1
1.55410747434059 0
0.848136466784557 1
0.883520478181438 1
0.673215738845447 1
1.14867372102303 1
0.981278652071468 1
0.588988275511769 1
1.00829171216577 1
1.33222135824868 1
1.79667986603836 0
0.775937329113016 1
0.626090745230383 1
0.0458500879766603 1
0.999920197089807 1
1.2845813441826 1
0.549265379222691 1
1.22439292723471 1
1.16938410576082 1
0.854349928587691 1
1.14457766368382 1
0.904774816045303 1
1.00037804520534 1
0.811088328148691 1
1.02022689566322 1
0.940991334650382 1
1.15514782558118 1
1.61256664669255 1
0.667253659199423 1
1.0176431404238 1
0.498294371166958 1
0.489936615445778 0
0.856528677990948 1
1.04650867184906 1
0.702739585211158 1
0.964070142483101 1
0.35977119723409 0
0.906057418981414 1
0.799560278189888 1
0.951063451500305 1
1.42000881679597 1
0.859392634238557 1
1.42672038167115 1
0.736871065696632 1
1.33628564787778 1
1.10005064518614 1
0.817025253435829 1
1.20565463603759 1
1.327893882341 1
0.954716229311488 1
0.739920598000475 1
0.999586755030502 1
1.18103859186533 1
1.55914454962108 1
1.04573089734871 1
0.995259059159658 1
1.37751768709907 1
1.46855062188189 1
1.13051966115506 1
0.963503331291289 1
0.933132682507538 1
0.810216354706715 1
0.850558162242406 1
1.87708197671744 0
1.02324123166305 1
0.838963568987795 1
0.937597579565542 1
1.63913068614747 1
0.958676630257724 1
0.754298394099508 1
0.872377563626517 1
0.379132578307911 1
0.770323556362853 1
1.62243245318494 0
1.44441132848656 1
0.986273099408683 1
1.05669471214617 1
1.36944918931145 1
1.12892879912344 1
1.12467776365993 1
0.865764764006941 1
0.812439220264358 1
0.361900151676083 1
1.09280188643576 1
0.922157980931744 1
0.710440681043332 1
1.34941747962225 1
0.802736054312022 1
0.499734688843652 1
1.18411741790524 1
0.712092011923492 1
1.16013831863709 1
1.10474222113421 1
1.12013445245656 1
1.204454857661 1
1.18517081292991 1
1.25079460218007 1
1.23442755766397 1
1.16965401872713 1
1.0427869985764 1
0.583733017297506 1
0.822301892512705 1
0.883389637774646 1
0.882833711123811 1
1.14557997719652 1
1.15883919899248 1
0.593468604465628 1
1.89323354039665 0
1.49384796764501 1
1.0101149332343 1
0.762715493773682 1
1.40707081806843 1
1.35124501571535 1
1.02526056887534 1
0.962087634345894 1
1.18491634658103 1
1.38966648304725 1
1.11883844864394 1
1.05446819360983 1
1.20092888119304 1
0.790144154530598 1
0.993968686227878 1
0.691470303732396 1
0.867705854215881 1
1.34570302824169 1
0.801378223780237 1
0.990939399710629 1
1.18511156784049 1
1.50923947157932 1
0.797949573835359 1
0.649661796947003 1
0.82974743973814 1
0.765910834080616 1
1.21728279121241 1
1.31535238830167 1
0.33500684472176 1
0.781476566843167 1
1.18732671628419 1
0.577967643457204 1
1.21967216718887 1
1.28605052040257 1
0.992468440561919 1
0.761890506605023 1
1.19647496421854 1
1.3463719948579 1
1.27386669709291 1
1.10308324899202 1
1.01498768661437 1
1.04635291670682 1
1.13733640983335 1
1.20835695299632 1
1.01491755505739 1
0.859237759803528 1
1.21969667619874 1
1.4837052313882 1
1.08319558586427 1
0.884697078195155 1
1.03169644063585 1
1.2747915804778 1
1.18610217177545 1
0.986217128749599 1
1.21905442803738 1
0.38581042239413 1
0.971998666146868 1
1.48263547411791 1
1.15469469714607 1
1.29542675186127 1
0.807318377693369 1
0.856277774089739 1
1.38785362268144 1
0.963991599195417 1
0.878667328512845 1
0.975034334938733 1
0.908772121632746 1
0.824746753179695 1
0.669580601221014 1
1.24131441219053 1
1.64267280404491 1
1.17200684466775 1
0.700609313739448 1
0.924745875543274 1
1.42037950834928 1
0.994573118683563 1
1.07793332773682 1
0.844700378686528 1
1.46443469902452 1
1.20861042050754 1
1.23607206013853 1
0.825867553154501 1
1.0977713110586 1
1.02386629015105 1
1.0305009416658 1
0.775106863846116 1
0.741367796354526 1
0.767420209550324 1
1.2858959019245 1
1.56750236446825 1
0.720827754002157 1
0.930182088623911 1
1.29025586652857 1
0.942335424376879 1
1.04391724691515 1
0.380346685942848 0
1.06332455002419 1
1.44220809384278 1
1.43416564359025 1
1.35870142153314 1
0.960116480124802 1
1.35275759022986 1
1.16306898093444 1
0.80082217354419 1
0.832246364719314 1
1.22646848493263 1
1.38017860090285 1
1.13718253831641 1
1.65077668236594 0
1.30356116091031 1
1.22426892561401 1
1.28505173820142 1
1.39228490902521 1
1.11410856305634 1
1.34626235682864 1
1.13547491139462 1
1.26600692077954 1
0.349893508419039 1
0.751834844145604 1
0.969923327966186 1
0.911239233807232 1
0.775942265604987 1
1.45164885990205 1
0.975057675819266 1
1.26824919517743 1
0.804782826070144 1
0.710053983004476 1
0.665868713644243 1
1.35523855660941 1
0.950360501258465 1
1.59124960625273 1
0.685612226702426 1
0.740292681202996 1
0.310588507421451 1
1.02352880772721 1
1.42348309935461 1
1.06699783465024 1
0.844505559276184 1
0.852368054297272 1
0.672056884162169 1
0.965486689148525 1
0.306726786696156 1
1.40774986853349 1
0.814024769810021 1
0.717074296842599 1
0.485092388381004 1
-0.0359485304656359 0
1.12309766223435 1
0.760997368748185 1
0.746241562894128 1
1.69013488655415 1
0.490691560853618 1
1.13580261728204 1
1.01998494286675 1
1.40173153725536 1
0.954436533106043 1
0.724701548747929 1
0.749705343435978 1
0.742209709484868 1
1.51365501428095 1
0.760838299165646 1
0.825672037137544 1
1.6437955533051 1
0.894088099968932 1
1.08892956719788 1
0.4797803515211 1
1.07778011700489 1
1.5292289112805 0
0.96370759455939 1
0.5203920801515 1
1.40807293931615 1
1.56890056070994 1
1.16733256844043 1
1.20167405538396 1
0.938565619040896 1
0.787768510288999 1
0.777113291512354 1
0.445785005546015 1
0.790765005397872 1
0.991411010764275 1
0.843940821259173 1
1.01217912794868 1
1.25075199479987 1
1.39682410026556 1
0.781931665225836 1
0.48836825034327 1
0.956580439953807 1
1.64363382750343 0
0.655474452696611 1
0.968523468195726 1
0.742504409482406 1
0.297721041309425 0
0.493045130151439 1
1.1640875694098 1
1.27973077375505 1
1.51256023698342 1
1.25893534921101 1
0.751090351408343 1
0.837391679822147 1
1.24152998320134 1
1.52263857779464 0
0.72103376989476 1
1.07218359313982 1
1.39195542076565 1
1.33975305560377 1
1.4006522324058 1
1.63162310106517 1
0.934351355818244 1
0.931169018081519 1
1.23255953191814 1
1.46298042883847 1
1.137196010984 1
0.983013545234427 1
1.2014098670309 1
0.835310339252839 1
0.589941837046789 1
0.547093174408299 1
1.69269066850906 0
1.12354113387647 1
1.16519971061267 1
1.23311375248165 1
1.19156217944682 1
1.89488462163193 0
0.963719168511278 1
1.02670829149845 1
1.11038184877223 1
0.903817116684794 1
0.753954756093096 1
0.72024736350456 1
0.979613092989118 1
1.04275671744681 1
1.4882349520413 1
1.71966450629834 1
1.07293314414807 1
0.0120319367335816 0
0.853637686819553 1
0.173390859502408 0
1.16088303826713 1
0.746070172140402 1
1.3114457491494 1
1.09210702805722 1
0.529402070308769 0
1.06093413696399 1
1.22753882569049 1
1.08964230907451 1
0.883859591038063 1
1.75179224883064 1
0.717712970856265 1
1.3029193383001 1
1.03277833091532 1
1.09350456972175 1
0.744118409667345 1
1.54966352450092 1
1.25056935184048 1
0.680957064860345 1
0.87438849969791 1
1.27058648618947 1
0.686241810773509 1
1.0083530822178 1
0.519868070705706 1
0.643420503933804 1
0.878824019972138 1
1.46158329544426 1
1.24346550121748 1
0.466235931870744 1
1.12566377032517 1
0.643871768680683 1
1.03449439099104 1
0.870744347797111 1
1.02129758779555 1
0.565253965814173 1
0.126399396358548 0
0.828599007305798 1
0.751224090576468 1
0.880434772529114 1
1.33379081351132 1
0.739252226676222 1
0.727357786225105 1
1.34559659903421 1
1.40170243943781 1
0.815987734578472 1
0.649706335016034 1
1.08354508121781 1
1.28091715107881 1
1.1005422647424 1
1.06346888504322 1
1.16700691807832 1
1.10488266354096 1
1.46369158539569 1
1.4861392630512 1
0.895558734780913 1
1.24442045245491 1
0.71193905657049 1
0.800573049112159 1
0.668475939572672 1
1.47104548331019 1
0.250195218719662 1
0.928506805545519 1
1.2321871360939 1
0.420513638003487 0
0.984386899059869 1
1.03686979441954 1
0.92086083183284 1
0.804587048726569 1
0.855527339359002 1
0.614480602454379 1
0.637435805443603 1
0.780090425521717 1
1.12979241664131 1
0.758217745523594 1
0.748401556790419 1
0.996583123742564 1
1.54026500938224 1
1.38140603237691 1
1.65889710456438 1
1.19091245686849 1
1.71717720244358 0
1.2509255902625 1
1.2254701885515 1
0.669092335169815 1
1.17653829118194 1
1.15363382542138 1
1.34975451140824 1
1.3827947517437 1
0.792661147628632 1
0.827569490589859 1
1.02258122773239 1
1.05994612833407 1
1.04972471334804 1
0.847478635218222 1
1.11628961010952 1
1.03801071099985 1
0.918698720426944 1
1.53740670455601 1
0.903745165580658 1
0.928810742459519 1
1.23891944249067 1
0.877912404998309 1
1.55449962315429 1
0.857926215544017 1
0.274348297491869 0
1.07438001113734 1
1.13809935680791 1
0.645059416111233 1
1.26946351516476 1
0.79422523998893 1
0.532507167775035 1
0.824285236315216 1
1.04365189345766 1
0.414454872915161 1
0.612225054195381 1
1.03472135237904 1
0.597564274016858 1
1.06534683855407 1
1.20877182688597 1
0.43398439187964 1
1.02597753589672 1
0.831731582262681 1
1.01392633375819 1
1.01432528552343 1
1.02325711220801 1
1.06045264431032 1
1.15374668188799 1
0.632252768082151 1
1.30053073510939 1
0.52555749516614 1
0.594933942307639 1
0.859410158859423 1
0.845083804668908 1
1.19202498298295 1
1.29519348163072 1
0.916591466021897 1
0.584946321818884 1
1.09731089501466 1
0.355557313080423 0
1.22934133457712 1
1.33810033233733 1
1.11720381135764 1
1.51956740386878 1
0.640006015266959 1
1.17936713262898 1
1.52779338416144 1
1.00425341140692 1
0.949880095701886 1
1.02697171402685 1
1.54602108762624 1
1.24430914077659 1
1.14976260151888 1
0.88781974250256 1
0.628408573579656 1
0.84341923037939 1
1.68446347650575 1
0.85251316655883 1
0.823373456458716 1
0.904792262767408 1
0.813907903642553 1
0.735945729306585 1
0.980459490840882 1
1.08663732811942 1
1.37594066663432 1
1.73551970407622 0
1.18612655976943 1
1.10113220900835 1
0.713718716331424 1
0.73090967793356 1
-0.249755925251814 0
0.732180034426687 1
0.871940899840626 1
1.07819586823664 1
1.30154555847867 1
0.880824994478852 1
0.843391100213279 1
1.25106087595868 1
1.46553401560282 1
0.950106664611651 1
1.26545987481156 1
1.16975200233771 1
0.92642108507804 1
0.820661688679491 1
0.883200514009179 1
1.17572577453528 1
0.91748365243445 1
1.0303738859464 1
0.608403937288364 1
0.855582810531669 1
1.72994126887111 0
1.40180856853018 1
1.16641414209087 1
1.35692713202331 1
1.24689573101833 1
1.12818348504689 1
1.16717298806216 1
0.868496512179299 1
1.45475783611767 1
1.09985746532512 1
0.701737198986246 1
0.683899775109127 1
0.53465201995603 1
0.952305795748096 1
1.51411214521778 1
0.452003702447147 0
0.991436418424708 1
1.46298375252719 1
0.718532969686671 1
1.17030153984663 1
1.03372757814406 1
0.878181694730933 1
1.4011764795697 1
1.23411758172354 1
1.16230691881861 1
1.71347854147004 0
1.55819200841642 1
0.233647419382856 1
0.862036888257632 1
0.775925107573366 1
0.935786510107515 1
0.705005648797141 1
0.78846574244344 1
0.644513582367531 1
1.23065432903659 1
0.922951525284581 1
0.981015655210036 1
1.22642346559958 1
0.993499373914513 1
1.04276078473455 1
0.531345057811241 1
0.832446798675873 1
0.446222341817978 0
0.726032176064024 1
1.35704667420104 1
0.995837039565491 1
0.994342018513268 1
1.00467445040432 1
0.79559755931249 1
1.09555803762627 1
0.828887470499786 1
1.4589653314781 1
0.667235312381978 1
1.36136649054271 1
1.30490801469059 1
0.848419934902449 1
1.34973310657268 1
0.861226549390939 1
1.12312700045503 1
0.916235676611142 1
1.52254882370699 1
1.10946306284782 1
0.895326970488703 1
1.0119461038432 1
0.450499122013899 1
1.04537986347832 1
0.97257123433866 1
1.23839793495076 1
1.3355530850357 1
1.49527373529133 1
1.30387597678268 1
1.60558095282032 0
0.73803719047882 1
0.783942966954097 1
1.10077657166013 1
0.798241532668692 1
0.554342608802183 1
1.09416430646294 1
0.689193205945965 1
0.848372631987491 1
1.20944580612772 1
1.40924767948483 0
1.14055658587775 1
1.04905989713486 1
1.1886412627835 1
0.86394278573382 1
0.966954697816878 1
0.879518594266858 1
1.12209704247872 1
1.17696267813013 1
0.992986202262693 1
0.82704242094085 1
0.677559583480305 1
0.998544959879634 1
0.828758093726954 1
0.905427604664194 1
0.90060619873276 1
0.972376605998482 1
0.579793813038083 1
0.856161779930089 1
1.0526645866208 1
0.817897870332814 1
0.837952549655956 1
1.06246766811974 1
1.29545147565424 1
1.00631254749203 1
0.970931021803258 1
1.12457585008127 1
1.48326701384611 1
1.54215049132459 1
1.17168158489326 1
0.605692242106561 1
1.06637467157629 1
0.686732694968663 1
0.351812418456113 1
0.668702816887419 1
0.773398277893927 1
0.727386649870834 1
0.807186236914601 1
0.741355384468256 1
1.22639117850571 1
1.01707058603088 1
1.15417150596225 1
0.760688900978309 1
0.740449141495882 1
1.25625230260353 1
1.04256902958684 1
1.66896808281387 1
0.335944337317912 1
0.926146512654838 1
0.85305694886033 1
1.44679155486522 1
1.19447174275623 1
0.617166289911541 1
1.17079657063161 1
0.431699798513683 1
0.778677952777378 1
1.05957722983918 1
0.644206633895749 1
0.519976867023257 0
0.74216486373893 1
0.888961813570106 1
1.04912011640629 1
1.21546517377803 1
0.352060810808475 1
0.527397171348242 1
0.65148398886192 1
0.852627514738173 1
1.2858908481991 1
1.52784055160193 0
0.902612092886539 1
1.42125516025453 1
1.02791987721186 1
1.36411837925011 1
0.913573083048583 1
1.0134083187788 1
1.06491450997574 1
0.958148122596559 1
0.740622066761231 1
1.04776444072246 1
0.769446782352709 1
1.73077256440813 0
1.15062700149683 1
0.705607532174457 1
1.07089331918105 1
1.29647138508633 1
1.03838694448438 1
0.889377606805628 1
1.47666631516159 1
1.21243859470646 1
1.5488074169852 1
0.759106821002388 1
1.01582764861107 1
0.657197992562197 1
0.729462872303834 1
1.12148749502836 1
0.470404523532472 1
0.937658895270095 1
1.10464279998834 1
0.912812453966078 1
0.775082507458591 1
1.31260493169111 1
1.43981195496255 0
1.44476577513385 1
1.83376198976731 1
1.05466880570854 1
0.944679948600697 1
1.21115483736428 1
1.1059169575188 1
0.895358902521945 1
0.677673185770807 1
1.08376174417595 1
1.52059260082413 1
1.49124175693739 1
0.923919214013729 1
1.14814824215355 1
1.46701718175289 1
1.36102818367221 1
0.731273635958228 1
1.02681668430497 1
1.46016402904637 1
1.34364306365872 1
1.0931075934285 1
0.90934809782747 1
0.387893867736314 1
0.952878758545802 1
1.1977917674787 1
0.887857904224458 1
1.09336470103107 1
1.80744145635905 0
0.723677004012881 1
0.572595061251619 1
1.00186655931189 1
1.16731069918296 1
0.993197607773922 1
0.872214722409072 1
1.4224738078397 1
1.37337754765205 1
1.28323746318631 1
1.04144488464602 1
0.610502329089155 1
0.764509623375498 1
1.58048257268144 0
0.882931180682825 1
0.884077282100812 1
1.03117666165919 1
1.03537555438492 1
1.04083135943546 1
1.24149497650943 1
1.08881961644529 1
1.1389844031288 1
1.30556391701981 1
1.10188196752316 1
0.924942766207064 1
0.998920931289158 1
0.608275449084304 1
0.990097806742261 1
0.68967244663522 1
0.722510245289953 1
1.41342023937393 1
0.872165004472908 1
1.03079651015107 1
1.13962237043463 1
1.0119256827237 1
1.45186522730323 1
1.12395423673667 1
0.841569975421169 1
0.709308119563293 1
1.25021086063585 1
0.858060454308987 1
0.890503270049627 1
0.972338967592895 1
0.658995483830425 1
1.21131749412818 1
1.32290654005649 1
0.882496996847369 1
1.01885915818228 1
0.872622156547646 1
1.28638379925243 1
1.30989027704518 1
1.17113780599314 1
0.772770605437309 1
0.506259742854411 1
0.724132015722296 1
1.05224533562668 1
1.19545737320396 1
0.971975253863355 1
1.15555425481557 1
0.828727801257038 1
1.40891406029527 1
1.26042025439809 1
0.861231225947897 1
1.33480596793587 1
1.326151793682 1
1.17824673155992 1
1.63273109892971 0
1.04699075055545 1
1.01686608498021 1
1.00236302594772 1
0.87274356060898 1
1.18670077579248 1
1.11519559189637 1
0.881098021316836 1
1.03730826398481 1
0.6519367067134 1
1.6078039328642 1
0.711135164304605 1
1.15140600078658 1
1.17518329098888 1
0.453294492982117 1
0.715891548708559 1
0.55379913342557 1
1.11239515217656 1
0.97318817354638 1
1.16236613778819 1
0.913696282013285 1
1.35419037635849 1
1.02879713876713 1
0.52619438931613 1
0.551753606024416 1
1.08344613753244 1
1.07896914149495 1
0.562203205514572 1
1.23250908354118 1
0.988307298628013 1
1.5302461568897 1
1.23261211227902 1
0.390223069249922 1
1.43955781370435 1
1.5364207625158 1
0.602874134403098 1
1.08871796205892 1
1.12937342664733 1
0.939996610356019 1
0.528614790247744 1
0.239772071439917 1
0.819260096608666 1
1.46735577206714 1
1.25618307517456 1
1.23498698138069 1
0.443816864507163 1
0.986770597912473 1
0.552763176107374 1
0.921801630630788 1
0.465294126857523 1
1.25664961744578 1
1.16988979970391 1
1.15282269303386 1
1.07020748537295 1
1.17227678231975 1
1.15488112738247 1
1.28818433675166 1
0.664327624058708 1
0.906371609848742 1
1.66987316415402 1
