# Supplementary material for: Bias caused by sampling error in meta-analysis with small sample sizes
Source: PLoS One. 2018 Sep 13;13(9):e0204056. doi: 10.1371/journal.pone.0204056 (PMC6136825; doi:10.1371/journal.pone.0204056)
Supplement: S3 File — (ZIP) [file pone.0204056.s003.zip › results N = 10 delta = 1 tau = 0 sz = 30-50.txt]

"dl.delta" "dl.cp"
0.938909676294988 1
0.666072542221096 1
0.986968098742481 1
0.675292955723458 1
0.991050626693613 1
1.15464471153827 1
0.921889067242782 1
1.00240967398867 1
0.86586118280594 1
0.920505900921277 1
0.975470343739682 1
1.1420648644962 1
1.13693336150049 1
0.868914110406032 1
0.994033083396246 1
1.00639735336764 1
0.905141492142346 1
1.08555161423375 1
1.05553001736314 1
0.871579718956309 1
0.618014192464197 1
0.85011390469927 1
0.708910821948419 1
1.26880984369573 1
1.10361884812624 1
0.973143392704563 1
1.37722077780165 1
1.08007167460182 1
1.13480556505198 1
0.747714299510386 1
0.783462459982389 1
0.974525471292179 1
1.05151627572714 1
0.666769580919422 1
1.0762976347109 1
0.52383303233622 0
1.14933244753078 1
1.31330484717816 1
1.02481650364491 1
0.954582128144084 1
1.0601232219704 1
0.972665292867572 1
0.509517826145693 1
1.05777207391705 1
1.22349270452341 1
1.02112572067902 1
0.440112222155747 1
1.24952428225814 1
0.705539440742105 1
1.09401794236192 1
0.385107959963415 1
1.07276910489153 1
0.868001185668096 1
1.41770035024062 0
0.652796909101814 1
0.966176832975999 1
0.888783594473027 1
1.29107343465066 1
1.0485214446793 1
1.00438246037325 1
1.25388959205024 1
1.0873726720053 1
0.913641445166652 1
0.940731566464849 1
1.51847145093365 1
1.09985749443691 1
0.938889511958429 1
1.17454735241402 1
0.783470051290023 1
0.902427060362016 1
0.985317109347413 1
1.01144813504964 1
1.6997554673539 0
1.19131369588638 1
1.11700462882189 1
1.04839904581699 1
1.13574543274032 1
1.40967870528932 1
0.97357670184295 1
1.134155140696 1
0.970475341180296 1
0.93004893819442 1
0.731380156704724 1
0.907105586382452 1
0.985169863880266 1
1.0620094658298 1
0.75347249845851 1
0.781986498574496 1
1.18970911736495 1
0.932979623712666 1
1.17030212985448 1
1.01836388604156 1
0.958017451845876 1
1.03093794511163 1
0.999494392827529 1
1.04640709754648 1
1.19640158676709 1
1.36004493670602 1
0.984843028640871 1
0.958252063796609 1
1.20269321252991 1
0.930656260628563 1
1.22766477277745 1
0.918282014515729 1
0.912665651350048 1
1.28271838391845 1
1.05955616938989 1
0.731037938792374 1
0.977750185529067 1
1.14417107538036 1
1.14252541105053 1
1.05883748591037 1
0.758894388157844 1
1.01688356230928 1
0.944355551782644 1
0.672889896028742 1
0.822078953651054 1
0.916079080138811 1
0.74487887236713 1
0.915195742113804 1
1.00811533172447 1
0.653786693079196 1
1.12607615083485 1
1.19330965969039 1
1.09620226893356 1
1.09675259876557 1
0.884695996576481 1
1.02327834812048 1
1.23383815017189 1
1.47093328694614 0
0.540246598680077 0
0.763418407144908 1
0.901714256489163 1
1.10359551617399 1
0.765126361539184 1
1.59356415441819 1
1.30973579127251 1
1.04351206537994 1
1.01794836578072 1
1.11084600306912 1
1.22680632262101 1
0.798249228917249 1
0.374531474742949 1
1.78460868196328 0
0.679515030457779 1
0.731249827367516 1
1.35977867820869 1
0.525352197035036 1
1.46881792906157 1
0.954771445555498 1
0.671748631901599 1
1.08368831096691 1
0.857179605574533 1
0.957268547288666 1
1.18067652579691 1
1.04598418527177 1
0.675986429492109 1
0.787170469742253 1
0.802785857077039 1
1.24560190631693 1
1.0993572665256 1
0.755677788354861 1
0.893180866811304 1
1.01872634550412 1
1.0274937858956 1
1.44498000166556 1
1.64413956928522 1
1.17840609844788 1
1.16216964399289 1
0.792775981124132 1
1.21819781198576 1
0.549726531385093 1
0.461857004361447 0
1.12237091009559 1
0.865271365942315 1
1.16207136298516 1
0.517845727032892 1
0.850876801139329 1
1.27228821983841 1
1.2841909498774 1
1.52828606249205 1
0.961464960075821 1
1.36311553896267 1
1.07859082160653 1
0.423278062407822 1
0.929567996749768 1
0.975495799255159 1
0.982174249271961 1
1.20284628219097 1
0.841867532410971 1
0.967190488545684 1
1.16863233019172 1
0.473964837272162 1
0.760662174353859 1
0.913226136024412 1
0.893734657550816 1
0.722761916626502 1
0.978696662632683 1
1.09959273249725 1
1.03590747181088 1
1.00242463031227 1
0.942742556147252 1
1.29074295276449 1
0.754051858521188 1
0.763724262946649 1
0.744216611348651 1
1.36502872624946 1
0.895810581696263 1
0.701775262447507 1
1.15957071223871 1
0.999054923430116 1
0.561361812968279 1
0.961942494625029 1
1.68426559551104 0
1.02398467895227 1
1.3530436018512 1
1.41438410555992 1
0.744844005045417 1
1.16915115365693 1
1.18635612467664 1
1.03708267852338 1
1.01835513892297 1
1.01165637721902 1
0.764746273735392 1
0.768718064140962 1
1.11062135107227 1
0.650772674642343 1
0.736513072169064 1
1.00287097381482 1
1.2087058065702 1
0.701463924052141 1
0.928726395625916 1
1.05750172548846 1
0.793567068146666 1
0.936660104837927 1
1.11401562287425 1
0.773427535006253 1
1.06028406436555 1
1.41487484504189 1
1.15459801044442 1
1.2017727901307 1
1.02260967956054 1
0.788259812564972 1
0.780997909744137 1
0.782981758322998 1
0.917197194053915 1
1.17994434844585 1
1.26638891757857 1
1.04397654922933 1
1.58267089217626 0
1.07587552649167 1
1.11228470445248 1
0.697652328728748 1
1.14773615967577 1
0.993415644783944 1
1.30904855104389 1
1.10439581650002 1
0.751745561033759 1
0.998627535247792 1
0.809959609857694 1
0.839373759888662 1
0.946629245009986 1
1.23866090693907 1
1.02228008268287 1
0.967942080520245 1
1.10493324526772 1
1.5335100370679 1
1.12612070613124 1
1.19998496483337 1
0.974164112253161 1
1.02606661189877 1
1.06204319370439 1
1.12688614369578 1
0.870217525337542 1
1.27784684083243 1
0.922469899202338 1
0.669319154836608 1
0.873474883388428 1
0.742806798491974 1
1.20001595916704 1
1.13093287749093 1
1.58090934593839 0
1.29334958947599 1
1.53934045812171 0
1.31895454903714 1
0.810361813204706 1
1.04247083546535 1
1.16637365444002 1
1.22329300665043 1
1.0642686829359 1
0.847200119384982 1
0.99283844190842 1
1.15854933061324 1
0.69274637292123 1
1.10938099765049 1
0.577608057357238 1
1.02050382252888 1
1.10230465181545 1
1.00295553529838 1
0.924071444507198 1
1.017066158784 1
0.953253914728967 1
0.815655048611616 1
1.06787015920498 1
0.95627486540468 1
0.62341120227238 1
0.753646587606888 1
0.948379389154273 1
1.19292264620831 1
0.986144953031677 1
1.00400402790842 1
0.739176083485995 1
1.00515031569224 1
1.33025673453891 1
0.969778216065536 1
0.890767688382955 1
0.934444625765877 1
0.709072181036959 1
0.990662499969755 1
0.946255757839989 1
0.844740322261742 1
0.878336557103852 1
0.901580299605835 1
1.42844532563843 1
1.3499930695368 1
0.777468508999865 1
0.628508828420159 1
1.17365826119529 1
0.951209704503397 1
1.04887491754878 1
0.856273964558267 1
1.57636383598477 0
0.595608337183859 1
1.0950426489155 1
1.11010194355631 1
1.51058464604138 1
0.977201262230557 1
0.978642421209222 1
0.832063568414189 1
1.03312977824623 1
0.847837430167411 1
0.590026732849994 1
0.915728156922894 1
1.00332797752055 1
1.08156627442655 1
1.13437397403504 1
1.09227234115759 1
1.15410935583127 1
0.981984409647449 1
0.967351623939398 1
1.26450363879279 1
0.86165466275743 1
0.978797729066265 1
0.739422903082929 1
0.956005369959791 1
1.03248381550716 1
0.962308938306987 1
0.962261664273459 1
1.19760362171831 1
0.72646454541434 1
1.09912907767522 1
1.62884692037261 0
0.841252923065119 1
0.933725479027095 1
0.295697110567345 0
1.08099328298009 1
1.19441985922293 1
0.918062473863645 1
0.83018048152364 1
0.767682280017351 1
0.809919856592957 1
0.997156227767147 1
1.68311166210611 0
1.11249736164221 1
1.11666946845317 1
0.644573252691822 1
1.00661785423074 1
0.955474370064305 1
0.596746388172025 1
1.0970435146635 1
0.968966056524146 1
0.811813224346191 1
1.12294200399232 1
1.16515484563926 1
0.501401157524258 1
0.91451807212099 1
1.04350255688494 1
1.12601867545685 1
0.980633327484617 1
1.00251059226836 1
0.742690653877385 1
1.09811927666381 1
0.871945245479548 1
1.15141778589878 1
0.786496357926789 1
0.657590242258655 1
0.80408360643103 1
1.27609290456816 1
0.648955720885478 1
1.05890853156637 1
0.66268959933478 1
0.655098888704151 1
1.0614161395083 1
0.596009701288363 1
0.753540320258194 1
0.777154189595484 1
1.14906915014769 1
1.24284439988653 1
0.792466965253993 1
0.950711950426038 1
1.13202188782618 1
1.03229519868995 1
0.363716775250772 0
1.33857966113588 1
0.978137302139939 1
1.10715068849592 1
0.857708372974524 1
0.470279656430764 0
0.920722980656924 1
1.36422651091981 1
0.901231436198936 1
0.909358477220707 1
1.01033551784494 1
1.25369935501224 1
1.08316017591174 1
1.14230997335689 1
1.36944744550991 1
1.5428743236918 0
1.20772019276556 1
1.10505476121365 1
0.606639376735625 0
0.873012592027801 1
0.776000361334208 1
1.11773310268936 1
1.31807156700955 1
1.40833200062154 1
1.1085726500454 1
1.22796574758551 1
0.774052287870869 1
1.26961473513146 1
0.752889431541762 1
1.49303119023347 1
1.10641912472166 1
1.06290435016596 1
1.22481071326679 1
0.747928138923965 1
0.422602763291803 1
1.14457058942033 1
1.05788502638641 1
0.992733193249384 1
0.893300134876082 1
0.925451028700115 1
0.54843347950248 1
0.820562595570702 1
1.14312274888744 1
1.01925902341996 1
1.11243250071535 1
1.71833931626275 0
1.00059707617969 1
1.09885205742329 1
1.18678137631557 1
0.932463153596071 1
0.90531151652208 1
1.12308137959813 1
0.992084644008312 1
1.31758970793099 1
0.989839210385661 1
1.1664433396416 1
0.981227870947866 1
1.18667859159287 1
1.36650761305069 1
1.16490977904693 1
0.891149788622459 1
0.997159904662917 1
1.02905395062608 1
1.06342820236047 1
0.931364618983039 1
1.05815678072371 1
0.628145329907641 1
0.959670220486245 1
1.17490485658011 1
1.23036148700656 1
0.368128034804377 1
1.03397721231736 1
0.936283713806012 1
0.651120329249408 1
1.20535555419347 1
0.662408878246214 1
1.05461349372644 1
1.05722738831837 1
1.02357762019526 1
1.23046449531124 1
1.23891924745334 1
0.681310437883131 1
0.935445375968707 1
0.731087446905323 1
1.03737224711914 1
1.33110780548482 1
0.964856262998851 1
0.650965114234371 1
1.15717647679641 1
1.33542903547927 1
0.835976500273516 1
0.806279643005645 1
0.725962874587335 1
1.07591482356163 1
1.29469096112876 1
0.955502531768498 1
1.47834111034125 1
1.5661857330418 0
0.637108182636767 1
0.881085194835068 1
1.13847723452193 1
1.62547603405408 1
0.81688147876498 1
0.902834712171203 1
1.13013404286882 1
1.16416373039365 1
0.791019405391279 1
1.21816520847624 1
0.745300219680793 1
1.03754409318172 1
1.07144667222338 1
1.02297583858702 1
1.15964412697087 1
1.04232413847082 1
1.11654977598518 1
1.04960223732219 1
0.267846063194568 0
0.924925015970027 1
1.14798348990755 1
1.10003849047572 1
0.893816298933729 1
1.25329245400851 1
1.11764087774585 1
0.602383684588623 0
1.33891492102625 1
0.931671043223393 1
1.07808609034945 1
0.939849201470928 1
1.11084830071099 1
0.96864262715363 1
0.894291345531801 1
1.12536319001728 1
1.21629304153054 1
1.08533896980347 1
0.599200459289333 1
0.643299089483677 1
0.837781794248818 1
0.842612599926292 1
0.724205354819339 1
1.09344233032963 1
1.30834774917115 1
1.25368797385038 1
1.08326790145366 1
1.05937840149639 1
1.46902233692181 0
1.22987420777137 1
0.96608179469698 1
1.24739747139042 1
0.639001392529633 1
0.980257614516026 1
0.98594062787183 1
0.752410191236381 1
1.13128608469348 1
0.902312444088616 1
0.837163030064752 1
0.427633999415049 0
0.635492201049882 1
0.97427950222751 1
0.578282473556684 1
0.879695142722472 1
0.827037205715409 1
0.71365972292877 1
1.4341762275201 1
0.927563557247019 1
0.797661149116443 1
1.30693463863611 1
1.2746849724793 1
1.49455155230121 1
1.32554301530459 1
1.24524680639635 1
1.80596410407965 0
1.10453077736291 1
1.0740748905579 1
0.707440205004434 1
1.2964794089842 1
0.610675293601143 1
1.30906306187107 1
0.68165561686591 1
0.74000755777053 1
1.08612319252724 1
1.23462459376972 1
0.860819624025831 1
1.29142620919454 1
1.20487151105552 1
1.4322272798984 0
0.904693488175307 1
1.12284949225731 1
1.09845010306852 1
0.763057333793355 1
0.860410824171673 1
0.7572098728349 1
1.03986676315657 1
0.715942379736026 1
0.424753663434371 0
1.01889991555042 1
1.05251954862832 1
0.771819618063094 1
1.1768051627669 1
1.17296044493187 1
0.927771378990096 1
1.1146787809167 1
1.21081878638928 1
1.08626026010458 1
0.748521180736798 1
1.10006402181254 1
0.988198423165923 1
0.559385565656607 1
0.818064789684446 1
1.17152357097402 1
1.19862437572541 1
0.677988870710592 1
1.20222229152102 1
0.687006791962177 1
1.10518297107169 1
0.841594292204556 1
0.854528415944783 1
1.17274764633384 1
0.869231508661254 1
0.948967123002312 1
1.30133134017916 1
0.865935650490764 1
0.796158000040678 1
1.55840927660435 1
0.689384608135801 1
1.41247807346666 0
0.918154192679014 1
1.15980736176055 1
1.02136407670431 1
1.31168452901426 1
1.49726861884709 0
1.13672675910452 1
1.15233588130358 1
0.774881761958151 1
0.722916206589463 1
1.12901140876967 1
0.983328839800616 1
1.11041514166892 1
1.04113854691013 1
1.3608223684242 1
0.936316694301765 1
0.90102417593541 1
1.23694458207946 1
1.70387239954619 0
0.918824339715001 1
0.885052950249712 1
1.00619297818042 1
0.969595527201448 1
1.26137209926813 1
1.30388117736983 1
0.90372137588986 1
0.430781501897919 1
0.97470126780504 1
1.47180983198877 1
1.24958735349028 1
1.13016140430115 1
1.32130253971338 1
0.995747060199983 1
1.30687670363225 1
1.08188558226871 1
1.19386349046112 1
0.740715783487537 1
1.54249489720045 1
1.35472099139671 1
1.19082196968376 1
1.16541915016751 1
0.65857500126178 1
0.910462261366781 1
1.31923952547682 1
1.31533392028571 1
1.51679053394419 1
0.783792240642704 1
1.02796500650621 1
1.50128260140504 1
1.06594043386898 1
1.04072748904225 1
1.03580482616002 1
1.03387214094829 1
1.28587841431648 1
0.834805953165288 1
0.899492086091352 1
0.715432455152227 1
1.21416306513485 1
0.928867158669597 1
0.808874493231316 1
1.38669950217421 1
0.676629284338068 1
0.895568963303552 1
1.14785974795718 1
0.829572727922122 1
1.1060062351449 1
1.3244354283172 1
0.80914161465424 1
1.05207269980512 1
0.703814345348481 1
0.928347540048598 1
0.918605472188661 1
1.08144221215888 1
1.35884266894003 1
1.20936307265164 1
1.06570996100083 1
1.02165102514399 1
1.05078174407873 1
0.743046895650666 1
0.988143518715032 1
1.04532201577297 1
1.07052370555021 1
1.04962416507505 1
0.638200573121079 1
0.642661849325631 1
0.919195120737711 1
0.930015916991597 1
1.62282492093853 0
0.901381627695364 1
1.02636079934273 1
1.33802136645711 1
0.777395203103833 1
1.01839588991653 1
1.08922809324225 1
0.893501088197469 1
1.07858486242213 1
1.40515806096254 1
0.988509334628044 1
1.19927760625333 1
1.51586979287322 1
0.786573077343632 1
1.25310597639166 1
0.916475537484158 1
0.800723807291138 1
0.892895001381783 1
0.713903556763535 1
1.03842984915939 1
1.21904352403387 1
0.985833604835097 1
0.527742868574818 0
0.997852059562805 1
1.55664774057036 1
1.38023499009758 1
0.744829605219961 1
1.12349085653964 1
0.69835242238558 1
0.65628926472889 1
0.930264833260726 1
1.60330271466268 0
1.28988713179279 1
0.926691545857355 1
0.916837144223458 1
0.714415731747234 1
1.20986159785151 1
0.825552502890496 1
1.25709066705315 1
0.737510316403957 1
1.38160967087376 1
1.20423473366957 1
0.726232333294939 1
1.18343606277069 1
1.50030929784939 1
0.86069405001987 1
0.940245819975441 1
0.491596171726748 0
1.26002470242186 1
1.09909304966848 1
0.619321998627981 1
1.37472486625998 1
1.28150477788636 1
1.18418064560334 1
0.8540469220932 1
0.878077018861769 1
0.876310278124793 1
1.02275932577194 1
0.865616702744364 1
1.38056948579618 1
1.23193001580127 1
0.79738236548314 1
1.42339506453555 1
1.05377464404936 1
1.05711811945535 1
1.11270818034289 1
1.24415253350369 1
0.878707472049182 1
1.26766200923264 1
1.29425334346036 1
0.945509756847167 1
0.666380548821037 1
0.459330406154164 0
1.15120800917459 1
1.02676448566512 1
0.769610138986941 1
0.759461045591339 1
1.31132821103282 1
1.03236296310139 1
0.862225516008832 1
1.39394231793027 1
1.0374542093441 1
0.720196159925947 1
0.777768729621734 1
1.14169190345595 1
0.883453175449862 1
0.139750677827332 0
1.05599971815413 1
0.910062341421575 1
1.35568255757294 1
0.564423292724496 1
1.11035993942086 1
0.974809736996884 1
0.909675152786153 1
0.939615798533499 1
1.41418048089751 1
0.953426609247963 1
0.840648417303001 1
0.907668894281839 1
1.14565170970464 1
0.442682580826025 1
1.25551851515287 1
1.35536055484246 1
1.09258882106256 1
0.567661518973794 1
0.983011175384362 1
0.876545724715175 1
1.13978990715698 1
0.532741652956337 1
1.34222954380497 1
0.970943944641486 1
0.955796082109614 1
1.10036979049425 1
1.22510917456655 1
0.832686720573158 1
1.14636472590836 1
1.21449319520748 1
0.760737535254979 1
0.943729910246483 1
0.497905106883443 1
1.11477501295475 1
1.07783195628585 1
0.746913328821909 1
1.61893051850536 0
0.820805030526591 1
1.38013134099394 1
0.901577201631773 1
0.278358416859182 1
0.865137596186208 1
1.02020974306067 1
0.833350830282144 1
0.48189841048969 1
1.13436417943367 1
1.0373832982926 1
0.831499230852022 1
0.752613684876901 1
0.724366579936849 1
1.17574475796544 1
1.38571541130847 1
1.32225227764177 1
0.98357294520548 1
1.3334367786805 1
1.00285029229043 1
0.796253106942407 1
1.25802061346558 1
0.729353546804537 1
1.0305944237781 1
1.02726670939684 1
0.75134133620773 1
1.15696726149982 1
1.09611715569426 1
1.22653604331986 1
1.09281225996681 1
1.11431750802398 1
0.54334058823877 1
0.882990055579994 1
0.652465967277169 1
1.82081918726996 0
1.21070758476003 1
1.04752251539432 1
0.944645172660223 1
0.675633960130926 1
0.857726947245559 1
0.781109241460917 1
0.958559727094519 1
1.11723832190072 1
1.13545380963369 1
0.782659676893972 1
0.874821089726144 1
1.50765989524238 1
1.15574533922714 1
1.24594612726997 1
0.779850469963719 1
0.832943865733859 1
0.575482918249979 1
1.02126836656714 1
1.03695752274911 1
0.876429790171958 1
1.40273418772677 1
1.27197464407767 1
1.57353240282225 0
0.512290734896814 1
1.65316873812572 1
0.864308234308342 1
1.41758104338854 1
1.27755628696973 1
0.801270171047963 1
1.17518790590278 1
1.0212960599666 1
1.15688623441988 1
0.770550729706743 1
0.806395451627118 1
1.29467570210494 1
0.997220070795292 1
0.997186269381586 1
0.986953358726146 1
0.785161291565146 1
1.02502042076602 1
1.05637951112365 1
0.589020997007572 0
0.684730430818597 1
1.11091293987649 1
1.10960545853506 1
0.9462526716655 1
0.49692522212099 1
0.688254895032017 1
0.963761986063053 1
1.58343379113536 0
1.05209699257577 1
0.705553848814406 1
0.374203427664945 1
1.21841966411564 1
1.14844847762198 1
0.391143957131787 0
1.18953353939813 1
0.761613579756156 1
0.738460911511721 1
1.14627578895059 1
0.937942708760886 1
0.906566347007432 1
1.33313347939407 1
1.1274664136604 1
1.17930475375581 1
0.948950418743134 1
1.05726540877335 1
0.758061722784706 1
0.975760885136709 1
0.944904293163834 1
1.10514563155416 1
1.49144814945631 1
0.893358142176507 1
1.15407554004832 1
0.781818985068084 1
0.936685465411907 1
1.29002382300346 1
0.957179533879053 1
0.850282087261763 1
0.737056303824869 1
1.21762564412951 1
1.00493895913106 1
1.20362707016422 1
1.26540579042089 1
0.396385111075175 1
1.01700088646267 1
1.2026659190461 1
1.11411527750259 1
1.08097225091359 1
1.29084171861426 1
1.10417977146349 1
1.29010805002192 1
1.68741491760589 0
0.692022682513158 1
1.21894319106318 1
1.34425125470728 1
1.31157367162689 1
0.979210667450811 1
1.22375439880293 1
1.24874219877542 1
1.22630127650289 1
0.801300104350116 1
0.683868764876189 1
1.07219260196621 1
0.676045316353419 1
1.12662591166338 1
0.944995338405987 1
0.973161752964815 1
1.01692030385239 1
0.622903451202016 1
1.3761791020579 1
1.23261138516622 1
1.22443993518778 1
0.872002094217002 1
1.03226963556484 1
1.09855429491806 1
0.545222000610497 0
1.33231994144202 1
0.940608155447034 1
1.44078076891611 1
0.55861214556339 1
1.0474263677426 1
1.45238576371251 1
1.20317364832581 1
0.875545746543062 1
0.939041044843236 1
0.893635128004292 1
1.47671191867804 1
0.900317808329704 1
0.858163087250168 1
0.805227346281586 1
1.35097966048194 1
0.491783606711109 0
1.16346818163495 1
1.05516048626821 1
1.3268785538717 1
1.39776263005082 1
1.27297053217002 1
1.02149460866077 1
0.663118490205477 1
0.996323612742921 1
1.024480020138 1
0.655468551764446 1
1.03662286708896 1
1.2943942002094 1
0.895756307600455 1
1.49065430835894 0
1.12474426963822 1
0.712996111326633 1
1.0609481718078 1
1.23512611006819 1
0.760764055355504 1
0.793834562419965 1
0.65402956014807 1
0.784306977053556 1
0.879465190540818 1
0.926645766560457 1
1.57691771784799 0
0.769456305448754 1
1.39970531576958 1
1.18705944620381 1
0.933743714114003 1
0.84121191957533 1
1.04113497583018 1
0.983819178462226 1
1.50484512247905 1
0.793977715179145 1
0.928103088582283 1
0.779235141421884 1
1.16145677955212 1
0.936924117338935 1
0.789211176779899 1
0.833691759115959 1
1.0015010533777 1
0.949187606173526 1
1.07286736731499 1
1.11362835654179 1
1.00603037858678 1
0.938332563183459 1
0.967230995058235 1
0.871435320239678 1
1.12441514124421 1
0.967143196227353 1
0.705500473392374 1
1.48383790636527 1
0.884352090777249 1
1.14070308729038 1
0.774888841123643 1
1.27391198870383 1
1.35121875261697 1
0.762188670601365 1
0.777852438852669 1
0.810946314073407 1
0.938043935997243 1
1.29577164225177 1
0.680585420709127 1
0.741122502532821 1
1.1074890518425 1
0.895734564723678 1
0.910797382200403 1
0.779782630662379 1
0.898373632284555 1
0.883554208077121 1
1.01621927839011 1
0.722093860036511 1
-0.000184293266411215 0
1.18588211618529 1
1.16806540568159 1
1.16710293612218 1
0.85162292180092 1
1.17885516587989 1
0.8061534220308 1
1.12906654500156 1
1.29400719515994 1
1.21890604439188 1
1.14158462202673 1
1.10231052047333 1
0.92770630827377 1
1.21051295164867 1
0.782456326015139 1
1.41703501666 1
0.871151978090181 1
1.0689527864597 1
0.595709642120532 0
1.3980154657499 1
0.652223604639092 1
1.32532767416641 1
0.782119777341026 1
0.480604936882768 1
1.34521725637045 1
1.03133299510461 1
0.759942038192785 1
1.0716052394918 1
0.912673394360921 1
1.05732909455738 1
1.15935172651052 1
1.16194320773636 1
0.611392927605621 1
1.24506656144713 1
0.858603164826201 1
0.697557952552901 1
0.962544180275397 1
1.41494182441802 0
1.17619855063891 1
1.45412903231864 1
0.923284082160359 1
1.05561831941382 1
1.30535327814066 1
0.96007352895627 1
0.878279674119619 1
1.05141128361053 1
0.826073618103199 1
1.0801095115579 1
0.609884153583414 1
1.03241078028169 1
0.629925302996805 1
0.837539262689295 1
1.07202852396845 1
1.04030904695831 1
1.39886553762562 1
0.969451691421266 1
0.857799691421113 1
1.14220288158864 1
0.772766008325007 1
0.920960290844455 1
0.752989775287278 1
1.09478043941565 1
1.04558134716973 1
0.782599374831476 1
1.10642541589273 1
0.864955468275944 1
0.661126865742751 1
1.43419061560674 1
0.930841181681473 1
0.670808400354695 1
1.41089652425944 0
0.882822148715694 1
1.26117123400664 1
1.16281431601629 1
0.881291545531599 1
0.711503754187121 1
1.11754727722299 1
0.956368515092298 1
1.20001974861669 1
1.0457483795345 1
0.907599630973679 1
1.25909632336164 1
1.10714133397827 1
1.19261454985665 1
0.482647373705775 0
0.926802360719946 1
1.35927554642323 1
0.415789873772267 0
1.61648499019577 1
0.901472064812435 1
0.671358550845011 1
1.59159885723044 0
1.26264962645207 1
1.05589575643766 1
0.972752470361495 1
0.792927398180604 1
1.4638352295992 1
0.861162236586207 1
1.09424290756721 1
0.361741239740997 0
0.991853694817161 1
0.65485849875694 1
1.16762190409645 1
1.27309021000332 1
1.38203234293487 1
0.864035937563865 1
1.18926582584585 1
0.98686038431462 1
1.19617265776705 1
0.566333997110969 1
1.24734235560551 1
1.1521087493301 1
1.09355190420915 1
1.0825180566575 1
0.515760002757299 1
1.31847209005484 1
0.59641736824688 1
0.933406920075297 1
0.196218503219144 0
1.08629697497121 1
0.654400004529462 0
1.11836476284081 1
0.803942824177825 1
1.17105000247006 1
0.995083779939985 1
0.733502534181787 1
1.04291071158171 1
0.833850931638435 1
1.30461402753559 1
1.63523696049875 1
1.13629036166449 1
1.01684773889853 1
1.11834648802007 1
1.2474301278464 1
1.25487778751612 1
1.36161751076233 1
0.719554318268363 1
0.841075082981595 1
0.867229896821616 1
1.01299086746804 1
0.924669404411855 1
0.304458367692696 0
0.85668591075773 1
1.41820117201612 1
1.13824881118683 1
1.31880627920184 1
1.32961844227859 1
0.852029652509988 1
1.11134887959008 1
1.20500953129842 1
0.910700872261482 1
1.18558715815217 1
0.835310519115043 1
1.45480802862185 0
1.13522722879289 1
0.849704593305091 1
0.916000240851768 1
0.901633555002736 1
1.31259049102451 1
1.26831970268329 1
0.950457866237338 1
1.10339481692777 1
1.0751643659515 1
1.06723310681472 1
0.963545580813389 1
1.18872862175579 1
0.941500587170456 1
0.646015103906799 1
1.40830662457051 1
0.902816574846913 1
0.722102742409772 1
1.00320924837606 1
1.08013298798902 1
1.1823467037352 1
1.58017233075526 0
0.704383049366745 1
0.835518434151998 1
0.706693709150549 1
0.979702004031127 1
1.19080944601936 1
1.05267769617717 1
0.997145469456713 1
0.968182151273044 1
0.56688393384238 1
1.05138403089261 1
0.750357141342851 1
1.21146787290506 1
1.16883696227478 1
0.851245061261625 1
1.07286781354651 1
1.25910889969782 1
1.02208497385573 1
1.14599413603878 1
1.08728022440435 1
1.01919718370965 1
1.41773776383447 1
1.24160935362217 1
1.0709518784744 1
1.17971715601853 1
0.87948040885882 1
1.20810458204169 1
0.860238666289697 1
1.00067388358623 1
0.80953683659723 1
1.06805184986313 1
1.06359169082664 1
1.60947872541573 1
0.750696199594758 1
0.681907100183177 1
1.23768375960238 1
0.947550480469525 1
1.20064283336851 1
0.723491486370571 1
1.0618508893041 1
0.809022457566729 1
0.701447282273324 1
1.44726069491546 1
0.711870445229182 1
0.769881371793282 1
0.737569891033366 1
1.43781635338244 1
1.34694862169232 1
0.87535526954886 1
0.862626007299336 1
1.15624262999207 1
0.723678834137205 1
0.865877937190393 1
1.12591032381339 1
1.08230036921504 1
1.10877277013627 1
0.464289879924594 0
1.00021524357133 1
0.775804423203848 1
0.965204360662032 1
0.697148820963603 1
0.511787367180724 0
0.671063247649636 1
1.00910672242525 1
1.32310035624185 1
1.12192302645438 1
1.22739126144055 1
1.1941796978641 1
1.11235446828531 1
0.974367068917722 1
0.951563602346517 1
0.542637576405312 1
1.14200046580829 1
0.734678845596295 1
0.631009181520935 1
0.826539221449174 1
0.667482337197608 1
1.31934001789909 1
0.971474469312891 1
1.19017116508886 1
1.03908534682168 1
1.52693154166144 1
1.14097061857393 1
0.996805556862402 1
1.32833442858963 1
0.879402071481519 1
0.628048553572314 1
1.30838798144515 1
1.00642681172316 1
0.983343787832796 1
0.757723068613332 1
1.1438059710811 1
0.941265127559208 1
1.01415580614996 1
0.988036901919271 1
0.940358938309736 1
0.597727789368362 1
0.981167721333272 1
1.19497958346691 1
1.14507520438196 1
0.987901101135782 1
1.27267004924537 1
0.789792727271287 1
0.946412070228451 1
1.22491202690477 1
1.22260768540214 1
1.06156946731272 1
1.08814048120952 1
0.948691237638801 1
1.0978100482454 1
0.966855890571458 1
0.857251334700487 1
1.29492982445326 1
1.11777210665976 1
0.583688651532244 1
0.974565050459287 1
1.08298710829836 1
1.02038337906832 1
1.27314704694529 1
0.979038222719133 1
1.0879830763119 1
1.01525252826141 1
1.14006970590247 1
0.941654213118554 1
0.999732239212546 1
0.748372869066105 1
1.28993164709796 1
0.500927540238454 0
0.865639691246898 1
1.23612438410806 1
1.15546493737614 1
1.64269589549223 0
1.32900249294968 1
1.17062666644334 1
1.13000168648192 1
0.78565423821931 1
1.3267916899001 1
1.02942354445928 1
0.897140101749832 1
0.960520338323584 1
0.934013790220204 1
0.875099115742727 1
1.04824607702437 1
0.911313231340506 1
1.03687527674348 1
1.25543017167182 1
0.910134621163248 1
1.02781040839507 1
0.561931769230398 1
0.814563629551379 1
0.987033743321221 1
1.10233308541481 1
0.967064485482827 1
0.966180159198454 1
0.55109953597027 1
0.865166296186177 1
0.773431734003259 1
0.705544154904159 1
1.41556931543699 1
0.960610016058145 1
0.680748843600369 1
1.07586086120984 1
1.1678380594737 1
0.850543554992224 1
0.884753760791408 1
0.946571851839904 1
1.14698808475049 1
0.817652034676471 1
1.10350456211213 1
1.06773186098188 1
1.22906056902387 1
1.14543994524552 1
0.342273229922966 0
1.24550888399424 1
0.709310390644358 1
1.15304775710898 1
0.853735313084822 1
0.864994724306301 1
0.955989545708837 1
1.0608621683681 1
1.29398181891073 1
1.11019283965056 1
1.45001818572987 0
1.25406455948725 1
1.0320445730799 1
1.21719419098819 1
0.876007781213247 1
0.658865317363039 1
0.884150797848756 1
1.20777862625235 1
0.883260087392757 1
1.08141742941706 1
0.866415895518795 1
1.05177518030784 1
1.32639972081728 1
0.830281346230855 1
0.998748123745705 1
1.29163500509279 1
1.23348942063475 1
0.890790664259854 1
0.80502644763323 1
1.65677489496436 1
1.01063934677698 1
0.982757992013261 1
1.1628607684232 1
1.01412912790683 1
0.517749548159346 1
0.643947688699634 1
0.565240047244221 1
1.02232230613697 1
0.989776813483582 1
1.34458372025951 1
0.159317017826272 0
1.24497500425523 1
0.802990170708229 1
0.967385296351493 1
0.956388829511265 1
0.980160476613138 1
0.956701305573686 1
0.859322670146796 1
0.829202000470848 1
1.14475796201975 1
1.26373320926119 1
1.20217016435463 1
1.13859924941883 1
0.759368134673244 1
0.989650180172139 1
1.16869106594548 1
1.48927635296049 1
0.989479865495348 1
1.05088469761372 1
0.920819011930593 1
1.33891502295859 1
1.27656849925279 1
0.820302826296074 1
0.567591077537412 1
1.00464506088392 1
1.32991843496812 1
0.983292157984595 1
1.26781547242528 1
1.02509021791844 1
1.26338957830597 1
1.34149060837613 1
1.427028196476 1
0.709335936560541 1
1.17278073980867 1
0.962010702851137 1
0.90082756576167 1
0.767092850814846 1
1.48026804889969 0
1.0031952228343 1
0.977270585109952 1
0.741984684970718 1
0.863002088332671 1
0.854553536733187 1
1.08823550888499 1
1.0101916948418 1
1.24830438959583 1
0.584888074991805 1
0.881225230955639 1
1.02092422710344 1
1.50169070608281 1
1.33700894192007 1
0.884974843880037 1
1.46614921046542 1
1.05385131387431 1
0.450219417212328 1
1.05985390675801 1
1.49962498027889 0
1.18023122245985 1
0.854161285385943 1
1.2056920183743 1
1.02841509777934 1
0.60915023012394 1
1.46523468010986 1
1.09891227784212 1
1.23924301468263 1
0.927930488235017 1
0.881967889771749 1
1.15618282640918 1
1.10502248490344 1
0.505740448179856 0
1.17653548574893 1
1.17094568105541 1
0.905017429436938 1
0.923232802070591 1
1.15498227300775 1
0.825655283073781 1
0.890427948644512 1
1.18871844201594 1
1.83380782793259 0
1.0834529835325 1
0.732099479756103 1
1.23227008369339 1
1.12354834421299 1
1.42769650651017 1
0.494832667575451 0
0.966130715369979 1
0.694512565118526 1
1.03548718187479 1
0.736516574555421 1
1.26059515573391 1
1.29608472119491 1
0.833857958676694 1
0.507501448507916 1
0.783144770033991 1
1.30185811393669 1
1.0665726683898 1
1.17736284261286 1
1.22309477845185 1
0.625228177562819 1
0.994889446642972 1
1.10537742446681 1
0.968575464726259 1
0.79643138321565 1
0.696195395353929 1
0.944326253939196 1
1.01431552124902 1
1.30097072029416 1
1.4129172549085 1
1.38096139412124 0
0.953039505086563 1
1.23517632809363 1
1.20932998232392 1
0.726861936335633 1
0.767623326648905 1
1.02410450441668 1
1.17407526135881 1
1.30430544498282 1
0.579112723634968 1
0.703793124495992 1
1.24058647779664 1
0.834956096786764 1
0.586799606605011 1
1.01709342979139 1
0.996014628652434 1
0.904285678619046 1
1.03710345364401 1
0.820998389041133 1
0.544138814770184 1
1.22433945176465 1
1.06296977192836 1
1.20648710595856 1
1.19235915460774 1
1.02310770232042 1
0.811665003472131 1
1.03957274378735 1
1.10463537539974 1
1.19840482385545 1
1.49554598132035 0
0.825457506670218 1
1.5827841991918 1
1.61881877055046 0
0.311537850538701 0
1.25513604156546 1
0.760847383087212 1
0.945459390537742 1
0.720312761936113 1
1.17626369549028 1
1.12315971771938 1
0.809614950520168 1
1.43825457906903 1
0.961735316802376 1
0.851502760856293 1
1.01455337768175 1
0.778931480657241 1
1.00941535730391 1
0.640322402069484 1
1.04986475088009 1
0.990722747670956 1
0.858588921296188 1
1.76247999220186 0
0.527714559118239 1
0.910973162448697 1
0.796651013963014 1
1.01565763837611 1
0.782371059713857 1
0.773478440984209 1
1.14957464580263 1
1.15129801620614 1
1.27874293761449 1
0.760389398709824 1
1.02717211121789 1
0.672094104257527 1
0.402877386716861 0
0.996170501356275 1
1.03618194290058 1
0.884520246600044 1
0.94811975907134 1
1.20927471377547 1
0.769514448655166 1
1.13615287406381 1
1.00901688505746 1
0.842799824578166 1
1.00779782743052 1
0.242065822364305 1
0.807682157175312 1
1.24982873711322 1
0.768790104315821 1
0.472914337758031 1
0.20618576114332 0
1.13194109231106 1
1.51388270376554 1
0.935179624228163 1
0.945613617779499 1
0.927274895292024 1
1.10496663552398 1
0.858470803539348 1
1.02307951807675 1
0.959663704497138 1
0.583716911389088 1
0.913979557806651 1
0.687029505196985 1
1.1672347523962 1
0.700894391790562 1
0.647320334028116 1
0.966309185896321 1
1.15488011909746 1
1.09875677747992 1
1.18198287477506 1
0.975171340346405 1
0.778860382987556 1
0.920508471692866 1
0.701933497792311 1
0.98337980986544 1
1.08376864743265 1
1.36325485446306 1
1.06723482504964 1
1.26067617746929 1
0.793516292820497 1
0.981376467875177 1
0.892088480750862 1
0.977171599635828 1
1.1887135192093 1
0.746621919348301 1
1.28119679957298 1
0.949617575311441 1
1.23241638518501 1
0.624794128483709 1
1.15073234658901 1
1.19790973035686 1
0.892211572321258 1
0.647654214155127 1
1.19748335493445 1
0.338067759930725 0
1.21450234101818 1
0.674204118007648 1
1.12522201025169 1
1.04702103689066 1
0.803489724068739 1
0.649256680186682 1
1.1424212387129 1
0.395619652643391 1
0.691204409600771 1
0.917016371511777 1
1.02445742476321 1
0.918048355996765 1
1.20054544394859 1
1.44388174549938 1
1.07995000192011 1
1.01312394408512 1
0.956603753191775 1
1.16389589162598 1
0.737200927913055 1
1.10225035175762 1
0.801076612298061 1
1.05646153029236 1
0.87513681094415 1
0.878073615499077 1
1.20543035631966 1
0.979132722914643 1
1.25652356944814 1
1.3684691372997 1
1.40941336079983 1
1.00505138637061 1
0.924193235851228 1
0.796841821726247 1
1.65360758660727 1
0.645995535574257 1
0.839597073799762 1
1.35403546097856 1
1.51924225050865 0
0.905224895127017 1
1.4673721617712 1
1.07954130387365 1
0.964974910854956 1
1.08125756637365 1
1.03727947221299 1
1.26091198282179 1
1.37539775328771 1
0.674141795086584 1
0.987004424803472 1
0.608439464391909 1
1.19949225127503 1
1.25868244632471 1
0.854794633458358 1
1.10088886667325 1
0.999406331341342 1
1.04717898008932 1
0.579326019771426 1
1.10341081806967 1
1.12581582894239 1
0.911485523705591 1
0.979753397664269 1
1.28713409417124 1
1.07346273267914 1
0.812635695266699 1
0.847578614757998 1
0.841767562599484 1
0.485078223225275 0
1.39013027470868 1
1.03971784935196 1
0.99870447461892 1
1.14319311613325 1
0.885263771049178 1
1.67097478385967 0
0.973554225934571 1
0.579977832942242 1
1.24980107134056 1
1.0629610108342 1
0.777243507755888 1
0.996865828313145 1
1.03774223110342 1
1.28081960434696 1
0.850282429480065 1
1.08318711023743 1
1.24261976852256 1
1.03955829706958 1
1.24879457484896 1
0.985056717700475 1
1.09564681114063 1
1.22382404274212 1
0.841134909291767 1
1.014439264443 1
1.24960513066954 1
0.784521735453174 1
1.05896587799171 1
1.09214271933941 1
1.28796812055569 1
0.806080882862955 1
1.36294587240031 1
0.84920939011928 1
1.27697819871596 1
1.09155102503702 1
1.02502543519122 1
0.887733973930072 1
0.606275207179441 1
0.866786971362837 1
0.959613226137296 1
1.02052182782413 1
0.738989955614184 1
0.717931215475734 1
0.83053398269204 1
1.16865952945694 1
1.08036899043108 1
1.15495972367174 1
1.53831377379132 0
1.2803250806819 1
0.869533181527693 1
0.840745187479756 1
1.18754325362374 1
1.14432209220962 1
1.21440632896443 1
1.16781650560583 1
1.03164556880378 1
1.20577711889746 1
0.846597651814651 1
0.659667453046694 1
0.656456886149365 1
0.983786674251106 1
1.04484521452605 1
1.14767890107507 1
0.948854274224101 1
0.735786227901144 1
1.11482118976579 1
0.732113422929957 1
1.4426965079999 1
0.644603885077108 1
0.947918900438811 1
1.29498567412839 1
0.821662162713988 1
0.93098705818045 1
0.809243673759079 1
0.733622377609726 1
1.09362593276647 1
0.858451309850749 1
1.11309556974429 1
0.470636681732292 1
0.652664515586243 1
0.8055782555952 1
1.19254967013161 1
0.939296530617102 1
1.13522002826889 1
1.41792711717347 1
1.33029085552257 1
0.913697002529691 1
0.707475526691861 1
1.42032169826582 0
0.929097773125708 1
0.740806261987823 1
1.21912693199624 1
1.21606968856833 1
1.30348118105871 1
0.953661300492573 1
0.984306453023894 1
0.826605009647776 1
0.634064780032022 1
1.52455880159911 0
0.792530169697775 1
0.910635823176609 1
0.804240593916261 1
0.74455801592905 1
0.856423598851589 1
0.920892177734951 1
0.413993832497487 0
0.872167493736453 1
1.00572791510219 1
1.07110855171787 1
1.21177690332897 1
0.985655300838975 1
0.874577906262798 1
0.410573336945587 1
0.794012825651437 1
0.897938116635209 1
0.753255683782127 1
1.13761845299232 1
0.953903905025306 1
1.39600949197686 1
0.582089252446322 1
0.980887534578166 1
1.09601769021601 1
0.915909521749927 1
1.541585589163 0
0.849587278183438 1
1.27934126697923 1
1.04616274043019 1
0.96473499318042 1
1.28229478465576 1
1.14522501000944 1
0.835700361770401 1
1.30423169571576 1
0.812317401283657 1
1.00618090270764 1
0.825266446859712 1
0.838265338489207 1
0.89290981976861 1
0.468882813103035 1
0.570381273405143 1
0.851342322336901 1
0.981184677788513 1
1.1436046648132 1
0.515024166775236 0
1.62629822049907 0
1.11617659794599 1
1.02821596095546 1
0.525497893730167 1
1.07411879234796 1
0.98813694637017 1
0.859916347488249 1
1.00703868866523 1
0.995347705388332 1
0.893464752563184 1
0.956696594611281 1
0.60532692572557 1
0.901413506413939 1
0.904407109529005 1
1.14871343555664 1
1.03421496085802 1
1.06890030533116 1
1.32695995836666 1
1.06422293461114 1
1.27317672540222 1
0.943725553262621 1
0.58751050600358 0
0.867656190793971 1
0.792124077282438 1
0.60116012162108 1
1.15010073038887 1
1.16564487930518 1
0.927220997878239 1
0.886822553458133 1
0.988203828283055 1
1.42614012080465 1
1.21074141639041 1
1.3067824042776 1
1.48643355530739 0
1.02217293883764 1
0.938805076438686 1
0.984543361398452 1
1.31707065400931 1
0.598520311099696 1
0.936366848084678 1
0.848523021381483 1
1.09401742045732 1
1.23052612544787 1
0.987642827666702 1
0.996405684601566 1
0.805100546616889 1
0.716691194735178 1
1.02016474529728 1
0.954647799330963 1
1.20012192169063 1
0.947085158452746 1
1.17878578299128 1
0.990039914349368 1
1.43047142349703 1
0.935343773396101 1
1.18862163321248 1
0.919868537601274 1
1.61496288130162 0
0.71561462951173 1
0.976137286409053 1
1.2564843544703 1
1.13048576042025 1
1.26755959759014 1
0.851078862483345 1
0.624127041807392 1
1.39091823082661 1
0.911735490156612 1
0.850012728433084 1
1.13877128431349 1
1.17315442599147 1
1.14955660113185 1
0.965309432583109 1
1.14222291954968 1
1.00370691849053 1
0.833848953373013 1
0.658765801380251 1
0.630307307624244 1
1.10921241368663 1
0.997210015339287 1
0.917902921627752 1
1.00938900107638 1
0.82830381264517 1
0.793383554100492 1
1.23392417150281 1
1.06702958942911 1
0.704016559551282 1
1.12470421532738 1
1.33208177527036 1
1.20413277717372 1
0.875704811468103 1
0.96553748365456 1
0.803885931624712 1
1.51532906268816 0
0.740138140278193 1
0.885314160071163 1
1.18282103297218 1
1.06223863771252 1
1.00944171723342 1
0.958867165430373 1
0.734977643465335 1
0.803207422966686 1
0.848392119233452 1
0.74159673032136 1
0.856940338859885 1
1.46361408761042 0
0.483125346735019 1
0.787873501547227 1
1.28251469664147 1
0.56551121434122 1
1.04680445329825 1
0.778232950344517 1
1.01535371538441 1
1.02669765419365 1
0.927236990066832 1
1.15008935873197 1
1.3226002413252 1
1.33899183688655 1
1.20065220607513 1
1.1117012097814 1
1.5846185627482 0
0.885051548647066 1
0.57128169123713 1
0.757282276951825 1
1.02687102609657 1
1.12880472344164 1
0.724211949940481 1
0.559124795519744 1
0.687655836427467 1
1.11533160530567 1
1.25354382425542 1
1.20390336921042 1
1.19640231770472 1
1.1214831991383 1
0.81831285527063 1
0.7148023945334 1
0.878865094457438 1
0.926185793294847 1
0.677448588214774 1
0.806813334760859 1
0.908715957845549 1
1.21301164828434 1
0.508789114797689 0
1.46921223058868 0
1.06357345364696 1
1.10029750126237 1
1.17610175117903 1
0.914827596548998 1
0.80717780941757 1
1.02438500764045 1
1.39090000043949 1
0.676302395610576 1
0.935826091552022 1
0.522704650555562 1
1.27682798800775 1
0.770060509099963 1
1.21529762966263 1
1.05895739346797 1
1.05319919712619 1
0.532450858768754 1
0.878090431188069 1
0.659083002727202 1
1.21021240527682 1
1.5734989976298 1
0.977401138387059 1
1.13848134785701 1
1.16434929370435 1
1.48577840298782 0
0.724860984199829 1
0.88175144690047 1
1.33972080511566 1
0.99776774468323 1
1.34562346034384 1
0.647506076756223 1
0.608931396866469 1
0.794547412601058 1
0.858791051583667 1
1.15812043337779 1
1.04722428994986 1
0.950163145224407 1
0.781104883385285 1
1.03104142298239 1
0.930559195657313 1
0.933434125097815 1
0.974594413097012 1
0.866851220170615 1
0.331743395163729 0
0.887085147404858 1
0.890658651873978 1
0.902117428983868 1
1.00440057197249 1
0.658595816294062 1
1.18390897017189 1
1.31604796146569 1
1.04479937736604 1
0.863710063388875 1
1.25891730271124 1
0.883721513695748 1
1.076953832736 1
0.729891568240105 1
1.06328384897079 1
0.564915850510485 0
1.1858319727817 1
0.796153537093609 1
0.952591760446451 1
1.16694793577973 1
0.615411301328218 1
0.869919329245917 1
0.913922021598955 1
0.460967027919009 1
0.933134990443724 1
0.608970594622251 1
0.759103974913832 1
1.03175752073881 1
1.54618600276855 1
0.881016156520295 1
1.19756884568839 1
1.18436137867598 1
1.36081241721315 1
1.08857902643903 1
0.965912729507109 1
1.14095908915569 1
0.922395969267535 1
0.999905308375576 1
0.776434613936707 1
1.02597124946274 1
1.17108078381292 1
0.510263235236165 1
0.973521869365339 1
1.38787566194912 1
1.15622495790079 1
1.09058475114311 1
1.32789970668509 1
1.0736325799725 1
0.857702796036075 1
0.727286102924998 1
1.0021024839756 1
0.830263876258976 1
0.428869549415787 0
1.10725319366186 1
1.09274657022062 1
0.834953891432593 1
1.10047398300883 1
0.871971141118122 1
0.812923109121045 1
1.03310075789712 1
0.628880030069972 1
0.616956535351145 1
1.01499763573085 1
1.28856561375557 1
1.14790767180098 1
0.815560253038209 1
1.03862139647043 1
1.20201695370309 1
0.941853645088483 1
1.18994515779308 1
1.15278929273422 1
1.08551417317001 1
0.894028059942144 1
0.711304347241784 1
1.15933721396545 1
1.07622630186332 1
1.07240452912154 1
1.55305970946802 0
0.553423081879777 1
1.36296550087202 1
0.837831468677304 1
1.03087666379186 1
0.645044457483499 1
1.01272121565576 1
0.820210257671523 1
0.421567799843874 1
0.897707691541288 1
1.00032543006821 1
0.784301544409335 1
1.37286537466474 1
1.10352283617239 1
1.05293360221302 1
1.04189580406855 1
0.501218640948621 1
0.758316764343083 1
1.26134010145334 1
0.910668698819925 1
1.08784919143854 1
1.11266783905269 1
0.357772420742204 0
1.33019315870267 1
1.06290871236834 1
1.28722821386916 1
0.986485319263756 1
0.929469783598594 1
0.920896757771457 1
0.395752090347499 1
0.804713737696676 1
0.828692067123147 1
0.804234663816752 1
0.83506636138309 1
0.879534646690435 1
1.38020374064631 1
0.831951008065632 1
1.40691812478886 1
1.0756882484855 1
0.688609294170212 1
1.08466442450398 1
1.17661557984592 1
0.501385015914403 0
1.63434034149352 0
1.13763591328999 1
1.28164162735428 1
0.97026349258766 1
0.998640405212692 1
1.05362457045956 1
0.295376160264138 0
0.882231089841391 1
0.928126274399642 1
1.08760000993278 1
1.17330362217837 1
0.80557091869153 1
0.782655952285236 1
0.939935667396398 1
1.27152520488259 1
0.942060875336659 1
1.09736187349737 1
0.769587002790368 1
0.95544408559583 1
1.02618135658139 1
1.17551654070686 1
1.17770750179206 1
1.12874606491473 1
0.685732302362689 1
0.600849889395956 1
0.992545395304459 1
1.01691690295451 1
0.934026320791001 1
0.48349419722229 1
0.902315597639711 1
0.720250855107641 1
0.645650078863981 1
1.07293536714676 1
1.20029202185352 1
0.758511598554507 1
1.10113330310586 1
0.982310449285221 1
1.01523851385328 1
1.08077394911257 1
1.0912291775997 1
1.27326494012754 1
0.957997624135555 1
0.952265019738537 1
1.04667633654318 1
0.918827533795005 1
0.376635621956964 0
1.22542471672499 1
0.960321952460925 1
1.17945906006918 1
0.926479351854505 1
0.989797942995913 1
0.835945595941943 1
0.640695021443238 1
0.700214255583336 1
0.776206760265817 1
0.852332271808443 1
0.598177164101527 1
1.09515302573464 1
1.43406953088184 1
1.06959604862227 1
1.01667704533992 1
1.01177404639407 1
0.980902612282167 1
0.964583786624757 1
1.16027639394085 1
0.488934805941972 1
0.916817559570342 1
0.873691422466405 1
0.845472123845119 1
0.875164548830419 1
0.665788604665581 1
1.1922792014799 1
1.1884346344974 1
1.27896031921696 1
1.10880884627599 1
0.363501312481849 0
0.880138858639881 1
1.06353088877768 1
1.03022021516371 1
1.13459394334625 1
0.795637519397082 1
0.849273287184948 1
1.62671626091635 0
0.851629158249072 1
0.804046217528635 1
0.959549958428988 1
1.28721708057446 1
1.15865242992091 1
0.705671290296506 1
1.17863976181246 1
0.805080178220881 1
1.16290416939455 1
0.952150335590426 1
0.609057535298198 1
0.988987382451586 1
0.789241770128413 1
1.40336838623831 1
1.37471659822399 1
0.836041529786833 1
1.00018295129135 1
1.11124832134021 1
1.14537464042257 1
0.84364092599266 1
0.766203062980168 1
1.03192060863542 1
1.22388358641546 1
1.05608857115192 1
0.815076446862377 1
0.983410443531828 1
0.850601275962237 1
1.17225448036494 1
1.05642735528732 1
0.8940296355896 1
0.827380495998013 1
1.07314986262524 1
0.594578507855432 1
0.854383679873534 1
0.636125412739406 1
1.0036943299092 1
0.860596057192133 1
0.884323959540454 1
1.16203623501322 1
0.931735519282717 1
0.93576471714927 1
0.820992710747738 1
1.13361957122188 1
1.36896185521407 1
1.1549278233185 1
0.885795973998645 1
1.1045376220645 1
0.967211961934428 1
1.03867657926566 1
0.861130751171657 1
1.02655241408003 1
0.893712877370986 1
1.05110909828183 1
0.925641676095337 1
0.509127862299189 1
1.08879294536694 1
1.1834292137097 1
1.15190178868362 1
1.19419972696351 1
1.14255726736828 1
1.099668095064 1
0.872833872893438 1
0.656735393015965 1
1.56475603568321 1
1.05326059889964 1
1.52596237565156 0
0.990704456838452 1
1.77754738929138 0
1.21573433764762 1
0.903690755688609 1
1.19512112123424 1
0.984882670134683 1
1.4997243123165 0
0.856957990130407 1
1.19901121129864 1
0.850481679891444 1
0.790623074990583 1
0.951704048410255 1
0.864812212508489 1
1.07736112240865 1
1.34924894985775 1
1.03614782843184 1
1.02202369778492 1
0.808692952163237 1
1.11810695115822 1
0.864874010481559 1
1.20040468278874 1
0.832439572690807 1
1.32205199233475 1
1.19124952349266 1
1.07803185349032 1
0.834902228823964 1
0.95249618875479 1
0.953470646073049 1
1.39228778443584 1
0.659615839156577 1
0.805085741667519 1
0.952591003214728 1
1.0370382247691 1
0.935937133283575 1
1.06702774483636 1
0.79241948358235 1
0.817471706237688 1
0.746089961275656 1
1.06994495209475 1
1.05013029553952 1
1.02670960607141 1
1.28432861906347 1
1.14939453585733 1
0.480099937216865 1
1.00705830930555 1
1.00322604913616 1
0.790643609942537 1
0.953657702193774 1
0.836706295723937 1
1.34755172499549 1
0.691448358562996 1
1.15940610655784 1
1.0619971937238 1
1.1620869892065 1
0.735982632497113 1
1.09909221447595 1
0.990536197697804 1
1.14656417333767 1
1.2614372002121 1
1.0393903323211 1
1.26653378213638 1
0.712458052370785 1
1.07267444785657 1
1.21746026602255 1
0.83120773330049 1
1.1477221425109 1
0.918632950213713 1
1.07096064618188 1
0.961151069487632 1
0.835503512629702 1
0.973735682867041 1
0.895961980690426 1
0.621117742158037 1
0.897095234314167 1
0.782760769787291 1
1.13364490247576 1
1.01329419888908 1
0.698244186331561 1
0.920320150523935 1
1.07996715824809 1
1.10849075190012 1
1.48093683388474 1
1.12801989183574 1
1.17280097278138 1
0.732195870890393 1
1.02084876455258 1
0.757782638806531 1
1.24504793350628 1
0.89890445643148 1
1.0349069009217 1
1.28500845187727 1
1.08889940245806 1
0.988974697478449 1
0.691314336854209 1
0.885768143133076 1
0.808848445939049 1
1.26479108769043 1
0.915493053778695 1
0.73562320511821 1
1.09709347510436 1
0.948104737200044 1
0.641762896526904 0
1.00319825078698 1
1.12689024033208 1
1.16744761429511 1
1.19744098671272 1
0.972049165908459 1
0.75056603968407 1
0.816231206817497 1
1.90995939879296 0
1.16436222126218 1
0.679674741273406 1
1.27782010679961 1
0.907704529360918 1
1.01650600017924 1
1.31365511297572 1
1.2563708666311 1
0.827967836053752 1
1.13660464769991 1
0.941997010362567 1
0.848111397510133 1
0.869636529045306 1
0.951723142377575 1
0.81852210547244 1
0.72354287666475 1
0.924832581064086 1
1.12180211932929 1
0.638848541524885 1
0.90080516965968 1
0.573512879282637 1
0.708202310317857 1
1.06556465433111 1
1.14982804672653 1
0.943139748009565 1
1.38310932140846 1
0.955371595436309 1
0.983552615338903 1
0.590728786428024 0
0.713771996378399 1
0.430820212410739 0
0.895470728477442 1
1.15965512472491 1
1.56701922939133 0
1.31385619816508 0
1.04053544471406 1
0.726844090856545 1
0.470335907425099 1
0.846684294613795 1
0.942816182506022 1
1.01997307216193 1
1.0453558365899 1
1.44215936538944 1
1.05916933678692 1
1.21734499156537 1
0.757735692977585 1
1.29945678641234 1
1.3853421588179 1
0.983214529985055 1
1.39070216674596 1
1.235354063023 1
0.984107869273731 1
0.597383169121924 1
1.03979668290308 1
0.77075677142869 1
1.18769525673523 1
1.05982684179964 1
0.53252475607312 1
0.906091722192114 1
1.49189804644203 1
0.982518098495116 1
0.661253570901803 1
1.19569895674983 1
0.729875690827142 1
1.30772489673203 1
1.10919481426872 1
1.08918993322471 1
1.10515052266768 1
1.15594046695155 1
0.996642710238509 1
0.768644873530422 1
0.804853981658055 1
1.24153599120927 1
0.978169379262156 1
1.32686600686307 1
1.22968096650717 1
0.409613841281222 1
0.516403470842613 1
1.165370544729 1
0.764379010660169 1
0.679628059867409 1
1.0039615889741 1
1.21117779287184 1
1.14418662722096 1
1.22836470858982 1
0.84036096405715 1
0.917241411778095 1
1.63245705075214 1
0.767497061606047 1
0.986873947300272 1
0.656427379684119 1
1.27978273002743 1
1.22523988483949 1
1.39854067950944 1
0.715280494588431 1
1.29495699158233 1
1.31225169377788 1
1.23260622357109 1
1.18377259387424 1
1.07199613265438 1
1.25078077426944 1
1.15207764207749 1
0.982822447379255 1
0.876290664156255 1
1.26065623831067 1
1.23715835190418 1
0.958420186026754 1
1.29202903623972 1
0.893316394719377 1
0.805392568084258 1
1.03614496615888 1
1.09151584567828 1
1.18719966853633 1
1.15215022796554 1
1.07197691447018 1
1.08252594460279 1
0.375523508330373 0
0.859396182456158 1
0.809079811695595 1
0.669279513004882 1
0.916751096384293 1
1.1439687460592 1
0.961471247209744 1
0.854227369692049 1
0.811268153511913 1
0.655673397403511 1
0.483571200873151 1
0.86523739048167 1
0.201139590879406 0
0.755554743296887 1
0.873075900942825 1
1.21805512750145 1
0.847173595329555 1
1.42813944838546 1
0.570182504653853 1
1.52912208560538 0
1.02911488041696 1
0.692394412526509 1
0.77247264273022 1
1.00710220749873 1
0.65819375389958 1
1.2912161880568 1
1.07476211453927 1
1.33247665991583 1
1.11852719500076 1
0.787740565992928 1
0.576811563487293 1
0.899594492078932 1
0.785930114421096 1
1.17730717658158 1
1.00171690869648 1
0.761750348719818 1
1.11095362072155 1
0.933278199831188 1
1.52563937990713 1
1.10411576015145 1
1.16225397711961 1
0.93763121626862 1
1.18331291430785 1
0.716258600433688 1
0.930592666501787 1
0.834310802342484 1
1.30764095388225 1
0.767731730794473 1
0.893445723613665 1
0.670292854918252 1
0.777692034318674 1
0.721870500022635 1
1.24109973051964 1
1.20806848663802 1
0.939555715649958 1
1.01481338973579 1
0.917731489905531 1
1.3954082502137 1
0.955616325854884 1
0.679709932507133 1
1.07219964269398 1
1.26769206570483 1
1.03071934006946 1
0.994498969992824 1
1.07532675543528 1
0.893333811762232 1
1.37096674666856 1
0.962121520697995 1
0.990699567299897 1
0.498989398694629 1
0.863786714450087 1
1.02723826895031 1
0.817873751985636 1
1.33837026283381 1
1.28923648166226 1
1.07968566007086 1
1.21548304303613 1
0.76826332912914 1
1.15934972167258 1
1.03765733135209 1
1.10111056996099 1
1.39371798961539 0
0.83028292353332 1
0.807881096091149 1
1.15560578463863 1
0.997510460897935 1
1.09263844376998 1
0.981517502980196 1
1.15835792865143 1
0.876441308728207 1
0.767097784924206 1
1.18463107611838 1
0.717352104455208 1
0.70025893818463 1
0.570276519275563 1
1.21190602673027 1
0.490487746776059 1
1.08541829169185 1
1.21137463371465 1
0.536158595908814 1
0.835472565025411 1
0.95532226499068 1
1.05438073014567 1
1.04653978477289 1
1.07611965717551 1
0.498328632135218 1
0.820845316647212 1
1.20540492215151 1
1.58238727670406 0
0.881686766436957 1
1.23377625586987 1
1.64433785299401 0
1.03826715984394 1
1.01540099512439 1
1.21257436622069 1
0.79673803508752 1
0.772846615703523 1
0.359472286122316 0
1.07901745227365 1
0.968106713645819 1
1.12177442182509 1
0.805306747650378 1
0.871338944774119 1
1.14489654981536 1
1.40680761723325 1
0.185667076914755 1
1.17286427668141 1
0.783096699006797 1
1.39578384108762 1
0.514688854388307 0
1.01266317198873 1
0.880572836873236 1
1.12915934599862 1
1.37009851006769 1
1.27040695611275 1
1.20054785933972 1
0.867300918047088 1
1.35206236713031 1
1.06253884856933 1
1.03619415474548 1
1.2757983808452 1
1.2068971912876 1
1.02464353531111 1
0.946832862606249 1
0.99245597205992 1
0.605502109861262 1
0.968185208320872 1
0.794944055927687 1
0.868777081717106 1
1.07118331261538 1
1.0889941522927 1
0.886316612345468 1
0.877214772118431 1
1.08277450674724 1
1.17404592092427 1
0.710217192173354 1
0.840232014174381 1
1.27587533841863 1
1.01891726978193 1
0.996071592109481 1
0.71302546372392 1
1.14246930078475 1
0.917873677204456 1
1.03956695274 1
0.810913233668958 1
1.44271260547012 1
1.33885300108637 1
0.753897917450952 1
0.701949087142368 1
0.865646334097877 1
0.967251752452013 1
0.547823116297584 1
1.00378106427622 1
1.10545347715197 1
0.67549908349379 1
0.800106934164218 1
0.677251512911281 1
0.813678605925945 1
0.861126742267218 1
1.61334641258279 1
1.06880200105827 1
1.23478079078842 1
0.592772817957518 1
1.17765313758293 1
1.02127681424003 1
1.38266972041983 1
0.960537649566195 1
0.500039711717206 0
0.735520363849123 1
1.15167088375942 1
0.456911534308332 1
0.822610399849376 1
0.958551802759338 1
0.607977269383924 1
1.07788397001366 1
1.07285813455959 1
1.0988335701946 1
0.873155234243669 1
0.968645311258694 1
1.14331499872932 1
0.621357836691137 1
1.14009470269561 1
0.9830588654713 1
1.03593965390828 1
1.48335193377116 0
1.24153677730874 1
1.41598895437526 1
0.709325129088351 1
1.24754006639085 1
0.641667857632125 1
0.974174580958915 1
0.714273396560943 1
0.680117412253881 1
1.0204585616827 1
1.15955146344866 1
1.32101167085839 1
0.99571813460575 1
1.87378342631703 0
1.233409924124 1
0.693959091647195 1
0.868024223115524 1
1.18717311747384 1
1.25223121211024 1
0.664631828442357 1
1.33835978221867 1
1.12606836209832 1
0.91646837159776 1
1.06426499124641 1
1.13757023490643 1
0.787701719989032 1
1.01221319467768 1
0.914070325997765 1
0.958881732604153 1
1.20977736017833 1
0.929199362190187 1
0.741388393258302 1
0.715858364043517 1
1.25987081125827 1
0.724474838542196 1
1.10771551598315 1
0.872292296738372 1
0.984959411075741 1
1.47525663463159 0
1.20860186364131 1
1.11420434677719 1
1.18875368350672 1
0.774745732882497 1
1.23441368352247 1
0.679333110515084 1
1.09736573374032 1
1.21147235244177 1
1.06360868938264 1
0.875157188688824 1
1.0176754745678 1
0.799218426192411 1
0.801775221375904 1
0.84216781165208 1
0.462989189571434 0
0.943634952083863 1
1.00084415251117 1
1.15587790291216 1
0.775110172413147 1
0.985022114166172 1
1.72908776290142 0
1.17219466498301 1
1.07289579266577 1
1.04921107210564 1
1.21971068406971 1
0.368282131395284 0
1.01162921826316 1
1.23691422016624 1
1.06083337060701 1
0.553372135003518 1
1.20888321428756 1
0.477972261012641 1
1.56234202674691 1
0.83859335313732 1
0.959945710853028 1
1.07618943100891 1
1.19170236567112 1
0.651959987382703 1
1.18079821857607 1
0.770292235310354 1
1.02162583524292 1
0.63288539117565 1
1.07155590966108 1
0.749128300191342 1
1.10192540879817 1
0.939183453024325 1
1.0133459506969 1
1.02646031247213 1
0.740935391660464 1
1.00538732737493 1
0.781490778816722 1
0.992506455461858 1
0.918038555968057 1
1.04507555467166 1
1.16365718898951 1
0.793344428816104 1
1.25000278693269 1
0.827949902614996 1
1.0524033987981 1
1.45644483306167 1
0.857158570162022 1
0.630527584139268 1
1.37710447943454 1
0.622105767998902 1
1.28181699733954 1
0.987512858690383 1
1.32523821827233 1
1.18363666479419 1
1.49499178082214 1
1.39506664977982 1
1.15103479481673 1
0.613921758623832 1
1.20091336284448 1
0.978135214304853 1
1.31788851090293 1
0.99694696264481 1
0.634825611417118 0
1.08299872095004 1
1.05388986064146 1
0.85535076130509 1
1.1923544795729 1
1.03119254867625 1
0.846086837925862 1
1.16853270804934 1
1.36668273867293 1
0.977195366861399 1
0.977554675203572 1
1.14753052949983 1
0.574283586445121 0
1.2917059001618 1
1.12191019228939 1
1.09810348183623 1
1.42871287260363 1
0.78153707576429 1
0.360124688530285 0
1.06179416190417 1
1.09353361305473 1
1.3158279564371 1
0.896734684964794 1
1.56827683762614 0
0.966696007149708 1
1.67323296504316 0
0.996068429423794 1
0.861689949328952 1
0.81365241446578 1
1.23513772463494 1
1.029143105662 1
0.78550167195276 1
1.62681985651479 1
0.929353035481609 1
0.784777950392923 1
0.958678166814319 1
0.897149206548932 1
0.550362739688656 0
0.93082495333082 1
0.681256857752988 1
0.722628322807329 1
1.09437482590703 1
1.32465791591679 1
1.03607107804662 1
0.728970913217883 1
1.31666401271304 1
0.67598216658171 1
1.36935901148915 1
0.860206861434951 1
0.900284318203108 1
1.12637562006231 1
0.920695732449767 1
0.615727291432099 0
1.25442085392229 1
0.931720410877505 1
0.608707405772452 1
1.2690163828079 1
1.20522660640614 1
0.767226140993419 1
0.971186525859102 1
1.23792512970915 1
0.622856011443826 1
1.04884295466532 1
1.22597043630265 1
1.1265478508944 1
1.05947476703111 1
0.935427162186676 1
0.849102398907167 1
1.11947051076281 1
0.871823225559324 1
1.09008523856506 1
1.24463040800355 1
0.970892087071896 1
0.877286657426533 1
0.982290733529898 1
1.16657306922364 1
1.02872280918228 1
0.863823430996093 1
1.11623865971185 1
1.08832616932565 1
1.13935795635491 1
0.778212299913113 1
0.62282177890533 1
1.04548147186564 1
0.957378603535989 1
1.10118262292227 1
0.806200295597925 1
0.644306491521526 1
0.722003879867617 1
1.00283177760414 1
0.900383980623983 1
0.884658014330998 1
0.835461493075161 1
1.12253850726081 1
0.364711961442862 1
0.857159854749601 1
0.835824043737168 1
1.10818695900468 1
0.481898357619422 1
0.753527442621614 1
1.1500114459356 1
1.63267653918629 0
1.20686674704207 1
1.05581906074009 1
1.01201738862145 1
1.16608669620402 1
1.0992953799846 1
0.816990369245625 1
1.21915149582888 1
0.772093608456989 1
1.3422684544831 1
0.9792561118961 1
0.86649210521884 1
0.570659105720974 0
0.727579146390943 1
0.866002181096517 1
0.821360602449311 1
0.753742070825518 1
0.801737022138421 1
1.00273931241619 1
0.69408742322583 1
0.643123911895782 1
0.551053688913565 1
1.4791030396783 1
1.1436213970159 1
0.859911633425532 1
1.20711998605962 1
0.750161715439265 1
0.776011361673339 1
1.10361325114343 1
0.723434325005125 1
1.33057498298078 1
1.06985576610052 1
1.41177460377137 1
0.979205719655819 1
1.16532123027986 1
1.09804684759397 1
0.888702292618889 1
0.85703793228877 1
0.874883788017869 1
1.08261125402606 1
0.911426294578011 1
0.614092112334617 0
0.807671282691767 1
1.08296943774806 1
1.04939600975828 1
1.08607473086733 1
1.13207080201644 1
1.00457018259315 1
1.0319678240604 1
0.871094276061136 1
0.75537418738745 1
1.05603065817625 1
0.684076268914254 1
1.30351567868127 1
1.05703211336942 1
1.36602315014927 1
0.850532731886683 1
1.42471107394766 1
1.18223307184155 1
0.611500107922166 1
1.03295247277836 1
0.65844250209775 1
1.32161287476051 1
0.83429752145177 1
1.14552646644833 1
0.986345286534147 1
1.32607452393833 1
0.847111973610393 1
1.28629297604656 1
0.982481621668476 1
0.509869675437012 0
0.988213297821979 1
0.915661109043477 1
0.901788470368503 1
0.881631627472089 1
1.00756610522126 1
0.753336063131518 1
0.765288860157079 1
1.15774759430409 1
1.04632383546474 1
1.0603017558131 1
1.1731237061045 1
1.04438341295478 1
1.30870378171703 1
0.978416285858578 1
1.01428543706194 1
1.23810582586343 1
1.27700202390683 1
0.851998015721197 1
1.22775158204717 1
1.39997205817455 1
1.15159000265118 1
0.872752824425162 1
1.4478939527766 1
0.991380636880752 1
1.23593572908647 1
1.23562360450593 1
0.650538245081495 1
1.26203217429403 1
0.794759452516724 1
1.01723670161486 1
0.707925857875674 1
1.13712017885905 1
0.930255999429296 1
1.43400641712553 1
0.964837345115059 1
0.985003394506358 1
0.817792646036077 1
0.701694531559929 1
0.743782514437899 1
1.15994762284209 1
1.36746222682064 1
1.25115032495471 1
1.35832103898625 1
1.26693436784855 1
0.944245669144863 1
0.958166498515556 1
0.678408881021609 1
0.901999213551923 1
1.24181536208972 1
0.90090729947362 1
1.16477534415267 1
0.919911210291449 1
0.834437396460974 1
1.27657278655453 1
0.567980849764013 1
0.739379468506338 1
1.12512015711919 1
0.794266091251251 1
1.08987710857005 1
1.14684778522585 1
1.19954147353303 1
0.944380823347209 1
1.31063198389094 1
0.593929514611358 1
1.12472949700697 1
1.03327280297392 1
0.702580387159419 1
0.941023725059079 1
0.632691328812527 1
0.511354802560187 1
1.45860927158858 0
0.726603180081769 1
0.929963321766149 1
1.20464265774113 1
0.998846986495202 1
1.37193372701768 1
1.04493595437149 1
0.871946350834104 1
1.21196766438722 1
1.22245089720774 1
1.62567645222439 0
0.901297497709532 1
1.01337960708607 1
0.555188096241762 1
1.28441604894129 1
1.02192992564439 1
1.20830957837364 1
0.944962484578968 1
1.10170519068797 1
0.877426648336677 1
1.15788516622485 1
0.771922686491234 1
1.09168645317486 1
0.991987180238765 1
0.996035382994195 1
1.22920458549021 1
1.05919303758052 1
0.982909138254721 1
1.02643806511788 1
1.05939028802603 1
1.13124317392915 1
1.27020662318442 1
1.08726001570951 1
0.756360294555831 1
0.66657468503618 1
1.29874898488237 1
0.937389345320112 1
0.63182798507709 1
0.90599540052508 1
1.13809516809863 1
0.90010719661416 1
1.04341649378347 1
1.37815815663834 1
1.24901687463809 1
1.35311831358416 1
1.12435777196642 1
1.08195516901679 1
1.01766737249097 1
1.0514791631716 1
1.19606395013174 1
0.689925010993945 1
1.3463421165605 1
0.651828780324845 1
1.03098816163881 1
0.997682343357771 1
0.885797752937691 1
1.18102809822659 1
1.02722718337354 1
0.71632867129805 1
1.06055463153255 1
1.42403745667064 1
0.943101712486373 1
0.796212020819108 1
1.05209159004045 1
1.16823993071698 1
0.99456609393162 1
0.481687108652194 1
0.800451653332306 1
1.2423512486386 1
0.97572311980788 1
1.28328466752628 1
0.949747408289273 1
1.17405265565502 1
1.09959942445708 1
1.51230037833133 0
0.763995022222649 1
0.730475965227796 1
1.12687670967693 1
1.22618277608403 1
0.846899989477867 1
1.15569146550716 1
0.912654338861859 1
1.48640447520803 1
0.926159483060676 1
1.19963108859196 1
1.244599009881 1
0.871059736922718 1
1.39732748150725 1
1.22591885773346 1
0.84574609771551 1
1.25258292263778 1
1.41671974871054 1
1.05801702925393 1
0.81991877827889 1
0.884240302637409 1
0.654165635957103 1
1.74162263327307 1
1.29964736824602 1
1.13119194842005 1
1.14360243875538 1
0.934916850253516 1
0.643262998048102 1
0.698151306217339 1
1.01569853877254 1
1.40353473354902 1
1.03416371155159 1
0.844208013765793 1
0.80140019227477 1
0.939470268455953 1
0.412064721971233 0
0.92355238021144 1
1.0070310852837 1
0.699646266510733 1
0.671784265292993 1
0.83306891298169 1
0.826237241099708 1
0.676357726905955 1
1.38402479660401 1
1.1324212857675 1
1.13871755207321 1
1.27984755295284 1
1.34728710267546 1
1.20110575205637 1
0.886026566517934 1
1.04123972006249 1
1.32400703721827 1
0.793971325875978 1
1.22238840123229 1
1.0910846622326 1
0.97805754776892 1
1.34790511077377 1
0.828089743917851 1
1.20528338891369 1
1.00256262982893 1
0.589774390027396 1
0.778579743480742 1
0.860835020259889 1
0.829802838345838 1
1.04086217951803 1
1.0719852611298 1
0.984181046073466 1
0.97042046164834 1
1.34687053244898 1
1.21415289790715 1
0.789370909490118 1
0.848101000839394 1
1.18686599897749 1
1.07473566629447 1
1.14016485674195 1
1.20177177927488 1
1.24069741336549 1
0.954120878038717 1
1.275603698037 1
1.13766144631097 1
1.04993082170255 1
1.10826371146016 1
0.728656859073057 1
0.882242954937742 1
0.909299351671903 1
0.69737727381742 1
1.302282375558 1
0.923880657722516 1
1.06412478642988 1
0.62777508080562 1
0.963291048623718 1
1.18961838978227 1
1.05261711998335 1
1.17534310688668 1
0.97801371190691 1
0.983265721750296 1
0.480164689056932 1
0.816747349201532 1
1.02802160637416 1
0.675312797655685 1
1.28316117344001 1
1.10843218285669 1
1.17883521897802 1
0.894931782348061 1
0.736333197626861 1
1.42602061972534 1
0.725417477740908 1
1.18175944785824 1
0.993967662292624 1
1.28911438403535 1
1.19154427996235 1
1.03845468510516 1
0.997402247870343 1
0.923692468579132 1
1.13255653375747 1
1.18043904671768 1
1.33505561417428 1
1.32745948012699 1
0.73262473096999 1
1.32304010213618 1
1.80094630587452 0
0.720778971048455 1
0.925226046289718 1
0.906486974068031 1
0.926310756430503 1
0.427832066654331 0
1.05453645291618 1
1.11839025587217 1
0.900674245596628 1
1.1291901723636 1
0.487916567019046 1
0.662046107565853 1
1.36820262724885 1
1.05063539502435 1
0.786908833640203 1
0.519158370469305 1
1.48206530657321 1
0.729900051292558 1
0.816043375772196 1
0.380402304278502 1
0.720205748559953 1
1.00897936871493 1
0.961836430376467 1
1.011176537278 1
0.786786416752938 1
1.4141894211074 1
1.00996759805702 1
0.854047272978005 1
1.14486726830398 1
1.08526692516535 1
0.737132834054812 1
1.04929553495249 1
1.35186919192429 1
1.11967355582636 1
1.07754508411643 1
0.91597886421371 1
0.545431346465193 1
1.04544907232451 1
0.888188099802575 1
1.58543575086067 0
0.777699957441946 1
0.971015053427095 1
1.13570522858217 1
1.16080129411241 1
1.37172053080307 1
1.2742984432163 1
1.19973472834725 1
1.4563323684643 1
0.672319541200156 1
1.03565447420464 1
0.819724258934406 1
0.73932157682905 1
0.82420993352581 1
0.830978512858339 1
0.693459874663422 1
0.923841192942151 1
0.943826282156009 1
0.815901002392751 1
0.895944941183013 1
0.653233825429719 1
0.836693104858573 1
1.05885546328777 1
0.916444148482627 1
0.950163377821848 1
0.729555052162206 1
0.871613882086551 1
0.65669669101864 1
1.22425002536655 1
0.85685301663742 1
1.32470415241869 1
1.34286081891083 1
0.939965053841494 1
0.97569158124645 1
0.53830079263793 1
0.667371140213677 1
1.04752320825777 1
0.797584701513166 1
0.962538216165883 1
0.911016323516896 1
0.981922223987505 1
1.07198480602642 1
1.0774376010963 1
0.652376102091517 1
0.810000976571067 1
0.841780059772352 1
0.899609580737587 1
0.789744895892719 1
0.716363424219762 1
1.18219009366524 1
0.707554771976657 1
0.758946329302239 1
1.11478915004593 1
0.57124106474091 1
1.32106524356077 1
1.18882506264922 1
1.24576572623014 1
1.16637520117285 1
1.16533989352512 1
1.4058252389061 1
0.73939930395992 1
0.996611282019576 1
1.0130570032497 1
1.2723947757338 1
1.19299105905928 1
1.32294836844494 1
1.16966778797948 1
0.798449269473894 1
0.700807084013628 1
1.3653699687446 1
0.986060236800561 1
0.73716853144205 1
0.742938932416614 1
0.941843661271153 1
1.23259200368966 1
1.17026212715331 1
0.658442561642391 1
0.889204833975443 1
1.0287951468644 1
0.869516160388475 1
1.21537887866352 1
0.271837168563322 1
0.802246347854022 1
1.20084462939034 1
0.810037427272601 1
0.520974329943592 1
1.02617818599505 1
0.896540027311186 1
0.964702203699667 1
0.93295181964346 1
0.432728820877164 1
0.984352608969854 1
1.17220938681362 1
1.14462717931771 1
1.43986626270018 1
1.09797205354982 1
1.04177877545348 1
1.4360399247834 1
0.946723019740018 1
1.34582559717671 1
0.826837674052412 1
1.32366849153241 1
1.05557332147603 1
1.12390776290773 1
1.25482808341289 1
0.999993674873575 1
0.919465269867852 1
0.456974967645221 0
1.02570897234777 1
0.936113382051264 1
1.09239692790427 1
1.10498525759257 1
1.19832543549865 1
1.04718116849476 1
1.44256139091314 1
0.828562813628879 1
0.861466845474671 1
1.16930843044932 1
0.596673471986059 1
1.26753601991154 1
1.08616195287528 1
0.602546031637065 1
0.996009013695763 1
0.882015588608782 1
0.665330127624932 1
1.0300549142744 1
1.04499410755906 1
0.676343707613956 1
1.25892834346621 1
1.44387042487876 1
0.742787800474627 1
1.10483029810438 1
0.886827609690963 1
1.31519012051543 1
1.14777123379442 1
0.896156434243072 1
0.739135046821638 1
0.919492356611624 1
1.24526823978999 1
0.752120917839043 1
0.916244885845935 1
1.06295150282018 1
1.37166145242143 1
0.959518481930037 1
0.653386631781062 1
0.863378514981206 1
0.976611176704649 1
0.99412631669941 1
1.42191266279419 0
0.746258403956018 1
0.759060388451893 1
1.14862329451065 1
0.894678395499165 1
1.44506063227731 1
0.621851944329643 1
0.694982612134083 1
1.27720078980936 1
1.01368575062226 1
1.02869721883864 1
1.16732087019858 1
1.35009390645336 1
1.16981627749482 1
0.801064784425712 1
0.591268838041477 1
1.08831198336458 1
1.1610381840242 1
0.830988018560654 1
1.1688143163896 1
1.17451102407184 1
0.81884269729318 1
1.33536472509676 1
0.933348297896136 1
0.744966476678102 1
1.11232648987094 1
0.931771867912561 1
0.965508934429977 1
0.802745537901309 1
1.47299680455998 0
1.07748248893659 1
0.716441199140949 1
1.0031985259543 1
1.1312415847562 1
0.700254235742714 1
1.03387677274153 1
0.813869139806492 1
1.08668230481199 1
1.22612157120995 1
0.606029039918979 1
1.16596480992898 1
1.15958104809533 1
0.741748392854025 1
1.18551284317061 1
1.01581756629859 1
1.18195764206876 1
0.948982196146041 1
1.01261636339072 1
0.963889278045753 1
0.683368317241043 1
1.07695772938379 1
0.915598127662211 1
1.36658487599607 1
0.974180036939906 1
1.06352470657857 1
1.00521699554661 1
1.05525501729638 1
0.998714904339279 1
0.411926503575795 0
0.650569093529196 1
1.29789703509409 1
1.67340371999509 0
0.994765972331312 1
1.49780055089939 1
1.12965116235427 1
1.19151761750271 1
0.751498098284725 1
0.9561878204968 1
0.823021942911396 1
1.4471747328994 0
0.72486974739991 1
1.20585847493227 1
0.453255162811629 0
1.6553211843179 1
0.914605668195082 1
1.12313992696034 1
1.00385905679312 1
0.889180978619125 1
0.864459815857279 1
1.02843961019918 1
0.907536712066174 1
1.11299216819372 1
0.759349334631837 1
0.569842849269384 0
0.675304174821027 1
0.847183799076952 1
0.724316400931477 1
0.752257964806481 1
1.03022361338736 1
0.599193703769985 0
0.901772818201666 1
0.642274150596074 1
0.418690621095861 0
0.774330196480393 1
1.00829784176904 1
0.824370822438969 1
1.11572140951159 1
1.07829322042171 1
0.609042909480516 1
0.858163752536625 1
0.912005507053339 1
1.12322845123601 1
1.40685202988931 0
1.02113275494816 1
0.69555364959441 1
0.766994435937873 1
0.780362628173114 1
0.843440416691598 1
0.993938310291746 1
0.866247927956246 1
0.830057245030769 1
1.21123752450379 1
0.920266178195258 1
1.09435441699835 1
0.993443226387619 1
1.14445908444249 1
1.18193987780249 1
1.13728386666621 1
0.96874340501429 1
1.31027872372389 1
1.2810552278137 1
0.949011932875092 1
0.953512834603501 1
0.98941416789554 1
1.54387744317062 1
1.45477243137131 1
0.98457343717411 1
0.929994335851844 1
0.968147674587028 1
1.20427241619713 1
0.991929544297076 1
0.938082940276587 1
1.47886623156925 1
1.00030637057668 1
0.975128100246604 1
0.894780255291901 1
1.06573679346382 1
0.876742269789185 1
1.06232335438212 1
0.953250520488059 1
0.975038068237314 1
0.901818790061654 1
0.861516738145043 1
0.969849751004831 1
0.86375291056831 1
1.03558045075036 1
1.08175877075444 1
0.758936206012678 1
1.27345017555285 1
1.12906014883092 1
0.936191816430065 1
0.9920810777915 1
0.415439658669791 0
1.2693701714508 1
0.98397752795986 1
0.870203466585177 1
1.47300455797268 1
1.20233058576452 1
0.963185885922563 1
1.68046572196642 0
0.625439955045046 1
0.984952914303375 1
1.52939833783732 0
1.20325997271629 1
1.01248927815067 1
0.798545336768343 1
0.570136254303336 1
1.35563093442164 1
1.16964393903589 1
1.02980740739517 1
1.26775244946769 1
0.753997385251446 1
1.34392010498881 1
0.937926748985209 1
0.888334022521624 1
0.739087677555585 1
0.652368585029972 1
0.892428300297671 1
1.12880329445761 1
1.30711489517242 1
0.979685027445295 1
0.872291549151767 1
0.561097392545903 0
1.05641377410685 1
0.900749654702037 1
0.90124121598911 1
1.13690591983568 1
0.776950046047246 1
0.838561796310207 1
0.751368681933614 1
0.650257399391457 1
1.46149860334384 1
1.12304403005057 1
0.68214318834073 1
0.734376309403539 1
0.791956073681756 1
0.906890916489709 1
1.14073305795944 1
0.81895692250356 1
1.12465184024874 1
1.11037344357504 1
1.07034805200502 1
1.07149215082739 1
1.03935518737977 1
0.552238211441195 0
1.03011369018218 1
1.13485329899069 1
0.861918857684745 1
0.93243603124539 1
0.375142644097498 0
0.914803588984911 1
1.67232653904227 0
1.00177037903186 1
1.22389655487723 1
0.988603848538211 1
1.24645384739317 1
1.05480728733288 1
1.00673390464844 1
0.682695257436142 1
1.11904959985254 1
1.16725632105319 1
1.21997627574634 1
1.13323964921216 1
0.801737523612465 1
1.01498242366145 1
0.938761589946151 1
0.83126668104579 1
1.06920920674096 1
1.50718541985074 1
0.552534166842892 1
0.634835935377213 1
0.931245744388776 1
1.09036952178179 1
0.902783249959163 1
0.505564930101075 1
1.01411816905038 1
0.880254453743877 1
1.04653320505161 1
0.975767235102302 1
0.972302493717365 1
0.535384086381948 1
1.31400796166327 1
1.13199445689405 1
1.21540214538027 1
1.16990026322452 1
0.94569130622979 1
0.914538215454331 1
1.2240475715158 1
1.26921904484173 1
0.815325966883966 1
1.58941877070643 1
0.861309646150038 1
0.730312014545985 1
0.81679911920388 1
0.655906027541268 1
0.869332392326685 1
0.942405673450881 1
0.920044374730388 1
1.26374087767492 1
0.940892549182557 1
0.803663096351978 1
0.940336804725741 1
0.796596994906682 1
1.01719167889424 1
0.705782254927193 1
1.35362767953976 1
0.819443202852186 1
0.774318426537096 1
1.64985700972205 0
1.18297010507128 1
1.01700458561514 1
1.03300026755458 1
0.429674916741276 1
0.862368937359552 1
1.17517858720653 1
1.07880484993317 1
1.00957068834217 1
1.29264226956506 1
0.635870887135512 1
0.798429832317054 1
0.972088776300665 1
1.17275647243486 1
0.841113931142938 1
0.997389967581738 1
1.29855169493803 1
0.745242598873049 1
1.26132529842345 1
1.19169704715713 1
0.818480122898133 1
0.728449732722619 1
1.15070408257641 1
0.695944251012301 1
1.19152338084055 1
0.926917869978157 1
0.701361375594759 1
0.825235693306633 1
1.23380515832749 1
0.951242290366279 1
1.17966269189233 1
-0.185835478498064 0
1.23830388479266 1
1.74537615439609 0
1.04830376337691 1
1.28170392890848 1
1.36992293814235 1
0.583763790312326 1
0.619926705800873 1
0.100882130003916 0
0.844640376905256 1
1.03373328558823 1
1.05687249973769 1
0.802933867171918 1
0.981443039919605 1
0.912295579609697 1
0.639071710497606 1
0.871916715422312 1
1.05862003446152 1
1.22271575242386 1
1.36441916899388 1
0.67474740118225 1
0.875514110714722 1
0.721390910445314 1
0.881436997718991 1
0.971106038670529 1
1.17685558395632 1
1.12556508925371 1
1.05224208411102 1
0.807270719661113 1
0.921708835144525 1
0.96282701609129 1
1.07109033800939 1
1.3703917393668 1
0.897225303473245 1
1.06580981030063 1
0.937456779701789 1
0.910607824260626 1
1.143990389058 1
0.498824830893886 0
0.833981786506122 1
1.18973661595535 1
1.16064141327532 1
0.923671796739202 1
0.905851938183671 1
1.18512582624466 1
1.1312228363686 1
0.651218010017983 1
0.851936746861413 1
0.645482049615206 1
1.1280033860443 1
0.787742549668884 1
1.01229165417096 1
0.752182985090248 1
0.703321418552402 1
0.455811205141766 0
1.01255622041372 1
1.01489709351467 1
1.19664760869789 1
0.726702608981884 1
0.761715851851637 1
0.995219686604175 1
1.05105357097347 1
0.99324952540988 1
0.621815078998278 1
1.39550782614802 1
0.482759858992688 0
0.83821684494455 1
1.36481533317059 1
1.04158534964478 1
0.819371709453121 1
1.00672796930074 1
0.969468148603994 1
1.65045931811094 0
1.03306915100565 1
0.970147408318271 1
1.46811555380361 0
1.13533809476212 1
1.14156906303035 1
0.851473133967966 1
0.918615421444831 1
1.01673526901305 1
0.946217381909474 1
1.14542905089223 1
0.692233743353804 1
0.769587218843488 1
1.0320162227996 1
1.25924376186126 1
0.969463039178919 1
0.791755695240128 1
0.872560918754523 1
0.898923311735228 1
0.657437737845498 1
0.957819276311001 1
0.98646615272829 1
0.911330913090218 1
0.821563576707113 1
0.520149662257113 0
0.999921484021561 1
0.997408112576059 1
0.784826610137835 1
1.46483316937604 0
1.22443178771254 1
1.01005398904514 1
0.79381683676335 1
0.728945763248899 1
0.716946708571797 1
0.690395778332084 1
1.29393008234237 1
1.20364587482746 1
1.13621537786852 1
1.15691075384802 1
0.97294310846711 1
0.703197423905678 1
0.955165525094087 1
1.41417856983929 1
0.212917400691453 1
1.29522644705123 1
0.736927443503666 1
0.867123330109127 1
1.13569887124462 1
0.771966512292421 1
0.876804709534439 1
1.46429696518902 0
1.04068017817567 1
0.69949106660543 1
1.21491166574087 1
0.770855652962283 1
0.845873826601643 1
1.26431419856072 1
1.02408623702053 1
0.816094095416861 1
0.522431100241247 0
1.05980093207935 1
0.943395111819737 1
1.45703681000084 1
0.727872990924204 1
1.14802867687803 1
1.35778549126807 1
1.30012050942797 1
0.748108498117757 1
0.707682540507846 1
1.30080946501832 1
0.95018206800339 1
0.516061306018054 1
0.665986076341658 1
1.46989633877563 1
1.08683059809491 1
1.01251870452278 1
1.28032007945275 1
1.55796602039577 0
1.08302529286074 1
1.08843629597392 1
0.749059715355308 1
0.970626970351072 1
0.71353440253292 1
0.695402534014916 1
0.876843175812917 1
0.716165386432661 1
0.67103632344949 1
0.668256474372356 1
1.24305489638851 1
1.14381226405005 1
1.13369247213565 1
1.0246681236363 1
1.00995933343891 1
1.0803324162974 1
1.21800830799964 1
1.14461865345843 1
0.704706391599819 1
0.95559784408343 1
1.0081152956939 1
0.859048831657638 1
1.06099382204809 1
0.892357516148605 1
0.998173064798811 1
1.58484318382054 0
0.541736313090563 1
1.45748210652433 1
1.05571309968109 1
0.806113632489304 1
1.29528704601128 1
0.840149925627982 1
0.611716136433222 1
1.38137864310886 1
1.04645141775293 1
0.768219165081323 1
0.706486344543421 1
1.02471155217242 1
1.16992830446291 1
0.991756603169453 1
1.04690885837712 1
1.22780085968232 1
0.914687785051056 1
1.00354426626777 1
0.91283430194277 1
1.16546714092663 1
1.79154435844085 0
1.18983263969402 1
0.762376749988388 1
0.904480407250178 1
0.840082154237248 1
0.606673526798808 1
1.66489055188251 0
0.782060778071347 1
0.942210638068452 1
0.875792042717876 1
0.891650337511526 1
1.14441990672567 1
1.42919677939567 1
0.924001036280639 1
0.920512454895977 1
0.364311509893012 0
1.00510350320097 1
0.730807001029943 1
1.02247011691193 1
0.483963421774377 1
0.812225977361505 1
1.03973945445304 1
0.586884176239281 1
0.959005475582801 1
1.1834189741068 1
1.14608977682355 1
0.779229336529275 1
0.801455655918023 1
1.35607963579286 1
1.64738987778792 0
0.9483852272832 1
0.549765290541015 1
1.233486091522 1
0.870871784420826 1
0.948569279102263 1
0.892311604188203 1
1.15174428279628 1
0.595716420625982 1
1.20681019280691 1
0.995602387952998 1
1.01711857900672 1
0.887828277792388 1
1.04552522231452 1
0.493916355547978 0
0.997851451458258 1
0.82132020519251 1
0.95558603731342 1
1.23559246347435 1
1.07231473682112 1
1.10094324293936 1
1.13261299801434 1
0.878629690324089 1
1.11017546490217 1
1.07573148439281 1
0.914703207829235 1
1.22042360415165 1
0.942064801081163 1
0.970223087156396 1
0.567160823820908 1
0.954105054335073 1
0.957595971179036 1
1.2019948626849 1
0.697339828960621 1
0.752648507985945 1
1.09346812466513 1
1.19706420394462 1
1.27373186145373 1
0.982337325562577 1
1.22540604471884 1
1.20241532720723 1
0.575142540557644 1
1.02179788361522 1
0.847169609795706 1
1.01040665039801 1
1.18107219586041 1
1.12667100103773 1
0.66730736689771 1
1.30743032149455 1
1.38463623664934 1
0.875745106685674 1
0.962335311481061 1
1.0940185235103 1
1.47242873152944 1
1.13897381257926 1
1.32486742584911 1
1.31107197810649 1
1.22167247379454 1
0.837791981115695 1
1.0127285385347 1
0.674992601667643 1
1.23775796221331 1
0.875286701185905 1
0.938252048898495 1
1.02512455815265 1
0.988870775856096 1
0.762498006291089 1
0.652952915971065 1
1.11857801150301 1
1.33719601628568 1
0.865609591531449 1
1.31297976693273 1
0.923481144702952 1
1.19300910250326 1
0.596468644097953 1
0.746378443385375 1
1.24147113519548 1
0.807152730176786 1
0.391804391912517 1
1.36832143491129 1
0.770170923700645 1
0.999800904516093 1
1.00315735024059 1
1.15318983605384 1
0.725366886164467 1
0.776561732777904 1
1.25986059278494 1
1.09229326945165 1
1.51984161330521 0
1.030300365995 1
1.18140676966759 1
1.02719391281691 1
0.895311922683055 1
0.955276555219943 1
0.899010697906353 1
1.0455497327527 1
1.01023797127954 1
0.266241417785072 0
1.08008602531642 1
0.67457564651762 1
0.887284511149829 1
0.669398380035409 1
0.686646784170501 1
1.04098150332383 1
1.13003001937313 1
1.29151458850237 1
1.47912979609106 0
0.948310975295175 1
0.704541227855479 1
1.12976989146758 1
1.64812714026547 0
0.92074658555252 1
1.14257081656953 1
0.857799522913397 1
1.18494122404793 1
1.36021471701056 1
1.10532320321691 1
1.27507462765965 1
0.8296468744845 1
0.987952443018503 1
0.989287791318489 1
0.903601523201485 1
1.4081854733504 1
1.43368201102088 1
0.434241951023606 0
1.07682844132929 1
0.917361862087876 1
1.3687289783912 1
0.847198391624226 1
0.611954011655228 1
0.969940149016085 1
0.94984555667454 1
0.985433873102318 1
0.677543380860074 1
0.859152232427482 1
1.05026890491157 1
0.858006641319804 1
1.2252595318663 1
0.840917739825696 1
1.65525570538378 0
1.14867492208886 1
1.00047068784167 1
1.23888132322164 1
0.768809120912147 1
1.10224459056996 1
0.927492886259066 1
0.91375323743196 1
0.981599223984705 1
0.371580723669117 0
0.996771238986765 1
1.10131548219305 1
1.34422952641485 1
1.03746348529501 1
1.17681769778417 1
1.07701921084861 1
0.975310088968501 1
1.01643339670126 1
0.901547282675067 1
1.01001060222947 1
0.362013413871647 0
0.893930098015881 1
0.85369851116188 1
1.04651677102171 1
1.41378883258267 1
1.02051795823817 1
0.616969279928149 1
1.02469455316348 1
0.991728118113158 1
0.713798729770019 1
0.645210609536427 1
1.08150679198713 1
1.22287657764551 1
0.794289359636649 1
0.913625922023155 1
1.54038736510551 1
1.00981977359714 1
1.165350026461 1
1.22754749573754 1
0.682009666444004 1
0.837340200897334 1
1.40505206964589 1
1.16842605292503 1
0.841276555304609 1
0.80461137046683 1
0.993999307576686 1
1.06398627999597 1
0.923941345784435 1
1.19442434480794 1
0.738717509196315 1
0.908494905643065 1
0.926577030381451 1
0.799490307354483 1
0.944162011254402 1
1.1660542272868 1
1.06395131155635 1
1.03866563510076 1
1.00551276535091 1
1.11966104895015 1
1.24793808073844 1
0.978407298832305 1
1.10917484026081 1
1.10963838540847 1
0.670289222018978 1
1.08159279369683 1
0.886049765180105 1
0.739631168816228 1
1.15396992925687 1
1.37438212835694 1
0.671808790763293 1
0.627801321867013 1
1.11702789361838 1
0.953067296945096 1
1.05231261849332 1
1.07242531164228 1
0.708971971955566 1
1.12053975431205 1
0.775417970103017 1
1.04562728615624 1
0.878451052765853 1
1.1291008544134 1
1.26730729221164 1
1.29358348746059 1
1.12073522075251 1
1.05047618513996 1
1.13489906085419 1
0.783830721379121 1
0.783068605408439 1
1.29726143056215 1
0.405553469306467 1
1.31917326544386 1
1.10802610341898 1
0.885084010966545 1
1.40965748933867 1
1.31122416240943 1
0.758940396532834 1
1.31170395911909 1
1.17334690904628 1
1.0873183058569 1
1.31332891046111 1
1.11111414031458 1
0.84845391314966 1
1.11177648497908 1
1.15467744697896 1
0.836731295710424 1
0.876670449109044 1
0.753094866194373 1
1.07276067044013 1
0.810987351205384 1
1.07551043656682 1
1.02512949828053 1
0.970767704232819 1
1.17551779503751 1
0.946728611354371 1
1.58084782371494 1
1.05524505552636 1
1.16970316803348 1
1.22872447269198 1
0.878846159610047 1
0.831458780927246 1
1.14541145059347 1
1.16736332849295 1
0.780420130487351 1
0.905227518124308 1
0.888161945818148 1
0.78131795270109 1
0.924339667386666 1
1.02752930018875 1
0.743740494992583 1
0.764693773319206 1
1.22741302481264 1
0.950544282433922 1
0.986035768444404 1
0.820360393951046 1
0.955995802053102 1
1.53179529728029 1
0.892662288173775 1
0.989118672332891 1
0.901417154302919 1
0.974274736971008 1
0.987120247389613 1
0.830514508834565 1
1.15713459954928 1
0.825848057625747 1
0.958383990179595 1
0.897932309845028 1
1.24423084404937 1
0.582210109982784 1
1.18127507959243 1
0.840646049403207 1
0.573903009635732 1
0.896577899685123 1
0.755777647390744 1
0.762812238899196 1
1.1192946232927 1
0.837534368856535 1
0.821910262155161 1
1.0359684128712 1
0.971454813874434 1
1.0795526266892 1
1.02624146528095 1
1.25938027373333 1
1.00979125179268 1
0.739698891115683 1
1.06394756296285 1
1.44324377711996 1
0.894385716949992 1
1.39793725825473 1
1.36305983042538 1
1.05639685366231 1
0.612549149986332 1
1.11236468661885 1
1.25105004173183 1
0.902316384222703 1
1.06193190364632 1
0.781670797437238 1
1.25590739473219 1
0.693453213637544 1
0.95451414583574 1
1.28165744049725 1
0.997525463864418 1
0.973772454520682 1
1.21357563302978 1
0.779777595633347 1
1.12934150413301 1
0.982783791208504 1
0.737902925376479 1
0.898023373225866 1
1.16839073922578 1
1.20020741218734 1
1.10170547241621 1
1.36629075052793 1
0.735795739112646 1
1.02150354181857 1
1.12773231792827 1
0.868181053671219 1
1.02822139851007 1
0.874038526596356 1
1.06525938466002 1
1.37631496013918 1
1.01889008932488 1
0.900294395428533 1
1.32514786411283 1
0.754952262906886 1
0.503777062644793 0
0.863719384609332 1
1.2075219834533 1
1.00619537845468 1
1.03422727396263 1
0.895411741682667 1
1.42882776739066 1
1.03210658969825 1
0.829454188037937 1
0.855383340282901 1
0.649087978664528 1
0.786427885689526 1
1.20404011788665 1
1.5572895472644 1
0.937364167622931 1
1.27080183204003 1
0.823186682069624 1
0.952021792635034 1
0.79240449267583 1
0.699726888474896 1
1.20839586205474 1
0.885134350325635 1
1.036333450713 1
1.28253675681296 1
1.0719442876642 1
1.61298987960449 1
0.839075637371954 1
0.605194544703233 1
0.655259803696034 1
0.855714313206924 1
0.832316653932039 1
0.73612099032883 1
1.55039225039055 1
0.639151814695723 1
0.846325694608331 1
1.22545094969642 1
0.829912092379554 1
1.01130357420598 1
1.18395114846084 1
1.26351629555343 1
1.16700485063573 1
0.92340129907323 1
0.73603949464991 1
0.604983980335027 1
0.645712671642085 1
0.941427189416964 1
1.23894163941626 1
1.04568661430806 1
0.844670989465804 1
0.797212244204177 1
0.683138793090246 1
1.01643913777947 1
1.14528698773482 1
0.698458764819766 1
1.26073143435391 1
1.23010158964205 1
1.52559908146947 0
0.975204456384309 1
1.37934988772112 1
1.00127586027741 1
0.584851612537299 1
1.40733097143085 1
0.409487881505766 0
0.541735954797022 1
0.855053369622019 1
0.851395112988779 1
0.781306137884092 1
0.749516929207069 1
1.41139996473297 1
0.691952587914755 1
0.775755891503543 1
1.05771188647607 1
1.02446209483814 1
1.1268222579161 1
1.08528968620624 1
1.07606784251568 1
1.10818763522092 1
0.835937498910134 1
1.22272194338962 1
0.924613962689389 1
0.703692137796709 1
0.813372110305452 1
1.04655121547578 1
1.1467833568696 1
0.906983940874859 1
1.16187217613476 1
0.716340849498144 1
0.644710797570213 1
1.02429459979621 1
1.59527705909987 1
1.01585961779123 1
1.41659811735505 1
1.20280237390352 1
1.07521837003496 1
0.786162046422826 1
1.14307829612742 1
0.799702067694184 1
1.24076266218421 1
0.772454774910204 1
1.4000461943276 1
1.03227048885831 1
0.857297173078936 1
0.408861629775605 0
1.00597670594923 1
0.980960863765794 1
0.59248091904892 0
1.10923395390308 1
1.35691692701821 1
0.648162807918025 1
0.730716259248654 1
0.815371233549683 1
0.562171719102752 1
1.05623034571022 1
1.01436178462299 1
1.44357396637468 1
0.993241641747757 1
1.24305590261662 1
1.02679862975505 1
1.04297487992794 1
0.980236686940518 1
1.39723585544709 1
0.76509543751152 1
1.18074940184781 1
0.94382696910284 1
1.19805481362283 1
1.09821764548509 1
0.973680721834294 1
1.12502483253974 1
1.42310754597949 0
0.871052245601085 1
1.08724626561983 1
0.889826074329821 1
1.30248434667863 1
1.52980090114159 1
1.14126051492628 1
0.980707219673905 1
0.972167023590135 1
0.469755250164939 0
1.05924403080558 1
1.04485285215599 1
1.17435852030087 1
1.17111890372719 1
1.05335607433155 1
0.580109724026248 1
0.88778959893895 1
0.82721897123243 1
0.553571559417664 0
1.1333046242426 1
0.848006055073681 1
0.945122082747477 1
1.00393141791959 1
1.29831091783893 1
0.8290748427754 1
1.2647930190858 1
0.934498922274884 1
0.995169143194934 1
1.12421753933944 1
0.758448695681206 1
1.33861432979413 1
0.995130398272389 1
1.0009924112012 1
0.763956813058442 1
0.682010777045948 1
1.14367860855034 1
0.948094665110645 1
0.695774815774307 1
0.635490532971824 0
0.974062509067991 1
1.22019611700495 1
0.963684302095112 1
0.832830358928091 1
0.7705605821036 1
1.03774593908231 1
0.873853480496141 1
0.78803647389056 1
1.15791052946335 1
1.00623055519052 1
1.13251737059516 1
1.25756681468406 1
0.81506533620287 1
1.08727692424943 1
1.01776606141045 1
1.27071610960458 1
0.885837513142135 1
0.523061407985452 0
1.29846988073119 1
1.05090107928942 1
0.919540906835461 1
0.611908118423318 1
0.623798741685219 1
1.21207076941045 1
1.14233895190465 1
0.605706226356656 1
0.643608503438634 1
1.02135922294169 1
1.00782981794534 1
0.940380408067384 1
1.05632407625951 1
1.14329221714556 1
0.846667647610241 1
1.3199842852221 1
1.05910895946573 1
0.967813115558831 1
0.991408630051647 1
0.972886205030305 1
0.918680907209336 1
0.702996178941112 1
1.2685911736783 1
1.1789956777125 1
1.19748853104211 1
0.88906968826069 1
0.998107169723983 1
1.23062759421135 1
1.03530798038185 1
0.994705326301718 1
0.973303945893899 1
0.804176479102378 1
0.914818453658076 1
0.886687637172721 1
0.921115825245048 1
1.04837318904141 1
0.863911031272699 1
0.822893689857274 1
0.700780917913648 1
0.730307796473131 1
1.10572109946963 1
0.916654124440492 1
0.858999375789592 1
0.912893851711903 1
0.632354703777698 1
1.27362233832155 1
0.973534048773838 1
1.64388860724308 0
0.497712724948834 1
1.35551826020604 1
1.09848248758564 1
0.977350280170739 1
1.3948929410418 1
1.21446868940472 1
0.966549220342199 1
1.49523349105141 1
0.859988881281626 1
1.02757931507648 1
1.20299683643181 1
1.18078873268221 1
0.170228932339314 0
0.834207686349783 1
0.789615048132354 1
1.19993947022505 1
0.957246621042523 1
1.36663521795658 1
0.912800106286566 1
1.1382956077433 1
0.711945725149003 1
0.938034636224406 1
0.894462733177507 1
0.608859443882204 1
1.37867791297543 1
1.06136615251962 1
1.28235622155186 1
1.24886161378373 1
1.14140874581641 1
1.07236590859462 1
0.945423845467921 1
0.60284715262207 1
1.2768916062832 1
0.833950743810621 1
1.22033771979345 1
1.31931811622033 1
0.861036930455127 1
1.27645618181219 1
0.469862976983909 0
0.996626531846878 1
0.966547846805555 1
1.00464382189186 1
1.15672270384788 1
1.24964303732227 1
0.988551139665568 1
1.28621341748595 1
1.44652380678178 1
1.20647736806618 1
1.00941017853376 1
0.457277201295778 0
0.929596251670921 1
0.944038681890135 1
0.849978768572972 1
1.04659629243513 1
0.97216139450664 1
1.17554370204907 1
1.27787046371281 1
1.16329889946263 1
1.38809070076046 1
0.800380196114301 1
1.03118768263563 1
1.1857151665827 1
1.40413697604077 0
1.15105217312445 1
0.725202548277255 1
1.03099393591606 1
0.89596625075161 1
0.969311396863801 1
1.04902749409393 1
0.851238370843413 1
1.05340687750856 1
1.07808161498138 1
1.03783549543745 1
0.772008771353424 1
0.824244070013145 1
1.18687600017751 1
1.05986511463256 1
0.647371526732376 1
0.991729669943676 1
0.86729377340831 1
0.621234369242587 1
0.807218802370067 1
0.605559703521471 1
1.59098420033612 0
0.761686360172068 1
0.994171991472363 1
1.43005958733293 1
1.12189878683993 1
1.6934167414327 0
0.505504434031707 0
0.987493044162701 1
0.842637227428587 1
1.13825380076685 1
0.831278590400067 1
0.74419391563882 1
1.09753905477098 1
1.14148768369346 1
0.963566364733737 1
0.991332458082004 1
1.09631378811866 1
0.970652649501577 1
0.878452384467216 1
1.10030068448642 1
0.797873368345487 1
1.01446397676624 1
0.637489690434384 1
1.25915855213965 1
0.681110093790507 1
2.07375689956568 0
0.914960584785814 1
0.865844687338166 1
0.511340807630741 1
1.182090077741 1
1.0835407476851 1
1.26359426334912 1
1.051779602588 1
1.02907368041928 1
0.736821875820048 1
0.747589103440245 1
0.830420627002405 1
1.36365523497058 1
0.888128689954216 1
1.16884309880305 1
1.00820332724656 1
1.33950451428816 1
1.38433563038036 1
1.09284292679137 1
0.938452563673335 1
0.955237752171005 1
0.920082504811398 1
0.873369555465051 1
0.621067168586476 1
0.940063344964482 1
1.22446841361877 1
0.902915748387948 1
1.15674725144891 1
0.892440436738318 1
0.914397206567128 1
1.20723916244336 1
1.04334969305428 1
0.87670498483718 1
0.740696068274251 1
-0.109552146989501 0
0.828417389318367 1
1.14141373958307 1
0.898023640622029 1
0.864829377297559 1
0.882625624619082 1
0.299025064693413 1
0.911638188107107 1
0.658692534178389 1
0.861987048341642 1
0.925558489123359 1
1.04814579412631 1
0.89990195550777 1
1.23923924158315 1
0.437895064934195 1
0.687752155583276 1
1.33172100659085 1
1.16260524654512 1
0.60135092722186 1
0.866047087038833 1
0.573651422334519 1
1.40303585456391 1
1.02890992621744 1
0.940093657335042 1
0.947441484630467 1
0.55678738124935 1
0.917123641523241 1
0.872549337179373 1
1.2183141155398 1
1.18240529783838 1
1.29817802918346 1
1.61296307504659 0
1.17030325619548 1
0.833403333332416 1
0.817316442247638 1
1.0090640680906 1
0.63864652356313 1
1.00309223282751 1
0.731251504029137 1
0.953873406304247 1
0.788900910648762 1
1.5529711020563 1
1.00737941686702 1
1.27836546091818 1
1.19165908281059 1
0.914511037213233 1
0.468850352642377 0
0.999292448760595 1
1.32495069223944 1
1.01029105641743 1
0.944885897712632 1
1.37430127923114 0
1.00118453864335 1
0.901260582606967 1
1.07721434981719 1
0.58807630407513 1
1.28866953553556 1
1.07504603326143 1
1.27862890460347 1
0.986940442619229 1
1.39580186275601 1
0.708645528535167 1
1.06121211112596 1
0.901608626460867 1
0.933038298288177 1
0.912682920496567 1
0.544246498166132 1
0.892244022052249 1
0.353698379672105 1
0.966802385100042 1
1.13591065754465 1
1.09456753973814 1
0.848669812882281 1
0.75838298929922 1
1.22932729487607 1
0.800869886703906 1
1.01788400161602 1
1.25712310546904 1
1.38183438313908 1
0.864946759490146 1
1.04139902772243 1
1.34365340922743 1
1.05802015502269 1
1.10016091843564 1
0.977594435141616 1
0.904871543285483 1
0.887715217068554 1
1.23685229172527 1
0.568520265982925 1
0.993048352719508 1
0.930817519064707 1
1.08889648375657 1
0.993688902099659 1
0.772695906879905 1
0.441872863153657 0
0.799088462666567 1
0.666075065686319 1
0.907159387035751 1
1.26973347118596 1
1.04710447571354 1
0.724327450351777 1
0.662835704730836 1
0.921413752262552 1
1.0674953119517 1
1.18004371273346 1
1.15312519964932 1
0.898766300638138 1
1.07163111092988 1
0.697773710581006 1
0.906187108929835 1
1.30732948397135 1
0.825324593246405 1
0.833452389338503 1
0.915562911898138 1
0.955888282847041 1
1.15773518415612 1
0.515653034093351 1
0.953671136920976 1
0.41261826145268 0
1.39964221447895 1
0.901260963473978 1
0.849276047663558 1
0.751752264147108 1
0.697443216037798 1
1.16588282752024 1
1.22337263754934 1
1.26960750741262 1
0.666956652129002 1
0.791003589431575 1
0.981236649261578 1
1.03691806781054 1
0.920116518944405 1
1.06328868462729 1
0.680932285499344 1
0.65789218089157 1
1.30620589009716 1
1.07396175318093 1
0.965023993938932 1
0.89113552653075 1
0.91929976681362 1
0.988535607267548 1
1.2035951426978 1
0.862006846914966 1
0.93267225607333 1
1.35022862740397 1
1.39410347415773 1
0.539696941915885 1
0.876742445272969 1
1.20688514573732 1
0.818490904746446 1
0.853005071843003 1
1.03014164308188 1
1.15011135017861 1
1.0938883298278 1
0.963286235756903 1
0.871711376978357 1
0.905549188882374 1
0.942698476219173 1
0.880892040051815 1
0.957886838446267 1
0.807721008787757 1
0.991628574650604 1
0.668053390475535 1
1.31699129994551 1
0.628596856534779 1
0.995875772748243 1
0.978189710284477 1
0.744424586059134 1
1.23624492016572 1
1.00358660631823 1
0.955784296829405 1
1.6294424305258 0
0.768224859773468 1
0.882697261270937 1
1.17884467116658 1
0.974515005649764 1
1.50678184358848 1
0.632824485527982 1
0.943220507315709 1
0.405233190969187 0
0.973733734557136 1
0.970800556316643 1
0.715116440976178 1
1.17384481875785 1
1.19596153196395 1
1.22857338511579 1
0.812764566357075 1
1.03968786882181 1
0.786987389803224 1
0.599239580887206 1
1.3317250673288 1
0.838803343983376 1
1.31982384503481 1
1.11851430027785 1
0.97309325320481 1
1.79787244976403 0
1.29397814644633 1
0.670367913859191 1
0.830343154368171 1
1.3163105160486 1
1.10444789746571 1
0.783672111053702 1
0.900365941010004 1
1.05402738646488 1
0.964179263792641 1
0.891026551933884 1
0.700366389138643 1
0.954389451247476 1
1.06392867159465 1
0.782941690309894 1
1.03568847345682 1
0.533025766410012 1
1.44543721445855 1
0.675275401013052 1
1.01303499039811 1
1.63041667660939 0
0.38408536826996 1
0.826411310456785 1
0.870950042809426 1
0.987260821037205 1
1.38482063377493 1
1.25942429703075 1
1.11230752941423 1
0.760308885085999 1
1.34218923985208 1
0.89696717752977 1
0.739382194439704 1
0.514312826843996 1
1.28335376290971 1
1.09515208493743 1
0.987511657286622 1
1.07357531921432 1
1.74153094229411 0
0.957595617724295 1
1.26188646283582 1
0.881856496656063 1
1.11988545418377 1
1.59056149790375 1
1.05511408053066 1
1.04645808338223 1
0.900242838930607 1
0.656323766134753 1
1.01205375024034 1
0.909655156784778 1
1.06770865786139 1
1.08430337293993 1
1.0530653416908 1
0.713559814426819 1
1.01113788432158 1
1.20195250572605 1
0.97094195857034 1
1.65690566982606 1
1.07937527800849 1
1.20629038425759 1
1.03007349892905 1
1.14325742639537 1
1.03500537381602 1
1.28038063770017 1
0.98153938542777 1
0.960100187923204 1
0.860103480316087 1
1.30724308344994 1
1.15291262329971 1
0.837017665445801 1
0.52088262227374 1
0.613195147474162 1
0.796618126678644 1
1.24066238355952 1
0.988288313166573 1
1.25209565091704 1
1.20547619587332 1
0.791543255671073 1
0.857866497291631 1
0.406191470125959 1
1.55499142839314 1
0.711637272983195 1
1.00302616504705 1
0.779438159045693 1
1.57488963786545 0
0.781954427107956 1
0.824574829103489 1
0.597492773263961 0
0.710897271937695 1
1.10738914983069 1
1.04071685726514 1
0.989736057587954 1
1.1274461689561 1
1.23767296190905 1
1.36354325230307 1
0.865927420333856 1
1.11497300894367 1
1.14354425404686 1
0.890621622205215 1
1.1826974529466 1
1.4432466732644 0
0.674300370831657 1
0.51886434088106 1
0.444273882322653 0
1.01318073804595 1
0.943334412487152 1
0.950931804234834 1
0.721209325301293 1
1.01748788803288 1
0.969155822727084 1
1.107488990627 1
0.956323820720526 1
1.17090702646387 1
1.03193072196739 1
0.980125389378443 1
1.05927126810875 1
0.736337657778482 1
1.07643479079394 1
0.906522471510761 1
1.23045754274192 1
0.691827572545287 1
1.00462084678794 1
0.747306718751484 1
1.03550316790865 1
0.557573717135795 0
0.658645001998947 1
1.1826392875853 1
0.714808310080432 1
1.01146351622897 1
0.792955946481943 1
1.34751640406305 1
0.971256942481645 1
1.15440950758369 1
1.04456657202883 1
0.83355088419224 1
0.869208588717747 1
0.624851264515312 1
0.984219008069566 1
0.654288481509614 1
0.925127126617231 1
0.813435087702398 1
1.60237284826373 1
1.23712291178808 1
1.11563525148629 1
0.987986858501554 1
1.0146074028738 1
0.916661407939714 1
1.23961139329524 1
0.522119482436912 1
1.74990162697185 1
0.777425885156485 1
0.776192991340226 1
1.14189123360995 1
0.99791090579047 1
0.809095556297552 1
1.30167536934044 1
1.09090405087782 1
1.16740092138149 1
0.914940187472588 1
0.831661127337876 1
1.19700535124481 1
1.29915340939962 1
0.862112256099423 1
1.134463864473 1
0.918863559053015 1
1.53386323074879 1
1.27202485570325 1
1.12257876185486 1
1.01064644640252 1
1.02699351595518 1
1.23264213287508 1
0.980997114534447 1
1.26556209461846 1
1.0454210439476 1
1.0608717253315 1
0.931694691882279 1
0.34499886231666 0
0.901938151106568 1
1.56339794595609 1
1.35478551555997 1
1.05709186494438 1
1.190517718108 1
0.859498015254025 1
1.00534879417304 1
1.07349036064689 1
0.998443964796922 1
0.109189291272613 1
1.22068100303634 1
0.576500374018637 1
0.874303054403318 1
1.37507791527553 1
1.20143774742145 1
0.82985589614954 1
0.925914042869119 1
0.928203059010559 1
0.554822476899211 1
0.82032962056891 1
1.33019615280708 1
1.39658965673977 1
0.952545384147672 1
1.14162239263714 1
0.877852856873444 1
1.03558727889919 1
0.982663268989465 1
0.876528315950753 1
1.07334169923885 1
1.00213358730657 1
0.878264523740596 1
0.815955711687735 1
0.979345953059855 1
0.993164795018098 1
0.875708763566353 1
0.952752674098309 1
1.32745700897154 1
0.791891510337383 1
1.39688003783909 1
0.608256966290214 0
1.28810340213985 1
0.74052178517147 1
0.761811920499206 1
0.918071249789946 1
1.19423461937031 1
1.05814728138426 1
1.19117520584079 1
0.617520389413405 1
1.02962500028523 1
0.516932227230834 1
1.4286754709879 1
0.727063595604864 1
1.20218386152545 1
1.33231224059757 1
0.825875034931606 1
1.03894704914892 1
1.04617617072668 1
0.780365822958347 1
1.44948786157306 1
1.30479313118882 1
0.61942820459969 1
1.01701981518277 1
1.24160528381125 1
0.987470522131849 1
1.00713181670512 1
1.27922344006525 1
1.19869126132723 1
1.15546880770031 1
0.503976883760138 1
1.66076334848404 0
0.883491515301505 1
1.0063704161179 1
1.18840034191655 1
1.07307175614642 1
1.03043622761719 1
0.902073260634441 1
1.46768263542857 0
1.12636844232742 1
0.992946662620296 1
0.88705980073589 1
1.28935725044263 1
0.789662972786262 1
1.19204486686167 1
0.519220970916691 1
1.20696458835096 1
1.16918484067329 1
0.677202862369579 1
0.853313317941953 1
1.06688412949293 1
1.18433274277605 1
1.01663389284456 1
0.959484269596232 1
1.36299987767019 1
0.870324733567112 1
1.00052067491714 1
0.811557494841474 1
0.983243561358449 1
0.630601759220819 1
0.809596693420975 1
1.48422616576762 0
1.47662887191631 0
0.675564851774937 1
1.13840747975253 1
0.650175757973093 1
0.47899063783461 1
1.01149731703036 1
0.999474858712254 1
0.856077461404513 1
1.07262451906653 1
0.918412384729615 1
1.51367866576481 0
0.6255964425336 1
0.40312157433441 0
0.987755430291265 1
1.11272328436455 1
0.90458595914924 1
0.959881987262849 1
1.01477638506558 1
1.2035820754276 1
1.0518637935486 1
1.32511200653675 1
1.09539974625237 1
0.895109220810936 1
0.941969040202908 1
0.639568607013983 1
0.953253660559919 1
1.34905805378036 1
1.0286261838039 1
1.01468647668678 1
0.757905473669598 1
1.1490424025672 1
0.796003093231949 1
1.0913138098288 1
1.13017936240465 1
0.715048035042406 1
1.36202752224524 1
0.944268719815764 1
1.08100599506853 1
0.743591889392469 1
0.793696544461668 1
1.24339869120128 1
1.01720100919516 1
1.65633997627276 0
0.966404510842224 1
0.825866365381577 1
1.3603502473075 1
1.33191842185896 1
0.694675182529617 1
1.06522375723031 1
0.888399512417384 1
1.04642075583906 1
1.19553881272103 1
1.24829995050598 1
1.04099818112836 1
0.970808552006284 1
0.623356693313788 1
1.35252920304288 1
1.01997120301972 1
1.19504153252591 1
1.13426867502806 1
0.535109517272394 1
1.0897136837785 1
0.774672669494246 1
0.665836733724439 1
1.12268321186701 1
1.13335978123341 1
0.939815813638932 1
0.989672889229308 1
1.18799699096681 1
1.0661884821887 1
1.33612536324592 1
0.974838393879569 1
1.34658159661666 1
1.33446599282023 1
1.03123088511793 1
0.821125368494569 1
0.855916719645747 1
1.18243505350622 1
0.977700492141874 1
1.080824135772 1
1.05941458282174 1
0.746655889267462 1
1.0082385489055 1
0.958845897714296 1
1.25241246704235 1
0.688901888778238 1
0.936941217984062 1
0.86859084562746 1
0.800269406300755 1
1.14936107002186 1
0.919790608661163 1
1.16857372803895 1
1.14504664949419 1
1.51812254703635 0
1.14465770657528 1
1.39380151436077 1
0.932909024488145 1
0.447817622970739 0
1.15292526077322 1
0.920248965199966 1
1.3643862041162 1
0.489176148315233 1
0.88898271364604 1
0.995415723336184 1
1.02113808570435 1
1.21119534208422 1
1.09307116003369 1
0.977042521209846 1
1.22829831843916 1
1.79090509145882 0
0.980823510653266 1
1.34509998551128 1
0.795838711054366 1
0.863832953274751 1
0.681292883990697 1
1.62101160240116 0
1.0069931453807 1
0.903225437599855 1
1.2972945076358 1
0.976259635374719 1
1.26036578787674 1
1.01837151939162 1
1.22419557345401 1
0.933262480470497 1
0.736816477024422 1
0.999814962900295 1
0.549271376522323 1
1.0452359371241 1
0.840251153534417 1
0.996976950980322 1
1.11343946515158 1
1.00616807908798 1
0.703868449020434 1
0.68986050836213 1
0.738550952585832 1
0.925578450202359 1
1.16885378848081 1
0.963603064789999 1
1.31841127825128 1
1.01063316571654 1
1.28379931432745 1
1.09370956282963 1
0.553721305359233 1
1.52595586931772 0
0.586691254816949 1
1.11933046553095 1
0.777939217826374 1
0.978033159219974 1
0.786393549180384 1
0.966178742013071 1
0.651874599877224 1
0.414430415459951 0
1.41883531806751 1
0.701764982466729 1
1.12654022546371 1
0.948222285818807 1
1.03670677539985 1
1.25955637425587 1
1.03280428543431 1
0.961421361023364 1
1.48015806772435 0
0.677309793900092 1
1.08128103517003 1
1.23757631959562 1
0.71079611047606 1
0.998391495620802 1
0.962770217238168 1
1.02719421914832 1
0.883182563763313 1
1.09512719744528 1
0.621494481171712 1
1.56253050312633 1
0.933809852036101 1
0.86291396437487 1
1.50091268654918 1
1.00767138169539 1
0.846445346206584 1
1.39454927930121 0
1.28108512618806 1
0.521720177880313 0
0.714867168479069 1
1.14066475882026 1
1.23797789024301 1
0.759781734292996 1
0.945105625292545 1
1.03609883422873 1
1.03059034525092 1
1.05836397136664 1
0.843887708134332 1
1.31149607658129 1
0.649918234071411 1
1.33987588858109 1
0.759658759034847 1
0.803463725461335 1
1.11213664032258 1
1.003483658447 1
1.2650569906343 1
1.18784418189247 1
0.832144581154261 1
0.997358778249006 1
1.31420910897618 1
1.25852945965919 1
0.866600652177779 1
0.661118495486519 1
0.950417379500605 1
0.888459679339837 1
0.940132976159171 1
0.87357228265005 1
1.22216352328069 1
1.26971606371654 1
1.60605760928181 1
1.09114616304666 1
0.801047972144905 1
0.96166582535511 1
0.853007657296037 1
0.700435591855365 1
0.560985456228273 1
0.861434346878948 1
0.767523535644285 1
1.09045684863589 1
0.628234457469425 1
1.3030951939184 1
1.23986485761225 1
0.945445790642109 1
1.64683686266205 0
0.764805554847493 1
0.474345692160439 1
1.13943001458598 1
0.953053259112907 1
1.6547029410745 1
1.17596862701363 1
1.11978923783864 1
1.21547369367551 1
1.13070903271141 1
0.983833337188885 1
1.01556998628725 1
0.936945186790464 1
0.936510219768286 1
0.713521209689571 1
1.333442600519 1
1.26771417560479 1
1.03909137315641 1
1.20056589063958 1
1.21615603842893 1
0.87439978017442 1
0.5681998377281 1
1.40091152466373 1
0.839297439148864 1
0.858459855592477 1
0.854131144427682 1
1.19406048655334 1
1.14943053196818 1
1.1914031422929 1
1.19213129120653 1
1.27235773326848 1
1.51540437304311 0
1.20925269833937 1
1.08349295493446 1
0.855752830203079 1
0.958344198203814 1
1.39406160644602 1
1.00618845492579 1
1.36894423600276 1
0.987169653213802 1
0.864506720162752 1
1.17424206197786 1
0.976198286420081 1
1.21789900375732 1
0.700077859000487 1
1.16111445068928 1
1.62164747934652 0
1.10675194110351 1
0.889029185597308 1
0.989760148730212 1
0.584503020703855 1
1.24718555405175 1
1.09405711258385 1
1.11108048905067 1
1.4424249246576 1
0.729301156298635 1
1.07069450509476 1
1.32172454983419 1
0.963568630647765 1
1.22807190324752 1
1.08673005575854 1
0.951046152554256 1
0.861834237010732 1
1.27668546888941 1
1.00569415887489 1
0.898827235414347 1
1.01668927168562 1
0.879427767657482 1
1.29873240929359 1
1.10476589569307 1
1.29198581237705 1
1.56264888634642 0
0.84182204066623 1
1.06854796412469 1
0.893788399902447 1
0.868087852180861 1
1.47103544439909 1
1.36140864507808 1
1.29209899878745 1
0.764215262070152 1
0.990487399641238 1
0.521293818214781 1
1.12817746869683 1
0.923251523278013 1
0.689695873977813 1
1.17111285950534 1
0.988844872170878 1
0.876556364289711 1
0.816846019159447 1
0.918484795509081 1
1.16096151683543 1
1.22200359453336 1
1.20323288318095 1
0.885453004750911 1
0.664088977729897 1
1.22739752774704 1
1.15146596136097 1
0.771046361179532 1
1.11260754091995 1
1.01585458915179 1
1.035714699393 1
0.9941794684011 1
0.772820442455339 1
0.911365168914834 1
1.27352993461955 1
0.851905724341741 1
1.08232895410285 1
1.09523302205489 1
1.011802188446 1
0.490144798448211 1
1.00618117771988 1
0.989484723420304 1
1.30546470665102 1
1.21265866225733 1
0.763152940382022 1
0.700658638879652 1
0.548466924619209 0
1.3124780599796 1
0.896017805386475 1
1.0218458832239 1
0.764122083062642 1
0.930202382574278 1
1.03592704341459 1
0.843972197652814 1
0.367859145377233 1
1.1419211909458 1
1.58272399546671 0
1.11495817159822 1
0.96559058671496 1
0.812455224047336 1
0.74685700546643 1
0.943055397556876 1
0.936464691654612 1
0.842917023687632 1
1.0319712417164 1
0.821768654691852 1
0.841520359577074 1
0.714642794096044 1
1.26321975724539 1
1.01697548577591 1
0.530020964690339 1
1.12604196054314 1
0.937410123222337 1
1.09416061296616 1
0.992110955309091 1
0.847598319120698 1
1.03979162900297 1
1.00400712657324 1
1.0916115907858 1
0.757184519880648 1
1.43898147629047 0
0.944972730351296 1
0.88982405037646 1
1.22868452703516 1
0.806970389259207 1
0.842526011110071 1
0.988436948974902 1
0.770112509645486 1
1.24327973546177 1
0.887548638409072 1
1.54186613160651 1
1.00235612592959 1
1.0707604669043 1
0.866633756924349 1
1.14384485306089 1
1.07582852047521 1
0.725667025931495 1
1.13592907531451 1
0.828456421022474 1
1.65867802528044 0
1.01202693219878 1
0.840308128624912 1
0.93865017522815 1
1.02052504987893 1
1.32198658904307 1
0.771708365818327 1
1.21442779746008 1
1.22962440734103 1
0.933978984127594 1
0.950023152242307 1
1.49672826969527 0
1.05833178662431 1
0.816778582588374 1
0.776338910362123 1
1.16428439689207 1
1.00128200105851 1
0.990077886016103 1
1.12558316781652 1
0.731582455198973 1
0.51713300856725 1
1.33371059370785 1
0.701029879260033 1
1.13651842202861 1
0.750828454459277 1
0.937495391930831 1
0.853279003628625 1
1.08931145582095 1
1.17382375185185 1
1.1440382441259 1
0.940522937290512 1
1.04469998566062 1
0.566508301979151 1
1.01438321549912 1
1.09459302280724 1
0.738845187376741 1
0.702989739839658 1
1.1920149835139 1
0.994308677034011 1
1.371959773668 0
0.900385331816738 1
1.03272850471798 1
1.14735156297138 1
1.27739681101639 1
1.08215827429628 1
1.0191796600239 1
1.455475397898 1
0.884051569665465 1
0.992917056286227 1
0.605367361703222 1
1.08372730619523 1
0.656589492249394 1
0.814895913921323 1
0.706953133995467 1
0.872696764052923 1
1.14419183283217 1
1.24982911792202 1
1.01767393861151 1
1.26990326320764 1
0.914692641275648 1
0.965573985738634 1
0.856456141712299 1
1.04155439925405 1
0.851972265117088 1
0.539822559280299 1
0.951977445545681 1
0.930190639478116 1
0.687287649001988 1
0.959320148793037 1
1.18066515232267 1
1.42513063414869 1
0.620090602596782 1
1.33431066338463 1
0.743372542170245 1
0.965733582546245 1
1.23278747845004 1
1.07611546953317 1
0.9360556961913 1
0.630072898415845 1
1.09836469910272 1
1.23706345325028 1
0.594198558566418 1
1.26093033949712 1
1.05186928906368 1
0.968280988094585 1
0.697774369980328 1
0.81503643969378 1
0.639678801377389 1
0.973535894195372 1
1.10773205784383 1
0.802907830457587 1
1.20475090183957 1
1.14865689728202 1
1.40188210054047 1
1.32113184015061 1
0.554943034534131 1
0.79992860289405 1
0.947543788263765 1
0.903073921393321 1
0.823891636229161 1
0.628665300266967 1
1.04956391960708 1
0.875815488242008 1
1.12602468009743 1
1.31547871173231 1
1.06873184841444 1
1.09787086845364 1
1.1300181687771 1
0.875561248359909 1
1.34313367080516 1
1.22932775369735 1
0.964089297724352 1
0.707886701504361 1
0.337914776069406 1
1.12203246605002 1
0.919015366479422 1
1.51789808656838 1
0.865069218896599 1
1.13961560675974 1
1.09198456477285 1
0.807593549414627 1
0.591148680268543 1
1.05959708059479 1
0.968494718556162 1
0.630341826445515 1
0.718065279320661 1
1.09220649994635 1
1.08673617638604 1
0.190363963025554 0
1.21765364883521 1
0.893788606899927 1
1.14007996148924 1
1.38860853994631 1
1.53740088765431 1
1.18763361068706 1
0.802415150754838 1
1.06273591170713 1
0.894612866607707 1
0.920169817819623 1
1.03247964245968 1
0.27121495384956 0
1.28951790969654 1
0.892962980244218 1
1.17138278396548 1
1.13876858322886 1
0.840316150930929 1
0.907376445286491 1
1.05604091591097 1
1.25388037160993 1
0.664113650709319 1
0.882735608870534 1
0.929829508433828 1
0.812162510556075 1
1.25693521653624 1
1.0994647490889 1
1.11852626403415 1
1.14154291514888 1
0.837384145712784 1
1.19648379469305 1
1.30812430845107 1
1.14768031124451 1
1.36000843886079 1
1.02430556833404 1
0.83994695585047 1
1.32027598026643 1
1.02509949521959 1
1.12937191632414 1
0.894721731898701 1
1.45464706758823 0
1.00643405244824 1
0.669235634564785 1
1.16814218034096 1
1.16213393445279 1
0.811031586948591 1
1.16196483158185 1
1.21367752454966 1
0.993160785835347 1
0.846921630104458 1
1.33411757419158 1
1.34531805279726 1
1.16939047469385 1
1.30851497137983 1
1.11999385691214 1
0.728324546346917 1
0.989338083668226 1
0.946755799693909 1
1.17935999973506 1
0.832007411494674 1
1.05003841375663 1
1.21868054478497 1
0.930236288811265 1
0.969553860868913 1
1.51558002946927 1
0.822775290606952 1
1.38825126809863 0
0.859638373344148 1
0.57753157142562 1
1.12222885247656 1
1.1910637629682 1
1.23756327216162 1
1.15070459307598 1
1.25908212398279 1
1.53231800749097 1
1.08868951296727 1
0.912275486486976 1
0.974792401207796 1
1.10252904039736 1
1.30130160185701 1
1.08335428121735 1
1.78378338936353 0
0.806656845320032 1
0.667245064724027 1
0.923963285528444 1
0.946916855218518 1
1.27988032752112 1
0.855555110334473 1
1.05686359483738 1
1.20514949641768 1
0.954349106802721 1
1.10588108834057 1
0.847850732245345 1
1.48083304111583 1
1.16896769901223 1
0.996289523861986 1
0.684769995321423 1
1.06872126555196 1
0.610036396492749 1
1.47218100551511 0
1.20465033563364 1
1.39234388860416 1
0.854197602946645 1
1.40739260257728 1
0.899917252656354 1
0.769296351973712 1
1.25054466978134 1
0.958068892530368 1
1.10228120848313 1
0.768845121594426 1
0.862943886450876 1
0.741216105885286 1
1.15495762082907 1
1.12681287494557 1
1.25423635178224 1
1.10597536448065 1
0.988735236660889 1
0.778985866941199 1
1.17937459820372 1
1.18993398882886 1
1.29448436960526 1
1.03428134777091 1
0.557060160880812 1
1.68595322095161 0
1.03182933031907 1
1.1040764268904 1
0.948656009090106 1
1.00073063286905 1
1.08756210693143 1
0.710211632355235 1
0.886345564739085 1
0.771879784131979 1
1.29426124152705 1
0.722264005565101 1
0.543127569526626 1
0.663039581216724 1
1.20984290973298 1
1.07785994816466 1
1.58039544486025 0
0.751008435138612 1
1.22102872908963 1
1.21988023857412 1
1.07231271331328 1
0.755830176219397 1
1.19475322100252 1
1.23873003362356 1
0.989360083257546 1
0.842463932480596 1
1.36509305109104 1
0.710718774727541 1
0.950881602048442 1
0.684868463344939 1
1.10656128116692 1
0.669942770603101 1
0.963959265396808 1
0.776208937779226 1
1.001997747045 1
0.919318183436031 1
0.992688352226728 1
1.19156443866025 1
1.10501058816175 1
1.03454777469137 1
1.20872248693688 1
0.843209050436361 1
1.02734438411615 1
0.955377584569572 1
0.945050702834487 1
1.22327595498959 1
0.910745271124761 1
0.87186912688352 1
1.06985075508805 1
1.03067977883136 1
0.778924719206943 1
0.812611091462915 1
0.707097754309648 1
0.847643267857949 1
1.27162290833071 1
0.542162989172958 1
0.917777592529402 1
1.06054416255342 1
0.882076819742483 1
0.759122249087761 1
0.892533366161473 1
0.970011175243496 1
1.2940957735833 1
1.36059907593417 1
1.22864535978171 1
1.26330950384117 1
0.530357668776028 0
0.903793133318372 1
0.941828469033185 1
0.827746424390543 1
1.12242110295697 1
1.44137176179964 1
0.343423143276589 1
1.15115207228353 1
0.946923197043728 1
0.875360091505754 1
0.908194504043206 1
1.25025026290039 1
1.22491445630846 1
1.27519780357316 1
1.35106155626828 1
1.4085479451572 1
1.27180313644401 1
0.887613542063144 1
0.877377834165795 1
1.04158508090701 1
0.795951117108873 1
0.780822204204305 1
0.99096026682218 1
0.280633961893512 0
1.15162248602632 1
1.31872435427179 1
1.07857548951807 1
0.894053785586504 1
1.26047406154029 1
1.33646535040205 1
1.12153806786701 1
1.13859289346481 1
1.73086264592687 0
1.16436788664408 1
1.19910414653616 1
1.08125631083476 1
1.08571809115894 1
1.08549383212498 1
1.06267930856528 1
1.09634382526306 1
0.895793356812586 1
0.787108068088843 1
1.36181252812759 1
1.01367134686857 1
1.06336534504925 1
0.509430541935688 0
1.55577726746782 0
0.512252340851595 0
1.10079213762877 1
0.691288386489892 0
0.281961091945108 0
1.03022896310632 1
1.06900937324493 1
1.10808022829452 1
1.26340599046545 1
0.976221643509645 1
1.28809868087192 1
1.16527441578225 1
0.920333445118388 1
0.999209989181824 1
1.11311100116432 1
0.882927749436277 1
0.534532533596875 1
1.14709557320406 1
1.19863717143104 1
1.0747826582813 1
1.05380033344162 1
1.24955240056785 1
1.11954046131909 1
1.3116058293941 1
1.09687944532615 1
1.25958315108646 1
0.698982202558898 1
0.663773054142935 1
1.04448451617664 1
1.20195365791586 1
0.762263168061235 1
1.02957920144927 1
1.03372270829133 1
1.30351173796042 1
1.04732065727234 1
0.765704006257236 1
0.924553219331031 1
0.617984225183024 1
1.2462161400742 1
0.736497089507341 1
1.22642286149979 1
0.902320477746791 1
1.27383618134459 1
0.855287048746115 1
1.33434066915896 1
1.39730980750855 1
1.31180509419447 1
0.505316416803261 1
0.882115090999253 1
1.01578026999494 1
0.933745031213536 1
0.923052176310202 1
0.772024411958794 1
1.12577698695274 1
0.857491330523585 1
1.25706261266798 1
0.542516222030508 1
1.38507715310135 1
1.47343613869002 1
1.51331500906785 1
0.955988350524757 1
1.3477381143813 1
0.965359544951463 1
0.88858489922368 1
0.945646413599231 1
1.20644168866191 1
0.978124011384381 1
1.12649037490289 1
1.02487219591388 1
0.901917095283761 1
0.7030273688741 1
0.571096460328255 1
1.25054090272326 1
0.892081488750915 1
1.51023509692155 1
0.821253467794233 1
0.880309668273087 1
1.33223757065146 1
0.716253961484963 1
0.521032198331086 0
0.64440509833889 1
1.19062654790722 1
0.74515735222524 1
0.983733196095293 1
1.33256147625907 1
0.946667518283099 1
1.24582837508849 1
1.21055824194245 1
1.20488503384908 1
0.780132276701281 1
0.889400440666111 1
0.81585725335102 1
1.20421038232557 1
0.873922566194058 1
0.776063253714148 1
1.19959303193893 1
0.716351259762263 1
0.963489969277342 1
1.26721631392374 1
1.02085275143558 1
0.181344130113703 0
1.37641852452961 1
0.566988416164931 0
0.981621601293481 1
1.22478517535404 1
0.717744047218466 1
1.11024347152193 1
1.00501114757353 1
1.55147548562324 0
1.62328875869816 0
1.16939140785518 1
1.14431321597918 1
0.808087598269624 1
0.460091606157817 1
1.164328321942 1
0.6933951806148 1
1.68594675441429 0
1.25401082661614 1
1.10465573005882 1
1.02693161234025 1
1.13713354853121 1
0.881936632612486 1
1.17933356724341 1
1.03469284334341 1
1.35356237068584 1
0.882012706526961 1
0.807276681658529 1
1.01003843649672 1
0.90860861336819 1
1.24290084251443 1
1.44885368572611 1
1.20216468080077 1
1.15345087790243 1
1.24622701387748 1
0.65585268086885 1
0.814546277557411 1
1.24572866966806 1
1.19785803151381 1
0.748422784167732 1
1.18831513325869 1
0.949527000515736 1
1.36632975501166 1
1.08349368047223 1
0.700143298281829 1
0.862851480659365 1
1.14844225137765 1
1.43846852171668 1
0.952558098015963 1
0.764122053759432 1
0.989735986772529 1
0.844011219557203 1
0.73437273257996 1
1.38262666285573 1
1.28167113693859 1
0.930145244768362 1
1.09920413715457 1
1.37312345290827 1
0.928194788841179 1
0.893631510121519 1
0.991483764059742 1
0.299208519793416 0
0.62429338319426 1
1.16015128302934 1
0.906845968801564 1
0.919383481967337 1
0.837130368921067 1
1.16596548617073 1
0.76914895526017 1
1.42870752373419 1
1.12646213241801 1
1.36160720611437 1
0.923330099786131 1
1.16467089820371 1
1.2920787361423 1
0.716510913641411 1
0.89224983752742 1
0.542431248894863 0
0.628485646744325 1
1.33757006508104 1
0.818951361417193 1
1.08467501955073 1
0.839157727483174 1
1.12661366378932 1
1.02679536146628 1
0.98223312451302 1
0.89515984513966 1
0.665941339714035 1
1.24408407734719 1
0.773478409142371 1
0.82113712897471 1
1.10514345668829 1
0.835172760271877 1
1.16795465889847 1
0.385726309514709 1
1.21244898597206 1
0.314936580254649 1
1.09292199651439 1
1.19076512147554 1
0.991610004213532 1
0.954906123154448 1
1.06945684651908 1
1.25520192117247 1
1.14166122075138 1
0.835743310634918 1
1.57481201463333 0
1.33168049041232 1
0.959965428824072 1
1.5453436999726 0
1.00093592229831 1
1.55472114975176 0
1.22452610357634 1
1.03728135179058 1
0.986376344224826 1
1.16249994584327 1
1.18912250095085 1
0.627480982433889 1
1.38179409212349 1
1.06047898292449 1
0.848805948516659 1
1.15674780912164 1
1.40346524438818 1
0.793346800081491 1
1.20246509531114 1
0.780417594029209 1
1.05700134087793 1
1.07430766351628 1
1.06212223591738 1
0.889350371091277 1
1.14461663942299 1
1.54611177379373 0
0.729630323141154 1
1.16664885339527 1
0.990462187328074 1
1.38538261174666 1
0.471579715931102 1
1.03270839642904 1
0.989712637092208 1
1.1948222096359 1
0.951372370977237 1
0.95316219906889 1
0.991983340988735 1
0.810363424277007 1
0.964133154873376 1
1.04799455106479 1
1.13496577980951 1
1.27266070715003 1
1.07875918858587 1
0.602891571205055 1
0.983198364423701 1
0.638782767098569 1
0.876377658448363 1
1.13591193897126 1
1.00907653798715 1
1.13388096825369 1
0.926436868282205 1
1.00560400000735 1
0.843082249635438 1
0.831033573292016 1
1.02189122303508 1
1.24667158679039 1
1.5909263291241 0
1.27057985223764 1
0.646616432471884 1
0.625172920708595 1
0.944221390818865 1
0.967271833193633 1
0.934447743835601 1
1.23086640849747 1
0.862246967609677 1
0.555567961118719 0
1.45668120090315 1
1.16196627163788 1
1.01504711347411 1
0.752010037859069 1
1.10117212382583 1
1.09418756487831 1
1.3282969233526 1
0.83630866164691 1
1.0262676045203 1
0.980616030689371 1
0.963875425428987 1
1.13535451508715 1
0.58885566271966 1
0.814206163590196 1
1.40195540082082 1
0.966905075095038 1
0.566183623160616 1
1.24116607793415 1
1.14979013166183 1
0.432423285084876 1
0.961534389320037 1
1.53128447727899 1
1.06512049583898 1
0.926164232332828 1
0.651035230650867 1
0.827340528273945 1
0.844125908358545 1
0.910341478492608 1
1.12226269178596 1
0.982051538102888 1
0.784158073144138 1
0.930612748258632 1
1.20341011260641 1
1.06718393497835 1
0.967934557853693 1
1.03062841541287 1
1.04003362909589 1
1.27667611611428 1
0.885151127419583 1
1.00789196186921 1
0.958906130727748 1
1.09674300809541 1
1.10166952123949 1
1.01511710788336 1
1.38809573351919 1
0.672391071036577 1
0.99258004134467 1
1.04820467794013 1
0.839291767231389 1
1.1225342168166 1
0.726987029132331 1
1.17880047043195 1
1.01709808703641 1
0.543805041811308 0
1.2705187179 1
1.70971734589718 0
0.808702539917273 1
1.2977596025359 1
0.940158895643092 1
0.918878878075549 1
0.450615695327923 0
0.589647438215325 1
0.968917894604241 1
1.29626875659722 1
0.833467147805985 1
1.07116569524807 1
0.834137153057719 1
0.885330249387929 1
0.894956835891011 1
1.29365633346199 1
0.955003540182838 1
1.28396747842888 1
1.23613048226925 1
0.531934379942484 1
0.893618310019438 1
1.19642206035433 1
1.09559323642569 1
0.639087022732238 1
0.973315636189413 1
0.801796860982906 1
1.15138572028289 1
0.62052127227992 0
1.17175353423639 1
0.936651215597669 1
0.27135519636539 1
1.46915397248399 1
0.98097828570866 1
1.05706558077872 1
0.572036961851843 1
1.10420104057091 1
1.27083971013695 1
1.2348864206384 1
0.921358165359916 1
1.00730179871839 1
1.41165810133053 1
0.944724745264177 1
1.0643399399256 1
1.20371490867797 1
0.661670859691494 1
0.485934033182393 1
1.10771740883897 1
0.817050092955936 1
0.969013652270706 1
0.88698361993951 1
1.17829089706769 1
1.22805854508418 1
1.30585188964463 1
1.21187107888463 1
1.09669906139136 1
0.93595095418561 1
1.44296136830333 1
0.855442711268016 1
1.45281477657155 0
0.654944315788127 1
1.38447416140124 1
1.01710514413317 1
1.15152707804387 1
0.958815328647764 1
0.981807942618042 1
1.06827640548492 1
0.944734882125408 1
1.37871065020173 1
0.35495018432859 0
0.503659536899945 1
0.843592520988106 1
1.47807475053283 1
0.94445623501853 1
0.372919585848634 0
0.888859899195379 1
0.877164459887193 1
1.07461077421431 1
0.764732402164798 1
1.2482679677122 1
0.859629479648025 1
1.03330205462617 1
1.12039096821775 1
1.00499680231413 1
0.745842074282721 1
1.1155540849994 1
1.33768052242991 1
1.09161025609568 1
0.827204458202251 1
0.983595962229799 1
1.32278672776619 1
0.879074187344304 1
0.938371270348502 1
0.652970172459222 1
0.945332631672708 1
1.00604292043764 1
0.732958619542795 1
0.784596979372716 1
1.11444230338148 1
1.19041468020666 1
0.691407666035699 1
1.73120751747366 0
0.776060838018685 1
1.14533422742985 1
1.00273824036887 1
0.833018370029768 1
0.735624677988026 1
1.12033799241686 1
1.36975929446294 1
0.888714981507298 1
0.776256978014011 1
1.17701884624815 1
1.20769403099365 1
0.939305062701295 1
0.988961404776811 1
1.06282343416801 1
1.08639792841709 1
1.05579942035346 1
0.850770508018497 1
0.872168097150664 1
1.3115477961348 1
1.30670662321617 1
1.20636061551034 1
0.320875042277743 0
0.861113704297686 1
0.670540289160328 1
1.42236907182928 0
1.04207487184478 1
0.760866225865729 1
0.854854882491524 1
1.59839381538341 1
1.3406847975889 1
0.545078637278881 0
0.965606990307154 1
1.18409357661359 1
0.882295076601487 1
1.08666051093703 1
0.917692318746505 1
1.01164939530956 1
0.641183842563424 1
0.718117558925925 1
0.733774477721316 1
0.958845083712656 1
0.912947932354563 1
0.94605748296684 1
0.913771699781421 1
0.844983631905117 1
1.06220950640959 1
0.682395486685346 1
1.19644378998321 1
0.847709125339988 1
1.7556288863599 0
1.11465053906471 1
1.22696278332798 1
0.146052203820124 0
0.78444166835757 1
1.13992181705197 1
0.923433057382131 1
0.908324492188613 1
0.835540271527321 1
0.233103666319042 0
0.970776357757472 1
1.075836556683 1
0.735777476790914 1
1.2786817783598 1
0.86971776319661 1
1.4170280663302 1
1.62055424328764 0
0.672249232322445 1
0.729965203035829 1
0.840458056326666 1
0.8458957152785 1
0.893751251591201 1
0.860997507742861 1
1.887113704125 0
0.913273242027947 1
1.28578165581215 1
0.0137200202370409 0
1.01377987352602 1
0.783639355609851 1
1.29430793112685 1
0.980327501833194 1
1.42318375176174 1
0.713896811286155 1
0.748988372062622 1
1.06002428635986 1
1.14253386482424 1
1.09432825764841 1
1.08746151108986 1
0.907328409341126 1
1.16047976943946 1
1.10349519800987 1
1.28792139688691 1
0.995858289753961 1
1.02935125991399 1
0.758733336101966 1
0.773779401010254 1
1.15997465704285 1
1.01459235553476 1
1.22453145366848 1
1.05853116177308 1
0.901456037615523 1
1.38422274759089 0
0.957215867393894 1
0.882175459206141 1
1.07705380105046 1
1.04398044078285 1
1.32439215433021 1
1.17257902626766 1
1.1399296921103 1
1.09605402109731 1
0.472615148414741 0
0.964512672607719 1
0.660500248853419 1
0.691766795774046 1
0.815688889443875 1
1.02419732349993 1
1.08979188240692 1
1.13094845837475 1
1.06331292232715 1
0.829758910636657 1
1.20026446922442 1
0.761729090128696 1
0.934138390942123 1
1.46423793660377 1
0.88682499972373 1
0.934607778838573 1
1.22568245207998 1
0.815058851329186 1
1.1239381133755 1
0.809383756676736 1
1.08219512965077 1
0.932848284902767 1
1.77225407516907 0
0.902757468258196 1
1.10803702982951 1
0.794305771067264 1
1.21689985337122 1
1.17939516141537 1
1.01548762010848 1
1.37802389830223 1
1.21780892429681 1
1.32397249495201 1
1.66544305259058 0
0.892754307060127 1
1.22741708259006 1
1.59794706440939 1
0.772299842823917 1
1.07180015918089 1
0.982380496783654 1
0.884720322509014 1
0.847691516067726 1
1.50859561017367 0
1.51926311941286 0
0.762090267906702 1
0.870223888552357 1
1.04978768653344 1
1.09695060668716 1
0.791955197073499 1
1.09888491987674 1
0.987727089547952 1
0.339748800337351 1
0.977124229396698 1
0.974106461430442 1
0.894731391980668 1
0.307998683587073 1
0.894355708027882 1
1.250082601495 1
1.73908651968098 0
1.16002865715313 1
0.963753340361231 1
1.23383868373574 1
1.03061760191101 1
0.871796929057234 1
1.13192431886845 1
0.706519016850195 1
1.17306264280344 1
0.929950886837356 1
1.33518607084755 1
0.857115560982963 1
0.974978458312207 1
0.876049251102248 1
0.623245282718736 1
0.685953014084503 1
0.906827142459842 1
1.00502940506344 1
0.860363348370303 1
0.690979355309771 1
1.18039634041619 1
1.2024360381415 1
1.03299819486734 1
0.814037395617763 1
1.36907837393978 1
0.662983466594623 1
1.06674365488525 1
0.887281460001213 1
0.741697683366758 1
1.33112447648833 1
0.518856238385149 1
1.1830481267365 1
1.19185937594492 1
0.985628254323888 1
1.40100455787946 1
1.19201263631848 1
1.01262680223437 1
1.05276978073316 1
0.715959749537581 1
1.00116274548544 1
1.18114528491866 1
0.865461150084023 1
0.856425536296345 1
1.0284828471806 1
0.779409601796669 1
1.3111631784588 1
1.44565458505906 1
1.15897034439808 1
0.824129080729614 1
1.23430869193232 1
0.894523943250717 1
0.756810478538358 1
1.13839903877716 1
1.07312234600662 1
0.784423854784503 1
1.17492198193157 1
0.819639099775692 1
0.98946272963693 1
1.20775037028347 1
1.26770863942619 1
0.884331218240088 1
1.19049351339002 1
0.627459027425476 1
0.674644616453539 1
1.02620582681707 1
0.919058210230598 1
0.901919264886187 1
0.765040177369951 1
1.18528536582827 1
0.888437708518805 1
1.17024221305659 1
1.05644645266064 1
1.31714392631431 1
0.871395407622239 1
1.20987968518977 1
0.617192674005875 1
0.645098882346677 1
0.964918234195539 1
0.830458482707392 1
1.41666046478474 0
0.565029983229835 1
0.816190810248827 1
0.645899663105492 1
0.647403054376676 1
1.52064767170836 1
1.41002953818868 1
1.13935148553992 1
0.55331834925348 0
0.763953266031034 1
0.875878351592668 1
1.35852695111184 1
0.96275429170725 1
1.34541661921779 1
0.740704811469261 1
0.840595614314092 1
1.02161366556019 1
0.800687530211276 1
0.96887530162657 1
0.988762500954747 1
1.17877341603044 1
1.41885698535121 1
1.02082987332814 1
0.978388853476453 1
0.609748566892151 1
0.699774807610461 1
0.932875372270572 1
1.22748601992062 1
0.706235460160633 1
1.13345115967394 1
1.34529403269003 1
1.17617617465531 1
0.789418010783144 1
1.23923948541542 1
0.870075219494277 1
1.11697907908747 1
0.658799143286597 1
1.22530903504816 1
1.71111677366134 1
1.04363986807382 1
1.19297683196392 1
0.954726306981598 1
0.796562156741522 1
1.18912112611059 1
0.775258064063582 1
1.29182863232747 1
0.460496577137888 1
0.988703111697484 1
0.528703372300463 0
0.745346537110173 1
1.03717165837229 1
1.48088698493253 1
1.34990919987567 1
0.843152359939701 1
0.865841212958706 1
0.901606953532898 1
0.755616229414838 1
1.13519006255688 1
0.968926087985782 1
1.31162041272081 1
1.28462017408372 1
0.926289025871188 1
0.666930293793261 1
0.998296659882193 1
0.94448909820073 1
1.00781048244262 1
0.868471151225134 1
0.638924179583288 1
1.00334599115576 1
1.45008794810257 1
0.882143289282451 1
1.10029625017607 1
1.10204950086178 1
1.26920012251778 1
1.15804027995644 1
1.21441587790425 1
1.1142618945102 1
1.11791033630544 1
0.803881779044375 1
0.987331459257737 1
1.14564691215514 1
1.61325075376919 0
1.06539409449154 1
1.1856071466071 1
0.720771314938092 1
0.864379287403209 1
0.983844956914545 1
0.407035633886617 1
0.971985285640411 1
0.700660475175644 1
1.14074203111629 1
0.794589734186947 1
0.881080955325527 1
0.765494489314707 1
1.54635900318231 0
0.2748212963541 1
0.764873352466133 1
0.950102253825801 1
1.27559696879424 1
0.981142988123998 1
1.15142756383759 1
1.03531880904049 1
1.40375451230658 1
1.17998078871267 1
1.08915387133544 1
1.1049572694388 1
0.705596825952986 1
0.443511341549595 1
1.09947331307202 1
0.625419552322346 1
0.813153676853736 1
0.997094634822008 1
0.821844403431799 1
0.99759536240004 1
1.14967322461015 1
0.867861895416512 1
1.09385334802471 1
0.785572958242414 1
0.505831762551326 0
1.60565529580405 1
1.11111784459082 1
1.05668505291339 1
0.735186585367514 1
0.97820068128695 1
1.03709728228133 1
1.15918869047871 1
0.876442184937245 1
1.27108618464338 1
0.906670611076658 1
0.741328524433856 1
0.95600401601946 1
0.896685242960912 1
0.770868595447002 1
0.862653751976189 1
1.548205310625 0
1.12572518354593 1
1.20487927097167 1
1.27269949989639 1
1.1467488838203 1
0.862794536444859 1
0.992419907205772 1
1.12042188588215 1
1.09322214958556 1
1.09170279835734 1
0.607454233683602 1
0.589501374774304 1
0.971125871417612 1
1.18197276638976 1
0.992320983601663 1
1.13499163963949 1
1.02036002374253 1
0.985296389040832 1
1.18075367669137 1
1.24836618559637 1
0.812744716550113 1
1.27848752860101 1
0.854621133614172 1
1.5074302812597 0
0.739449930846709 1
0.787419082673227 1
1.20353245632091 1
1.21678725684466 1
1.09031465033875 1
0.541062183774023 1
1.05653768780478 1
0.734026538575798 1
1.23447232543275 1
0.672222860755908 1
1.02424334856252 1
1.21889768360468 1
0.46413071833885 1
1.21079604150224 1
1.2431577148245 1
1.21079515283541 1
0.777041211121487 1
1.33452186604075 1
1.19888986162056 1
0.744621306805447 1
1.19957455396921 1
1.19002658990733 1
1.03156083172569 1
1.1360483148962 1
1.61667394774393 1
1.22721413330831 1
1.19072804439355 1
0.759390916111405 1
1.05900104852566 1
1.1484448671542 1
0.863232635066239 1
1.02926535288002 1
1.18573998969696 1
0.733427221413505 1
0.793209809579952 1
0.131388084499447 0
1.1321624900214 1
1.35246049512844 1
1.40910169910381 1
0.723145629015188 1
1.38763622327384 0
0.818442010903013 1
0.9915541645184 1
1.10347117315177 1
0.993270710622916 1
0.795982264017271 1
1.13429273466209 1
1.25975174331594 1
1.44275157190146 1
0.522175255693974 1
0.874579223386942 1
1.46312278816264 1
0.810582785999091 1
1.21448488188797 1
1.26339720146596 1
0.256248936287918 1
1.34029725973275 1
0.945784112498396 1
1.11707538931688 1
1.26217371164117 1
1.04226636848029 1
0.79626356619675 1
1.27961299077627 1
0.894899297472347 1
0.824903635057799 1
0.74792294405871 1
1.17641198297024 1
1.04667208110291 1
1.15815013777154 1
0.963225777279359 1
0.921974215826093 1
0.839494782237661 1
1.05743592835764 1
1.44426209904725 1
0.785292372621109 1
1.34732962280678 1
0.907514991127131 1
1.35892510292314 1
0.864455776808683 1
1.261627149077 1
1.38197111815222 1
1.03459060982103 1
0.608079861373946 1
0.861832196344652 1
0.923998734353486 1
0.85200443169413 1
0.772471952571421 1
1.26893344941298 1
1.2920617011775 1
0.799285660698108 1
1.00421963291986 1
1.27943690539737 1
0.548001601367873 1
0.981400925339863 1
0.91763273456888 1
0.717373121353831 1
0.917774920488259 1
1.00917412406359 1
0.986341468783088 1
0.68388792020962 1
1.06056070592264 1
1.16990417643694 1
1.06434071750743 1
0.29852712256609 0
1.1903589902711 1
0.721527736110219 1
1.31059043374885 1
0.566390390673236 1
1.14288671870826 1
1.02056803233014 1
1.13855517543503 1
0.773957274522583 1
1.04800659373378 1
0.585811307574485 1
0.890191973310912 1
1.13327972936761 1
0.925236270807135 1
1.16861729056598 1
1.07284563849652 1
1.1194893071902 1
0.786564209641016 1
1.4124830072372 1
1.3469772073339 1
0.583563104322718 1
1.15715257978669 1
0.726503123720579 1
1.13844295782834 1
0.576241037530562 1
1.16967921640869 1
1.06304870391079 1
1.22306693156476 1
1.07286674065096 1
0.975257049735621 1
1.06825672043195 1
1.04744053830542 1
1.0163413096116 1
0.940628889562724 1
0.871470897412617 1
0.924049888991852 1
1.17373506082459 1
1.31230896303914 1
0.93416277175943 1
0.870796165857808 1
1.02821016369201 1
1.52071867795237 0
1.27742545623945 1
0.88422933525666 1
0.81573915648256 1
1.13976650879388 1
1.63819562545061 0
1.3472361687638 1
0.836654571976954 1
0.779053320763324 1
0.892817731032073 1
1.0870540186018 1
1.10851177169028 1
1.12493733387967 1
0.842627278609626 1
1.12836280167333 1
0.282498201809538 1
0.889145211673886 1
0.948173365023756 1
0.921992148093563 1
1.04968494086203 1
0.954120763280142 1
0.73077679574542 1
1.01313432637674 1
1.53222248811151 0
0.886745491103032 1
1.17584063362293 1
0.681422262735733 1
0.779802662956766 1
1.21258300404882 1
1.14147510076896 1
0.855541364560001 1
0.816908122797725 1
1.1249444052456 1
0.926294179787284 1
1.01236609059682 1
1.0453600799531 1
0.978487868582217 1
1.194906011393 1
0.906118810862283 1
0.563745988801402 0
0.925856270375224 1
1.28937996897295 1
1.06899574802418 1
1.08561265590433 1
0.970625610796955 1
0.972886901033993 1
0.549813629065726 1
0.864511056170225 1
0.917509283939479 1
1.19450810192031 1
0.970486859230062 1
1.67232522029019 1
1.14283662405537 1
0.361107716113169 0
0.579044774792759 0
0.964337256564374 1
0.561615457936885 1
0.805679351572528 1
0.664854131408764 1
1.0837375164234 1
1.0255618065574 1
0.454454282354872 1
1.33316785771726 1
1.5380354610482 1
1.35688931668156 1
1.1764768469521 1
0.957777903001284 1
0.960174374133656 1
0.720168140162848 1
1.23940420000018 1
1.40852733695378 1
0.718682899823182 1
1.25437774216996 1
0.810305222934327 1
0.82306393501582 1
1.32721196063147 1
0.816620680369333 1
1.02675392085626 1
1.30243688084842 1
1.03671151097148 1
0.949052430878978 1
0.775082838148647 1
0.835039368286506 1
1.18941373634237 1
0.913365187496528 1
1.12038055179183 1
1.01936685758423 1
0.899820133141263 1
1.00718859505314 1
1.54037992483311 1
1.21003404573578 1
0.87713277483778 1
0.843896411026127 1
1.01743260870719 1
0.752353076881623 1
1.07988132321646 1
0.857033396833366 1
0.726388869663634 1
1.03665862757931 1
0.703814886583838 1
1.18113947207043 1
1.12458424735648 1
0.74794685167118 1
1.06848062635523 1
1.00683922466426 1
1.14297874141382 1
0.902181977717714 1
1.09310674728688 1
0.804268411600511 1
1.11459907860735 1
0.966012086687145 1
0.984622240210166 1
1.01958530449979 1
1.21109329361293 1
0.61680716580639 1
1.32479336181577 1
1.1046099366491 1
0.917950602985907 1
0.536998326981467 1
1.42789578999208 1
0.76714082089436 1
1.34323684458106 1
1.08354843744475 1
0.40756926308475 0
1.38728601797174 1
0.652919269216538 1
0.980793553444218 1
1.18449122482435 1
0.923958485444337 1
0.881108695262867 1
0.483400271678598 1
1.36196536033606 0
0.961476493540229 1
1.00999697495359 1
0.569934067831475 0
1.31231088297974 1
1.13508554984082 1
1.27177765854243 1
1.0541294468344 1
0.851054789682809 1
1.30405634515502 1
0.934079918783258 1
0.67197752717587 0
0.879089722724315 1
1.16632301001073 1
1.16792968151337 1
1.11444972363742 1
0.930581323273063 1
1.45087631351279 1
0.699717538733359 1
0.946723205343645 1
0.801220787640162 1
0.936570466594846 1
1.10178705485253 1
1.31428445993957 1
0.904888361140806 1
0.808175351251242 1
0.932077612405794 1
1.53070517705463 1
0.287566606134073 1
0.991444931311608 1
0.980611793888217 1
1.05849666017855 1
1.22005976384894 1
0.648033672929061 1
0.852333828377876 1
0.850193174289471 1
0.704216888116635 1
1.25795171846721 1
1.18931439455301 1
1.00130752329255 1
0.878567243046172 1
1.31107954289786 1
1.00143587044723 1
1.70130436484923 0
1.13619325974075 1
1.54355595100942 1
1.22469547299785 1
1.17511012548961 1
1.00000917808433 1
1.02110958446432 1
1.254971866439 1
0.900065870904544 1
0.917572668692182 1
1.13132794232198 1
1.1756702944842 1
0.853376253723947 1
1.01608646390687 1
0.723526944976902 1
0.834777918359811 1
1.20611512009043 1
1.42283152913176 1
1.00616745234837 1
0.963425489224568 1
1.0266423707864 1
0.717534147997835 1
0.744106740462225 1
0.850823857998008 1
1.3464531608318 1
0.494879166619679 1
0.52268860165389 0
0.915031476694326 1
1.30459985561684 1
1.36236085605333 1
1.15986339943485 1
1.26595818846459 1
0.744796240415823 1
1.36116774615867 1
1.68441879693203 0
0.584726809260942 1
1.37251890860325 1
0.506308245778442 1
0.864969751247669 1
0.891307741430746 1
0.657308675153076 1
1.41474438856858 1
0.727068891130434 1
1.20549525512083 1
0.948771448170392 1
1.00139188741657 1
1.03812960086926 1
1.02458923248758 1
0.757434221130529 1
1.10714184626926 1
1.32831610547488 1
1.10863714376448 1
0.844036318645882 1
0.932336293299547 1
0.488669425653577 1
1.28615709791956 1
1.02293895218591 1
1.05469843642095 1
0.803305520608082 1
0.730363850232518 1
1.03432085479689 1
1.44441626940613 1
0.852044389112991 1
0.884020813376049 1
1.01544493758271 1
0.841240819143094 1
0.83882846288782 1
0.925028203153984 1
1.22118562623563 1
0.712995093797345 1
1.0466285366465 1
1.06668015579609 1
1.4948793349828 1
0.494603838163408 0
0.994513360666276 1
0.558675698080008 1
1.04043901588854 1
1.10148123861684 1
1.12191355269479 1
1.05712785016856 1
1.0490122750673 1
0.861052146241551 1
0.812006566116501 1
0.912839088397021 1
0.665511833971297 1
0.977516512365129 1
1.37490093829671 1
0.699154095842073 1
0.939483520001454 1
0.620312777926518 0
1.15650675360607 1
0.95558911619067 1
1.03126440471537 1
1.31602991764599 1
0.973106570122804 1
1.02852688042569 1
1.05879503484053 1
0.8374589179486 1
0.890625763533198 1
0.499627173257744 1
1.01993864065538 1
0.618679979156598 1
1.13132682166411 1
0.986632240071753 1
0.81902788563053 1
0.885976701757725 1
1.16103698135069 1
1.00213785529899 1
1.05444482903078 1
1.22966867749568 1
0.96175481424775 1
1.06432902877909 1
0.961892376158716 1
0.760110679811794 1
1.26013716284392 1
1.01361511674215 1
0.961685026221371 1
1.18441360841502 1
0.642284878064269 1
1.14668865531467 1
0.698999531235372 1
1.34742192187495 1
1.19945240022575 1
0.991824887185796 1
0.907400355321094 1
0.858543189084122 1
0.936632993466056 1
1.03966964756234 1
1.1686849051531 1
0.944872483589092 1
0.604773115982994 0
0.99856216815939 1
1.07790619014861 1
1.19716335972727 1
0.930165526983644 1
0.844802150156092 1
1.50071309520376 1
1.38579076630646 1
0.998803346996453 1
0.869429253858174 1
0.656104717889732 1
0.87575395439808 1
0.428184284040653 1
0.870535709212894 1
1.14125045583125 1
0.847216336807237 1
0.670210408176926 1
0.760630235573416 1
0.830955199677277 1
0.854921864271922 1
1.18977678809806 1
0.917360484167743 1
1.4009054865391 1
1.32096151426723 1
0.618833508285899 1
0.740232855941026 1
0.696382631996701 1
0.912480822256961 1
0.800614067485642 1
1.04733604116451 1
1.2309195716092 1
0.758241885044644 1
0.814994550963699 1
0.912305320095259 1
0.736614870952598 1
1.33610928866583 0
1.07962682583023 1
0.837648410985099 1
0.959940768375258 1
1.19990392615474 1
0.964022588309885 1
1.6247051712865 0
0.9801577242464 1
1.27635869578643 1
1.09810825842796 1
0.917739023322048 1
0.887175244795824 1
1.08469729308261 1
1.12092444715019 1
0.972255012316889 1
1.07448687084446 1
0.956458119632235 1
0.712265645711187 1
1.01890679260969 1
0.894186663971528 1
1.04094547651281 1
1.21669080286471 1
1.0738777147038 1
1.19869491395178 1
0.604031750719437 1
1.02901834524391 1
1.1563124335063 1
0.810073219245384 1
0.595397364684305 1
0.74769058110381 1
0.911972861588063 1
0.954527613201784 1
0.871432595223533 1
0.513955629440581 1
0.914451555122927 1
1.06635917887798 1
0.844589734748744 1
0.943073897154754 1
1.0152206534301 1
0.95919531619014 1
0.875076620571654 1
1.23605393961197 1
1.14276407094798 1
0.779823484862701 1
1.26811915670591 1
0.524264350731745 0
-0.10056954990846 0
0.757442029427245 1
1.21477396097272 1
1.18762258203245 1
0.805485378480272 1
0.856407957212975 1
0.908214796092461 1
0.796154980402883 1
1.33299787474782 1
0.881992865751232 1
0.917527844533837 1
0.714261724780327 1
0.862385040580093 1
0.703645957073236 1
1.06747469710759 1
0.904813449225433 1
0.679504051882905 1
1.17011571045995 1
0.870143437660719 1
0.903139252190152 1
1.10767382515893 1
0.864800867912891 1
0.606261107167814 1
1.00150624621935 1
0.748295967714197 1
1.10573674965711 1
1.03800717681581 1
1.24527105228176 1
1.02307718250973 1
0.925416904263236 1
1.15505224305191 1
1.21914768149409 1
0.624288198045173 1
1.22437838646652 1
1.26351017386355 1
0.983416513945382 1
1.38705049755157 1
1.30941557955051 1
0.465655625315585 1
0.496313694639761 1
1.26667589021639 1
1.03127017906997 1
0.787008376081776 1
1.18545232524321 1
1.2934445687474 1
1.38387340295773 1
1.04219301606763 1
0.870619195358055 1
1.00210785762877 1
0.926468726934065 1
1.24983516293793 1
0.255371435379666 0
1.17337079856682 1
1.22489885610527 1
0.75696034108956 1
0.71323991933909 1
1.17481105958445 1
0.867105586330103 1
1.07895379127091 1
0.987849691377473 1
1.5382349474523 0
1.096502271756 1
1.20350419546169 1
0.809918784553513 1
1.5277666823335 0
0.568264566320179 1
1.07403731420669 1
1.51138711409122 1
0.851879458591394 1
1.16308802971599 1
1.07276898384947 1
0.804096273229987 1
0.52475423383698 1
0.398601765918314 0
1.00085671388614 1
0.880231308827689 1
1.20893012841976 1
0.905469240494073 1
1.16895480203682 1
1.19053841652681 1
1.14153146286467 1
0.708136405441449 1
0.67381136755732 1
1.28111003464353 1
1.02990517008333 1
1.63100000517264 1
1.47778551608024 1
1.33656460628892 1
1.12572470309671 1
0.575892597752934 1
0.892120402044418 1
0.913545546745302 1
1.09449226454473 1
1.11144127422712 1
0.926591465983025 1
1.13290470646408 1
1.42962292619678 0
0.61876083415278 1
0.939443917377251 1
0.939816708910257 1
1.34350566996894 1
1.71956426836355 0
1.18940434423725 1
0.510376343158541 0
1.06406974251797 1
1.27420282183116 1
1.18976878465181 1
0.581304140461595 1
0.956975281820246 1
1.19875949073893 1
1.4673615808991 0
0.870722154559612 1
0.462301309242039 0
1.07084961723015 1
0.780749531537913 1
0.858389999237131 1
1.09208419581251 1
0.772758821924416 1
1.03656086743902 1
1.02884827195725 1
1.16915883351359 1
1.12190185160635 1
0.927633637681468 1
1.59728960235053 1
1.3529619556595 1
0.92141562527871 1
0.848448028707964 1
0.914346596688532 1
0.978968505884732 1
1.11520229901557 1
0.603723588728231 1
1.24499955813904 1
1.07042880450671 1
1.36061084029363 1
1.10487862899571 1
0.769473975957527 1
1.24273722314617 1
0.754437876143326 1
1.06108029678174 1
1.23703507995923 1
0.933973236125367 1
0.880018047851812 1
1.14951309659123 1
1.24343819407177 1
0.954794310682981 1
1.17961865172183 1
0.612606065454041 1
1.31621137045278 1
0.861786969384279 1
1.0751812473706 1
0.969261979523255 1
1.25164872832505 1
1.09146008305408 1
1.3006630296674 1
0.75209001361588 1
0.762622918030143 1
0.761577095902229 1
1.08849213385193 1
0.879393405428572 1
0.974949135909993 1
0.519152468865131 1
0.633360204710363 1
1.24600770827178 1
1.25610546544195 1
1.01762328726091 1
1.14110615971674 1
0.512723932929657 1
1.10802232821096 1
0.861826734506979 1
0.981443976216775 1
1.16360895513231 1
0.488646411059919 1
0.62087328469769 1
1.183918680819 1
0.984996005430108 1
1.24474696967066 1
0.887352671501504 1
0.792351021173168 1
1.23176306629876 1
0.843739689135649 1
0.617937875537835 1
0.908820556605632 1
1.0729241354307 1
0.956030799970775 1
0.984659938406577 1
1.13301427843796 1
1.14416916474002 1
0.652277135261835 1
0.737622009548314 1
0.448304042067944 1
1.21606853738447 1
0.638329509778659 1
0.793554096649507 1
1.34866311652208 1
1.26937671815782 1
1.00466366807993 1
0.900533115579359 1
0.729656241246936 1
0.880964176011196 1
0.685912530513544 1
1.1047560577156 1
1.34410787607399 1
1.07240763732821 1
0.942846976538524 1
0.998491568526253 1
0.675881147557368 1
1.23156682582808 1
1.44888194417741 0
1.02867296927291 1
1.17538773183696 1
1.52995078095406 1
0.986034731387838 1
0.955575075215736 1
1.05821039695659 1
0.802182894002805 1
1.30154947339179 1
0.787178353811331 1
1.2235641951529 1
0.933899860003927 1
0.790977621033286 1
0.972295121850167 1
1.25042197252443 1
0.595056821551561 1
0.960101107339755 1
1.21784353592295 1
0.919116159099132 1
1.00073310028135 1
1.04882917836308 1
1.23672495965436 1
1.05092954163186 1
1.08477403474793 1
1.10752878848966 1
0.940643273240338 1
0.212763355697378 1
0.731636153928348 1
0.933747737207186 1
0.774244256013834 1
1.50515799397954 1
0.314230157721263 0
1.09743476871287 1
1.24342750534066 1
1.60397702198133 1
1.17262641212712 1
1.38179155000947 1
1.24623356635309 1
1.25223793936378 1
0.913595565644058 1
1.17620570547627 1
1.30973348216471 1
1.19150163822437 1
0.702777940855531 1
1.30806197153609 1
1.43426220690645 1
1.19846019421514 1
0.696271632653288 1
1.40208864873403 1
0.960815569761153 1
0.727047643600246 1
0.825797973210212 1
0.804872271975113 1
1.06145915157395 1
0.912937834729909 1
1.00799506480856 1
0.908846188314237 1
0.572382030603914 1
1.17123653316109 1
1.0150062230269 1
1.46263752582272 1
1.14669891750815 1
1.06768156777205 1
1.46727897793883 1
0.722698310186017 1
0.788925620902302 1
1.25923732846729 1
0.78628568534056 1
1.15919564266097 1
0.886975566654556 1
1.33803159808696 1
0.81955448451784 1
0.66609534122387 1
0.830838591294664 1
1.16794011555473 1
1.12507992550711 1
1.01269145363142 1
0.714466254497011 1
1.2017043142868 1
1.18658363947071 1
0.98519299732933 1
0.908678422655813 1
1.27517782690254 1
1.03882582424862 1
0.861483566073978 1
0.729591336113831 1
1.26120177963838 1
0.886846077858451 1
0.575470049707719 0
1.68093098084645 0
0.467750773575733 1
0.814006722647016 1
0.93698743040661 1
1.02171111382905 1
1.1515921769591 1
1.13913614042673 1
1.3161454002175 1
0.935239691924253 1
1.47530408022791 1
1.55082682727023 1
0.972392098600035 1
1.1362035927977 1
0.954951187123858 1
0.769303633405465 1
0.69702601931575 1
0.666885806885813 1
1.10620826819479 1
0.869592091584915 1
1.00979465738759 1
0.679880040182208 1
1.12020156001508 1
1.02046298295107 1
0.959610799472233 1
0.927573970184627 1
1.1560681939663 1
0.955062694524323 1
1.2353803558137 1
1.00629792765152 1
1.07017745887717 1
1.07746761251703 1
0.845984884454352 1
0.896802778933242 1
1.21060610941227 1
1.2164949548903 1
0.976625695323082 1
0.785896301490587 1
1.33071779131052 1
0.626477550554618 1
0.933875680948776 1
0.502464032633568 0
0.976286059928868 1
0.917930011510786 1
0.68414809378693 1
0.868624397476576 1
0.692142631881153 1
0.619818840371554 1
0.783927138049447 1
0.812002138683897 1
1.04383227675461 1
1.24356865522123 1
0.562869510225676 1
0.983871286156987 1
1.17611991834737 1
0.720546392825123 1
0.587160163224924 1
1.24738319633634 1
0.674778876229346 1
0.724289160352513 1
0.771494780649346 1
1.14940359281795 1
0.924644394241672 1
1.00181135041912 1
1.07562505471183 1
0.597995226506083 1
1.08006775008113 1
0.826933939656865 1
0.839468363895593 1
1.136673957038 1
0.932211851261395 1
1.19892895563114 1
1.51688048836078 1
0.96392031137226 1
0.863221933876806 1
0.93985988910911 1
0.77872107360883 1
0.957703637381059 1
1.11464223671405 1
0.734690607290975 1
0.793005597260167 1
1.35596629464244 1
0.898231373586 1
0.826797177155294 1
0.742923672702927 1
0.776555332457294 1
1.30950951721116 1
0.334266538972538 1
0.905220325089031 1
0.743500601660437 1
0.789147773695417 1
1.04149410195788 1
0.980785068998276 1
1.20672522222882 1
1.27108830577659 1
1.25629005586822 1
0.741367939326589 1
1.01710666275864 1
1.24603956285208 1
1.19399539450911 1
0.962989583501259 1
0.963581730445375 1
1.40008261423073 1
0.991923426679598 1
0.985518592193156 1
1.27866473720905 1
0.92473381288111 1
0.757575453367029 1
1.10393666800376 1
0.796685258757619 1
1.14371676813827 1
0.988341369367123 1
0.898210359313051 1
1.23810983354975 1
0.860508907380887 1
0.786056810547144 1
0.826675044298707 1
0.838324817905618 1
1.18912482459459 1
0.805330670197423 1
1.02380154908787 1
1.36787018841345 1
0.844610465557254 1
1.35054799700115 1
1.01533825206729 1
0.455776455724279 1
0.994128823992823 1
1.07818235751029 1
1.29717133040974 1
1.44714398932963 1
1.20555352600301 1
1.28728815971327 1
0.85076588667198 1
0.876529124413131 1
0.859356876647929 1
0.587648902122509 0
0.919213141606552 1
1.40822435138846 1
0.759806354019712 1
0.913768589523961 1
0.801334986349697 1
1.17455067904017 1
1.10191280876156 1
0.635241022095651 1
1.14073756719321 1
0.986169302035088 1
0.835455008834505 1
0.873285486226471 1
1.07051241049857 1
1.16915402184013 1
1.09808063529501 1
1.1350331589862 1
1.21393661225482 1
1.30307636316898 1
0.723080753195951 1
1.27379641981782 1
1.37745766407081 1
0.941512662587182 1
1.07429249189836 1
0.910034157525287 1
0.915853047925931 1
1.04420477920925 1
1.27096287201304 1
0.91194707616616 1
0.975563866258143 1
0.983864086864107 1
0.92312014314873 1
1.13794532577739 1
1.1347217102589 1
1.56580362560452 0
1.24356130248565 1
1.06574808994988 1
0.912502631704843 1
0.790980730559152 1
0.844848337718873 1
1.15083346433631 1
1.47442788281288 1
0.829787569016023 1
0.697817351334527 1
1.19892499306238 1
1.04267738834614 1
0.998467043608588 1
1.25546900452301 1
0.774628331463862 1
1.32634982675475 1
1.03803361540992 1
1.02781131756437 1
0.791294107565068 1
1.21018525666197 1
0.95573813070889 1
1.37046693622654 1
1.1301399318582 1
1.41927620966965 1
0.992576409860916 1
0.911583077680188 1
1.34565715070505 1
1.11263870687097 1
1.03647316632179 1
1.29329037063764 1
1.19495124479637 1
1.2949491692817 1
0.850250111948071 1
0.727062332165773 1
0.923768954314024 1
1.07144960068432 1
1.13046469829057 1
1.25706257141247 1
1.11210963042488 1
1.05097989634936 1
0.670127087254249 1
0.721879367599894 1
0.803028071130924 1
0.819746977736646 1
1.02535467322147 1
1.04143124401507 1
0.865921469489425 1
1.14886215094227 1
0.877658432142494 1
0.556497574202058 1
0.945780328343151 1
0.927105934827922 1
0.647582083775836 1
0.96004533114891 1
1.20681486313553 1
1.17662429022793 1
0.917063419118316 1
1.00552889557492 1
0.861705541994335 1
1.12787151883729 1
0.923738351582686 1
1.19467274060503 1
0.851781012056459 1
0.968686603476806 1
0.942185799065522 1
1.32215365461708 1
0.895111135072439 1
1.56346048408685 0
0.716488978569174 1
0.690252579652028 1
0.806863883259823 1
1.13114265703282 1
1.09010070698603 1
0.931642412875484 1
0.929931439846112 1
1.21245590989184 1
0.994990005803652 1
1.11259704885599 1
0.798203870961961 1
1.14345277061038 1
1.02455309004772 1
1.38943272631802 1
0.993170862733856 1
0.705255002563452 1
0.997814246475927 1
0.739105841499129 1
1.06507359944826 1
0.733225852965391 1
0.931983720421882 1
0.799049730474614 1
0.786256876737794 1
0.951491183732838 1
0.976128547841506 1
1.48778218528044 0
0.806279719051592 1
1.11390553164918 1
1.58292997529189 0
1.00982939788718 1
1.17119907897096 1
0.976649928691031 1
0.548202220182948 1
0.993278716377003 1
1.10408192022115 1
1.25098312090288 1
0.959659290018286 1
0.912177609903855 1
0.994268152794572 1
1.33776052804681 1
0.728295821127912 1
1.14548619634384 1
0.702553659491932 1
0.735844093742273 1
1.01562416119099 1
0.779021856723169 1
0.911372477271616 1
0.626199020394645 1
0.34642271804491 0
1.2780214057349 1
0.989469143226709 1
1.02415604789143 1
0.74152132511322 1
0.923906267953306 1
1.22647032032003 1
1.11780273251026 1
0.957090298088651 1
0.650747998017306 1
1.01300031102699 1
1.02509300668626 1
0.670066983073174 1
0.868862823454652 1
1.05858337843028 1
1.42037059292079 1
0.935887036410762 1
0.953706367281418 1
1.06807675555206 1
0.858806596932137 1
0.780269314480786 1
1.2861891831005 1
1.03481479656105 1
1.00249153199261 1
1.07296571653143 1
1.44006133786919 1
1.26399563789115 1
0.893181761765563 1
1.02279425884865 1
0.906894013351289 1
0.907375616439331 1
0.801911983507743 1
0.998749316988903 1
0.841134853026896 1
1.21451739219076 1
0.69693823671424 1
0.846459051198495 1
1.31137781354826 1
0.95214332571963 1
0.693495390866961 1
0.871471467738323 1
1.28611308753976 1
0.605390651109824 1
0.815054473700562 1
1.12391452929202 1
0.773325666207388 1
0.708910881969026 1
1.1515781509265 1
1.04875688883163 1
1.17342454841804 1
0.995501322386005 1
1.35251957832431 1
1.00777950333681 1
0.973109459723306 1
0.920707015498732 1
1.13340298031843 1
0.995995783353248 1
1.42083996066112 1
1.16066641711894 1
1.59004656880761 1
1.21251195247144 1
1.06205954632177 1
0.570377686918296 1
0.786659416419183 1
1.30086466578933 1
0.998960629167083 1
0.619052522417327 1
0.743516866463526 1
1.73157650282478 0
0.815365188062478 1
0.962240273347588 1
1.14605985132028 1
0.98611933217224 1
1.15999419157592 1
0.93190420794399 1
1.32419548329366 1
0.871952864112747 1
1.04584211822519 1
1.31596856178988 1
1.01962084836736 1
0.894990603241714 1
0.950415637029348 1
1.03805633051519 1
1.07799250062985 1
0.848134925831545 1
1.02981267463014 1
1.32151318852804 1
1.24298352121853 1
0.956233958963505 1
1.21628473733728 1
0.940942408059461 1
1.17986032179093 1
1.17095721936168 1
1.17673375098925 1
0.492440721120213 1
1.08477922748869 1
0.978888432918998 1
0.864701862614098 1
0.938671149230043 1
1.231421821037 1
0.919516243466364 1
0.965358336221673 1
0.804481411722679 1
1.19917455313889 1
1.18617666342337 1
0.660719572973044 1
0.905793757080867 1
1.39406013756978 1
1.00860336444305 1
0.796841550060608 1
1.09913594614055 1
1.2274730014429 1
1.06790365429982 1
1.10451101938862 1
1.03724535030945 1
0.704536806671186 1
1.29486568538659 1
1.26172763880855 1
0.785096757660438 1
1.09334660021582 1
1.33336853824061 1
0.938945499640855 1
1.02342810735151 1
0.922329993458692 1
0.872548830358019 1
1.0143921323273 1
1.24036698449374 1
0.679907030901691 1
0.945942940247217 1
1.30084833922515 1
0.701975447813223 1
0.906510224008556 1
1.14261695577678 1
1.17902569483067 1
0.813121662675286 1
0.912090215382048 1
0.946464854505581 1
0.835384781990403 1
1.04046244767608 1
0.927887497620483 1
1.9079451083128 0
0.510844358255503 0
0.904320627940148 1
1.28768718507002 1
1.48212256211126 1
0.981472827386984 1
1.11929750560661 1
0.370626876488909 0
0.709838173761493 1
1.40961221898776 1
0.940375079458406 1
0.627742965130091 1
1.15917451375314 1
0.773455036955176 1
1.16935641857435 1
0.894652878538889 1
1.06373379436048 1
1.05512064400149 1
0.908559659734667 1
1.69536472535012 0
0.824476552396592 1
1.23802986150566 1
0.95369106295764 1
0.931696415495616 1
1.13308719961331 1
0.585801670033686 1
1.24695768797344 1
1.14971152326358 1
1.06637383877841 1
1.01446692659329 1
0.957614014994873 1
1.18562006321742 1
0.819033005204325 1
0.548468295211216 0
1.16671860421468 1
0.879155424748557 1
0.96311593963852 1
0.820085446268459 1
1.03564173196865 1
0.534818873598866 0
0.464716168045664 1
0.174328053931305 0
1.05785255434645 1
1.08150197256645 1
1.23060612928305 1
1.19629413202668 1
0.726740165893191 1
0.909791346191354 1
1.08810120218979 1
0.975288326060754 1
0.980894124859888 1
1.10030752444437 1
0.550454238872885 1
1.3213499048378 1
0.590794488259833 1
1.40012165878598 1
0.898355446725676 1
0.720278277493906 1
0.782902763997828 1
1.21662900418795 1
0.842983836026938 1
1.36362245616095 1
0.921276777012394 1
0.929220850400572 1
1.06619600339626 1
1.05882423688814 1
1.03417716740975 1
0.716574423091462 1
0.867204435098767 1
0.658785722976354 1
0.928030901504718 1
1.01895439529448 1
0.799800201966061 1
0.84650466577299 1
1.13048881048509 1
1.47166945581029 1
0.673481110537182 1
1.45005528069383 1
1.06135889137022 1
0.619617669471069 1
0.957985259723614 1
0.561992646296953 0
0.824933232899188 1
0.780988502156855 1
1.24278700465153 1
0.912655376647227 1
1.01136477429903 1
1.27682939561797 1
1.05615742607482 1
0.982743892967977 1
1.51523562861148 1
0.57355827174177 1
0.983700610099369 1
1.30589279336315 1
1.07278158477975 1
0.668237199790816 1
1.23820485769696 1
0.678051370205002 1
1.8217652621704 0
0.87641320144518 1
1.2747332322829 1
0.947878162134813 1
0.817620369866926 1
0.765142013925214 1
0.842240552944444 1
1.15892161867838 1
0.439122405852098 0
1.3538775075419 1
1.02527993392054 1
0.755960203686458 1
0.908840010499919 1
1.13320559674772 1
0.807512303437532 1
0.49031733822398 0
-0.21322028889965 0
1.82167786496127 0
0.802239026443396 1
1.45816764028704 1
1.22234176415409 1
1.04220456960383 1
1.11035138418904 1
1.23383418003069 1
1.22101274900801 1
0.919986441599498 1
1.40206439870585 1
0.694660888447679 1
0.875721375232197 1
1.04557061937743 1
1.03135151143408 1
0.852301228827632 1
1.14473929785833 1
1.31988257221715 1
1.1610987428683 1
0.694525930481272 1
1.44535445808365 1
1.36447996531037 1
0.881708884065903 1
1.4485428361383 1
1.34992548382167 1
0.822878009867135 1
0.826920268511346 1
0.996943633882388 1
1.26874532737743 1
0.792049443982532 1
0.93343804938035 1
1.18745985605389 1
1.13290442823152 1
1.19751730731822 1
0.999385927063946 1
1.04474040066491 1
1.07542201596494 1
0.985010179407868 1
0.817283385183775 1
0.648873865556717 0
0.943487775446461 1
0.842408438560801 1
0.949304682013827 1
0.959112631737352 1
0.645263626329924 1
0.591106962731352 1
0.779771524785119 1
1.04496427545054 1
1.04364749661098 1
1.02145105795119 1
1.12067372893755 1
1.10874129512166 1
1.1002649967084 1
1.01102930402265 1
1.03458980635997 1
1.04235244569822 1
0.489022371357645 1
0.706444075048165 1
0.464055415519108 0
1.14775251546922 1
0.609689761839755 1
1.17628815681359 1
0.976465147133495 1
0.989463893262848 1
1.42878860562963 0
0.639873792854378 1
1.23520500809889 1
0.997922865538422 1
0.59356225718502 1
0.99486802299544 1
0.939534138910643 1
0.976267606737105 1
0.752650543629502 1
1.29706946888451 1
1.20973812887769 1
0.918104935679129 1
0.594723769559047 1
1.09495918691983 1
1.34121994775154 1
1.08915274290631 1
0.721758596016408 1
0.876806168143685 1
1.000953671972 1
1.4637679949335 1
0.822345606566223 1
1.00450772880169 1
1.30254959903339 1
1.322511551 1
0.564022572104677 1
1.26080198507034 1
1.03697315733813 1
0.903234939226038 1
0.814551200774093 1
0.869530686048184 1
0.742474852611864 1
0.973021204477815 1
0.74359559173934 1
0.873736648282192 1
0.923251255427097 1
1.23883156948006 1
1.05576151975106 1
1.33873119718004 1
1.06235114596935 1
1.25141279023213 1
1.14627484301039 1
1.30365911895285 1
0.946955068101707 1
1.17267686823776 1
0.76232783196428 1
1.12392080324595 1
0.891918990246508 1
0.833593445414879 1
0.612958497726665 1
0.984347175537604 1
1.04303948219261 1
0.901646360428118 1
1.19780130330194 1
0.886926067509337 1
0.61772548202087 1
1.37082507324216 1
1.24793798544223 1
1.05393914797542 1
1.14528365692137 1
1.01430647089808 1
1.05891053740976 1
0.967409761693092 1
0.852555860582934 1
1.0165469171888 1
0.698878478414923 1
1.20880682258807 1
1.04555086000792 1
0.886582928226807 1
1.0604069267057 1
1.09172525841178 1
0.819077640909623 1
1.18670699723415 1
1.316035172494 1
1.45592935961834 1
0.981005016014548 1
0.971618319680476 1
1.10812659403078 1
0.875788167397092 1
1.22981812631346 1
1.09824549962388 1
0.916971875848123 1
1.02581717932019 1
0.851018014329165 1
1.15510495098383 1
0.865899239243449 1
1.13762012642846 1
1.13040954541247 1
1.04553303719996 1
0.938557610567442 1
0.89979935913069 1
1.24845473077754 1
0.912683885862262 1
0.673197407092211 1
0.601961924093524 1
1.7580795885736 0
0.907394246519031 1
1.35474879872329 1
0.971875303509995 1
0.476036224638203 1
1.19157884821574 1
1.24025732728839 1
0.914750700939915 1
0.689976769566267 1
0.91359452805661 1
1.35508414921017 1
0.918131269603439 1
0.835987869364138 1
1.24157446254734 1
0.809034895184665 1
1.25019077246281 1
0.796723431912582 1
0.49455324385488 0
0.996464477384548 1
1.10812306234757 1
0.997109134100183 1
1.20451185343622 1
0.561430575932801 1
0.525382018430173 0
1.00251144932699 1
0.885078936943486 1
0.879482080695969 1
0.759046034729097 1
0.682099249051128 1
1.12994677087952 1
0.984877657939174 1
0.97825603805903 1
1.08452155686747 1
1.09831165464005 1
1.10891771241056 1
1.17655618332253 1
0.825234642079861 1
0.764013812383275 1
0.959519237541988 1
0.750629084052212 1
0.751645248599709 1
1.57152542137752 0
1.26206303679124 1
0.622606854790217 1
0.483775460811633 1
1.0870853610254 1
1.01491632208984 1
1.36921744231922 1
0.536070155658002 1
1.11473799541682 1
0.978515968798127 1
1.13649732348641 1
1.00414718921054 1
0.95135671389478 1
0.613810950823299 1
1.02176864041817 1
0.947418865053605 1
1.00739442731677 1
0.719437108359058 1
1.01270375347301 1
1.30245496400629 1
0.716663746578623 1
0.788706282763634 1
1.28998790052556 1
1.19522211408489 1
1.07882585242742 1
1.33726631490075 1
0.766103768969311 1
0.917099738230202 1
1.23463502182689 1
0.864414919027757 1
1.22326076301111 1
1.37683325853411 1
0.792548359423726 1
1.37401163306358 1
0.71702867543617 1
0.994345031391973 1
1.29430869896377 1
1.14493816977058 1
1.39157498512406 1
0.7062054859213 1
0.968091792463779 1
1.07612701626741 1
1.23416011253905 1
0.64006662992429 1
0.680989128947638 1
0.606900349001875 1
0.718212761272009 1
0.977045558751306 1
1.00290519554248 1
0.914800432709026 1
1.41543725595435 0
0.812171898631221 1
1.3986151747172 0
1.30029378783116 1
0.761723953527499 1
1.23986665687789 1
0.728514848106526 1
0.938627182973535 1
0.760015657769357 1
1.00683584266899 1
0.803005939244089 1
1.36365445915502 1
1.11514730422919 1
1.0058653310352 1
0.732579955740176 1
1.18939887142101 1
1.1767273666698 1
0.88952343259173 1
0.89503424204027 1
1.05709850113588 1
1.31871386492153 1
1.03499854269691 1
1.47353533554058 1
1.3620750394517 1
1.32139097792776 1
1.27817926289602 1
0.43756298158391 1
1.20353587113454 1
0.973843372401204 1
0.771761400492376 1
0.722380703884488 1
0.821718465341445 1
0.97300431231378 1
1.04042828782859 1
0.886839579112111 1
0.855021439665553 1
1.00220428808648 1
1.48030918706372 1
0.735573120245348 1
0.872958136355257 1
0.548980342739152 1
0.900955199842404 1
1.10018243603575 1
0.980240015886123 1
0.892773939021394 1
1.16922214848014 1
0.466311855241523 0
1.15648064418687 1
0.555623707821154 1
0.0836035150883324 1
1.00411712116065 1
0.579305652435884 1
0.777241652689524 1
0.936632854090965 1
0.948986014648113 1
1.20837454796473 1
1.17545161615677 1
1.19878184991471 1
0.823072020302477 1
0.622124819255172 1
1.01056805769617 1
0.938976639557731 1
0.736772444813803 1
0.665727717207814 1
1.17602303233643 1
0.845476562689345 1
0.909310682580476 1
1.21136963236412 1
0.883354263241186 1
0.742197929282574 1
1.03783185321859 1
0.938195677396614 1
1.20540398033172 1
0.979163172898391 1
0.855964810054599 1
0.980035094541574 1
0.575301849532334 1
1.14271535968385 1
0.378898133534586 1
0.892332966682969 1
0.951170903732089 1
1.0210374250317 1
0.893717501900033 1
0.990985895254311 1
0.876172864170567 1
0.794064653337613 1
1.20398967944919 1
0.965198754490013 1
0.866166384627372 1
0.578214743583251 1
0.788368528671443 1
1.18734213043869 1
0.865909641046512 1
0.919881885776625 1
1.32684902642383 1
0.591675331040105 1
1.47112673788105 1
0.994195466175762 1
0.894298147880264 1
0.832741134646131 1
0.656485268809433 1
0.92803939118847 1
0.73526438442153 1
1.27369678751687 1
1.20774364914866 1
0.663468502453554 1
0.965015665921433 1
0.70195511801983 1
1.42661393879625 1
1.26544808704485 1
1.27945081433563 1
1.27401595474117 1
0.924479880741503 1
0.87528444674699 1
1.05375104265379 1
1.18671942852195 1
1.10563283590013 1
1.13321300718102 1
0.844909253843098 1
0.770684343101768 1
1.12072513321913 1
0.894069314266455 1
1.31224089526016 1
0.977771072668848 1
1.03013652142989 1
0.476077296578953 0
0.591489888355329 1
1.05559783074784 1
0.745905943520642 1
0.857635843488151 1
1.08735537904339 1
0.673773308854017 1
0.924853155903276 1
1.37021136058154 1
0.811912573255595 1
1.10116977086911 1
1.06693525024287 1
1.16229349103457 1
0.952074802105651 1
0.796715013329483 1
0.665155730062786 1
1.32800775694986 1
0.850825570753609 1
1.20804236167406 1
1.06016249197075 1
0.701414685034824 1
1.31348372249383 1
0.991181717076247 1
1.53258683551773 0
0.884505893769359 1
0.825779930088584 1
0.741514367191675 1
0.603193852666674 1
1.48645710663627 1
0.691266120548495 1
1.05764851813725 1
0.922583043670102 1
1.30544850642248 1
1.15194898102642 1
0.970564902308281 1
0.551407006020335 1
0.773190963353102 1
0.961625916131979 1
1.19166146869948 1
1.34465265955419 1
1.02749683568226 1
1.21749773507687 1
0.899331206907116 1
0.683978040046752 1
1.06090661777275 1
0.598096890830539 1
0.791012027493923 1
1.10582603116239 1
0.767991647472993 1
1.07149855474196 1
1.2545909588467 1
1.01157740237346 1
0.900922129348664 1
0.730689945188317 1
0.845283367703842 1
0.92719873543043 1
1.17138751699412 1
1.44051170631402 1
1.50910952524051 1
1.15654164338224 1
1.29814539006956 1
1.20669931381852 1
1.37947790295021 1
1.16556020006116 1
0.614723113312741 0
1.13185148893075 1
0.992784967467041 1
1.15372192692155 1
0.788650713523194 1
1.0315085999683 1
0.965706868601803 1
1.14736246936828 1
1.16741916701803 1
1.11740066616654 1
0.964792552504927 1
0.849544481615159 1
1.02809042211296 1
1.09253608021261 1
1.05696801005634 1
1.09890286582803 1
1.22130022402715 1
1.05516895410604 1
1.18443643780264 1
1.16940650457101 1
0.656816090137769 1
0.873271811187736 1
0.859354305993495 1
0.990617187375425 1
1.21274439791323 1
0.578557671368648 1
0.654981930689245 1
1.081332156957 1
0.947316279758093 1
1.16145064939549 1
1.16236772575276 1
0.672779311387826 1
1.00928054420142 1
0.61963801204814 1
1.28700497260129 1
1.53268835753022 0
1.10750466833291 1
0.998301746290987 1
1.09386675704093 1
0.996113135988477 1
0.964264818421502 1
0.733381131841456 1
1.16053324753904 1
1.02179161378477 1
0.770178137471944 1
1.75361992536839 0
0.643462100513012 0
1.26288003143565 1
1.08401636399106 1
0.744125332306362 1
1.22596233096069 1
0.916549542726903 1
0.930920234873755 1
0.792759035709857 1
0.810202369700035 1
0.883311176585335 1
1.20754216251348 1
0.787123481446092 1
0.950848549796792 1
1.09280957723992 1
1.15000353075423 1
0.473901284319114 1
0.837487330261657 1
1.07640926697516 1
1.29314300472982 1
1.14078359187308 1
1.18331287258699 1
1.11720392611913 1
1.18478247223337 1
1.02035992176906 1
0.988876759129103 1
1.34598149661095 1
0.673840617449476 1
0.790767118894678 1
1.3521129528509 1
1.00824141982162 1
0.773105001013324 1
1.31304479861575 1
1.21310614508543 1
1.25503905512702 1
0.697017764812985 1
0.481930473893079 0
0.751204111050394 1
1.08755552680021 1
0.992073602589433 1
1.41183750271307 1
0.647956318659947 1
0.701317410919477 1
0.376727327434057 0
0.911034930466456 1
0.767806354166588 1
1.03771639848222 1
1.08488998813667 1
1.0172921390087 1
1.47297227378098 1
0.922406598378383 1
1.01024179750976 1
1.00250357185658 1
0.942310271072927 1
1.38497096835207 1
1.06261801566175 1
1.09300874065602 1
1.10134598342633 1
0.909772459973197 1
0.724209198236899 1
0.755148904080775 1
1.54144718435196 1
0.729410277122445 1
1.09744307610965 1
1.31905561317524 1
1.08978107107357 1
0.99479629803497 1
0.324196798910686 0
0.883777084785337 1
1.17887471649649 1
0.905290630825796 1
0.905424089363299 1
0.876812916732847 1
0.870214917335198 1
0.998970626829262 1
0.985720312988075 1
1.23104205866089 1
1.30841886091719 1
1.06998732317116 1
1.05661032886775 1
0.909941598488472 1
1.01078070095415 1
0.538466968339679 1
0.830182469636917 1
1.42339088919107 1
1.05073332045965 1
1.18008813220736 1
0.778611456740434 1
1.02344791590667 1
0.975656278993781 1
0.973740717293865 1
1.32807067982991 1
1.20453941944075 1
1.21094949338407 1
0.727938842192331 1
0.563759831365978 1
0.764588150399187 1
1.21376258668224 1
1.14111787133639 1
0.774875190640568 1
1.12387001151302 1
1.17858098943987 1
1.31329048759038 1
1.28652903368649 1
0.926757627071782 1
0.747957884868414 1
1.37943413713547 1
1.49449431144263 1
0.966341715565763 1
0.739005664614892 1
0.981943123326432 1
1.01068872811454 1
1.07500284177779 1
1.04764429190798 1
0.920842384207082 1
0.991611009304321 1
1.18579760611306 1
1.29808956751661 1
0.857395131260311 1
1.32542107153026 1
0.93675455294448 1
1.21757001009397 1
0.571955319841021 1
1.18925039612088 1
0.815029480645926 1
1.50868657130126 1
1.2171078876606 1
1.24853930264179 1
0.723350568610199 1
0.846517256100744 1
0.866615318705904 1
1.33154167648854 1
1.0008038467574 1
1.08938451145532 1
0.740807057896103 1
0.761605556925113 1
1.30375687899783 1
0.989608656386944 1
1.40968898772523 1
0.643641288136175 1
0.791357495521683 1
0.875460548967143 1
1.19682366766264 1
1.10546813602653 1
1.09335320998948 1
1.29481230155521 1
0.891427400730031 1
0.798775208094027 1
0.880683892851947 1
0.947317264467415 1
1.15990265046163 1
1.02990037968341 1
1.24692015306754 1
0.933137422697778 1
1.10884534778857 1
0.922692863787778 1
0.750079641379878 1
0.673156458366568 1
0.754265605119228 1
0.955248580908304 1
1.20760119123531 1
1.07160678461706 1
0.971667258186631 1
1.53388434580624 1
1.1228872987962 1
0.882816676903916 1
0.821748238461933 1
0.955476576596272 1
0.988413150230323 1
0.27995303235383 0
1.10511153861902 1
0.419549148879455 0
0.623243525692868 1
1.0694654931838 1
0.254294703429422 0
1.11619179933384 1
0.628233105146268 0
1.38584912847168 0
0.731380113682776 1
1.04080228951629 1
1.25985219510845 1
0.898511041864374 1
0.948360317054128 1
0.368220196287397 1
0.653448002674488 1
0.903190977356237 1
1.00179858195504 1
0.884559960440385 1
0.984919669172856 1
0.972387483315566 1
0.90245518623268 1
0.983202287045832 1
1.11608010506886 1
1.02233557775396 1
0.5082287162662 1
1.25559913376494 1
1.09123113619902 1
0.763694667411804 1
0.777706212329027 1
1.15984938528648 1
1.16165135155829 1
1.5251638853628 1
0.771700460475558 1
1.26116887534111 1
1.27470551862074 1
1.71143309876865 0
0.932860112154811 1
1.4278792477377 1
1.53333650493132 1
1.06556879865519 1
0.894460813914183 1
1.20605153720814 1
1.32226579691979 0
0.90804824888264 1
0.925621114095268 1
1.17704752956344 1
1.07708170043814 1
1.16736588015721 1
1.26997053540267 1
1.11393247489018 1
0.788567891456029 1
0.813763839055827 1
0.521782146533733 1
0.621164289821563 1
0.688109556684323 1
0.572303816768247 0
0.965350071824502 1
0.898049306294293 1
1.16085879974467 1
0.771525478300607 1
0.706894104203389 1
0.983639797610343 1
1.0146167456135 1
1.25336286664822 1
1.12776017027566 1
0.327771051651392 0
1.17631666786734 1
0.502553093760969 0
1.12740995177971 1
1.15508092643986 1
0.721379945182407 1
1.12688852179422 1
0.971945187624265 1
0.957680376523174 1
0.811527429830114 1
0.83247468247413 1
1.18351365196485 1
0.980029195408377 1
1.02561522807861 1
0.843088087065148 1
0.937060447551907 1
1.31292485459382 1
0.907238893722846 1
0.490073377574393 0
0.976128548721022 1
0.815029035345438 1
1.55057276814691 1
0.747113185734169 1
0.891656508254754 1
0.454491386905196 0
0.91270807111761 1
0.926159666717327 1
1.15813255564283 1
1.02925359217888 1
1.17683922029202 1
1.36487808322593 1
0.980361131234161 1
0.811196816066199 1
0.880710364584312 1
0.952267280973446 1
0.554650718389124 1
0.676939185858226 1
0.799047464650042 1
0.947983902604882 1
1.04870692100255 1
1.3854147926489 1
1.0034663891093 1
1.12247796722118 1
1.03890976011673 1
1.09206394296481 1
1.35800178936388 1
0.944086579685234 1
1.08801216260613 1
0.746123481432803 1
0.943863149014573 1
1.2363594578815 1
1.10675996937644 1
1.31225693610193 1
1.10343411785891 1
0.533321047706192 0
1.01433464653547 1
0.897399150884193 1
0.686848322664714 1
0.875540774563566 1
1.05828801401097 1
1.04187287665795 1
0.887835835703153 1
0.720468024793897 1
0.87885473830428 1
1.06262205733378 1
0.765667022147531 1
1.37320000444226 1
1.12309425191993 1
1.31849215844555 1
1.13549822776508 1
0.800151451486556 1
0.591293650785081 1
1.15858289619703 1
1.02031591931392 1
1.10886616021997 1
0.778817035567213 1
1.32189256766974 1
1.19558610979327 1
0.616702300860012 1
1.35258152684405 1
1.11492465122927 1
0.628199492148482 1
0.950896803405983 1
0.762127555760341 1
0.85008127031435 1
1.02280224896978 1
0.978560002016973 1
0.755579605117769 1
1.03270075629759 1
1.37301899586247 1
0.759692063254144 1
0.910707336639432 1
1.0486598119733 1
0.571832001940471 0
0.45037708949969 1
1.16135166114228 1
1.27241925660051 1
1.60378159313539 1
0.361732245915759 1
0.7009449973248 1
1.09341469502198 1
1.10246412849365 1
1.31763053160462 1
0.769688605752987 1
1.16711445596907 1
1.09817359935843 1
0.58550753075385 0
0.823896111970795 1
0.922090958784129 1
0.809175432458067 1
1.14206550287919 1
1.18568777302486 1
1.30196111470802 1
1.06641067058204 1
0.954177971904783 1
1.03025675393416 1
0.838450588675822 1
1.56359903028774 1
0.660366173822387 1
0.879038596870938 1
0.920758223310658 1
1.02224098063219 1
1.29205633024671 1
0.724244152754667 1
1.23427500704127 1
0.841303553863112 1
1.065564917458 1
1.40566370413787 1
1.20182978628148 1
0.515219570550093 0
1.65431967062472 1
1.1966921674923 1
1.31472097838211 1
1.12099224329026 1
1.18766389517551 1
0.916336253718473 1
0.655316019631037 1
0.895476608346277 1
0.9509615394503 1
0.36930479978651 0
1.10127125191019 1
1.01803879548542 1
1.21980394841206 1
0.790517979779886 1
0.869086683459584 1
0.831358225297557 1
0.640889588362662 1
1.23064867345234 1
1.22417148448272 1
0.992583049952546 1
1.16176742409229 1
1.28727127400538 1
1.31398319762786 1
1.29701045964951 1
0.810527859017836 1
1.1857996203159 1
0.955461428170257 1
1.1472872077011 1
0.629737841346733 1
1.09149631568031 1
0.966503022098486 1
1.2227580865628 1
0.812990259271558 1
1.10371024854426 1
0.758663764993629 1
1.0292449504659 1
0.958942595577594 1
1.23593808503077 1
0.793487260517884 1
1.29985456001956 1
0.80877679192532 1
0.950994238813934 1
1.55765772517125 1
1.02366003865375 1
0.621635668102818 1
1.00040721665299 1
0.632607968553325 1
0.953769211672239 1
0.977029541175411 1
0.94749510189726 1
1.26225316256616 1
0.938653662901006 1
0.870398604911975 1
1.06421883883129 1
1.10224173340749 1
0.95718185480161 1
1.24182059591173 1
1.1827759518789 1
1.40452831067947 1
0.715817912243116 1
0.802250286869814 1
0.895763314309841 1
0.833928914749872 1
1.27761046265377 1
1.13412408883418 1
0.924218655434715 1
0.590055415609103 0
0.829265412194609 1
1.04387111663589 1
0.819567242384665 1
1.10113058075262 1
1.18697448488692 1
1.03991915153546 1
0.634334651578343 1
1.13368937577291 1
1.27976205659226 1
0.596218235840658 1
0.994619978438661 1
1.10227535234951 1
1.05671512511508 1
1.11627073420541 1
0.960055432707335 1
1.06259335805441 1
1.11968539677048 1
1.35148109145091 1
1.21476212700608 1
0.875842127615345 1
0.725309238538681 1
0.936365651284755 1
1.0790813965054 1
0.974796924895161 1
0.856306755683479 1
0.748082110675637 1
1.1338271768959 1
0.675581254360278 1
0.884807253363696 1
0.799939907657957 1
0.665017413227775 1
0.976309688833958 1
0.458356969487144 0
1.26867205298575 1
1.05129814878941 1
1.21484411277966 1
0.948126579163522 1
1.09661603490161 1
0.889034338126803 1
1.56004919778255 1
0.840779125678549 1
1.17568323716678 1
0.910322442736262 1
0.775917469390672 1
1.37507549197486 1
1.06067937567308 1
0.51679600123649 1
0.987828429743446 1
0.951766064985887 1
1.69900715328374 0
0.882451669790246 1
1.42535834754916 1
1.10843233508882 1
1.22227938212921 1
0.734240449488161 1
1.09593418852026 1
0.629262356240922 1
1.01300690496218 1
1.31952371081428 1
0.825779824214822 1
0.797347269749137 1
1.28956226577809 1
0.791187260394684 1
0.912202864210288 1
1.1704615693898 1
1.10212638426415 1
1.03515637854573 1
1.50740967300444 0
1.33978302562335 1
1.13141936947694 1
0.60345143132899 1
0.611555017634321 1
0.869304902550026 1
0.856478849480383 1
1.15738425365162 1
1.07082580070433 1
1.15253998432705 1
0.587112194879231 0
0.91706630619507 1
0.559450432866447 1
0.742700764292048 1
0.956993281250272 1
0.8115988187244 1
1.10928613081345 1
0.703253449130864 1
0.902039799925304 1
1.40623826691188 1
1.01244316899226 1
1.08419287941927 1
1.39256418873247 1
1.25273494846889 1
0.982157547096828 1
0.906558598001897 1
0.935829155094186 1
0.777015768641826 1
0.3588497073154 0
1.52623550688048 0
1.18640378430542 1
1.03068825389376 1
0.668920444129537 1
1.40162523996981 1
1.16106382816346 1
0.931096639422683 1
0.997915215603806 1
1.1499937337238 1
1.0211318965052 1
0.917202212775442 1
0.918393486730052 1
1.15997464217075 1
1.16605050879744 1
1.15994182286306 1
0.683502040314316 1
0.742646722949298 1
0.824218866011742 1
1.04474430221372 1
0.869782154479041 1
0.554228015758311 1
1.4171062491858 0
0.95635855349506 1
0.713066967555257 1
1.26733626299783 1
0.504230453961294 1
1.57308106339665 0
1.06449558823743 1
1.11593555138034 1
1.08091125392337 1
1.35857565899684 1
1.18803944041904 1
1.2834598819041 1
0.744296722010307 1
0.904210301216768 1
1.07715504086968 1
0.995945902356307 1
1.27807012340779 1
0.782279165189445 1
1.39117801348626 1
1.13145449072387 1
0.753464597027072 1
1.08127203231516 1
0.496723228695671 1
1.01033537672936 1
1.13895319142101 1
0.999882988337192 1
1.38119372522022 1
1.17039807714959 1
0.809759457920508 1
0.941441981623658 1
0.493937110843589 1
1.26564422934484 1
0.795759500486051 1
0.522166641011205 0
0.891093715224222 1
0.741922586093302 1
1.12305477382669 1
1.09647740332658 1
0.893032735197801 1
0.68404741075515 1
0.617216227836572 1
1.15038684717728 1
0.908032838226308 1
0.904826791736262 1
0.434323589187389 0
1.07413447466398 1
1.18127668422295 1
0.802368410798565 1
0.543112085970494 1
1.45367645197615 1
0.719433689753525 1
0.87619265579074 1
0.746406964455911 1
0.85458748355623 1
0.982428151579137 1
0.781656453495779 1
0.935920123177555 1
1.05565654624867 1
1.17356554182743 1
0.750095641385501 1
1.00606380815852 1
0.637447641281479 0
1.04375192679189 1
0.783413958818357 1
0.764233819359289 1
1.49575933851952 1
1.08988410075738 1
0.991409799646977 1
1.23335214458354 1
0.879488010420023 1
0.728182613189886 1
0.849352431783863 1
0.924055696078031 1
0.420909276628744 1
1.08268884780169 1
0.901631111330391 1
1.29092822854949 1
0.823992827614493 1
0.840610679747771 1
0.627242362666202 0
0.93884473973301 1
0.947130084495027 1
0.964245089646165 1
0.850287237457336 1
1.42170477204185 1
1.10486319954415 1
1.09737822619383 1
0.876083015202967 1
1.25663968220423 1
1.09937625245117 1
0.910422467727257 1
0.923393299011412 1
0.897569912973337 1
1.23914549446816 1
0.658716313051901 1
0.469995786449018 1
0.826415299659039 1
0.773299008279296 1
0.887790177054621 1
1.21472418066485 1
1.30330482505883 1
1.49403852385925 0
1.07216765864955 1
0.472675871038613 1
1.12716896705537 1
1.46949800425817 0
1.05036600698838 1
0.9787161076649 1
0.871109653244111 1
1.19456152121539 1
1.18092665563992 1
0.775928593965906 1
1.20921342683107 1
0.974317513905022 1
0.895872165602809 1
0.650673408695722 1
0.460507194991642 1
0.893508248298202 1
1.14763249562234 1
0.949730551897239 1
1.06026310823758 1
0.693429137231369 1
0.713539877745529 1
0.980886742297095 1
0.904222280370227 1
1.09646044129829 1
0.89096359387306 1
0.874984084523882 1
0.76769758352629 1
0.977141819193692 1
1.10128781151382 1
1.48822316840021 0
1.09255833940583 1
1.16319522437039 1
0.902984057301613 1
1.29134248352711 1
1.03009854856379 1
1.00183062957871 1
0.987507768559238 1
0.331281431442901 0
0.760916544254563 1
1.26910418521692 1
0.799708491614021 1
0.96011082779909 1
0.975361508883581 1
0.942505031116939 1
0.743986701697865 1
1.43830632495821 0
0.977680867223093 1
0.854090359307541 1
1.19946088305781 1
0.895788795466832 1
0.587926440972145 1
0.715269635376245 1
1.27557935487281 1
0.922767278845304 1
1.05021742462295 1
0.522805591579535 1
0.808075464583825 1
1.0571092634203 1
0.747179237124626 1
1.12837366798715 1
0.741135263293965 1
0.958713564390622 1
1.30289018420726 1
0.92870041312829 1
0.924867719688727 1
1.51528532440343 1
0.695542601919881 1
1.24818217305461 1
1.17543452874398 1
0.80089082462292 1
0.87955852441955 1
1.20835986912644 1
0.476697061970859 1
1.16542139862381 1
1.20183726416902 1
0.848516103505132 1
0.673478122955888 1
0.903183521539287 1
0.734766706810225 1
1.37070764206272 1
0.983890880092078 1
0.710530767122362 1
0.934379697057735 1
0.735677674033643 1
0.836695465250769 1
0.996724613930501 1
1.22081264185098 1
0.743533951127538 1
0.998039458095209 1
1.02204540640452 1
1.12036978443392 1
1.0336604167029 1
0.645357730874977 1
1.01277231557642 1
1.0819409443788 1
0.71238168344427 1
0.9235804575036 1
1.0544794391766 1
0.639020591984056 1
1.07210346375142 1
0.735907023284864 1
0.703694216731663 1
1.0829546288119 1
0.670589234783271 1
1.11717376972977 1
0.412314492137873 0
1.55511148613552 1
0.84112989015987 1
1.60501703275912 1
0.465440042374826 0
1.42473239177937 1
1.00856587256688 1
1.29690162518832 1
0.803360813071407 1
1.23655590866433 1
1.04198196466634 1
1.12143506230157 1
1.10298056315007 1
0.997792471112236 1
0.920924312826949 1
1.27849220347567 1
0.651750063256648 1
0.905883174348946 1
0.712685890005221 1
0.97552856935496 1
1.26956126059617 1
0.903738931452301 1
0.845186005036082 1
0.991182699757279 1
0.892014551467654 1
1.04139689485001 1
1.00299669823745 1
0.967369326928208 1
0.995002139299255 1
0.893569667664502 1
0.924353430707769 1
0.740300048834925 1
0.810195442064483 1
0.726477275804083 1
1.23517986445211 1
0.60720341736788 1
0.676484024904446 1
0.97661411609164 1
0.796308345798291 1
0.773687834061519 1
1.23107371537347 1
1.16237958601697 1
1.24069172226223 1
1.05562179098247 1
1.16475139572978 1
0.997084464686248 1
1.12387991052121 1
1.20723905036559 1
0.607406611564712 1
0.94317407147862 1
1.05007682318929 1
0.736759454109608 1
1.2642732013942 1
1.00862135957084 1
1.16502792353739 1
1.49882893925733 0
0.98665688513824 1
1.25403997205739 1
1.11197604331935 1
0.701860438711353 1
1.02879687923099 1
0.789806573687702 1
0.857841669049142 1
0.961084480059961 1
0.743301742719326 1
0.97339094064089 1
0.59295537922325 1
1.01057433690671 1
1.28943551279229 1
0.945529359770748 1
1.10532652569698 1
0.984675716944579 1
1.05103190442634 1
0.850239805229152 1
0.725298018458228 1
1.07596432917333 1
0.665746890934018 1
1.462260370102 1
0.965499708169237 1
1.10274074330762 1
0.924654095432379 1
0.615728587179261 1
0.493544223463001 1
0.818308090112279 1
1.04921966631421 1
0.580133917336738 1
1.19851294444427 1
1.12136496129191 1
1.1046505972008 1
0.693814939021424 1
1.2098019064104 1
1.11897179431226 1
1.55747700527481 0
0.996337467632387 1
1.37271246609411 1
1.15929647749854 1
0.680459681881025 1
1.37288109097329 1
1.29770127784587 1
1.32572418273814 1
1.07638270911578 1
1.11724483770061 1
1.15334380741916 1
0.831081147795914 1
1.307084681371 1
0.914085117669528 1
1.0540599721505 1
1.04751842113183 1
0.83438657672817 1
1.01665577350313 1
0.903152644277784 1
0.899471735076427 1
0.856085769901629 1
0.879136371409518 1
0.823025126753163 1
1.09523017036916 1
0.935503900016936 1
0.9836856665273 1
1.21143715066235 1
0.999858235320439 1
1.13449579023164 1
1.32283907378415 1
0.797295104159381 1
1.21317806064108 1
1.30892878906323 1
1.16346425902595 1
1.49351247478163 0
0.958188641038179 1
0.899828406821888 1
1.18801805029291 1
0.860437484404455 1
1.16651440625272 1
1.02886196757279 1
1.20255702436169 1
1.07524063085906 1
0.95925225957047 1
1.20693977513434 1
0.457128011458012 0
1.01732882929547 1
1.01126011165994 1
0.582005786710379 1
0.824857044770955 1
1.27717168445861 1
1.35399103074167 1
0.926952525092658 1
0.76085659786724 1
0.962707200945206 1
1.36445584027201 1
0.567486422756902 1
0.928941908517061 1
0.810898499633321 1
1.24265488335186 1
1.10393521887999 1
0.894014958434474 1
1.16033665928953 1
0.613904776034017 1
0.873521495221549 1
0.365552361616601 1
1.11535107080744 1
1.03719825328533 1
1.02815405638401 1
0.799873990315788 1
0.936916202674396 1
0.928839412736851 1
0.701221121060451 1
0.899562712211467 1
0.83567830443367 1
1.11876894857326 1
0.997046490033722 1
0.910684646656695 1
0.619430822747059 1
1.18015666987571 1
1.12319299952292 1
1.04461858855155 1
1.17829266961193 1
1.14088850360447 1
1.18009020578512 1
0.932341301104429 1
0.46187230906648 1
0.922147457291253 1
0.993761183913428 1
1.03647929305849 1
1.00780946052183 1
0.790025638790954 1
0.779416751302468 1
0.787310555567558 1
1.40860369540855 1
1.27324449140156 1
1.75253010169359 0
0.733197405526626 1
1.205544661916 1
0.83434743425795 1
1.11834128804593 1
0.89656959132376 1
1.34434973236974 1
0.857804984426093 1
0.989127201545424 1
1.27750503434476 1
1.0761054919591 1
1.44415993625942 1
0.959065268625394 1
0.785860204267247 1
1.05215255205891 1
0.87776993868697 1
1.40644372350486 1
1.1057060637912 1
0.823314824237469 1
1.11816222036261 1
0.9357737413031 1
1.07083849801981 1
0.899101799082676 1
1.24045134688218 1
1.06132247454957 1
0.560299739530976 1
1.12862197880839 1
1.06438611998987 1
0.87924878858074 1
1.1109501462159 1
0.766218962441422 1
1.30521953298408 1
0.651667075677445 1
1.28087809557413 1
1.07338616414643 1
1.27515793858792 1
1.01916623511288 1
0.80665592061489 1
0.781049238964246 1
0.561346012105589 0
1.16704564267654 1
0.915471647792397 1
0.874915689889588 1
1.34883889081581 1
1.27429385617294 1
0.695332196703338 1
1.00274563828174 1
1.40305263565944 0
1.04290261757732 1
0.854447565085509 1
0.963204343824038 1
1.25316082225209 1
1.00948587899064 1
1.04411944215111 1
0.760014835503305 1
1.15253019870676 1
1.44232237415427 0
1.14027702616751 1
0.99673894571321 1
1.27502805168714 1
1.02372577690603 1
1.06150196352151 1
1.40429804975021 1
1.44599572508238 1
1.0559876102204 1
0.856484372145606 1
1.19860087866954 1
0.799934224595474 1
1.30033251310337 1
0.706120909642195 1
0.664090445454771 1
1.01139922937078 1
0.83372656908924 1
1.19916675647975 1
1.09916032488517 1
0.805993168006723 1
1.29792280072131 1
1.31784448594951 1
1.22240165909961 1
1.23912833007276 1
0.725942041775673 1
1.37151507045212 1
0.853184052829351 1
0.356994731530364 0
1.21873995398643 1
1.03447520564349 1
0.631975097490701 1
1.12174898844405 1
0.933421491604776 1
1.12700966612413 1
0.911076167763177 1
0.62393199897612 1
1.12647002581335 1
0.869316229062551 1
1.50203680076796 1
0.662460243061249 0
1.18987041258058 1
0.853535266278801 1
0.81169559072427 1
0.563551455812939 0
0.912544568280435 1
0.936017956018712 1
0.881439460742357 1
0.977233297520289 1
1.09332478408505 1
1.07246469713446 1
1.36890129442544 1
0.783048381217658 1
0.930560289251496 1
1.16196996994376 1
0.99103069649325 1
1.31687144224001 1
0.856143665466384 1
0.806794166971618 1
1.30003134677435 1
1.00228760887826 1
0.948029296273023 1
0.768340210106892 1
0.855778375623337 1
1.51633343698004 1
1.10760723513245 1
0.940052316274194 1
1.27087090172125 1
0.719496449592573 1
0.907811861773531 1
1.14846679199707 1
1.02280177860998 1
0.847264852283985 1
1.0224815764219 1
0.617909468353731 1
0.924670355902458 1
0.597459803167103 1
1.1335098715919 1
0.863635355548779 1
1.57039767634451 0
0.912550927978491 1
1.34165838447986 1
0.843043662768463 1
1.16837333855207 1
0.986873859860187 1
0.940117048038632 1
1.16075681892921 1
0.822761388295966 1
1.48218621518003 1
0.816711174154271 1
1.00094010089159 1
1.27636398021195 1
0.964201793855077 1
0.905127448378346 1
1.17936697462334 1
1.12285136154666 1
1.10151697629917 1
1.10848398358884 1
0.947712050783348 1
0.610716035173157 1
1.08079323798646 1
0.954831933998869 1
0.821553136050848 1
0.814189220080427 1
1.09834358399862 1
1.54010043798262 1
1.35380133735401 1
1.62781787619175 0
0.599032554189758 1
1.36269366824653 1
1.11071777534594 1
0.988097607906999 1
0.655674026333589 1
0.777844471445754 1
1.72506559620367 0
1.00211135949808 1
0.869705783241885 1
1.57358836474264 1
1.42872244560729 1
0.0672779030150006 0
1.07796711784803 1
0.871899455004184 1
0.957503842694767 1
0.628126006082376 1
1.3214414504681 1
1.30503262087538 1
1.01151390038448 1
1.28580692782301 1
0.958971993224702 1
0.872979583623881 1
1.08083151923528 1
0.949284428432756 1
1.25604304242148 1
0.77410165094359 1
0.74589679436314 1
1.53099154581416 1
1.30164666355813 1
1.11534973737414 1
1.32934194323511 1
1.2212348555662 1
0.726841026751663 1
0.88417009888311 1
1.00156667742979 1
1.12986599393202 1
0.415114339294055 0
0.895774489528925 1
0.711233465285591 1
1.37135524404487 1
0.961453843762582 1
0.778111574817525 1
0.865279943908681 1
1.25230304092247 1
1.15160279385404 1
0.945333965420288 1
0.987497738077433 1
1.36277663108503 1
0.883793310989483 1
0.973797287397933 1
1.347891285578 1
1.22343307274635 1
1.06599489951534 1
0.921220560927266 1
0.636199238978112 1
1.12062607368091 1
0.749612340727798 1
0.81819347472514 1
0.737735736569085 1
0.855542212986355 1
1.25491000204123 1
0.842026618652251 1
0.934542215746396 1
1.48982892629543 1
1.00622222291628 1
1.26359571259963 1
1.14563823582562 1
1.11496533366555 1
1.22101206089496 1
1.16000031483964 1
0.680897783172541 1
0.997578595247415 1
1.28401258670875 1
0.667025584491813 1
1.0381547858015 1
1.00288013370527 1
0.88878722284032 1
1.01340695327913 1
0.515024934464578 1
1.19715460354406 1
1.05806231655359 1
1.24250415303594 1
1.00859773654397 1
1.27414280238394 1
1.0882436416858 1
1.00264957548683 1
0.90610551879268 1
1.0931333862204 1
0.90122188299117 1
0.816039375759473 1
0.874571573173851 1
0.884426096780236 1
1.10517775570445 1
0.764591720282635 1
0.921360208797148 1
0.783654855365779 1
0.82409579483581 1
0.672555292680877 1
0.664046310240845 1
1.17379589172897 1
0.740381497259294 1
0.856313883477397 1
1.12861754167584 1
1.12914000599135 1
0.7633296064353 1
0.904542201365834 1
0.989567683574901 1
1.07370014816722 1
1.30095005412189 1
1.28299068496772 1
1.03816568119394 1
1.07770819206134 1
0.962151067513006 1
1.12348899055128 1
1.16194080019185 1
0.794184829324382 1
0.901420165998882 1
0.880485496322311 1
0.96544039238356 1
0.681178744889143 1
1.35204432911922 1
0.865845309500996 1
1.01666518442203 1
0.724734454386264 1
0.909107248430132 1
1.68495921087468 1
0.989914509902929 1
0.805494480198373 1
0.789596965564351 1
1.31414275701899 1
0.502608146499376 1
0.817318927200223 1
1.25200411075272 1
0.876773348250559 1
1.05012595717659 1
0.541609939293256 1
1.02529060287792 1
0.863320019465913 1
0.783720065634199 1
0.913684107814451 1
0.871490074488975 1
0.451286218570178 0
0.892311594142692 1
1.06926511136794 1
0.730774270429783 1
1.03152676337752 1
1.59234662203676 1
1.00038315058341 1
0.837295063115839 1
1.11712553685198 1
0.786519652655102 1
0.817227945504371 1
1.20235049707653 1
0.967437523045704 1
0.834331237468162 1
1.52189969263573 1
1.33342764996067 1
0.880183597185818 1
0.810806528292236 1
0.924327533660606 1
0.591571276239258 1
0.783844202679649 1
1.24464118998986 1
1.40340027499113 1
1.00074538588454 1
0.925925333950129 1
1.32555036688164 1
0.699425184543506 1
0.910292569672888 1
0.537624328421882 1
1.12869456108243 1
1.02373633504851 1
1.02651083654897 1
0.699069164937812 1
0.861909822419249 1
1.462186552603 1
1.15044833874542 1
0.829991047394478 1
1.42959548053702 0
0.690722015610303 1
0.927571049236293 1
0.61475436606329 1
1.67630530093525 0
0.923799086867438 1
0.758238031599466 1
0.976470306838685 1
0.732652315688543 1
0.902517359176635 1
1.02602742593153 1
1.29828962794935 1
0.937008737371781 1
1.00442323619432 1
0.876214703355418 1
1.01077902214777 1
0.789386074853073 1
0.697638481407089 1
1.3760529053977 1
0.99657932224804 1
0.828501996212993 1
1.43626651046617 1
1.07113711319305 1
1.09286996899001 1
0.822727504144089 1
0.787327771200837 1
1.04657889240642 1
0.763100672868871 1
0.777945519411795 1
1.42835579823388 1
1.45855245964253 1
1.02730018211356 1
0.780137821398682 1
1.00360998563323 1
0.587633691029944 1
0.923148475668169 1
0.880725040750555 1
0.710818023965827 1
1.1930425692488 1
1.17767813532544 1
