# Supplementary material for: Bias caused by sampling error in meta-analysis with small sample sizes
Source: PLoS One. 2018 Sep 13;13(9):e0204056. doi: 10.1371/journal.pone.0204056 (PMC6136825; doi:10.1371/journal.pone.0204056)
Supplement: S3 File — (ZIP) [file pone.0204056.s003.zip › results N = 10 delta = 1 tau = 0 sz = 5-10.txt]

"dl.delta" "dl.cp"
1.43596197084457 1
0.793127600077893 1
1.4729641457607 1
0.54854492231635 1
0.82635221515216 1
-0.465103886469435 1
0.649540731461517 1
1.46429010078965 1
1.54631334702241 1
0.94418369874168 1
-0.212348606075975 0
0.896256549046878 1
1.32207078751735 1
2.13478926896019 1
-0.564358841151014 0
1.03898957103007 1
0.677828724355131 1
0.143388114009493 0
1.27569875113975 1
-0.22591014663764 0
1.07943136221307 1
0.789538613468377 1
-0.0287201532218468 0
1.71429934629098 1
2.59316148076383 0
0.81111692711235 1
0.155781210406237 1
0.75133068156848 1
0.778184738050745 1
0.364553103740055 1
1.86344051953379 1
0.498485410314249 1
1.21729708628333 1
1.13224187375888 1
0.631170500674487 1
0.98621988261448 1
1.20757803341941 1
0.234965929533632 1
1.46815142046287 1
0.407777323850653 1
0.556671205085819 1
1.29026250341305 1
-0.464249600797831 1
0.669973653516862 1
0.398918950264797 1
-0.235245497682766 0
1.19166438461855 1
0.649690935859069 1
0.138055394919987 0
2.03318066478487 1
0.767826151405403 1
0.228391949485824 1
1.27879591637926 1
1.03548872024504 1
1.63742633651361 1
1.91877464842728 1
1.74654259987351 1
1.35886289238727 1
1.31179974756621 1
0.31987624033638 0
0.494062343551296 1
1.77107763721693 0
0.517736116534392 1
1.41602475515157 1
1.19092445977911 1
1.43925064612562 1
0.499074016854028 1
0.125606771625496 1
1.09242083019029 1
0.251236119947777 1
0.57264687960076 1
0.915021568329731 1
1.38253698442196 1
1.14095789130998 1
0.575284112589557 1
0.275179148080922 1
1.04661874903927 1
1.84841801592466 1
0.942624637557489 1
-0.663773463482469 0
1.26730107840827 1
1.09112235114096 1
1.13855020837338 1
1.05176854794018 1
1.41860112347897 1
0.992128888120312 1
1.99352005858153 0
0.624980087237147 1
2.61893218790058 1
1.25002810161114 1
0.804506656012479 1
2.15607797691811 0
-0.389065454705717 0
1.02353094521801 1
1.55703804510383 1
0.613036213318354 1
1.05765503699939 1
1.13314295303843 1
0.964791421937298 1
0.821621199166914 1
-0.326648973846267 1
0.27921711458645 1
1.38319067705125 1
1.68306597838907 1
0.595797579347397 1
0.792720613572607 1
1.56421123864426 1
1.00666847459105 1
1.57939291387583 1
1.94978323501749 1
0.669828239178369 1
0.880073039229023 1
0.332826430033445 1
2.36547398788692 1
1.19891763433175 1
2.71537955376368 1
1.3594330520514 1
0.653935178231876 1
2.22701185428362 1
1.73987408416724 1
0.970195966661322 1
1.00831296273864 1
0.985538307264825 1
2.42577457782549 0
0.938232445081494 1
0.436988085140995 1
1.34358543742788 1
1.62969922159254 1
0.869471046665979 1
0.61478286001684 1
0.784970672727975 1
0.307064105975041 1
1.30036618515225 1
1.29426463636066 1
0.377909808720142 1
1.0919361404446 1
2.10115772561261 1
0.433913024241927 1
2.14299560469085 1
1.90501910915818 0
0.137229208439646 1
0.54157354424791 1
1.26430073069709 1
0.526153027639295 1
1.1895650638666 1
1.02827073387749 1
1.89542421002596 1
0.914570990295789 1
1.7638529294413 1
0.0350183481810111 1
1.31575066582623 1
1.62366955853707 0
0.679120315977629 1
0.643848772914486 1
0.850157127975153 1
0.949875334610082 1
1.17792454638693 1
0.270172344881171 1
0.0376209282026432 1
0.716093735313924 1
1.85417223993335 1
1.14612899588697 1
1.28261080274463 1
-0.204810885441936 0
0.659008346913659 1
0.814753153578619 1
1.18324076407357 1
1.42066979942614 1
1.37208358681292 1
0.812781203253095 1
0.422638139497251 0
0.688673241229945 1
0.822083112719672 1
-0.372768365547051 1
-0.418588524100502 0
0.223402545321794 1
0.666517133241088 1
1.76763895590802 1
-0.832752742535326 0
0.819159117568374 1
0.947597293384173 1
0.966857120948981 1
1.25937801630939 1
1.06925684163675 1
0.639951412883621 1
0.163208441737121 1
1.12693387340335 1
1.60323210539346 1
1.09657769090611 1
1.8567066278917 1
0.738701317711369 1
1.87512322462532 1
3.39362629141591 1
2.02151610852145 0
0.714658862475391 1
-0.203355271131805 1
2.51569026854511 1
0.807403068043776 1
-0.0880348877462176 1
1.30053791344658 1
2.23877032769205 0
1.78658326682076 0
1.32996367032227 1
0.547482976521575 1
2.16163665736495 1
-0.250024891391724 0
1.07683374985637 1
1.28564028548789 1
-0.762512975571272 0
1.0239591625082 1
0.934417271902719 1
-0.0784455741609633 1
0.861102644991705 1
1.98258235125893 1
1.98869686696877 1
1.22605436840039 1
1.77138624228097 1
0.374272662790143 1
0.763048158422831 1
0.49777428104545 1
1.63879462521868 1
0.654612364991688 1
1.42414942069129 1
-0.105579939484602 0
0.641261666059795 1
1.58559550295069 1
1.07447771691781 1
0.784867110574981 1
1.41420272551168 1
0.993141984537434 1
0.0769288948517357 0
0.636680956570679 1
1.68340097026661 1
0.0220151503638649 1
0.469543864595684 1
0.0900481071093422 1
0.174173269453944 1
0.859939520838993 1
1.0565181715168 1
2.43376785584526 1
0.93895826963229 1
2.02890859745806 1
2.52773714278342 1
0.871334035822468 1
1.42421203016539 1
1.05765876120726 1
0.101335559648521 0
0.818334269374351 1
0.577713092519017 1
1.90699122420363 1
0.304866253267843 1
0.833156236832695 1
1.09138674803449 1
1.42715637367606 1
1.13649807744892 1
2.62911950235234 0
1.27579057452855 1
0.391092157576319 1
1.25117269157763 1
1.56001084747614 1
0.314542838164245 1
1.14056449978201 1
1.65711385803065 1
0.590293795949287 1
1.53479739509443 1
0.510699496544562 1
1.74529620330245 1
0.812541155315709 1
0.577288821755646 1
1.8374461260302 1
1.85580344100264 1
1.40012281684773 1
1.55578495746828 1
0.556707549086743 1
1.39332426440973 1
0.367715182367359 1
1.71274324747293 1
0.969831944617746 1
2.98434542200176 1
1.37550271111416 1
0.086224668364207 1
1.04261598314614 1
1.03574245180514 1
1.70812170961889 1
1.42544851256045 1
1.76770219514551 1
1.02726884448074 1
0.475143718405995 1
0.240078656526011 1
1.80786377439115 1
1.58314270633207 1
1.95391629048324 1
0.990960601860839 1
0.838566062062282 1
1.41386519749876 1
1.43579433104195 1
1.38294935328112 1
1.05626056173115 1
0.967812411987695 1
0.85213117253734 1
0.0263255354186357 1
0.558637470733877 1
1.68183696856639 1
1.64878387759849 1
1.35442035501589 1
1.73790087759321 1
1.45248759472073 1
1.43193366262151 1
2.03363803682237 1
1.05856842313875 1
0.607221791709632 1
0.782425611172252 1
1.56169975443794 1
0.973074338859344 1
1.25896935020928 1
0.918771917247233 1
1.48547171083036 1
1.06744062255675 1
0.0581787695767705 0
2.84816398193109 0
0.957298197318613 1
1.83390130865405 1
0.21544977539803 1
1.88282645053651 1
1.05912364460309 1
0.985315420622765 1
1.87434859685567 1
1.79557328620559 1
1.19517271016465 1
0.995482234956131 1
1.33342772594004 1
0.471362661894672 1
2.98965143134653 0
1.67974961943995 1
0.62488578540492 1
1.89796786092966 1
0.680358516871255 1
0.652266875218439 1
0.897525267142221 1
1.50489991283021 1
0.386514355464175 1
0.894697030045959 1
1.10310646841309 1
0.914080267641269 1
0.81088391626413 1
1.44583415337984 1
1.46753625577063 1
0.483700449150704 1
1.1087064538293 1
1.92981448948983 1
1.22586474430368 1
2.17409233682315 1
1.8095396847275 1
0.496303609373023 1
0.518565312076444 1
1.85420697347584 1
1.85610902178826 0
0.838269792055698 1
1.15217836875639 1
1.95405755753909 1
1.67063566030792 1
0.821633825818059 1
0.874983277398871 1
0.62000570923212 1
-0.237711964598872 0
0.306509463340337 1
0.756701083471741 1
0.398662698306414 1
1.42001638425732 1
0.391426820033528 1
0.401606837909901 1
1.23479151788282 1
1.71751633941256 1
1.47651363699695 1
0.828729410366351 1
1.26758435336641 1
1.3100435017275 1
1.81337254588125 1
0.0443550089996841 0
1.33745564225977 1
0.164712308570989 1
1.64857442687633 1
0.69761030046475 1
1.80028381362088 1
1.89389424840206 1
1.21642279767821 1
2.00135622933644 1
0.584696903978259 1
1.66693904947743 1
0.224947070871532 1
0.489906234482683 1
1.19848004534504 1
1.49516901901182 1
0.439347351221466 1
1.99675011369965 1
1.06670278677267 1
0.406338843166112 1
0.291826486289846 1
-0.0525885468266351 1
0.870618719577525 1
1.25448017665164 1
0.723766938825687 1
0.89931865977404 1
1.20235971829379 1
0.8442412690413 1
0.610924711054828 1
0.362599385874411 1
0.182417443543872 1
1.00316252670674 1
1.5226703744273 1
1.08628331697707 1
1.69179726388206 1
0.186019609912779 1
1.55429572580139 1
0.715797172947795 1
-0.182922409491287 0
1.42707468362674 1
1.59259983645354 1
1.15773355756571 1
1.65558334954363 1
0.330130195538581 1
0.928348965732176 1
0.751603796226808 1
1.03761875551342 1
2.06455968042215 0
1.25822590447724 1
0.0544710941418315 1
1.98080063969532 0
0.880443049164868 1
1.50150319531963 1
0.982682103734864 1
0.881753926607977 1
0.397371442784834 1
1.63151648994284 1
-0.232421842345308 1
1.46549820993404 1
0.542265382892139 1
0.838880293396619 1
0.702417429021915 1
0.391331769928288 1
1.05165684644549 1
0.193708611742219 0
0.991689413651145 1
1.42903877008119 1
1.33334182026097 1
0.345512570916444 1
0.847653813448002 1
-0.00801496883450592 1
1.3373655157517 1
0.465782671829945 1
0.203208326221435 1
1.62865153216152 1
1.51652441947878 1
0.698741461521335 1
2.07878678670039 0
1.17843910535133 1
0.186821469833669 1
2.22325421859969 0
0.30822158718471 1
0.707393244413451 1
0.211315355049681 1
1.12448339251461 1
-0.042123372879502 1
0.43740205972433 1
1.53223182266368 1
1.36587846431762 1
1.67431271690866 0
-0.859494380190915 0
1.15409786100686 1
0.977972235103959 1
1.44561316197382 1
1.34085277156065 1
1.73758708344174 1
0.231723268704523 1
0.294771258905308 1
1.00772477250711 1
1.54436441009762 1
1.64173311751642 1
1.04615072597447 1
1.46265087387221 1
0.402568786292264 1
1.74291830957531 1
-1.2236247572047 0
0.99300104293787 1
1.47829362100463 1
0.42782905845667 1
0.558001658231253 1
2.6206134256089 0
0.395240452559426 1
0.818760056500952 1
0.111952726807539 1
0.935318857007503 1
1.29162770903295 1
1.63493556110732 1
1.18944677542702 1
0.762016904644094 1
0.542955453227811 1
1.70483155502429 1
0.166537831460853 1
0.187127991392918 1
1.17371043587767 1
-0.148606444120335 1
1.10359636163645 1
0.192028666513809 0
0.830560068037436 1
1.05979238693284 1
-0.440475530599563 0
0.0316466118056775 1
2.08079945258917 1
0.998898986623406 1
0.593539512238458 1
0.257182772342449 1
0.793674887795195 1
1.65477273569239 0
0.816545424526596 1
0.976406824901948 1
0.685140076798515 1
1.78867703999375 1
1.98130362893754 1
1.44635416691717 1
0.949805188042507 1
0.616049101333862 1
1.35381352903148 1
1.58878385532773 1
1.36366824045632 1
1.49098644198518 1
0.823620955742912 1
2.35234388007056 1
2.02775715440192 1
1.54610625088792 1
0.54455867006122 1
1.71642788709046 1
1.09756614025643 1
0.448198821186091 1
1.29365821333588 1
1.22385031394786 1
1.07714466106887 1
1.51543926974527 1
1.74315352129671 1
1.54669413332769 1
1.35167949258315 1
0.961783310232302 1
0.649140246069219 1
1.41529075618409 1
1.61715924349062 1
1.53294792944631 1
-0.190027219193214 1
1.20802265314571 1
1.30885125054079 1
0.89414543045348 1
0.10706088708589 1
0.304221778660033 1
0.692255205132773 1
1.5019494949876 1
0.535936534642941 1
0.707723618449803 1
0.833591350106631 1
0.988488358130375 1
1.30861448628781 1
0.675005562132731 1
0.216323062389642 1
0.545539444529392 1
-0.0186772708755204 1
1.52761620506509 1
2.00253659246314 1
1.39073480327539 1
0.73502376733882 1
1.12239888300134 1
1.67878564453939 1
0.569875744175144 1
0.929488348397017 1
0.477196428025701 1
0.740951009249806 1
1.08750414341251 1
0.830869955991534 1
0.15128459073776 1
1.46781933801759 1
1.20846653392388 1
1.28218377929439 1
1.7542687511913 1
0.314399313829776 1
1.03746452200164 1
1.4171117590189 1
0.16655480966334 1
0.713224290607709 1
0.181524881786862 1
0.700995696955529 1
1.01229846466269 1
2.23743088615138 1
1.60622227209109 1
1.1824222215993 1
1.9092343847286 1
1.18812623171091 1
0.856457569896853 1
1.28794674142116 1
0.93774203266938 1
1.24781751579491 1
0.892214822182803 1
0.715045041008346 1
0.0743216638922922 1
1.45397387756873 1
0.759664038489658 1
1.17815306261507 1
0.0513180837368527 1
1.81672102863501 1
1.24622803966532 1
1.09186495077403 1
1.09245077467127 1
1.21680926829874 1
1.43240664855654 1
0.629009010775395 1
1.83079941154369 1
0.900802149989021 1
1.02265863974052 1
0.924293722001902 1
0.969212449823327 1
1.40648557712892 1
0.420484781801878 1
1.00496685525608 1
0.60336430556754 1
1.83316157998328 1
1.34570364846296 1
1.6589823303947 1
1.65399276524225 1
1.73759950210377 1
1.34631541031726 1
1.32505478147136 1
0.382711160449719 1
-0.781221084249762 0
0.917128529789638 1
1.15517919848156 1
1.13815284792933 1
0.129962807023929 1
1.47797242622048 1
0.974971473202561 1
0.36476345694822 1
0.557197496236804 1
1.59250665938561 1
0.897199305058438 1
1.57773416478688 1
0.727986393500703 1
0.712472535562684 1
1.78093030180974 1
0.465075447602181 1
1.5660286582145 1
1.41429072227507 1
0.909845995339401 1
-2.07066505933581 0
0.786659178626322 1
0.702999819254878 1
2.62877472008066 0
0.922696115278349 1
1.08447157397658 1
1.69056687489525 1
0.550770877069632 1
0.202195978270202 1
1.02370992668596 1
1.8991428258455 1
0.459709824691122 1
1.07305453126305 1
1.28819133071591 1
1.60913880246159 1
-1.94850255331494 0
1.6336358401455 1
2.14107311904567 0
1.45980591378191 1
1.27751314067875 1
1.50033083191739 1
0.4638495965586 1
1.05483952803447 1
0.282584871951211 1
1.16089073332773 1
0.0796488310800184 0
0.675585884166012 1
1.46557349272313 1
1.93545687541907 1
0.967296135563852 1
1.51321889289662 1
1.05948289091496 1
1.29315725278129 1
1.01030621802943 1
0.775868402147635 1
1.02791220508567 1
0.671454373083133 1
1.1825775435158 1
-0.581490356962596 1
0.842597994442766 1
0.481164478216837 1
1.43557740735573 1
0.842913259639348 1
1.69898400064912 1
1.13499928029341 1
1.89154043802929 0
0.745658437766031 1
1.22177983023432 1
0.337038228265791 1
0.639716383092528 1
1.67354528396598 1
0.859511832290931 1
1.03679730261492 1
1.57440762000405 1
1.1131141621801 1
0.545608757538202 1
1.09514099626956 1
1.06979015995497 1
1.72350324555761 1
0.454335844431045 1
1.37064292266455 1
1.19088544695601 1
1.53934437554156 1
0.897506908271335 1
-0.86011829388156 0
0.374611084461964 1
1.53719456350476 1
0.753705238466745 1
1.29310386091843 1
0.939171519826461 1
0.675498041912529 1
1.376284313571 1
1.21392449865648 1
0.202340810217599 1
0.401881889288395 1
1.20617716051317 1
1.18109324559925 1
2.09846565444043 0
0.589133265621734 1
0.774293351382051 1
0.593028679422958 1
1.23957510065523 1
1.04852367847696 1
0.118324913596861 1
0.433067567865507 1
0.146984967261009 1
0.530568106316743 1
0.819467446454748 1
1.37550640346603 1
1.26805558324309 1
0.378040609890183 1
0.982529175840685 1
1.54852531550138 1
0.778281885772111 1
1.46900908178093 1
0.680362921092046 1
0.462983815348541 1
1.77000876784239 0
0.712152961317217 1
1.16949992319834 1
1.60209358018953 1
0.275680439941704 1
1.42820368527604 1
0.175857937896358 1
0.187045566110385 0
0.655898410459105 1
2.0966832092015 1
1.47513777739391 1
1.75782350180006 1
1.25528564141543 1
0.92215844272592 1
1.15249604790057 1
-0.716562801647935 0
1.31388459084515 1
1.74289533391575 1
0.74974383308205 1
1.09718788824302 1
0.124027869692283 1
0.837592155507548 1
1.99904428803501 1
-0.406713003440658 1
1.26838651899587 1
2.3095373128192 1
1.54497818932349 1
0.61820923137583 1
2.27152931812945 1
1.87700526751083 1
0.403940431984211 1
0.396586659305307 1
1.16077788119512 1
0.57918985334085 1
1.36929558308329 1
0.60775886212812 1
1.78855523809462 1
1.37705454894138 1
0.918487358443618 1
1.75646892433781 1
0.211876351773938 1
1.13436426433141 1
0.0211335617417479 1
1.07542711497385 1
0.870195851919575 1
-0.129424835488613 1
0.96640455024667 1
0.863959913866485 1
1.27184847736383 1
0.890867668366909 1
0.96695704235659 1
0.706235159036439 1
1.23735013701304 1
1.33641274426931 1
1.17331447399112 1
1.17300013417045 1
0.775501770330473 1
0.468465825430902 1
0.26543783993011 1
2.74462668078792 0
1.09744201214569 1
0.187193172889467 1
0.115019033174805 1
2.51585972698117 1
0.010198979235411 1
0.227889761980402 1
1.34684016782456 1
2.32176676581317 0
1.57620869265683 1
1.82583948803163 1
0.590029303519537 1
0.771307556066671 1
0.316714125008276 1
0.773698324096742 1
0.630044241413338 1
0.885248348058948 1
1.38256929559336 1
0.752480625449133 1
2.57386215309343 0
1.27675454463378 1
1.04870043696902 1
2.04389549471026 1
1.00662778330271 1
0.884748370024086 1
1.60887425851305 1
0.0625210283882746 1
-0.218033495678949 0
0.479098179725912 1
0.986966072537054 1
1.73908970799385 1
0.252972018156286 1
1.39036715857007 1
0.630959125882905 1
0.951104774221495 1
0.986252338251507 1
1.94342839170134 0
1.05139053515876 1
0.323666999849113 1
1.26418198428433 1
1.29409467291571 1
0.678605175422371 1
0.63531409373311 1
0.885291642728046 1
0.686455005639064 1
0.880789997153878 1
0.760851140264872 1
0.555008717295275 1
1.96590343356511 1
0.513831319998728 1
0.707054723524997 1
0.92199281493169 1
1.08609396809291 1
0.245961150180833 1
1.25554240533273 1
0.499937314039125 1
1.40269541682123 1
1.47382769386779 1
1.85098081000401 1
2.1063834035954 0
1.35675583377633 1
0.0432031173304567 1
1.42853507573282 1
1.26578837573525 1
0.864438311971292 1
0.875045426313079 1
0.570764733110684 1
0.981944091317721 1
2.42886237049379 1
0.0196989708963247 1
0.302413866856041 1
1.32504256505794 1
2.10730314586892 1
-0.0729631401243617 0
0.176368545686676 1
0.271752551823707 1
-0.199929895484475 1
1.29360286188528 1
0.382529126325693 1
1.13058439307794 1
2.15126601068941 1
1.1846615990759 1
1.77549219093991 1
1.44709908817912 1
0.563316272153558 1
0.936305315267436 1
1.41683101172119 1
1.2192424657499 1
0.136085633910577 1
1.24444143097639 1
0.965139710555403 1
0.484976860079998 1
0.84162204400445 1
1.79683744787656 1
1.67270026623932 1
1.19439395018237 1
0.92577258981268 1
1.3096495125087 1
1.38621911210615 1
3.01182010316519 0
0.545063025295868 1
1.45778151558019 1
1.49546528753635 1
0.969049959168737 1
0.630648361637483 1
1.54130207174204 1
1.19393166842877 1
2.15871948614586 1
1.99549981074028 1
1.80306279352273 1
0.828463914768466 1
2.03345689163424 1
0.546802798561589 1
0.66640531765048 1
0.389274730956217 1
0.446905937371749 1
0.636383000166658 1
0.645634165891757 1
2.05820520598312 1
1.51268566477694 1
1.75896317388863 1
0.864818478343757 1
2.25814109006932 0
1.00884102014415 1
1.11578529075523 1
1.61314161377047 1
0.39361214495742 1
-0.23933356394576 0
1.06223912476372 1
-0.020868300261998 1
0.910931202730567 1
-0.204535625350159 0
0.921581594614669 1
0.604034372490195 1
0.206220692579193 0
0.0256467460677224 1
0.746587709294031 1
1.68426997237828 1
1.14695970393953 1
0.343993839665679 1
1.88173957302281 1
1.93827168801314 1
1.48764476077454 1
1.45294053667337 1
1.3626204644286 1
1.0876123824885 1
-0.187655169993927 0
1.17770947554548 1
0.62109938945829 1
1.58877485105039 1
0.718410263721353 1
0.875776399808416 1
1.49838703531371 1
0.473407689113642 1
0.380504118874915 1
1.65484217797022 1
0.866641274693582 1
1.15244323860068 1
0.887050174987923 1
1.06462589873958 1
0.65350326203331 1
0.775496658853148 1
1.86670485150847 1
0.201115296273417 1
1.22379041750619 1
1.58449148028125 1
1.82475407389292 1
0.578697873965747 1
0.11037481357747 1
0.0397327980305475 1
2.18038659195496 0
1.15917192708054 1
1.61025173744416 1
3.05991650043548 0
0.336799341723424 1
1.06299032689822 1
1.20649416290892 1
1.11877827267728 1
1.59552200276493 1
1.53906886103629 1
1.18205217157224 1
1.58594662233947 1
1.17967603949536 1
1.90933871273888 1
2.68794070382246 0
2.04850262299887 0
0.481063805523422 1
0.963518021469343 1
2.27938406774538 1
1.64817606905794 1
1.4945554135218 1
1.68002453709485 1
1.87839802704287 1
0.444405811560972 1
0.547583082113886 1
1.10294348558459 1
1.34594742604091 1
0.996420649584879 1
1.61154806145861 1
0.348903702807879 1
0.645419589645433 1
1.07396663853947 1
2.34760859777286 1
0.832248246648234 1
1.8145816043268 0
0.984566659654284 1
1.14896916732329 1
1.36347333778166 1
-1.04575917006475 0
0.872442346705613 1
0.811816162549799 1
1.35791206139283 1
0.718793383471031 1
2.67075765983025 1
1.53545917264625 1
0.928699297429327 1
1.40583046683796 1
0.967443345396825 1
0.609259553617371 1
0.304776250551143 1
0.118547765455283 1
1.52054850455448 1
0.48085915837272 1
0.891136070358523 1
-0.0615875703445814 1
1.21981153420561 1
2.32285879596601 1
1.14114572979134 1
0.315418165634918 1
0.769355146767629 1
0.782742987376287 1
2.23865768592161 1
2.05682651153123 1
0.623007620265677 1
1.21157695537863 1
2.62809501355717 0
1.10057283783866 1
1.18256086844866 1
1.3098208112856 1
-0.0325304404218056 1
1.53951990964201 1
0.682883273237064 1
1.20855476345708 1
1.55852271195325 1
0.950612492650526 1
1.19619835356511 1
0.167638597198069 1
0.198215061271414 1
1.52209907452105 1
1.62756318867618 1
0.46874068819517 1
2.48141853212998 0
0.847515345415614 1
0.445037589727615 1
1.1207214159857 1
-1.57189325034462 0
0.172282700250984 1
1.56280130677141 1
2.07353374902412 1
0.856679901003665 1
0.820348765387996 1
0.125397399982997 0
1.6444178636687 1
0.177340841658802 1
1.07899013551765 1
-0.868521124184395 1
0.836902425013558 1
1.08665915046978 1
1.0088457882754 1
1.12257297168901 1
0.483584803987477 1
0.108028419909099 1
0.56694570711417 1
0.630896001169316 1
1.45885916633763 1
0.214577207304191 1
3.77815869592688 0
1.9085756428276 1
0.813645184142925 1
1.00491868128059 1
0.722299328567995 1
1.19237557599349 1
1.10355813080926 1
2.4135432839742 1
0.584748648074944 1
0.729683131830148 1
1.91977981859304 1
0.617381229674092 1
1.03920248078539 1
0.551623182782116 1
-0.00434144846051014 0
0.74495532846664 1
1.43656720428433 1
1.29122268011691 1
1.34553210649175 1
2.05567951234583 1
1.47785760056413 1
0.419546665680095 1
0.0914789623614327 1
1.36092746063745 1
0.800869848965045 1
0.171149025860191 1
1.12240551595051 1
1.4038206838166 1
0.164793429634104 0
0.919183084640572 1
-0.162887587528843 1
1.56632019460631 1
-0.355555083240959 0
0.566890968274087 1
0.578919072199592 1
1.36168166244361 1
0.889791235393164 1
1.1534317143758 1
1.45181368398277 1
0.416636642986674 1
0.538675408701391 1
1.55396042982857 1
2.24604682370822 0
0.476385883623035 1
0.956634141107839 1
1.76482933323188 1
2.52055702807631 0
1.31825424369488 1
1.41545009197013 1
1.00040203278907 1
1.38548897237401 1
1.52073008403149 1
0.875639114693446 1
0.235043129825634 1
0.745432111688775 1
1.7794322209707 1
0.538461196101708 1
0.244594055614384 1
2.23792766880468 1
0.838383485743698 1
1.22609338299318 1
1.31957792323266 1
0.584020342948654 1
0.643385133042483 1
0.104516929650828 1
0.394328574402497 1
-1.02378896053528 0
0.624294495904132 1
0.335292126497113 1
0.903013701016619 1
1.2990679594527 1
1.58222310410105 1
1.53879146614543 1
-0.304335529254957 0
0.568729566746831 1
0.993199517196518 1
0.928500528556969 1
1.65902057242186 1
1.14272445294217 1
1.24554939789996 1
0.69850591670337 1
0.740191177569661 1
1.52292724051078 1
1.21378760335051 1
0.942071667733645 1
1.54328641274635 1
1.03931498089333 1
1.24139838491516 1
0.784491443115175 1
0.850460546714768 1
1.53415585825437 1
1.62350887786659 1
1.2791404204771 1
2.3906835239063 0
1.32654022675375 1
1.96508521722319 1
0.412671972039537 1
0.0393990596816359 1
1.47861034388128 1
0.811617593337528 1
1.16142591898481 1
0.472501799078806 1
0.409907981458764 1
0.897144773360231 1
1.33906193051618 1
0.899836740825924 1
0.830815499777341 1
0.976377186897973 1
0.134007193547013 1
0.738209787555347 1
1.49935268838129 1
1.61761036869911 1
0.730962580282808 1
1.53039063584763 1
1.85391179862788 1
0.476556932966088 1
-0.150849812702518 1
1.14816324816198 1
0.68002825532069 1
0.42235256641718 1
1.12954907591449 1
1.11419849985261 1
0.519081248948015 0
1.47447520025703 1
1.58733314156784 1
0.588443546963175 1
1.98935648595722 0
0.243081143398381 1
0.843804993889909 1
-0.0482170345135284 1
2.43828684815487 1
0.646455288670715 1
0.566562876884383 1
0.686321394046854 1
0.703426492537642 1
1.07724898587435 1
2.02303667722698 1
0.574367794219425 1
1.02342929221673 1
1.32420411145751 1
1.15264539966964 1
1.55739085271889 1
1.25348667002067 1
0.47878277780421 1
1.87995842754907 1
0.932021076805905 1
0.664460488871027 1
0.644970307828674 1
0.112923679834222 0
0.557041984071561 1
0.182384981883462 0
0.563004584627765 1
0.901353580888233 1
-0.583719799969754 1
0.418602275384832 1
0.257261190124811 1
-0.493836754564214 1
0.569517209328266 1
0.971523519171067 1
0.419322214956653 1
1.47942535921395 1
1.02758669940489 1
1.59856698561348 1
0.442565217531769 1
0.800909934499445 1
1.81741340243594 1
-0.128455904627446 0
1.43787261468618 1
0.693621440701802 1
0.283614234157583 1
1.44821711034864 1
1.04427940216144 1
1.09974549705269 1
0.0138497647037305 1
1.43386628896111 1
0.219115961894565 1
0.546085519213922 1
0.337597335052698 1
1.98745433936627 1
0.192479995889759 1
1.10079247556408 1
0.647441986620793 1
1.78973452179504 1
1.46502669410902 1
1.33912106825859 1
-0.146788721976578 1
1.45049530567244 1
-0.649301682822171 1
0.427690387838711 1
1.32554558523501 1
1.96889753718708 0
-1.14312235603693 0
0.665468702851039 1
0.375839059395378 1
1.61011983717417 1
1.58424294543787 1
1.47791133635304 1
0.237197730264724 1
0.710637233913034 1
1.76461054965927 1
1.04034646845518 1
1.79203421449668 1
-0.397422333724451 0
2.38174974162144 1
1.56669339921179 1
1.11139986869029 1
0.667155232237073 1
1.79994859339829 1
1.00246529640503 1
1.61690231694496 1
0.607458611433853 1
1.3613975551163 1
1.99352690128878 1
2.36987292583588 0
0.663465292350879 1
-0.380694284060338 1
0.831192525074111 1
1.13708109862871 1
1.32028693626437 1
0.488706820743108 1
0.217149459786343 1
0.972815179610129 1
2.29794863380887 1
0.454735752428772 1
0.579157899514819 1
0.595443115544033 1
1.08296685401938 1
-0.356411575899132 1
0.616310756478441 1
0.590602872457562 1
1.226506565235 1
0.971406318853048 1
0.00906499229176239 1
0.911624331965145 1
0.272390674283629 1
1.54893314779928 1
0.735969228417477 1
-0.410192580577768 1
1.09026953962404 1
1.08282355290096 1
0.308521049909496 1
0.162813378424057 1
0.15239644360252 1
0.424672686424069 1
0.220810765679402 1
1.28980286401602 1
1.06119569542098 1
0.197848435764005 1
0.681181567184548 1
1.42586205890646 1
1.22235393675686 1
0.367828128112025 1
2.34801163283447 1
1.51220624917558 1
0.44434598898413 1
1.40752268489933 1
0.653680273336252 1
0.100821519875867 0
0.428710211112875 1
0.373658819149908 1
0.724012102534234 1
0.913916173339322 1
0.700339679691534 1
0.994650283111243 1
1.47613514043543 1
1.24795153508933 1
1.30118203284507 1
2.24960819543321 0
2.03678037900046 1
0.983208603163801 1
0.354088477220093 1
0.888975375831243 1
-0.0263902278475056 1
0.966372692170334 1
0.67917468010437 1
0.548411743238654 1
1.4537213185608 1
0.978003695527975 1
0.0207791766134754 1
1.40679016949221 1
1.73396453536141 1
0.289917157551359 0
0.620284279009995 1
1.50657533175473 1
0.33748343311089 1
0.274130318683996 1
1.06885464145125 1
0.780983600468753 1
1.93712558075608 1
1.67243604390791 1
-0.26441476931055 1
1.43065581874864 1
1.00078825317303 1
1.83180129539078 1
-0.181674238927906 1
0.0730016574923603 1
0.657331882275674 1
0.429722314165244 1
0.755923595891115 1
0.994702808957541 1
0.906995522130901 1
0.55054141128781 1
1.52969739511085 1
-0.203173756575532 1
0.614249159531038 1
1.35140044304843 1
1.54788926228766 1
-0.129010704952554 0
0.788181783322944 1
0.87653149042846 1
0.935833554199523 1
0.462361606544358 1
-0.053265583320138 1
1.21769508579399 1
1.08400718552593 1
0.148972763207552 1
0.879709949493851 1
0.82791750678988 1
0.88746057162012 1
1.04456160473454 1
0.840995828898231 1
1.27060152490058 1
0.911615208869205 1
0.256390207693064 1
1.24727761059982 1
1.03517954588714 1
1.31237811351461 1
1.20772566487317 1
0.425834870218541 1
0.27869577673953 1
0.743683796297363 1
0.902459672441874 1
1.29277793830604 1
1.36912355659963 1
1.25151226654419 1
0.87719792274926 1
0.614931084380123 1
0.315022331325112 1
-0.334953693362325 0
1.14837862931906 1
1.51558557616671 1
0.919585281726512 1
1.20424434681805 1
1.23886249340732 1
0.703488948406151 1
2.12737632896103 0
1.51723138550318 1
2.00610384894675 1
1.14638725639 1
1.31469980751795 1
0.482262592659234 1
0.351555181330483 1
0.692724243052825 1
1.97300597438023 0
0.545691683491978 1
1.51988301015619 1
-0.224666224064166 1
1.33325694785251 1
1.94086207969191 0
1.44996396329605 1
1.05211948350766 1
1.14588365148218 1
0.809161532278059 1
1.44287612122856 1
1.23445748547716 1
1.08611786117149 1
0.123323010559626 1
1.83768439140547 1
0.257838364801444 1
1.33689674752061 1
0.552490928193752 1
1.27620547533245 1
0.374853412788424 1
1.49903497192872 1
0.870733529840517 1
1.1591228821991 1
0.538113799375787 1
0.74162450704044 1
0.878361618302544 1
1.58278164190331 1
0.858701386564631 1
0.354702039054001 1
1.00678349944681 1
1.0971519590762 1
-0.555543233932079 0
1.28741613697993 1
-1.01028094055469 0
1.06114375241171 1
1.4860220965948 1
1.74642788411082 1
1.09921236011281 1
2.40296423275545 1
0.568312742725142 1
0.778754347741725 1
2.1969120525318 0
1.62262967666385 1
1.65850170941397 1
1.47249010481355 1
0.759451511016318 1
0.0369452193327954 1
1.23183591840451 1
1.23814560049122 1
1.33788166026697 1
1.08989159075735 1
1.87326805210712 1
0.525403334756762 1
1.13147704191612 1
0.709692110200387 1
1.93651841990119 1
2.08275169780664 1
1.49750853976182 1
0.180746408963619 1
0.6691135652206 1
1.01481490224014 1
0.517553427247726 1
0.863619565967544 1
0.564861845183529 1
0.569426821457908 1
1.14978905877625 1
1.34801962585819 1
0.561985657831917 1
1.82155549169397 0
1.62697170026379 1
0.367308584009933 1
0.254737985695286 1
1.42991673890622 1
1.32177559822131 1
0.430550477048119 1
0.698172893858177 1
0.366551710413115 1
0.927740134981737 1
0.862976793913659 1
0.756814008186118 1
1.51878958091421 1
1.08184708680444 1
1.2527425762327 1
-0.172351561750234 0
0.920508964031031 1
1.13245064348891 1
1.18696262720059 1
0.281673515796288 1
1.75586062717661 1
1.37851625376728 1
0.947195509019103 1
0.169317337875271 1
2.44348036182726 0
1.16575544329099 1
0.815987946384026 1
0.381846675520472 1
2.15651406046601 1
0.390656948086716 1
0.783818830104105 1
0.748504053995334 1
1.54591860922325 1
1.45053465026928 1
1.30445821471682 1
1.23684687414639 1
1.90536756442552 1
1.24111429589523 1
0.253885100006349 1
1.1154651095384 1
0.520989902891682 1
1.04702814762093 1
1.10605477492864 1
0.55968231574209 1
1.24223793536341 1
0.643916050491391 1
1.87967216909735 1
1.13435566851427 1
0.523740811047783 1
-0.245078540489528 0
0.644209841392646 1
1.40645902580259 1
0.73499352775237 1
1.2608092437681 1
1.95084114422831 0
0.519633992983625 1
1.3584702567001 1
0.995187925985112 1
1.19600160362612 1
0.411375507948562 1
1.46409531451849 1
1.67924616883563 1
1.42779407790468 1
0.17168337613419 1
1.12939132464214 1
1.39750875768788 1
1.15893237801463 1
0.569045413456824 1
0.684440285650465 1
1.24291906184512 1
0.192204687033022 0
1.99481115014568 1
1.76910117976541 1
1.05642517580845 1
2.02423737452199 0
0.672697543058004 1
2.18967272934578 0
1.55596175783065 1
0.559536440695203 1
-0.734662392835564 0
1.17922571691718 1
-0.550311183736153 0
0.556759503368464 1
1.34996129285961 1
2.92138378967347 0
-0.554215332030765 1
0.262275122116845 1
0.445596309441218 1
1.01542509976548 1
0.978624470780594 1
2.05985388649551 0
0.286904170028065 1
0.87072040289433 1
0.812886775612579 1
1.53515643347607 1
1.22117498091655 1
0.900918523070123 1
0.0536084764646014 1
1.11185220625317 1
0.483150782212264 1
0.0916188208099188 1
1.42395462852591 1
1.05543184791751 1
0.25323038294968 1
0.591930826978148 1
1.08377820222957 1
-0.0466754048421736 0
1.12692532972519 1
0.794557345706929 1
0.680893451035129 1
1.44680546253654 1
1.03920481687414 1
0.528284702901268 1
1.59866030132327 1
1.64156053914118 1
-0.755798047404593 1
0.488381354702047 1
0.782285128214027 1
2.60725956063149 1
0.870975286572961 1
2.41012783774625 1
0.891133447157688 1
1.39774511330371 1
0.763750318451804 1
1.22036599959752 1
2.20337449313119 0
0.512110275654969 1
1.10654368281762 1
0.640283515662769 1
0.761426700923799 1
0.119001781844836 1
0.60292159555442 1
1.42385274582795 1
1.41073190694308 1
1.99160453995984 1
1.6038580740365 1
1.3748487749462 1
1.37787350176838 1
0.951517344688754 1
0.976598572263538 1
2.22854588685158 0
0.639157020519948 1
0.918339801719113 1
1.26195768941061 1
-0.423804228803109 0
1.48704371853754 1
0.697711516292161 1
0.410712536670084 1
0.740311390022938 1
0.220953176549988 1
2.23115988059702 1
0.381892533573458 1
0.952093673862944 1
-0.0107160807873146 0
1.45557333117738 1
1.85301969027422 1
0.76088821487995 1
0.882941393796174 1
1.46816657763685 1
1.14847681328738 1
0.405873593756465 1
0.803510914373625 1
-0.0318268314761815 1
1.0828668192543 1
0.4012093422514 1
1.75343159057502 1
0.871382127171063 1
0.825458722817456 1
1.26206593721462 1
1.12751031613233 1
0.45420400389462 1
0.897188848438625 1
0.811684895087563 1
0.806565799818145 1
1.45788991471361 1
0.903619079657206 1
1.67475483406849 1
-0.248271985123396 1
0.869212938359507 1
0.363361358188498 1
0.344768016069211 1
0.0505489108742375 1
-0.278488446336894 1
1.47653204718125 1
1.94291631031909 1
1.54198000012622 1
1.03593334896756 1
0.365126666326725 1
0.636033135035637 1
1.94567793849721 1
0.721934549354571 1
1.73391292809792 1
1.55882496280565 1
1.06733912909551 1
1.13228127244609 1
0.771872938684575 1
1.14655355534165 1
0.231595077823379 1
1.01441836993475 1
1.02828566387931 1
0.791380149136639 1
1.70475220233034 1
2.28894004647415 1
0.395761828333615 1
1.04108242164457 1
0.396520343988056 1
-1.14074858155814 0
0.781749983366007 1
1.51902060791854 1
0.569410696031524 1
0.441518702945934 1
2.31945817399956 1
0.287610639138302 1
0.763163439506024 1
0.470811139649161 1
0.988733641938685 1
0.52833481286608 1
0.569957763602076 1
1.13428672041477 1
0.676080769237654 1
1.43027630402752 1
0.672586329022127 1
0.367138522848779 1
1.61909236554524 1
1.37707725784301 1
2.36374554036782 0
-0.664906963725947 0
0.0763939001035277 1
2.24303684358721 1
0.708956949628395 1
0.131108124095176 1
-0.569661759115653 0
1.79841429259892 1
2.11185881650026 1
0.447709517520604 1
1.88940127815326 0
1.64644882722206 1
0.384877165526063 1
1.12637185746482 1
-0.0878716091215384 1
1.12772873669636 1
0.16591594323684 1
0.85586175540035 1
0.235715329750126 1
0.445898625744925 1
1.73471132710862 1
0.945039072498572 1
1.23708505105302 1
1.66992499461722 1
0.920894455001218 1
1.07912400505526 1
1.02153900053171 1
1.55169430284609 1
1.297475410385 1
0.48469021408958 1
0.252134090128024 1
0.443407289491644 1
0.743703866797822 1
1.04883028217372 1
1.44574993715668 1
1.2064611429293 1
1.60846584532393 1
1.44550321371689 1
0.726993411513518 1
1.00511968422517 1
1.55851964925722 1
0.578228078368004 1
1.57564717609137 1
0.069125250525957 1
1.81289745905993 1
0.848293348761031 1
0.926291796490334 1
0.651743746658678 1
1.00937144267569 1
1.16609759821985 1
1.69881336118563 0
0.826424966568659 1
1.49823401984695 1
0.908358162444387 1
0.3903722724104 1
1.44896958724283 1
1.21263765656036 1
0.543984334252854 1
0.949832186145638 1
1.06130155319268 1
1.39264081200432 1
0.972907947828301 1
1.85020587917492 1
0.0761769373172924 0
0.981938879577928 1
-0.554352466554284 0
1.3035107669585 1
1.19758236843033 1
-0.0399058907595142 0
1.73714056924078 1
-0.206253976884806 1
1.07209173409175 1
1.77401686812892 1
1.84602141669737 1
2.17576880163943 0
0.334895821428915 1
1.26736032382533 1
1.39995610167079 1
0.0963154487919174 1
1.28035268815467 1
1.06008534247779 1
1.09803148814722 1
1.72011879450731 1
0.575799671333179 1
-0.0127889458178739 1
1.58937968982399 1
0.743393103358086 1
1.39376617556637 1
0.120167482232812 1
1.07172244494731 1
0.818151608989223 1
1.11523640558923 1
2.33376085307056 0
0.765598828935533 1
2.18846296634525 1
1.11681567222839 1
0.897815488369243 1
1.88431409726424 1
0.735646611688518 1
1.45921168239894 1
0.537164705952696 1
1.37172437696562 1
1.15572393808039 1
2.12146096938448 1
1.18659832094795 1
0.456926459619325 1
1.18536902072852 1
0.809818098624664 1
0.56128377193737 1
1.19655355831931 1
0.49693193087782 1
-0.035908942504677 1
0.272163102529082 1
-0.736027580310655 1
0.117930278121589 1
1.38455044570122 1
1.60474948159826 1
0.241241910198312 1
0.797634006987587 1
0.797072536086818 1
1.15735092580726 1
1.6148528019321 1
0.169956612154062 1
0.762587471261854 1
0.126336185187095 1
0.0214656733350992 0
1.45524231743166 1
0.656714996437402 1
1.05886959106703 1
1.22498186287544 1
0.683143426047446 1
0.843510504993968 1
0.335062608062747 1
0.474118462609928 1
2.03015609593256 1
3.12737025151767 0
1.76660024084165 1
1.27208373593493 1
-0.0988407853849978 0
-0.0147631329092258 0
0.892723443859327 1
1.07133429466449 1
1.00494276158404 1
0.90269656247381 1
0.803658425783253 1
1.02334082758995 1
1.45200047261844 1
0.789266761738566 1
1.4889342350906 1
1.30900094350603 1
0.790977227207521 1
1.09416700195985 1
1.01342807493774 1
0.833849797118833 1
0.871193966731865 1
1.64807029228624 1
0.783863386425012 1
0.481715899984157 1
1.36656650955809 1
1.26177152632293 1
0.675642391768683 1
0.59287074268521 1
0.913743184369364 1
0.852925356953272 1
0.848308824600041 1
1.09426370173585 1
1.1625934786895 1
0.842681094681955 1
-0.0467482269872189 1
1.00239859356445 1
1.01029357477198 1
0.236776147143714 1
1.16671743066282 1
1.09067358736522 1
1.05271180236696 1
0.16235602714033 1
1.23918357113631 1
1.05563890918183 1
0.65272321991185 1
1.49004933216563 1
0.589583371863447 1
0.368840064488667 1
0.955772560577486 1
-0.293118476826366 0
0.958298845532492 1
2.01972510162087 1
0.392984994762511 1
0.893068176967913 1
1.39141275718149 1
0.31944087363965 1
-0.780332561695779 0
0.677854137196812 1
0.853444903426792 1
0.968886108231831 1
0.863717731917683 1
0.834981505543125 1
0.884493869245497 1
1.20697769261841 1
-0.481687388626643 0
0.43398495838658 1
1.45997446714404 1
0.627926809267247 1
1.73218721208689 1
0.779597912510254 1
2.27763464315305 1
0.463089546673858 1
1.95079338167995 1
1.78046967490074 1
2.12815143149371 1
1.15448037498645 1
1.86091364801477 1
-0.141447711928848 0
1.65274804884699 1
-0.202685315137661 0
1.67038784879891 1
0.883058849722857 1
0.955160840213876 1
0.691522059969491 1
1.41889151915014 1
1.16703046791008 1
1.38945398650593 1
1.27237695249254 1
0.304065356208236 1
0.464827437176341 1
1.44677387965416 1
0.147691017141288 1
0.509507416260732 1
0.236703853330536 1
1.17664009578257 1
1.36417146868997 1
1.07705598433531 1
0.592770991801788 1
1.23797961796219 1
1.04889216293103 1
0.696365746901463 1
0.7251900340669 1
0.541418863302055 0
1.14242440749195 1
0.0933953825202267 1
0.410185225707913 1
-1.22741886979938 0
0.885155184610269 1
2.15668787647457 1
2.76580356293974 0
1.20269637109067 1
0.228121247907387 1
0.778545048693998 1
2.12799379500023 1
0.718351403812363 1
1.09492904460182 1
1.38836960126809 1
1.36902767383216 1
1.12961365891367 1
1.34733820146177 1
0.242976749832069 1
2.6047592192 0
0.962563014433632 1
2.0313207846485 1
2.16201679189212 1
0.832272498984304 1
-0.329528561924611 1
1.42703702249414 1
1.84890589524751 1
0.564304181831857 1
1.52758310643093 1
0.150924171971665 1
0.477795385683029 1
0.50615541152953 1
0.965694767421332 1
1.33327691610053 1
0.714012829877565 1
1.24041644465879 1
1.26827153511442 1
-0.150025771439291 0
1.51219785886221 1
0.21721758015601 1
1.01681595853115 1
0.149575514349728 1
0.511955799224979 1
1.60495126053634 1
1.01943925301935 1
1.91469667577078 1
1.28120922089992 1
0.510101595654366 1
1.04799333806646 1
1.60457241463478 1
1.6313509658866 1
0.0655877287157327 1
0.323743890770445 1
0.351917636383381 1
0.966561037949618 1
1.28783770507266 1
0.676841507180605 1
1.25154151886212 1
1.22031929344508 1
1.47689761940026 1
1.39525547591909 1
0.319550556697159 1
2.23739821875468 0
1.61484002288388 1
1.44116231997324 1
1.0328471212291 1
0.160189027827529 1
0.590039471260462 1
2.1934750850919 0
1.70085462283082 1
1.4000539904195 1
1.53989653436277 1
1.21327056582833 1
1.25847570783182 1
1.47471505256644 1
0.673133060136679 1
1.68688369290846 1
1.25543708012683 1
0.683087172625884 1
2.82631685709239 1
1.28746676257361 1
0.772186423419777 1
0.683470634059573 1
0.456067343463948 1
0.363004347830784 1
1.45978828248802 1
1.37170250699201 1
1.00318442228673 1
2.02356415966854 1
0.218449387429819 1
0.348603853202512 1
1.06905167164554 1
0.297607730532079 1
0.59523119879148 1
2.33699633091647 1
0.494221700818019 1
1.3458013462445 1
1.68887002986237 1
0.975749238286512 1
0.496088523178479 1
0.913486159832927 1
1.08120542070873 1
1.85118925968805 1
-0.235265287338065 1
0.7660477979196 1
0.54680680495746 1
2.05777125910216 0
1.36132153819725 1
2.28021455108271 1
1.59241351210934 1
1.66655324823251 1
1.69087582605982 1
0.812569255610304 1
1.2076115917059 1
0.389844296530791 1
1.03073725312756 1
1.42722339986384 1
1.25187050277098 1
0.757432846993793 1
0.529727062740254 1
1.44077348697866 1
-0.367704398572471 1
0.916380669864914 1
0.342753574487291 1
1.2488668393124 1
0.382736356065367 0
0.503976534996028 1
0.945041308917394 1
0.562233593615763 1
1.00557834064295 1
0.776223075694977 1
0.521119024373408 1
1.11654120775691 1
1.76017751322683 0
1.68488951286343 1
0.738750467343159 1
0.0867765397295913 1
0.659910932731819 1
1.06272976436201 1
-0.443074835229626 1
0.885359924612477 1
1.6417846687292 1
1.21227057815846 1
1.54908155489503 1
0.897063640535596 1
0.529725218684133 1
1.07756315028703 1
0.414467970245153 1
-0.0906333787689553 0
0.527019779617378 1
1.10568953389035 1
1.24761574403901 1
1.01782390702825 1
2.16784631487743 1
0.518956428886187 1
0.441137445624417 1
0.377782083926211 1
0.712544923710725 1
0.629563165864875 1
0.884246102794807 1
1.61172228380097 1
2.07177625959412 1
1.410499698221 1
0.394012257187962 1
-1.46139097814724 0
0.794113739011222 1
1.60497073481526 1
0.292397397781941 1
1.52230948209637 1
-0.311695362218809 0
0.98115668818549 1
1.68584642679896 1
1.7836053741837 1
0.288681629838447 1
1.16284817178912 1
-0.490846966766369 0
1.27485186169204 1
2.00532811950909 1
1.7781992231215 0
-0.1191736026781 1
1.16918896037768 1
0.790598544381633 1
1.05243436028202 1
0.885751359123684 1
0.95820732822068 1
1.88569703516259 1
0.984439723178771 1
1.47885356763907 1
1.08397686277151 1
0.842418368262209 1
0.119116107098353 1
0.220232500829756 1
1.10015116057819 1
0.791529374874187 1
1.44529667568314 1
1.39324342649381 1
1.26293124610658 1
1.79648617411153 1
0.749499048935777 1
1.74414784507604 1
0.924673440618809 1
1.26321554616497 1
0.00788824346355733 1
0.840100119692093 1
2.56271301484455 0
0.431936245741679 1
1.87298549508991 1
-0.281399019102366 0
0.802877923899512 1
1.85547543466701 1
1.06949219675501 1
0.815031946654653 1
1.23255898200341 1
1.77733041850935 1
0.658804662521779 1
0.988259795922405 1
1.21044587178474 1
1.00856194195615 1
0.761993702316426 1
0.656646162202476 1
1.84485829799684 1
0.598147419381399 1
-0.0775224792617365 1
0.60412727024919 1
1.08389676739567 1
0.0293862653015818 1
1.21500611140359 1
1.27534323835437 1
1.05243359064755 1
1.21470620288348 1
0.00491340055873979 1
1.6255324380862 1
0.113166324527202 1
0.923992527108952 1
1.99387276120775 1
0.782311969601027 1
1.91682007614741 1
0.0070143371582127 0
1.01050514569095 1
1.82008021693937 1
2.71053110522614 0
1.42132252032624 1
0.539658242966436 1
1.30825709381828 1
0.946057865131531 1
1.41638551754483 1
0.937271043987932 1
0.412531977616114 1
0.524952901091214 1
0.176172552828024 1
1.09610079368189 1
0.665935756803443 1
0.919699195292825 1
1.67169144141795 1
1.2653868359245 1
1.68146533491861 1
1.2859298570922 1
1.70894526470084 1
1.86765757786266 1
1.00703601356618 1
2.42009709398114 1
1.25206791426576 1
1.5771750802316 1
0.59715770565355 1
0.929522533680428 1
3.12926932914437 0
1.05535224957574 1
-0.0744892055978222 1
0.359945915834949 0
1.04222085306702 1
1.08444521200113 1
0.405769733606527 1
-0.41656493984031 1
0.812637724092443 1
-0.525958967538586 1
1.42531161062018 1
1.50854325153867 1
0.906186791333823 1
1.18220381951883 1
0.980294231729296 1
1.59951798119743 1
1.30269246038082 1
0.239201850718333 1
1.52143074600158 1
0.762540910892853 1
0.259720282378651 1
0.251404281382652 0
0.200938750035748 1
0.142313550534152 1
0.941916646363754 1
1.20006018942125 1
0.971028267995108 1
2.71458153467163 1
0.817517330932676 1
1.51566188305544 1
-0.0567217066099382 1
1.47860668985435 1
1.28482463916175 1
0.733670617426898 1
1.15086556346895 1
0.99664200775162 1
0.757772821369994 1
1.50317645006259 1
0.234601622639318 1
-0.643237914340482 0
1.24206904883931 1
0.823584214193832 1
1.38856192872439 1
0.194330222978378 1
0.726102134562516 1
0.383632399330357 1
1.02491667847836 1
2.10784806787951 0
1.47056659846526 1
0.626392518776927 1
0.308379517210481 1
1.80406479512701 1
1.86067716570884 0
1.24808165167381 1
1.20573000381207 1
1.14582324772959 1
2.32548244967619 0
1.51583238502424 1
-0.68290679640683 0
1.43694283453793 1
2.0589355076357 1
-0.318536147581775 1
-0.560081035593312 0
0.678235651251727 1
0.888464102575572 1
0.575232329261131 1
0.571662746166148 1
2.02894359495463 0
0.622872129343171 1
0.868415723625608 1
0.812135873450002 1
0.191003012510621 1
1.17586555173917 1
0.700585256740241 1
1.10577754456223 1
-0.314215392787771 0
0.00943988447566457 1
1.26907062799858 1
0.5171462844537 1
1.14776897243844 1
1.66609154038032 1
0.334854431525004 1
0.819256914141327 1
0.646949488676748 1
1.0050331525108 1
1.5196610180245 1
1.02123784748878 1
1.78308503793153 1
0.523270259020642 1
0.874214931312873 1
0.323852792282189 1
1.89845492810615 0
1.18352995317334 1
0.0610033969417794 1
1.27895480471872 1
1.28309354396938 1
1.50567569936409 1
2.13815665993694 1
1.28948339243417 1
1.41071242491451 1
1.35596062379671 1
0.206304234066319 1
1.50469059328307 1
0.612590772722044 1
0.138091216998318 1
0.720959655637615 1
0.641651045951708 1
2.41208759819512 0
1.38700923597346 1
0.891174564859829 1
1.24300162728101 1
0.683044316307645 1
1.05854748457135 1
1.63734298834417 1
0.64039339178195 1
0.730365656599693 1
1.14883257772193 1
0.932253115271096 1
1.63570419401196 1
-0.787845679244248 0
1.76935858949615 1
0.96894785863001 1
1.20955049498621 1
0.766334602012225 1
0.947914548739295 1
2.09602211588472 1
0.565123624132121 1
0.836015202602094 1
0.954531904102437 1
1.03522008664716 1
0.864006612257296 1
1.20030592253334 1
1.35814409627612 1
0.118142246264517 1
1.25566036943697 1
1.79438865864043 1
0.52013306137264 1
1.71073340928576 1
1.47211988183731 1
0.778713861697891 1
1.23025306705121 1
0.735038792951184 1
1.61207114517363 1
-0.865624218617352 0
0.765838321917479 1
1.17035390722883 1
2.10690745415153 0
0.310797998531917 1
1.16313887823722 1
1.14154286288956 1
0.416489549381371 1
2.12834780952253 1
0.934090156906778 1
0.600806159295163 1
0.510795698691746 1
-0.985296813469017 0
1.06061961198984 1
2.17700490290738 1
1.00296729934811 1
0.878574629187255 1
1.96385914325759 1
2.07429460514322 1
1.94932425503113 1
1.49386859488575 1
0.581810528950506 1
1.18857692942504 1
0.924985177163102 1
1.22255755337315 1
0.75228047609852 1
0.209392021077606 1
1.71577127785424 1
0.585468507268787 1
0.710296004636618 1
1.66935625828095 1
0.259524140989108 1
1.42379242928803 1
1.21873522865499 1
-0.109053732074421 0
0.899242892944531 1
1.07442175784562 1
0.241009642530518 1
1.75610116039426 1
1.31872073566852 1
1.02307174244988 1
1.29734911709223 1
0.903186022209326 1
1.01922405140043 1
-0.333280031299885 0
1.6477696325342 1
1.81555776130062 1
0.408610333750374 1
0.175759270891023 1
0.893831801702254 1
0.365073642378382 1
0.210993887231012 1
1.13923674272525 1
-0.0826015343534051 0
1.21642243756972 1
0.973709891330166 1
1.31655605787641 1
1.15836274637115 1
1.59437752875058 1
0.612938958430258 1
1.92588755885957 1
2.55404482643596 1
1.39142625211229 1
1.24889112528717 1
0.934442460403222 1
1.24163874125917 1
1.36730824530002 1
0.233514293138022 1
1.70453864436981 1
-0.0701258634065654 1
1.4185400844722 1
0.998133080851229 1
1.18921237143504 1
1.37670431731171 1
0.419394050478641 1
0.435203983871633 1
1.84696707782985 1
1.18663829581764 1
0.516666165502864 1
0.617572813574825 1
1.87720392274375 0
1.11692562548999 1
0.630890358907617 1
2.81440135426851 0
0.976155919218829 1
-1.10584216086425 0
0.978144785485649 1
-0.968129601071163 0
0.891714020859176 1
0.659294639739092 1
0.215765188690783 1
1.75599397374431 1
0.495583827347534 1
1.10730921154378 1
0.369403086611784 1
1.17458176524477 1
1.07116571434891 1
0.574918165409165 1
0.350346924152142 1
1.809003192447 1
0.808950626325083 1
0.936016237813288 1
0.845409805348505 1
1.29649422886186 1
1.20867687300154 1
1.89171582317726 1
1.48621471558698 1
1.05738716581837 1
1.05588157600766 1
1.11047059180436 1
0.96608103579573 1
1.59907923598649 1
1.48744540738971 1
0.187649612252576 0
1.33654202935128 1
-0.251924673999863 0
1.0328535889686 1
0.352813694895368 1
1.03836159843479 1
0.613062248974042 1
0.475839666328446 1
1.3136958199585 1
0.096592739324573 1
0.789663668502216 1
0.367534101913509 1
1.36817385985669 1
0.573109555227009 1
1.52357923288275 1
1.41002758858646 1
-0.191055417494066 1
0.305476233448458 1
1.40380795588273 1
1.3968051166175 1
1.05113869747912 1
1.13666208648954 1
0.187014164359392 1
0.0577227901878157 1
1.64673278489692 1
0.273820945113016 1
-0.666651314331058 1
0.913335495434988 1
1.32444991148065 1
0.208702690659199 1
0.272135923061258 1
1.94425387855344 1
1.22182515570693 1
0.362865626799896 1
0.918128299019093 1
0.0950134029643931 1
1.16983178641885 1
0.596188543593022 1
2.18011712598065 1
2.58265628140296 1
0.692212456025755 1
0.580008674672188 1
1.91284339985353 1
0.79850251141949 1
1.39577713796586 1
0.686328926894174 1
1.42291698086475 1
0.699719280458634 1
1.24458169985091 1
1.19943088094094 1
0.0830969288628148 1
0.92149094999554 1
-0.217211997138583 0
0.605096251905103 1
0.876955674201918 1
0.117476724465139 0
1.16000884417339 1
0.420887491610533 1
1.55366477386162 1
1.09363690619941 1
1.61027287843004 1
0.792467295284647 1
0.675909204437202 1
0.0963046850341848 1
1.18375046388323 1
1.68597801515119 1
1.0503055906975 1
0.925531010971992 1
1.33922924946354 1
1.78274496841306 0
1.34746529837694 1
0.434388426384935 1
1.68374000771727 1
0.471606346722629 1
1.40887315339963 1
0.918878250078241 1
1.13640740055872 1
1.67200745576331 1
0.279016587766625 1
-0.0158067675057608 1
1.21527899737895 1
0.627144236272983 1
1.33463309687325 1
0.607666982880521 1
1.30514524046753 1
0.198918479081045 1
1.36855369302234 1
1.3186078562163 1
2.04263478032918 1
1.82011285369731 1
2.0962697665339 1
0.877858652263529 1
0.848401847323383 1
0.879541061031675 1
1.13570124254255 1
0.94693121977259 1
-0.172662081183592 0
0.422792315885556 1
1.48827843262642 1
1.25458707624371 1
0.79415462874065 1
-0.0137366972356196 1
0.776746795854242 1
-0.382665793071337 1
1.96587102837803 1
0.0178945476384384 1
1.99729595783787 1
0.293654233921987 1
1.48920680580076 1
1.60649379920356 1
2.07408804441894 1
0.644274019474686 1
0.20683806158371 1
0.863758883999349 1
1.9854436258034 1
1.12359847226642 1
1.10044345957396 1
0.924128776781235 1
0.755711332062735 1
0.371429598785126 1
2.07446876381605 1
2.21507001233577 1
1.0653440478397 1
0.748119165083635 1
1.3401900102444 1
1.31508353321555 1
1.11658990148071 1
-0.481577850108433 0
1.09763601744739 1
1.50620983661758 1
0.952462440753129 1
1.1523649754916 1
1.08069406575929 1
1.4040492771351 1
0.747921358304496 1
1.17144556152336 1
1.2899362169166 1
1.21100356689863 1
0.727775315613485 1
0.79380129480555 1
0.975174035352798 1
1.72966489259094 1
0.80944563885898 1
1.41124533990076 1
1.49308565005005 1
0.643810225069668 1
0.0144715800228691 1
1.95436418270867 1
1.90465334853429 0
1.14508671841266 1
0.662581358586451 1
0.554213915733439 1
-0.127820549254485 1
1.18020158522724 1
0.756955283567022 1
0.456557105040879 1
1.99390777768645 1
0.931016955573367 1
1.86591161774387 1
1.6591134344231 1
1.13152790082325 1
0.184586839093933 1
1.38662451818123 1
1.06456401361497 1
0.374576739175558 1
1.60945277130178 1
0.392949436393022 1
0.609939304007623 1
1.47892518471168 1
0.0774004798002714 1
0.416544801461773 1
0.745941228529266 1
-0.657494128266298 0
1.75515047466997 1
0.430616443130715 1
1.79815628792595 1
0.665728926527334 1
0.589993157633776 1
0.791010083215202 1
1.04842089488261 1
1.5666838736469 1
0.856093393859183 1
0.99778861844204 1
-0.427834089671922 0
1.52729905870297 1
1.47024265323192 1
0.599940199469164 1
-0.131036371346348 1
1.7125465305469 1
0.686627130593139 1
0.816721327684899 1
0.730470102798804 1
0.935595734506657 1
1.47420518514222 1
0.921223034315595 1
1.12125121139509 1
2.50888720619612 0
1.58575368632132 1
0.461603956992682 1
1.68951870680866 1
1.81636474522248 1
1.52256498420171 1
1.92395395837854 1
0.560121126780564 1
0.934903644615629 1
1.24090062856907 1
1.63599215263471 1
1.4484596436156 1
0.761051534003457 1
0.652373833381793 1
0.916652597683965 1
0.155217837815988 1
1.18389581878515 1
-0.185060869388741 1
-0.07128434015941 1
1.61077554268827 1
0.97755667866431 1
1.36577237572303 1
0.493408041157312 1
0.849113742601419 1
1.71523731139961 1
1.50938881204327 1
1.74435346351808 1
1.14183380229466 1
0.774946267532734 1
0.792303469352202 1
1.44522706725216 1
1.97626442074594 1
0.427169200685088 1
0.90654564949732 1
0.234519321936271 1
2.10229904142227 1
1.3672695322868 1
0.935552188340838 1
0.365567523541606 1
1.6193612589289 1
2.30055771602228 0
1.13242388796146 1
1.54639039950463 1
2.09714678500878 1
1.42163658734111 1
1.22224849727103 1
0.398363014197164 1
3.35872085124012 0
0.831827396206852 1
1.47342198087723 1
1.67364155750987 1
1.01179064353221 1
0.64192717028804 1
1.35762616684511 1
0.768862763011945 1
1.43366955008325 1
2.11704712394262 1
0.982580051614537 1
1.28276664885704 1
1.15711399134205 1
0.915367735682139 1
1.49153714657821 1
1.64196709376707 1
-0.335556215133974 1
0.564816280215253 1
0.352952746131105 1
-0.319716574392177 0
0.675272532366845 1
0.768825546544958 1
1.19739217563842 1
1.60937988340989 1
1.38525619169921 1
1.03650316654524 1
1.35931331917819 1
1.38852324273469 1
-0.835256948047878 1
0.915344948077019 1
0.803450865537472 1
0.329237903574746 1
0.568437960616651 1
0.491367641170375 1
0.855533788208684 1
1.2951645117601 1
0.464743705801648 1
1.05524330932079 1
1.34973033978978 1
0.975345827738999 1
1.22468535845133 1
0.746300037815063 1
2.43439783157082 1
2.04647496672598 1
0.591333934231363 1
1.49342704409173 1
1.23365591280189 1
0.638101595777609 1
1.05523409161509 1
1.78174240288801 1
0.249577996664933 1
1.31661751297734 1
1.04964303643838 1
0.988163299027079 1
0.0198108287823154 0
0.53839531677862 1
0.29578424557086 1
0.723631263144235 1
0.346920117079091 1
2.10511943984753 1
1.31934425873763 1
0.844503677573021 1
0.682353428068518 1
0.918820795252329 1
0.0282335819342895 1
1.33518275181619 1
0.434699951885205 1
1.66254675575427 1
1.57823983146999 1
1.10775763354795 1
-0.240589356822093 1
1.55248746738294 1
1.19668099745957 1
0.820446558780611 1
1.14009282705656 1
1.68752687180527 1
0.756266738937839 1
1.27771664566586 1
-0.215253082299643 1
0.831271196571317 1
0.973151942800552 1
1.46138826809241 1
0.795763079863404 1
1.17718548662421 1
0.411984958704677 1
1.45173417751664 1
1.0647271838472 1
1.83427092692307 1
0.199774145964444 1
1.79134996200803 1
0.939624176287524 1
1.49301107248334 1
1.27820269619548 1
1.18789629231733 1
0.579178043556327 1
0.183207339154956 1
1.06558936448441 1
1.07442180439774 1
0.650666973569234 1
1.00363798436798 1
0.675680615743909 1
0.662711430480854 1
0.952055023294597 1
1.22206509874813 1
1.28560506224881 1
0.224435745201222 1
0.450104859290231 1
-0.357310285910675 1
1.82119196281951 1
1.77789220050143 1
1.33958529148287 1
1.0053341745693 1
1.38337216801344 1
0.955100196351821 1
1.80672855310198 1
1.81890655203968 1
1.66620119707111 1
1.36287388608744 1
1.76899258592676 1
2.0772395922386 0
1.98858775403035 1
0.710473407284036 1
0.943530921420891 1
1.95194311724442 1
0.622590862214611 1
-0.50135456668729 1
1.44535585649287 1
0.307705310362399 1
0.327616579030737 1
0.206162849884824 1
1.11201215813583 1
0.639845143105137 1
1.38896138369402 1
0.70815762077982 1
0.273229280740177 1
0.978544842008176 1
1.3813475984208 1
0.695540021809756 1
0.0188216300440929 1
0.702316401947349 1
0.780597748879991 1
1.38169461779321 1
0.668887330623175 1
1.12945666235226 1
1.66267585214988 0
0.37686429762991 1
0.935194123092001 1
1.74351335362266 1
1.50649588303612 1
1.11009723725274 1
0.916898890663647 1
2.23824156349476 1
1.27819485321328 1
1.2436768549349 1
1.40016262715895 1
1.00383707217322 1
1.82782010962762 1
1.08046946115483 1
1.42880512823153 1
2.48098093961787 0
0.0108379791954198 1
2.62451242399079 0
0.0744675041628017 0
0.752560578816432 1
0.525946481274876 1
0.971769419291483 1
0.355413722640879 1
2.61689339033548 1
-0.0108287018836616 1
0.385772510525649 1
2.38436125085842 1
0.438208091563382 1
0.496842132298418 1
0.984413748324907 1
1.54553125980911 1
0.222219686760841 1
1.33716792438847 1
2.20144178274292 1
0.746445060421997 1
2.08220051126596 1
1.91167631310514 0
1.60708820933729 1
1.40621059365904 1
0.823289431705635 1
1.2691426092456 1
1.01676315854946 1
0.706722338983463 1
1.00004025320255 1
0.599678552804139 1
0.909355364235614 1
0.907357843102361 1
1.51153378506252 1
2.26972541125005 0
0.57487713941152 1
0.633777136665714 1
-0.467106024506734 0
0.424449884193699 1
1.3153983455444 1
-0.0177201057061472 0
2.14169829180075 0
1.53562594822834 1
1.19442317360006 1
-1.4457608117076 0
0.68606180490103 1
1.56497035708612 1
1.77440879029104 1
1.31963887087048 1
0.626615626806899 1
2.321062188248 0
0.733522919626648 1
1.89253194101475 1
0.396747002612893 1
-0.393451080228652 1
1.38362543909036 1
0.694551046806208 1
1.11059735300087 1
0.738842893571692 1
0.884607902300764 1
0.689127918775789 1
1.71537650775775 1
0.98709263339909 1
0.697254142173969 1
1.05394119989554 1
-0.142073531746982 1
1.39873629917386 1
0.640609041346077 1
0.763888563656586 1
0.622342777770683 1
1.98047675479136 0
0.250041552286233 1
1.55827396334353 1
0.660836082878151 1
0.671918596881274 1
0.12228881744664 1
1.28008412577145 1
1.6040298511077 0
0.341268595647786 1
1.11362490029393 1
0.625759702255322 1
0.701385092552756 1
0.068265654930741 1
0.672496148031463 1
0.889034156391907 1
1.39252208418131 1
1.47889526578422 1
1.53683213086751 1
1.56776781629856 1
1.94709995463163 1
1.69880250205566 0
1.62177779126096 1
0.278306991994858 1
1.09785977180267 1
0.164764923314806 0
-0.00586884038438812 1
1.77657021255639 1
1.99943130413853 0
0.599722201477633 1
0.659803560102939 1
0.738122591638219 1
-0.185114242985764 0
1.29517369856967 1
0.675536294707704 1
1.36368774489837 1
0.928658320911948 1
1.64331108187688 1
1.29295632069809 1
1.19232264548617 1
-0.139519206437735 1
0.543030848779252 1
1.8069914077041 1
0.790016518718422 1
0.682310797049889 1
0.735088356534407 1
1.85016433670339 1
0.941438413768631 1
0.969706034391128 1
1.05238284148676 1
2.11136417652572 0
0.982361929553867 1
1.09269377992951 1
1.04376670938652 1
2.7651353047897 0
1.62623678170385 1
0.949447772283747 1
2.03054494662964 1
1.41921560840556 1
0.716345207681947 1
0.969857808181234 1
0.99438412709314 1
0.369081250927775 1
1.00196279759274 1
1.73553422769573 1
1.45562536531749 1
1.1419946889495 1
0.894496536595617 1
1.44999244556469 1
1.15958040703948 1
1.16535448087428 1
1.30346829658743 1
-0.373306516948779 1
1.07341204533305 1
0.406584317631688 1
2.36438202477351 1
1.48929854988887 1
1.3354612307942 1
0.975767882538004 1
0.486178843003151 1
0.761508836230146 1
1.16916488192359 1
1.80799644025305 1
1.39122469487978 1
1.44950185409129 1
1.45120738797441 1
2.01431359662747 1
0.386758532190295 1
1.22241216685504 1
1.35943813902651 1
1.86213695840815 1
1.09462479348329 1
1.55367236545111 1
-0.172708598653257 1
-0.755398277444848 0
1.89071923697787 1
0.757072058504495 1
-0.572860549803066 0
0.630841652814347 1
0.867357316669584 1
0.983280479308516 1
0.806416070135037 1
0.96420625077452 1
0.924937680854302 1
1.11212852704133 1
0.302036723993981 1
0.871269859512482 1
-0.689091754189114 0
2.04734567328363 1
1.19088216745226 1
0.536390346456979 1
0.755318191476883 1
0.906854429021834 1
1.37626869093702 1
-0.0960328759479715 0
2.96395880110053 0
1.36072867200847 1
1.55952370714005 1
1.76516517237683 1
1.44195361941194 1
0.536466957059977 1
1.41621946328479 1
1.47498571274211 1
1.15179769908975 1
0.910455598158754 1
1.44399131220584 1
0.723103650081891 1
1.49276016140597 1
1.28614742592914 1
1.17711923326417 1
1.17520457181569 1
0.936921367183786 1
-0.0204506512221401 0
0.34416605566256 1
1.15204471706574 1
1.41805121650205 1
0.651123033652196 1
0.692079734367498 1
0.112342272577469 1
1.01538583388548 1
0.907171944052385 1
0.834370670458263 1
0.112809124405891 1
1.57527367913653 1
0.924393446991377 1
1.41771524184059 1
1.09416201720463 1
0.671029214881972 1
1.59596841580428 1
-0.486782322146038 1
0.132445189283619 1
0.609245651280008 1
1.9861385305818 1
1.11279015597889 1
1.06163039423425 1
0.736899970118949 1
1.08027853482091 1
0.619180513521321 1
0.458624728984247 1
0.0048834577247108 1
1.92888533458468 0
0.511344517694481 1
0.833902417729114 1
1.29779261553533 1
1.02565952156214 1
0.618562319918376 1
0.58363886533574 1
1.97241234011859 1
0.879505408727681 1
1.54619177036161 1
1.23048374538913 1
0.518990872964767 1
0.793075231087453 1
1.70537797202604 1
-0.0671099738419436 0
0.892481670522179 1
2.02237429395055 1
0.211664775803989 1
1.49275332295531 1
1.57895650706974 1
0.764354168324805 1
-0.0369478980934592 0
0.879357021757542 1
0.619805024455491 1
0.753242356697741 1
1.12366023887188 1
0.842782423209407 1
-0.05932535823303 0
0.52343477348245 1
0.445772845271158 1
-0.0809145057329116 1
0.805905815769599 1
0.464901983339594 0
1.88393574553484 1
0.637471449571055 1
0.845189780951349 1
0.612615769838461 1
0.444224950207288 1
1.58700549320073 1
2.15394705797276 1
1.65994412653715 1
1.20202635456238 1
-0.322027723500598 1
1.5549195200153 1
0.601399558976121 1
0.669369864649056 1
1.19195373059175 1
0.635887683947844 1
0.985046245476268 1
1.17118838017609 1
0.294067171239696 1
1.09674770416686 1
1.35018606193932 1
0.718842824770146 1
-0.230212006884523 0
1.96256537400615 1
0.948504892683254 1
0.656465794253388 1
1.80948829599934 0
0.133600857458883 1
0.834563771421522 1
0.262887307627456 1
1.18287170037906 1
0.473417033653051 1
0.930938191439042 1
1.30276754850717 1
1.23369159983959 1
1.55441007858031 1
0.00851962761771671 1
1.26444283704406 1
1.74907755899415 1
1.19747307149072 1
1.39680573698354 1
0.151439292014704 1
1.07037583508639 1
0.811697131880543 1
1.85881762413241 1
0.452449961580731 1
1.51317692141644 1
1.75296544895746 1
0.442690148313494 1
0.57800171837708 1
1.10290751309994 1
0.952014096577683 1
0.0367908341612847 1
1.93912134428887 0
1.30476695351094 1
1.53306339032301 1
1.31623198873279 1
0.415072204031721 1
1.21435741016901 1
0.714379660739032 1
1.61561637292592 1
0.576614438273962 1
1.34854503343942 1
0.779511362231554 1
1.37594777980858 1
0.927144782446308 1
0.174970849379657 1
0.474516874895363 1
1.63175512594334 1
1.35885684562502 1
1.59606227697125 1
1.44951272309684 1
1.65882756146879 1
-0.466502518239435 0
1.30748332083457 1
3.24293840238214 0
0.802811627604112 1
1.0415420006263 1
1.76361117916312 1
0.751166684061603 1
0.672167297231286 1
1.88221605229178 1
1.63945506245864 1
1.12117606029213 1
0.496478497073597 1
2.1166391346003 0
1.62262120703791 1
0.638162722323535 1
1.74245500721985 1
0.500208769354587 1
1.36296279578517 1
1.86742347140684 1
0.96210438124235 1
1.48878062876141 1
0.96277925465774 1
0.531138812343541 1
0.493779608428577 1
0.251310607606624 1
0.183574164723316 1
0.262616374149336 1
0.506288791087472 1
1.00250243942649 1
0.993929002224856 1
0.915867575411043 1
0.952292126164128 1
2.83165540009168 1
1.38779726214391 1
1.35229377536667 1
0.766533259419532 1
1.32569502365791 1
-0.60698689720867 0
0.76010865824936 1
0.619145455678462 1
1.44574924533287 1
2.06296611086295 0
1.51014014354986 1
0.61300888152823 1
0.459862819603786 1
1.02460732969369 1
1.35680029068035 1
0.258853742604603 1
0.641938701116692 1
0.529856270631779 1
0.547018401809541 1
0.47503570524173 1
0.0593872074473054 1
1.40532824897511 1
0.784544581979293 1
0.973283939467214 1
1.12585030116266 1
1.52018896032265 1
2.05529709600256 0
0.395311900807773 1
2.00749975918593 1
0.579551401875034 1
1.30797268868378 1
1.7076581784768 1
-0.0321794604932844 0
2.00446362285004 0
1.05182016742074 1
0.991884360934063 1
2.22243400627702 1
1.53791708038496 1
0.811564794267391 1
0.738221319327959 1
1.90856733329465 1
1.30134245949912 1
0.76710529797213 1
0.641300134117953 1
1.07763043923134 1
1.80804806649067 1
0.318477064153791 1
1.44460081278748 1
0.0989374588054366 0
0.761990888721161 1
0.823976991941176 1
0.898893173410587 1
1.97427715773179 1
1.46830591674918 1
2.71373420144027 0
0.816035500013294 1
1.0257181961699 1
1.4059179367547 1
0.519788247314438 1
1.73645113542063 1
0.908848789124535 1
2.18776104162725 0
1.14334422885564 1
1.06147977553466 1
0.598787563967888 1
0.967677910887609 1
0.926593275128615 1
1.3268818766464 1
1.17056195350055 1
-0.201133686906966 1
0.0402014471166777 1
-0.11758845946903 0
-0.263892863294488 1
1.37738000063438 1
1.60804242670339 1
0.635334333736242 1
1.38792463078574 1
0.0859284009047611 1
1.49115137128404 1
1.92231381370857 1
-0.0827494319286181 1
0.131234425452942 1
1.16043677697456 1
1.13417647645258 1
1.15851611581708 1
0.0939710989621632 1
0.0361057110764573 1
2.06062207153306 1
1.01470666309474 1
1.11127572396888 1
1.6135688047155 1
1.45421072942663 1
1.5310414449145 1
1.8646462187347 1
1.9911079575748 1
0.755158378314328 1
0.551395004304081 1
0.246995658795978 1
1.79258001050549 1
1.06658199296231 1
1.16065525317808 1
-0.744904525197069 1
1.7215990845167 1
1.31773034459666 1
1.26642110599503 1
2.26848647800849 0
0.821782828913379 1
0.849994455144721 1
1.31277273780886 1
1.24880387351844 1
0.728654595948725 1
2.42330725823724 0
0.692908507504633 1
1.05091498940968 1
0.539487797745715 1
1.68151969852205 1
2.07303038282406 1
0.810835770052987 1
1.21127517556493 1
-0.554277304661836 0
0.626802616858007 1
1.19109889550053 1
0.742646748599741 1
0.560724187227895 1
1.1405583696429 1
0.559837850623699 1
1.45777150613127 1
0.113851163697754 0
1.42069348618002 1
1.34467714216413 1
-0.28876841630587 0
0.587443040089316 1
1.16837086185943 1
1.26498652751398 1
1.02283107578252 1
1.51834380014559 1
1.52583667259805 1
1.40320345316938 1
1.17016846195 1
1.49004123106348 1
1.18196855797135 1
1.00205492899273 1
1.89721397545393 1
1.23871461241005 1
2.03508707847123 0
2.15969650092435 0
0.0944332650518685 1
0.483081031188648 1
1.21606084241732 1
2.34430794728397 1
0.891780532834295 1
0.434326982550105 0
0.775696629936869 1
1.33674740606231 1
1.94017495611735 1
0.515059637164049 1
0.326619082217483 1
1.08884314029055 1
1.19561268294476 1
0.763853081180841 1
0.352468351440482 1
0.537125408103614 1
0.260277093670039 1
1.16823871192057 1
0.765021706358098 1
-0.109150877013549 0
1.13459362781443 1
1.26300935588205 1
1.10199270324021 1
1.13458950399038 1
0.637213114062914 1
1.4024481548475 1
0.712944590907526 1
1.48077220569079 1
0.585227235428539 1
1.28951432782821 1
0.484038888967846 1
1.32119566574487 1
0.940091072412352 1
0.906686228390899 1
1.99410789197968 0
0.703586485432091 1
1.9384718163142 1
1.01073106436464 1
-0.351709394821167 0
2.04596234632362 0
0.780813078166766 1
-0.275750632367222 1
1.53980506342694 1
2.57751371645906 1
1.03201369439256 1
1.90570110569356 0
0.549174884178383 1
1.12391614702583 1
1.09653071311914 1
0.997129393214623 1
1.08349243994322 1
1.63877227045612 1
1.00096526261786 1
1.16596479584907 1
1.15442752239513 1
0.237809128027312 1
1.55416804794274 1
1.38698472411332 1
0.394749279269294 1
1.06250740182972 1
1.13404216762917 1
0.798977943008417 1
0.445508322103214 1
0.46627886559766 1
1.02434991646359 1
2.07214431422213 0
1.42423752482056 1
0.635982665320525 1
1.808335609194 0
1.03484876213828 1
0.949376546445496 1
0.319613199777858 1
0.4238675562623 1
1.98575289014065 1
1.06885443575812 1
0.441604146532575 1
0.919993666685883 1
0.944123456570975 1
0.722710098022577 1
0.899159894891035 1
0.637745029997183 1
0.4071412068573 1
0.438949316815069 1
0.152486513264934 1
1.23336108794914 1
1.74354760046966 0
1.44414851934386 1
0.138271090113379 1
0.939530338801519 1
1.34054103736678 1
0.198034877433055 1
-1.43439167227688 0
2.16427421083121 0
0.929829404794868 1
1.53167306542508 1
1.05080815079636 1
0.0806251244186583 0
1.36479367853492 1
1.36115409887681 1
0.22069200175949 1
1.09377259746822 1
1.01137640707016 1
1.32935863139816 1
1.13027404603323 1
1.31275565253117 1
0.396858612845112 1
-0.218783671641449 0
1.02391197081589 1
0.740773540265698 1
0.848928878586256 1
1.93935833521061 0
0.920027686874046 1
1.04156452890162 1
0.901871641311181 1
0.536629204752852 1
1.33672224342747 1
1.16565964507453 1
1.14143461721902 1
0.401439625179817 1
0.866853181218083 1
0.0146986658176359 0
0.189601572798613 0
1.43105285594301 1
-0.00290544708271206 1
1.38401841849957 1
1.05446962120648 1
0.998084590585429 1
0.248920035177839 1
0.211762446766257 1
0.589128955068002 1
0.685362970835939 1
1.45418709153565 1
1.47323294727001 1
1.00283447041797 1
1.67146235361248 1
2.00246872629862 1
1.35551030928244 1
-0.313824072533008 1
0.991685258788144 1
1.27052394797969 1
1.11062917002315 1
1.47062490536391 1
1.24231990986183 1
1.90382044431681 1
-0.722071133555458 0
1.90253888768366 1
1.25289823300889 1
1.12206104392327 1
0.252124362966933 0
0.709680176612246 1
0.109367943435437 0
1.74908930222643 1
1.05931379119392 1
0.543392862035809 1
0.953209181810454 1
-0.276826382417785 0
1.0556222518233 1
0.951913910029186 1
1.3062027478328 1
2.11274352706781 1
2.5184436576529 0
0.897623984671499 1
1.18652193746938 1
0.753936151759553 1
1.84943776200806 1
0.491886619293407 1
2.26584320573182 1
0.615344975563022 1
1.55315608348585 1
0.423248981249345 1
1.34854991138815 1
0.961461887466793 1
2.76772229433725 0
2.48185794510713 0
2.04238846649469 1
0.904926697353392 1
0.665654985216268 1
1.29243075171262 1
1.03668472753103 1
1.10987484425878 1
-0.135187179293304 1
1.01412705991423 1
1.3332396438891 1
2.146740372188 0
0.263026094682875 1
1.42965680467764 1
0.927272522517458 1
0.0466912716369009 0
2.08800089314117 0
1.58789246010018 1
1.34772908407149 1
0.2231773211148 1
0.989335518968595 1
0.112886127392524 1
0.243684793138531 1
1.22186931220727 1
1.48396089161634 1
1.28730578112922 1
-0.178352530618005 0
1.17820984941106 1
1.23306227636076 1
0.208651136056796 1
0.634688568002449 1
1.49889984550001 1
3.14003314477435 1
0.616429825634416 1
2.23993671262566 1
1.3626155953538 1
-0.0537770988084504 0
0.673935195736414 1
0.862678216665307 1
0.930216890459277 1
0.563613902393655 1
0.986118113537732 1
1.26262629364694 1
0.838015145978593 1
0.651459590502685 1
0.210735751436363 1
1.17749895324643 1
0.857303330656147 1
1.13991014373968 1
1.05624704215222 1
3.87049860052406 0
1.40448881926847 1
1.29712880287882 1
0.844194395601331 1
0.449883846182201 1
0.666904892131597 1
0.577598026181838 1
0.749209910251243 1
0.5450198409737 1
0.119155866000689 0
0.0168082539754531 1
1.65680116649898 1
0.196171541497964 1
1.18944042853517 1
0.955826346565021 1
1.24496849921958 1
1.15015567533622 1
1.09277204647298 1
0.629986976693714 1
0.512654919365146 1
1.07735926194969 1
0.423939047000792 1
0.682299008035044 1
1.31666362487921 1
0.897858301402716 1
1.3528402678724 1
1.05536635702579 1
1.20675225968353 1
1.46315563917151 1
2.16340297685029 1
0.581636988915496 1
0.80065568569261 1
1.49726829917031 1
1.00638348930261 1
0.352914570100588 1
1.21392850577234 1
1.15322450568649 1
1.24161280541979 1
2.02928306248949 1
1.02483551368906 1
1.78137298212048 1
1.69542370703725 1
0.814244276196467 1
1.9283500160098 1
0.848957882850239 1
-0.164941662303995 1
1.3066821656575 1
-0.181354916748576 0
0.976619371867626 1
1.35240014148348 1
1.88535346292782 1
1.036157987541 1
-0.357133706100628 0
1.32718919258354 1
1.84480506070504 1
0.245710463826721 1
2.0642577506238 0
1.9416162092662 1
1.10529740944739 1
1.04407492435486 1
-0.390076348133737 1
0.586048360144909 1
-1.08889369793443 0
1.75592600846778 1
1.20605658913735 1
1.68737792916612 1
2.16892459294438 0
0.665844688674498 1
0.54424980592788 1
2.35469247108809 0
0.603462496289891 1
0.00365401991828604 0
1.10437613409145 1
0.419815348733109 1
-0.579092630312571 0
-0.415639023288304 0
1.70495855170265 1
0.936697358512319 1
1.54953270732247 1
2.23002251832562 0
2.09740366411481 1
0.78388515810964 1
0.669306019633178 1
0.660792521200628 1
1.16002701924333 1
0.541063253230001 1
0.51593432713202 1
0.708401147273674 1
0.494072071190174 1
-0.895332604523838 1
1.80326718718471 1
2.77747104117691 1
1.36374955152915 1
0.82869941075683 1
1.1464067357333 1
2.03396215297582 0
-0.529960615642121 1
-0.104656349763519 0
0.685612041092879 1
1.46735131638241 1
1.17713725280675 1
0.366687024772584 1
1.44933560880213 1
0.481657003868136 1
0.836084147275636 1
0.401583709943053 1
1.19962914640853 1
2.08999188147813 0
1.16478190368004 1
1.88414105577894 1
1.41012406415537 1
1.17113421440908 1
1.19105920681878 1
0.0213278283908896 0
2.37649737301997 0
1.73885019991262 1
1.71895332230734 1
0.64185345540277 1
1.28593177493889 1
0.745305252328032 1
0.710443586057079 1
0.555868330027991 1
1.38965427807128 1
0.433021089021496 1
1.57668732905686 1
1.33511275844185 1
0.597717989756252 1
0.482791779533835 1
1.38126428548387 1
1.31832259755036 1
0.52702301672954 1
0.859655817903513 1
1.52895656218081 1
0.681400484073718 1
0.353673517140346 1
2.10007521930823 1
0.401212563958694 1
1.1925556913802 1
1.38903256964082 1
0.955978116445301 1
0.569226632503103 1
-0.270068163904502 1
0.59195616297601 1
1.72985732579456 1
1.13266875929315 1
0.382942291985893 1
0.821548781695089 1
1.06530779371022 1
0.734369714278494 1
0.949110825962356 1
1.96507963529517 1
1.4423780699808 1
0.528508754952506 1
0.843547691758105 1
1.03753698885592 1
1.29341733505694 1
-0.688090001108834 0
0.178559887802335 1
0.542947553731231 1
0.836289661741078 1
1.04374090914114 1
-0.350288539448548 1
1.45137090956132 1
1.32316286603299 1
0.515223783726166 1
0.981979654809067 1
2.190545615959 1
0.277083439417368 1
1.22653971131675 1
1.82072860169633 1
1.81855268360705 1
1.11847681178079 1
0.634631736251938 1
1.10179400344316 1
1.7494553142972 1
0.83963464387556 1
0.62248937386143 1
0.493139749574935 1
1.22578570414666 1
0.313821704078252 1
1.98666387956376 1
0.383548790132963 1
0.812916415844628 1
2.06887657800872 1
1.75786800184183 1
1.07142532671523 1
0.973731759429351 1
0.747675137639915 1
-0.703089418763708 1
1.6167613384323 1
0.62158861576316 1
0.853943283170754 1
2.03927988005945 0
0.942151248155608 1
1.57272651317286 1
0.601204982053403 1
0.797469224666207 1
0.552350965953289 1
1.79406068790888 0
1.13956623132027 1
0.905171919559518 1
0.562915570649683 1
-0.185362139626097 0
0.425857440824192 1
1.9635932951202 0
0.90506620833899 1
0.976154791785946 1
2.33948289865681 1
0.970589303548407 1
1.2141873289463 1
0.55293958028793 1
1.31147193786512 1
1.84499956493858 1
0.511959628093349 1
3.16226375630979 0
0.0634762053337657 1
0.674654164908557 1
2.29406727842528 0
0.452644893289115 1
1.33443849890046 1
-0.171805776512251 1
1.26647762908206 1
1.59276629242598 1
-0.00520955776173077 1
1.40515213560093 1
0.883785522703408 1
0.73149030327895 1
0.386953542609618 1
1.56327570057543 1
1.61513273101358 1
1.4909060609988 1
0.747154573743884 1
1.02664524510796 1
0.148921834198307 1
-0.162884022582231 0
0.628463059602569 1
1.2148979063794 1
0.183015775351636 1
1.79520733635958 1
0.887522383243541 1
1.82696083194019 1
1.82732661345363 1
0.612749857517572 0
2.6034393307547 1
1.12605418129495 1
1.6564801219845 1
1.37607170775336 1
-0.0684840696001002 0
0.916115935563907 1
0.482201256352214 1
1.06015529008608 1
1.28254096699766 1
2.15451823090234 0
0.834024126540012 1
1.31896655472565 1
0.396229442487795 1
1.87794195446619 1
1.44528216864317 1
0.916907244156343 1
0.912253936955995 1
0.632065556883284 1
-0.254313778918224 0
0.830766191691977 1
-0.167259968012351 1
1.30901820023747 1
1.24965644783131 1
-0.427248837357578 1
1.53707588208853 1
1.71469048098461 1
1.71969451298367 1
1.05153113740431 1
0.55992335160582 1
0.728780979419945 1
0.648195376096395 1
0.919905795142607 1
0.357679661064464 0
2.22044227529886 1
0.0977728254330234 1
1.0425883310826 1
0.52045350331995 1
0.586845214691075 1
0.549932069887517 1
1.5537056555763 1
0.785558118715635 1
0.637231813043172 1
-0.535749785243637 0
-0.0497238026150568 0
1.22092951736267 1
0.230611060069723 0
0.783480415976911 1
1.60211312102707 1
0.0697907035359133 1
0.319737061313528 1
1.82651486761432 1
1.90607762305092 1
0.264763589426208 0
1.0112420825213 1
1.0637221823209 1
0.836815415334961 1
1.75961331784266 1
0.234070021908511 1
0.707260508270687 1
1.7345235004254 1
0.843197919600822 1
0.508208465271074 1
0.937976967555869 1
1.24636638258843 1
0.898620440364964 1
-0.279212975344053 1
0.687507374392134 1
0.652604639621654 1
2.07565930888062 1
1.14666040378527 1
1.52125162200396 1
2.4701666295767 0
2.06679273132937 1
-0.3238432590447 1
0.605105317956517 1
0.658176215283756 1
0.967769298548428 1
1.12264168663486 1
0.57449168684657 1
0.255606984595163 1
0.489249863654666 1
0.286271101166526 1
0.791931326632637 1
1.77939748305173 1
0.527908448579385 1
-0.499459029348487 1
0.675986695327128 1
1.08577760327002 1
0.823796457136909 1
0.180926272822067 1
1.52355975149725 1
1.24745339374361 1
1.82996877315078 1
1.9783645673705 1
1.20111063326629 1
0.278295975570738 1
1.05972030327002 1
1.9499622311873 0
0.39330830646124 1
-0.00896651955433475 1
0.924161448796742 1
1.07926145402569 1
1.08154354474703 1
1.20431485892228 1
1.00463289548512 1
1.47227031176685 1
1.78289241023515 1
0.415893846482647 1
1.07933050152328 1
1.09601989749606 1
0.999328300692674 1
1.04672568788708 1
0.480388254753283 1
1.18034771068002 1
0.532333566152594 1
3.04319483002912 0
0.691916079786364 1
0.780049797800122 1
0.887712393103818 1
2.46186917707666 0
2.0002228204183 1
1.34614057134402 1
0.27388240192433 1
0.246250565108705 1
3.25055546098376 0
1.05035556749711 1
0.226930039688012 1
0.47685506616719 1
0.390493876902943 1
1.4212185560565 1
1.38232466111172 1
2.20882312165896 0
1.13780111373377 1
1.74070148470177 1
-0.177012151063928 0
1.01774329342712 1
1.00743254531612 1
0.912611331910463 1
1.16911698518355 1
1.45573450001814 1
1.08257812400426 1
0.539381459196423 1
1.91867087563412 0
1.0315043337937 1
2.95937149068781 0
1.06993225385744 1
1.95719840974386 1
0.984936256112376 1
0.0671190680119995 1
1.69204100505502 1
1.23733093059056 1
2.68750812085969 0
0.996943501901305 1
1.01016232771005 1
0.501676822820857 1
1.41492392454134 1
1.16860148309548 1
1.32160600649731 1
0.63803324567863 1
1.61151080755373 1
1.46810263152862 1
0.944934568551441 1
1.39325409155802 1
2.11708839431822 1
-0.24610438313097 0
1.00337879154739 1
2.08243054474341 1
1.22996015271747 1
1.19795420421208 1
0.97080914991974 1
1.15224721866068 1
1.5127599365267 1
1.93684440708509 1
-0.566219629774684 0
-0.066375849213357 0
1.18330508585641 1
1.37390628907781 1
1.54948352112111 1
0.747302162382107 1
0.880607368249692 1
0.616405955654575 1
0.427324213186712 1
1.08543924991186 1
1.13859587941758 1
0.77154111768571 1
0.336271883745919 1
0.991447877648424 1
1.92249036575032 1
1.08096936591664 1
0.455559731398767 1
1.97543388070484 1
0.746937488213823 1
1.30031180685928 1
0.882576462635777 1
1.71590222634841 1
0.390265637181412 1
0.928654992284731 1
0.924796959806005 1
0.528918392541122 1
0.367443408238783 1
0.868592392777946 1
1.25737108803747 1
0.914196221375122 1
0.631311559503272 1
0.130591312040579 1
0.933587782043552 1
1.95127113819356 1
2.29460491521169 1
0.547079517210961 1
0.69994536695878 1
0.634275326256869 1
1.12805090409578 1
0.405334622933373 1
-1.28677044370623 0
0.181632504945764 1
1.43921416556961 1
0.371282222944139 1
0.833829063263109 1
0.696276084143619 1
0.514291975002741 1
1.02730477880045 1
1.25334843644365 1
2.85432465897645 1
0.770769828809869 1
0.628734818388318 1
1.9171177484531 1
0.493530320512108 1
0.740651948200656 1
0.550209486689997 1
1.38926235072025 1
-0.32178480526557 1
2.74226588030609 0
0.192784328073149 1
1.42421479634341 1
0.529832809719697 1
0.893079957456605 1
0.314119053177112 1
1.73015818138409 1
-0.606375476906328 1
-0.497632689612331 0
1.09058558467946 1
0.338888175593038 1
-0.0144615047514489 1
1.3711283048741 1
1.21494124407429 1
-0.578124985229713 1
1.22800018233791 1
2.19947499636347 0
1.13756369497465 1
0.820552927290118 1
1.13009730549759 1
0.323375568883297 1
0.168161458162425 1
1.68432829186133 1
0.534405167065941 1
1.16927421633967 1
0.541753738933652 1
1.11152263804848 1
0.105241687858558 1
-0.195381751643888 0
2.28836353789215 0
1.61711460601549 1
0.513189887017985 1
1.7137336314892 1
1.52588156889166 1
0.99439470262049 1
1.53461065501115 1
1.03484121553001 1
1.62567956932233 1
1.03238759250967 1
1.16794545497179 1
0.0674347046453019 1
0.921296786402825 1
1.94935070076886 1
1.1590621537066 1
1.7001626133212 1
0.994528880514926 1
0.469122457659292 1
1.12037502891538 1
1.24742746342898 1
0.833283885951705 1
0.92082170713164 1
1.86315949364381 1
1.91435903653725 0
0.442647405308139 1
0.90433673586337 1
1.12722841111656 1
2.76593953922533 0
1.00109807115624 1
1.62816213527723 1
0.127822653473979 1
0.752096957372093 1
1.33876965001362 1
1.40959341009779 1
1.29384949372565 1
1.04707745655931 1
0.343819680526709 1
1.84628561890089 1
1.03979000754003 1
0.617864350522703 1
1.78992557350027 1
1.40106248537746 1
3.06930030742341 0
0.27388510469271 1
0.809525082851178 1
1.33617240498812 1
1.3185808957071 1
0.6767889479677 1
0.44713064457878 1
0.85755283268985 1
0.773021409611523 1
0.693978609102733 1
0.66819512886191 1
0.837504144079985 1
1.47225822726533 1
0.0920567623910144 1
0.249704137369594 1
1.82380945446589 1
1.10964924910693 1
1.77195547479585 1
-1.25280434199884 0
1.21456143024287 1
-0.344978721918849 0
0.2504699752803 1
0.832650851611092 1
0.937411192605412 1
1.58114257947548 1
1.70577152335839 1
2.03679056914533 0
0.312393778151114 1
0.33495520744873 1
0.552127304654696 1
1.69229304158902 1
1.24417069173998 1
1.08629034032156 1
0.0580618784481336 1
2.84940029911329 0
0.254704474316831 1
1.46705820188041 1
1.15560326989768 1
1.49411113006108 1
0.835859227073216 1
2.00161809602012 1
0.286788796077645 1
0.86581747533261 1
0.211875269131824 1
1.27090496526355 1
1.13067667659811 1
1.26463212269831 1
1.00377249515097 1
0.425197562274422 1
0.957148601951526 1
2.26926720137859 0
0.449746743439628 1
0.89276596555592 1
1.12903302074333 1
0.248685416153897 1
0.609543749058985 1
1.08840935699187 1
1.90285855402861 1
0.829687398886075 1
0.653827683446437 1
1.01658726344158 1
0.939089521090491 1
0.615233545445714 1
1.71099859719674 1
1.18422411629384 1
0.560746275838235 1
0.580157039603206 1
2.25532947659293 0
2.57693909172553 0
0.703417598444459 1
0.829284840597223 1
1.58238130218526 1
0.952797150199436 1
0.560067865291527 1
0.24238456525765 0
1.20394410665728 1
-0.357230925194992 0
0.732053699784945 1
0.713056998521908 1
-0.305296557373278 1
1.33118062930718 1
1.43832729038708 1
0.360431458672413 1
1.07549281432815 1
0.644531980773718 1
0.901593919825528 1
1.26335818089302 1
0.450290338734512 1
0.920881830420739 1
1.19750691132193 1
1.09390207606013 1
0.197906142886894 1
0.66536703758558 1
1.51457011308579 1
1.39043721944267 1
0.398568266788078 1
1.26522516668998 1
0.461711369176026 1
1.27311528262471 1
0.117126749174676 1
1.57613944711926 1
1.16836923904055 1
1.98017320245366 1
0.987747721338738 1
0.76617279536288 1
0.482550764420208 1
1.28083830237231 1
-0.297610637922375 1
1.10768420722036 1
0.00837580390448031 1
2.12862514796354 1
0.323226812777547 1
1.05988136195134 1
2.98319164793126 0
0.748007042502757 1
1.10995373711933 1
1.18424152978428 1
0.397725930740594 1
2.02288966140733 1
2.5067661514243 0
1.34664045366462 1
0.879246805551849 1
0.398126284061603 1
-0.249328849070691 1
0.777398278380991 1
1.91658314008584 1
1.35236767693771 1
1.13638319033311 1
0.204464873995796 0
0.321413360660036 1
0.822329405680396 1
1.16444973821408 1
2.19492224879495 1
0.638543937861185 1
1.6843016179271 1
1.90793498465991 1
0.531050402812276 1
1.18486720163572 1
0.356493099002897 1
1.00613810386365 1
1.7629839155022 1
0.844543126175236 1
-0.319300608389897 0
1.34254636413828 1
1.24802466136811 1
0.650426373002164 1
1.69773504535154 1
2.50904521699207 1
0.314359780697279 1
0.791312102069298 1
-0.185915023850072 1
0.710732545743982 1
1.57270930579648 1
1.83536922922677 1
1.0856269164639 1
0.698632458405193 1
0.00176515657111102 1
0.687271370500947 1
0.0758227855605076 0
2.00648592504815 1
-0.606348113314677 0
1.01685030586283 1
0.518888630240616 1
0.995004335213417 1
1.29546554087857 1
0.261613487304952 1
0.917211670529267 1
0.0944184289771395 1
1.61471887786243 1
0.975892893446552 1
1.14716909067991 1
1.41637860526518 1
0.449650580821473 1
0.251503422918205 1
1.05719079453403 1
-0.013854096914362 1
0.591986335496486 1
1.09606336953921 1
1.56413519752471 1
0.62146672711962 1
0.339957888127103 1
1.98663110723554 1
0.913941020629806 1
-0.601794986746555 1
2.15533083340169 1
1.62484000046143 1
1.39901225438007 1
1.01831811022382 1
0.255258923426116 1
2.2443824287391 0
1.93742585601388 1
0.821600731758886 1
2.42999989726115 0
1.23525791610857 1
0.292161906173025 1
1.12083069121927 1
1.26912036262108 1
0.999129807126468 1
0.949314127985532 1
0.284515810196868 1
1.7020422026899 1
1.36793913101744 1
0.748400782193739 1
0.895151475227125 1
1.25261464822533 1
0.634595733106746 1
0.654947451081213 1
0.246809174884034 1
1.20903028376363 1
-0.0196429390092682 0
0.466728374173196 0
1.42740541012544 1
0.720907732682277 1
1.59571790535019 1
0.715548931823195 1
0.577633775768954 1
1.41456765348668 1
1.1879046083657 1
0.445301694513057 1
0.109378921932682 1
1.3457672162989 1
0.694749526268577 1
0.254746794845604 1
1.35200632446215 1
1.0163897572779 1
0.312788124720156 1
0.141377126760212 0
1.66733932658312 1
-0.102029741600058 0
0.391332809033525 1
0.131407334537731 1
2.70686679410822 1
0.868243836725994 1
0.0433259354037143 1
1.27072705005562 1
0.779658524700259 1
1.24701464875231 1
-0.00633704428882853 1
0.410653780172604 1
1.10123127090209 1
1.99657511581708 0
0.938376525397627 1
1.22954883208598 1
0.980071110377249 1
1.98694284621235 1
1.60783085793053 1
0.819992333719183 1
1.68570308134908 1
1.49724940514163 1
0.538557326892791 1
1.15648363555241 1
1.85802308358491 1
0.94351902033365 1
1.80990139985547 1
0.912299672382228 1
0.904456815514745 1
2.87494566691745 0
1.02141053438709 1
1.77374245738696 0
1.08198254431015 1
0.179858562793102 1
1.34465504541995 1
1.43702960448017 1
1.54994863691352 1
1.12164180322725 1
0.40698564500486 1
1.10200110191171 1
0.325591623196936 1
1.1330332740374 1
0.958942166251992 1
0.268375072564422 1
1.49830828578279 1
1.19602575682911 1
0.0674567551090798 1
0.96996093023053 1
1.04912148309996 1
0.89481956088867 1
0.809233385359787 1
1.34383598689225 1
1.29551463853088 1
-1.50560342816129 0
1.39831306676355 1
2.42437414802536 1
1.1842264519472 1
0.94645880610012 1
0.626953175214743 1
0.848790830023089 1
1.31546462422578 1
1.20658245694327 1
0.800273340845536 1
0.83562960597266 1
1.06017204096352 1
2.68309644867224 1
1.72855602842356 0
0.717704558689335 1
0.63580478500444 1
0.204905407150299 1
0.9132205349239 1
2.63675275454162 1
-0.10335205009698 0
0.973232599722433 1
1.55435142756377 1
1.57235911413269 1
2.11028724461146 1
0.213641226720214 1
0.594469749623802 1
0.371202325866338 1
2.00470578565917 1
1.15180831768767 1
-0.0151312085952472 1
1.80817839068132 1
1.04338356667539 1
0.109458708473755 1
1.54618593793039 1
0.916387155996002 1
0.708846306832033 1
2.03027169989302 1
0.335771003596763 1
1.18790360510395 1
2.28082260926983 1
1.05139666705462 1
1.19073003363877 1
0.503201842934731 1
1.2776710242418 1
0.949788401213982 1
0.498854620383009 1
0.708224983819433 1
1.10535884230313 1
0.338130977961921 1
1.70936943373903 1
0.54795486978121 1
1.09344044531796 1
0.507357560923696 1
1.53107082701048 1
0.646790509828656 1
0.513801568989742 1
1.46533968344013 1
1.41022953330319 1
0.687943515569477 1
1.41680049174362 1
1.31159602892938 1
1.46180542752614 1
1.46672409570632 1
0.989706000955916 1
0.148074857991641 1
1.32676380657015 1
0.899861497254153 1
0.847443025710017 1
0.401206411141064 1
0.226478860076164 1
1.69254173681092 1
1.0808466426565 1
-0.177869234800108 0
0.262544721421887 1
1.38672945692096 1
0.388584462291687 1
1.12817816996022 1
1.48104095395875 1
0.469781133798926 1
2.07778167820213 0
1.12629131865783 1
0.710297085654173 1
-0.267156821607083 1
1.41579485338236 1
1.33970185312486 1
-0.0284342100228104 1
1.85048073518641 1
2.15817130229229 0
1.2114609720751 1
0.283865522719326 1
0.700397228929961 1
1.12346668595216 1
0.89609377872469 1
0.698885807866689 1
0.814032736909755 1
-0.365518123497921 0
0.642194347662367 1
0.711023464402426 1
1.43570991687283 1
0.791441356676745 1
0.239630431388153 0
1.45323350437919 1
0.627143129441682 1
2.15223561882946 0
1.87901485339206 1
0.0756601123924292 1
0.813016630489564 1
1.03407148233528 1
0.365815633191524 1
0.998640927921363 1
2.296925200574 0
1.66701117809942 1
1.16120805883073 1
1.0521244758746 1
1.25316463725651 1
1.35444655026966 1
0.548800633024515 1
1.95697222616131 0
1.47167073576928 1
2.20182106542264 0
0.299553390194597 1
0.59144487421926 1
1.24243342191211 1
1.47283062900604 1
0.707641101184927 1
1.22449715954444 1
0.11898396375015 1
1.09358409045589 1
1.65472240300161 1
1.27906764956103 1
0.171963777760711 1
1.16424931518373 1
0.147430284123716 1
0.444336039544487 1
0.522716584590338 1
0.798037075524358 1
0.721868045049034 1
0.539869788890147 1
1.12914219527726 1
0.585762054234424 1
1.27229660625922 1
0.774754995106738 1
1.39367777697392 1
-0.564562943657921 0
1.1103713011215 1
1.6691651106903 1
0.732098347324748 1
-0.199763363382352 1
0.452406759301898 1
2.01134655963983 1
1.16571272372092 1
0.975078642621125 1
1.82001865343619 0
1.46122653476364 1
-0.339671123045622 0
1.1169995863751 1
0.963667316033339 1
0.421353541141359 1
1.91020515898341 1
0.603470585273579 1
2.00349159552864 1
1.06738884003756 1
1.69961552787983 1
0.267183683939711 1
0.19092135055629 1
1.09959655784197 1
1.54901812729397 1
0.714383242167118 1
1.36184849140734 1
0.734713472947759 1
1.50209000455622 1
1.66368737472936 1
0.593274043882083 1
1.01941796163932 1
0.796332908371288 1
0.0202130794342036 1
1.78294111909636 1
1.05428295887984 1
1.850810130347 1
1.41551998288152 1
0.518468347885596 1
0.622643985625859 1
1.36992535446489 1
0.228532143703401 1
0.0455055569824474 0
1.48131770378371 1
0.689998372359258 1
0.633786710031805 1
1.19329770108319 1
1.43219504810187 1
1.21667003966864 1
0.385131040912832 1
1.1013201807227 1
1.45526346687461 1
0.962984812252226 1
0.913606367138487 1
0.282461662100685 1
0.089570804064153 1
0.940013177223127 1
1.21897122831144 1
1.24549685516989 1
1.20896661956573 1
0.920554662425712 1
0.760434390959848 1
1.61178964325411 1
0.615397958827342 1
-0.0839874665865309 1
1.33465351503295 1
0.795689148834201 1
0.809496406883408 1
1.4591772173407 1
0.726352831958776 1
1.42750570248661 1
0.974177016536816 1
0.916669842275054 1
0.839916408835517 1
0.422895375156618 1
1.02900858666609 1
-0.0732756206798051 0
1.82516764655881 1
1.06363236667526 1
1.02390769539079 1
-0.04253439316499 1
0.173237560763041 1
1.26163359949484 1
1.85194630908059 1
1.34947697117527 1
1.21575562895649 1
1.65435358015168 1
1.27664365711345 1
0.840974231521544 1
0.778679355012583 1
1.77161576767874 0
0.0934351213951596 0
0.992186291984744 1
0.902491665543223 1
-0.24010714825901 0
1.42168279267414 1
1.29621065699735 1
0.2174672620088 1
1.87413081415946 0
-0.0868762135295804 1
0.0363105313449579 1
0.843047668028072 1
1.15738594758349 1
1.10099239275686 1
0.725186621824315 1
1.40406013290611 1
1.62461027256689 0
0.696077710098309 1
1.64884056365514 1
1.20800646751118 1
0.3068577748122 1
0.743095387238587 1
0.674587893057438 1
1.36877189893445 1
0.870245859824493 1
1.64524567245408 1
1.58504088191363 1
1.16339798156602 1
0.321035931219357 1
1.81145885766056 1
0.967140310192904 1
2.09826794055695 1
1.71094853948586 1
1.1357939925356 1
1.38331945339606 1
1.00917176853504 1
0.262054778854778 1
0.499045456755684 1
2.03629879112197 0
0.930754175884727 1
1.6046477012706 1
2.7323712421802 0
2.66211418401908 1
0.66829902886464 1
0.295429043891651 1
0.334674836210157 1
3.09778188382281 0
0.0551745907062907 1
1.47254336823677 1
1.37679740700471 1
1.94710213995418 0
0.926216599658003 1
1.08243744516636 1
1.95892935258912 1
1.47138671614651 1
2.47104664280872 0
0.894046444164951 1
0.847570672777002 1
0.436503411905703 1
0.105862434505331 1
0.756201410410693 1
0.808958613048354 1
2.09957795068988 1
1.37248676206055 1
1.12282879147596 1
1.24909130973154 1
-0.00151677943685426 1
1.82898452837322 1
1.27602911838012 1
0.751293802413659 1
1.38085448205729 1
0.446960743574846 1
1.32435308771263 1
0.983011774896841 1
1.27311469014764 1
0.362763860183155 1
1.67625223679066 1
2.21027259919154 1
3.59510206848527 1
0.815521970083668 1
1.93946263447693 1
0.785308122378032 1
1.59982037919533 1
1.23199528189288 1
0.973848059020311 1
0.92539805577244 1
1.94590379073038 1
0.624944952539603 1
1.28915122907513 1
1.17926630934357 1
1.33297046549751 1
0.60894400728118 1
0.0267354036676253 1
0.66200054655073 1
0.107021334443804 1
0.940252518434553 1
1.51617605331245 1
1.02023307116751 1
1.94142531274004 1
1.24206247930454 1
2.4867771054235 0
1.88410990228176 1
0.969210921656725 1
1.58928837523136 1
0.580413476319305 1
1.55304864060907 1
1.79776751615261 1
0.594041429844918 1
0.961186194736585 1
1.35901044162051 1
1.05218719416786 1
0.373799530117499 1
1.15213687609859 1
1.04621696726779 1
2.45122123515184 0
2.00463922221482 1
1.12257821087998 1
1.51224544328887 1
1.90857864516165 1
0.853710765704755 1
0.0828687376969898 1
1.37028917212417 1
1.21726842106105 1
-0.378529098887898 0
1.41419680999486 1
-0.314262512983836 1
1.92637241598908 1
2.46202657125828 1
1.21913830117487 1
1.17815995668549 1
0.613149945384676 1
0.302405823191726 1
1.04757456705182 1
0.979046447838753 1
2.10105815069615 1
0.405204053065835 1
-0.794274312594292 0
1.08478514717597 1
1.86323671176501 1
0.794617657512121 1
1.1928443399743 1
0.836292245153796 1
1.06088206495939 1
1.19842698153097 1
-0.115741599296185 0
1.01246954157789 1
1.09960308310732 1
0.0608729010979272 0
-0.306500375814916 1
0.485387213175068 1
1.37213582578534 1
-0.480661545453195 0
0.456812682256283 1
1.0772284888122 1
0.493810812670879 1
1.11963922811804 1
1.0410445853918 1
2.02970737071842 1
1.20652100421592 1
1.05147792429133 1
0.933765955787885 1
0.27272528121109 1
0.644082767140879 1
1.10770312081237 1
1.54895040521391 1
1.60978840521364 1
0.0931236027888429 1
1.41439975816653 1
0.148909928755291 1
1.1023897574287 1
1.4561611947783 1
0.796040705887792 1
1.20520668921802 1
1.31345048265934 1
1.28822505069212 1
2.17305650003487 0
2.14157347147313 0
1.43404051755387 1
1.78672242095776 1
1.65459193620618 1
0.407885742776301 1
1.21336448685542 1
1.07348511620087 1
0.798248735769262 1
1.13537185650709 1
1.95987360833972 0
0.218325060560825 1
1.29957133772822 1
1.48787312191915 1
0.118927143381085 1
0.817863343302785 1
1.05804934457343 1
1.27834968033435 1
0.542487732811922 1
0.408309757968063 1
1.45002216227896 1
1.01500706755517 1
0.662408786199273 1
0.974178449313133 1
2.03639651536591 1
0.0185536624845587 0
1.03903369509835 1
2.02636573738565 1
0.534094665013703 1
0.450732561653382 1
0.422315228057142 1
1.16978292925414 1
1.99538011060979 1
-0.308710701129653 0
0.66142234157221 1
1.3474375902753 1
-0.683268360261767 0
0.977641032286019 1
0.506637705582811 1
0.222764077372446 0
2.19607985795905 1
1.14969323633508 1
0.139483587300565 1
0.67994195046871 1
0.952575911516469 1
0.211326485715 1
1.71651601241546 1
2.01129795109874 1
1.59401423676012 1
1.32600412764634 1
0.401575019363232 1
0.85228140001956 1
0.942814569167282 1
1.21951154280102 1
1.32142974838747 1
0.830194825332089 1
1.13068976623881 1
1.55730173210719 1
0.654717403765478 1
1.23179659702435 1
-0.0509813410078427 1
1.35694608350234 1
1.49410642821476 1
-0.202685861108681 0
1.02655193458419 1
1.96845201467593 1
1.20811986804671 1
-0.804510418339997 1
0.884052920168041 1
1.98725916452391 1
1.44256877873049 1
0.762150429785389 1
-0.171238398978072 0
0.40919382575444 1
0.980259743496369 1
0.432010497816496 1
0.519103122819908 1
0.56376666273777 1
0.354577242959484 1
1.68388076159794 1
2.0410310686455 0
0.929877194475294 1
0.736671872177169 1
1.12341243744162 1
0.867341873298238 1
1.3535189170829 1
0.501235549102995 1
1.8534513206598 1
1.40036273694451 1
0.911960939066688 1
1.23623337843034 1
2.34861845593829 1
0.947095055339438 1
0.498374138920846 1
0.494165690674915 1
0.0440760261265392 0
0.0974384003297937 1
1.78269163862274 1
1.53523096757972 1
1.27968955966191 1
1.3875055603316 1
0.0573538267439375 1
0.56423534996791 1
1.12779701473536 1
0.760984454613731 1
1.44995590766245 1
1.52118938324849 1
2.00542661305376 1
1.35567874258181 1
2.77526747505186 1
0.606497891561267 1
0.629954290019863 1
1.84034448171803 1
0.468699529248856 1
1.11281039813073 1
-0.536304817890101 0
1.63971013355632 1
0.103228886362296 1
1.05225625977517 1
2.57001538241582 1
0.453893863481701 1
0.83425956677228 1
0.745575442169864 1
0.257877955396863 1
0.97238141310878 1
1.2260733441845 1
0.508111129144866 1
0.332566351794526 1
1.36389473989449 1
1.77572367938366 1
0.28164670340389 1
1.03646327218338 1
1.13798936887162 1
0.863135758918403 1
1.90778334293133 1
0.236391186477759 1
1.28142705165335 1
1.8240251724639 1
0.697157948153517 1
1.52099844450383 1
2.2355251373705 1
0.747184955522243 1
-0.753386051488803 0
1.17797923825151 1
0.797303928681733 1
0.399082146099169 1
0.445985676329807 1
0.730814180799189 1
1.76189445107774 1
0.508648191058079 1
-0.075646299657772 1
1.94860503026698 1
1.42621250323406 1
2.16405560049568 0
0.543953655315597 1
0.740809863439374 1
0.684399726467855 1
2.26840185875618 0
1.86564664223786 1
0.906643464770024 1
2.02738958268319 0
-0.149546081561756 1
1.21227911221034 1
1.08561706683579 1
0.722275394275734 1
1.58252683138692 1
0.125336811785608 1
0.229072076289048 1
0.520617410311484 1
0.509443642854043 1
0.396182212402133 1
1.06635233343228 1
1.29347376698897 1
2.10957025754946 1
1.24170742240483 1
1.58463702905658 1
1.27249267346305 1
0.802294909227063 1
-0.0934298362168855 1
0.453211772815746 1
1.51862437732393 1
2.43383614499495 0
0.656059592824669 1
0.834582160894107 1
2.28138937789103 0
0.681468245266238 1
2.99137160785151 1
0.740976697902548 1
0.335787658773817 1
1.44527782014248 1
1.35694826214942 1
2.15686852045682 1
0.63750738640851 1
1.80304610864727 1
0.880470153011338 1
1.66202111845501 1
1.74296583823508 1
0.76761894049055 1
0.623132478309345 1
0.60591035794677 1
1.32257884589089 1
0.528808227597446 1
0.622579542796115 1
1.28003905953242 1
1.50329385267594 1
0.697441483629179 1
0.745482390112096 1
1.71869027197131 1
1.48979883433627 1
0.708664885066847 1
1.77016756606869 1
0.199601804287213 1
-0.256220382204953 0
0.937268764764083 1
1.61170709053279 1
0.522472849347084 1
1.05908174816899 1
0.986696388903482 1
1.05508867859382 1
1.76605575537522 1
2.39176619682701 0
1.4952121361358 1
1.60374696176911 1
0.472164334606237 1
1.10892476867268 1
0.807867630322143 1
-0.063372790313973 0
1.36447814944991 1
1.63973734546684 1
1.50988341750864 0
0.92391974492238 1
1.24709693336719 1
1.41871925991554 1
2.70673980940244 0
0.0142262493127874 1
0.402031522419286 1
0.48148672264553 1
1.29019421666229 1
0.763921613320924 1
0.795186811787305 1
0.61040168114085 1
0.960146681891546 1
0.335313379404343 1
1.31022759746709 1
-0.243532309018652 0
0.634585757235812 1
0.563272737975728 1
0.657996723483958 1
1.13227316567921 1
1.61174444546137 1
1.0050268642708 1
0.681256875892466 1
2.10652817897451 1
-0.4889958402018 0
1.22622610213852 1
1.42863975014909 1
1.52913490279814 1
0.391883196210072 1
-0.128588247177468 1
1.12647987915473 1
0.813774581798411 1
2.65045030364762 0
1.27436309329176 1
0.639619083046853 1
1.52764201725085 1
-0.0673454244268312 1
1.04606307475713 1
-0.350881867081238 0
1.59243255984812 1
0.825742688959192 1
1.33375254565447 1
0.958845746082795 1
3.13564365540441 0
0.961243429589287 1
0.412529096918865 1
1.50371811496991 1
1.8524731473107 1
1.94281512339358 1
0.959517432019549 1
1.70048413836445 1
1.09603926493739 1
0.94570109198925 1
-0.0407950180036012 0
1.64240086352258 1
0.894796798663151 1
2.61401209335754 0
0.846819560325244 1
0.507401481381314 1
1.03242135324984 1
1.0637229065134 1
0.59005365634097 1
-0.0764482924277204 1
1.51550107371751 1
1.43978149756264 1
1.85628078465475 0
1.12679051561995 1
0.851966360359879 1
0.912748565037447 1
0.32170466070405 1
0.566578105710616 1
0.636344991884701 1
1.09015693612331 1
2.04155318103645 1
-0.268445095094636 0
0.73446940969455 1
1.44102393384904 1
1.05844931986004 1
0.654884840764668 1
2.03295136650165 1
0.62434571386938 1
0.900624097811498 1
1.40791784063131 1
0.914856673352043 1
0.269197956337688 1
2.6045333964881 1
0.920052501441974 1
1.67136300871975 1
1.16633163790137 1
1.1681293360364 1
1.83852545958996 1
0.9592420607766 1
-0.620512272922898 1
1.30486577016385 1
0.369622199611771 1
1.53088698826256 1
2.95877884672997 0
1.6635102831054 1
1.482726686267 1
1.78308046087748 1
1.70412756856137 1
1.14399775041733 1
-0.414707822910706 1
0.850393388840502 1
0.478880550858407 1
0.980716842391245 1
0.840286609582436 1
0.3721891857768 1
0.615014597931014 1
0.473478860587177 1
0.605921947598076 1
1.1320841144749 1
1.7673107785397 1
0.97676048796839 1
1.80929669800525 0
0.920429227064122 1
1.04159063643644 1
1.54630996665188 1
2.26707611094454 1
0.239035033703737 1
1.35166387611894 1
-0.686987990403228 0
1.29730808749961 1
2.02344314132598 0
2.06546132899609 1
0.396508948428079 0
1.46759009647711 1
1.46271297050891 1
0.119523302392955 1
-0.482488544982192 0
1.9200311465001 1
1.2170805212356 1
2.16460928088597 1
1.25587016366154 1
1.39171782724002 1
0.616793027184717 1
2.18941522390951 1
0.685465694279483 1
0.590520913048031 1
0.87310273992123 1
2.06681919381904 1
0.525746467705877 1
0.728866633863576 1
1.41635345644974 1
0.666774750901219 1
1.72508576643156 1
0.589585421431635 1
1.71678878395708 1
0.824018708175983 1
-0.0959697913282757 1
0.52107792949539 1
1.88009673279826 1
1.76956238330494 1
0.732546858104247 1
-0.107448498104087 1
1.01988436957938 1
0.424726149886967 1
1.1525460005651 1
1.03321637034329 1
0.803090157615397 1
1.41390439960549 1
-0.135457098501331 1
0.168392313911334 1
0.850975882850168 1
0.0345644306033455 1
1.60472283393692 1
-0.0385255178950593 1
0.234101452448994 1
1.91167507564101 1
1.22262525732065 1
0.423192558310391 1
1.56658920826021 1
1.80600396485294 1
1.31734936643339 1
1.7426832711371 1
-0.199355514767403 0
-0.964531562738414 0
0.389947675039583 1
1.66511031395826 1
0.348857811048376 1
0.319184982494801 1
0.305292791879018 1
0.816869496820532 1
1.87717081508445 1
1.7536203479656 1
0.784086568905622 1
-0.0360321545483378 0
0.346355080615218 1
0.585541739333723 1
1.00674058150364 1
0.566295866713372 1
1.47749411229351 1
0.972939661438064 1
1.08085549838759 1
0.854227642304417 1
0.267148961822161 1
0.599545029597453 1
1.09093659992546 1
2.25311382917624 1
0.730040924051582 1
1.01307671202361 1
1.45401012062748 1
2.15313187780324 0
1.78430067350407 1
1.06857262791543 1
0.308319363493458 1
0.979538179662899 1
1.58346472448393 1
0.78885043054759 1
0.788840182400393 1
1.55107608486386 1
0.682424648400395 1
1.09677506158608 1
1.29420619496096 1
1.66686366783836 1
0.686241614374429 1
1.47876629056663 1
1.37543247925653 1
0.639379362984441 1
1.07796726891587 1
1.66816168953303 1
0.35154072079029 1
0.588834615227312 1
0.926990699101398 1
1.19590141140477 1
1.77907865827451 1
0.581947607499672 1
1.60532737438473 1
1.83826130670446 1
1.48540239971889 1
-0.0918876909127251 1
0.568692529212508 1
0.938241388865442 1
0.138051613061742 1
1.21569638121516 1
1.44491580823103 1
-0.0347438405107136 0
1.04638259481047 1
0.755383161452507 1
-0.0739129030305996 1
1.26465714797855 1
1.14803438489723 1
1.12893226279533 1
1.6160728450454 1
0.369118989166238 1
-0.043026838505431 1
1.00433171881981 1
1.21180859677728 1
1.00504019364211 1
0.764550952282837 1
1.51484698108659 1
-0.369359126282517 1
0.816065295299618 1
1.14123143231687 1
1.37954732217898 1
1.30244018008527 1
1.01044159851314 1
0.212190266262228 1
0.710652774952925 1
0.875279878916325 1
1.18896700080588 1
1.46070512019591 1
0.554449202550115 1
1.2098459732936 1
-0.819437526114044 1
1.18046757345586 1
0.202797601803382 1
1.19956389974356 1
1.54042442147251 1
1.83233665541545 1
0.351216795088173 1
1.18158906597919 1
1.32784934885771 1
1.52753373748664 1
0.794813720668771 1
1.23490666494181 1
0.551957170804478 1
1.49716117876254 1
1.31898636307048 1
1.6872277143533 1
1.73419139525598 1
1.02098914863003 1
0.310680158588561 1
0.882323841407142 1
0.644541870736025 1
1.33407439392714 1
0.52108624191445 1
0.483295601022843 1
0.711481312983318 1
0.396769689028692 1
0.790471645505613 1
0.0598942671300142 1
1.44858734340395 1
2.35318651911189 0
1.49435134489896 1
1.77155753637378 1
0.835538059351802 1
-0.252729372237432 1
1.01591549737041 1
1.75463524922607 1
2.0087940958474 1
0.764697209693837 1
0.949192705358 1
0.318872540809749 1
0.878147687612007 1
1.20354201977586 1
1.22941735604002 1
1.26330046085799 1
0.669048047024761 1
0.604551063990109 1
1.52647606154503 1
0.0136890781979319 1
0.550297508404154 1
1.14893045800833 1
1.08338440346337 1
0.768718119934275 1
1.54580166034975 1
0.0655760763753481 1
-0.0776925987421156 1
1.51456421647264 1
0.537091847185067 1
1.9648972373319 1
1.88559629429281 1
0.721554075642037 1
1.44969369601871 1
1.93097899450924 1
0.662961605526488 1
-0.153030402308867 0
0.664658345173451 1
0.133947540884064 1
1.42919968449662 1
0.384682542259497 1
0.0510319286459374 1
1.3374928046397 1
0.78487339967717 1
1.16923313541946 1
1.76515476925029 1
0.990888985332252 1
0.364355202596068 1
1.16503259907087 1
0.0487830688753556 1
1.14185573581881 1
1.06936681963971 1
1.6923459865492 1
2.19068706184993 0
1.62873767756652 1
1.03352787489405 1
0.889149537839114 1
1.51081141432303 1
-0.322537854218242 0
0.764564480855405 1
1.31601037311835 1
1.54172257493877 1
0.792111984063687 1
1.65061820796374 1
1.31030158033515 1
0.428532872534002 1
1.70925514190529 1
0.897832325098158 1
2.04262821973342 1
0.777098904019154 1
1.31502534380936 1
0.870729177778622 1
1.48998669453437 1
-0.0759702152149288 0
1.48137935880504 1
0.562256530420325 1
1.63132690718785 1
0.649831521434399 1
1.20715857021371 1
1.09763643396461 1
1.45297284096755 1
0.965349987994336 1
1.77853454554265 1
1.6120827866524 1
1.64516443669292 1
1.16364684573698 1
1.68383809991585 1
0.821909286975698 1
0.980655442635913 1
1.04363317721697 1
1.14499085705878 1
1.83190205448645 1
1.703225748481 1
1.75486409721858 1
-0.317681099316034 1
0.862567927489726 1
1.48483843615958 1
1.01794261017063 1
0.734961564394436 1
1.09053320666329 1
-0.294046354088392 0
2.29029231683807 1
0.572631612792368 1
0.0888403340954919 1
1.27696088588112 1
0.59481888749337 1
-0.0234836583013171 1
-0.86534771687761 0
1.14571118301372 1
2.38298272752925 0
1.50569826676934 1
2.83698814254433 1
0.510011748380824 1
1.19535943584941 1
0.63879436782726 1
0.203411214668966 1
0.662692692264059 1
0.788573031092562 1
1.71861829975601 1
1.3964601765295 1
0.425206598783386 1
0.4733246510002 1
1.05396015984218 1
1.43193035443078 1
1.0114037742258 1
0.13973929096178 1
1.06837696687433 1
1.20164574769918 1
2.40547208702967 0
-0.0809546590358973 1
0.914003225631251 1
0.84552649325622 1
-0.6792236956143 0
2.82789107318967 0
1.28878754300822 1
0.795668375460825 1
-0.940594258667624 0
0.187905958663657 1
0.409468194512874 1
2.03311559344531 1
0.837163531825228 1
0.884789165910677 1
1.45959153113746 1
1.29293616743102 1
1.56382129108625 1
1.09646207811512 1
0.714839726496395 1
1.12142004324006 1
1.28718165492324 1
0.733884485112703 1
0.948817132120602 1
-0.570880879384146 0
0.422620297491074 1
1.64069568165466 1
0.308510321652481 1
1.38179942704977 1
0.151089406743807 1
1.24958558090503 1
1.94138404253736 1
0.28672554024239 1
1.6422689210914 1
1.79596112113255 1
1.45232717968215 1
1.7152723568497 1
1.45037981021653 1
1.40180428966349 1
0.53084735962408 1
1.14374223018641 1
1.08142174883842 1
1.76711610743732 1
0.066026421878582 1
0.661103685233486 1
0.285114731330844 1
-0.16226934782857 0
0.407451248442662 1
0.366618366377875 0
1.32750797150015 1
2.58268858519797 1
1.96796962407464 1
1.93213328661638 1
0.828802409265972 1
1.5949449088244 1
1.20473533196681 1
3.56745180390845 0
0.872100029131985 1
-0.350678492570719 1
2.04348073125223 1
0.363149040875071 1
-0.0528266210682861 1
0.444125531628997 1
0.74900746420551 1
1.6338487573223 1
0.681249877972452 1
1.17692844612621 1
0.849179831347255 1
2.24476176616176 0
1.54386441974909 1
1.00867184805925 1
0.990262082924638 1
1.75907866961789 1
1.8931703381739 1
1.47138584254195 1
1.44359426244645 1
0.776085497259185 1
0.686372400690891 1
1.08172859387382 1
0.661044341697492 1
0.63980266058929 1
0.41562375413186 1
2.94771597069105 0
0.69270593345129 1
1.15175958159976 1
1.78995839285842 0
2.46674747934606 1
1.14664011146847 1
0.484989854880672 0
0.405221908099993 1
-0.0030896032592159 0
1.30426413101754 1
2.14916451061932 0
0.0394523275470572 1
0.48629336285768 1
1.451431437623 1
0.294011235269253 1
0.354683744892738 1
0.447883995199146 1
-1.00116559062679 1
0.941355103136192 1
1.21759191735998 1
0.574920204699738 1
0.0291164535801483 1
0.640236103922579 1
1.64555288827758 1
0.917276576350787 1
0.452278986439431 1
0.892382845522956 1
0.991638264538372 1
0.868197746561272 1
1.82486518870753 1
1.05131693323299 1
2.33804115964 1
-0.00842830965391668 1
0.478012991144439 1
0.907750055738665 1
1.76137629154926 1
0.75414933455567 1
0.311751982043584 1
0.783660011471494 1
0.48389127646386 1
-0.182558067808381 1
0.521778525113488 1
1.91022697012426 1
2.41170750850105 1
1.15782334340359 1
0.907996830820558 1
1.78869123514797 0
-0.115989690846865 0
1.35853666475361 1
1.15795876239922 1
1.77508859780268 1
1.37071185548506 1
1.48593618702222 1
1.30363171758192 1
1.16007659186506 1
1.24831749164675 1
0.342704827037643 1
0.537884985680421 1
1.08239003250662 1
1.08164320017556 1
1.85166681219458 1
0.501606969653003 1
0.396782931781661 1
0.043544866357355 1
0.769307310166328 1
1.04927800717082 1
1.86631016899801 1
1.46705728290022 1
1.86773920634592 1
1.48343604590162 1
1.00491080152428 1
1.33518318682749 1
0.653742163062871 1
0.760474597584669 1
1.09406701699793 1
0.827914978449274 1
1.27668550712903 1
0.795181157217239 1
1.51280905527625 1
0.985052539234266 1
0.68146020383499 1
0.358803731772821 1
1.83909747442444 0
-0.989152418622044 0
-0.06575054814521 0
0.940693906673683 1
0.236322136820068 1
1.20102925295783 1
1.36078542408945 1
0.679043361238174 1
0.821151050172183 1
2.03633949085906 1
1.12826770742254 1
1.18967950333085 1
1.88657741799583 1
0.731420352000177 1
1.9947045023118 1
1.09266519576948 1
1.84628838258179 0
0.490087923966242 1
1.08918971734047 1
1.87897444867688 1
-0.162807085458289 1
0.771775686582235 1
0.159159991586235 1
0.670496393587464 1
0.707537211528361 1
0.916653205562461 1
0.865286337174654 1
0.312820380181474 1
2.1042850921077 1
-0.015038439491861 1
1.89064739898847 1
1.33626227298533 1
1.206089912883 1
2.34884387664435 0
1.24328962449999 1
1.5812516292677 1
0.362022208270301 1
1.81039675220939 1
0.322624564916317 1
1.17256745936329 1
0.502732723405495 1
0.0297288178995554 0
0.203093935036309 1
0.706525960434235 1
0.538401629333094 1
0.201194341775389 1
0.512780502516234 1
1.86800721712756 1
1.58347477068992 1
1.31386520523984 1
1.10866748678445 1
1.47449511913196 1
3.49583856995799 0
1.96033687064393 0
2.0653825240789 1
1.08216006462222 1
0.438702770308154 1
1.35581418819522 1
1.15263767682021 1
1.43366058695493 1
1.75245350557861 1
0.617565998326715 1
2.47148390404489 0
0.354198432805394 1
0.938514322120777 1
0.761109594015027 1
1.01046236485798 1
1.27995864097484 1
1.56153307380552 1
1.01698845620111 1
1.46394138812911 1
0.300865125422319 0
1.99263194258426 1
1.16949262191698 1
1.19235258238141 1
1.5171620591338 1
1.50351321765815 1
0.90836770014719 1
1.0699756015103 1
2.05641619257677 1
0.555058621331717 1
2.57502023079051 1
1.42187025225056 1
0.705480662219344 1
0.730431523889704 1
1.31481390875189 1
1.02986686237363 1
1.08629447344255 1
0.527737679971391 1
-0.765239756047595 0
1.34678257485167 1
-0.135747808044405 1
1.71922503068189 1
0.466347937897213 1
2.13095312744045 1
0.714476658906209 1
1.44351484079834 1
-0.262667577601978 0
0.888753450733175 1
1.2280548958767 1
0.786049898180083 1
0.433351566945217 1
1.32746762906691 1
-0.248297825084366 1
0.766572617850693 1
1.97447783862419 1
0.450645103574441 1
1.21763882843652 1
-0.139692476161658 1
1.75748941367089 1
1.65316856264178 0
0.791147536680877 1
1.6484932601789 0
0.192720931331099 1
0.496646773847413 1
0.776460219011639 1
2.70675299846464 0
1.47929596628498 1
0.591863619256417 1
0.13335913704979 1
1.02171151407524 1
0.929929019520315 1
0.98494973834688 1
0.402975180588207 1
2.2584912132902 1
0.936862451372537 1
1.10714291595056 1
1.29794085987662 1
1.03998803705775 1
1.51761545943072 1
1.43365706916324 1
0.625867519668031 1
0.920756025367479 1
1.4584653620602 1
1.79587367163146 1
1.52365293258265 1
0.775553133838808 1
0.920583954434019 1
1.75508140034777 1
0.885557570508636 1
1.04260287482061 1
0.813446076339487 1
0.725974785320313 1
0.513118447403049 1
1.89764933184073 0
0.514077495147501 1
2.65206876701333 0
0.914957516959636 1
1.62797331722587 1
1.20033875495204 1
0.978776017023132 1
0.365713724132833 1
0.476089030009576 1
0.316532695730333 1
0.675148433819951 1
0.966558405208297 1
2.00391815854222 1
-0.139709205517683 0
0.682949743959193 1
1.58463736233174 1
0.31897484129352 1
1.64509561531185 1
1.60651669349693 1
0.834048896314276 1
1.16857376112635 1
0.892659636333768 1
0.0706689118429796 1
0.847308835736216 1
0.767905208043942 1
0.796127671472178 1
1.25179963065385 1
1.16511865505256 1
1.29290565638953 1
0.793486223711678 1
1.47888205613162 1
1.66457553525088 1
1.29728912903229 1
0.867257853395941 1
0.952014892573987 1
0.995671010146927 1
1.24595217746544 1
0.481903627462838 1
0.734768390406595 1
1.22839846304863 1
1.12617723160857 1
0.156997604980592 1
2.97839512181844 0
1.18924017485834 1
0.679176814245843 1
1.61338574548524 1
1.99549416660966 1
1.54131868956212 1
1.37060417209454 1
0.933958068528314 1
1.24914005790802 1
0.375842940699209 1
1.61544350754135 1
0.295382450753541 1
0.606422967487427 1
1.4256823471958 1
0.327090052340494 1
0.902189305964516 1
0.874710081948171 1
0.167223286714335 1
1.86868685232624 0
1.0115901924601 1
1.1783594658437 1
0.0960735219080954 1
1.5801243915817 1
1.49062236007107 1
0.500712162366998 1
0.126510310924909 1
0.346615881462122 1
2.13565460021 1
1.01366276868766 1
0.16843911965657 1
-0.341233852803683 0
1.93230885766881 1
0.708576622042504 1
0.394998830950172 1
1.51376469558312 1
0.949351697982642 1
1.51476853484391 1
0.775314248492063 1
0.136848923958628 1
1.24186940305075 1
1.07756336513624 1
0.302335905185111 1
0.485035339905163 1
0.59794387680601 1
1.03614448684145 1
1.8462380234381 1
2.18024913858836 1
-0.735070672451296 0
1.87578000289152 1
1.32546661503627 1
1.04098838611145 1
1.24092430896233 1
1.23832541467614 1
1.79115039356661 1
0.587591382736054 1
1.13177651425361 1
0.732421375424049 1
0.418638122738101 1
1.06977685597535 1
2.07756559094959 1
0.659100867261564 1
0.0890541925181629 1
1.62820721291552 1
0.759732569836095 1
1.12796108539066 1
0.0944085112754852 1
2.11415769297941 0
1.66375527110765 1
1.10006935914288 1
2.32219847428435 1
0.666798905565935 1
1.45254570170229 1
0.275810474471994 0
0.161463632653419 0
2.00143920083255 1
1.299273511848 1
0.302025920782636 1
1.93464900720003 1
0.273816674805785 1
1.30587088516658 1
0.427399447707435 1
1.36280039709459 1
1.15091213850334 1
1.50562604483616 1
1.06717106019549 1
0.533031754153507 1
2.87794134195778 0
0.533810266742793 1
0.645055263536355 1
0.868733932983273 1
1.05573185810383 1
0.665884267341207 1
0.457016739433433 1
0.399892353223566 1
1.23420075688717 1
0.85301370857836 1
0.357584733659163 1
-0.159952529566993 1
-0.342631873575735 1
0.941214907430086 1
-0.0283385166210442 1
1.57898178322674 1
0.851258186251473 1
2.04861589970969 0
0.410051967725141 1
0.208289040576831 1
2.00268122283616 1
1.74215941370038 1
1.8405182450404 1
-0.242907391540536 1
2.58196857300963 0
1.44144534214143 1
0.772432161657538 1
0.661873341447461 1
1.89402889925037 1
1.32050740287101 1
0.831441643232315 1
0.32726640878347 1
0.924024267400031 1
1.40544248228327 1
0.824222198469601 1
0.939579162132326 1
0.887051110749369 1
1.46631273352431 1
1.79394493451855 1
1.8424874600802 1
1.0398562037221 1
1.0448395633671 1
0.996846363844337 1
0.79286507121204 1
0.990365354621714 1
1.59175775776076 1
0.435613564048693 1
1.20202006260727 1
0.958050281962987 1
-0.44501463289758 0
1.36761491601113 1
0.969291950018867 1
3.07563471642213 0
0.649411208845167 1
1.54545680774754 1
1.67235515838658 1
1.42941280557468 1
1.01257670258027 1
0.578379058620811 1
1.25641830292569 1
0.343010080943622 1
0.621270024496584 1
1.61833864996988 1
1.78973774891648 1
0.481098735096957 1
0.811032829970743 1
1.35885444771013 1
0.474898016307668 1
0.718613794841482 1
1.95949637967091 1
1.54704614255319 1
1.29980770104176 1
0.965945909985431 1
-0.294782194433675 1
0.0563495718704798 1
0.943372931584923 1
1.25507682189333 1
-0.512916431444951 1
0.937477475273487 1
0.76995371795113 1
2.09789127996966 1
1.39336086539971 1
0.700356752491164 1
-0.555540163500066 1
0.573670931187103 1
1.92115422146321 1
0.431944957420026 1
1.07085976611169 1
0.751955297509912 1
1.1063381948126 1
1.09689698500155 1
1.59768563952972 1
1.59456403291559 1
0.0579491238137247 0
1.11332691437986 1
0.172776807388244 0
0.0960648756509897 1
2.83415038072839 0
1.20680803535241 1
1.0642211323883 1
1.60423401177429 1
0.417544064409101 1
1.34976814126274 1
2.09868246608399 1
0.959038375753453 1
0.290666330277913 1
1.57883894688438 1
-0.050488226908045 1
1.00818323938035 1
1.13885486889341 1
0.861531969709092 1
1.31029506016596 1
1.23064157287586 1
1.30876653252963 0
0.524455493045332 1
1.35445524180531 1
1.0758625956762 1
1.06275525514842 1
1.05584972406013 1
0.889321112936429 1
0.239340752721833 1
1.21585509119532 1
1.28762344040309 1
1.18885439845993 1
1.12292126176146 1
2.37045311516091 0
1.1223211801986 1
1.21250375089508 1
1.9924155885035 1
0.467814208441615 1
-0.660164059381407 0
0.962084884512769 1
1.09441187920699 1
1.27631613599548 1
0.19296928518188 1
1.4265978228717 1
0.731036004881609 1
3.50844195419792 0
0.84331858536034 1
0.855013119839665 1
0.727906962851902 1
1.04706578165828 1
0.868640068959851 1
0.226771110992906 1
-0.0139823824683973 1
0.665881424527239 1
0.412338489333589 1
-0.742442726184128 0
1.29739121352283 1
0.879236468899749 1
0.712015792330752 1
-0.298284387493537 1
1.47679460652669 1
2.06026092178536 1
1.57537725298227 1
-0.270882690532653 1
1.13778223657459 1
0.626028011374179 1
0.898928967366699 1
2.55354092051122 1
0.26023869868055 1
1.64564569094601 1
1.59929475770115 1
1.16949549919872 1
1.05676150220191 1
1.01021241871628 1
1.03316956588128 1
1.3314164116271 1
0.84493500288141 1
0.556131969437605 1
1.30549552479739 1
1.20540716552437 1
0.571944823237176 1
1.05249767876198 1
2.0955272256802 1
1.00512755442398 1
1.432697151087 1
1.34730236188889 1
0.779937871398176 1
1.46017377352046 1
0.872793999265852 1
1.56981510463295 1
-0.123990542387091 1
1.16293546994491 1
0.722495992293598 1
1.05039422014286 1
2.01955249074604 1
0.690814558103558 1
0.655796284849226 1
2.14100941307068 0
0.790341442212522 1
-0.180308341496514 0
1.124548180874 1
2.50824192830203 0
0.07195356857606 1
0.646590045398157 1
0.576403406970937 1
0.707852622179457 1
0.945606588633308 1
0.452376018479865 1
0.0223398116528471 1
0.787178870199514 1
-0.116686347197422 0
-0.240926947449847 0
0.902653367976135 1
0.587176126262635 1
0.895798179990548 1
0.571182940687301 1
1.17522952307032 1
0.862764171784946 1
1.12022121112091 1
1.57674695611553 1
0.859216676912805 1
1.97738670007776 0
1.53103668165259 1
1.45220073048548 1
1.02980535221895 1
0.758316849698656 1
0.655228168057297 1
1.36179913175137 1
1.9657604291324 1
0.421262138515009 1
1.5454759480059 1
0.955697463844623 1
0.954208185917744 1
1.12822573566749 1
2.40744026390229 1
1.47808163389468 1
0.407346150320083 1
0.878301246889527 1
1.09594357360889 1
0.707540083453377 1
2.0919785685843 1
3.20882871714585 0
0.257644152807816 1
2.01075688496441 1
1.66345674461582 1
1.16871931355139 1
0.128409453983185 1
2.05979364629934 1
0.0529192948226643 1
-0.0247102390441441 1
1.64506069613111 1
0.324459307331214 1
0.365414221193352 1
0.15586069862532 1
0.225381351128699 1
0.44475055859745 1
1.19784133513531 1
0.228413498004589 1
2.01509626001032 1
-0.315203596270599 1
0.196879684782599 1
1.71151108401931 1
1.21740102347981 1
1.09433153898972 1
1.46664131298785 1
0.22703742749335 1
0.810618932450898 1
2.24341711483897 0
0.649082452066346 1
-0.498517185533424 0
-0.79223469376156 0
1.48283033634539 1
1.52192500218198 1
1.23429964534028 1
0.948827029123092 1
0.750598228282255 1
0.0265264984354512 0
1.24983173405676 1
0.405492568701905 1
0.840728112425027 1
0.752102498189361 1
1.65962595987047 1
1.20853748297527 1
0.648370636911575 1
1.04429200451245 1
0.612243731159666 1
1.71089842472295 1
-1.076272464052 1
2.87299691430763 1
1.18383918369262 1
-0.59250741907845 1
1.69651459108771 1
1.06676928620462 1
0.6001595348317 1
0.3866596578388 1
0.448461523344955 1
1.28528905247769 1
1.35180314650998 1
1.14734134942269 1
0.882659100549525 1
1.78143205752301 1
-0.688118428899301 0
0.0501857401690563 1
1.86992312713559 1
0.513097725141468 1
1.12605085767525 1
0.736951402499566 1
1.04711179461422 1
1.28437112093233 1
1.58767806970712 1
0.88118901621583 1
1.68190012328499 1
0.844679585102718 1
-0.255721952241244 0
0.732552013120502 1
0.492993438973689 1
0.836420937376295 1
0.795448703597772 1
1.66710761386527 1
0.471901728883355 1
1.15118081904712 1
1.20422176646646 1
1.63082788748955 1
1.04582458607818 1
1.23645188836247 1
1.20983042670755 1
1.7993020720241 0
1.41190600414953 1
0.463653470098179 1
0.382310695423501 1
1.42018452374607 1
1.52346451851084 1
0.641706779136301 1
0.510853952723185 1
1.76584929189675 1
0.543210507170547 1
2.64250401333287 1
1.60424344768289 1
2.21963529929454 1
1.27073468347487 1
1.34557507488499 1
1.05048888023482 1
-0.548490769900397 0
-0.231948163369546 0
1.22334432228965 1
1.90753618635284 1
0.970246150761833 1
1.96141119695746 1
1.26268584648859 1
1.77054715408759 1
1.09152550366598 1
0.34049730268041 1
0.84410314254507 1
0.164925986545698 1
1.51165316638185 1
0.920659963463638 1
1.36561699990565 1
0.989632472187115 1
0.618669413304054 1
1.00415231072766 1
-0.161275985458025 0
-0.225127014029262 1
-0.224154947091929 1
1.10521888975372 1
1.59198154961701 1
0.991674338493866 1
2.02002795004192 1
1.19215357290301 1
0.185215968060363 1
1.06336380080874 1
1.71378252972834 1
0.813588375840583 1
1.342526055788 1
1.05167726094627 1
0.8777308052543 1
1.49552630394871 1
1.00067550169044 1
2.56677452566404 1
1.48847928244071 1
1.32056414087437 1
-0.067399001769654 1
1.83836029738838 1
1.54416082468109 1
0.140017951941285 1
1.29917143778039 1
0.978167524131359 1
0.783762422347344 1
1.22972658986134 1
0.708177162306522 1
0.623038041232652 1
0.752536716799576 1
-0.378936428289975 1
0.758788310334406 1
0.191231492527914 1
1.73269255685197 1
1.40521069794874 1
1.04644924730831 1
0.318753967340221 1
1.39908790479388 1
2.19673894562852 1
0.684384591607232 1
0.892858943106003 1
1.23962146548307 1
0.982660517112984 1
0.306614836723482 1
1.34931242210015 1
1.73036415037909 1
0.728202492338759 1
1.72671470687312 1
1.36164538875857 1
0.280751555266376 1
0.313188829020678 1
0.468029621407849 1
0.999748349662879 1
0.385110821527596 1
0.285750487845579 1
1.92416133618742 1
1.14131321158065 1
1.75676015749088 1
0.880428081439884 1
0.542099561510731 1
1.25340279614083 1
1.06689828533927 1
1.44142517189923 1
-0.529521210045328 0
1.02348617828545 1
0.752006882974562 1
0.964984384492841 1
1.17101957452399 1
0.371637856004565 1
0.813380455696549 1
0.63971078019834 1
2.14372218968926 0
1.48128965880282 1
0.519699165403662 1
0.465736986894472 1
1.20029184646311 1
0.981772835763307 1
0.80293201676367 1
1.11839115758803 1
1.37853954605693 1
0.811496813757119 1
0.633251747887066 1
1.75891768456756 1
1.14473501182849 1
0.581701695362341 1
1.66143518952515 1
1.80806818828192 1
0.0106174048312055 1
1.59458327938028 1
0.951997167450528 1
1.39737087237676 1
0.578762545308769 1
1.09828258588008 1
1.66952544577747 1
1.95186096582712 1
0.582907749158851 1
2.15754773424126 1
0.722610767218632 1
0.906025991236898 1
0.914604048723757 1
1.7257867077092 1
1.32946440223186 1
1.34598288458131 1
0.524848167541069 1
1.15664475779034 1
1.02156343483578 1
0.526605558739842 1
0.0218076341248891 1
0.854668980472678 1
0.67831883894124 1
0.47243175128175 1
0.386328851568934 1
2.13125799559805 1
0.360654095193971 1
0.491500524641272 1
0.221171881617544 1
0.759369521414946 1
0.75320520827751 1
0.97393065805387 1
0.817736642745589 1
1.71212221916457 1
1.37377837275632 1
0.953007153399063 1
0.58266456182096 1
0.0616217351561562 1
1.78709711869347 1
-0.0564313660083676 1
-0.380780678584318 0
1.45220256645288 1
1.13369266733547 1
1.29786262341328 1
0.834290105741099 1
0.567830118523761 1
1.11148303147555 1
0.974249204782268 1
0.866867532049236 1
0.118416662428877 1
0.459308654900845 1
1.23338297592337 1
0.750939147578354 1
-0.503171745493765 0
1.36259635898308 1
0.84495065532367 1
1.44197897955383 1
0.644381586104053 1
0.344158007913404 1
1.20420512027506 1
-0.118315587674355 1
0.747119956237611 1
-0.399738427477058 1
0.925672332208994 1
0.868005073937774 1
1.67619915978653 1
0.481577690879473 0
0.891401997243754 1
1.31999546834807 1
-0.723905080046529 0
1.27369640725052 1
0.661840943349024 1
0.778758147108615 1
1.93886771189364 1
0.496182107354314 1
1.26370533399269 1
0.0203345321974902 1
1.3152225564525 1
0.998091479621837 1
1.16711733432349 1
1.47673915702549 1
1.27691950348972 1
2.28072517423465 1
1.05088370604302 1
0.641843960161261 1
2.00202012280257 0
0.721688057369346 1
2.08718719209711 0
0.744835529239948 1
0.227698616021627 1
0.903325255471496 1
-0.462732761232407 1
1.4667658866773 1
0.670696148744449 1
1.11011296445965 1
0.945866118164639 1
0.992439396799209 1
0.0848854000198485 1
1.0470884876867 1
1.82883243705445 1
0.98672325243552 1
1.58945231820336 1
0.142193824172185 1
0.777734516112721 1
1.2049047328557 1
0.955700299391622 1
1.42601312909416 1
0.952390084419033 1
0.386220746175222 1
1.26235945873384 1
0.862785800732961 1
1.50970492960432 1
1.15492472521732 1
0.656043210373061 1
1.15314918847867 1
0.650502597705273 1
1.14884200011575 1
1.52029893864289 1
0.834444440225846 1
0.0139967396483704 1
1.83508833235296 0
0.831305806493769 1
0.860688496325681 1
0.966415912145579 1
0.520020112385785 1
2.90468063391123 1
2.72795139122689 1
1.6446059958673 1
0.389761202442759 0
1.03898041838624 1
1.9712389014531 1
1.39770778692027 1
0.0273980003525373 1
-0.0766706468648085 1
0.543798604249983 1
-0.3999055695594 1
0.930493052194057 1
0.795478376212491 1
1.15675427035591 1
2.12030755834635 0
1.16697039403844 1
1.1643008722901 1
0.435726360790568 1
1.10418386044037 1
1.80444547172293 0
1.42661132353673 1
1.01307620403943 1
0.581670339768689 1
0.619819723869499 1
1.66937254254562 1
1.41292777418446 1
0.759051049227026 1
2.38360427469632 0
0.240074473534489 1
1.35472069370836 1
0.524413895275951 1
-0.195033350678753 0
1.5653976631439 1
0.268165543555334 1
0.266763955246172 1
0.566202340872464 1
0.561741481382469 1
0.97488437408482 1
1.72347664194988 1
-0.295200594012111 0
0.633496646429393 1
0.445432996143685 1
1.56031473712373 1
0.620713149293382 1
0.319664328432596 1
0.616659094779677 1
0.976071671775513 1
-0.13052755254713 0
1.53436101969594 1
0.532346655400188 1
0.322687097874268 1
1.62143257777344 1
1.04229317006083 1
2.32705455337954 0
0.385708540941574 1
1.51065323260748 1
1.20285544447998 1
1.51969780219561 1
1.71930270465103 1
1.3172190460245 1
0.805118435797338 1
0.853570417051554 1
0.154996912234267 1
0.912052030429091 1
0.624160129820399 1
0.850359980853263 1
0.95040683465431 1
-0.411863113109961 0
1.2203223216296 1
0.756005811747532 1
-0.318389113677703 0
1.12927946681652 1
1.05243483964189 1
2.10847194499518 1
0.965008309277593 1
0.604649010680718 1
1.88740777944749 1
1.66841588802046 1
0.505953696828024 1
0.393073206544993 1
0.988652502084591 1
1.67160424865306 1
1.17668934400465 1
1.10764916669476 1
0.345746200246572 1
0.200981875764508 1
1.55539839838194 1
1.4575152848049 1
0.728598272644782 1
0.456756584313002 1
1.40849465774814 1
2.14035979153341 1
0.357492710832088 1
0.247490290747001 1
1.93199948125741 1
0.286953483616204 1
1.40058653168406 1
1.541188718924 1
0.797903401988013 1
0.935785828454215 1
1.33585202440453 1
0.48887445097395 1
1.01696283053458 1
0.482257333868061 1
0.747681648991912 1
0.359740483327792 1
1.68722493202959 1
1.77495511167593 1
1.44122102799312 0
0.709711597595852 1
-0.590501826982579 1
1.66883688546433 1
1.59965674557131 1
0.712908088880501 1
1.10692777671219 1
0.270880604179777 1
0.00589701403366816 1
2.92631996591606 0
0.74176760885201 1
1.86370523970334 1
0.779604542327232 1
0.703798583209204 1
0.640544207033931 1
0.702500884431626 1
0.352501391862382 1
1.49417877544259 1
1.43041110290992 1
1.04662223743483 1
2.40935343482614 0
-0.529738268769715 1
2.4252203711781 1
-0.283928331029576 1
1.03638802177206 1
0.0961719675893325 0
1.52453993703728 1
0.861813012453491 1
1.01895508371507 1
0.742207880419807 1
-0.450470963297032 0
1.32694631491638 1
1.50950882188708 1
2.01633854302761 1
0.975134220638165 1
1.89676127295143 1
0.0542102058172476 0
0.26131125747186 1
1.2908353410022 1
1.43299349831102 1
0.403284091868247 1
2.66182313878379 1
1.92123130109054 1
0.480663458059553 1
1.33618236674818 1
0.783761570065341 1
0.376834525966383 1
1.31918922721738 1
0.518731790403422 1
2.35875360271223 1
0.114979747398595 1
1.32456935605399 1
1.05673838298054 1
1.23395464496269 1
1.73776465456316 1
1.0794373182323 1
0.507670871723697 1
1.84161917643606 1
0.676735985057681 1
0.443029261022082 1
1.22006625818908 1
0.162999865514032 1
0.998828765547364 1
0.527149433586566 1
0.802817920011515 1
1.06859927542606 1
1.91344437706277 0
1.86560662844255 0
1.98710223990601 1
1.53013579836782 1
0.804205999644679 1
-0.165653068824983 0
1.28422262985715 1
1.79149340119484 1
0.478778106972728 1
0.285999324200764 1
0.589890063731947 1
1.29248029055856 1
1.12553356853942 1
0.419722078074807 1
1.31868676687105 1
0.388638199403134 1
0.73282983024979 1
1.53236866738635 1
0.524767580605917 1
0.951180116473172 1
0.896226557623963 1
0.31816262668903 1
0.891779704083416 1
1.1187042737507 1
1.51088650329646 1
1.35573058740623 1
1.7108552823725 1
1.15949281738371 1
1.98014162086332 1
1.14026555654264 1
1.11458053470212 1
0.501248531990021 1
0.217097406923972 1
0.58342367125396 1
1.10767320099466 1
1.0024758090883 1
1.21286492292723 1
0.92558789573747 1
0.334831534643881 1
0.940316759598189 1
1.26236936506894 1
0.170611766300501 1
0.655630719378043 1
0.818878265696367 1
1.90807482346116 1
0.925830569503598 1
0.374949007050052 1
0.114773531490012 0
1.29308864623925 1
1.50042178175784 1
1.00067422414897 1
1.6100398118085 1
1.89201993475435 1
1.05392001638949 1
1.37379571715142 1
1.19792057854907 1
0.149024059793996 1
1.79695265108533 0
0.319168892907676 1
0.0486717538436908 1
1.48718645656766 1
2.40346536587442 0
1.0122306283221 1
-0.120262437486574 1
1.66532179093501 1
0.500526756662065 1
1.55685929895535 1
0.656119078268326 1
1.9733243490023 1
0.6405472161427 1
0.770176817670924 1
1.32060783303896 1
0.661509620293574 1
1.9145251166797 1
1.02301137791042 1
1.17264118095344 1
1.76741839642497 1
1.69108480375134 1
0.500786604739846 1
0.931520917476351 1
0.612499350806318 1
0.802572626087688 1
2.27217474877826 0
2.02163105052739 1
0.624777923373172 1
0.519259581184435 1
0.565280830616556 1
0.301655371050963 1
0.879182587348243 1
-0.0342598284603188 1
1.25540594772011 1
0.666331795716168 1
1.69018001759558 1
0.847762883939135 1
0.453778743564357 1
0.82365310053786 1
1.18997975504433 1
1.43375946419162 1
0.645047761131389 1
0.794679702157397 1
0.873926286083461 1
1.17911391156387 1
-0.0405514792957049 1
0.998693441480466 1
0.45268476701738 1
1.05802693852396 1
2.09519095008735 1
0.93606757754308 1
1.64944310418065 1
1.45161815386755 1
1.23064841118077 1
1.14733283913503 1
0.608347939433235 1
0.633677320449662 1
0.853305903036988 1
1.18108601450208 1
1.42039828061634 1
0.749359869329719 1
1.26897714279604 1
-0.0848546179367761 1
-0.0223860313297452 0
0.98277968539515 1
0.131565195914127 1
0.391234199146941 1
2.59348428567788 1
-0.461255894890702 0
0.0583201754940572 1
1.27485551110047 1
0.73510488831755 1
1.43632088291465 1
0.613501748724261 1
0.872928643893885 1
0.687545807102509 1
-0.0496827579571111 1
0.445238009557054 1
0.60649548587696 1
0.756251608457854 1
1.62110766165709 1
1.27275422637109 1
0.534147247794296 1
0.710146838398914 1
0.940365728436137 1
1.75973485073179 1
-0.034649869172597 1
0.0906363865203628 1
-0.037322989078469 1
1.79665142478696 1
1.09963075526846 1
1.12719454260641 1
0.427698698168336 1
1.72692532924657 1
2.00575851593522 1
0.397933227060053 1
1.03425898233735 1
1.19577654072137 1
1.20708021163988 1
1.18610765931537 1
0.276423054590094 1
0.748628498679723 1
0.983829760177412 1
0.418454498308327 1
0.887367883616176 1
0.81600215908484 1
0.976354149183166 1
1.24349532374403 1
1.82312918683065 1
-0.264420152825973 1
0.828798507647175 1
1.81751073858829 1
1.03406493747304 1
0.824161046848639 1
1.47040402617661 1
1.35750598236076 1
0.0506789346026635 0
0.596094898930529 1
1.20529173254676 1
0.867470081533116 1
0.601983212556875 1
0.999969659968045 1
1.37306460889499 1
1.36610255233496 1
2.12159591238229 1
0.737781223347662 1
1.21630466281866 1
0.766946205205924 1
1.04500647550611 1
1.08408939677449 1
0.730658024267027 1
1.05038084077561 1
1.24661065074365 1
-0.476754603769004 0
1.20226676001951 1
0.580186106068699 1
0.517658559893936 1
0.974493405395995 1
0.0324777426332708 1
0.586571705699926 1
1.09574675306578 1
1.72583467488157 1
0.941997572278404 1
0.788425759863991 1
0.594402915542827 1
1.32473658206131 1
1.74046638256635 0
-0.031140073666194 1
0.459105314707396 1
1.69326792083308 1
1.81266996560101 1
1.73901632728264 1
0.598137551823655 1
1.48315443312834 1
0.943185735018244 1
1.60839468058402 1
0.430592171068823 1
1.88576580477225 1
0.766397322153779 1
1.98445664591217 1
0.735015036559753 1
0.859389649560081 1
1.16999580867367 1
1.51466916080023 1
0.99914168461839 1
0.556476393677259 1
1.99896504071252 1
1.2794439553003 1
0.38093300882837 1
0.753330425984832 1
1.66131080504765 1
1.93663779134343 1
1.64023801494169 1
1.60363897821358 1
0.472694133162673 1
1.625473579357 1
1.18339968346281 1
1.520414926885 1
0.969479534245334 1
0.729314869339161 1
0.876003114490167 1
1.06863451819764 1
2.42910729930386 0
0.397912567746877 1
0.310756259077807 1
1.10298543099325 1
0.513760180650456 1
0.371732648457048 1
0.938817528684459 1
0.272272621581463 1
1.77393116316097 1
1.10274694857719 1
0.790353779136039 1
0.827689429939951 1
1.37703988036843 1
0.658228990735646 1
1.08842542567984 1
0.457904346790813 1
0.715599773485496 1
1.96261719958545 1
1.12851479859003 1
0.814396091784331 1
1.32690585004941 1
1.06338219678618 1
1.91494116395333 1
0.655525748134669 1
0.912493014943852 1
1.07008224678843 1
0.559360121939566 1
0.928969014868759 1
1.73112111089869 1
2.0709246070522 0
0.363496059991765 1
1.12557956969726 1
1.30151959645337 1
1.88050701224987 1
1.24223915829536 1
0.973619583291814 1
0.728708514486579 1
0.544273212019995 1
1.92290871904924 1
1.24434124265433 1
1.06505697776956 1
0.74160453072147 1
1.34098069002178 1
1.86270493421029 1
1.50555035102312 1
1.85304303577211 1
0.802809166537537 1
0.604365895417169 1
0.257998375654798 1
0.716014429587021 1
1.47746262451732 1
1.50729036593164 1
1.30932291438475 1
0.343712013270768 1
0.899305175760754 1
0.669907388397872 1
-0.0653012457232229 1
1.10287812816005 1
1.86507676820829 1
0.168483892790733 1
1.01365597452272 1
1.71052155479027 1
2.35971374186792 0
0.514254020476679 1
0.687953977201912 1
1.35586066656692 1
0.964920869823025 1
1.86974016405378 1
0.150413608379356 1
1.35117001702668 1
0.771434943796854 1
0.751445753207802 1
0.846545789306677 1
1.25274104722115 1
1.21109838943796 1
0.70553982946819 1
-0.139401563483223 1
1.8526639950247 1
2.04529644066738 1
1.13830820722703 1
1.06419060411463 1
1.21805616081167 1
0.0944624221592974 1
0.886841026110861 1
2.01002931571292 1
0.414312025107759 1
1.23373158911744 1
0.41642006483324 1
1.24307577566097 1
0.87695648447039 1
0.395800785753481 1
0.680605383500193 1
1.16249758485153 1
1.42704419380121 1
0.909459598428294 1
1.18296323415724 1
0.948787481170808 1
-0.379773014050384 1
0.921203915106542 1
-0.227287545054169 1
1.41797578994983 1
1.54369576831275 0
1.20110364188534 1
1.14214225916799 1
0.376787062058108 1
1.10679340405278 1
0.956385727591669 1
0.788469213226896 1
1.1575189312534 1
2.0525801126879 1
0.740961739818409 1
1.42248679434834 1
1.035326387518 1
0.534678124923444 1
1.66288363301278 1
0.742638679351206 1
1.86424774386772 1
0.379284830008259 1
1.45094971876552 1
0.63792651030463 1
0.27898488449404 0
0.801302776809893 1
1.05091142804638 1
-0.139171142857107 0
1.19266484235029 1
0.331533562134205 1
1.89678685937119 1
0.617063802594574 1
0.275820654106382 1
1.24025541587883 1
1.46846433780949 1
1.07933227988833 1
0.537050432692684 1
1.04026594756779 1
0.105610876749532 1
1.56843091520631 1
0.973502278835755 1
0.203781892964106 1
-0.440863394560074 0
2.04270913908708 1
1.82882510222859 1
0.215516092844065 1
-0.0317992771389993 1
1.73235931146857 1
1.33152148126295 1
1.07551077269238 1
-0.238445864926253 0
0.503664623851326 1
1.04033401815305 1
1.09837880212391 1
0.968118685323217 1
1.47781032672169 1
0.633305759849548 1
1.22018452226414 1
0.225275440444955 0
1.61500636874244 1
0.397841534030585 1
1.42117726321722 1
0.444247593030536 1
1.65086735767052 1
1.53476950045203 1
1.44772422950345 1
1.03785532188328 1
0.268135125801092 1
1.27858444845001 1
0.890800068442893 1
2.71384473680873 0
2.0903844174567 0
0.513712194879181 1
0.884338089264414 1
0.311879125325279 1
0.92869630349037 1
1.39116914292968 1
1.17208869865804 1
1.01961742077058 1
0.523956899875368 1
1.13534516675177 1
1.50020344230702 1
1.18042193468473 1
1.36225270214732 1
2.22796538083514 0
1.11296941144271 1
0.165375943012973 1
1.92640240406596 1
2.51327909595747 1
1.57694181453485 1
1.98806191534684 1
1.79512009286646 1
0.327804075567148 1
1.50318203299327 1
0.74100900020683 1
1.72712475800574 1
2.82491568151094 0
1.38383965083392 1
0.506006448906759 1
1.56377159419518 1
1.16340431562632 1
0.948229902942463 1
2.01237245192513 1
1.89698175295819 1
1.8529266180003 1
1.68977420704961 1
1.34048036453749 1
1.55075287483176 1
1.25238319414854 1
1.5408991577901 1
1.25953582688143 1
0.969356413384427 1
0.694089259241198 1
0.315176108139541 1
0.706675879970785 1
0.611992021667807 1
0.639762769295883 1
1.4722867719252 1
0.104206736364165 1
0.565246548729506 1
0.753224531435422 1
0.390124798295901 1
1.18038334093536 1
0.261385225635511 1
2.00161531168399 1
2.90396921916652 0
0.638781596312732 1
1.43810165670834 1
0.063776143407644 1
1.92818566448906 1
0.344374138868558 1
1.26738875854629 1
0.861968397779819 1
0.235584625713405 1
1.10390676388803 1
1.23843987620567 1
0.00857504599497019 1
1.04414324526975 1
0.467100605801447 1
1.05505457427065 1
0.0311316319968696 1
-0.389613756039495 1
1.16105017129601 1
1.54472175588453 1
0.678511795989323 1
2.41632236515751 0
1.65760030840014 1
1.97860418609633 0
0.957048045839453 1
0.00133047983508158 1
0.995562472195661 1
0.365796414710699 1
0.83468258774297 1
0.60819138338781 1
0.708184821356709 1
0.386397259942727 1
1.098729063202 1
0.873414948849336 1
0.662645286935555 1
0.523601820439304 1
0.425308246713409 1
0.513772223460862 1
0.953224198182357 1
0.766520051300216 1
1.14405681916356 1
0.412844857307621 1
0.514856979598499 1
0.439215044662271 1
2.30090011911118 0
0.504209168289251 1
1.86931463475493 1
0.532572459882903 1
1.05247171214066 1
1.37650986431712 1
1.88587671518992 1
0.662342616257472 1
0.652668253497745 1
0.506211329094471 1
0.0797801178561642 1
1.5473603860771 1
1.17598833585792 1
1.38187697048375 1
0.995809309767961 1
1.60644702007062 1
1.12491413016334 1
0.985617735876236 1
0.829682396652844 1
0.781744420686214 1
0.68641824762269 1
1.48555802337285 1
1.58622200946545 1
-0.0311286409143377 0
1.68738201069376 1
1.32300700512887 1
0.752931491488855 1
1.21105604420395 1
1.03095029314599 1
1.00616484904207 1
0.88642731650335 1
0.906420151433394 1
1.19574707460741 1
1.50859946255088 1
0.752539526560747 1
-0.420710907572333 0
0.659978585885295 1
0.365155070420497 1
0.2618265526984 1
1.84204632412313 1
1.74433003419972 1
1.31812389670901 1
2.4410372994568 0
0.764087393464297 1
1.39577052234283 1
0.562566783780332 1
0.901686927063285 1
0.739065049376807 1
0.838152790449016 1
1.58930452451029 1
1.91223142255944 1
0.267038941163444 1
1.33051321065753 1
1.73250607298219 1
0.521606143270742 1
1.37387025180797 1
1.02605473402302 1
0.976216080417678 1
0.938464473625152 1
0.951686707672675 1
-0.199487672837142 0
0.509362250339969 1
1.40717219509191 1
0.192723559633633 1
1.01054449630081 1
0.21294664448762 1
1.07398269458765 1
0.452190070911502 1
1.27227840794031 1
-0.202558718822756 1
0.966468685640155 1
1.05838146631881 1
0.534931909117579 1
1.3794655752671 1
0.166041789914165 1
2.00960686618871 0
1.18601968624964 1
0.726020219205409 1
0.512627181818817 1
0.982862001503501 1
1.5489948497147 1
1.98110740616933 1
1.35915200172665 1
0.985891726136605 1
1.59247828025802 1
1.29946983779331 1
0.597765877442098 1
-0.17444367321922 1
1.04531244618346 1
1.56372608612619 1
2.00645079650988 1
0.446223286607398 1
0.478416410493015 1
-0.840675504913272 1
1.14330824404391 1
0.422806794923869 1
1.37150092430577 1
1.05653946878257 1
1.05729729194077 1
0.72364928508878 1
0.797625245089915 1
1.48663310814473 1
0.564200933921567 1
1.51235272204044 1
0.99851081891844 1
0.738971739185653 1
2.23100840345805 0
-0.279985941391267 1
0.918671043553299 1
1.36917981605222 1
1.61606947091699 1
0.438948134708909 1
0.87600223082039 1
0.0527470522262861 1
0.89270137066078 1
1.10088912152797 1
1.55180521781912 1
1.06203463409908 1
1.55977594905749 1
1.96988138645389 1
0.918286077352766 1
0.127756852949775 0
0.866112993869742 1
1.13889912777993 1
1.09919171449613 1
1.63794804630345 1
-0.282543919636172 1
0.0623334040777022 1
1.19109777908791 1
0.664601840636068 1
0.373273804745718 0
1.11085616994026 1
1.07393765636577 1
0.82310635735318 1
0.652298316774121 1
0.337680584296568 1
0.9565398347236 1
2.26200283504649 1
1.13490247726657 1
0.759355823795659 1
0.534243638428864 1
0.805258982062988 1
-0.111734556453321 0
0.720956235478418 1
1.33039854313937 1
0.926946140579374 1
1.22825626032082 1
1.20034951339223 1
1.51396947365605 1
1.23020831621173 1
1.24267419573575 1
0.870936297227265 1
-0.257527792260926 0
0.844688435970784 1
0.817212952682463 1
1.51172041293975 1
1.81816273620955 1
1.42819716313507 1
1.16698117218928 1
1.04991455305933 1
1.2315878056937 1
0.938314032559413 1
2.05523485762776 1
0.690901212610091 1
1.52440667040997 1
1.41118189496915 1
1.30226271683228 1
0.982335362504746 1
0.925450508176574 1
1.50535960877355 1
1.09457726496151 1
0.410945658765893 1
1.68498411536149 1
2.11454203082454 1
0.378234027630923 1
0.777344936392371 1
1.94050847096946 1
2.14387219486618 0
0.935959019226149 1
0.0207126226703461 1
0.8474860288146 1
1.86697481702344 1
1.56560967856642 1
-0.48010912288619 0
0.909594893785421 1
0.198892055403286 1
1.01991957452957 1
0.559407597301466 1
1.79116573146476 1
1.62811368813812 1
1.47478851543936 1
0.661908718820064 1
0.678600465075445 1
0.111332438361945 1
1.04168681515551 1
0.308418487215582 1
1.59492294861493 1
1.10707840049023 1
-0.139083218362857 1
0.895733990179521 1
1.30973753544482 1
1.26210579235275 1
1.02270521883919 1
1.47163813022903 1
0.690871990533287 1
1.35975844131576 1
-0.482577204026854 1
2.35298504711848 1
0.959020792551704 1
0.59712266400502 1
0.799428158889222 1
0.426145963369732 1
1.23239243014032 1
1.84720833324455 1
0.339261698052679 1
0.559338242735533 1
0.911133504247014 1
1.23574196098831 1
0.265063390175679 1
0.624043719273326 1
2.00373206837257 1
0.820450813998659 1
0.786801272317604 1
1.85562850976245 1
0.71958733071723 1
1.03355653891694 1
0.590586481627038 1
0.650789972402906 1
1.74778093456954 1
0.730939567825912 1
2.43428426795744 0
1.13230378599767 1
1.69131069957321 1
1.30090074327698 1
1.45155861532135 1
1.34722775820652 1
1.08270732382913 1
-0.366206178171579 0
0.687111924687771 1
0.258612999837637 1
0.450042945242799 1
0.996315568179989 1
1.52113010708754 1
0.769412532040519 1
0.669150596755963 1
0.690803221404154 1
0.569704174248757 1
0.560945997039619 1
-0.133381958745997 1
0.272265211898358 1
1.41450292421877 1
1.98516479222592 0
1.0449297733268 1
0.790177848088966 1
0.0538707800791939 0
0.464049890806452 1
0.274828524489212 1
2.24547780124177 0
1.34079189151318 1
2.55870221295502 1
0.129667942731241 1
1.20390927133747 1
1.20944100119962 1
0.734724803823068 1
0.628989698667287 1
-0.0876303838976403 1
1.17936846850822 1
0.0378162648584728 1
1.31168893585618 1
1.0295025065526 1
1.92046393052903 1
1.95225106663423 1
0.860068773530866 1
0.740648842192743 1
2.48991679408718 0
1.47958083065022 1
0.910863959129735 1
1.19845228021354 1
0.825478495359515 1
-0.123373997292036 1
1.27854253710383 1
1.21373812983789 1
1.59112467459274 1
1.39883090706507 1
1.76331178267265 1
0.91913257255968 1
1.17784890901114 1
0.941239868822886 1
-0.22090029257503 1
0.511696576368596 1
1.07911846662858 1
1.44996588778527 1
1.04987567925257 1
0.840060670825009 1
0.403001629771636 1
0.873647441811513 1
0.308335280106593 1
2.42731925442823 0
1.76146156509224 1
0.691856466926703 1
0.654676264088049 1
1.28895905435553 1
0.794072086789625 1
1.07960182374673 1
1.6559181788552 1
1.15051010619218 1
-0.201525260201119 1
1.33929990427677 1
-0.0085232140043105 1
1.85025919415277 1
1.0650557490748 1
0.987167785361409 1
0.953514248005331 1
0.241403182699717 1
1.49288980873763 1
-0.0656497128215716 1
1.18613135506848 1
0.50907463922961 1
1.2146665218266 1
1.32592696910849 1
0.784679697312022 1
1.5468529209186 1
1.60908815248378 1
0.904372978296759 1
0.901971409524995 1
1.3301380602773 1
-0.242128230747682 0
1.29117650061149 1
0.118060789346078 0
1.06653811937069 1
0.537410295045018 1
0.0833518049775868 0
1.12206610740295 1
1.26844323161594 1
1.77610409048256 0
1.04218707214097 1
0.644024020085843 1
0.813879330641992 1
0.846623135867314 1
0.875934341754809 1
0.784977103667274 1
1.39224467584855 1
1.09654125166368 1
0.240910634563803 1
1.05038914629577 1
0.0510102431331991 0
1.95078632525432 1
0.533913308242302 1
0.0774678660232609 1
0.926710359017379 1
0.388613836256928 1
0.394483221555145 1
1.37661105078661 1
0.175604703338846 1
-0.231646055264837 1
1.95557367925963 1
1.27444349009332 1
0.893125462403595 1
1.20775222755243 1
1.1823926430488 1
1.56786184646472 1
1.09493010493587 1
2.60195725394912 0
0.599087446892831 1
0.589601078144524 1
0.433704899952324 1
1.68338413365753 1
1.69407544524168 0
0.853438009152894 1
0.272702946480727 1
1.15879840125376 1
2.97236295087588 0
1.06169101799516 1
1.0210523644002 1
0.676525733368132 1
1.55010948460963 1
1.69478607406213 0
1.58452377640793 1
1.78544134078326 0
0.516104850159958 1
-0.150345335404876 1
0.479818668126491 1
1.16086197642291 1
-0.00709763598912698 1
1.07577180011646 1
1.11000311570999 1
1.32886646707693 1
0.383242848289608 1
1.60147885854123 1
1.0529594948775 1
0.914796338499872 1
0.534608525411773 1
0.435369804995353 0
1.02084231655066 1
0.0653748982743186 1
1.10865370629116 1
1.24439274974701 1
1.1361921363674 1
0.340250228505683 1
1.10676761939188 1
0.0160433078483607 1
0.689566994531782 1
0.358480596764596 1
0.535289268980096 1
1.36904498531242 1
1.49912642960089 1
0.76194393626939 1
1.1753213721685 1
0.818473674646749 1
1.38484797245488 1
1.10259914315551 1
0.876994218971547 1
1.84716083515793 1
1.13773900553031 1
0.228563532920242 1
0.241804683035214 1
0.709316069545505 1
2.00024344199612 1
1.77425075095179 1
0.589364011970984 1
1.69159708654423 1
1.38234583604037 1
1.47211636216977 1
0.347706342593543 1
1.13609925973565 1
0.596415084042181 1
1.19841117912983 1
-0.612000408679389 0
-0.0783839677733584 0
1.21105828054797 1
0.477727929742323 1
1.63833990914971 1
2.2571006509197 0
1.28414292265326 1
1.2475929972172 1
0.793933778508208 1
1.47150489110829 1
1.62108997948159 1
1.18747134666668 1
0.928416401720707 1
1.23940552586841 1
1.50165775830471 1
0.693533112687233 1
1.21457912902326 1
1.28164850404055 1
0.726592857231511 1
2.38165127569831 1
1.67848833217546 1
-0.222538863275066 1
1.3448111737509 1
0.42196734340934 1
0.797677617233429 1
0.4837207259247 1
3.04795567879527 1
-1.03227742844553 0
0.671292906562052 1
0.718480132202919 1
0.4030332161849 1
0.547864839066008 1
1.46218615406435 1
0.389179465187685 1
0.417087354338766 1
-0.365604195025896 1
2.31719299527913 1
1.68734331636276 1
-0.277326125587225 1
1.57688261537601 1
-0.263734243494858 0
0.90208950434011 1
-0.047536332181159 1
0.759810655024433 1
1.81534558524735 1
0.521128180415057 1
1.79804022379273 0
1.3524694893818 1
0.759472008111496 1
1.55847567082936 1
2.15196956979483 1
0.169146709149825 1
1.45580728417904 1
-0.0771828685294061 0
1.42464979251902 1
1.36764555083596 1
0.892128623395165 1
0.24956085664808 0
0.560482800516698 1
1.41395704465166 1
0.888202714439654 1
0.0138229897046723 1
1.64188781693107 1
0.756874893920951 1
0.691069843690236 1
0.621310896220907 1
0.811365245270903 1
0.999058858930258 1
0.380972282854133 1
0.338304810209989 1
1.36960659657507 1
0.698755298794339 1
1.62869749214573 0
2.03883390639521 1
1.28433876940788 1
1.09941546265839 1
1.04234781537406 1
0.984545829829854 1
1.68669157717822 1
1.24565322838573 1
1.72784490146764 1
0.48270222024719 1
-0.0667583232800537 1
1.13683068935497 1
1.04050929716513 1
1.97710556779079 1
1.63370750086593 1
0.200286368956881 1
2.00614256271519 1
1.14292429940478 1
1.10802549569433 1
0.310615093558401 1
0.316036869232082 1
1.82311397164738 1
0.877377011049361 1
1.96416222163623 1
1.78241932646971 1
0.513643028719203 1
2.17467840544366 1
0.736097075535799 1
1.15889599879753 1
1.45161322805322 1
1.12758440941621 1
0.689524348147632 1
1.80786784991623 1
1.71716759767347 1
0.175713483819658 1
1.98931195442551 1
1.3570205649926 1
0.0716679715994417 1
1.27720019659921 1
2.2208904606917 1
1.67993425969494 1
1.40806166760967 1
0.267554290271163 1
0.480850494792141 1
0.940193561671959 1
1.02589386197321 1
1.0841360533142 1
0.587130071963536 1
1.74498314643271 0
1.02547961188843 1
1.02203203495278 1
0.559631033546224 1
-0.270919259929317 0
2.33728588492719 0
0.87180647717654 1
0.146008482646902 1
0.816642160368037 1
1.3852787547562 1
-0.727119347892933 0
0.372957318809438 1
1.18447965749887 1
1.22839612774225 1
1.11838734486623 1
0.992522848005235 1
1.89598620447901 1
0.3762800651182 1
1.33816773620443 1
1.7479870886209 1
0.325306203577649 1
0.529797489162662 1
1.18867369405924 1
0.564225899999964 1
1.51313203256922 1
0.962310818370622 1
0.925701644811726 1
1.20301016130305 1
0.86335066051261 1
0.663760705373969 1
0.336878605381478 1
0.571790036100032 1
0.0230659187710295 1
1.17091722884883 1
3.02907571536056 1
0.757244231096861 1
0.309805864671441 1
2.11441646637531 0
3.25981612951109 1
1.68097424730838 1
0.488982557752073 1
1.68929213928028 1
0.645001203111364 1
1.37574141267603 1
1.14372230292038 1
0.937319311562756 1
1.59511850477681 1
1.62905770204242 1
2.03753222296842 1
0.756923853861602 1
1.28309945922291 1
0.8693814940423 1
2.1324649019923 1
0.575427482966103 1
1.71446440101713 1
0.343131063555365 1
1.19231315074167 1
-0.691503715356831 1
1.39194350846989 1
0.280706089417176 1
1.11064644618413 1
0.945517820396906 1
1.58893023918172 1
1.81730621889593 1
2.38511822002206 0
1.0711947385409 1
1.43069699350494 1
1.38002709397628 1
0.0930746265549592 0
-0.770295303867934 0
0.40502331620813 1
-0.714092740894944 0
1.53709990461563 1
1.30536513305592 1
0.625858143647436 1
0.990420302606526 1
0.396014252674858 1
0.431410161102475 1
0.854825259092031 1
0.301926782725917 0
0.448172084652603 1
1.4466492458952 1
0.963547057507652 1
1.70532508941072 1
0.844565791842615 1
1.19205927573588 1
1.07524839575518 1
1.34981503617852 1
0.701873974614423 1
2.44178668814564 0
0.691957528407519 1
0.35701952020858 1
0.861694635335361 1
1.88293364775396 1
0.489352021281002 1
0.612728560279105 1
1.54268902079845 1
1.17799539198307 1
1.15390580906128 1
1.2055555848149 1
0.726513033972028 1
0.888222005527741 1
1.63401568537837 1
0.981900094021198 1
1.767966246437 1
0.888797152706335 1
1.14024287887209 1
0.801386798212153 1
0.318437892944622 1
0.0871993812107422 1
1.02084780325777 1
0.553675355078651 1
0.587563758796748 1
1.39297867054055 1
2.01150166271992 1
1.3662538857515 1
1.75077221400023 1
1.83588555759872 1
1.26945068831936 1
0.415502058088125 1
0.500641917629799 1
0.610798272756288 1
-0.13482079112965 0
1.66746751161928 1
0.22622938452842 1
2.47054468530874 1
1.81305742173155 1
0.227636399331097 1
1.16568758165005 1
1.4996786787763 1
2.31586664250791 1
1.07513275934057 1
2.15362529128231 0
1.08233865334972 1
1.50178037742915 1
1.00376248937908 1
0.70368533666553 1
1.961214402053 0
0.89944972412673 1
1.53834841355418 1
1.03630105707436 1
1.02063443912076 1
0.333988693309218 1
0.454571914629211 1
1.58408763597667 1
1.42634527235584 1
0.223796971295424 1
1.07305786013295 1
0.887043207440805 1
0.843463353206484 1
0.438479315045369 1
0.842192490035245 1
-0.172896532209976 0
1.25077183190657 1
0.591564193045998 1
-0.430975223491947 0
1.05809464946839 1
0.948250895033384 1
0.450775821997615 1
0.322394133010275 1
2.07961529659907 1
1.46101115676592 1
0.406508681001127 1
1.05494496878381 1
-0.063581944975169 1
0.899255080259648 1
0.809646789305295 1
1.09750298258612 1
1.04643628504207 1
0.888672418427862 1
0.731421908014135 1
1.0639528887808 1
0.733692533395226 1
1.80796770854568 0
0.697395825568999 1
0.454985065702634 1
1.34844331016177 1
0.773244528770964 1
0.171200018754738 1
1.81228153209789 1
0.8437356540345 1
0.946989521265758 1
1.67549512501219 1
0.324958491745134 1
0.849290816326983 1
1.20750973724901 1
1.10704946857967 1
0.544771374366519 1
1.70295941073813 1
0.177646712540979 1
1.29323179246928 1
0.703925828212643 1
0.635045379650309 1
0.373412029642478 1
1.05017711550403 1
1.39403848299776 1
1.15658219866644 1
1.69254479093435 1
0.820192122189907 1
1.35462582198205 1
1.52720229897009 1
0.0406316977284496 1
-0.41195200605441 0
1.08681651063625 1
0.21624609925476 0
0.746829617276779 1
1.93817146661597 0
1.44268880399334 1
0.390694172227923 1
0.0386526752179614 1
2.04816496825249 1
0.729711267265066 1
1.48012407491254 1
1.23420639179026 1
1.37271216949342 1
0.820789859089198 1
1.1676645836947 1
0.626999656220193 1
1.74892618284322 1
1.16615729287334 1
-0.173470448681605 1
-0.261383766637479 0
1.05940829301174 1
1.31675828052193 1
1.99516475234744 0
0.551789489060628 1
0.129043182836653 1
2.10544546774553 1
1.47607961210627 1
0.693688341514364 1
1.69784806522883 1
0.611353273579654 1
1.06334202094022 1
0.244688500805288 1
0.833515180162389 1
1.82411825624417 1
1.3946060610404 1
1.76915739855591 1
0.115697104616497 1
0.590376701128464 1
2.20536438626541 0
1.3676676190232 1
2.70076055539655 0
1.41894943759242 1
1.72628295041589 1
1.0539936056785 1
0.726222666182369 1
0.664276160651505 1
1.41245430692775 1
1.00856023283898 1
1.20866147016207 1
1.28540884348941 1
0.903127541922622 1
0.459988346498447 1
1.24369374228861 1
1.08579156487994 1
1.44550887564705 1
2.02116506497552 1
1.25581125933303 1
0.658999171829677 1
1.10990718744502 1
0.993298500142952 1
0.271120240044746 1
1.06585262967718 1
1.10565994147107 1
2.17826481300972 0
1.42162205452295 1
1.13790308323474 1
1.06464911819623 1
-0.320397629818161 1
0.0214702089272282 1
-0.434561960543354 0
1.40285972014644 1
0.530059239983472 1
1.23134156770677 1
0.530897217115744 1
0.194150567921028 1
0.960075995762332 1
1.86471032967608 1
0.315352520351478 1
0.073194113121678 0
-1.01669667597084 0
0.687177772233467 1
1.22755865620535 1
1.47880103193394 1
0.497463587828853 1
2.27689376974593 0
-0.0100016513327378 1
1.02846086884378 1
0.224057912124324 1
1.17453663652791 1
2.52368756936391 1
1.2991451638178 1
-0.183837203740614 1
0.797964851198648 1
0.285584018307989 1
1.13491947616292 1
-0.324152038182018 0
0.751669536654294 1
0.159139844220814 1
1.26919271355126 1
0.349628597145875 1
1.62709525457859 1
3.04664578086162 0
1.07554730384199 1
1.98798447140256 1
1.44629228007658 1
0.923996866542779 1
0.973950240567934 1
-0.00381744225934568 0
1.49055713950244 1
0.308228594079272 1
1.36796392357863 1
0.834350550898377 1
1.16835120394615 1
1.47588950940787 1
0.865896772274167 1
-0.0171479103815816 1
0.574995591142657 1
0.455788111342998 1
1.86230826815006 1
0.570695673406325 1
1.59375698447454 1
-0.0982223486964477 0
0.908673376844981 1
1.57710585057084 1
0.600385102396782 1
0.327603326487733 1
0.123249744465928 1
0.774960021636945 1
-0.156120485937704 1
1.34640979060699 1
-0.792152613330917 0
1.52469308513776 1
1.54533576678265 1
1.97094040557695 1
2.15404303856801 0
1.45977964294336 1
0.77922298158396 1
1.51115207599999 1
1.07398953584504 1
0.207823744675878 1
0.368499015450194 1
1.16551371929801 1
0.504458402482504 1
1.10816322688602 1
1.11918695735323 1
1.79297817667062 1
1.61779855341593 1
1.32899875310553 1
0.64508365743746 1
2.20932386959226 1
1.9176424005719 0
0.417493857809621 1
0.293756131020576 1
1.70007082014957 1
1.96658396386273 1
1.35249617009952 1
0.765885591038247 1
1.43248697364726 1
0.729143567960017 1
2.21608161730951 0
1.12523281756919 1
0.161118993695067 1
0.357805006482949 1
1.41880411131267 1
0.748584152601867 1
1.11578469750594 1
1.61906797215367 1
0.444373184279996 1
0.942586307525543 1
1.03424497547324 1
0.90876233724846 1
2.31920401188377 1
0.487149612828711 1
0.789648998898868 1
1.43185341820237 1
1.53354816699174 1
1.24208425576139 1
1.18091682559873 1
1.69058707861733 1
0.73336604773792 1
-1.11978030334056 0
0.623577208553825 1
1.52424754015178 1
1.02336947939704 1
1.61632966892675 1
-0.411238166850853 0
1.97117551522093 1
1.86345266274738 1
1.27141029570227 1
1.74160274626028 1
0.83658305825744 1
2.37186892851074 1
1.12903459646925 1
1.85648296471757 1
0.805622294617906 1
1.10239699393211 1
0.691204635862835 1
2.52262037817687 1
0.239735593829048 1
0.653328978187377 1
0.89065656664202 1
1.08066941948984 1
3.1205607196046 0
1.6492393107528 1
0.00373710851088443 0
0.537096057702305 1
0.981739962321813 1
0.852517564664948 1
2.22411463491637 0
1.59121687258248 1
0.977711746503457 1
2.02175507899414 1
1.19124809854295 1
1.19709681281771 1
0.980510914959055 1
1.38647059593551 1
1.61517773655616 1
0.211962245946782 1
0.220628616557179 1
1.05038535908348 1
2.05255997491348 1
0.271466475304759 1
1.56438935497052 1
-0.179704391597916 0
1.67987355024957 1
1.84995940389737 1
1.12727682592656 1
0.940423244153047 1
1.5351552658824 1
2.12036858321756 1
-1.00591101850886 0
1.87828956738598 1
-0.289753342518892 0
3.40079525583102 0
0.614258977513618 1
0.0352914794271587 1
1.38551377848413 1
0.411748541638436 1
1.51532990046977 1
0.116018603105592 1
-0.131203906686016 0
1.05055829230728 1
3.08699444128164 0
1.04247929689291 1
1.66084166453132 1
1.0389699919926 1
1.28848892274853 1
0.136008359158169 1
-0.477454331756919 1
0.774010435400529 1
1.40514550147491 1
0.251424496653121 1
0.796448049265862 1
2.68540483683931 0
-0.522564858819519 0
1.09145071815086 1
2.14167959994918 1
0.100630163576986 1
0.96225025442271 1
0.89964799140222 1
0.571311029528304 1
1.80789381067705 1
1.03409641342006 1
0.465469094971987 1
0.256013484578725 1
1.27987069353483 1
1.14990963797597 1
1.7006017075193 1
2.54383742965582 0
0.953434008544054 1
0.75894937795658 1
0.140912838402989 1
0.595159176490443 1
0.621498969310669 1
0.0605044686576173 1
-0.533639150105276 0
1.55325960002618 1
0.632176952698053 1
0.74690426885954 1
1.13587705977115 1
0.762857405355452 1
1.60495693699487 1
1.55908979756888 1
1.77824446847314 0
1.49545625268855 1
1.07101713876047 1
1.54424084958862 1
2.41004444892637 1
1.29891664522023 1
0.378549162367322 1
-0.189625002456053 0
1.3272111516925 1
0.823695192099475 1
1.34536209641076 1
0.727198229388063 1
2.38613434924958 1
1.75412016537316 1
1.8307820532528 0
1.50177242589966 1
1.11278362974425 1
1.22434902442778 1
0.505953274501587 1
0.00117731383258196 1
0.494593228158364 1
1.33592576013356 1
1.41304225967431 1
1.08119557425903 1
0.936067706838617 1
1.34887412656987 1
1.61777371619268 1
1.07837138167946 1
0.773858928456424 1
1.71205598295938 1
0.321992406843893 1
1.24636832156902 1
1.48968227251337 1
1.60027042538742 1
0.3189117652765 1
1.76131318794107 1
1.6821876588378 1
0.567170724704783 1
1.86749378385001 1
1.96174345838173 1
1.23224117909125 1
0.921044240459608 1
0.938961434517135 1
1.41211385435555 1
0.475418405689213 1
0.827405124660992 1
1.17391701158602 1
1.24131668650795 1
0.523514074799675 1
1.27942658576184 1
1.22157111083764 1
1.70050555259975 1
1.18816333463032 1
0.155748144982058 1
1.97050366787746 1
2.09376651955786 0
1.59025586756158 1
1.18806190955033 1
0.922592548259955 1
0.597710330470604 1
1.02484042835415 1
1.46596131912133 1
0.137290915333344 1
0.818027955815063 1
0.968252805145204 1
-0.0181312021051014 1
1.70574417171781 1
1.39965372514002 1
0.655002697138245 1
2.26604373931984 1
0.602803565906777 1
1.05175100363111 1
1.95795904600222 1
0.946667296340566 1
1.52618414302652 1
2.62914092510721 0
0.719636895491084 1
1.65799133134548 0
1.06320054180072 1
1.30905716341834 1
1.06177346279504 1
1.34076561030218 1
1.06020017563882 1
0.838723219939452 1
0.0640831695766613 1
-0.0974529087318488 1
0.519815144576022 1
1.90145398318772 0
0.890651078320233 1
0.251880728564407 1
1.03717853687684 1
-0.245020036787833 0
2.30139221612865 1
-0.0313264010390482 1
1.1583976934466 1
0.108957549853032 1
1.28551906906864 1
2.37383889989285 0
0.521635398362031 1
0.72395727363869 1
0.69511255248365 1
0.691243311368938 1
0.67871101629586 1
-0.619247498825569 1
0.663183010530499 1
0.0987685919749987 1
0.447113218944373 1
1.00232092496501 1
1.41911842589384 1
0.456968116766125 1
1.17199099234074 1
0.352705240009538 1
1.43187470203644 1
1.29025024787576 1
1.18354381220233 1
1.75696524556114 1
1.81524062502334 1
1.77655350423309 1
1.4457743084403 1
1.50508298067759 1
0.903650619323987 1
0.592718538404324 1
1.78488071424644 1
0.99261049597235 1
1.37370239162385 1
1.08589162276453 1
2.04443183481933 1
1.61658741658237 1
0.847244603998895 1
1.47610520002902 1
-0.270874973855316 1
1.86321995462424 1
0.724987638585584 1
0.753775614068465 1
0.509940482548898 1
0.312886993610176 1
0.691567880834142 1
2.08942427726485 1
0.659526250210848 1
1.30598499560346 1
1.31783397606822 1
1.39361078309056 1
0.654800432765098 1
-0.575185780716287 1
1.54984321971073 1
0.231710994551717 1
1.85116731863489 1
1.53382694121832 1
0.862899607412432 1
0.242383371625416 1
0.522350741349145 1
1.2761661496235 1
-0.104726796296701 1
1.13006071129057 1
-0.633897531211267 1
2.4812861562735 0
0.425577823701364 1
1.54883395491084 1
1.36376320064364 1
0.538465986250493 1
0.968836979513841 1
0.213259400111952 1
1.57476677424904 1
1.0570728572437 1
1.29572408489962 1
-0.941601453719553 0
1.07720374431699 1
1.38496459242736 1
2.00274268410937 1
1.57852276322898 1
0.846464935460593 1
0.499223098936519 1
1.43817235856171 1
-0.501637091832948 1
1.10511516386115 1
0.810314620414478 1
0.9297897053238 1
0.877582769658091 1
0.44496321207222 1
1.16704041989287 1
1.76661525502957 1
1.95512672444686 1
1.55216434912508 1
0.022009516081159 1
1.72885522379536 1
1.2284229521003 1
0.459425768322277 1
1.65913369764813 1
1.55766806621697 1
1.08594256339056 1
1.34382967447364 1
1.3156915566144 1
1.09331220810881 1
1.3151421355297 1
1.89519942755177 1
0.578113051469005 1
1.86590535912572 1
0.177363570329561 1
-0.142487109633976 1
1.38216349454173 1
0.252190892786451 1
1.28579439216795 1
0.626569353438797 1
0.896534423659363 1
0.408168021167452 1
1.26010182805104 1
1.84670804116901 1
1.84898409808633 0
0.309157903797837 1
0.511743657011193 1
-1.23402802945944 1
1.63073228704525 1
1.03800816588531 1
0.280598249196983 1
1.11991539454334 1
0.487766470792548 1
2.24495012308249 1
0.880827146889534 1
1.43098825967038 1
1.96231148985712 0
0.445593095496821 1
1.55618558141292 1
1.54739493743072 1
0.610112659091489 1
0.375942249753234 0
1.62386186289394 1
0.719096783711223 1
1.32075496843554 1
0.68110150592668 1
1.44428083706318 1
0.944392328655716 1
1.07310853480361 1
1.17553682019126 1
0.391328307496996 1
0.761439513076504 1
1.1371369832754 1
2.81600499647823 0
1.30392432021355 1
0.803326561439603 1
2.14064942316745 1
1.46261556731962 1
0.167011501593091 1
-0.19962045264796 0
1.25835977844477 1
2.24359222213341 1
1.09085300528029 1
1.73360041037799 1
0.83482292812054 1
1.07324135631979 1
1.76527063689115 1
0.563773611392593 1
0.818470121059305 1
2.34503702058581 0
1.18139674408997 1
2.16240762919517 0
0.0414233882033735 1
1.15424124257915 1
2.0390771648772 1
-0.308162674521579 1
1.20881311709505 1
1.05485620008255 1
0.309984186754713 1
0.812065083941224 1
0.871447127934502 1
1.30135322161187 1
-0.869656650401177 0
0.195452625433637 1
0.903568086810707 1
0.783327372125215 1
2.21650782822893 1
0.958807181404047 1
0.477093229441514 1
0.471378097266237 1
1.17140873446888 1
0.401276326502122 1
-1.04827390436457 0
1.28440715188832 1
2.07953227269601 1
0.895820490580531 1
1.55039782249452 1
1.03048112016536 1
1.547972368896 1
1.80233365257804 1
0.445768074504059 1
1.81813218877864 1
1.10189578180083 1
1.2802302124407 1
0.924402902826783 1
0.803889185282392 1
0.59452371352948 1
0.710897956664233 1
1.86636821807721 1
0.756771794670024 1
-0.0493062767068912 0
1.28394941433271 1
0.432064812450146 1
0.0577257786431786 1
0.454560431476123 1
1.45286995425301 1
1.13388285970602 1
0.688700342786818 1
1.10250529551598 1
1.62253677834823 1
1.7391493231401 1
0.406282055864316 1
0.852169184005868 1
0.724332035729431 1
0.411897347316515 1
1.27793371670355 1
2.41741027893009 0
1.90525933968494 1
0.817183496932898 1
0.54193807749204 1
0.341670154835922 1
0.936935822869543 1
1.18082033857654 1
1.02250223989616 1
0.851874985823228 1
0.83456721072989 1
1.13834409323292 1
1.57904811952194 1
1.28969202008852 1
1.53193980453946 1
1.53463135275214 1
1.20844168317236 1
1.27185518617153 1
1.46471070384524 1
1.01178621808018 1
1.02207399190697 1
2.18239802406788 0
0.440228105733885 1
0.0351233314373883 1
1.68590432755036 1
0.0932029718315417 1
1.42550843547416 1
1.31535902155039 1
1.42137060243976 1
1.05085791648544 1
1.41285173200665 1
0.38022189570511 1
0.908061265400001 1
0.953205935876881 1
1.41386169319169 1
0.85397174835456 1
1.81018410137077 1
-0.161561205343026 0
1.9680106627719 0
1.26487382873907 1
0.80582824583192 1
2.13852922062803 1
0.202902364293966 1
0.175228484689114 1
0.94191041351111 1
1.4257143075078 1
-0.523866857748343 0
1.01399084800518 1
2.26179086998003 1
1.08607792757441 1
0.740386133630122 1
1.34365344357574 1
1.41972814696093 1
1.32949772070691 1
2.01231550423605 1
2.81683981436655 0
0.223416166101519 1
1.85611810897807 1
0.726735434354282 1
0.458670153141682 1
-0.147525707346382 1
1.71347648046662 1
2.31004402350193 1
-0.129487836012546 1
0.838658030460479 1
-0.0491371160348896 0
1.31115019144442 1
1.33780862712617 1
1.77891869363047 1
1.81041693641953 1
1.86252983402065 0
-0.0754895991502483 0
1.33732982118521 1
1.57925667505403 1
0.222335411857083 1
1.95652057758894 0
1.34152158077714 1
1.27415265414323 1
-0.28649227353907 0
1.07971303931283 1
2.52639502245007 0
1.04662429960351 1
0.975361164789463 1
0.592134792025176 1
0.541756376068968 1
-0.233440384011922 1
2.45650544143919 0
0.144339775690389 1
2.1918693491817 1
0.99045136906821 1
1.16728157329494 1
0.469176348943823 1
0.771014070029049 1
0.462918586594642 1
0.853608091681759 1
0.600717804608194 1
1.18344671860012 1
-0.0626771086990035 0
0.347132828876428 1
0.702955345189027 1
1.00422650638815 1
1.50551887302247 1
0.512776517306699 1
0.440960641041029 1
0.826373884231077 1
2.50676549770054 0
2.07770220558453 1
1.54107013768936 1
-0.327121063865966 0
0.00930201384075535 1
0.748223299065136 1
-0.579778354847411 1
1.101243511292 1
1.47930611636056 1
1.22563719429885 1
0.982860867661154 1
1.34324588566205 1
0.321140297721277 1
0.626714268911295 1
1.16343506268887 1
1.39156890518043 1
0.72393536602269 1
0.879313740054808 1
-0.175110006440169 1
0.51661041791864 1
1.07100587008698 1
0.76697107784441 1
2.08286715362956 1
1.61710650203789 1
0.618432207057922 1
0.157677945499492 1
0.712020166092297 1
1.14876238266975 1
1.27173397182815 1
0.375908360309877 1
-0.0774082168022001 1
1.07238567959542 1
2.50479904168397 1
0.263633214929019 1
1.26182568609038 1
0.739326717449603 1
-0.0821875223469088 0
1.75252844144953 1
0.758906892848944 1
1.39512095395011 1
1.30423466314009 1
-0.890458792008229 0
1.63791283945894 1
1.62943525112147 1
0.241946046068375 1
1.85772798990214 1
0.224411567021813 1
2.55334793648649 1
0.867676159973518 1
2.18888482239998 1
0.897743456871231 1
0.725956599197445 1
1.8720268094838 1
1.08012264756095 1
1.43677664297315 1
0.612763296518855 1
0.512098373284538 1
0.844342531562033 1
2.22446855406588 0
0.589955527585254 1
0.946406298722313 1
0.810977058119492 1
1.94369855450616 1
0.543517132362198 1
1.28691036458324 1
1.61614674585353 1
2.27697166011337 1
1.90333124648599 1
0.735934736526028 1
0.170497104563923 1
-0.672313771127766 0
1.27751126594132 1
0.98418141162191 1
1.187675181562 1
2.13287053662897 1
1.03407756886409 1
0.782646680898459 1
1.21942071285912 1
0.493707624471685 1
1.08767300880229 1
1.17704523779494 1
2.08038561980503 1
1.64969208650303 1
1.13234514079886 1
1.33861958156685 1
0.559156438309345 1
2.68995989073295 0
1.11362374535219 1
-0.361155912804417 1
1.1717307873674 1
0.618949636442258 1
-0.720759677181611 0
0.410717852514354 1
1.17666540796198 1
0.64444112348062 1
1.88876762185038 1
0.960401271313005 1
2.46334513991475 1
0.90552313509054 1
1.64375250431855 1
1.18684328263327 1
0.797197502822354 1
0.685447404596976 1
1.25330172799134 1
1.1299460535007 1
0.948679768204876 1
1.02483828047716 1
0.421956763200135 1
0.791578565560721 1
1.07107872958472 1
1.71436062325073 1
1.02348841792489 1
1.56005363452478 1
1.15129304487943 1
1.20293906364382 1
1.15745070433395 1
1.91665275948501 1
1.02639785607798 1
2.00700064813436 1
-0.437303136525491 0
0.889175255336316 1
0.0937575081850481 1
1.70512995511228 1
0.0535412925706095 1
0.531351043408387 1
0.969554557335415 1
1.35171935124946 1
1.318054481597 1
1.01463146558102 1
0.834376680790002 1
0.80450363899442 1
0.795334681404633 1
1.5083788522513 1
0.0256085487903241 1
0.525518700674098 1
0.817828024184531 1
1.86829602264024 1
1.49145963968166 1
0.620424239152494 1
1.42705813231959 1
2.2913984486897 0
0.713185632855778 1
2.67742308371398 0
-0.155699602098789 0
1.49905212617885 1
0.884768860276952 1
1.31882572978716 1
1.55885759576286 1
1.27222661038746 1
0.433240474001063 1
1.3372255259091 1
0.987132094200585 1
0.780385142931105 1
1.14402855750424 1
1.17448450972252 1
1.34114848589894 1
1.01066699205324 1
1.00049501081954 1
0.366589015090196 1
0.844918867247687 1
0.273997888397247 1
1.25717526080534 1
0.777141824798037 1
1.10173298326663 1
1.13897640490204 1
1.40614697962175 1
1.11200293738668 1
1.0964755328126 1
1.14103501142522 1
0.464730930849879 1
0.702309847670813 1
1.6950094459965 1
2.35477769934087 0
1.22064914209441 1
2.02228344676705 0
1.58845144151484 1
0.335514848969056 1
0.980206734133058 1
0.628366195474268 1
1.56189687948939 1
0.899226317842337 1
-0.0853316757620179 0
1.21903817429539 1
1.17713188411889 1
1.65640588421216 1
1.05644547607091 1
0.866912273158567 1
1.15145604758655 1
0.973428906598646 1
1.15172003983369 1
1.42324821745032 1
0.737759364004854 1
0.425867341409773 1
0.591858843817896 1
0.407175533434648 1
1.37282077426388 1
1.90405123259802 1
1.31518926284695 1
1.54236246666628 1
1.03694780770521 1
1.31824027362535 1
0.895431410461983 1
1.90684467552615 1
1.15259358575242 1
0.223396971147553 0
1.73852290033015 1
1.01911477575104 1
0.809171920910809 1
1.23344405659694 1
0.203002017589128 1
0.569829640323636 1
0.123120780534477 1
1.15447663428343 1
1.05666941144052 1
2.15596238419909 1
0.779508192632271 1
0.739935699405376 1
1.8585359116758 1
2.2283646050853 1
1.39206250908667 1
0.665202931604906 1
0.680168976522046 1
0.654129258159533 1
0.924991224529974 1
1.8774144507753 0
0.137347756101686 1
2.36689332221703 0
1.56766367248766 1
1.56161659365299 1
1.05193122473421 1
-0.146786097653193 1
0.130024173131542 1
0.700465771801428 1
1.59718860898727 1
0.970058736871163 1
1.54839181416861 0
0.329308829863583 1
0.176476637430549 0
2.29787560762409 1
2.55034967833616 1
0.795964068573177 1
0.74520840545842 1
1.66115939357089 1
1.2896230866611 1
0.480057894014531 1
1.35199615738397 1
2.00308545729448 1
-0.358025432273624 0
1.83878135369798 1
0.759021357148173 1
0.207816695472911 1
-0.0788911597629127 0
0.71492689687906 1
1.61922917141782 1
1.11920505971685 1
0.701663729471885 1
0.542409704922936 1
-0.544443384128722 1
0.76124551873366 1
0.965471564754679 1
0.851621632645509 1
0.57689334043126 1
1.81115404744552 1
1.58133794041775 1
2.11415326831365 1
1.49963995098977 1
2.33152542814111 0
1.22327915454171 1
1.42630072455331 1
1.50620305822689 1
0.705219194083206 1
1.33364629627265 1
1.01864295497341 1
0.409613930521334 1
0.216700757759518 1
0.566006423363391 1
1.21192108569989 1
0.434851098170839 1
1.04705816918124 1
2.08554739751735 1
0.788078763518877 1
0.472554860656483 1
0.537641290701492 1
0.556548067273763 1
0.889724902366653 1
0.741207261046706 1
1.62189029094047 0
0.846020249877905 1
1.89362072076394 1
1.12576233013189 1
-0.0805672130399265 1
0.945108831580397 1
1.01469759082366 1
0.683055437826751 1
1.73615484096337 1
0.582592885542154 1
0.638507062356186 1
-0.077093785288788 0
0.345206214950222 1
1.51102304199822 1
1.68506695206683 1
-0.00985562063262652 1
2.64034120086728 1
1.2940877795767 1
0.933348947337165 1
1.12049505524721 1
0.351451883648361 1
0.698744357126421 1
0.769173190372641 1
0.952465579553171 1
0.0718228217776957 1
1.5217307784659 1
0.575834427762686 1
2.23725942753038 0
0.153728684910855 1
2.10999785632727 1
1.4839385374638 1
0.243287031913901 1
0.928089905582252 1
-0.0926190062793265 0
1.12530120675816 1
-0.249667547873496 1
0.845729865885201 1
1.34643635798975 1
0.795738904726365 1
1.63643268137937 1
-0.81669186048221 1
1.49978404663917 1
1.08770676853175 1
-1.10148455397383 0
1.21886685275255 1
1.5427127731436 1
1.35806259743566 1
0.102870424454178 0
0.779087666745633 1
0.711516830102271 1
0.86195443973707 1
0.784814948943002 1
0.765418183218659 1
0.209835461300984 1
1.36583673831479 1
1.01138458668723 1
0.888625204504883 1
0.567177252587109 1
1.59989841257192 1
1.30429016116353 1
1.61522993915006 1
1.14248394477948 1
0.501807523214158 1
2.29150025986529 1
0.848386319685055 1
0.919816423737683 1
1.3071504097228 1
0.849643147824261 1
0.364964037874018 1
0.646362612588015 1
1.15642235502958 1
0.998470337890927 1
0.066754910577062 0
0.801698539201563 1
0.766609079171309 1
0.774042156651172 1
2.36156934194945 1
1.13293886260432 1
1.28759167445105 1
1.47543514359825 1
0.0964779545915148 1
1.76927502269525 1
1.86727481878543 1
0.33159382365946 1
0.708236267973827 1
0.768360528353308 1
1.33751781661352 1
1.42291544957127 1
0.465852863742583 1
0.693408087727004 1
0.962326407655076 1
0.924795840886044 1
2.18161471987036 1
1.00370448856396 1
0.818453944172389 1
0.382637990825308 1
-0.211379971845948 0
0.828383368839012 1
0.237008847021804 1
0.935265932188238 1
0.652589122975934 1
0.497003042444137 1
2.28808466674227 1
1.33691579279261 1
1.26891872785196 1
2.30342310834415 1
1.10190827734073 1
1.51389022970705 1
1.23640361604428 1
1.48492338381773 1
1.58805476053663 1
1.40679270436581 1
0.753251053188617 1
1.25118208497615 1
-0.261749611360351 0
0.961275177698644 1
-0.0962046468464438 0
1.05675135538285 1
0.754764653784607 1
0.578288589801556 1
0.446486790722996 1
2.2361727060738 0
1.83965148778569 1
0.752524385818794 1
2.20379631205149 1
1.72870268052899 1
1.2010864126383 1
1.07562781047349 1
1.26149654575969 1
0.714378015895708 1
1.69954562850844 1
0.260730491375204 1
0.864479995930761 1
1.11356806398611 1
1.22173017882037 1
1.38911692832542 1
0.709713547429691 1
0.191159087230475 1
2.56794196445077 0
1.67541858868066 1
-0.20398973113966 1
0.522132585057932 1
1.01689935158311 1
0.195357711727684 1
1.23815027300937 1
0.817743612322876 1
0.595552662183391 1
0.805498429082172 1
1.31045731338845 1
1.02999430560604 1
0.570950047347402 1
1.32393018385945 1
1.55454167221026 1
0.878612193061046 1
1.4124952480245 1
0.846460105695067 1
0.0722491379143681 0
1.41559304162169 1
1.28443729616554 1
-0.0264772996195115 0
-0.136837338708773 0
2.18699662984886 1
1.3919036639222 1
1.17522055950659 1
1.29190252231938 1
-0.0709024917539357 0
2.42910712585171 0
1.30587700495488 1
1.22090968412665 1
1.89900492909866 1
0.508555000576773 1
2.20136324749666 1
-0.217914162182554 1
-0.648917550749028 0
1.21910232436568 1
1.05445902039948 1
0.317860420130731 1
0.131053721522403 1
0.162062686460288 1
1.72091273492706 1
1.2825272697727 1
1.07886251630777 1
0.697984288763425 1
0.601731321128509 1
0.815728455966115 1
1.73342508615865 1
0.736253866188628 1
0.911554279202398 1
2.39592843288958 0
1.81148185762602 1
0.779384420581705 1
1.07878664606849 1
0.817601718071638 1
2.00998642344092 1
-0.268064013890014 1
1.18947036819411 1
0.800691315751761 1
0.230760489661006 1
-0.0134384279164348 1
-0.323979061989286 0
0.865496427218085 1
1.04629282638057 1
0.393592098950088 1
1.02321790718681 1
0.836645727488087 1
1.28743169731129 1
0.906462186517677 1
1.50756769350925 1
1.26762053608199 1
0.878956370711261 1
0.771234662090875 1
2.25831536134259 1
1.94852274073008 0
1.02013989676604 1
0.606851083309754 1
0.329138800201553 1
2.00288973772875 1
0.597811693681586 1
0.418118537456321 1
0.142542813569711 0
0.409487343266983 1
1.21072097877727 1
1.28924880952898 1
1.35888222499605 1
0.590192176922226 1
0.212112568136595 1
0.298751242368007 1
1.81649613122207 0
0.544973520772199 1
1.01568361787578 1
0.844643436763513 1
1.37949346569006 1
2.09284746670977 1
1.44198827573042 1
0.706503010213457 1
1.55738325702531 1
0.500746066347543 1
1.01042469537591 1
0.800547709157719 1
0.889047281786019 1
0.355190543832873 1
0.0859761879923537 1
0.678034205026211 1
1.0485644563121 1
1.9489599584113 1
1.35975668724241 1
0.478142550648035 1
0.459024210568807 1
0.00510881322323653 1
1.01862811190804 1
0.702139376763829 1
1.20449550290384 1
0.978099833494064 1
1.51612580836283 1
1.21883578202742 1
-0.00709937585418297 1
0.485552337959638 1
1.76914880684004 1
0.984774775788533 1
1.75699699601255 1
1.40976171438516 1
1.33750458701941 1
0.841767957638586 1
0.0842938248914854 1
2.50052575604004 0
1.39612025992574 1
1.43810463870853 1
-0.0462196880981165 1
-0.191049479039192 1
0.30796163857096 1
1.39461387272808 1
1.11715940495263 1
1.41569923474198 1
1.97200928389489 1
0.122239032373015 1
1.4098919786996 1
0.89978236737558 1
1.08791781467452 1
1.75478536614005 1
1.19939672986476 1
-0.947461565193477 0
0.308826265248006 1
1.2555071447495 1
1.22556972988453 1
0.96136621305316 1
-0.015316213286573 1
0.112853719450425 1
-0.341527043993968 0
0.289744780349489 1
1.57240727042845 1
0.827427636652306 1
2.66165974600653 1
0.228871208382692 1
1.14352430665448 1
1.69680819856842 1
0.535453929202195 1
0.839146231573552 1
1.12470004645568 1
1.26620291998533 1
-0.395005204101082 0
0.808674981130394 1
0.422229194993515 1
-0.165426693560969 0
1.55614554111393 1
2.01979539603412 1
0.757066902777888 1
0.123814820222338 1
1.61221526002973 1
1.70182644004852 1
-0.421074896592884 0
1.02157771573639 1
0.941414973170168 1
0.855693014841476 1
2.10293938296944 0
0.733094710093644 1
1.94540285582429 0
1.28415788599451 1
0.62992745116279 1
0.714261469176417 1
0.87564405786304 1
1.31247848852065 1
1.32221518658625 1
0.118091943881754 0
-0.055204422099635 1
1.24336498489933 1
1.59026628579272 1
0.423659413865649 1
1.51341694938211 1
1.27225318570023 1
1.32236143362478 1
0.130929999633404 1
0.641273326421428 1
0.725412946622503 1
1.32195746282605 1
1.1820789459672 1
0.453953065238031 1
-0.312303123874948 1
0.418431742166721 1
-0.879907722847022 0
1.48372342990079 1
0.656271967906719 1
0.142286296790937 1
1.49099112564011 1
1.25171022066639 1
0.35163254408419 1
1.53196862929478 1
1.52894003260547 1
1.7458611590798 1
0.300824258830763 1
1.49179126126237 1
1.46763517982793 1
1.23608090169213 1
1.67961419639743 1
0.119042292106517 1
0.621135606775931 1
0.866940881181015 1
2.26005041826629 1
0.727399229409327 1
0.929777094030671 1
1.61274963733582 1
0.126574553123488 1
1.06841123260572 1
0.609975556467057 1
0.368458938693573 1
1.48846341321704 1
-0.0495312404967623 0
-0.281481885812859 1
0.525019928291146 1
0.163080043086438 1
1.50060619418714 1
1.08690519602767 1
1.18116658913587 1
0.689919523478109 1
0.0490437263462792 1
0.779658423789182 1
0.776597695939944 1
0.725661358409631 1
0.174454802590553 1
0.363980678094235 1
2.01513453918792 0
1.02900148167353 1
0.948487231644977 1
0.934508533915189 1
0.650905634999288 1
1.67732988844072 1
0.309492364232741 1
-0.0261772340533636 0
-1.28784275215177 0
0.554378856571369 1
0.587911436095549 1
1.23104008817882 1
0.592642354777992 1
0.950690529440777 1
0.52315362215067 1
0.799511551267876 1
1.49821839799191 1
1.53360668482634 1
1.35335275109711 1
1.7680570931773 1
1.56885586473691 1
0.704778549709913 1
0.226307375566493 0
1.40152568044565 1
0.661344522204091 1
1.55574233218991 1
1.71938353242417 1
0.551289759707905 1
0.807761663590929 1
0.723567611821359 1
0.862988120038367 1
1.1049184321329 1
1.50702067640319 1
1.61473393668364 1
0.334711106906328 1
0.951710705753755 1
2.27600326364238 1
1.3596708083649 1
0.310006518513766 1
0.21543471251839 0
0.978383889012062 1
0.360413463883078 1
2.25104519005947 1
-0.0830608674893097 0
1.32117892961897 1
0.644556532456853 1
1.59457693315352 1
1.71356582507615 1
-0.323806444380461 0
1.80312836510999 1
0.958841274155802 1
1.15109096353401 1
0.809250049503631 1
-0.382214659342006 0
0.772357592158336 1
0.966303877778297 1
0.53373580961686 1
0.941634361453128 1
0.232502675080677 1
0.805569362404998 1
1.0007668072129 1
0.995045634185229 1
1.59221497670691 1
1.90564689183844 1
1.46855539942733 1
0.890322369210668 1
1.53377157485686 1
1.65490980589665 1
1.94356688371967 1
0.541946320840405 1
0.910416403317194 1
1.67127389928397 1
0.976064563918796 1
0.980707137597552 1
1.2104983428048 1
0.0047389304638448 0
1.74385117656855 1
1.79179998965483 1
1.5070512616054 1
1.67586974147402 1
1.23768566193173 1
0.931880764319252 1
1.5962225126024 1
0.451334069376773 1
1.08804089065307 1
1.27234057400513 1
0.186204792810496 1
1.51245470281525 1
2.86690451283406 0
1.49920335925919 1
1.39296191669258 1
0.0189019709571557 1
1.3062705640002 1
1.06293942482668 1
1.19045063550424 1
1.10126971376666 1
1.82856574132748 1
-0.364092356958294 0
2.22755052566517 1
0.890667180245148 1
-0.636979096399902 1
1.06755844114404 1
0.920573650375332 1
2.68065392760076 0
0.774839974306597 1
0.910479820346332 1
1.55109379464035 1
1.73661540576864 1
0.733888759770603 1
2.19479473912105 0
0.14492894667624 0
0.373714981250004 1
2.10570395834535 1
0.499923745046858 1
1.69196456992815 1
0.467204603314674 1
1.56992890258215 1
0.689003284797901 1
2.20205782314542 0
0.473631009528142 1
0.93325567287085 1
0.960833920367454 1
0.930512709755837 1
1.6800466199049 1
0.939469131192436 1
0.472695345552882 1
2.85379699306607 0
0.964576436282309 1
1.60853258835045 1
0.707970632584207 1
0.662006839501577 1
1.42474741074097 1
-0.450424829215395 0
1.25750707726519 1
1.6759479786365 1
-0.173396023176142 0
0.71760922890003 1
2.03373149552552 1
-0.627596916184842 0
0.768747909402208 1
-0.0842150839699008 1
1.7430154127874 1
1.2516626120934 1
-0.388669751246528 1
1.13065657002861 1
0.746678242132968 1
0.878679948790952 1
1.43201126335595 1
1.46648445111545 1
0.714668904742915 1
0.973638567476481 1
0.970279941830183 1
0.572197415897835 1
0.267972571500405 1
1.26570457826736 1
1.10033494980319 1
1.47668419201664 1
2.71037902974717 0
0.219731017039459 1
1.31784822658832 1
1.43567118332085 1
-0.34749562214041 1
1.88244398474836 1
1.94207973276314 1
1.50467845472826 1
0.763556063275668 1
0.701605653554721 1
1.44477144508455 1
0.722309992417672 1
1.22139080899106 1
1.30319888766037 1
0.0640784530957293 0
1.75619526838029 1
2.61553637006742 1
0.787521411392792 1
1.43600323645155 1
1.08582816373951 1
0.85337641152331 1
1.4880679579507 1
1.53785432828664 1
0.417344528876885 1
2.49520877091354 0
1.98300086925824 1
0.320050932446601 1
-0.206361553406975 1
1.20467522467857 1
1.61319901185175 1
1.77340123136638 1
0.969335747752068 1
1.54414998370886 1
0.0145298638888963 1
1.89300797324837 1
1.00730838189241 1
1.09425554732446 1
0.26423048450338 1
1.47814039655278 1
0.743048345465187 1
1.08027021272691 1
0.224739345019419 1
-0.438898728900554 0
1.42533504427032 1
0.0593260405839585 1
0.534111702022862 1
1.39306692018354 1
1.6746420310932 0
0.89493763798254 1
1.60552917671514 1
0.266382255193195 1
1.00729941336073 1
0.859999059998179 1
0.325191914726425 1
1.65292713668372 1
-0.377646060303931 1
2.37085545555468 0
1.27544238002251 1
1.2089796945619 1
1.15570106998512 1
0.68339723960006 1
0.391014312958362 1
1.52052372511192 1
2.54337708960684 1
0.576524489522428 1
0.829106606534449 1
0.515734679212094 1
0.105962983724628 1
-0.100214444222736 1
1.97495825261726 1
1.59664208130704 1
0.958013777698916 1
1.24178161301278 1
0.395842974667796 1
1.25743286114438 1
1.0329937411003 1
0.930458210852059 1
2.34933591654188 0
2.20909775063943 0
0.744821546188808 1
1.1061800843945 1
1.51180951437983 1
0.443732011113908 1
0.124830293760138 1
0.755027250563897 1
2.21131471995488 1
0.64561276931783 1
0.943964479808755 1
1.1561909045276 1
0.705550067328089 1
0.199930807497079 0
1.0273147364802 1
1.85113822918369 1
1.79880619243658 1
1.20876594790533 1
1.22206406939088 1
1.44741009497947 1
0.662810252757057 1
0.812589590618508 1
1.53498456575959 1
1.16220041675462 1
0.308539152395111 1
0.185089853532152 1
1.38214039910995 1
1.06868012619202 1
0.178660970149158 1
1.53041342208888 1
1.62007018816183 1
1.20170265026668 1
1.18035238605376 1
1.48685043369852 1
0.73717317488235 1
1.11266928772047 1
1.89623752688083 1
1.59609899605646 1
1.61067112457026 1
1.14417128228904 1
1.07297826587586 1
2.02268988292642 1
0.363680866289031 1
0.21489063995178 1
0.857691884025342 1
1.15114496390626 1
-0.00273015614957857 1
1.19240109640609 1
0.729664481093277 1
1.61297786548777 1
1.0722040574507 1
0.861169747801261 1
0.598913005672887 1
1.20634051026323 1
0.558952035182613 1
0.922629922918392 1
0.21767951086831 1
1.54774826637153 1
0.68461797149925 1
0.963831581624807 1
1.71599248198502 1
-0.462911937123721 0
1.05453316751934 1
0.612442469594902 1
1.22939732719191 1
1.78390178150513 1
0.878188054010497 1
0.99938913678674 1
0.465101338587244 1
1.18677760423371 1
0.689484308111412 1
-0.599096648574433 0
1.39797372809557 1
2.81401345163331 1
0.110617688533507 1
1.54517091135922 1
1.537445131295 1
1.82760012375489 1
1.99682528175586 1
1.31479783855245 1
2.22950250248893 0
1.07906837947669 1
0.843877251143711 1
0.848839802568432 1
0.694471962232121 1
2.36054765717467 1
1.15546286776349 1
-0.23412656665508 1
2.29968389788353 1
1.13333267092469 1
2.33229905005079 0
0.5423401733035 1
2.35178226678421 0
0.998529133427885 1
1.68856363880262 1
-1.03006754748635 0
1.37928987802757 1
1.54950087542347 1
0.24212197904094 1
1.09797507055719 1
0.0817136029129427 0
1.45884198509416 1
0.158470839505025 1
1.99816434411628 1
0.0372444674642139 1
1.49280740607755 1
1.30111227340624 1
0.632315794776097 1
2.05685708324295 1
1.25244432344302 1
1.92228071973116 1
1.5140827208084 1
1.46346802620915 1
1.17732402029985 1
0.614869575848321 1
2.00754282991221 1
1.91099132996603 0
0.851541453296738 1
0.00181944778211394 0
0.689135919863683 1
0.68924438255259 1
0.427082014219663 1
1.06731853988424 1
-0.373059044480046 1
-0.0334034376743441 1
1.03140737182001 1
1.40186492345663 1
-0.262727458711344 1
0.334828794493002 1
1.0799210796376 1
0.486548593729138 1
1.13874494528857 1
0.339625584956379 1
1.60775369084501 1
2.12398187662453 0
2.43073073612387 0
0.491596706645433 1
1.59125842797812 1
0.936572503689481 1
1.44428529501709 1
0.951738422840173 1
-0.355994107615132 1
1.06244793884994 1
0.538454777871045 1
0.781891094829171 1
1.00738026819546 1
0.985723619793387 1
0.895021314419905 1
1.20431370058336 1
0.327342703159496 1
1.86083022973187 1
-0.225317096833655 1
0.266367797074608 1
0.969572763163185 1
1.53263440451161 1
0.937405909600319 1
0.760922377998458 1
0.355867497874823 1
1.42787611518794 1
1.41758759680541 1
1.53134470438238 1
0.909765601104715 1
0.395718881961805 1
1.12491442475434 1
1.02137771756561 1
1.18574816136334 1
1.42369372537347 1
1.46655347338065 1
1.50501199986119 1
1.30270188711233 1
1.6467940417667 1
1.3573459458605 1
1.14138432509453 1
0.989389258357291 1
0.740852817697774 1
0.425465008293499 1
1.057244259144 1
2.55327047967768 0
1.03131738915009 1
0.642597309316781 1
-0.324642410053624 1
1.33032679591741 1
0.599442551308435 1
0.912259802056916 1
0.520324540720253 1
2.14558730133543 1
1.20743866260115 1
1.25075616249197 1
-0.316196634437274 1
1.09843083050768 1
0.80878322790863 1
0.762307875143088 1
0.0194837383826626 1
1.51018987959624 1
1.72277421496531 1
1.55344813208149 1
1.32017850022297 1
-0.549584078495399 1
-0.722402095819257 0
0.587331989214262 1
1.07196633666166 1
1.72507890258105 1
0.795916781206767 1
1.3947754566079 1
0.255248541817535 1
0.699996137171948 1
1.85915251854053 1
1.04343184660091 1
1.80536329755738 1
0.525348913928782 1
1.06106869674642 1
1.82283322472501 1
1.12744869681701 1
1.98852981117329 1
0.917196306507476 1
0.889329011724567 1
2.40443186350493 1
0.711650416254726 1
0.862562428342094 1
0.64183553167357 1
1.47162684800888 1
0.127810531245483 1
0.601855843980131 1
0.932193574162325 1
0.22794417870283 0
0.95888034289475 1
1.7742549569034 0
1.11508499932852 1
0.759324510977106 1
1.74013423209942 0
0.0746374993742535 1
0.791673837257576 1
-0.480602115693988 1
1.84939751038402 1
0.828168546735622 1
0.847018086480653 1
0.115201958870427 1
0.129360601016033 1
0.407708663250228 1
0.466805367772771 1
0.895923883608157 1
1.63704814266523 1
-0.174547868549007 1
0.347757567960037 1
0.729459166500744 1
1.86257331965826 1
1.26414370257544 1
1.72273480963746 1
0.71552494895819 1
1.07655192027534 1
0.803231142953377 1
1.17840606878407 1
1.05175270393131 1
2.13422780013991 0
0.922870287192543 1
0.742680414859626 1
0.926620902190537 1
1.53049630220672 1
2.63976911972036 1
1.46119148075072 1
1.33998444662087 1
1.61424828868552 1
0.213002216422198 1
0.300632020463415 1
2.13206660631642 0
0.906136629619306 1
1.92947443045155 1
1.37879723001205 1
2.17640980430676 0
1.86081137460275 0
1.59347406055774 1
0.973978530531449 1
0.136330480401254 1
1.00645036788776 1
0.689142474184503 1
2.26945462705402 1
-0.197874898761544 1
1.95073692083069 0
1.20605519910656 1
1.35449491012445 1
0.00259469624444078 1
-0.0809833828556273 1
0.732519258949158 1
1.15426034049754 1
1.79596805352998 0
1.28531051814283 1
0.935955311875343 1
0.285381369784279 1
0.703817780083181 1
1.37978560262488 1
0.586063232293664 1
1.28432576741611 1
0.750824802287777 1
1.04716982068806 1
1.43342121561718 1
0.828632515586815 1
0.931368714453814 1
1.18858454155357 1
0.0353079762706192 1
0.825269330356384 1
0.860570926472319 1
0.921175982979779 1
-0.161073055632671 1
0.0800750446482571 1
1.28688437412389 1
1.11867497413512 1
1.04325376908131 1
0.465905987107313 1
0.922487823577895 1
0.437252162239862 1
0.626952746308592 1
1.65521566652024 1
0.28112695561636 1
1.80669547904415 0
0.66950702205225 1
0.626500852968953 1
2.54635791855658 0
-1.18163450377655 0
0.733590148150344 1
0.568359640798592 1
1.03543204662728 1
0.80084187891505 1
0.818346945250274 1
0.542381725657611 1
0.707370587345571 1
-0.114655681015836 1
0.835632693370333 1
1.51954550017187 1
0.413495080882266 1
2.10979208860751 1
0.692574598692541 1
1.14461879969106 1
1.17043862315685 1
0.728035847869914 1
0.815307480257987 1
0.728635892934853 1
0.542163379611476 1
0.907992459579682 1
0.453906036178265 1
0.673968182524184 1
0.662702917991125 1
0.851645389147673 1
2.46124541259857 1
1.5564075552727 1
0.13826938831023 1
1.70662020971565 1
0.915625141173844 1
0.496347097131754 1
0.213975119841244 1
-0.20544807826992 0
1.62433185264772 1
0.417966832583606 1
1.16139569783085 1
0.606467528505613 1
-0.163798768499792 1
1.97381607131626 1
1.16149658548532 1
0.8728280961175 1
1.52148582754379 1
0.92300578730791 1
0.208769577842319 1
1.60711958732164 1
0.403798602759809 1
0.68564272286522 1
1.13275674178728 1
0.785201964439084 1
1.22399264560069 1
0.738296337019776 1
0.801410915928087 1
0.555759541853912 1
0.738188211765459 1
1.08477222139823 1
0.779984330558613 1
1.54856094647461 1
0.436472435495236 1
1.29860767424032 1
0.773303989836039 1
1.82309259138608 1
1.35776286759172 1
2.38813487554675 0
1.80767821192392 0
0.923771428892185 1
1.11176272090608 1
0.962380317159393 1
0.688514592954987 1
0.347113439241872 1
0.669315407203709 1
1.49304399895922 1
1.29672722241384 1
1.52532694705172 1
0.692308135440883 1
0.703622718293019 1
1.71785382598096 1
1.15802099436333 1
0.457622134528207 1
-0.495006513621204 0
0.992004082644162 1
1.29079213309411 1
1.31097633784139 1
1.35755814581453 1
2.04528483920119 1
1.11580460990137 1
1.41702349215633 1
1.54880668009977 1
-0.0831000087402454 0
0.373215753462193 1
0.671802795051783 1
0.890235072344519 1
0.474124373610658 1
0.634078665552324 1
1.36620830718717 1
0.912503879371344 1
1.15481518307087 1
0.661883200684407 1
0.712253552897653 1
2.34093359413389 1
1.72478679126823 1
1.1036744019631 1
1.02042774732541 1
0.437528640337885 1
0.253809013008876 1
1.00326911915359 1
0.524605115509841 1
1.12998712396756 1
0.705395772014321 1
1.54478091953739 1
1.07755088502064 1
1.52202905954773 1
0.57566159526844 1
2.17214408146541 1
0.162992778293148 1
1.5185718762321 1
0.969935133136797 1
1.07662602173802 1
0.531326226009334 1
1.34430744509361 1
1.0135631197149 1
2.50643950299618 0
1.8513918297738 1
-0.111667763029197 1
2.66125386992967 0
0.718070104406685 1
0.0353943006837998 1
0.700682394099243 1
1.21093400692659 1
0.322954938394374 1
1.62913002790824 1
0.104438973675693 1
0.666603283548611 1
0.587286511976854 1
1.28442760940568 1
1.40473496487984 1
1.96586675878093 1
1.12413654008459 1
-0.214593210789818 0
1.05670647892548 1
0.591214141822589 1
0.233275315991621 1
1.23898901273817 1
0.396781964878831 1
2.02479499842847 1
1.8076216690182 1
1.20113393867475 1
1.43485879459162 1
0.608642537747093 1
1.39783816947811 1
1.52035116119642 1
0.83540371091726 1
1.90466128538835 1
0.702583394490635 1
0.765999205521658 1
1.6982479395137 1
1.89385071847114 1
-0.778579814828665 1
0.794657068382309 1
1.0824312493176 1
0.70467062397925 1
0.773936704693079 1
0.490351478060572 1
1.29785463781904 1
1.31434330328306 1
2.022045085978 1
