# Supplementary material for: Bias caused by sampling error in meta-analysis with small sample sizes
Source: PLoS One. 2018 Sep 13;13(9):e0204056. doi: 10.1371/journal.pone.0204056 (PMC6136825; doi:10.1371/journal.pone.0204056)
Supplement: S3 File — (ZIP) [file pone.0204056.s003.zip › results N = 10 delta = 1 tau = 0 sz = 50-100.txt]

"dl.delta" "dl.cp"
1.1944204141326 1
0.788924440157207 1
1.23140596048595 1
1.09587750396806 1
1.14864965746277 1
1.06855704624193 1
0.994272928173603 1
1.08548206979319 1
1.0152674814264 1
1.31231350964568 1
1.31006433091895 1
1.03144343370069 1
0.816712459795293 1
0.961951893904138 1
1.09465299364707 1
0.850782866353204 1
1.20722969960679 1
0.89546903911691 1
0.99052460884596 1
1.05430818057849 1
1.00883830492175 1
1.06712772005377 1
0.694072351872566 1
0.848195123141053 1
1.12436898520944 1
1.03007506327716 1
0.942759772601647 1
0.882302180797303 1
0.782990993141876 1
1.0755330636383 1
1.27611089427169 1
1.09683355757034 1
1.00446277117499 1
0.757129971554585 1
0.988275261528433 1
0.924369665682805 1
1.1566792884832 1
0.890653027976051 1
1.01857968412704 1
0.95479623238138 1
0.923008249917594 1
0.691224060856587 1
1.17371185779572 1
1.29382724998475 1
1.39660010971577 1
0.801896689082732 1
1.01700628633466 1
1.15456059818887 1
0.691249247916802 1
1.2273948501039 1
0.999751153009154 1
1.12929735555217 1
1.43217981362993 0
0.905749103050164 1
0.873788233339962 1
0.515348809283573 0
1.07182271066575 1
0.975137875527574 1
0.840223819464789 1
1.11055259325088 1
1.14098469230363 1
0.661972387611196 1
0.739804730183939 1
0.901515647566321 1
1.09460318680979 1
1.08162576826756 1
0.869654640117267 1
1.12882036910396 1
0.888907984569714 1
0.886372941363644 1
1.10081480401334 1
0.993475055516592 1
1.22282771594128 1
0.852863289249919 1
1.03411258464722 1
0.938195270401846 1
1.09268302003537 1
1.23722196429088 1
0.898983963940965 1
1.0499206019602 1
1.02009438929271 1
0.538723450944121 1
0.75704907935732 1
0.822537876004171 1
1.12203927756834 1
1.22781756329995 1
0.686598285258909 0
1.06278121541296 1
1.20418412811119 1
0.86582767777225 1
0.987927400270186 1
0.922112977713415 1
0.862508110686497 1
0.839871856724506 1
0.975824529008928 1
0.800649527379415 1
1.11561292815589 1
1.00169044858284 1
0.967730346664742 1
1.25415399098801 1
0.787026314074562 1
0.948136797466944 1
1.04530796080332 1
0.918385590881287 1
0.894500163768376 1
1.26589933888203 1
1.07368868781935 1
0.771568636866132 1
0.997425054808762 1
0.94934986744814 1
0.926684985348595 1
0.975359410946842 1
0.629888720626162 1
1.11456445340559 1
0.873672835263279 1
1.47502993001409 0
1.13267067292343 1
0.881572025139044 1
0.852674143604264 1
1.12101190995469 1
1.01941125931849 1
0.619607172065284 0
1.10255094693005 1
1.01442958939703 1
1.00263873084789 1
0.988679729540934 1
1.08192339862641 1
1.03091766455947 1
0.969418234828558 1
1.08408384172253 1
1.19926682015794 1
0.732630798815753 1
0.684709215273023 0
0.741710662086091 1
1.01447235102729 1
1.05310751277049 1
1.11321165877214 1
0.999830530923017 1
0.968598570656265 1
0.887360038531251 1
1.12097528633465 1
1.28922378222734 1
1.24084845356465 1
1.04339184607037 1
0.543748173736427 1
1.08912438821599 1
0.788326212872386 1
1.07979841521292 1
0.975253631987151 1
1.13028061800011 1
0.761204925906418 1
0.922770372805279 1
1.31824153955235 1
0.753780206325292 1
0.769693556943904 1
1.03895230984679 1
0.749392697838875 1
1.17368194180924 1
0.811338102086038 1
1.22543885025471 1
1.10251258136242 1
1.10765832223018 1
0.874065808208929 1
0.940280445727714 1
1.32214721917852 1
0.965892662837717 1
0.704151411573248 1
0.889321935086486 1
1.34709521239699 0
0.91648065364778 1
0.963756150106456 1
1.07069693121018 1
1.1568537166232 1
1.16631246931431 1
1.05943505905639 1
0.513648176321882 1
1.37705406545939 0
1.06778793670136 1
1.22554444646808 1
0.67363017217399 1
1.37947834616733 0
1.14427592975462 1
0.898119730851706 1
0.925832444118371 1
0.696307121766901 1
0.872308349472813 1
1.14853875342179 1
0.93611090238039 1
0.894987541321883 1
0.850030188305812 1
0.696412076492808 1
1.16428557100409 1
0.853662728570022 1
1.0130107453626 1
0.702260826840841 1
0.926465488523262 1
1.15984028359421 1
0.856214919743607 1
0.901851200486286 1
1.17218410474134 1
0.988813448719046 1
0.815729980611691 1
1.41551581696289 1
1.0880850718971 1
0.986811817423816 1
0.642872180653887 1
1.06748612396308 1
0.988639915732606 1
0.721900338681736 1
1.04037144312328 1
1.31868183690084 1
0.801403035454316 1
0.983278616737983 1
1.10502339031187 1
1.11225704000652 1
1.06492522935234 1
1.15807051714845 1
1.15001621478255 1
0.945120196220016 1
0.800858747198509 1
1.23879322304335 1
0.964536471424592 1
1.47666393410174 0
0.991147718564991 1
0.980731137207122 1
1.14854418849488 1
0.904652658616924 1
0.985634010047801 1
1.04991168514801 1
0.916039518902437 1
0.752548519267519 1
1.32749010563015 1
1.26248076233844 1
0.976632070399287 1
1.20757543356446 1
0.757694712117833 1
1.10490189454931 1
1.09858611698552 1
1.11414638815989 1
0.862098640026123 1
1.05386020866152 1
0.951738861972219 1
0.918880990564336 1
0.722791420328309 1
0.706746382536137 1
1.01988305609364 1
0.848953059829219 1
0.899294700973164 1
1.03776160948621 1
1.01627302715116 1
1.10060531579128 1
0.796534514823024 1
1.28496951454791 1
1.08894714213736 1
0.824582128467381 1
1.16853768042572 1
1.22899750175768 1
1.09416344174445 1
0.865370861450269 1
0.89014267729262 1
1.33557328395379 1
0.988544469593574 1
0.998902203159393 1
1.35939710954878 1
0.895590122430393 1
1.12127843473395 1
1.07290684450303 1
0.975784550399302 1
0.924796716664507 1
1.36102167416615 0
0.923328225456544 1
0.909236160237965 1
0.872638475544456 1
0.946406296872144 1
0.758258513681276 1
1.0565336245935 1
0.980983879632653 1
0.931703764139455 1
1.0625543333456 1
1.04380035964413 1
1.11443883645251 1
1.14368285252135 1
0.733145384286508 1
0.956466251689961 1
1.0806284110661 1
1.33958173116603 1
1.01469353134453 1
1.03249294609658 1
0.727511367074335 1
1.26569168326133 1
0.903439109533468 1
1.33829945973629 1
1.18607505111143 1
1.13319510838838 1
0.972022772914899 1
0.954540306622443 1
0.889076185378013 1
0.895703004067489 1
0.951743484197461 1
0.917419798904794 1
0.79459540826892 1
0.945310759824161 1
1.04653408079123 1
1.18054206779368 1
1.0542455908077 1
0.967061541204841 1
0.936026404415307 1
0.667880714999297 1
1.06493905484196 1
0.949475506246218 1
1.35377406249992 1
0.999528142230245 1
1.12148525429162 1
0.60633105149858 0
1.12456856160843 1
1.32895149036083 1
1.37318219437424 0
0.816914971833673 1
0.823476845334788 1
0.825895077281885 1
1.12111912112012 1
0.988755851371965 1
0.927675605735776 1
0.960394487764494 1
0.749753109906234 1
0.869099606873636 1
1.18011718847194 1
1.11881779465852 1
0.885713727037439 1
1.12008416769737 1
1.27569675322589 1
0.849021495432149 1
0.854397170387217 1
0.89394664539029 1
0.992992467428375 1
0.855558531835077 1
0.954542482571445 1
1.05153270096893 1
1.06630435180607 1
0.799462750924153 1
1.11756869990178 1
0.968412080279629 1
1.02100249225253 1
0.96986341177224 1
1.06006517266355 1
0.87605053084601 1
0.894890368202734 1
0.907080984082538 1
0.992735857229211 1
0.972574827359729 1
0.876383475522761 1
1.04074304693136 1
0.506290923216122 1
0.926142115152417 1
0.979691700462206 1
1.03634477789857 1
1.19336573086909 1
0.958605219817927 1
1.05796740916721 1
1.05665767354793 1
0.92392432133483 1
0.748058852073543 1
1.08012762331183 1
1.13073029295655 1
1.45140242917146 0
1.19337607917809 1
1.19980743760405 1
1.14387608326604 1
0.809283828506116 1
1.06030962999354 1
1.36039644256029 1
0.840220533913482 1
0.816916392301615 1
0.733728852071592 1
0.839705873506261 1
1.04812818480726 1
0.935253028018357 1
0.931986397254615 1
1.38651689521331 1
1.24115336201412 1
1.03060205076302 1
1.09089434649245 1
1.1626388251806 1
1.19892748810256 1
0.831179938945056 1
1.41235488245913 1
1.18055881614697 1
1.03709580046645 1
1.12728011554316 1
1.02292025180583 1
0.891683374202943 1
1.14506788474678 1
1.25119191686134 1
0.928734543572642 1
0.904738094048049 1
0.733347301848841 1
0.783092792876918 1
1.11286187291529 1
1.0676200786526 1
1.09598336784416 1
0.793528684886931 1
1.25534379175095 1
1.24151016711887 1
0.821045435346182 1
1.26667344462184 1
1.0547724159911 1
0.647236533933781 1
0.891540510003932 1
1.05015825267691 1
0.940671885222014 1
0.964078730075562 1
1.1138578105084 1
1.44372664260283 0
0.688151456168624 1
0.945627346659261 1
1.02450787210504 1
1.06834418632528 1
0.992876313257298 1
1.26424489944191 1
0.817257938278219 1
1.32444400589462 1
1.00970556595593 1
0.919601485079819 1
0.966814278341593 1
0.965387437997374 1
0.655190777676051 0
0.902242824649955 1
1.21806808968647 1
1.13391272217026 1
0.81470088138757 1
0.975086268958943 1
0.857129579354261 1
0.941598948809249 1
1.3247680299089 1
1.15383806611656 1
0.83228803581651 1
1.11793776552484 1
1.1247815889246 1
0.998328548643724 1
1.17996930198139 1
0.841490902609302 1
0.822946881985786 1
1.3520951897887 1
1.07495860294355 1
1.01727829608852 1
1.21282221829716 1
0.983343114431 1
1.21525354692998 1
0.88973479884438 1
0.846650276966807 1
0.85191718825125 1
1.07770129163639 1
1.0369457462212 1
1.20378478990785 1
1.06854907115523 1
0.558636125439886 1
0.889472420462275 1
1.16750422945534 1
0.884610063031169 1
0.724519943561598 1
1.24853651367534 1
1.00908940706847 1
1.07821481760158 1
1.34756564109149 0
1.18334871285724 1
0.790764000737752 1
1.00689407620051 1
1.24207742188815 1
0.861874429065905 1
0.769273246095964 1
0.831099196910067 1
1.1446883060804 1
1.41977265706007 1
1.028858364287 1
0.926086841518531 1
1.26268695793773 1
0.808726997523885 1
1.39511276557635 0
0.93687633284762 1
0.928491657121361 1
1.01115423882095 1
1.00300052068132 1
0.978318662657797 1
0.876565737562711 1
1.09358450848782 1
0.953885690608891 1
1.10430295981189 1
1.26044902914353 1
0.910674487663965 1
1.13558351805369 1
1.17670467894557 1
0.730258423989303 1
1.10051056678575 1
1.38214470507002 1
1.46116702674551 0
0.699579481500736 1
0.644260513205311 0
0.959331655743445 1
0.833449566791334 1
1.18635334252486 1
0.97872380243745 1
0.987564704479089 1
1.13979326095448 1
1.16463191765313 1
0.943773227434102 1
0.863737419335696 1
0.85753001772668 1
1.13070901113651 1
1.18905347964334 1
0.827939954365974 1
1.02904931738707 1
1.16518422048104 1
1.22085286192983 1
1.26540157006746 1
0.794120957910413 1
0.847974702986198 1
1.11811697428477 1
1.09347344839749 1
0.826303042778402 1
0.99598794073932 1
0.952828357701623 1
0.806094581732332 1
0.773600968830163 1
1.17876602445502 1
1.03964995510761 1
1.06629912585974 1
1.09230813855269 1
0.912705719564017 1
0.986754568712222 1
1.35339832367206 1
0.890410243446944 1
1.17594000659752 1
1.15740690056342 1
0.833935846776583 1
1.15442787217715 1
1.08198888785606 1
0.890379681714129 1
1.20224261500844 1
1.11158617164982 1
0.911783909459473 1
0.866991759982372 1
1.0065804939813 1
1.09750811418719 1
1.17207069036077 1
0.975743885917743 1
1.02605118292976 1
1.00499653828275 1
1.18473796956596 1
1.03124942628302 1
1.26978865279669 1
1.13500021850033 1
0.81511589866786 1
0.831755988818599 1
0.80379731529385 1
0.836898133687412 1
0.834304975853512 1
1.04479254686766 1
0.939095607726168 1
0.876855267640895 1
0.913871310050277 1
0.792531259464283 1
1.19120229605694 1
1.21191367294648 1
1.136930216389 1
1.04763971858703 1
0.926087154135456 1
1.34518034014172 0
0.826087643422711 1
0.942595656066124 1
1.02639366588471 1
1.14231585562908 1
1.04105288174164 1
1.14256621268342 1
1.15649874233556 1
1.05660432192078 1
1.25086348210627 0
0.841640741917418 1
1.05211509032562 1
0.932331873677883 1
1.29932036814218 1
1.04494504042477 1
0.902508352449995 1
0.562696615868258 0
1.0637915651868 1
0.970867014158238 1
0.630413042405419 1
1.19472868756526 1
1.09639778725326 1
0.900894677787086 1
0.305286000500607 0
1.09373351667493 1
1.1184373719899 1
0.99939877448699 1
0.819866261763385 1
1.36828618517401 0
1.01291380348194 1
0.813673707925018 1
0.904953773183811 1
1.22419171216879 1
0.760937888765021 1
0.554993377812558 1
1.05194002410704 1
1.12594186994185 1
0.729089892089131 1
1.40347382904304 1
1.09467063605006 1
0.853798661320307 1
1.07373554696346 1
1.24007146305469 1
0.913646728989648 1
1.18527125737221 1
1.06165588551743 1
0.714928089734625 0
0.899954440114542 1
0.816444043591722 1
0.923773782563167 1
0.805689848702282 1
1.06647017182734 1
1.0843755259934 1
1.10424604453955 1
1.1960931048963 1
1.1554779302009 1
0.898501880608191 1
1.17498328758049 1
1.00221399652408 1
1.09028585902043 1
1.16058583186822 1
0.941121159094292 1
0.844862969342237 1
1.11900634537529 1
1.15948011555932 1
1.01841621697011 1
0.948142073700578 1
0.852881926825134 1
1.03132287516193 1
1.00170125931764 1
1.21556046113879 1
1.01442544233342 1
1.1192515029612 1
0.832875550352197 1
0.888433448166418 1
0.901059015704927 1
0.766948941033463 1
1.00148187690677 1
1.06968909865664 1
0.865130089070405 1
1.07861794432821 1
0.93530293357174 1
1.14113666190396 1
0.746425655893116 1
0.779894238855024 1
0.951841620154813 1
1.00036576868655 1
0.944107451737897 1
1.00622428371111 1
1.08773432295632 1
1.00017760942794 1
0.873126478356989 1
0.855134566576235 1
1.27470282448073 1
1.13753454708708 1
1.06430305720343 1
0.712219417313599 1
1.09442502573384 1
1.05376919790884 1
0.938330222873964 1
0.974235158643374 1
0.743733232829149 1
0.818170242616298 1
1.17644161192667 1
0.704053952067771 1
1.13893902081083 1
1.20725290905325 1
0.769001951958159 1
0.854116517292784 1
0.957106821583789 1
0.922156709759797 1
1.28119086571508 1
1.16957792641249 1
1.34856593609992 1
0.995939963218239 1
0.980517452446573 1
1.41863925612987 0
1.28924241973436 1
1.041511460675 1
1.0638525438287 1
0.912399832146118 1
0.959537454997269 1
1.02821709444419 1
1.04547564280415 1
1.12300476598256 1
0.898115402830226 1
0.887659374451629 1
1.01570633273461 1
1.1430511360272 1
1.06053932421197 1
0.644237303710415 1
1.22868332081992 1
1.23633140372887 1
0.743600926168681 1
1.18339646916976 1
0.821584962141495 1
0.548384275069784 0
0.979785510715225 1
0.813240684481378 1
1.34418609254234 0
0.949195757950486 1
1.19946165118946 1
1.15851403436523 1
0.94118847771968 1
1.17316871536547 1
0.816323257605849 1
0.866443538897852 1
0.877274440293147 1
1.0780955798641 1
1.03973561213444 1
0.887469808823459 1
0.869466719566573 1
0.992687383662028 1
0.981398680993153 1
0.614852278205245 1
0.942102216692571 1
1.10545871017649 1
1.21792649253404 1
1.16832784818863 1
0.893472882886443 1
1.10398567963477 1
1.06747629614628 1
0.90796691851688 1
0.997715615095329 1
1.1071229506418 1
1.10395025843288 1
0.990168339567346 1
1.26332952005849 1
1.0636952519989 1
0.756551784296826 1
1.28226793146821 1
1.15246698526118 1
0.977713282927587 1
0.818906592805017 1
1.17064358801934 1
1.23262894733326 1
1.00032480113773 1
0.814257873943147 1
1.10938006927804 1
1.04340419376475 1
0.990985171596015 1
0.607030544376912 1
1.05617803819328 1
1.22802064646095 1
0.787806884936794 1
1.3982137138512 0
0.937189544756772 1
0.756059999466809 1
1.12547080015358 1
0.888594252758898 1
1.22855784366601 1
0.882131244037847 1
0.97749310816202 1
0.984962697417068 1
0.875005613966787 1
1.11845089160311 1
0.951456910534239 1
0.736664121421293 1
1.10370143651109 1
0.748190851356502 1
1.03386223568953 1
0.851571384715032 1
0.956107478752166 1
1.26025516958187 1
1.00243871525505 1
1.11579181195643 1
0.705235059101538 1
0.554984560669168 1
1.12369422885266 1
0.919034638468985 1
1.36600072108321 1
1.20631700703208 1
1.13484341997532 1
1.33975248271102 1
1.09542955028569 1
0.840607991834173 1
0.933129242362359 1
1.0477050633449 1
0.651906592651991 1
0.825585236521396 1
0.800858455465297 1
0.973345692097259 1
0.863475144220956 1
1.13652287951531 1
0.576435375002422 0
1.1644700924411 1
0.96457222229422 1
0.969455219922727 1
1.30517009633528 1
0.697951077071201 1
1.32200047034712 1
0.975266666828764 1
1.07161668418885 1
1.29656321869579 1
0.785111114023568 1
1.15762007327598 1
1.09951496549724 1
1.24068529953785 1
1.05837298121208 1
0.745614737893486 1
1.1353083627968 1
0.832346647836814 1
1.2436921766117 1
0.800878321231065 1
1.10298808651102 1
0.52085779405301 0
0.912820933450314 1
1.00537116711286 1
0.84252830705859 1
0.859717197013604 1
0.854000217933425 1
0.760030159104922 1
0.951860601440937 1
1.16444774245371 1
1.17713343630537 1
0.952757888991003 1
0.957154023220261 1
0.682820244576434 1
0.935059999525097 1
0.971132606270785 1
1.07023959579105 1
1.04376506148651 1
1.15766048679436 1
0.92442321283475 1
0.936557339977431 1
0.963142876452947 1
1.00810447041164 1
1.03785541417231 1
1.11777705045823 1
0.991273341480444 1
0.930324239732218 1
1.11884476141152 1
0.667214087496669 1
1.10768457875867 1
0.785124147033441 1
1.0241882331692 1
0.873501809983094 1
1.26688062357453 0
0.879962097929769 1
0.820188506905125 1
0.993172568340884 1
1.51558762515292 0
0.975831165176639 1
1.11332417163053 1
0.770867088518104 1
1.04051255308422 1
0.850172632472286 1
0.997639409310023 1
1.17018797333438 1
1.03953401762154 1
1.08992788121416 1
1.20125291075069 1
0.959733203722245 1
0.957427884644908 1
1.01339670744788 1
1.21833838831009 1
1.11301322401817 1
0.760312209120266 1
1.17543964549583 1
0.86960755831093 1
1.11659806750671 1
1.05632554217991 1
1.01568812480924 1
0.975252391000901 1
1.06156756952049 1
0.903393395154405 1
0.922169139534897 1
0.906880949206651 1
1.11459147316706 1
0.683521719779977 1
0.853543213142018 1
1.09729347205264 1
0.962609358374793 1
0.896107317776777 1
0.944055123433227 1
0.868106000329862 1
0.95666313543822 1
1.04302304586864 1
1.0350887278047 1
0.805206903389826 1
0.727582075410862 1
1.06000180114491 1
1.0385484613239 1
1.40036835916384 0
1.14162604141575 1
1.1093446153369 1
1.57822924479833 0
1.10010518667893 1
0.967611153727017 1
1.0890701067859 1
0.987715907044038 1
0.674695611005533 1
0.765238447097994 1
0.977727167095578 1
0.927939752999655 1
1.06320709717298 1
0.962125068543406 1
1.08649798666896 1
1.22486216931111 1
0.880204805251811 1
1.19032971511224 1
0.873234305527127 1
0.727376742828508 1
1.17044282501817 1
0.840213021882612 1
1.35869595987668 1
0.976332498296595 1
0.932589602297835 1
0.964435255782454 1
0.980971489284755 1
1.07620082315179 1
1.07544604154645 1
1.03069207868767 1
0.994681252713401 1
0.964774240951188 1
0.781884820660487 1
1.08395269941665 1
0.867907570121149 1
0.871847562725673 1
1.2897818888832 1
0.782338508569494 1
1.13790933172023 1
0.917331874034145 1
0.779966654483887 1
1.4074839535766 1
0.819856208056094 1
1.04138862903709 1
0.757017142467262 1
1.21082708316291 1
0.897094677005803 1
1.31055435462077 1
1.06891275333931 1
0.969298243268145 1
0.815609238505796 1
0.994357951673227 1
0.954399362605112 1
1.12330354718223 1
1.05383159542987 1
1.6901368022016 0
0.683023232316316 1
0.496649022127763 1
1.10993031331437 1
0.74925809255267 1
0.804441836165934 1
1.00936453612454 1
1.2127419616993 1
0.999413221909151 1
1.33633538982097 1
1.0950426482482 1
0.886217732153893 1
1.03667434208791 1
1.13389006714696 1
1.22003099305832 1
1.03613586560258 1
1.09655183283234 1
0.866374513313876 1
0.911788680812851 1
1.1258629889164 1
0.739530022170274 1
1.01530688252372 1
0.908969477504397 1
0.955141015634605 1
1.12344144520572 1
0.885895818332207 1
0.767603766476736 1
0.896185575854272 1
1.16800397821534 1
1.19952505006862 1
0.887516119637574 1
0.714104423507421 1
0.916718360972409 1
1.31424659571686 1
1.17694550470141 1
1.4283271476175 0
0.86092529637424 1
0.969129697030548 1
0.882017146837395 1
1.04183102159963 1
1.19299479968485 1
1.2280753130931 1
0.973993930224747 1
0.918901827157203 1
0.898684312033425 1
1.04306217045054 1
0.805487402169997 1
1.05329825132678 1
1.19566550866222 1
1.06712672163891 1
1.00801155526871 1
0.980402470369694 1
0.963168518941458 1
1.16900577614651 1
1.24968612160222 1
0.567368226568023 0
1.12100560533791 1
1.06064653311678 1
1.13493560620584 1
0.924759796578641 1
0.696700916067347 1
0.739773704842216 1
0.864172157570155 1
1.17472588748504 1
0.83995121830248 1
0.925433644470568 1
0.555039526006113 0
1.08547600574746 1
1.1775667589619 1
1.13278737049517 1
0.867471237070491 1
0.830562021735427 1
0.876968835652107 1
0.923267868594726 1
1.28691974941374 1
1.09250093623071 1
1.01972871325662 1
1.10457664337878 1
1.03191938829957 1
0.873348232655038 1
0.831867921730919 1
1.06583251470815 1
0.926608490575661 1
1.05574950778103 1
0.846051238619484 1
0.851315162339304 1
0.880072377917285 1
1.10372129972321 1
1.13793392594217 1
1.40354028214148 0
0.880643091162863 1
0.912668106124643 1
0.773263271574316 1
0.985724486091052 1
0.759182181276526 1
1.13916677057898 1
1.5258462925409 0
0.712335417864617 1
0.908283986948583 1
1.23566134128107 1
0.697857155092934 1
1.28591431165384 1
0.95621534853981 1
0.931159273741839 1
0.661524559447635 1
1.22263550309646 1
0.969150930526376 1
1.18088153777514 1
0.823292466382232 1
0.847871355623624 1
0.581572792488248 0
1.04791488302716 1
0.968066021574152 1
0.96888846370649 1
0.800206773036411 1
0.929526635136321 1
0.954663722529018 1
1.26263680615375 1
1.1352149085383 1
0.884957342265357 1
1.00160772579502 1
1.18020035308856 1
1.11067664700849 1
1.02300740580121 1
0.942384244580734 1
0.957545291107299 1
0.800095176025161 1
1.16555044203834 1
1.15148325570325 1
1.18364041225454 1
1.04738461992369 1
1.0692978827706 1
1.22109835782203 1
0.71882696773977 1
1.17572618191259 1
0.981949266215342 1
1.19523927795032 1
0.985739396817456 1
1.07005159004834 1
0.888814279896276 1
0.712151803982176 1
0.820561915449357 1
0.956168400040185 1
1.03659558340847 1
1.14582186256466 1
0.750768898843772 1
1.30684204998142 1
0.786989956796954 1
1.19968325609391 1
1.08931177984447 1
1.15364064836256 1
1.17342091051197 1
0.857279243906946 1
1.06797541557251 1
0.951719049807432 1
1.15984215483634 1
1.05600787352232 1
1.28813598944866 1
1.08696794994041 1
0.842046862112292 1
0.805619821896626 1
1.17203318089812 1
1.14143294365642 1
1.27729945323295 1
1.04860894641489 1
1.11399137591064 1
0.993443949894341 1
0.909906176707879 1
0.977111921531105 1
0.654783565653994 1
1.03818201255668 1
0.926407036668435 1
0.857139034896796 1
1.23451358943925 1
0.774878584906502 1
0.725725250001826 1
1.12269704481532 1
1.24789085182826 1
0.859507829288996 1
1.10131573290748 1
0.774038344491913 1
0.94609211574937 1
1.14828629484155 1
0.552473286223997 0
1.02531968426183 1
1.09339348463141 1
0.995046984364715 1
1.1511514585147 1
0.802711078090392 1
1.19835792449914 1
1.49513844569672 1
0.983159859650945 1
0.809670654773606 1
1.21174723386577 1
0.790362887749657 1
1.03225212204896 1
1.32614399919616 1
0.888981551583324 1
0.935466413597563 1
1.02601388957404 1
0.968220520522451 1
0.786579236874363 1
1.04827390194437 1
0.894069109786855 1
1.11251823329504 1
1.12818120502649 1
0.818748537459116 1
0.884559492714768 1
1.05202361211147 1
0.934008375869009 1
0.837461116769987 1
1.05270382754498 1
0.649393265213143 0
1.03468195570031 1
1.20157733094027 1
1.18895092711002 1
0.994014588968914 1
0.905829534056265 1
1.03703580330077 1
1.00233060121636 1
1.31464379759392 1
0.76428743255137 1
1.21386448915008 1
1.02580400153762 1
0.831094201924565 1
0.671278962965992 1
0.841236587246198 1
0.886269641155909 1
0.711966220979419 1
1.0310219854879 1
0.951442507663911 1
0.769283479218434 1
0.99762487695887 1
1.14683400926552 1
1.07931532532502 1
1.09241152674134 1
1.40789799687799 0
0.714591448216548 0
0.849083257442948 1
0.559484047709688 1
0.943226473226646 1
0.83632419549893 1
0.978479930143894 1
0.690734582835245 1
1.06798190068127 1
1.09749947358381 1
0.564031403342238 1
1.03190267285087 1
0.932550411964398 1
0.695415897415931 1
1.24930093373288 1
0.763232718108249 1
1.17849045903953 1
1.26664911528446 1
1.01907732311831 1
0.91861661202819 1
0.962728824594021 1
0.851272829748566 1
1.29709198146408 1
1.18342086353311 1
0.940628639745285 1
0.902685578569204 1
0.812680581416621 1
0.985510509191417 1
0.897517104323091 1
0.991418780240913 1
0.695839937560051 0
1.09086553448371 1
0.714258769897601 1
1.28561321552333 1
1.08428397438379 1
1.05215776528693 1
0.951406178399971 1
1.00478203132753 1
1.10682290093529 1
0.583091054182202 1
1.28410588547699 1
1.1460271136228 1
1.24429401962357 1
1.24160369200457 1
0.856637552957616 1
1.34131397687233 1
1.13381184327598 1
1.07979371699503 1
0.844372135850824 1
1.12571021341968 1
0.653009473417559 1
1.29498107377411 0
0.918644956040681 1
1.28245720263752 1
0.642731828618179 0
0.888440860416241 1
1.08982370386619 1
1.00764542703 1
1.32674780397795 0
0.832859672647355 1
1.06720624511344 1
0.948968921838985 1
1.08619459057387 1
1.13494204541127 1
1.06277096653994 1
0.811757273589938 1
1.27386810344837 1
1.23333593031975 1
1.06388365948631 1
1.13121083981579 1
1.05177016388316 1
1.20949288779085 1
1.25216346987848 1
1.00054556502159 1
0.764046042474672 1
1.026107486009 1
0.851740621469774 1
0.877224044091711 1
1.27880550092717 1
0.961378703038293 1
0.539803873464154 0
0.866369523218914 1
1.00155913263911 1
1.23761200172239 1
0.72162293230819 1
0.923681446481188 1
0.925493944397333 1
0.903636202202758 1
1.16424157312838 1
0.760726396368216 1
0.960455550285097 1
1.14357487684532 1
0.79224087465954 1
0.94273427932458 1
0.957776772137024 1
1.09104172659572 1
1.21715176775313 1
1.07934134791541 1
1.00060650845218 1
0.774207122122572 1
0.729172863037475 1
1.04017421675372 1
0.932411786803472 1
0.941503578883441 1
1.33756275983011 1
1.06131053597827 1
1.0213596558543 1
0.933457004704468 1
0.923830647177268 1
1.17065119949114 1
1.12070063057648 1
1.03063351604982 1
1.32998287306928 1
0.698417972266832 1
1.00038771330884 1
1.02908329610193 1
1.11509248407046 1
1.25254494124821 1
0.816534694328585 1
1.16799064722122 1
1.06246899653162 1
0.553310020683625 0
1.0481308711809 1
1.05495641653587 1
1.02048815583206 1
1.06341997081251 1
0.941438778780649 1
0.760745829378365 1
1.04566762453919 1
0.981630452250279 1
1.21599752021555 1
1.37554660277303 1
1.18623121311306 1
1.0219901555981 1
1.10457896258553 1
1.15732633724947 1
1.09432630575282 1
1.11606151696664 1
0.728946738133088 1
1.08654161599872 1
1.04586970828369 1
0.864482639413806 1
1.17322766344152 1
1.15140695185574 1
0.888275520963431 1
1.28020490496903 1
1.49258168761865 0
0.972058934663863 1
1.16672190835817 1
0.991642242023388 1
1.1327011429481 1
1.14918214441408 1
1.03473289736667 1
1.09005626757537 1
1.11971399908551 1
0.803497902592386 1
1.15591966423991 1
1.19564368599912 1
1.06957107752001 1
0.948929992467391 1
1.17563921664974 1
1.04210124340813 1
1.07718671977534 1
0.835973537225189 1
0.927174157257366 1
1.07966453393109 1
0.805485963151619 1
0.922830177681643 1
1.21858489891621 1
1.23084435556189 1
1.16905557310725 1
1.16359589970045 1
1.0546576397995 1
1.30158557821895 1
1.24133700971367 1
1.09723785366096 1
0.802732801581073 1
0.929439463836405 1
1.12491334129516 1
0.924642970739229 1
0.904114228087639 1
0.695784106085751 1
1.01619975765227 1
0.570466989662418 1
1.45699210476045 0
1.4400333842257 1
0.930975660984165 1
0.973544103253871 1
0.794301370966108 1
0.966704310667884 1
0.784711730256056 1
0.497256083857436 1
1.07617535636884 1
1.01995490969973 1
0.961805802498131 1
0.856140339584887 1
1.00044557402046 1
0.643165543366193 0
1.1940442152606 1
1.1157993230998 1
1.12367414710799 1
0.89054524419939 1
1.02227655590738 1
0.87354393585907 1
0.894430925571228 1
1.06034614324096 1
1.00730362556725 1
0.856277948026324 1
1.28700909040297 1
0.874655616341092 1
1.14770915353852 1
0.803594563886598 1
0.902426150665701 1
1.11793259787903 1
1.06181332359818 1
0.88071115060772 1
1.119704048027 1
1.00821820143057 1
1.26686963031876 1
1.04708525398405 1
1.09512706846676 1
0.978298107312179 1
1.06620148643029 1
0.789330621842844 1
1.17304770312741 1
0.992205440144367 1
0.780419108952753 1
1.05953055849951 1
1.09006984020959 1
1.48167670310896 0
1.25607024198985 1
1.00925005457241 1
0.853459189543053 1
1.18253389246822 1
0.911742494535536 1
1.00926575888019 1
1.17332706666931 1
0.928934524487663 1
0.554641348753898 1
0.80490428576277 1
0.753711349189499 1
0.828449444407075 1
0.748176470878923 1
0.866924199345945 1
0.923811217972796 1
0.781828582093003 1
1.11553345437425 1
1.05613407616454 1
0.870667884131708 1
1.29800978744398 1
0.795331428027545 1
1.24093371183423 1
0.948848345667782 1
0.985020915804101 1
1.13472994195898 1
1.08588099912873 1
1.03548602644481 1
0.85498543508235 1
1.11797072130386 1
1.06267206758106 1
0.77494617749497 1
0.909102825055533 1
0.709713814597988 0
1.14921661939826 1
1.000282700727 1
0.978898471793937 1
1.17873961344439 1
0.998114361891329 1
0.769426147166564 1
0.819339594293649 1
1.1194379428427 1
0.866239830387507 1
0.906110141313575 1
1.16371404846477 1
0.855095063978707 1
0.877091221228161 1
0.729989335570249 1
0.874061017082102 1
1.05324494397295 1
1.0349208871026 1
0.918890627815743 1
1.23715084067182 1
1.02304451935445 1
0.817333077575581 1
1.15409495294012 1
1.29432626011836 1
1.25397522012008 1
0.695543183375268 1
1.01572289490746 1
0.959246396423171 1
1.07739818899883 1
0.734142962026148 1
1.1872368105479 1
1.19894464674571 1
0.962579159534962 1
1.10576355295796 1
1.05121152013246 1
1.19437362060527 1
1.15609743028371 1
1.08497794971728 1
0.971383561263131 1
0.911385086610811 1
0.666892391931558 1
1.37568785758053 1
1.13858141483346 1
0.953737133281345 1
0.889518975442775 1
1.1548970098257 1
0.885817607053646 1
0.934982144135001 1
1.10780830032141 1
0.752537279198039 1
1.12487450924915 1
0.944858557664577 1
0.996653753172819 1
0.833419248146573 1
1.26777058920511 1
0.959581329762404 1
0.839680861007441 1
0.775622344093577 1
0.872386822808972 1
0.912088762880041 1
1.38934521677465 0
1.00643467473722 1
0.983002279781731 1
0.960557193976992 1
0.963163717458826 1
1.02070541697321 1
1.14689489449871 1
0.946289059650442 1
0.768609829104852 1
0.926712776852776 1
0.995149348422465 1
1.059260106169 1
1.15473712359839 1
1.02160303973387 1
1.23109669867501 1
1.17729052821964 1
1.38033138648098 1
1.28808405421758 1
1.03303761186188 1
1.19611838963142 1
1.19766758345158 1
1.02326342680221 1
0.497468202671476 0
1.08953803754601 1
1.04195593255751 1
1.06798931816635 1
0.717442205308301 1
0.891514259490719 1
1.02999420957742 1
0.981898693760207 1
0.964440609936502 1
0.978137217595567 1
0.880120163281738 1
0.846954349467616 1
1.11248420458909 1
1.048407055422 1
0.958660281195679 1
0.91215699252458 1
0.787267540866342 1
0.775409085194201 1
0.836536405611564 1
0.939710813064488 1
1.38628734616497 1
1.11039579955445 1
0.837381563841367 1
0.864714291945059 1
1.07656735190212 1
0.964011557473484 1
1.13040610569599 1
0.825788691887986 1
1.26301189411302 1
0.709862301025001 0
0.867425852658048 1
0.787371872163052 1
0.967229374697471 1
1.17570052632128 1
1.31417554072743 1
0.714174376558495 0
1.40642636706279 0
0.622714318018143 0
1.18372468250948 1
0.609315699761393 0
1.00818131708205 1
0.926352751536057 1
1.0074844766613 1
1.15484006692748 1
0.918469797801724 1
1.00548036885797 1
0.99500844140457 1
0.98849525465767 1
1.3471234187737 0
1.00694405744359 1
1.18595877539441 1
1.29355180580526 1
0.755750980909992 0
0.881633453572477 1
0.76362284998989 1
0.813243924421892 1
0.816808529557677 1
1.06595437905314 1
0.857905469731797 1
0.938560419872516 1
1.01821060704236 1
0.85945976270398 1
0.818625705762714 1
0.821823639964762 1
0.95194856521015 1
1.17737918769948 1
1.01510369587302 1
1.04079765496632 1
0.725342126173049 1
1.21950332655837 1
0.681908793242176 1
0.845002932869388 1
1.02834421403615 1
1.07439421990862 1
0.840409654122858 1
1.07246818604889 1
0.868892467528304 1
1.01177521293527 1
0.891700900589289 1
1.04513636223511 1
1.15986693117601 1
1.00245492587512 1
0.873653794823424 1
1.35256520833822 1
0.856019175496991 1
1.05541419501259 1
0.806714536587331 1
1.00850424888791 1
0.894220699322199 1
0.74457642556033 1
0.881773050985292 1
1.05137355665121 1
1.18494545432994 1
1.24454632405133 1
0.822057233314625 1
0.875560446925302 1
1.1416955251167 1
0.943182750541347 1
1.10185392966992 1
1.43525522459533 0
1.17390524812122 1
0.834403020237394 1
0.955558338183674 1
1.122472246703 1
1.37564934138924 0
1.1812052687275 1
0.925416453339791 1
1.26980221677669 1
1.06597814375741 1
1.57445672695288 0
0.858883242089583 1
1.15101893844819 1
0.980462098176761 1
0.971945168055507 1
1.42654893023052 1
0.925239710337352 1
0.931344251983714 1
0.755478232699843 1
0.604900173683614 0
1.12688427168602 1
0.785368635026378 1
1.1418744661878 1
1.34172033742843 0
1.25533942569786 1
0.904576684344019 1
1.20106678007663 1
1.02308257154094 1
0.851960330707716 1
0.965652626609202 1
1.21360074521542 1
0.919903736489588 1
1.24194666863524 1
1.12336699836218 1
1.06988255757444 1
0.821016773215121 1
0.529100350451066 0
1.2126908356751 1
0.844469943883318 1
0.925025959156859 1
0.798870933161709 1
1.25657177386056 1
0.795759500291225 1
0.898724392130803 1
1.19370796380361 1
1.14401220369442 1
1.2804286762474 1
0.886951265899322 1
1.07306602592788 1
0.882233813781266 1
1.10012541233319 1
0.888388103043869 1
0.839197438140991 1
0.972448442479781 1
1.05168704400815 1
0.776873334497241 1
0.927231420023017 1
0.81169606055635 1
0.845501520414057 1
1.02228959715929 1
1.05788210720777 1
1.15953829809675 1
1.08564345550294 1
0.579215651157845 0
1.25488819388308 1
0.827824371631533 1
1.21241553021596 1
0.736674668193059 1
1.10476798737299 1
0.892906935514866 1
1.20953616602491 1
1.13878838795376 1
0.99203633656682 1
0.790768486708919 1
0.892900136158828 1
1.01408503071579 1
0.957355096787983 1
1.04245463591149 1
1.05833299788859 1
0.765582234075113 1
1.100130413594 1
1.09124466495896 1
0.633955323505965 1
0.766340121331059 1
1.09902260756127 1
1.20713027748687 1
1.35111392916438 1
0.904472042701476 1
0.724020246599346 1
0.718781636720837 1
1.12792341325432 1
1.21523663033404 1
1.30940731704979 1
1.20227888811064 1
1.13239895712998 1
1.37830903843334 1
1.00941066599417 1
0.761950024858938 1
0.977364678883502 1
1.3218090746805 1
0.909586194176482 1
1.36203392088041 1
0.978406457145263 1
0.865942349580082 1
0.981325801463245 1
1.09858174923151 1
1.07970764110412 1
0.819651933047641 1
1.02245872470285 1
1.02940799084905 1
0.779035490384843 1
1.2724576051611 1
0.951590038462252 1
1.21906959877586 1
1.11494947234289 1
1.02583551244559 1
0.928246298271834 1
0.83842151450145 1
0.858924852499966 1
1.0076332288577 1
0.740936084927403 1
1.13723668287423 1
1.52243946359474 0
1.33160812752485 0
1.21673188156092 1
0.72510143540585 1
0.907380033112901 1
0.99770678133504 1
1.01013957442742 1
0.796823403243929 1
0.822531375216465 1
1.3676010144197 1
0.857126871115089 1
0.845613685462883 1
1.33113804232079 1
1.16603482835781 1
0.720783993654346 1
0.841104633068595 1
1.06780619846279 1
1.12884145091765 1
1.03876972321357 1
1.28053305272561 1
0.792791784521245 1
0.965382334911904 1
1.09960118350844 1
0.735647863273312 1
0.892105707359442 1
1.01798913886102 1
1.01290429103016 1
0.682196087823164 1
1.53471197286846 0
0.972850863978883 1
0.876730656973042 1
0.74529322360936 1
0.949023961116336 1
1.16673463338555 1
0.91062390876463 1
1.21932974056962 1
1.33884005096168 0
0.963344674040223 1
1.02239938176769 1
1.0913340303921 1
1.23113435302858 1
0.652700937776759 1
1.2322895291384 1
1.00903934238735 1
0.983842960168303 1
0.97204924355074 1
1.05775933403159 1
0.942084906316447 1
1.04649160997021 1
1.07624949032533 1
0.91498263872154 1
0.729990727175289 1
0.882109132578521 1
0.876175084061045 1
0.903067806625542 1
0.96859192777988 1
1.02178767995458 1
0.916024595912164 1
0.561638912417445 0
1.1444399238738 1
0.952225071779456 1
0.93350547855347 1
0.629291263109063 0
0.775221681049622 1
1.20695003303985 1
1.08770526335927 1
0.769530461668341 1
0.86042269474577 1
1.43352214039359 1
0.815509217836852 1
0.911734303351921 1
0.945679711711574 1
0.9119465949623 1
1.15236130995775 1
0.891829224089542 1
1.34067443482669 1
0.961045740608104 1
0.89093474674934 1
0.742901516190407 1
1.00060837088683 1
0.819870289702199 1
0.7989997967779 1
1.34619746127773 1
1.12080796871521 1
1.39835952499196 0
0.842785254792117 1
1.01052982559155 1
1.42266281420476 1
1.49814758686732 1
1.16658488325977 1
0.871131020920242 1
0.958282483963996 1
0.930687843782851 1
0.955867194445537 1
0.825138585332849 1
0.825951315618043 1
0.911784626570808 1
0.944657283721485 1
1.03021264453935 1
0.823353327353855 1
0.856462998722027 1
0.973257210899372 1
1.24555431415875 1
0.899650001628315 1
1.00164490961547 1
0.649223160298713 1
1.03596717375824 1
1.22935548894428 1
1.00851003745464 1
1.01984211984186 1
0.927001374568274 1
1.17060923036717 1
0.949330281680508 1
1.15266672959687 1
0.837811424387898 1
1.16771280036454 1
0.797268292924014 1
0.963414431574059 1
0.869152491158142 1
0.988158219799109 1
0.894101630596984 1
0.723411586019917 1
0.894827070314265 1
0.836641157682801 1
1.29593090085004 1
0.787283915714874 1
0.959225161560078 1
0.957878263500499 1
1.07988104283655 1
1.10627582025207 1
1.33039004157571 1
0.898080710785169 1
1.35965929193408 0
1.02850522739569 1
0.91055772517999 1
1.01154528736477 1
1.0991725824285 1
0.933571126412797 1
1.0870772080767 1
0.894108848519497 1
1.03984439174301 1
1.20112850352661 1
0.843448395713772 1
1.0447966319717 1
1.14457007754699 1
0.987768499006649 1
1.0534150906733 1
0.977398777524258 1
1.18737188630999 1
1.03950711498305 1
1.03053101537365 1
0.950586050371452 1
1.04320887194585 1
0.753273359678319 1
0.975327787740694 1
0.983678547603141 1
0.711921290331373 1
0.895515631219733 1
1.05350590303402 1
0.812588114974669 1
1.09443001368871 1
1.05755311439359 1
0.799555574579716 1
0.947874574915012 1
1.00323294969477 1
0.750560006065991 1
1.10229668076015 1
1.0088527509518 1
1.08672584488466 1
1.11809136005122 1
0.899012210405453 1
0.865453618856946 1
0.819676722890141 1
1.14403432746208 1
0.95870013887682 1
1.15200901242592 1
1.31464757987995 1
0.880305935276771 1
1.0495634748169 1
0.920064311297873 1
1.08383121516049 1
0.699577872602779 1
0.88000763196306 1
1.14953730190361 1
0.844226731980206 1
0.713782206654646 1
0.987927391846104 1
0.839038333363457 1
1.01025359582723 1
0.918538692695076 1
1.06591479287087 1
1.29726906743405 1
1.01764567399637 1
1.0829735885903 1
1.19557637550738 1
1.00743387331598 1
1.00516967544173 1
0.909832526927474 1
1.06619834436206 1
0.812643711272457 1
0.753186320160473 1
1.21332324628143 1
0.829535169606542 1
0.850786902108124 1
0.758923541056035 1
0.862736158658855 1
1.38490617940225 1
0.837626772738415 1
0.889942440862537 1
0.894649550082115 1
1.34951105246573 1
0.970985495755371 1
1.09998665001224 1
1.24408507735943 1
1.19376974998424 1
1.28148734543069 1
1.24449035763588 1
0.92692423532143 1
1.09526880728839 1
1.19558683852921 1
0.888868997093586 1
1.10951869014355 1
0.795408581503377 1
0.791217580401632 1
1.2691701240888 1
0.677452588499641 1
1.2612903302153 1
0.953824809733802 1
1.10012056383821 1
1.11896496633852 1
0.977479645967891 1
1.17200375783983 1
1.10244021295252 1
0.898768901209964 1
1.15221416714707 1
0.940062197284815 1
0.887672059008127 1
0.903708966961531 1
0.850083573858906 1
1.03115644626204 1
1.2332530830408 1
1.04507833060235 1
1.05057564268298 1
0.75866966490448 1
0.614725917709925 1
0.700492683038277 1
0.86645808552115 1
1.29690774278699 1
1.00114534968841 1
0.628677201305543 0
1.1117770589453 1
0.930862492894582 1
1.06227408713625 1
0.840856181481381 1
1.10381476662516 1
0.972567660787267 1
0.802101644661529 1
0.787401487346271 1
1.20991809784973 1
1.21825648506027 1
0.637348621769499 1
0.868868613713067 1
1.17625290990125 1
1.03903937398113 1
1.02029112504946 1
0.779340743609582 1
0.842577412171292 1
1.38202286067682 1
0.902106569462389 1
0.977904215309532 1
0.836744184304613 1
1.09895598800974 1
1.01947101661543 1
0.969999931351107 1
1.04080466288079 1
1.09265340542913 1
1.01091977518572 1
0.524412221242328 0
1.10649851908951 1
0.670320175293612 1
1.05724020781626 1
1.38169843307152 1
1.22033955447222 1
1.04895324024049 1
1.04706031552013 1
0.985213434398349 1
0.826521617630634 1
1.01681243100144 1
0.614842990499245 1
1.11579133778679 1
0.931457726066151 1
0.830592120938476 1
1.00700533751939 1
1.24839648939834 1
1.01358513695443 1
1.0617101875274 1
1.18088837450937 1
0.825729725487466 1
0.822945454994593 1
1.20449989929937 1
1.1534293208586 1
0.677469099584064 1
0.783462347625264 1
0.870284211636489 1
1.38097119754755 0
0.997361764283235 1
0.596557199159471 1
1.14580154966615 1
0.785641279351072 1
1.02099032542402 1
1.59709098115974 0
0.806291413553362 1
1.10394200790632 1
1.1034931452162 1
1.16311086630797 1
1.15973996625084 1
1.0051999160607 1
0.968044216167491 1
1.04913114880721 1
1.15733814244704 1
0.993009611036636 1
1.00725765169924 1
0.973386201589614 1
1.14347971569458 1
0.801048212128913 1
1.29275541358395 1
1.04218287491626 1
0.642705006895146 1
0.452569499195297 0
1.37132718196885 0
1.30261057501369 1
0.863083680881099 1
1.16092385738877 1
1.21037136682948 1
1.19733915971059 1
1.05742741193317 1
1.00430964737564 1
0.948942692715838 1
0.990157384576021 1
1.11898523419392 1
0.994402839826822 1
0.847950741231843 1
0.758769952438979 1
1.20330347716436 1
1.23747525373593 1
0.757958371818337 1
0.562294385502357 1
0.984892610783227 1
1.08128672744772 1
0.980637121525193 1
0.679566699203178 1
1.01114694828075 1
1.14406955044714 1
1.27015639396215 1
1.45847747891169 0
0.939920713511919 1
0.869366722960581 1
1.01971438704876 1
0.926891864358538 1
0.986033132243274 1
0.945347267603724 1
0.736526579169838 0
0.849308120109741 1
1.30952383015117 1
0.964524089802168 1
1.29825301355831 1
1.14940301756677 1
0.963298080562916 1
1.05228920702456 1
1.22116559655329 1
0.812486252183579 1
0.799502636671881 1
0.990826068757881 1
0.935448784301926 1
0.911678012325959 1
0.993070768376605 1
1.01914231078913 1
1.43425797901419 1
1.02062905932829 1
0.987964561531373 1
1.0314207686735 1
1.03514513231037 1
1.01380115145402 1
1.08926027338777 1
0.815035561121636 1
1.03166214584402 1
0.851054019639938 1
1.0137751800886 1
0.897975644602952 1
0.973876083421867 1
0.988802219609011 1
0.911551755451683 1
1.05830950368152 1
1.16311452045813 1
0.97799758553224 1
0.87865924366728 1
1.06363526414289 1
0.809426377042581 1
1.34367462056008 1
1.00594652275128 1
0.963822429538475 1
1.01567151056872 1
0.959559616973505 1
0.839404105157367 1
1.30044235153312 0
0.8519921914721 1
1.01160070328756 1
0.822531016621706 1
0.873393217573037 1
1.06874272429163 1
1.31775855286893 1
0.90597573806077 1
1.07041761742334 1
1.16680978330966 1
0.862457376904405 1
1.0201957718361 1
0.913548995023623 1
0.829876821951003 1
1.09569989566559 1
0.997670098353834 1
0.948420246755789 1
0.568324473105476 0
0.977391327128433 1
0.943041890329211 1
1.13764513566959 1
1.01665890081499 1
1.18950060059162 1
0.934225135341359 1
1.12420805041408 1
1.14367984961486 1
1.04389607473973 1
1.00630311394442 1
1.00862540252065 1
0.820484603288903 1
1.20242489743638 1
0.862417282876462 1
0.713959029095146 1
1.14531002054743 1
0.599972111014778 1
1.06500618003399 1
0.895881116750888 1
0.786676447445779 1
0.86390206163583 1
1.01510472850408 1
0.965751636201139 1
1.13672825579446 1
0.877476113769981 1
1.10610746727821 1
0.838284786448418 1
0.948764488512281 1
0.970427832328082 1
1.07348085182757 1
0.97863716261234 1
1.01974422573724 1
1.08998335118539 1
0.867143440393147 1
1.2351640796924 1
1.10580018590515 1
1.27696441596153 1
1.34042755378157 1
1.08795980853711 1
0.736051783012233 1
1.18960105142266 1
0.939228854746733 1
1.14009591613919 1
0.499243597781306 1
0.935477963838104 1
1.19790363692037 1
1.03432184920883 1
1.12454812455435 1
1.03090487496618 1
0.589232266358821 0
1.08597909142237 1
0.883121806308682 1
1.0794095841884 1
1.18418243396328 1
0.884790061665456 1
0.784996069138117 1
1.04646700791744 1
1.0799101005815 1
1.08141412272139 1
1.53567160976369 1
1.27302802957926 1
0.857901991236306 1
0.959719801291615 1
1.03562933958675 1
0.919276211682651 1
1.06289497995971 1
0.669481956052764 0
0.929072421935733 1
0.861410650683272 1
0.846666071340737 1
1.00318079358768 1
0.995433003450352 1
1.07357573260036 1
1.09572215581991 1
0.731043649802396 1
0.970394047731481 1
1.03721365349074 1
1.03725434998977 1
0.952440369257554 1
0.824826605452061 1
1.24350305302409 1
0.726927782656517 1
1.13592744025236 1
1.22176658212009 1
0.998525262588998 1
1.0992573078265 1
0.967161233205628 1
0.941030890570373 1
1.03720898711262 1
1.07766024796757 1
0.938650980613062 1
1.0255443336446 1
0.982482807994573 1
1.19946406855018 1
0.912017746175893 1
0.857589819484789 1
0.987784054165982 1
0.957054010175649 1
0.816866703507457 1
1.11742889166657 1
1.18773362977804 1
0.870775403734918 1
1.212618989119 1
1.08000463323668 1
0.722341256752698 1
0.702384090190382 1
1.10225373902039 1
1.12076851255558 1
1.24842440857942 1
1.06501707962772 1
1.02921462595426 1
1.00250183234845 1
1.20878001654759 1
1.17433030552753 1
1.10018726464202 1
1.01219289482608 1
1.09903564830094 1
0.908712748160836 1
1.24606502792575 1
1.02849369231903 1
1.10519269081341 1
0.700154808043575 1
0.843292700151277 1
0.857897730347551 1
0.944349833685174 1
0.963105717939565 1
0.829445375999757 1
0.572867829607301 0
1.16107993088527 1
0.866275239383133 1
0.877722000712869 1
0.988797538896074 1
0.93379240805513 1
1.08074472499163 1
1.15631312046156 1
0.963835851589113 1
1.05833929570052 1
0.964387781722487 1
0.85572468573539 1
0.770707488441821 1
0.696115571205641 1
1.2139234457845 1
0.798572969798663 1
0.693801504622366 1
1.30083210476205 1
1.08933856052365 1
0.635742285903336 1
0.677224163028177 1
0.881919203109709 1
0.805909650956189 1
1.15202485208432 1
1.03120955056992 1
0.795572941189225 1
1.10278260887184 1
1.17388548582664 1
1.19088015495271 1
0.619279916990061 0
0.876312127031544 1
1.05098952702759 1
0.65650603570139 0
0.506015668435173 1
0.880723246011786 1
1.25195696681797 1
1.03618421749823 1
0.906538935342439 1
0.788439773110512 1
0.996600460934616 1
0.905882487839873 1
0.813287858539644 1
1.04942174146249 1
1.14925481933618 1
1.01851853485616 1
0.975484547150115 1
0.705945718527349 1
1.02991512213434 1
0.971364949032821 1
0.969353243556286 1
0.984960749926193 1
1.16693363303838 1
1.01640063167222 1
1.23598057797942 1
1.05256111789819 1
0.826278723821483 1
0.847637557469776 1
1.08239494401329 1
0.647897776856251 1
0.838959493445173 1
0.845103590014004 1
0.722014708838464 1
1.11885429535248 1
0.95954988799047 1
0.729088651108154 1
1.24518471833457 1
0.881737778867005 1
0.905416208448437 1
1.17103854296574 1
0.778930671648772 1
1.14723053391816 1
1.07055147759958 1
1.06457305478926 1
1.19143287349327 1
1.02380180678399 1
1.09522026799827 1
1.06069527334922 1
0.887773918502232 1
1.07357958498459 1
1.10725418555435 1
1.30234259687437 0
1.00278486832057 1
0.795699930768424 1
1.00901417744857 1
1.09258635634501 1
1.01013382191903 1
1.01802468043692 1
1.02519471545048 1
0.978395766195508 1
1.14266769109412 1
1.07810693078848 1
0.921522823131694 1
0.990513009849572 1
0.996062410572743 1
1.08080502302122 1
1.00828035736212 1
0.819522122928137 1
0.953382816156135 1
1.24388732845081 1
0.806127764090895 1
0.834793494512747 1
1.09522277663743 1
1.12652615904755 1
0.887290123692781 1
0.764061388177134 1
0.833312711481381 1
0.881462349748052 1
0.852210755996659 1
0.827551886118082 1
0.976159334907066 1
0.911024161782012 1
1.12385631139087 1
0.873668641018049 1
0.961789961178811 1
0.809024848818165 1
0.906060712041482 1
0.974512998013713 1
1.16009818254062 1
1.51318753710201 0
1.12315594048862 1
0.951332069515612 1
1.07981420935422 1
0.757743994717186 1
0.779517820475863 1
1.09833541662246 1
1.10727698807113 1
1.17467592889375 1
0.74860436259617 1
1.02733438327803 1
0.99708768347835 1
0.732502205302464 1
1.21560885245051 1
0.996703142183235 1
1.07832074938071 1
0.807076427705404 1
0.696921191822655 1
1.00299851510368 1
1.14562728111274 1
1.2859878640688 1
0.890904082110639 1
0.964285245567197 1
1.03145624558581 1
1.04691579123018 1
1.08322844117817 1
0.635917631093124 1
0.880909894017103 1
1.119471570468 1
0.846816972854401 1
0.980453399896953 1
0.803162744239345 1
0.67229207810222 1
0.859883655821104 1
0.695317924209186 0
0.811358956458749 1
0.9862018694108 1
0.983104591174081 1
0.908290871621369 1
0.970696692493449 1
0.74257940266591 1
0.713455852677789 1
1.12733584843653 1
0.801114401452281 1
0.994530150687777 1
0.806734911582883 1
0.945601230496893 1
1.21115413588977 1
1.24786778829241 1
0.788953118918651 1
1.06054737010817 1
1.41339391903046 1
0.860043381157674 1
0.940167948586264 1
0.714624913464443 0
1.06560007355772 1
0.86971612055915 1
1.1140924727289 1
1.08458530828416 1
1.20087380452439 1
0.661101473790954 1
0.705289816000059 1
1.17798704045971 1
1.26071423352204 1
0.864076858570479 1
0.915006460587979 1
1.15206943750415 1
1.05132479409767 1
0.626156754194002 0
0.842416332422489 1
1.23876372277997 1
1.06120899566699 1
0.864519228970502 1
1.05589108920183 1
1.46510444386201 0
0.907060149501075 1
0.87785634091888 1
1.03369086251035 1
1.19169062594921 1
0.974819837506918 1
0.888428835457715 1
1.01788308347819 1
1.44790048301129 0
0.972840879186638 1
0.735684169144741 1
1.04339584707604 1
1.05938657941786 1
0.865605187572401 1
1.07772597553261 1
1.0198761187005 1
1.298093523715 1
0.90588932580402 1
1.05127037505744 1
1.37117328362374 1
1.15871635084635 1
1.12294679073329 1
1.53315864291837 1
1.17678612334464 1
0.872648401607929 1
0.561498698955887 0
0.811291665242319 1
0.692387146880887 1
0.995640625942868 1
0.978146986055166 1
0.845582036977942 1
1.0087847966066 1
1.14363986441665 1
0.831010967382782 1
0.986921135271255 1
0.942750952942719 1
0.989655046245036 1
0.917001841213155 1
1.12780159286921 1
0.93861386790055 1
0.994258677724739 1
0.746834143948002 1
0.823745333458677 1
1.20825840964642 1
1.1281862369123 1
0.978273941377055 1
0.763340236524149 1
0.977548512895888 1
0.745577328097055 1
1.29309373163565 0
1.21515318257903 1
1.08193550518596 1
1.10605969333592 1
0.784178077491332 1
1.2620847856426 1
1.32333592281585 1
1.09105681975254 1
0.817258412611526 1
0.876696745643824 1
0.965874352068833 1
0.872600016615448 1
1.05465698192931 1
1.19871837590733 1
0.897554064405744 1
0.882845031416727 1
0.408125386710152 0
1.07262220057769 1
0.757646641011055 1
0.89366116879047 1
0.435658522336931 1
0.901278240521484 1
0.626581939136489 1
1.24698068760039 1
1.15131258243192 1
1.35221458910878 1
0.854782410006892 1
0.905490195581264 1
0.678850165088301 1
0.658319453841504 1
0.920390289001518 1
0.759636354806272 1
0.745668793369625 1
0.939407874958302 1
1.16937654904895 1
0.952853313641289 1
0.855705374893021 1
0.907966757253935 1
0.844816290296394 1
0.986580229543355 1
0.960074019701483 1
1.05732945977411 1
0.96496661189026 1
0.978566822606732 1
1.01794187016853 1
1.20972170043362 1
1.05645086652485 1
1.20412375576797 1
1.26141265414678 1
1.22976618844925 1
0.934321616208337 1
0.959351003939342 1
0.79068721013338 1
0.984342677867259 1
0.935331274317927 1
1.29760698538232 1
0.700847175913799 1
0.921752905008543 1
1.18051852946106 1
0.711189373510637 1
0.982430346116834 1
0.952307036530828 1
0.874767751193703 1
0.905472805788312 1
0.760740245576223 1
0.758316184045325 1
0.915396418510768 1
1.41041972006498 0
0.835206644207305 1
1.06783660263073 1
1.28926291158382 1
0.995827452682724 1
1.32074528632852 0
1.05026084832281 1
0.925706814874337 1
0.902234969655601 1
1.29229525272445 1
0.547309192852112 1
1.08665644587428 1
0.898485306360114 1
0.548963539095665 1
1.1068164560581 1
0.621016496267497 1
1.05828463119289 1
0.835354309565549 1
0.681121297608396 0
0.914469991950975 1
0.970558359487073 1
0.936437861857282 1
1.42957265830983 1
0.560550544948029 0
1.3558847891516 1
1.04279312603443 1
1.10426093405987 1
1.11422690264795 1
1.04453617055225 1
0.746749709490586 1
1.11414941874125 1
1.29461665152914 1
0.664854428665917 0
0.812494600787324 1
0.917836097536735 1
1.27058105954708 1
1.23774431005962 1
1.33309681240398 1
1.00805407827507 1
0.925304843525462 1
1.0239169839367 1
0.958435391695397 1
1.01955143297733 1
0.616993606668759 0
1.22928168280011 1
1.11190229827862 1
0.795246086650597 1
0.86472172990471 1
1.08756222133565 1
1.0699076689452 1
1.1534950290042 1
1.24355642353251 1
0.631906898817588 0
0.859152086926098 1
1.03580636542945 1
0.774986790643802 1
0.926920701174677 1
0.966619096016134 1
1.13670291173487 1
1.03197755109373 1
0.813497945989234 1
0.989707675941239 1
1.13028763801829 1
1.12721859838587 1
0.415458069455125 0
0.918802323142457 1
0.914566698588279 1
1.00329985303979 1
0.758108364213895 1
0.89342506683787 1
0.960604386041415 1
1.04648977420586 1
1.02840265363826 1
0.933745834161331 1
1.00507277568834 1
1.03100806463812 1
0.91101034709752 1
1.03807098194132 1
1.08348095233566 1
0.903978771801164 1
1.25101716904024 1
1.02801563385983 1
1.32041512027126 1
0.951907073362029 1
0.538130713972348 0
1.11607079516826 1
1.26831268078031 1
1.05355178294733 1
0.751266943875105 1
1.0520342930269 1
1.1609948914749 1
0.993600015205599 1
0.811940492921287 1
1.1741003083284 1
1.09635899341201 1
0.963162187210356 1
1.21153721030839 1
0.924466760645233 1
0.835749280296992 1
1.06693199118522 1
1.05788519725141 1
0.995196639720387 1
0.764480866026079 1
0.958816215916331 1
1.07662273827992 1
1.23322094381669 1
0.839476971356033 1
1.03397905346799 1
0.802677521442782 1
0.866579562252067 1
0.636615277079014 1
1.15141613326311 1
1.03597500896418 1
0.884370263477023 1
1.24205131778864 1
0.814632086634542 1
1.12292816082207 1
0.851573373918407 1
0.938781294969023 1
0.873021644618515 1
1.13000694695861 1
0.778520913121646 1
1.13628960394713 1
0.984510525138748 1
0.969823234150317 1
1.19048437003432 1
1.04225719995826 1
1.2533218436137 0
1.3258096317545 0
1.23260592972019 1
1.1830064958382 1
1.1129461576081 1
0.962395186353426 1
0.940905365630456 1
1.14835145703344 1
1.03308994569034 1
1.57595675286073 0
1.23853794686458 1
0.770638082291675 1
1.18745655351775 1
0.818947132879852 1
1.12055633794113 1
0.649469335197776 1
1.03775534575961 1
1.0854677585468 1
0.859380822533127 1
1.13165807522059 1
0.943840567986064 1
0.893850063201079 1
0.943096205503728 1
0.916134118366829 1
1.14335549335258 1
1.26534697888655 1
1.15500736417803 1
0.591753162516846 1
1.0246198879035 1
0.403848613145142 0
0.743480237897762 1
0.877561159578964 1
1.0330513952148 1
1.243915021471 1
1.23365073939125 1
1.03007075845654 1
0.660123889811605 1
1.22731061582704 1
1.35965454822651 1
0.937942033088513 1
0.737087166037694 1
1.03791744985954 1
0.939966751679576 1
1.10082537272163 1
1.18635285303388 1
0.853064526065196 1
1.05653427831157 1
1.07321504852877 1
1.25310055418599 1
0.950440044216189 1
0.921773878615251 1
1.04925948374945 1
0.986757645573499 1
1.17346348759857 1
1.13047859488814 1
1.24836150837019 1
1.03303100514247 1
1.09593117442793 1
0.763234161515471 0
1.10361225725262 1
1.2634516192538 1
0.97153036263953 1
1.15367887930253 1
0.850020336651465 1
1.07751024325163 1
1.1067606862567 1
1.21796805416004 1
1.35823488684099 1
0.494992233698414 1
1.16935437039614 1
0.901208466826739 1
0.880423105137187 1
0.879023687167926 1
1.07917742938612 1
1.03008311583922 1
1.08087985816006 1
0.929443838903064 1
1.21877247483233 1
1.0818456417697 1
1.15106647743905 1
1.2271805772942 1
0.95474132856936 1
0.941991383040864 1
0.944233030404238 1
1.4597517754688 0
0.498576420945318 1
1.19352400366883 1
1.06972347900099 1
0.982461397063852 1
1.28478135432284 1
0.840987102516498 1
0.983295669273174 1
0.377167418938676 0
1.00893376192493 1
1.17139811002752 1
1.00737857480331 1
1.09159955949977 1
0.853482853947841 1
0.899414247252386 1
1.1039963064213 1
1.01589172368579 1
0.936820863941226 1
0.904538776385903 1
1.16214471681359 1
0.959922105231673 1
1.02615362813425 1
1.03867191911046 1
0.644798284124787 1
1.21309862809164 1
0.967835968121107 1
0.909516027590237 1
1.11364276906232 1
1.16229818683928 1
1.11975612101124 1
1.13713667198446 1
1.19934643527617 1
0.823427367368767 1
1.10045570993332 1
0.861818616853089 1
0.945719981310038 1
0.92669214537503 1
0.942229124615618 1
1.10706039685536 1
1.18606708312842 1
0.789202104741414 1
1.38069763695188 1
0.918124133133172 1
0.942300750432179 1
0.801696075235488 1
0.904045702410301 1
0.989998618264458 1
1.17519473109255 1
0.836115042603695 1
0.931377952262208 1
0.769067441912234 1
1.03879944842899 1
0.969563669466587 1
0.841541016886402 1
1.20092388798778 1
1.05067439137962 1
0.891364979293104 1
1.14455723987963 1
0.833006626942287 1
1.39623014844327 1
1.1291933511524 1
1.0525675442044 1
1.30389177792729 1
1.01969668618503 1
0.88895849753987 1
1.06539968352533 1
1.03492864939939 1
0.982757385853123 1
0.579701033558297 1
1.18963856693387 1
0.939764913320988 1
1.42410423448127 1
0.816096827791129 1
1.27681925250988 1
0.90102005911865 1
1.06521229606826 1
1.15236771426888 1
1.15295210404266 1
0.712330834410283 1
0.632433046044415 1
1.0390497760805 1
0.925515599215064 1
0.717948382320608 1
0.843205792376611 1
0.829634746749533 1
1.21572151264985 1
1.3472547399868 1
0.904498333370443 1
1.12363105914281 1
0.821810375937869 1
0.978654286946416 1
0.727354859850632 1
0.994715467279761 1
0.994559404653106 1
0.975398693809362 1
0.876922926173252 1
1.13954660444654 1
0.673259611806912 0
1.01920522425085 1
1.06626392598056 1
1.04212856021578 1
0.842038733196435 1
0.996964820598232 1
0.968842953341873 1
0.855615196800299 1
0.986074694323151 1
1.08329153165313 1
0.775421260159769 1
1.00756619979573 1
0.939288965923547 1
0.988927206093462 1
0.92932901829375 1
0.87620516418921 1
1.22233280803134 1
1.17811505290741 1
1.19498240093556 1
1.00931502745086 1
1.00182939393332 1
0.997097544896379 1
0.811654081905982 1
1.13822315723612 1
0.842979931430357 1
1.10960205533522 1
1.15111523509321 1
1.20991102046816 1
1.27646733807827 1
0.873530687437659 1
1.14624779174479 1
1.06992316625793 1
1.06164889127199 1
1.56504150711885 0
1.21716202484143 1
0.924285347541544 1
0.940513516865793 1
1.20339547149781 1
1.16814544459727 1
1.15569981222349 1
1.22696037658857 1
1.03252848546213 1
0.735146921747908 1
0.976944253829593 1
1.27279111561634 1
0.658130064899677 0
1.15092293919441 1
1.28478208402819 1
0.997255518851626 1
1.2325000226408 1
1.24312317586575 1
0.851384003866132 1
0.740612089749163 1
1.22673366373588 1
0.817013630244376 1
0.966649687073568 1
0.755306375061445 1
1.02073699686259 1
1.06007993275498 1
0.841261312747453 1
0.782568840033733 1
1.26355431327634 1
0.624762903154354 1
0.944544104712843 1
0.72680022726248 1
0.781006050392888 1
1.16219635684502 1
0.714928454497331 1
0.837007623242632 1
1.26256058080019 1
0.72769913487419 1
1.12281999215896 1
1.31716465738408 1
1.08572379848988 1
1.09010081680348 1
1.01826128173413 1
1.11374418317817 1
0.864190038850323 1
1.36751820188861 0
1.03398542160717 1
1.12342152926026 1
0.918148346074995 1
0.915909892317543 1
0.923871050188761 1
1.11827787333998 1
0.714078656337164 1
0.984615990103128 1
1.11622225128132 1
1.37450851908275 1
0.982836670991106 1
0.995448152629489 1
0.888526630148545 1
1.12304586270021 1
1.01388176118854 1
0.891762571235902 1
0.85757638230193 1
1.05043736286817 1
0.776836171361998 1
1.01372577848193 1
1.22797102328388 1
0.826819610934537 1
0.947171707567562 1
1.1463826688148 1
1.10292749610599 1
1.16803720678918 1
0.927654399549564 1
1.05661140838553 1
0.919358430850828 1
0.783853261046055 1
0.927797403626589 1
0.689756468449278 1
0.92166665811666 1
0.893701544831918 1
1.04393285874979 1
1.18026948450722 1
0.885360943834248 1
1.18533201387273 1
0.951641751809849 1
0.950922643034171 1
1.06516284205747 1
1.00482574257586 1
0.955306545113238 1
1.18354495656188 1
1.07319975136278 1
1.0247710105765 1
0.777192061127843 1
0.8073192403662 1
0.992227898867061 1
0.875127277365487 1
0.923542732044559 1
1.19532733869187 1
1.10584734456037 1
1.26213199057437 1
0.768091834431417 1
0.680832588616548 0
1.02608021456283 1
0.900689816294168 1
0.942855829161803 1
0.929371186672114 1
0.886457143907846 1
1.04104065897427 1
1.06966447574327 1
0.950165083616299 1
1.32440314295577 1
1.11929595402434 1
0.786573396595519 1
0.995989487759241 1
1.20525178608086 1
1.03714385873158 1
0.886055537463207 1
1.28140213240489 1
0.86015982051386 1
0.720813058822001 1
1.13975980528613 1
1.28729273136981 1
0.920554329125023 1
0.814033093771551 1
0.996845165018133 1
0.949439815925803 1
1.10812929380709 1
0.744181122372577 1
1.02830887570879 1
0.716976831174302 1
1.12382566653108 1
1.03838146700991 1
0.953453301883225 1
1.00544935659686 1
0.780606216742231 1
0.775767633133556 1
1.16695472754823 1
1.05278973127216 1
1.0980628011125 1
1.11696059133167 1
1.0639920832264 1
1.00229332026822 1
0.796695862719836 1
0.890815160329908 1
0.91991003467584 1
1.08743111726015 1
1.09477335546964 1
0.605807877257813 0
1.11265208709229 1
0.95012065996622 1
0.807940549141049 1
1.14845075312404 1
1.20573915920302 1
1.03759071002905 1
1.20112948139635 1
0.946354808457625 1
0.912773549298892 1
0.964669095322609 1
1.14032331519377 1
0.998260499646382 1
0.977925050463698 1
0.870786293262914 1
0.894658169658096 1
1.20274858890221 1
1.03650787979118 1
0.858657169784221 1
1.36210271855429 1
1.07511770367605 1
1.1398650766996 1
0.554234835682275 0
1.05201961040717 1
0.850296008846132 1
1.21804579749482 1
0.984916347191071 1
0.99984488267057 1
1.20544949685186 1
0.680940354294896 1
0.953735394670175 1
0.999224409922737 1
0.856493526775575 1
1.13298359502452 1
0.860885114628188 1
1.1582485178372 1
1.04175375697502 1
0.532582198879142 0
1.04638141461005 1
0.847234516619742 1
1.17106576268462 1
1.18062735327096 1
0.866117016169312 1
0.881552754670202 1
1.03022200379552 1
0.792254099523751 1
0.824827169370862 1
0.963307878008206 1
0.927878322589799 1
1.02205447022697 1
1.40445932680179 1
0.76346534966449 1
0.660717109094527 1
1.19269214658765 1
0.955273865484584 1
0.797563396640808 1
0.959505562867791 1
1.22875743544917 1
0.904394522778482 1
0.934961992156594 1
0.796638968848826 1
1.11250587505549 1
0.889317161936887 1
0.939849762015476 1
1.06535080602636 1
1.03087519903989 1
0.99064665224242 1
1.18768210378612 1
1.04713263553527 1
0.938401618040431 1
0.844023037204615 1
1.21544234000385 1
0.909701363084197 1
1.04816151612622 1
0.925520670932074 1
0.835256754061185 1
1.12519878710364 1
1.05601431494103 1
0.985269233981071 1
0.982493934978923 1
0.934070596050025 1
0.549235578487023 1
1.22924179283065 1
0.878214564822506 1
0.945283562350858 1
1.16354268092859 1
1.15251340853529 1
1.00192858116145 1
1.24180627676029 1
1.27948999324157 1
0.90623462964092 1
1.0652992962301 1
1.06677952442274 1
1.31859552102028 1
1.03532891391939 1
1.00771882938558 1
1.09735583059553 1
1.03960176999689 1
1.50755802839076 0
1.19262881089574 1
1.11741957011763 1
0.828519883716806 1
0.971651505188962 1
0.954187376971339 1
1.3049027298774 1
1.05182505806157 1
1.11135597259733 1
1.03811698065996 1
0.936435837853142 1
1.09008084615527 1
0.86931571251494 1
1.08349671541102 1
0.811225015210717 1
1.29931229527584 1
0.870630620536891 1
0.873799625417332 1
0.916826740891271 1
1.22932533295525 1
0.764869038999986 1
0.732326758080629 1
0.973223173439007 1
1.36142546841431 0
0.869830687508052 1
0.986103157559032 1
1.45814858129733 1
0.991265667988726 1
0.843282359303593 1
1.13635522798691 1
0.668123274147007 1
0.776397808383992 1
0.774525899411577 1
1.02847643532499 1
0.569810203114626 0
0.998996582498524 1
1.15277974864634 1
1.29949649881969 1
1.09342019011732 1
1.28896738884107 1
0.882889225378005 1
1.09923458628948 1
0.960284834016288 1
1.20820528977838 1
1.12187015432696 1
1.06196206130814 1
1.00200966412079 1
0.948848419253144 1
0.939175799847492 1
0.928135097385286 1
1.02726267112776 1
1.01784953260138 1
1.06900620672811 1
1.03148301549852 1
1.12394207924243 1
0.933982227293184 1
1.06655104100121 1
1.25899483171867 1
0.876216728760874 1
1.01679379974982 1
1.20055607197868 1
0.938733797375195 1
0.879428198831363 1
1.21169921414419 1
1.1374270379114 1
0.819063186574571 1
0.962852983096932 1
0.998282837518202 1
0.703121983818491 1
0.965271537809322 1
0.753782340197086 1
0.875785090464861 1
0.971997901210758 1
0.705368026147934 1
0.983438853943263 1
0.918851885605842 1
0.906533756209231 1
1.43195687210835 1
1.05528007767259 1
1.39603250890655 1
1.15694948093772 1
1.05624202091067 1
0.818754191238123 1
1.07533033190054 1
0.781231595442253 1
0.833728457275737 1
0.894740147468361 1
0.971930248354422 1
0.772122433978663 1
0.592345469259598 0
1.05034192225394 1
0.836141060481251 1
1.07666171869095 1
0.869888098723804 1
0.966232526089419 1
0.788442988194898 1
0.824881183387317 1
1.22294663272169 1
1.27692196362005 1
1.29146964249337 1
1.11978075995419 1
1.15475595561536 1
0.870672640554866 1
1.0402486620445 1
1.04781060782052 1
1.02014997856834 1
1.06866447709984 1
1.04610327015886 1
1.15501666190945 1
1.44899229464537 0
1.0919937122847 1
0.663218513401953 1
1.30640289976461 1
0.986898901941753 1
1.07442270346979 1
1.07502955852694 1
0.735672724928549 1
0.901664571490833 1
0.7602634814863 1
1.12058375725932 1
1.10210272920843 1
1.07114290085831 1
0.890405712240121 1
1.03357062782304 1
0.649034658439439 1
0.916125511611564 1
1.0223704217644 1
1.18051355883309 1
0.706534975009577 0
1.03948657466736 1
1.09026708987738 1
0.946448455314223 1
1.0167407963761 1
0.898953889562648 1
0.854849300839502 1
1.02885904865354 1
0.836881631123026 1
1.16505912734215 1
1.03066652945509 1
1.05827217385536 1
1.39844962399719 1
1.05343258033409 1
0.960764945580733 1
0.98153510620017 1
0.925477696458736 1
0.718294479053057 1
0.90233929754792 1
0.866736881637785 1
0.787010255187884 1
1.08280059477123 1
0.851947859761767 1
0.960792718887493 1
0.90973632145083 1
0.958352662281 1
1.04589175471624 1
0.57551730778407 0
0.557963637052288 1
0.967372132692967 1
0.903573769071485 1
0.760986245168067 1
1.01134569980726 1
0.781245756619665 1
0.894060550772109 1
0.887106860561528 1
1.16055520393967 1
0.833287060120804 1
0.957070339612415 1
1.03004703803138 1
0.547404948185581 0
0.922929330657337 1
0.827602857971673 1
1.06482986988312 1
1.42225850468089 1
1.06952690791633 1
1.18559627338782 1
0.988131164808625 1
1.14875900526456 1
1.05080920117745 1
0.990255899735893 1
0.963222443735597 1
0.748558307629185 1
0.502459123989415 0
1.13818338448084 1
1.24204987584926 1
0.699114718303076 1
0.948552994747034 1
0.853479908942966 1
0.860095451224163 1
0.769755095350424 1
1.02311147806278 1
0.934786457767434 1
1.22822637387334 1
0.757471233994506 1
1.04760539220232 1
0.947352025269049 1
1.2193120939659 1
0.591664460188775 1
0.920654558937793 1
1.34674203112999 1
1.03268203333081 1
0.728962275804322 1
0.872760922496144 1
1.14804775524865 1
1.19191688855408 1
1.30779710280519 1
1.02105944680205 1
1.0792146267733 1
1.11663396211841 1
1.03022325909439 1
1.31482042171181 1
0.814177608447476 1
0.82505852034465 1
0.858597996659025 1
0.875987683300117 1
1.40247139243047 1
0.844476563773635 1
1.01752239916779 1
0.972554489010061 1
1.06643670830574 1
1.13016282959732 1
1.01115015773523 1
1.12959805668515 1
1.33230064381549 1
1.24383481296795 1
1.02334057715006 1
0.93355784420746 1
0.970070595667815 1
0.834801249527776 1
0.998917117113359 1
1.16683662453115 1
0.977154656218831 1
0.633086046420182 1
1.16524802111072 1
0.767623931212896 1
0.578443859245428 0
1.25077821435313 1
1.35390216889661 1
0.827962110455795 1
0.689981991741385 1
1.18724610281053 1
1.07451955194028 1
0.958641366083472 1
1.13110111622967 1
0.942032026448897 1
1.16013127433364 1
1.03616318131462 1
0.961467300092882 1
0.711509156431369 1
1.1177216954033 1
1.04949252800158 1
1.07375613659488 1
1.21373735694083 1
1.15664052984156 1
1.13235488950582 1
1.04370412068225 1
1.05302975260814 1
0.79158213772859 1
0.970518181648027 1
0.91848678732595 1
1.0529373823959 1
0.61669020106227 0
0.907668252112125 1
0.862108894934945 1
0.923882307324804 1
1.09453252113922 1
0.98228151427248 1
0.984246696559042 1
1.17077816578719 1
0.616447732119948 1
1.10990039360722 1
1.18427558142116 1
1.04130233796593 1
0.903518769532917 1
0.963525001787662 1
1.0182017161916 1
0.878393148763455 1
0.994457411934085 1
1.09182024467004 1
0.503653968338272 1
1.00228296118561 1
0.902003172148285 1
0.691127048509111 1
1.13222951243648 1
0.910304081227033 1
1.08141224864687 1
1.33772289656491 1
1.2485255053908 1
1.16538037299865 1
1.07733600919245 1
0.843608123151354 1
1.01315666607922 1
1.00245878802466 1
1.17925798424452 1
1.00080564936936 1
1.15370237022528 1
0.870019910699442 1
1.13954086576233 1
1.25840021460521 1
1.49459530171668 1
1.07573121028272 1
0.928583137196893 1
0.786148732916772 1
1.00698654506783 1
0.898819888331298 1
0.926405510342155 1
1.17053606260188 1
1.06997666913836 1
1.01789558283269 1
0.981481820006021 1
1.04788389612582 1
1.15369650126407 1
1.08209305255789 1
0.875641273853218 1
1.4037250917962 1
1.13013934804017 1
1.12899289090108 1
1.09592271543066 1
0.963518460541924 1
0.900337834545706 1
0.83997062563392 1
1.06968047508502 1
1.09870314327363 1
1.03797366552922 1
0.992879646773721 1
0.866912371023578 1
1.12915158697866 1
0.967429721694396 1
0.659009095853264 1
1.27538538885553 1
1.04032520976312 1
0.851679261672376 1
0.772468391947785 1
1.25086147808722 1
1.10763637884765 1
1.17910751508367 1
1.00213845055473 1
0.934864902173022 1
0.931692081963403 1
1.08102303245602 1
1.07861645268179 1
0.809643332510626 1
1.27736238818703 1
1.08590934663974 1
0.370263296719124 0
0.511506239542892 0
0.95732060155728 1
1.20463681517472 1
0.846147539590062 1
1.10267593520467 1
0.984769218052121 1
0.751761541376533 1
0.937576022796332 1
0.975037876508578 1
0.96521343563772 1
0.963712063645451 1
0.919754508463944 1
0.89011472570218 1
0.866157029078942 1
1.2225315855517 1
1.06308733402425 1
1.17136707158351 1
0.960008924040908 1
0.967067387721448 1
1.07012181856218 1
1.11192617211193 1
0.827450325260503 1
1.41829707248403 0
1.15912030934714 1
1.16523399860782 1
0.86387593282374 1
1.10269521421755 1
1.14285011571088 1
1.1004390867559 1
0.659607375258469 1
0.980111870775448 1
1.33410903363869 1
0.85240576211109 1
1.13660667141939 1
1.14490173240714 1
0.796410424697931 1
1.16073159420864 1
0.643579534778938 0
1.16858650191034 1
1.39394259670693 1
1.03595953636969 1
1.28613091449016 1
0.746854350435177 1
1.00613664171461 1
1.19183630845661 1
0.875456398477776 1
1.0321789889685 1
0.929789751122754 1
0.849522085096185 1
0.78186696923952 1
0.763049375856137 1
0.994423485330712 1
1.26922063797198 0
1.10220529203585 1
1.09453732341895 1
1.00297685285787 1
0.809051341799138 1
0.951644058132886 1
0.986834261092697 1
1.02486563523764 1
1.30659272475923 1
0.929051053574167 1
1.11155485188163 1
1.03371228495625 1
1.5201823128169 0
0.905835631745014 1
1.12836664612708 1
1.36620279318001 0
0.801137338916779 1
1.07147319288393 1
1.15487866921315 1
1.27353466511884 1
0.80358472478088 1
1.08291528591161 1
1.15604688235524 1
1.12210638998259 1
1.07115215301182 1
0.920342991748431 1
0.991672814776404 1
0.961896795232814 1
0.907693490157776 1
1.13854995843708 1
1.04807051991524 1
1.11684051885677 1
1.12475724448799 1
0.992559514369864 1
1.03870451820887 1
0.990655681934577 1
0.67474575169741 1
0.947590111621072 1
1.25252898606398 1
0.953225211212925 1
0.878650768347259 1
1.11358044951092 1
0.715125353144523 0
0.882620196593914 1
0.803296933837322 1
0.721732744267981 1
0.962746956212407 1
1.03107387176336 1
1.04017869614556 1
0.709613263693283 1
0.940166732637253 1
1.16481376049508 1
1.07780793468144 1
1.05157350973212 1
1.00639446364154 1
0.983615037930604 1
0.896109645327078 1
1.32918649418439 1
1.22276700848792 1
0.817691830662736 1
0.986414141277303 1
1.10846404064803 1
0.66518051619946 1
0.933270206971779 1
1.22509656950261 1
0.688755468224905 1
1.34371481591282 1
1.51601364533781 1
0.911738060337207 1
1.27475202721404 1
0.888104287715162 1
1.06864702219564 1
1.14794295228473 1
1.25418358189058 1
0.796178771059215 1
0.921539891570175 1
1.24966299362765 1
1.35267653390091 1
0.961168168522004 1
1.144143001437 1
1.03772256030289 1
1.2412116935457 1
0.92619420608246 1
1.05973440695538 1
1.13713026140672 1
0.970057775024607 1
1.33844928176051 1
0.982069193399585 1
0.720915438100013 1
0.968021925314071 1
1.01854994684029 1
0.895046565418695 1
0.843729757957722 1
1.14015017253001 1
0.893455887869237 1
1.13361352330089 1
1.05698215816148 1
1.05136857440718 1
0.951861207154517 1
1.37552623124328 0
1.07627024662725 1
1.33838836671861 0
0.63250316667604 0
0.989592840588051 1
0.874054903146342 1
0.789354011698673 1
1.34822626359196 1
0.664882502621849 1
0.97670728489153 1
1.16986584298814 1
0.988517464656613 1
1.28805567755108 1
0.877445242040248 1
0.608488087337228 1
0.719850180027819 1
1.13063501723804 1
0.813470024495532 1
0.731240053625217 1
1.06936267909521 1
1.05432089226024 1
0.9050124656762 1
1.01327393532387 1
0.697219341446981 1
1.09510209038662 1
1.06739762681084 1
0.919979414649955 1
1.01400878234399 1
1.15658499821405 1
0.68794682228629 0
0.982171410892332 1
1.17301955974346 1
0.875865552033061 1
0.956920361062717 1
1.00477860807235 1
1.02989087480657 1
0.934725850636228 1
1.05607649927215 1
0.750481334391972 1
1.147384990311 1
0.980085097672614 1
0.929630854130069 1
1.29253577827213 1
0.855416546510625 1
0.839933472776556 1
1.15707484545336 1
1.23034949892529 1
1.21631364730146 1
0.980715577156944 1
0.657672459317169 0
0.91158095566436 1
0.976331660302251 1
0.974843134958025 1
1.04267609091666 1
1.03416225622865 1
0.785540141977796 1
1.08605857685893 1
1.07717507822644 1
0.992513212417293 1
1.09506934505958 1
1.09148363380323 1
0.711262754223074 1
0.937788681905608 1
1.14248437404496 1
1.28330402949072 1
1.23934767894764 1
1.16121797628601 1
1.06390912122554 1
0.649492133381521 0
0.842252748176622 1
0.837441696506071 1
1.29437180951918 1
1.02888391329254 1
1.03280791684215 1
1.18506510145499 1
1.292835928831 1
0.881586558754388 1
1.09065444618448 1
1.08384893964355 1
0.80491159791292 1
0.840849520132146 1
1.07999329123806 1
0.879181699814552 1
1.13015293659638 1
1.04897359251369 1
0.720765805775327 1
0.934362008971748 1
1.31585088423984 0
1.03189368972538 1
1.10876406146402 1
0.862250955188071 1
0.867269806556762 1
0.972716327844108 1
0.721666939953936 1
0.948086602846685 1
1.08097085990514 1
0.898854933989247 1
0.943743554062417 1
0.967893183700489 1
1.03208701484989 1
1.26173631527966 1
0.921766972267726 1
0.920599915443676 1
1.00108313111979 1
1.02898070076437 1
1.0843919674156 1
0.782040412514781 1
1.1316954913063 1
1.29565096819944 1
1.09678584541736 1
1.13167260168321 1
1.13542733083344 1
1.22530688773104 1
1.05024657650195 1
0.96243406292188 1
0.812650289564332 1
1.02202768882223 1
1.21624582412543 1
1.26484304000839 1
1.12649147829998 1
1.01550697742066 1
0.933594610583696 1
0.929680444897342 1
0.801308680872844 1
1.0221178036505 1
0.858867611521571 1
1.04766781540109 1
0.888644113537782 1
0.863416547902401 1
1.06645459348474 1
0.902080980909261 1
0.724081814657705 1
1.00748745178751 1
0.926851066951651 1
0.940470434810876 1
1.05429060530527 1
1.00415323400266 1
1.03841680958498 1
0.983332137643959 1
1.30979177291339 0
1.15575336376577 1
1.12556655052665 1
1.03716469954948 1
0.742013919925308 1
0.932764633021277 1
0.751354154021417 1
0.971471640362842 1
1.36844289530953 0
1.20165190603332 1
1.27007249031744 1
0.830118250557468 1
1.17860838835426 1
1.05225772385546 1
0.925546980605596 1
0.692993849682807 1
1.13972060777548 1
1.15910742746022 1
1.38124154390442 1
1.01952676908396 1
0.974147444114367 1
1.13048468790502 1
1.30589435886127 1
1.10498437163164 1
1.37712383808475 1
0.948885488303243 1
0.983894264373633 1
1.04056224325189 1
1.00129309407355 1
1.04583500876787 1
1.2324899004205 1
1.3648284909971 0
1.33899807561084 0
1.14184106035071 1
0.857422834306835 1
1.36776262539079 1
0.969419005196459 1
1.00377351506145 1
1.0928528730376 1
0.880178602810744 1
1.1691962275252 1
0.86799976812619 1
1.0865444601558 1
1.30282359393796 0
0.744691708735619 1
1.0801571676327 1
1.01009829827263 1
0.871355229595786 1
1.06842803312018 1
0.897590962703534 1
1.12869426738395 1
1.19412132714158 1
0.96835950224177 1
1.16226140069301 1
1.07892092765701 1
0.831446418885452 1
1.23688759961157 1
1.1528802851983 1
0.743950128887982 1
0.984027763137101 1
1.04590575358619 1
1.57997740377035 0
1.25192602316728 1
0.692013110638177 1
0.980264988447532 1
1.23617250745475 1
1.20709591801243 1
1.00978908108674 1
0.81458724759436 1
1.26484600121925 1
0.827961234095979 1
1.09660230441371 1
0.903494540547043 1
1.46267187074064 0
1.18126907732444 1
0.955361185104316 1
0.866633754892599 1
1.06186421539879 1
0.869751832483813 1
0.924639899460747 1
0.932104657195441 1
0.83810133910955 1
1.12061141119325 1
1.09476739921304 1
1.18322002577402 1
1.15049409836317 1
1.024877288364 1
1.02127142706721 1
0.94922196647185 1
1.00459513887389 1
1.02437518727686 1
1.46539101988276 1
0.796112383333868 1
1.04466034084025 1
1.03040961390483 1
1.09968722235732 1
1.12165761229458 1
1.0724218420163 1
1.10915258853054 1
0.9656039859125 1
0.837445891500309 1
1.05905144086525 1
1.2267115272823 1
0.918333186934031 1
0.919836140274112 1
0.976315421222604 1
1.14833096878744 1
1.2402290555671 1
0.923606605738057 1
0.897505579789633 1
0.921218575258744 1
0.829049654690252 1
0.856853360593974 1
0.976133601893854 1
1.08722395926967 1
1.20595766841538 1
0.908403334934232 1
1.29832894080552 1
0.896183618844982 1
1.12291522888176 1
1.30586797387136 1
1.22477966925721 1
1.11274346050156 1
0.954173116117853 1
0.778777668381197 1
0.809470732979082 1
0.862444212896667 1
1.0172514924244 1
1.07268419711438 1
0.954059726850246 1
0.891908026804241 1
0.841097808070416 1
1.10329173069952 1
1.06282405675866 1
1.17119531773879 1
0.968408639350664 1
0.940710557285362 1
0.596656413990723 0
0.918897521171789 1
1.166531484878 1
1.15131260242205 1
0.599972538553585 1
1.00733931276868 1
1.24432638219817 1
1.12214408993203 1
0.959510952653727 1
1.14880199750543 1
0.934646127945864 1
1.24545608862371 1
0.824248635981902 1
1.33086688735218 0
1.12205056049576 1
1.08171568747565 1
1.0116765434076 1
0.98895902877706 1
0.930132338532664 1
0.882764836086559 1
0.678876391649757 1
0.946536867375222 1
1.27056446095804 1
0.945248498609893 1
1.07008026955238 1
1.09146302825927 1
0.954698729730527 1
1.1294188389115 1
1.00361245328243 1
1.04988474482672 1
1.04586540927296 1
0.95534303797064 1
1.17128194995353 1
0.801067392240398 1
1.01638421008348 1
0.81227274560356 1
1.08217384223953 1
1.08441829520925 1
1.00864198020463 1
0.821139569142102 1
0.915531368829884 1
0.870178837442706 1
0.538653578686216 0
0.850633118144498 1
1.1927871451315 1
1.00152645467036 1
0.755753936456404 1
0.92823359583169 1
1.27959538671808 1
0.978452152093515 1
1.20683552935126 1
1.11633222948646 1
1.10109235002463 1
0.979873336226269 1
1.17465164729381 1
1.15759149868507 1
1.24468294589285 1
0.888668036458379 1
0.959427162186044 1
0.84448574056369 1
1.01247987573666 1
1.17731551331103 1
1.10312951348467 1
1.00686635072387 1
0.822496416949687 1
0.840319411079874 1
1.18847772754437 1
1.07932421072967 1
1.06771885929376 1
0.459835861297554 0
0.652930872118788 0
1.09785567051491 1
1.27255983336439 1
0.914628861287641 1
1.20537986377951 1
0.915041655838378 1
0.953453336480124 1
0.955135874634136 1
0.546458430329955 0
0.960670205183653 1
0.973018120618684 1
1.0617297933688 1
1.09522479047984 1
1.29677318398797 1
1.08003468272647 1
1.01077613905091 1
0.95616720778739 1
1.14488628248864 1
0.85867239023903 1
0.783986359342621 1
0.94546351170657 1
1.08115539556547 1
0.93229415759461 1
0.845114440000262 1
0.84051663703727 1
1.05810926284617 1
1.13147483596494 1
1.07248161437257 1
0.829201235287476 1
1.03085846014953 1
0.684342926941006 1
1.24249892903085 1
1.19139843734152 1
0.934694500216336 1
1.00785646639361 1
0.866853662104949 1
1.0114554210329 1
1.28075348055096 1
0.658967186423716 1
1.27492927603959 1
1.09716390912721 1
0.976173282142745 1
0.697363226422879 1
0.955796791580517 1
1.17629407535694 1
0.721857147806366 1
0.787298081899947 1
0.857221509450541 1
0.988945351871804 1
1.10576073286775 1
0.833319300440767 1
0.991476591945327 1
0.886559165310294 1
0.897774618251918 1
1.07252278438376 1
0.920983740323869 1
1.17031298033942 1
1.33486518404842 0
0.887951433063615 1
0.93482610883177 1
0.858095816437236 1
1.04389416273918 1
1.29690949122643 1
1.15438297324865 1
0.80998726049957 1
1.19413488888812 1
1.09942614038193 1
1.18696870346701 1
1.30852710033048 1
0.874423700141841 1
0.854055548221975 1
1.24715353227993 1
0.943671906996874 1
0.741238940214941 1
0.928649411331972 1
0.774401691211368 1
1.1492985612187 1
0.666392089997607 1
1.04527707536005 1
0.68947367244985 1
1.03232414792383 1
0.707954155086904 1
0.804096759105589 1
1.01614347837671 1
0.714176843993196 1
1.17017782506894 1
1.2055880807552 1
0.905440233245748 1
1.20341364705557 1
0.827363183789987 1
0.811633006302399 1
1.1150384821128 1
0.967085106862962 1
0.981201920335429 1
0.916033277776254 1
1.25007162995815 1
0.995999474363907 1
0.961842592265639 1
0.897459422061444 1
0.847753009198354 1
0.89866554241028 1
0.962585867272008 1
0.88508246290616 1
1.02324987945195 1
1.16822678855485 1
0.646141281279165 1
0.888911325239037 1
0.858412563844034 1
1.32897945717384 1
0.924415572400131 1
0.947967316707196 1
0.969444737587089 1
1.11121013921859 1
0.95067943948623 1
1.2091917153871 1
1.24609625272215 1
0.998801932588986 1
0.974910310414545 1
0.999947601876204 1
1.03006157937683 1
0.920569758931916 1
0.885431060039017 1
1.09027103566958 1
0.967718841751518 1
0.83018926566829 1
1.09493013268857 1
1.12033973656681 1
0.871992641434738 1
1.37558553413599 1
0.91706123542244 1
1.12774094174399 1
1.12465502649808 1
1.16295723622079 1
1.18094503605692 1
1.01750946244217 1
0.89091192020344 1
1.1745133092065 1
0.743402923948719 1
1.15588107546878 1
0.92396641489093 1
1.05416910179251 1
1.41287418637178 1
1.3331355346565 1
1.07888694570618 1
0.655608680983794 1
0.972942251613655 1
1.40549089182232 1
0.716150429090785 1
0.957693871519504 1
1.15025408859332 1
0.71371056828592 1
0.857233461522084 1
0.962363733700294 1
0.742244826098739 1
1.36569708120959 0
1.14376362819236 1
1.12869066186136 1
1.3766296819183 1
1.07978632810102 1
0.920825016158904 1
0.971258119130926 1
0.985954217527282 1
0.688580928926101 0
1.13883426739034 1
0.828716432029752 1
0.836962715096931 1
1.1017956956986 1
1.0269892046972 1
0.926592820092106 1
1.15169903593559 1
1.0348381728097 1
0.931771809556569 1
0.914835498420632 1
0.844901236891383 1
0.756064796102546 1
1.05800512090901 1
1.04044601276179 1
1.025505544903 1
0.623245922362699 0
0.768404351374928 1
0.937502075251224 1
0.760844860224558 1
0.930446109607666 1
1.1534064280205 1
1.41119729348548 1
1.0562721092587 1
0.881918943626305 1
1.09595768323707 1
0.846372558338711 1
1.00286338870272 1
0.853941817942338 1
1.08032797472711 1
0.983977819648505 1
0.948911305082895 1
1.14729949493988 1
1.08327473650845 1
0.783643139096892 1
0.684828071641368 1
1.0357444606231 1
1.00835112414289 1
1.15278313346805 1
0.985564659640165 1
0.930460934223664 1
0.996910461431306 1
0.945687972329325 1
1.03486985407101 1
1.13721808129225 1
0.908582374749996 1
1.18024000078765 1
0.782474692496762 1
1.24479793813024 1
0.836686336205758 1
1.25051184278665 1
1.12318402580016 1
1.21248127884326 1
1.32091304894221 1
1.05293183312748 1
1.17674358924886 1
1.06710595654223 1
1.13047727836809 1
1.41041992872631 1
0.818754272913771 1
1.17091420670946 1
0.967675617123599 1
1.08384626581834 1
1.04272721356675 1
0.945330471338944 1
1.10949787985747 1
0.959860211811364 1
1.15532325457091 1
0.877842541432265 1
0.95406583151035 1
0.964450810345145 1
0.838811127166732 1
1.18941719658375 1
1.19768114042311 1
0.880153961446441 1
1.15213423529167 1
0.838787739455228 1
1.12824542130801 1
0.768181512547765 1
1.07108300193098 1
1.14933281448414 1
1.17268209081286 1
1.11900380126238 1
0.883295993776755 1
1.02022146921373 1
1.07154457506602 1
0.793578402303194 1
1.22016667854908 1
0.74522282819385 1
0.820265212531114 1
0.820307948850603 1
1.27832706009508 1
1.25075807007024 1
0.976891778091646 1
1.32686984470813 1
0.780918215193386 1
0.851800217700806 1
1.03072600363579 1
0.62725383751436 1
1.0969831597931 1
1.10080896166021 1
1.14250788597624 1
1.07446072531639 1
1.06558350024047 1
0.776132118897447 1
0.916661705095235 1
0.801654283850699 1
0.744458895036117 1
0.888270337609352 1
0.881469917185768 1
0.981117688847103 1
1.15149482309596 1
1.09254904679773 1
0.943730189559382 1
0.832819117596012 1
1.10201656924782 1
1.14760844569306 1
1.11415522933665 1
1.12502917323979 1
0.992176206825716 1
1.1227836602933 1
0.828868410698267 1
0.83399082045278 1
0.601530004399949 0
1.04976502658445 1
0.734041371018502 0
0.822439132290382 1
0.860726323409421 1
1.05053501678008 1
0.953658626656884 1
1.22305182663079 1
1.14784602074268 1
0.831362881047739 1
1.2844356515324 0
1.10540433941158 1
1.03032162776411 1
1.008938079087 1
0.770892992679227 1
0.695442714639663 0
1.05009639190439 1
1.169209006683 1
1.22573625596467 1
0.919980981707501 1
0.804694175313456 1
0.944156071602752 1
1.02658333211893 1
0.882218286708673 1
1.0179470600955 1
1.30407860548134 0
0.961826581426938 1
1.00592312549304 1
0.830759769080996 1
1.34499974864188 1
1.15344094204496 1
0.859687606071954 1
1.39460906178064 1
0.758923866378202 1
1.10817707891292 1
1.08861095860508 1
1.16618807598806 1
0.973168096493518 1
0.833730676252152 1
0.877581876061768 1
1.11788581473619 1
1.08443986390306 1
0.886280724979464 1
0.824995535161163 1
1.07079617351458 1
0.943652674259415 1
1.18387779440148 1
0.720077500976914 1
1.06013692214301 1
1.37453661625485 1
1.24550648839966 1
0.930430822518714 1
0.891622016866248 1
1.13685859861158 1
1.04157540850673 1
0.957060566153119 1
1.06809472922025 1
1.14992539704173 1
1.18138064701223 1
1.04409884646749 1
0.710779287802184 1
0.821057583379868 1
0.933853669849553 1
0.937323330741738 1
0.810000976303314 1
1.03282519496155 1
1.01338897400695 1
1.18744952049465 1
1.01343969734085 1
0.905032497981835 1
0.483841629726476 0
1.0765634044572 1
0.945803550223621 1
1.17601192235586 1
1.12922182105156 1
1.15667937697 1
0.974970600057382 1
0.989087007842563 1
0.987573743127661 1
1.01214732559181 1
1.01260505033929 1
0.998512831281754 1
1.38227031809916 0
1.23432645580658 1
0.594975908703664 0
0.902347449039836 1
0.956680148400727 1
0.897300245437486 1
0.874250185784642 1
1.08990196087505 1
1.1341277623793 1
0.849217414303852 1
0.993337696255592 1
1.06943456152203 1
0.80353583156224 1
0.982736764110604 1
1.18730109325951 1
0.986260576468433 1
0.717906315673594 1
0.843849752270193 1
0.981874980144192 1
0.873367939430548 1
1.03353512196778 1
0.81108951199761 1
0.766596552444339 1
1.17041016234425 1
0.816222343006601 1
0.846004999212048 1
1.11561637249732 1
1.07717333568032 1
1.04199356628309 1
1.1879847937689 1
1.18562936608933 1
1.13062963576385 1
1.14345085310955 1
0.901158630244051 1
0.942865473564078 1
0.925971624356957 1
1.2482548517525 1
0.980159165481832 1
0.963939772615324 1
0.797142013178567 1
0.983275405210731 1
0.95484662560445 1
0.980062132945223 1
1.0368188312367 1
1.19399321084485 1
0.907737117686654 1
0.99306218875375 1
0.834602616823481 1
0.759619577718537 1
1.21502515314327 1
0.961775083964313 1
0.801832036295651 1
1.28678765304734 1
0.722361826945217 1
1.06022695629489 1
1.07297192062035 1
1.01974665180284 1
0.716401837071762 1
1.18746603326334 1
0.900855909356543 1
1.22706476548086 1
1.03570318536079 1
1.29956916320272 1
0.726248831884177 1
0.822916756841142 1
0.984422803219213 1
1.03864472386224 1
0.638620133555037 1
1.05948986855465 1
1.30842801862724 1
0.840087552995786 1
1.46889278325336 0
0.747008879591541 1
1.06052415861175 1
1.18463774585923 1
0.845768954521858 1
1.25740779766285 1
1.0026619357938 1
1.16294682259789 1
0.876313389288262 1
1.05807134041661 1
0.917542030635119 1
0.918047624541451 1
1.14374802638464 1
0.994097602157591 1
1.28284544605837 1
0.965779778484769 1
1.0386826760746 1
0.781048159275644 1
0.745822732945441 1
0.77241423593823 1
1.02110926257549 1
1.09089897780277 1
0.576276409800236 1
1.11903007051749 1
1.16273723627374 1
1.1942274384947 1
0.882361729189016 1
1.19048894982597 1
0.786866727091695 1
0.854151510589006 1
0.773989945247252 1
1.20865935261391 1
1.0329056758043 1
0.862580494950832 1
0.905392456456494 1
1.10739043316163 1
1.00386684057287 1
1.12660419917398 1
0.942300718205041 1
1.16594961993639 1
0.64234993651026 1
1.38263091914965 0
1.04933747943522 1
1.05138110912389 1
1.07302007978446 1
1.35723073941276 1
1.0980204442795 1
0.995619864318954 1
0.878959435110747 1
1.0892496555221 1
0.821071967410208 1
1.18464858067812 1
1.0123681655252 1
0.987312322992878 1
1.06571517185878 1
0.964291066606823 1
0.778180572359221 1
1.18223236496837 1
0.853649302093228 1
0.991390001956522 1
1.16387759031102 1
0.966830099943864 1
1.2375187223402 1
1.1163930301115 1
1.30790637976252 1
1.1862942711247 1
1.10662287266231 1
0.957073270631312 1
0.950185944578285 1
0.783435489100755 1
1.04202744710608 1
1.15622940509182 1
0.973288986074959 1
1.05289509234625 1
0.999510420078842 1
1.20922598563489 1
1.24601224714134 1
1.12923552251544 1
1.04366687021282 1
0.782919344713265 1
0.75954349445619 1
1.09216103746069 1
1.02636476826155 1
0.963099891133588 1
1.10212598465375 1
0.79228170542571 1
1.27646026955242 1
1.0046240909462 1
1.0782790665515 1
1.16630745478471 1
0.902594315126629 1
1.16762808067398 1
0.849703441011365 1
1.06546259642408 1
1.03436631464221 1
1.19412327425902 1
1.16271770275535 1
0.929530890805816 1
0.989640218786359 1
0.98680101074998 1
0.893704475487739 1
1.24855492922871 1
0.916565978146551 1
0.968623516452161 1
0.921918124291021 1
0.904099362079985 1
1.02418511597199 1
0.989861913661078 1
1.10439834523719 1
1.25288759861584 1
0.811682160414664 1
0.71975715911061 1
0.891218053361164 1
1.17356651989443 1
0.992203437578795 1
1.0919503520504 1
0.986701872505032 1
1.13400581800899 1
0.655869892985338 1
1.36675156638262 1
1.01295530291345 1
0.890308762767989 1
0.791333284333569 1
0.78590827177155 1
0.922546664604525 1
1.01890488143802 1
0.953792948700912 1
0.909118505414612 1
0.921910098813023 1
0.948861720864272 1
1.28326632018966 1
0.95120106102805 1
1.11766849947779 1
1.14549727922876 1
1.14518926241906 1
1.03002370774141 1
0.773789164916032 1
1.03189322384531 1
0.888844822826459 1
0.927631714273691 1
1.12328253269789 1
1.03743011421666 1
0.989904112496513 1
1.29073040492862 0
1.1334927911517 1
0.797893478887322 1
1.09479383558799 1
0.699228097937261 1
1.08606425828385 1
1.0316923296598 1
1.05692345739407 1
1.13079178539762 1
0.978573631050244 1
0.889260166915098 1
1.00706201732768 1
0.775658025523099 1
1.10553052455343 1
0.835468216216263 1
1.17763553232809 1
0.989937735270798 1
0.925630661861367 1
0.658962695977303 1
1.19368598609122 1
0.788527647516625 1
1.25933207509259 1
1.04528498129819 1
1.19496327480948 1
0.955666535683642 1
0.827494745680372 1
1.06706545997853 1
1.09314842563828 1
1.09894632237175 1
0.939013601380198 1
0.9923880459901 1
0.929529218858625 1
1.22818972891334 1
0.849757783387467 1
0.963187873247701 1
0.858004041768482 1
0.883965268329992 1
0.945568550188226 1
1.13511175203625 1
1.06655331415498 1
1.15714959430688 1
0.884883240454332 1
0.986708556787049 1
0.706753367819827 0
1.04912137469174 1
1.10879350513535 1
1.0629261130775 1
0.536062671658168 0
1.38169104006022 0
0.623667348749827 1
1.19719729229963 1
0.933972418801326 1
0.962459306897527 1
0.983514357547207 1
1.15543997945146 1
0.663179670771846 0
1.04027223793839 1
0.8605165082966 1
0.836876131487613 1
0.910713655354843 1
0.955306128510064 1
1.24133973274951 1
1.26427618821909 1
1.01101157852509 1
1.07301518702325 1
0.838041551520219 1
0.998172513212975 1
1.1729715778492 1
0.826503849938331 1
1.01032735908563 1
1.09084259810183 1
0.979137261327899 1
0.905796036746261 1
1.08827059524572 1
1.1805305376905 1
0.950107819535145 1
1.04486962405424 1
0.735131087200223 1
1.62783756002448 0
0.960035826072433 1
0.885179336870651 1
0.940842106097414 1
1.14406576594043 1
0.939179027330426 1
1.01521333323597 1
1.01385429271711 1
0.81995367901531 1
1.1786740029615 1
1.08514105142371 1
1.0102516786187 1
0.908146852724097 1
0.913503474417015 1
0.572267673690508 1
0.902681286466083 1
1.09288290637549 1
0.958435467138397 1
1.06981161010043 1
0.73472338717727 1
1.00853872643244 1
1.078731968168 1
1.15289838400698 1
1.01603142075572 1
1.12973371699298 1
1.08111739096394 1
0.852286723874121 1
0.610176540815603 1
0.899724707841046 1
1.25976883431172 1
0.951783044761591 1
0.900557160679303 1
0.878247815785995 1
0.762562087071186 1
0.949072474723044 1
0.900708728975088 1
0.956126370475724 1
0.918357807722129 1
1.11189667118478 1
1.13210379275857 1
1.00405610057169 1
1.11375526174328 1
0.932052154915005 1
0.9643850771399 1
0.96446906026022 1
1.21508578954948 1
1.43529332202382 1
1.01516411670053 1
0.926842999887134 1
1.18199087837305 1
0.827410504715525 1
1.00400112929543 1
1.24852424680734 1
0.543672192001012 1
1.13888280576889 1
1.03996469115776 1
1.13184611345912 1
1.02431350244634 1
0.760558034905761 1
0.964696244746172 1
1.44160537842159 0
1.32578275211947 1
0.924138970070242 1
1.07909746263735 1
0.734979747189098 1
1.11489554396611 1
1.22436823195867 1
1.00096027100807 1
1.14590892104089 1
0.854611404518797 1
0.649696190826533 1
1.10068175832927 1
1.1479440711045 1
1.07852211440349 1
0.835043625333379 1
0.682798634894557 1
1.19864674866467 1
0.911869756874034 1
1.11478670844339 1
0.901017827455832 1
1.18280603579454 1
0.77605933360828 1
1.07123773781803 1
1.13567200528834 1
1.12235275214501 1
0.983225490042417 1
1.23473224944546 1
1.46238000775166 1
1.00862059205987 1
0.492638630317359 1
0.768595328785707 1
1.26003156514217 1
0.860985103205826 1
0.820083512615923 1
1.07446748508258 1
0.880537695016473 1
1.03984209447524 1
1.2611345606273 1
1.22070905876625 1
1.01710779101715 1
1.02987804100899 1
1.1147867919341 1
0.962417348623131 1
0.956636772315075 1
1.12913411450963 1
1.23391976938044 1
0.764591826507347 1
1.09541909174457 1
1.07533205142463 1
1.37104942653908 0
1.15135773608508 1
0.920682547379434 1
1.01112351264589 1
0.93292310141181 1
1.1474899081635 1
0.810312506017356 1
1.10121471759511 1
1.04113823194836 1
0.958182658296307 1
1.11279911905485 1
1.05083923658025 1
0.71247682155823 1
0.667014566460963 1
0.851776827654533 1
1.08157057992125 1
1.0464141476441 1
1.09781162281159 1
1.1493981031061 1
1.18445289140827 1
0.98791989310868 1
1.23671683771845 1
1.29700249698828 1
1.3334753751151 1
1.04144106015037 1
0.838036033827752 1
0.635137310691835 0
1.00816409756676 1
1.45515581509806 1
0.906194483409143 1
1.09282088620057 1
0.680828444052274 1
0.99661250077921 1
1.05198067002196 1
0.510112922024576 1
0.806894965598387 1
0.949061050169613 1
1.05536164283248 1
0.536519862310532 1
1.03844430422654 1
1.15996307958355 1
1.26773034080749 1
1.04887892521081 1
1.18592643784465 1
0.914283030298901 1
1.06869154854578 1
0.292252828129192 0
0.96307083286456 1
0.839966679495627 1
1.15192376719837 1
0.970244959105657 1
0.976642732732877 1
0.971312263553572 1
0.922744652107306 1
0.691250049627401 0
1.18026922226192 1
0.620332679815459 0
0.972258269555502 1
0.939065146047773 1
0.901066432198136 1
1.04494034212765 1
1.02863683745557 1
1.11546661080064 1
0.479344442583218 0
0.976585118722561 1
0.97268554615927 1
1.00705469139322 1
0.877537959870977 1
0.984348114578376 1
0.691248159957719 1
1.072161284911 1
1.034661879529 1
0.951131439159671 1
1.09855905237552 1
0.972266564525599 1
1.41476227747923 0
1.15975230277227 1
0.762258437963158 1
1.02069709061162 1
0.964353369681807 1
0.746462806579708 1
0.787761408987766 1
0.769726015918205 1
0.776252020545147 1
1.15080225574948 1
1.02864796113899 1
1.03885473175796 1
0.826015045898119 1
1.30566269949309 1
1.14857567923925 1
1.03801446277663 1
0.893688797188455 1
0.812150854648105 1
1.08970720794144 1
0.957088884913055 1
0.839611518432233 1
0.831597410120872 1
0.763036671007299 1
1.07678194838962 1
0.887094752387463 1
1.10322362052896 1
1.4704892912885 0
1.16991120043106 1
1.01917988138901 1
1.06872779164197 1
1.11782904846103 1
0.985092517620878 1
1.09684641201194 1
0.705245445522383 1
1.169499264729 1
1.25585652712859 1
1.00130345965699 1
0.495557020068644 0
0.87006332956461 1
1.16867678860739 1
1.11713249738553 1
1.11588461317686 1
0.780290861463656 1
1.29857879938015 1
1.25683476733769 1
0.759513181612058 1
1.2342338976348 1
0.949576320245692 1
0.918352486257431 1
1.05236689171252 1
0.867870177073913 1
0.813050286783156 1
0.928579661904817 1
0.90390098468261 1
0.847200404730105 1
1.17131821109263 1
1.09300254175547 1
0.959248454935411 1
1.30321681562506 1
0.803016355845483 1
0.926156936652991 1
0.776757178368177 1
1.4570893289013 0
0.840100512059725 1
0.916122349963307 1
1.06919753707907 1
0.467340348254128 0
1.48472909568519 0
0.609593590778642 1
1.23836646473341 1
0.989507182430947 1
0.680887030671757 1
1.12832074809475 1
1.05365633912179 1
1.22181707653462 1
1.20623680410136 1
0.752613750619716 1
0.827120083119482 1
0.777639119508109 1
1.08771186564012 1
1.16592839468183 1
1.04277551599745 1
0.619573523663417 1
0.77161087308555 1
1.2433505345317 1
1.05623989493301 1
1.52155193202043 0
1.02867938218636 1
1.02484973135102 1
1.04459103966658 1
0.809057198222344 1
1.01904943227618 1
0.994243688188075 1
0.786339808066108 1
0.847858815276378 1
1.07941277049161 1
1.28826955906317 1
1.10921459194128 1
1.31763687570203 1
0.890031444431148 1
1.16034064746506 1
0.974429656871188 1
1.06777585650055 1
1.09829913009492 1
0.930306943398833 1
1.11620006415134 1
1.44133194023869 0
0.836970496102158 1
0.896913852057454 1
1.15801460784573 1
0.714471248053781 1
0.735935234910631 1
1.19377546785957 1
0.999406383497377 1
0.920454364928342 1
1.06694559803061 1
0.851023717886065 1
1.00505986543649 1
0.740859395573485 1
0.98357431989807 1
1.11235701213358 1
1.07752234985924 1
1.08017211964821 1
0.893068041599513 1
1.05217870749256 1
1.16072743026128 1
1.05438546532011 1
1.3512485220285 0
0.812210245416255 1
1.03177769710356 1
1.03931847048554 1
0.928979644882029 1
1.1899980715011 1
0.925737009642015 1
1.07744861598142 1
0.869257906385671 1
0.936993180291209 1
0.723070038725267 1
0.8137015223478 1
0.922724583158115 1
1.02531851372862 1
0.853869822838117 1
0.934050057813511 1
1.10148461582726 1
1.05049577898984 1
0.911503460129804 1
0.922378257955301 1
1.17222523840432 1
1.44225872810128 0
1.16790896548169 1
0.944031014020516 1
1.42180678809209 0
0.871999412975871 1
0.852649075637868 1
0.903971871922837 1
0.86907819106082 1
1.24688309965749 1
0.715395652341482 1
0.913121870986831 1
1.00483457306872 1
0.928620506038853 1
1.05150681659681 1
1.28544796605932 1
1.09562691024948 1
1.50163419622307 0
1.0665044422355 1
1.51180062757888 0
0.758928930570209 1
0.934522701739731 1
1.19128518136649 1
1.81521336183489 0
0.96396771835996 1
1.19879087330192 1
1.00685110075998 1
1.08514085179167 1
1.09568129845583 1
0.910599352629324 1
1.34794429178714 1
1.01677299080775 1
1.33631918973947 1
0.968150609780103 1
1.20723852843787 1
0.969960180535342 1
0.983656479764679 1
0.827531450026507 1
0.909039421738451 1
1.2009426740097 1
1.07300318790713 1
0.606861244272982 0
0.718805691185383 1
1.01022856811309 1
1.05040435941625 1
1.24253725152109 1
1.04011160335863 1
0.647653129736503 0
0.908445914164655 1
1.09090363865135 1
1.00225023064149 1
1.28533803155085 1
1.12061236981849 1
0.892773378975296 1
1.29842270633056 0
0.724227172565442 1
0.963754860235443 1
1.22935636506883 1
1.15688930353578 1
0.950420988984216 1
0.901606908038871 1
0.916450838455198 1
1.26116864336589 0
0.687229125308479 1
0.901989741743011 1
1.06861523825393 1
1.06151411606388 1
0.959733059738347 1
1.20839804471517 1
1.18508539085667 1
1.03461060062771 1
1.01771261934805 1
0.925350260272134 1
0.733767456209091 1
0.854828250567021 1
0.86902991659487 1
0.840003662468887 1
1.02676226415526 1
0.945625367623494 1
0.901909462985894 1
1.00060500648966 1
0.970430996439574 1
1.02703306058595 1
1.24130358247422 1
1.12219673551324 1
0.859794672433716 1
1.00148099025602 1
0.899280133107848 1
0.894122591471457 1
1.05240114132919 1
1.12727502717244 1
1.12348320152471 1
0.97295383448852 1
0.993411489971187 1
1.46053479279518 0
1.03849045154404 1
1.06598396095601 1
0.742587628428953 1
0.928341228211321 1
0.489145692920305 0
1.03226194007296 1
0.932251247786441 1
0.1125280540861 0
1.15546055011193 1
1.01650741120759 1
1.17337336129928 1
1.2200935290711 1
1.19355586189907 1
1.20386251337995 1
0.9331732160091 1
0.823414762675028 1
1.15690305363149 1
1.04817866066191 1
0.677279134420284 1
1.04349354141866 1
1.09540930055712 1
1.18036205904065 1
0.821629783379326 1
1.04271968549083 1
0.808709882286506 1
1.07028077687577 1
1.09451250357112 1
0.948151275060608 1
0.780406459083194 1
0.921678994143126 1
1.17647608631628 1
0.857977289246939 1
1.3556977418231 0
1.13701143094521 1
1.17057624091834 1
1.12083609062067 1
1.55421329730664 0
0.94591132639116 1
0.882594067508342 1
0.969899212682328 1
1.29661128096476 1
1.05670429661942 1
1.34291162376747 1
1.02410732484415 1
1.1814794559255 1
1.23972368169498 1
1.06080104926837 1
1.16226636612311 1
0.627385133820349 1
0.864674689624026 1
1.20631459035135 1
1.19144158615988 1
1.057033560518 1
1.13362773605147 1
1.04311985721008 1
0.987057175233331 1
1.06358643295935 1
0.805439395050626 1
0.975356643064596 1
1.02066223118741 1
1.04330608006984 1
0.987455392088213 1
0.827464346870724 1
0.985180205525513 1
0.363698804832984 0
0.825695973706597 1
1.08068929091883 1
1.37208504705937 1
0.908047483925248 1
1.04195873813464 1
0.958191777188183 1
1.08183660238142 1
1.00854053865593 1
1.22958508092743 1
0.974462904065577 1
1.29861894364747 1
1.19079591580637 1
0.879500530032355 1
1.17473976018152 1
1.20574369911117 1
1.03410406222388 1
0.969768189366229 1
1.02887350641866 1
1.12807180528402 1
0.705586555268902 1
0.611518160596372 0
1.04330383797875 1
0.948845479638359 1
0.51468205377097 0
1.19274038203526 1
1.44431162266738 0
1.01928395126922 1
1.04791270828622 1
0.721667055656996 1
1.01425006750727 1
1.02093911004118 1
0.634002269457959 0
0.940637952361759 1
0.988296389113891 1
0.936745441778182 1
0.903431710501285 1
1.15803510993626 1
1.3177677741875 1
0.860192083079694 1
0.90283961496147 1
1.39252349068516 1
0.831509394282708 1
0.872890407325539 1
1.13270889629674 1
0.820110808580718 1
1.05671311076776 1
1.07552246927026 1
0.921393335667982 1
1.34071036072782 1
0.871604534099836 1
0.935337538508508 1
0.783471807592403 1
1.04932685450575 1
1.24154763708606 1
0.946075960496619 1
1.02697287232859 1
1.00538828530074 1
1.08334378184936 1
0.826537471713651 1
0.946355860859546 1
0.842459508462789 1
0.940658826356319 1
1.20710850225161 1
0.904424245907632 1
1.0157897474492 1
1.35622673968974 1
1.06504053432908 1
0.713262113757314 1
1.01426125075202 1
0.844068677526093 1
1.47835140511045 1
1.12652906403836 1
1.16203352300743 1
0.853984211441073 1
1.08083760935564 1
0.932259365618623 1
1.0333663339039 1
0.998956683076698 1
0.893600916638938 1
1.31462635322709 1
1.19214926981205 1
0.837512170322653 1
0.91826855774301 1
1.14738872078415 1
1.01464735607149 1
0.833602866256241 1
0.762910394026592 1
1.1776333857995 1
1.01858039737383 1
1.17077538496807 1
0.971032963295021 1
0.998987306602882 1
0.950480218365597 1
0.863528712595512 1
1.03382548061226 1
0.767741000693023 1
0.922440518355826 1
1.23314132956279 1
0.915692999191335 1
1.05169752077863 1
1.12433555855656 1
0.911735213834768 1
1.02987758538309 1
1.02536808972405 1
0.937050477524083 1
1.20560647032734 1
0.869123031755545 1
0.896954123532757 1
1.08893162809026 1
1.05377013649534 1
0.724085749685498 1
0.817076828054441 1
1.10357309017339 1
0.750987598287929 1
0.984689171969289 1
1.01784610713819 1
0.831824862159238 1
1.09490071589294 1
0.944425653893717 1
0.790751354073564 1
1.09693108515879 1
1.06489085816882 1
0.843483363712884 1
1.26019096808178 1
1.11494880321794 1
0.937144323419358 1
0.73827444403701 1
1.36422230963598 1
1.12526334071293 1
0.779242811368553 1
0.988281458811446 1
1.32275592010707 1
1.17380293436256 1
0.827477642685907 1
0.789433941253738 1
1.33652453312697 0
0.884389162195631 1
0.942471352927059 1
0.399262447663161 1
1.01718184410854 1
0.907868319509587 1
1.20431604755484 1
0.949182635508575 1
0.940315056751267 1
1.20150535971978 1
1.01877675297704 1
0.925401535875482 1
1.04469480235157 1
0.904207490099883 1
0.742935382512335 1
0.938824974832954 1
0.960385294391196 1
0.906415492802398 1
0.991085773815575 1
0.82863514818482 1
1.15373909245779 1
0.867686096505205 1
0.93158009942834 1
1.3710495478478 0
1.09931129260676 1
1.3005441372809 1
0.613115694254359 1
0.783058713151123 1
1.07685662301059 1
0.775535370708692 1
0.885682425436296 1
0.76751784701171 1
1.1411246115903 1
1.24344920771088 1
1.11823443544252 1
0.692857111258685 1
1.09389325863482 1
1.07479157882447 1
0.965977723911893 1
1.38027021219288 0
0.880944800312485 1
0.426302550859506 0
1.04602755205211 1
0.951701675883824 1
1.04697473880065 1
1.01596003484998 1
0.58934529166474 1
0.800677219693916 1
1.02920624618606 1
0.949173875546692 1
0.972190266668143 1
0.934848713292065 1
1.00005607059783 1
0.941966295493112 1
0.96774369330504 1
1.26812561685916 1
1.0349537899317 1
1.30684955670676 1
0.910217968933174 1
0.828489850056503 1
0.94458742834511 1
1.09220582258154 1
0.738873186066387 1
0.874734652866453 1
1.35794711756916 1
1.12850539291404 1
1.07914036993573 1
1.01840429304332 1
1.12638922515543 1
0.900191658646019 1
0.682110526682749 1
1.12388677241576 1
0.844492361681701 1
1.13061434697935 1
0.884061043744805 1
0.970250472101547 1
1.32776001269006 1
1.07558677537706 1
0.984617660622725 1
1.04605369128793 1
0.873638753981647 1
1.1815307554668 1
0.747786790974592 1
1.00099990405763 1
0.886048449363752 1
0.784541416063113 1
0.852645179630486 1
0.976110162913415 1
0.909265353244858 1
0.76293911975824 1
0.927541117827614 1
1.10891157344302 1
1.36169047991618 1
1.47904433224346 1
0.747895681155985 1
1.0433557884267 1
1.27132859083165 1
0.636509403344719 1
0.999741153638715 1
0.805792617643201 1
0.83680301063521 1
1.39251890096823 1
0.797228705738814 1
0.990264307873683 1
1.1616264867828 1
0.980397683732724 1
1.09971141691913 1
1.05488616211768 1
0.967632891716203 1
0.74397880107944 1
1.19664915290572 1
1.08374725601688 1
1.14935032078766 1
1.25675973153925 1
0.862702260928369 1
1.18712204021331 1
0.985447900539857 1
1.18953158739245 1
0.765007895123674 1
1.29205737526436 1
0.939653806230255 1
0.828408932355723 1
0.78272062100258 1
1.00235393396791 1
0.897403847976503 1
0.999302021308532 1
1.07666030973491 1
1.12450919344968 1
1.10526428964839 1
1.2960947252278 1
0.495038761831014 0
0.624633809997224 0
1.19502411758132 1
1.12849356071413 1
0.885721725299182 1
1.36372066298604 1
0.9374258351069 1
0.851500228882481 1
0.899858931556173 1
0.914709317424273 1
1.00928734594535 1
0.967724768166702 1
1.292493885724 1
0.745195856785987 1
0.901335240894043 1
1.04422168968079 1
1.14662763787519 1
0.950882348707443 1
0.732266102414994 1
0.964718638024333 1
0.903224300982627 1
0.917137369560663 1
1.23711243976918 1
0.842499582791791 1
1.35820528426544 0
1.10528400269463 1
0.942473436996609 1
0.865243366648137 1
0.830475687667831 1
0.61435851014812 1
0.976623924837064 1
1.15765016501352 1
0.818296095107022 1
0.921671680876379 1
1.31260741084135 1
0.986663472637523 1
1.13438210023921 1
1.19523658410178 1
1.17179983355084 1
1.0131103236235 1
0.921512277161702 1
0.962921131157267 1
1.17795496716618 1
0.890819541025757 1
0.823468278131223 1
1.0469164871745 1
1.08504558164685 1
0.93773321958113 1
1.120620658311 1
1.10752810091228 1
1.14670968816401 1
1.04373791099679 1
1.15151167349375 1
1.00815426968354 1
0.990324692417997 1
1.05363167855812 1
0.897243961569394 1
0.787051768902476 1
0.805654817905362 1
1.34523249466108 1
0.989012800335128 1
1.41894931861257 1
1.25433823184368 1
1.02711335629398 1
1.04136574122819 1
1.01283267285801 1
0.909086230907059 1
1.07486132826871 1
1.0808982838347 1
0.958308069810602 1
0.716985823148326 1
1.12029611092315 1
0.81824213081189 1
0.936365888628821 1
1.13319078546888 1
0.84596108087952 1
1.17793292784344 1
0.972171066958685 1
0.981686960498156 1
1.04971216152105 1
1.00037451675916 1
0.846547609360946 1
0.889778330742421 1
1.15598785526716 1
1.01027266836121 1
1.12135526466895 1
1.00178497460027 1
0.981662028071858 1
0.802608413779269 1
1.2268980092471 1
0.768119638217362 1
1.22685564143568 1
0.955243208624897 1
0.752664511351869 1
0.953019543770841 1
0.964799939621017 1
0.830272841316511 1
1.06749671808843 1
1.05084134138143 1
0.905843451638964 1
1.27704905991066 1
1.05194705899928 1
1.31992008290726 1
1.4411076149221 1
1.47059623100216 0
0.79395806839609 1
0.918847630350076 1
1.26238368506345 1
1.23523662988475 1
0.752806162223345 1
1.12695541183035 1
1.2328717226519 1
1.09581568313506 1
1.26165302393159 1
1.27225835204853 1
1.04040655205637 1
0.94867706245229 1
1.46174805815002 0
1.20717820859894 1
1.16379049535287 1
0.759942032231651 1
0.942687856453994 1
1.00478527851716 1
1.03622525331549 1
1.01052687591317 1
1.03884323757648 1
1.0434365209157 1
1.10984518450906 1
0.912802546475116 1
1.0873692884328 1
1.16902385974357 1
0.961043522760254 1
1.08867026414076 1
0.97497035079953 1
1.07647594894879 1
1.1175628377143 1
1.02248354031122 1
1.36266724692706 0
0.945412959757438 1
0.664021505126014 1
1.00688584528333 1
0.996666674877433 1
1.05471260665278 1
0.810175037760551 1
0.94611056770926 1
0.889991913935185 1
1.10768987112184 1
1.03626974105002 1
0.957502659718461 1
0.960382250593716 1
1.43501354518861 1
1.34535218033087 1
0.839828307553423 1
1.02724467548273 1
1.27533605771987 1
1.05744005390644 1
0.883717768197187 1
0.90751219701571 1
1.06372893214777 1
0.751654555416242 1
0.731241483407258 1
1.11497021626022 1
0.860799948481647 1
0.920430647533228 1
0.85457377206459 1
0.74114176547557 1
0.732102126734987 1
1.12430759927635 1
0.978966014571659 1
0.921458813208801 1
1.35030539438561 1
0.676676202928738 0
1.10723021029571 1
1.13805182453382 1
0.768060676734472 1
1.10181687263342 1
0.727292237406794 1
0.625943034781426 1
0.958514778858215 1
1.01254909455512 1
0.91395271028535 1
1.14711073163362 1
1.08894999657972 1
1.16343783299693 1
0.794584916220145 1
0.838026790572273 1
1.00837582206286 1
1.22962819123821 1
0.812639216596609 1
0.905849957331474 1
0.853928043245811 1
0.909157580754821 1
1.06138854780853 1
1.37030571299825 1
1.26959995490789 1
1.21077034015731 1
0.962282803465101 1
0.593514930815355 0
1.01424622750191 1
0.944570584360585 1
1.19074247036787 1
0.746168363296558 1
0.760396025058006 1
1.38917646295181 1
1.32154184000999 0
1.10712409887894 1
1.13156638244083 1
0.919851492494178 1
0.96422804078843 1
1.07254770781844 1
1.3420321006508 1
0.834655917880826 1
1.00685595254393 1
1.0395101626814 1
0.773032833106555 1
1.24179133078702 1
0.741925408168089 1
1.17853452810203 1
0.950520753020686 1
1.13555939757874 1
0.796529989077057 1
0.315410718207958 0
0.938567276109519 1
0.850732698311086 1
1.07844948540304 1
0.991347534529293 1
1.01107887815104 1
0.887798949201516 1
0.991660208254948 1
1.25300802293404 1
1.30098021002473 1
0.917719181699322 1
0.846462967290513 1
1.18894377689096 1
1.13569105610202 1
0.603979772050605 0
1.10473182653576 1
1.09750071514953 1
0.961248250640364 1
0.606377930841784 0
1.20506112538654 1
0.892473000041087 1
0.775901048289821 1
1.6248747073789 0
0.672823897023547 1
1.27667152954353 1
1.17073739430112 1
1.22075416093317 1
0.997444696298565 1
1.0456611941358 1
1.01780381958284 1
1.06994079715487 1
0.8123961378255 1
0.789035966815214 1
0.827998518332152 1
0.982844193243591 1
1.22480992399817 1
0.841112078595868 1
1.18222575132018 1
0.972315366137992 1
0.847915789107092 1
0.936151393307785 1
0.732256731200844 1
1.14389120344662 1
0.929348717777557 1
1.29183844448247 1
0.976699726931796 1
1.04352184930712 1
0.873375458406182 1
0.985713743755901 1
0.783811758322191 1
1.32691256530566 1
1.08094856004849 1
1.08006639856993 1
1.18475469286739 1
1.53548443722205 0
1.08254173205056 1
0.989722370516703 1
1.04317730327363 1
0.906881636309377 1
1.06967377244757 1
1.33247197160098 1
0.942632944791759 1
1.03462914053215 1
0.877424891019695 1
1.36341659210215 1
1.00506131697573 1
0.953996170097496 1
0.845251124941065 1
1.18412028216048 1
1.08532113682714 1
1.22491445109364 1
1.04911141185683 1
0.72382061362474 1
0.921808448464113 1
0.88661628247349 1
0.996359466357407 1
0.976921970672466 1
1.46438104718462 1
1.26082613596288 1
0.852910974070242 1
0.822556741699523 1
1.088681601281 1
1.04073401822865 1
0.9398231900687 1
0.837172045074175 1
1.14051504078392 1
1.20720760585256 1
0.686167192752044 1
0.780445963393174 1
1.12441993760308 1
1.31654798737939 0
0.96332166274434 1
1.25551970853429 1
1.0504510919072 1
0.763303782071024 1
0.866029255923571 1
0.983936742581164 1
1.14014737043872 1
1.13167085708262 1
0.985363613166961 1
1.18030139166549 1
0.67593486189271 0
1.15825555554555 1
1.23281942083132 1
1.04643859800625 1
0.935951564276064 1
0.718109350109171 1
0.913545342445688 1
0.857483227595911 1
0.973508383747332 1
0.718058944011652 1
1.21707835863552 1
0.88471222518041 1
1.12674045909639 1
1.08309250345956 1
0.934918087073256 1
1.07219109809348 1
1.03823148460051 1
0.687831213400329 1
1.12137944793239 1
1.28817441212519 1
0.957739811593668 1
1.06442901095119 1
0.95752471444293 1
0.896853592489812 1
1.33182757756212 1
1.13359788587941 1
1.13627350863315 1
0.792977600463252 1
0.631567493661334 1
0.983093296166811 1
0.873516666145367 1
1.13867815882303 1
1.04443571901195 1
0.852924026630961 1
1.04396671500602 1
0.914614279641133 1
0.936050358008658 1
1.00190288314756 1
1.15599098452035 1
1.05055923160844 1
0.753567054765325 1
0.931362400425923 1
1.23282123526329 1
1.01250913311366 1
1.134963998315 1
0.883319088436847 1
0.817859868151532 1
0.965392263794827 1
0.807665041553449 1
1.15004980475885 1
1.03721966272234 1
1.33191910097535 1
1.00347011530827 1
0.803222326120808 1
0.461522833858865 0
0.806733753839912 1
0.887100012067776 1
1.12629077288986 1
0.950103616447191 1
1.27131869834495 1
0.900548938730858 1
1.09003707236085 1
1.05920326348428 1
1.13506554874661 1
1.1642981961135 1
0.819637001141296 1
1.07028066254455 1
1.03717683389923 1
0.984883534235523 1
1.08514347261562 1
1.05094531752724 1
1.13212285107657 1
1.16367924519422 1
0.881515331166053 1
1.39344045088306 1
1.07183944292561 1
1.22412787568701 1
0.812689394272657 1
0.939236186883626 1
0.891631122762674 1
1.0462468332517 1
0.944923419594939 1
0.944244735908315 1
1.2815632500554 1
0.930898373623038 1
1.08259849474638 1
1.11901895808093 1
0.839977912337783 1
1.00892068674133 1
0.80063758480269 1
1.30186385111234 1
1.10930898936725 1
1.1817443688375 1
0.951500334995152 1
0.865498070962569 1
1.11228209518647 1
1.09329099877302 1
0.941807471377401 1
0.955915283636713 1
0.80936772302911 1
1.03236297511489 1
0.914674053297457 1
0.802085216526676 1
1.161559222218 1
1.21349111512554 1
1.02869514141637 1
1.01336961082608 1
1.00102172666233 1
0.969098103349929 1
0.674830222874407 1
0.57940037423269 0
1.14887682670016 1
1.13238577564967 1
0.645294054390182 0
1.13809941092603 1
1.01197487057358 1
1.08421896752621 1
0.654548870575162 0
1.00891000358895 1
1.32620912355071 1
0.785226184813046 1
1.22239488856522 1
1.05041411234483 1
0.934193289448885 1
0.889650251034903 1
0.947541751721289 1
0.97186585167454 1
1.11827927045428 1
0.765967060767042 1
0.869859507361886 1
1.02782707417117 1
0.822222244965921 1
1.14301635841097 1
0.858464013237744 1
0.8995015221558 1
1.00947463953707 1
1.00185631441685 1
0.985679125673277 1
0.941917177594534 1
1.157933905295 1
0.957807345775907 1
1.1120154309016 1
0.905914231332627 1
0.824328072321329 1
0.897667668441146 1
1.19926707007432 1
1.09954247412098 1
0.964934459637339 1
0.701473024425064 1
0.908599731727713 1
1.04953273032497 1
0.8605228164099 1
0.954970451406813 1
1.1365540078071 1
1.1416632926053 1
1.07021730125239 1
0.963173833684917 1
1.28938460566139 1
0.962407037825996 1
0.755208977661727 1
1.12631454768461 1
0.982331354702445 1
0.828817624704935 1
0.857030770807335 1
1.01366375927324 1
1.07001751633131 1
1.11217850979393 1
0.819535900825069 1
1.12217908836144 1
0.741387596638597 1
0.951093794849896 1
1.12478293494579 1
1.21750154448095 1
0.774129058316726 1
1.15716076253862 1
0.98341154068117 1
0.858407635488002 1
0.684903323153568 1
1.20167124842538 1
1.35641736201181 1
0.975555504608828 1
1.07653215781261 1
0.651888504083127 1
0.901648921313988 1
0.886128542477397 1
0.724196431030302 0
1.1295017187269 1
1.0447330017848 1
1.05103242174772 1
0.92230726502654 1
0.792521188966566 1
0.959258191366521 1
0.839853682976931 1
0.802212650643927 1
1.19052976872722 1
1.0178213413705 1
0.706106611822001 1
1.03085660959578 1
1.15343292871672 1
0.986853095139821 1
0.917797420313333 1
1.52649892936462 0
0.856989693372658 1
1.01695175446073 1
0.87899811440674 1
1.2236020454424 1
0.787729805160519 1
0.946607624391868 1
1.24082172622307 0
0.873126087432474 1
0.921747695651547 1
0.7837035363989 1
1.1129698281864 1
1.12009695433817 1
0.717807087576297 1
0.666104214715691 1
1.13745594931337 1
1.03568365199371 1
0.910851977005789 1
1.28163101203415 1
0.651965442913081 1
1.09104583673375 1
1.08467186841048 1
1.23215651788133 1
0.895794217840638 1
0.958667217286094 1
1.11453685533349 1
0.983003913440009 1
1.29374273402014 1
1.01081709513653 1
0.6354038853024 1
0.92108989225841 1
1.03179645139611 1
0.681991874306419 1
0.935558265366748 1
0.886494961081548 1
0.795527160027039 1
0.901886835938886 1
0.903083184892009 1
0.938433717494926 1
1.15054063561676 1
1.04607945979213 1
0.863846028912674 1
1.06800506669469 1
0.712074337176221 1
0.931894484428181 1
1.00013301972923 1
0.936734521296358 1
1.01583758326673 1
0.904497268317625 1
0.955315617514486 1
1.10805556194577 1
0.933985131503723 1
0.807507111061535 1
0.739080958658471 1
0.833017366387228 1
0.930101499026008 1
0.996271278088647 1
1.21850961402444 1
1.16722393677835 1
1.17700228130158 1
0.964386136083714 1
1.29430154908146 1
1.10934390443154 1
1.20161206932362 1
1.08839471931081 1
0.895028376771548 1
0.957683572464014 1
1.21955463683201 1
1.29649191354642 0
1.30144010101867 1
0.911591403976676 1
0.874707048455629 1
1.17022002429813 1
1.12851556558551 1
0.896078728514375 1
0.76639375651903 1
0.834931545641618 1
1.27384750159143 1
1.37731167900993 1
1.12024317595768 1
1.14138800960422 1
1.03848932019621 1
1.04570715805525 1
0.799029586517692 1
1.17038969732083 1
0.992208905313256 1
0.909517634734488 1
1.19059212156497 1
1.37496909400858 0
1.07163148705399 1
1.14391614368786 1
1.1259675748677 1
0.969738851618575 1
0.983218431537097 1
0.756633634972041 1
0.975063887923728 1
1.0182609118496 1
1.00831927403083 1
1.30230889186122 1
0.864160698796218 1
1.02560431223694 1
1.15710766143509 1
0.874648159975461 1
0.876021511514561 1
0.990222901267492 1
1.14177085799965 1
0.841753386031805 1
1.20149921912077 1
1.03970632602651 1
0.980155771022969 1
1.15268131793537 1
0.864642531562213 1
0.859896148708589 1
1.34411456556633 1
1.25925597701033 1
1.27587880266397 1
0.792482570636789 1
1.10922324410181 1
1.04226184970672 1
0.711770633623175 1
0.901642903939326 1
1.15075161352057 1
1.26768571203265 1
0.85663814661314 1
0.971039286151378 1
1.04147261202116 1
1.10810803781384 1
0.854193393958684 1
0.880201526968519 1
1.18734448986739 1
1.0481687010886 1
1.13077979800734 1
0.870497160993511 1
1.03004482349275 1
0.986906935090313 1
1.03391516931972 1
0.992292573871582 1
1.07808628278413 1
0.977514530413099 1
1.13617874995717 1
1.01047248789724 1
0.940222108051471 1
1.25295607592212 1
1.06175701607652 1
1.20172316266315 1
1.08982029559305 1
1.11943536722487 1
1.04656104707961 1
0.994260436694224 1
1.05189110323942 1
1.3280194764093 1
1.1163884893623 1
1.16873641538369 1
0.980564512766516 1
0.972569857977046 1
1.1261876687575 1
0.979659027401852 1
0.96396884140462 1
0.846596322027588 1
0.894688125095619 1
0.959614703770275 1
1.17519935868688 1
1.04796729471244 1
0.954460977355939 1
0.812951909755611 1
1.17173794774008 1
1.04081169843327 1
0.801600117064497 1
0.993271222441893 1
0.740563384035461 1
0.865815108716427 1
0.982299027926212 1
1.09243225403237 1
0.86324770511092 1
0.849564086417255 1
1.67852024328691 0
0.783178969704323 1
1.37648523999911 0
0.867718541391565 1
1.05428754143933 1
1.19072892872633 1
1.18514135802104 1
0.995568859287811 1
0.866955657488445 1
0.834144725147451 1
0.759290644797817 1
0.964985281897277 1
0.919124932650947 1
1.31357847758635 1
0.873156711384113 1
0.935820182577527 1
1.01705081198502 1
0.529674704370802 0
1.15408558287386 1
0.925018050303537 1
0.911890544408347 1
1.04218279283628 1
0.800248215018409 1
1.10646947084377 1
0.948839565472036 1
0.943345913846003 1
1.0875008132328 1
0.801614395982128 1
0.772475199138044 1
1.16203558269609 1
1.06019085533459 1
1.08663187786251 1
1.18795681309808 1
0.714318047374696 1
1.02234392961121 1
0.749354269080502 1
0.784493239198505 1
1.37832555407125 0
0.885396045399093 1
0.864894950802466 1
1.36083626908321 1
0.940494901663801 1
1.04067873974874 1
1.35923410259547 0
1.15304890542181 1
0.944970739646663 1
1.28792281463495 1
0.893144377535373 1
1.02954240930083 1
1.08926421545044 1
1.21012503178088 1
0.929497271470173 1
1.10948839514605 1
0.931835018517327 1
0.858335620647437 1
1.03537972855668 1
0.7073113209245 1
0.908919604331141 1
1.0930937085124 1
0.922255668399142 1
0.848967071190196 1
1.10229458299946 1
1.15656400420714 1
1.04103389184617 1
0.902778102549441 1
0.89078895135297 1
1.15090350310736 1
1.12672240130873 1
1.02161634364499 1
1.04483842180472 1
1.0274643174583 1
1.09453216282046 1
0.852472714142739 1
0.999209085736589 1
1.02221941019416 1
0.926443949066461 1
1.06665777891405 1
0.923948402945397 1
0.752825639299301 1
0.757272767826248 1
0.955399008650293 1
1.2170123746585 1
1.00645734346412 1
1.02876924702863 1
0.926725072173671 1
0.716678285038386 1
0.909546823969343 1
1.13820036503992 1
0.923676777514712 1
0.780003918200445 1
1.24633880279815 1
0.972719811009682 1
0.990658134359744 1
0.745302059915751 1
1.05284604685329 1
0.769093767676886 1
1.13962641370636 1
1.01189514499312 1
1.02408292084843 1
1.12162588864373 1
1.03724777900746 1
1.11893358951378 1
0.482185855383177 0
0.75450308891946 1
0.697312698224793 1
1.2093840053378 1
0.796929675332506 1
0.805902566448119 1
0.913092766969443 1
1.18148026971047 1
0.894131711231271 1
0.870895040246779 1
1.15132200720572 1
0.386952664924206 0
1.07716328189014 1
0.748441693996809 1
0.996514234640632 1
1.01826131173445 1
0.988620635859012 1
1.17767953150345 1
0.999649768816797 1
1.10637542623334 1
1.06093898351724 1
0.84967346585689 1
0.736038593189882 1
0.812370391049446 1
1.01870844921694 1
0.796101846475796 1
0.914297940555449 1
1.15078662481377 1
1.08631225597415 1
0.899567656072402 1
0.963003472721577 1
0.990617039780185 1
0.94396818224538 1
1.07571516732634 1
1.02817118365578 1
0.987053849307536 1
0.712915935154501 1
1.23997413347173 1
0.881767787959946 1
0.981445331813524 1
0.990455880672226 1
1.09776944973964 1
0.984301659734944 1
0.728643683231972 1
1.13465086990879 1
0.894928207120109 1
1.06304521762108 1
0.853280968496168 1
0.962478353540745 1
0.999127165177398 1
1.16566709944226 1
1.36561990574496 0
1.0838523604428 1
0.844966333790634 1
1.03845552255447 1
1.35516358547887 1
1.24062827853268 1
1.25106642053835 1
1.02172026828867 1
0.953029620743933 1
0.931996728937731 1
0.903435403407328 1
0.805063709455049 1
1.17554651356023 1
1.09985513871102 1
1.01866137180518 1
0.83003153727382 1
1.08863802741896 1
1.08822451469661 1
0.986989573554073 1
1.11440374917724 1
0.601693092425765 1
0.683360874633851 0
1.077956318866 1
0.756600529854166 1
0.957360521013495 1
1.300501789909 1
0.817764085423529 1
1.06217498202329 1
0.978066692280262 1
1.18551110318154 1
1.07898012091396 1
1.05522114389223 1
0.545831127194085 0
1.08844439041751 1
1.12990633931499 1
1.10989751622469 1
1.16002974703268 1
0.543028529295571 1
0.863813357103221 1
1.01201331889591 1
0.980124599972612 1
0.956580912941314 1
0.918358062626264 1
1.06065039265844 1
0.768848759723681 1
1.15934140740152 1
1.06065995328341 1
0.950716385173652 1
1.09159783532135 1
0.65734565169283 1
1.04163126012102 1
1.38457296721885 1
1.19607359391689 1
1.28574993059451 1
0.888016884489686 1
1.16540817680018 1
1.01563117235116 1
1.02190564517589 1
1.2943427829567 1
0.785000854728808 1
0.979694034386107 1
0.830862986902056 1
1.11731268281653 1
0.997901032704741 1
1.22321358196218 1
1.18488031890361 1
1.39376870724565 1
0.987759938992989 1
1.18800402143661 1
0.828647643069031 1
1.0375101403754 1
0.98302545131097 1
1.3010139819427 1
1.00636897166822 1
0.941454980894799 1
1.28633768788787 1
1.1235690635555 1
1.06658504557438 1
1.46393319616931 1
0.983306224469089 1
1.07646518691597 1
1.12804339041004 1
0.798665120355886 1
1.11029791516462 1
1.01920988220434 1
1.32266986347704 1
0.907751297202519 1
1.09103384788615 1
1.12494191116795 1
1.23734406762908 1
0.983029669803082 1
0.899799298057991 1
1.15183999166954 1
0.519682717876859 0
1.02444086736496 1
0.869782563125498 1
0.84302499690539 1
0.936694585126344 1
1.48226783353619 0
1.08772225131601 1
0.942295844902308 1
0.741134600369978 1
1.26920783540951 1
1.48273975050427 0
0.938416186764228 1
1.13089687001887 1
1.16588789091491 1
0.648766225187426 1
0.794556563568744 1
1.00963269608042 1
0.934125413343781 1
0.773268948037087 1
0.859553077542772 1
0.874586269268516 1
0.715015826547031 1
1.18037371621712 1
1.18996604720591 1
0.885090785987157 1
1.17862677341907 1
0.810445180751765 1
1.04079420426481 1
0.794252286479796 1
0.7786970081638 1
1.03409346929509 1
0.946266326030752 1
1.07419052475252 1
1.10139942592692 1
1.0586294624997 1
0.996990554837005 1
1.1902196851646 1
1.07382153474331 1
0.587684473041603 0
0.848910984263803 1
0.910841275560023 1
1.06713062151678 1
1.11990164854912 1
1.03498328746058 1
0.695367236724084 0
1.03878696709005 1
1.11505682205802 1
1.17896855372229 1
1.00360240143412 1
0.850747841845436 1
1.03275901249833 1
1.06360070130758 1
0.758924792646829 1
0.88234913059882 1
0.923013777281857 1
1.01291892242215 1
1.06923668982234 1
1.02137527628602 1
1.15297275757879 1
0.782680326105365 1
1.08656787375903 1
1.16362658823761 1
1.14324474607787 1
0.803504617994914 1
1.15773138455314 1
0.815105776278718 1
0.979128333829076 1
1.12650981287648 1
1.22103716335812 1
0.906241421300907 1
1.13192263023426 1
1.03019578113111 1
0.821652327898628 1
1.10283954605728 1
0.920473544186071 1
1.0111534163997 1
0.913765533519955 1
0.993965298567089 1
1.49936197343876 0
0.762716613477264 1
0.852153191228009 1
1.19070464648812 1
0.760592748517403 1
1.05530378089347 1
0.930157648342942 1
1.45059040677654 1
1.13504789640112 1
1.18969840470358 1
0.986623109685419 1
1.14463291960298 1
1.07727697476706 1
0.996503658139733 1
1.08995043872798 1
1.00064630395658 1
0.947080888564058 1
1.11548653908018 1
0.695221166277742 1
1.00494168928264 1
1.03864107466179 1
1.21615692665613 1
0.881701384015798 1
1.15773433900684 1
0.58052014199444 0
1.25886644740984 1
1.08585550962553 1
0.984249349841851 1
1.26938439889984 1
0.98954026269741 1
1.17468153921489 1
0.881645862830157 1
1.32818837406467 1
0.996169896611349 1
1.0294765118858 1
1.35350820036268 1
1.07983226803966 1
0.98948136695904 1
0.868789554595396 1
0.948993039260322 1
1.14205380650005 1
1.10691708897493 1
0.694108995895301 1
1.27369714044282 1
1.11181943728413 1
0.720002647382031 1
1.23828666622887 1
1.1527765521493 1
1.02088934594632 1
1.08363636782403 1
0.984651508709277 1
0.945261983263355 1
0.988894002579784 1
0.939957823146404 1
0.843454815945281 1
1.03530264047147 1
0.955546366468084 1
0.973067325523371 1
0.944959004470479 1
1.18568180477918 1
1.15410726193686 1
0.795666874611226 1
1.1938133703289 1
0.929140990179421 1
0.700216505096701 1
1.00057219088785 1
0.872322283598763 1
0.845304207346624 1
1.22812228825294 1
0.935593671207264 1
1.31803111557668 1
1.0258096244096 1
0.850116670835356 1
1.03584544031029 1
1.06666165490993 1
0.76856660730689 1
1.15151016140834 1
1.07072678872793 1
1.05607347534016 1
1.20324781067356 1
0.697212968028205 1
1.1133246997375 1
0.756458425139898 1
0.959170235763948 1
0.948756988147917 1
0.991159540092738 1
1.14847871304798 1
0.905014748660142 1
0.993090249186466 1
0.970797657281754 1
1.21922285909141 1
1.17064366988038 1
0.698235887431667 1
0.944663518568646 1
1.07665329661105 1
1.00937257576432 1
1.02803406952683 1
1.21602270591157 1
1.20258189064094 1
0.995175212294074 1
1.0196418570141 1
0.764653505343041 1
1.05901255046876 1
0.812414137088827 1
0.890369015307497 1
1.13585704595876 1
0.65030166930937 1
0.890441582213624 1
0.838441457946113 1
0.860121697931729 1
0.858030602784578 1
0.855758860423924 1
1.13736377494127 1
1.01174795158257 1
0.843540686728948 1
0.838404337138021 1
0.96910298196026 1
1.17025073631666 1
0.963592559500053 1
1.1190138387189 1
1.08461489993157 1
1.17102074502777 1
0.759978503720789 1
1.13773885721169 1
0.997769655259876 1
0.779958022099327 1
0.490818017917167 0
1.01710122201517 1
1.07489082381834 1
0.764137493382883 1
1.19075202981265 1
0.954396587054527 1
1.15716264179586 1
0.789624381805824 1
0.88510160278985 1
0.924334042148419 1
0.813476735433689 1
1.07821501977931 1
0.874593961054731 1
1.16033536658102 1
1.05846148173501 1
0.856056232057878 1
1.0377559970164 1
0.900741745805258 1
0.970121476343427 1
1.2546579505288 1
1.06383757867654 1
1.12719911558709 1
0.951458336198171 1
0.528002594362072 0
0.675765067937554 1
0.811823212060454 1
0.989781944833149 1
1.22557615173267 1
0.983304179433457 1
1.08157651956452 1
1.18945567259737 1
1.13644930659825 1
0.819780147304992 1
1.02377325462122 1
1.28649786651347 1
0.936845354470866 1
0.876341131263494 1
1.08186378607381 1
0.968983154311925 1
0.938620161712751 1
1.2497820482024 1
0.980158197028699 1
1.18777559765257 1
0.841613061583791 1
0.997677031320446 1
1.12498572165002 1
0.719818275700094 1
0.73505672330204 1
1.05025043294096 1
0.95228402442958 1
0.881299157394371 1
0.730547680244105 1
1.21250413125647 1
1.04886271860807 1
0.958496811693275 1
1.01311340635501 1
1.10752940257616 1
0.949312566624701 1
0.894231562790696 1
1.05476275086357 1
1.18214018588627 1
1.08803177937933 1
1.1308926091972 1
1.06400870649939 1
0.853852439672092 1
1.02563554431499 1
0.827749594435038 1
0.697547598487435 1
1.11427980964076 1
1.01493863928421 1
1.18719736294712 1
1.22520373529196 1
0.802449480389624 1
0.807427975250856 1
0.869476278454766 1
0.918419847246614 1
1.02188927622112 1
1.18464854597129 1
1.16622127265998 1
0.825082584056834 1
1.12801060796155 1
0.969736903320877 1
0.943003074433876 1
1.01094282848495 1
0.807528790121526 1
1.0006349791148 1
1.06203713746753 1
0.845262380154735 1
0.986323524699695 1
1.05732242853248 1
0.684982425186961 1
0.953009959973097 1
1.37074567737279 1
0.854131609304595 1
1.37792313668062 1
0.909105129855841 1
0.92382815444913 1
1.30831980986133 1
0.814828130397882 1
1.12830064330312 1
1.28398877158545 1
0.977837322547725 1
0.990876321741753 1
1.1097063061016 1
0.974823247823585 1
0.830266664407031 1
1.38123788171743 1
1.03712102682792 1
1.55725422525587 0
1.27163715031068 1
0.939283442210586 1
0.953870836454274 1
0.940351868616993 1
1.13692787520823 1
1.4102156685008 1
1.23170444985211 1
0.862960082787514 1
0.869671928964888 1
1.25790560829248 1
0.838015683848611 1
1.51986294177208 0
1.21969846611962 1
1.04452656603773 1
1.04332396705828 1
1.06453318516183 1
0.89629915318157 1
0.907261421707024 1
0.932047624579543 1
0.958359600656573 1
1.0842819523161 1
1.0921353308582 1
0.81142205474424 1
0.724455205100434 1
1.31399657360625 1
1.08684520138774 1
1.12834669432826 1
1.05392910910758 1
0.840297521817448 1
1.10650611815917 1
0.943300936645797 1
1.00125310757251 1
0.958835265015128 1
0.645742610309787 0
0.894179825993536 1
1.00989747791524 1
1.24021004261395 1
0.911482783494549 1
1.04793555737391 1
1.13727141006674 1
0.704851316864116 1
0.973537626257453 1
1.379189101999 0
1.06856540541495 1
1.29930874432727 1
1.0396353130828 1
0.888001313812422 1
0.87228877974516 1
0.888243217318011 1
1.46082122548563 0
0.819609804672822 1
1.13315310599348 1
0.840490891755811 1
0.796969078372858 1
0.811732493393655 1
1.04749805761577 1
0.813399463061429 1
1.26884030619511 1
0.984573059295365 1
0.8096362583732 1
1.27182047412699 0
0.951256340586689 1
1.18516811219331 1
0.761120257167887 1
0.589554948962413 1
0.849165800621863 1
1.18540148267139 1
1.06394638943288 1
0.864397738833977 1
1.05347420941046 1
0.825723972364491 1
0.844195823247664 1
0.831608137595805 1
1.02721827182388 1
0.957859305758792 1
0.843066629101374 1
0.713784737479725 1
1.27499610920023 1
0.891394612548205 1
1.19730639252951 1
0.797756398593325 1
0.951020229353481 1
1.09305480252146 1
0.967322731896533 1
1.0525857814588 1
1.02244787037799 1
1.40599160088434 0
0.974095257771749 1
1.20140268190681 1
0.735030178636642 1
0.966455222238229 1
1.00082552630988 1
0.61572235467183 1
0.749265215344307 1
1.13037623351097 1
1.25363685209038 1
1.07195742011303 1
1.19595486064004 1
1.04766438535506 1
1.06389494006457 1
0.575320839149119 0
0.780515610800455 1
0.802360345537447 1
0.850271592990662 1
1.07471707123483 1
0.860687382097559 1
0.929884899564126 1
0.815646205574896 1
0.814867051043198 1
0.719911943032502 1
0.912021089538666 1
1.00773935600366 1
1.04037317009546 1
0.88837975353577 1
1.24922818359612 1
0.79399403704252 1
1.23373579831847 1
1.12638154603212 1
0.925746733570177 1
1.12120810220583 1
1.18891412740011 1
0.787144116620146 1
0.986662430167637 1
1.01131021923007 1
1.16029758975533 1
0.984234413576255 1
0.986825564110381 1
1.0556153148467 1
1.10056206722483 1
1.17693413215436 1
0.929812837242095 1
0.600147877384999 1
1.11309540950075 1
1.15100275603985 1
1.29735425022288 1
0.85425598098931 1
0.968869127035013 1
0.993559316573991 1
0.826804425974 1
0.889963060149418 1
1.00781839932056 1
1.15107621148691 1
1.14771539083019 1
1.1583702358987 1
0.865628180119146 1
1.25090040419221 1
1.07828139031933 1
1.15596426622436 1
1.00885681617861 1
0.94462411105378 1
0.911125624835572 1
0.681521395357668 1
0.378291477806566 1
0.933386302312518 1
0.792922636959441 1
1.0477593481878 1
0.86734883345186 1
0.598070340791058 1
1.19274377306304 1
1.08859023404827 1
0.973304201191431 1
0.981917095672463 1
0.734137057434126 1
1.01106643277414 1
1.0660094846288 1
1.10188827815608 1
0.938315911884076 1
1.02666443716672 1
1.03990398863407 1
0.775547661735412 1
0.933521158865131 1
1.12749206168592 1
1.16721589866528 1
1.26189217356493 0
1.0871749855921 1
0.99240933667862 1
1.4646132343902 1
1.21881315755311 1
1.07095601965351 1
1.32239498424224 1
1.14645162165273 1
1.1104558771197 1
1.00960311167081 1
1.42620966423571 1
1.30505258336475 1
1.10279348993501 1
0.969873042584791 1
1.13014095107756 1
1.01990128650631 1
0.754950622495578 1
0.964837790881974 1
0.977939702826608 1
1.0542700865069 1
1.10527469302266 1
0.638474211446286 1
0.640939882071445 0
0.982207371635389 1
1.17220189345008 1
0.88469608700519 1
0.789101696821843 1
0.899328098485959 1
0.95919608214379 1
1.05458956885423 1
0.894096615810871 1
1.16028133137582 1
0.985226776739834 1
0.833434530948305 1
0.795692539718849 1
0.947932715607789 1
1.0322130169311 1
0.735883245120402 1
0.943151797363643 1
0.832986997502646 1
0.924751178932335 1
0.456974540480056 0
0.814592146830236 1
1.08205231812002 1
0.859409227665686 1
0.895721145651953 1
0.688045161742678 1
1.04882366024807 1
0.912390254526465 1
0.82502264380303 1
1.07440894068396 1
1.15056376872907 1
1.17871325870289 1
0.951123865732525 1
0.615002128144936 1
1.06658385921585 1
1.02297739403594 1
1.14969215675922 1
1.01594504782355 1
0.917757483390202 1
1.01065541390358 1
1.05655513279579 1
1.02809622885764 1
1.0550562122308 1
1.30208537516918 1
1.04780136994451 1
1.15079949612726 1
0.652669268266858 1
0.995759647623097 1
1.0044653033009 1
0.964013982147402 1
0.817429172954481 1
0.841786276131508 1
1.14527792329799 1
0.71967999646044 1
1.03092713662927 1
1.18691445109228 1
1.00213722296722 1
0.970076382831277 1
0.879146913643428 1
1.22526572625074 1
1.1229688898304 1
1.03878783456345 1
1.12912097563613 1
1.26415992593654 1
0.715459464813021 1
0.897713610226597 1
0.687324965461266 1
1.27263970489851 1
0.730395823333927 1
0.715456577234795 0
1.23322799660167 1
1.11868932670154 1
1.05612677564525 1
1.34180082819014 1
0.844816827103912 1
1.15815506706194 1
1.13055337160221 1
1.15094065086125 1
0.949070768541039 1
1.29767851538485 1
0.879300028463415 1
1.16469795223074 1
1.29413916752672 1
1.00226963963852 1
1.05563335256882 1
1.18845415693069 1
1.17217657961784 1
1.14802515304988 1
0.762698732726537 1
0.92689599413847 1
0.879598069382115 1
1.24868513444992 1
0.942740390538869 1
1.1152295165235 1
1.18577895888682 1
1.01957770321128 1
0.818853693375875 1
1.08364900452129 1
1.02381936182793 1
0.890247267547453 1
1.09443745161914 1
1.06711385563719 1
0.953106078105326 1
1.04492024325115 1
0.795374637158197 1
1.07575593040564 1
0.826886381730022 1
1.02012319413913 1
1.14492183012876 1
0.788533393416815 1
1.14774021164962 1
0.915524389449757 1
0.98228892529806 1
1.12423287871566 1
1.27338686869161 1
1.03512819432982 1
0.961464962853582 1
1.08376272807214 1
0.995300113694434 1
0.998940152036819 1
1.3792747117384 1
1.05734498899128 1
1.06529935741148 1
1.08370088021444 1
1.26498675111376 1
1.1580732826859 1
1.09972165176339 1
1.01083060162595 1
1.02045052622316 1
0.82768919256318 1
0.687207283261166 1
1.11405237223882 1
1.18849860053499 1
0.797794042775513 1
0.565766846891607 0
0.949194640080889 1
0.747525716826675 1
0.908478560512331 1
1.05557197158153 1
0.978626210304205 1
1.05062138171471 1
1.13516507196701 1
0.814971864566888 1
1.20034373390397 1
1.03412098162624 1
1.32248172747938 1
1.03831895053465 1
1.12142033676111 1
1.16827896293038 1
1.31973644365432 1
1.05957234790199 1
0.779334095860543 1
0.847630150206706 1
0.860900746868116 1
1.17140449258694 1
1.07517062157795 1
1.11588638871266 1
0.894384357981285 1
1.1564254515533 1
0.717068425447878 1
1.25907498324002 1
0.903663639450071 1
1.05842587555358 1
1.03191565809198 1
0.998688442900117 1
1.31156128808102 0
0.81317237952946 1
0.769060277360564 1
0.916566861073725 1
0.950118225623921 1
0.628471303951255 0
0.782986819313173 1
0.796111393147432 1
0.98454488253933 1
1.04018132280228 1
1.10162294578138 1
1.15615948945308 1
0.971908367266202 1
1.20229786039495 1
1.03039615090654 1
1.03225443951563 1
1.09253502265172 1
0.978343183300056 1
1.02627926377553 1
1.0425240120619 1
1.02239380736759 1
0.867107823642149 1
0.880465337813475 1
0.913166469590819 1
1.00086601699924 1
0.967647795776575 1
0.983223935111942 1
0.657604567486756 1
1.14148020869315 1
0.894090303714195 1
1.21806084040334 1
1.03571147682421 1
1.02292266645142 1
1.03757373596882 1
0.935563968779184 1
0.926334553458552 1
1.09377652562994 1
0.758052549895049 1
1.02514182894516 1
0.790665461465674 1
1.2235227770298 1
0.674536757026729 0
1.10060435550854 1
1.11055611141589 1
1.06327055676822 1
0.779255832538821 1
0.896632940558819 1
1.06117985871249 1
0.77426301447914 1
1.23329618365695 1
1.32968052030931 1
0.993429333491402 1
1.10747239133625 1
0.903554358457264 1
1.11361544060444 1
0.994040303757101 1
0.920809654319183 1
1.09220477732822 1
1.19377598527771 1
1.15502183143485 1
1.09901959803286 1
0.760760782091254 1
1.39720508358773 1
1.05052515017751 1
1.05173025065062 1
1.0073823539499 1
1.07119507062483 1
0.812959261248155 1
0.690230061967584 1
0.814318960035925 1
0.819516500288901 1
0.790803274680283 1
0.910620792537837 1
0.996142658181215 1
0.931428145776206 1
0.930677667384266 1
1.09200586772864 1
0.86619016214997 1
1.05018856855736 1
0.916519968692008 1
1.05059828401976 1
1.1100159975855 1
0.621119863126362 1
1.1811237581322 1
0.817528393762031 1
0.987264384419662 1
1.14542447711717 1
0.981006941957591 1
1.00005811830255 1
1.31015026730379 1
1.04134183843337 1
1.20302401815126 1
0.859835501098516 1
0.912447495200613 1
0.853504762896991 1
1.06396292091724 1
0.568541240233536 0
1.0272759360626 1
0.984903294703918 1
0.876065054993049 1
0.961619265871178 1
0.723663460497256 1
0.694772337362231 1
1.31567734114042 1
1.01107250542196 1
1.07884627968179 1
1.00856352513162 1
0.890743208932986 1
1.23378982868006 1
1.24529808356313 1
0.866574989081316 1
1.52617222356404 0
1.26089676854349 1
0.799847725389923 1
0.952856284864717 1
0.787660553022312 1
0.636719761116707 1
0.9937018287101 1
1.08144455488156 1
1.31896797664829 0
1.02639891182753 1
1.10426012702567 1
0.889674751284803 1
0.87728288815162 1
1.25837986862837 1
1.12598316500257 1
0.896291996332217 1
1.07917432625843 1
0.999978830345761 1
1.47464324639206 0
1.31725867467005 1
1.05814009185483 1
0.743802130423576 1
1.19338649938438 1
0.692671421580123 0
0.886441941451927 1
1.08895410925505 1
0.77148411037013 1
1.21663886227822 1
1.26042474816701 1
1.30579034715749 1
0.978473278772363 1
1.04024141593061 1
0.709784444592196 1
1.15798469356046 1
0.834799609911833 1
0.920197412152352 1
0.926115550143269 1
0.835441090846223 1
0.965374331650242 1
0.895539210641594 1
0.68842811245432 1
1.01799144553731 1
1.05213415548101 1
1.12796752199658 1
0.927523587914809 1
1.20648322320146 1
0.758134811378132 1
1.08309003340606 1
0.353513033574136 0
1.15005523130904 1
0.879182165171558 1
0.930232468171596 1
0.82622873798177 1
1.05417527683438 1
1.13579116118716 1
1.31561111517595 0
0.927392368976619 1
1.0214311798231 1
0.831831664191382 1
1.06629791512108 1
0.942094042441347 1
0.698077992472141 1
1.01463201996843 1
1.06040629848228 1
1.28178111054956 1
1.0476769155109 1
0.99982151989242 1
1.04602982073187 1
1.07720616101307 1
0.734330625231952 1
1.23080109422354 1
0.967989045437619 1
0.995037978121408 1
0.961231481993058 1
1.36786463554205 0
1.05186870429893 1
1.14916952453433 1
0.836799339437814 1
0.955155082638943 1
0.801729976000116 1
0.889512853567668 1
0.89082867384637 1
0.803561602877246 1
0.874502646185723 1
0.997023266670418 1
0.79905831757777 1
1.07953608586277 1
1.02402753868391 1
1.14067717946191 1
1.06067039685766 1
1.25072923394897 1
1.06937913920101 1
1.07530909408993 1
1.10094954287081 1
0.820190013218835 1
0.957588132844736 1
1.22627012825296 1
0.907664655885948 1
0.864460829169488 1
1.21845266824847 1
0.79261868086596 1
0.8361736556822 1
1.11357756131125 1
1.07357810981559 1
1.01169724522929 1
1.09357106546261 1
0.667140886455993 0
0.881237943335055 1
1.09922371257883 1
1.00924428209161 1
1.10162947526143 1
0.64931258551527 1
0.882660569224454 1
0.655019454859454 1
0.918641426923623 1
0.951139410102525 1
1.26291404649154 1
0.974089214447793 1
0.961135020312667 1
1.29550385982339 1
1.0952679988686 1
0.899749367282213 1
0.876531587162969 1
1.22775530203266 1
1.22364930941645 1
1.02462388201967 1
0.854263685454739 1
0.780001773528701 1
0.909274061208078 1
0.911973845097463 1
1.12859309578193 1
0.600888798892184 0
0.984062639759819 1
0.694900555227313 0
1.14768913800188 1
0.927147261409797 1
0.746002751508207 1
0.915386771880101 1
1.19761489094188 1
0.822577401114397 1
1.08134707320456 1
0.82464385282565 1
1.11064374256653 1
0.646313329727808 1
0.858710733865882 1
0.931681584370334 1
0.909841305323192 1
0.817832277746602 1
1.00587755897001 1
1.16499620613729 1
1.05774963315688 1
1.13727803031304 1
1.09674043120214 1
1.05738163472694 1
1.05317255204738 1
0.769658990638942 1
0.971228064345555 1
0.955181955959926 1
0.700696464652787 1
1.13854526579982 1
0.852749276304316 1
1.09235033355886 1
1.15533662151749 1
0.901272616202009 1
0.994019519115383 1
0.875580746870929 1
1.36611983724937 1
0.878448635208708 1
0.993950181513574 1
1.01111922259909 1
0.867184755777775 1
0.879854555065622 1
1.2023249140132 1
1.10872277013185 1
0.920214743544569 1
1.15610668527344 1
1.16638122892083 1
1.07048958873559 1
1.26153426224757 1
0.844692328432503 1
1.41332859707419 0
1.25575844663425 0
1.04535503108378 1
0.883322908191563 1
1.04302016972768 1
1.16711307997233 1
1.0259404959986 1
0.644867436878219 1
1.01158265290023 1
0.822044643856381 1
1.14314928405486 1
0.839291876383352 1
1.00052250940672 1
1.02396168733613 1
1.04929722352814 1
0.915232302688609 1
0.840500316019381 1
1.16535884217613 1
1.0971608657214 1
1.01103824664362 1
1.01232037362567 1
0.738475504136265 1
1.19872938472911 1
1.06100064757834 1
1.14592955276258 1
0.971064030234111 1
1.13841245734816 1
0.851426840316344 1
0.604610915352496 0
0.560207679120095 0
0.971171630976072 1
1.1165464600754 1
1.19552698821672 1
0.923877424686783 1
1.05248247737712 1
0.86446113316566 1
1.1581418324474 1
0.748114715692633 1
1.13684730441746 1
0.891073261141445 1
1.17294964324003 1
0.345664425232381 0
0.907513590769423 1
0.987603057351048 1
1.24493018022601 1
0.840719903078261 1
0.938663132733737 1
0.979890309427908 1
0.899936054911113 1
1.07991379151173 1
0.813574226029857 1
0.819799918865735 1
1.00671175655103 1
0.812645055443096 1
1.13315108133534 1
1.07024689258121 1
0.84441966109501 1
0.739948778659541 1
1.10844103458433 1
1.2665143912512 1
0.772518138853748 1
1.02635730039974 1
1.05856853769909 1
0.972331787326288 1
0.988518812826458 1
0.939643695203249 1
0.877289911944464 1
1.14117863566472 1
1.01209434742134 1
1.09413294326615 1
0.61273557620354 1
0.880057545668721 1
0.847846188510542 1
0.787305192811204 1
0.889683447610486 1
0.777060307064903 1
0.934716280517407 1
0.867425786940746 1
0.949570692972076 1
0.737032565858789 1
1.06243018381414 1
1.05230048076797 1
0.920809417117461 1
1.04743312908907 1
1.32711512728014 1
0.791709888154228 1
1.25522436465476 1
0.847211427919286 1
1.43997195845394 1
0.874815271565953 1
0.888124994276911 1
1.32626978586787 1
1.31025045700187 1
1.17920600571586 1
0.940624722808874 1
0.992779580185618 1
0.685615012252651 1
0.852980906336731 1
0.956979104622839 1
0.883051067037812 1
0.891627235147921 1
0.842505074522036 1
1.41889515978682 0
1.0513602554441 1
1.12791204476674 1
1.03348567508648 1
0.441387715112066 0
1.23778714979232 1
0.857526607069804 1
0.895873371056639 1
0.881082679785106 1
1.02826909871668 1
1.03828949148355 1
1.29157161280672 1
0.7517829710491 1
0.778370836254641 1
1.07052642639996 1
1.05185085142543 1
0.958226580744884 1
1.28340058201878 1
1.05833620511468 1
0.522043336838307 0
1.03673601421857 1
0.986775846008241 1
0.863846357276013 1
1.15888683045445 1
1.11010172943022 1
1.08944931915992 1
0.859671515444127 1
0.922019974093287 1
0.498517535178187 0
1.16908514184987 1
0.696844827656615 1
1.14947035574377 1
1.06849054754471 1
1.42255049245337 0
0.941825056046205 1
1.03641491037262 1
1.06803418203916 1
0.671159167552298 1
1.16887330458631 1
0.883248435880977 1
0.911497366852193 1
0.500718180741608 0
0.870622948942369 1
0.797373444528243 1
0.904385301011763 1
0.804885682932209 1
0.816648768838179 1
1.08891899231205 1
0.673697641131016 0
0.943394314261693 1
1.23329134937684 1
0.874806730254195 1
1.00374255311746 1
1.13603049834529 1
1.02826128325535 1
1.12035671275095 1
1.1286176920315 1
0.951628888316931 1
1.24902524776992 1
1.10343141150247 1
1.11250741887731 1
0.79737453226378 1
0.995383783522383 1
0.71172481195587 1
1.07054123177255 1
0.873354953041323 1
1.09742669281307 1
1.09596181686009 1
0.958530648429054 1
0.806246662735174 1
1.14360471332732 1
0.943428232361076 1
0.866457000270813 1
1.0720661006082 1
1.53255362920229 0
0.90610243859447 1
0.896600861167926 1
1.4505915362025 1
1.07289995721904 1
1.08931346459022 1
1.30405926357877 0
1.1123614020443 1
0.984449469155202 1
1.11156125883176 1
0.909099474145885 1
0.920211675318208 1
0.840962378335687 1
0.849685496948583 1
0.992046504273639 1
0.848877055458091 1
1.082047781366 1
0.39126931158686 0
0.872268282583535 1
1.13741869058074 1
1.15125648939237 1
0.960752519653063 1
0.933865649362113 1
0.946980729932288 1
1.32866280335354 1
0.946375577058554 1
1.36360919861895 0
1.25044004744155 1
1.01540471265718 1
0.81365416304814 1
1.02234241773844 1
0.923492346338086 1
1.10022609218966 1
0.908247816997639 1
1.25066151614037 1
0.719997388487247 1
1.23907802992578 1
1.32557165409491 1
0.961057923065794 1
1.05277395039371 1
0.911478667272925 1
1.4326768240691 0
0.802036882998877 1
0.786700211841798 1
1.3717382494753 0
1.17018580379775 1
1.10370071103722 1
1.06982982987441 1
0.956345133167586 1
0.997124102343739 1
1.02524828620848 1
0.946875812755891 1
0.915167117874022 1
1.01210921110868 1
1.23688580001149 1
1.13721286649239 1
0.87443598912522 1
0.858327610411822 1
1.10360833143178 1
0.995124007869844 1
1.21948650990391 1
1.04807115566771 1
1.00361330212315 1
0.735791966378375 1
1.08936233056785 1
0.928451427389109 1
1.04016946581023 1
0.849781015075876 1
0.736577019775808 1
1.09603812579281 1
0.558715130230734 1
1.11155242659809 1
1.06360920180405 1
1.3280191578507 1
1.24823700674857 1
0.818963392552467 1
1.17837501184329 1
0.588423978791162 0
0.832953451229473 1
1.06054112527464 1
0.690310372680153 1
1.01191393656346 1
0.953259195164811 1
0.89393862644062 1
1.34768829148716 1
1.06058926877722 1
1.1185371560151 1
0.715163585236938 1
0.64704152668159 1
0.784392123323283 1
1.08346789439312 1
1.00676388272886 1
0.917204905535898 1
0.97482135402051 1
1.05963593914312 1
0.979557984082047 1
1.09357342082014 1
1.04113417618049 1
0.829186139843868 1
0.979568730847034 1
0.961594369233293 1
1.15179433022001 1
0.728932108931654 1
0.910163811926493 1
0.900149463816848 1
0.840486640581889 1
0.969523601618963 1
0.952679424584106 1
0.88253695619072 1
0.715477582750696 1
1.22084225185804 1
0.970682875431971 1
1.07953645139434 1
1.11692842820522 1
1.04988527909884 1
1.10379475508078 1
0.970037197248879 1
0.939805295300864 1
1.1352751877835 1
1.07996933149989 1
0.995266434776906 1
0.918033474179648 1
0.78711690924027 1
1.3054100484871 1
1.00347222347987 1
1.27260318398622 1
0.958879123004365 1
1.01044949140545 1
0.63382660280618 1
1.12646942552664 1
0.953911200558321 1
0.966147235410164 1
0.757483173642056 1
0.782903102399376 1
0.832696729162058 1
1.2725679028126 1
0.868032139521515 1
0.761298754843615 1
0.57132118699825 1
0.957572729914857 1
0.899058210086405 1
0.984404576657859 1
1.36582653689307 1
0.949411456459971 1
1.06526869138873 1
0.920525333865538 1
1.30623674829876 1
1.16972117607744 1
0.902521368756446 1
0.778408810718334 1
1.10144547813481 1
0.963334504882189 1
1.04109092781584 1
0.851298301934593 1
1.12547887798165 1
0.968490500291929 1
0.736235900598111 1
0.815336500212789 1
0.861437331234997 1
1.00776796688569 1
0.616046936176124 0
0.931005432230085 1
1.07928333466752 1
0.922491730250177 1
0.774475077916795 1
1.47863582291653 0
0.890566905703007 1
1.07009494981261 1
1.05784476499892 1
1.36401146493504 1
1.19037493041671 1
0.758778884012681 1
1.32355957994901 1
0.917765642786866 1
0.655175888300033 1
1.27304566191129 1
0.666850451213441 0
0.987814132949734 1
0.644359924215129 1
1.07981704332133 1
1.1569688051661 1
0.944933815507134 1
0.89654861601974 1
0.938051362587908 1
0.962150250480407 1
0.887085804818663 1
1.19607730250515 1
0.922147840806834 1
1.35323062971249 1
1.07770099332902 1
1.0650035174641 1
1.29467254162535 1
0.824680573670006 1
0.681596424243367 1
0.7110599028831 1
0.938058086405592 1
1.18923076902069 1
1.07695621432302 1
1.21949631542214 1
1.07284274260311 1
1.12634375489782 1
0.824395175680931 1
0.85058685387547 1
1.364555679404 0
1.02150534433012 1
1.0840602243047 1
0.766349629960238 1
1.45781139463188 0
1.21531769833722 1
1.03185882969586 1
0.746624280394087 1
0.848829175671689 1
0.831484536132033 1
1.19190530056431 1
1.0399387457365 1
0.895203777164365 1
1.31887107617885 1
0.941340168785889 1
0.981242820906286 1
0.915141015255115 1
0.917187448912318 1
1.08008046031367 1
0.955618256264375 1
1.02800791251914 1
0.927652469739422 1
1.01973362834487 1
0.98327712473514 1
0.753069619788789 0
0.728068755809877 1
1.19625640768074 1
0.936144439104432 1
0.923843532991724 1
1.0461105177943 1
0.807472647417113 1
1.1348757909016 1
1.28346138491776 1
1.01032027403665 1
0.936264681981852 1
0.93759734164799 1
0.772181554059115 1
1.07394990272544 1
1.22898491315739 1
1.08453819040072 1
0.762753634448965 1
0.958601171503093 1
1.17687302085811 1
1.16914579232592 1
0.737856305621577 1
0.894881617755842 1
1.09418832120862 1
1.15807619681327 1
0.989904090672562 1
0.955546025672925 1
0.947955361037407 1
0.905734917515357 1
1.08027513912834 1
1.01925806239438 1
0.909930596224239 1
0.790822447041731 1
0.859469372548134 1
0.827566772830907 1
1.19178590732411 1
1.21984124079257 1
0.934942745655246 1
0.880167167249178 1
0.915768140417001 1
1.25423602775804 1
1.35818415217384 1
1.09970415048153 1
1.02265266492478 1
0.864682197318755 1
1.2208358509085 1
1.04826025693137 1
0.856448252703199 1
1.12619266040697 1
1.0206692510177 1
0.777338375764325 1
0.80435801310907 1
0.797121196636009 1
0.748629933597148 1
0.976266804120126 1
1.3383612822047 0
1.01938395039679 1
1.27468083077412 1
1.11562592672565 1
1.19139323703633 1
1.06201138203384 1
1.10383299509989 1
0.623352520429174 0
0.998654232117985 1
1.295060637583 1
0.756939747225636 1
0.926826634797126 1
1.21113871921563 1
0.811278120792341 1
0.935945009582966 1
0.919969850707672 1
0.933982810588244 1
0.940185933959358 1
0.815171722992692 1
0.948184736796565 1
0.883107486831214 1
1.17928728535854 1
1.05358833752237 1
0.962422682847405 1
1.07609236278205 1
1.04024836433049 1
0.725468141062656 1
1.26202982500438 1
0.847730390969158 1
0.777236823961495 1
0.936784563564883 1
0.870757881091987 1
1.05877975995263 1
1.07550456082008 1
0.819462884559523 1
1.14957143394717 1
0.655938210603013 0
1.05125303289575 1
0.894587141625085 1
1.05212691801018 1
1.20979180830823 1
1.03187545194478 1
1.14567995438857 1
0.531751149275072 0
1.28111469595841 1
0.789317517541101 1
0.978777356934404 1
1.29568464337535 1
0.82501128584227 1
0.889518471988782 1
1.04797328217374 1
1.45375251744539 0
0.843626178878303 1
1.15969837303139 1
1.03234689682504 1
0.928862666192405 1
1.24581965282583 1
0.831203431084389 1
1.0131945278674 1
0.999955257123067 1
1.17189354120746 1
0.792736534160133 1
0.885795754497799 1
0.925690358211108 1
1.1179277230669 1
0.732849292347561 1
0.831647505046635 1
1.17074178383596 1
0.87939281391014 1
1.05869431653897 1
0.916147447205663 1
1.11499459515816 1
1.02004152058519 1
1.12870249026564 1
1.12123759242581 1
0.997740617380108 1
1.06209648387634 1
0.774395250177074 1
0.874766600543665 1
1.07751135247914 1
0.937091151942295 1
0.784521984535677 1
1.25379339188687 1
0.625105961793912 1
0.94135182595399 1
1.11288561690697 1
1.03776833126524 1
0.932388225519973 1
0.979816372076304 1
1.04701149925424 1
1.03651669002761 1
1.1365907891276 1
1.05240113943237 1
1.27898932868592 1
0.863879112403644 1
0.732984592590362 1
1.09995728003577 1
0.878890043241952 1
1.18520341968747 1
0.94702606577685 1
0.949365574296037 1
1.11034136395377 1
0.911501944228705 1
1.16970067865344 1
1.13793638174451 1
0.754299669547786 1
0.809878441079425 1
1.10034684952793 1
1.00319533679483 1
1.07765779095937 1
0.484296577250775 1
1.04357261464348 1
1.07259366712449 1
0.856464397444758 1
1.07251146323655 1
0.889685911782311 1
0.994586892038742 1
0.987818104626643 1
1.01107430853785 1
0.851639116839125 1
1.06817843146019 1
1.03396182779255 1
1.0211527969327 1
1.1889150169655 1
0.904981111620118 1
1.01250512164786 1
1.17751359386919 1
0.919321402258284 1
0.477455983054923 1
0.870229936242215 1
1.03635547148567 1
1.17349969371862 1
1.04807077390093 1
0.962757707651237 1
1.118415100424 1
1.10227932287096 1
1.04685360620685 1
0.89745438469961 1
1.25016943774715 1
0.717728746983426 1
0.896535512203173 1
1.01111430889264 1
1.00544966249597 1
0.739140417517246 1
1.1760950730337 1
1.03596774915141 1
0.953774242554635 1
1.15220082669906 1
0.658559349749742 1
1.06379709487675 1
1.3380130332038 1
1.00861694007221 1
0.770385586289294 1
1.13409706360394 1
1.07484405060036 1
0.980913914669288 1
0.729254232699882 1
1.2197069477581 1
0.969780200755105 1
0.884151544616903 1
0.868640497029232 1
0.857923673018856 1
0.829659021993014 1
1.06100127577953 1
1.00204316826358 1
1.24947046816961 1
0.684265988820339 1
1.18786305020604 1
1.01557179631938 1
0.933520528459395 1
1.14828737356515 1
1.1555654606394 1
0.793463289080793 1
1.63007173562798 0
1.2554783310169 1
0.840665659608039 1
0.79471523512058 1
1.00084511851389 1
1.14536454742269 1
0.598340017652445 0
0.980390694801619 1
1.12035136576459 1
0.882671903724369 1
1.19443673100433 1
0.872600112206854 1
1.20039207373424 1
0.991659080275484 1
1.22910591678254 1
1.42715035652838 0
0.466677798425703 0
0.992130386561979 1
1.33346602404252 0
1.08043099048303 1
0.78550735401531 1
0.906836215169187 1
0.792780489705445 1
0.9161278151778 1
1.40441616903758 1
1.16039624033854 1
1.03553169129474 1
0.871487587061618 1
1.0420940852395 1
1.15004689771523 1
1.21863347215069 1
1.14173561125034 1
1.24475901519012 1
1.2008048377466 1
0.593910403458032 1
1.19949667434472 1
0.979574846278312 1
1.04216535572309 1
0.911265858489307 1
0.913357485391899 1
0.767450101877546 1
0.965409145911239 1
1.07364462854871 1
0.715225665793527 1
1.18346816941544 1
1.04239927978036 1
1.11305646015244 1
0.704924648147872 0
0.889632015458261 1
1.11170062602989 1
1.126127780293 1
1.13934260580882 1
0.676210298474346 0
0.817671614228665 1
0.97482390109501 1
1.0691195427154 1
1.04500621367464 1
0.787218692360323 1
1.00086442200891 1
1.05059564665489 1
0.750689361677906 1
1.03444368949007 1
1.3496451896807 1
0.952341957431375 1
1.1008590097719 1
1.00512653859062 1
1.18623139837716 1
1.05824748176282 1
0.800717473822184 1
0.918513291205215 1
0.934782197991726 1
1.25096250844557 1
1.11190348549271 1
0.992891449336396 1
0.897398661265335 1
0.941327669308239 1
1.02033956487088 1
0.929521384384631 1
1.40993292796943 1
1.19382063962608 1
1.22493554268266 1
1.3776181175159 1
0.77140341513229 1
1.18666038112358 1
0.887508387076892 1
1.05390093197345 1
0.965389545901438 1
1.01663543214671 1
1.26262634134276 1
1.08923326127653 1
0.948889194605724 1
0.76282685976399 1
1.15373258828866 1
0.977306108622848 1
1.08666963615595 1
1.21985923117925 1
0.774790668216165 1
0.646005638088776 1
1.0448321213132 1
1.06024998718851 1
1.0602960869792 1
1.09859843016575 1
0.876579975453247 1
0.867223636929076 1
0.912386370842822 1
1.02032482379806 1
0.869676760280223 1
0.661319320474128 1
0.791861499182996 1
0.974114072603283 1
1.14170636557036 1
0.932958272303477 1
0.899164965573518 1
0.925631888712265 1
1.04157941792303 1
0.993255628574473 1
0.863168374645479 1
1.04044680361982 1
0.981475460068487 1
0.968103104976191 1
1.01104149572686 1
0.857894549715307 1
0.650800318228087 1
1.07690585732777 1
1.01189752725643 1
0.801870251679843 1
1.06691485580682 1
0.889899954417496 1
1.112970516593 1
0.941133087021554 1
1.10261206217083 1
0.997653216850171 1
0.891595165975549 1
0.825747529929539 1
0.935120371167623 1
0.816084881260984 1
0.803573561359448 1
0.982671574896104 1
0.921440613278896 1
0.873332279060463 1
0.758734267516664 1
0.851147461528291 1
0.926233970943344 1
1.06876882896535 1
0.815327617811936 1
1.36512728770053 0
1.02492144627075 1
0.599249359746309 0
0.858158239884211 1
1.1986147189587 1
1.19409017588094 1
1.07658597338512 1
1.00586959700032 1
0.86780408161075 1
1.06542081224834 1
0.808786022981916 1
0.93656473559618 1
1.34276055633305 1
0.962841375986226 1
1.08411901704483 1
1.10573015535531 1
0.816729115264127 1
0.783020284390532 1
0.947895075645427 1
0.877592766918269 1
0.633700026551582 1
0.976386770395563 1
0.795563929294644 1
1.10127271023634 1
0.917819101255682 1
1.01954363490602 1
0.898916789488663 1
1.18172911361259 1
0.994612492814542 1
0.876192496728022 1
1.28206788890321 1
1.09109962592781 1
1.01962827842147 1
1.03157655533605 1
1.26700253179509 1
1.06351583863387 1
1.26287312318959 1
0.986179311173533 1
0.885827237173574 1
1.01477892792988 1
0.804421096594066 1
1.16308933247361 1
0.671919913181351 1
0.894159123991516 1
0.414420625356993 0
0.887604332725819 1
0.857168845298871 1
1.26089787304509 1
1.21331768427963 1
1.10556049620733 1
0.919471996916402 1
0.652027139811744 1
0.634784531565325 1
1.11797958117761 1
1.12216153959499 1
0.883078820032147 1
0.899426361323648 1
1.1923122741466 1
1.19597118481221 1
0.927063106961399 1
1.37240636431878 1
0.980176503126052 1
0.975601974378103 1
1.02220573761498 1
1.07993659986228 1
1.07577727156178 1
0.775734328479087 1
1.20118277032214 1
1.09718582772627 1
1.07384928582921 1
1.06305931638942 1
0.765186816869891 1
1.08961008935331 1
1.08666270109698 1
1.02961625542722 1
0.918607148215408 1
0.931418654304499 1
1.00975118344922 1
1.06806882364851 1
0.986404329988082 1
0.752189989264128 1
0.834795038299185 1
0.827699506616089 1
0.634185226864656 1
0.916139040827593 1
0.889819087085545 1
0.836157254142115 1
0.848556324600649 1
1.008394014109 1
1.08910792867674 1
0.753827386074971 1
0.86403518794332 1
1.0231105325816 1
0.962874044203871 1
1.08688940519287 1
1.28198926171829 1
0.92596745717317 1
0.965988001398588 1
1.04720301264502 1
1.19610867429058 1
0.803823219334827 1
1.11390480917227 1
0.980252817806154 1
1.11505022144692 1
0.911073065999872 1
0.935339543009126 1
1.16979362781411 1
1.03749036479828 1
0.746826373434069 1
1.45707082223816 0
0.834855527404468 1
1.0658459283454 1
0.835837787949261 1
1.03650831027493 1
0.964814512963522 1
0.895063162999889 1
0.939224571344729 1
1.24115943444834 1
1.24535593449998 1
1.11735405942912 1
1.03148347168296 1
1.10357154829487 1
0.912109661302148 1
0.765476571159603 1
1.00051013696218 1
1.04330031982885 1
1.20013635732997 1
0.894138097531588 1
1.13773803585468 1
0.972783088770633 1
0.949399459960575 1
1.00332437908154 1
0.91637516666931 1
1.12741756288129 1
1.248508357679 1
1.16739868484541 1
1.06246563161199 1
0.825326156869198 1
1.19120152656001 1
0.983502387728161 1
1.07955431559314 1
0.880320692427786 1
0.791309812141114 1
0.974143231034717 1
1.12998912168172 1
0.877635158764282 1
1.07890529744898 1
0.857039127888195 1
0.968500326616172 1
0.849507992250241 1
0.86317032090607 1
1.10114816148104 1
0.808691136063256 1
0.987706727010481 1
1.06769674371937 1
0.929852355675341 1
1.14686986398314 1
0.820122089075206 1
1.04855824285967 1
1.19530069673402 1
1.14348782121576 1
0.784082160133494 1
0.42797457356918 0
0.847474526451995 1
0.604431564889236 0
0.590498131156369 1
1.04651274301948 1
0.994332233650541 1
1.09859162586439 1
1.05231614476416 1
0.899150485019966 1
1.15814437683312 1
0.87969362064707 1
1.06621189760763 1
0.940693115051493 1
1.05734118695665 1
1.14289216889874 1
0.835247673940324 1
0.813460948146157 1
0.94059197545064 1
0.96852834553798 1
1.21795691390416 1
1.27717341113567 1
1.32448278648438 1
0.850033311556867 1
1.09763773723247 1
0.923523557628198 1
0.91217394596307 1
0.916141922510367 1
0.897513449995555 1
0.77031657919813 1
1.20401817637205 1
0.796326666110917 1
0.82169693972734 1
1.03890432179397 1
1.17775586867207 1
0.945254042066723 1
1.19960508810948 1
1.01612260599664 1
1.03229714215379 1
0.857231953028858 1
0.850688716678821 1
0.950417723295415 1
0.709911259704459 0
0.680692419846152 1
1.2354326315506 1
0.880028203565985 1
0.932924272464256 1
1.15680127036327 1
0.862066001286243 1
1.04829494821393 1
1.35718225986392 1
1.30766893986942 1
1.17319471809798 1
1.04122014716586 1
1.10410152965949 1
0.996453821299598 1
1.24551965323064 1
0.947054951817509 1
0.999885399580802 1
0.800247179054989 1
0.867929984830455 1
1.23996337581442 1
0.86211271277845 1
1.2253215378 1
1.02237640354236 1
0.720073485737632 1
0.878358860638292 1
0.908892809995095 1
1.09040760258193 1
0.962647527699407 1
0.887883711022749 1
1.00522362333174 1
0.985036480332162 1
0.972089957698811 1
0.938621084662572 1
0.758700222474527 1
1.11577589499449 1
0.961677684858822 1
0.999515544461849 1
0.740483684302111 1
0.859506591191568 1
0.73564986855483 1
0.767574997616048 1
1.01734449454663 1
0.839123306208796 1
1.40188456943432 1
1.03052386440508 1
0.981405640296923 1
1.24617118693023 1
1.04017813971272 1
0.868484536249794 1
0.897294583657786 1
0.576168027217496 1
1.11051630943345 1
0.908975362281071 1
0.887870400205829 1
1.05264302699894 1
0.920394053446711 1
1.17965331983869 1
1.02483222378849 1
1.03373996452019 1
0.715972641690156 1
1.13500473600817 1
0.91712656996356 1
0.653867267210189 0
0.787493621249844 1
1.02383925395596 1
0.878621256309122 1
0.92656381745391 1
1.19211084415092 1
1.00689488939476 1
0.802870168314286 1
1.02801796528945 1
1.05275334158205 1
1.04097959313674 1
0.612353256909067 0
1.0543182565624 1
0.830755424118536 1
0.835903397868738 1
0.931813896407747 1
1.08021545337862 1
0.783392439869047 1
1.02083717681334 1
0.964253255409061 1
0.787325645180024 1
0.961864395512472 1
0.999259626367532 1
1.17291853422788 1
0.687675302955954 1
1.07383184406308 1
1.03504114487755 1
1.01705074111217 1
0.922627737412801 1
0.984050256020894 1
0.881782976689994 1
1.11296425882665 1
1.24806069855961 1
0.341303599669611 0
0.963002716228269 1
0.957202481506169 1
1.12259910754365 1
0.855485273401592 1
0.948526277625565 1
1.14406291184496 1
0.991295702644654 1
0.826748506739604 1
0.934015567676653 1
1.04704084243805 1
1.30779140630086 1
1.09976458101665 1
1.30570237698758 1
1.22934974447606 1
0.980502576293732 1
1.18400797207234 1
1.0632787421337 1
1.06256661973349 1
1.25461733255168 1
0.947799963607186 1
1.23474288812737 1
1.19336607635523 1
1.06659475329019 1
0.908099258724816 1
0.742228735647088 1
0.944110120432905 1
1.0498938960304 1
1.0078693792972 1
1.10835331843732 1
1.08125238376226 1
0.906803133485695 1
0.885840627085696 1
0.749115805814112 1
1.14978615728254 1
1.21403851178122 1
0.937043832374637 1
0.890837062572909 1
1.00577259007592 1
0.828776632153458 1
0.997289344773425 1
0.938937451641632 1
0.702782818319486 1
1.24275784096676 1
0.934141209571958 1
0.93418184981344 1
0.814401674986409 1
1.05616237903021 1
1.14196984545857 1
0.811416329900882 1
1.02601159478414 1
1.21050226035441 1
0.997678264137406 1
1.26837137975994 1
0.551642100955568 1
0.937606998455826 1
0.749303915376267 1
1.34399792476804 1
1.11612124833841 1
1.02507455515626 1
0.974711237239088 1
1.27863755086212 1
1.06311047845773 1
1.05214220899665 1
0.982325281154807 1
1.02064328629339 1
1.13176472084106 1
0.787306832579422 1
0.809024169620481 1
0.858719104064096 1
0.937952169960736 1
1.04924958231748 1
0.804948852012791 1
0.836965362664677 1
1.04073891796424 1
0.951093652125518 1
0.948461843093768 1
0.910568528238356 1
1.15381548692933 1
1.15882783217746 1
0.798957521661973 1
0.844182352265083 1
0.799077483822867 1
0.804310110182961 1
0.893098596108623 1
1.26212186461252 1
1.30873119330414 1
0.963678421178026 1
0.943082060480897 1
0.938433748400818 1
0.963991042144222 1
0.774611075012368 1
0.959776288776405 1
1.03562749151674 1
1.33600124764614 1
0.93822911352031 1
1.01968441473019 1
1.15356487391224 1
1.02460335302383 1
0.835209604184792 1
0.967070949904267 1
1.29188157155315 1
1.09143318514678 1
0.751980827076193 1
1.0311866606059 1
0.947475621021638 1
1.06947849340551 1
1.10592258352839 1
0.74689054228847 1
1.08020167001107 1
1.10161890996748 1
1.03450723562178 1
0.797591079037834 1
1.25819418983408 1
1.08939007224206 1
1.20288526483564 1
1.07390001702372 1
1.14080023416255 1
0.95702577664568 1
0.87010988258614 1
0.901002125787799 1
1.07830441019946 1
0.984632991576342 1
0.829261138545143 1
1.06209691797072 1
1.01502583812719 1
0.897117759214536 1
0.832926218239465 1
1.0211742513738 1
0.793115449671371 1
1.01301261493371 1
1.42264288851771 0
0.855671672599742 1
1.09057591105601 1
1.16945273073797 1
0.910975100179467 1
1.00436209628874 1
1.15614415056197 1
0.977778152636346 1
1.06986532117837 1
1.03320545207938 1
0.612758734659664 0
0.745657348604244 1
0.696825568661814 1
1.42672776510882 1
1.08606977779051 1
1.20536008181925 1
1.01649884439729 1
1.23563754709253 1
0.458698405340651 0
1.07277669502043 1
0.85691850732376 1
1.03910493309182 1
1.07982732110908 1
1.01928767090864 1
1.20141970324211 1
0.982038947598788 1
0.89174938461015 1
0.773436824414547 1
1.17791196723363 1
1.18161181265234 1
0.864439412252807 1
0.967150307614054 1
1.2087631810377 1
0.894984184189013 1
1.02032895019619 1
0.856267730595345 1
0.871615101816933 1
1.22138965233583 1
1.37876213403054 1
1.23442917097565 1
0.953621746886052 1
1.05970182187431 1
1.00039105111716 1
0.826443763682912 1
1.08058280217907 1
0.603025030944439 0
0.880054248791391 1
1.0967368330998 1
0.98796056040032 1
1.06110653890261 1
0.940327023214524 1
1.11695306919411 1
1.18241726442819 1
1.25348343357081 1
0.876814740401396 1
0.959581283927614 1
0.91379883225348 1
1.12685127953232 1
0.92960797488924 1
1.06159247226898 1
0.649775461699117 0
0.776556774022147 1
0.958404085884776 1
1.06907965353269 1
1.09013062883672 1
1.25932476247249 0
0.932093564386398 1
0.940428323391402 1
0.984142140621591 1
0.79983687394988 1
1.08664737058013 1
1.16544564071666 1
0.736486280411935 1
0.876911120523133 1
0.551156312183358 0
0.840323855973667 1
1.08259303791526 1
1.01847335284537 1
0.68909659351501 1
1.03891717136407 1
1.27932851779437 1
0.912968655917214 1
1.27305342054216 1
1.20085192782145 1
0.969758619555539 1
0.702920617950335 0
0.877372001284605 1
0.836016097707927 1
1.1682659953667 1
1.1293775318313 1
0.928808754959579 1
1.07742710471201 1
0.942571300324818 1
1.26135732798471 1
1.23694503010066 1
1.15061392839685 1
1.05834971445311 1
0.985698556840808 1
1.17008818643558 1
1.13809698187518 1
1.10255424999743 1
1.06786582184432 1
1.02453603637531 1
1.21827348821869 1
0.750990313912256 1
0.927525194792864 1
0.779838467940235 1
1.02324740162806 1
1.24182908448977 1
1.04829098529418 1
1.14705390553039 1
1.04750567697193 1
0.922846122827299 1
0.999081531757106 1
1.01218343514912 1
1.0921739591256 1
0.922270589209653 1
1.08755833039485 1
1.07441862768294 1
0.952907884561776 1
1.26384521328342 1
0.766414149347151 1
1.2890881100457 1
1.33906496450447 1
1.02206246736871 1
1.02348385242875 1
1.16984329912193 1
1.23392752650494 1
1.15569798037408 1
0.82182394057707 1
1.02115520817255 1
0.914804878281891 1
1.03427293150672 1
1.14779812550674 1
1.06852411848106 1
1.04274675769756 1
1.15222169297391 1
1.03021067696596 1
1.05328049098073 1
0.675945689723164 1
0.959209910381733 1
1.25357017287858 1
1.05932706039734 1
1.14134588665723 1
1.11615122748883 1
1.1149285797533 1
1.138975388363 1
0.794302324543217 1
1.05664649834725 1
0.903485494054284 1
1.19737764414814 1
1.24352090057066 1
1.21892695802045 1
1.18223415963891 1
1.304605877496 1
1.33552463519028 1
1.00541904970421 1
1.12372129055429 1
1.18899189658169 1
0.871454675435002 1
1.18290211964758 1
1.10565444393592 1
0.742965685802569 1
0.946111255209688 1
1.40465631382457 1
0.993121328425905 1
1.02562169519353 1
1.32991757105566 1
1.06494065045522 1
1.31514373789557 1
0.851723470133653 1
1.10600154686576 1
0.869186071234303 1
1.06824327958555 1
0.799920769546473 1
0.970551783239676 1
1.07370819339321 1
0.738428427515521 1
1.0155994765031 1
0.831517363159114 1
1.11618686605226 1
0.805998427684329 1
0.958710661256242 1
0.721753518700814 1
1.03718543750625 1
0.824855978131329 1
0.986620229080824 1
0.956381513477139 1
0.782126979284482 1
0.793153605247822 1
0.921481328173297 1
1.20013834653778 1
1.07673773392529 1
0.693064425018105 1
0.861325434078469 1
0.896989587033778 1
0.968321752794941 1
0.973194339832502 1
1.16418044871615 1
0.570955937088826 0
0.98077859462693 1
1.04363119560167 1
1.24254617728766 1
1.03809535878831 1
0.953328520044292 1
1.02043093394887 1
0.891434293382583 1
1.02135875924918 1
0.840332571448834 1
1.31400105090489 1
0.69279994947526 1
1.27373016835228 1
1.06277738534248 1
1.02468613096901 1
0.761427598525511 1
0.789338471805394 1
1.128061751531 1
1.05954348623945 1
0.903630109277402 1
1.02960307168162 1
1.131847773772 1
1.0437683045429 1
0.765566963465853 1
1.23063233033004 1
0.887587049649953 1
1.06032774313383 1
1.22602311406501 1
0.91830574336462 1
1.0188984481645 1
1.11122992875424 1
0.89239442868759 1
0.998145596966442 1
0.984086822478294 1
0.940339407386212 1
0.536794486909197 1
0.879658018464081 1
0.997779631586626 1
1.06467262685571 1
1.06993880119964 1
0.652539717087568 1
0.900211139064246 1
1.01024035777632 1
0.812096379430423 1
1.15567310150651 1
0.872783944263312 1
0.911413153036397 1
1.48397410598821 1
0.79408380921358 1
0.782802745626696 1
1.04954962132096 1
0.959143911796197 1
1.02275061275388 1
1.15393347543576 1
0.858776200546806 1
0.77686017127456 1
1.12581779076542 1
1.12407062378002 1
0.97011764357426 1
0.795529436519358 1
0.746877609040864 1
0.916271210495728 1
0.896235317567067 1
0.922962431575364 1
0.931128936056515 1
0.996887874428155 1
1.02758434803811 1
1.23449942783642 1
1.21565744276924 1
1.13569695668016 1
0.876476066614727 1
0.763959031307623 1
1.01543330008443 1
1.00989257429987 1
0.84718767840865 1
1.23407494023671 1
1.09513462920921 1
0.822325916470035 1
1.20038439679278 1
1.03320660064637 1
0.84557970986891 1
1.02914365326141 1
1.16301619372264 1
0.908062184904651 1
0.780952495013322 1
1.17555814293871 1
1.11187937256931 1
1.2154803541375 1
0.940909243243652 1
1.16875897143482 1
1.39079877942301 1
0.859097631593882 1
1.01666343260176 1
1.1464728513884 1
1.03067809608048 1
1.07544541212752 1
0.859212011067489 1
0.998918309464083 1
0.957059807977537 1
0.925889268687232 1
0.864716019027823 1
0.891972428598108 1
1.24055715041133 1
0.858708407284505 1
0.933920521269034 1
1.40834662070004 0
1.11337025435686 1
1.00863471452386 1
1.11164812254948 1
1.32334947449219 0
1.37552716862407 0
1.02659728980863 1
1.53525275279549 0
0.730403335723125 1
0.661078919016739 0
1.09558042262053 1
1.14367778847293 1
1.087818565965 1
1.05720040137827 1
1.0874520106026 1
1.0174854261765 1
0.925370685245397 1
0.763389472471551 1
0.837502127350843 1
1.13393931079079 1
1.16215547414246 1
0.542454127165729 0
1.06692683613748 1
0.902245776814199 1
0.773219923679281 1
1.03858174107959 1
0.861251450148347 1
1.06008593971744 1
0.928634051478809 1
1.13037018648808 1
1.30280836467387 1
1.0456497180482 1
1.24377009352294 1
1.09005681417768 1
0.911467549835291 1
0.757082773507336 1
0.952522317845855 1
1.1015228260337 1
0.832925874448 1
1.01829604556729 1
1.00697015510272 1
0.917496187313529 1
0.967213449905205 1
1.04834421583051 1
0.8339225925752 1
1.24176786634826 1
0.994110021483086 1
1.00700636203618 1
0.775174418121399 1
1.00826202229446 1
0.415784772012402 0
0.994761955833812 1
1.00311899035024 1
0.964317943527532 1
0.718574316766787 1
1.01619080463926 1
0.715210453752153 1
1.03987917941252 1
0.970379957417205 1
1.03967488159066 1
1.2236520502809 1
0.941700750122273 1
1.22438234407636 1
1.1606437029073 1
1.22061399730644 1
1.31531547071803 1
1.04245996514941 1
1.07496269799683 1
1.31881961395284 0
0.89098624451666 1
0.925482682405335 1
0.935885085619484 1
0.944374368464456 1
0.978621781421216 1
1.0218543550734 1
1.08015012955061 1
0.877784620587595 1
1.19047801313266 1
1.05628991894163 1
1.16899025920681 1
1.05514716025764 1
0.82278420080355 1
0.852721635579347 1
0.842578700021722 1
0.873835728555094 1
1.1062689803526 1
0.796838156908994 1
0.90669904650869 1
0.927079749607942 1
1.31763968367067 1
1.1098258164872 1
0.712160886904721 0
0.925232583043715 1
1.25228201430058 1
0.864862424964169 1
1.02269750086542 1
1.00584757076439 1
0.831934140701788 1
0.880123496878651 1
1.06114278771168 1
0.93037524377281 1
0.865494499481723 1
0.995110056489734 1
0.969096723810022 1
1.13673057840612 1
1.09549697554055 1
0.766179750197034 1
1.11638008486027 1
1.28040935899165 1
0.984846580798008 1
1.10696572869245 1
0.895099732831545 1
0.933418276951215 1
0.974585025981064 1
0.828748994165747 1
0.976574663413335 1
0.999513823497168 1
0.708570418057344 1
0.7928794037546 1
1.20748412269102 1
1.0756274410541 1
1.1935361615762 1
1.41210795662129 1
0.969547666112679 1
0.848927750948724 1
0.759541290344407 1
0.977815844962955 1
0.997759157252356 1
0.99103332474039 1
0.613455503873792 1
0.446020804508641 0
1.04911659529054 1
0.761068110335487 1
1.05830445100824 1
1.1086206423659 1
0.998068929974058 1
0.937873005927898 1
0.994040526651198 1
1.03804168511982 1
1.38086743749911 0
1.35698119164503 1
0.843610572351635 1
1.11595287000174 1
1.25401330262804 1
1.1215110455134 1
1.02717000836159 1
1.10368573223129 1
0.909179652586311 1
1.19363058705744 1
1.15628072554362 1
1.27988030195929 1
1.03358552917734 1
1.02929011910078 1
1.14693021535756 1
1.16193873739196 1
1.02114747662736 1
0.633380848685905 1
0.857129784250554 1
0.785655075902305 1
0.880459777937277 1
0.814216216498477 1
1.19479718612587 1
1.00905849222235 1
0.997001078708958 1
0.870174734912124 1
0.963495518515646 1
0.963527343102059 1
1.38595306578252 1
0.926685094529284 1
0.845514789356999 1
0.900116756622402 1
0.94998473292939 1
1.14797636593808 1
1.02723835520538 1
1.14526632099403 1
1.09994342678338 1
1.07086030126348 1
0.687650275395509 0
1.18142760429441 1
1.24850043956797 1
1.15370190274363 1
0.746553439536192 1
0.88620686235767 1
0.981152998226359 1
0.920099255985889 1
0.866621063622327 1
1.0379250689883 1
0.900769059287434 1
0.786280097491179 1
0.819961106285687 1
0.831201564754979 1
1.00068143810403 1
1.11498275154397 1
1.38571381903645 1
1.25544318989634 1
0.841647891516036 1
0.756865315434026 1
1.42546501917473 1
0.752432878320246 1
0.896289460144423 1
1.1101857730768 1
0.932797590896629 1
0.836857519814339 1
1.20224963034021 1
0.86838404907643 1
0.992549983781051 1
0.896535589884894 1
0.850732671891962 1
1.13454942911312 1
1.38647788863276 0
0.814444219607466 1
0.942593505412222 1
1.00425414879558 1
1.01974895003222 1
0.822865582128413 1
0.877661909012367 1
0.932284455392064 1
0.886920400284848 1
0.953511840540367 1
0.847331602414503 1
1.19325970157801 1
0.971785236928643 1
0.766700434249499 1
1.05637849074635 1
1.21055899627704 1
0.766195065223165 1
0.573160088589949 0
1.02218841084015 1
1.07699355061424 1
0.905469908168609 1
1.03223065017057 1
1.3074846634468 1
0.925018048726379 1
0.795333173403839 1
1.06008850966615 1
1.09355151113936 1
0.542933569175938 0
0.862649344189683 1
0.521917825326795 0
1.21696991797425 1
0.525839745782866 1
1.07279606873443 1
1.06615656813191 1
0.97470059771337 1
0.926283357140151 1
0.776354078333073 1
1.24024087879023 1
0.937378076580229 1
1.29709288571454 0
1.05545823380765 1
1.23090396075716 1
1.14266481296395 1
1.13500886213692 1
0.873389449808835 1
0.718870837613101 1
1.12919470891574 1
1.44350347667162 0
1.04942143075318 1
0.907760328345464 1
0.871428330679688 1
1.21215068010492 1
1.09435291913277 1
0.811915442089499 1
1.12139352576728 1
0.795009975054844 1
1.08182128441573 1
0.969044493889272 1
0.901849570557901 1
0.833914267316529 1
0.878751627298777 1
1.10267707053828 1
1.01479468507357 1
1.1263979098259 1
1.04493412032956 1
0.942031992287175 1
0.89819929459443 1
0.96278525640176 1
1.05040022236096 1
0.972179469466966 1
1.10733658773022 1
1.02594725770491 1
0.660231772899371 1
0.825033357820388 1
0.840833231467052 1
0.72140789033595 1
0.952820561780484 1
1.18539902533871 1
1.29499658423735 1
1.18809067727439 1
1.17624190772007 1
1.16754267289777 1
1.1606611956362 1
0.978539613404448 1
0.793730806162742 1
1.06371897711656 1
0.896040117072356 1
1.00590381114181 1
0.969502548934819 1
0.813016174636242 1
0.908543754405243 1
0.955030523400938 1
1.04767201247007 1
1.16594020267624 1
1.01744961368125 1
1.06968712185732 1
1.03647042587361 1
0.995375803150887 1
1.08012972629584 1
1.22868273521547 1
0.889382090685117 1
1.37838854749482 1
1.10558253352177 1
0.835367246772326 1
1.10775311959899 1
1.0709922868849 1
1.17444694659149 1
0.940124451106355 1
1.09236856086153 1
0.645061277575704 1
0.981422093535994 1
1.05856788610312 1
1.04533366647527 1
1.28833001503489 1
0.888047040146865 1
0.880346104533883 1
0.787409380921164 1
1.07522449764551 1
1.25987236887946 1
0.901814804626257 1
0.862865165341448 1
1.41366222620853 1
1.28302894500208 1
1.04781003731914 1
0.664291239080709 1
1.38926538405336 1
1.12718487924756 1
1.17359555196314 1
1.3093191476341 1
1.11817482489609 1
1.07417834794047 1
0.863452058301517 1
0.927505828277123 1
1.00567434602081 1
1.05375239387824 1
1.01924388863105 1
1.22234707886444 1
1.20568754685877 1
1.08941044026709 1
0.970232452948963 1
1.12425602575447 1
0.871361496598234 1
0.742569572828946 1
0.852412243395717 1
0.779832343002379 1
1.24705390661681 1
0.934440288278989 1
0.812802493690212 1
0.899130457134527 1
1.05113467939658 1
1.03191852129997 1
1.07697297540832 1
1.00844093119248 1
1.13215796192818 1
0.940783185948581 1
0.907550067113263 1
0.81662720081849 1
1.11986151577254 1
1.10984980587674 1
1.02027680130761 1
0.584071483763271 1
1.16013949896447 1
1.06940089026535 1
1.08707417913511 1
0.996176853076459 1
1.08154717610492 1
1.17962079713461 1
1.03322778843356 1
1.05446401000354 1
0.956702682774785 1
1.1818487166856 1
0.950414452411653 1
0.795101581854014 1
0.625762552615488 1
1.05627366241504 1
1.02304190539251 1
1.0314092279391 1
0.83473514669784 1
0.973801186084428 1
1.08791621109542 1
0.989968626688824 1
1.09473925325056 1
0.483046137223458 1
0.972894709899699 1
1.22789306709243 1
0.982080155858274 1
0.768988796087828 1
1.02001679594276 1
0.88698833729334 1
1.18027807804069 1
0.465850603589578 0
0.88197375110404 1
1.00798219463407 1
0.97775163188268 1
0.845082752170422 1
1.27340506509523 1
0.985618278041918 1
0.89526243419195 1
1.01056945292958 1
0.84616259550344 1
1.01783061430401 1
0.265137742611519 0
0.666190802474898 1
1.35210955897821 1
1.05409383624019 1
0.808790413718398 1
1.11766010120452 1
0.885590099219449 1
0.974677005304193 1
0.953243918924488 1
1.05011044780876 1
0.899443825613121 1
1.04563515291831 1
0.843595983923543 1
0.871952292564255 1
1.01034545620719 1
0.828353458400685 1
0.939852814119775 1
1.04288686612838 1
1.08820098089752 1
0.812101804299928 1
0.647020245364178 1
1.30760368427296 0
1.30113703698733 1
0.932934202924975 1
0.858046687189361 1
1.18620927648122 1
0.887416373402526 1
1.07923401090556 1
0.560094306221479 1
0.988718255826577 1
0.999447601519962 1
1.20208910009556 1
1.08165079115273 1
1.14328089135767 1
1.1651805721047 1
0.834299807262061 1
1.05534801576562 1
0.866143556271555 1
1.11944796601742 1
0.729051074898323 1
0.990266077120007 1
1.01180107406538 1
1.01804233853855 1
0.874783592612436 1
1.13136920477629 1
1.19948828941986 1
0.953133383747931 1
0.824046156532708 1
1.10218718180189 1
1.00960910949544 1
1.07426600284354 1
0.749026323897434 1
1.00214568786592 1
1.09899655372383 1
0.767777463126813 1
0.622822802202377 1
1.010921911542 1
1.18740913253068 1
0.71564598685323 1
1.25603086277158 0
0.860743690261176 1
0.98966679185277 1
1.11970865089725 1
1.02465368883529 1
1.00147641316455 1
0.893100888057528 1
1.29408865894784 1
0.892069744979732 1
0.648538036588427 1
1.03548486925041 1
0.918430996222516 1
1.03192892694953 1
1.08906928131742 1
0.845628466293429 1
0.826274517360001 1
0.969519338755189 1
0.965341814943333 1
0.932073702295535 1
0.591919388669168 0
0.916455968349555 1
0.660611541181339 1
0.828206638130402 1
1.0519038395838 1
0.742090676217246 1
1.05078694778357 1
0.922879585401414 1
0.898574380074331 1
1.02144636876158 1
0.975154061086938 1
1.00310579106327 1
1.02057318221949 1
1.06257440088273 1
0.88256203249326 1
0.50483190441853 0
0.683383151582699 1
0.930457023507726 1
1.05712074065961 1
0.897082958788516 1
0.772911454614545 1
1.0991147937568 1
1.28668640402369 1
1.15718211228667 1
1.11344659968508 1
0.799929444516212 1
1.03348810486363 1
0.942111213006489 1
1.09520381562925 1
1.32175370175922 1
1.10119102176838 1
1.05944198429771 1
1.29461949483693 1
0.933139890232646 1
0.942441101877184 1
1.17167832242718 1
0.84582002499143 1
1.04146835955379 1
0.28816967425853 0
0.956903825255608 1
1.36093725752206 1
1.21092796789534 1
0.859255542965365 1
1.06845764353016 1
1.36520576159659 1
1.15946209512894 1
1.18332661005088 1
0.94149549624985 1
1.15117887384184 1
1.16807476742136 1
0.87642086671315 1
0.918452281599982 1
0.811827256545757 1
1.19440213620213 1
1.06275266560523 1
0.730586963830929 1
1.06203460593714 1
0.939360196976336 1
0.939372053169873 1
1.0285471922403 1
0.736546557381316 1
1.05784108584496 1
1.10660501211274 1
1.06410359552248 1
0.975536437218573 1
1.1377664142592 1
0.61701653145039 1
1.35914052668528 1
0.826367887565398 1
0.967485567820727 1
1.15142587495103 1
1.32169235268527 1
0.784488382281197 1
1.03507213920221 1
0.829587428071727 1
0.894749715021502 1
1.41772007273279 1
0.782003171692646 1
1.07505582236815 1
0.980027662588928 1
1.2368264459708 1
1.27715350219103 1
1.08150505703221 1
1.06441649957604 1
0.920284064910203 1
0.944952881015113 1
1.15106658341745 1
0.794518779087462 1
0.856130394870825 1
1.09430367223853 1
1.10625877828598 1
1.03209895494485 1
1.10484122026564 1
1.05852157809395 1
0.849190645265387 1
1.10180980797679 1
0.610203510591509 0
0.935500374471596 1
0.783895791927153 1
0.735458375862646 1
1.11217571092239 1
1.14471218829576 1
1.15696487545243 1
0.898011412559469 1
1.34218353400961 1
0.965606631689961 1
0.943803020623772 1
1.03867726213303 1
0.660715174792862 0
0.748919888759543 1
1.16657966825185 1
1.16933460179768 1
0.819931821289111 1
1.05039607855308 1
0.609519428423269 1
1.15807161679151 1
1.3957728428209 0
0.926503083855286 1
1.22689548886309 1
0.862009728668135 1
0.85707175087136 1
0.900401918774875 1
0.923142168091672 1
0.8147499155731 1
0.987162752777137 1
1.05118155886996 1
0.732362139012522 1
0.635598548734254 1
1.20667264542612 1
1.01751484127834 1
1.15284549258451 1
1.29747272385255 0
1.28170221163658 1
1.20442509907043 1
1.16562154338576 1
1.15837464251949 1
0.916020271657543 1
1.43425287039597 1
1.03921041117675 1
1.03294685004324 1
0.991136367926567 1
1.122380009096 1
0.857774779782521 1
1.01754464035123 1
1.14318254500541 1
0.787320995186211 1
0.943292342175877 1
0.716189802707678 1
0.757997911024463 1
0.991839814069126 1
0.93708287390405 1
1.09672955618562 1
1.15206571771209 1
1.1238833754376 1
1.11834669894948 1
0.911741833881315 1
0.86880202608985 1
0.855736793105715 1
0.85695925526385 1
0.896714803284839 1
1.14867266097432 1
0.831762062995057 1
0.991941072302534 1
1.16783695118178 1
0.964578689194996 1
1.03394510607243 1
1.00069327721887 1
0.821495648895086 1
1.11177620550216 1
1.21283860890292 1
1.03651214721797 1
0.948196426408596 1
0.886607545859914 1
1.18669357191023 1
1.32800842398126 1
0.969889959016333 1
0.9479120821462 1
0.85516237927169 1
1.01110713326058 1
0.704297042560186 1
1.22970936945385 1
0.974504267245678 1
0.793724985834429 1
0.801387409515836 1
0.800029708296552 1
0.926138645172534 1
1.21368334752651 1
0.994769775784431 1
1.13834728294649 1
1.31766250570159 1
1.13460723392404 1
0.936886884325359 1
0.906743805053365 1
1.17182258734736 1
0.927839962578163 1
0.94251207018692 1
0.960096679711001 1
0.948157497159889 1
0.938715128859326 1
0.839761492974452 1
1.12100220866235 1
0.945543562403569 1
0.717255509140958 1
1.18347494910183 1
0.959943799526567 1
1.01804640975922 1
1.08773378356001 1
0.865196411552768 1
0.962336398491649 1
1.29681656567241 1
0.958311151186594 1
0.880975257785064 1
0.779836285509249 1
1.18820545606025 1
1.1727010455256 1
0.888890573688561 1
1.10679971925392 1
0.932446580974525 1
1.07199639953999 1
1.06505000312723 1
0.805265328301339 1
1.25416170565515 1
1.2041790806457 1
1.13213905316514 1
0.78567408273565 1
1.08516457638856 1
0.859952618874959 1
1.09208695882701 1
0.94689533743159 1
1.11718292907958 1
0.922487646776509 1
0.93454185656427 1
0.892871930623913 1
1.07549895395659 1
0.703092505356613 1
1.0603963307951 1
0.900365369678484 1
0.944212612171528 1
1.0450992063343 1
0.982130725512702 1
0.923515979447512 1
0.781010086708984 1
1.03040934694316 1
1.02995415617229 1
0.760649464198854 1
1.32097109404539 0
1.15107468769888 1
0.742605342413661 1
1.22149690389636 1
0.894053361080649 1
1.04728073694136 1
1.06368233549435 1
0.617227079232763 0
1.14525009400029 1
1.23693725039173 1
1.08807837016317 1
1.25195231222308 1
0.759843733057017 1
1.37259628734136 1
1.16432584682806 1
1.12705856514812 1
1.10628879364998 1
0.963698023565943 1
1.13733664191047 1
1.08543592742003 1
1.47163988552325 0
0.788549588399411 1
0.804096395869339 1
0.851514922847363 1
0.918099457328451 1
0.931529172972133 1
0.995908436518628 1
1.24213006634042 1
0.656603593628862 1
0.774530685237262 1
0.967379333628753 1
0.960360514042739 1
1.26136549740208 1
0.915389496530093 1
1.09473583715878 1
1.09839946778842 1
1.57561037390717 1
1.10462539126198 1
0.977076733228678 1
0.932041102526531 1
0.981111409085424 1
1.18796227264913 1
1.06787386974908 1
0.948428532365056 1
0.986074635026233 1
0.758143628191791 1
1.20758144610199 1
1.11024119433409 1
0.989988737854728 1
0.663490618543803 0
1.05022592420213 1
1.0194172453788 1
0.862626654267854 1
0.754672178954181 1
0.854081445984526 1
0.92181478917579 1
0.944736685919635 1
1.09941285303617 1
0.858616709165336 1
1.01220622447776 1
0.784947442083289 1
1.26612426903675 1
1.08647491251493 1
0.667627401495751 1
0.958120178768188 1
0.921501145092953 1
1.06582224034376 1
0.8389326232972 1
1.03916236791459 1
0.856217720934842 1
1.05103489372043 1
1.06702851390558 1
1.07646792151072 1
0.916715646964068 1
1.0589968522109 1
0.909601794742738 1
0.822234916413549 1
0.893975666728896 1
0.866894585626636 1
1.33108360320509 1
1.20731742535436 1
0.975229080191699 1
0.882446377357735 1
1.03997211555528 1
0.909846116793802 1
1.35293010413062 0
1.10691705366747 1
0.842526749329854 1
0.841361223774403 1
0.909800034985674 1
0.904065930490451 1
1.17080290269293 1
0.711093532472552 0
1.03685007200002 1
1.1652080033481 1
0.866518726806182 1
0.949347424171884 1
0.824428701470151 1
1.06235034414527 1
0.819453684704277 1
1.24716376990758 1
0.910705606822722 1
1.03346391473266 1
0.790376975900529 1
0.961337701515785 1
1.28179981502092 1
1.41700113741097 1
1.12111877602442 1
0.845920237236608 1
0.883778784712872 1
1.14666808812098 1
1.08305967345061 1
0.935801205167062 1
1.14440057272404 1
1.50237473215718 1
0.96434915487035 1
1.07588789905265 1
1.10421174607275 1
0.945806442571445 1
1.17834473312538 1
1.09102295172974 1
1.17015532118468 1
1.06277232810857 1
1.15000864744297 1
1.03364078054152 1
0.508879182558227 1
0.908418492156497 1
1.09523326169672 1
0.977088133763754 1
0.495033663635112 1
1.0242276913417 1
1.18338286193553 1
0.752044768037043 1
1.20240385586005 1
0.984005410344243 1
1.16345336688402 1
1.28400022044676 1
0.854422995964829 1
0.866846685529532 1
1.00560100085676 1
1.08986832069128 1
1.07416597069032 1
0.661481561696781 1
1.15500070754938 1
1.0754876798136 1
1.04564855777298 1
1.23258045572285 1
0.93270951903526 1
0.923374778078644 1
1.07698438638734 1
1.13455495903404 1
1.07152025199544 1
1.24593321035413 1
0.947620733652187 1
1.04250209379345 1
1.11276499728871 1
1.19406393857714 1
1.05435957881159 1
0.827550469337043 1
1.21001224061492 1
0.682556131295921 1
1.0916438765786 1
0.916251082732237 1
0.87649197222641 1
0.906705476286169 1
1.09142127856009 1
0.622940607283988 0
0.956044612353852 1
0.974255975105467 1
1.01906928965148 1
1.14147603751145 1
1.30300018331086 1
1.02025922782564 1
0.841879012160436 1
1.09971322282333 1
1.08104750764192 1
0.901582011243935 1
1.1490523985068 1
1.23772984049302 1
0.95716036889859 1
0.922016009530813 1
0.927180072067226 1
1.15589120532068 1
1.00867830186301 1
0.858074565419113 1
1.11946937025751 1
1.05036802015397 1
1.04832560503733 1
1.14697161084771 1
0.986905597119536 1
1.07648423531057 1
0.557222161453187 0
1.169863833059 1
1.08813470164355 1
0.824425943546239 1
1.36610657796021 1
0.973445424994632 1
0.814212813561662 1
0.95324731805423 1
1.04719683676543 1
0.662996578438855 1
0.642970661046408 1
0.419170284374658 0
1.41488610367585 0
1.23174128247505 1
1.08025490702067 1
0.975100991287423 1
1.15090998849633 1
1.09571963673395 1
0.929755248902736 1
0.911509275817556 1
1.16730479022619 1
1.10183820942185 1
1.26493643042309 1
1.06184730223338 1
0.969937237936114 1
1.45545967401354 1
1.28151633063045 1
0.427662849976832 1
1.02082854325779 1
0.948159850420587 1
1.30567430959553 1
1.0220034048386 1
1.17288542242021 1
0.916439192223104 1
0.839564382800749 1
1.01221981238381 1
1.28739343632345 1
0.856700646785349 1
0.99612897011019 1
1.09259151587878 1
1.61075210647771 0
0.989617098351414 1
0.889039257603229 1
1.06128523882326 1
0.711405086967485 1
0.980682237526668 1
1.09899149422279 1
1.26652110693664 1
0.908659341517572 1
1.10182718323068 1
1.2399382262618 1
1.18455500416706 1
1.13774507553255 1
0.884640818618322 1
0.763406233859975 1
0.729377466864385 1
0.654612465248479 0
0.734166814852257 1
0.944071042367992 1
1.05562320386478 1
1.19331847280286 1
0.973124541527654 1
1.12395553143284 1
1.12457980585323 1
0.734161144585144 1
0.970190201273374 1
1.14468296332349 1
1.09106578341988 1
0.807974782140566 1
0.956223779587867 1
1.25343854331257 1
1.06068925695689 1
1.12679069399532 1
1.07412272339092 1
0.650214427149591 1
1.28504892726279 1
0.965052748782188 1
1.07928791906834 1
0.733921572178488 1
1.46861874426585 0
0.87991893900083 1
1.22654417903952 1
1.1016738116145 1
0.869273445668531 1
0.99602786435262 1
1.1880889997234 1
0.940225725807011 1
0.858930619556528 1
1.01083732212954 1
0.706728892902581 1
1.16444838547541 1
0.916316171541773 1
1.22984431447582 1
1.12500458438509 1
1.11976263676953 1
0.98811120291876 1
0.815841915020063 1
0.91644207112127 1
1.24273618626104 1
0.923117890944288 1
1.03413588076433 1
1.04213442013685 1
0.983980278653086 1
1.18328798797596 1
0.923331022314208 1
1.00972887030157 1
0.945776832983052 1
1.02776037858248 1
1.36217357045966 0
1.09052847113467 1
1.07179534469211 1
0.980262055855088 1
0.980697771613235 1
1.22201100414707 1
0.994071963872696 1
0.832391617117797 1
1.03927956764201 1
1.0785083921483 1
0.996375222450427 1
1.21843590760385 1
1.22152069108703 1
1.34808776240407 1
0.88471674415802 1
0.835063864958765 1
1.4509095733986 1
1.0213933984211 1
1.06270647811949 1
1.19484823328787 1
1.08980705067806 1
0.977923524759831 1
1.06958059929999 1
1.00538588475164 1
1.12715217773489 1
1.06809616472917 1
0.961074000458895 1
0.855029001038466 1
1.07873750340233 1
0.985208790131765 1
0.964344555094207 1
0.818561666246784 1
0.993042597033184 1
0.912478471314788 1
1.00798083028974 1
1.50939117224155 0
0.930120419241221 1
1.27939696244821 1
0.837741481127688 1
1.05557368599533 1
0.862572002635655 1
1.17520462198331 1
0.921299854674769 1
1.14045981094233 1
0.740578298646455 1
0.840594226675099 1
1.06774704273408 1
1.1451711844887 1
1.14348907979051 1
0.847014084527421 1
0.698660693782416 1
0.542078005147478 1
1.02513869534457 1
0.973454293715711 1
0.848511154982681 1
1.03248503880327 1
0.927520893206726 1
1.11325778720524 1
0.873783238914483 1
0.906799005158497 1
1.40390481859364 1
0.956336524954864 1
1.29564992905554 1
0.890653181030341 1
0.85275373164178 1
0.858462831466188 1
1.06027075729653 1
1.10513015098234 1
1.03054626611387 1
1.0131816674031 1
0.85963104735719 1
0.936411460997091 1
0.912983604243649 1
0.98398128719956 1
1.03188826620596 1
1.13366886580195 1
1.10031287175961 1
0.920197631895655 1
0.572689292320732 0
0.843471110795534 1
1.05552231229454 1
1.35572608654302 1
0.995554808160961 1
1.0098187461443 1
1.12795792049502 1
1.07533721514022 1
0.925217784374172 1
1.09978168096378 1
1.15452983649053 1
1.04027886466989 1
0.986364587260786 1
0.885019871362136 1
0.824780979017847 1
1.03852571722336 1
1.2046654474417 1
0.638948191452404 1
0.811717900032843 1
0.796219698498344 1
1.13003310764961 1
1.02075497062945 1
1.13540511036413 1
1.00884765227453 1
0.804155723571137 1
1.23681521895168 1
0.943549579022098 1
0.685769034462372 1
1.01016487089904 1
0.959413432813369 1
0.779270033987008 1
