# Supplementary material for: Bias caused by sampling error in meta-analysis with small sample sizes
Source: PLoS One. 2018 Sep 13;13(9):e0204056. doi: 10.1371/journal.pone.0204056 (PMC6136825; doi:10.1371/journal.pone.0204056)
Supplement: S3 File — (ZIP) [file pone.0204056.s003.zip › results N = 10 delta = 1 tau = 0 sz = 500-1000.txt]

"dl.delta" "dl.cp"
0.93414984042213 1
0.987383400726245 1
0.865121170565928 0
0.990100189654465 1
0.952384335992849 1
1.04033204884067 1
1.05114471794143 1
0.899617856689248 1
1.0355616347393 1
0.975876270001464 1
1.05472943768 1
1.00752576956298 1
1.04467147444367 1
1.02517754056275 1
1.00139022245424 1
0.94159547367535 1
0.988374831847749 1
0.985681690775947 1
1.01177210807007 1
0.978199656172828 1
0.92376936305898 1
0.894499416805732 0
0.950814502386639 1
0.9725451356379 1
1.01434682680823 1
1.03622671880985 1
1.02277955578352 1
0.978045333391533 1
1.05349891238656 1
1.03140147838921 1
0.940451427500676 1
1.00362731801574 1
0.972829146139864 1
1.02878290874744 1
1.00303592164167 1
0.979503720226981 1
0.993463471397287 1
0.965356054334501 1
0.940373532928267 1
1.04283736046285 1
0.970080204903906 1
1.02294240602308 1
1.06016144854254 1
0.989708475631027 1
1.035407536197 1
1.11192502503122 1
0.965560474777728 1
1.06680989775171 1
1.08465151941738 1
0.941365307102935 1
1.0406485902663 1
1.06961480530106 1
1.04405882489077 1
1.09098698511471 1
0.976036871162403 1
1.11646366236737 1
0.963338959688386 1
1.01455333101369 1
0.8784429655134 0
1.01007368201779 1
1.00358223754055 1
0.992993704381751 1
1.07228287961123 1
1.07333939816255 1
0.960250741171865 1
1.00600187394867 1
1.04876307720036 1
0.968501495494945 1
0.937241650803819 1
1.00501406364025 1
1.04760735284264 1
1.0040463619155 1
1.03069289987079 1
1.00975757263011 1
0.978324285745326 1
1.01568577859394 1
1.05743498163362 1
1.05229596215446 1
1.06249418518356 1
1.03870491866394 1
1.01603603356427 1
0.88466149520391 1
1.02909308548637 1
0.99592901125721 1
0.900159457160339 1
0.989242666701212 1
1.04706287616643 1
1.06296499633756 1
0.960239871500711 1
1.03968832814041 1
1.05003233018208 1
0.914850159448249 1
0.928071229602021 1
0.954214150562974 1
0.946589975741323 1
1.02268316868704 1
0.914927046075655 1
0.945096688298682 1
0.992483061401556 1
0.942691075292335 1
1.0764012379 1
1.05922706247994 1
1.04985530198421 1
1.04534643735275 1
0.907911935552685 1
1.0555891935981 1
0.958205567821582 1
1.0000745345086 1
0.983504651059965 1
1.00668116482278 1
0.907148414319776 1
1.01765673806009 1
0.98698594762045 1
1.02171480532838 1
1.06368808828123 1
1.05834097383709 1
1.04720201519452 1
1.03252095574412 1
1.09979676334628 1
1.04363076184061 1
0.958108353868884 1
0.98562058855779 1
1.06772202425807 1
0.976584978738577 1
0.99781702307273 1
0.927676859367983 1
0.962486257138219 1
0.983889673312236 1
0.927047462563565 1
1.02005271480569 1
1.026685140204 1
0.894802736971064 0
1.02422929607767 1
1.01536192256972 1
1.07212777387529 1
1.03638650039884 1
0.974375841609716 1
0.979221993892279 1
0.988104959732439 1
1.03506721889004 1
0.956308666453891 1
1.1383111591228 1
1.05912474793058 1
1.06573922833961 1
1.01326754464782 1
1.01062646329231 1
1.05147532565973 1
0.986958337164371 1
1.00910964506597 1
1.0791983411992 1
0.998208141394446 1
1.00401799800854 1
1.01404768840436 1
0.975468639650424 1
1.02985494991159 1
0.979584276142832 1
0.919629515921424 1
1.00547090644237 1
1.10451697938701 0
0.985174873355805 1
1.02974803145296 1
0.973852843914768 1
1.03304935697932 1
1.10192940565839 1
1.06075386298457 1
1.08340980166796 1
0.997305566038709 1
0.96159941383303 1
1.06767828312439 1
0.950677631303078 1
0.936601157436479 1
1.01449592863609 1
0.966729721543312 1
0.958751892417115 1
1.11103502146425 1
1.0211183197895 1
1.01474373240273 1
1.0017087418418 1
0.910565375550479 1
0.945885566164709 1
1.12378107657121 1
0.979658665781121 1
1.01976210298104 1
1.00823771647485 1
0.970842372248201 1
0.914934841495518 1
1.0723104176973 1
0.962466808429486 1
0.988554366894838 1
0.945012528641351 1
1.02384831931257 1
1.03455047313131 1
0.991366815899185 1
1.01657460460021 1
1.02570647672471 1
0.960258219961341 1
0.94146508222046 1
1.00527855923955 1
0.986939510679592 1
1.02380666839843 1
1.01978066341127 1
1.02903390765042 1
0.998338661340158 1
0.941740688101376 1
0.967938540516145 1
0.923790992866556 1
0.956009659793294 1
1.05761106435852 1
0.863221705073686 1
0.920046532568446 1
0.90282272567262 1
1.08542121358465 1
1.04463787042632 1
1.01424768023066 1
0.90951637892615 1
1.06186111459681 1
1.04245288632291 1
0.984105859599896 1
0.969816303269994 1
0.960856077233665 1
1.01018345804661 1
1.0054110493509 1
0.990938429716385 1
0.99144852490985 1
1.03776239027869 1
0.992076624239199 1
1.00443047926641 1
0.994514996302168 1
1.00389923531817 1
0.914865526262484 1
0.979018343171786 1
1.02806944654205 1
0.948896957210589 1
1.02883560428493 1
0.935197703725898 1
1.00586053756901 1
1.01383219638535 1
1.09043057384658 1
0.97902929538299 1
0.917026498307958 1
1.07883170476832 1
0.941476643775226 1
1.00066879213622 1
0.990277920455919 1
1.00223261459377 1
1.01593372357476 1
0.964510229803651 1
0.988461124219719 1
0.954704435470237 1
1.01265938355626 1
0.949387087296629 1
1.0553155147808 1
1.01477449290283 1
1.00430343123075 1
1.01958770013689 1
0.993924750533466 1
0.997039260862408 1
1.02659242341893 1
1.15554611264227 0
0.989123063460958 1
1.01778772869644 1
1.01871583767538 1
1.0210423602985 1
0.995179029142041 1
0.959050740323096 1
0.972231031925027 1
1.05793324736795 1
1.03009530991801 1
0.975519831854378 1
0.923918632614086 1
1.00845070274418 1
1.03165532531586 1
0.906335667873726 1
1.01451504716815 1
0.929194472248312 1
1.05243957771365 1
1.01656990429525 1
1.04774651028114 1
1.04735066179712 1
1.07997451962161 1
1.06222918432832 1
0.963798459186216 1
0.984241691213491 1
1.00075313032885 1
0.993111659094692 1
0.931694348934098 1
1.06087427853327 1
0.913325811315502 1
1.02493679739852 1
0.9593584500472 1
0.98382516417521 1
1.01580395243572 1
1.04548967652077 1
1.1040757381286 1
0.949167257770434 1
0.977646870356013 1
0.98043950078087 1
1.03672118095217 1
1.0598893341542 1
1.0412463740952 1
1.10417452861802 0
1.07932558824243 1
0.96458402729023 1
0.993114169360699 1
0.986287343368835 1
1.00236497647492 1
0.932846037075441 1
0.975154945173456 1
0.945289587609806 1
0.980651452912121 1
0.986882005932692 1
1.00583840482316 1
0.979386671050693 1
1.02093648037603 1
0.971319616693733 1
0.982920387758334 1
0.927330751003469 1
0.971392164131309 1
0.980314300470887 1
1.02781637619295 1
1.05800493294626 1
1.00359399772848 1
1.05036789766294 1
0.961411757307 1
0.992686550247886 1
0.984590381109582 1
1.09437280233539 1
1.0243571022803 1
0.969845332772426 1
1.08418349819613 1
1.00322787624313 1
1.06571098819462 1
1.09073144737954 1
1.03864955519311 1
1.08191737234502 1
0.922293446912964 1
1.07037216631914 1
1.0688458906666 1
1.00118021292112 1
1.05073941619864 1
0.995711911738579 1
0.945304971459704 1
1.00604146753244 1
1.04742573600912 1
0.92285126969029 1
0.98900734092392 1
1.07256562641686 1
1.032820601436 1
1.08285575486835 1
0.994667889662529 1
1.05533586130943 1
1.0570457138142 1
1.03425640305336 1
0.984516746233843 1
0.945060189222046 1
0.951912878017554 1
0.94465489167488 1
0.999405762035337 1
1.01410638464052 1
0.908092556416344 1
0.945055355025203 1
0.958733651867545 1
1.05696057101638 1
1.06505095574601 1
1.00576831778414 1
1.07428682706238 1
0.998793590357606 1
0.977472838333722 1
0.964219752228679 1
1.06518947960139 1
1.23206503678912 0
0.942020241933149 1
0.916694200350053 1
1.02783189831392 1
0.972279430282012 1
0.995346761740861 1
1.06875077455755 1
1.04943637175266 1
1.05933469775927 1
1.01601138158692 1
1.02029953367389 1
1.02311396570677 1
1.0041122956012 1
1.05501276254454 1
1.08772672437944 1
1.03359376631766 1
1.05869922289978 1
1.10003711229999 1
0.96050965110313 1
0.984176087807395 1
0.997477251252933 1
0.94587641719687 1
0.9960534139293 1
0.973973252326458 1
0.916374616999582 1
0.933658042437197 1
0.960311620374982 1
0.974401488968295 1
1.00431220590592 1
1.02619000490283 1
1.00970779228687 1
0.88829056093349 1
0.994454961418234 1
0.946280834732095 1
1.07014334784373 1
0.959564107775735 1
0.981760361551689 1
1.06022922944784 1
1.00274777674628 1
0.991209121044523 1
1.02542744318476 1
0.948034883820365 1
0.837246085917258 0
0.999635985726883 1
0.926772096450181 1
0.958833688787291 1
1.02544854129864 1
0.991404392571226 1
0.959397001391673 1
1.01722912335556 1
1.06669740264591 1
0.967335722401556 1
1.01893349175826 1
1.00522700008487 1
1.02926795433959 1
1.00221419928877 1
0.981406771263782 1
0.955834632831105 1
1.02556181165026 1
0.938446062644789 1
1.06911461858229 1
1.02645462726759 1
1.03335150001845 1
0.999126488576458 1
1.00114743233665 1
0.859247155809452 0
0.987696315015552 1
1.0488205585854 1
0.998911268557745 1
1.05084677831969 1
1.05027262901276 1
0.997074367933818 1
1.05014053799965 1
1.00283417826531 1
1.03756986879957 1
1.08124130243199 1
0.989444467091651 1
0.910299942467237 1
1.09027704649663 0
1.03273784227282 1
0.985857319387351 1
1.00583669117839 1
0.959685757965398 1
0.973536176977001 1
1.01493690892564 1
1.06479520730474 1
0.981597673049768 1
0.862028563930164 1
1.06308821277643 1
0.934387881369741 1
0.962988694168902 1
1.05785314650894 1
0.929735323447499 1
1.02599884403122 1
1.01555149405594 1
0.980424775680058 1
1.06173062078578 1
0.95946178077415 1
1.09690362095038 1
0.956969367187325 1
1.12561907560053 1
0.9431740504041 1
1.08870228291387 1
0.975715922348683 1
0.995297454787478 1
0.930955685487144 1
1.00764716039753 1
0.988815095463596 1
0.932702880222071 1
0.958903696714832 1
1.01250385401103 1
0.947128106102662 1
0.955005758111719 1
0.981100972625047 1
0.985143039955857 1
1.02328636855719 1
0.91461294496481 1
1.0768825194425 1
0.988236809126499 1
0.995268943420287 1
0.977421110671922 1
0.882265046876566 1
0.969542705153728 1
1.02260321950748 1
1.06602809878722 1
0.996338256095515 1
1.01440632683287 1
0.99148415025145 1
1.05049322356276 1
0.895674975727939 1
1.0186486252209 1
0.986498009157526 1
0.920772721623521 1
0.966943688205705 1
1.00288044823168 1
1.06217273716586 1
1.02656974137462 1
1.03118713264766 1
1.0017044518103 1
0.98308280406264 1
1.02538868504221 1
0.993061024164568 1
1.01473068537633 1
1.03301771759625 1
1.0089339624348 1
1.04045416313063 1
1.00463296697748 1
0.912284853777629 1
1.04134663736677 1
1.04554982103124 1
0.959803151402135 1
0.951382741462652 1
1.05241620146529 1
0.929405564746691 1
1.0002748728921 1
1.01418076946527 1
0.996129240216165 1
1.01853925887633 1
0.853869292370268 0
0.993233536180267 1
1.03399915238174 1
0.961250199781279 1
1.11599241854976 1
0.933838390867066 1
0.975324333638733 1
1.0454461310672 1
1.01511316461181 1
0.982372579428879 1
1.03469371939065 1
1.03322834929626 1
0.990808270451999 1
0.955095283119882 1
1.00790824737789 1
0.962511735072024 1
1.06072615809016 1
1.0076707378905 1
1.05013520051859 1
0.889816806076644 1
1.06364665883725 1
0.978458354253614 1
1.02884349720648 1
1.00886313070648 1
0.929248098975877 1
0.900048516037135 1
1.05894279930331 1
1.02517581969055 1
0.99641230391818 1
1.01467935076822 1
1.09894721695801 0
1.02078180295497 1
1.01398668450563 1
1.14274033233087 1
1.03007755786558 1
1.04200930951554 1
1.07239172074354 1
1.09990149814448 1
0.996137273939303 1
1.10288463499413 1
1.0376013571029 1
1.1659562977471 1
1.06308155008125 1
0.954742712895207 1
0.961028716653083 1
1.06119288645952 1
1.04508028860196 1
1.03391098670752 1
0.997148880744062 1
1.02335330867869 1
1.00057763061916 1
1.03732986742269 1
0.98347979411743 1
1.0079648280587 1
1.04437576934832 1
0.830703690656259 0
0.961854236142035 1
0.977089827074258 1
1.0140589318592 1
1.07512082633689 1
1.05622057135446 1
1.09766629616385 1
0.91656236622579 1
0.915558504394647 0
1.03865531952507 1
1.00491365345759 1
1.13183406267348 1
0.983668255758098 1
1.01057560872817 1
0.966252139403382 1
0.968679006414962 1
1.0269057622224 1
0.87522601561202 1
0.99030877097194 1
1.01985348474395 1
1.09821862316053 1
0.928396285219387 1
1.03657540175373 1
0.922434990380763 1
1.15014364815212 0
0.99803811327027 1
0.934227089494547 1
0.955174420507279 1
0.935648079591333 1
0.984997165925679 1
1.15410669503507 1
1.12572010280488 0
0.971560222891841 1
1.06006536819464 1
0.948763513162063 1
0.950462115111458 1
1.15425240549265 1
1.05830665493337 1
0.992849296934956 1
0.923900783703039 1
1.08338118565134 1
1.04109020783236 1
0.96606135249594 1
0.990257004361398 1
1.01542449888502 1
1.04717721779939 1
0.988984388351558 1
1.03178394465497 1
1.02132947483444 1
1.12401575007683 1
0.971288774309129 1
1.025775999362 1
0.991810665226468 1
1.00909972449641 1
1.02392685928429 1
1.00643372001512 1
0.984488020586843 1
1.0345669725633 1
1.03006649879066 1
0.952494469575612 1
0.935898531424451 1
1.13786477617082 1
1.02481553356674 1
1.06945670084273 1
0.90653274472323 1
1.05264550034148 1
0.960537377557595 1
0.969344388232075 1
0.974395430574957 1
0.943852611897879 1
1.0347712446282 1
0.978032916546235 1
1.02602611421244 1
0.993510795116559 1
1.04110445565427 1
0.937492883414918 1
0.993321288859659 1
0.930458930825259 1
0.906644485935365 1
1.08903424264822 1
0.95665198765395 1
1.03128836705429 1
1.01374806978928 1
0.922527874664492 1
1.00826330837927 1
1.05422237917713 1
0.983875123128894 1
1.02913350567029 1
0.991215925577517 1
1.00526030900419 1
1.05168968402665 1
1.03973006721183 1
0.952292481804404 1
0.988607297080943 1
0.972249942967061 1
0.967292238498887 1
0.937810402166389 1
1.0534222040525 1
1.00003705026601 1
1.09203163337756 1
0.964864383872697 1
0.954202895570105 1
1.07636192920131 1
1.09147852643481 0
1.032473408328 1
1.0049532533369 1
0.950549344325181 1
1.00082064277592 1
1.0440800968005 1
1.07897866721524 1
1.06109269508631 1
0.9370247318642 1
0.955988746318288 1
0.996261787908087 1
0.985156259772096 1
1.0135793278443 1
1.01155356611447 1
0.917908327738849 1
0.990374328556594 1
1.03682315623579 1
1.03672246050167 1
1.07765965801442 1
0.994802240522079 1
0.972796109065679 1
1.06829889485908 1
0.98339561528373 1
1.02701644991845 1
0.985322142807415 1
0.961619210383258 1
0.92135160249376 1
0.971552426016194 1
1.02496020764804 1
0.926340990511058 1
0.980709992075532 1
0.980052597006182 1
0.93421686436069 1
1.00222893937972 1
0.951082014148036 1
1.03244463020253 1
1.05386604247811 1
1.03870077178441 1
1.14876765928113 0
0.919033584379554 1
0.942205821290547 1
0.898396476797956 1
1.09095499711284 1
1.08171699235944 1
1.02880581467958 1
1.0149503736064 1
0.966389720942532 1
0.886085154700025 0
1.04704671090313 1
1.08272049885593 1
1.17433205517212 0
1.04412209808758 1
1.04025012345727 1
0.963774722987525 1
1.10472948126403 0
1.05336135647399 1
1.02703852834937 1
1.00826374129872 1
0.977552011869229 1
1.09059149467106 1
0.980476861432568 1
0.974796548265371 1
0.98336073393867 1
1.01804229766544 1
0.963290023117986 1
1.03219060367799 1
0.957671677287385 1
1.01619537084402 1
1.04975877517088 1
1.01957020270743 1
1.0002007949007 1
1.04678513537688 1
0.956808866539536 1
0.980416104853154 1
1.01279566700932 1
1.09040631433328 1
0.992342859262842 1
1.02283040825208 1
0.992510847681994 1
0.912097897263188 1
1.04063442928559 1
1.05174336390449 1
0.891811462669622 1
1.01624731860436 1
1.02703103422041 1
0.915698541641906 1
1.02033626611283 1
1.08397556898318 1
0.976851900886806 1
1.02271970324223 1
0.984848499522532 1
1.02402265539812 1
1.01698638242558 1
0.933615285733506 1
0.872841001146884 0
1.04974220867406 1
1.01312860698972 1
1.00893651957942 1
1.01223397013746 1
0.945758062413534 1
1.00152610246384 1
1.0043441866144 1
0.970869793846488 1
0.958313630789893 1
0.951027491043229 1
1.0976299290669 1
0.968966816170686 1
0.972608707971427 1
1.14343891754254 0
1.04647565227479 1
1.00534600863461 1
0.976095523211506 1
0.970661675282709 1
0.90157904066783 0
0.933322884634233 1
1.01418532109287 1
1.08423882285421 1
0.865517386330494 0
1.05572452142549 1
1.17112939642725 1
1.06003233993281 1
1.02415667524277 1
1.0254233771173 1
1.00197286888828 1
0.989539551057454 1
1.09564315202115 1
0.981322804245087 1
0.959176707032582 1
0.940979426307949 1
0.988723544775594 1
0.960602730355315 1
0.99782291107894 1
1.01039114378666 1
0.97555808537916 1
0.979323807964968 1
1.01813016092339 1
1.06862803033409 1
0.956384575066368 1
1.05931364476919 1
0.951300068155919 1
1.063338183527 1
0.92782209067414 1
0.987106311860105 1
0.930844369806436 1
0.913815797487424 1
1.04747240142679 1
1.10650749111793 1
0.956249790714623 1
0.939245695700118 1
0.935000809596177 1
0.921582862594769 1
1.0659965118996 1
1.03763738326205 1
1.02122677108741 1
0.989726208086453 1
0.968693871730253 1
0.961162481731541 1
1.01968333587026 1
1.01167295437055 1
0.95628673560028 1
0.952000781032447 1
0.944239360277319 1
1.01671977597449 1
0.987514104342448 1
0.868239325012362 1
1.01958688233106 1
1.0133872658091 1
0.933141486398299 1
0.870198786919756 1
1.09632936717711 1
0.949805968899175 1
1.03930322717406 1
0.990913962370659 1
1.03191814424562 1
1.03430863308934 1
0.932741187121463 1
1.05785415161622 1
1.0409042619715 1
0.807016747831501 1
1.02741152480528 1
1.0094183734312 1
0.950385524909748 1
0.953115072004498 1
1.02858091403386 1
1.06849251055138 1
1.06768825370262 1
1.09009173249621 1
1.00055712388457 1
1.00462621931908 1
0.9261791517693 1
1.07710367647133 1
1.03660628847154 1
0.94032952040043 1
0.959828533892527 1
1.15356593136789 0
0.964886161651153 1
1.03850931650403 1
0.89567470307147 1
1.0788266574544 1
0.989947544395449 1
0.998485784345546 1
0.955957594731717 1
0.985428371220997 1
0.973218160955556 1
1.02754056785364 1
1.03658948171189 1
1.0386681880635 1
1.02574846580913 1
1.00715831961634 1
0.995070082885335 1
0.993327170054231 1
1.18744059295854 0
0.993343245689492 1
1.10197073616132 0
0.948384114166991 1
1.04541408706928 1
0.927027062503195 1
0.992235101821808 1
1.00940909570533 1
1.02444356134925 1
1.02336154875414 1
0.922868194633589 1
0.986039088974793 1
0.926047122558603 1
1.024837607579 1
1.07602666901893 1
1.0355977296159 1
0.987672253329219 1
0.921631471129024 1
1.00990710916125 1
1.08310416666251 1
1.0182029399926 1
1.10655093713966 1
1.01299390814518 1
1.09835760672862 1
1.09139174686665 1
1.03573047259267 1
1.09977331336069 0
1.02482950134772 1
1.02457537968007 1
0.977666460347625 1
1.10837911305831 1
1.01649717465296 1
1.0997380715744 0
1.12528884920623 1
1.04434338432311 1
1.00909874032377 1
1.09659026412481 1
0.988487872437079 1
1.14068660917888 0
0.983627386382269 1
0.953812996147553 1
0.958240464879675 1
1.0392611307088 1
0.953450904054233 1
1.03223999533625 1
1.00152898857872 1
1.02383829498119 1
1.04607100438499 1
0.855412095902122 0
1.05408009918241 1
0.977637124973767 1
1.02566981660315 1
0.978548448399139 1
0.946222946895347 1
0.946495647821664 1
0.970751908064878 1
0.98625104835601 1
1.05757342433085 1
1.11325911148085 1
1.01840855065322 1
0.984937122835393 1
0.998283033282315 1
1.00544139937405 1
0.976089690041364 1
1.0469617931305 1
1.14654747187883 1
1.01333306048787 1
0.949880789739254 1
1.20415839442053 1
1.02541165723994 1
1.0215365281456 1
1.04971726728723 1
0.888741708049673 0
0.92588090824675 1
0.929271891815234 1
1.00537585874574 1
1.01368640460287 1
1.06069878104143 1
1.03212751229232 1
0.976734930170983 1
1.02418487800736 1
1.10975228018685 1
1.00744664975476 1
1.00844136723057 1
1.02591000551219 1
0.94505537372093 1
0.992379189140607 1
0.990693134182697 1
1.06033656480374 1
0.968243357463346 1
0.868162571336936 0
0.974369843756097 1
1.02866514611517 1
1.00903682316479 1
0.944192205750543 1
0.953467593194941 1
1.01132973315744 1
1.02586208955188 1
0.99486641853132 1
1.05536493283012 1
1.00883326973202 1
1.04023616729355 1
0.965783408905238 1
1.04499697555707 1
0.895381542999333 1
0.997997157519814 1
1.10496759514176 1
1.09349410597026 1
1.08035889956318 1
0.995554298495698 1
0.966072904644285 1
1.04256939479831 1
1.10213617397275 1
0.918238057441762 1
0.893826569536982 1
1.0406655554487 1
0.996137534050328 1
0.972887551069113 1
1.05513105427866 1
0.995362881710852 1
1.0897577773782 1
0.959961058390593 1
1.03986498885087 1
0.955326794476131 1
1.03158268126264 1
1.03811545889538 1
0.95795870791126 1
1.050667905337 1
0.978380595202798 1
0.983841844485859 1
1.08407686532044 1
1.03310560369352 1
1.01061473625196 1
1.03068341189613 1
0.923591525349073 1
1.05035458900078 1
1.0528410140471 1
0.94145910563181 1
0.960147045806778 1
1.01626743232471 1
1.00625130830191 1
1.07753424192725 1
0.986942662421319 1
0.985695649724459 1
0.935954310023338 1
0.901946990744142 1
1.00981449046549 1
1.01686826834905 1
1.03650570911443 1
1.02212676258763 1
0.959333693675913 1
1.06407011036507 1
0.985454592497171 1
0.931827369261215 1
0.854366886048417 1
0.924763512977948 1
0.950783886144242 1
1.0371142925927 1
0.957333463136547 1
1.00486594377829 1
1.01475248274434 1
1.04921306535134 1
0.996367861833599 1
1.00879117084205 1
1.02044602940618 1
0.96158313351154 1
1.0358238465406 1
0.881043233707607 1
1.03310903033049 1
1.01875381392751 1
0.949198596716711 1
0.996995191383497 1
1.02199818674777 1
0.965706034207137 1
0.957224957921764 1
1.0437256343658 1
0.976173620207211 1
0.993771362365785 1
1.12174911192409 0
0.977209903006732 1
0.869087011910427 0
0.994875107675472 1
0.973512695018077 1
1.01073464696622 1
0.976083361017975 1
0.97063552538181 1
1.03266865342442 1
0.995398599567875 1
0.94154651519373 1
0.954800201136048 1
1.00678407223753 1
1.002303405297 1
1.04801791753768 1
1.03905010546787 1
0.925612116963998 1
0.962949507154076 1
1.04466041837833 1
1.0328843042497 1
0.971689973277254 1
1.00196497302157 1
0.967340240539855 1
1.21229551945188 0
1.04091608857318 1
1.17368863321482 0
1.00769184040893 1
1.02961263293661 1
0.978814340646259 1
0.908421691546724 0
0.915704293143233 1
0.992385626314713 1
0.910849385631832 1
1.01353148826734 1
0.986529003739479 1
1.02276416928071 1
0.935924288427906 1
0.96303634697133 1
1.02277816699082 1
0.927051110123844 1
0.983037404284664 1
1.07269324886053 1
0.991631535757237 1
1.0275727628517 1
1.05454400478944 1
0.945825962765188 1
1.06061293651698 1
0.977011459328833 1
0.99504797317154 1
0.958785779885043 1
1.13762730509953 0
1.00033671249447 1
1.07521228407493 1
1.07500591155691 1
1.09571875972462 1
0.882328595781495 0
1.02227063187452 1
0.952765543691671 1
0.974780736255164 1
1.01988431244432 1
1.01002069591945 1
1.00024430853476 1
0.959785109353582 1
0.927883324272554 1
1.00296024294939 1
0.999745766575691 1
1.04057763235045 1
1.02539160381703 1
0.945465192570543 1
1.03738691932019 1
1.02001842761643 1
1.01449579956007 1
0.911204517741085 1
0.963245555079949 1
1.09033112636057 1
0.956768270443758 1
0.975064168451678 1
1.04909758564054 1
1.05644572965038 1
0.906718377068407 1
0.99768912313643 1
1.0027825050221 1
1.07742033480051 1
1.02006870700385 1
0.922496311111249 1
1.10943876736114 1
0.927876423284426 1
1.02088491021096 1
0.898170816313942 0
0.989386653170465 1
0.995529998300895 1
0.912659712580974 1
0.939215754122328 1
0.878876543495123 1
1.06030591151654 1
1.02621838266288 1
0.902375246397736 0
0.964830637898597 1
1.09797601263379 1
0.848842941370535 0
1.00847874810855 1
0.981634471715886 1
0.980095245138936 1
1.01691330233063 1
1.00821449769991 1
1.0089108170674 1
0.988180596024868 1
1.09858502287944 1
1.02338650302069 1
1.01580576340966 1
1.00070015611473 1
1.10325751018924 1
0.916056420689836 1
0.99168356280375 1
0.93517808346373 1
0.988696683401963 1
1.00270160368421 1
0.986555424196866 1
1.03010356710839 1
1.00867608539158 1
1.02476442275196 1
1.07387049153442 1
0.916386500195953 1
1.01784060539667 1
1.02760280372483 1
1.0164971373922 1
1.05374027581089 1
0.989829425016137 1
1.02034469863325 1
1.07885598945701 1
1.10315139253426 0
0.963441547230473 1
1.00475043261 1
1.03760264154816 1
1.09395135100444 1
0.999214032225507 1
1.0186033059791 1
1.00873557248113 1
1.05839895523493 1
1.05993654511345 1
1.00182155942099 1
0.998837784569321 1
1.08179532054885 1
1.03204297276041 1
1.05889195631551 1
0.93390335730967 1
0.948641035669726 1
0.934653954057296 1
1.02243393801451 1
0.922375416401341 1
0.90345253796401 1
0.956968903492007 1
1.05682442138254 1
1.00959270065454 1
1.07856445202895 1
0.890748420067479 1
1.04497472555508 1
0.987555529125133 1
0.995707682145571 1
0.978695793028758 1
0.947401193308933 1
1.02244122796488 1
0.941544605110178 1
0.957315803345498 1
1.04776782404865 1
0.987329524512714 1
0.950844855652374 1
1.09764007124718 1
1.02197092227227 1
0.938638212868687 1
1.03308603624682 1
1.07541293183529 1
0.950482091822332 1
1.01639490731594 1
0.923539736152354 1
1.0511081295871 1
0.897528023949662 0
1.07292371884859 1
1.05591288020092 1
0.939948709841097 1
0.97173101342522 1
0.899481028159627 1
1.02238902330763 1
1.00873192946527 1
0.928037044976651 1
0.941668187396439 1
0.981868643092631 1
0.957206685640902 1
1.01437602169944 1
1.01367295228312 1
0.936922318616347 1
1.0692818389589 1
0.953453374286518 1
0.971894803378577 1
1.0438226907916 1
1.0960424660684 1
0.989938226411325 1
1.06334525227006 1
1.05163165160376 1
1.11158160329938 1
0.995267244230739 1
1.00683118232645 1
1.08848905970628 1
1.11605575015441 1
1.0383370691919 1
0.925185553361177 1
0.950462734804887 1
1.06940600781331 1
1.07817857769802 1
0.956807996187007 1
0.973816947399736 1
1.0266969340926 1
1.01285164721415 1
1.02404578370439 1
0.904037458666589 1
1.01234831535269 1
1.02674029226779 1
1.00062411742296 1
1.05878385400161 1
0.878564034207705 0
0.958791665734525 1
0.999903465264508 1
1.0501759565016 1
1.0571634634487 1
1.07159005495149 1
0.937883297093391 1
0.972537251817076 1
1.07896401423638 1
0.994047909187871 1
1.01985307861113 1
1.01876653011083 1
1.08889936130024 1
1.00281835477081 1
1.00430737940627 1
0.999804141412936 1
1.00992154954184 1
0.948149055307174 1
1.07626626799137 1
1.15217641777042 1
0.97367062189145 1
0.934681110320775 1
0.980526641276722 1
1.06074690190166 1
0.91983123366609 1
0.969832728361725 1
0.992460069449064 1
1.04403074905248 1
1.00814615067412 1
1.00207683350017 1
1.21652596865699 0
1.00103318934349 1
1.08128418824871 1
1.08037494995492 1
0.976597523186319 1
0.971332837061571 1
0.973391541213834 1
0.998396919937021 1
0.979618177734173 1
0.969406752939954 1
0.992842898029322 1
1.00702826563744 1
0.996171646821125 1
1.11660200059946 0
0.958644403476332 1
1.07275134848677 1
0.908809368746444 1
1.08148024082927 1
0.95013322407256 1
1.06736734484463 1
1.0441840244077 1
1.12949124829848 1
0.99970828947199 1
1.08137906099485 1
0.955900441988075 1
1.1700583705646 0
1.04424723193769 1
0.975509163154004 1
1.04256322513753 1
0.92055768960151 1
1.05071923371433 1
0.987234223305554 1
0.952102695678426 1
0.964350540413601 1
1.05354882605023 1
0.96241863838172 1
0.972919746127593 1
0.925544027981135 1
1.02211503995591 1
1.06760979573454 1
1.05226398902508 1
1.02398258890368 1
1.02441007407487 1
1.02412457322161 1
1.00072906274826 1
0.99268627467911 1
0.983399672302794 1
1.03849227064011 1
1.0423646940517 1
1.03332887374073 1
1.05031367731038 1
0.875293685949144 1
1.07052424553364 1
0.978186057748599 1
0.988248064682735 1
0.995511630919191 1
0.872286733501568 1
1.06292070720815 1
1.05092549695349 1
0.974849844058175 1
0.990399681929817 1
1.010758815878 1
1.1005998781118 1
0.994858872119645 1
0.964547962191631 1
1.05621217836356 1
0.988892959411748 1
0.993005974425691 1
0.975925932532588 1
0.950996477735199 1
1.06149804256653 1
0.987764263266333 1
1.01769773862538 1
0.985401088079002 1
0.948345351490852 1
1.04849018622874 1
0.970961035974127 1
1.01314337873346 1
1.07844131197162 1
0.952480061649525 1
1.09539342932666 0
1.1279110644074 0
0.95865138139189 1
0.970516264823002 1
1.01550760868244 1
1.04474746149413 1
0.958259186693925 1
1.06636630900699 1
1.05950387652472 1
1.00093791995657 1
0.908749949849999 1
1.02319185480822 1
0.954001433026203 1
0.90333483118952 1
0.918970535356429 1
0.957133130888301 1
1.01441966741023 1
0.950240580102833 1
1.05544232798859 1
1.01033568232576 1
0.994679671529073 1
0.972519379263371 1
1.03456619554507 1
1.06529097742547 1
0.993613527265015 1
1.01923523244275 1
1.06124350422285 1
0.970099322116317 1
0.955306676481965 1
1.00043569308952 1
0.977215347425306 1
1.07230780505596 1
1.05194966374661 1
0.961694861014651 1
0.973950950200461 1
1.0796031440335 1
0.999498850812257 1
1.15071697911154 0
1.00528249520152 1
0.919460710318136 1
0.946235075429877 1
0.984777598626057 1
1.15246132070635 1
0.896897964257794 1
0.931373052465605 1
0.879396110303753 1
1.01234872775794 1
1.03985758720763 1
0.842790298489765 0
0.959727512174479 1
0.999840527184344 1
1.03656490467718 1
0.94536969004584 1
1.0926247839594 0
0.999566191334505 1
1.08609025723343 1
1.01051248136732 1
0.952169944490282 1
0.941990715441827 1
0.997883617727286 1
1.01957620300512 1
1.06252782867321 1
0.968604164168811 1
0.941928920925948 1
0.998390818303522 1
0.988695174517065 1
0.947051377440328 1
1.06136755995566 1
0.989712733142693 1
0.988915986514603 1
1.03541733390143 1
1.03948025202672 1
0.941355221676693 1
0.905971099983183 1
1.01625318691423 1
0.989320733045174 1
0.95992275770959 1
0.970099013413475 1
0.90983485207105 1
0.978350017240246 1
1.03197025659711 1
1.01355752437592 1
1.11140684564846 1
0.954052775276882 1
0.97914203768499 1
1.0114476903845 1
0.979892838992353 1
0.908988036044734 1
0.992093107021942 1
0.950004930225476 1
1.17083348013021 0
0.955057767075718 1
1.04204427623684 1
0.955611398346313 1
0.96659877696016 1
1.07240822593126 1
0.990447984299668 1
1.09479852952949 1
1.1164137586602 0
0.997446838855909 1
1.0403163125671 1
1.09909072109396 1
1.0529409312409 1
0.964704979961914 1
1.06497254235773 1
0.9426768452062 1
1.00804041727732 1
0.966163245298613 1
1.0700814407558 1
1.00413177817357 1
0.859528280833115 0
1.00197748956436 1
0.973871901745767 1
1.0610188582781 1
0.966698769756731 1
0.961953881039731 1
0.971793922021275 1
0.987240697628858 1
1.02553124156161 1
0.979905745992994 1
1.0382746093861 1
1.07954490235374 0
1.07553888664264 1
0.941984883380869 1
1.03855439987858 1
1.0362642917361 1
0.998293636723015 1
1.0487330183942 1
0.974335816771804 1
1.02080784635763 1
0.961467550737555 1
0.977190053807455 1
0.9524596239953 1
0.991391664203516 1
0.900993349132535 1
1.02733012838412 1
1.04913640864669 1
0.999338768627235 1
0.950364149497814 1
1.06753690580198 1
0.957369923159945 1
0.928036022888804 1
0.994275751608571 1
1.02422048353804 1
1.03389093095236 1
0.938879042845209 1
1.04206970082236 1
1.02498654632448 1
0.976380300182493 1
0.979785611737649 1
0.9824463219781 1
1.08000714884463 1
1.0484893923455 1
1.09268229851289 1
0.978894725568685 1
0.914442325041593 0
0.98395668233721 1
1.00699955846345 1
0.961329510389839 1
0.969928073598499 1
1.08185501313704 1
1.00949497202226 1
0.97925678358329 1
1.08313119265931 1
0.968076592396447 1
1.02069828586188 1
0.907401260322096 1
1.00166023189611 1
1.04522202272623 1
0.988675556624286 1
1.00141548672103 1
1.02321636601371 1
0.980877771295561 1
0.948581540716159 1
0.986245041146488 1
0.973426979537137 1
1.01538358161629 1
0.916010600327577 1
0.982275556468436 1
0.985050039293002 1
1.06697402215765 1
0.885849804241406 0
0.987655272445304 1
1.02255834073117 1
1.07386721179816 1
1.00429074709293 1
1.02268335871592 1
0.980055890049349 1
1.0287528930236 1
0.963189489289262 1
1.01497189221678 1
1.01230916203278 1
1.11703619525895 0
1.02811062235515 1
0.957838782083865 1
1.15664688776588 1
0.958820765897523 1
1.01064327992953 1
1.07238264847173 1
0.969211376814254 1
0.934914438024185 1
1.02356330949852 1
0.992516302098877 1
1.04907722024505 1
0.980625129272488 1
1.0440221334086 1
1.00212313158087 1
1.13962279800407 1
1.00635348110286 1
0.974251333586712 1
0.974899524074644 1
0.882425055457723 0
1.01914916733882 1
1.03557993903912 1
1.01647737642151 1
0.969677714445857 1
0.971868987777602 1
1.01141856332708 1
1.00551076189647 1
0.952596786977944 1
0.991287478051282 1
1.05212854802645 1
0.974602084115808 1
0.97649973205146 1
1.05344468376305 1
1.07896472148281 1
0.952994387724151 1
1.06838899170835 1
1.03187966583735 1
1.0754210644043 1
0.912854128706421 1
1.01131343590075 1
1.02230328105161 1
1.03025977987962 1
1.12841323130266 0
1.03048899555259 1
0.97727230046868 1
0.942241481752639 1
0.999611661075439 1
0.909519614638704 1
0.963778967968569 1
0.973950668445675 1
1.00643588581758 1
1.02108608709406 1
0.973831687309626 1
1.08539062620147 1
1.01363755838532 1
1.01120973622366 1
0.995170113395781 1
0.919415411981844 1
0.905666000129611 1
0.92303591273145 1
0.959390387435995 1
0.950684670719247 1
1.02097176736428 1
1.02384215319182 1
1.05081618351039 1
1.01822287864363 1
0.912256464503437 1
1.01029559883844 1
0.96964780298571 1
0.95796636561232 1
1.05559779392655 1
1.01383673854418 1
1.04876579090399 1
1.11072033970343 0
1.01377073101095 1
0.885685915231647 1
1.04892752069427 1
0.989612951755982 1
0.938444143560979 1
1.01545785312881 1
1.03314522728478 1
0.987983694994553 1
0.993146738864479 1
1.05185101322987 1
1.02417357512065 1
0.983960691473704 1
1.0479773863581 1
1.03012329351134 1
0.865710630429905 1
1.00007649228584 1
1.02378465596453 1
1.02084911078776 1
1.03356108914964 1
1.01828758623076 1
0.961161369542826 1
0.918870661423921 1
0.978200847737239 1
1.04337489832301 1
0.986307086238071 1
0.881077003065499 1
0.983889918931594 1
0.988734763773913 1
1.10125594514067 1
1.05408285083242 1
1.01154867636529 1
0.933515069538665 1
0.924171344793982 1
1.08733518221721 1
0.894063304902325 1
1.05964941450243 1
1.04323476963919 1
1.06683198287023 1
0.951266569047557 1
1.02043243748177 1
1.03246712468964 1
1.0822885150446 1
0.958869355408088 1
0.953293905370643 1
1.00832391261311 1
1.11587666227816 1
1.02059951112112 1
0.942020092603191 1
0.98638455101744 1
1.04203091884913 1
0.951391382886511 1
0.954795731456026 1
0.992831274913365 1
0.911934221605212 1
0.903686925611101 1
0.999886926835438 1
1.04045270004852 1
0.964072353806547 1
1.09049950277262 1
1.09098044976478 1
0.997398914923769 1
1.00519717980525 1
1.03778138250808 1
0.951066792174519 1
0.938259884410685 1
0.946895827435442 1
0.917117953911005 1
0.850568040024214 0
1.03162672342642 1
0.961443163855458 1
1.11798309643555 1
0.986296292697753 1
1.077266523591 1
0.982420502350209 1
1.01999992190006 1
0.870368379530651 1
0.900790294488888 1
1.05596245394341 1
0.970958699487735 1
1.00394011403999 1
0.96444476279825 1
0.942725786987078 1
1.03744754182728 1
0.925839017337922 1
0.997981771420615 1
0.984212847830846 1
1.05998414619084 1
0.873922559736047 1
0.891226116090253 0
0.866072993630773 1
1.16195552522112 0
1.13172642351402 0
0.941062535034388 1
1.01249153249034 1
1.05833635377947 1
0.947730800950258 1
1.10646659726673 0
1.02804507769556 1
0.99134955498039 1
0.978782940378715 1
0.951239738109703 1
0.989795862377181 1
0.988744228282799 1
1.04959639529454 1
1.04424813368216 1
0.983709742856357 1
0.99586441577516 1
0.913870038558953 1
1.00554614432889 1
1.01344751186241 1
1.06770489299794 1
0.994169957241808 1
1.05431711867339 1
0.915365870176254 1
0.937202655632159 1
1.00664681176072 1
1.08458457238175 1
1.04075187229345 1
1.00614193374072 1
0.950237821958048 1
0.967086447572153 1
1.02329561054496 1
0.947569598411875 1
1.01388133860392 1
1.02275553186599 1
0.912420961496881 1
1.1107332075411 1
0.969119775699212 1
0.966342558631692 1
0.955150354626773 1
1.07811194037412 1
1.01953530506421 1
1.01519931382937 1
0.974762426334748 1
1.04719136757311 1
0.964690685000479 1
1.03340809643748 1
0.948182899923291 1
1.01116153189039 1
1.07272777430593 1
1.03585851778208 1
0.946787846065538 1
0.916107038804172 1
1.11677694663242 1
1.03901540910455 1
0.985709594222241 1
0.976215656029719 1
1.03245978700925 1
1.03838730391334 1
1.00242369532026 1
0.996571252553087 1
1.01029621900943 1
1.02217613333877 1
0.985213472738742 1
0.976928805225759 1
0.968717660596114 1
1.05865524697922 1
0.87478314366397 1
1.0089968728981 1
1.08159404489715 1
1.02114957201653 1
0.893113121347743 0
0.906861819475292 1
0.889071853098164 1
0.958366156569122 1
1.00814462197568 1
0.927219730553557 1
0.990049977457492 1
1.03983837888112 1
1.11100183856332 1
1.01315037140495 1
0.989649976137137 1
1.11902062836871 1
0.98202104142658 1
1.0264546316976 1
1.11086857348462 1
1.00203856399701 1
0.911064308640094 1
1.02630074333893 1
0.941458348789111 1
1.05080001622694 1
0.995879005769101 1
0.955554091502775 1
1.06331049704524 1
0.986743875112651 1
1.06618601016018 1
1.07012940492053 1
1.0355173665492 1
0.95281329341301 1
0.901995837452479 1
0.957494760057338 1
1.0313378079127 1
0.867935259670201 0
1.03498007743363 1
0.983619275546804 1
0.922583988345146 1
0.95369513728115 1
0.954598914175505 1
1.0568958378479 1
1.03734050055828 1
1.06242276732152 1
0.956508591611821 1
0.979450305701752 1
1.0885586472765 1
0.952623747642162 1
0.993939587385438 1
0.996959508315598 1
1.08378396748904 1
0.992142588452315 1
1.09654823896278 1
1.11318487373452 1
0.928572562769972 1
0.964795466059799 1
0.978997706384771 1
0.975622577979239 1
0.983008756962986 1
0.992902495566605 1
0.922929625810117 1
1.00512682938766 1
0.995569029179647 1
1.06413568337827 1
0.991061928740247 1
1.00820700654914 1
1.03768259680411 1
0.967926712827385 1
1.0096340690653 1
0.992391099311843 1
0.983339611242113 1
0.987567769037433 1
0.842572219375078 0
1.04156580550257 1
1.03387209339693 1
0.995346420443382 1
1.03386841116436 1
0.952740309808162 1
1.08151487776833 1
0.953749615603648 1
0.946772959732588 1
0.947790037030282 1
1.01676758166628 1
0.963058162298965 1
1.02078023561065 1
0.987607821266853 1
0.933548343474947 1
0.888652160126554 1
0.912527471598155 1
1.11615629443 0
0.978616933586576 1
0.972576956606063 1
1.00762977013308 1
0.967628173225016 1
1.01717679338343 1
1.03056981575672 1
0.926025672887912 1
0.959024981657301 1
0.977769431772796 1
0.952614887017626 1
0.936483219710646 1
0.950529701529924 1
0.960420811283961 1
0.882621660579204 0
0.939685385500881 1
1.04696053367954 1
1.07792690832695 1
0.925848727034314 1
1.04753402149595 1
0.9839947612582 1
1.05794716162629 1
0.900461208745724 0
0.965085547922779 1
1.02057950948446 1
1.03620503561191 1
1.03517770910257 1
1.01659688464658 1
0.889638538892238 1
0.957599290138323 1
1.01332386970337 1
0.937811220488407 1
0.984602197198915 1
0.952224608702495 1
1.18916307076495 0
0.995560279155995 1
0.92595824018704 1
1.10268371698335 0
1.07212955206919 1
1.00214795124887 1
0.987270669650781 1
0.910159672016894 1
1.00655989074803 1
0.944713651037372 1
0.961597365713343 1
0.916405441993545 1
1.00724059489411 1
0.920191015167513 1
1.0087236895971 1
0.985042063168208 1
1.00765058228146 1
0.998409229727358 1
0.966269083066345 1
1.05720473209485 1
1.01366894545105 1
1.00140159252538 1
0.980700744347042 1
1.08427511342531 1
0.9414903177558 1
1.04189053926862 1
1.07540975922878 1
1.01725413798301 1
0.919273370489867 0
1.02582195334596 1
1.06743190386613 1
1.08231222302303 1
0.922291038741065 1
1.00113653387914 1
1.00030956179056 1
0.992735919669379 1
0.968360100462757 1
1.13533779034374 1
1.04608678171469 1
0.945453519596052 1
1.05793505419875 1
1.0714915570892 1
0.997833595703317 1
1.07253227829926 1
1.02229115360792 1
0.939035168402024 1
1.03617538091736 1
1.05492093446604 1
1.01308042106673 1
0.957037066037688 1
0.99499872900623 1
0.948594447863842 1
0.956805832257662 1
1.06988827805641 1
0.958936328914306 1
0.926479389383344 1
0.887485251807472 1
0.95026191351618 1
1.05340059307377 1
0.946335614884301 1
1.01569515477032 1
1.08930765200573 1
1.1527998680306 1
1.05366589251773 1
0.969085232346328 1
0.999775601243872 1
0.866852705527757 0
1.1401063353051 1
1.06570355949118 1
0.974727002521216 1
0.948705408753309 1
1.02895220633326 1
1.05466223861488 1
1.03463781713718 1
1.05271282775175 1
1.01876699679987 1
0.952503205323024 1
0.899269297563166 0
1.01611614502194 1
1.009957668379 1
0.95277280828601 1
1.12893442332438 0
0.946748421896861 1
0.895225663510552 1
0.936483868937457 1
0.900973861531591 1
0.949590457652212 1
1.05533359121216 1
1.16441783566936 1
1.05742705037969 1
0.998803603096142 1
1.07901963786893 1
1.04389846674312 1
0.950381904765434 1
0.975849662816447 1
1.01574714059497 1
0.9263156133561 1
0.941413330733725 1
1.02592237611761 1
1.02887698716663 1
0.942935106145233 1
1.12797950426358 0
1.02265173256969 1
0.955077007936786 1
0.991628047544211 1
0.916116864457122 1
1.07441233873724 1
1.03375908687205 1
0.998590709649441 1
0.982272533966348 1
1.00885231155475 1
0.995209928560188 1
0.970535815636063 1
1.07932654775424 1
0.930905316109932 1
1.07580817134726 1
0.910745623962332 1
1.05113046731779 1
1.01550792998064 1
0.908601131270384 1
0.843780214552274 0
0.969832349719404 1
0.929685486217501 1
1.00668180205522 1
1.01187975115553 1
1.0489676112177 1
1.06095519184836 1
1.03910342093904 1
1.01906903909513 1
1.03354500348965 1
0.990019988468628 1
0.944719218625195 1
0.99660673066504 1
0.995804517103814 1
0.969316293270265 1
0.970098206489477 1
1.00829883419435 1
1.04274172396851 1
0.876914550196159 0
0.99986533556994 1
0.930576650746788 1
1.05180491943169 1
0.992834615871854 1
1.01783178201407 1
1.02076884773094 1
1.04340094646715 1
1.01617565143221 1
0.95387375417992 1
1.10540333754583 1
1.01765954459212 1
1.03532653126736 1
0.948166160381649 1
0.885200088857317 1
1.04706971102003 1
1.05636351907294 1
0.922798104004599 1
0.993809671884155 1
0.959109934587099 1
1.02804839622613 1
1.11691167017618 0
1.01666982253355 1
0.901886541918577 1
0.902544394672176 1
1.0389981515886 1
1.02361757920007 1
1.13197340391946 0
0.925986125987312 1
0.933755270471601 1
0.949961321146701 1
1.07173731087291 1
1.1298914081545 1
1.01808532525292 1
0.902132511720455 1
1.02620348429453 1
1.0526300037614 1
1.02471528683268 1
1.02788309113196 1
1.06992991441018 1
0.968150041342394 1
1.00076048439053 1
0.991364249999343 1
0.992389240461132 1
0.977674097527364 1
1.06501131504933 1
1.04416531419017 1
0.995598723928362 1
1.00260567491527 1
0.978246902243882 1
0.95703272953072 1
1.01703515345754 1
1.15231665006856 0
1.04808888090518 1
0.942184205774765 1
1.06719870759719 1
1.01344486454531 1
1.01205746574813 1
0.98930467411135 1
0.99295646529508 1
1.11034556907842 0
0.978249308700232 1
0.986723412426129 1
0.95650927285408 1
0.961759234904689 1
1.05651337197599 1
0.988270662459089 1
0.989493971652635 1
1.03885735365898 1
1.06774731301343 1
1.05630834985076 1
0.999453232811167 1
0.997130280682158 1
1.0229451466462 1
0.944692513016802 1
0.960713523401322 1
0.998750833342532 1
1.00558048205487 1
1.01878897553675 1
1.03613231928936 1
1.0283641236444 1
1.05159690375351 1
1.0019776222733 1
0.92617609600476 1
0.960505409058754 1
1.0146622075965 1
0.920061152306466 1
0.977860817207302 1
1.01816440627625 1
0.935183225830644 1
1.01974876740491 1
1.02029494470794 1
0.971908773738035 1
0.968935238116587 1
0.981172284542912 1
0.98694372296079 1
0.931327699030538 1
1.01552180440856 1
0.93793060285985 1
0.997486879218175 1
0.937705605809286 1
1.04269469093656 1
0.95512603330701 1
0.895441835709619 1
1.07097367057403 1
1.09646310594035 1
0.986929794728109 1
1.05122452190757 1
1.01208606156236 1
0.973165370451083 1
0.944958542382777 1
1.05148555229885 1
0.992978146604605 1
0.959287705166199 1
1.00167916369025 1
1.06332478048631 1
1.13294796675798 0
0.921252724692579 1
1.08206227055224 1
0.921197596953133 1
1.02513118133766 1
1.01003088553995 1
1.10408356566182 1
1.00994408722051 1
1.01193080690631 1
0.955393859044786 1
0.957818222486612 1
1.04155295413174 1
0.96174833388024 1
0.930650933850952 1
1.02789230678824 1
0.964421570984808 1
1.00372056396154 1
0.936170702309599 1
1.03853545020377 1
1.03665005606418 1
0.984767342772217 1
1.09688125582727 1
0.940862280812383 1
0.996844063730302 1
0.930848047917942 1
1.00457570154434 1
1.09094183364665 0
0.962249744710696 1
0.988592832640379 1
0.961574116524483 1
0.920847868665371 1
0.980314570280389 1
0.958365991442422 1
0.949844182815885 1
1.04341268781763 1
1.01808892397355 1
0.908536184056461 1
0.967740998954118 1
1.0414235013163 1
1.04684308583884 1
1.04434847580459 1
0.913916829546495 1
1.01343189872431 1
0.969918420252297 1
0.982564261681764 1
1.05240187712563 1
0.998700645134291 1
0.922710039497495 1
1.04760201567676 1
1.07914749888836 1
0.986386206866677 1
0.970417470885346 1
1.0130143849006 1
0.987238917142329 1
0.990331934439076 1
1.05357088874878 1
1.00441181494045 1
0.947308816251695 1
1.03225638807228 1
0.975370782916492 1
0.9648766959594 1
0.996024068630625 1
0.986458068068936 1
1.05411957868755 1
0.929291806907695 1
1.12873075892436 1
0.984582658479174 1
0.910901446743384 1
0.987194516385134 1
0.947382611192642 1
0.952831721726786 1
1.0042669534759 1
0.955152644646733 1
1.0160842931755 1
0.988470793408659 1
0.986323452910986 1
1.0626571933203 1
1.02014825635113 1
0.845711722798626 0
0.972650031430825 1
0.948607342834228 1
1.01564052863415 1
0.988434765593426 1
0.932177308996396 1
1.01980192628524 1
0.909142833072375 1
1.01562042154198 1
1.0089196748042 1
0.996775447835151 1
1.00237658841958 1
1.01263302262428 1
0.947914653137252 1
1.02357478610642 1
0.921201067775278 1
0.97030971190801 1
1.0282310389311 1
0.978306358065311 1
0.88953815795564 1
0.911116284556786 1
1.02304526252615 1
1.00441454932427 1
1.02705556356095 1
0.975201702561711 1
1.02027696158302 1
1.03151951387289 1
1.00184598133735 1
1.07826333293068 1
0.980331716435697 1
1.00314509010104 1
1.11375988836805 1
0.968024790110326 1
0.988962634102808 1
0.993009402247693 1
0.967031273078794 1
0.95069598571245 1
0.970878540062765 1
0.990424325241005 1
0.981835896855777 1
1.00668976155828 1
0.907185490425171 0
1.03726004233318 1
0.999211192682944 1
0.89398393689572 0
1.05122443780804 1
1.02941127906931 1
0.903550021539243 1
1.08630088271189 1
1.07313561153048 1
1.04208095631277 1
0.981782332961517 1
0.911608461162988 1
1.18074680908086 0
1.0413345640394 1
0.91910647856534 1
1.04114286399445 1
1.0323197036986 1
0.96084959478033 1
1.06120513263117 1
1.00787576080886 1
0.935585807178891 1
1.12756360238154 1
0.92144590046646 1
1.04784111111055 1
0.968515704778818 1
1.0546663327461 1
0.987138780202844 1
0.989912366805513 1
0.994407376420736 1
1.00724405106578 1
1.00216650533792 1
0.882049566052123 1
1.04849643792188 1
1.05966642187595 1
1.01701349349087 1
0.947804838165922 1
0.989622502970168 1
1.00381373108361 1
0.969274698214487 1
0.965298686998405 1
0.991122778678346 1
1.05982472309208 1
0.939573327131226 1
0.969516566731123 1
1.16761499379998 0
1.02281747026887 1
1.09164646200862 1
0.994663534832821 1
1.02968172780749 1
1.01334045189326 1
1.05493233013246 1
1.11666962081199 0
0.923402825024511 1
1.02993182962424 1
0.902058777759178 1
1.04650104071207 1
1.01906880471342 1
0.959613657689644 1
1.08022077395259 1
1.02577038448719 1
0.908453286521851 1
0.981235107572683 1
1.03750841455913 1
0.913340012621307 1
0.968454716192665 1
1.01785539735461 1
1.01804864559918 1
0.984186697373178 1
0.953713249325291 1
1.12109298901963 0
0.979971193739729 1
0.941611190510023 1
0.980632932383258 1
1.0515805028417 1
1.07116477678662 1
0.883454802578991 0
1.00112056647651 1
0.964497215914077 1
0.949974654885225 1
1.00434931689927 1
1.04562210031102 1
1.03648081288037 1
0.946328651942063 1
1.04799530649996 1
1.00305034556104 1
0.961124987628606 1
0.995003485086997 1
1.0202500675292 1
1.04463746833756 1
0.926587696775325 1
0.938442744774657 1
1.00248548259982 1
1.01860910100724 1
1.00868166670668 1
1.01267643287718 1
0.978594215043721 1
1.03226554788656 1
0.978581173188733 1
0.967504617708237 1
0.933805179059054 1
0.980126174709743 1
0.993787061238775 1
1.12852611939388 0
1.04501239322379 1
1.04811600105178 1
1.03114675635848 1
0.937350377972735 1
0.996158713682373 1
1.0327669146099 1
1.06236512213732 1
1.03944065924874 1
1.08518306050098 1
1.02435433468714 1
1.00781284303623 1
1.02745785367766 1
1.12066718533646 1
1.01239161550144 1
0.976169662146884 1
1.0449807973902 1
0.926830103367255 1
1.01056145924767 1
1.06000554361571 1
1.03602829963815 1
0.992571825029118 1
0.95011601807813 1
0.976726293350066 1
1.03703735625531 1
0.972418407806175 1
1.00167680655298 1
1.09028393873041 1
0.955661420642263 1
1.09277946580373 1
0.999605420484452 1
0.968393678640103 1
0.966275082843179 1
1.07645333813262 1
0.952109058440816 1
0.984039898290707 1
0.866182449952206 1
0.954185143578099 1
0.992729439542201 1
1.02661937715142 1
0.963589852720957 1
0.984773645440269 1
0.989528524705864 1
1.10486605788762 1
0.969123366977205 1
0.989472103708182 1
1.05151163429182 1
1.07573188556262 1
0.972868596727482 1
1.01388076972164 1
1.03388855659892 1
1.0018231937589 1
1.0344049717525 1
0.997125774234988 1
0.953173405702107 1
1.08368045482504 1
0.966476264485552 1
1.05238120871529 1
0.967984634255306 1
1.03560648892714 1
0.996920879802694 1
0.969165514992906 1
0.928286846395292 1
0.985651682872636 1
0.828567645365937 0
1.0853972045933 1
0.909830385815187 1
0.947663409371592 1
0.943788076152802 1
1.02049191510839 1
1.0026123976754 1
0.938008660761353 1
0.946708766864197 1
0.941719362533746 1
1.00644961708732 1
1.16337428429553 0
0.935936365818433 1
1.03733976802627 1
1.01966902865973 1
1.008537407885 1
0.946426034716835 1
1.00300107995226 1
0.980144378748315 1
0.930425718884768 1
1.01410288251121 1
1.0031371247797 1
0.994364653526697 1
0.91751398998692 1
0.910224257898007 1
1.01261743608743 1
1.00387809126203 1
1.02839431136015 1
1.02018018790144 1
0.949080798081399 1
1.0464865585065 1
0.998889529550466 1
1.0085649915572 1
0.950809634179018 1
0.973260583844917 1
0.968860359044918 1
0.987892100419009 1
0.97688711884823 1
0.969197043822812 1
0.908216542209693 1
0.976739276092623 1
0.934868067117625 1
1.03427802005422 1
0.987965887103118 1
0.97534366454148 1
1.03805189170739 1
1.08737201783309 1
1.10972540796072 0
1.06388078011902 1
0.93228698620086 1
0.969467008683714 1
1.02668828692803 1
1.04823578129858 1
1.04315693095574 1
0.965758474183792 1
1.02180730931167 1
0.842091741398189 0
1.02646848688961 1
0.996680368259757 1
0.93380749992572 1
1.05638203907472 1
1.06751655683575 1
1.06036210522079 1
1.04974976464277 1
0.94115158210246 1
1.03648437816568 1
0.968082836635351 1
0.978158261498459 1
1.0017368922449 1
0.947262088902144 1
0.90911207955526 1
1.11563176379351 1
0.967847094102207 1
0.968779302296751 1
1.08860521883805 1
0.925093089120265 1
0.994606802634352 1
0.96921488694423 1
0.966657716621785 1
0.987362772599995 1
0.911167470704435 1
0.984086832610162 1
1.06033587778188 1
1.02428479922114 1
0.993577313123414 1
0.996046218644796 1
0.923146936242638 1
1.01305630610708 1
1.01392254540795 1
0.998936674360855 1
1.02008459604138 1
0.997897563810546 1
0.983234301931254 1
0.987507739397474 1
0.993931362712477 1
1.02930262087058 1
1.01806924776773 1
0.918814975466623 1
0.928034541060635 1
1.02779761584557 1
0.878750792111191 0
1.09357008829715 1
1.03980650384675 1
1.05710701445942 1
0.975124524045232 1
1.04012617344901 1
1.01391444882665 1
0.976272218204697 1
1.1616170895638 0
0.925512109383374 1
1.13859861310596 0
1.05254535040107 1
0.972790420830966 1
0.868318715504674 0
0.947443932820069 1
0.952851465063017 1
0.96967474904582 1
0.871926626313574 1
0.943135986828892 1
1.02485743053203 1
0.99714152021011 1
0.997120155303476 1
1.01135108268996 1
0.930014967347772 1
0.980562911823397 1
1.00170644726786 1
0.925118450052474 1
1.00286264054145 1
0.961903618797319 1
0.88696407277147 1
1.07146807170596 1
1.08501191598967 1
0.990613290519763 1
0.87617496991298 0
0.997522051877332 1
0.908646124484903 1
1.09994304342404 1
0.94126187387747 1
0.900838837328126 0
0.968339694006413 1
0.897766059960367 1
1.03253284736132 1
0.960636476897057 1
1.04894075118821 1
1.11374435506054 1
1.02746214609217 1
0.993699640891519 1
0.916992799528765 1
1.03457815258187 1
1.03647654744436 1
1.03353460976107 1
0.976978531610256 1
0.954306559874248 1
1.04043343255743 1
0.949501541759216 1
1.01214501107291 1
0.935163599689184 1
1.01964255385195 1
1.09234091142516 0
0.971909942559548 1
1.02658419318217 1
0.926504906475209 1
1.0130054407929 1
1.00944753042655 1
0.99438199584507 1
0.983959094075562 1
1.04120250025646 1
0.959743507053452 1
0.970691943601261 1
0.967787087561103 1
1.07227193319656 1
1.07509072028074 1
0.909523344472664 1
1.0677583613654 1
0.919803501093492 1
0.992504578035149 1
0.988976576949057 1
0.969713217913737 1
0.990706924658204 1
1.06574632581499 1
1.00144630610815 1
1.02880873340213 1
1.10671406066344 1
1.03409102485805 1
1.01934620361197 1
0.997239957923745 1
0.980114184354668 1
0.986872952287488 1
1.01015929673074 1
1.00342041774812 1
1.00911640781275 1
0.995832441890093 1
1.03801944541994 1
0.915694351863531 1
1.02590804028713 1
1.05721760561714 1
0.969025825980121 1
0.945138136147916 1
1.02182268314972 1
1.01033169046136 1
1.01131038476165 1
0.932768071712514 1
0.927797708536457 1
1.07973706549184 1
0.939108170795595 1
1.00108165154753 1
1.02041773942175 1
1.08957624812302 1
0.924507814034768 1
1.08884522419343 1
1.07954896891634 1
0.949152738693724 1
1.05794662786036 1
1.00262408774046 1
1.01233098859505 1
0.948189301741101 1
0.949912850581509 1
0.916730749210125 1
1.03067376472549 1
1.00553639622678 1
1.01375157873507 1
0.956609380498713 1
0.977944960266037 1
0.915225625435441 1
1.08956206714951 1
0.982949562608861 1
1.025764897608 1
1.09143575590827 1
1.07117459482254 1
0.942087873798408 1
0.947454722380153 1
1.05926413466174 1
0.935920407016771 1
1.00925737223341 1
1.08915205088271 1
1.01009058254036 1
1.04905563866038 1
0.982367580413563 1
0.94705059081754 1
0.98318199317292 1
1.04246304039542 1
1.0217688811619 1
0.969708765159582 1
1.00878754164788 1
0.947043949333559 1
0.949236807292849 1
1.01390217607605 1
0.90753486868923 1
0.945112485397001 1
0.991155338062712 1
1.05112102089569 1
0.980866397781063 1
1.04485891344941 1
0.971606142808654 1
0.963438374059867 1
0.986392939211424 1
0.967224570106106 1
0.863050600787909 1
1.00511785942413 1
1.03230473133769 1
0.944919480287221 1
0.96027497785463 1
0.996631077292711 1
0.951263274090534 1
0.963469685013187 1
0.968578933200473 1
1.09308194195009 1
1.15682673415099 0
0.983921937953022 1
1.04124653533776 1
1.0669127767078 1
1.00864893468931 1
1.0404306212769 1
1.11602863691522 0
1.02255527154074 1
0.988142717015584 1
0.994826601900205 1
0.958694083817295 1
1.03151899953934 1
1.08431804985621 1
0.97679633827094 1
1.04151278429836 1
0.953736882191351 1
1.01901767774868 1
1.04464312045937 1
0.837174202683131 1
0.97301418067974 1
1.03079362600179 1
0.924935195599054 1
1.02932801804716 1
1.02557370781097 1
0.950866961493099 1
0.976147297696544 1
1.02251573611573 1
1.0269888003621 1
0.950908872627945 1
1.12514212099475 1
0.950340502585498 1
1.02703629931956 1
1.00016426568023 1
1.04668157071504 1
1.06743817466011 1
1.00125218535076 1
0.962798824785981 1
0.97411157119691 1
0.878000317041848 0
1.08164412687922 1
1.01646972073158 1
0.961016110584157 1
1.02718647380745 1
1.02377569638013 1
0.996220499488483 1
1.00173854432459 1
1.00229980581828 1
0.959525438063871 1
0.982739819390837 1
1.00396942244061 1
0.974567952140099 1
0.948246607787873 1
1.05987885265286 1
1.01072524140252 1
1.02203099203844 1
0.912513522915643 1
1.10573764119734 1
1.005427757052 1
1.08353219691127 1
1.00592773464401 1
1.05251273407364 1
1.02241206007535 1
1.11705982539185 1
1.00333636511552 1
1.03089771439554 1
1.12841535155375 0
1.04832434217397 1
0.986360653078615 1
1.01581107581191 1
1.01118089363265 1
1.00676884292261 1
0.995493564062377 1
0.961272960343834 1
0.959366872598491 1
1.08273890425398 1
1.08046660881281 1
0.951920474378707 1
0.998118513664187 1
1.03687294532519 1
1.04384897208972 1
1.02626676895323 1
0.976265525444829 1
0.950619101130318 1
1.1199965502019 1
0.980563935047121 1
0.98485468040134 1
1.01395711357779 1
0.964349785846312 1
1.01556714046334 1
1.02094142359815 1
0.970811017165803 1
0.986767933080107 1
1.01495232973675 1
0.967340979846906 1
1.02963942132284 1
1.02140432491576 1
1.08118289750019 1
1.01161664496226 1
0.934758333298045 1
0.983350247355877 1
0.995083978423138 1
1.01722334552564 1
1.02442179810569 1
0.94789669586653 1
0.927425012366499 1
1.04686093179272 1
1.03335377990548 1
0.958389516890714 1
0.976194542534915 1
1.06740956073348 1
0.978095759737866 1
0.930166244060832 1
1.03292746805139 1
0.925292496979887 1
1.02239942902145 1
0.961464393997219 1
1.08697043903966 1
1.00225606678966 1
0.964303473195234 1
0.977464947989109 1
1.14235211703833 1
1.0265407706522 1
0.906314921941312 0
0.99233457160668 1
0.970953543951714 1
0.960921019142601 1
1.01931689966364 1
1.01801192928234 1
1.02737863828769 1
0.947685193972677 1
0.989522734423374 1
1.00202233525245 1
0.911758491746202 1
1.03285833240809 1
1.02066543827095 1
0.911826212477198 1
0.888861401854472 1
1.05953057089272 1
1.05493079222075 1
0.966101195427392 1
0.969314027121137 1
1.04562724044067 1
0.891906004268333 1
0.878070669656434 1
0.969722895531064 1
1.04259189068632 1
1.03680366061079 1
0.975689200135551 1
1.03411585052952 1
1.02171954692696 1
1.00629754040953 1
0.908832613182419 0
1.04429360268952 1
0.999627019641694 1
1.05181384003584 1
0.979281099317013 1
1.00521799538836 1
0.942433974316115 1
1.02809431229492 1
1.03784407653513 1
0.918699770049078 1
0.906898316967174 1
0.979936078629539 1
1.01328703976775 1
0.937547950923633 1
1.02182301539768 1
0.975759885492268 1
0.942336728204865 1
0.941692496674817 1
1.03947222048906 1
0.961578616743554 1
0.911526806031755 1
0.939126599789891 1
0.944142541623027 1
0.910699072989954 1
0.93904535447753 1
0.963959124350305 1
0.864366373417664 0
0.989215862348952 1
0.980241717817158 1
1.08684706897941 1
0.97284434217959 1
0.982669448943906 1
1.00571347408628 1
1.01542559321411 1
1.07841704385767 1
0.863688945623956 1
0.9048690160256 1
1.02068574714914 1
1.00553027872049 1
0.996100612924059 1
1.00788194134582 1
1.00250088883328 1
1.12865236344648 0
1.04053296884165 1
1.04088994153411 1
1.07167654585751 1
1.04585873064449 1
0.949104436470172 1
1.04640574988227 1
1.00990518216533 1
0.988652150536467 1
1.04772640812352 1
0.970663765928941 1
0.948236015007244 1
0.918531967503157 1
1.00611040062289 1
0.984227537835808 1
1.02300715947977 1
1.07512802063666 1
1.05707668249852 1
0.968149086774084 1
0.991838577869884 1
0.98467369612831 1
1.06566271943726 1
1.03769710258148 1
0.928414989984222 1
1.00863544972075 1
0.983135360604476 1
1.0019113760914 1
0.9521523436342 1
0.958645848348612 1
0.965541437922958 1
0.998295777304844 1
0.919682906703814 1
1.06371122731148 1
1.01450661451574 1
1.03926013531804 1
0.962670757548948 1
0.96518513734613 1
1.04625109685203 1
0.936384074640166 1
1.01622429926321 1
1.01508705916979 1
1.02578572001863 1
1.09730059266861 1
0.838450651861941 1
0.956572414700378 1
0.987529074756287 1
0.993510367462619 1
1.04324629525269 1
1.07385875730391 1
0.96614430564585 1
0.943488666991404 1
1.08379487149212 1
1.03310778018122 1
1.05097068741926 1
0.955826559681427 1
0.984252105508761 1
1.02921785731339 1
0.926551432300534 1
0.977035805831178 1
1.03462644816456 1
1.06481946695061 1
1.06762148721245 1
1.07757295197055 1
1.06467815773066 1
1.02154828017615 1
1.01783901946925 1
0.947021736533805 1
0.936391825123985 1
1.07660544914025 1
0.958859612196713 1
1.0236355555696 1
1.01861939807284 1
0.948233305568745 1
1.04730439677886 1
1.00518752740755 1
1.08523161444505 1
0.946308269035661 1
0.944979743461353 1
1.10345526690777 1
0.969353021575596 1
0.951835990328671 1
1.0205973785025 1
0.969144436260795 1
1.07650025612451 1
0.922507672878127 1
1.04156844139689 1
1.13771591257451 1
0.930938316841603 1
0.987943765062039 1
1.08841064113857 1
1.08398224143638 1
1.01342106566145 1
1.04382604808996 1
1.02985626808098 1
0.994316089244288 1
1.06406906875254 1
0.978867006136917 1
0.928720801762283 1
0.994040906738694 1
1.00205875756816 1
0.930914552275285 1
1.06422829714417 1
1.0242760338417 1
1.00646264844141 1
0.900621575041933 1
0.953934187113503 1
0.93061225997696 1
1.02087753100376 1
0.980215263357248 1
0.978144018058418 1
1.04770464514787 1
1.01718527937278 1
0.905348229085645 1
0.9797009976608 1
1.03419556882297 1
0.930785462386997 1
0.958756941239654 1
1.02153428625272 1
0.999535849733589 1
1.07376955676442 1
1.0363975423498 1
1.03387773667803 1
0.977804626316828 1
1.05964431163168 1
1.05135737986732 1
0.993320467480047 1
1.02509861620295 1
1.03164495351457 1
0.933595509211125 1
0.896606571289517 1
0.973916118349102 1
1.04779435284454 1
0.997801772170682 1
0.976099939614042 1
0.919688638120433 1
0.988289270738323 1
1.08799592456823 1
0.946332369714722 1
1.00124198720293 1
1.04996403857274 1
1.00974460100611 1
1.02046051345597 1
1.02074768824345 1
0.99674105329922 1
1.08549833386717 1
0.925047347411013 1
1.05005718721194 1
1.01364417936905 1
0.98844697410756 1
0.93160197790037 1
0.975642397411672 1
1.0272114303565 1
0.923970167181903 1
0.978339036227662 1
0.983520952659067 1
1.09039469337301 1
1.0062444125612 1
1.05641389813649 1
0.951382790386536 1
1.07568771409027 1
0.999509639840989 1
1.02252943903336 1
1.0061039280384 1
1.03294461663527 1
0.963464353545044 1
0.909506498113309 1
0.908537529015722 1
1.01040578659954 1
1.00012713205529 1
1.05788633044333 1
0.98447805939304 1
0.91274771762421 1
1.06500223233912 1
0.956846258174898 1
1.0424919690144 1
1.0326445910298 1
0.973939166849666 1
1.01003166975149 1
1.01281922132345 1
1.05100812131404 1
0.965814386937711 1
1.01926972399482 1
1.03840352465978 1
0.987882017274802 1
1.0769603312854 1
1.0263475261761 1
0.948908608670589 1
0.985095130128294 1
1.08849512927122 1
0.95714385167076 1
1.030917593083 1
1.0959256309246 1
0.989245158782405 1
1.01873259575946 1
0.930630486176327 1
1.01032414806589 1
1.07555273572183 1
1.03809992243896 1
0.963176527521427 1
1.12336043639454 1
1.03561691053972 1
1.02279658819471 1
1.02576198888007 1
0.941791677046618 1
1.0283482375046 1
1.06469020906285 1
1.04886467645775 1
1.03197842304651 1
0.983775138502396 1
0.970192935487858 1
0.951644051550289 1
1.22890116277742 0
0.987264574993159 1
1.00641999211996 1
0.935917406957831 1
0.999708189250366 1
1.05910784653445 1
1.10232628002855 1
1.04884062252452 1
0.987438122346055 1
1.00892273828368 1
1.00429187339301 1
1.08439551769146 0
1.00600768925001 1
0.931880232501142 1
1.04680413912858 1
0.957446100598619 1
1.07304680898389 1
1.01042640747175 1
0.995334510380504 1
0.974377527884128 1
0.988072229977965 1
1.07768291003357 1
1.03280543108248 1
0.914388115067061 1
0.887138723132844 1
0.968929653746825 1
0.933870916066688 1
0.920676543726747 1
0.919539951915512 1
1.03076952546349 1
0.995853678011046 1
1.04907445184002 1
0.940920936484249 1
0.946804638706147 1
1.08453501181109 1
0.982119715078726 1
1.06519078297338 1
1.04986382194035 1
0.978713011178237 1
1.04352315950756 1
1.09151262784077 1
1.05891820387361 1
1.01742972393997 1
1.09482879802331 1
0.950164847532108 1
0.851027664323368 0
0.94186524107108 1
1.02610530901323 1
0.983355524160796 1
0.965367393687548 1
0.977633147838453 1
1.04336470125883 1
0.899845240601612 1
0.990311725296867 1
0.904589215691338 1
0.960797699880677 1
0.984191896931512 1
0.983303214144344 1
1.06634588978808 1
1.03051001195044 1
1.00979822587593 1
0.951388229759997 1
0.979006143958748 1
0.863424987566057 0
1.00151459512359 1
0.991186767852403 1
0.913191858084124 1
0.951400960085778 1
0.983019573589842 1
0.967557956382495 1
0.97650778601937 1
1.09510792921583 1
0.968330302674534 1
1.06523764812793 1
0.897129621318549 1
1.03987819774305 1
0.950547472068849 1
0.892282905902049 1
0.934489076474776 1
0.885376070408311 1
0.949079428372478 1
1.02415365484681 1
0.989804512025606 1
0.945231035375067 1
1.05880370591149 1
1.00734393884905 1
0.924115337730284 1
0.982490424365604 1
0.987491836943183 1
1.00789399024146 1
1.07686307745039 1
1.10874297459322 1
0.958261319331312 1
0.979194594406792 1
0.971426697690868 1
1.00054957382732 1
0.983272804599941 1
1.00314650775971 1
1.06077309560312 1
1.04277482116818 1
1.00061697666269 1
0.90999800838738 1
1.04762491668248 1
0.97817440178832 1
0.988099838562454 1
1.0428040093946 1
0.986489797560131 1
1.05724251228332 1
1.0067726962773 1
0.94222785952561 1
0.957309045335356 1
0.98036572857474 1
0.940496387549296 1
1.06380991703005 1
0.992641526826713 1
0.991188663397918 1
0.92298624210915 1
1.05041847775307 1
0.926251041754083 1
1.01121345345813 1
0.944633727167137 1
0.954516595036844 1
1.07832631021898 1
0.978322960316486 1
1.00983850564346 1
1.00979460806691 1
1.04245029948387 1
1.03258459306292 1
1.02841093330935 1
1.03570787128006 1
1.01881006600002 1
0.973624717521031 1
0.920598831644188 1
1.04121415844307 1
0.947981900855641 1
1.07747452053384 1
1.06863655212426 1
1.0175555261555 1
0.986869848407213 1
1.08801317029473 1
1.04094820350264 1
0.967148059487476 1
0.925287376488151 1
0.950521022641422 1
1.03589360786078 1
1.06983235980175 1
1.08569681469033 1
1.02032047987375 1
0.914114169065583 1
0.946505254661119 1
0.994660157140693 1
1.04834148009383 1
1.0468062195346 1
1.00119587001348 1
1.00722601369706 1
1.00095099289569 1
1.04027148938523 1
1.0510710751594 1
0.99383713111144 1
0.989146046559727 1
0.898779955824215 1
0.986114691903473 1
0.879030591135206 0
1.07167093997112 1
1.02419532774484 1
1.01003641229389 1
1.09641417822181 1
1.10727661666762 1
0.960022090890937 1
0.97504471976905 1
0.973319004912898 1
0.943877220400672 1
1.0472278627914 1
0.981473024230899 1
1.0067103397763 1
0.959593325180561 1
1.03195544955255 1
0.990183167718248 1
0.929709289708358 1
1.06592757862575 1
1.02006574393056 1
0.999404991433724 1
0.978964766773479 1
1.01448049225741 1
1.01064001752442 1
1.08353013203019 1
0.855680162185873 0
1.09775893396693 1
0.944877423711965 1
1.00013163442185 1
0.990004015477714 1
1.05765746489328 1
0.931682482561236 1
1.00194078842337 1
1.0928848235962 0
0.924848494015004 1
1.09384907095369 1
1.0257629583131 1
0.994180487860507 1
1.00589565171388 1
0.97395955891412 1
1.00501379572562 1
1.07700471407579 1
1.02711167668954 1
0.993552153373731 1
1.04772384716238 1
0.993348353949647 1
1.11055138747736 0
0.944103137056505 1
0.983075368043596 1
1.0332146349589 1
1.01524567595967 1
1.01752370844753 1
0.973243684854306 1
0.964687107338719 1
0.987162438181496 1
1.07973963814005 1
0.900918339815541 0
1.04279655888024 1
1.1146216630469 1
0.996013611570317 1
0.927811112303122 1
0.987421069797797 1
1.01518532089389 1
1.04372844805257 1
1.01094961904423 1
0.95432255356234 1
1.0073773615585 1
1.07277359867029 1
1.02714082423137 1
0.944914692545851 1
0.936877149511096 1
1.15709261409989 1
1.07036198130571 1
0.834666012461556 0
1.07288378583574 1
1.01865424503055 1
1.14896863697559 1
0.886737094706075 1
0.887899828341971 0
1.03166394294786 1
1.01786033078431 1
1.06336860221186 1
0.981179843197687 1
1.10355327474495 0
1.04013561646787 1
1.11257410645392 0
1.03043639264649 1
1.00538993659201 1
1.01183567136235 1
1.11861938377238 0
0.981530091063564 1
0.959323433817739 1
0.994633645652517 1
0.93663674019574 1
1.03777825432529 1
0.924335207359447 1
0.969482515372214 1
1.00832145285678 1
1.08061857945443 1
1.0258065875908 1
1.02457777499084 1
1.03905709887729 1
1.09053445012824 1
1.02558452812503 1
0.985421743588147 1
0.990404501858558 1
0.95869494391533 1
0.945353739648035 1
1.00356006904525 1
1.03283195206722 1
1.01563248160757 1
1.01027254728862 1
0.982643068208267 1
0.972498138963214 1
0.970568090300846 1
0.952158595817262 1
0.963449289822565 1
0.893552651099081 1
0.934085117425286 1
1.0948731373041 0
1.01973522402293 1
0.977916037954142 1
0.962270372991785 1
1.07545823656249 1
1.03445970716843 1
1.0215618840427 1
0.923097076512774 1
0.989927181223735 1
1.02382705118341 1
1.01534460897627 1
1.08366702745326 1
1.00201117848534 1
0.976638943587529 1
0.921793841702461 1
0.966969515617435 1
0.958931679470821 1
1.03443946081359 1
1.04887869186948 1
1.07140329137348 1
0.968189457554406 1
1.16699616563807 0
1.01800825910428 1
0.97364878321333 1
1.05316954755797 1
0.959120781708654 1
0.994696155878466 1
1.00574018516605 1
0.905487738395124 1
1.14214447194786 1
1.10291117963978 0
0.939997060482064 1
1.12438645408515 0
1.01717452147912 1
1.06235844238703 1
1.00750696361495 1
0.992712425558941 1
1.07266891060368 1
0.993583145015476 1
0.88393379117007 1
0.941772738937174 1
0.978215636569315 1
1.06278818466274 1
1.03548129994891 1
1.00012602306539 1
1.16854579245167 0
1.10416011124533 1
0.96666444077856 1
0.957662941636666 1
0.981617419126882 1
0.938819135625978 1
0.936512863708703 1
0.921467942859055 1
0.930643106405633 1
1.04694201618453 1
0.979617999241483 1
0.977523839113732 1
1.07063496451881 1
1.01187489273018 1
1.14456278001455 0
1.0441235946392 1
0.964121895989443 1
0.979684302179932 1
1.05310623630393 1
0.981408359211891 1
1.04055551837227 1
1.05125265765384 1
0.902584234716623 1
0.903046299140174 1
0.988400212539631 1
0.979071108214904 1
1.00087942986843 1
1.04030573642401 1
1.02869465400627 1
1.01923655500391 1
0.980422118018272 1
1.12483457915799 0
1.00977688896693 1
0.997531828002806 1
1.07401487716671 1
1.00762192374209 1
0.992256440931761 1
0.979813577309638 1
0.900982672772069 1
1.00731624835642 1
1.0444047284856 1
1.01786069963524 1
1.08371593468127 1
0.992334752567664 1
0.98780871970986 1
1.01310546098202 1
1.01908670227513 1
0.942293401293256 1
1.03366418950715 1
0.986221421207483 1
0.998940166813842 1
0.94003494662289 1
0.915171822662668 1
1.09189882263181 1
1.00694312939377 1
0.977046070435684 1
0.920242855533475 1
0.991736222661337 1
1.05798045259504 1
1.01809526185055 1
0.980637218269974 1
0.943194454160438 1
0.935240970137825 1
1.02765703265984 1
0.954796890978255 1
1.06621211436392 1
1.02033556101735 1
1.00029603159646 1
0.963387452566512 1
1.04935239948048 1
1.12904160716659 0
0.993113043942556 1
0.975351255739713 1
0.98946377887283 1
0.994941263384678 1
1.03998819257561 1
1.04550308946152 1
0.96399191540566 1
0.990197314741942 1
0.996934630262918 1
0.947918292982277 1
1.0609872342964 1
1.08094144507518 1
0.962690482696511 1
1.06096519398572 1
1.03844676549279 1
0.921269970371733 1
1.12569854344467 1
0.98893323409846 1
1.12001646927028 0
1.04116528214123 1
0.929446817625036 1
0.975395851795201 1
1.06798152871087 1
1.0158395687162 1
0.94138791313325 1
0.965599744823845 1
0.93850149021701 1
0.889781809756872 1
0.979791396992788 1
0.954457932555304 1
1.02608772807372 1
0.978757236651402 1
0.979219768497218 1
1.03499915391518 1
0.967357785904845 1
0.889869677023427 0
0.997116199509826 1
0.989850531598661 1
1.00070074691003 1
1.00065392900385 1
0.997057952460187 1
0.973871362898482 1
0.966912762179622 1
0.919291411684221 1
0.969592577277422 1
1.02281967547086 1
0.910962390269313 1
1.02889169644021 1
1.01128151446678 1
0.975867095769119 1
1.02655864210755 1
1.00295736277761 1
1.03248952833734 1
1.08750519133508 1
1.03996666250293 1
1.00286690325876 1
0.893840928545049 1
1.01702124865326 1
0.921698191038612 1
0.951206884934771 1
1.03964967862838 1
0.877638806624924 1
0.916817264513129 1
0.927448017000897 1
0.948045634160339 1
1.06727875742633 1
0.986716438872801 1
0.934461412912545 1
0.987614785759017 1
1.00289480725901 1
0.949611016818526 1
1.04499148049454 1
1.03123265092788 1
0.940919790176563 1
1.00424580435644 1
1.01705326025367 1
0.961813931434845 1
1.01856357781046 1
0.988986305229296 1
1.0006555317333 1
1.02809374537154 1
0.974990394747406 1
0.940303357415077 1
1.0553002950162 1
1.01314315208895 1
1.01756193398727 1
1.07124087772614 1
0.99595903680211 1
0.965509342499783 1
1.0055738686292 1
0.920515749620941 1
0.996220141459425 1
1.00249209397748 1
1.01490904680671 1
0.997520724710356 1
0.983108324677061 1
0.962554959274298 1
1.05519676086103 1
1.08896006989884 0
1.05307217985387 1
0.95327384200858 1
0.879697095780637 1
1.02519782975821 1
0.979073699439927 1
1.03122465356774 1
1.01648365849945 1
1.08852361755042 0
0.93967816643985 1
0.930356058710963 1
0.823333710177588 0
0.909580096253684 0
0.948680005107494 1
1.03664829224896 1
1.01120384486182 1
0.959346734511207 1
1.11989030739108 0
0.958898702707998 1
0.969769955208769 1
0.922651505713052 1
0.944490032570376 1
1.00215687725772 1
0.999417568001087 1
1.02359165051199 1
1.02370139149059 1
1.02942193487798 1
1.0609175916099 1
1.08354878069314 1
0.966547558772473 1
0.973242593140714 1
0.98996699978108 1
0.943067468812237 1
0.981593484965595 1
1.00153032111386 1
0.997440891028387 1
1.05119349888498 1
0.997319060227888 1
0.917033537036127 1
1.00375916822774 1
0.989413123553935 1
0.951416585081869 1
0.921740557991363 1
0.978433257500765 1
1.03016301666623 1
1.04932598699438 1
1.04025931508336 1
1.02336736188867 1
0.9896571154372 1
0.996861626310794 1
1.02819728868406 1
0.969748219644134 1
1.14302847512508 1
1.00359419790331 1
1.08673438560356 1
1.04559911619546 1
0.936289466914274 1
1.01943121895287 1
0.954158409058373 1
1.04363624897318 1
1.04511111385077 1
0.94096335013627 1
0.996492877861888 1
0.983314247112379 1
1.01435784824963 1
1.09427634142867 1
1.06548874587091 1
0.917580783859867 1
1.13136346723827 0
0.983435757959101 1
1.03370432455562 1
1.03838612381305 1
1.07869863669716 1
1.06404959361367 1
0.985079611628944 1
1.0064551920239 1
1.09275787311675 1
1.06245706157948 1
0.959651782822367 1
0.992073437737123 1
0.999696412463084 1
0.995265163699337 1
1.07491823991965 1
0.911256019618107 1
1.02775229690227 1
0.960067711448603 1
1.01799051486228 1
1.01454850140443 1
0.951149538635321 1
1.00248011335196 1
1.0383191373743 1
0.983993664074163 1
0.975266306147564 1
1.02436205778042 1
0.929843428089579 1
1.03506409473921 1
0.965908227928424 1
1.00461134644931 1
1.08133224768306 1
1.04688842357578 1
1.02002816992946 1
0.87793434590972 1
0.954819448332423 1
0.969589380676922 1
0.988993290598295 1
0.858603547296576 0
1.02865345382331 1
0.982301668266108 1
0.929700383922966 1
0.978903319568377 1
0.999809539788314 1
1.00006655596527 1
1.00963057280547 1
0.975692669797214 1
1.04010366083541 1
0.971403825708695 1
0.985424963323968 1
0.980950429449961 1
1.06112800619961 1
0.965281284289313 1
1.11302825696165 1
1.05221450682097 1
0.962928040695675 1
0.894120115251357 1
1.06910524185264 1
0.919025494902112 1
0.935025500019304 1
0.984921671250829 1
0.966821024366412 1
1.00210906924363 1
0.931014974903675 1
1.11601002083206 1
1.03993874474202 1
1.02402062402094 1
0.945849142515167 1
0.967211095097117 1
1.02352567812551 1
0.951566876879253 1
0.983351862016855 1
0.995426450387152 1
0.965316737209253 1
0.915597192886186 1
0.989402942741346 1
0.990957059266969 1
0.968061288696792 1
0.958340287700184 1
1.00063352295468 1
0.982668841675264 1
1.06312607845595 1
1.01702309383682 1
0.96707466466523 1
1.01847057637787 1
0.991756844928466 1
0.813442818338636 0
0.98646895254064 1
0.982789644164762 1
0.976562176738895 1
1.00243992965141 1
1.03791956301674 1
0.932702952796089 1
1.022785834739 1
1.05437592111499 1
1.05425279646879 1
0.966073225012334 1
0.973430975531196 1
0.98857662446844 1
1.01891346894958 1
1.09436901826518 1
1.00817488233123 1
1.00281233894693 1
1.01545588472242 1
1.01717925290674 1
0.944013089855273 1
1.07253853597712 1
0.782106602593684 0
0.99612352013439 1
0.975620157747453 1
0.897862257971632 1
1.07000181828035 1
1.00350807087031 1
0.917165207137366 1
1.00715813423111 1
0.945191773405759 1
1.05093154550447 1
1.06148493209927 1
1.0212973847417 1
1.06326360719243 1
0.997646967824637 1
0.965947757557706 1
0.948997960862915 1
1.0133781239212 1
0.986388367126256 1
0.985841632848679 1
0.966487905645016 1
1.00215484598144 1
1.02014424191725 1
0.865317518685796 1
1.02397109952195 1
0.937740256441602 1
1.01527810396133 1
1.02027203153568 1
1.03484490401803 1
1.05033879536146 1
0.983852556267923 1
1.00300674043564 1
1.02621051587428 1
1.06599501764777 1
1.03703314869003 1
0.950039922291368 1
1.00680989142806 1
0.894000852268466 1
0.938757810989032 1
1.0257582277744 1
1.0249654984307 1
0.938105254301393 1
1.04590030934802 1
1.01935588885784 1
1.0028353633316 1
0.967134524898514 1
1.09923448917333 0
0.970526041557088 1
1.07317508235631 1
1.02340769041066 1
0.97114587334206 1
1.00783882984494 1
0.985199972668792 1
1.0920665593366 1
1.05408069913151 1
0.986369822867024 1
0.936659705110852 1
1.04663722035474 1
1.01618215990838 1
1.04061226635497 1
0.978703501878426 1
0.920357660982621 1
1.07402023352492 1
1.00409074418581 1
1.03795812597934 1
0.998866609088164 1
1.00232316636898 1
1.00284717327051 1
0.948963742920032 1
0.949807331327116 1
1.03857469633445 1
1.02320316954452 1
1.01198123307072 1
1.06154682132828 1
1.07896821378732 1
0.982510344346869 1
1.00021290539011 1
1.02103730283621 1
1.03340449480622 1
1.12257902031303 0
1.06668086730666 1
0.947651257949348 1
0.951702225963136 1
1.00922850917746 1
1.09190042942774 1
1.00863086125349 1
1.09959962204262 1
0.961369934918861 1
1.04412477939831 1
1.00180878983294 1
1.08400071467532 1
1.03739058228325 1
0.977451508049889 1
0.901569320010658 0
1.04850785533163 1
0.989646245470618 1
1.02008313818046 1
1.01752077516599 1
1.00869799936335 1
0.956361628928289 1
1.05156604763678 1
1.01386314649814 1
0.989744511353517 1
1.04778102996495 1
1.08042827659742 1
0.984417435744221 1
1.02956351122339 1
1.03479428691022 1
0.942434648063712 1
0.998877928053301 1
1.00567705439626 1
0.94731348820074 1
1.00716337090517 1
1.05882480470331 1
0.991255594517794 1
1.05676618835954 1
1.08553667897708 1
0.980684805379091 1
1.14499434783685 0
1.08889440386602 1
1.00705930871585 1
1.0270611337318 1
0.931165080562127 1
0.989463043147727 1
1.00116783119673 1
1.07373953487909 1
1.06057744656876 1
1.06251482053946 1
1.08557702873638 1
1.08148193632963 1
0.962324047218973 1
1.01014174554959 1
0.808439660145076 0
1.03465480433358 1
0.966917098025436 1
0.890140087489079 1
0.957853913493498 1
1.01187171721833 1
0.990959309722258 1
1.07914687881448 1
1.12828962432741 1
0.915977204744985 1
1.0503061157897 1
0.978835627202864 1
1.00109251472634 1
0.821824391956884 0
0.938062337890777 1
0.999183129164781 1
1.02440765548289 1
0.932516287696095 1
0.931130637776844 1
0.92547337128813 1
0.968232146042354 1
1.03045591975908 1
1.07311021646938 1
0.93479685299191 1
0.972126141801768 1
0.916748114295986 1
0.990714486748171 1
1.0483441876459 1
1.05889717591816 1
1.08147820400831 1
0.952559585482859 1
0.963523770266071 1
0.907575104891695 1
1.08969396519768 1
1.07094118945928 1
1.03625677241291 1
1.03743697416803 1
1.03343674742451 1
1.09619920317144 1
1.027802027312 1
0.943435772360755 1
0.917149153083649 1
0.950913302352909 1
1.12286071677389 0
0.961485149542374 1
1.03227465689618 1
0.991399951600605 1
1.0118700022519 1
1.04549505757831 1
0.989587987276812 1
0.878569648322079 0
1.05072988891099 1
0.963041960843435 1
1.02263150782832 1
1.03090810046118 1
1.05121000927566 1
1.0251010185335 1
1.02960716114489 1
0.978545049905146 1
0.912224317512825 1
0.988090496500964 1
0.998792697953167 1
1.01529732765733 1
1.04887788265514 1
0.945360845347398 1
0.961195859368029 1
1.01865708156404 1
0.991192692623319 1
1.08130013118978 1
0.923962127947164 1
0.941748854850377 1
0.991947641506806 1
1.09646049521479 1
0.996283962606185 1
1.02643249150876 1
1.06288170777659 1
0.872644655104116 0
0.917209747166818 1
0.981577880502473 1
1.01007110693223 1
1.01440927580097 1
0.982075627526385 1
0.974613628826316 1
1.02108239241781 1
0.950363650748556 1
1.02220499172867 1
1.00399165511402 1
0.973209394533335 1
1.02789819824228 1
0.995974739462611 1
1.08112143134625 0
0.998835182907734 1
0.969433998746762 1
0.98327667721287 1
1.01861602027227 1
0.954568364641839 1
1.00374653160639 1
1.03710159154636 1
0.918012795334182 1
1.0244866423271 1
0.953730729450988 1
1.02005085438306 1
0.953892200078192 1
1.00494403042408 1
0.942307985380725 1
1.00225340590205 1
0.970111589005253 1
0.890290520529973 0
0.906119926197918 1
1.01016139941635 1
1.03095140094579 1
0.978782754943451 1
1.02513376792915 1
0.920897263733916 0
0.996317643398911 1
0.970592600019481 1
0.985039735838122 1
1.01120968282188 1
1.11299923167019 1
1.00451825010912 1
0.990173248322552 1
0.987898116762415 1
0.909394176759292 1
0.896186612081218 1
1.01799021425392 1
0.927110401402638 1
1.13365933540041 1
0.971513636601254 1
0.934222732855771 1
0.954518415291927 1
0.989678209650218 1
0.927472387333064 1
0.929812678504055 1
1.13217186165627 0
1.00123355189174 1
1.06624626494148 1
0.94406165012273 1
1.06088667593851 1
1.03678113022071 1
1.00858544245118 1
1.00317475067598 1
1.08036990879333 1
0.983792664974386 1
0.949289739752885 1
0.947837022202237 1
0.948445368284505 1
1.02635110400412 1
1.10218162973382 1
0.970234171286509 1
0.974197542645158 1
1.03391446065343 1
1.04989366164167 1
0.936029351766709 1
0.961963033691094 1
0.890428093716219 1
0.99690690169458 1
0.937798086820919 1
0.952331295281789 1
1.06932338819215 1
0.98120599017889 1
0.949438361815731 1
1.12301477863602 1
1.12403241684156 0
1.01379551250147 1
1.02511676795346 1
0.900245467997673 1
1.01232882240439 1
0.929615411910466 1
0.98203844812195 1
0.978719012351674 1
1.05851855246974 1
1.00054724553564 1
0.97800329004559 1
0.992032584089824 1
1.10575803251317 0
0.944066827240065 1
0.939329637251019 1
1.04246345338121 1
1.06462040834002 1
0.963705099154659 1
0.997067198710506 1
1.02407343200867 1
0.955004298752516 1
0.909892336759732 1
0.990318825777676 1
0.981563377446792 1
0.971005258043357 1
0.959336591315481 1
0.883930793490494 0
0.950443399135231 1
1.01425160856207 1
0.947808378118253 1
0.985054711811281 1
1.06431755768564 1
0.96236439179028 1
0.968527779545282 1
1.00243165503823 1
0.965791121151136 1
1.01261469947408 1
0.989506187567483 1
0.936019238515065 1
1.04780947109411 1
0.990790506091743 1
1.05890713035223 1
0.985678493856769 1
1.06334377992572 1
1.03396520179742 1
0.982103836188011 1
1.00648501158724 1
0.957790013769394 1
1.00465878613995 1
0.986518376592187 1
1.03152099724609 1
1.04902701970822 1
1.01873899644285 1
1.00698233536457 1
1.00187941287838 1
1.01258900486446 1
0.887580186867048 0
0.96048443760749 1
0.991065253441996 1
1.04687523062321 1
0.950244019621892 1
1.07715922648911 1
0.992166798404853 1
1.0879090965267 1
1.05871697961675 1
1.04185710028481 1
1.02885315807255 1
0.951168849542224 1
0.985528679136396 1
1.07620575504355 1
1.02832616741535 1
0.99812593514045 1
0.961475903716441 1
0.933833260010446 1
0.893667331125457 1
0.917227086500611 1
1.00388959688302 1
1.01452859925412 1
0.996879588681521 1
0.901746226384933 1
0.975621386339017 1
1.01852992541087 1
0.956489137238693 1
0.89633041543286 0
1.07826655655788 1
1.03226034642615 1
0.968241130716679 1
0.961955061817371 1
1.01075681280149 1
1.01449181964183 1
1.01230202412858 1
1.06863025084938 1
1.04385391764992 1
1.06071174795547 1
1.00069582859985 1
1.16921535167147 0
1.01737980281998 1
1.03172045398483 1
1.08885966350455 1
0.986022703361966 1
1.02154744999759 1
0.946734564253066 1
0.994917417576889 1
1.21375441674186 0
1.0453099502167 1
0.987280719493122 1
0.97375353606406 1
1.06773381804768 1
0.878545048734237 1
1.0165034536198 1
1.06118239184706 1
0.944415550490599 1
1.0433942222265 1
1.01254932293577 1
0.962548452267042 1
1.05086597846869 1
0.965725269320899 1
0.959395682711771 1
1.04228739084141 1
0.998810291639807 1
1.1026354028014 1
0.963460027997294 1
0.926619918912714 1
0.972742711553763 1
1.05499870965341 1
0.938094598668697 1
0.967833267745117 1
1.03374757801855 1
0.953715024991664 1
0.975897190581526 1
1.02886687601029 1
1.0171658165261 1
1.00366008305344 1
0.982956884274096 1
1.02884862479428 1
0.959636036651774 1
1.01985026950092 1
1.02835334200561 1
0.953873600725165 1
1.01034331676779 1
0.951349744196863 1
0.912925541891095 1
1.00963156131685 1
1.08815915505798 1
1.05175391495084 1
1.1034449442547 1
0.960857121558577 1
1.16365021266592 0
1.03612347114366 1
0.944227654748494 1
0.984902468729511 1
1.08774885510081 1
0.999668557410418 1
1.06123373304909 1
0.853580440832473 1
1.04413115687873 1
0.896523551807598 1
1.00687260284009 1
1.02928784612589 1
1.0281540686317 1
0.956029192421683 1
0.948731667470057 1
0.971621261367243 1
0.946833926917404 1
1.02547803614899 1
0.960778656659392 1
1.1589704912741 1
1.00707933767122 1
0.968129637557759 1
1.06249154547096 1
1.01203436834463 1
0.999135067652362 1
1.05409838024056 1
1.09398596492568 1
0.964162469112166 1
0.971894539908643 1
1.09680091126839 1
0.946291439413671 1
0.947172880925688 1
0.995364833318059 1
0.981364332679589 1
1.00587402600055 1
1.00732750230132 1
0.99983017341766 1
1.00200806718701 1
1.00544850158629 1
0.949627937038529 1
1.01718596035109 1
1.01172731199527 1
0.958674733535572 1
0.987973966735605 1
0.993343365617105 1
1.01072323360501 1
0.924675364371482 1
1.04836854638775 1
0.990728469776307 1
1.01356187389873 1
1.07540679754202 1
1.00001385652571 1
1.01100382709131 1
1.14231245224058 0
1.06426166474524 1
0.962898101003234 1
0.966583173271733 1
0.950235053259414 1
0.957902071093884 1
0.888474361380531 1
0.987505757679524 1
0.94048067537607 1
0.963666048192234 1
1.08111625928032 1
0.986611133270913 1
1.12472602172695 1
1.05864415320595 1
0.985953849352202 1
0.998945232064319 1
1.00541359968299 1
0.91672843310307 1
0.981719410067978 1
1.01614393034894 1
1.03564911003673 1
1.02817766395837 1
0.931525799729407 1
1.16128158309258 0
0.997009670657998 1
1.14208665684568 1
0.985599338398 1
0.93493622181128 1
0.934978116402506 1
1.01004006629422 1
1.04638651236151 1
0.966327271546779 1
1.02813734581669 1
1.09089422089934 1
0.965192032315682 1
0.936850131602156 1
1.01060621107525 1
0.960522190084111 1
0.904694954952851 1
0.908760173719542 1
0.950277977666822 1
0.984111635194437 1
1.0110700631733 1
1.0238057144763 1
0.970125394237291 1
1.04142326475114 1
0.937849302794125 1
0.961393037697727 1
0.940456717842393 1
0.964170755254423 1
0.978622297804427 1
0.985824117422839 1
1.00190731865622 1
1.00759192128159 1
1.04392342583895 1
0.997642032668552 1
0.95028152432162 1
1.03669944629529 1
1.05785391865775 1
1.10188679957397 1
0.960632145128954 1
0.994534818239631 1
0.970833972256936 1
1.01826191297853 1
0.953868556475827 1
0.994122437471463 1
0.997598537924288 1
1.02237638162316 1
1.03202883936803 1
0.994230483427881 1
1.01842534873554 1
1.04684339513891 1
0.899260290702186 1
0.999193041846822 1
0.993878413684287 1
1.00559094914845 1
1.11594326893583 0
0.997525176807009 1
1.00346929013001 1
1.02804919251728 1
0.993388354833852 1
0.953766135690125 1
1.03685830511504 1
0.965426492318279 1
1.02405191068772 1
0.947368557940805 1
0.999328456842262 1
1.04913137091398 1
0.95243623815075 1
1.09141265489024 1
0.980397068882084 1
1.0005642804431 1
1.03811784462011 1
0.95338473222132 1
0.979217264243148 1
1.00845236708606 1
1.07831349428152 1
1.08241780574415 1
0.99993805688814 1
1.04654697145265 1
0.932770947116554 1
1.03099158729628 1
1.00052666875536 1
0.931328312194133 1
0.918778367079025 1
1.00106581411044 1
0.914208899598893 1
1.06251513796003 1
0.974016821911455 1
1.08699881253674 1
0.954985534800174 1
0.942243120655805 1
0.998650712206443 1
1.0581054690681 1
0.903739292113872 1
1.05296945338593 1
0.994350933454125 1
1.04496080781166 1
0.947237525299201 1
0.933611220041136 1
0.940082194381167 1
0.88480287827387 1
1.00924214677608 1
0.909287404792312 1
0.979019296270113 1
0.996832679154678 1
1.0342850787626 1
1.1016416399323 1
0.850686146056261 0
0.982140431905672 1
0.911498782280495 1
0.970740649855157 1
0.840914101555759 0
0.857394363176613 0
1.00554629753371 1
1.04724334577524 1
1.00705069055455 1
0.9925988756921 1
0.939005816121478 1
1.01243721736532 1
0.933177542314028 1
0.957530311241257 1
1.02990699944077 1
0.927059261002444 1
0.895605728323199 1
0.954154621036143 1
1.0655027872244 1
1.00324885183176 1
0.97202991511576 1
1.00949153827199 1
1.02209356043027 1
1.07744416491763 1
0.978386283659164 1
1.03015805643065 1
1.02999965740931 1
1.03763044940839 1
0.994912088362326 1
1.05437390313027 1
1.06425344102223 1
0.987509980453929 1
0.962765036274639 1
0.994090012030414 1
1.05090306939919 1
1.10895247809862 1
0.952698363262309 1
0.893399749990729 1
1.03401845828456 1
1.02071455251276 1
1.07129874481573 1
1.04163728517179 1
1.01487419359234 1
0.984141801165313 1
1.01929942649362 1
1.03743493763729 1
0.978952721794109 1
1.10196028590618 1
1.05621144037948 1
1.00256760424198 1
0.845328939356555 0
0.995477767314687 1
0.937315958781697 1
1.0265644004539 1
1.09611507857416 1
1.06221190278786 1
1.11022667863396 0
1.06422246162708 1
0.966659930084746 1
0.974013870698184 1
1.01787254142731 1
1.03865118156633 1
0.965248059953833 1
0.983484283469742 1
1.01603594221892 1
1.01645233683303 1
0.992737153327573 1
0.947286684798779 1
1.00352303867516 1
1.09550566184998 1
0.999734391794591 1
1.04765673074565 1
1.00595858536076 1
1.03975754612991 1
0.97045979472402 1
1.07522209471453 1
1.05472942743792 1
0.976780231394157 1
1.08216603812696 1
1.02021066981006 1
0.995069757166577 1
0.937607715529872 1
0.96806565988059 1
1.01575567402738 1
0.971127054400801 1
1.00623207919339 1
1.01234323131188 1
1.00550449318991 1
0.985939266327804 1
0.989923170448541 1
0.945778438048207 1
1.0504846594032 1
0.971877952272071 1
1.04722924217624 1
1.07011483919067 1
1.04798811997554 1
0.949381137103774 1
0.932260018511587 1
1.00732670936985 1
0.958918719856905 1
0.901242451242874 0
0.948468618929152 1
1.0670817339406 1
1.00200391941713 1
1.02424139848609 1
0.998711994784847 1
0.956932612800716 1
0.985787547057568 1
0.95967369033272 1
0.995535862551045 1
0.984824437611773 1
1.05447510058344 1
0.967574261295827 1
1.01523220262662 1
0.979261342970397 1
1.04235954854627 1
1.0459515873383 1
1.07925599217224 1
1.07344741145644 1
0.974703946645159 1
1.01582246346529 1
0.96616714545245 1
0.971737371565097 1
1.02498310967395 1
0.977705430282707 1
1.03695178859187 1
0.891874606607851 1
0.997644956506008 1
0.97754059440891 1
1.06736632489989 1
1.01403693030359 1
0.989441805221615 1
0.960886734982468 1
0.993841809980045 1
1.00498619767245 1
0.992064300388667 1
0.823049180385811 0
0.968815037476244 1
1.09385756908855 1
0.931246557806032 1
0.998550591121707 1
0.969645428239227 1
0.99423465500099 1
1.04551857889951 1
0.99759251079734 1
0.972500910811679 1
1.0503659119534 1
1.0332323773758 1
0.969578428598621 1
1.07552938890148 1
1.06967514668012 1
1.06844406697583 1
1.01150217981812 1
0.96457699851185 1
1.06634888169092 1
0.965185382866775 1
0.943790025032519 1
1.01703025283929 1
0.912339819752357 1
0.950464324725557 1
0.966815430453508 1
1.04517390216722 1
0.951364948676814 1
1.0051781401722 1
1.02095089338886 1
0.956407452365037 1
1.02072072698866 1
0.983629618089998 1
1.02660013663802 1
0.992737405799826 1
1.02999782229275 1
1.04130855405816 1
1.03208932672624 1
0.908569500273126 1
1.03844138787867 1
1.03902250110027 1
0.997962669004039 1
0.980422773485539 1
1.05486089320115 1
0.97244892259883 1
0.993847645736756 1
0.942672389577844 1
0.943546460153335 1
0.996764248626188 1
0.981556050460321 1
1.00269554556532 1
0.977605134440014 1
0.936572642639267 1
1.03383896743484 1
1.06268713377347 1
1.14324156666444 0
1.06251510351967 1
1.02820102105627 1
1.01671893210183 1
1.00896016252345 1
1.0722472132004 1
0.940583477836129 1
0.925393277402908 1
1.0277153272785 1
1.08768110382743 1
1.058307380626 1
0.993981468140022 1
1.01654998048531 1
0.991459492581549 1
0.959820073197472 1
0.923943421301558 1
1.10844935619574 1
0.976432711933313 1
0.980779042718088 1
0.929274896148079 1
0.973378407998279 1
1.05760062776318 1
1.06501260262897 1
0.971516778764629 1
0.933425731466102 1
0.973142441062735 1
1.02939824184128 1
1.07260087730294 1
1.06508587145238 1
0.951259679847949 1
0.957409636630951 1
1.00485529972741 1
1.03842532783363 1
0.992511133035508 1
0.903435680776261 1
0.937678908630784 1
0.933104293377358 1
0.993262529991309 1
1.07946922346879 1
1.0254011419431 1
0.951498359546307 1
1.00404050472995 1
0.997895239820696 1
1.00160111287083 1
0.961896034668196 1
0.952128921669124 1
0.903284181742726 1
0.971796499792046 1
0.995565118098924 1
0.980737957413929 1
0.944974848708605 1
0.958297016858497 1
0.984143421115416 1
0.977872695816009 1
0.969600949387438 1
0.979563024072141 1
0.948242584184804 1
0.959396920523596 1
0.948918983120246 1
0.93919385333644 1
1.00116671451312 1
1.04999287512408 1
1.09333455074304 1
0.971110528738467 1
1.11096006025376 1
1.03565661111747 1
0.969770941464297 1
0.987050553209718 1
0.955313753653153 1
1.06361503286849 1
0.959990021537049 1
1.03753335518338 1
1.02682697514771 1
1.04857826734699 1
0.9735668103471 1
1.02931255203559 1
0.912805724031901 1
0.843850092979869 1
0.978741597806304 1
0.978513395212062 1
0.955683183206102 1
0.907716374978839 1
1.00683029415494 1
1.01878324843094 1
1.02015717131629 1
0.998225846561635 1
0.967354148193986 1
1.1265269501177 0
0.992614116860765 1
0.962408085834713 1
1.0486658302445 1
1.11092450730296 0
0.993970734607531 1
0.981972564255787 1
0.971079655269215 1
1.03197721420969 1
1.06279552495676 1
1.09794664680349 0
1.05933057290319 1
1.03373911898576 1
1.0769044480285 1
1.04647263678221 1
0.88053700000583 1
1.07383501083696 1
0.942937152810139 1
0.843112846501967 0
1.05876151534088 1
1.02289495988482 1
1.08653652950192 1
1.06333693915349 1
0.955044202958803 1
0.944047832553678 1
0.999179762025241 1
0.952295923592534 1
1.05367738568636 1
0.990397083016326 1
0.887238211984867 1
1.02280305021591 1
0.967646416292349 1
1.03101355854813 1
1.00316426601832 1
1.00365717422158 1
1.04996975396496 1
1.04101370173956 1
1.05380106858951 1
0.993875349006058 1
1.0840213899939 1
1.00785680220253 1
0.976204190746838 1
1.03901101288659 1
1.02256856737975 1
0.938190483259642 1
0.960382130665723 1
0.901755019109166 0
0.96906140578179 1
1.10014473069718 1
1.0312382845132 1
1.06881824353516 1
0.834370843588836 0
1.10323200613974 1
1.04841387548252 1
1.02698812728749 1
0.982178276905003 1
1.04779434200213 1
0.935314640076985 1
0.999887613981845 1
1.07190382006583 1
0.918447203221342 1
0.974224623150339 1
1.03392877053494 1
0.988185140110917 1
1.02950569335399 1
1.01480871809799 1
1.05056638218508 1
1.04281291374984 1
0.927635519402765 1
0.95160920731794 1
1.04709847963988 1
0.943934538928963 1
1.05625608567533 1
0.944666942510607 1
0.982610873641279 1
1.07096981409175 1
0.984212006468677 1
0.980744834620967 1
1.00172663804773 1
1.00333222313006 1
1.06552687694051 1
1.0357706284548 1
0.970899962542872 1
1.02121173212305 1
0.972487445159823 1
0.934894476640725 1
0.991641585734816 1
0.941309806804849 1
1.02945258456801 1
1.00474209757035 1
0.905604890140936 1
0.965554158604427 1
1.06318082731958 1
0.898774691111569 1
1.04453868434245 1
1.09880750528079 0
0.970304345905551 1
0.930368846614687 1
0.938367021456195 1
0.872873138548668 1
0.9765282486661 1
0.997049624342919 1
1.06042990901709 1
1.04194596703155 1
0.971352842275911 1
0.950580419425367 1
0.938294065521522 1
0.936088459068111 1
0.999057180511129 1
1.00039131694399 1
0.994333498343429 1
0.921268236454965 1
1.00166019230206 1
0.975660588475566 1
0.940193427939526 1
1.04464873966958 1
0.929722132076742 1
0.984759276924813 1
0.911861955602931 0
1.02788602168602 1
1.01405898040073 1
0.941097471150387 1
1.05982696663762 1
1.01385670734958 1
0.959582824998935 1
0.921123183059448 1
0.988299081547373 1
1.05890132352082 1
0.986828828278294 1
1.02226725206858 1
1.04120200981961 1
0.97587228743136 1
1.05378174424699 1
1.04229095982138 1
0.950097489664807 1
1.10303551076484 0
0.881265848739103 0
1.00924868216936 1
1.02434353159335 1
1.02955418846539 1
1.10322609092316 1
0.96581506455335 1
1.03947416095496 1
0.971291479302624 1
0.994650002873159 1
0.976119738510773 1
1.00713583528217 1
0.959051990208593 1
0.941783457971451 1
0.901993952406063 1
1.06663232090462 1
1.02754088280732 1
1.00298136192708 1
0.950079960595568 1
1.00102381551646 1
1.03976617416568 1
0.99987090685173 1
1.00135689758969 1
0.913461991522695 1
0.992039993167962 1
1.07070218528406 1
0.988434073036412 1
1.04379388732465 1
1.03287292598433 1
1.03554131303514 1
1.05508321333148 1
0.975403284194575 1
0.978890422753689 1
0.907584680266183 1
1.03532445418802 1
0.993592432733636 1
1.05564226796415 1
1.02096062184565 1
0.983344193305787 1
0.994007892809035 1
0.998654852645747 1
1.0050462698739 1
1.06336320680018 1
1.11784282503108 1
0.975755047942265 1
1.03194098585536 1
0.959001471658095 1
1.01195456605246 1
1.12282721191413 1
1.01849104351449 1
1.00570524250941 1
0.987954497458649 1
1.05509358927488 1
0.970599540500234 1
1.03795956861842 1
0.919778686591201 1
1.00199820822703 1
0.945619689934021 1
1.1418881642011 0
0.973195013587562 1
1.02305704795149 1
1.04007047933331 1
0.953798687895724 1
1.01642771269586 1
1.03457787163618 1
1.07905060089958 1
0.93746630729154 1
1.0239721973548 1
0.963137463551643 1
0.999166221932074 1
1.00752231571828 1
0.937323191312297 1
0.975454468417933 1
1.04985022405722 1
0.995910453997245 1
1.1008449075011 1
1.03117442141576 1
0.969792741460237 1
1.03863342642213 1
0.985249490192831 1
0.999154782702225 1
0.912840911767096 1
0.99193503468599 1
0.902559095119262 1
1.15078203753147 0
0.989477105664175 1
0.919889233028158 1
0.926744898905923 1
0.914179417634573 1
0.993674305049772 1
0.99982095246309 1
0.985490336101241 1
1.10939222336231 1
1.06674230345698 1
1.08680601015789 1
0.993720356484359 1
0.976708180401454 1
1.03574759801288 1
1.01055972449549 1
1.01005479452955 1
0.98501291060716 1
1.05371888106326 1
1.00565050247968 1
0.949907203404954 1
1.0022945562917 1
0.944462595588734 1
1.00033394443441 1
0.917236622579134 1
1.04162711924928 1
0.973450330270183 1
0.95698536635162 1
1.06291365174843 1
0.931813141355584 1
1.0460664701304 1
1.06476924107942 1
0.990292569139142 1
1.04235758090985 1
0.913952688883463 1
0.983609057491962 1
0.994969405300325 1
1.03791913387364 1
1.00366546454208 1
0.948052546843208 1
0.904647717646506 1
1.04727139751206 1
0.938575181679016 1
1.05411425683563 1
1.02078017198828 1
0.990852653388583 1
1.0520165294043 1
1.03879455030805 1
0.990380175633941 1
1.01680303361899 1
1.00505721183028 1
1.03303824093072 1
0.986679953553483 1
1.05164290290542 1
0.912313673771842 1
1.06963345609205 1
0.996479023594295 1
0.986607908068753 1
1.06064304895424 1
0.990619230662364 1
0.970109704605277 1
0.997495348213143 1
0.990778156485132 1
1.12546059741346 0
0.998837210664325 1
0.958899415617168 1
0.951748029685811 1
0.999895738951995 1
1.00691902362917 1
1.01920777144753 1
1.02330543223041 1
0.992585603261432 1
0.96621163696022 1
0.936847693469695 1
1.00697989587484 1
1.06718410192793 1
1.04031140037257 1
1.01567567604835 1
1.04914060378813 1
1.02678210474122 1
1.00030274337051 1
1.0330641969251 1
1.0935220099489 1
0.937742477660121 1
1.0603986845595 1
0.942538401999574 1
0.971428948951707 1
1.00114019429614 1
0.985069595200447 1
1.06277823097162 1
1.0178229911648 1
1.01605141968506 1
1.00393716488465 1
1.00142974413979 1
0.966578949717203 1
1.08615549754142 1
0.987853602643109 1
0.987378093705263 1
1.15569607882759 1
1.05333788156285 1
1.06168818808985 1
0.95390921680337 1
1.07976751600502 1
1.03723359769818 1
0.941009229232556 1
1.02780159784626 1
1.00525272436144 1
0.970835453278977 1
0.944744394431141 1
0.971086642702769 1
1.0620647951401 1
1.00396271389793 1
1.10229250132677 1
1.00873919772653 1
0.918285031356725 1
0.977279108244171 1
1.08031944697402 1
0.864854684288832 1
0.983807894960859 1
1.0347519305952 1
1.03106761161786 1
1.06728330474111 1
1.00584998280692 1
1.01838453481009 1
1.02175984154149 1
1.02611739640431 1
0.827377566322931 0
0.972091181947144 1
1.02735328369168 1
0.864503108621361 0
1.02158875162703 1
0.999977393686259 1
0.957854154475207 1
0.916983167154921 1
1.03840418272798 1
1.03992398504815 1
1.0078931238804 1
1.0352726858114 1
1.08528677865441 1
1.04199869243118 1
1.02861387014665 1
1.03113205453217 1
1.05351223021663 1
0.982693855681825 1
1.05444847043327 1
0.899973023564497 1
1.00682100884938 1
0.967169169952034 1
1.06657645837828 1
1.11884900512137 0
1.046137042149 1
1.02084243464675 1
0.956321860614331 1
1.10078715402152 1
0.965889941142413 1
0.857835639137133 1
0.984185375284577 1
0.835916174520253 0
0.900295823521227 1
0.960768366882807 1
1.15827072785847 0
0.946713019835874 1
0.986393584535713 1
1.07633846357054 1
0.913965529986852 1
0.989207960823426 1
1.03202785069979 1
0.947445070192649 1
0.978583656261919 1
1.04302715413526 1
0.940497882118888 1
1.0188140093804 1
0.882602270015717 1
1.05936368541731 1
0.978006450158187 1
1.01064940932871 1
1.02637854311497 1
1.21352537729663 0
1.01938750522796 1
1.01526176443393 1
1.00236976735536 1
0.991938450818526 1
1.03163251538226 1
0.915804329271815 1
0.919817128409391 1
0.961411623685827 1
0.989534700915525 1
1.0339051472363 1
0.919502857311064 1
1.08727431909743 1
0.9814264113551 1
0.995214132069414 1
1.15031471549912 1
1.122693319325 1
1.00669491024971 1
0.927463035790907 1
0.961562275070839 1
0.897145195071037 1
1.04640091727867 1
1.03206390285661 1
0.973790497195254 1
0.905559525970331 1
1.02829842259394 1
1.03995887495462 1
0.931259860943986 1
1.02991430757674 1
0.968357226321419 1
0.939059923117962 1
1.04539398264699 1
1.03090332410594 1
0.956217418333644 1
0.973045094465938 1
1.15258790233309 1
1.03020168601686 1
1.03984905904827 1
1.03042172026793 1
0.997529158346047 1
0.867019104815524 1
1.05155281290249 1
1.07233479568728 1
0.886262420368002 1
0.958183694468258 1
0.965265159681884 1
1.13042391689323 1
0.824528525992799 0
1.06773787403305 1
0.97942749973707 1
1.04073093013717 1
0.888758029804548 1
0.95276506793589 1
1.01045163930452 1
0.978427274877825 1
1.03675043360915 1
1.01248155738289 1
0.97616448766849 1
1.02886553525079 1
0.924225527377657 1
0.939530136430755 1
0.976946506776904 1
1.03052067130836 1
1.03718145780237 1
0.965184805513165 1
0.998102457477411 1
1.01540852196644 1
1.08790806427562 0
0.972977661842929 1
0.879570814834438 0
0.972646015735667 1
1.01613264954428 1
0.987068416449203 1
0.888539117084508 1
1.00218218316548 1
1.0634919712516 1
1.05474821527038 1
0.965693271849106 1
1.01077644837545 1
0.996871665598859 1
1.08746010606605 1
1.07746728590979 1
1.00012399951159 1
1.00460608591681 1
1.09445221905551 0
1.00568675647967 1
1.04976995354317 1
1.03439647022567 1
0.978071401984352 1
0.915757882796275 1
1.01513303113701 1
0.967348872323734 1
0.971230916263838 1
1.01609358151478 1
1.06701069354008 1
0.998723740932029 1
1.00177816267788 1
0.896466673069828 1
1.10796119184835 1
1.00293795193899 1
1.04563617245079 1
0.981950837688415 1
1.07548078725122 1
0.971889086441359 1
1.04517291259265 1
0.982097368861401 1
1.10487115864145 1
1.05078686785469 1
1.04978489318356 1
1.08102800452268 1
1.02401769543916 1
1.05305409479216 1
1.08858835438473 1
0.953355319801951 1
0.946994287264979 1
1.02465693422564 1
0.955549756920866 1
0.951595856421364 1
0.951163579464299 1
0.963373336064891 1
0.999284358687292 1
0.977582491184818 1
1.14146135933365 0
0.933425794033068 1
0.976956202110619 1
1.03657881841269 1
0.970781450812651 1
1.00858324036478 1
0.997828491449929 1
1.03833966169172 1
1.02786746296052 1
1.12306791471153 0
0.993506006009798 1
0.828640838304699 0
0.949765658173014 1
1.05561948698574 1
1.02219340884913 1
0.845796541444186 0
1.02477514764301 1
0.982583022024161 1
1.06078187623352 1
1.03764392016181 1
0.913067013178475 1
0.951460094368145 1
1.14429485527707 0
0.984072172470198 1
1.02225350523064 1
1.01998118049931 1
1.01868120056297 1
0.940726932465009 1
1.01769132419616 1
1.02847186566497 1
1.09120664566961 0
1.03375523812163 1
1.10695913499437 1
0.923970731249709 1
0.946662638155826 1
1.01748308192426 1
1.0031987326784 1
0.936244015658921 1
1.02660365174771 1
1.11000253053459 0
0.945995449026106 1
1.0178758244388 1
1.07201649555933 1
1.10310816637619 1
0.989084614387262 1
1.01894495010901 1
0.897886511284296 1
1.05268349540435 1
0.943253663957888 1
1.0820299652457 1
1.00352619160377 1
0.965846526917333 1
0.938153285058438 1
1.0038630977637 1
0.917662714857722 1
1.10829174034117 1
1.00957126001485 1
1.02647346646651 1
1.12040953356816 0
1.02383329437699 1
1.04422236257369 1
1.07143354690919 1
1.03086593882975 1
0.973904969756631 1
0.966977374628175 1
1.01509968454819 1
1.1788402021878 0
1.04935919990308 1
1.08672824145307 1
0.875323496006753 0
1.02023505485111 1
1.00318122470443 1
0.902940135481356 1
0.985415839914467 1
1.0329715072697 1
0.99637247880107 1
0.978818542383238 1
1.00995177867782 1
1.01030485574827 1
0.953530299135009 1
0.932425543209699 1
0.925735463364586 1
0.913754129320979 1
1.08540212970588 1
1.00460160257944 1
0.992505009986478 1
0.939380576613038 1
1.03430193236977 1
0.993976865333142 1
0.993986894985654 1
0.967810319299117 1
0.999407283482616 1
0.996859689030515 1
1.07315795471491 1
0.96453722777723 1
1.04290834726754 1
1.04582827366778 1
0.914837432664217 1
1.03889347396772 1
0.987335586947734 1
1.01762948591605 1
1.01385751136706 1
1.02845429561162 1
0.98975031565987 1
1.01547132836804 1
0.98972143679637 1
1.03665494084649 1
1.04559177793159 1
1.08605239272304 1
1.01785030024484 1
0.916092545090971 1
1.04273225026634 1
1.00781127096794 1
1.01758673743796 1
0.992884444288643 1
1.01418513691452 1
1.02912502701111 1
1.01360547639188 1
0.893519843932413 1
1.061530621714 1
1.07466517966199 1
1.05110168499336 1
0.960985184540766 1
1.0276090431947 1
1.04417400199073 1
0.949667272544442 1
1.03225070131143 1
1.007130892597 1
0.976457624377946 1
0.994261464875802 1
0.985481351682774 1
1.01117012506834 1
1.04877223165087 1
1.11257226245059 0
0.952840752965033 1
1.01575050670307 1
1.00480857986936 1
1.07308631667098 1
1.04274323770677 1
0.979928375650021 1
0.927599781064424 1
0.951961835448162 1
1.01297750833326 1
1.09302746612367 1
0.975866238538801 1
0.996112523698766 1
0.867695870419319 1
0.981246567667342 1
1.06365057248983 1
1.03537571654195 1
0.905799241360089 1
0.968629665132789 1
1.04903583295635 1
1.10818954116343 1
0.963874297002087 1
0.926110511439412 1
1.02438170687848 1
1.06069514064666 1
1.02423372070924 1
1.00401829195446 1
1.05433710698906 1
1.06306548382356 1
0.967157144747436 1
0.932382028347715 1
0.977993197970721 1
0.878084237714454 1
1.06580614779675 1
0.929100872083957 1
1.0615911737561 1
1.08806154074484 1
1.00538624758894 1
0.992570201621414 1
0.883709549126035 1
1.03527318784205 1
0.942212798699486 1
1.04761927569075 1
1.03203518864016 1
1.00956200111145 1
1.02402427320786 1
1.03835669320993 1
1.00592491062542 1
1.03374988713179 1
1.05710994743025 1
0.953054262808904 1
1.04102679305212 1
0.968688212840431 1
0.955782320101397 1
0.914965093961257 1
0.997312102681679 1
0.920338001028816 1
0.97711201855467 1
1.13637546716042 0
0.985392225078351 1
1.0130921453182 1
1.0144654847565 1
1.10315476436235 0
0.923982673100529 1
1.01212692661745 1
1.0327352623287 1
1.12223525150084 0
1.01514474284624 1
0.997979145212762 1
0.953740461250228 1
1.0361570817949 1
0.936922445229975 1
1.02256398090172 1
0.960815347363269 1
0.926608645158408 1
1.02487501505792 1
1.05422162667496 1
1.02746411521391 1
0.943381489983416 1
1.08043384228808 0
1.03216329699728 1
0.987111084309192 1
0.966073407074624 1
1.02303477774222 1
1.00273718697666 1
0.993219161364588 1
1.00737605558813 1
0.933324665630265 1
1.04816090002259 1
1.01668143844675 1
1.00811061797925 1
1.04799619729459 1
0.92871967391694 1
1.02168006751411 1
1.06831064640543 1
1.02740658698416 1
1.01009104853193 1
1.03039128407766 1
1.03431101676989 1
1.03470776305964 1
0.994315144646256 1
1.01345734174134 1
0.980917680369652 1
0.90479946729828 1
1.02067946543355 1
1.02035673827443 1
0.986820830682518 1
0.962960503756146 1
1.08401431591356 1
0.966175805511823 1
0.941640382717805 1
0.939977924837016 1
1.04132997657546 1
1.05149981432011 1
0.97952735476632 1
1.00404353571854 1
1.02536433980946 1
1.00893764722208 1
1.00459425309552 1
1.10759979263068 0
1.0521808198811 1
1.02306551037315 1
1.01890633103406 1
0.962670083782934 1
0.879752817773101 1
1.07091285679982 1
1.01462421534808 1
1.00065127558677 1
1.01910770819967 1
1.0745733739263 1
0.958024471457581 1
1.03539243078048 1
0.990528903805414 1
1.05380242277022 1
1.0663090279889 1
1.07020124858533 1
1.03672029694583 1
0.983603302114959 1
1.00580537223361 1
0.993855385709271 1
1.01257779660933 1
1.03976131797895 1
1.03802012981887 1
1.06835091567771 1
1.04935653621308 1
1.02135994184785 1
1.03193113412357 1
0.936139937454009 1
1.05514592808152 1
1.05070692329859 1
0.9921746715929 1
1.0537154932578 1
0.9156763901057 1
0.955468782078141 1
1.04448615063785 1
0.963983014179746 1
1.02006451886432 1
0.984373323384664 1
0.971183120088228 1
1.09759010879212 1
0.954500618833911 1
0.993329635326278 1
0.960140054718117 1
0.922943498412192 1
0.897349455813933 1
1.02897338734122 1
0.96007188385208 1
1.04031141814087 1
0.936064355493703 1
1.00934692777899 1
1.03772068310042 1
0.875423086605271 1
1.06569848007637 1
1.00224786486038 1
1.03656728184955 1
0.999036676599066 1
0.853141793815085 1
0.872244066709889 1
0.959910446060353 1
0.928100034589932 1
1.08635132976573 1
0.973625157121313 1
0.950224785174317 1
1.04798729048278 1
1.04892550865623 1
0.973578720473049 1
1.02983919099216 1
0.928326437763973 1
1.12634609788737 0
0.973957662850265 1
0.901778165167017 1
0.906301915122446 1
1.06031228579751 1
1.0728476246867 1
0.949210196545348 1
1.04573539744578 1
1.0012607315901 1
1.04448502890172 1
1.07711583358628 1
0.937518312518214 1
1.05827751859322 1
0.970594380833406 1
0.968453690880876 1
1.02253279513598 1
0.891523431286549 0
0.970680672414665 1
1.00230365349808 1
1.00393637701635 1
1.04555245683072 1
1.0032034445226 1
0.962956623572332 1
1.05656997070305 1
1.05381095928226 1
0.916949711516077 1
1.00646443185019 1
0.973612346899905 1
1.0463910320848 1
0.962465483135043 1
1.05115010019084 1
1.04668970293419 1
0.959531472299817 1
1.07821595495492 1
0.939360295087393 1
0.944243435675616 1
0.987465975296527 1
0.967491651821184 1
0.972911315223668 1
1.04474322039121 1
0.985460289671198 1
1.00827052468139 1
1.02129881603779 1
1.02024253431614 1
1.04511496609074 1
0.830858977180081 0
0.961171623708061 1
1.01400967604193 1
1.02684114381659 1
1.01979821925608 1
1.0435805561397 1
0.991646006464321 1
1.00637470640408 1
1.0280240023333 1
1.05760393734222 1
0.957135317015507 1
0.939071556594513 1
1.11228675642097 1
0.93131042869108 1
1.10274501939745 1
1.00299083146557 1
1.05095268824439 1
1.04426999249663 1
0.916764810327185 1
1.05401187773541 1
1.10370155739531 1
0.990897439020175 1
0.985651379026218 1
1.03675766134175 1
1.01744008466478 1
1.07042961658028 1
1.08198279769488 1
0.958186389252836 1
1.00634954360039 1
0.922414700298758 1
1.00211044869826 1
0.928215962824411 1
0.977304103787938 1
0.869293899539959 1
1.09708787063395 0
1.03174190035727 1
1.01907963979807 1
0.862749205508234 1
1.0649923657815 1
0.992389840944213 1
1.04951549442579 1
0.999322025719593 1
0.975687079566507 1
1.00322499349182 1
0.900246077510894 1
1.02246750570749 1
0.976090546871451 1
1.03565935346969 1
0.897102742157203 1
1.06568072081196 1
0.994048527432398 1
0.984765293794125 1
1.00283028396442 1
1.01414453919616 1
0.985059920659376 1
1.00712130026253 1
1.09651094062729 1
1.02535946931495 1
0.979630461900983 1
1.07349616515145 1
1.01012332376441 1
0.998835823150511 1
0.981680515650851 1
1.05013747926119 1
1.03971446613886 1
0.970376543148201 1
1.02655357767579 1
0.994643961709125 1
0.974153990199262 1
1.04754054757756 1
1.01180456323768 1
0.893618064381924 1
0.932806693742477 1
1.04735565201495 1
0.991471517168707 1
1.00676703112171 1
1.00645462290379 1
0.977710910471229 1
1.08308010695335 1
1.04155618523257 1
1.0292561566147 1
1.01515170131656 1
1.09640704705848 1
0.884560895602994 0
1.00977001261718 1
1.06793898074276 1
0.988652859250202 1
1.02405337571929 1
0.886996722259581 1
0.973411377370182 1
1.02967929619817 1
0.984194173573756 1
1.06026591215671 1
0.964342744420078 1
1.04352148813887 1
1.00878160683038 1
0.990564574196235 1
1.05653365490326 1
1.00429846265953 1
0.962235776431019 1
0.949748808786364 1
1.04691161329022 1
0.96139327555486 1
0.961502003530662 1
1.00576041735163 1
0.971974394966001 1
1.02716174462301 1
1.03344898051953 1
1.03481247215978 1
0.930169243140929 1
1.10347824108399 1
0.916651397093279 1
0.992622702055609 1
1.03081058012606 1
0.991337856715748 1
1.01582364584566 1
1.05541103550998 1
1.02186627233327 1
1.0183999728805 1
1.02700898300023 1
0.977143403617838 1
0.967710947514244 1
0.938031874945027 1
0.933238015696924 1
1.04347109504823 1
0.989187315099367 1
1.07908095343987 1
1.03170745157292 1
1.09050295152627 1
1.05980458181359 1
0.989485765243663 1
0.906973400119816 1
0.907713745372056 1
1.06779500736551 1
0.957815203310017 1
1.02629495160337 1
0.995693923513788 1
0.975801588637592 1
0.962160536026891 1
0.984501684066899 1
1.04361356150028 1
1.02576317445431 1
1.05500339831361 1
0.99477521671391 1
0.998641644047147 1
1.03732457136981 1
1.03096814991549 1
1.09463339991546 1
1.02971986016001 1
1.02648736011638 1
1.00084778643117 1
1.07536982933208 1
0.985309274742624 1
0.964008748120939 1
0.973823566519259 1
1.08602489977286 1
1.04340069706153 1
0.989208787943765 1
0.997720938702154 1
0.931529435713868 1
1.01235271939824 1
0.925911343183766 1
0.896987669779329 1
0.929462365796342 1
1.06195418295763 1
0.982806584808908 1
0.962439339878035 1
1.02935107726041 1
1.04063789540214 1
0.96834210179022 1
0.955627827128524 1
1.00840863459348 1
1.04193430471826 1
1.07739007961448 1
0.9850613025505 1
1.02888824044244 1
1.01299706488036 1
0.913662953513672 1
1.09288243357517 1
1.01527969344567 1
0.957202680217417 1
1.00383415035148 1
0.925159245277432 1
1.05187742467146 1
1.03749648251527 1
1.08812204212111 1
0.996300526108401 1
1.02638178895836 1
0.970935457669749 1
1.02249735117124 1
0.954037512500717 1
1.01504709748765 1
1.05972265099716 1
0.973368816504646 1
0.941334803393297 1
0.993354386170274 1
0.903191871654865 1
1.03095705906835 1
1.05624498985089 1
1.07156857285317 1
0.992566909142485 1
1.02028749562729 1
1.06932680387828 1
0.941357576186392 1
0.999972508867295 1
1.0233321777803 1
0.994143361565051 1
1.07416644870079 1
0.990974335534292 1
0.995524674879224 1
0.992807197708179 1
1.14926852953704 1
1.05555430923859 1
0.918975844590354 1
0.995704121369377 1
0.986694785346342 1
1.02298021702866 1
1.04468953496268 1
1.01709328767405 1
0.967417164505208 1
1.02454381526878 1
0.909615007021115 1
0.902124138173944 1
1.0930507656413 1
1.03430932747899 1
1.00818946753834 1
1.05843025847748 1
1.0155017477033 1
1.09182878689004 1
0.894887971055624 1
1.0870641313894 1
0.950371277315383 1
1.07128746048869 1
0.938721655238674 1
1.0319060811509 1
1.06721221366422 1
0.905378673983249 1
0.920387379350802 1
0.927993923090352 1
0.93457155138358 1
0.951721932594887 1
1.01359293337748 1
0.922635840811024 1
0.910832301048586 1
1.02443242679547 1
0.961233605634946 1
1.02466119381814 1
0.946337183044474 1
0.97583729914644 1
1.029809363083 1
1.15103437601368 0
1.02471692169435 1
1.12266441083339 0
0.991700046003478 1
1.01269425176331 1
0.952139693873817 1
0.960178082881969 1
1.00659362891437 1
1.03957401200944 1
0.926954132434256 1
1.0930829379939 0
1.08218912019003 1
0.951272292253874 1
1.02500203102437 1
0.901333940347447 1
0.908640494882207 1
1.07331007293111 1
1.04302764982893 1
0.997288371445066 1
1.0429178977703 1
1.03884876876747 1
0.975258949747421 1
0.939219327275957 1
1.08288420217818 1
0.971043803285781 1
1.02307931992631 1
1.04986794773303 1
0.878366904193846 0
0.94832326399316 1
0.872455387760524 1
0.942872005244513 1
1.03051433039159 1
0.960790817523533 1
1.1297950709811 1
0.966740659326461 1
1.01308915317304 1
0.973209311041636 1
1.03434273564159 1
0.98328000695626 1
0.924331866408206 1
0.941521637429371 1
1.01412313257898 1
0.898569692929945 1
0.95926759292134 1
0.864032743829661 0
0.947462099367331 1
1.06964812232869 1
1.0526289579424 1
1.01479100161161 1
0.844733971096758 0
1.09194369072334 1
0.97369006016943 1
0.953390455264786 1
1.07897680281205 1
0.967926781624521 1
1.04404541729545 1
0.924822310623042 1
0.975813307588161 1
1.05568579685386 1
0.980900973000639 1
0.915533132068702 1
0.916318225494601 1
0.977432169378805 1
1.03128347727999 1
1.04522717352272 1
1.04300315193983 1
0.946238447758226 1
1.10922094840854 1
0.920030415162135 1
1.069050029924 1
0.99574592525309 1
0.828254125563652 0
1.04315314157088 1
0.935275405236366 1
0.9491192422058 1
0.979205932688486 1
1.02889124613371 1
1.04166801944454 1
1.03086007205152 1
0.962957775910575 1
0.953515530734098 1
1.02225275350091 1
1.04258209364611 1
1.0023896313606 1
0.995500575565713 1
1.00361046555558 1
0.989759626463874 1
0.983466187577164 1
0.988999902870712 1
1.06798087620866 1
1.00007762246347 1
1.03998997212217 1
0.96363450640959 1
0.988639286364001 1
1.05338028648304 1
0.997926713323758 1
1.02520647569875 1
1.00676713414265 1
1.01436432369668 1
0.990697479768113 1
1.06187435770404 1
1.07568107102397 1
1.11310413023225 1
0.859471660055969 0
1.05319873611152 1
0.991449525095066 1
0.95096830489405 1
0.934528225681105 1
0.967277279177505 1
1.03092980412672 1
1.01379546576838 1
1.03068888931525 1
1.03669966361492 1
0.988315091402726 1
0.99606825717703 1
1.00147800882467 1
1.04655378074831 1
0.973703986862943 1
0.973161583893507 1
1.03139012455222 1
1.05936022302061 1
0.996751019990121 1
0.989899603535874 1
1.00799020947628 1
1.00468653473541 1
1.04937556927647 1
1.09653539492843 1
0.974784921642465 1
0.947357763866047 1
1.00674103434412 1
1.04660063215365 1
1.00202230286866 1
0.905120903709269 1
0.991806426348827 1
1.10610173620062 1
0.990711406134095 1
0.983616400955976 1
0.993899317183194 1
0.995542929334399 1
0.95568036504653 1
1.01759048749783 1
1.03090430323159 1
1.12302525529212 0
0.96085042643846 1
1.06625512465077 1
0.917759681358069 0
1.01403119634066 1
0.988001486418263 1
1.00515441191723 1
0.971783600997758 1
0.936664022879093 1
0.907126149565088 1
0.964911659339072 1
0.981929292870453 1
0.917721667375742 1
0.97353816119728 1
1.02657825008074 1
0.965680536372226 1
1.0507723952239 1
0.967933424487676 1
0.981316278355967 1
0.962304999022605 1
0.961067837435415 1
1.03102926435497 1
1.00423388149649 1
0.986552730244294 1
0.964261791028374 1
1.02521513717427 1
1.04707090349705 1
1.05880834556147 1
1.03258249326239 1
0.976071409417666 1
0.956514930435796 1
1.01612854569794 1
1.02574312792204 1
0.999859604269713 1
0.912245896322168 0
1.02514237792141 1
0.969172496347876 1
1.01846058266418 1
0.995315015260358 1
0.980173218757697 1
1.07878011447031 1
0.878050794585107 0
1.02830237661921 1
1.06543959466311 1
1.03241600632038 1
0.96572886015222 1
1.00187225929745 1
1.02061954684783 1
1.0645860802895 1
0.9496543780537 1
0.882955584093507 0
0.972352549789529 1
0.968484298953926 1
0.956571130055196 1
1.02601886705391 1
0.968512960303712 1
1.04328018623195 1
0.938231498450599 1
0.786727617172832 0
0.915270023725703 1
0.843234342545059 1
1.03909152801361 1
1.02412605295101 1
1.03506931024545 1
0.995301418636971 1
0.972330101868114 1
1.01534199286968 1
0.918666032751035 1
1.06760784738089 1
1.05456941165422 1
1.02517566932587 1
1.04191053571773 1
0.920921866581592 1
1.03204136911617 1
1.07104384346974 1
1.01778030359987 1
1.03543301797176 1
0.979423224722056 1
1.074339771322 1
1.09947783845289 1
0.998376734005188 1
1.02422301571121 1
1.00450831548649 1
1.01809585056659 1
0.96430294706116 1
1.04276198928698 1
0.969398251806533 1
0.994673211133677 1
0.963687057536118 1
0.970430051634884 1
1.0280580341755 1
0.794609316695427 0
1.04642842108576 1
1.00460645375713 1
1.02354677537867 1
1.08129067543854 1
0.921960168880076 1
0.929040554655674 1
0.951942396722747 1
1.0082205463851 1
0.975549630050462 1
0.968413844225251 1
0.937504734898622 1
1.04460600096408 1
0.922690940832517 1
1.05992392552329 1
0.994842518745185 1
0.902126225252833 0
1.01525198217431 1
1.05643961982277 1
0.95126233742466 1
0.968489446905054 1
1.00273715189616 1
1.03466606045754 1
0.983204262205735 1
1.05367832869444 1
0.986569176749759 1
0.976168177864845 1
0.951428308462596 1
1.04077063354448 1
1.02674242190134 1
1.04074431880416 1
1.0805214623444 1
1.05788032748515 1
0.909015243661662 1
0.99296694129268 1
0.953291446427576 1
0.988507079158072 1
0.958101536766688 1
1.04115103050247 1
0.992433972397932 1
1.00122422715793 1
1.01218698495485 1
0.989163228214634 1
0.942026364418473 1
0.918125305134301 1
0.935719728973489 1
0.999036113627784 1
1.01504739267573 1
1.03868607551009 1
1.04029181040546 1
0.980603081464335 1
1.02681556026243 1
0.927309549721735 1
0.993732209401314 1
1.01051246184845 1
0.94008023129618 1
1.06888709137176 1
1.01603190031124 1
0.982179631929495 1
1.00476409147931 1
0.914092692651208 1
0.884159858783028 0
1.03115761830596 1
1.10171042357194 1
1.00343043714373 1
0.938494121405523 1
0.940293306389769 1
0.99770245642257 1
0.936977237377639 1
0.954194808579565 1
1.0164516533253 1
1.04667013592036 1
0.969559017619086 1
0.984261827344898 1
0.99062407496114 1
1.04394504856092 1
0.913862643889175 1
1.00644034915499 1
1.01639046085699 1
0.987658142580518 1
0.969325065082154 1
0.781500686906436 0
0.964553947306463 1
0.990773286491442 1
0.835931755401254 0
0.981052343187538 1
1.00626900071407 1
0.994161741104927 1
0.978829273770104 1
0.967432783621299 1
1.02265221557472 1
0.900544038118546 1
0.961552857147142 1
0.948508822036894 1
0.910254225453494 1
1.02380214761397 1
1.00297540755801 1
1.12199904030851 0
1.00261453695383 1
1.01793397087435 1
0.95332761062974 1
1.09563196274427 1
0.973927481511374 1
0.964875399011754 1
1.05071587380336 1
1.03035419446853 1
0.956347410292448 1
0.877207114483801 1
1.04642761530993 1
1.05808251218053 1
0.905468137437965 1
1.03928970698876 1
0.966751306910498 1
1.09415297863241 1
1.01915694908799 1
1.02362688653584 1
1.05973985579385 1
1.00226178021468 1
1.01239178139008 1
0.911916220232657 0
0.998623002118727 1
0.980938394052209 1
1.05112750275383 1
0.942382913993037 1
1.04132073532312 1
1.02524057716153 1
1.00302322040616 1
0.971542143777009 1
0.956096018966612 1
0.862878251840139 0
1.06689876683555 1
0.900692355984512 1
0.978267135324834 1
1.00366074043034 1
1.05145711644471 1
0.97543098105757 1
0.948888522034192 1
1.02764955947254 1
1.0277211299131 1
1.08274365492288 1
0.94488307592521 1
1.02594109448307 1
0.937731821937064 1
1.01839980151271 1
0.986646877109026 1
0.863555520216006 1
1.03586874228634 1
0.920224215208012 1
0.933383700710954 1
0.922044495732497 1
1.04513677436189 1
1.07559767905479 1
0.888803379097117 1
1.08789304262718 1
1.07259664171588 1
0.944520645765712 1
0.954631159719938 1
0.965379130619056 1
0.98055372855492 1
0.99464780866288 1
0.952167962115556 1
1.01885788517781 1
0.958376855265183 1
1.0659347573563 1
0.960493435839176 1
0.970152166814829 1
1.11747853976307 1
0.995901943335486 1
1.09887328806239 1
1.07959898305479 1
1.05937850952133 1
1.07144448089135 1
1.036397041599 1
0.93237138968806 1
1.04569594200263 1
1.05129361858625 1
0.986922916920004 1
0.980269601924726 1
0.983970869366161 1
0.997708660350436 1
0.935206317604952 1
1.08115011055462 1
0.948444236944272 1
1.00567585822713 1
0.987566135312137 1
0.968750629115013 1
0.987551350094045 1
1.03278000283645 1
1.01700702173337 1
0.975787555832263 1
1.06733391246315 1
0.998093233277749 1
1.01949424297824 1
0.995018508875504 1
1.03759275021403 1
1.04925207113163 1
0.989068215871994 1
1.0576029677518 1
0.948673025378556 1
0.975228649445822 1
0.96673943826066 1
0.974589822875233 1
0.994841208377862 1
0.875745413496406 1
0.981210576747983 1
1.07427097171188 1
1.05028396936377 1
0.975017256375833 1
0.907098834876461 1
1.06557781200014 1
0.983755653536285 1
1.05499645816115 1
0.98794782770617 1
0.993773235930357 1
1.00897940319364 1
1.07737909547428 1
0.968508442169066 1
0.989454709840933 1
1.0224430020149 1
1.0626580995193 1
1.03011504274557 1
0.969339645969561 1
0.961553888700035 1
0.988480385136037 1
1.03343584815043 1
0.909580660398076 1
1.03375523232308 1
0.959131321977559 1
0.959803442388131 1
1.03655510714962 1
0.909323547417839 1
1.03846277034582 1
0.96471515830588 1
1.04078202378108 1
0.991290300035891 1
0.948470436415629 1
1.0079491120878 1
0.928671551121865 1
0.94984227382669 1
0.971894129252878 1
1.02842161731828 1
0.97093535817553 1
1.00480303432201 1
0.940306799101076 1
1.03239887686155 1
0.938705085474368 1
1.0703650185711 1
0.957132640897906 1
0.916340629720224 1
1.02827397375043 1
1.06259324388551 1
1.00820142217782 1
1.01398181082351 1
1.04933157272068 1
0.945589365567909 1
0.893192466863884 0
1.2160450327211 0
0.983895738990819 1
1.01959772673708 1
1.02218909359501 1
0.967978205891859 1
0.980669873539748 1
0.960447727926291 1
1.02308938356902 1
0.984869399847351 1
1.00714615407056 1
1.10924662856953 1
0.977038624184253 1
1.03196296644692 1
0.914195450310452 1
1.07285403737637 1
0.942153186103405 1
0.991548383267651 1
1.10323484219834 1
0.996725232910681 1
0.973333424913331 1
0.943105736304428 1
1.00924341205155 1
0.885594728803314 0
1.12829497190494 1
1.10153063647769 1
0.988704061688898 1
1.05691242518354 1
0.990240309259082 1
1.02534993627401 1
0.974736086383391 1
1.01485886576582 1
1.05991585814382 1
1.04686049794505 1
1.04142426457527 1
0.944669038381451 1
0.988911446571122 1
0.968266389677893 1
1.07719561555273 1
0.930969089878165 1
1.00229783199253 1
0.877555563562383 1
0.917892539602273 1
1.02385215099219 1
1.00923889455351 1
0.899680658067274 1
0.929203187993202 1
1.15093566775147 1
0.936866576070302 1
0.989776276020919 1
1.09693710155644 1
1.03271929288335 1
1.00141984383741 1
1.01596709188598 1
0.940925922444255 1
0.91667849287241 1
0.949495787764475 1
0.994569717503928 1
1.07535957853133 1
1.00637517545085 1
0.99241474319701 1
0.922849732049965 1
1.04585260673169 1
0.949507324770534 1
0.921822971071409 1
0.977620895041159 1
0.907908371035589 0
0.978637924795912 1
0.993645205597899 1
1.13761741010704 0
1.00653638326807 1
1.02260668007154 1
1.00253218803264 1
0.888385726379239 1
1.07445983805129 1
1.05614562400624 1
0.992951112636052 1
0.964470325532249 1
1.04636343734124 1
0.916842822359641 1
0.995164331774188 1
0.957287171101422 1
0.95460561982259 1
1.00836337584277 1
0.935616548633295 1
0.980527964403208 1
1.05287276479558 1
1.00015200528601 1
0.822341296417631 0
0.936381385313023 1
1.10541244890431 1
1.03123394115178 1
1.08849792956039 0
0.980731204875241 1
1.07517072922043 1
1.04162648565028 1
0.925136739360607 1
1.01826287855612 1
1.02965841487245 1
1.07137534226889 1
1.11325354348521 0
1.10496349773184 1
0.930522631714074 1
1.10105525062473 1
1.02837004941589 1
0.965996577352839 1
1.04927539495041 1
1.15147708800442 0
0.920005871344442 1
1.13930279608223 0
0.986121714303137 1
0.972659245249593 1
0.982437772347057 1
0.899705622630718 1
0.909736509723506 1
0.933516265912053 1
0.947653563480262 1
1.04144961199115 1
1.01889479619456 1
1.07414114392619 1
0.943204389368644 1
1.00138687707394 1
0.97579406024888 1
1.00933760296226 1
0.987893267724203 1
1.06929904241653 1
0.921019086516102 1
0.97001044774147 1
0.94161399518731 1
0.956618818636479 1
0.989546043933065 1
1.01570788781904 1
1.11143582177141 1
1.08316034964965 1
1.06401971957889 1
1.05201517102225 1
1.0026819248149 1
0.748938673282112 0
0.950085399435914 1
1.03236675058079 1
1.12965994123025 0
1.0857912614349 1
1.02999807854305 1
1.03603145111807 1
1.06575343811079 1
1.02260174668317 1
1.02384366371042 1
0.945776803737944 1
0.93847403130856 1
1.02293979784802 1
0.991874792441666 1
1.08780357859447 1
0.999871277558562 1
1.0114876633147 1
0.963264632223628 1
1.00216891246134 1
0.827552520570887 0
0.924497891906095 1
0.992640287363867 1
0.946996016290468 1
1.0425649426786 1
1.07443096057259 1
0.970743708550924 1
1.05930928265892 1
1.02522366323254 1
0.946272312098091 1
1.00123877268444 1
0.98053679332095 1
0.9527721534625 1
0.987494052902822 1
1.05150746839134 1
1.05759846197396 1
0.960623599239501 1
0.981945125862228 1
1.04596188973346 1
0.992131001836954 1
1.04539427671835 1
0.97908296453335 1
0.922770646971844 1
1.01281418675926 1
1.07891767708423 1
1.07118856950136 1
0.987241654386791 1
0.992996010731223 1
1.08098903221219 1
0.996041567320602 1
1.02618546949105 1
1.08001820323362 1
0.955325830275116 1
1.00039824019774 1
1.1398166409598 1
0.926636979350887 1
1.01558044229589 1
0.950722596639222 1
0.976145664754466 1
1.11571045188759 1
0.898550501486483 1
0.989265879364796 1
0.972690468485706 1
0.999345503158195 1
1.06647474482586 1
1.12582891364921 1
0.989849221237464 1
1.05275741125379 1
0.913719002776007 1
1.03249823808869 1
1.03450892605191 1
0.959348967706501 1
0.902700089352268 1
1.04080351648108 1
0.986118517260636 1
1.11907492521601 1
1.01873933922332 1
1.05000115544439 1
1.06597831450825 1
1.03068495027672 1
0.969662647050439 1
0.939135772301015 1
0.969596732836406 1
1.04133016035782 1
0.885205200645108 1
1.02993682607761 1
1.01791856849071 1
0.837567750000294 0
1.10862401389996 1
0.967148288801953 1
1.06194170003458 1
0.871138783482 1
1.00005532612787 1
0.97443464396264 1
1.01496162843086 1
0.969115324845571 1
0.958645733710859 1
1.06954559160034 1
1.04711913997991 1
1.00642996837566 1
0.887250526238804 1
1.1806577117834 0
0.904684006227226 1
0.989490356310813 1
0.924447962611485 1
1.0666010544355 1
0.886021841766605 1
0.863378968787597 0
1.0212811378452 1
0.947028826087099 1
0.928337750405858 1
1.04134107204414 1
0.968523739343818 1
1.11639532682868 1
0.980617361979868 1
1.03961193654513 1
1.00955320862785 1
0.915793971547765 1
1.03137241266347 1
1.07811809507073 1
0.954094457218246 1
0.929678876290392 1
0.996593328237382 1
1.01863079282366 1
1.06755726934176 1
1.01710377062699 1
1.03814172313446 1
1.05178871708057 1
1.00623157882342 1
1.04564360193432 1
0.971688958905474 1
1.09419914314299 1
1.00374178061958 1
0.972287861702508 1
0.963467749172487 1
0.989454567480307 1
1.04965498799456 1
0.974203320774782 1
1.08465343406878 1
1.03188253308963 1
0.952569826639575 1
0.861123111364433 0
1.09436052233585 0
0.987983840135382 1
1.04846351093812 1
1.05620725876684 1
0.978267619487753 1
0.964321733359285 1
1.06055036133551 1
0.89407853821165 1
1.05480433573969 1
0.911264736260557 1
1.01770119354596 1
1.00723808052236 1
1.04381472354981 1
0.973987408822435 1
1.05813009036017 1
0.949053274954158 1
1.05324501373651 1
0.998172076471869 1
1.00140910056087 1
1.03968065251757 1
0.984831262776353 1
1.05716926476962 1
1.02168553676523 1
1.08810683601133 1
1.01289440695159 1
1.00650672131937 1
0.951005841122944 1
1.05302261529788 1
1.01010791907651 1
0.942271583276272 1
0.896754883402077 1
1.08364263513408 1
1.02013748009809 1
0.976531011788087 1
1.03768053543327 1
0.942527772132244 1
1.05683620258024 1
0.995634729138279 1
1.01012455182752 1
0.908644464407304 1
1.02578836066413 1
1.09925503773592 1
0.976537931056143 1
1.0330746743673 1
1.08307866896379 1
1.08356596397911 1
0.933622875756252 1
0.994559984731232 1
0.90127257576834 0
0.966705510114842 1
1.03106442055911 1
0.924357984685785 1
0.91122249001274 1
1.10534341233591 1
1.01321958656854 1
0.978273718143872 1
0.98223088345659 1
1.01181928607426 1
0.99822762714918 1
1.02662639079447 1
1.03264971205243 1
1.03108801585124 1
1.15997764218861 1
1.08080431992755 1
1.02184645498513 1
1.07695920818337 1
1.00115696499062 1
0.991045429869074 1
1.02293024588382 1
1.03195626013669 1
1.02362330593118 1
1.02798205104317 1
1.14612995010503 0
0.902461833233049 1
1.07018492951868 1
1.05768885642956 1
0.977549029702292 1
0.961958711182704 1
0.95497223449251 1
0.968220769336349 1
0.958791669632885 1
0.964138083066401 1
0.977388901112092 1
0.943994166114223 1
1.03250418695519 1
0.981446713825842 1
1.06930144136681 1
0.889294318580555 1
1.07859356050906 1
1.02821858320112 1
1.05502724626803 1
1.05525546388959 1
0.971170955550341 1
1.01049399409405 1
1.08889463595841 1
1.00330527253291 1
0.954990419752768 1
1.0051985910696 1
1.01424060783541 1
0.995089754209455 1
1.031243792341 1
1.01072772606605 1
1.0929864686006 1
1.02264313114797 1
1.01984119898981 1
1.09335889821296 1
1.03533399671224 1
0.926249215716802 1
0.993107993715253 1
1.02432911921505 1
1.02087489577796 1
0.95898792401608 1
0.931035674208064 1
0.865147981588898 1
0.954292089272093 1
0.947057701903733 1
1.04176979230863 1
1.10749763014112 1
0.983033018255804 1
0.987369858483291 1
1.02414305303395 1
1.07180372922966 1
1.04299858092523 1
0.968017654711665 1
0.969193847133697 1
0.992941564071186 1
0.996779710513333 1
0.931535520614541 1
0.972210552384507 1
1.06077550444677 1
1.01824388377136 1
0.998767738331717 1
1.01866617912843 1
0.949900537453283 1
1.0695486963601 1
1.00570690803304 1
0.933616112489953 1
0.85745241247491 1
1.06650690628764 1
1.02362794644715 1
1.15769145944629 0
1.00325700558585 1
1.02058308058791 1
0.966844914952986 1
1.04843761613534 1
0.991615460985076 1
0.983478991520293 1
0.945129180678116 1
0.955798242769439 1
1.03511094953266 1
0.981867446257117 1
1.03843216659924 1
0.982079790540613 1
0.968133206073903 1
0.98857212149627 1
1.00697034977612 1
1.02814827253797 1
1.00303570049772 1
0.949630984544934 1
1.03556292088956 1
0.948093056452887 1
0.98945010263618 1
0.93168068048992 1
1.07779895246155 1
1.07730742316722 1
0.92861360892257 1
0.978727430758958 1
1.02718615455928 1
0.919668553810848 1
1.00957194353008 1
1.06819457003501 1
0.993217681859415 1
0.97590331402549 1
0.987325185327962 1
1.03596035491965 1
1.07949864904017 1
1.05835298092017 1
1.04368522610724 1
0.975539066555318 1
0.949177670908069 1
1.04716257399904 1
1.03194078515712 1
1.06713236801525 1
1.01750899101982 1
1.10238960894661 0
1.05682734347545 1
0.955434048142454 1
1.109731667215 1
1.04364530776254 1
0.959562680755113 1
0.967835318428853 1
1.0517824700276 1
0.871838682301198 0
1.02929117575761 1
1.03816384367756 1
1.03986227230369 1
1.01044608799479 1
0.919087909205097 1
0.872415886659792 1
0.931572783249334 1
1.00643316142087 1
0.993319944192799 1
0.97611908307511 1
1.04782398242036 1
1.03053566372337 1
1.0749106979116 1
1.0120482985751 1
1.09011791333316 1
1.03870399496165 1
0.974372128247813 1
1.06216490669362 1
0.99585129200184 1
0.961628585003778 1
1.00870043384215 1
1.0705708843724 1
0.987191821735989 1
0.878976773314773 1
1.01716376611659 1
1.08126195976835 1
1.01204714639402 1
1.04158255259579 1
1.02709837695983 1
1.07470076339406 1
0.847686611669226 0
0.985599075221652 1
1.01815086732301 1
1.06682576838195 1
0.893452909382534 1
1.08396028393285 1
0.912255321280576 1
0.932709843897076 1
1.06527037174328 1
1.03645366096235 1
1.01015996452332 1
1.00805155342478 1
1.02074444375638 1
0.915629663617397 1
0.998005576917065 1
1.0888862981928 1
1.00292298679167 1
1.06714405065266 1
0.868803253017321 0
1.0346247721403 1
0.987180119006527 1
1.08532753777971 0
1.00610410430768 1
0.939298173270522 1
0.912927897698136 1
1.02063030538518 1
1.05755715569962 1
0.896675644154122 1
0.96454035237524 1
0.973546712471485 1
0.990850610108145 1
0.983026826395012 1
1.00611534901987 1
0.969656887002926 1
1.06998525798398 1
1.01820242750693 1
0.960063816055302 1
1.03819935887793 1
0.941714615386778 1
1.00005172758752 1
0.975892237440762 1
1.01027515382737 1
0.993405040455578 1
0.943077843081987 1
1.04414832788475 1
0.956925879554642 1
1.10197353062291 1
1.04553788346318 1
1.01955767071672 1
1.10031064329727 1
0.99729352772095 1
0.8815028042304 1
1.04919090449761 1
0.965208939515587 1
0.971273283123423 1
0.951653824911776 1
0.969370349662506 1
1.00347372560786 1
0.92369679208733 1
1.07893146961524 1
1.00919557134963 1
0.972770811952894 1
0.911323920349516 1
0.946622984439268 1
1.0286225813013 1
1.00205032111052 1
0.990638971611163 1
0.939402335468591 1
1.01483097475365 1
1.00729597461645 1
1.02356552123326 1
0.980470785752257 1
0.980266341509237 1
0.978634861562173 1
0.979587609492025 1
1.04306537330816 1
1.01371351019619 1
0.968461088426989 1
0.992464271291218 1
1.02211649985889 1
0.977611312978622 1
0.976778148512017 1
1.16325804158582 1
0.973551859236439 1
1.28286577265129 0
0.968168511565717 1
0.964478466347581 1
0.954871892562375 1
1.04064209662447 1
0.947992800413853 1
0.986399710737383 1
1.04536194182603 1
0.962417790010184 1
1.02307532809302 1
1.06628794392227 1
0.963804037183638 1
0.920781331034919 1
1.13673341515119 1
0.955221779814111 1
1.06217104057611 1
0.986728454176197 1
1.02454383861554 1
0.877308342321443 1
0.98036778723026 1
0.992508903884897 1
0.935319260284588 1
1.0153753838018 1
1.07165305534436 1
1.0057591921581 1
1.08599487077206 1
1.01889450697223 1
0.950490430003715 1
0.922402691189714 1
0.94344941864119 1
1.02874929292981 1
1.06317102745929 1
0.948191053699958 1
1.09793693339025 1
1.01814530942278 1
0.958588802524695 1
1.04639102967684 1
0.961004143058792 1
0.881947762406656 1
1.00047667462663 1
0.983745090967498 1
0.969152194110588 1
0.973372269312417 1
0.989208588795298 1
1.00887844835332 1
1.09725950879934 1
0.944137521583757 1
0.92485628768821 1
1.05966112863873 1
1.02295722004397 1
0.978258405838952 1
0.980132556599801 1
1.05001583937204 1
1.0122529242468 1
0.97542038060688 1
0.996454703063549 1
0.879733354678284 1
0.915649249353741 0
0.99209453590125 1
1.06435363917602 1
0.98831235559434 1
1.03299332603265 1
0.984850948954543 1
0.98755270343883 1
1.16660582955272 0
1.00732073900964 1
0.965192199394806 1
0.975463982179992 1
1.01004844474284 1
0.956284820280019 1
1.02862309705358 1
1.01068310180333 1
0.941571236728366 1
0.986024435307297 1
0.937065092280613 1
1.08708454434387 1
1.02403058971839 1
1.02485604042267 1
1.06675105892566 1
0.943149876979904 1
0.973821420286703 1
0.884565099195992 1
0.990308932650778 1
0.945030797793354 1
0.961698861865764 1
1.00574222666587 1
0.970821206140351 1
0.934862938799106 1
1.02291656958768 1
0.885701551485899 1
1.01437701069394 1
1.02038081291931 1
1.02994566200567 1
0.94453056213845 1
0.944320537979572 1
0.96904050495455 1
1.00414941103101 1
1.00673830632991 1
1.05323354458899 1
1.04795364399043 1
0.992723990949309 1
0.930784235641892 1
1.0073896448256 1
1.06298914445755 1
0.946650441709977 1
1.06100660781221 1
0.96211720596859 1
0.972943538511319 1
1.03780365908252 1
1.13214662556629 0
0.990005690839906 1
0.97025067281279 1
0.938852915561992 1
0.978653006060903 1
1.00415607207119 1
0.910422480451593 1
0.957057691918775 1
1.10912654744174 1
1.00775881270693 1
0.936496164929602 1
0.997001552159288 1
1.04204596147371 1
1.02843035726374 1
0.953032496051344 1
1.07812929383898 1
0.922563262444177 1
1.03035452294956 1
0.95664074995302 1
1.06492975073307 1
1.04488672394116 1
1.02625982503312 1
1.01172247797851 1
0.990003238159848 1
1.06189851837668 1
0.945016139847943 1
1.05216974834121 1
0.967208154486943 1
1.06322187250676 1
0.981293748022834 1
0.967600984280231 1
0.960968257600446 1
1.01902537896688 1
0.994700488153635 1
1.04420349715821 1
0.998547206132014 1
0.990711999697436 1
0.96766508192499 1
1.01460325771813 1
0.988722808976184 1
0.960858727027453 1
0.967166031146313 1
1.04995169205703 1
0.998211709223377 1
1.07204383191667 1
0.971073973982735 1
0.997133344957236 1
1.03725886899381 1
0.954467772999234 1
1.03995103120416 1
0.997936643635306 1
1.01503474566256 1
1.02634916444599 1
1.03031032175038 1
1.01242127029508 1
0.99233333457776 1
0.973635192152622 1
0.953182970371751 1
0.92859640966549 1
1.09281761369364 1
0.955074636128143 1
1.04076623049334 1
0.982107227485405 1
1.01029684254971 1
1.01266753095567 1
1.05704027944573 1
0.941934840774336 1
0.995122214058855 1
0.9842670009799 1
0.978067988241604 1
0.97907422511617 1
1.0308902004311 1
0.961473017482729 1
1.02166701378302 1
1.08300601886426 0
0.964177408467688 1
0.963665609934892 1
0.972221162968428 1
0.866320002705286 1
0.941415663510227 1
1.19406656244238 1
0.899678011610161 1
0.989126265530662 1
0.991123149082489 1
1.01023534841175 1
0.954701002946547 1
0.959695711955897 1
0.954435652053869 1
0.983377343330824 1
0.978552043877638 1
1.00286805869342 1
1.05363248150793 1
0.942878902540608 1
1.03709671665283 1
1.01280228017858 1
1.03480712219128 1
1.01196747822648 1
1.06120856172528 1
0.948695995678346 1
0.95157064081506 1
1.03293982358705 1
0.868071150470413 1
1.02850425050482 1
1.09804132229833 0
0.963333596081793 1
1.01748448383828 1
0.994051654396651 1
1.0055129165325 1
0.94938690998344 1
0.947591785056381 1
0.935234400583377 1
0.96826833967786 1
0.9917843758481 1
1.01661182634305 1
0.87800797693555 1
0.95339999233528 1
0.996963280802742 1
0.933683154297967 1
0.935498011490083 1
1.03024083170221 1
1.08675374666408 1
1.06936621101239 1
1.03220772463384 1
1.01089417787619 1
0.975717955331009 1
1.02223955467438 1
0.932293625050468 1
0.954226141791259 1
0.961126098516767 1
0.908289031665011 1
1.10769873830703 1
0.962199681253686 1
0.997583565157555 1
1.05071596876361 1
0.954029483370773 1
0.952119953363136 1
1.02162734067411 1
0.91181098309494 1
1.06559126047235 1
0.99661737099572 1
1.1457875612007 0
1.01039928864635 1
1.01580315071083 1
0.940923127049177 1
0.998900892965253 1
0.914985648426726 1
0.980171926136207 1
0.972914101946508 1
1.08587828501895 1
0.988462993689978 1
0.992943165515039 1
1.02810129759227 1
1.00834048286485 1
0.989930619253596 1
0.94219080420601 1
0.89863837705355 0
1.10309280398072 1
1.06724291172419 1
0.945077692978432 1
0.966147318065478 1
0.958225200988508 1
1.03853244890377 1
1.02324173981379 1
1.03454258087439 1
1.00210927277849 1
0.980137634597128 1
1.00100147727137 1
1.00419151222108 1
1.09131807784944 0
1.03834745349729 1
1.07997108241422 1
0.976764484464367 1
1.06163163465494 1
0.995184746917484 1
0.977931251051409 1
1.07142735074808 1
0.934059230779917 1
0.9554575169939 1
1.07870687739669 1
1.03044497504905 1
0.983594939545503 1
1.00694022984643 1
0.9425017721891 1
0.945555514772428 1
0.997062956707938 1
0.998166517366857 1
1.04700583069159 1
1.01463325322565 1
1.03366962629667 1
0.990747974626298 1
1.09849848760747 1
1.05881513381329 1
1.01311690452577 1
1.12017277770394 0
0.902079342305884 1
1.08191553769268 1
0.937529986093731 1
0.943714526514865 1
1.08978360948674 1
0.979239478880875 1
1.00457434857353 1
1.0150811583493 1
1.05901770666881 1
1.01465028441867 1
1.08581138059887 1
0.98930145031596 1
1.01128575742581 1
1.01937547139766 1
1.00349326993558 1
1.09545365404466 0
1.01807291220033 1
1.06654717976302 1
0.957512686784522 1
0.958526648294872 1
1.05955636297697 1
1.1078952609295 1
1.01593586994022 1
0.902163841644514 1
0.999105626683889 1
1.00855047354614 1
0.980946290337781 1
0.977236912155193 1
0.928694045429583 1
1.05247270198403 1
0.891918848523568 0
0.975693979686358 1
1.08944624519163 1
0.987393693485673 1
1.02750818884092 1
0.995349398117931 1
1.0694823944897 1
0.883539309316855 1
1.14545115968436 0
0.987443621516521 1
1.01111914157237 1
1.00287796897153 1
1.00768430810224 1
1.0468644121985 1
1.0647875851524 1
1.03227380360208 1
1.03553850235442 1
1.07051224137982 1
0.963552498761116 1
1.04324688636152 1
0.886208863689726 1
0.894112545735249 1
1.06270958086797 1
0.99761578970181 1
1.04042023538126 1
1.02202171080981 1
1.03680563466018 1
0.967805749236554 1
1.11041714038151 1
0.97489919196478 1
0.954620333033207 1
1.07185262372917 1
1.02297952724547 1
1.10328483448637 1
1.0232714066368 1
1.03204174169054 1
0.968578121201465 1
0.940329517329193 1
1.01141282323625 1
1.00554497029573 1
1.05909774093388 1
1.00401742020011 1
0.965993566470605 1
1.03951471627918 1
1.02913741657146 1
1.02548488437432 1
0.975950268270308 1
1.0551360147339 1
1.06102686360173 1
1.04878694268827 1
0.960384862651743 1
0.900105185128257 1
0.971719450652517 1
1.03164368500739 1
0.956692508932522 1
1.00839675479559 1
0.979314344695593 1
0.958424127553793 1
1.08901427676248 1
1.05468641353113 1
1.01525549798352 1
1.06851297468331 1
0.942723105903742 1
0.905840069932616 1
0.937097628822012 1
0.971864277485451 1
0.984021712407536 1
0.957244515934199 1
0.987417548891226 1
0.933615657443788 1
1.1113078925782 0
0.974287032323461 1
0.913379365816719 1
1.09722764395724 1
0.941566645188583 1
1.00067204415243 1
1.03426459726415 1
1.04148810446584 1
1.02523516933019 1
0.991885813434558 1
0.998473178213913 1
0.978778608994258 1
0.967384505403368 1
1.02970340625232 1
0.947987047542011 1
0.91668363620203 1
1.05504387740189 1
0.992844295122631 1
0.95038273600336 1
0.955360559828043 1
0.969669116111583 1
1.00085680024489 1
1.06792519881465 1
0.983407427590096 1
1.16336866052141 0
0.986736745382657 1
0.999840826240998 1
0.88046075953667 1
0.960291325411975 1
1.05880862047196 1
1.0533498803225 1
1.07411052227644 1
1.04065072010291 1
0.997300828453526 1
1.03019689973125 1
1.06020041416384 1
0.911614160485857 1
0.986649538392771 1
1.01881678272426 1
1.06796799619482 1
0.90249566484914 1
1.0263850081755 1
0.976751322806116 1
0.993468530781091 1
0.861721057215354 0
1.03852841540155 1
1.0295239475697 1
0.965103028570115 1
0.893254688156295 1
0.95917412845291 1
0.985615887964525 1
1.03154303019677 1
0.895419434580986 1
0.928724838068063 1
0.90649144133089 1
1.12030689182716 1
1.05312536089027 1
0.999646085605997 1
0.921223458388386 1
1.0032855668217 1
0.985362980453712 1
1.08025700880585 1
0.899825968739198 1
0.841499965091255 1
0.943323130713812 1
1.06403970953994 1
0.958067558296535 1
1.04186306939236 1
0.917615431345545 1
1.1070286365053 1
1.02299762368684 1
1.01155812917049 1
1.0429024745422 1
0.921226339221431 1
1.02610493521756 1
1.00860246069075 1
0.947555813224082 1
0.900032797440299 1
1.01710836046408 1
0.93093483718314 1
0.94098838105416 1
1.07496370867003 1
0.958244498186711 1
1.03014792386527 1
0.965233749166237 1
1.00569660585709 1
0.979138378412036 1
0.911896744623052 1
1.01385981601655 1
1.00141267469919 1
0.944357207970091 1
0.986628898605733 1
0.915521778901781 0
1.08996892217729 0
1.07584312835027 1
1.02037194717341 1
0.951294307712168 1
0.987417819721818 1
0.928782795113479 1
0.948861744972955 1
0.920790121658908 1
0.955128075034765 1
1.05943063313014 1
1.07535039740261 1
1.10045216721055 1
0.975416308593448 1
0.884483910429441 1
1.01105486940854 1
0.95893701671086 1
1.06274908738177 1
1.04903663625354 1
0.999955244181512 1
0.960424938633913 1
1.11966996347008 1
0.992439065851759 1
1.00229705576855 1
1.04544755733058 1
0.952348026429922 1
1.01418402382809 1
0.939202993890101 1
1.02516578761728 1
0.965583955008811 1
0.929680633257545 1
1.01390723978893 1
0.963734451096552 1
1.00847724715169 1
1.06485039532145 1
0.979249610497033 1
0.916564694376643 1
0.999379591754219 1
0.827460174781232 0
0.94681794333092 1
1.05133259564744 1
0.980612061331018 1
1.010815155726 1
1.01982997403926 1
0.967802889982704 1
1.04285014624537 1
1.01242369818775 1
0.95741295644853 1
1.04947887245246 1
1.04296434181626 1
1.05134408645987 1
1.04642653225501 1
1.01769582033954 1
0.963986880608725 1
0.957021291639591 1
1.05677430601348 1
1.0074936068907 1
0.971013727163087 1
1.02199715276206 1
1.00383344154229 1
1.01992568055451 1
0.955979616488239 1
1.02837600828637 1
1.03813763903616 1
1.0541299029718 1
1.03108716732432 1
1.00404223862831 1
0.983573032690625 1
0.946099500929733 1
1.00291861899766 1
1.07127680908297 1
0.989902056830868 1
0.93096882196913 1
0.976228486776617 1
0.93937528454725 1
0.943640910582599 1
0.931429778049664 1
0.989557613760255 1
0.976714472799814 1
0.940611812204181 1
0.928878647286842 1
1.05778352526806 1
0.932070207266643 1
1.0525936186663 1
0.962305374721125 1
0.949564221023358 1
1.06413381088805 1
0.857777263418342 0
1.0049913057247 1
0.946751492910304 1
1.00680071788391 1
0.970659571018934 1
0.935541375479426 1
1.03628543524485 1
1.03545676789686 1
1.02336991168255 1
1.03747460954893 1
0.993266513811773 1
0.982165590513523 1
0.9677984505233 1
0.929451605624663 1
0.973726245808666 1
0.972540574108591 1
0.972496420590478 1
1.0239038660318 1
0.905816239143945 1
0.976994745513467 1
0.970814610725501 1
1.07675538318423 1
0.892164236341027 0
0.949537330203605 1
0.99594299159834 1
0.991184248362886 1
0.939118625975312 1
0.901830291518042 0
1.07514603409195 1
0.991021873131086 1
1.03902153498153 1
0.917344019151314 1
1.03455171487611 1
1.04940220050176 1
1.11732497675321 0
0.97836512633453 1
1.07286421331738 1
0.972791596091052 1
0.938106929611093 1
0.967505518277372 1
1.05631947514981 1
0.909422105329709 1
1.03688951146566 1
0.836484596185732 1
0.899843168531934 1
1.16005198982298 0
0.948486009906102 1
0.999206694486568 1
1.06667640942561 1
1.02695170629881 1
0.967730820572585 1
1.04547091322768 1
1.08591356011362 1
0.965866822022774 1
1.0405415043714 1
0.970774039949357 1
1.04260925237626 1
1.069082624253 1
1.06025917833663 1
1.02946633937559 1
0.888807224276353 1
1.10628101376261 0
1.013853294922 1
1.04882206603635 1
1.01229594751066 1
1.03174571952623 1
0.944218158456571 1
0.96342046298269 1
1.02987009835209 1
1.02477353522422 1
0.93595565043768 1
0.949833464126207 1
1.03266658654416 1
0.946407595855621 1
1.00045306898001 1
1.06144571168159 1
0.996398335277491 1
0.894249770202644 1
1.0704881121612 1
1.0397238781734 1
0.953144926751537 1
1.11301039683033 1
0.84256207394585 0
0.939390427131574 1
1.04696317028436 1
1.06597041686108 1
0.993791238905046 1
0.984535495768932 1
0.983294871293405 1
0.947168548899985 1
0.99515084321014 1
1.07179407455034 1
0.973766736897911 1
0.93553593031307 1
0.965142590532177 1
0.973167416328385 1
0.998806302950911 1
1.00693258340557 1
0.988878123601698 1
0.942640352445798 1
0.954531460246611 1
0.999309640552856 1
0.918243072884293 1
1.03011876697459 1
1.01468694183129 1
0.94039068873829 1
1.05361250420085 1
0.950902631165195 1
1.01228403640362 1
0.960260211019638 1
0.964315689488971 1
0.981231092262334 1
1.07372242828093 1
1.0890359721065 1
0.973324592003332 1
1.05811488874566 1
1.01804664577482 1
1.07536156811794 1
0.988465748154128 1
0.986496286943539 1
1.03499494300814 1
1.02385226238484 1
0.97474893795951 1
0.91392240700597 1
0.960481227027242 1
0.983265084488817 1
1.01576207979108 1
0.967400118348665 1
1.00190610661742 1
1.12632810688653 1
1.00277406915936 1
1.02942345465184 1
0.970819542765929 1
1.01241709181306 1
1.04471870360812 1
1.05666801990257 1
0.95990731895091 1
1.09635372791971 1
0.984265518219491 1
0.989445328680843 1
1.15694577165646 0
1.01363344916756 1
1.08406248070919 1
1.10664817495549 0
0.991362453871711 1
1.06211275638435 1
0.976393318789234 1
0.999334660164266 1
1.00552379086763 1
1.00889302839784 1
0.91769969247332 1
0.998058266532866 1
1.01083119589243 1
0.908534287092077 1
0.914433017355351 1
1.02611046047241 1
0.9424549775204 1
1.01660075825948 1
0.995722835581856 1
1.03087683957538 1
1.0040870971247 1
0.993902622070456 1
0.956192788910505 1
1.01173459593174 1
1.0481962613435 1
0.974568140634935 1
1.04172896171651 1
0.972642261577526 1
0.968863182842399 1
1.00874357796638 1
1.05650653071569 1
0.981838038456829 1
0.942871097054603 1
0.984042834485703 1
0.958967296410534 1
0.906304361853868 0
0.938292428775168 1
1.03445392977572 1
0.961048965837924 1
1.0535575593076 1
0.999924659103187 1
0.991646661843858 1
1.06575705596798 1
0.954423457249987 1
1.09281633508337 1
0.95363757528414 1
0.910114549194628 1
1.04201946418249 1
0.894853573512742 1
0.994712430232179 1
1.07405305173437 1
0.9765254823241 1
0.93366979217124 1
0.981527970922041 1
0.878638048495483 1
1.06932035413795 1
1.0390674640923 1
0.93548367826902 1
1.01550775686397 1
1.03723134469855 1
1.0102869594691 1
0.986751871358841 1
1.0249987974876 1
0.967557833706045 1
0.962103922549912 1
1.0163485381478 1
1.01929167074418 1
1.0608723832768 1
1.04035421585602 1
1.04086913482462 1
0.906129230266558 1
1.09145230580791 1
0.945114957254864 1
0.92135459372791 1
0.875275496620153 1
0.957494247073966 1
1.0028707643911 1
1.00768878383714 1
1.07086115485662 1
0.963462506398675 1
1.01887272034923 1
0.922247956458926 1
0.985881637699325 1
1.08892175541083 1
0.989372379403167 1
1.06607021904771 1
0.959713524582574 1
0.975879209995671 1
1.11636350352135 0
1.00921634903652 1
1.02305725374097 1
0.977798467305411 1
1.02842575742527 1
0.944612383495503 1
0.996855069587535 1
0.969300471829548 1
1.08537339901274 0
1.09720997156986 1
1.02939210787748 1
1.10575832333761 1
1.07048366148887 1
0.980738945835543 1
0.982859859589112 1
0.874515113829377 0
0.993866237593076 1
0.985091994885144 1
0.967754610625463 1
1.07875605536426 1
1.00146711764338 1
0.993036453970699 1
0.97699326440035 1
0.970965219095036 1
0.874048276709211 1
0.955430714949217 1
0.983111067977205 1
0.937499365529337 1
1.04801506039291 1
0.933952704629166 1
1.01241079527658 1
1.04331704421495 1
1.01475391731802 1
0.992039386431433 1
1.16885980554286 0
1.04331933287258 1
0.839517116851976 0
0.981586133572387 1
1.02919370810585 1
0.983713838656419 1
0.91874052686149 1
0.96040399744028 1
0.960124529406156 1
0.96175804070383 1
1.12708250761644 1
0.854390417575759 1
1.09497295783102 1
0.916578475718412 0
1.07069314147299 1
1.01564433291739 1
0.967101282912431 1
1.04057657633087 1
1.02067584780943 1
1.06477480691999 1
1.04289948965215 1
0.997792365148363 1
1.06503692108961 1
0.85570965924271 0
1.03741678632686 1
1.0749868859934 1
0.963329005655365 1
1.05224512985133 1
1.02705860278684 1
0.923784289773748 1
1.01623971650945 1
0.903566729815809 1
1.15220752333349 0
0.943638690573055 1
0.882829972305511 1
1.08170603428266 1
1.00299927670518 1
1.01224288634917 1
0.951986635497567 1
0.889600439521019 1
0.932284273849735 1
1.0859541106665 1
1.02422675666306 1
0.93294606317038 1
0.99035221025433 1
0.920740529954059 1
0.950970160262075 1
0.993709814505577 1
0.944350219368386 1
1.01324003511344 1
0.995550697468911 1
1.03551492611563 1
1.09640475536469 0
0.936079401867829 1
0.899846442537001 1
1.05556587881036 1
1.08939305697943 0
0.889071558646146 0
0.998784313714205 1
1.14808043067333 1
1.04073807392917 1
1.01658345361439 1
0.95735573398554 1
1.00514911115127 1
1.11190681021254 1
1.00310409954007 1
1.04987386330442 1
1.12732151140934 1
1.0816281767339 1
1.0229665028964 1
0.980813815285776 1
1.00745648128044 1
1.1055184560982 1
1.04247274834946 1
0.945625926802778 1
0.986043853162678 1
1.00264815682612 1
0.957015210955847 1
1.04751518383591 1
0.840805614726793 0
1.03701588321881 1
1.00958455943686 1
1.06270952732637 1
1.03596168874098 1
0.998839983113535 1
1.06185161197457 1
0.907823155549241 1
0.950731913234327 1
0.973525019059589 1
0.863560294778476 1
1.03053556744328 1
0.957183701932893 1
1.0995849478734 0
0.986102106308192 1
0.896171683068021 1
0.990502350733727 1
0.996653637634179 1
1.01424485506458 1
0.980824164548495 1
0.98530271222964 1
1.05879463480131 1
0.994077171289997 1
0.922112017495237 1
1.03239385970099 1
1.04867606554795 1
1.11411215340651 0
0.897938766954431 1
1.01233222383974 1
0.978607197075563 1
1.13456421517713 0
0.960472969995573 1
1.00469679385756 1
0.937763760998074 1
1.02343891089852 1
0.967626643142595 1
1.06950676102343 1
0.968518958414475 1
0.984698058474251 1
1.04919672614341 1
1.04697155289356 1
0.955042521320099 1
1.00752642251675 1
1.05302862036408 1
0.933201443191179 1
1.00172718614974 1
0.955155389127189 1
1.01294019091491 1
1.04538279210238 1
0.948498219735525 1
0.987309275083297 1
1.1019885590348 1
0.93006066774611 1
0.928376009998902 1
0.981806836917999 1
0.987827591092949 1
1.05173316425266 1
1.03696478630352 1
1.07256974326751 1
0.964640291825747 1
0.892416990758496 1
1.06913289807062 1
0.996232654052205 1
1.00553671563203 1
1.02881744592692 1
0.932071777298383 1
1.02587220244806 1
0.970390212654153 1
1.02698623800341 1
0.977312530758836 1
1.06721514791169 1
1.00100972819276 1
1.05952673014924 1
0.973338155558584 1
1.05233915967658 1
0.98299713905058 1
1.11677759871644 1
1.01265899364094 1
0.998974561443763 1
0.963866980454344 1
1.05490136568886 1
0.875254034393722 0
0.961886009554315 1
1.06685533393712 1
1.08535742728879 1
1.03640603500364 1
0.968671991218852 1
1.02797050969613 1
1.05025314298383 1
1.14575473539576 0
1.00893257966122 1
0.986443932230186 1
0.997725384272699 1
0.983898479184266 1
1.04645232268456 1
0.964787696015555 1
0.970024513064101 1
0.992301981974504 1
0.883994231005609 1
1.01081663771101 1
0.978537441929946 1
1.02184566828416 1
1.04160478648307 1
0.977311745621261 1
0.948215769554008 1
0.998351107644703 1
1.07583100933845 1
0.974258742590116 1
1.07655685010894 1
0.988332289525683 1
0.946105457067386 1
0.849236472065134 0
1.03551578909781 1
0.980204641407053 1
1.03209594526306 1
0.97166370952153 1
0.955153544855597 1
0.924645399199476 1
0.930785029659615 1
0.999964260048319 1
1.05327736164548 1
1.0277710057231 1
1.02310318898458 1
0.883056076919735 0
1.08730430701732 1
0.973306637196405 1
1.11027014910063 1
0.965146769214475 1
0.998890633344304 1
0.965895596862605 1
0.922110543808068 1
1.0885101472465 1
1.04873831537011 1
1.05418811422847 1
0.921520892507102 1
1.00688004052296 1
1.0059783148631 1
1.04256140865529 1
1.10209428722794 0
1.06402952335849 1
1.00595410858587 1
1.09155017537679 1
1.04913983631403 1
0.947094412029712 1
0.991028937680466 1
0.970439414758548 1
0.960814973239691 1
1.10148232868262 1
1.00475223388026 1
0.86233631797039 0
0.940456652188254 1
0.976647352296108 1
0.920138769524554 1
1.07705065946572 1
0.959524241092737 1
0.986466420383723 1
0.925363643210907 1
1.00711412698568 1
1.05865521852251 1
0.971794865848578 1
0.900415261838876 1
0.993533546594058 1
1.08220594359463 1
1.00637198395782 1
1.03929983719616 1
0.98175754578824 1
0.96297823506698 1
0.906845733846803 1
1.02652792892155 1
0.998549044103607 1
1.01315989171972 1
0.848608709337208 1
0.944752691548538 1
0.952271109659738 1
1.05720113787449 1
1.09994334763708 0
0.916430415849227 1
1.07146863433965 1
0.968804317960032 1
1.02744692112462 1
1.04168898722021 1
0.979598164020706 1
0.936152563312252 1
1.01614630369777 1
1.07273486868766 1
1.12322757201065 0
0.999253662274861 1
1.02907262474983 1
1.04107560846748 1
1.01004109997683 1
1.03709997779051 1
0.908413344795253 1
0.94427177974461 1
0.971996458667039 1
0.989772873748661 1
1.03749566947768 1
1.05014346858208 1
0.881884921292414 0
0.973688402051015 1
1.06882132440743 1
1.05037759763916 1
0.99326134461343 1
1.10489012496709 1
1.09808820774868 0
1.06126790268897 1
1.0236974263482 1
1.06139001409807 1
1.02408469189678 1
1.01797230406116 1
0.961359529316517 1
0.96449143886507 1
0.93218590893859 1
1.04400543834493 1
1.03883984339356 1
0.978604842179696 1
0.973742121604056 1
1.06445170763375 1
1.04858550909184 1
0.976293131853687 1
1.01133039356187 1
0.971556265326566 1
0.999220434830734 1
1.0902201838382 1
0.895184282444366 1
0.97985891057459 1
1.0803443605289 1
0.98801486155109 1
1.05529439366631 1
0.985122790899205 1
1.03283866192402 1
1.05327811085758 1
1.02391203157534 1
0.938514120380032 1
1.04476751348736 1
1.02308101893935 1
0.985638425789021 1
1.00928840034319 1
0.97347101983241 1
0.930779578058336 1
0.897176540228511 1
1.02181565546042 1
1.00640535977944 1
0.973208578333181 1
1.000701799291 1
1.00915257689882 1
0.987074659104198 1
1.09844521756464 1
1.01671737140632 1
1.01071274332847 1
0.999455061088752 1
0.985581287556436 1
1.00741415909191 1
1.02795858889575 1
0.928665559814162 1
1.08090837378829 1
1.00269222666187 1
0.948830872439592 1
1.03953872277825 1
0.988933870488875 1
1.03368947771376 1
0.936733947977928 1
1.03040996149846 1
0.875497424516409 0
1.01131550887823 1
0.956598547495935 1
1.05035764352996 1
1.00036524670578 1
1.02303256497221 1
0.995943051335126 1
0.9990767159974 1
0.958344361099782 1
1.07501821486795 1
0.907483382772326 1
1.09074199512743 1
0.92076032114859 1
0.972008256955167 1
1.11938190423029 1
0.962774492830347 1
0.935773827136484 1
1.01569115691779 1
0.990718026413754 1
1.03701964177252 1
1.00561343581151 1
0.978368454834888 1
0.947805086273449 1
1.11066915106393 1
1.01398598361796 1
1.00773320774726 1
1.06304578189492 1
0.98255874167031 1
0.957887978896245 1
1.03469159194992 1
1.00998127720925 1
1.11551599693979 0
0.936241736021558 1
1.11158681477364 1
1.09840301676398 1
1.12815972168566 0
0.991160418825143 1
0.911204163865794 1
0.991387491670574 1
1.00531112276609 1
0.886628364217171 0
1.03520369941218 1
0.918455486718647 1
1.02700680417323 1
0.924327120789381 1
0.986150156375627 1
1.01946316104015 1
1.01989963475015 1
0.906573813197147 1
1.00057659301203 1
0.93278283175467 1
1.04767406405931 1
0.928049476720593 1
1.06174881155131 1
1.08698263722429 1
1.08222227742672 1
0.977928269406188 1
1.01336581235099 1
1.04075065475284 1
0.932318920949571 1
1.02850048956209 1
0.986401861837863 1
1.09288232574216 1
1.04773029168898 1
1.01120832795602 1
1.02315065769937 1
1.01314457071536 1
1.0268039712847 1
0.999178778935573 1
1.02822809252849 1
0.996480115937762 1
0.934573552774508 1
1.10066584023382 1
0.944435343661641 1
1.03430107727909 1
1.01020265568282 1
1.02781668771554 1
1.03735224602413 1
1.01223794982129 1
1.0790713729444 1
1.05283850661537 1
1.05415663892926 1
0.951159227220138 1
0.984090754574015 1
1.06589269864758 1
1.00759833521847 1
0.959309222600689 1
0.978570840337404 1
1.02896713454374 1
0.939113718401416 1
0.977938872284699 1
0.950535648288626 1
1.02619181099502 1
1.06323735934725 1
0.914397622462992 1
1.08005627246494 1
0.954904587636593 1
1.00354123438313 1
1.07633232594252 1
0.990508553538201 1
0.96210892637021 1
1.02496768932717 1
0.866735713253802 0
1.07471936015003 1
0.984205599346307 1
0.961962532571208 1
0.977991111892856 1
1.0072772130225 1
0.972219820829093 1
0.868314774028901 0
0.98295475006065 1
0.918834263272964 1
1.00701528594032 1
0.965768947647641 1
0.99778750013545 1
1.05728513432668 1
1.00089688431058 1
1.03709032163019 1
0.969654340083589 1
0.996534809478317 1
0.958453707339357 1
0.966061542578266 1
0.96194534260108 1
0.977304699905108 1
1.02624039475982 1
1.0542619715679 1
0.981337067542045 1
0.908756199200575 1
0.997461119563909 1
0.931210362469765 1
0.992020183305359 1
0.914262219080511 1
0.958567262277405 1
0.967940413268765 1
1.00104211378036 1
0.981314185282159 1
1.01612411267566 1
1.05367297855849 1
1.01181967359377 1
0.916938076809829 1
0.912795687311203 1
1.03704172969611 1
0.982675930881196 1
0.881505711059376 1
1.0199432408406 1
1.05154094248086 1
0.997905075582996 1
0.960283006819597 1
0.987936388929387 1
0.9698730559084 1
1.01168259588795 1
1.00363729559217 1
0.986450225783646 1
1.02432347164753 1
0.851173324679688 1
1.04204233332566 1
1.03015428687437 1
1.02118405094585 1
1.0545283347212 1
1.04920351053764 1
0.99914188532817 1
0.990446275439757 1
1.00606417630326 1
1.00570153407031 1
1.04398328596634 1
0.934614459170198 1
0.987384270337939 1
1.00074100643545 1
0.976854187215827 1
1.03268796456439 1
0.942628579305003 1
0.998060141542068 1
0.87122614190398 0
1.0697920789912 1
0.994769433213208 1
0.932251390925294 1
1.13019024303614 0
0.968349213765818 1
0.994880440976195 1
0.935771904019935 1
0.942361189295045 1
1.03900086668447 1
1.12144115980579 1
0.996774402533805 1
1.09185918029248 1
0.965847374187307 1
1.11399759769411 1
1.01776822733211 1
1.00030063453185 1
1.02451346084639 1
1.09123725298639 1
0.949735404486289 1
1.0674118172406 1
1.00944980296491 1
0.988517646990945 1
1.0307853378992 1
0.968483523575289 1
0.930655116103201 1
0.964352515201296 1
1.05040979783429 1
1.02053778212158 1
0.959655002504277 1
0.929187748660415 1
0.938669776022018 1
0.999742790335263 1
1.00539910815908 1
0.851718440079606 0
1.07915006575195 1
0.989229422981486 1
0.881759923596163 1
1.03137244841175 1
1.07305276072604 1
1.00289824000653 1
0.933029147395647 1
1.03084673059125 1
0.950984080403438 1
0.992716673234453 1
1.09132485468412 1
1.00195608665577 1
1.01305160635105 1
1.05807457974712 1
0.990749824956763 1
1.0784234790222 1
0.993888930004918 1
1.05012861098022 1
1.10801839757989 0
0.965087920859973 1
1.01386773917695 1
0.950237782275679 1
1.0688925752508 1
1.02940753061431 1
0.917441584929099 1
1.15190768571809 0
1.03985490373533 1
0.886608218036842 0
1.02204156131563 1
1.0042496698056 1
0.991834128667072 1
0.940886438556135 1
1.05214063368653 1
1.01388419919535 1
0.971199450824654 1
0.961274419528851 1
0.945646143125692 1
1.01686892638241 1
0.993615188479075 1
1.03881695245119 1
0.977344925645252 1
0.963853436544403 1
1.02251461788895 1
0.986471505954493 1
1.05770665266841 1
0.984470147558491 1
0.995383919644334 1
0.994954269306301 1
1.04224282141492 1
0.965308534508461 1
1.03603801742299 1
1.06020844729314 1
1.00955073049475 1
0.953306575301761 1
1.04498709029997 1
0.960257946710499 1
1.03326588299125 1
1.00423223891488 1
1.02288357450555 1
1.05725975600807 1
1.05528206026778 1
1.05103049943453 1
1.0228617429948 1
0.974869139982034 1
0.970546855032787 1
1.09568526027724 1
0.986141302131122 1
1.03442185092093 1
1.00625496031925 1
0.869531671255186 0
0.989194571389784 1
0.975263170045409 1
1.04358186050881 1
1.01954490629526 1
1.0450618551444 1
1.07397389920118 1
0.934181973286897 1
1.04090232560695 1
1.10275942745354 1
0.999674021781317 1
0.907598119684922 1
0.992134727908486 1
1.07451517241043 1
0.956263247437929 1
1.00578692649366 1
1.04085763106307 1
1.0102200368405 1
1.15863840313644 1
1.03784533441372 1
0.907879433122132 1
0.96638916848265 1
1.01426288746964 1
1.00826324938309 1
1.02501031299683 1
0.902514198708855 0
0.985538561983661 1
0.96387512744818 1
1.02728619931688 1
1.06209261822518 1
0.996234439761053 1
1.0852153255714 1
0.976682682619932 1
1.03392210817677 1
1.02503704209253 1
0.99306715801823 1
0.987095322272863 1
1.05899739972358 1
1.00089574574354 1
0.974270287198713 1
0.936456626084145 1
1.05635424159964 1
1.1156200002408 1
0.914396070012203 1
1.03878372841963 1
0.946840316917359 1
0.96385293376174 1
1.09971950337793 1
0.945823363467809 1
1.00768921297345 1
0.931289716962427 1
0.947308485044569 1
1.04594254275151 1
0.945817329426972 1
1.01660156401866 1
0.846035454993345 0
1.07476076827446 1
1.00425548555862 1
1.0488360215469 1
0.992559248912997 1
0.884040483449894 0
0.885311508342479 1
0.995051570056227 1
0.940483653323744 1
0.978042642027143 1
0.968403520237935 1
1.03344485466261 1
0.921936039202516 1
0.96529476687482 1
1.03935854443375 1
1.02343808810274 1
1.08666239984483 1
1.01761132533623 1
0.984601258050914 1
1.04350756454677 1
1.11483427783119 1
1.05091798716684 1
1.03424592515803 1
1.0007781209997 1
1.02121755825764 1
0.987804586563032 1
1.00818769611144 1
1.03596744985409 1
0.951636805888981 1
0.962605823996058 1
1.00135998554547 1
1.04690368239864 1
0.886062544021882 1
0.961061270869401 1
0.959787510895005 1
1.02283785311726 1
0.928448692338843 1
1.06263091437111 1
0.95872388176776 1
0.904660852334704 1
0.944610725043391 1
0.943688744850401 1
1.0008318460183 1
0.937343272665649 1
0.869057680773418 1
1.05709025118913 1
0.928687274447716 1
1.00912174739122 1
1.05507348243477 1
0.976323006213793 1
1.07495753621595 1
0.971285722934729 1
0.991985674266886 1
1.02711247655616 1
1.00705652743368 1
0.991202922708068 1
1.04624510873369 1
1.03122042222669 1
1.08993408706577 0
1.01523003884724 1
0.968584356207898 1
1.17263513298111 1
1.00823256337269 1
1.01527448703156 1
1.00111518749172 1
0.97166897576429 1
1.06790570040478 1
1.03005480150264 1
0.899303960550948 1
0.978042087489626 1
1.06626705236139 1
1.02108518399642 1
0.921419660053806 1
1.01631577633252 1
1.07695816273775 1
1.0273012575033 1
1.07434165168608 1
1.00035357289641 1
1.03944289763604 1
1.04833272596529 1
1.01950535409404 1
1.10261071210721 0
0.927503189604463 1
0.876067408169337 0
0.977150552299965 1
0.998622736407044 1
0.966342890762821 1
1.03037952102392 1
0.918477670497322 1
1.04161640051493 1
1.01727659115467 1
1.02618245230872 1
0.95863947426491 1
0.984334681109809 1
0.976564918849641 1
0.961622462012961 1
0.949745322764071 1
0.97467640140043 1
0.985613808106362 1
0.987971875205004 1
0.970382233268165 1
0.902925822846658 1
1.05215463466365 1
1.02939454582595 1
1.04565016859292 1
1.03105479475175 1
0.927096640309582 1
1.08833763557482 1
1.02526315716308 1
0.998403492456589 1
0.945687817499857 1
0.931497901872796 1
0.989148198312601 1
1.06607002710902 1
0.987195202549725 1
1.00743493959688 1
0.941287343614582 1
1.00924625624374 1
0.97152691830725 1
1.06303371977048 1
0.966970494204632 1
1.0183762735269 1
1.04156216704763 1
0.970776205599715 1
1.03477517562557 1
0.861498694647633 0
0.929810483946222 1
0.991396358931886 1
0.964034656795132 1
0.960499241905798 1
1.008453320258 1
1.02143454648321 1
1.00167960706605 1
0.912427742362028 1
1.06287380674286 1
0.996352135104472 1
1.0020201021127 1
0.992206961347082 1
1.04587544645996 1
0.986194822646649 1
1.08462677501449 1
0.963104018901582 1
1.12526979707831 0
0.966401591923681 1
0.94096045294558 1
1.08547280249551 1
1.03452746871865 1
0.9752024320449 1
1.04971412227282 1
0.957561189744032 1
0.855467304424168 1
1.15503878211391 0
0.985111206433297 1
1.12846285921361 0
1.02470300910015 1
0.962822251410433 1
0.95312967109536 1
1.01479483525194 1
1.01431171815705 1
0.95378474127462 1
0.947804956762099 1
0.929614698013082 1
0.971330778707982 1
0.981628049601982 1
1.01642862768039 1
1.00791211705563 1
0.986832678916712 1
0.995273908537699 1
1.1097472028206 0
0.945631607452708 1
1.01606718075081 1
1.08170832776266 1
1.02810114525923 1
1.05957255258833 1
1.0103081929717 1
1.06871960304463 1
0.996068085612369 1
1.0352316408066 1
0.988460640948597 1
0.839005679991555 0
0.974229661674898 1
1.02726102724325 1
0.884040153218046 0
1.08157158229555 1
0.965875897106324 1
0.994296177222461 1
1.06344994955649 1
1.03935805472866 1
0.990686510167756 1
0.902707960232928 1
0.970958596510588 1
1.0515532300522 1
1.12700860507983 0
1.00740114724686 1
1.05001798401129 1
0.873293268322215 1
0.970967129979044 1
1.07296506846447 1
1.04291710927141 1
0.986227760527746 1
0.991017947048132 1
1.02342219439171 1
0.897078740172245 1
0.987955959037013 1
1.05408639752436 1
0.980168064508731 1
0.980230388474426 1
0.980365436195905 1
1.01454455884759 1
1.03650244935458 1
1.07526021427275 1
0.901753152550232 1
1.09670849159035 1
1.02927243148014 1
1.06906142874143 1
1.04575738366268 1
0.969077912814113 1
1.01775733093969 1
0.996606760795543 1
0.948117626912396 1
1.06893760207548 1
1.07493936606126 1
0.992619352877196 1
1.00299221395009 1
0.911892652619449 1
1.03571228888173 1
1.0924155706822 1
0.929728182539717 1
1.08409879535849 1
0.997009639304303 1
0.98683483944366 1
0.990414076330973 1
1.05886178363716 1
0.974809635923216 1
0.966181163696963 1
1.07113757255793 1
1.00036658712318 1
0.911776140258528 1
1.07127390552025 1
1.08288498971104 1
0.991003839216757 1
1.11767104825504 0
0.923500699955656 1
0.961895460714754 1
1.06448123755799 1
1.03832514691925 1
0.933888206062322 1
0.901420698157436 1
1.02876169303399 1
0.940828129793992 1
1.0106123280849 1
1.1539521409338 0
0.970901878309083 1
0.997409742026113 1
1.03912900262213 1
1.04861887611508 1
1.04617575894385 1
1.12962987720401 0
0.935564696618743 1
0.939726608367524 1
0.943259659585971 1
0.96152820653895 1
0.912118625958275 1
0.924584422669929 1
1.04780248313204 1
1.07842464921848 1
0.897737150716758 1
1.11750803187794 1
0.912187894933742 1
0.941804581330353 1
0.990734723314398 1
0.877942690537056 1
0.980395437669318 1
1.06239109726405 1
0.963092304447759 1
1.05167318714124 1
0.983416091303082 1
0.9192972350537 1
1.03004528995399 1
0.938264374868588 1
1.00519520832533 1
1.03760318265068 1
1.04341292489328 1
1.01005958677289 1
1.01605776126642 1
0.892047384752665 0
0.929958876143336 1
0.966565887433598 1
1.02798454228234 1
0.945480518308831 1
0.993265136370525 1
0.968625760703913 1
0.930073205477456 1
0.993922082370331 1
0.985702163946217 1
0.882257761939786 1
0.998336671162536 1
1.00957163804647 1
0.942367123438527 1
1.06211591573698 1
1.02590084946496 1
1.07890294826822 1
1.0114621361086 1
1.05845202916585 1
0.938732627550322 1
0.913305366533753 1
0.994111421711995 1
1.01360332926346 1
1.00107285162249 1
0.950279221754161 1
1.0050088268877 1
1.09287775343388 1
1.02745771049432 1
0.934817867159916 1
1.07057508590004 1
0.891300447323293 1
1.13426587382395 0
0.880193035478672 0
1.00031613441083 1
1.00873507058698 1
1.03047305649627 1
1.0384960333154 1
1.1216292251628 1
0.978387904281047 1
0.941328917743696 1
0.894179763846357 1
0.987674061301014 1
0.893145722719908 0
0.947008645704668 1
1.00307237559416 1
0.963835541900328 1
0.992759104533427 1
0.99144688198665 1
1.01338973700778 1
0.970976386152622 1
1.03522680862461 1
1.04479812256915 1
1.04103359915291 1
1.06731361678578 1
0.985523614793953 1
0.98197833095726 1
0.993935008816321 1
1.05910320753276 1
0.950622352679712 1
1.01145334393714 1
1.00552848268862 1
1.02726891532773 1
1.04176898015057 1
0.9536518557219 1
1.05984943503276 1
0.974201379762211 1
0.975009027006785 1
0.997295300207854 1
0.950515067845567 1
1.04580661822726 1
0.943189230754296 1
1.01098731757745 1
1.05316443836067 1
1.02129348614213 1
1.01115415259913 1
1.18210871155116 0
1.06105313446047 1
1.05610931349243 1
1.13587655477443 0
0.900018886200212 1
1.04517799134158 1
1.01429806890092 1
0.953946559122786 1
1.01355481959252 1
0.975364121438255 1
0.937282528595174 1
0.915731601910037 1
0.951825506320849 1
1.03281699069372 1
1.05413947541289 1
1.03291781033712 1
1.05077639293145 1
0.985929472489681 1
1.00692198944684 1
1.0443549675362 1
0.950128312192742 1
0.976708444453319 1
1.07444627713941 1
1.00476560847966 1
0.963715794818509 1
1.05549298932702 1
1.01892296204797 1
1.04919739562745 1
0.948333474940728 1
0.969398265449362 1
1.06249000535827 1
1.04942397581024 1
0.949438378628888 1
1.01497758336556 1
1.00960785225373 1
0.962797514014434 1
0.988072052670185 1
0.993312232806577 1
0.990644735430905 1
0.877429351939168 0
1.02261150245334 1
0.970635832191959 1
1.09267558200322 1
1.00605441377679 1
1.05689083419355 1
1.04214886402635 1
1.01488637622494 1
1.00486593643177 1
0.999389611286828 1
1.10825675987723 1
0.99983770185046 1
0.968869783344364 1
1.05728877346473 1
1.08056814516826 1
1.0282958138561 1
1.01725925049317 1
1.00645983695666 1
0.98039856064023 1
1.10010594672352 1
1.02681599590741 1
1.00303715117852 1
0.998370704353592 1
0.975250346198034 1
0.922290948225874 1
0.979783805876653 1
1.0496486833293 1
0.999201503740578 1
0.950838253950941 1
1.05373370128255 1
1.08832948231688 1
1.05676019479324 1
1.01276332665415 1
0.983335183592105 1
0.99378825884065 1
0.961268866004322 1
0.989098208801408 1
0.882917672001514 0
1.02117709030111 1
0.999240427919958 1
0.935277473844269 1
1.07622325578795 1
0.993318251684364 1
1.03097665511521 1
0.948554756185945 1
0.944687683271438 1
0.889291777976256 0
0.978574436540395 1
0.983732472747846 1
0.954172740682052 1
0.983942444780052 1
0.959567449835827 1
1.02151933614004 1
1.01221314097299 1
0.927199623278145 1
0.982859281440667 1
0.992213169530932 1
0.947971991329807 1
0.935987105484557 1
1.04486941243112 1
0.948008898620757 1
0.983759348718678 1
0.996000975621175 1
0.999575601845006 1
1.02459482629422 1
1.04979450140316 1
0.961186709210753 1
1.04458710477877 1
0.999733732033624 1
1.02158843316089 1
1.01383441881254 1
0.899665947760026 1
1.09738898413913 1
1.00059850310311 1
1.06376065019084 1
0.99940507363087 1
0.933748935592398 1
0.942810326478956 1
0.967280774537336 1
1.04201499254772 1
0.989902799444114 1
0.954655267161739 1
1.05920460975475 1
0.979617046237833 1
1.10139908350267 1
0.950280251992625 1
1.02336810903602 1
1.00876480912855 1
0.944563126191653 1
0.898314383210527 1
0.936141277828863 1
0.977571825079188 1
1.07507258257692 1
1.03547753807334 1
1.03563683909448 1
0.966699233849487 1
0.999308938261097 1
0.915828162570995 1
0.912732393040504 1
1.07469204002328 1
1.05162840362031 1
0.968152553530622 1
1.04122040471567 1
0.944040421349283 1
1.0632809878594 1
1.01988113567239 1
0.97961417632396 1
0.970718632440444 1
0.966258679419071 1
0.823093681579255 0
0.965403137527949 1
1.01703113970237 1
0.884153478966524 1
0.92146225871446 1
0.973621944769914 1
1.00973035639648 1
0.974785907225242 1
0.890377000453801 0
0.938099549113326 1
1.01639468435447 1
0.962775076368942 1
0.918746986852364 1
0.992080799182337 1
1.05052700972413 1
1.03268762827412 1
1.02213800548167 1
0.853572262169549 0
1.00539874402416 1
0.964725580438667 1
0.952903115534657 1
0.973730241349816 1
1.02081772210896 1
0.874095609432133 1
0.84248429246539 0
0.999598029262066 1
0.952396835245207 1
1.08103299931574 1
0.994580855322165 1
1.00954947607459 1
0.970991366697712 1
0.81928115189438 0
1.05168901324827 1
0.950824909829893 1
1.12298874459138 1
0.983817770838306 1
1.102684253469 1
0.941688916634429 1
1.05304736725754 1
0.963302567169504 1
1.01861587997936 1
1.07989671792268 1
0.981807431760825 1
1.02428599335824 1
0.955839636887534 1
1.0779436054082 1
0.949639247878128 1
0.971839904632369 1
1.01420391601871 1
1.08406495324362 1
1.05314764478497 1
1.03504986778796 1
0.941703016358824 1
0.984941334743869 1
0.982923445151737 1
0.979525755338111 1
1.0165024076425 1
1.11306476966447 0
1.0527080481837 1
0.972020920789896 1
0.936528721747457 1
1.12742992560966 0
1.08274104761027 1
0.938258667749657 1
0.998197559144841 1
1.04091371727155 1
0.983897964528527 1
1.05831792329253 1
0.969172381567296 1
1.00293734217089 1
1.05038645986861 1
0.952261793988907 1
1.0840125024926 0
1.05889276741964 1
0.939907682666626 1
0.967532107889326 1
0.960141214442963 1
1.03772916149653 1
1.00566349946826 1
0.97261610185022 1
0.935091439832031 1
0.986962845204092 1
0.951506772487242 1
1.00546124687557 1
0.924256164917592 1
0.876470601936528 0
0.92771527615279 1
0.935733870787293 1
1.05106731082973 1
0.917133462107199 1
0.962801861045639 1
1.07050630703994 1
1.11307803127662 1
1.07018383656266 1
1.02067542593122 1
1.00762565693751 1
1.117554179458 1
0.978728076542213 1
0.930356501710127 1
1.00155434871082 1
0.939168412238137 1
0.929644148912622 1
1.02481121909023 1
1.1016870910482 1
1.00601947837842 1
1.04818444039001 1
1.01651970023518 1
0.940728818662475 1
1.04317771263752 1
1.01034895083071 1
0.936906204239035 1
1.06979968784812 1
1.13187890718861 1
0.941127430860985 1
0.9948884915413 1
1.01254207574447 1
1.09341876587438 1
1.00945469903148 1
1.06179940303003 1
1.05575627590078 1
1.02993151495048 1
0.893844063183335 1
1.03828500775503 1
1.08915956628179 1
0.966650943810241 1
0.930763535730932 1
1.13282843397117 0
0.982763105890136 1
0.988172789197739 1
1.03611513453145 1
0.905899822060976 1
1.04325654694252 1
0.999336002367405 1
0.98206365169042 1
0.981759849162284 1
0.98661452830754 1
1.06892632133109 1
0.989179204246286 1
0.995752042069898 1
0.900898833855033 1
0.99645387627617 1
0.889842720276547 1
0.966704787964477 1
1.16277827397539 1
1.01873034624188 1
1.08702770350309 0
1.03429120057248 1
1.04111488880614 1
0.981103724713097 1
0.916168194435283 1
0.973194877205885 1
0.935311343183763 1
1.00989710798611 1
0.984390934257289 1
1.00190202343747 1
0.982638509162376 1
0.912751538496057 1
0.988636508310365 1
1.03042768059204 1
1.01155037380524 1
0.944683117603672 1
1.02890250666403 1
0.967939219649672 1
1.01621321491985 1
0.939060231873097 1
0.922527841398848 1
0.917821861686734 1
1.00849700674877 1
1.01668502829728 1
1.00381054312951 1
0.993371277551611 1
0.989533996176139 1
1.03574774865429 1
0.945076560061074 1
0.977849017687985 1
0.993132627833162 1
0.973814489209144 1
0.972894586987306 1
0.972584275670732 1
0.985801627943074 1
1.02563543119535 1
1.04351656521791 1
0.964532850661882 1
0.997934827344757 1
0.95748795302425 1
0.958128343920813 1
1.07207169916219 1
1.06880960186759 1
0.886000608962105 0
1.02172929967562 1
1.07704921932462 1
0.849247327098327 1
0.955278310078931 1
0.965171681812579 1
1.10595284883806 0
1.0394837125406 1
0.980735467437625 1
1.01824355743137 1
0.991512142827026 1
0.921278352568627 1
0.981241219415984 1
0.88231738673097 1
1.01633321787812 1
1.03947851148593 1
0.977926080302802 1
1.06266449945583 1
1.01886385516083 1
1.0193681998466 1
1.01865242998477 1
0.925136223113804 1
0.989381132090825 1
0.998956533293788 1
1.06723090660483 1
0.90565342739996 1
0.922305097322048 1
1.02725706246764 1
1.02096285377585 1
1.02952461372319 1
0.956067767326238 1
0.989066394701482 1
1.0254919638717 1
0.980753662597553 1
1.08640713229098 1
0.904249772598229 0
1.06094679415808 1
1.03550099361051 1
1.05552695460342 1
0.970469814864188 1
0.999807816936689 1
1.02412222523573 1
0.994046655787812 1
0.957880760680755 1
0.987209452339256 1
1.01452145899444 1
1.03314274085413 1
1.05133175113187 1
1.05851515006945 1
1.05305606231462 1
0.948179897183858 1
1.07089726968443 1
1.04918060863743 1
0.976234722988083 1
0.898307970393399 0
1.03172071791939 1
0.99476521729193 1
1.03499760167026 1
1.0534142210647 1
1.04791712524306 1
0.999598178451176 1
1.02239659608909 1
1.03188114776871 1
1.03653343618639 1
0.943475084511404 1
0.939399740397583 1
1.06615030556943 1
1.07390071628057 1
0.979481441461109 1
0.985988439083171 1
1.06147958197034 1
1.08978487770122 1
1.09357914388683 1
0.963263848156152 1
1.05773030904156 1
1.00623738559706 1
0.957060255062034 1
1.01441668806502 1
1.04794001054473 1
1.00361013624498 1
1.02390882657819 1
1.0649907098023 1
0.988930293237092 1
0.882946174080211 1
0.938450582476203 1
1.09079845205862 1
1.02419081196019 1
0.96599775765347 1
1.03368445847592 1
1.03287710870259 1
0.998055923689471 1
1.00732068390089 1
0.94722320531129 1
1.00626030836827 1
1.02824034720197 1
1.10519816429928 0
1.05393831730457 1
1.04344955402306 1
1.01897897047313 1
0.988147840010742 1
0.95187355702821 1
0.879898060569601 0
1.01440766151142 1
1.16478236712449 0
0.982398963222313 1
1.00977548042569 1
0.963493699546766 1
1.01592648261335 1
1.02766614659729 1
0.95027609332414 1
1.014635522614 1
1.00190022762846 1
0.921205623069934 1
1.01845990504798 1
0.985792341848241 1
0.976315485743411 1
1.04026662287123 1
0.983209776953225 1
1.00867283818256 1
0.920037970042069 1
1.04305750844087 1
0.946236596567054 1
1.0102989734102 1
1.00457778303629 1
0.968194764048976 1
0.949962881760127 1
0.986223856425087 1
1.04213446894222 1
1.09211794834129 1
1.05206173132236 1
1.00029643131384 1
0.946066003810649 1
1.01751037070187 1
1.01722008022654 1
1.08953454161336 1
0.97966646380348 1
0.933976101513945 1
0.945094646590645 1
1.04169501865516 1
1.03163555429511 1
1.01656796257056 1
0.95621751112592 1
1.08181635461618 1
0.955802155624804 1
1.07412525975058 1
0.992377568146634 1
1.08150451459929 1
0.956850899948119 1
0.974154527491665 1
0.976176342001227 1
1.05069893710602 1
0.93022841254939 1
0.890669507114107 1
0.96864253650533 1
0.879634265451546 0
1.06729366448246 1
1.02949854947638 1
0.953034601756707 1
0.936857322666237 1
1.13837953612864 0
1.02429894035289 1
0.921383331464863 1
0.89990127883394 1
1.13987762348909 1
0.988142996697283 1
0.9883439427219 1
0.952600709054093 1
1.01514689085088 1
1.03922189487824 1
0.934924278447521 1
1.01242733304138 1
0.964887477958573 1
0.876397729490602 1
0.993419611863721 1
0.972237756652896 1
1.15622169176968 0
0.912115201875868 1
1.06102273317397 1
1.00213977101914 1
0.908613280617042 0
1.00210053971001 1
1.0078809477547 1
0.892883406758982 1
0.979252503383781 1
0.98495519165757 1
1.06126512332826 1
1.0186678388249 1
1.03618326662422 1
0.959997842885795 1
1.00641872459744 1
1.06171769391181 1
0.999696178696149 1
0.950741869921499 1
0.913008909460082 1
0.964722485621279 1
0.877395158314514 1
1.04295493655958 1
1.04419348776945 1
1.11473620061718 1
1.02501484505383 1
0.925261541368521 1
0.970903059901986 1
1.02340208006849 1
0.965923598724623 1
1.00947298813901 1
1.08586667185865 1
1.0089681969249 1
1.05249835634978 1
1.02690608506029 1
1.03627108957603 1
1.01420576559459 1
0.998767144908892 1
0.990982972693132 1
0.897130594370433 1
1.02873246729595 1
1.0748657677583 1
0.989333508358077 1
0.984299892363512 1
0.945387059608895 1
0.933002653946144 1
1.05899947821794 1
1.02889061630634 1
1.08960878660285 1
0.971007699641532 1
0.942807808456189 1
1.0546747105871 1
0.885227287160043 1
1.02526945051403 1
1.07086445475218 1
0.994329849714535 1
0.939053774101929 1
0.964052090908423 1
1.05110150649005 1
0.962251745615832 1
0.980582763204177 1
0.98012439967953 1
1.00529265230529 1
0.856953625848625 0
0.886179494867484 0
1.04430585978664 1
1.0139532205116 1
1.098902319958 0
1.05756559951043 1
1.03556452908285 1
1.06590280817537 1
0.885887119561589 1
0.972133340179985 1
0.854291983101684 1
0.998465328591081 1
0.987130908763936 1
1.09036594787409 0
0.985188341043778 1
0.99915044377926 1
0.943215021261492 1
1.09094997496534 1
1.12799898634598 1
1.022991143484 1
1.06082663187486 1
0.985072261640592 1
1.00486751171683 1
1.00689845689583 1
0.950608587778324 1
1.02308362001015 1
0.98646726288624 1
0.975687022769764 1
0.953194298528319 1
1.13856113433024 1
1.09244064596804 1
0.984069946158705 1
1.01743005913386 1
1.02044029225777 1
0.994134795400087 1
1.03574119114158 1
1.03809653089216 1
1.01428116778866 1
0.971936891067933 1
1.11512806298076 1
1.04246920247417 1
1.11625397103249 1
1.00035084372213 1
0.9702034144974 1
0.942891616368797 1
0.960477428104944 1
1.02556093991542 1
0.967854806492416 1
0.861894516449501 0
1.05899566406069 1
0.973848623250158 1
0.894596364452025 1
1.03881272270402 1
1.01439227586067 1
1.04073099726902 1
0.89316027739444 1
1.01250573411127 1
0.975134041574387 1
0.975278613761796 1
0.908950225869508 1
1.06238170599061 1
1.02173769764054 1
1.07175075923949 1
0.963171028594412 1
1.0243062335423 1
0.996731813074523 1
0.955959368288672 1
0.972776895188784 1
1.01194323150492 1
0.869942724360224 0
1.04130891822135 1
1.03704461903105 1
0.97676038723073 1
0.970139900386099 1
1.1110522785053 0
0.935081360357327 1
1.06128493907254 1
1.02519135490647 1
1.02151491975628 1
1.07379978704044 1
0.95726594496815 1
0.917129739202116 1
1.11290973339428 1
0.915232271943477 1
1.07362967766743 1
1.01301209515785 1
0.95358480157464 1
0.873327544288199 1
1.0605152266064 1
0.971697463184696 1
1.02653060806112 1
1.02688453669912 1
0.966044238664176 1
1.00762804065212 1
1.01753826682169 1
1.07239612804826 1
1.00548234322734 1
1.07987570455008 1
0.971187058775266 1
0.919787782404242 1
1.00083587762024 1
0.947321875745288 1
0.906511825549768 1
0.967715644830873 1
1.11206227247188 1
1.05358862292632 1
1.05171828309859 1
1.04451162256482 1
1.05322484869013 1
1.03457107086905 1
0.944102583620502 1
1.04367073465932 1
1.07056883936425 1
0.98858553127074 1
0.916158012314038 1
1.03132076806631 1
0.96076385097674 1
1.01772371064519 1
0.926575002229942 1
0.90562249819031 1
0.976614175375856 1
0.972434151018309 1
1.0028368930908 1
1.06921910040076 1
1.00736610692273 1
1.03806919575929 1
0.911426243434613 1
1.03889003678406 1
0.966827798159045 1
1.09948409780318 1
1.0162284716692 1
1.13033077229109 1
1.04822832753054 1
1.01851744100867 1
0.961574764516604 1
1.00487262916401 1
0.945108177624645 1
1.02558725585149 1
0.993970600801724 1
1.08847710985533 1
0.925815094889545 1
1.04355741592484 1
1.0905594013869 1
1.03153954187996 1
1.00319698033481 1
0.910199676392954 1
1.00412929640389 1
0.959913232081493 1
0.879594635707111 1
1.04383445233696 1
0.920955510473571 1
0.99773517596519 1
1.0196805078981 1
1.01593502671024 1
1.1161041928216 1
1.01396109321203 1
0.971440167510739 1
1.04191009118219 1
0.923107353631984 1
0.973860135977658 1
0.924921679025219 1
1.03480939999567 1
1.07594050011215 1
0.997009951304425 1
0.980124401252911 1
1.00570368547472 1
1.07229159169082 1
0.977122650827133 1
0.94634247821005 1
1.01246473687971 1
0.973159684554075 1
0.905060456808877 1
0.954033913318482 1
1.14497875543689 1
0.977205799063886 1
1.11585229577635 1
1.10459444966301 1
1.03553129837673 1
0.968468758082689 1
0.977996990841079 1
1.11666438729976 0
1.06158902171754 1
0.934025492718938 1
0.936651135015672 1
0.931252523302876 1
1.06978997386366 1
1.04887816857644 1
0.949192780830786 1
1.03650642837943 1
0.990776798827744 1
1.04334320292103 1
0.996116244955336 1
1.03523278527105 1
0.991179453888063 1
0.915985504085897 1
1.04549057427181 1
0.969812871462002 1
0.922579843941895 1
0.96806792881453 1
0.974426732250142 1
0.959089168271437 1
1.03824939475272 1
0.985737176600474 1
0.985289091785794 1
1.06875855740397 1
0.992955875719046 1
1.04663207098711 1
1.01255170917631 1
0.973198960595144 1
1.00022901726308 1
1.02386628828343 1
0.939385893464395 1
1.07377883706676 1
0.957173663767004 1
0.995727897778913 1
1.06807132103755 1
1.02337699486896 1
0.967321364471608 1
1.0404064662859 1
0.996739664969538 1
0.916092683177861 1
0.948767448181492 1
0.977191197211868 1
0.980479106805197 1
1.11773872380586 0
1.00143945366118 1
1.05327520825262 1
1.03860260523359 1
0.958159517269993 1
1.0381651041843 1
0.977532074174934 1
0.948462022906468 1
0.879347389883248 1
1.01233615369337 1
1.07038042425649 1
0.94350128837753 1
1.08096037605907 1
1.05564928380364 1
1.06054634149462 1
0.993996970131662 1
1.02035317424723 1
0.957172895543337 1
1.07033327084959 1
1.02765731426504 1
0.982824998662625 1
0.960179007863943 1
0.993993933248347 1
0.914585074617588 1
0.992982751100691 1
0.912488669107753 1
0.980747366811613 1
1.01399052798702 1
1.09954978096746 1
0.997917168651224 1
1.02480888231108 1
1.01518617867241 1
0.955709095236565 1
0.968667501864209 1
0.984441943788955 1
0.997750644829759 1
1.01742413840905 1
1.0973378066216 0
1.12937627928934 1
0.976631057671448 1
1.03205130528131 1
1.11213837337717 0
0.986777857456093 1
1.0621221717387 1
1.08356808902263 1
1.02867672665744 1
0.975169787656823 1
0.96319194371992 1
1.04940545768062 1
1.05691166216639 1
0.969789265715171 1
0.9918018383561 1
1.06152424144517 1
0.943218527793364 1
0.951151677006271 1
1.0141094100397 1
0.998495801075818 1
0.944686749764555 1
1.02672770797292 1
1.03156288499503 1
0.949427337219115 1
1.06535177956198 1
0.971643275471365 1
0.880249593661426 1
0.984514722050599 1
1.04191152001438 1
1.00507105188481 1
0.993475093957311 1
0.88177890807228 0
0.94598001607467 1
0.872707720110144 0
1.0089881419939 1
0.99112635861308 1
0.991904921 1
0.92531036628782 1
1.02820671895448 1
0.991913197040933 1
1.01909488385782 1
1.02996369069165 1
1.02749129702155 1
0.992303763229626 1
0.893111454860038 0
0.888096319231661 0
0.990685905391463 1
1.08813330508182 1
0.995232907464767 1
1.09163054373047 1
0.9526550153385 1
0.952995513330807 1
0.979029817041865 1
1.00058232340135 1
1.05201099549827 1
0.987264245111124 1
0.933166475961413 1
1.07439957151131 1
1.0520880843069 1
1.03141775771367 1
1.0359506242785 1
0.993054780787325 1
0.980699204927014 1
1.0778443748773 1
1.01499174679631 1
1.03038286317643 1
1.01902308509375 1
0.971346468478788 1
1.02118635246521 1
0.932801111324317 1
0.947182638099827 1
0.944045979433497 1
1.04767509226988 1
1.01972756511182 1
0.904549147660927 1
0.948558766026811 1
1.01354259609051 1
0.969891853266007 1
1.05373308689466 1
0.899518732618636 1
1.00559212784178 1
0.938987790194142 1
0.953594033850263 1
1.11575084241388 1
0.899498896061474 1
0.98892201790443 1
1.038537184171 1
1.03680253218642 1
0.973730700056302 1
0.943980180928236 1
1.02870690992821 1
1.02009936775532 1
0.934316481690966 1
0.91248239600559 1
0.932672806576107 1
1.06915095278589 1
1.06161032323721 1
0.854274837506439 0
1.04762786766964 1
1.0689058837956 1
1.00729674474532 1
0.942647434398629 1
0.935945741585174 1
0.979094818361239 1
1.01887341417561 1
0.916664711509413 0
0.982467316797635 1
0.972286340107948 1
0.902967188316729 1
0.95091833164831 1
1.02020694858725 1
0.951418849729784 1
1.03738815831203 1
1.01457871425936 1
1.00171186670603 1
0.961247486970925 1
1.05267753621956 1
1.03175724603095 1
1.02908511240465 1
1.03783000475349 1
0.937515339016216 1
0.919416703600477 1
0.879533480352524 1
1.02021704656198 1
1.00152683896591 1
0.981577576738411 1
0.916519988802077 1
1.09406529545805 1
0.958325633914655 1
1.04972650810845 1
1.08421015325833 1
0.931593498794555 1
1.01777899095443 1
1.02427505932732 1
0.919330290183913 1
1.01713032111207 1
1.05233522146123 1
0.978675316715979 1
1.02053257164762 1
1.00765305421902 1
0.982488838868004 1
0.921998148701922 1
1.03816587417083 1
0.968538691892394 1
1.0010203923388 1
0.987596235223319 1
1.0292478068388 1
1.05907757640487 1
1.01645622262521 1
0.9541874341704 1
0.945913302083194 1
0.974100121637824 1
0.868862066277644 0
0.965946399193927 1
1.06999251418763 1
0.79122829183408 0
0.903697845267598 1
0.946816813795927 1
1.04524357881895 1
0.955198644601579 1
1.01222467136413 1
1.06594836688623 1
0.986619385687053 1
0.998620047705462 1
1.03545995238131 1
0.849779614496046 0
1.05276814563867 1
1.14030800497999 1
0.922169041252668 1
1.04295132312428 1
0.960049395501587 1
0.988963240081775 1
1.07378739570046 1
0.985254191425532 1
0.94769376659369 1
1.06766572563556 1
0.943725004181883 1
1.0716801238248 1
0.887608763623138 0
0.997928592578466 1
0.998106872711339 1
1.09476242057129 1
0.998390109047964 1
0.939325063629567 1
0.951011959752538 1
0.993089940954887 1
1.13057925085407 0
1.01625174280514 1
0.997603634178442 1
0.96255288573536 1
0.998081397858532 1
1.0297438078545 1
1.19936423409761 1
0.959004551553145 1
1.00323507209069 1
0.953650699325018 1
0.954337944067224 1
1.01267066157733 1
0.942469437320703 1
1.01719187220088 1
0.931575964179017 1
0.979277979870819 1
1.0334300919971 1
1.05760825837523 1
0.971636268838996 1
0.951167656409477 1
1.02079933676162 1
1.05548790914909 1
1.01894287840472 1
0.987632278166521 1
1.04104803439185 1
1.01940062064946 1
1.00352716758346 1
0.908537094930984 1
0.964881602421734 1
0.927828109276489 1
0.918282138459753 1
0.98258443189659 1
0.981576673254588 1
0.968389787726234 1
1.0024962741463 1
0.964409118484788 1
1.01291178632008 1
1.03471708738353 1
0.958438235664031 1
1.05517776250237 1
1.00917856368066 1
0.946586115281513 1
0.910006904173632 1
0.997216372827956 1
0.92753551399639 1
1.04261780661504 1
0.981871083471567 1
1.03410664320696 1
0.967475388506884 1
1.11448298914471 1
0.959770877058745 1
1.01730335520002 1
0.968210754843308 1
1.04527640788415 1
1.02224928453921 1
0.943820480965763 1
0.985327513084745 1
0.985700464517405 1
0.929215355273884 1
0.946864231154762 1
0.989077929702484 1
1.00914828025118 1
1.13120017976933 0
1.05200651994223 1
0.876236896591786 1
0.942081513622226 1
1.00690850926515 1
1.00426282330733 1
1.01394327133176 1
0.973101384824846 1
0.976714090450468 1
1.02121306824076 1
1.06408892928548 1
1.00556596603799 1
1.07478747963519 1
1.08717069738419 1
0.949809106094215 1
1.01752519251783 1
0.971347145836029 1
1.17587842836005 0
1.00946746361308 1
1.05323292294485 1
0.985259149576621 1
1.06381071948943 1
1.02029338489823 1
1.00819810034259 1
0.935492583929592 1
1.02998173588587 1
1.00581103770858 1
1.04564212113229 1
0.927111976737579 1
1.04487978937892 1
0.972132754595818 1
0.977126176346433 1
1.00802999892886 1
1.04617447535349 1
0.991529688876099 1
1.09465393966543 1
0.990763152697558 1
1.04947124931498 1
0.939505721777592 1
0.999871786750134 1
1.06972031028884 1
0.980952959502729 1
0.977306631181798 1
1.04986992287688 1
1.07807005302017 1
1.06007641914066 1
0.977011172966719 1
0.920575762916089 1
0.953017066200452 1
1.00556669296642 1
1.06903619390311 1
1.08584801217651 1
0.948542045124354 1
0.986905819674957 1
1.03497935058918 1
1.015774287462 1
0.984389305682201 1
0.996788388408032 1
1.13491580708722 1
1.01604395628678 1
0.99383959699053 1
1.0274711608813 1
0.951007024689824 1
0.956146743286165 1
1.00646259774227 1
1.03991452710148 1
0.865305073319621 0
0.894797256899685 1
0.958454931173862 1
1.01135984626543 1
0.934012167314312 1
1.03171165499951 1
1.09109614296729 1
0.966818519381171 1
0.902153383301895 1
1.00455341204674 1
1.02025371049857 1
1.03240645305819 1
1.12955466149039 0
1.00353561012676 1
0.986862597587486 1
0.99716226917653 1
1.0627673512278 1
0.953134608618793 1
0.92512537804754 1
1.03266839328491 1
1.03894658703524 1
0.992445307538698 1
0.956052776443742 1
0.959043214810981 1
0.853888499335099 1
1.0111345035591 1
0.96923503156253 1
0.944602173892858 1
0.866085392143853 0
0.93307666628362 1
1.00337213490271 1
1.03083502779608 1
1.06939413007133 1
1.01393118915184 1
0.981124658790777 1
1.09468700004448 1
0.954847400235178 1
1.01346425651503 1
0.980188012699012 1
0.913754436170888 1
0.974188178610627 1
0.971888792762897 1
1.11453249372601 1
1.0507122979479 1
